# Supplementary material for: How to jointly control a ball trajectory on a moving board: Methodological insights into Motor Learning and Rehabilitation
Source: PLoS One. 2025 Oct 15;20(10):e0334588. doi: 10.1371/journal.pone.0334588 (PMC12527165; doi:10.1371/journal.pone.0334588)
Supplement: S2 Data — (ZIP) [file pone.0334588.s002.zip › D2_009.csv]

Ball_X	Ball_Y	Ball_Z	BoardCentre_X	BoardCentre_Y	BoardCentre_Z	P1LeftHand_X	P1LeftHand_Y	P1LeftHand_Z	P1RightHand_X	P1RightHand_Y	P1RightHand_Z	P1MidHands_X	P1MidHands_Y	P1MidHands_Z	P2MidHands_X	P2MidHands_Y	P2MidHands_Z
17.051346	8.936391	104.285072	-14.703053	18.703587	104.277657	44.121056	6.191442	109.640594	42.45956	33.438049	107.938255	43.290308	19.8147455	108.7894245	-72.696414	17.5924285	99.7658895
17.563347	8.250949	104.249069	-14.56065	18.756355	104.247574	44.240204	6.192279	109.637451	42.586498	33.457073	107.930565	43.413351	19.824676	108.784008	-72.534651	17.688034	99.71114
18.066874	7.540575	104.220284	-14.408376	18.808798	104.204498	44.348103	6.180149	109.629265	42.71117	33.453827	107.936684	43.5296365	19.816988	108.7829745	-72.3463885	17.800608	99.6260215
18.526442	6.800826	104.213478	-14.27962	18.825653	104.185974	44.44379	6.14506	109.654106	42.84317	33.43129	107.96257	43.64348	19.788175	108.808338	-72.20272	17.863131	99.56361
18.992767	6.041306	104.244408	-14.19732	18.837536	104.211235	44.514542	6.106304	109.705368	42.933025	33.418877	108.042404	43.7237835	19.7625905	108.873886	-72.1184235	17.9124815	99.548584
19.383713	5.334638	104.344574	-14.151044	18.845961	104.293465	44.586487	6.075726	109.762108	43.006115	33.408146	108.135727	43.796301	19.741936	108.9489175	-72.098389	17.949986	99.6380125
19.875019	4.294157	104.494461	-14.089293	18.807467	104.423309	44.657082	6.048486	109.888924	43.094177	33.387321	108.274147	43.8756295	19.7179035	109.0815355	-72.0542155	17.8970305	99.7650825
20.213764	3.562113	104.588745	-14.084601	18.803984	104.471611	44.686558	6.035925	109.970238	43.118656	33.382034	108.338776	43.902607	19.7089795	109.154507	-72.071809	17.8989885	99.788715
20.493067	2.840107	104.614571	-14.055186	18.795973	104.488136	44.708996	6.026833	110.037056	43.147305	33.365181	108.344315	43.9281505	19.696007	109.1906855	-72.0385225	17.895939	99.7855865
20.787195	2.065467	104.647896	-14.020443	18.799194	104.475822	44.741024	6.038974	110.093536	43.172993	33.35244	108.326469	43.9570085	19.695707	109.2100025	-71.9978945	17.902681	99.7416415
21.020744	1.367791	104.68721	-13.96412	18.797333	104.445496	44.783062	6.056286	110.14991	43.198879	33.363621	108.3004	43.9909705	19.7099535	109.225155	-71.9192105	17.8847125	99.665837
21.23374	0.699711	104.742409	-13.92031	18.807638	104.434113	44.846622	6.090872	110.184921	43.251194	33.385998	108.245132	44.048908	19.738435	109.2150265	-71.889528	17.876841	99.6531995
21.413668	0.025817	104.766632	-13.789547	18.754429	104.418633	44.911671	6.127352	110.208748	43.304222	33.421406	108.213638	44.1079465	19.774379	109.211193	-71.6870405	17.734479	99.626073
21.597183	-0.948732	104.810211	-13.676253	18.704403	104.404388	45.026485	6.171113	110.227966	43.405163	33.473938	108.167969	44.215824	19.8225255	109.1979675	-71.56833	17.5862805	99.6108085
21.728828	-1.646835	104.789474	-13.61561	18.656578	104.368996	45.085876	6.180399	110.243782	43.479366	33.479427	108.133064	44.282621	19.829913	109.188423	-71.513841	17.483243	99.549569
21.793785	-2.352751	104.762482	-13.57276	18.62406	104.314545	45.118439	6.180205	110.241974	43.512993	33.487583	108.122887	44.315716	19.833894	109.1824305	-71.461236	17.414226	99.4466595
21.828537	-2.959942	104.735497	-13.529609	18.559608	104.265503	45.128597	6.184456	110.234642	43.53479	33.485794	108.093857	44.3316935	19.835125	109.1642495	-71.3909115	17.284091	99.3667565
21.818634	-3.491428	104.768608	-13.52214	18.500547	104.228271	45.136978	6.194112	110.241302	43.548038	33.480751	108.055183	44.342508	19.8374315	109.1482425	-71.386788	17.1636625	99.3082995
21.801163	-3.996032	104.805801	-13.518828	18.45092	104.200157	45.154713	6.220755	110.259178	43.552334	33.491943	108.020493	44.3535235	19.856349	109.1398355	-71.3911795	17.045491	99.2604785
21.743492	-4.482099	104.844154	-13.487762	18.390451	104.173935	45.185989	6.261355	110.299408	43.554699	33.530003	107.995354	44.370344	19.895679	109.147381	-71.345868	16.885223	99.200489
21.588797	-5.142139	104.914345	-13.450055	18.301422	104.141129	45.242123	6.331312	110.356346	43.580933	33.595882	107.94326	44.411528	19.963597	109.149803	-71.311638	16.639247	99.132455
21.446449	-5.583483	104.936996	-13.403432	18.22806	104.096161	45.279266	6.36432	110.366943	43.611481	33.625793	107.883682	44.4453735	19.9950565	109.1253125	-71.2522375	16.4610635	99.0670095
21.282747	-6.025661	104.927788	-13.356237	18.162035	104.045532	45.322006	6.387924	110.349609	43.645157	33.633686	107.817566	44.4835815	20.010805	109.0835875	-71.1960555	16.313265	99.0074765
21.039238	-6.441777	104.882179	-13.305638	18.08478	103.980873	45.354046	6.393422	110.32132	43.682579	33.639538	107.762459	44.5183125	20.01648	109.0418895	-71.1295885	16.15308	98.9198565
20.788631	-6.792957	104.799042	-13.275135	17.991545	103.928123	45.381935	6.388075	110.27771	43.73024	33.620651	107.695877	44.5560875	20.004363	108.9867935	-71.1063575	15.978727	98.8694525
20.583668	-7.082943	104.732666	-13.24633	17.914635	103.865608	45.399345	6.380696	110.236336	43.753002	33.598511	107.661453	44.5761735	19.9896035	108.9488945	-71.0688335	15.8396665	98.7823215
20.379852	-7.328635	104.652931	-13.231477	17.865929	103.808952	45.412807	6.376257	110.205078	43.7658	33.586056	107.643066	44.5893035	19.9811565	108.924072	-71.0522575	15.7507015	98.693832
20.02474	-7.562917	104.565224	-13.202693	17.796846	103.696587	45.433517	6.385398	110.180008	43.78299	33.585587	107.628677	44.6082535	19.9854925	108.9043425	-71.0136395	15.6081995	98.4888315
19.751081	-7.64832	104.521492	-13.206614	17.751812	103.636917	45.436947	6.407997	110.165634	43.785332	33.595409	107.625237	44.6111395	20.001703	108.8954355	-71.0243675	15.501921	98.3783985
19.45866	-7.724127	104.448189	-13.214353	17.713646	103.565277	45.431919	6.434463	110.14817	43.785965	33.616108	107.614433	44.608942	20.0252855	108.8813015	-71.037648	15.4020065	98.2492525
19.126493	-7.756063	104.326675	-13.242298	17.706432	103.49028	45.419724	6.458121	110.12075	43.777119	33.641457	107.603325	44.5984215	20.049789	108.8620375	-71.0830175	15.363075	98.1185225
18.765749	-7.76097	104.177406	-13.263639	17.664518	103.43512	45.405853	6.482782	110.055664	43.756744	33.665161	107.586716	44.5812985	20.0739715	108.82119	-71.1085765	15.2550645	98.04905
18.351379	-7.737178	104.047516	-13.275506	17.619888	103.392479	45.395573	6.503956	109.987724	43.733101	33.689957	107.577744	44.564337	20.0969565	108.782734	-71.115349	15.1428195	98.002224
17.882841	-7.694443	103.954636	-13.303557	17.556108	103.360176	45.390804	6.512214	109.933151	43.709496	33.706478	107.589828	44.55015	20.109346	108.7614895	-71.157264	15.00287	97.9588625
17.307053	-7.574651	103.731133	-13.334414	17.459042	103.331924	45.374569	6.508867	109.905075	43.657722	33.719154	107.618477	44.5161455	20.1140105	108.761776	-71.1849735	14.8040735	97.902072
16.748049	-7.495167	103.810562	-13.364508	17.405247	103.331673	45.358395	6.501141	109.907616	43.616371	33.719082	107.638229	44.487383	20.1101115	108.7729225	-71.216399	14.7003825	97.8904235
16.30266	-7.389591	103.812119	-13.407898	17.327782	103.342522	45.348701	6.492508	109.910927	43.565742	33.715668	107.632378	44.4572215	20.104088	108.7716525	-71.2730175	14.551476	97.9133915
15.902238	-7.256432	103.847466	-13.443436	17.28924	103.342377	45.335724	6.485086	109.903969	43.51926	33.7061	107.595238	44.427492	20.095593	108.7496035	-71.314364	14.482887	97.9351505
15.49587	-7.060924	103.847595	-13.492537	17.246729	103.321289	45.322002	6.471075	109.859863	43.449627	33.687042	107.52729	44.3858145	20.0790585	108.6935765	-71.3708885	14.4143995	97.9490015
15.045664	-6.771446	103.825394	-13.533478	17.191189	103.269745	45.309631	6.45857	109.730896	43.38443	33.622406	107.436356	44.3470305	20.040488	108.583626	-71.4139865	14.34189	97.955864
14.654015	-6.547312	103.627991	-13.560003	17.137201	103.193298	45.275654	6.440858	109.508392	43.329151	33.530773	107.334862	44.3024025	19.9858155	108.421627	-71.4224085	14.2885865	97.964969
13.97091	-6.099928	103.163292	-13.563556	17.003225	103.004051	45.175896	6.364221	109.078453	43.283691	33.337997	107.187943	44.2297935	19.851109	108.133198	-71.3569055	14.155341	97.874904
13.508844	-5.761812	102.836487	-13.565415	16.932272	102.852737	45.093349	6.265254	108.813629	43.284229	33.175251	107.126495	44.188789	19.7202525	107.970062	-71.319619	14.1442915	97.735412
13.061643	-5.476027	102.599968	-13.569133	16.867796	102.72229	45.003719	6.140928	108.648872	43.297279	33.074791	107.109497	44.150499	19.6078595	107.8791845	-71.288765	14.1277325	97.5653955
12.616107	-5.183757	102.432381	-13.615261	16.827259	102.660393	44.939838	6.071532	108.571159	43.29628	33.009876	107.136002	44.118059	19.540704	107.8535805	-71.348581	14.113814	97.4672055
12.230333	-4.894739	102.425179	-13.665445	16.814892	102.659904	44.902325	6.048517	108.55088	43.266167	33.015163	107.18161	44.084246	19.53184	107.866245	-71.415136	14.097944	97.453563
11.851183	-4.570915	102.421715	-13.735575	16.833042	102.692345	44.864338	6.062764	108.568832	43.205582	33.075256	107.212578	44.03496	19.56901	107.890705	-71.50611	14.097074	97.493985
11.403002	-4.258485	102.447304	-13.78986	16.86401	102.717804	44.819118	6.099957	108.605804	43.126667	33.162476	107.228783	43.9728925	19.6312165	107.9172935	-71.5526125	14.0968035	97.5183145
10.645637	-3.723958	102.470398	-13.90667	16.912306	102.72924	44.739502	6.145832	108.648598	42.993225	33.249874	107.239464	43.8663635	19.697853	107.944031	-71.6797035	14.126759	97.514449
10.186837	-3.470102	102.450386	-13.992678	16.895315	102.705215	44.664471	6.13246	108.653511	42.9119	33.24646	107.23864	43.7881855	19.68946	107.9460755	-71.7735415	14.10117	97.4643545
9.641437	-3.118114	102.384499	-14.067318	16.882555	102.663574	44.577461	6.08146	108.627464	42.840706	33.19413	107.245003	43.7090835	19.637795	107.9362335	-71.8437195	14.127315	97.3909145
9.138778	-2.888198	102.312241	-14.149867	16.82711	102.63063	44.474804	5.975657	108.603203	42.786877	33.089169	107.263863	43.6308405	19.532413	107.933533	-71.9305745	14.121807	97.327727
8.62358	-2.647452	102.25705	-14.221315	16.776369	102.587471	44.378464	5.833531	108.591225	42.753132	32.960018	107.291748	43.565798	19.3967745	107.9414865	-72.008428	14.1559635	97.2334555
8.163669	-2.431494	102.210762	-14.290211	16.723587	102.562241	44.287426	5.666224	108.580032	42.710831	32.80986	107.325676	43.4991285	19.238042	107.952854	-72.0795505	14.209132	97.171628
7.701495	-2.235581	102.168068	-14.344098	16.675455	102.547905	44.205521	5.523477	108.562347	42.678818	32.662621	107.35347	43.4421695	19.093049	107.9579085	-72.1303655	14.257861	97.1379015
6.929783	-1.883335	102.088913	-14.429665	16.595747	102.491585	44.089993	5.33788	108.5214	42.609425	32.495045	107.38916	43.349709	18.9164625	107.95528	-72.209039	14.2750315	97.02789
6.381586	-1.64299	101.975838	-14.470953	16.566669	102.43306	44.027142	5.233397	108.477692	42.544415	32.400158	107.403168	43.2857785	18.8167775	107.94043	-72.2276845	14.3165605	96.92569
5.813171	-1.413041	101.89122	-14.523485	16.543549	102.338501	43.975388	5.149266	108.425034	42.484318	32.319382	107.418098	43.229853	18.734324	107.921566	-72.276823	14.352774	96.755436
5.235494	-1.14715	101.726509	-14.597276	16.530798	102.217957	43.925373	5.062408	108.361671	42.422306	32.250713	107.448601	43.1738395	18.6565605	107.905136	-72.3683915	14.4050355	96.530778
4.646987	-0.882626	101.576637	-14.653953	16.52154	102.114487	43.857731	4.971664	108.271317	42.373093	32.189011	107.461441	43.115412	18.5803375	107.866379	-72.423318	14.4627425	96.362595
4.111926	-0.711342	101.398872	-14.724639	16.515675	101.994911	43.786789	4.895529	108.167053	42.327751	32.115643	107.487488	43.05727	18.505586	107.8272705	-72.506548	14.525764	96.1625515
3.569452	-0.53536	101.21553	-14.796268	16.516733	101.883804	43.711681	4.817051	108.030304	42.297115	32.043697	107.506836	43.004398	18.430374	107.76857	-72.596934	14.603092	95.999038
2.770621	-0.215578	100.932755	-14.893131	16.486692	101.77002	43.564629	4.697643	107.813301	42.22979	31.918331	107.518623	42.8972095	18.307987	107.665962	-72.6834715	14.665397	95.874078
2.191222	-0.002901	100.74527	-14.967084	16.478603	101.697311	43.465092	4.628083	107.66436	42.194347	31.843519	107.52832	42.8297195	18.235801	107.59634	-72.7638875	14.721405	95.798282
1.556656	0.156327	100.591728	-15.020917	16.473547	101.648758	43.352882	4.554862	107.512749	42.14587	31.761154	107.486389	42.749376	18.158008	107.499569	-72.79121	14.789086	95.797947
0.888	0.283331	100.444916	-15.078709	16.477867	101.60215	43.224514	4.490541	107.377518	42.100811	31.68787	107.430115	42.6626625	18.0892055	107.4038165	-72.8200805	14.8665285	95.8004835
0.21847	0.408756	100.327766	-15.160151	16.441463	101.552834	43.105274	4.432944	107.24913	42.031185	31.589767	107.355927	42.5682295	18.0113555	107.3025285	-72.8885315	14.8715705	95.8031395
-0.424149	0.468615	100.2537	-15.224211	16.393999	101.520683	42.989964	4.364484	107.15152	41.9459	31.498898	107.259438	42.467932	17.931691	107.205479	-72.916354	14.856307	95.835887
-1.042302	0.519087	100.21608	-15.282066	16.356953	101.474808	42.884384	4.285208	107.060989	41.853214	31.408417	107.118103	42.368799	17.8468125	107.089546	-72.932931	14.8670935	95.86007
-1.970275	0.587927	100.160767	-15.425264	16.320795	101.384476	42.760998	4.189417	106.95372	41.702209	31.273607	106.847275	42.2316035	17.731512	106.9004975	-73.0821315	14.910078	95.8684545
-2.624305	0.603529	100.124725	-15.528068	16.259094	101.320145	42.679958	4.142425	106.851898	41.567661	31.207415	106.636665	42.1238095	17.67492	106.7442815	-73.1799455	14.843268	95.8960085
-3.319281	0.600635	100.053024	-15.593823	16.231972	101.228844	42.589535	4.112293	106.722221	41.433498	31.148506	106.422104	42.0115165	17.6303995	106.5721625	-73.1991625	14.8335445	95.8855255
-4.05262	0.589761	99.930168	-15.691841	16.161335	101.112709	42.508263	4.094593	106.54882	41.285484	31.115528	106.236755	41.8968735	17.6050605	106.3927875	-73.2805555	14.7176095	95.8326305
-4.76828	0.581935	99.753746	-15.767368	16.132818	100.98777	42.419041	4.081984	106.347786	41.141285	31.07365	106.086525	41.780163	17.577817	106.2171555	-73.314899	14.687819	95.7583845
-5.505818	0.565381	99.566643	-15.842525	16.108114	100.87545	42.320675	4.086594	106.123863	41.024239	31.028458	105.965805	41.672457	17.557526	106.044834	-73.357507	14.658702	95.706066
-6.122785	0.507772	99.409683	-15.924415	16.08753	100.780045	42.197399	4.081285	105.901405	40.934772	30.997967	105.873276	41.5660855	17.539626	105.8873405	-73.4149155	14.635434	95.6727495
-7.145124	0.46261	99.181953	-16.005243	16.1418	100.723457	42.024635	4.101985	105.6492	40.849186	30.97604	105.806351	41.4369105	17.5390125	105.7277755	-73.4473965	14.7445875	95.7191385
-7.878342	0.401243	99.088852	-16.075665	16.236111	100.705696	41.949318	4.125625	105.536148	40.823605	30.993122	105.778763	41.3864615	17.5593735	105.6574555	-73.5377915	14.9128485	95.7539365
-8.6072	0.289521	98.99231	-16.116991	16.325626	100.698112	41.881432	4.159252	105.441475	40.787716	31.041437	105.741646	41.334574	17.6003445	105.5915605	-73.568556	15.0509075	95.8046635
-9.397745	0.200098	98.932838	-16.171125	16.438345	100.70002	41.832306	4.233289	105.374527	40.731995	31.095436	105.688263	41.2821505	17.6643625	105.531395	-73.6244005	15.2123275	95.868645
-10.125219	0.049365	98.897171	-16.201139	16.56118	100.696167	41.784698	4.326419	105.352722	40.668236	31.177626	105.626846	41.226467	17.7520225	105.489784	-73.628745	15.3703375	95.90255
-10.831488	-0.093723	98.888229	-16.251383	16.6458	100.698647	41.769676	4.40669	105.32917	40.603931	31.27043	105.552528	41.1868035	17.83856	105.440849	-73.6895695	15.45304	95.956445
-11.582322	-0.249604	98.876617	-16.273277	16.724495	100.688446	41.763065	4.484037	105.328728	40.531624	31.365356	105.487312	41.1473445	17.9246965	105.40802	-73.6938985	15.5242935	95.968872
-12.714221	-0.581042	98.871391	-16.3118	16.799881	100.680664	41.760071	4.569102	105.324242	40.457664	31.479221	105.343941	41.1088675	18.0241615	105.3340915	-73.7324675	15.5756005	96.0272365
-13.552092	-0.847053	98.881126	-16.328011	16.843466	100.676323	41.774872	4.616161	105.318489	40.407436	31.538954	105.239296	41.091154	18.0775575	105.2788925	-73.747176	15.6093745	96.0737535
-14.333114	-1.118587	98.923584	-16.356558	16.876469	100.671593	41.801353	4.66158	105.33123	40.365112	31.576014	105.127808	41.0832325	18.118797	105.229519	-73.7963485	15.634141	96.113667
-15.106286	-1.373812	98.982628	-16.366602	16.900923	100.667015	41.825783	4.711704	105.344223	40.327168	31.614193	104.98748	41.0764755	18.1629485	105.1658515	-73.8096795	15.6388975	96.1681785
-15.875413	-1.617285	99.031746	-16.37262	16.933655	100.652763	41.847713	4.757686	105.351112	40.301212	31.666538	104.812599	41.0744625	18.212112	105.0818555	-73.8197025	15.655198	96.2236705
-16.619656	-1.888275	99.088715	-16.352589	16.996494	100.634193	41.891438	4.817204	105.331886	40.259701	31.727039	104.601898	41.0755695	18.2721215	104.966892	-73.7807475	15.7208665	96.301494
-17.483976	-2.17825	99.159546	-16.333046	17.049057	100.620941	41.938663	4.9038	105.284203	40.224667	31.786547	104.346954	41.081665	18.3451735	104.8155785	-73.747757	15.7529405	96.4263035
-18.62826	-2.585867	99.304306	-16.290554	17.154032	100.559441	41.990479	5.057311	105.20327	40.152569	31.895447	103.953697	41.071524	18.476379	104.5784835	-73.652632	15.831685	96.5403985
-19.423168	-2.808788	99.385399	-16.248531	17.205204	100.521301	42.008041	5.148153	105.155006	40.106701	31.969496	103.689812	41.057371	18.5588245	104.422409	-73.554433	15.8515835	96.620193
-20.209044	-3.005468	99.434921	-16.199129	17.254499	100.46965	42.0303	5.239345	105.092133	40.079491	32.052448	103.454987	41.0548955	18.6458965	104.27356	-73.4531535	15.8631015	96.66574
-21.05805	-3.229208	99.492882	-16.16704	17.278614	100.435081	42.058102	5.331344	105.036118	40.048542	32.115036	103.265312	41.053322	18.72319	104.150715	-73.387402	15.834038	96.719447
-21.850655	-3.397073	99.517319	-16.111322	17.291637	100.39679	42.082359	5.400754	104.975975	40.048107	32.163769	103.100945	41.065233	18.7822615	104.03846	-73.287877	15.8010125	96.75512
-22.59622	-3.560093	99.522598	-16.081356	17.299465	100.356804	42.105618	5.457629	104.916557	40.065762	32.213634	102.964439	41.08569	18.8356315	103.940498	-73.248402	15.7632985	96.77311
-23.343334	-3.653368	99.514519	-16.030363	17.314138	100.296989	42.122799	5.49913	104.869255	40.092869	32.248466	102.829277	41.107834	18.873798	103.849266	-73.16856	15.754478	96.744712
-24.460463	-3.732939	99.479385	-15.964243	17.360378	100.20546	42.148609	5.555086	104.768013	40.147675	32.297333	102.647087	41.148142	18.9262095	103.70755	-73.076628	15.7945465	96.70337
-25.262609	-3.739275	99.465576	-15.925135	17.392202	100.150703	42.172092	5.593176	104.702332	40.185211	32.325325	102.539101	41.1786515	18.9592505	103.6207165	-73.0289215	15.8251535	96.6806895
-25.991627	-3.699101	99.442398	-15.877136	17.424511	100.114014	42.189308	5.636541	104.645523	40.230572	32.358463	102.453194	41.20994	18.997502	103.5493585	-72.964212	15.85152	96.6786695
-26.676868	-3.65157	99.41259	-15.826036	17.456032	100.099419	42.224628	5.686334	104.598557	40.276546	32.39172	102.39518	41.250587	19.039027	103.4968685	-72.902659	15.873037	96.7019695
-27.361179	-3.529629	99.42131	-15.765543	17.491791	100.096405	42.283459	5.735431	104.577026	40.342159	32.438038	102.355469	41.312809	19.0867345	103.4662475	-72.843895	15.8968475	96.7265625
-27.995569	-3.351682	99.462173	-15.68866	17.540422	100.10685	42.346928	5.7877	104.567192	40.408215	32.484818	102.307678	41.3775715	19.136259	103.437435	-72.7548915	15.944585	96.776265
-28.682888	-3.169079	99.544571	-15.585969	17.598734	100.120422	42.434608	5.852063	104.556129	40.488781	32.543476	102.232155	41.4616945	19.1977695	103.394142	-72.6336325	15.9996985	96.846702
-29.622957	-2.789621	99.595558	-15.427537	17.706696	100.090263	42.581951	5.961872	104.521927	40.620804	32.653362	102.094772	41.6013775	19.307617	103.3083495	-72.4564515	16.105775	96.8721765
-30.219597	-2.469091	99.598518	-15.312537	17.764418	100.023827	42.681381	6.026783	104.483437	40.708778	32.735554	101.964783	41.6950795	19.3811685	103.22411	-72.3201535	16.1476675	96.823544
-30.748308	-2.134042	99.561165	-15.207784	17.822109	99.960533	42.784344	6.102371	104.408493	40.782459	32.801949	101.84623	41.7834015	19.45216	103.1273615	-72.1989695	16.192058	96.7937045
-31.251738	-1.703135	99.502922	-15.08477	17.852318	99.894051	42.877853	6.167108	104.33017	40.859459	32.863976	101.771667	41.868656	19.515542	103.0509185	-72.038196	16.189094	96.7371835
-31.782705	-1.237888	99.428093	-15.003082	17.890627	99.849457	42.966488	6.214599	104.277206	40.968925	32.912498	101.726982	41.9677065	19.5635485	103.002094	-71.9738705	16.2177055	96.69682
-32.274101	-0.739625	99.339859	-14.914068	17.942692	99.804863	43.048649	6.232289	104.240906	41.085327	32.950668	101.744186	42.066988	19.5914785	102.992546	-71.895124	16.2939055	96.61718
-32.732067	-0.154408	99.227592	-14.816849	17.994328	99.749672	43.128765	6.244519	104.213699	41.224892	32.966022	101.776955	42.1768285	19.6052705	102.995327	-71.8105265	16.3833855	96.504017
-33.382423	0.718294	99.064735	-14.645804	18.130787	99.667557	43.233189	6.259196	104.194138	41.468163	32.992161	101.840523	42.350676	19.6256785	103.0173305	-71.642284	16.6358955	96.3177835
-33.736668	1.342795	98.977539	-14.545777	18.214558	99.63533	43.320995	6.283625	104.149338	41.610744	33.01593	101.88092	42.4658695	19.6497775	103.015129	-71.5574235	16.7793385	96.255531
-34.079792	2.027146	98.894798	-14.439447	18.310627	99.613068	43.400784	6.317605	104.101089	41.765129	33.066578	101.904716	42.5829565	19.6920915	103.0029025	-71.4618505	16.9291625	96.2232335
-34.442909	2.713557	98.825737	-14.325396	18.416237	99.589569	43.48745	6.388604	104.051361	41.902306	33.124233	101.91761	42.694878	19.7564185	102.9844855	-71.34567	17.0760555	96.1946525
-34.716434	3.486573	98.741356	-14.225857	18.503733	99.574089	43.56892	6.466847	104.001106	42.016037	33.183018	101.949669	42.7924785	19.8249325	102.9753875	-71.2441925	17.1825335	96.1727905
-35.008743	4.240831	98.703171	-14.120118	18.592493	99.560806	43.638744	6.533284	103.969559	42.143147	33.24968	101.981865	42.8909455	19.891482	102.975712	-71.1311815	17.293504	96.1459
-35.237335	4.996984	98.647331	-14.024866	18.661612	99.539833	43.709084	6.5851	103.938316	42.259403	33.303856	102.011284	42.9842435	19.944478	102.9748	-71.0339755	17.378746	96.104866
-35.549088	6.141975	98.62738	-13.894944	18.736143	99.547798	43.806858	6.630346	103.865456	42.40807	33.342495	102.028191	43.107464	19.9864205	102.9468235	-70.897352	17.4858655	96.1487725
-35.773178	6.925955	98.610451	-13.810089	18.779385	99.551323	43.856255	6.640516	103.818893	42.504257	33.327766	102.023445	43.180256	19.984141	102.921169	-70.800434	17.574629	96.181477
-35.93338	7.778061	98.616348	-13.739909	18.808754	99.559914	43.907104	6.641249	103.757538	42.598682	33.300415	102.006363	43.252893	19.970832	102.8819505	-70.732711	17.646676	96.2378775
-36.092125	8.589743	98.676178	-13.672085	18.832468	99.569084	43.943996	6.634443	103.701279	42.685207	33.272545	102.001846	43.3146015	19.953494	102.8515625	-70.6587715	17.711442	96.2866055
-36.221687	9.385533	98.66716	-13.604773	18.828699	99.566093	43.984238	6.620366	103.652679	42.780174	33.242203	101.994392	43.382206	19.9312845	102.8235355	-70.591752	17.7261135	96.3086505
-36.289856	10.184216	98.598221	-13.534766	18.836061	99.544731	44.028671	6.601029	103.610435	42.868977	33.210991	101.99752	43.448824	19.90601	102.8039775	-70.518356	17.766112	96.2854845
-36.373188	11.015134	98.541725	-13.465652	18.828167	99.505638	44.064629	6.567179	103.578522	42.958687	33.180244	102.000664	43.511658	19.8737115	102.789593	-70.442962	17.7826225	96.221683
-36.495628	12.340095	98.503067	-13.359793	18.813883	99.455887	44.121696	6.517824	103.510895	43.119785	33.118595	101.998451	43.6207405	19.8182095	102.754673	-70.3403265	17.8095565	96.157101
-36.565071	13.189647	98.498535	-13.291327	18.82658	99.438927	44.161892	6.476151	103.476402	43.220184	33.067368	101.989624	43.691038	19.7717595	102.733013	-70.273692	17.8814005	96.144841
-36.590515	14.032671	98.492516	-13.204737	18.827627	99.444466	44.205101	6.420558	103.451942	43.326454	33.007908	101.97538	43.7657775	19.714233	102.713661	-70.1752515	17.941021	96.175271
-36.57621	14.865578	98.516945	-13.127758	18.832819	99.454865	44.261791	6.363874	103.43692	43.433075	32.945217	101.974739	43.847433	19.6545455	102.7058295	-70.102949	18.0110925	96.2039005
-36.519955	15.721339	98.526512	-13.035952	18.83803	99.466919	44.308685	6.301281	103.448334	43.549458	32.87146	101.992508	43.9290715	19.5863705	102.720421	-70.0009755	18.0896895	96.213417
-36.440235	16.636765	98.544762	-12.958531	18.828106	99.487	44.366066	6.219887	103.45813	43.657558	32.803806	102.014557	44.011812	19.5118465	102.7363435	-69.928874	18.1443655	96.2376565
-36.349724	17.497141	98.588959	-12.882389	18.81785	99.503288	44.433395	6.13162	103.456665	43.760777	32.710743	102.034103	44.097086	19.4211815	102.745384	-69.861864	18.2145185	96.261192
-36.181007	18.774137	98.580795	-12.752861	18.76992	99.505531	44.524479	5.996425	103.432343	43.918766	32.568871	102.050209	44.2216225	19.282648	102.741276	-69.7273445	18.257192	96.269786
-35.981052	19.613625	98.573959	-12.666657	18.740625	99.496735	44.575329	5.906922	103.399452	44.017033	32.477161	102.053543	44.296181	19.1920415	102.7264975	-69.629495	18.2892085	96.2669725
-35.783951	20.525738	98.524452	-12.594888	18.719351	99.482689	44.625893	5.811111	103.348312	44.125759	32.394016	102.043793	44.375826	19.1025635	102.6960525	-69.565602	18.3361385	96.2693255
-35.611111	21.410458	98.554588	-12.524743	18.67951	99.474014	44.683372	5.723379	103.306236	44.225277	32.310547	102.039635	44.4543245	19.016963	102.6729355	-69.5038105	18.342057	96.2750925
-35.363251	22.312672	98.547676	-12.461289	18.651228	99.47541	44.732235	5.622541	103.287491	44.322453	32.219707	102.049408	44.527344	18.921124	102.6684495	-69.449922	18.381332	96.2823705
-35.12558	23.144163	98.545807	-12.41131	18.634256	99.483307	44.772758	5.49724	103.295776	44.41777	32.11108	102.086388	44.595264	18.80416	102.691082	-69.417884	18.464352	96.275532
-34.796211	24.006992	98.562332	-12.362741	18.605345	99.49382	44.804745	5.326654	103.310921	44.496082	31.998713	102.129433	44.6504135	18.6626835	102.720177	-69.3758955	18.5480065	96.267463
-34.348007	25.360771	98.636627	-12.311007	18.544352	99.520668	44.855476	5.057091	103.294456	44.604523	31.810984	102.190315	44.7299995	18.4340375	102.7423855	-69.3520135	18.6546665	96.2989505
-33.993374	26.271915	98.657402	-12.289254	18.501575	99.539581	44.867828	4.897464	103.265129	44.676292	31.649796	102.236115	44.77206	18.27363	102.750622	-69.350568	18.72952	96.32854
-33.639156	27.088314	98.684219	-12.252574	18.44223	99.553284	44.873627	4.746729	103.260445	44.736942	31.494158	102.294792	44.8052845	18.1204435	102.7776185	-69.3104325	18.7640165	96.3289495
-33.230701	27.916071	98.735725	-12.229468	18.399773	99.587357	44.888721	4.620819	103.298225	44.786407	31.353024	102.396301	44.837564	17.9869215	102.847263	-69.2965	18.8126245	96.327451
-32.802113	28.779728	98.756317	-12.20752	18.371098	99.650734	44.922318	4.514277	103.390038	44.835743	31.23402	102.521896	44.8790305	17.8741485	102.955967	-69.2940705	18.8680475	96.345501
-32.387733	29.622492	98.876144	-12.176802	18.349771	99.741783	44.955372	4.4354	103.51899	44.887775	31.162094	102.667908	44.9215735	17.798747	103.093449	-69.2751775	18.900795	96.390117
-31.916624	30.469271	98.935219	-12.153073	18.317034	99.826447	44.988213	4.365771	103.634155	44.929825	31.111044	102.79454	44.959019	17.7384075	103.2143475	-69.265165	18.8956605	96.4385465
-31.230789	31.592836	99.028107	-12.126635	18.289076	99.921455	45.043362	4.250833	103.718697	44.991436	31.030481	102.90419	45.017399	17.640657	103.3114435	-69.270669	18.937495	96.5314665
-30.688137	32.402218	99.070442	-12.115747	18.218269	99.963631	45.063457	4.156086	103.691605	45.021088	30.955654	102.93087	45.0422725	17.55587	103.3112375	-69.2737665	18.880668	96.6160245
-30.206568	33.163303	99.202011	-12.091531	18.171045	99.985001	45.071667	4.056788	103.62915	45.057995	30.835136	102.960075	45.064831	17.445962	103.2946125	-69.247893	18.896128	96.6753895
-29.657188	33.977364	99.295334	-12.052919	18.098944	100.014389	45.069771	3.936101	103.561081	45.12669	30.714563	102.999207	45.0982305	17.325332	103.280144	-69.2040685	18.872556	96.748634
-29.118511	34.653088	99.41555	-12.008863	18.015661	100.051414	45.077446	3.806909	103.507553	45.205265	30.569345	103.069237	45.1413555	17.188127	103.288395	-69.1590815	18.843195	96.814433
-28.504622	35.365639	99.556343	-11.99001	17.940544	100.094818	45.079956	3.681182	103.485283	45.280209	30.442165	103.176582	45.1800825	17.0616735	103.3309325	-69.1601025	18.8194145	96.8587035
-27.962908	36.064465	99.660332	-11.960974	17.882776	100.142204	45.090893	3.563027	103.501686	45.353462	30.335655	103.290222	45.2221775	16.949341	103.395954	-69.1441255	18.816211	96.888454
-27.022013	37.133713	99.864487	-11.935498	17.811296	100.250984	45.085819	3.422009	103.565346	45.418957	30.218843	103.443375	45.252388	16.820426	103.5043605	-69.123384	18.802166	96.9976075
-26.43243	37.717731	99.977303	-11.951305	17.765594	100.312294	45.082203	3.346823	103.609444	45.427746	30.141258	103.530029	45.2549745	16.7440405	103.5697365	-69.1575845	18.7871475	97.0548515
-25.836781	38.286243	100.061485	-11.993638	17.716846	100.349091	45.07835	3.264548	103.64624	45.416004	30.076752	103.597198	45.247177	16.67065	103.621719	-69.234453	18.763042	97.076463
-25.207659	38.835438	100.072777	-12.056924	17.641563	100.366928	45.0597	3.17675	103.666519	45.389862	30.004391	103.635277	45.224781	16.5905705	103.650898	-69.338629	18.6925555	97.082958
-24.542126	39.372543	100.130508	-12.137413	17.56551	100.369133	45.022617	3.080554	103.690422	45.33305	29.900578	103.676605	45.1778335	16.490566	103.6835135	-69.4526595	18.640454	97.0547525
-23.907261	39.886429	100.183365	-12.221284	17.453465	100.375412	44.979595	2.977576	103.721687	45.279469	29.782766	103.727425	45.129532	16.380171	103.724556	-69.5721	18.526759	97.026268
-23.309336	40.260635	100.242653	-12.290268	17.334227	100.401581	44.934853	2.857236	103.784088	45.216335	29.654306	103.815674	45.075594	16.255771	103.799881	-69.65613	18.412683	97.003281
-22.267015	40.821087	100.303307	-12.40948	17.131844	100.471878	44.88052	2.627133	103.945671	45.136909	29.437304	104.002853	45.0087145	16.0322185	103.974262	-69.8276745	18.2314695	96.969494
-21.601917	41.157986	100.421371	-12.4828	16.975138	100.545952	44.867073	2.434062	104.066559	45.095821	29.265175	104.124138	44.981447	15.8496185	104.0953485	-69.947047	18.1006575	96.9965555
-20.83012	41.496029	100.506882	-12.543527	16.813877	100.619232	44.856216	2.248456	104.168442	45.058975	29.088297	104.235077	44.9575955	15.6683765	104.2017595	-70.0446495	17.9593775	97.0367045
-20.187733	41.733318	100.605728	-12.578428	16.633188	100.692955	44.824188	2.067815	104.241852	45.022976	28.902575	104.318092	44.923582	15.485195	104.279972	-70.080438	17.781181	97.105938
-19.463829	41.930878	100.70536	-12.62979	16.461424	100.770782	44.804909	1.878725	104.295074	45.008095	28.716749	104.39608	44.906502	15.297737	104.345577	-70.166082	17.625111	97.195987
-18.750671	42.09808	100.767685	-12.672588	16.297033	100.827133	44.785152	1.694229	104.329384	44.991726	28.524948	104.463745	44.888439	15.1095885	104.3965645	-70.233615	17.4844775	97.2577015
-17.97765	42.253784	100.863579	-12.71438	16.147736	100.864639	44.75259	1.49997	104.362885	44.98246	28.3328	104.542831	44.867525	14.916385	104.452858	-70.296285	17.379087	97.27642
-16.859926	42.477108	101.008865	-12.780893	15.928475	100.926903	44.71442	1.223306	104.424606	44.979832	28.078695	104.684303	44.847126	14.6510005	104.5544545	-70.408912	17.2059495	97.2993515
-16.13961	42.534882	101.113976	-12.825753	15.79949	100.96357	44.687481	1.055632	104.472092	44.970314	27.922491	104.809525	44.8288975	14.4890615	104.6408085	-70.4804035	17.1099185	97.2863315
-15.424111	42.522137	101.261581	-12.847575	15.728646	101.01371	44.649563	0.903977	104.542419	44.970215	27.806503	104.939163	44.809889	14.35524	104.740791	-70.505039	17.102052	97.286629
-14.724028	42.513947	101.39415	-12.912616	15.634041	101.077461	44.610088	0.741839	104.620026	44.964821	27.702246	105.088318	44.7874545	14.2220425	104.854172	-70.6126865	17.0460395	97.30075
-13.955508	42.462318	101.571503	-12.978244	15.558068	101.150276	44.57275	0.618642	104.693016	44.957306	27.61042	105.253624	44.765028	14.114531	104.97332	-70.721516	17.001605	97.327232
-13.259235	42.377262	101.781227	-13.048172	15.491876	101.232956	44.532928	0.510027	104.771469	44.939621	27.543629	105.407127	44.7362745	14.026828	105.089298	-70.8326185	16.956924	97.376614
-12.565127	42.252975	101.994324	-13.107215	15.428823	101.340523	44.502686	0.444525	104.863037	44.917828	27.510162	105.561508	44.710257	13.9773435	105.2122725	-70.924687	16.8803025	97.4687735
-11.59348	41.940155	102.272392	-13.186315	15.394714	101.515221	44.487389	0.370963	105.02697	44.895008	27.503622	105.781685	44.6911985	13.9372925	105.4043275	-71.0638285	16.8521355	97.6261145
-10.967998	41.671867	102.417267	-13.252297	15.368784	101.636757	44.507835	0.358633	105.190742	44.875393	27.52828	105.93029	44.691614	13.9434565	105.560516	-71.196208	16.7941115	97.712998
-10.296491	41.367355	102.559868	-13.301084	15.37136	101.769043	44.536934	0.376466	105.372253	44.838161	27.571089	106.087532	44.6875475	13.9737775	105.7298925	-71.2897155	16.7689425	97.8081935
-9.685077	40.9972	102.68055	-13.351075	15.36746	101.907669	44.55341	0.39681	105.582092	44.793728	27.622726	106.222725	44.673569	14.009768	105.9024085	-71.375719	16.725152	97.9129295
-9.07197	40.612209	102.758301	-13.41562	15.371832	102.02459	44.568779	0.42016	105.779472	44.760426	27.675125	106.337753	44.6646025	14.0476425	106.0586125	-71.4958425	16.6960215	97.9905675
-8.524392	40.156235	102.784264	-13.469971	15.335401	102.12915	44.580837	0.448713	105.957207	44.704861	27.718073	106.406342	44.642849	14.083393	106.1817745	-71.582791	16.587409	98.0765255
-7.994237	39.634521	102.780006	-13.528222	15.292462	102.206505	44.587624	0.472605	106.103561	44.650879	27.753082	106.429802	44.6192515	14.1128435	106.2666815	-71.6756955	16.4720805	98.1463285
-7.203462	38.772701	102.785042	-13.579186	15.205926	102.323639	44.574543	0.525227	106.269958	44.57272	27.785856	106.418732	44.5736315	14.1555415	106.344345	-71.7320035	16.2563105	98.302933
-6.723351	38.111946	102.764763	-13.605112	15.117075	102.407158	44.577297	0.549067	106.388664	44.522842	27.786585	106.398514	44.5500695	14.167826	106.393589	-71.7602935	16.066324	98.420727
-6.227009	37.466179	102.751732	-13.621561	15.036156	102.493668	44.582771	0.55931	106.494019	44.473316	27.781559	106.361748	44.5280435	14.1704345	106.4278835	-71.7711655	15.9018775	98.5594525
-5.817703	36.785095	102.727448	-13.649443	14.930304	102.568771	44.58884	0.55653	106.575607	44.417313	27.771572	106.289528	44.5030765	14.164051	106.4325675	-71.8019625	15.696557	98.7049745
-5.419012	36.036861	102.657715	-13.669534	14.835405	102.653297	44.577984	0.547634	106.621017	44.34005	27.741974	106.177177	44.459017	14.144804	106.399097	-71.798085	15.526006	98.907497
-5.027951	35.309845	102.595833	-13.714221	14.731762	102.728584	44.551498	0.55471	106.649925	44.240753	27.702728	106.022202	44.3961255	14.128719	106.3360635	-71.8245675	15.334805	99.1211045
-4.663966	34.518387	102.541138	-13.735127	14.602176	102.826035	44.529472	0.566434	106.674232	44.109035	27.671667	105.853821	44.3192535	14.1190505	106.2640265	-71.7895075	15.0853015	99.3880435
-4.122887	33.350903	102.435181	-13.808295	14.471843	102.926674	44.47406	0.592187	106.717972	43.897465	27.620148	105.618057	44.1857625	14.1061675	106.1680145	-71.8023525	14.8375185	99.6853335
-3.827637	32.576786	102.35537	-13.864692	14.389716	102.996864	44.430096	0.610999	106.760452	43.764343	27.584553	105.461845	44.0972195	14.097776	106.1111485	-71.8266035	14.681656	99.8825795
-3.546233	31.802738	102.275406	-13.922048	14.323716	103.038338	44.394367	0.633259	106.812309	43.623692	27.565428	105.342392	44.0090295	14.0993435	106.0773505	-71.8531255	14.5480885	99.9993255
-3.252996	31.0457	102.213013	-14.000595	14.250797	103.081665	44.343899	0.64629	106.854568	43.479424	27.563688	105.260757	43.9116615	14.104989	106.0576625	-71.9128515	14.396605	100.1056675
-2.99113	30.27338	102.159821	-14.073539	14.225767	103.110039	44.290562	0.651774	106.901672	43.356995	27.568336	105.199364	43.8237785	14.110055	106.050518	-71.9708565	14.341479	100.16956
-2.727995	29.522552	102.168617	-14.159205	14.188441	103.131271	44.216877	0.660655	106.952454	43.247768	27.561081	105.181541	43.7323225	14.110868	106.0669975	-72.0507325	14.266014	100.1955445
-2.480468	28.858032	102.201225	-14.232391	14.161531	103.168381	44.152611	0.670784	106.977165	43.168591	27.558868	105.18837	43.660601	14.114826	106.0827675	-72.125383	14.208236	100.2539945
-2.171617	27.846909	102.300346	-14.336904	14.138496	103.239967	44.061203	0.696377	106.990707	43.085537	27.59972	105.270157	43.57337	14.1480485	106.130432	-72.247178	14.1289435	100.349502
-1.911375	27.17075	102.361977	-14.393246	14.153007	103.27681	44.007023	0.724154	106.971649	43.049908	27.667662	105.336914	43.5284655	14.195908	106.1542815	-72.3149575	14.110106	100.3993385
-1.688129	26.491993	102.435623	-14.43238	14.17741	103.312347	43.956966	0.77132	106.928825	43.017998	27.733723	105.385651	43.487482	14.2525215	106.157238	-72.352242	14.1022985	100.467456
-1.458005	25.877392	102.516747	-14.472917	14.248133	103.341652	43.905262	0.838994	106.884071	42.975388	27.817144	105.431305	43.440325	14.328069	106.157688	-72.386159	14.168197	100.525616
-1.213956	25.306627	102.573967	-14.500865	14.324808	103.3797	43.85537	0.948186	106.848969	42.929356	27.92416	105.453979	43.392363	14.436173	106.151474	-72.394093	14.213443	100.607926
-1.040194	24.754553	102.647018	-14.543369	14.431247	103.435913	43.807106	1.072996	106.839836	42.878296	28.063932	105.489059	43.342701	14.568464	106.1644475	-72.429439	14.29403	100.7073785
-0.861141	24.19272	102.687981	-14.573185	14.535625	103.490173	43.762554	1.218893	106.873283	42.807522	28.198162	105.53093	43.285038	14.7085275	106.2021065	-72.431408	14.3627225	100.7782395
-0.551708	23.328901	102.725754	-14.647172	14.674431	103.531693	43.714169	1.412384	106.928886	42.728935	28.421688	105.600441	43.221552	14.917036	106.2646635	-72.515896	14.431826	100.7987225
-0.371561	22.761848	102.735558	-14.709808	14.759549	103.529831	43.670891	1.511194	106.961235	42.657055	28.530947	105.628113	43.163973	15.0210705	106.294674	-72.583589	14.4980275	100.764988
-0.213307	22.22472	102.740517	-14.755487	14.788342	103.515152	43.611473	1.598904	106.981827	42.604435	28.60631	105.65699	43.107954	15.102607	106.3194085	-72.618928	14.474077	100.7108955
-0.049884	21.688822	102.719032	-14.818178	14.822719	103.48481	43.574661	1.656055	106.992546	42.553341	28.672277	105.688843	43.064001	15.164166	106.3406945	-72.700357	14.481272	100.6289255
0.070179	21.139084	102.709709	-14.867277	14.833159	103.441528	43.523891	1.707677	107.014191	42.494576	28.729761	105.730461	43.0092335	15.218719	106.372326	-72.7437875	14.447599	100.51073
0.148727	20.627058	102.71003	-14.934116	14.831323	103.41877	43.477875	1.765642	107.05471	42.443237	28.775097	105.770638	42.960556	15.2703695	106.412674	-72.828788	14.3922765	100.424866
0.290622	20.033178	102.705574	-14.977052	14.831395	103.422401	43.443489	1.837901	107.093445	42.390072	28.843779	105.816391	42.9167805	15.34084	106.454918	-72.8708845	14.32195	100.389884
0.43562	19.169796	102.72683	-15.09282	14.86845	103.469215	43.379749	1.943258	107.140137	42.303776	28.952524	105.837463	42.8417625	15.447891	106.4888	-73.0274025	14.289009	100.44963
0.517581	18.645922	102.769402	-15.103297	14.844948	103.488449	43.346966	2.027544	107.16964	42.240517	29.029232	105.839157	42.7937415	15.528388	106.5043985	-73.0003355	14.161508	100.4724995
0.588048	18.158735	102.799202	-15.158494	14.859273	103.521599	43.314445	2.094279	107.190773	42.180363	29.111179	105.826164	42.747404	15.602729	106.5084685	-73.064392	14.115817	100.5347295
0.653041	17.671446	102.80957	-15.205191	14.872472	103.538727	43.260357	2.164272	107.217529	42.103706	29.172766	105.810257	42.6820315	15.668519	106.513893	-73.0924135	14.076425	100.563561
0.670285	17.202265	102.8265	-15.299019	14.923169	103.562798	43.22205	2.227449	107.240692	42.044266	29.234488	105.802467	42.633158	15.7309685	106.5215795	-73.231196	14.1153695	100.6040165
0.693321	16.735258	102.838005	-15.324724	14.915864	103.563393	43.189651	2.293783	107.274841	41.972588	29.308298	105.801559	42.5811195	15.8010405	106.5382	-73.2305675	14.0306875	100.588586
0.69385	16.258604	102.839592	-15.376486	14.9309	103.580963	43.156319	2.376948	107.310417	41.908257	29.374651	105.802826	42.532288	15.8757995	106.5566215	-73.28526	13.9860005	100.6053045
0.709964	15.539953	102.882576	-15.433391	15.012712	103.629128	43.122639	2.51373	107.357254	41.813087	29.502981	105.837463	42.467863	16.0083555	106.5973585	-73.334645	14.0170685	100.6608975
0.703221	15.101843	102.940666	-15.480275	15.07681	103.680695	43.105587	2.623305	107.394722	41.767101	29.602835	105.88578	42.436344	16.11307	106.640251	-73.396894	14.04055	100.721139
0.691853	14.72892	103.007271	-15.506208	15.143903	103.731064	43.097904	2.744567	107.425049	41.73151	29.718899	105.948212	42.414707	16.231733	106.6866305	-73.427123	14.056073	100.7754975
0.660618	14.353087	103.052368	-15.512146	15.22936	103.788628	43.095901	2.853904	107.441864	41.711586	29.834255	106.02121	42.4037435	16.3440795	106.731537	-73.4280355	14.1146405	100.845719
0.64893	14.038918	103.09243	-15.517889	15.338242	103.824257	43.091129	2.959546	107.434097	41.69994	29.953226	106.090401	42.3955345	16.456386	106.762249	-73.4313125	14.220098	100.886265
0.590422	13.737019	103.105186	-15.511892	15.418922	103.855667	43.082783	3.046735	107.39608	41.715141	30.03479	106.158028	42.398962	16.5407625	106.777054	-73.422746	14.2970815	100.93428
0.489126	13.424643	103.117142	-15.497076	15.512824	103.882423	43.069153	3.123237	107.34404	41.743149	30.12166	106.213989	42.406151	16.6224485	106.7790145	-73.400303	14.4031995	100.9858315
0.364465	12.954475	103.112854	-15.497844	15.644282	103.940666	43.061256	3.230021	107.249809	41.773266	30.216276	106.257919	42.417261	16.7231485	106.753864	-73.412949	14.5654155	101.127468
0.262181	12.611487	103.113731	-15.462406	15.751884	103.962456	43.057968	3.304787	107.194176	41.794785	30.279953	106.283234	42.4263765	16.79237	106.738705	-73.3511885	14.711398	101.186207
0.174066	12.286731	103.091454	-15.463421	15.84478	103.984108	43.063553	3.372086	107.160759	41.822308	30.356184	106.328079	42.4429305	16.864135	106.744419	-73.3697725	14.825425	101.223797
0.066186	11.973069	103.075394	-15.438104	15.962152	103.989365	43.082699	3.438277	107.1175	41.845982	30.427807	106.359543	42.4643405	16.933042	106.7385215	-73.3405485	14.991262	101.2402085
-0.048467	11.685757	103.066231	-15.424848	16.057838	103.974785	43.07637	3.514875	107.076027	41.869911	30.501419	106.380249	42.4731405	17.008147	106.728138	-73.3228365	15.107529	101.221432
-0.169684	11.419558	103.04805	-15.405486	16.143986	103.97332	43.080185	3.581327	107.017639	41.89436	30.561939	106.398048	42.4872725	17.071633	106.7078435	-73.2982445	15.216339	101.2387965
-0.300212	11.17467	103.026855	-15.389384	16.243311	103.990196	43.081573	3.644834	106.959343	41.917755	30.624804	106.400871	42.499664	17.134819	106.680107	-73.278432	15.351803	101.300285
-0.462871	10.763221	103.012146	-15.367421	16.403065	104.034515	43.08535	3.744684	106.89257	41.956512	30.719704	106.39119	42.520931	17.232194	106.64188	-73.255773	15.573936	101.42715
-0.613078	10.510273	103.01461	-15.361791	16.481762	104.056404	43.09996	3.806231	106.877754	41.969536	30.793545	106.39238	42.534748	17.299888	106.635067	-73.25833	15.663636	101.477741
-0.779464	10.264145	103.023193	-15.353344	16.59211	104.071983	43.110611	3.874633	106.888687	41.980408	30.869925	106.397499	42.5455095	17.372279	106.643093	-73.2521975	15.811941	101.500873
-0.951782	9.9841	103.012886	-15.351343	16.691376	104.073929	43.121189	3.950272	106.92099	41.989094	30.948507	106.401863	42.5551415	17.4493895	106.6614265	-73.2578275	15.9333625	101.4864315
-1.122614	9.695683	103.012886	-15.337852	16.798077	104.077171	43.1362	4.025353	106.959831	41.991135	31.047255	106.398651	42.5636675	17.536304	106.679241	-73.2393715	16.05985	101.475101
-1.265177	9.343924	103.014633	-15.317988	16.898821	104.071487	43.140522	4.101098	106.987503	41.992233	31.148901	106.388283	42.5663775	17.6249995	106.687893	-73.2023535	16.1726425	101.455081
-1.434198	9.027642	103.006134	-15.321866	16.980398	104.075172	43.151482	4.176079	106.990417	42.002045	31.228559	106.386566	42.5767635	17.702319	106.6884915	-73.2204955	16.258477	101.4618525
-1.679442	8.618424	103.035522	-15.289124	17.112488	104.114761	43.151024	4.256154	106.971977	42.045116	31.335371	106.395195	42.59807	17.7957625	106.683586	-73.176318	16.4292135	101.545936
-1.845525	8.325978	103.038467	-15.26232	17.17012	104.140999	43.147457	4.308505	106.946312	42.081554	31.369587	106.424698	42.6145055	17.839046	106.685505	-73.1391455	16.501194	101.596493
-2.008847	8.069123	103.024498	-15.258556	17.254791	104.146561	43.131802	4.363573	106.926796	42.108112	31.390015	106.482147	42.619957	17.876794	106.7044715	-73.137069	16.632788	101.5886505
-2.134214	7.822557	103.00132	-15.259187	17.346891	104.169144	43.109348	4.402063	106.91861	42.143723	31.415924	106.56041	42.6265355	17.9089935	106.73951	-73.1449095	16.7847885	101.598778
-2.293294	7.561192	102.980492	-15.244892	17.434759	104.182343	43.087368	4.439692	106.897865	42.18858	31.457239	106.636475	42.637974	17.9484655	106.76717	-73.127758	16.9210525	101.597516
-2.472424	7.30512	102.93969	-15.258245	17.537931	104.198875	43.063236	4.505423	106.875847	42.219208	31.507534	106.71698	42.641222	18.0064785	106.7964135	-73.157712	17.0693835	101.6013365
-2.674577	7.038284	102.913727	-15.259562	17.671108	104.203163	43.030815	4.582995	106.866264	42.240211	31.58112	106.781746	42.635513	18.0820575	106.824005	-73.154637	17.2601585	101.582321
-2.957698	6.582098	102.841248	-15.27218	17.899462	104.228226	42.985138	4.72423	106.826019	42.245182	31.73283	106.828514	42.61516	18.22853	106.8272665	-73.15952	17.570394	101.6291855
-3.129304	6.267478	102.790359	-15.259902	18.036148	104.223419	42.950985	4.840442	106.802704	42.254444	31.837961	106.84034	42.6027145	18.3392015	106.821522	-73.1225185	17.7330945	101.625316
-3.307312	5.939724	102.750801	-15.272853	18.196012	104.213562	42.932713	4.949669	106.783127	42.261921	31.953058	106.844879	42.597317	18.4513635	106.814003	-73.143023	17.9406605	101.613121
-3.5216	5.625919	102.74099	-15.272853	18.335213	104.220558	42.914001	5.049329	106.756714	42.258591	32.061745	106.856277	42.586296	18.555537	106.8064955	-73.132002	18.114889	101.6346205
-3.716291	5.286122	102.705833	-15.272492	18.466167	104.234955	42.903736	5.135586	106.74955	42.267399	32.157204	106.890312	42.5855675	18.646395	106.819931	-73.1305515	18.285939	101.649979
-3.880142	4.937533	102.64875	-15.283964	18.581232	104.219688	42.899883	5.211109	106.774315	42.300552	32.244972	106.934151	42.6002175	18.7280405	106.854233	-73.1681455	18.4344235	101.585143
-4.073442	4.571107	102.590576	-15.282877	18.706188	104.182793	42.894951	5.280805	106.799461	42.311813	32.344467	106.992767	42.603382	18.812636	106.896114	-73.169136	18.59974	101.469472
-4.419804	3.968914	102.515198	-15.276906	18.882114	104.145576	42.885685	5.384727	106.841042	42.343033	32.478382	107.017639	42.614359	18.9315545	106.9293405	-73.168171	18.8326735	101.3618115
-4.632797	3.492086	102.499268	-15.27458	19.023214	104.143616	42.893421	5.468972	106.869888	42.365257	32.569508	107.003525	42.629339	19.01924	106.9367065	-73.178499	19.027188	101.3505255
-4.852142	3.039578	102.499603	-15.268373	19.169548	104.15448	42.892918	5.538888	106.891418	42.378853	32.652424	106.95797	42.6358855	19.095656	106.924694	-73.1726315	19.24344	101.384266
-5.086748	2.602084	102.545059	-15.236333	19.292835	104.151772	42.89016	5.60998	106.914429	42.399406	32.734863	106.873825	42.644783	19.1724215	106.894127	-73.117449	19.4132485	101.409417
-5.338003	2.140863	102.553925	-15.257065	19.426029	104.129372	42.899529	5.683517	106.928543	42.404243	32.809769	106.795273	42.651886	19.246643	106.861908	-73.166016	19.605415	101.396836
-5.55611	1.677582	102.537689	-15.241435	19.50606	104.092918	42.916306	5.756983	106.971375	42.401535	32.883205	106.720528	42.6589205	19.320094	106.8459515	-73.1417905	19.692026	101.3398845
-5.817984	1.193041	102.576485	-15.257232	19.592222	104.057907	42.939548	5.840312	107.046082	42.40004	32.958229	106.6437	42.669794	19.3992705	106.844891	-73.184258	19.7851735	101.270923
-6.20772	0.416594	102.68383	-15.289482	19.684649	104.014465	42.982712	5.99824	107.187798	42.346783	33.077034	106.475388	42.6647475	19.537637	106.831593	-73.2437115	19.831661	101.197337
-6.461104	-0.124292	102.788078	-15.278825	19.740509	103.981445	43.025871	6.12851	107.270622	42.289143	33.157303	106.353745	42.657507	19.6429065	106.8121835	-73.215157	19.8381115	101.1507065
-6.754299	-0.581796	102.927589	-15.279366	19.791206	103.953156	43.074944	6.230559	107.356575	42.231213	33.241283	106.208588	42.6530785	19.735921	106.7825815	-73.2118105	19.846491	101.1237305
-7.053475	-1.057616	103.059563	-15.270792	19.857782	103.883324	43.120995	6.307134	107.436218	42.19519	33.311966	106.038391	42.6580925	19.80955	106.7373045	-73.1996765	19.906014	101.0293435
-7.288629	-1.558428	103.123596	-15.231059	19.919456	103.74398	43.171772	6.343413	107.469749	42.171051	33.35424	105.84626	42.6714115	19.8488265	106.6580045	-73.1335295	19.9900855	100.8299555
-7.549153	-1.983729	103.042282	-15.225609	19.975916	103.503334	43.208981	6.346378	107.466484	42.158718	33.372612	105.647751	42.6838495	19.859495	106.5571175	-73.1350675	20.092337	100.4495505
-7.866652	-2.386309	102.87635	-15.214931	20.013809	103.201614	43.233093	6.334676	107.421616	42.154102	33.367657	105.455147	42.6935975	19.8511665	106.4383815	-73.1234595	20.1764515	99.9648465
-8.330593	-2.978956	102.452759	-15.23805	20.085382	102.721069	43.238453	6.316365	107.268333	42.12093	33.350937	105.267372	42.6796915	19.833651	106.2678525	-73.1557915	20.337113	99.1742855
-8.668738	-3.327116	102.206017	-15.224287	20.114458	102.492188	43.233704	6.317993	107.157433	42.13702	33.33577	105.172607	42.685362	19.8268815	106.16502	-73.133936	20.4020345	98.819356
-9.020705	-3.619028	101.988235	-15.195685	20.14781	102.320168	43.260998	6.345171	107.063469	42.18631	33.351341	105.129066	42.723654	19.848256	106.0962675	-73.115024	20.447364	98.5440685
-9.34948	-3.833832	101.817513	-15.140207	20.23448	102.161835	43.290974	6.382395	107.005272	42.251415	33.407146	105.104958	42.7711945	19.8947705	106.055115	-73.0516085	20.5741895	98.268555
-9.6845	-3.997887	101.628044	-15.07363	20.323	102.004265	43.325062	6.450738	106.929245	42.322216	33.481499	105.058846	42.823639	19.9661185	105.9940455	-72.970899	20.6798815	98.0144845
-10.014284	-4.092628	101.394638	-14.97384	20.435719	101.823761	43.370907	6.536424	106.828514	42.409264	33.570847	105.022789	42.8900855	20.0536355	105.9256515	-72.8377655	20.8178025	97.7218705
-10.340966	-4.173726	101.157784	-14.892119	20.567591	101.629616	43.406822	6.626275	106.750557	42.505737	33.682529	104.97892	42.9562795	20.154402	105.8647385	-72.7405175	20.98078	97.3944935
-10.870748	-4.283942	100.76442	-14.752911	20.694515	101.352264	43.469173	6.764238	106.603775	42.649883	33.849468	104.916214	43.059528	20.306853	105.7599945	-72.56535	21.082177	96.9445335
-11.251156	-4.295742	100.542221	-14.674735	20.787167	101.190315	43.509258	6.850588	106.521729	42.7243	33.933151	104.886887	43.116779	20.3918695	105.704308	-72.466249	21.1824645	96.676322
-11.668359	-4.272861	100.374306	-14.603971	20.828453	101.100555	43.54821	6.924477	106.429146	42.782219	34.00864	104.83036	43.1652145	20.4665585	105.629753	-72.3731565	21.1903475	96.571357
-12.110122	-4.218683	100.232277	-14.524658	20.875505	101.034943	43.582813	6.99126	106.341171	42.838451	34.055786	104.770576	43.210632	20.523523	105.5558735	-72.259948	21.227487	96.5140125
-12.553388	-4.163399	100.172653	-14.474479	20.935226	100.982513	43.605804	7.035092	106.264053	42.891491	34.084694	104.686844	43.2486475	20.559893	105.4754485	-72.1976055	21.310559	96.4895775
-12.959499	-4.048987	100.135338	-14.425625	20.992033	100.913956	43.615524	7.068565	106.189468	42.931538	34.108856	104.572784	43.273531	20.5887105	105.381126	-72.124781	21.3953555	96.446786
-13.347854	-3.90249	100.035309	-14.398212	21.023344	100.823235	43.619019	7.074328	106.127296	42.958191	34.129341	104.462624	43.288605	20.6018345	105.29496	-72.085029	21.4448535	96.35151
-13.899901	-3.623821	99.800491	-14.398852	21.03545	100.63102	43.63765	7.079922	106.04274	42.955833	34.16077	104.353653	43.2967415	20.620346	105.1981965	-72.0944455	21.450554	96.0638435
-14.283897	-3.370934	99.648224	-14.41891	21.037888	100.486649	43.635841	7.085854	106.010948	42.929764	34.174137	104.321266	43.2828025	20.6299955	105.166107	-72.1206225	21.4457805	95.807191
-14.695217	-3.117435	99.515411	-14.437917	21.003178	100.372955	43.628448	7.084954	105.975998	42.895058	34.184334	104.284348	43.261753	20.634644	105.130173	-72.137587	21.371712	95.615737
-15.084489	-2.83973	99.37822	-14.458734	20.954323	100.27816	43.622013	7.095484	105.932487	42.857082	34.182732	104.265083	43.2395475	20.639108	105.098785	-72.1570155	21.269538	95.457535
-15.499841	-2.468279	99.286057	-14.486922	20.868246	100.232872	43.61771	7.098066	105.879715	42.810501	34.177891	104.263367	43.2141055	20.6379785	105.071541	-72.1879495	21.0985135	95.394203
-15.805409	-2.208088	99.167526	-14.501598	20.791903	100.20195	43.597797	7.091723	105.835472	42.777271	34.157215	104.268692	43.187534	20.624469	105.052082	-72.19073	20.959337	95.351818
-16.220989	-1.866254	99.092758	-14.516084	20.684362	100.17775	43.587952	7.073217	105.783188	42.766907	34.13063	104.291107	43.1774295	20.6019235	105.0371475	-72.2095975	20.7668005	95.3183525
-16.657593	-1.388098	98.945541	-14.499657	20.558065	100.148964	43.582951	7.043386	105.693054	42.760445	34.085892	104.362885	43.171698	20.564639	105.0279695	-72.171012	20.551491	95.2699585
-16.998894	-1.096364	98.802498	-14.492372	20.462936	100.131081	43.576794	7.000506	105.612038	42.767109	34.043797	104.42556	43.1719515	20.5221515	105.018799	-72.1566955	20.4037205	95.243363
-17.386337	-0.788765	98.647301	-14.481123	20.379799	100.103546	43.567455	6.959021	105.492004	42.791634	34.006756	104.481377	43.1795445	20.4828885	104.9866905	-72.1417905	20.2767095	95.2204015
-17.783651	-0.464635	98.451332	-14.463608	20.316748	100.069725	43.550461	6.918383	105.353394	42.821575	33.963917	104.540596	43.186018	20.44115	104.946995	-72.113234	20.192346	95.192455
-18.171951	-0.16248	98.245697	-14.447139	20.264894	100.033821	43.530827	6.889587	105.196556	42.845066	33.927898	104.620911	43.1879465	20.4087425	104.9087335	-72.0822245	20.1210455	95.1589085
-18.566832	0.154804	98.081383	-14.437837	20.231176	100.025787	43.504963	6.880547	105.070496	42.869881	33.89761	104.701447	43.187422	20.3890785	104.8859715	-72.063096	20.0732735	95.1656025
-18.918095	0.465365	97.973343	-14.416792	20.231911	100.037048	43.490124	6.890649	104.96067	42.910824	33.878685	104.786362	43.200474	20.384667	104.873516	-72.034058	20.079155	95.20058
-19.419386	0.920856	97.851234	-14.364438	20.293036	100.074242	43.499992	6.922325	104.85833	42.982605	33.911816	104.91301	43.2412985	20.4170705	104.88567	-71.9701745	20.1690015	95.262814
-19.721107	1.197507	97.838493	-14.339007	20.353884	100.11953	43.505741	6.971672	104.81871	43.038071	33.959133	104.939178	43.271906	20.4654025	104.878944	-71.94992	20.2423655	95.360116
-20.025976	1.432738	97.828133	-14.297238	20.457947	100.146866	43.525673	7.038725	104.787338	43.080383	34.031658	104.941093	43.303028	20.5351915	104.8642155	-71.897504	20.3807025	95.4295165
-20.341225	1.650673	97.818474	-14.254525	20.53344	100.145432	43.560295	7.12935	104.761208	43.107201	34.12241	104.93689	43.333748	20.62588	104.849049	-71.842798	20.441	95.441815
-20.631254	1.858152	97.798607	-14.204643	20.605217	100.146057	43.586559	7.207315	104.736755	43.12928	34.210747	104.913208	43.3579195	20.709031	104.8249815	-71.7672055	20.501403	95.4671325
-20.963179	2.028673	97.783737	-14.166528	20.637186	100.140022	43.627731	7.28908	104.708527	43.154819	34.293571	104.88443	43.391275	20.7913255	104.7964785	-71.724331	20.4830465	95.4835655
-21.308582	2.161267	97.732506	-14.136085	20.646873	100.117554	43.677547	7.345312	104.689133	43.170033	34.36013	104.849602	43.42379	20.852721	104.7693675	-71.69596	20.441025	95.4657405
-21.865952	2.267776	97.67733	-14.079324	20.611265	100.062492	43.734509	7.401256	104.64991	43.187897	34.425674	104.777924	43.461203	20.913465	104.713917	-71.619851	20.309065	95.411067
-22.215084	2.266579	97.682625	-14.032444	20.561693	100.046432	43.787338	7.422271	104.620506	43.200092	34.444229	104.70768	43.493715	20.93325	104.664093	-71.558603	20.190136	95.428771
-22.53376	2.275966	97.728256	-13.992839	20.509001	100.030968	43.830544	7.42694	104.600143	43.215702	34.444183	104.626167	43.523123	20.9355615	104.613155	-71.508801	20.0824405	95.448781
-22.818781	2.270767	97.741661	-13.939351	20.431465	100.011238	43.892487	7.411197	104.58728	43.243721	34.415989	104.540611	43.568104	20.913593	104.5639455	-71.446806	19.949337	95.4585305
-23.10442	2.253077	97.782196	-13.879098	20.360432	99.974403	43.955917	7.375132	104.588463	43.292923	34.373688	104.435394	43.62442	20.87441	104.5119285	-71.382616	19.846454	95.4368775
-23.377436	2.206335	97.794075	-13.805366	20.290979	99.926033	44.026993	7.332654	104.596817	43.340557	34.320278	104.306076	43.683775	20.826466	104.4514465	-71.294507	19.755492	95.4006195
-23.674858	2.156821	97.808762	-13.708292	20.216345	99.85173	44.108704	7.28335	104.599045	43.392632	34.257133	104.18602	43.750668	20.7702415	104.3925325	-71.167252	19.6624485	95.3109275
-24.071321	2.084794	97.830185	-13.565188	20.102322	99.77346	44.244041	7.198649	104.595963	43.491589	34.13657	104.005394	43.867815	20.6676095	104.3006785	-70.998191	19.5370345	95.2462415
-24.376518	2.012098	97.8452	-13.448557	20.014391	99.72924	44.349083	7.145679	104.595222	43.578991	34.061974	103.910706	43.964037	20.6038265	104.252964	-70.861151	19.4249555	95.205516
-24.704302	1.94803	97.820412	-13.357757	19.949059	99.68087	44.453552	7.082021	104.596313	43.672417	34.014565	103.830124	44.0629845	20.548293	104.2132185	-70.7784985	19.349825	95.1485215
-25.09148	1.868343	97.808746	-13.252584	19.8547	99.647972	44.567215	7.029634	104.56842	43.751705	33.984013	103.738823	44.15946	20.5068235	104.1536215	-70.664628	19.2025765	95.1423225
-25.438145	1.801637	97.796066	-13.148964	19.770588	99.619041	44.665112	6.999115	104.527237	43.816044	33.950554	103.648293	44.240578	20.4748345	104.087765	-70.538506	19.0663415	95.150317
-25.757221	1.75307	97.808563	-13.065953	19.687181	99.581963	44.75222	6.969119	104.485062	43.878479	33.919838	103.54538	44.3153495	20.4444785	104.015221	-70.4472555	18.9298835	95.148705
-26.06192	1.732567	97.863983	-12.984488	19.619593	99.567703	44.841366	6.928501	104.440498	43.927029	33.881603	103.434547	44.3841975	20.405052	103.9375225	-70.3531735	18.834134	95.1978835
-26.491678	1.75113	97.911743	-12.849833	19.520254	99.56559	44.980907	6.88369	104.389915	44.008751	33.803307	103.295731	44.494829	20.3434985	103.842823	-70.194495	18.6970095	95.288357
-26.758751	1.740045	97.927063	-12.774796	19.461706	99.54837	45.073856	6.832936	104.368317	44.082424	33.74802	103.218307	44.57814	20.290478	103.793312	-70.127732	18.632934	95.303428
-27.033857	1.736873	97.935982	-12.692915	19.403231	99.530479	45.150051	6.780477	104.365433	44.145752	33.694759	103.167915	44.6479015	20.237618	103.766674	-70.0337315	18.568844	95.294284
-27.308094	1.741355	97.955307	-12.619092	19.32086	99.525604	45.222107	6.727702	104.38633	44.21067	33.623901	103.144821	44.7163885	20.1758015	103.7655755	-69.9545725	18.4659185	95.2856325
-27.6138	1.763922	97.974609	-12.552251	19.2034	99.526039	45.29184	6.660089	104.421738	44.262535	33.549301	103.152443	44.7771875	20.104695	103.7870905	-69.8816895	18.302105	95.2649875
-27.930555	1.769977	97.98909	-12.485486	19.088226	99.54026	45.344215	6.579348	104.474426	44.31942	33.475979	103.16658	44.8318175	20.0276635	103.820503	-69.8027895	18.1487885	95.260017
-28.269629	1.786888	98.009628	-12.447332	18.962154	99.559525	45.390285	6.491117	104.522064	44.370003	33.386681	103.185715	44.880144	19.938899	103.8538895	-69.774808	17.985409	95.2651605
-28.724306	1.864006	98.037788	-12.380928	18.769302	99.559265	45.448196	6.35627	104.553009	44.422562	33.268322	103.175713	44.935379	19.812296	103.864361	-69.697235	17.726308	95.254169
-29.012724	1.934268	98.066078	-12.353262	18.64012	99.56459	45.479603	6.263419	104.564735	44.4501	33.171783	103.150848	44.9648515	19.717601	103.8577915	-69.6713755	17.562639	95.2713885
-29.267996	2.001162	98.093803	-12.331467	18.508987	99.575462	45.497379	6.170048	104.573967	44.464909	33.078636	103.132675	44.981144	19.624342	103.853321	-69.644078	17.393632	95.297603
-29.489216	2.094525	98.149261	-12.322538	18.37475	99.581696	45.513535	6.074066	104.580757	44.472569	32.986736	103.103889	44.993052	19.530401	103.842323	-69.638128	17.219099	95.321069
-29.67366	2.187724	98.186897	-12.320377	18.238808	99.585564	45.532974	5.982876	104.586411	44.464699	32.893448	103.065834	44.9988365	19.438162	103.8261225	-69.6395905	17.039454	95.3450055
-29.837576	2.293302	98.210434	-12.302298	18.069351	99.592712	45.555088	5.881144	104.612694	44.455711	32.786091	103.049789	45.0053995	19.3336175	103.8312415	-69.6099955	16.8050845	95.3541825
-30.013805	2.395664	98.238579	-12.313034	17.912848	99.585724	45.569046	5.777907	104.659225	44.437428	32.671684	103.05629	45.003237	19.2247955	103.8577575	-69.629305	16.6009005	95.3136905
-30.264006	2.589186	98.244118	-12.308104	17.671051	99.582298	45.57761	5.59214	104.730095	44.438614	32.481628	103.069923	45.008112	19.036884	103.900009	-69.62432	16.305218	95.264587
-30.416731	2.743456	98.240799	-12.309726	17.499063	99.57959	45.585392	5.459435	104.767845	44.434299	32.343605	103.072426	45.0098455	18.90152	103.9201355	-69.6292975	16.096606	95.2390445
-30.535084	2.935843	98.237976	-12.315678	17.346928	99.567558	45.581734	5.331707	104.782661	44.423912	32.215389	103.075256	45.002823	18.773548	103.9289585	-69.634179	15.920308	95.2061575
-30.608538	3.16708	98.232536	-12.308145	17.196161	99.568764	45.578556	5.214856	104.780602	44.416393	32.086861	103.058899	44.9974745	18.6508585	103.9197505	-69.6137645	15.7414635	95.2177775
-30.692989	3.407192	98.221657	-12.301144	17.041042	99.56311	45.575005	5.101057	104.7827	44.411858	31.973747	103.048668	44.9934315	18.537402	103.915684	-69.5957195	15.544682	95.210536
-30.742737	3.661258	98.221291	-12.272476	16.915621	99.554184	45.596081	4.99656	104.784157	44.417641	31.853584	103.055504	45.006861	18.425072	103.9198305	-69.551813	15.40617	95.1885375
-30.777693	3.889548	98.236565	-12.265844	16.793156	99.551491	45.611683	4.891589	104.818001	44.421978	31.745842	103.087257	45.0168305	18.3187155	103.952629	-69.5485185	15.2675965	95.150353
-30.73275	4.211464	98.244461	-12.217385	16.582697	99.58725	45.634235	4.72433	104.876793	44.445175	31.577387	103.149948	45.039705	18.1508585	104.0133705	-69.474475	15.0145355	95.1611295
-30.666933	4.417338	98.24865	-12.185019	16.444286	99.60881	45.658207	4.612938	104.917824	44.473541	31.459898	103.219688	45.065874	18.036418	104.068756	-69.435912	14.852154	95.148864
-30.603807	4.634575	98.248589	-12.141238	16.297188	99.623367	45.691448	4.479838	104.950729	44.517075	31.333876	103.308632	45.1042615	17.906857	104.1296805	-69.3867375	14.687519	95.1170535
-30.517504	4.858456	98.226479	-12.078014	16.141598	99.643333	45.72998	4.346632	104.984138	44.584419	31.191	103.419235	45.1571995	17.768816	104.2016865	-69.3132275	14.51438	95.0849795
-30.391785	5.077597	98.223862	-12.00469	15.968527	99.670952	45.800392	4.194413	105.026855	44.673294	31.026682	103.571251	45.236843	17.6105475	104.299053	-69.246223	14.3265065	95.042851
-30.25182	5.317527	98.204315	-11.913974	15.815478	99.705696	45.869934	4.018271	105.073669	44.793518	30.867682	103.765549	45.331726	17.4429765	104.419609	-69.159674	14.1879795	94.991783
-30.091213	5.560133	98.195251	-11.822427	15.632318	99.767815	45.951969	3.828104	105.134224	44.927406	30.693254	104.024269	45.4396875	17.260679	104.5792465	-69.0845415	14.003957	94.9563835
-29.854509	5.934578	98.195297	-11.672136	15.374396	99.901184	46.09272	3.513497	105.306473	45.193306	30.429008	104.484879	45.643013	16.9712525	104.895676	-68.987285	13.7775395	94.906692
-29.670692	6.157248	98.223915	-11.590979	15.221198	100.032806	46.194233	3.306624	105.452385	45.379047	30.287031	104.834785	45.78664	16.7968275	105.143585	-68.968598	13.6455685	94.922027
-29.440638	6.360288	98.259979	-11.504543	15.122393	100.164452	46.317402	3.135065	105.631317	45.556675	30.155811	105.20372	45.9370385	16.645438	105.4175185	-68.9461245	13.599348	94.9113855
-29.216242	6.491193	98.289742	-11.40335	14.969708	100.276077	46.457966	2.992622	105.822418	45.722198	30.065737	105.577782	46.090082	16.5291795	105.7001	-68.896782	13.4102365	94.852054
-28.993685	6.557319	98.292999	-11.316491	14.87196	100.355743	46.587124	2.886864	106.009544	45.868038	30.011925	105.925194	46.227581	16.4493945	105.967369	-68.860563	13.2945255	94.744117
-28.731962	6.57899	98.259651	-11.247883	14.828303	100.421837	46.691849	2.798447	106.182571	45.981518	29.967651	106.223503	46.3366835	16.383049	106.203037	-68.8324495	13.273557	94.640637
-28.479788	6.523822	98.174767	-11.152324	14.727591	100.412941	46.814659	2.728199	106.334923	46.092422	29.937557	106.43576	46.4535405	16.332878	106.3853415	-68.7581885	13.122304	94.4405405
-28.135061	6.285963	98.037193	-11.048639	14.599021	100.345901	46.965443	2.65686	106.477669	46.195004	29.909859	106.580017	46.5802235	16.2833595	106.528843	-68.6775015	12.9146825	94.162959
-27.945921	6.040729	97.908386	-10.980029	14.517795	100.269989	47.057816	2.638259	106.516907	46.226128	29.882109	106.601547	46.641972	16.260184	106.559227	-68.60203	12.775406	93.980751
-27.799597	5.729366	97.756783	-10.938128	14.455661	100.138649	47.138706	2.617384	106.545219	46.241806	29.851812	106.582344	46.690256	16.234598	106.5637815	-68.566512	12.676724	93.7135165
-27.71937	5.357472	97.579155	-10.91993	14.402805	99.980423	47.178608	2.585261	106.575668	46.221043	29.818913	106.513527	46.6998255	16.202087	106.5445975	-68.5396855	12.603523	93.4162485
-27.652225	4.988136	97.386551	-10.920026	14.295069	99.808571	47.198547	2.553756	106.568787	46.168156	29.764381	106.407532	46.6833515	16.1590685	106.4881595	-68.5234035	12.4310695	93.1289825
-27.655878	4.612998	97.219498	-10.939154	14.216572	99.644943	47.201649	2.520023	106.526772	46.098557	29.69388	106.299019	46.650103	16.1069515	106.4128955	-68.528411	12.3261925	92.8769905
-27.667936	4.249476	97.076942	-10.958228	14.110516	99.508163	47.191822	2.495616	106.484459	46.045727	29.626715	106.154739	46.6187745	16.0611655	106.319599	-68.5352305	12.1598665	92.696727
-27.793274	3.647028	96.845497	-10.990731	14.006149	99.289703	47.196609	2.459625	106.39595	45.972904	29.537874	105.934593	46.5847565	15.9987495	106.1652715	-68.5662185	12.0135485	92.4141345
-27.910856	3.271582	96.70549	-10.967733	13.891372	99.147072	47.194168	2.448007	106.33168	45.910007	29.518646	105.801682	46.5520875	15.9833265	106.066681	-68.4875535	11.7994175	92.227463
-28.058472	2.903294	96.586624	-10.968518	13.828566	99.022079	47.196117	2.468542	106.275597	45.86779	29.513184	105.644318	46.5319535	15.990863	105.9599575	-68.4689895	11.666269	92.0842005
-28.26837	2.582685	96.484955	-10.9859	13.781412	98.912117	47.1931	2.511615	106.229576	45.814602	29.5394	105.470146	46.503851	16.0255075	105.849861	-68.475651	11.5373165	91.974373
-28.575697	2.282013	96.413887	-10.983935	13.769473	98.811821	47.188782	2.575699	106.157745	45.736885	29.566198	105.262054	46.4628335	16.0709485	105.7098995	-68.4307035	11.4679975	91.9137425
-28.950701	1.990109	96.362564	-10.975796	13.763094	98.721382	47.191727	2.658013	106.084969	45.681076	29.593845	105.022636	46.4364015	16.125929	105.5538025	-68.3879935	11.400259	91.8889615
-29.330462	1.664835	96.315331	-10.965279	13.755173	98.663261	47.204498	2.727687	105.996452	45.617935	29.630951	104.790436	46.4112165	16.179319	105.393444	-68.3417745	11.331027	91.933078
-30.151838	1.17118	96.319908	-10.959235	13.733369	98.574181	47.199955	2.79723	105.835594	45.55835	29.648653	104.440155	46.3791525	16.2229415	105.1378745	-68.2976225	11.2437965	92.0104875
-30.685341	0.880663	96.310234	-10.969177	13.69541	98.514503	47.167835	2.829785	105.707428	45.497921	29.656002	104.221451	46.332878	16.2428935	104.9644395	-68.271232	11.1479265	92.0645665
-31.259188	0.613816	96.282532	-10.979908	13.647798	98.453278	47.120983	2.861541	105.548599	45.448936	29.638687	103.988823	46.2849595	16.250114	104.768711	-68.2447755	11.045482	92.137845
-31.81761	0.37937	96.236328	-10.978649	13.61702	98.367088	47.071163	2.878165	105.395714	45.413033	29.619652	103.764557	46.242098	16.2489085	104.5801355	-68.199396	10.9851315	92.1540405
-32.434895	0.1806	96.188416	-11.002811	13.571361	98.274727	47.042362	2.894816	105.233322	45.347546	29.627502	103.549126	46.194954	16.261159	104.391224	-68.200576	10.881563	92.15823
-33.049805	0.058801	96.183594	-11.014525	13.542364	98.228775	47.010284	2.918143	105.055153	45.301468	29.639223	103.293571	46.155876	16.278683	104.174362	-68.184926	10.806045	92.283188
-33.749825	-0.068198	96.25914	-11.010386	13.486619	98.198906	46.966873	2.942279	104.865089	45.250645	29.652155	102.984024	46.108759	16.297217	103.9245565	-68.129531	10.676021	92.4732555
-34.841553	-0.196789	96.559738	-10.983346	13.450904	98.235657	46.908314	3.016125	104.499413	45.133987	29.659149	102.441528	46.0211505	16.337637	103.4704705	-67.9878425	10.564171	93.0008435
-35.583744	-0.219162	96.834305	-10.97062	13.43268	98.282692	46.856724	3.078862	104.24025	45.070705	29.656759	102.033684	45.9637145	16.3678105	103.136967	-67.9049545	10.4975495	93.428417
-36.258263	-0.225582	97.109894	-10.977378	13.423199	98.348045	46.787037	3.137918	104.024818	44.97794	29.6476	101.663139	45.8824885	16.392759	102.8439785	-67.8372445	10.453639	93.8521115
-36.963062	-0.1554	97.364418	-11.024061	13.422296	98.411087	46.718388	3.174799	103.833725	44.887081	29.660124	101.340714	45.8027345	16.4174615	102.5872195	-67.8508565	10.4271305	94.2349545
-37.670238	-0.049415	97.608978	-11.08829	13.422402	98.487129	46.633091	3.160783	103.604355	44.783108	29.696804	101.015297	45.7080995	16.4287935	102.309826	-67.8846795	10.4160105	94.664432
-38.486023	0.090249	97.8815	-11.163408	13.40777	98.551933	46.522461	3.16215	103.330437	44.630039	29.720285	100.71756	45.57625	16.4412175	102.0239985	-67.903066	10.3743225	95.0798675
-39.202213	0.300218	98.078133	-11.24824	13.379319	98.611328	46.353786	3.252194	103.084312	44.477608	29.736349	100.478813	45.415697	16.4942715	101.7815625	-67.912177	10.2643665	95.4410935
-40.300186	0.669152	98.325974	-11.434664	13.367689	98.732666	46.09444	3.41292	102.748215	44.257568	29.827341	100.313171	45.176004	16.6201305	101.530693	-68.045332	10.1152475	95.934639
-40.933144	0.92758	98.450554	-11.56672	13.360823	98.813972	45.942059	3.502142	102.538315	44.102928	29.924511	100.289558	45.0224935	16.7133265	101.4139365	-68.1559335	10.0083195	96.2140075
-41.527496	1.281398	98.507256	-11.706786	13.381797	98.899826	45.786228	3.621596	102.367523	43.960987	30.036184	100.323883	44.8736075	16.82889	101.345703	-68.2871795	9.934704	96.453949
-42.118217	1.700826	98.587059	-11.827733	13.407826	99.000893	45.6507	3.764333	102.229347	43.834454	30.183247	100.426331	44.742577	16.97379	101.327839	-68.398043	9.841862	96.673947
-42.72757	2.128	98.706787	-11.968532	13.484997	99.136284	45.523376	3.935714	102.158531	43.735085	30.343035	100.561378	44.6292305	17.1393745	101.3599545	-68.5662945	9.8306195	96.9126135
-43.262501	2.640919	98.857269	-12.04298	13.529201	99.296234	45.431698	4.124317	102.123581	43.657665	30.529865	100.722267	44.5446815	17.327091	101.422924	-68.6306415	9.731311	97.169544
-43.795567	3.107656	99.068344	-12.115494	13.63706	99.453491	45.379959	4.304926	102.108383	43.599094	30.726978	100.846718	44.4895265	17.515952	101.4775505	-68.7205145	9.758168	97.4294315
-44.412319	3.843444	99.400452	-12.14476	13.841944	99.690308	45.333576	4.564328	102.103027	43.508602	31.022007	100.958595	44.421089	17.7931675	101.530811	-68.710609	9.8907205	97.849805
-44.755161	4.296926	99.613762	-12.167911	13.979782	99.825958	45.31131	4.720448	102.098595	43.480576	31.18837	100.970825	44.395943	17.954409	101.53471	-68.731765	10.005155	98.117206
-45.063778	4.792099	99.774971	-12.180497	14.109651	99.941689	45.297298	4.858851	102.081474	43.454025	31.340849	100.974289	44.3756615	18.09985	101.5278815	-68.7366555	10.119452	98.3554965
-45.339802	5.328907	99.921257	-12.200475	14.243716	100.020409	45.293022	4.977607	102.086555	43.438599	31.44894	100.973045	44.3658105	18.2132735	101.5298	-68.7667605	10.2741585	98.511018
-45.621727	5.848659	100.061714	-12.218556	14.323532	100.09227	45.284435	5.059376	102.100288	43.40678	31.54549	100.969841	44.3456075	18.302433	101.5350645	-68.7827195	10.344631	98.6494755
-45.856968	6.401434	100.238525	-12.24836	14.386359	100.214958	45.276997	5.135191	102.121124	43.375607	31.605047	101.013245	44.326302	18.370119	101.5671845	-68.823022	10.402599	98.8627315
-46.051281	6.949014	100.399551	-12.266116	14.418205	100.332726	45.259129	5.202598	102.180931	43.371166	31.661098	101.103714	44.3151475	18.431848	101.6423225	-68.8473795	10.404562	99.0231295
-46.227913	7.692254	100.586716	-12.265096	14.482125	100.497688	45.249401	5.264963	102.282417	43.391663	31.734047	101.254333	44.320532	18.499505	101.768375	-68.850724	10.464745	99.227001
-46.273708	8.168749	100.672279	-12.272214	14.5143	100.574829	45.256626	5.294011	102.318825	43.412895	31.777102	101.338318	44.3347605	18.5355565	101.8285715	-68.8791885	10.4930435	99.3210865
-46.262913	8.615148	100.732079	-12.295101	14.585951	100.610817	45.264553	5.319902	102.331528	43.428551	31.830063	101.392242	44.346552	18.5749825	101.861885	-68.936754	10.5969195	99.359749
-46.205788	9.051445	100.753441	-12.293914	14.685445	100.621078	45.275299	5.344014	102.322426	43.430889	31.879293	101.411377	44.353094	18.6116535	101.8669015	-68.940922	10.7592365	99.3752545
-46.05381	9.510364	100.763573	-12.298425	14.840959	100.630653	45.282291	5.393215	102.313705	43.429554	31.931955	101.433525	44.3559225	18.662585	101.873615	-68.9527725	11.019333	99.387691
-45.85815	9.993431	100.759293	-12.304149	15.021083	100.629517	45.276554	5.475112	102.328682	43.442661	32.01796	101.496193	44.3596075	18.746536	101.9124375	-68.9679055	11.29563	99.3465965
-45.601612	10.468315	100.730171	-12.343396	15.19388	100.651047	45.272911	5.553123	102.366089	43.474861	32.124905	101.593712	44.373886	18.839014	101.9799005	-69.060678	11.548746	99.3221935
-45.094543	11.251527	100.7593	-12.335527	15.495189	100.713303	45.274632	5.690398	102.417351	43.53698	32.311016	101.780678	44.405806	19.000707	102.0990145	-69.07686	11.989671	99.3275915
-44.667091	11.773441	100.77536	-12.346334	15.715107	100.765251	45.266541	5.787136	102.460373	43.58453	32.438736	101.901588	44.4255355	19.112936	102.1809805	-69.1182035	12.317278	99.3495215
-44.280647	12.266381	100.780853	-12.347373	15.923768	100.789345	45.259674	5.877173	102.502464	43.61985	32.539349	102.016197	44.439762	19.208261	102.2593305	-69.134508	12.639275	99.3193595
-43.892441	12.732869	100.821648	-12.355323	16.128712	100.834045	45.260143	5.961677	102.538109	43.658974	32.624893	102.110909	44.4595585	19.293285	102.324509	-69.1702045	12.964139	99.343581
-43.46014	13.148232	100.864365	-12.364959	16.312056	100.89666	45.267822	6.022411	102.579391	43.697033	32.687752	102.200768	44.4824275	19.3550815	102.3900795	-69.2123455	13.2690305	99.4032405
-43.046642	13.579999	100.895058	-12.388145	16.513781	100.988594	45.271004	6.066137	102.628433	43.73777	32.72541	102.296326	44.504387	19.3957735	102.4623795	-69.280677	13.6317885	99.5148085
-42.630585	13.817787	101	-12.354235	16.608593	101.056183	45.273659	6.088207	102.744438	43.797173	32.75106	102.410126	44.535416	19.4196335	102.577282	-69.243886	13.7975525	99.535084
-41.90136	14.161295	101.109901	-12.318016	16.816719	101.239624	45.309441	6.1407	103.136696	43.896709	32.722584	102.632179	44.603075	19.431642	102.8844375	-69.239107	14.201796	99.5948105
-41.333504	14.358536	101.157639	-12.279583	16.94433	101.432503	45.360096	6.216712	103.588715	43.990829	32.683174	102.921906	44.6754625	19.449943	103.2553105	-69.2346285	14.438717	99.6096955
-40.752789	14.547115	101.265213	-12.230029	17.058023	101.64695	45.435799	6.282845	104.166748	44.099766	32.654427	103.282249	44.7677825	19.468636	103.7244985	-69.2278405	14.64741	99.5694015
-40.13834	14.702456	101.374306	-12.17614	17.134289	101.902878	45.548229	6.295264	104.839386	44.221436	32.632015	103.688118	44.8848325	19.4636395	104.263752	-69.2371125	14.8049385	99.542004
-39.541901	14.86348	101.501999	-12.107738	17.197519	102.164162	45.768993	6.271834	105.535995	44.341694	32.624294	104.113327	45.0553435	19.448064	104.824661	-69.2708195	14.946974	99.503663
-38.912819	15.004192	101.607933	-12.036003	17.238621	102.404358	46.058102	6.220376	106.233932	44.46624	32.630913	104.540848	45.262171	19.4256445	105.38739	-69.334177	15.0515975	99.421326
-38.312862	15.150409	101.685158	-11.969954	17.225609	102.64357	46.336281	6.147871	106.933891	44.590572	32.614483	104.943573	45.4634265	19.381177	105.938732	-69.4033345	15.070041	99.348408
-37.409737	15.238528	101.814857	-11.805554	17.131298	102.970161	46.714256	6.000005	107.835281	44.806023	32.558163	105.522766	45.7601395	19.279084	106.6790235	-69.3712475	14.983512	99.2612985
-36.751949	15.371048	101.919899	-11.696668	17.030649	103.170357	46.947536	5.91201	108.300079	44.967072	32.491779	105.827095	45.957304	19.2018945	107.063587	-69.35064	14.8594035	99.277127
-36.085728	15.575849	102.054932	-11.576063	16.931696	103.358818	47.1236	5.79275	108.70118	45.105495	32.394146	106.06897	46.1145475	19.093448	107.385075	-69.2666735	14.769944	99.332561
-35.394638	15.8169	102.146088	-11.459634	16.846905	103.504158	47.283253	5.661551	109.037552	45.245831	32.281078	106.287788	46.264542	18.9713145	107.66267	-69.18381	14.7224955	99.345646
-34.792019	16.079735	102.204178	-11.366672	16.759235	103.609489	47.444931	5.515075	109.308685	45.375889	32.161903	106.451584	46.41041	18.838489	107.8801345	-69.143754	14.679981	99.3388435
-34.182301	16.415533	102.219223	-11.278397	16.680784	103.67942	47.586781	5.34753	109.504028	45.481731	32.010052	106.561218	46.534256	18.678791	108.032623	-69.09105	14.682777	99.326217
-33.614239	16.737112	102.213814	-11.207695	16.572847	103.722801	47.70282	5.174993	109.634125	45.574615	31.841091	106.620537	46.6387175	18.508042	108.127331	-69.0541075	14.637652	99.318271
-32.711826	17.195759	102.220108	-11.108551	16.427143	103.740517	47.809692	4.913792	109.701691	45.69677	31.572407	106.653618	46.753231	18.2430995	108.1776545	-68.970333	14.6111865	99.3033795
-32.082802	17.611925	102.180847	-11.029447	16.301744	103.747772	47.86116	4.746543	109.695557	45.763405	31.399477	106.662025	46.8122825	18.07301	108.178791	-68.8711765	14.530478	99.316753
-31.417089	18.111683	102.175797	-10.958478	16.179123	103.748764	47.920834	4.585955	109.650719	45.866116	31.21953	106.663742	46.893475	17.9027425	108.1572305	-68.810431	14.4555035	99.3402975
-30.860371	18.635553	102.164879	-10.885402	16.069782	103.746506	47.980503	4.438841	109.574677	45.948219	31.065088	106.698822	46.964361	17.7519645	108.1367495	-68.735165	14.3875995	99.3562625
-30.270191	19.19673	102.125908	-10.797083	15.990112	103.750626	48.04808	4.280214	109.524139	46.047817	30.907118	106.745193	47.0479485	17.593666	108.134666	-68.6421145	14.386558	99.366586
-29.653173	19.713072	102.137543	-10.704945	15.925389	103.754082	48.108253	4.135402	109.484329	46.174137	30.760086	106.788445	47.141195	17.447744	108.136387	-68.551085	14.403034	99.371777
-28.975605	20.271271	102.155624	-10.589384	15.864858	103.773521	48.173553	3.990922	109.437851	46.293163	30.635107	106.850502	47.233358	17.3130145	108.1441765	-68.412126	14.4167015	99.4028655
-27.925026	21.281178	102.165947	-10.450035	15.803066	103.794159	48.237881	3.813477	109.370888	46.479179	30.457994	106.958626	47.35853	17.1357355	108.164757	-68.2586	14.4703965	99.423561
-27.310253	21.962986	102.178421	-10.363025	15.787719	103.787613	48.289459	3.702715	109.353577	46.602505	30.362097	107.029427	47.445982	17.032406	108.191502	-68.172032	14.543032	99.383724
-26.696461	22.655584	102.13665	-10.290139	15.774613	103.793457	48.344242	3.611107	109.318031	46.688629	30.279743	107.109688	47.5164355	16.945425	108.2138595	-68.0967135	14.603801	99.3730545
-26.263268	23.445452	102.156052	-10.207424	15.72289	103.777969	48.389252	3.527512	109.284866	46.763088	30.21192	107.164894	47.57617	16.869716	108.22488	-67.991018	14.576064	99.331058
-25.830851	24.295305	102.111984	-10.150637	15.677203	103.759148	48.427238	3.456966	109.24276	46.834095	30.134901	107.190414	47.6306665	16.7959335	108.216587	-67.9319405	14.5584725	99.301709
-25.379526	25.210369	102.112595	-10.113276	15.576707	103.770378	48.469727	3.399007	109.176231	46.870255	30.064157	107.194756	47.669991	16.731582	108.1854935	-67.896543	14.421832	99.3552625
-25.013424	26.095671	102.179733	-10.066177	15.478931	103.794601	48.510117	3.3271	109.11602	46.900211	29.987659	107.197044	47.705164	16.6573795	108.156532	-67.837518	14.3004825	99.43267
-24.498589	27.166859	102.343224	-10.022541	15.273619	103.817413	48.563084	3.192594	109.053085	46.968113	29.834724	107.19725	47.7655985	16.513659	108.1251675	-67.8106805	14.033579	99.5096585
-24.083445	27.877682	102.321205	-9.986273	15.12226	103.829086	48.609077	3.070277	109.007004	47.000088	29.711407	107.216385	47.8045825	16.390842	108.1116945	-67.7771285	13.853678	99.5464775
-23.687689	28.658167	102.315987	-9.951653	14.936895	103.844849	48.657745	2.930944	108.939125	47.059376	29.534023	107.228745	47.8585605	16.2324835	108.083935	-67.7618665	13.6413065	99.605763
-23.315035	29.394773	102.327576	-9.904065	14.756187	103.824738	48.687965	2.765562	108.852829	47.149937	29.332426	107.223907	47.918951	16.048994	108.038368	-67.727081	13.46338	99.611108
-22.989531	30.118736	102.334473	-9.843089	14.581434	103.795418	48.709648	2.581101	108.733894	47.254864	29.096901	107.184135	47.982256	15.839001	107.9590145	-67.668434	13.323867	99.6318215
-22.604183	30.87294	102.257217	-9.763828	14.41136	103.759071	48.721676	2.393303	108.543968	47.366547	28.83242	107.094971	48.0441115	15.6128615	107.8194695	-67.5717675	13.2098585	99.6986725
-22.214298	31.756386	102.283051	-9.689674	14.226252	103.692055	48.741283	2.216766	108.293594	47.487865	28.561497	106.989693	48.114574	15.3891315	107.6416435	-67.493922	13.0633725	99.7424665
-21.557123	33.036671	102.307953	-9.545918	13.982555	103.586319	48.76775	1.952851	107.773193	47.687874	28.164131	106.827286	48.227812	15.058491	107.3002395	-67.319648	12.906619	99.8723985
-21.246653	33.861267	102.50708	-9.468932	13.801846	103.51535	48.757999	1.757509	107.387436	47.831692	27.902422	106.695297	48.2948455	14.8299655	107.0413665	-67.2327095	12.7737265	99.9893335
-21.000095	34.637486	102.631523	-9.373745	13.662375	103.44828	48.750584	1.561344	106.944908	47.985382	27.634556	106.588554	48.367983	14.59795	106.766731	-67.115473	12.7268	100.129829
-20.752508	35.496677	102.697464	-9.293489	13.510625	103.35257	48.738804	1.374139	106.38324	48.156563	27.374226	106.443718	48.4476835	14.3741825	106.413479	-67.0346615	12.6470675	100.291661
-20.457129	36.348335	102.849152	-9.207986	13.387654	103.20929	48.657547	1.145287	105.775787	48.298332	27.093353	106.249702	48.4779395	14.11932	106.0127445	-66.8939115	12.655988	100.4058355
-20.19405	37.149288	102.988922	-9.15735	13.259665	103.028107	48.485138	0.836335	105.17691	48.443886	26.793352	105.969063	48.464512	13.8148435	105.5729865	-66.779212	12.7044865	100.4832275
-19.95524	37.922184	103.244766	-9.104577	13.179739	102.805069	48.343857	0.571649	104.508125	48.562424	26.500305	105.686806	48.4531405	13.535977	105.0974655	-66.6622945	12.823501	100.5126725
-19.598074	38.937508	103.458069	-9.051705	13.116288	102.542999	48.073345	0.264424	103.768333	48.697968	26.14044	105.357704	48.3856565	13.202432	104.5630185	-66.4890665	13.030144	100.5229795
-19.293896	39.669437	103.691162	-9.08801	13.1101	102.491669	47.925316	0.145718	103.495811	48.770081	25.965059	105.297813	48.3476985	13.0553885	104.396812	-66.5237185	13.1648115	100.586526
-19.074791	40.371094	103.942085	-9.127831	13.149881	102.507088	47.845032	0.068182	103.42115	48.801224	25.878048	105.318596	48.323128	12.973115	104.369873	-66.57879	13.326647	100.644303
-18.743767	40.972134	104.040192	-9.200176	13.230459	102.586853	47.844616	0.045668	103.527489	48.781803	25.849226	105.384949	48.3132095	12.947447	104.456219	-66.7135615	13.513471	100.717487
-18.514738	41.517967	104.114662	-9.25006	13.317495	102.683891	47.922009	0.075645	103.721466	48.728333	25.873545	105.50016	48.325171	12.974595	104.610813	-66.825291	13.660395	100.756969
-18.261875	42.011208	104.042908	-9.324018	13.376758	102.776321	48.000481	0.119819	104.02739	48.645054	25.941662	105.613853	48.3227675	13.0307405	104.8206215	-66.9708035	13.7227755	100.7320205
-17.973362	42.419567	103.942238	-9.370702	13.393866	102.886185	48.079037	0.149387	104.361977	48.554123	26.003286	105.722214	48.31658	13.0763365	105.0420955	-67.057984	13.7113955	100.7302745
-17.390642	42.966705	103.751122	-9.437227	13.307617	102.997742	48.187141	0.13996	104.784866	48.435493	26.019934	105.891457	48.311317	13.079947	105.3381615	-67.185771	13.535287	100.6573225
-17.082937	43.273579	103.824249	-9.473787	13.171371	103.074799	48.233364	0.059756	104.955437	48.386879	25.967941	105.978897	48.3101215	13.0138485	105.467167	-67.2576955	13.3288935	100.682431
-16.620457	43.510811	103.918777	-9.514184	13.053759	103.145172	48.241032	-0.063963	105.058014	48.373791	25.856546	106.076027	48.3074115	12.8962915	105.5670205	-67.3357795	13.2112265	100.7233235
-16.275345	43.712921	104.135956	-9.536629	12.925132	103.235229	48.223572	-0.226836	105.09108	48.411907	25.70495	106.196609	48.3177395	12.739057	105.6438445	-67.3909975	13.111207	100.8266135
-15.874295	43.859703	104.421867	-9.537228	12.850399	103.345619	48.196754	-0.383615	105.102364	48.470982	25.564632	106.312202	48.333868	12.5905085	105.707283	-67.408324	13.1102895	100.983955
-15.452689	43.946392	104.807053	-9.541705	12.844594	103.521385	48.168175	-0.498879	105.086639	48.524513	25.454247	106.443085	48.346344	12.477684	105.764862	-67.429754	13.211504	101.277908
-15.011857	43.982395	105.22654	-9.49929	12.86317	103.714439	48.171684	-0.556336	105.045593	48.591797	25.394419	106.579399	48.3817405	12.4190415	105.812496	-67.3803205	13.3072985	101.616382
-14.279233	43.894081	105.87001	-9.396356	12.989914	104.015854	48.220196	-0.515798	105.018295	48.680923	25.42325	106.786324	48.4505595	12.453726	105.9023095	-67.2432715	13.526102	102.1293985
-13.791439	43.807991	106.223488	-9.352856	13.145576	104.236374	48.277073	-0.418116	105.063881	48.7206	25.514635	106.932297	48.4988365	12.5482595	105.998089	-67.2045485	13.7428925	102.474659
-13.200052	43.633911	106.559006	-9.313061	13.342063	104.455223	48.341595	-0.288872	105.133888	48.737492	25.651642	107.084236	48.5395435	12.681385	106.109062	-67.1656655	14.002741	102.801384
-12.613061	43.420273	106.73835	-9.30092	13.54306	104.652824	48.393433	-0.122664	105.231567	48.742123	25.834	107.185677	48.567778	12.855668	106.208622	-67.169618	14.230452	103.097026
-12.128555	43.171394	106.887009	-9.315098	13.774298	104.812584	48.448254	0.06747	105.338219	48.727264	26.039223	107.237152	48.587759	13.0533465	106.2876855	-67.217955	14.4952495	103.3374825
-11.59624	42.882172	106.867851	-9.35508	13.960554	104.969368	48.472569	0.278638	105.493858	48.688721	26.249195	107.26104	48.580645	13.2639165	106.377449	-67.290805	14.6571915	103.561287
-10.978803	42.616158	106.82074	-9.367616	14.142399	105.111481	48.494694	0.486947	105.728493	48.638718	26.450258	107.308487	48.566706	13.4686025	106.51849	-67.301938	14.8161955	103.704472
-10.001957	42.103024	106.635818	-9.40518	14.367665	105.391739	48.584225	0.769617	106.293335	48.573627	26.70578	107.442497	48.578926	13.7376985	106.867916	-67.389286	14.9976315	103.915562
-9.278823	41.65797	106.423721	-9.439109	14.463279	105.616882	48.664986	0.922026	106.776688	48.512657	26.859812	107.59845	48.5888215	13.890919	107.187569	-67.4670395	15.035639	104.046195
-8.622924	41.19706	106.245552	-9.506282	14.576	105.893074	48.745941	1.033212	107.292709	48.430317	26.981575	107.771538	48.588129	14.0073935	107.5321235	-67.600693	15.1446065	104.2540245
-7.941898	40.789452	106.07077	-9.543247	14.584369	106.157944	48.821808	1.08692	107.849289	48.35767	27.075485	107.942978	48.589739	14.0812025	107.8961335	-67.676233	15.0875355	104.4197545
-7.188557	40.37915	105.95034	-9.630075	14.621927	106.453003	48.898399	1.115611	108.347977	48.274483	27.159399	108.153847	48.586441	14.137505	108.250912	-67.846591	15.106349	104.655094
-6.368881	39.991009	105.887535	-9.717226	14.595023	106.721809	48.91433	1.119112	108.862663	48.192673	27.214062	108.388779	48.5535015	14.166587	108.625721	-67.9879535	15.023459	104.817897
-5.5908	39.593155	105.891891	-9.800187	14.589008	106.97168	48.916634	1.09394	109.310616	48.1194	27.270117	108.641495	48.518017	14.1820285	108.9760555	-68.118391	14.9959875	104.9673045
-4.414425	39.132095	106.073936	-9.94282	14.53445	107.298683	48.867638	1.030235	109.933235	48.009682	27.347401	109.087921	48.43866	14.188818	109.510578	-68.3243	14.880082	105.086788
-3.605527	38.934772	106.282761	-10.055236	14.568358	107.50576	48.819687	1.005563	110.335373	47.943501	27.419954	109.457993	48.381594	14.2127585	109.896683	-68.492066	14.9239575	105.114837
-2.763332	38.759239	106.537651	-10.218547	14.626718	107.711647	48.771481	1.008437	110.69648	47.885551	27.53989	109.86264	48.328516	14.2741635	110.27956	-68.76561	14.9792725	105.143734
-1.947418	38.634747	106.810059	-10.354508	14.718594	107.893036	48.683277	1.035222	111.080551	47.833366	27.661652	110.328232	48.2583215	14.348437	110.7043915	-68.9673375	15.088751	105.0816805
-1.13104	38.553799	107.154549	-10.513631	14.84343	108.083725	48.621601	1.083927	111.490715	47.736729	27.871822	110.892021	48.179165	14.4778745	111.191368	-69.206427	15.2089855	104.976082
-0.359598	38.59676	107.561111	-10.705392	14.999975	108.276115	48.558983	1.174272	111.877464	47.701767	28.063934	111.410645	48.130375	14.619103	111.6440545	-69.541159	15.380847	104.9081755
0.428154	38.681255	107.900551	-10.868476	15.135829	108.441795	48.458065	1.278844	112.20858	47.674419	28.261583	111.900749	48.066242	14.7702135	112.0546645	-69.803194	15.5014445	104.8289255
1.632001	38.799644	108.481453	-11.107416	15.404175	108.616402	48.281368	1.473671	112.571266	47.606041	28.586134	112.517639	47.9437045	15.0299025	112.5444525	-70.1585365	15.7784475	104.6883515
2.412029	38.901295	108.812798	-11.271373	15.57778	108.666695	48.146862	1.604474	112.721184	47.508545	28.844994	112.892853	47.8277035	15.224734	112.8070185	-70.3704495	15.930826	104.5263715
3.086978	39.071819	109.104668	-11.420691	15.773392	108.680984	47.991093	1.754448	112.823868	47.424038	29.020592	113.15731	47.7075655	15.38752	112.990589	-70.5489475	16.159264	104.371379
3.758064	39.311642	109.377907	-11.585853	15.966688	108.677879	47.843136	1.907522	112.898148	47.320461	29.225466	113.409332	47.5817985	15.566494	113.15374	-70.7535045	16.366882	104.202018
4.455528	39.48576	109.6063	-11.753864	16.147602	108.620583	47.691898	2.052191	112.954796	47.208931	29.411942	113.663879	47.4504145	15.7320665	113.3093375	-70.9581425	16.5631375	103.9318285
5.098558	39.642776	109.81163	-11.918652	16.333099	108.564735	47.5261	2.216349	112.992241	47.076603	29.604057	113.856575	47.3013515	15.910203	113.424408	-71.1386555	16.755995	103.705062
5.714222	39.780964	110.017822	-12.045843	16.524408	108.49115	47.387966	2.40198	113.012459	46.935257	29.786507	114.04052	47.1616115	16.0942435	113.5264895	-71.2532975	16.9545725	103.4558105
6.490713	39.979641	110.264496	-12.247806	16.798754	108.38311	47.200981	2.652599	113.050888	46.752766	30.065456	114.267944	46.9768735	16.3590275	113.659416	-71.4724855	17.2384805	103.106804
6.990311	40.173279	110.411713	-12.342611	17.005613	108.33609	47.12027	2.848253	113.054764	46.637802	30.257898	114.383064	46.879036	16.5530755	113.718914	-71.564258	17.4581505	102.953266
7.494514	40.292049	110.496628	-12.408829	17.190832	108.31369	47.040157	3.03694	113.068901	46.55727	30.444092	114.488289	46.7987135	16.740516	113.778595	-71.6163715	17.641148	102.848785
8.065918	40.266888	110.557793	-12.439405	17.396156	108.302116	46.983833	3.200168	113.080063	46.488453	30.630047	114.533218	46.736143	16.9151075	113.8066405	-71.614953	17.8772045	102.7975915
8.557151	40.265041	110.581383	-12.465921	17.596418	108.266243	46.963161	3.365253	113.082291	46.42691	30.828562	114.593567	46.6950355	17.0969075	113.837929	-71.6268775	18.0959285	102.694557
8.988585	40.233566	110.571251	-12.478747	17.785194	108.222267	46.949089	3.535916	113.076042	46.38929	31.00576	114.620148	46.6691895	17.270838	113.848095	-71.6266835	18.29955	102.596439
9.380921	40.155117	110.533318	-12.522021	17.988262	108.170273	46.921844	3.697522	113.068405	46.34584	31.160721	114.600861	46.633842	17.4291215	113.834633	-71.677884	18.5474025	102.505913
9.847142	39.979111	110.487282	-12.568179	18.31184	108.101608	46.830757	3.962167	113.029884	46.234451	31.454763	114.606178	46.532604	17.708465	113.818031	-71.668962	18.915215	102.385185
10.137576	39.888103	110.506378	-12.636499	18.504694	108.063591	46.763699	4.156045	113.007675	46.149052	31.641907	114.644089	46.4563755	17.898976	113.825882	-71.7293735	19.110412	102.3013
10.414786	39.669765	110.566437	-12.712164	18.698458	108.025452	46.6791	4.338527	113.015007	46.054264	31.872818	114.748894	46.366682	18.1056725	113.8819505	-71.79101	19.2912435	102.1689535
10.649919	39.44677	110.581985	-12.805712	18.90477	107.966805	46.599209	4.513824	113.048637	45.997581	32.043972	114.840736	46.298395	18.278898	113.9446865	-71.909819	19.530642	101.9889235
10.871709	39.116142	110.683502	-12.883033	19.111656	107.907928	46.526657	4.701414	113.084198	45.917835	32.300678	114.990425	46.222246	18.501046	114.0373115	-71.988312	19.722266	101.7785445
11.066139	38.757679	110.695908	-12.958167	19.326496	107.832573	46.460678	4.901327	113.115631	45.866833	32.535858	115.103111	46.1637555	18.7185925	114.109371	-72.0800895	19.9343995	101.555775
11.186203	38.404087	110.731491	-13.027181	19.557976	107.759712	46.406498	5.111132	113.129128	45.802998	32.786579	115.167427	46.104748	18.9488555	114.1482775	-72.15911	20.1670965	101.3711465
11.369739	37.68259	110.636345	-13.081556	19.902763	107.653442	46.350471	5.45183	113.136055	45.741577	33.132275	115.204933	46.046024	19.2920525	114.170494	-72.209136	20.5134735	101.13639
11.534633	37.213142	110.513199	-13.100115	20.13072	107.606888	46.321617	5.657593	113.141739	45.707668	33.376282	115.171524	46.0146425	19.5169375	114.1566315	-72.2148725	20.7445025	101.0571445
11.659753	36.653145	110.383484	-13.091591	20.339428	107.593834	46.314808	5.887226	113.125786	45.661884	33.610748	115.111771	45.988346	19.748987	114.1187785	-72.171528	20.929869	101.0688895
11.748911	35.94175	110.264122	-13.084218	20.528948	107.607941	46.318993	6.092225	113.132217	45.636169	33.812973	115.039742	45.977581	19.952599	114.0859795	-72.146017	21.105297	101.1299025
11.785644	35.251984	110.147522	-13.06995	20.686216	107.615646	46.310268	6.262799	113.171257	45.620434	33.979027	114.926842	45.965351	20.120913	114.0490495	-72.105251	21.251519	101.1822425
11.804634	34.478344	109.946945	-13.072555	20.843809	107.630646	46.289619	6.412763	113.193176	45.585705	34.147221	114.792885	45.937662	20.279992	113.9930305	-72.082772	21.407626	101.2682615
11.598057	33.700439	109.73613	-13.072515	20.960911	107.620667	46.267754	6.544117	113.210144	45.546627	34.261406	114.611397	45.9071905	20.4027615	113.9107705	-72.0522205	21.5190605	101.3305635
11.166795	32.364193	109.41011	-13.139579	21.126614	107.592308	46.259884	6.728305	113.138321	45.499172	34.338223	114.180443	45.879528	20.533264	113.659382	-72.158686	21.719964	101.525234
10.834265	31.44298	109.139252	-13.21542	21.254326	107.532463	46.229282	6.858487	112.974739	45.394146	34.402515	113.764427	45.811714	20.630501	113.369583	-72.242554	21.878151	101.695343
10.501157	30.562496	108.915665	-13.272656	21.391844	107.422684	46.188309	7.019769	112.62915	45.215088	34.504627	113.260338	45.7016985	20.762198	112.944744	-72.2470105	22.02149	101.900624
10.190101	29.81986	108.465515	-13.344065	21.554598	107.241234	46.08514	7.203718	112.172211	45.048111	34.638927	112.529167	45.5666255	20.9213225	112.350689	-72.2547555	22.1878735	102.131779
9.859102	29.026052	107.887207	-13.399957	21.738504	106.944588	45.943863	7.338843	111.595116	44.920795	34.737965	111.63311	45.432329	21.038404	111.614113	-72.232243	22.438604	102.275063
9.519455	28.198545	107.115242	-13.450265	21.923235	106.571892	45.817287	7.495697	110.961212	44.740116	34.873028	110.815178	45.2787015	21.1843625	110.888195	-72.1792315	22.6621075	102.255589
9.191339	27.420765	106.491707	-13.528234	22.123903	106.184769	45.669044	7.611885	110.34491	44.576504	34.985859	109.963593	45.122774	21.298872	110.1542515	-72.179242	22.948934	102.2152865
8.85151	26.7083	105.999329	-13.658627	22.354696	105.602371	45.414955	7.755379	109.369316	44.257999	35.165649	108.890297	44.836477	21.460514	109.1298065	-72.153731	23.248878	102.0749355
8.670768	26.186958	105.24485	-13.79501	22.471945	105.230354	45.167274	7.852555	108.707047	44.090607	35.239281	108.195625	44.6289405	21.545918	108.451336	-72.2189605	23.397972	102.009372
8.451485	25.562992	104.734612	-13.927588	22.57542	104.872429	44.842659	7.944573	108.140739	43.865829	35.287949	107.600021	44.354244	21.616261	107.87038	-72.20942	23.534579	101.874478
8.220711	24.905306	104.426598	-14.113243	22.673174	104.570427	44.547928	8.074771	107.607559	43.625359	35.31609	107.111382	44.0866435	21.6954305	107.3594705	-72.3131295	23.6509175	101.7813835
8.027067	24.267529	103.865562	-14.336435	22.790783	104.320923	44.26897	8.200108	107.13855	43.386486	35.351749	106.64917	43.827728	21.7759285	106.89386	-72.500598	23.8056375	101.747986
7.800663	23.637203	103.553566	-14.51864	22.905386	104.10408	43.995331	8.310671	106.763016	43.110256	35.404102	106.30661	43.5527935	21.8573865	106.534813	-72.5900735	23.9533855	101.673347
7.558878	23.003281	103.373512	-14.725836	23.017641	103.950058	43.768272	8.413286	106.46032	42.875427	35.484097	106.006195	43.3218495	21.9486915	106.2332575	-72.7735215	24.0865905	101.6668585
7.276804	21.859755	102.910217	-14.996791	23.194525	103.811348	43.471371	8.572708	106.168457	42.539829	35.616264	105.677879	43.0056	22.094486	105.923168	-72.999182	24.294564	101.699528
7.1257	21.044436	102.86721	-15.134213	23.313433	103.788803	43.316738	8.690247	106.154617	42.346226	35.699974	105.616035	42.831482	22.1951105	105.885326	-73.099908	24.4317555	101.69228
7.01224	20.274326	102.923111	-15.268932	23.408161	103.810333	43.245083	8.783593	106.277122	42.221951	35.769333	105.680237	42.733517	22.276463	105.9786795	-73.271381	24.539859	101.6419865
6.883264	19.529505	103.068886	-15.389018	23.478708	103.87117	43.238598	8.833302	106.506142	42.153725	35.822903	105.830338	42.6961615	22.3281025	106.16824	-73.4741975	24.6293135	101.5741
6.804063	18.787584	103.069832	-15.444976	23.496162	103.916779	43.25103	8.867893	106.830368	42.118217	35.829277	106.06369	42.6846235	22.348585	106.447029	-73.5745755	24.643739	101.386529
6.711084	18.011129	103.218887	-15.4744	23.484751	103.950882	43.298019	8.899127	107.197296	42.121449	35.822128	106.350281	42.709734	22.3606275	106.7737885	-73.658534	24.6088745	101.1279755
6.648058	17.137707	103.395416	-15.473093	23.451727	104.008209	43.384739	8.893059	107.565605	42.149273	35.8027	106.654037	42.767006	22.3478795	107.109821	-73.713192	24.5555745	100.906597
6.549151	15.916397	103.636894	-15.462002	23.332989	104.08448	43.539246	8.854569	108.112717	42.246426	35.763901	107.115723	42.892836	22.309235	107.61422	-73.81684	24.356743	100.55474
6.463159	15.060864	103.753006	-15.453845	23.239151	104.114464	43.63205	8.815341	108.449936	42.298637	35.751003	107.401932	42.9653435	22.283172	107.925934	-73.8730335	24.19513	100.302994
6.268685	14.255439	103.814552	-15.460187	23.154423	104.111931	43.72118	8.783659	108.722046	42.338501	35.745579	107.636177	43.0298405	22.264619	108.1791115	-73.9502145	24.044227	100.0447505
6.045555	13.451031	103.849541	-15.469498	23.080488	104.067291	43.781666	8.748842	108.946991	42.340794	35.742424	107.818375	43.06123	22.245633	108.382683	-74.000226	23.915343	99.751899
5.785279	12.576286	103.871094	-15.480087	23.035551	103.9832	43.826771	8.724504	109.137085	42.333939	35.728882	107.930695	43.080355	22.226693	108.53389	-74.040529	23.844409	99.43251
5.52623	11.750986	103.84066	-15.495186	22.98398	103.848579	43.863079	8.687741	109.277214	42.328381	35.723881	108.015976	43.09573	22.205811	108.646595	-74.086102	23.762149	99.050563
5.26105	10.936931	103.73658	-15.524994	22.902319	103.661003	43.874447	8.629389	109.330643	42.311001	35.701073	108.068558	43.092724	22.165231	108.6996005	-74.142712	23.639407	98.6224055
4.631963	9.871479	103.403709	-15.592161	22.739386	103.294838	43.804794	8.505775	109.267303	42.26318	35.579456	108.074364	43.033987	22.0426155	108.6708335	-74.218309	23.4361565	97.9188425
4.127765	9.19866	103.102509	-15.638858	22.613262	103.037247	43.730019	8.39979	109.135437	42.221443	35.440998	108.016014	42.975731	21.920394	108.5757255	-74.253447	23.30613	97.4987685
3.552911	8.441654	102.822426	-15.683918	22.496752	102.803444	43.635647	8.272054	108.974304	42.18243	35.28754	107.948174	42.9090385	21.779797	108.461239	-74.2768745	23.213707	97.145649
2.995429	7.695492	102.537346	-15.706279	22.361713	102.596107	43.530693	8.158869	108.788719	42.155708	35.123642	107.833122	42.8432005	21.6412555	108.3109205	-74.2557585	23.0821705	96.8812935
2.41538	6.999764	102.253296	-15.742678	22.246017	102.412292	43.424919	8.05077	108.564697	42.123943	34.965199	107.705475	42.774431	21.5079845	108.135086	-74.259787	22.9840495	96.689498
1.881998	6.262599	101.994934	-15.748811	22.139492	102.234985	43.318108	7.935122	108.317062	42.094822	34.807842	107.550049	42.706465	21.371482	107.9335555	-74.204087	22.907502	96.5364145
1.414746	5.507721	101.690269	-15.772798	22.044819	102.063667	43.222836	7.847398	108.036003	42.076107	34.652225	107.3172	42.6494715	21.2498115	107.6766015	-74.1950675	22.8398265	96.4507325
0.629917	4.297429	101.185394	-15.805337	21.929218	101.770805	43.039215	7.728274	107.590553	41.995113	34.477222	106.974945	42.517164	21.102748	107.282749	-74.127838	22.755688	96.258861
0.099387	3.430641	100.859543	-15.859136	21.851309	101.584206	42.918388	7.681143	107.318283	41.926331	34.387798	106.726036	42.4223595	21.0344705	107.0221595	-74.1406315	22.6681475	96.1462525
-0.43408	2.603994	100.587486	-15.913239	21.797285	101.412903	42.805473	7.665135	107.052948	41.844212	34.305027	106.469429	42.3248425	20.985081	106.7611885	-74.1513205	22.609489	96.0646175
-1.083741	1.900126	100.393661	-15.970328	21.738104	101.261292	42.69363	7.652232	106.825661	41.742142	34.243042	106.210648	42.217886	20.947637	106.5181545	-74.158542	22.528571	96.0044295
-1.765426	1.202686	100.189659	-16.044712	21.68499	101.139191	42.609135	7.669193	106.620132	41.643791	34.191845	105.891945	42.126463	20.930519	106.2560385	-74.215887	22.439461	96.0223435
-2.498317	0.386358	100.082863	-16.114717	21.653574	101.061821	42.547108	7.716045	106.455078	41.518986	34.152298	105.597794	42.033047	20.9341715	106.026436	-74.262481	22.3729765	96.097206
-3.246917	-0.376858	100.05159	-16.17481	21.614021	100.97184	42.512096	7.770924	106.321205	41.385464	34.148621	105.311241	41.94878	20.9597725	105.816223	-74.2984	22.2682695	96.127457
-4.297409	-1.396138	100.324203	-16.23259	21.553751	100.803505	42.496468	7.875034	106.146515	41.218292	34.14983	104.682945	41.85738	21.012432	105.41473	-74.32256	22.09507	96.19228
-4.890969	-1.968861	100.213135	-16.234297	21.513973	100.624992	42.501102	7.949965	106.022072	41.06979	34.135838	104.279121	41.785446	21.0429015	105.1505965	-74.25404	21.9850445	96.0993875
-5.608801	-2.64441	100.221375	-16.242474	21.450762	100.387825	42.485954	7.965771	105.927979	40.983425	34.12315	103.848145	41.7346895	21.0444605	104.888062	-74.2196375	21.8570635	95.887588
-6.293237	-3.281943	100.254036	-16.227131	21.348543	100.163673	42.465271	7.950869	105.792931	40.895981	34.089943	103.388069	41.680626	21.020406	104.5905	-74.134888	21.67668	95.736846
-6.976305	-3.890257	100.264023	-16.24275	21.259426	99.911911	42.423336	7.939398	105.624214	40.784836	34.005959	102.974083	41.604086	20.9726785	104.2991485	-74.089586	21.5461735	95.5246735
-7.680447	-4.430092	100.210106	-16.276091	21.156826	99.633667	42.33807	7.90907	105.431259	40.698158	33.908035	102.578079	41.518114	20.9085525	104.004669	-74.070296	21.4050995	95.262665
-8.421483	-4.941413	99.999794	-16.346882	21.049305	99.366386	42.211006	7.848735	105.224731	40.615677	33.797756	102.284157	41.4133415	20.8232455	103.754444	-74.1071055	21.2753645	94.978328
-9.594085	-5.665683	99.581146	-16.496159	20.898008	98.992882	41.961697	7.733346	104.912804	40.533852	33.63789	102.068695	41.2477745	20.685618	103.4907495	-74.2400925	21.110398	94.4950145
-10.374556	-6.070131	99.266327	-16.61167	20.830011	98.751259	41.750988	7.666757	104.700218	40.466164	33.545967	101.974777	41.108576	20.606362	103.3374975	-74.331916	21.05366	94.1650205
-11.153464	-6.435034	98.924561	-16.71739	20.810997	98.547173	41.54248	7.632117	104.490211	40.36393	33.473076	101.861313	40.953205	20.5525965	103.175762	-74.387985	21.0693975	93.918584
-11.929515	-6.655301	98.656013	-16.824696	20.843857	98.371384	41.358559	7.666904	104.255508	40.250317	33.438831	101.76133	40.804438	20.5528675	103.008419	-74.45383	21.1348465	93.734349
-12.683199	-6.73622	98.375656	-16.916126	20.899143	98.221222	41.185608	7.730041	104.038467	40.158497	33.47897	101.644531	40.6720525	20.6045055	102.841499	-74.5043045	21.1937805	93.600945
-13.44828	-6.720145	98.176659	-17.008657	21.005053	98.09726	41.046417	7.828819	103.859421	40.071407	33.55254	101.494278	40.558912	20.6906795	102.6768495	-74.576226	21.3194265	93.5176705
-14.312092	-6.697676	98.037056	-17.06197	21.132275	97.989769	40.967491	7.961472	103.689278	39.979366	33.663498	101.344933	40.4734285	20.812485	102.5171055	-74.5973685	21.452065	93.4624325
-15.552929	-6.640936	97.862503	-17.109276	21.288843	97.850891	40.86348	8.172764	103.438148	39.88335	33.863033	101.08091	40.373415	21.0178985	102.259529	-74.591967	21.5597875	93.442253
-16.327698	-6.526939	97.746559	-17.113302	21.381948	97.755676	40.827663	8.295445	103.270851	39.849751	33.980892	100.898384	40.338707	21.1381685	102.0846175	-74.565311	21.6257275	93.4267345
-17.008839	-6.339054	97.727646	-17.101681	21.433895	97.659218	40.796059	8.377329	103.112793	39.837418	34.060749	100.728096	40.3167385	21.219039	101.9204445	-74.5201005	21.648751	93.3979915
-17.687548	-6.088013	97.562469	-17.092268	21.437145	97.554207	40.811264	8.392311	102.914879	39.836739	34.082344	100.580093	40.3240015	21.2373275	101.747486	-74.5085375	21.6369625	93.360928
-18.423939	-5.820348	97.420105	-17.070393	21.416948	97.477325	40.756721	8.403883	102.771309	39.847523	34.071014	100.457977	40.302122	21.2374485	101.614643	-74.442908	21.5964475	93.340007
-19.121489	-5.527945	97.208084	-17.049929	21.377798	97.409103	40.713898	8.347486	102.595291	39.876015	34.018078	100.368141	40.2949565	21.182782	101.481716	-74.3948145	21.572814	93.33649
-19.881144	-5.23875	97.083923	-17.035261	21.326273	97.334549	40.660828	8.269425	102.426956	39.909466	33.946892	100.265442	40.285147	21.1081585	101.346199	-74.355669	21.5443875	93.322899
-20.874496	-4.683473	96.926231	-17.030317	21.276073	97.285316	40.60955	8.174935	102.210442	39.942108	33.832638	100.188957	40.275829	21.0037865	101.1996995	-74.336463	21.5483595	93.3709325
-21.466991	-4.164275	96.823792	-17.045828	21.24785	97.276619	40.557327	8.099751	102.080597	39.972298	33.787411	100.168243	40.2648125	20.943581	101.12442	-74.3564685	21.552119	93.428818
-22.108723	-3.586568	96.711014	-17.05019	21.23049	97.254372	40.507584	8.046621	101.942619	39.990032	33.736362	100.157883	40.248808	20.8914915	101.050251	-74.349188	21.5694885	93.458493
-22.730278	-2.958551	96.5149	-17.055235	21.220022	97.22374	40.421768	8.012297	101.788712	40.003395	33.683075	100.202957	40.2125815	20.847686	100.9958345	-74.3230515	21.592358	93.4516455
-23.363262	-2.358703	96.3302	-17.078798	21.215517	97.196945	40.370876	7.969055	101.608749	40.029778	33.640598	100.255295	40.200327	20.8048265	100.932022	-74.357923	21.6262075	93.461868
-23.919815	-1.775206	96.148064	-17.091564	21.217783	97.180595	40.236267	7.96068	101.508453	40.06139	33.590382	100.326965	40.1488285	20.775531	100.917709	-74.3319565	21.660035	93.443481
-24.347092	-1.073583	95.990997	-17.09849	21.236357	97.169289	40.154415	7.95541	101.375221	40.099529	33.556747	100.409973	40.126972	20.7560785	100.892597	-74.323952	21.7166355	93.445981
-25.074238	0.018002	95.758926	-17.089874	21.312731	97.137802	40.057953	7.97276	101.162338	40.166893	33.557968	100.498756	40.112423	20.765364	100.830547	-74.292171	21.860098	93.445057
-25.52492	0.77113	95.602295	-17.061567	21.360334	97.122726	39.99926	8.026462	101.001343	40.227383	33.593906	100.522697	40.1133215	20.810184	100.76202	-74.2364555	21.910484	93.483432
-25.938242	1.449118	95.442856	-17.008064	21.442198	97.098457	39.960583	8.097378	100.830826	40.283604	33.647392	100.547134	40.1220935	20.872385	100.68898	-74.1382215	22.012011	93.507934
-26.328159	2.068313	95.291229	-16.960361	21.494295	97.077271	39.966057	8.184489	100.676201	40.350483	33.716141	100.561455	40.15827	20.950315	100.618828	-74.078992	22.038275	93.535714
-26.626699	2.420083	95.224472	-16.882742	21.587557	97.060188	39.99691	8.294105	100.545105	40.434193	33.818714	100.585686	40.2155515	21.0564095	100.5653955	-73.9810355	22.1187045	93.5549805
-26.936024	2.812311	95.08374	-16.805481	21.675232	97.037796	40.0439	8.441688	100.443398	40.497715	33.955173	100.627068	40.2708075	21.1984305	100.535233	-73.8817695	22.1520335	93.540359
-27.268183	3.163407	94.981873	-16.736933	21.768612	96.998772	40.111305	8.599084	100.3675	40.560219	34.117867	100.673187	40.335762	21.3584755	100.5203435	-73.809628	22.1787485	93.4772005
-27.860275	3.688329	94.792328	-16.652899	21.905478	96.925674	40.216595	8.843037	100.310066	40.651062	34.367046	100.722122	40.4338285	21.6050415	100.516094	-73.7396265	22.2059145	93.335254
-28.212061	4.019295	94.708588	-16.591928	21.991282	96.909698	40.298088	9.004865	100.295601	40.682087	34.531193	100.732513	40.4900875	21.768029	100.514057	-73.6739435	22.214535	93.305339
-28.611538	4.284984	94.688324	-16.537443	22.040051	96.897827	40.360474	9.159255	100.282814	40.714409	34.675022	100.727989	40.5374415	21.9171385	100.5054015	-73.6123275	22.1629635	93.2902525
-28.949806	4.518537	94.675011	-16.478434	22.106682	96.880936	40.419899	9.305724	100.273834	40.749496	34.813992	100.704529	40.5846975	22.059858	100.4891815	-73.5415655	22.153506	93.2726905
-29.25489	4.713093	94.693268	-16.427231	22.15575	96.869019	40.499008	9.435149	100.269875	40.788807	34.945	100.650284	40.6439075	22.1900745	100.4600795	-73.4983695	22.1214255	93.2779585
-29.615147	4.823459	94.670273	-16.360884	22.218313	96.825264	40.562977	9.565366	100.264618	40.821339	35.08194	100.588272	40.692158	22.323653	100.426445	-73.413926	22.112973	93.224083
-29.937899	4.867273	94.657677	-16.309822	22.256262	96.780792	40.624012	9.678587	100.251984	40.858894	35.196537	100.494553	40.741453	22.437562	100.3732685	-73.361097	22.074962	93.1883155
-30.478737	4.86969	94.673393	-16.245646	22.318926	96.721382	40.72366	9.8491	100.219536	40.878609	35.367508	100.317383	40.8011345	22.608304	100.2684595	-73.2924265	22.029548	93.1743045
-30.841579	4.837392	94.711098	-16.206261	22.342541	96.707794	40.780689	9.949008	100.202393	40.88258	35.461597	100.173119	40.8316345	22.7053025	100.187756	-73.2441565	21.9797795	93.227832
-31.297768	4.77137	94.8153	-16.16544	22.348724	96.711388	40.836029	10.032497	100.176239	40.904079	35.552219	100.027344	40.870054	22.792358	100.1017915	-73.200934	21.90509	93.3209845
-31.692972	4.69599	94.86908	-16.124731	22.343317	96.702576	40.893276	10.095508	100.157677	40.918747	35.613689	99.88781	40.9060115	22.8545985	100.0227435	-73.1554735	21.8320355	93.3824085
-32.116558	4.604418	94.939919	-16.072523	22.334108	96.672485	40.962765	10.132067	100.144646	40.94175	35.655926	99.734741	40.9522575	22.8939965	99.9396935	-73.0973035	21.7742195	93.4052765
-32.518585	4.509135	94.992371	-16.019241	22.309679	96.638939	41.062119	10.154908	100.106369	40.967617	35.679672	99.569153	41.014868	22.91729	99.837761	-73.05335	21.702068	93.440117
-32.840401	4.406535	95.030388	-15.971843	22.282404	96.575089	41.128242	10.176047	100.088791	40.991501	35.691719	99.406342	41.0598715	22.933883	99.7475665	-73.0035575	21.630925	93.4026115
-33.328499	4.162742	95.027451	-15.887163	22.195276	96.465607	41.224422	10.182508	100.058159	41.023457	35.689709	99.147087	41.1239395	22.9361085	99.602623	-72.8982655	21.4544435	93.328591
-33.605907	3.944609	95.101723	-15.837963	22.147385	96.41507	41.278751	10.183805	100.031151	41.050385	35.678295	98.969864	41.164568	22.93105	99.5005075	-72.840494	21.36372	93.3296325
-33.911198	3.713221	95.200935	-15.764859	22.080364	96.371948	41.349319	10.186584	100.016045	41.066067	35.675171	98.771492	41.207693	22.9308775	99.3937685	-72.737411	21.2298505	93.3501275
-34.222336	3.50436	95.298782	-15.725286	22.02706	96.355644	41.406937	10.192133	100.015167	41.065968	35.667683	98.591972	41.2364525	22.929908	99.3035695	-72.6870245	21.124212	93.4077185
-34.533844	3.323479	95.440842	-15.674344	21.959913	96.343277	41.471405	10.180622	100.027611	41.076099	35.643211	98.43187	41.273752	22.9119165	99.2297405	-72.62244	21.0079095	93.4568135
-34.909531	3.150242	95.569809	-15.638293	21.91087	96.332321	41.49004	10.160608	100.099442	41.092102	35.610344	98.285385	41.291071	22.885476	99.1924135	-72.567657	20.936264	93.4722285
-35.26265	3.012196	95.713425	-15.614192	21.856047	96.345024	41.543247	10.102428	100.151108	41.095352	35.546646	98.166557	41.3192995	22.824537	99.1588325	-72.5476835	20.887557	93.5312155
-35.754467	2.859168	96.02417	-15.553504	21.762224	96.406837	41.632698	9.964918	100.237236	41.121006	35.397045	97.990005	41.376852	22.6809815	99.1136205	-72.48386	20.8434665	93.7000535
-36.066143	2.78164	96.242302	-15.540798	21.695477	96.466072	41.634724	9.882153	100.379112	41.143597	35.28698	97.919983	41.3891605	22.5845665	99.1495475	-72.4707565	20.8063875	93.7825965
-36.322536	2.767662	96.445183	-15.523201	21.618116	96.526726	41.668285	9.777622	100.509956	41.168591	35.17205	97.902451	41.418438	22.474836	99.2062035	-72.46484	20.761396	93.8472485
-36.517067	2.806629	96.630898	-15.495266	21.538307	96.61924	41.744659	9.649497	100.606445	41.219227	35.067234	97.904762	41.481943	22.3583655	99.2556035	-72.472475	20.7182485	93.9828765
-36.689751	2.891219	96.769356	-15.463531	21.451136	96.677452	41.760406	9.538753	100.730537	41.276684	34.951904	97.915421	41.518545	22.2453285	99.322979	-72.445607	20.6569435	94.031925
-36.821541	3.052535	96.892555	-15.42519	21.34647	96.749588	41.785683	9.425165	100.800255	41.334061	34.826069	97.906487	41.559872	22.125617	99.353371	-72.410252	20.567323	94.145805
-36.953331	3.30055	96.98156	-15.359746	21.264523	96.785583	41.829536	9.315505	100.839828	41.393764	34.710384	97.883781	41.61165	22.0129445	99.3618045	-72.331142	20.5161015	94.2093615
-37.119518	3.849327	97.064171	-15.258873	21.165825	96.812912	41.951721	9.157384	100.83947	41.503708	34.551003	97.834496	41.7277145	21.8541935	99.336983	-72.2454605	20.4774565	94.288841
-37.205585	4.304745	97.042831	-15.200649	21.121063	96.806076	42.0028	9.059688	100.866211	41.579525	34.457436	97.83284	41.7911625	21.758562	99.3495255	-72.1924605	20.483564	94.2626265
-37.28825	4.877285	96.997917	-15.14531	21.063822	96.800415	42.068214	8.953599	100.891518	41.662243	34.379692	97.848427	41.8652285	21.6666455	99.3699725	-72.1558485	20.4609985	94.2308575
-37.343292	5.450526	96.93853	-15.105115	20.983501	96.803429	42.106972	8.849009	100.905884	41.74485	34.294182	97.902557	41.925911	21.5715955	99.4042205	-72.136141	20.3954065	94.2026375
-37.373692	6.078515	96.864647	-15.075933	20.926458	96.817932	42.123405	8.745545	100.90979	41.790001	34.202145	97.992706	41.956703	21.473845	99.451248	-72.108569	20.379071	94.184616
-37.412704	6.741702	96.821365	-15.078193	20.875912	96.859299	42.116203	8.637283	100.937309	41.840511	34.099407	98.142075	41.978357	21.368345	99.539692	-72.134743	20.383479	94.178906
-37.409599	7.493585	96.759521	-15.069851	20.835855	96.925583	42.094547	8.544644	100.998566	41.883526	33.999779	98.341934	41.9890365	21.2722115	99.67025	-72.1287385	20.3994985	94.180916
-37.388863	8.783821	96.645149	-15.084002	20.810095	97.071198	42.067638	8.394376	101.164856	41.974457	33.844357	98.744751	42.0210475	21.1193665	99.9548035	-72.1890515	20.5008235	94.1875925
-37.368141	9.715552	96.575256	-15.072208	20.816244	97.149567	42.064922	8.288117	101.292679	42.05521	33.727478	99.068382	42.060066	21.0077975	100.1805305	-72.204482	20.6246905	94.1186035
-37.295467	10.686736	96.437241	-15.045975	20.827297	97.20089	42.01157	8.160849	101.460602	42.157784	33.613403	99.41188	42.084677	20.887126	100.436241	-72.176627	20.767468	93.965539
-37.238487	11.656514	96.362671	-15.010752	20.836967	97.248665	41.992474	8.028111	101.580452	42.290512	33.502625	99.719574	42.141493	20.765368	100.650013	-72.162997	20.908566	93.847317
-37.185421	12.66901	96.277008	-14.9778	20.843685	97.308006	41.975971	7.913939	101.647652	42.399574	33.389587	99.9776	42.1877725	20.651763	100.812626	-72.1433725	21.035607	93.803386
-37.10001	13.79248	96.217773	-14.928097	20.850033	97.384903	41.974415	7.821746	101.678894	42.481476	33.27298	100.202309	42.2279455	20.547363	100.9406015	-72.0841395	21.152703	93.8292045
-36.999641	14.876164	96.234077	-14.874971	20.868605	97.456795	41.976093	7.74931	101.705696	42.587723	33.179893	100.379227	42.281908	20.4646015	101.0424615	-72.03185	21.2726085	93.8711285
-36.835129	16.500954	96.282425	-14.79995	20.894285	97.585823	42.001183	7.655498	101.733444	42.716984	33.06456	100.611069	42.3590835	20.360029	101.1722565	-71.9589835	21.428541	93.9993895
-36.739815	17.648306	96.335632	-14.740189	20.905451	97.657394	42.042957	7.603536	101.740623	42.791859	33.013771	100.734673	42.417408	20.3086535	101.237648	-71.897786	21.5022485	94.07714
-36.673035	18.799419	96.331528	-14.687109	20.916718	97.711937	42.099918	7.564901	101.745247	42.890785	32.975796	100.818588	42.4953515	20.2703485	101.2819175	-71.8695695	21.5630875	94.1419565
-36.536613	19.936838	96.340492	-14.631216	20.926464	97.726509	42.147243	7.536139	101.735565	42.96521	32.945965	100.881538	42.5562265	20.241052	101.3085515	-71.8186585	21.611876	94.1444665
-36.414852	21.04705	96.309624	-14.578745	20.939545	97.716019	42.187962	7.505844	101.693977	43.018353	32.919796	100.884315	42.6031575	20.21282	101.289146	-71.7606475	21.66627	94.142892
-36.304005	22.212044	96.268288	-14.545779	20.950968	97.681679	42.232777	7.474847	101.603912	43.053768	32.890263	100.830673	42.6432725	20.182555	101.2172925	-71.7348305	21.719381	94.1460655
-36.20631	23.387323	96.225204	-14.500669	20.924959	97.635284	42.240681	7.455886	101.45401	43.063908	32.844341	100.751328	42.6522945	20.1501135	101.102669	-71.6536325	21.6998045	94.167899
-36.013947	25.091154	96.240105	-14.506975	20.855078	97.588799	42.193569	7.380523	101.112053	43.115467	32.73312	100.583328	42.654518	20.0568215	100.8476905	-71.668468	21.6533345	94.3299075
-35.859699	26.234854	96.280632	-14.50033	20.792204	97.537949	42.105545	7.27961	100.77684	43.121777	32.622429	100.399689	42.613661	19.9510195	100.5882645	-71.614321	21.6333885	94.4876335
-35.739304	27.422312	96.307137	-14.514093	20.719782	97.458282	41.961246	7.150514	100.330971	43.105907	32.473209	100.157738	42.5335765	19.8118615	100.2443545	-71.5617625	21.6277025	94.6722095
-35.563557	28.584654	96.393265	-14.576864	20.639019	97.330528	41.796284	6.97994	99.726997	43.07193	32.303532	99.832588	42.434107	19.641736	99.7797925	-71.587835	21.636302	94.8812635
-35.408211	29.691994	96.511353	-14.627415	20.589504	97.18367	41.549496	6.766191	99.046242	43.02327	32.143875	99.441162	42.286383	19.455033	99.243702	-71.541213	21.723975	95.123638
-35.197178	30.825409	96.589401	-14.725748	20.529573	96.995697	41.289886	6.605587	98.33345	42.958672	31.987408	99.015854	42.124279	19.2964975	98.674652	-71.575775	21.7626485	95.316742
-35.000946	31.940321	96.657394	-14.836873	20.534069	96.797272	40.995529	6.513932	97.67524	42.879395	31.864727	98.60704	41.937462	19.1893295	98.14114	-71.611208	21.8788085	95.453404
-34.627678	33.512531	96.774673	-15.032334	20.5714	96.558273	40.593037	6.485084	96.92424	42.633102	31.771671	98.0914	41.6130695	19.1283775	97.50782	-71.6777375	22.0144225	95.608726
-34.300835	34.482246	96.891747	-15.180779	20.615728	96.503716	40.40765	6.550767	96.660255	42.430058	31.7775	97.89975	41.418854	19.1641335	97.2800025	-71.780412	22.0673225	95.7274295
-33.965595	35.487232	96.958542	-15.330273	20.68861	96.528938	40.28117	6.640575	96.629044	42.242676	31.831337	97.815407	41.261923	19.235956	97.2222255	-71.922469	22.141264	95.8356505
-33.568321	36.370949	97.062386	-15.466948	20.763626	96.634201	40.25267	6.709423	96.819153	42.06052	31.930489	97.852829	41.156595	19.319956	97.335991	-72.090491	22.207296	95.932411
-33.170593	37.191467	97.115097	-15.570158	20.802689	96.775414	40.299885	6.747803	97.200073	41.888638	32.028343	97.996132	41.0942615	19.388073	97.5981025	-72.2345775	22.217305	95.9527255
-32.74033	37.948086	97.111923	-15.648982	20.814287	96.93718	40.405888	6.74748	97.66507	41.800812	32.110504	98.188805	41.10335	19.428992	97.9269375	-72.401314	22.199582	95.9474225
-32.177311	38.695847	97.093178	-15.686616	20.75746	97.115913	40.494038	6.732861	98.161354	41.769947	32.142227	98.420929	41.1319925	19.437544	98.2911415	-72.5052245	22.077376	95.9406845
-31.33102	39.729809	97.204155	-15.687595	20.553932	97.376877	40.670361	6.606033	98.802956	41.752556	32.046864	98.853859	41.2114585	19.3264485	98.8284075	-72.5866485	21.7814155	95.9253465
-30.75687	40.300224	97.355995	-15.661156	20.349171	97.556404	40.777954	6.486865	99.127548	41.796188	31.92671	99.145401	41.287071	19.2067875	99.1364745	-72.609383	21.4915545	95.9763335
-30.086887	40.861008	97.551674	-15.627699	20.149136	97.734253	40.818439	6.340899	99.405136	41.874065	31.780933	99.454239	41.346252	19.060916	99.4296875	-72.60165	21.237356	96.0388185
-29.372656	41.462139	97.769325	-15.559457	19.978039	97.918541	40.918259	6.120315	99.580315	41.955757	31.603325	99.787407	41.437008	18.86182	99.683861	-72.555922	21.094258	96.153221
-28.621309	42.030151	98.107872	-15.525347	19.811014	98.124199	40.977791	5.912685	99.745667	42.064205	31.432146	100.114975	41.520998	18.6724155	99.930321	-72.571692	20.9496125	96.318077
-27.903219	42.543961	98.493835	-15.501099	19.72143	98.337517	41.002663	5.740141	99.880287	42.139908	31.294811	100.462997	41.5712855	18.517476	100.171642	-72.5734835	20.925384	96.503392
-27.212301	42.986935	98.914322	-15.517033	19.646339	98.543419	40.974281	5.628848	100.055054	42.206047	31.200016	100.833809	41.590164	18.414432	100.4444315	-72.62423	20.878246	96.6424065
-25.977108	43.688313	99.47683	-15.582882	19.66803	98.852226	40.961685	5.560193	100.291039	42.263805	31.154835	101.399788	41.612745	18.357514	100.8454135	-72.778509	20.978546	96.8590385
-25.152817	44.09491	99.86087	-15.640632	19.7274	99.050232	40.926205	5.59581	100.513374	42.225975	31.187836	101.803146	41.57609	18.391823	101.15826	-72.857354	21.062977	96.942204
-24.431509	44.458641	100.259445	-15.730513	19.839235	99.273422	40.90107	5.68096	100.78894	42.1749	31.289097	102.223503	41.537985	18.4850285	101.5062215	-72.999011	21.1934415	97.0406225
-23.702374	44.736828	100.583481	-15.865557	19.949522	99.484459	40.874561	5.807259	101.111641	42.115524	31.447229	102.644058	41.4950425	18.627244	101.8778495	-73.2261565	21.2718	97.0910685
-22.943998	44.945179	100.90802	-16.009745	20.072811	99.716171	40.830879	5.962247	101.486656	42.018806	31.62517	103.04657	41.4248425	18.7937085	102.266613	-73.4443325	21.3519135	97.165729
-22.173218	45.1021	101.166794	-16.166302	20.168707	99.957161	40.798664	6.130705	101.889511	41.893684	31.819784	103.438805	41.346174	18.9752445	102.664158	-73.678778	21.3621695	97.250164
-21.360172	45.182571	101.35231	-16.316759	20.259666	100.168465	40.791409	6.304778	102.282784	41.756649	32.034878	103.801109	41.274029	19.169828	103.0419465	-73.907547	21.349504	97.2949835
-20.287472	45.174717	101.541519	-16.540812	20.377691	100.454422	40.742405	6.572557	102.873627	41.523869	32.344025	104.195679	41.133137	19.458291	103.534653	-74.214761	21.297091	97.374191
-19.562048	45.048252	101.615486	-16.671175	20.417915	100.629234	40.709301	6.737667	103.251282	41.351761	32.510078	104.38446	41.030531	19.6238725	103.817871	-74.372881	21.2119575	97.440597
-18.819082	44.894444	101.612427	-16.801781	20.435781	100.793564	40.698376	6.889455	103.594376	41.170086	32.647537	104.565453	40.934231	19.768496	104.0799145	-74.537793	21.103066	97.5072135
-18.053133	44.639027	101.615395	-16.919024	20.406199	100.964401	40.654964	7.001237	103.911903	41.015804	32.755939	104.700867	40.835384	19.878588	104.306385	-74.673432	20.93381	97.622417
-17.364233	44.330551	101.691795	-17.031969	20.325024	101.152061	40.606014	7.071614	104.204193	40.879749	32.817165	104.806091	40.7428815	19.9443895	104.505142	-74.8068195	20.7056585	97.79898
-16.755936	43.995773	101.783463	-17.139362	20.233486	101.372292	40.562889	7.093287	104.499474	40.734497	32.844322	104.918182	40.648693	19.9688045	104.708828	-74.927417	20.4981675	98.035756
-16.062849	43.519863	101.879135	-17.255449	20.108852	101.598907	40.523041	7.081793	104.784607	40.609215	32.836403	105.056	40.566128	19.959098	104.9203035	-75.077026	20.258606	98.2775105
-15.00904	42.812626	101.991585	-17.419001	19.918625	101.960861	40.437527	7.038651	105.140831	40.428745	32.799686	105.186996	40.433136	19.9191685	105.1639135	-75.271138	19.9180815	98.7578085
-14.395328	42.328556	102.094032	-17.517748	19.804585	102.191635	40.380669	7.004212	105.344643	40.303421	32.75943	105.264839	40.342045	19.881821	105.304741	-75.377541	19.727349	99.078529
-13.787498	41.790764	102.207901	-17.602146	19.687057	102.420403	40.336357	6.949195	105.538902	40.189106	32.715664	105.335747	40.2627315	19.8324295	105.4373245	-75.4670235	19.5416845	99.4034815
-13.233336	41.313206	102.292061	-17.702036	19.591183	102.640533	40.27977	6.892868	105.729042	40.107571	32.670067	105.390045	40.1936705	19.7814675	105.5595435	-75.5977425	19.4008985	99.7215225
-12.601988	40.694675	102.345566	-17.758612	19.509619	102.837288	40.240551	6.854299	105.911957	40.029251	32.649403	105.460991	40.134901	19.751851	105.686474	-75.652125	19.267387	99.988102
-11.959448	40.13588	102.412155	-17.852644	19.421871	103.026665	40.20137	6.814823	106.105934	39.93224	32.631966	105.530991	40.066805	19.7233945	105.8184625	-75.772093	19.1203475	100.2348675
-11.403516	39.558201	102.511703	-17.930576	19.33363	103.235184	40.164001	6.779635	106.291092	39.845718	32.606941	105.596306	40.0048595	19.693288	105.943699	-75.8660115	18.973972	100.526669
-10.576653	38.689163	102.752129	-18.04384	19.211264	103.562881	40.120922	6.722795	106.580032	39.723888	32.572548	105.769333	39.922405	19.6476715	106.1746825	-76.010085	18.7748565	100.9510795
-10.056655	38.146133	102.930923	-18.108345	19.141203	103.807365	40.100662	6.675623	106.746384	39.674122	32.533413	105.893097	39.887392	19.604518	106.3197405	-76.104082	18.677888	101.2949895
-9.490197	37.551083	103.166519	-18.168209	19.077162	104.059563	40.06609	6.61165	106.917259	39.630768	32.491688	106.034538	39.848429	19.551669	106.4758985	-76.184847	18.602655	101.6432275
-8.906754	36.988228	103.393517	-18.160789	19.019539	104.289772	40.04628	6.559547	107.078934	39.609375	32.446728	106.191238	39.8278275	19.5031375	106.635086	-76.1494055	18.5359405	101.944458
-8.369842	36.425678	103.608299	-18.230009	18.978382	104.528473	40.050625	6.502746	107.242477	39.619755	32.409748	106.364716	39.83519	19.456247	106.8035965	-76.295208	18.500517	102.2533495
-7.824132	35.916138	103.800163	-18.252365	18.940174	104.695938	40.062668	6.436524	107.389595	39.625023	32.380489	106.540466	39.8438455	19.4085065	106.9650305	-76.3485755	18.4718415	102.4268455
-7.361658	35.437817	104.007233	-18.260904	18.911539	104.843834	40.075214	6.378581	107.537567	39.629261	32.357319	106.734291	39.8522375	19.36795	107.135929	-76.3740455	18.455128	102.551739
-6.545858	34.599491	104.2658	-18.269686	18.878408	105.014229	40.121475	6.32419	107.736763	39.669777	32.35339	107.064529	39.895626	19.33879	107.400646	-76.434998	18.418026	102.627812
-5.983766	34.07835	104.439095	-18.266291	18.834608	105.088104	40.156704	6.297918	107.833443	39.689869	32.371784	107.259682	39.9232865	19.334851	107.5465625	-76.4558685	18.334365	102.6296455
-5.494683	33.536106	104.554512	-18.26429	18.804014	105.166069	40.178535	6.296513	107.918251	39.706905	32.388668	107.430016	39.94272	19.3425905	107.6741335	-76.4713	18.2654375	102.6580045
-4.971603	33.00407	104.685593	-18.256727	18.778553	105.247177	40.210117	6.318384	107.990685	39.740284	32.416847	107.575157	39.9752005	19.3676155	107.782921	-76.4886545	18.1894905	102.711433
-4.48709	32.497433	104.819786	-18.248161	18.781208	105.360046	40.240269	6.336092	108.080078	39.745796	32.452965	107.682526	39.9930325	19.3945285	107.881302	-76.4893545	18.1678875	102.83879
-4.040594	32.002659	104.967522	-18.226675	18.799009	105.503929	40.266953	6.357732	108.191254	39.752205	32.485088	107.790794	40.009579	19.42141	107.991024	-76.462929	18.176608	103.016834
-3.530586	31.42432	105.07795	-18.220762	18.819712	105.640602	40.304974	6.369733	108.307373	39.766312	32.512318	107.883324	40.035643	19.4410255	108.0953485	-76.477167	18.1983985	103.1858555
-2.817862	30.564802	105.227974	-18.240074	18.833263	105.847107	40.34547	6.358229	108.520233	39.763321	32.526226	108.052193	40.0543955	19.4422275	108.286213	-76.5345435	18.2242985	103.408001
-2.356801	29.983727	105.3424	-18.258242	18.797922	105.969528	40.374561	6.322935	108.671066	39.755539	32.510498	108.175278	40.06505	19.4167165	108.423172	-76.581534	18.1791275	103.515884
-1.90256	29.427635	105.44915	-18.286028	18.770315	106.055199	40.412991	6.270416	108.829758	39.754379	32.490486	108.319534	40.083685	19.380451	108.574646	-76.655741	18.160179	103.535752
-1.515486	28.881639	105.535248	-18.253902	18.723541	106.122734	40.453529	6.21876	108.989441	39.727337	32.477486	108.477631	40.090433	19.348123	108.733536	-76.598237	18.098959	103.511932
-1.080445	28.285429	105.622864	-18.304596	18.656557	106.202026	40.524979	6.175134	109.147133	39.705311	32.480724	108.667015	40.115145	19.327929	108.907074	-76.724337	17.985185	103.496978
-0.662019	27.69483	105.762268	-18.245325	18.60401	106.299652	40.59058	6.125349	109.326233	39.716412	32.500229	108.850899	40.153496	19.312789	109.088566	-76.644146	17.895231	103.510738
-0.239142	27.092684	105.912949	-18.230482	18.557545	106.434143	40.668278	6.086176	109.488426	39.749554	32.530315	109.044662	40.208916	19.3082455	109.266544	-76.66988	17.8068445	103.601742
0.362404	26.21903	106.184563	-18.163094	18.504078	106.670044	40.764011	6.01999	109.761879	39.830238	32.53738	109.346649	40.2971245	19.278685	109.554264	-76.6233125	17.729471	103.785824
0.757515	25.672024	106.366959	-18.131384	18.477743	106.831787	40.845222	5.992337	109.92749	39.890427	32.539253	109.567009	40.3678245	19.265795	109.7472495	-76.6305925	17.689691	103.9163245
1.09928	25.123489	106.548119	-18.093851	18.433022	106.974174	40.926552	5.951915	110.079231	39.964237	32.5336	109.776115	40.4453945	19.2427575	109.927673	-76.6330965	17.6232865	104.020675
1.429336	24.538521	106.668564	-18.114906	18.407656	107.064629	40.997963	5.901362	110.214409	40.030415	32.514702	109.96151	40.514189	19.208032	110.0879595	-76.744001	17.60728	104.0412985
1.77865	23.935318	106.755615	-18.077534	18.370457	107.106949	41.074883	5.861718	110.288986	40.08136	32.497486	110.146606	40.5781215	19.179602	110.217796	-76.7331895	17.561312	103.996102
2.124016	23.305719	106.821251	-18.001852	18.320063	107.081139	41.129013	5.816011	110.372803	40.129532	32.482765	110.326492	40.6292725	19.149388	110.3496475	-76.6329765	17.490738	103.8126305
2.411367	22.663282	106.83448	-17.99378	18.260817	107.044533	41.187702	5.765007	110.449707	40.185593	32.463295	110.475418	40.6866475	19.114151	110.4625625	-76.6742075	17.407483	103.6265035
2.837847	21.755545	106.887901	-17.992756	18.226885	107.044281	41.297421	5.747859	110.556686	40.242889	32.454578	110.6688	40.770155	19.1012185	110.612743	-76.755667	17.3525515	103.475819
3.062955	21.145435	106.934082	-17.959272	18.211744	107.023689	41.387833	5.74121	110.666298	40.304901	32.473476	110.811508	40.846367	19.107343	110.738903	-76.764911	17.316145	103.308475
3.246474	20.48971	106.93264	-17.868448	18.200184	106.986259	41.480362	5.724761	110.757576	40.379162	32.499348	110.921776	40.929762	19.1120545	110.839676	-76.666658	17.2883135	103.132842
3.424864	19.854898	106.914368	-17.812431	18.194576	106.909454	41.564335	5.735529	110.799942	40.427036	32.491978	110.98838	40.9956855	19.1137535	110.894161	-76.6205475	17.2753985	102.924747
3.62426	19.061651	106.822655	-17.806129	18.174526	106.804016	41.647125	5.71715	110.800446	40.47607	32.467777	111.055229	41.0615975	19.0924635	110.9278375	-76.6738555	17.2565885	102.6801945
3.746037	18.328846	106.696907	-17.756548	18.153948	106.645119	41.683979	5.682493	110.755516	40.5383	32.411316	111.039528	41.1111395	19.0469045	110.897522	-76.6242355	17.2609915	102.392716
3.851394	17.584993	106.524368	-17.696058	18.106831	106.450882	41.726089	5.652621	110.644699	40.578468	32.332565	110.993027	41.1522785	18.992593	110.818863	-76.5443945	17.221069	102.082901
3.913914	16.493769	106.20726	-17.613897	18.031635	106.127823	41.771137	5.609256	110.437164	40.615616	32.193748	110.901436	41.1933765	18.901502	110.6693	-76.4211705	17.161768	101.586346
3.888421	15.693961	105.971512	-17.56287	17.97801	105.899681	41.798901	5.602791	110.287216	40.627769	32.120663	110.795189	41.213335	18.861727	110.5412025	-76.339075	17.094293	101.2581595
3.866782	14.835962	105.709526	-17.518736	17.914762	105.688965	41.825596	5.593234	110.086975	40.615368	32.070637	110.653831	41.220482	18.8319355	110.370403	-76.257954	16.9975885	101.007527
3.795458	13.968831	105.439934	-17.453728	17.878189	105.494057	41.84346	5.596308	109.862137	40.610542	32.00214	110.391472	41.227001	18.799224	110.1268045	-76.134457	16.957154	100.8613095
3.685083	13.108643	105.18119	-17.363661	17.831684	105.304131	41.898026	5.632828	109.588799	40.600052	31.955734	110.09433	41.249039	18.794281	109.8415645	-75.976361	16.869087	100.7666975
3.568645	12.252765	104.861008	-17.286295	17.800776	105.083229	41.926552	5.66069	109.307884	40.581875	31.940872	109.799515	41.2542135	18.800781	109.5536995	-75.8268035	16.800771	100.6127585
3.356493	11.386319	104.536995	-17.231281	17.766945	104.861473	41.960152	5.682241	109.010101	40.579136	31.929663	109.40213	41.269644	18.805952	109.2061155	-75.732206	16.727938	100.5168305
3.042328	9.96198	104.061928	-17.151577	17.714256	104.513	42.003883	5.774619	108.534096	40.507965	31.926886	108.854439	41.255924	18.8507525	108.6942675	-75.559078	16.5777595	100.3317325
2.736059	9.035151	103.799286	-17.11614	17.670307	104.292206	42.024689	5.810483	108.201706	40.475784	31.930563	108.398972	41.2502365	18.870523	108.300339	-75.4825165	16.470091	100.284073
2.49403	8.028353	103.471336	-17.099678	17.610228	104.071007	42.035995	5.840701	107.88205	40.429192	31.930389	107.959435	41.2325935	18.885545	107.9207425	-75.4319495	16.334911	100.2212715
2.142534	7.070714	103.191505	-17.065802	17.546085	103.83297	42.022251	5.860223	107.568649	40.348415	31.924158	107.586815	41.185333	18.8921905	107.577732	-75.316937	16.1999795	100.088208
1.818926	6.017718	102.903488	-17.053764	17.466995	103.599426	41.99102	5.859022	107.26577	40.30011	31.884092	107.178841	41.145565	18.871557	107.2223055	-75.253093	16.062433	99.9765465
1.415959	5.01557	102.599648	-17.054293	17.39827	103.321503	41.965469	5.841367	106.972397	40.246468	31.841425	106.81498	41.1059685	18.841396	106.8936885	-75.2145545	15.955144	99.7493175
1.044552	4.000655	102.285789	-17.03257	17.30591	103.05793	41.92831	5.825486	106.626175	40.19038	31.791513	106.442711	41.059345	18.8084995	106.534443	-75.124485	15.8033205	99.581417
0.400988	2.468679	101.837494	-17.06263	17.217966	102.684578	41.830479	5.81329	106.149185	40.114384	31.67646	105.843864	40.9724315	18.744875	105.9965245	-75.0976915	15.691057	99.3726315
-0.042969	1.438082	101.605133	-17.072071	17.165638	102.448334	41.768169	5.821325	105.841209	40.049511	31.617542	105.485489	40.90884	18.7194335	105.663349	-75.052982	15.6118425	99.233319
-0.529719	0.430662	101.421906	-17.096291	17.156391	102.23497	41.674213	5.823462	105.563416	40.014782	31.572365	105.045212	40.8444975	18.6979135	105.304314	-75.0370795	15.6148685	99.165626
-1.003737	-0.559604	101.233841	-17.122589	17.165249	102.009476	41.601086	5.849924	105.286499	39.936447	31.5233	104.600838	40.7687665	18.686612	104.9436685	-75.0139445	15.643886	99.0752835
-1.527772	-1.547792	101.113304	-17.120426	17.205549	101.796112	41.528587	5.871375	105.032242	39.847477	31.470404	104.142021	40.688032	18.6708895	104.5871315	-74.928884	15.7402085	99.0050925
-2.033138	-2.507585	101.047745	-17.135139	17.247631	101.566628	41.457386	5.871593	104.813385	39.793633	31.426441	103.662918	40.6255095	18.649017	104.2381515	-74.8957875	15.846245	98.8951045
-2.557826	-3.468401	101.011444	-17.151329	17.296608	101.33728	41.4086	5.864849	104.59819	39.708679	31.365103	103.227409	40.5586395	18.614976	103.9127995	-74.8612975	15.97824	98.7617605
-3.361658	-4.778041	100.915703	-17.183372	17.314812	100.992264	41.285538	5.793587	104.309509	39.621071	31.236816	102.63327	40.4533045	18.5152015	103.4713895	-74.8200485	16.1144225	98.5131385
-3.929568	-5.664248	100.7659	-17.199915	17.304152	100.733757	41.189423	5.726756	104.092705	39.584682	31.126781	102.295944	40.3870525	18.4267685	103.1943245	-74.7868825	16.1815355	98.2731895
-4.511228	-6.469789	100.587273	-17.232533	17.265516	100.441132	41.084534	5.613616	103.928329	39.561073	31.003893	102.035583	40.3228035	18.3087545	102.981956	-74.7878695	16.2222775	97.900308
-5.12153	-7.21462	100.416588	-17.253172	17.199806	100.16761	41.005596	5.484604	103.783676	39.56731	30.867416	101.827599	40.286453	18.17601	102.8056375	-74.792797	16.223602	97.5295825
-5.65557	-7.97442	100.229881	-17.272203	17.153135	99.920876	40.905392	5.381642	103.652039	39.564022	30.730089	101.655899	40.234707	18.0558655	102.653969	-74.779113	16.2504045	97.187783
-6.28906	-8.601589	100.095543	-17.281317	17.133778	99.677208	40.815979	5.279454	103.554359	39.558048	30.61801	101.461922	40.1870135	17.948732	102.5081405	-74.7496475	16.318824	96.8462755
-6.871221	-9.20347	100.021759	-17.28278	17.125895	99.477692	40.784275	5.210588	103.456429	39.546352	30.527157	101.255157	40.1653135	17.8688725	102.355793	-74.7308735	16.3829175	96.599591
-7.832436	-9.947629	100.035835	-17.267143	17.136499	99.222931	40.749855	5.148311	103.340515	39.536839	30.439026	100.920105	40.143347	17.7936685	102.13031	-74.677633	16.4793295	96.315552
-8.491735	-10.375168	100.072655	-17.239214	17.136503	99.096741	40.741802	5.126276	103.251358	39.536358	30.390381	100.706863	40.13908	17.7583285	101.9791105	-74.617508	16.5146775	96.2143715
-9.087851	-10.696907	100.11393	-17.212753	17.143225	98.982048	40.75338	5.096356	103.209511	39.557396	30.347136	100.544319	40.155388	17.721746	101.876915	-74.580894	16.564704	96.087181
-9.676468	-10.981831	100.127563	-17.178997	17.134562	98.889366	40.762337	5.05502	103.177711	39.595741	30.311501	100.429619	40.179039	17.6832605	101.803665	-74.537033	16.5858635	95.975067
-10.318464	-11.184843	100.101242	-17.149082	17.113239	98.831757	40.763908	5.00267	103.165138	39.627327	30.261114	100.366302	40.1956175	17.631892	101.76572	-74.4937815	16.594586	95.897794
-10.984657	-11.290905	100.088814	-17.118084	17.088634	98.780701	40.790005	4.92349	103.136124	39.665363	30.200554	100.342247	40.227684	17.562022	101.7391855	-74.463852	16.615246	95.8222165
-11.648078	-11.330106	100.072632	-17.107273	17.072176	98.747597	40.744625	4.883663	103.170967	39.696892	30.151415	100.360764	40.2207585	17.517539	101.7658655	-74.4353045	16.626813	95.7293285
-12.584202	-11.190559	99.991348	-17.114548	17.053467	98.724182	40.754921	4.789689	103.119026	39.739998	30.093843	100.421646	40.2474595	17.441766	101.770336	-74.4765555	16.665168	95.678028
-13.18388	-11.016449	99.901787	-17.106066	17.063763	98.702553	40.692356	4.766499	103.122803	39.782082	30.063374	100.458435	40.237219	17.4149365	101.790619	-74.449351	16.7125895	95.614487
-13.768389	-10.747418	99.755783	-17.103134	17.075125	98.66201	40.70644	4.721704	103.056976	39.820045	30.050642	100.528893	40.2632425	17.386173	101.7929345	-74.4695105	16.764077	95.5310855
-14.304778	-10.437192	99.576698	-17.097166	17.09647	98.635117	40.659016	4.703504	103.030731	39.874454	30.053982	100.613556	40.266735	17.378743	101.8221435	-74.461067	16.814197	95.4480905
-14.908105	-10.040032	99.378242	-17.093246	17.143213	98.598396	40.626701	4.69265	102.975311	39.924435	30.070269	100.701225	40.275568	17.3814595	101.838268	-74.46206	16.9049665	95.358524
-15.508885	-9.517429	99.153877	-17.096224	17.202776	98.564568	40.594883	4.688439	102.900734	39.975964	30.100975	100.812653	40.2854235	17.394707	101.8566935	-74.4778715	17.010845	95.2724425
-16.068275	-9.024165	98.93528	-17.09926	17.292158	98.544807	40.573608	4.678319	102.81105	40.027023	30.144316	100.925896	40.3003155	17.4113175	101.868473	-74.4988355	17.1729985	95.221141
-16.860376	-8.140123	98.610321	-17.112743	17.415396	98.522881	40.496426	4.713967	102.699196	40.114342	30.209917	101.109932	40.305384	17.461942	101.904564	-74.53087	17.36885	95.141198
-17.383821	-7.544827	98.359421	-17.102285	17.534304	98.535927	40.454704	4.768021	102.610374	40.172222	30.284494	101.24884	40.313463	17.5262575	101.929607	-74.518033	17.5423505	95.142247
-17.855164	-6.873988	98.131203	-17.09779	17.660933	98.535934	40.419765	4.83767	102.525375	40.218166	30.358803	101.373695	40.3189655	17.5982365	101.949535	-74.5145455	17.7236295	95.122333
-18.306139	-6.124232	97.881287	-17.083052	17.805231	98.516335	40.409939	4.910656	102.425514	40.287849	30.467247	101.498161	40.348894	17.6889515	101.9618375	-74.514998	17.9215105	95.0708325
-18.813139	-5.341709	97.688011	-17.083912	17.974049	98.496918	40.387909	5.036144	102.353706	40.333061	30.589703	101.630852	40.360485	17.8129235	101.992279	-74.528309	18.1351745	95.001557
-19.316078	-4.576856	97.494949	-17.072433	18.134937	98.499687	40.372753	5.163742	102.293411	40.376026	30.721956	101.778099	40.3743895	17.942849	102.035755	-74.5192555	18.327025	94.963619
-19.69762	-3.81876	97.319809	-17.059477	18.28344	98.528496	40.364841	5.27858	102.204338	40.421417	30.859444	101.923859	40.393129	18.069012	102.0640985	-74.512083	18.497868	94.9928935
-20.347929	-2.639454	97.105698	-17.038902	18.50375	98.60215	40.286934	5.508822	102.129135	40.498898	31.067085	102.120041	40.392916	18.2879535	102.124588	-74.47072	18.7195465	95.079712
-20.738857	-1.865125	97.044273	-17.022341	18.654583	98.670815	40.289803	5.673337	102.078735	40.525864	31.217484	102.280197	40.4078335	18.4454105	102.179466	-74.4525155	18.8637555	95.162164
-21.176363	-1.090322	97.015968	-17.009838	18.816576	98.748505	40.302368	5.842198	102.048996	40.570557	31.383886	102.41053	40.4364625	18.613042	102.229763	-74.4561385	19.02011	95.267247
-21.597204	-0.321025	96.95282	-16.964342	18.982407	98.811768	40.325092	6.014899	102.001297	40.623905	31.562904	102.529312	40.4744985	18.7889015	102.2653045	-74.4031825	19.1759125	95.3582315
-21.934713	0.429354	96.877823	-16.927711	19.148756	98.844994	40.353947	6.192469	101.935745	40.65115	31.736824	102.659081	40.5025485	18.9646465	102.297413	-74.3579705	19.3328655	95.392575
-22.226828	1.151292	96.800575	-16.901669	19.309361	98.877304	40.368538	6.374136	101.855515	40.708858	31.912148	102.759323	40.538698	19.143142	102.307419	-74.342036	19.47558	95.447189
-22.517563	1.848582	96.712158	-16.862068	19.44521	98.883186	40.397594	6.54735	101.769043	40.745934	32.102196	102.854744	40.571764	19.324773	102.3118935	-74.2959	19.565647	95.4544785
-22.868889	2.892576	96.595444	-16.852207	19.675636	98.900444	40.42136	6.856423	101.664391	40.783043	32.403751	102.97905	40.6022015	19.630087	102.3217205	-74.3066155	19.721185	95.4791675
-23.136696	3.49105	96.598572	-16.840734	19.833302	98.926216	40.430607	7.090779	101.618423	40.795235	32.617443	103.040649	40.612921	19.854111	102.329536	-74.294389	19.812493	95.522896
-23.434727	4.044437	96.614166	-16.837198	20.01119	98.945084	40.441498	7.337941	101.604256	40.786007	32.851322	103.0867	40.6137525	20.0946315	102.345478	-74.2881485	19.9277485	95.54469
-23.69537	4.494637	96.620438	-16.817039	20.210316	98.954491	40.471512	7.584327	101.602028	40.769886	33.094398	103.087593	40.620699	20.3393625	102.3448105	-74.254777	20.0812695	95.5641715
-23.91872	4.89459	96.625519	-16.804291	20.414108	98.939964	40.487053	7.841101	101.615295	40.743088	33.33292	103.082062	40.6150705	20.5870105	102.3486785	-74.2236525	20.2412055	95.5312495
-24.140497	5.217068	96.641716	-16.796303	20.621841	98.93013	40.50877	8.074368	101.668045	40.706356	33.542553	103.114716	40.607563	20.8084605	102.3913805	-74.200169	20.4352215	95.4688795
-24.361773	5.51263	96.655678	-16.786388	20.790525	98.924751	40.535328	8.282969	101.759888	40.684177	33.741699	103.163818	40.6097525	21.012334	102.461853	-74.1825285	20.568716	95.387649
-24.711779	5.835718	96.679268	-16.784134	21.011129	98.952118	40.569901	8.544306	101.952454	40.67168	34.005077	103.301964	40.6207905	21.2746915	102.627209	-74.1890585	20.7475665	95.277027
-24.952345	6.036747	96.723022	-16.797667	21.143629	98.984871	40.59409	8.706851	102.068054	40.677731	34.180813	103.355659	40.6359105	21.443832	102.7118565	-74.2312445	20.843426	95.2578855
-25.204601	6.217799	96.779274	-16.78828	21.286612	99.017265	40.6161	8.888369	102.156998	40.666386	34.351395	103.356842	40.641243	21.619882	102.75692	-74.217803	20.953342	95.27761
-25.485485	6.375363	96.812569	-16.761932	21.431654	99.029877	40.655975	9.088109	102.237114	40.649342	34.536034	103.338608	40.6526585	21.8120715	102.787861	-74.1765225	21.0512365	95.271893
-25.828722	6.53439	96.861847	-16.751503	21.600105	99.035599	40.703247	9.281584	102.32135	40.644615	34.730507	103.305504	40.673931	22.0060455	102.813427	-74.176937	21.1941645	95.257771
-26.214441	6.646396	96.915375	-16.720581	21.74052	99.029274	40.751587	9.454002	102.403687	40.636681	34.911743	103.288376	40.694134	22.1828725	102.8460315	-74.135296	21.2981675	95.2125165
-26.562374	6.704547	96.944618	-16.689354	21.893589	99.019447	40.793762	9.601824	102.482498	40.641945	35.053177	103.274002	40.7178535	22.3275005	102.87825	-74.0965615	21.4596775	95.160644
-27.078083	6.768976	96.99469	-16.651318	22.059849	99.027061	40.844051	9.77742	102.600883	40.673122	35.222889	103.302094	40.7585865	22.5001545	102.9514885	-74.0612225	21.6195435	95.1026335
-27.404436	6.784986	96.994438	-16.614862	22.138754	99.038933	40.865284	9.85689	102.664803	40.717213	35.298092	103.328094	40.7912485	22.577491	102.9964485	-74.0209725	21.700017	95.0814175
-27.750412	6.789523	96.996239	-16.579222	22.225264	99.048439	40.883022	9.910919	102.716217	40.769386	35.359268	103.357193	40.826204	22.6350935	103.036705	-73.984648	21.8154345	95.060173
-28.07649	6.78724	97.021614	-16.555145	22.318645	99.071526	40.901997	9.95475	102.749207	40.824303	35.40554	103.36615	40.86315	22.680145	103.0576785	-73.97344	21.957145	95.0853735
-28.417591	6.825246	97.059502	-16.512291	22.4133	99.114693	40.967396	9.999191	102.745125	40.88578	35.451996	103.344025	40.926588	22.7255935	103.044575	-73.95117	22.1010065	95.184811
-28.803583	6.82779	97.110161	-16.469084	22.51268	99.143791	40.988522	10.062977	102.766487	40.946655	35.522194	103.305313	40.9675885	22.7925855	103.0359	-73.9057565	22.2327745	95.251682
-29.179171	6.82317	97.122231	-16.426508	22.652109	99.160736	41.009377	10.145828	102.792374	40.990955	35.611473	103.249359	41.000166	22.8786505	103.0208665	-73.853182	22.4255675	95.3006055
-29.810923	6.799558	97.166779	-16.403017	22.854067	99.164841	41.062252	10.285304	102.831223	41.021572	35.744415	103.148758	41.041912	23.0148595	102.9899905	-73.847946	22.6932745	95.3396915
-30.318769	6.733995	97.233032	-16.390385	22.961956	99.163857	41.052113	10.385722	102.904366	41.005985	35.847343	103.085182	41.029049	23.1165325	102.994774	-73.809819	22.8073795	95.33294
-30.785835	6.653433	97.322769	-16.377687	23.068899	99.193604	41.076447	10.469028	102.974876	40.999798	35.928753	103.044235	41.0381225	23.1988905	103.0095555	-73.7934965	22.9389075	95.3776525
-31.251049	6.58692	97.412636	-16.384098	23.130253	99.226509	41.108757	10.528891	103.073837	41.010315	35.992973	103.019905	41.059536	23.260932	103.046871	-73.827732	22.999574	95.406147
-31.684647	6.487914	97.508087	-16.374571	23.151125	99.256401	41.145557	10.549641	103.167557	41.0098	36.023876	102.993141	41.0776785	23.2867585	103.080349	-73.8268205	23.0154915	95.432453
-32.144913	6.421385	97.615692	-16.365223	23.14118	99.288971	41.166348	10.542391	103.238663	41.013493	36.024166	102.934898	41.0899205	23.2832785	103.0867805	-73.8203665	22.9990815	95.4911615
-32.605465	6.385955	97.721474	-16.350182	23.108322	99.301216	41.181248	10.515395	103.280807	41.023338	36.001431	102.817879	41.102293	23.258413	103.049343	-73.802657	22.958231	95.553089
-33.266617	6.334325	97.872925	-16.303217	23.034018	99.295723	41.215225	10.448263	103.300285	41.034882	35.922527	102.54892	41.1250535	23.185395	102.9246025	-73.7314875	22.882641	95.6668435
-33.781609	6.339808	98.002075	-16.271935	22.971682	99.275452	41.260815	10.384568	103.299103	41.067455	35.865627	102.327217	41.164135	23.1250975	102.81316	-73.708005	22.8182665	95.737744
-34.294338	6.33333	98.134377	-16.207275	22.88221	99.249901	41.312511	10.315617	103.278259	41.092953	35.802303	102.086403	41.202732	23.05896	102.682331	-73.617282	22.70546	95.817471
-34.766613	6.388701	98.250801	-16.149027	22.779364	99.220009	41.37402	10.237422	103.250626	41.113476	35.711472	101.837776	41.243748	22.974447	102.544201	-73.541802	22.584281	95.895817
-35.242203	6.464534	98.356171	-16.102587	22.687569	99.16301	41.427261	10.129866	103.226219	41.143776	35.604866	101.61129	41.2855185	22.867366	102.4187545	-73.4906925	22.507772	95.9072655
-35.699932	6.574938	98.445503	-16.046986	22.577702	99.106552	41.456493	10.012768	103.193321	41.155685	35.46867	101.382675	41.306089	22.740719	102.287998	-73.400061	22.414685	95.925106
-36.131657	6.728572	98.484848	-16.006695	22.460188	99.065956	41.476547	9.873912	103.145752	41.154064	35.317905	101.212906	41.3153055	22.5959085	102.179329	-73.3286955	22.3244675	95.952583
-36.76543	7.094457	98.533302	-16.002851	22.233671	99.049835	41.479855	9.627692	103.102997	41.157036	35.052353	101.072632	41.3184455	22.3400225	102.0878145	-73.3241475	22.1273195	96.0118555
-37.172729	7.365235	98.567253	-16.034245	22.077248	99.085251	41.502228	9.444039	103.065536	41.161625	34.876511	101.031113	41.3319265	22.160275	102.0483245	-73.4004165	21.994221	96.1221775
-37.528042	7.780312	98.583733	-16.043028	21.923395	99.117172	41.44952	9.276201	103.120018	41.157063	34.697525	101.034904	41.3032915	21.986863	102.077461	-73.3893475	21.859927	96.156883
-37.938885	8.227344	98.672203	-16.059256	21.814787	99.178368	41.41494	9.11368	103.178116	41.158154	34.524075	101.065193	41.286547	21.8188775	102.1216545	-73.405059	21.8106965	96.2350815
-38.314476	8.720215	98.757759	-16.087515	21.704329	99.268875	41.39547	8.951343	103.245331	41.156967	34.376244	101.102066	41.2762185	21.6637935	102.1736985	-73.4512485	21.7448645	96.3640515
-38.618061	9.253756	98.825005	-16.103434	21.610718	99.342682	41.377228	8.791292	103.311516	41.152428	34.209469	101.144073	41.264828	21.5003805	102.2277945	-73.471696	21.7210555	96.4575695
-38.888245	9.849501	98.867149	-16.110769	21.508957	99.39209	41.387157	8.617815	103.329262	41.152084	34.056156	101.184036	41.2696205	21.3369855	102.256649	-73.4911585	21.6809285	96.527531
-39.229683	10.832043	98.8367	-16.14753	21.371	99.456078	41.314499	8.394923	103.349045	41.154934	33.822689	101.201141	41.2347165	21.108806	102.275093	-73.5297765	21.633194	96.637063
-39.436878	11.58824	98.826836	-16.150505	21.253746	99.473701	41.268929	8.243627	103.313461	41.155823	33.671741	101.227585	41.212376	20.957684	102.270523	-73.513386	21.549808	96.676879
-39.625664	12.357514	98.791817	-16.166872	21.139866	99.483231	41.236462	8.082059	103.248558	41.170647	33.52095	101.232086	41.2035545	20.8015045	102.240322	-73.5372985	21.4782275	96.72614
-39.811966	13.168715	98.717812	-16.169813	21.042564	99.463425	41.240528	7.912448	103.13456	41.186394	33.386456	101.218704	41.213461	20.649452	102.176632	-73.553087	21.435676	96.750218
-39.95882	14.032526	98.621201	-16.180151	20.942255	99.427925	41.191216	7.798036	103.081337	41.208076	33.270065	101.196815	41.199646	20.5340505	102.139076	-73.559948	21.3504595	96.716774
-40.028267	14.964485	98.531097	-16.151537	20.85914	99.398315	41.21307	7.671162	102.965462	41.219803	33.169659	101.155731	41.2164365	20.4204105	102.0605965	-73.5195105	21.2978695	96.7360335
-40.138695	15.915857	98.489975	-16.143747	20.790112	99.369858	41.190529	7.608245	102.947472	41.231812	33.081043	101.130661	41.2111705	20.344644	102.0390665	-73.4986645	21.23558	96.7006495
-40.236031	17.384062	98.447411	-16.10618	20.687229	99.372665	41.228458	7.527307	102.943291	41.252415	32.989243	101.142395	41.2404365	20.258275	102.042843	-73.4527965	21.116183	96.702487
-40.223129	18.402674	98.435966	-16.074743	20.609852	99.433952	41.257553	7.479343	102.975212	41.27663	32.943615	101.186707	41.2670915	20.211479	102.0809595	-73.4165775	21.008225	96.7869445
-40.232132	19.472124	98.464859	-16.055885	20.517151	99.500679	41.296543	7.420157	103.030518	41.292725	32.889221	101.248802	41.294634	20.154689	102.13966	-73.406404	20.879613	96.861698
-40.217125	20.561991	98.472847	-16.034035	20.421732	99.555359	41.321468	7.354213	103.066895	41.305099	32.828011	101.32383	41.3132835	20.091112	102.1953625	-73.3813535	20.752352	96.9153555
-40.125286	21.661161	98.50132	-16.03301	20.300188	99.61895	41.326492	7.275902	103.069809	41.319054	32.755028	101.388374	41.322773	20.015465	102.2290915	-73.388793	20.584911	97.0088085
-40.029934	22.849112	98.451324	-16.048588	20.190769	99.652122	41.319092	7.20269	103.055321	41.326744	32.681263	101.459587	41.322918	19.9419765	102.257454	-73.420094	20.4395615	97.04679
-39.919716	24.005354	98.452599	-16.054752	20.075775	99.664299	41.28907	7.107436	103.030731	41.334866	32.607224	101.538994	41.311968	19.85733	102.2848625	-73.421472	20.29422	97.0437355
-39.712803	25.821644	98.46196	-16.10652	19.922581	99.686234	41.230644	6.969248	102.939713	41.340965	32.492268	101.648117	41.2858045	19.730758	102.293915	-73.4988445	20.114404	97.078553
-39.538441	27.076145	98.449646	-16.12812	19.811056	99.700935	41.176311	6.890436	102.847252	41.341381	32.42984	101.705597	41.258846	19.660138	102.2764245	-73.515086	19.961974	97.1254455
-39.314796	28.322882	98.537209	-16.144766	19.716845	99.717728	41.180855	6.804342	102.724625	41.344799	32.369568	101.769112	41.262827	19.586955	102.2468685	-73.552359	19.846735	97.1885875
-39.061779	29.580122	98.633362	-16.149975	19.645109	99.754517	41.148773	6.74827	102.626656	41.343964	32.325005	101.851364	41.2463685	19.5366375	102.23901	-73.5463185	19.7535805	97.270024
-38.746853	30.891127	98.774475	-16.142502	19.582731	99.832703	41.117271	6.708826	102.540443	41.363564	32.291389	101.942276	41.2404175	19.5001075	102.2413595	-73.5254215	19.6653545	97.4240465
-38.403477	32.17025	99.001457	-16.139933	19.531059	99.914116	41.098217	6.688097	102.466942	41.403381	32.278996	102.060936	41.250799	19.4835465	102.263939	-73.530665	19.5785715	97.564293
-38.071075	33.418633	99.246666	-16.14324	19.493298	100.014862	41.095848	6.689114	102.40551	41.423653	32.285789	102.179977	41.2597505	19.4874515	102.2927435	-73.5462305	19.4991445	97.7369805
-37.45517	35.321632	99.649979	-16.139305	19.466322	100.207199	41.095032	6.744846	102.376488	41.44054	32.333687	102.402344	41.267786	19.5392665	102.389416	-73.546396	19.3933775	98.024982
-36.994492	36.531006	99.939972	-16.156868	19.466049	100.352242	41.106758	6.808585	102.379501	41.445763	32.399086	102.545784	41.2762605	19.6038355	102.4626425	-73.5899965	19.3282625	98.2418415
-36.527355	37.729988	100.256027	-16.176897	19.464067	100.474548	41.102962	6.885686	102.383362	41.426197	32.476097	102.682007	41.2645795	19.6808915	102.5326845	-73.6183735	19.2472425	98.4164115
-36.06459	38.918884	100.501633	-16.198387	19.477983	100.591934	41.08215	6.957208	102.386353	41.394279	32.542149	102.791107	41.2382145	19.7496785	102.58873	-73.6349885	19.2062875	98.595138
-35.516323	40.044949	100.759697	-16.248569	19.463707	100.706062	41.04879	7.029125	102.392578	41.352352	32.605999	102.909065	41.200571	19.817562	102.6508215	-73.697709	19.109852	98.7613025
-34.986088	41.105347	101.011299	-16.323111	19.467228	100.793755	40.988014	7.103371	102.433609	41.303082	32.666004	103.03289	41.145548	19.8846875	102.7332495	-73.79177	19.0497685	98.8542605
-34.364136	42.164253	101.220932	-16.38908	19.469589	100.87442	40.944	7.154881	102.445663	41.2472	32.720478	103.150917	41.0956	19.9376795	102.79829	-73.87376	19.0014985	98.95055
-33.476101	43.600525	101.596664	-16.5061	19.425245	100.991867	40.852268	7.228144	102.452423	41.124577	32.798271	103.327858	40.9884225	20.0132075	102.8901405	-74.0006225	18.8372825	99.0935935
-32.839508	44.471649	101.866135	-16.586597	19.409237	101.096138	40.797371	7.299071	102.479385	41.047432	32.854481	103.442917	40.9224015	20.076776	102.961151	-74.0955955	18.741698	99.231125
-32.11668	45.306717	102.115944	-16.671558	19.44096	101.239967	40.75246	7.376037	102.557434	40.975765	32.93544	103.573143	40.8641125	20.1557385	103.0652885	-74.2072285	18.7261815	99.4146455
-31.367544	46.095646	102.378807	-16.734013	19.46291	101.386497	40.738277	7.480258	102.682686	40.917622	33.037315	103.730919	40.8279495	20.2587865	103.2068025	-74.2959755	18.6670335	99.5661915
-30.645105	46.802036	102.598122	-16.809866	19.513117	101.541374	40.755569	7.602399	102.858231	40.85051	33.164017	103.92997	40.8030395	20.383208	103.3941005	-74.4227715	18.643026	99.6886475
-29.863735	47.449364	102.842262	-16.877956	19.575306	101.6968	40.774677	7.738895	103.054787	40.782433	33.333805	104.130699	40.778555	20.53635	103.592743	-74.534467	18.614262	99.800857
-29.047665	48.022312	102.984192	-16.926279	19.663942	101.853516	40.805878	7.901963	103.245178	40.722214	33.510323	104.316734	40.764046	20.706143	103.780956	-74.616604	18.621741	99.926076
-27.784649	48.809719	103.19632	-16.992071	19.794983	102.039543	40.858139	8.176407	103.535034	40.611679	33.783024	104.577515	40.734909	20.9797155	104.0562745	-74.719051	18.6102505	100.0228115
-27.083996	49.259586	103.373077	-17.033838	19.879774	102.163445	40.893875	8.369726	103.73156	40.547173	33.976524	104.751411	40.720524	21.173125	104.2414855	-74.7882	18.586423	100.0854045
-26.178757	49.561401	103.521072	-17.097071	19.946299	102.277733	40.935116	8.550402	103.90667	40.470825	34.162365	104.941055	40.7029705	21.3563835	104.4238625	-74.8971125	18.5362145	100.1316035
-25.315842	49.879635	103.662621	-17.152943	20.042061	102.387955	40.963875	8.720019	104.080872	40.405422	34.344433	105.127594	40.6846485	21.532226	104.604233	-74.9905345	18.551896	100.171677
-24.355095	50.119072	103.839363	-17.203318	20.111122	102.512756	40.981804	8.878072	104.251396	40.360081	34.507957	105.309998	40.6709425	21.6930145	104.780697	-75.0775785	18.5292295	100.244815
-23.498158	50.252514	104.041313	-17.243946	20.198511	102.632057	41.005974	9.017879	104.388489	40.307144	34.666183	105.522514	40.656559	21.842031	104.9555015	-75.144451	18.554991	100.3086125
-22.709028	50.352077	104.278839	-17.272545	20.268368	102.730774	41.026421	9.155265	104.507149	40.291286	34.808487	105.711128	40.6588535	21.981876	105.1091385	-75.2039435	18.55486	100.3524095
-21.294195	50.309742	104.507828	-17.31637	20.431858	102.860069	41.048447	9.355343	104.655312	40.274971	35.025745	105.926361	40.661709	22.190544	105.2908365	-75.294449	18.673172	100.4293015
-20.391645	50.245338	104.593155	-17.328812	20.552916	102.928482	41.079926	9.501945	104.723534	40.269775	35.172104	106.018997	40.6748505	22.3370245	105.3712655	-75.3324745	18.7688075	100.4856985
-19.472126	50.065632	104.624817	-17.348866	20.678293	102.966103	41.106148	9.648313	104.791664	40.258556	35.340958	106.045082	40.682352	22.4946355	105.418373	-75.380084	18.8619505	100.513833
-18.681067	49.872307	104.621971	-17.364328	20.826591	103.012535	41.125153	9.831199	104.865173	40.217777	35.534763	106.060837	40.671465	22.682981	105.463005	-75.400121	18.970201	100.562065
-17.754101	49.506062	104.566559	-17.377754	20.97752	103.060875	41.160057	10.024805	104.946304	40.169163	35.730881	106.080734	40.66461	22.877843	105.513519	-75.420118	19.077197	100.608231
-16.87677	49.122753	104.531181	-17.401499	21.107464	103.142715	41.201031	10.212826	105.050385	40.137547	35.918175	106.102409	40.669289	23.0655005	105.576397	-75.472287	19.1494275	100.709033
-16.064589	48.64761	104.516113	-17.406828	21.213739	103.216217	41.240128	10.379203	105.17852	40.100857	36.105923	106.149963	40.6704925	23.242563	105.6642415	-75.4841485	19.184915	100.7681925
-14.759324	47.82243	104.425766	-17.404121	21.380392	103.3517	41.295464	10.568317	105.348793	40.067066	36.316307	106.17981	40.681265	23.442312	105.7643015	-75.489507	19.318472	100.9390985
-13.980248	47.16016	104.370163	-17.42098	21.459059	103.437653	41.317509	10.664121	105.442902	40.049206	36.417561	106.193115	40.6833575	23.540841	105.8180085	-75.5253175	19.377277	101.0572975
-13.168179	46.46645	104.326988	-17.408712	21.534077	103.496048	41.321232	10.725939	105.500427	40.044495	36.490295	106.194199	40.6828635	23.608117	105.847313	-75.5002875	19.460037	101.144783
-12.402999	45.689499	104.291748	-17.423134	21.600189	103.574196	41.312935	10.752684	105.548218	40.048141	36.514835	106.186333	40.680538	23.6337595	105.8672755	-75.526806	19.5666185	101.2811165
-11.58988	44.894516	104.266205	-17.443768	21.669312	103.653763	41.289131	10.764801	105.597374	40.049465	36.524483	106.17453	40.669298	23.644642	105.885952	-75.556834	19.693982	101.421574
-10.836112	44.023056	104.22393	-17.453777	21.736942	103.766457	41.262714	10.774615	105.652687	40.051331	36.529633	106.176628	40.6570225	23.652124	105.9146575	-75.5645765	19.82176	101.6182565
-10.100315	43.12627	104.233315	-17.509069	21.854584	103.877106	41.238724	10.785923	105.725243	40.052414	36.550129	106.188225	40.645569	23.668026	105.956734	-75.663707	20.041142	101.797478
-9.01707	41.726116	104.199692	-17.524626	21.944864	104.007996	41.188427	10.836296	105.825363	40.020866	36.605816	106.212807	40.6046465	23.721056	106.019085	-75.6538985	20.168672	101.996907
-8.337012	40.685226	104.166626	-17.566635	22.051889	104.087471	41.14595	10.891208	105.892944	39.987503	36.661976	106.221268	40.5667265	23.776592	106.057106	-75.6999965	20.327186	102.117836
-7.649661	39.683388	104.145882	-17.602619	22.144308	104.169296	41.118004	10.957474	105.945923	39.954845	36.725697	106.217995	40.5364245	23.8415855	106.081959	-75.7416625	20.4470305	102.256633
-6.974978	38.617374	104.112831	-17.632458	22.244677	104.227135	41.084023	11.03569	106.007454	39.913879	36.801235	106.216003	40.498951	23.9184625	106.1117285	-75.763867	20.5708915	102.3425415
-6.322907	37.524487	104.049385	-17.680273	22.347752	104.292191	41.057018	11.1113	106.076942	39.87286	36.888515	106.19857	40.464939	23.9999075	106.137756	-75.825485	20.6955965	102.446626
-5.646934	36.398048	104.006104	-17.701363	22.42716	104.3368	41.035439	11.185556	106.141045	39.843624	36.958252	106.176544	40.4395315	24.071904	106.1587945	-75.8422575	20.782416	102.5148055
-5.053896	35.283607	103.926788	-17.732729	22.544575	104.371712	41.01672	11.25333	106.199173	39.803879	37.030663	106.138611	40.4102995	24.1419965	106.168892	-75.8757575	20.9471535	102.574532
-4.11841	33.508339	103.831184	-17.765411	22.656063	104.419456	40.992294	11.330536	106.294922	39.752682	37.121155	106.094345	40.372488	24.2258455	106.1946335	-75.90331	21.0862805	102.6442785
-3.492054	32.324589	103.815697	-17.777832	22.710129	104.466721	40.981667	11.353757	106.390106	39.725906	37.153454	106.093727	40.3537865	24.2536055	106.2419165	-75.9094505	21.1666525	102.6915255
-2.888583	31.112885	103.818474	-17.788149	22.730974	104.525208	40.968178	11.35214	106.515457	39.703854	37.166821	106.131317	40.336016	24.2594805	106.323387	-75.912314	21.2024675	102.727029
-2.299178	29.868746	103.854393	-17.799751	22.726791	104.588173	40.967499	11.331161	106.675629	39.702782	37.163223	106.22271	40.3351405	24.247192	106.4491695	-75.9346425	21.20639	102.7271765
-1.704103	28.636234	103.92765	-17.827242	22.717112	104.678413	40.964882	11.293161	106.876076	39.712479	37.155472	106.345879	40.3386805	24.2243165	106.6109775	-75.9931645	21.2099075	102.7458485
-1.160997	27.400822	104.007431	-17.800905	22.714537	104.739319	40.966976	11.244648	107.089485	39.715267	37.141933	106.489792	40.3411215	24.1932905	106.7896385	-75.9429315	21.2357835	102.6889995
-0.593259	26.160053	104.093124	-17.88484	22.71727	104.828438	40.963825	11.201421	107.311295	39.715523	37.129463	106.629051	40.339674	24.165442	106.970173	-76.109354	21.269098	102.686703
0.18352	24.323139	104.219841	-17.947136	22.727167	104.887894	40.9422	11.172762	107.591354	39.701942	37.125656	106.833252	40.322071	24.149209	107.212303	-76.216343	21.305125	102.563485
0.692345	23.100054	104.25985	-17.999895	22.754589	104.886841	40.902622	11.175022	107.744583	39.674107	37.139679	106.943939	40.2883645	24.1573505	107.344261	-76.2881545	21.3518275	102.429421
1.180929	21.852264	104.262863	-18.067902	22.800125	104.839851	40.857647	11.193675	107.871834	39.632736	37.167507	107.054245	40.2451915	24.180591	107.4630395	-76.3809955	21.419659	102.2166625
1.649965	20.664211	104.253624	-18.154955	22.857759	104.744255	40.798656	11.2138	107.965431	39.583687	37.213345	107.157959	40.1911715	24.2135725	107.561695	-76.5010815	21.5019455	101.926815
2.069808	19.499395	104.176125	-18.253023	22.924252	104.600372	40.730167	11.261114	108.010529	39.523037	37.265408	107.225121	40.126602	24.263261	107.617825	-76.632648	21.585243	101.582919
2.484741	18.279457	104.074928	-18.371204	23.020437	104.408646	40.636684	11.324123	108.050766	39.437874	37.329494	107.279297	40.037279	24.3268085	107.6650315	-76.779687	21.7140655	101.1522605
2.867692	17.108109	103.970001	-18.438396	23.148937	104.211723	40.538708	11.410255	108.070717	39.335262	37.405472	107.281517	39.936985	24.4078635	107.676117	-76.813777	21.8900105	100.747329
3.362977	15.38426	103.848373	-18.628492	23.310453	103.958725	40.431629	11.621117	108.111763	39.216663	37.533936	107.244423	39.824146	24.5775265	107.678093	-77.08113	22.0433795	100.239357
3.675697	14.193089	103.815102	-18.698259	23.451469	103.81385	40.388432	11.789242	108.19458	39.136116	37.647381	107.198563	39.762274	24.7183115	107.6965715	-77.158792	22.1846265	99.9311285
3.954333	13.074697	103.883408	-18.700613	23.594885	103.718628	40.383945	11.990327	108.339264	39.101353	37.742195	107.078323	39.742649	24.866261	107.7087935	-77.143875	22.323509	99.7284625
4.187096	11.960812	103.942741	-18.644644	23.721386	103.586258	40.442177	12.173805	108.527695	39.070049	37.845306	107.002625	39.756113	25.0095555	107.76516	-77.045401	22.4332165	99.407356
4.438756	10.824633	104.056587	-18.56547	23.809168	103.445557	40.506027	12.320246	108.745216	39.051132	37.940582	106.896378	39.7785795	25.130414	107.820797	-76.9095195	22.487922	99.070317
4.606963	9.717642	104.193436	-18.474161	23.858604	103.30558	40.596367	12.433718	108.968163	39.054688	38.016636	106.787682	39.8255275	25.225177	107.8779225	-76.7738495	22.492031	98.7332375
4.737507	8.692346	104.340874	-18.366796	23.814512	103.173157	40.693943	12.465254	109.151863	39.069332	38.042061	106.699348	39.8816375	25.2536575	107.9256055	-76.6152295	22.3753665	98.4207085
4.795847	7.129877	104.481064	-18.293699	23.636971	102.946686	40.789993	12.355612	109.345123	39.131111	37.921143	106.654671	39.960552	25.1383775	107.999897	-76.54795	22.1355645	97.893475
4.78418	6.131012	104.517151	-18.279348	23.457264	102.791962	40.804745	12.185573	109.369698	39.177773	37.75116	106.626976	39.991259	24.9683665	107.998337	-76.549955	21.9461615	97.585587
4.641956	5.1829	104.481598	-18.292446	23.248472	102.63414	40.768208	11.973721	109.33535	39.226585	37.524586	106.588455	39.9973965	24.7491535	107.9619025	-76.5822885	21.7477905	97.3063775
4.469275	4.33372	104.398987	-18.31637	23.064169	102.467834	40.702908	11.738955	109.282074	39.257309	37.288143	106.545624	39.9801085	24.513549	107.913849	-76.6128485	21.614789	97.021819
4.251432	3.566031	104.324318	-18.34296	22.915836	102.329323	40.659679	11.546259	109.181633	39.278934	37.062214	106.498161	39.9693065	24.3042365	107.839897	-76.6552265	21.5274355	96.818749
3.948947	2.880656	104.277695	-18.363626	22.816545	102.222656	40.619293	11.363672	109.081886	39.309032	36.865345	106.412109	39.9641625	24.1145085	107.7469975	-76.6914145	21.5185815	96.6983145
3.597123	2.250958	104.212677	-18.383612	22.758801	102.144989	40.613041	11.209825	108.953812	39.33643	36.718662	106.311844	39.9747355	23.9642435	107.632828	-76.7419595	21.5533585	96.65715
2.948183	1.489712	104.025696	-18.345615	22.690582	102.043213	40.584023	11.034708	108.631111	39.388393	36.501701	106.133438	39.986208	23.7682045	107.3822745	-76.677438	21.6129595	96.7041515
2.449464	1.086727	103.809944	-18.299704	22.666731	101.979172	40.536106	10.896571	108.374939	39.431618	36.345612	105.984673	39.983862	23.6210915	107.179806	-76.58327	21.7123705	96.778538
1.946113	0.760639	103.580215	-18.26704	22.640972	101.909027	40.557743	10.731796	108.075562	39.484726	36.207726	105.886253	40.0212345	23.469761	106.9809075	-76.5553145	21.812183	96.8371465
1.385669	0.539215	103.318558	-18.234112	22.604185	101.834656	40.48378	10.597922	107.85067	39.553593	36.059551	105.802582	40.0186865	23.3287365	106.826626	-76.4869105	21.8796335	96.842686
0.852001	0.332958	103.026329	-18.185621	22.569622	101.758049	40.42841	10.472383	107.608582	39.614212	35.927273	105.724297	40.021311	23.199828	106.6664395	-76.392553	21.939416	96.8496585
0.27158	0.22517	102.719948	-18.166445	22.558651	101.653252	40.382324	10.347668	107.354889	39.651451	35.811287	105.654755	40.0168875	23.0794775	106.504822	-76.3497775	22.0378245	96.801682
-0.366728	0.164645	102.430084	-18.151115	22.550066	101.555214	40.321659	10.238836	107.152321	39.679516	35.711597	105.599388	40.0005875	22.9752165	106.3758545	-76.3028175	22.1249155	96.7345735
-1.376313	0.208665	102.105728	-18.123936	22.561285	101.465714	40.285057	10.122402	106.90564	39.730816	35.598286	105.555321	40.0079365	22.860344	106.2304805	-76.2558085	22.262226	96.7009475
-2.055719	0.350762	101.942383	-18.106785	22.565456	101.452087	40.276806	10.052391	106.782341	39.765331	35.547043	105.544296	40.0210685	22.799717	106.1633185	-76.2346385	22.331195	96.7408555
-2.747928	0.56635	101.782608	-18.072458	22.564907	101.466515	40.266975	9.991743	106.672478	39.798355	35.477993	105.558456	40.032665	22.734868	106.115467	-76.177581	22.394946	96.817563
-3.400657	0.733928	101.612595	-18.040661	22.556635	101.472488	40.269241	9.912079	106.560684	39.843548	35.411163	105.596748	40.0563945	22.661621	106.078716	-76.1377165	22.451649	96.86626
-4.094776	0.983887	101.427338	-18.020916	22.529915	101.484886	40.259335	9.804234	106.447327	39.890625	35.326595	105.639206	40.07498	22.5654145	106.0432665	-76.116812	22.4944155	96.9265055
-4.82773	1.233701	101.275024	-17.992458	22.503714	101.510094	40.242199	9.681111	106.313232	39.93412	35.225658	105.708061	40.0881595	22.4533845	106.0106465	-76.0730755	22.5540435	97.0095415
-5.570966	1.520529	101.092804	-17.988455	22.476667	101.534393	40.202755	9.532232	106.178833	39.974411	35.118309	105.793533	40.088583	22.3252705	105.986183	-76.065493	22.6280635	97.082603
-6.660914	2.044708	100.78138	-17.995106	22.429117	101.60453	40.120899	9.31346	105.934616	40.048141	34.923218	105.94944	40.08452	22.118339	105.942028	-76.074732	22.739895	97.267032
-7.379249	2.37324	100.607048	-18.009972	22.409012	101.643349	40.050465	9.17645	105.789963	40.081364	34.794868	106.056915	40.0659145	21.985659	105.923439	-76.0858585	22.832365	97.363259
-8.106078	2.75076	100.427284	-18.042622	22.410032	101.683662	39.98922	9.035219	105.629013	40.094795	34.680096	106.173561	40.0420075	21.8576575	105.901287	-76.1272515	22.9624065	97.466037
-8.866503	3.068322	100.255928	-18.098413	22.398155	101.745354	39.890152	8.934476	105.475319	40.083294	34.581455	106.265305	39.986723	21.7579655	105.870312	-76.183549	23.0383445	97.620396
-9.64652	3.400779	100.13031	-18.165215	22.425245	101.799629	39.788445	8.859615	105.334686	40.064655	34.511696	106.363297	39.92655	21.6856555	105.8489915	-76.25698	23.1648345	97.7502665
-10.393548	3.764935	100.008034	-18.230556	22.458662	101.855659	39.710392	8.809028	105.177223	40.033348	34.471523	106.43705	39.87187	21.6402755	105.8071365	-76.332982	23.2770485	97.9041815
-11.130774	4.080231	99.877357	-18.300409	22.516308	101.901962	39.618645	8.799953	105.034164	39.989643	34.456791	106.483612	39.804144	21.628372	105.758888	-76.404962	23.404244	98.045036
-12.225745	4.508119	99.753914	-18.373711	22.629625	101.991531	39.50486	8.875491	104.860199	39.921169	34.50312	106.5896	39.7130145	21.6893055	105.7248995	-76.4604365	23.5699445	98.2581625
-12.936947	4.710818	99.667686	-18.440235	22.71748	102.049744	39.463333	8.943669	104.781868	39.867165	34.569733	106.663605	39.665249	21.756701	105.7227365	-76.545719	23.678259	98.3767515
-13.698572	4.893772	99.621338	-18.482065	22.811895	102.098068	39.419605	9.027604	104.743828	39.824707	34.647377	106.719765	39.622156	21.8374905	105.7317965	-76.586286	23.7862995	98.4643395
-14.451209	5.032285	99.588783	-18.513985	22.914602	102.119804	39.387547	9.116146	104.716179	39.77211	34.732834	106.754234	39.5798285	21.92449	105.7352065	-76.6077985	23.904714	98.5044015
-15.208441	5.147254	99.573921	-18.550785	22.997993	102.147438	39.350548	9.189848	104.718521	39.713234	34.81287	106.763481	39.531891	22.001359	105.741001	-76.633461	23.994627	98.553875
-15.91094	5.191028	99.584671	-18.590904	23.064453	102.185532	39.333668	9.255851	104.734444	39.646835	34.872673	106.744446	39.4902515	22.064262	105.739445	-76.6720595	24.064644	98.631619
-16.582636	5.188856	99.61026	-18.631571	23.125772	102.215782	39.321903	9.306905	104.775551	39.59119	34.917477	106.722595	39.4565465	22.112191	105.749073	-76.7196885	24.139353	98.682491
-17.710989	5.095555	99.654793	-18.70229	23.143625	102.22789	39.301895	9.328579	104.872719	39.512447	34.964008	106.694237	39.407171	22.1462935	105.783478	-76.811751	24.1409565	98.672302
-18.571135	4.946293	99.706612	-18.738037	23.142691	102.23278	39.28326	9.32806	104.93486	39.453022	34.97419	106.647575	39.368141	22.151125	105.7912175	-76.844215	24.134257	98.6743425
-19.335855	4.795039	99.746407	-18.778021	23.135578	102.227638	39.260445	9.324039	105.008652	39.391102	34.973072	106.592201	39.3257735	22.1485555	105.8004265	-76.8818155	24.1226005	98.6548495
-20.09683	4.624956	99.787766	-18.809628	23.121307	102.218056	39.245872	9.310283	105.062614	39.324055	34.979851	106.510841	39.2849635	22.145067	105.7867275	-76.9042195	24.097547	98.6493845
-20.852598	4.397414	99.844345	-18.834602	23.095903	102.218857	39.225925	9.299789	105.126366	39.267418	34.970875	106.424461	39.2466715	22.135332	105.7754135	-76.9158755	24.056474	98.6623005
-21.632017	4.178114	99.937943	-18.854671	23.072346	102.225555	39.220974	9.274396	105.211411	39.213173	34.952869	106.342903	39.2170735	22.1136325	105.777157	-76.9264155	24.0310595	98.673953
-22.432011	3.91223	100.017586	-18.8783	23.03788	102.234634	39.22271	9.232409	105.276421	39.173103	34.932537	106.255051	39.1979065	22.082473	105.765736	-76.9545065	23.993287	98.703532
-23.712229	3.489547	100.124023	-18.889872	22.972946	102.230286	39.223587	9.174963	105.357895	39.14341	34.870987	106.113815	39.1834985	22.022975	105.735855	-76.9632425	23.922917	98.724717
-24.556543	3.171009	100.191292	-18.893682	22.945101	102.22126	39.228722	9.146092	105.413452	39.130466	34.841373	105.989731	39.179594	21.9937325	105.7015915	-76.966958	23.8964695	98.7409285
-25.356731	2.858136	100.294151	-18.893484	22.916239	102.209366	39.242344	9.139512	105.444946	39.121746	34.829895	105.814781	39.182045	21.9847035	105.6298635	-76.969013	23.8477745	98.7888685
-26.179737	2.577364	100.419739	-18.876556	22.903408	102.192673	39.25983	9.168827	105.471169	39.108112	34.845364	105.619408	39.183971	22.0070955	105.5452885	-76.937083	23.7997205	98.8400575
-27.059942	2.306918	100.562599	-18.83349	22.885843	102.17086	39.294846	9.228091	105.502762	39.101517	34.902077	105.398582	39.1981815	22.065084	105.450672	-76.8651615	23.706602	98.891048
-27.900318	2.026371	100.761101	-18.788761	22.881021	102.156921	39.35133	9.314962	105.516472	39.09322	34.970959	105.157127	39.222275	22.1429605	105.3367995	-76.799797	23.6190815	98.9770425
-28.706478	1.773559	100.939415	-18.731865	22.865957	102.147202	39.405487	9.394334	105.536613	39.075115	35.042122	104.890907	39.240301	22.218228	105.21376	-76.704031	23.513686	99.080644
-29.91094	1.471838	101.229843	-18.662243	22.833496	102.103134	39.51482	9.496043	105.528282	39.065063	35.133244	104.467117	39.2899415	22.3146435	104.9976995	-76.6144275	23.3523485	99.2085685
-30.788153	1.328133	101.395668	-18.641647	22.80612	102.054993	39.570053	9.524951	105.461945	39.052383	35.166092	104.150772	39.311218	22.3455215	104.8063585	-76.594512	23.2667185	99.3036275
-31.619627	1.209859	101.548813	-18.593006	22.765635	101.978638	39.604759	9.520938	105.352272	39.04541	35.160522	103.799629	39.3250845	22.34073	104.5759505	-76.5110965	23.19054	99.3813255
-32.444878	1.179032	101.643074	-18.541849	22.707344	101.872398	39.620747	9.483485	105.188301	39.038692	35.125168	103.428772	39.3297195	22.3043265	104.3085365	-76.4134175	23.1103615	99.4362595
-33.219276	1.168195	101.671692	-18.520535	22.65064	101.733505	39.609623	9.425131	104.977798	39.039387	35.075649	103.020737	39.324505	22.25039	103.9992675	-76.365575	23.05089	99.4677425
-33.993797	1.258366	101.690613	-18.483147	22.555635	101.590836	39.56448	9.3564	104.67894	39.041508	34.987057	102.603996	39.302994	22.1717285	103.641468	-76.269288	22.9395415	99.540204
-34.793793	1.388414	101.635216	-18.464396	22.476751	101.415047	39.499386	9.261211	104.311836	39.022667	34.886299	102.165199	39.2610265	22.073755	103.2385175	-76.1898185	22.879747	99.5915765
-35.913292	1.71218	101.469147	-18.45837	22.321339	101.117195	39.38731	9.117363	103.707275	38.967327	34.705128	101.516678	39.1773185	21.9112455	102.6119765	-76.0940585	22.7314325	99.6224135
-36.627373	2.028834	101.296219	-18.479984	22.231173	100.911797	39.299225	9.048146	103.298164	38.914497	34.612038	101.114677	39.106861	21.830092	102.2064205	-76.066829	22.632254	99.6171735
-37.290302	2.34812	101.146088	-18.501831	22.147543	100.72963	39.183132	9.013304	102.93615	38.845165	34.539883	100.760201	39.0141485	21.7765935	101.8481755	-76.0178105	22.5184925	99.6110845
-37.907116	2.795208	101.041878	-18.562693	22.080559	100.593185	39.087631	9.006407	102.643227	38.752991	34.519119	100.47084	38.920311	21.762763	101.5570335	-76.045697	22.398355	99.6293365
-38.485847	3.301576	100.983337	-18.609667	22.044979	100.515152	39.013084	9.035366	102.454697	38.657356	34.534782	100.283768	38.83522	21.785074	101.3692325	-76.054554	22.304884	99.6610715
-38.989094	3.906441	100.962128	-18.671638	22.033234	100.461639	38.942905	9.090033	102.383232	38.584473	34.582546	100.188507	38.763689	21.8362895	101.2858695	-76.106965	22.2301785	99.6374085
-39.501884	4.566219	100.955116	-18.740858	22.043409	100.475464	38.91375	9.142557	102.410355	38.512047	34.653297	100.220695	38.7128985	21.897927	101.315525	-76.1946145	22.188891	99.635403
-40.065285	5.605308	100.981247	-18.835289	22.07057	100.573196	38.902046	9.217072	102.557838	38.444973	34.7826	100.398766	38.6735095	21.999836	101.478302	-76.3440875	22.141304	99.66809
-40.39851	6.351325	101.007698	-18.875446	22.064714	100.673805	38.896309	9.26245	102.67614	38.418556	34.860466	100.560287	38.6574325	22.061458	101.6182135	-76.4083245	22.06797	99.7293965
-40.637543	7.192717	101.02037	-18.917408	22.06831	100.774025	38.898209	9.288772	102.809456	38.404823	34.926807	100.750542	38.651516	22.1077895	101.779999	-76.486332	22.0288305	99.768051
-40.897392	8.102809	101.101089	-18.940489	22.087198	100.917068	38.903358	9.312183	102.956787	38.403976	34.96431	100.997971	38.653667	22.1382465	101.977379	-76.534645	22.0361495	99.856757
-41.082321	9.013283	101.139854	-18.984724	22.11071	101.083527	38.904266	9.316947	103.180504	38.429745	34.989677	101.322708	38.6670055	22.153312	102.251606	-76.6364535	22.068108	99.915448
-41.18203	9.968223	101.174377	-19.010248	22.121298	101.262283	38.919579	9.288233	103.464714	38.491184	35.010208	101.692238	38.7053815	22.1492205	102.578476	-76.7258775	22.0933755	99.94609
-41.209023	10.940096	101.214325	-19.020956	22.131058	101.44162	38.945313	9.228132	103.776825	38.574253	35.010334	102.105652	38.759783	22.119233	102.9412385	-76.801695	22.142883	99.9420015
-41.236504	12.557776	101.26548	-19.055304	22.121141	101.709137	38.975151	9.123551	104.339859	38.697987	34.978302	102.821442	38.836569	22.0509265	103.5806505	-76.947177	22.1913555	99.8376235
-41.176765	13.623492	101.324905	-19.084616	22.098415	101.91243	39.028034	9.029274	104.710007	38.798294	34.951454	103.274643	38.913164	21.990364	103.992325	-77.082396	22.206466	99.832535
-41.068413	14.648194	101.43042	-19.107626	22.063398	102.139259	39.112946	8.917518	105.039528	38.874275	34.912537	103.7341	38.9936105	21.9150275	104.386814	-77.2088625	22.2117685	99.891704
-40.878754	15.762709	101.521599	-19.120146	22.028698	102.36454	39.118549	8.852773	105.458	38.944145	34.874954	104.220413	39.031347	21.8638635	104.8392065	-77.271639	22.1935325	99.8898735
-40.754086	16.868217	101.671516	-19.08872	22.006304	102.575539	39.177467	8.753087	105.858673	39.035313	34.837997	104.689346	39.10639	21.795542	105.2740095	-77.28383	22.217066	99.8770685
-40.56488	17.9897	101.731476	-19.15139	21.951569	102.803658	39.233212	8.647631	106.257843	39.121231	34.792076	105.148872	39.1772215	21.7198535	105.7033575	-77.4800015	22.1832845	99.9039585
-40.307255	19.093821	101.813339	-19.155689	21.904955	102.978027	39.283691	8.551452	106.624474	39.219498	34.752346	105.598022	39.2515945	21.651899	106.111248	-77.5629725	22.158011	99.844806
-39.926197	20.81996	101.911369	-19.1912	21.810335	103.188934	39.357559	8.407058	107.096207	39.335136	34.70364	106.118561	39.3463475	21.555349	106.607384	-77.7287475	22.065321	99.770484
-39.647095	21.969492	101.957115	-19.192245	21.747053	103.322876	39.40786	8.335224	107.307587	39.375923	34.674809	106.39962	39.3918915	21.5050165	106.8536035	-77.7763815	21.9890895	99.7921485
-39.337246	23.098558	102.052048	-19.196875	21.702429	103.452263	39.435066	8.296779	107.476952	39.384605	34.654915	106.609032	39.4098355	21.475847	107.042992	-77.8035855	21.929011	99.861534
-39.013844	24.263269	102.119385	-19.211414	21.655769	103.567566	39.449142	8.266167	107.600952	39.398499	34.628929	106.741524	39.4238205	21.447548	107.171238	-77.8466485	21.86399	99.963894
-38.686798	25.456276	102.201462	-19.217487	21.610441	103.643509	39.452343	8.241909	107.670784	39.394543	34.602592	106.836189	39.423443	21.4222505	107.2534865	-77.858417	21.7986315	100.0335315
-38.346786	26.617161	102.22522	-19.222589	21.587721	103.694305	39.452545	8.219521	107.687088	39.388138	34.580605	106.867851	39.4203415	21.400063	107.2774695	-77.8655195	21.775379	100.1111405
-37.931721	27.815836	102.254448	-19.216589	21.55888	103.715942	39.446339	8.204131	107.636986	39.400993	34.569866	106.838226	39.423666	21.3869985	107.237606	-77.856844	21.7307615	100.194278
-37.397831	29.631924	102.320587	-19.209627	21.546225	103.697899	39.406975	8.213045	107.436623	39.391533	34.56728	106.698654	39.399254	21.3901625	107.0676385	-77.818508	21.7022875	100.3281595
-37.026222	30.825985	102.362968	-19.185009	21.5389	103.671135	39.350212	8.245495	107.207405	39.346954	34.569748	106.563583	39.348583	21.4076215	106.885494	-77.718601	21.6701785	100.456776
-36.589272	32.015182	102.45311	-19.179117	21.528357	103.659836	39.283787	8.285763	106.947853	39.290123	34.579708	106.40831	39.286955	21.4327355	106.6780815	-77.645189	21.6239785	100.6415905
-36.205692	33.223598	102.641678	-19.146694	21.519276	103.6577	39.199577	8.341338	106.658363	39.252033	34.589905	106.237068	39.225805	21.4656215	106.4477155	-77.519193	21.5729305	100.8676845
-35.784004	34.421806	102.789703	-19.154278	21.514801	103.667618	39.111389	8.405564	106.350662	39.198521	34.612526	106.07222	39.154955	21.509045	106.211441	-77.463511	21.520557	101.123795
-35.305412	35.587837	102.966103	-19.172445	21.519001	103.680595	39.009338	8.469437	106.055763	39.116959	34.643978	105.930779	39.0631485	21.5567075	105.993271	-77.4080385	21.4812945	101.367919
-34.854828	36.726395	103.152695	-19.221119	21.524385	103.682495	38.914745	8.536565	105.759407	39.046387	34.689911	105.787621	38.980566	21.613238	105.773514	-77.422804	21.435532	101.591476
-34.126465	38.430717	103.396973	-19.37561	21.533066	103.657639	38.729923	8.654003	105.374702	38.904373	34.770138	105.602203	38.817148	21.7120705	105.4884525	-77.568368	21.3540615	101.8268255
-33.57373	39.515266	103.559837	-19.419285	21.544828	103.633919	38.62957	8.750423	105.152847	38.784431	34.828629	105.497169	38.7070005	21.789526	105.325008	-77.5455705	21.30013	101.94283
-33.038338	40.543152	103.709351	-19.564116	21.565208	103.653442	38.519062	8.847227	104.957375	38.646183	34.890884	105.395821	38.5826225	21.8690555	105.176598	-77.7108545	21.2613605	102.130286
-32.45528	41.580791	103.877274	-19.644661	21.581535	103.672394	38.397499	8.947919	104.835594	38.507317	34.953037	105.330612	38.452408	21.950478	105.083103	-77.74173	21.212592	102.261685
-31.813768	42.535583	104.028763	-19.709072	21.617977	103.711571	38.320686	9.037159	104.788353	38.38736	35.007816	105.298103	38.354023	22.0224875	105.043228	-77.772167	21.2134665	102.379914
-31.182924	43.450085	104.159805	-19.849995	21.640491	103.810204	38.254341	9.12365	104.811203	38.276749	35.085949	105.335007	38.265545	22.1047995	105.073105	-77.965535	21.1761825	102.547303
-30.456615	44.339638	104.282616	-19.952068	21.6821	103.894936	38.196354	9.21535	104.900871	38.163956	35.168385	105.411575	38.180155	22.1918675	105.156223	-78.084291	21.1723325	102.633649
-29.32823	45.562698	104.414871	-20.090475	21.711483	104.008148	38.12883	9.356706	105.099571	38.008945	35.295338	105.570557	38.0688875	22.326022	105.335064	-78.2498375	21.096944	102.681232
-28.57592	46.30479	104.423813	-20.191269	21.736525	104.07164	38.09655	9.419127	105.262604	37.911777	35.371426	105.708458	38.0041635	22.3952765	105.485531	-78.3867015	21.0777735	102.657749
-27.841864	47.027679	104.516731	-20.247442	21.732094	104.117706	38.062771	9.461075	105.428741	37.800503	35.436909	105.850746	37.931637	22.448992	105.6397435	-78.426521	21.015196	102.5956685
-26.890268	47.658371	104.583672	-20.359518	21.719158	104.184959	38.035191	9.501595	105.589592	37.696976	35.49292	106.013893	37.8660835	22.4972575	105.8017425	-78.5851195	20.9410585	102.5681755
-25.997505	48.211971	104.721558	-20.478909	21.695618	104.275085	38.014187	9.533458	105.73555	37.608505	35.542011	106.204163	37.811346	22.5377345	105.9698565	-78.769164	20.8535015	102.5803135
-25.162809	48.720314	104.921577	-20.556505	21.669842	104.378716	37.969723	9.5445	105.871117	37.534248	35.587589	106.395653	37.7519855	22.5660445	106.133385	-78.8649955	20.7736395	102.624047
-24.30545	49.263695	105.200974	-20.659443	21.692478	104.494896	37.919937	9.557951	106.008873	37.480503	35.616131	106.574158	37.70022	22.587041	106.2915155	-79.019106	20.797915	102.6982765
-22.688004	49.77792	105.466881	-20.745476	21.739124	104.675804	37.872303	9.594503	106.198738	37.445774	35.657318	106.861916	37.6590385	22.6259105	106.530327	-79.1499905	20.8523375	102.821281
-21.741642	50.120724	105.651947	-20.816175	21.821201	104.799606	37.842793	9.615459	106.337013	37.421738	35.703758	107.036736	37.6322655	22.6596085	106.6868745	-79.2646155	20.9827935	102.9123375
-20.661589	50.390167	105.798302	-20.858027	21.917286	104.88485	37.806561	9.662086	106.472847	37.404774	35.775478	107.198593	37.6056675	22.718782	106.83572	-79.3217215	21.11579	102.93398
-19.731607	50.659092	105.9562	-20.91872	22.012671	104.951073	37.78841	9.728739	106.603218	37.36652	35.865101	107.331482	37.577465	22.79692	106.96735	-79.414905	21.228422	102.934796
-18.677673	50.74044	106.05806	-20.947273	22.129269	105.016518	37.777023	9.811611	106.704605	37.329803	35.980217	107.451675	37.553413	22.895914	107.07814	-79.447959	21.362624	102.954896
-17.676739	50.826233	106.165489	-20.981369	22.222282	105.058762	37.773315	9.905459	106.793686	37.28825	36.097885	107.567009	37.5307825	23.001672	107.1803475	-79.4935205	21.442892	102.9371765
-16.563942	50.768215	106.22834	-21.016144	22.296419	105.099777	37.778206	10.001598	106.88063	37.260769	36.223854	107.684174	37.5194875	23.112726	107.282402	-79.5517755	21.480112	102.917152
-15.08073	50.651627	106.351105	-21.055136	22.408571	105.15596	37.78017	10.101053	107.000412	37.226532	36.347084	107.838455	37.503351	23.2240685	107.4194335	-79.613623	21.5930735	102.8924865
-14.007147	50.350315	106.39238	-21.050716	22.474215	105.173637	37.787022	10.146995	107.056114	37.221939	36.388905	107.932068	37.5044805	23.26795	107.494091	-79.6059125	21.68048	102.853183
-12.95356	50.085075	106.416679	-21.062548	22.504799	105.179535	37.7854	10.158138	107.107422	37.236179	36.421215	108.007004	37.5107895	23.2896765	107.557213	-79.6358855	21.7199215	102.801857
-11.933117	49.673004	106.450974	-21.074463	22.535564	105.181931	37.785843	10.154742	107.137123	37.241161	36.420666	108.060898	37.513502	23.287704	107.5990105	-79.662428	21.783424	102.7648515
-10.896193	49.249176	106.443085	-21.07819	22.555933	105.180191	37.789978	10.144616	107.162239	37.258221	36.401871	108.109367	37.5240995	23.2732435	107.635803	-79.6804795	21.8386225	102.724579
-9.864367	48.654488	106.420937	-21.062189	22.576797	105.165985	37.797523	10.119559	107.185486	37.285286	36.387894	108.137871	37.5414045	23.2537265	107.6616785	-79.6657825	21.8998675	102.6702915
-8.88263	48.069008	106.388344	-21.09182	22.580471	105.156555	37.808304	10.09319	107.200035	37.317593	36.364307	108.171143	37.5629485	23.2287485	107.685589	-79.7465885	21.9321935	102.627521
-7.431231	46.998329	106.346977	-21.021357	22.583618	105.107208	37.823433	10.058961	107.228722	37.366753	36.317287	108.232735	37.595093	23.188124	107.7307285	-79.637807	21.979112	102.4836875
-6.498559	46.163635	106.304955	-20.970055	22.604837	105.079666	37.850838	10.043262	107.244179	37.40757	36.299503	108.274841	37.629204	23.1713825	107.75951	-79.569314	22.0382915	102.399822
-5.594595	45.304356	106.235573	-20.935011	22.614428	105.039154	37.882698	10.031992	107.25322	37.441113	36.288254	108.315491	37.6619055	23.160123	107.7843555	-79.5319275	22.068733	102.2939525
-4.720014	44.343632	106.172409	-20.90626	22.63052	104.99469	37.905899	10.021388	107.272026	37.47897	36.280582	108.344742	37.6924345	23.150985	107.808384	-79.5049545	22.110055	102.180996
-3.836327	43.34618	106.099258	-20.878733	22.666193	104.964355	37.934322	10.017366	107.276306	37.520866	36.271721	108.36554	37.727594	23.1445435	107.820923	-79.48506	22.1878425	102.107787
-3.013644	42.264236	105.975555	-20.823748	22.727602	104.92704	37.974525	10.024991	107.283699	37.569496	36.269428	108.368172	37.7720105	23.1472095	107.8259355	-79.4195065	22.3079945	102.0281445
-2.230395	41.122566	105.886635	-20.789368	22.787598	104.873451	38.023735	10.039401	107.284805	37.624004	36.281731	108.363495	37.8238695	23.160566	107.82415	-79.4026055	22.41463	101.922752
-1.05544	39.309521	105.664375	-20.726618	22.883932	104.808914	38.106228	10.080858	107.248672	37.710175	36.317806	108.295761	37.9082015	23.199332	107.7722165	-79.3614375	22.568532	101.8456115
-0.335448	38.033897	105.489876	-20.604439	22.970776	104.745934	38.182346	10.142136	107.214523	37.759609	36.356209	108.216774	37.9709775	23.2491725	107.7156485	-79.1798555	22.6923795	101.7762195
0.334318	36.680935	105.317474	-20.52047	23.049374	104.705086	38.274197	10.21972	107.173416	37.803314	36.41116	108.097984	38.0387555	23.31544	107.6357	-79.0796955	22.783308	101.774472
0.968811	35.272511	105.113045	-20.473558	23.125862	104.663506	38.370655	10.300179	107.137955	37.842407	36.481453	107.979156	38.106531	23.390816	107.5585555	-79.053647	22.860908	101.7684565
1.568291	33.835339	104.901649	-20.376646	23.208527	104.598709	38.474003	10.384453	107.100143	37.885735	36.557644	107.820572	38.179869	23.4710485	107.4603575	-78.933161	22.9460055	101.7370605
2.13915	32.346115	104.687012	-20.226772	23.296755	104.529366	38.568668	10.47013	107.070518	37.916992	36.627701	107.634201	38.24283	23.5489155	107.3523595	-78.696374	23.0445945	101.7063725
2.682456	30.790123	104.415726	-20.129568	23.38048	104.442978	38.675957	10.55816	107.057968	37.944515	36.703758	107.462166	38.310236	23.630959	107.260067	-78.569372	23.130001	101.625889
3.424968	28.429529	104.061378	-20.052961	23.492435	104.230537	38.827904	10.661199	107.045135	38.004536	36.822418	107.173859	38.41622	23.7418085	107.109497	-78.522142	23.2430615	101.351577
3.852082	26.772881	103.777275	-19.984028	23.563887	104.043724	38.906765	10.724654	107.025948	38.026051	36.880077	106.935516	38.466408	23.8023655	106.980732	-78.434464	23.3254085	101.106716
4.274557	25.133558	103.519943	-19.867672	23.636454	103.802017	38.9841	10.770914	106.993866	38.037987	36.917355	106.680443	38.5110435	23.8441345	106.8371545	-78.2463875	23.4287735	100.7668795
4.644912	23.478609	103.264687	-19.87081	23.671511	103.574791	39.061813	10.793405	106.954231	38.045712	36.956409	106.402733	38.5537625	23.874907	106.678482	-78.2953825	23.468115	100.4711
5.004151	21.782143	103.040573	-19.81708	23.716505	103.339874	39.11776	10.829201	106.905655	38.030064	36.976795	106.119827	38.573912	23.902998	106.512741	-78.208072	23.530012	100.167007
5.294917	20.102598	102.871773	-19.758575	23.740736	103.117195	39.183987	10.841947	106.884094	38.041313	36.967644	105.885735	38.61265	23.9047955	106.3849145	-78.1298	23.5766765	99.8494755
5.56821	18.391621	102.717018	-19.709923	23.733837	102.898041	39.242989	10.827274	106.860306	38.084469	36.958118	105.672287	38.663729	23.892696	106.2662965	-78.083575	23.574978	99.5297855
5.875982	15.872009	102.549515	-19.622162	23.70927	102.554634	39.315437	10.791987	106.805336	38.137974	36.893784	105.427788	38.7267055	23.8428855	106.116562	-77.9710295	23.5756545	98.992706
6.063688	14.200178	102.39518	-19.576111	23.683218	102.278732	39.350212	10.739574	106.765221	38.201458	36.845123	105.334732	38.775835	23.7923485	106.0499765	-77.928057	23.5740875	98.5074875
6.211929	12.572583	102.238205	-19.54146	23.636343	102.01664	39.356167	10.687216	106.69693	38.268559	36.781281	105.225029	38.812363	23.7342485	105.9609795	-77.895283	23.5384375	98.0723005
6.290546	10.925447	102.118263	-19.487289	23.627977	101.832619	39.358994	10.655339	106.620155	38.310558	36.717033	105.130325	38.834776	23.686186	105.87524	-77.809354	23.569768	97.789998
6.341037	9.331853	102.076088	-19.419538	23.627571	101.713501	39.39397	10.652843	106.582596	38.380722	36.668991	105.045387	38.887346	23.660917	105.8139915	-77.726422	23.594225	97.6130105
6.338406	7.780277	102.055275	-19.351841	23.636667	101.609245	39.474949	10.684025	106.55867	38.474709	36.681046	104.960098	38.974829	23.6825355	105.759384	-77.678511	23.5907985	97.459106
6.301424	6.274481	102.05085	-19.221525	23.692648	101.521347	39.549652	10.725306	106.520638	38.549522	36.722893	104.844307	39.049587	23.7240995	105.6824725	-77.492637	23.6611965	97.3602215
6.181909	4.075964	102.070152	-19.119198	23.750814	101.431206	39.669891	10.830001	106.433357	38.64238	36.786938	104.584335	39.1561355	23.8084695	105.508846	-77.3945315	23.6931585	97.353566
6.03627	2.644057	102.10849	-19.021868	23.810394	101.34301	39.746384	10.889699	106.39254	38.698009	36.835667	104.410767	39.2221965	23.862683	105.4016535	-77.2659325	23.758105	97.2843665
5.842183	1.232314	102.171234	-18.942581	23.856255	101.24762	39.808399	10.918069	106.359253	38.752911	36.857311	104.201904	39.280655	23.88769	105.2805785	-77.165817	23.82482	97.2146615
5.60934	-0.106492	102.255226	-18.8902	23.862268	101.137566	39.863449	10.910189	106.319641	38.809917	36.852821	104.002235	39.336683	23.881505	105.160938	-77.117083	23.843031	97.114194
5.300571	-1.396334	102.328995	-18.847256	23.848644	101.02317	39.894836	10.872318	106.269226	38.867317	36.808159	103.789223	39.3810765	23.8402385	105.0292245	-77.0755885	23.8570495	97.0171155
4.974971	-2.665618	102.374176	-18.810871	23.777687	100.911453	39.891613	10.803742	106.20166	38.894508	36.726673	103.561005	39.3930605	23.7652075	104.8813325	-77.0148025	23.7901665	96.9415735
4.599845	-3.891541	102.435074	-18.800297	23.686222	100.826057	39.87463	10.726273	106.130432	38.914536	36.613487	103.329468	39.394583	23.66988	104.72995	-76.995177	23.702564	96.922164
3.941883	-5.540986	102.580452	-18.777981	23.545483	100.704849	39.858673	10.571725	106.042671	38.945282	36.405937	103.010429	39.4019775	23.488831	104.52655	-76.9579395	23.602135	96.883148
3.479559	-6.572882	102.688309	-18.760544	23.420765	100.639793	39.853291	10.465047	106.014374	38.954033	36.266449	102.816605	39.403662	23.365748	104.4154895	-76.92475	23.475782	96.8640965
2.948149	-7.5247	102.844933	-18.737005	23.329514	100.588158	39.856964	10.351411	106.001602	38.988304	36.117085	102.632057	39.422634	23.234248	104.3168295	-76.896644	23.42478	96.8594865
2.422674	-8.391811	102.986099	-18.696264	23.205971	100.52459	39.911453	10.23298	105.968605	39.020638	35.977165	102.479279	39.4660455	23.1050725	104.223942	-76.8585735	23.3068695	96.825238
1.8535	-9.086334	103.112068	-18.644484	23.11499	100.460136	39.886112	10.14525	106.003609	39.05938	35.861992	102.343132	39.472746	23.003621	104.1733705	-76.761714	23.226359	96.7469015
1.265416	-9.766481	103.217743	-18.612396	23.02471	100.421455	39.897545	10.058583	106.001808	39.072365	35.749863	102.237579	39.484955	22.904223	104.1196935	-76.709747	23.145197	96.7232165
0.664881	-10.324767	103.292786	-18.57646	22.93021	100.394203	39.940018	9.978602	105.993759	39.09338	35.670811	102.198257	39.516699	22.8247065	104.096008	-76.669619	23.0357135	96.692398
-0.346276	-10.954788	103.316811	-18.535824	22.836832	100.362839	39.96846	9.840553	105.976212	39.152237	35.548965	102.209175	39.5603485	22.694759	104.0926935	-76.6319965	22.978905	96.6329845
-1.013942	-11.22898	103.215073	-18.522118	22.783537	100.344872	39.993408	9.722419	105.906853	39.185604	35.463776	102.230576	39.589506	22.5930975	104.0687145	-76.633742	22.9739765	96.6210295
-1.702095	-11.340733	103.082764	-18.513109	22.76252	100.304619	39.943348	9.643717	105.865906	39.236214	35.387573	102.239822	39.589781	22.515645	104.052864	-76.615999	23.009395	96.556374
-2.385689	-11.360547	102.911797	-18.519199	22.770639	100.264862	39.895565	9.559577	105.80233	39.259644	35.325191	102.262772	39.5776045	22.442384	104.032551	-76.6160025	23.098894	96.497173
-3.100242	-11.335501	102.735641	-18.520004	22.790346	100.228409	39.885048	9.46536	105.735184	39.282368	35.26049	102.31823	39.583708	22.362925	104.026707	-76.623716	23.217767	96.430111
-3.811226	-11.181732	102.551903	-18.530418	22.830341	100.197777	39.80965	9.405277	105.733551	39.314476	35.203369	102.421394	39.562063	22.304323	104.0774725	-76.622899	23.356359	96.3180815
-4.525489	-10.942018	102.335182	-18.558147	22.855829	100.178436	39.754517	9.31287	105.701195	39.340336	35.139473	102.547264	39.5474265	22.2261715	104.1242295	-76.6637205	23.4854865	96.2326425
-5.61681	-10.46767	101.977882	-18.588827	22.891855	100.119659	39.656052	9.17474	105.657486	39.370747	35.037514	102.722694	39.5133995	22.106127	104.19009	-76.6910535	23.677583	96.049228
-6.305584	-10.044689	101.773094	-18.613186	22.909365	100.080421	39.609325	9.096786	105.622925	39.398022	34.969501	102.829453	39.5036735	22.0331435	104.226189	-76.7300455	23.7855865	95.934653
-7.016358	-9.55669	101.608345	-18.615263	22.938166	100.048553	39.605408	8.998665	105.538094	39.416115	34.879856	102.914345	39.5107615	21.9392605	104.2262195	-76.7412875	23.9370715	95.8708865
-7.725564	-9.054579	101.38829	-18.611797	22.947451	100.021347	39.54023	8.907402	105.496323	39.442715	34.771111	103.003098	39.4914725	21.8392565	104.2497105	-76.7150665	24.0556455	95.7929835
-8.428882	-8.448943	101.180183	-18.592583	22.945852	99.998062	39.494316	8.758919	105.405685	39.488365	34.64193	103.083954	39.4913405	21.7004245	104.2448195	-76.6765065	24.1912795	95.7513045
-9.122091	-7.789417	100.929703	-18.562134	22.916492	99.984322	39.433949	8.581181	105.307266	39.557682	34.455376	103.188095	39.4958155	21.5182785	104.2476805	-76.6200835	24.3147055	95.7209635
-9.774973	-7.105289	100.673965	-18.529882	22.86364	99.985176	39.370537	8.385312	105.255913	39.64917	34.246166	103.336311	39.5098535	21.315739	104.296112	-76.5696175	24.411541	95.67424
-10.758709	-5.992395	100.418327	-18.483635	22.758072	100.079498	39.302681	8.086946	105.216751	39.80941	33.907806	103.629982	39.5560455	20.997376	104.4233665	-76.5233155	24.518768	95.7356295
-11.412356	-5.174381	100.228729	-18.441021	22.68387	100.178055	39.26012	7.907075	105.198265	39.918102	33.711472	103.846382	39.589111	20.8092735	104.5223235	-76.471153	24.5584665	95.8337865
-12.062763	-4.342881	100.063339	-18.405521	22.614239	100.266609	39.202137	7.780345	105.128036	40.008705	33.535545	104.026016	39.605421	20.657945	104.577026	-76.416463	24.570533	95.956192
-12.651117	-3.473611	99.850136	-18.365051	22.573719	100.359634	39.15007	7.678339	105.027641	40.073326	33.371918	104.184296	39.611698	20.5251285	104.6059685	-76.3418	24.6223095	96.1132995
-13.271293	-2.580834	99.617813	-18.301855	22.534325	100.412773	39.102116	7.610794	104.896805	40.143494	33.238819	104.340195	39.622805	20.4248065	104.6185	-76.226515	24.6438435	96.207046
-13.872756	-1.667057	99.378532	-18.250294	22.517721	100.472321	39.072357	7.572425	104.768028	40.208828	33.140766	104.509926	39.6405925	20.3565955	104.638977	-76.1411805	24.6788465	96.305665
-14.468333	-0.784982	99.18972	-18.215183	22.506628	100.556946	39.071922	7.560851	104.642334	40.26366	33.084736	104.732216	39.667791	20.3227935	104.687275	-76.098157	24.6904625	96.426617
-15.333992	0.58824	98.941719	-18.158274	22.514694	100.69059	39.084469	7.547083	104.498993	40.379543	33.056	105.036369	39.732006	20.3015415	104.767681	-76.048554	24.7278465	96.613499
-15.931903	1.464423	98.839584	-18.134361	22.541376	100.777771	39.086445	7.56998	104.399513	40.439301	33.057629	105.196953	39.762873	20.3138045	104.798233	-76.031595	24.7689475	96.757309
-16.421423	2.38665	98.775307	-18.092724	22.598942	100.87191	39.082729	7.624011	104.321983	40.470287	33.096214	105.325485	39.776508	20.3601125	104.823734	-75.961956	24.8377715	96.920086
-17.033806	3.171876	98.797089	-18.062172	22.686501	100.973305	39.091061	7.699691	104.289566	40.497459	33.161079	105.451218	39.79426	20.430385	104.870392	-75.918604	24.942617	97.076218
-17.575888	3.958076	98.845596	-18.05813	22.799795	101.06189	39.096169	7.7922	104.292831	40.517155	33.255642	105.54953	39.806662	20.523921	104.9211805	-75.922922	25.075669	97.2025995
-18.122475	4.696234	98.88092	-18.056585	22.91634	101.129356	39.108356	7.88809	104.29554	40.513573	33.348541	105.635056	39.8109645	20.6183155	104.965298	-75.9241345	25.2143645	97.293414
-18.641842	5.422988	98.95092	-18.055382	23.032068	101.186501	39.104347	7.990929	104.297195	40.493519	33.450459	105.67379	39.798933	20.720694	104.9854925	-75.909697	25.343442	97.3875095
-19.464523	6.405286	98.978836	-18.075333	23.184082	101.214149	39.092815	8.129921	104.294464	40.460823	33.605095	105.670723	39.776819	20.867508	104.9825935	-75.927485	25.500656	97.4457045
-19.949856	7.004963	99.018791	-18.091036	23.243933	101.216576	39.087547	8.23148	104.29081	40.437256	33.714333	105.661407	39.7624015	20.9729065	104.9761085	-75.9444735	25.5149595	97.4570435
-20.422819	7.575543	99.057602	-18.119909	23.302845	101.220108	39.078156	8.334301	104.288116	40.391956	33.842083	105.630753	39.735056	21.088192	104.9594345	-75.974874	25.517498	97.4807815
-20.88938	8.11092	99.102905	-18.125998	23.382097	101.222458	39.082863	8.474744	104.305824	40.346046	33.976234	105.591263	39.7144545	21.225489	104.9485435	-75.9664505	25.538705	97.4963725
-21.333071	8.59827	99.157867	-18.134163	23.439016	101.220612	39.084393	8.613331	104.337074	40.311123	34.124111	105.55172	39.697758	21.368721	104.944397	-75.966084	25.509311	97.496827
-21.800615	9.050791	99.225334	-18.14764	23.500446	101.208588	39.093117	8.759305	104.367279	40.286247	34.290257	105.491089	39.689682	21.524781	104.929184	-75.984962	25.476111	97.487992
-22.247644	9.488008	99.269974	-18.140949	23.57419	101.195587	39.097126	8.924915	104.379929	40.252769	34.45892	105.404068	39.6749475	21.6919175	104.8919985	-75.9568455	25.4564625	97.4991755
-22.867924	10.029609	99.315536	-18.119522	23.679968	101.161613	39.11866	9.194398	104.366898	40.197666	34.714951	105.277481	39.658163	21.9546745	104.8221895	-75.897207	25.4052615	97.5010365
-23.272905	10.383842	99.324852	-18.123337	23.753786	101.133766	39.113491	9.35589	104.367554	40.168762	34.903656	105.203033	39.6411265	22.129773	104.7852935	-75.8878005	25.377799	97.4822385
-23.661364	10.708296	99.335312	-18.119972	23.812035	101.099838	39.113438	9.518462	104.353714	40.150391	35.05228	105.156815	39.6319145	22.285371	104.7552645	-75.8718585	25.338699	97.4444115
-24.044624	11.022184	99.283348	-18.121431	23.873285	101.062584	39.091522	9.642482	104.318275	40.134312	35.2048	105.111755	39.612917	22.423641	104.715015	-75.855779	25.322929	97.410153
-24.457109	11.331171	99.256897	-18.132576	23.95857	101.017319	39.053234	9.762589	104.246559	40.120377	35.321213	105.04068	39.5868055	22.541901	104.6436195	-75.8519575	25.375239	97.3910185
-24.843084	11.652232	99.169342	-18.16707	24.022779	100.962784	39.015232	9.865717	104.151001	40.100609	35.442539	104.988716	39.5579205	22.654128	104.5698585	-75.8920605	25.39143	97.3557095
-25.230021	11.942204	99.106628	-18.181957	24.098856	100.918816	38.972572	9.959236	104.055771	40.08041	35.533607	104.931259	39.526491	22.7464215	104.493515	-75.890405	25.4512905	97.344117
-25.76963	12.354463	99.054642	-18.21599	24.227057	100.897049	38.921013	10.090585	103.959251	40.045322	35.667126	104.907478	39.4831675	22.8788555	104.4333645	-75.9151475	25.5752585	97.3607335
-26.121538	12.602867	99.083443	-18.241236	24.305483	100.917519	38.903286	10.190008	103.941689	40.026932	35.754929	104.911865	39.465109	22.9724685	104.426777	-75.947581	25.6384975	97.408261
-26.465794	12.808172	99.097435	-18.237444	24.391117	100.947929	38.907871	10.277972	103.940979	40.004707	35.840256	104.917633	39.456289	23.059114	104.429306	-75.931177	25.72312	97.466552
-26.793373	12.9756	99.09906	-18.266785	24.490057	100.985809	38.924374	10.361349	103.939476	39.981709	35.952496	104.909073	39.4530415	23.1569225	104.4242745	-75.9866115	25.8231915	97.5473435
-27.097178	13.123476	99.119148	-18.248068	24.559641	100.981293	38.943222	10.449401	103.918304	39.973049	36.04007	104.862305	39.4581355	23.2447355	104.3903045	-75.9542715	25.8745465	97.5722815
-27.401432	13.24697	99.105888	-18.211674	24.614138	100.963142	38.958675	10.531785	103.890404	39.963783	36.128948	104.79071	39.461229	23.3303665	104.340557	-75.884577	25.8979095	97.585727
-27.7199	13.335286	99.081825	-18.174679	24.665459	100.917351	39.001396	10.601028	103.866623	39.962132	36.21843	104.719498	39.481764	23.409729	104.2930605	-75.831122	25.921189	97.5416415
-28.225004	13.469487	99.082047	-18.108429	24.691479	100.88607	39.058754	10.656368	103.853928	39.969498	36.290394	104.663528	39.514126	23.473381	104.258728	-75.730984	25.909577	97.513412
-28.564734	13.49294	99.139526	-18.052849	24.686535	100.905228	39.105862	10.665799	103.908554	39.990051	36.295746	104.676208	39.5479565	23.4807725	104.292381	-75.6536545	25.8922975	97.518075
-28.934362	13.524842	99.227051	-18.013918	24.659927	100.963676	39.162167	10.635224	104.019012	40.015118	36.273552	104.723145	39.5886425	23.454388	104.3710785	-75.6164785	25.865466	97.5562735
-29.285877	13.556605	99.341858	-17.963408	24.639711	101.065079	39.21888	10.552353	104.160942	40.054081	36.193737	104.795456	39.6364805	23.373045	104.478199	-75.5632965	25.906377	97.651959
-29.592922	13.630225	99.476555	-17.929613	24.611916	101.165237	39.285103	10.422759	104.335274	40.091599	36.073898	104.871498	39.688351	23.2483285	104.603386	-75.547577	25.9755035	97.727088
-29.929319	13.687444	99.60556	-17.895802	24.588959	101.266418	39.332294	10.269566	104.503464	40.145416	35.922867	104.924156	39.738855	23.0962165	104.71381	-75.530459	26.0817015	97.819026
-30.237671	13.746719	99.724297	-17.856621	24.517542	101.344833	39.371334	10.099236	104.648842	40.184834	35.738838	104.985497	39.778084	22.919037	104.8171695	-75.491326	26.116047	97.8724965
-30.650213	13.835009	99.879242	-17.819235	24.383909	101.447281	39.423817	9.818662	104.850044	40.232231	35.451103	105.03743	39.828024	22.6348825	104.943737	-75.466494	26.1329355	97.950825
-30.908585	13.895421	99.955284	-17.775229	24.267574	101.492393	39.46632	9.633262	104.950272	40.263355	35.260384	105.079926	39.8648375	22.446823	105.015099	-75.4152955	26.088325	97.969687
-31.142374	14.008768	99.998421	-17.744129	24.156675	101.534668	39.51527	9.447943	105.030968	40.302299	35.085651	105.100807	39.9087845	22.266797	105.0658875	-75.3970425	26.046553	98.0034485
-31.36932	14.141054	100.049553	-17.7013	24.05139	101.559937	39.569481	9.2749	105.111122	40.334259	34.923096	105.111755	39.95187	22.098998	105.1114385	-75.35447	26.003782	98.0084355
-31.586317	14.288574	100.099274	-17.671041	23.944273	101.569725	39.621563	9.13305	105.178047	40.364449	34.790489	105.132851	39.993006	21.9617695	105.155449	-75.335088	25.9267765	97.984001
-31.788111	14.448592	100.122627	-17.625275	23.840618	101.579056	39.679207	9.003594	105.227219	40.392582	34.668873	105.114388	40.0358945	21.8362335	105.1708035	-75.2864445	25.8450025	97.9873085
-31.959951	14.61806	100.15757	-17.60507	23.763048	101.588402	39.736713	8.907664	105.259689	40.412403	34.577435	105.087341	40.074558	21.7425495	105.173515	-75.284698	25.7835465	98.003289
-32.149475	14.889501	100.194298	-17.548513	23.657246	101.593185	39.819832	8.788458	105.318764	40.426338	34.458809	105.06691	40.123085	21.6236335	105.192837	-75.220111	25.6908585	97.993533
-32.279747	15.088841	100.227669	-17.526453	23.598494	101.607529	39.860699	8.723928	105.375328	40.438869	34.395309	105.062759	40.149784	21.5596185	105.2190435	-75.20269	25.6373695	97.9960145
-32.354847	15.281185	100.249443	-17.530689	23.526945	101.617935	39.901249	8.658718	105.425537	40.449711	34.33337	105.069817	40.17548	21.496044	105.247677	-75.236858	25.557846	97.988193
-32.415997	15.466346	100.254074	-17.529781	23.454515	101.637779	39.927258	8.583507	105.465027	40.461105	34.266792	105.098572	40.1941815	21.4251495	105.2817995	-75.2537435	25.4838805	97.9937585
-32.432171	15.663104	100.246582	-17.527643	23.380888	101.651321	39.933559	8.487762	105.482246	40.476925	34.170849	105.150963	40.205242	21.3293055	105.3166045	-75.260528	25.4324705	97.9860375
-32.417336	15.838857	100.205208	-17.539312	23.277273	101.657661	39.931179	8.367675	105.480042	40.504482	34.050472	105.238762	40.2178305	21.2090735	105.359402	-75.2964545	25.3454725	97.95592
-32.391605	16.016071	100.151703	-17.549475	23.192863	101.657822	39.921326	8.222456	105.491127	40.542202	33.892635	105.355362	40.231764	21.0575455	105.4232445	-75.330714	25.3281805	97.8923995
-32.24778	16.249651	100.025703	-17.558811	23.036747	101.637138	39.900993	7.994627	105.488716	40.622833	33.650253	105.58107	40.261913	20.82244	105.534893	-75.379535	25.251054	97.739383
-32.152195	16.342642	99.964722	-17.561045	22.977543	101.62339	39.882763	7.864978	105.523285	40.667351	33.498314	105.726982	40.275057	20.681646	105.6251335	-75.397147	25.27344	97.6216465
-32.030231	16.44026	99.865967	-17.543341	22.939161	101.580238	39.894276	7.756709	105.560593	40.720142	33.401669	105.85157	40.307209	20.579189	105.7060815	-75.393891	25.299133	97.4543945
-31.897453	16.471928	99.754089	-17.51086	22.895624	101.504097	39.928986	7.685726	105.589462	40.77581	33.353298	105.945335	40.352398	20.519512	105.7673985	-75.374118	25.271736	97.2407955
-31.762058	16.508257	99.6241	-17.46031	22.871702	101.409554	39.984257	7.651064	105.610634	40.811501	33.331173	106.021713	40.397879	20.4911185	105.8161735	-75.318499	25.2522855	97.0029345
-31.626612	16.467951	99.450203	-17.403793	22.855396	101.287773	40.069382	7.629965	105.625198	40.868889	33.315502	106.079124	40.4691355	20.4727335	105.852161	-75.2767215	25.2380585	96.723385
-31.513288	16.401218	99.277786	-17.350168	22.822947	101.156601	40.158882	7.603273	105.630753	40.9184	33.30426	106.128563	40.538641	20.4537665	105.879658	-75.238977	25.1921275	96.433544
-31.363842	16.20557	99.00396	-17.241976	22.757099	100.96508	40.269379	7.530956	105.653641	41.006508	33.229263	106.181297	40.6379435	20.3801095	105.917469	-75.1218955	25.1340885	96.012691
-31.317419	16.040806	98.802284	-17.158804	22.693003	100.833603	40.343399	7.45665	105.663696	41.072117	33.155972	106.208382	40.707758	20.306311	105.936039	-75.025366	25.079695	95.731167
-31.288958	15.81956	98.658737	-17.072664	22.623516	100.722443	40.413944	7.363472	105.647751	41.132977	33.053009	106.207253	40.7734605	20.2082405	105.927502	-74.9187885	25.0387915	95.517384
-31.276665	15.57342	98.574104	-16.987778	22.550983	100.665558	40.473312	7.276046	105.627678	41.188332	32.937248	106.188843	40.830822	20.106647	105.9082605	-74.806378	24.995319	95.4228555
-31.305054	15.302995	98.486526	-16.913593	22.472013	100.592995	40.555756	7.170794	105.624474	41.265862	32.836521	106.170105	40.910809	20.0036575	105.8972895	-74.737995	24.9403685	95.2887005
-31.348709	14.997927	98.416756	-16.829556	22.384243	100.52153	40.60984	7.069845	105.615105	41.330696	32.741951	106.116119	40.970268	19.905898	105.865612	-74.62938	24.862588	95.177448
-31.373194	14.731286	98.315826	-16.760406	22.333464	100.432411	40.677151	6.993523	105.575653	41.378681	32.651642	106.034431	41.027916	19.8225825	105.805042	-74.548728	24.8443455	95.05978
-31.433735	14.279691	98.116524	-16.653059	22.238686	100.248505	40.76062	6.897415	105.501602	41.432766	32.566845	105.848465	41.096693	19.73213	105.6750335	-74.402811	24.745242	94.8219765
-31.458927	13.98567	97.989677	-16.572798	22.166605	100.123894	40.816837	6.847963	105.439819	41.467213	32.521046	105.709442	41.142025	19.6845045	105.5746305	-74.287621	24.6487055	94.6731575
-31.533623	13.635215	97.868156	-16.523911	22.102215	99.990677	40.878479	6.789168	105.360329	41.508541	32.48666	105.537209	41.19351	19.637914	105.448769	-74.241332	24.566516	94.532585
-31.616228	13.270066	97.784386	-16.455811	22.0261	99.879768	40.928974	6.72506	105.261078	41.524246	32.462959	105.316452	41.22661	19.5940095	105.288765	-74.138232	24.4581905	94.470771
-31.699299	12.890985	97.732605	-16.391462	21.969532	99.785759	40.982403	6.670679	105.162178	41.532593	32.421597	105.0354	41.257498	19.546138	105.098789	-74.040422	24.392926	94.472729
-31.813488	12.426906	97.74839	-16.298801	21.918295	99.716225	41.048801	6.609018	105.049667	41.549812	32.362732	104.733467	41.2993065	19.485875	104.891567	-73.8969085	24.350715	94.540883
-31.969032	11.921273	97.775948	-16.208496	21.863369	99.650917	41.117641	6.535696	104.937241	41.590519	32.291286	104.422668	41.35408	19.413491	104.6799545	-73.771072	24.313247	94.6218795
-32.265213	11.171662	97.759209	-16.070185	21.759691	99.538086	41.200993	6.362392	104.829453	41.654911	32.132675	104.025696	41.427952	19.2475335	104.4275745	-73.568322	24.2718485	94.6485975
-32.475307	10.620763	97.731239	-15.993631	21.663561	99.445763	41.26923	6.220752	104.763863	41.705288	32.004765	103.82135	41.487259	19.1127585	104.2926065	-73.474521	24.2143635	94.5989195
-32.688961	10.103958	97.684479	-15.940682	21.539928	99.334694	41.305809	6.04557	104.689697	41.751827	31.843407	103.651405	41.528818	18.9444885	104.170551	-73.410182	24.1353675	94.498837
-32.908119	9.609177	97.602287	-15.883604	21.385939	99.223793	41.330318	5.881813	104.612854	41.773899	31.650585	103.512123	41.5521085	18.766199	104.0624885	-73.3193165	24.005679	94.3850975
-33.121635	9.155317	97.556519	-15.834316	21.243105	99.13707	41.340454	5.706833	104.558304	41.803631	31.473452	103.417328	41.5720425	18.5901425	103.987816	-73.2406745	23.8960675	94.286324
-33.325649	8.709713	97.560471	-15.807859	21.133423	99.100822	41.350002	5.541879	104.528618	41.829243	31.289494	103.317215	41.5896225	18.4156865	103.9229165	-73.2053405	23.8511595	94.2787275
-33.540344	8.265584	97.630844	-15.778969	21.049713	99.103668	41.355862	5.400417	104.524628	41.843185	31.12768	103.194191	41.5995235	18.2640485	103.8594095	-73.1574615	23.8353775	94.3479265
-33.84586	7.584748	97.870316	-15.691161	20.975056	99.166916	41.412258	5.234907	104.550133	41.888798	30.937988	103.028145	41.650528	18.0864475	103.789139	-73.03285	23.8636645	94.544693
-34.102867	7.175424	98.111298	-15.631255	20.944088	99.249763	41.462044	5.14298	104.578445	41.936584	30.837461	102.888046	41.699314	17.9902205	103.7332455	-72.961824	23.8979555	94.7662805
-34.345413	6.786471	98.374466	-15.540468	20.913601	99.363258	41.516598	5.055446	104.637596	41.972969	30.744848	102.776001	41.7447835	17.900147	103.7067985	-72.8257195	23.927055	95.0197175
-34.565464	6.429267	98.669029	-15.47772	20.890835	99.493668	41.579994	4.962338	104.714584	42.01852	30.625668	102.678825	41.799257	17.794003	103.6967045	-72.754697	23.987667	95.2906315
-34.828888	6.103096	98.98983	-15.432326	20.855804	99.611061	41.61364	4.841134	104.803886	42.058163	30.50172	102.583542	41.8359015	17.671427	103.693714	-72.7005535	24.040181	95.528408
-35.066635	5.875882	99.257881	-15.397653	20.787537	99.737579	41.616325	4.710917	104.895714	42.081104	30.34144	102.522171	41.8487145	17.5261785	103.7089425	-72.6440205	24.0488955	95.7662155
-35.292618	5.697847	99.462929	-15.408097	20.71776	99.810226	41.590805	4.54849	104.97744	42.080956	30.16313	102.468094	41.8358805	17.35581	103.722767	-72.6520745	24.07971	95.897685
-35.550941	5.500763	99.657417	-15.435137	20.53566	99.869194	41.520874	4.263916	105.052277	42.061832	29.859039	102.379349	41.791353	17.0614775	103.715813	-72.661627	24.0098425	96.022575
-35.727955	5.434968	99.721375	-15.471204	20.401098	99.863525	41.458557	4.077928	105.093086	42.048031	29.66576	102.335381	41.753294	16.871844	103.7142335	-72.695702	23.930352	96.0128165
-35.880169	5.40953	99.753967	-15.498154	20.274349	99.842789	41.415653	3.918719	105.136703	42.033997	29.531771	102.310692	41.724825	16.725245	103.7236975	-72.721133	23.823453	95.9618805
-35.964508	5.43163	99.771362	-15.540936	20.150267	99.830666	41.378178	3.810012	105.188225	42.006382	29.448191	102.29821	41.69228	16.6291015	103.7432175	-72.774152	23.6714325	95.9181145
-36.054657	5.570456	99.780258	-15.545223	20.057974	99.823807	41.376476	3.766661	105.253647	41.970299	29.410244	102.28875	41.6733875	16.5884525	103.7711985	-72.7638335	23.5274955	95.8764155
-36.12001	5.824234	99.795074	-15.55647	19.983711	99.818733	41.394665	3.795864	105.309631	41.939842	29.424429	102.267395	41.6672535	16.6101465	103.788513	-72.7801935	23.3572755	95.848953
-36.192631	6.175412	99.801804	-15.557164	19.9559	99.816811	41.420521	3.862838	105.342194	41.909306	29.481352	102.241936	41.6649135	16.672095	103.792065	-72.7792415	23.239705	95.841557
-36.259956	6.913455	99.783234	-15.562002	19.950136	99.812607	41.445145	3.997685	105.37561	41.846958	29.61112	102.191521	41.6460515	16.8044025	103.7835655	-72.7700555	23.0958695	95.8416485
-36.335995	7.552134	99.761055	-15.567806	19.958376	99.815559	41.445854	4.080008	105.394005	41.815689	29.682737	102.177444	41.6307715	16.8813725	103.7857245	-72.7663835	23.0353795	95.8453935
-36.374454	8.22838	99.700661	-15.580795	19.966993	99.828972	41.47242	4.128932	105.387817	41.792213	29.736801	102.195267	41.6323165	16.9328665	103.791542	-72.7939065	23.0011195	95.866402
-36.43428	8.967722	99.674805	-15.586339	19.980055	99.862297	41.423363	4.17959	105.441856	41.802784	29.771095	102.231659	41.6130735	16.9753425	103.8367575	-72.7857515	22.9847675	95.8878365
-36.483284	9.744671	99.590302	-15.573126	19.981525	99.903297	41.40757	4.19558	105.472092	41.841152	29.798353	102.283989	41.624361	16.9969665	103.8780405	-72.770613	22.9660835	95.9285535
-36.542381	10.649651	99.507751	-15.558799	19.991217	99.924866	41.407959	4.202628	105.497047	41.907955	29.83202	102.344933	41.657957	17.017324	103.92099	-72.775555	22.96511	95.928742
-36.612232	11.695598	99.43898	-15.524679	20.023861	99.947945	41.414154	4.211578	105.512451	41.97591	29.847458	102.389595	41.695032	17.029518	103.951023	-72.74439	23.018204	95.944867
-36.69215	13.342269	99.343704	-15.46238	20.039623	99.995918	41.457558	4.231374	105.52243	42.087433	29.886362	102.434555	41.7724955	17.058868	103.9784925	-72.6972555	23.020378	96.0133435
-36.750988	14.462513	99.277657	-15.40083	20.046991	100.035583	41.504581	4.243354	105.516182	42.173653	29.913092	102.45916	41.839117	17.078223	103.987671	-72.640777	23.015759	96.083495
-36.791756	15.699538	99.181267	-15.333923	20.021376	100.062988	41.554249	4.247546	105.504021	42.261326	29.915699	102.478745	41.9077875	17.0816225	103.991383	-72.5756335	22.9611295	96.134593
-36.84959	17.021652	99.125641	-15.266231	19.984852	100.102547	41.616554	4.22634	105.485306	42.357864	29.891529	102.505806	41.987209	17.0589345	103.995556	-72.519671	22.9107695	96.209538
-36.895187	18.353977	99.003433	-15.18685	19.928459	100.145325	41.668362	4.181011	105.472633	42.462715	29.838255	102.553177	42.0655385	17.009633	104.012905	-72.4392385	22.847285	96.277745
-36.92321	19.791836	98.881798	-15.120874	19.858696	100.180878	41.725075	4.116965	105.469299	42.587208	29.765129	102.628387	42.1561415	16.941047	104.048843	-72.3978895	22.776345	96.312913
-36.966827	21.356699	98.774132	-15.049498	19.759277	100.229965	41.757282	4.01953	105.468346	42.720379	29.664465	102.742889	42.2388305	16.8419975	104.1056175	-72.3378265	22.6765565	96.3543125
-37.035477	23.667032	98.667854	-14.980325	19.594004	100.318398	41.772243	3.799722	105.369232	42.896324	29.42993	102.908646	42.3342835	16.614826	104.138939	-72.2949335	22.573182	96.497857
-37.058571	25.390398	98.702934	-14.938617	19.42947	100.400665	41.742935	3.604449	105.175316	42.994232	29.204479	102.992699	42.3685835	16.404464	104.0840075	-72.2458175	22.454476	96.7173225
-37.08197	27.079046	98.736694	-14.883195	19.278938	100.454948	41.664486	3.347405	104.918694	43.100464	28.942564	103.04071	42.382475	16.1449845	103.979702	-72.148865	22.4128915	96.930194
-37.121384	28.895395	98.890549	-14.840925	19.102617	100.537109	41.576397	3.070669	104.609283	43.207508	28.676123	103.092667	42.3919525	15.873396	103.850975	-72.0738025	22.331838	97.223243
-37.108536	30.714985	99.126846	-14.763601	18.958158	100.618919	41.491425	2.78168	104.302345	43.319881	28.428686	103.158043	42.405653	15.605183	103.730194	-71.932855	22.311133	97.507644
-37.096516	32.58802	99.488052	-14.728416	18.812355	100.743149	41.433182	2.544276	104.013107	43.415993	28.21891	103.251122	42.4245875	15.381593	103.6321145	-71.8814195	22.243117	97.8541835
-37.018108	34.463306	99.863312	-14.691025	18.700502	100.880798	41.396275	2.412225	103.744682	43.48468	28.076834	103.400108	42.4404775	15.2445295	103.572395	-71.8225275	22.1564745	98.189201
-36.955753	37.221706	100.575897	-14.675507	18.575611	101.07988	41.32497	2.311135	103.394905	43.565151	28.008314	103.665588	42.4450605	15.1597245	103.5302465	-71.7960745	21.9914975	98.6295135
-36.887379	39.039413	101.129196	-14.70552	18.536598	101.221191	41.260326	2.344084	103.218773	43.576546	28.02578	103.839203	42.418436	15.184932	103.528988	-71.829476	21.888264	98.913394
-36.790279	40.834076	101.659714	-14.782617	18.561731	101.372322	41.209347	2.433351	103.095398	43.544559	28.088579	104.032074	42.376953	15.260965	103.563736	-71.942187	21.862497	99.180908
-36.703224	42.678825	102.209579	-14.844028	18.606285	101.547958	41.169361	2.569131	103.035881	43.473415	28.204643	104.230728	42.321388	15.386887	103.6333045	-72.009444	21.825683	99.4626115
-36.607498	44.342293	102.755249	-14.955434	18.690695	101.702522	41.118515	2.734433	103.013351	43.387104	28.357378	104.412674	42.2528095	15.5459055	103.7130125	-72.1636775	21.8354845	99.6920315
-36.467865	46.058598	103.274406	-15.060689	18.800716	101.857819	41.067047	2.887115	102.998528	43.276344	28.505272	104.57605	42.1716955	15.6961935	103.787289	-72.2930735	21.9052385	99.928349
-36.270962	47.692562	103.749641	-15.162129	18.886175	101.990486	40.999722	3.028859	102.967072	43.159805	28.62187	104.726326	42.0797635	15.8253645	103.846699	-72.4040215	21.9469855	100.134273
-35.905079	49.923592	104.481995	-15.361473	18.956509	102.153137	40.856651	3.160048	102.951225	42.990536	28.726524	104.949295	41.9235935	15.943286	103.95026	-72.6465395	21.969732	100.356014
-35.674873	51.420475	104.924072	-15.480122	18.988106	102.250763	40.741821	3.210652	102.958107	42.882313	28.746964	105.107536	41.812067	15.978808	104.0328215	-72.772311	21.997404	100.4687045
-35.147354	51.912533	105.300209	-15.561438	19.039879	102.369034	40.640011	3.231102	102.997086	42.790829	28.741676	105.267395	41.71542	15.986389	104.1322405	-72.838296	22.093369	100.6058275
-34.403984	51.803345	105.379807	-15.654835	19.100235	102.45649	40.55917	3.226676	103.057304	42.732304	28.74374	105.414047	41.645737	15.985208	104.2356755	-72.955407	22.215262	100.6773045
-33.557648	51.678955	105.488647	-15.72326	19.164587	102.515945	40.479912	3.232314	103.114769	42.674942	28.755701	105.505608	41.577427	15.9940075	104.3101885	-73.023947	22.3351665	100.7217015
-32.783596	51.56411	105.510201	-15.788712	19.2425	102.562668	40.415569	3.241052	103.152824	42.621822	28.770859	105.563416	41.5186955	16.0059555	104.35812	-73.0961195	22.4790445	100.767216
-32.131489	51.234074	105.490097	-15.813859	19.344164	102.588966	40.364658	3.244111	103.165901	42.572384	28.786072	105.569748	41.468521	16.0150915	104.3678245	-73.096239	22.6732365	100.8101075
-31.036043	50.542015	105.432487	-15.860532	19.449982	102.657425	40.297161	3.224868	103.179871	42.492424	28.769987	105.546379	41.3947925	15.9974275	104.363125	-73.1158565	22.9025365	100.951725
-30.213636	50.040764	105.344879	-15.868107	19.509747	102.715912	40.258648	3.164608	103.216705	42.456451	28.714899	105.527626	41.3575495	15.9397535	104.3721655	-73.0937635	23.0797405	101.0596585
-29.484514	49.476692	105.297745	-15.916477	19.556726	102.786934	40.227203	3.082638	103.265968	42.413929	28.630674	105.515686	41.320566	15.856656	104.390827	-73.15352	23.256796	101.183041
-28.72278	48.819656	105.188072	-15.935199	19.592823	102.871811	40.171326	2.982542	103.351532	42.380096	28.519047	105.528534	41.275711	15.7507945	104.440033	-73.146109	23.4348515	101.303589
-27.949841	48.074551	105.03727	-15.955697	19.601843	102.95401	40.13802	2.867788	103.485062	42.346264	28.410995	105.565941	41.242142	15.6393915	104.5255015	-73.153536	23.5642945	101.3825185
-27.090984	47.316944	104.873398	-15.986458	19.611622	103.033279	40.097942	2.735464	103.670975	42.3013	28.295082	105.608788	41.199621	15.515273	104.6398815	-73.172537	23.707971	101.4266765
-26.343874	46.527168	104.741051	-16.018791	19.606567	103.138779	40.087143	2.629393	103.911499	42.260231	28.18372	105.692459	41.173687	15.4065565	104.801979	-73.211269	23.8065775	101.475579
-25.022629	45.242897	104.439606	-16.063862	19.589924	103.273331	40.1143	2.448461	104.332939	42.231632	28.039196	105.809578	41.172966	15.2438285	105.0712585	-73.30069	23.9360195	101.4754035
-24.066357	44.380466	104.195419	-16.060875	19.561226	103.34684	40.146454	2.352314	104.602409	42.180939	27.96031	105.869034	41.1636965	15.156312	105.2357215	-73.2854465	23.96614	101.4579585
-23.147848	43.490368	103.976868	-16.061636	19.512556	103.405174	40.19828	2.261513	104.853416	42.15683	27.874023	105.91848	41.177555	15.067768	105.385948	-73.300827	23.957344	101.4244
-22.22633	42.54509	103.846725	-16.071575	19.445753	103.451714	40.263103	2.139565	105.076149	42.149319	27.793629	105.949699	41.206211	14.966597	105.512924	-73.349361	23.924909	101.390504
-21.209661	41.637009	103.72374	-16.063728	19.354551	103.503014	40.314285	2.0176	105.295692	42.128868	27.668493	105.988159	41.2215765	14.8430465	105.6419255	-73.3490325	23.8660555	101.3641025
-20.216879	40.71376	103.610741	-16.064634	19.229933	103.56498	40.36832	1.874589	105.503952	42.135071	27.541697	106.041313	41.2516955	14.708143	105.7726325	-73.3809635	23.751723	101.3573275
-19.165537	39.771114	103.550636	-16.068544	19.111292	103.619064	40.405251	1.706088	105.714645	42.160423	27.387655	106.107346	41.282837	14.5468715	105.9109955	-73.419925	23.6757125	101.3271325
-17.56465	38.395672	103.42981	-16.069597	18.893196	103.697182	40.462708	1.436817	106.030319	42.184677	27.14481	106.240425	41.3236925	14.2908135	106.135372	-73.4628865	23.4955785	101.258992
-16.502245	37.497086	103.38813	-16.088078	18.761278	103.772697	40.51263	1.251744	106.211792	42.203758	26.980082	106.312164	41.358194	14.115913	106.261978	-73.53435	23.406643	101.283416
-15.374123	36.596889	103.376678	-16.080107	18.634645	103.83078	40.536327	1.074872	106.374237	42.224308	26.815897	106.377647	41.3803175	13.9453845	106.375942	-73.5405315	23.3239055	101.285618
-14.246303	35.733032	103.36467	-16.101713	18.501307	103.897392	40.564217	0.927877	106.526329	42.226864	26.682508	106.453552	41.3955405	13.8051925	106.4899405	-73.5989665	23.1974215	101.3048435
-13.157053	34.904301	103.34977	-16.118677	18.398289	103.949951	40.593853	0.797203	106.698822	42.225838	26.574669	106.555954	41.4098455	13.685936	106.627388	-73.6471995	23.110642	101.272514
-11.988883	34.081779	103.401688	-16.136677	18.306828	104.02858	40.638161	0.698186	106.920937	42.214867	26.509836	106.710907	41.426514	13.604011	106.815922	-73.699868	23.009645	101.241238
-10.832831	33.315922	103.467224	-16.173878	18.226133	104.124924	40.68969	0.61138	107.227493	42.169422	26.479361	106.939613	41.429556	13.5453705	107.083553	-73.777312	22.9068955	101.166295
-9.118363	32.256241	103.68	-16.290581	18.144533	104.344872	40.77739	0.547338	107.737366	42.116276	26.503685	107.410011	41.446833	13.5255115	107.5736885	-74.027995	22.7635545	101.1160555
-7.942079	31.582573	103.896622	-16.390879	18.0942	104.497505	40.806053	0.517177	108.09269	42.076847	26.549955	107.770874	41.44145	13.533566	107.931782	-74.223208	22.654834	101.063228
-6.79552	30.943897	104.105934	-16.485014	18.056276	104.655411	40.813686	0.498222	108.421036	42.038815	26.591125	108.140587	41.4262505	13.5446735	108.2808115	-74.3962785	22.5678785	101.0300105
-5.651239	30.365154	104.337242	-16.600851	18.021259	104.786995	40.797474	0.486553	108.747604	42.024906	26.652205	108.508087	41.41119	13.569379	108.6278455	-74.612892	22.473139	100.9461445
-4.464089	29.803572	104.552162	-16.721563	18.008108	104.895927	40.778118	0.480562	108.992912	42.025749	26.723576	108.856819	41.4019335	13.602069	108.9248655	-74.8450595	22.414147	100.8669885
-3.320916	29.310421	104.762878	-16.815969	17.995203	104.966309	40.742607	0.464287	109.184776	42.016125	26.791182	109.163963	41.379366	13.6277345	109.1743695	-75.011304	22.3626715	100.7582485
-2.178039	28.830873	104.94416	-16.886494	17.996002	105.009369	40.72121	0.463464	109.355453	42.022743	26.836723	109.445953	41.3719765	13.6500935	109.400703	-75.1449645	22.3419105	100.618035
-0.457189	28.174559	105.191422	-16.976049	18.027582	105.006638	40.696087	0.462996	109.503975	42.044525	26.918018	109.799469	41.370306	13.690507	109.651722	-75.322404	22.364657	100.361554
0.665842	27.738894	105.281914	-16.997961	18.045612	104.985466	40.675426	0.472189	109.559998	42.059975	26.94478	109.936485	41.3677005	13.7084845	109.7482415	-75.3636225	22.3827395	100.2226905
1.786818	27.338558	105.368484	-17.012785	18.060644	104.917313	40.670921	0.488441	109.55732	42.070274	26.966854	110.032211	41.3705975	13.7276475	109.7947655	-75.3961675	22.3936405	100.0398605
2.905702	26.974854	105.389153	-17.001768	18.078808	104.848038	40.654747	0.508054	109.491501	42.070576	26.983503	110.042587	41.3626615	13.7457785	109.767044	-75.3661975	22.4118375	99.929032
4.004151	26.598204	105.378304	-16.986917	18.095583	104.750893	40.661484	0.534743	109.434547	42.065651	26.985067	110.03772	41.3635675	13.759905	109.7361335	-75.3374015	22.431261	99.7656525
5.038288	26.230654	105.381287	-16.966578	18.099686	104.674706	40.700912	0.560782	109.388855	42.087681	26.986631	110.027328	41.3942965	13.7737065	109.7080915	-75.3274525	22.4256655	99.6413205
6.099381	25.89188	105.389854	-16.911386	18.121347	104.592216	40.762936	0.596003	109.357521	42.10788	27.025949	110.048698	41.435408	13.810976	109.7031095	-75.25818	22.431718	99.4813225
7.650703	25.421349	105.412079	-16.835344	18.164364	104.433487	40.885826	0.657467	109.335587	42.160885	27.120934	110.084068	41.5233555	13.8892005	109.7098275	-75.1940435	22.4395275	99.1571465
8.631923	25.082741	105.386261	-16.767895	18.180479	104.35202	40.972095	0.732274	109.295944	42.183388	27.197329	110.095772	41.5777415	13.9648015	109.695858	-75.1135315	22.3961565	99.008182
9.601881	24.753506	105.376724	-16.687412	18.217377	104.247871	41.053368	0.818361	109.270737	42.20364	27.287477	110.125648	41.628504	14.052919	109.6981925	-75.003328	22.381835	98.7975495
10.55969	24.500021	105.379997	-16.611685	18.254343	104.136887	41.149746	0.919992	109.258629	42.242695	27.385565	110.167374	41.6962205	14.1527785	109.7130015	-74.9195905	22.3559075	98.5607725
11.486569	24.221676	105.422592	-16.517494	18.334644	104.08374	41.23634	1.02105	109.289619	42.278324	27.499786	110.216354	41.757332	14.260418	109.7529865	-74.79232	22.40887	98.4144935
12.376404	23.913847	105.473694	-16.428249	18.382759	104.031929	41.342636	1.132031	109.326637	42.348644	27.615356	110.30806	41.84564	14.3736935	109.8173485	-74.702138	22.3918245	98.2465095
13.226133	23.613623	105.532326	-16.362566	18.441462	103.974724	41.449505	1.232363	109.373322	42.428398	27.724054	110.414085	41.9389515	14.4782085	109.8937035	-74.6640835	22.4047155	98.0557445
14.477695	23.175632	105.58889	-16.265245	18.526882	103.84462	41.537418	1.339996	109.405472	42.524979	27.83946	110.475456	42.0311985	14.589728	109.940464	-74.5616885	22.464036	97.748776
15.269977	22.865499	105.586227	-16.215803	18.553673	103.7379	41.597961	1.374896	109.381172	42.567913	27.879757	110.486725	42.082937	14.6273265	109.9339485	-74.514543	22.4800195	97.5418515
15.997227	22.549845	105.570129	-16.191683	18.601223	103.618492	41.632912	1.395386	109.343376	42.60083	27.902159	110.437187	42.116871	14.6487725	109.8902815	-74.500237	22.5536735	97.3467025
16.680109	22.234888	105.522324	-16.156597	18.637091	103.498962	41.63678	1.412677	109.297417	42.604992	27.899349	110.365486	42.120886	14.656013	109.8314515	-74.43408	22.618169	97.1664725
17.364882	21.844757	105.402504	-16.139919	18.654091	103.385162	41.648083	1.414082	109.256065	42.609703	27.893066	110.29261	42.128893	14.653574	109.7743375	-74.408731	22.654608	96.9959865
17.995834	21.463863	105.388916	-16.116398	18.644325	103.327667	41.670612	1.403581	109.25193	42.61628	27.868839	110.244843	42.143446	14.63621	109.7483865	-74.376242	22.65244	96.9069475
18.602016	21.09763	105.401215	-16.083189	18.634855	103.283035	41.709831	1.386155	109.26944	42.644836	27.842134	110.215164	42.1773335	14.6141445	109.742302	-74.3437115	22.6555655	96.823768
19.408871	20.454363	105.369553	-16.024891	18.611063	103.257324	41.782249	1.353155	109.294273	42.689507	27.807587	110.155525	42.235878	14.580371	109.724899	-74.28566	22.641755	96.789749
19.898552	20.020508	105.353317	-15.966871	18.57185	103.235413	41.844051	1.327365	109.290161	42.748608	27.77371	110.092506	42.2963295	14.5505375	109.6913335	-74.2300715	22.5931625	96.7794925
20.336065	19.614094	105.301331	-15.913579	18.526489	103.186729	41.919926	1.302488	109.250557	42.792217	27.74972	110.012794	42.3560715	14.526104	109.6316755	-74.1832295	22.526874	96.7417825
20.755938	19.165243	105.23465	-15.853618	18.489561	103.109863	41.980778	1.280408	109.201004	42.821568	27.736223	109.941864	42.401173	14.5083155	109.571434	-74.108409	22.4708065	96.648292
21.148178	18.707962	105.156898	-15.774825	18.425087	103.028725	42.056732	1.258756	109.144684	42.866428	27.713612	109.857437	42.46158	14.486184	109.5010605	-74.01123	22.36399	96.5563895
21.521528	18.247198	105.105888	-15.709779	18.368809	102.96463	42.122562	1.232892	109.109154	42.910957	27.695385	109.794281	42.5167595	14.4641385	109.4517175	-73.9363175	22.2734795	96.4775425
21.86532	17.75816	105.034233	-15.632137	18.311396	102.916145	42.1903	1.213267	109.094681	42.96048	27.669788	109.752342	42.57539	14.4415275	109.4235115	-73.839664	22.1812645	96.4087785
22.26074	16.975739	105.00238	-15.536647	18.239799	102.866653	42.312386	1.178862	109.079742	43.052746	27.643543	109.694672	42.682566	14.4112025	109.387207	-73.75586	22.0683955	96.346099
22.479776	16.42226	104.950966	-15.476966	18.193033	102.827881	42.377224	1.148186	109.05645	43.099888	27.623997	109.636238	42.738556	14.3860915	109.346344	-73.692488	21.9999745	96.309418
22.715942	15.908895	104.86338	-15.410129	18.148823	102.785561	42.420216	1.125457	109.028015	43.154556	27.584362	109.572456	42.787386	14.3549095	109.3002355	-73.607644	21.9427365	96.2708865
22.910175	15.364268	104.850746	-15.353762	18.117941	102.749344	42.486935	1.099188	109.001755	43.20388	27.555769	109.514557	42.8454075	14.3274785	109.258156	-73.5529315	21.9084035	96.240532
23.046989	14.803487	104.788765	-15.285073	18.079226	102.700783	42.533947	1.076972	108.980789	43.265396	27.533127	109.4506	42.8996715	14.3050495	109.2156945	-73.4698175	21.8534025	96.1858715
23.137161	14.215032	104.720543	-15.229392	18.063318	102.668205	42.583542	1.056188	108.958412	43.309006	27.52496	109.405449	42.946274	14.290574	109.1819305	-73.405058	21.836062	96.1544795
23.179686	13.583237	104.684303	-15.186487	18.047241	102.650879	42.634563	1.040248	108.937706	43.359642	27.512411	109.368538	42.9971025	14.2763295	109.153122	-73.3700765	21.8181525	96.148636
23.188005	12.643306	104.600525	-15.104416	18.024212	102.639198	42.709194	1.020356	108.922958	43.436821	27.490324	109.325005	43.0730075	14.25534	109.1239815	-73.2818395	21.793084	96.1544145
23.200441	12.022045	104.56427	-15.061127	18.014954	102.636353	42.752651	1.02363	108.913406	43.475826	27.485535	109.30439	43.1142385	14.2545825	109.108898	-73.2364925	21.7753255	96.163808
23.167545	11.368186	104.524406	-15.019375	18.017199	102.637039	42.800293	1.020442	108.899483	43.518147	27.487362	109.281578	43.15922	14.253902	109.0905305	-73.19797	21.780496	96.1835475
23.139212	10.720149	104.538727	-14.981936	18.004499	102.639984	42.838741	1.016866	108.900787	43.563023	27.485422	109.257416	43.200882	14.251144	109.0791015	-73.164754	21.757854	96.2008665
23.128723	10.05336	104.46563	-14.934392	18.007988	102.639053	42.884747	1.010237	108.886269	43.603336	27.484863	109.234329	43.2440415	14.24755	109.060299	-73.1128255	21.768426	96.217807
23.142954	9.374125	104.451057	-14.878185	18.016287	102.626404	42.927864	1.01094	108.883652	43.650646	27.480513	109.209656	43.289255	14.2457265	109.046654	-73.045625	21.7868475	96.206154
23.116455	8.646129	104.398392	-14.832635	18.006674	102.622757	42.962852	1.007192	108.875946	43.689365	27.475843	109.192719	43.3261085	14.2415175	109.0343325	-72.9913785	21.7718305	96.2111815
23.077459	7.581895	104.328285	-14.786352	18.002121	102.602699	43.024197	0.984475	108.855377	43.751381	27.463001	109.163597	43.387789	14.223738	109.009487	-72.960493	21.780504	96.195911
23.031403	6.829434	104.303955	-14.750931	17.992844	102.576897	43.051323	0.9693	108.838394	43.796139	27.449524	109.113564	43.423731	14.209412	108.975979	-72.925593	21.776276	96.177815
22.950081	6.086163	104.252266	-14.720829	17.982471	102.557327	43.079266	0.958469	108.800148	43.828304	27.417845	109.048737	43.453785	14.188157	108.9244425	-72.895443	21.776785	96.1902115
22.91078	5.305379	104.153145	-14.669119	17.949377	102.531013	43.117077	0.950327	108.732178	43.862339	27.376402	108.94809	43.489708	14.1633645	108.840134	-72.827946	21.7353895	96.221892
22.797609	4.504772	104.074608	-14.601146	17.93004	102.488182	43.146996	0.96023	108.614944	43.897579	27.326962	108.772049	43.5222875	14.143596	108.6934965	-72.7245795	21.716484	96.2828675
22.588881	3.689778	103.866898	-14.5504	17.909279	102.424088	43.190731	0.978749	108.414459	43.918175	27.263853	108.537506	43.554453	14.121301	108.4759825	-72.655253	21.697257	96.3721935
22.421001	2.896485	103.622307	-14.472283	17.862972	102.292	43.193554	0.980528	108.1875	43.925541	27.20376	108.261124	43.5595475	14.092144	108.224312	-72.5041135	21.6338	96.359688
22.236942	1.589149	103.227318	-14.39714	17.814865	102.037872	43.19017	0.976219	107.785431	43.956631	27.128822	107.764244	43.5734005	14.0525205	107.7748375	-72.3676805	21.5772095	96.3009065
22.210369	0.722944	102.984329	-14.323014	17.75075	101.838745	43.190754	0.955834	107.517731	43.942444	27.075562	107.461945	43.566599	14.015698	107.489838	-72.212627	21.485802	96.187652
22.204376	-0.213797	102.759315	-14.289586	17.701368	101.656174	43.19796	0.924698	107.285812	43.946507	26.998898	107.173744	43.5722335	13.961798	107.229778	-72.1514055	21.440938	96.08257
22.260035	-1.087689	102.531174	-14.239592	17.612112	101.497498	43.207111	0.882966	107.09256	43.96957	26.922491	106.9244	43.5883405	13.9027285	107.00848	-72.0675245	21.3214955	95.986516
22.382229	-1.994503	102.407364	-14.221295	17.522909	101.339401	43.233994	0.822679	106.920959	43.987213	26.853058	106.724503	43.6106035	13.8378685	106.822731	-72.0531935	21.2079495	95.856071
22.525267	-2.887084	102.282944	-14.200176	17.447285	101.202354	43.230293	0.76556	106.816902	44.002403	26.785177	106.537857	43.616348	13.7753685	106.6773795	-72.0167	21.1192015	95.7273285
22.70669	-3.743658	102.240517	-14.171043	17.365665	101.09227	43.2295	0.720777	106.741394	44.01384	26.72827	106.353363	43.62167	13.7245235	106.5473785	-71.963756	21.0068065	95.6371615
23.072353	-5.037872	102.131996	-14.143983	17.280678	100.935959	43.250526	0.67652	106.623291	43.993473	26.668484	106.074142	43.6219995	13.672502	106.3487165	-71.9099655	20.888854	95.5232015
23.264376	-5.830181	102.079369	-14.139271	17.238894	100.844574	43.268318	0.660188	106.561089	43.978733	26.645855	105.86927	43.6235255	13.6530215	106.2151795	-71.9020675	20.8247665	95.4739685
23.44306	-6.598772	102.086937	-14.119741	17.196512	100.746094	43.272781	0.663182	106.542267	43.939976	26.616922	105.717178	43.6063785	13.640052	106.1297225	-71.8458605	20.752972	95.3624655
23.585152	-7.343588	102.060722	-14.100226	17.138414	100.664207	43.303886	0.635156	106.5243	43.92728	26.580107	105.601974	43.615583	13.6076315	106.063137	-71.816035	20.6691965	95.265277
23.36002	-8.012901	102.145493	-14.09599	17.075739	100.590912	43.324593	0.59117	106.524429	43.93512	26.538673	105.516418	43.6298565	13.5649215	106.0204235	-71.8218365	20.5865565	95.1614005
23.067583	-8.277024	102.138367	-14.072008	17.011885	100.535858	43.349945	0.528633	106.522301	43.961369	26.468655	105.475723	43.655657	13.498644	105.999012	-71.799673	20.525126	95.072704
22.715509	-8.268446	102.086761	-14.040997	16.932571	100.497185	43.374249	0.432921	106.531013	43.990997	26.382408	105.466736	43.682623	13.4076645	105.9988745	-71.764617	20.4574775	94.9954955
22.075356	-8.126101	102.003708	-13.997284	16.807487	100.470268	43.403358	0.278214	106.534126	44.077972	26.224279	105.467781	43.740665	13.2512465	106.0009535	-71.735233	20.3637275	94.9395825
21.559454	-8.001033	101.981094	-13.94114	16.751801	100.463142	43.445374	0.169602	106.521561	44.147152	26.134527	105.47261	43.796263	13.1520645	105.9970855	-71.678543	20.3515375	94.9291985
21.001825	-7.854471	101.899872	-13.873896	16.695114	100.469933	43.468674	0.076589	106.49939	44.223698	26.045244	105.4674	43.846186	13.0609165	105.983395	-71.593978	20.3293115	94.956471
20.475548	-7.692559	101.907364	-13.794942	16.666918	100.46434	43.5303	-0.011123	106.473526	44.310532	25.967737	105.456375	43.920416	12.978307	105.9649505	-71.5103	20.355529	94.9637295
19.88604	-7.547182	101.837196	-13.71878	16.660973	100.459763	43.621002	-0.099077	106.440758	44.399075	25.89831	105.46727	44.0100385	12.8996165	105.954014	-71.4475985	20.4223295	94.965512
19.387686	-7.343569	101.770424	-13.646744	16.648378	100.451569	43.644123	-0.163881	106.437004	44.483334	25.8452	105.472198	44.0637285	12.8406595	105.954601	-71.3572165	20.4560965	94.948537
18.863148	-7.09346	101.671692	-13.564287	16.656925	100.443497	43.735287	-0.251573	106.378876	44.572884	25.780704	105.471626	44.1540855	12.7645655	105.925251	-71.2826595	20.5492845	94.961743
17.914207	-6.632189	101.530861	-13.47675	16.659389	100.427521	43.746174	-0.352234	106.294647	44.668091	25.683657	105.463264	44.2071325	12.6657115	105.8789555	-71.1606325	20.6530665	94.9760865
17.241774	-6.315632	101.429535	-13.430866	16.673378	100.41127	43.742268	-0.440887	106.233322	44.718002	25.578594	105.453613	44.230135	12.5688535	105.8434675	-71.091867	20.7779025	94.9790725
16.589439	-6.004557	101.330444	-13.412767	16.677345	100.40995	43.725048	-0.539817	106.190559	44.772766	25.483339	105.477608	44.248907	12.471761	105.8340835	-71.074441	20.882929	94.9858165
15.961237	-5.676859	101.237656	-13.405664	16.684141	100.423752	43.697166	-0.651923	106.157661	44.82053	25.414917	105.545029	44.258848	12.381497	105.851345	-71.070176	20.986785	94.996159
15.319374	-5.311999	101.157173	-13.416839	16.693083	100.449356	43.65028	-0.771426	106.150284	44.853081	25.310823	105.619576	44.2516805	12.2696985	105.88493	-71.0853585	21.1164675	95.013782
14.620063	-4.919533	101.113129	-13.429991	16.699461	100.470367	43.598778	-0.891647	106.131813	44.865261	25.213905	105.689751	44.2320195	12.161129	105.910782	-71.0920015	21.237793	95.029952
13.858065	-4.47835	101.028358	-13.452167	16.712765	100.487289	43.535229	-0.984766	106.0989	44.865494	25.079838	105.724205	44.2003615	12.047536	105.9115525	-71.1046955	21.377994	95.0630255
12.761648	-3.862601	100.918373	-13.501793	16.767738	100.491264	43.451527	-1.080774	106.032494	44.794544	25.024324	105.778595	44.1230355	11.971775	105.9055445	-71.1266215	21.563701	95.0769835
12.065234	-3.454225	100.858513	-13.547116	16.813507	100.476837	43.401871	-1.116114	105.999611	44.745972	24.999468	105.80146	44.0739215	11.941677	105.9005355	-71.1681535	21.685337	95.0531385
11.325344	-3.042189	100.758827	-13.575734	16.849541	100.458313	43.360886	-1.141879	105.953156	44.695385	24.984779	105.820801	44.0281355	11.92145	105.8869785	-71.1796035	21.777632	95.0296475
10.514155	-2.596215	100.641418	-13.605534	16.887497	100.436249	43.309784	-1.16104	105.879341	44.642811	24.958118	105.849434	43.9762975	11.898539	105.8643875	-71.1873655	21.876455	95.0081105
9.694553	-2.170839	100.515236	-13.638535	16.93062	100.415314	43.242989	-1.18514	105.765274	44.60582	24.914101	105.857262	43.9244045	11.8644805	105.811268	-71.2014745	21.9967595	95.01936
8.848625	-1.771867	100.3536	-13.679171	16.961189	100.398926	43.170502	-1.214102	105.610336	44.589294	24.87743	105.845894	43.879898	11.831664	105.728115	-71.23824	22.090714	95.069737
8.063643	-1.35708	100.180779	-13.695545	16.998508	100.387108	43.079643	-1.226383	105.447556	44.579922	24.841053	105.836906	43.8297825	11.807335	105.642231	-71.2208725	22.189681	95.131985
6.789876	-0.766835	99.920189	-13.744809	17.096455	100.391281	42.919559	-1.247039	105.154968	44.542126	24.801163	105.837845	43.7308425	11.777062	105.4964065	-71.2204605	22.415848	95.2861555
5.86334	-0.358352	99.747665	-13.766466	17.155916	100.386253	42.809498	-1.23901	104.952385	44.505768	24.780367	105.828857	43.657633	11.7706785	105.390621	-71.190565	22.5411535	95.381885
4.933443	-0.020832	99.588623	-13.809721	17.230595	100.361343	42.692871	-1.218775	104.764107	44.479259	24.778189	105.786224	43.586065	11.779707	105.2751655	-71.205507	22.681483	95.4475205
4.022666	0.357408	99.436554	-13.855333	17.338715	100.319229	42.591171	-1.176776	104.53994	44.46257	24.799337	105.685616	43.5268705	11.8112805	105.112778	-71.2375365	22.8661495	95.52568
3.126552	0.696989	99.267487	-13.8953	17.443548	100.260994	42.481274	-1.096893	104.316139	44.438602	24.847143	105.514015	43.459938	11.875125	104.915077	-71.250538	23.011971	95.606911
2.173593	1.002103	99.091362	-13.926169	17.57629	100.149796	42.393509	-1.011515	104.077675	44.419395	24.932331	105.294968	43.406452	11.960408	104.6863215	-71.25879	23.192172	95.6132705
1.197705	1.293345	98.880165	-13.941555	17.691534	100.021484	42.323631	-0.905895	103.815697	44.395138	25.060677	105.005791	43.3593845	12.077391	104.410744	-71.2424945	23.305677	95.632224
-0.233882	1.671143	98.620934	-13.958269	17.865667	99.817207	42.249012	-0.712606	103.494057	44.331123	25.281843	104.611694	43.2900675	12.2846185	104.0528755	-71.2066055	23.4467155	95.5815385
-1.163126	1.901613	98.487762	-13.964248	17.966166	99.72805	42.228569	-0.570682	103.337967	44.305573	25.439634	104.402184	43.267071	12.434476	103.8700755	-71.195567	23.497856	95.5860245
-2.132169	2.085726	98.411972	-13.974936	18.044104	99.675751	42.210495	-0.432617	103.243423	44.254513	25.579554	104.269981	43.232504	12.5734685	103.756702	-71.182376	23.5147395	95.5948
-3.137448	2.269688	98.383881	-13.968765	18.108412	99.653404	42.216812	-0.30593	103.228127	44.20348	25.689539	104.225334	43.210146	12.6918045	103.7267305	-71.147676	23.5250195	95.5800775
-4.108268	2.408305	98.376709	-13.97987	18.174011	99.658264	42.22858	-0.196868	103.266647	44.175034	25.794744	104.214775	43.201807	12.798938	103.740711	-71.161547	23.549084	95.575817
-5.083829	2.538758	98.368156	-14.006454	18.221647	99.668793	42.216339	-0.109172	103.307701	44.149868	25.901981	104.244545	43.1831035	12.8964045	103.776123	-71.1960115	23.5468895	95.561463
-6.054136	2.629559	98.332306	-14.033643	18.277737	99.677223	42.198841	-0.025358	103.346809	44.099159	25.992628	104.306686	43.149	12.983635	103.8267475	-71.216286	23.571839	95.5276985
-7.631845	2.738007	98.280251	-14.09906	18.368938	99.700577	42.156517	0.091104	103.38736	44.049938	26.128622	104.404434	43.1032275	13.109863	103.895897	-71.3013475	23.628013	95.505257
-8.634441	2.796716	98.256996	-14.169341	18.457941	99.737411	42.108711	0.182143	103.411926	44.007252	26.216625	104.49511	43.0579815	13.199384	103.953518	-71.3966635	23.716498	95.521304
-9.639367	2.857259	98.240677	-14.207123	18.539635	99.772949	42.050419	0.291536	103.443634	43.947968	26.320997	104.597389	42.9991935	13.3062665	104.0205115	-71.4134395	23.7730035	95.5253865
-10.672709	2.907097	98.204109	-14.27057	18.658205	99.822723	42.002125	0.435008	103.464699	43.922222	26.441458	104.687439	42.9621735	13.438233	104.076069	-71.5033135	23.878177	95.569377
-11.7345	2.934011	98.167999	-14.312633	18.814932	99.876091	41.937046	0.603096	103.490242	43.896904	26.604248	104.75621	42.916975	13.603672	104.123226	-71.542241	24.026192	95.628956
-12.798248	2.89915	98.168831	-14.350176	18.983221	99.91021	41.893703	0.817739	103.526688	43.870064	26.819008	104.799187	42.8818835	13.8183735	104.1629375	-71.5822355	24.1480685	95.6574825
-13.837883	2.880619	98.166939	-14.381369	19.188576	99.949936	41.864342	1.046969	103.591156	43.848644	27.058643	104.820084	42.856493	14.052806	104.20562	-71.619231	24.324346	95.694252
-15.447722	2.796154	98.184586	-14.404213	19.486988	99.987289	41.861347	1.412083	103.719971	43.812744	27.403984	104.842636	42.8370455	14.4080335	104.2813035	-71.6454715	24.5659425	95.6932745
-16.509289	2.700279	98.206039	-14.421022	19.66707	100.037041	41.874489	1.685757	103.801514	43.784836	27.714495	104.84053	42.8296625	14.700126	104.321022	-71.6717065	24.634014	95.75306
-17.56065	2.595281	98.264259	-14.439217	19.823343	100.075172	41.886326	1.954247	103.855667	43.739952	27.989697	104.771896	42.813139	14.971972	104.3137815	-71.691573	24.674714	95.8365625
-18.620443	2.490223	98.326874	-14.46968	19.954092	100.118065	41.903477	2.232469	103.890778	43.686901	28.23568	104.680466	42.795189	15.2340745	104.285622	-71.734549	24.6741095	95.950508
-19.733894	2.308637	98.415337	-14.464925	20.086819	100.151917	41.92421	2.485639	103.913788	43.624245	28.510824	104.564056	42.7742275	15.4982315	104.238922	-71.7040775	24.6754065	96.064912
-20.836643	2.114872	98.514984	-14.484623	20.169079	100.173462	41.928806	2.712476	103.919472	43.553204	28.781628	104.393265	42.741005	15.747052	104.1563685	-71.710251	24.591106	96.1905555
-21.909136	1.898455	98.60939	-14.476434	20.257198	100.161537	41.936951	2.91278	103.862907	43.495644	29.005987	104.122635	42.7162975	15.9593835	103.992771	-71.6691655	24.5550125	96.330303
-23.569342	1.562427	98.640953	-14.481894	20.363544	100.015114	41.927971	3.167154	103.639626	43.375118	29.266232	103.552124	42.6515445	16.216693	103.595875	-71.6153325	24.510395	96.434353
-24.654839	1.333724	98.588669	-14.480373	20.417395	99.838623	41.890358	3.330935	103.400108	43.261692	29.427895	103.139664	42.576025	16.379415	103.269886	-71.536771	24.455375	96.40736
-25.733501	1.119957	98.524101	-14.487913	20.446825	99.665985	41.847179	3.471045	103.158142	43.141853	29.546722	102.748741	42.494516	16.5088835	102.9534415	-71.470342	24.3847665	96.3785285
-26.795727	0.960314	98.465164	-14.499333	20.446754	99.523949	41.807331	3.581808	102.938805	43.051235	29.644077	102.401733	42.429283	16.6129425	102.670269	-71.427949	24.2805655	96.377629
-27.905003	0.793638	98.370255	-14.524199	20.451454	99.381348	41.757576	3.672175	102.735542	42.96106	29.732635	102.135345	42.359318	16.702405	102.4354435	-71.407716	24.200503	96.3272525
-28.993971	0.658883	98.370079	-14.56732	20.46483	99.286354	41.680649	3.74488	102.554497	42.882942	29.802721	101.898506	42.2817955	16.7738005	102.2265015	-71.4164355	24.1558595	96.3462065
-30.016979	0.521062	98.337372	-14.592685	20.461876	99.173225	41.605488	3.777875	102.34581	42.834633	29.857475	101.660629	42.2200605	16.817675	102.0032195	-71.4054305	24.106077	96.3432305
-31.534004	0.436351	98.248169	-14.63319	20.477137	98.994576	41.461868	3.795177	101.973114	42.785259	29.917789	101.200356	42.1235635	16.856483	101.586735	-71.3899435	24.097791	96.402417
-32.570927	0.381734	98.20787	-14.646861	20.495459	98.869057	41.347385	3.827882	101.719307	42.72929	29.936207	100.877991	42.0383375	16.8820445	101.298649	-71.3320595	24.1088735	96.439465
-33.56625	0.364389	98.204056	-14.665301	20.524298	98.757988	41.259537	3.871676	101.472153	42.638844	29.930719	100.587669	41.9491905	16.9011975	101.029911	-71.2797925	24.1473985	96.486065
-34.487309	0.369283	98.185051	-14.68094	20.557724	98.666489	41.194458	3.931432	101.281181	42.562149	29.939198	100.358604	41.8783035	16.935315	100.8198925	-71.2401835	24.180133	96.5130855
-35.399979	0.408576	98.230568	-14.701608	20.596664	98.618523	41.157196	4.000101	101.150429	42.519176	29.979437	100.184479	41.838186	16.989769	100.667454	-71.241402	24.203559	96.569592
-36.311497	0.47924	98.277382	-14.718659	20.630316	98.586456	41.153893	4.060767	101.042305	42.506233	30.07316	100.051735	41.830063	17.0669635	100.54702	-71.267381	24.1936685	96.625892
-37.159992	0.564529	98.327728	-14.719822	20.659328	98.558304	41.17104	4.127529	100.97493	42.502666	30.187651	99.953667	41.836853	17.15759	100.4642985	-71.276497	24.161066	96.6523095
-38.354431	0.754549	98.497177	-14.683969	20.724392	98.557732	41.196735	4.28225	100.959625	42.507172	30.355749	99.830643	41.8519535	17.3189995	100.395134	-71.2198915	24.1297845	96.72033
-39.059021	0.939985	98.619896	-14.667976	20.757944	98.592705	41.242279	4.400115	100.97213	42.487938	30.440369	99.796364	41.8651085	17.420242	100.384247	-71.2010605	24.095646	96.801163
-39.727383	1.15559	98.747337	-14.649902	20.780554	98.655708	41.288101	4.508938	101.00428	42.473972	30.507404	99.786407	41.8810365	17.508171	100.3953435	-71.1808405	24.052937	96.9160725
-40.446587	1.399276	98.887703	-14.616017	20.813099	98.737267	41.339985	4.601324	101.062683	42.471199	30.544895	99.856606	41.905592	17.5731095	100.4596445	-71.137626	24.0530885	97.0148895
-41.058304	1.678614	98.974434	-14.601411	20.821411	98.837349	41.389538	4.639888	101.142334	42.498432	30.589712	99.98381	41.943985	17.6148	100.563072	-71.146807	24.028022	97.111626
-41.706059	1.972737	99.062065	-14.59565	20.81658	98.946686	41.417046	4.631819	101.240669	42.545864	30.607683	100.150826	41.981455	17.619751	100.6957475	-71.172755	24.013409	97.1976245
-42.228809	2.288754	99.121597	-14.602563	20.798199	99.053642	41.418369	4.596738	101.326714	42.59967	30.590841	100.361885	42.0090195	17.5937895	100.8442995	-71.2141455	24.0026085	97.2629845
-42.934898	2.869967	99.128014	-14.60889	20.767954	99.224045	41.385441	4.522115	101.433739	42.689449	30.5287	100.724159	42.037445	17.5254075	101.078949	-71.255225	24.0105005	97.369141
-43.392731	3.321792	99.127838	-14.619148	20.759073	99.350754	41.338001	4.465093	101.537415	42.754734	30.47835	100.982712	42.0463675	17.4717215	101.2600635	-71.2846635	24.0464245	97.4414445
-43.85191	3.779697	99.189034	-14.629934	20.752291	99.493713	41.315357	4.421529	101.638519	42.805782	30.443699	101.2435	42.0605695	17.432614	101.4410095	-71.3204375	24.071968	97.5464165
-44.258163	4.298876	99.258652	-14.660004	20.778244	99.670235	41.304272	4.406556	101.744011	42.852577	30.425447	101.49218	42.0784245	17.4160015	101.6180955	-71.3984325	24.1404865	97.7223745
-44.607773	4.791632	99.383888	-14.682972	20.820105	99.835968	41.306892	4.424737	101.876328	42.910637	30.431324	101.720764	42.1087645	17.4280305	101.798546	-71.4747085	24.2121795	97.87339
-44.925102	5.270312	99.49379	-14.691612	20.868366	99.989388	41.323143	4.453116	102.016052	42.963879	30.471157	101.926109	42.143511	17.4621365	101.9710805	-71.526735	24.2745955	98.0076955
-45.189892	5.739172	99.620178	-14.682044	20.928406	100.111374	41.345783	4.500839	102.13324	43.010677	30.508766	102.075134	42.17823	17.5048025	102.104187	-71.542318	24.3520095	98.118561
-45.47208	6.441717	99.737038	-14.696236	20.969053	100.253967	41.372025	4.587384	102.288315	43.034168	30.549276	102.281975	42.2030965	17.56833	102.285145	-71.5955685	24.369776	98.222789
-45.607662	6.959649	99.798027	-14.698167	20.978304	100.343765	41.392712	4.617431	102.393219	43.052959	30.558931	102.411736	42.2228355	17.588181	102.4024775	-71.6191695	24.368427	98.2850525
-45.73904	7.462221	99.825676	-14.712779	20.953278	100.399605	41.420139	4.60756	102.477737	43.079514	30.54845	102.535988	42.2498265	17.578005	102.5068625	-71.6753845	24.328551	98.2923475
-45.821674	8.039387	99.839912	-14.730237	20.893393	100.468147	41.421295	4.565706	102.557549	43.09708	30.515598	102.644264	42.2591875	17.540652	102.6009065	-71.7196615	24.246134	98.3353875
-45.91721	8.563656	99.896484	-14.740011	20.837997	100.524918	41.421127	4.502166	102.627922	43.121658	30.451485	102.750374	42.2713925	17.4768255	102.689148	-71.7514145	24.1991685	98.360688
-45.920082	9.064862	99.974045	-14.767856	20.73526	100.624107	41.419353	4.40819	102.686485	43.149384	30.368242	102.842834	42.2843685	17.388216	102.7646595	-71.8200805	24.082304	98.4835545
-45.910336	9.537324	100.063667	-14.747649	20.638142	100.696991	41.421425	4.312601	102.739441	43.178055	30.283218	102.931252	42.29974	17.2979095	102.8353465	-71.795038	23.9783745	98.5586355
-45.809254	10.19752	100.185265	-14.776587	20.486717	100.8311	41.432232	4.17907	102.822815	43.21386	30.161949	103.055206	42.323046	17.1705095	102.9390105	-71.87622	23.8029245	98.7231895
-45.669632	10.674358	100.247971	-14.778024	20.402224	100.88813	41.443203	4.113956	102.872169	43.226425	30.09446	103.120995	42.334814	17.104208	102.996582	-71.890862	23.70024	98.779678
-45.505791	11.148433	100.285355	-14.768796	20.325378	100.933411	41.460041	4.061429	102.915085	43.232555	30.044216	103.164658	42.346298	17.0528225	103.0398715	-71.88389	23.5979335	98.8269505
-45.307537	11.66899	100.30117	-14.765428	20.253716	100.951622	41.486027	4.024064	102.950897	43.239235	30.013428	103.195045	42.362631	17.018746	103.072971	-71.893487	23.488686	98.830273
-45.085735	12.143978	100.317169	-14.767282	20.177834	100.972389	41.502316	3.99843	102.988029	43.239475	30.004576	103.225662	42.3708955	17.001503	103.1068455	-71.9054595	23.354165	98.8379325
-44.832195	12.616512	100.341835	-14.779544	20.125162	101.014206	41.51749	3.974944	103.015961	43.234898	29.984737	103.246918	42.376194	16.9798405	103.1314395	-71.935282	23.2704835	98.8969725
-44.572643	13.032854	100.391068	-14.802565	20.052242	101.031517	41.527977	3.938884	103.039917	43.226501	29.949865	103.266167	42.377239	16.9443745	103.153042	-71.982369	23.1601095	98.909992
-44.117001	13.640186	100.429138	-14.785539	19.949196	101.062012	41.526947	3.845905	103.084686	43.206371	29.857075	103.312233	42.366659	16.85149	103.1984595	-71.937737	23.046902	98.9255645
-43.737949	14.066187	100.434235	-14.81109	19.882721	101.080048	41.531868	3.766163	103.143349	43.207649	29.77058	103.368294	42.3697585	16.7683715	103.2558215	-71.9919385	22.9970705	98.9042745
-43.337967	14.534338	100.3983	-14.828899	19.819687	101.105591	41.53112	3.682187	103.226089	43.199677	29.689327	103.450989	42.3653985	16.685757	103.338539	-72.0231965	22.953617	98.872643
-42.935719	14.994833	100.401939	-14.825162	19.738403	101.139305	41.499439	3.594471	103.339088	43.187229	29.589748	103.583565	42.343334	16.5921095	103.4613265	-71.993658	22.8846965	98.8172835
-42.484261	15.390347	100.410355	-14.859651	19.647438	101.18998	41.459171	3.499718	103.503395	43.181229	29.511749	103.769234	42.3202	16.5057335	103.6363145	-72.039502	22.7891425	98.7436455
-42.06752	15.778786	100.44519	-14.887053	19.548647	101.276741	41.398479	3.391121	103.706322	43.193321	29.435041	103.996849	42.2959	16.413081	103.8515855	-72.070006	22.684213	98.7018965
-41.615154	16.11936	100.494232	-14.929345	19.447844	101.38118	41.326351	3.243807	103.994247	43.169434	29.352665	104.318939	42.2478925	16.298236	104.156593	-72.1065825	22.597452	98.605767
-40.860298	16.579195	100.574982	-15.049514	19.269806	101.644394	41.244144	2.926075	104.632828	43.219463	29.200405	105.015793	42.2318035	16.06324	104.8243105	-72.3308315	22.476372	98.4644775
-40.370369	16.905972	100.668488	-15.15842	19.140141	101.876434	41.227577	2.69072	105.069519	43.27607	29.088301	105.50795	42.2518235	15.8895105	105.2887345	-72.5686635	22.3907715	98.4641335
-39.798893	17.208826	100.760971	-15.2377	19.006498	102.087662	41.20401	2.459879	105.456924	43.31073	28.951	105.951942	42.25737	15.7054395	105.704433	-72.73277	22.3075565	98.470891
-39.321911	17.502962	100.939438	-15.324934	18.877102	102.268013	41.157284	2.245255	105.783424	43.33617	28.786716	106.291756	42.246727	15.5159855	106.03759	-72.896595	22.2382185	98.498436
-38.863598	17.730646	101.043556	-15.400934	18.738541	102.405373	41.119629	2.052329	106.02137	43.326424	28.624865	106.548401	42.2230265	15.338597	106.2848855	-73.0248945	22.138485	98.5258605
-38.381393	17.911554	101.120506	-15.444446	18.590218	102.50499	41.075783	1.884103	106.181381	43.309845	28.455433	106.731209	42.192814	15.169768	106.456295	-73.081706	22.010668	98.553685
-37.874928	18.098663	101.144882	-15.482983	18.458805	102.538216	41.063141	1.733145	106.268143	43.30426	28.306154	106.808067	42.1837005	15.0196495	106.538105	-73.1496665	21.8979605	98.538327
-37.078407	18.365574	101.111397	-15.526228	18.249203	102.496574	41.053246	1.552855	106.245331	43.280972	28.109291	106.770645	42.167109	14.831073	106.507988	-73.219565	21.667333	98.48516
-36.524193	18.536407	101.10968	-15.524185	18.1008	102.444962	41.047894	1.452019	106.178795	43.255253	28.00366	106.662727	42.1515735	14.7278395	106.420761	-73.1999435	21.4737605	98.469163
-35.981403	18.698317	101.089417	-15.527036	17.976437	102.388359	41.060532	1.353771	106.10305	43.212299	27.883677	106.52356	42.1364155	14.618724	106.313305	-73.1904875	21.33415	98.463413
-35.492287	18.809576	101.079308	-15.491514	17.837358	102.330421	41.077045	1.241267	106.058952	43.18763	27.747894	106.412903	42.1323375	14.4945805	106.2359275	-73.1153655	21.1801355	98.4249145
-35.021748	18.90667	101.065514	-15.477261	17.698484	102.297089	41.097267	1.10979	106.049492	43.181252	27.61417	106.317627	42.1392595	14.36198	106.1835595	-73.0937815	21.034988	98.4106185
-34.542248	18.961298	101.05809	-15.463888	17.548313	102.278114	41.102543	0.971071	106.062805	43.165878	27.456675	106.243042	42.1342105	14.213873	106.1529235	-73.0619865	20.882753	98.4033045
-34.017666	19.013046	101.051888	-15.460762	17.385107	102.254395	41.109207	0.808748	106.082603	43.13567	27.288925	106.172813	42.1224385	14.0488365	106.127708	-73.0439625	20.7213775	98.381082
-33.204342	19.140377	100.995346	-15.466452	17.162756	102.2192	41.09124	0.564661	106.122948	43.105164	27.023643	106.066452	42.098202	13.794152	106.0947	-73.031106	20.53136	98.3437
-32.651352	19.22777	100.971581	-15.464373	17.021803	102.189232	41.072891	0.389541	106.173874	43.088367	26.840895	106.01252	42.080629	13.615218	106.093197	-73.009375	20.428388	98.285267
-32.095219	19.330261	100.917969	-15.476491	16.861597	102.150284	41.063637	0.204615	106.238541	43.077526	26.651361	105.977631	42.0705815	13.427988	106.108086	-73.0235635	20.295206	98.192482
-31.624048	19.432362	100.884941	-15.492828	16.707598	102.127907	41.044258	0.023949	106.306335	43.068195	26.472044	105.950653	42.0562265	13.2479965	106.128494	-73.0418825	20.1671995	98.12732
-31.143784	19.528461	100.818649	-15.498092	16.575327	102.081657	41.021164	-0.162256	106.366135	43.062706	26.286194	105.930588	42.041935	13.061969	106.1483615	-73.038119	20.088685	98.0149525
-30.676777	19.584955	100.754272	-15.49388	16.395447	102.037941	40.996483	-0.332495	106.412491	43.056126	26.122177	105.920265	42.0263045	12.894841	106.166378	-73.0140645	19.896053	97.909504
-30.150658	19.672522	100.689743	-15.513402	16.23107	101.987625	40.975128	-0.483093	106.451324	43.065807	25.962564	105.932106	42.0204675	12.7397355	106.191715	-73.0472715	19.7224045	97.783535
-29.350334	19.87645	100.578842	-15.520972	15.999359	101.928665	40.970387	-0.691748	106.491554	43.075935	25.761175	105.957077	42.023161	12.5347135	106.2243155	-73.065105	19.4640045	97.6330145
-28.819471	20.052441	100.562263	-15.506238	15.884169	101.903168	40.96796	-0.812666	106.495239	43.075676	25.647419	105.961739	42.021818	12.4173765	106.228489	-73.034294	19.3509615	97.577847
-28.253975	20.267849	100.547623	-15.502453	15.761331	101.897285	40.979439	-0.913382	106.475845	43.076447	25.563435	105.945946	42.027943	12.3250265	106.2108955	-73.032849	19.1976355	97.5836745
-27.782866	20.485466	100.575363	-15.492127	15.695477	101.898491	41.002403	-0.97772	106.443489	43.081059	25.486227	105.925346	42.041731	12.2542535	106.1844175	-73.025985	19.1367005	97.6125645
-27.308289	20.717979	100.592102	-15.466991	15.623802	101.900528	41.033371	-1.029226	106.399551	43.091042	25.432507	105.903458	42.0622065	12.2016405	106.1515045	-72.9961885	19.0459635	97.6495515
-26.800283	20.913452	100.558899	-15.432813	15.58569	101.885117	41.056252	-1.054713	106.372604	43.09597	25.407993	105.878975	42.076111	12.17664	106.1257895	-72.941737	18.99474	97.6444445
-26.281866	21.142778	100.555931	-15.418671	15.559719	101.869537	41.086246	-1.055976	106.356194	43.103546	25.40386	105.85408	42.094896	12.173942	106.105137	-72.932238	18.945496	97.633937
-25.448439	21.568176	100.534698	-15.396878	15.54147	101.864799	41.146084	-1.012358	106.364082	43.108013	25.437597	105.840851	42.1270485	12.2126195	106.1024665	-72.9208045	18.8703205	97.6271315
-24.916262	21.842331	100.545441	-15.368481	15.526573	101.866951	41.18409	-0.973819	106.38739	43.108856	25.483301	105.850601	42.146473	12.254741	106.1189955	-72.883435	18.798405	97.6149065
-24.358055	22.156399	100.556473	-15.354723	15.518806	101.8787	41.227058	-0.930787	106.413567	43.115459	25.528189	105.85569	42.1712585	12.298701	106.1346285	-72.8807045	18.738911	97.6227715
-23.870317	22.50631	100.565002	-15.354056	15.509582	101.891418	41.296421	-0.915105	106.399872	43.127956	25.557396	105.85376	42.2121885	12.3211455	106.126816	-72.9203005	18.6980185	97.65602
-23.407341	22.824423	100.578651	-15.346614	15.494784	101.891518	41.285439	-0.885846	106.424652	43.145184	25.578505	105.84639	42.2153115	12.3463295	106.135521	-72.9085395	18.6432385	97.647515
-22.957357	23.114182	100.573112	-15.328068	15.479641	101.882805	41.298534	-0.880343	106.421982	43.1717	25.590658	105.838539	42.235117	12.3551575	106.1302605	-72.891253	18.6041245	97.6353495
-22.356724	23.470594	100.531853	-15.31003	15.46209	101.874016	41.312996	-0.880822	106.423996	43.198551	25.593857	105.840698	42.2557735	12.3565175	106.132347	-72.8758335	18.5676625	97.615685
-21.591213	24.068592	100.523102	-15.286273	15.443221	101.872757	41.34621	-0.876202	106.435226	43.234936	25.599422	105.866257	42.290573	12.36161	106.1507415	-72.863119	18.524832	97.5947725
-21.009836	24.490292	100.513802	-15.275504	15.428644	101.887802	41.357468	-0.864215	106.455803	43.255924	25.61639	105.890312	42.306696	12.3760875	106.1730575	-72.857704	18.4812005	97.6025465
-20.539738	24.934053	100.582573	-15.260215	15.405554	101.924202	41.370811	-0.836016	106.474281	43.276169	25.640253	105.919205	42.32349	12.4021185	106.196743	-72.84392	18.4089895	97.651661
-20.05282	25.368362	100.625992	-15.251759	15.399848	101.95874	41.395119	-0.804433	106.483139	43.287121	25.66637	105.950821	42.34112	12.4309685	106.21698	-72.844638	18.3687275	97.7005
-19.537243	25.770145	100.640999	-15.238349	15.395644	101.973961	41.411728	-0.777096	106.488594	43.304306	25.696802	105.98204	42.358017	12.459853	106.235317	-72.834715	18.331435	97.712605
-18.992622	26.231325	100.644218	-15.222703	15.382476	101.966248	41.420803	-0.753061	106.466248	43.32655	25.72217	106.022049	42.3736765	12.4845545	106.2441485	-72.8190825	18.2803975	97.6883475
-18.415087	26.718096	100.623367	-15.204364	15.343626	101.932884	41.416916	-0.729119	106.39267	43.352722	25.743326	106.061089	42.384819	12.5071035	106.2268795	-72.793547	18.1801485	97.6388885
-17.622225	27.463165	100.674904	-15.190318	15.302899	101.865234	41.38604	-0.706614	106.208397	43.393837	25.77129	106.142654	42.3899385	12.532338	106.1755255	-72.7705745	18.07346	97.5549425
-17.117596	27.997694	100.727486	-15.186195	15.247724	101.808083	41.357094	-0.706425	106.071678	43.421913	25.793467	106.204163	42.3895035	12.543521	106.1379205	-72.7618935	17.951927	97.4782455
-16.602049	28.459713	100.813698	-15.180211	15.226563	101.778122	41.316002	-0.691064	105.928787	43.454914	25.800764	106.261078	42.385458	12.55485	106.0949325	-72.74588	17.898276	97.4613115
-16.060844	28.916826	100.915298	-15.156889	15.189305	101.775146	41.291367	-0.695206	105.804443	43.502972	25.799969	106.323364	42.3971695	12.5523815	106.0639035	-72.7109475	17.8262285	97.4863885
-15.435012	29.423996	101.011848	-15.139612	15.181854	101.782463	41.278595	-0.690096	105.701569	43.540531	25.807163	106.398438	42.409563	12.5585335	106.0500035	-72.688787	17.8051745	97.5149225
-14.958183	29.907883	101.171021	-15.118131	15.176538	101.815056	41.248337	-0.632832	105.64325	43.582333	25.81332	106.452599	42.415335	12.590244	106.0479245	-72.651597	17.762832	97.5821875
-14.353082	30.364912	101.276001	-15.09085	15.193727	101.847305	41.308453	-0.687864	105.549858	43.632496	25.817076	106.517387	42.4704745	12.564606	106.0336225	-72.6521745	17.822848	97.6609875
-13.616249	31.067961	101.449669	-15.041855	15.230617	101.878311	41.336143	-0.698901	105.470566	43.683632	25.807364	106.583229	42.5098875	12.5542315	106.0268975	-72.5935975	17.9070025	97.7297245
-13.043946	31.40078	101.517784	-15.009051	15.229305	101.891663	41.357292	-0.722667	105.424393	43.728256	25.790163	106.619476	42.542774	12.533748	106.0219345	-72.560876	17.924862	97.7613915
-12.477674	31.722033	101.601662	-14.978659	15.219646	101.91684	41.376095	-0.749771	105.401268	43.768806	25.760302	106.65699	42.5724505	12.5052655	106.029129	-72.5297685	17.9340265	97.804551
-11.88922	32.037605	101.678741	-14.945444	15.210559	101.954124	41.399509	-0.780418	105.39296	43.79789	25.72197	106.708977	42.5986995	12.470776	106.0509685	-72.4895875	17.950342	97.8572795
-11.326638	32.341904	101.776161	-14.922775	15.193123	101.990273	41.434551	-0.819866	105.390839	43.8293	25.689455	106.768623	42.6319255	12.4347945	106.079731	-72.4774755	17.9514515	97.900815
-10.709013	32.600449	101.847755	-14.879058	15.165016	102.010834	41.46653	-0.875311	105.399025	43.868626	25.653881	106.817223	42.667578	12.389285	106.108124	-72.425694	17.940747	97.913544
-10.148206	32.808727	101.916733	-14.854832	15.14453	102.038422	41.491707	-0.929166	105.404915	43.908958	25.604916	106.850243	42.7003325	12.337875	106.127579	-72.4099965	17.951185	97.949265
-9.406046	33.13084	101.991272	-14.807759	15.115523	102.049843	41.543034	-0.987803	105.398026	43.94521	25.542519	106.872818	42.744122	12.277358	106.135422	-72.35964	17.953688	97.964264
-8.856768	33.228584	102.019585	-14.774117	15.095168	102.076271	41.573078	-1.030709	105.395508	43.969162	25.498346	106.892929	42.77112	12.2338185	106.1442185	-72.319354	17.9565175	98.0083235
-8.314558	33.296112	102.110672	-14.739862	15.065024	102.116631	41.605198	-1.073421	105.420326	44.012436	25.453255	106.924416	42.808817	12.189917	106.172371	-72.288541	17.940131	98.060891
-7.764526	33.339577	102.187988	-14.701584	15.020281	102.174332	41.636528	-1.117573	105.461647	44.05352	25.407738	106.978371	42.845024	12.1450825	106.220009	-72.248192	17.8954795	98.128655
-7.238111	33.365143	102.295601	-14.654131	14.989892	102.26358	41.673599	-1.154087	105.52758	44.095375	25.358444	107.041718	42.884487	12.1021785	106.284649	-72.192749	17.8776055	98.242511
-6.649435	33.362751	102.426132	-14.612802	14.961882	102.360046	41.705929	-1.19355	105.607971	44.139786	25.322523	107.118484	42.9228575	12.0644865	106.3632275	-72.1484615	17.8592775	98.3568645
-6.137217	33.300533	102.541611	-14.582811	14.957259	102.483711	41.746471	-1.220662	105.702423	44.182259	25.299477	107.203888	42.964365	12.0394075	106.4531555	-72.129987	17.8751105	98.5142665
-5.426362	33.164944	102.716362	-14.575407	14.963333	102.631203	41.797344	-1.228905	105.848206	44.232567	25.299526	107.33596	43.0149555	12.0353105	106.592083	-72.1657695	17.8913555	98.670323
-4.981479	33.066254	102.815521	-14.567227	14.966413	102.729729	41.82518	-1.210618	105.927124	44.246586	25.329708	107.412933	43.035883	12.059545	106.6700285	-72.170337	17.873281	98.7894295
-4.57545	32.927753	102.889923	-14.5671	15.005751	102.804115	41.847717	-1.175018	105.995987	44.266083	25.372532	107.47374	43.0569	12.098757	106.7348635	-72.1911	17.912745	98.8733665
-4.21368	32.775192	102.974892	-14.576502	15.043505	102.861023	41.874249	-1.138783	106.04097	44.280563	25.42555	107.523979	43.077406	12.1433835	106.7824745	-72.23041	17.9436265	98.9395715
-3.778966	32.500393	103.005478	-14.579829	15.07889	102.900055	41.906574	-1.091425	106.064842	44.295837	25.465376	107.547447	43.1012055	12.1869755	106.8061445	-72.2608635	17.9708045	98.9939655
-3.380709	32.237778	103.034462	-14.554332	15.125251	102.905418	41.935463	-1.0395	106.066284	44.315033	25.520563	107.571854	43.125248	12.2405315	106.819069	-72.233912	18.0099705	98.991767
-2.960817	31.950581	103.054642	-14.531144	15.155638	102.885612	41.976826	-0.982982	106.062141	44.338768	25.592846	107.592644	43.157797	12.304932	106.8273925	-72.220085	18.006344	98.9438315
-2.412029	31.421412	103.038719	-14.489224	15.196304	102.861633	42.048843	-0.865965	106.061188	44.388386	25.717115	107.544968	43.2186145	12.425575	106.803078	-72.1970625	17.967033	98.920188
-2.087132	31.073648	103.022507	-14.45796	15.244635	102.866806	42.123417	-0.751837	106.049713	44.408806	25.837067	107.465973	43.2661115	12.542615	106.757843	-72.1820315	17.946655	98.975769
-1.766591	30.735218	102.959297	-14.4081	15.309291	102.871826	42.206566	-0.623214	106.033661	44.41777	25.952536	107.373238	43.312168	12.664661	106.7034495	-72.128368	17.953921	99.0402025
-1.502657	30.378553	102.887428	-14.359453	15.360013	102.862785	42.286049	-0.48694	106.010643	44.428665	26.067642	107.227554	43.357357	12.790351	106.6190985	-72.076263	17.929675	99.1064715
-1.288742	30.028843	102.806816	-14.299997	15.432262	102.846024	42.370258	-0.338359	105.967888	44.431324	26.185736	107.009438	43.400791	12.9236885	106.488663	-72.000785	17.9408355	99.203385
-1.031933	29.560137	102.642784	-14.272614	15.497727	102.831245	42.460838	-0.184347	105.911545	44.418129	26.307484	106.787285	43.4394835	13.0615685	106.349415	-71.9847115	17.9338855	99.313075
-0.810471	29.12941	102.515602	-14.22479	15.556038	102.805817	42.541798	-0.053399	105.848732	44.385712	26.416904	106.558121	43.463755	13.1817525	106.2034265	-71.913335	17.9303235	99.4082075
-0.486063	28.349548	102.336655	-14.20748	15.598618	102.78746	42.607067	0.114793	105.783356	44.319115	26.532772	106.244568	43.463091	13.3237825	106.013962	-71.878051	17.8734535	99.560958
-0.328909	27.863386	102.273575	-14.21562	15.616184	102.799858	42.624996	0.201772	105.764053	44.257145	26.582729	106.048859	43.4410705	13.3922505	105.906456	-71.8723105	17.8401175	99.69326
-0.166576	27.38282	102.209053	-14.229226	15.628879	102.811478	42.638676	0.2616	105.755615	44.200226	26.627796	105.86071	43.419451	13.444698	105.8081625	-71.877903	17.81306	99.8147935
-0.008504	26.971159	102.121246	-14.258158	15.629246	102.811096	42.636837	0.303796	105.744614	44.141632	26.680952	105.677353	43.3892345	13.492374	105.7109835	-71.9055505	17.766118	99.9112085
0.098948	26.544353	102.029251	-14.297464	15.639943	102.790237	42.620979	0.34502	105.740952	44.062683	26.726358	105.500397	43.341831	13.535689	105.6206745	-71.936759	17.744197	99.9597995
0.207531	26.08625	101.931358	-14.337967	15.661825	102.756096	42.602818	0.399187	105.73748	43.978279	26.751381	105.339172	43.2905485	13.575284	105.538326	-71.9664825	17.748366	99.973866
0.325343	25.637838	101.829041	-14.384903	15.678659	102.723465	42.583977	0.455922	105.740562	43.886288	26.776028	105.201271	43.2351325	13.615975	105.4709165	-72.0049385	17.741343	99.9760135
0.498747	24.963362	101.759422	-14.442936	15.701275	102.679405	42.563698	0.517454	105.764542	43.789139	26.819	105.07135	43.1764185	13.668227	105.417946	-72.0622905	17.734323	99.940864
0.589651	24.524048	101.744675	-14.474876	15.71493	102.668289	42.539211	0.544096	105.778412	43.750801	26.845068	105.037376	43.145006	13.694582	105.407894	-72.094758	17.735278	99.928684
0.68903	24.130026	101.743301	-14.5202	15.72374	102.65937	42.507629	0.552056	105.776619	43.71949	26.861086	105.048927	43.1135595	13.706571	105.412773	-72.1539595	17.740909	99.905967
0.762936	23.796825	101.788292	-14.54317	15.721938	102.661469	42.473671	0.539845	105.741135	43.705738	26.863676	105.072929	43.0897045	13.7017605	105.407032	-72.1760445	17.7421155	99.915906
0.846256	23.491266	101.825127	-14.563295	15.730289	102.680351	42.43895	0.521537	105.698105	43.698837	26.850599	105.105484	43.0688935	13.686068	105.4017945	-72.1954835	17.77451	99.9589075
0.93442	23.231863	101.873886	-14.574029	15.741843	102.714813	42.40044	0.506252	105.649139	43.703247	26.844341	105.140388	43.0518435	13.6752965	105.3947635	-72.1999015	17.8083895	100.0348625
0.993575	23.012758	101.930687	-14.574393	15.766207	102.765678	42.366367	0.519965	105.609283	43.705055	26.858631	105.176559	43.035711	13.689298	105.392921	-72.184497	17.843116	100.138435
1.060484	22.730909	102.037788	-14.576015	15.845089	102.864944	42.341545	0.57388	105.582031	43.681938	26.92477	105.231224	43.0117415	13.749325	105.4066275	-72.1637715	17.940853	100.3232605
1.078038	22.540192	102.09745	-14.597742	15.90772	102.916611	42.325016	0.634663	105.580101	43.657787	26.993036	105.278694	42.9914015	13.8138495	105.4293975	-72.1868855	18.0015905	100.4038245
1.082001	22.340172	102.149811	-14.644024	15.958049	102.967766	42.2841	0.689218	105.579254	43.626873	27.06674	105.308449	42.9554865	13.877979	105.4438515	-72.2435345	18.038119	100.4916805
1.098287	22.153721	102.171196	-14.70038	16.008879	102.995094	42.240864	0.737655	105.569244	43.581493	27.128384	105.331589	42.9111785	13.9330195	105.4504165	-72.3119385	18.0847385	100.5397715
1.10075	21.911964	102.180016	-14.751586	16.034811	103.007401	42.184036	0.756397	105.560959	43.514633	27.171326	105.351746	42.8493345	13.9638615	105.4563525	-72.3525065	18.1057605	100.5584495
1.091639	21.650305	102.200294	-14.820205	16.04748	103.030075	42.103664	0.753103	105.552902	43.460751	27.176682	105.35318	42.7822075	13.9648925	105.453041	-72.4226175	18.1300675	100.607109
1.080305	21.379997	102.227554	-14.899228	16.044897	103.067436	42.024563	0.728618	105.541321	43.395386	27.152569	105.354134	42.7099745	13.9405935	105.4477275	-72.5084305	18.1492005	100.6871445
1.071624	20.941877	102.284576	-14.995527	16.020262	103.123283	41.911049	0.654131	105.528168	43.314091	27.085909	105.358124	42.61257	13.87002	105.443146	-72.603624	18.170504	100.80342
1.055329	20.677271	102.30497	-15.068357	15.977801	103.160248	41.829807	0.591413	105.527077	43.25436	27.020252	105.365601	42.5420835	13.8058325	105.446339	-72.6787975	18.1497695	100.874157
1.027295	20.446054	102.335823	-15.136615	15.960012	103.193771	41.756477	0.529884	105.525032	43.200859	26.960299	105.361961	42.478668	13.7450915	105.4434965	-72.751898	18.1749325	100.9440455
1.010592	20.216072	102.358612	-15.200562	15.950542	103.220879	41.683273	0.481282	105.527924	43.128101	26.910254	105.356918	42.405687	13.695768	105.442421	-72.806811	18.205316	100.999337
0.972072	20.022278	102.371719	-15.269094	15.918702	103.243195	41.610989	0.452988	105.525757	43.055145	26.878006	105.348099	42.333067	13.665497	105.436928	-72.871255	18.171907	101.049462
0.929849	19.879251	102.391815	-15.336637	15.897701	103.277817	41.55212	0.437062	105.517052	42.977669	26.860813	105.339958	42.2648945	13.6489375	105.428505	-72.9381685	18.1464645	101.127129
0.887806	19.774406	102.422928	-15.392466	15.880813	103.322014	41.488758	0.425023	105.503891	42.89502	26.85631	105.322815	42.191889	13.6406665	105.413353	-72.976821	18.1209595	101.230675
0.846608	19.661877	102.469574	-15.464808	15.852326	103.38932	41.420475	0.411368	105.458679	42.806267	26.846155	105.300262	42.113371	13.6287615	105.3794705	-73.042987	18.0758905	101.3991695
0.876045	19.597145	102.497063	-15.498638	15.848282	103.43647	41.378273	0.40768	105.426979	42.753784	26.838455	105.304207	42.0660285	13.6230675	105.365593	-73.0633045	18.0734965	101.507347
0.91171	19.558874	102.510643	-15.524742	15.844707	103.461456	41.335915	0.400822	105.409798	42.721527	26.830328	105.31411	42.028721	13.615575	105.361954	-73.078205	18.073839	101.560958
0.945979	19.538345	102.570366	-15.557434	15.837839	103.516098	41.307659	0.387458	105.438873	42.68483	26.827187	105.386604	41.9962445	13.6073225	105.4127385	-73.1111125	18.0683555	101.6194575
0.983155	19.532719	102.699196	-15.585727	15.831916	103.643059	41.293537	0.371646	105.50779	42.685654	26.833557	105.507782	41.9895955	13.6026015	105.507786	-73.1610495	18.0612305	101.778332
1.024413	19.523487	102.846992	-15.640227	15.79344	103.812027	41.243626	0.363657	105.536018	42.661976	26.840166	105.602921	41.952801	13.6019115	105.5694695	-73.233255	17.9849685	102.0545845
1.05776	19.535915	102.960777	-15.692021	15.763315	103.945503	41.14489	0.358786	105.47168	42.603558	26.819956	105.639961	41.874224	13.589371	105.5558205	-73.258266	17.937259	102.3351855
1.106888	19.619825	102.977875	-15.833433	15.730198	103.980865	40.908852	0.34078	105.282829	42.460316	26.745411	105.662369	41.684584	13.5430955	105.472599	-73.35145	17.9173005	102.489131
1.165122	19.688696	102.980064	-15.930841	15.738669	103.974091	40.745689	0.332147	105.245743	42.369644	26.721119	105.715355	41.5576665	13.526633	105.480549	-73.4193485	17.950705	102.467633
1.226685	19.772858	103.039146	-16.019247	15.78135	103.991234	40.674789	0.338939	105.301964	42.325584	26.728048	105.840538	41.5001865	13.5334935	105.571251	-73.5386805	18.0292065	102.411217
1.319965	19.911306	103.111244	-16.113869	15.848753	104.019592	40.649826	0.364197	105.393013	42.28014	26.792973	105.975784	41.464983	13.578585	105.6843985	-73.692721	18.118921	102.3547855
1.452478	20.049795	103.162148	-16.18	15.917934	104.068314	40.618263	0.425519	105.439125	42.235462	26.879623	106.035782	41.4268625	13.652571	105.7374535	-73.7868625	18.183297	102.3991745
1.61004	20.199568	103.16275	-16.199108	16.008434	104.071449	40.579605	0.505774	105.419029	42.189861	26.958185	106.041679	41.384733	13.7319795	105.730354	-73.782949	18.2848885	102.412544
1.792399	20.342236	103.132942	-16.207987	16.076054	104.049255	40.549747	0.563459	105.374252	42.152405	27.001661	106.027512	41.351076	13.78256	105.700882	-73.76705	18.369548	102.397628
2.15181	20.575895	103.119835	-16.190193	16.150764	104.028893	40.544003	0.61252	105.335854	42.145763	27.025545	106.071182	41.344883	13.8190325	105.703518	-73.725269	18.4824955	102.354268
2.434309	20.727589	103.129753	-16.192646	16.175983	104.024696	40.560581	0.600507	105.367752	42.176811	27.036459	106.155029	41.368696	13.818483	105.7613905	-73.753988	18.533483	102.2880015
2.757608	20.862122	103.185478	-16.190069	16.180208	104.04097	40.562878	0.572777	105.414581	42.201458	27.028036	106.280853	41.382168	13.8004065	105.847717	-73.762306	18.5600095	102.234223
3.075092	21.005957	103.276192	-16.190111	16.176676	104.07206	40.55191	0.540043	105.477585	42.22607	27.006203	106.438576	41.38899	13.773123	105.9580805	-73.769212	18.580229	102.1860395
3.389815	21.09898	103.389885	-16.203474	16.15836	104.122398	40.539204	0.494578	105.580582	42.240856	26.981895	106.657623	41.39003	13.7382365	106.1191025	-73.796978	18.5784835	102.1256935
3.701251	21.160286	103.563332	-16.239355	16.135622	104.202606	40.530178	0.434886	105.754745	42.249737	26.953257	106.96833	41.3899575	13.6940715	106.3615375	-73.8686675	18.5771725	102.0436745
3.972811	21.227488	103.764389	-16.268085	16.135576	104.281105	40.533112	0.359772	106.007088	42.30687	26.943346	107.350494	41.419991	13.651559	106.678791	-73.956161	18.619593	101.883419
4.394828	21.327038	104.057335	-16.35742	16.165947	104.359901	40.518517	0.264642	106.425896	42.376816	26.949492	107.963608	41.4476665	13.607067	107.194752	-74.1625065	18.724827	101.52505
4.648857	21.354589	104.218819	-16.433313	16.224958	104.371712	40.49947	0.217962	106.689476	42.406837	26.969751	108.367203	41.4531535	13.5938565	107.5283395	-74.3197795	18.8560595	101.2150845
4.886381	21.381886	104.34967	-16.49439	16.244434	104.30616	40.500896	0.210851	106.95443	42.433392	26.976553	108.759369	41.467144	13.593702	107.8568995	-74.455924	18.895166	100.7554205
5.134469	21.386824	104.453888	-16.571196	16.313694	104.223183	40.477295	0.207602	107.1996	42.429279	27.012613	109.130287	41.453287	13.6101075	108.1649435	-74.595679	19.0172805	100.2814225
5.396279	21.37628	104.571426	-16.666336	16.389408	104.19519	40.443363	0.238658	107.406616	42.397629	27.060259	109.405327	41.420496	13.6494585	108.4059715	-74.753168	19.1293575	99.9844085
5.678527	21.292995	104.696609	-16.741385	16.474472	104.223801	40.424068	0.309786	107.581863	42.367775	27.108452	109.625076	41.3959215	13.709119	108.6034695	-74.8786915	19.239825	99.8441325
5.967645	21.172092	104.793037	-16.793249	16.571934	104.258774	40.434017	0.372122	107.717171	42.357525	27.169319	109.802452	41.395771	13.7707205	108.7598115	-74.982269	19.3731475	99.7577365
6.403486	20.86688	104.858955	-16.834734	16.729584	104.292854	40.450687	0.491483	107.845245	42.344688	27.242153	109.879196	41.3976875	13.866818	108.8622205	-75.0671555	19.59235	99.7234875
6.716792	20.656261	104.847404	-16.838995	16.811859	104.266594	40.478161	0.53945	107.876228	42.339626	27.261227	109.909584	41.4088935	13.9003385	108.892906	-75.0868835	19.7233795	99.640282
7.020871	20.414083	104.793678	-16.815287	16.889273	104.186569	40.489632	0.557602	107.868233	42.33963	27.257946	109.874237	41.414631	13.907774	108.871235	-75.045205	19.870772	99.501903
7.323277	20.154194	104.701027	-16.80574	16.912384	104.089966	40.50824	0.557445	107.816719	42.333755	27.231619	109.832275	41.4209975	13.894532	108.824497	-75.0324775	19.930236	99.355435
7.602777	19.801844	104.580437	-16.763666	16.917734	103.976944	40.54945	0.531622	107.742561	42.355423	27.182516	109.764374	41.4524365	13.857069	108.7534675	-74.9797685	19.978399	99.2004205
7.879726	19.438103	104.466339	-16.742472	16.913782	103.867958	40.589569	0.498686	107.656967	42.387005	27.12648	109.645905	41.488287	13.812583	108.651436	-74.973231	20.014981	99.08448
8.184199	19.023987	104.331085	-16.684107	16.904657	103.76638	40.634995	0.492632	107.564476	42.414803	27.069252	109.53051	41.524899	13.780942	108.547493	-74.893113	20.028372	98.985267
8.673059	18.372412	104.146828	-16.576342	16.934732	103.603279	40.756954	0.510889	107.485352	42.453148	27.040318	109.352615	41.605051	13.7756035	108.4189835	-74.757735	20.0938605	98.7875745
8.992383	17.853806	103.999123	-16.499945	16.964207	103.518738	40.856728	0.58303	107.460175	42.489136	27.050854	109.21595	41.672932	13.816942	108.3380625	-74.672822	20.111472	98.6994135
9.291872	17.282707	103.877007	-16.411448	17.030529	103.409386	40.976791	0.671856	107.456055	42.506516	27.113094	109.107681	41.7416535	13.892475	108.281868	-74.5645495	20.168583	98.536904
9.606667	16.710783	103.788185	-16.333784	17.101492	103.307449	41.093044	0.765846	107.479515	42.528553	27.192799	109.014282	41.8107985	13.9793225	108.2468985	-74.4783665	20.2236615	98.3679995
9.899703	16.109304	103.679298	-16.254965	17.144688	103.224075	41.209541	0.840967	107.511856	42.566978	27.25828	108.909538	41.8882595	14.0496235	108.210697	-74.3981895	20.2397525	98.237453
10.181446	15.474457	103.575119	-16.179388	17.193748	103.114738	41.325466	0.891923	107.552597	42.604717	27.29595	108.846878	41.9650915	14.0939365	108.1997375	-74.3238675	20.2935595	98.0297385
10.516108	14.777422	103.483452	-16.10055	17.20286	103.012085	41.419964	0.906157	107.56562	42.655003	27.301586	108.775055	42.0374835	14.1038715	108.1703375	-74.2385835	20.3018485	97.8538325
10.929217	13.664463	103.281807	-15.983383	17.190666	102.822685	41.536816	0.87726	107.561218	42.762451	27.259132	108.655289	42.1496335	14.068196	108.1082535	-74.1163995	20.313136	97.5371165
11.21841	12.871798	103.159332	-15.877819	17.185942	102.670349	41.648598	0.8391	107.494904	42.842575	27.206648	108.533226	42.2455865	14.022874	108.014065	-74.0012245	20.34901	97.326633
11.470411	12.09179	103.003601	-15.778221	17.167553	102.530899	41.738583	0.799221	107.424614	42.931454	27.154488	108.412041	42.3350185	13.9768545	107.9183275	-73.8914605	20.3582515	97.1434705
11.703459	11.280351	102.861084	-15.684525	17.1577	102.363625	41.836571	0.75862	107.349869	43.030823	27.10449	108.263985	42.433697	13.931555	107.806927	-73.802747	20.383845	96.920323
11.982508	10.44766	102.726318	-15.557066	17.158817	102.221634	41.940708	0.738671	107.271576	43.122715	27.049879	108.054756	42.5317115	13.894275	107.663166	-73.6458435	20.423359	96.780102
12.202034	9.591391	102.537178	-15.44942	17.164686	102.041504	42.058018	0.748215	107.183388	43.188622	27.001762	107.859932	42.62332	13.8749885	107.52166	-73.52216	20.4543835	96.561348
12.429452	8.704802	102.379562	-15.296885	17.173571	101.879753	42.184387	0.757216	107.100441	43.241383	26.961983	107.65741	42.712885	13.8595995	107.3789255	-73.306655	20.4875425	96.3805805
12.746331	7.366499	102.156235	-15.091683	17.17123	101.635887	42.371334	0.767769	106.956207	43.369938	26.900677	107.290627	42.870636	13.834223	107.123417	-73.054002	20.508237	96.148357
12.957041	6.479295	102.023506	-14.960958	17.170307	101.461029	42.491711	0.75826	106.877113	43.420921	26.855982	107.084846	42.956316	13.807121	106.9809795	-72.878232	20.533493	95.9410785
13.171167	5.543209	101.890823	-14.817983	17.136761	101.298996	42.600937	0.735746	106.814911	43.505833	26.77445	106.864677	43.053385	13.755098	106.839794	-72.689351	20.518424	95.758198
13.2864	4.620044	101.802483	-14.700542	17.096649	101.155533	42.735779	0.694089	106.754005	43.593796	26.702765	106.68187	43.1647875	13.698427	106.7179375	-72.5658715	20.494871	95.5931285
13.478634	3.653222	101.74955	-14.595316	17.042995	101.005974	42.829796	0.634581	106.733284	43.670414	26.623592	106.548401	43.250105	13.6290865	106.6408425	-72.440737	20.4569035	95.3711055
13.599445	2.725878	101.720726	-14.485608	16.966995	100.915588	42.87336	0.568979	106.767868	43.761478	26.513382	106.414726	43.317419	13.5411805	106.591297	-72.288635	20.3928095	95.239879
13.749588	1.80649	101.74334	-14.38809	16.886456	100.847473	42.961838	0.485296	106.819138	43.860088	26.397251	106.350754	43.410963	13.4412735	106.584946	-72.187143	20.3316385	95.11
13.924366	0.376663	101.80265	-14.254993	16.756683	100.772858	43.09576	0.332457	106.917641	44.020958	26.244064	106.289848	43.558359	13.2882605	106.6037445	-72.068345	20.2251055	94.9419715
14.003852	-0.521175	101.865211	-14.166167	16.665306	100.740097	43.185005	0.235779	106.980309	44.129498	26.144976	106.231033	43.6572515	13.1903775	106.605671	-71.9895855	20.1402345	94.874523
14.104276	-1.390692	101.921753	-14.061579	16.592289	100.70517	43.267517	0.143446	107.03064	44.231487	26.057888	106.195213	43.749502	13.100667	106.6129265	-71.87266	20.083911	94.7974135
14.175884	-2.226534	101.965317	-13.961193	16.523132	100.682472	43.354225	0.080026	107.060181	44.341946	25.956158	106.156815	43.8480855	13.018092	106.608498	-71.7704715	20.028172	94.756446
14.254973	-3.057376	102.010223	-13.863126	16.463398	100.654747	43.448536	0.026876	107.087837	44.46043	25.92301	106.094345	43.954483	12.974943	106.591091	-71.680735	19.951853	94.718403
14.350044	-3.874408	102.019676	-13.761388	16.424442	100.625351	43.537312	-0.00768	107.091331	44.572021	25.889629	106.035995	44.0546665	12.9409745	106.563663	-71.5774425	19.9079095	94.687039
14.393024	-4.638361	102.030159	-13.640447	16.396303	100.601234	43.624355	-0.026304	107.082047	44.690342	25.860039	105.984917	44.1573485	12.9168675	106.533482	-71.4382425	19.8757385	94.668986
14.47338	-5.745399	102.070747	-13.493846	16.394707	100.552513	43.75584	-0.043162	107.056679	44.843582	25.864309	105.901085	44.299711	12.9105735	106.478882	-71.287403	19.8788405	94.626144
14.516502	-6.40293	102.051796	-13.392364	16.407755	100.528229	43.832729	-0.031771	107.022751	44.939816	25.878796	105.857002	44.3862725	12.9235125	106.4398765	-71.1710005	19.8919975	94.6165815
14.531387	-7.022901	102.056572	-13.315308	16.430895	100.501343	43.897404	-0.004102	106.990982	45.038136	25.904728	105.806229	44.46777	12.950313	106.3986055	-71.098386	19.911477	94.6040805
14.567822	-7.64078	102.036331	-13.238136	16.476038	100.489723	43.961151	0.028409	106.959579	45.119209	25.949865	105.767372	44.54018	12.989137	106.3634755	-71.016452	19.962939	94.6159705
14.56099	-8.232016	102.025902	-13.177779	16.511715	100.475136	44.01371	0.098014	106.941811	45.181602	26.020645	105.746887	44.597656	13.0593295	106.344349	-70.953214	19.9641005	94.605923
14.552708	-8.768567	102.004074	-13.117441	16.586788	100.447861	44.070999	0.181162	106.927528	45.229637	26.111349	105.730331	44.650318	13.1462555	106.3289295	-70.8852	20.0273205	94.5667925
14.509177	-9.296926	102.007637	-13.083382	16.645727	100.412453	44.106068	0.291194	106.912018	45.260807	26.219269	105.707344	44.6834375	13.2552315	106.309681	-70.8502015	20.0362225	94.515225
14.49001	-9.992468	101.94976	-13.047904	16.777355	100.329208	44.160305	0.479805	106.88665	45.286354	26.415522	105.684029	44.7233295	13.4476635	106.2853395	-70.8191375	20.1070465	94.3730765
14.450545	-10.398202	101.92466	-13.034706	16.854061	100.280701	44.183586	0.631863	106.88163	45.288708	26.574722	105.671761	44.736147	13.6032925	106.2766955	-70.805559	20.1048295	94.2847065
14.37219	-10.770985	101.909134	-13.032876	16.937834	100.226006	44.193386	0.773798	106.883301	45.292473	26.731649	105.662796	44.7429295	13.7527235	106.2730485	-70.8086815	20.1229445	94.1789635
14.331931	-11.136592	101.893379	-13.023086	17.059973	100.165176	44.200756	0.919226	106.868073	45.299274	26.875198	105.639481	44.750015	13.897212	106.253777	-70.796187	20.222734	94.076575
14.236238	-11.490681	101.871048	-13.01674	17.138578	100.092651	44.206982	1.054269	106.848595	45.306126	27.030361	105.602196	44.756554	14.042315	106.2253955	-70.790034	20.234841	93.9599065
14.104636	-11.809794	101.829926	-12.999614	17.250408	100.008537	44.200317	1.181537	106.830147	45.302071	27.15995	105.538857	44.751194	14.1707435	106.184502	-70.750422	20.3300725	93.832572
13.951276	-12.112967	101.802979	-13.01852	17.335224	99.934372	44.187836	1.303543	106.798676	45.307358	27.279282	105.469826	44.747597	14.2914125	106.134251	-70.784637	20.3790355	93.734493
13.786832	-12.545429	101.786926	-12.986573	17.463789	99.821114	44.190899	1.502005	106.771942	45.308868	27.462631	105.394981	44.7498835	14.482318	106.0834615	-70.7230295	20.44526	93.5587665
13.65709	-12.774255	101.777252	-12.96438	17.530998	99.733963	44.198414	1.626148	106.760216	45.335247	27.578157	105.339851	44.7668305	14.6021525	106.0500335	-70.6955905	20.4598435	93.4178925
13.502233	-12.97521	101.757828	-12.935783	17.597214	99.655846	44.206142	1.755074	106.740059	45.354019	27.718609	105.265213	44.7800805	14.7368415	106.002636	-70.6516465	20.4575865	93.309056
13.333826	-13.107043	101.716057	-12.918886	17.687674	99.536057	44.217209	1.884652	106.709778	45.347683	27.839104	105.175987	44.782446	14.861878	105.9428825	-70.620218	20.51347	93.1292315
13.15811	-13.193048	101.661026	-12.929185	17.762703	99.415291	44.218624	2.009978	106.671524	45.347736	27.974474	105.073845	44.78318	14.992226	105.8726845	-70.64155	20.53318	92.9578975
12.950538	-13.248025	101.626228	-12.901325	17.84494	99.294487	44.215672	2.146675	106.622101	45.347256	28.100693	104.957047	44.781464	15.123684	105.789574	-70.584114	20.566196	92.7994
12.733757	-13.304215	101.589111	-12.884367	17.910553	99.202995	44.209152	2.280112	106.566643	45.342182	28.239037	104.827538	44.775667	15.2595745	105.6970905	-70.544401	20.5615315	92.7088995
12.341532	-13.349806	101.535583	-12.853411	18.040915	99.084785	44.210411	2.457627	106.486153	45.34547	28.420198	104.674271	44.7779405	15.4389125	105.580212	-70.4847625	20.6429175	92.589358
12.049973	-13.355973	101.477684	-12.832602	18.106607	99.02433	44.200726	2.560292	106.467987	45.360886	28.517767	104.61277	44.780806	15.5390295	105.5403785	-70.44601	20.6741845	92.5082815
11.708959	-13.365598	101.43261	-12.815855	18.175926	98.982056	44.177124	2.643725	106.457687	45.374657	28.589911	104.579201	44.7758905	15.616818	105.518444	-70.4076005	20.735034	92.445668
11.324499	-13.345894	101.353157	-12.82338	18.223124	98.930801	44.145718	2.701079	106.443726	45.376812	28.670126	104.562851	44.761265	15.6856025	105.5032885	-70.408025	20.7606455	92.3583135
10.840963	-13.333039	101.258446	-12.836832	18.259373	98.882927	44.10096	2.73989	106.402382	45.377712	28.719755	104.54097	44.739336	15.7298225	105.471676	-70.413	20.7889235	92.294178
10.336013	-13.367586	101.114319	-12.840886	18.295439	98.839012	44.050552	2.781029	106.346558	45.37257	28.756508	104.514122	44.711561	15.7687685	105.43034	-70.393333	20.8221095	92.247684
9.818927	-13.356159	101.002502	-12.85838	18.333717	98.800858	43.997231	2.838988	106.287933	45.358486	28.821877	104.499947	44.6778585	15.8304325	105.39394	-70.3946185	20.8370015	92.207776
8.991084	-13.292587	100.837029	-12.925011	18.441751	98.728775	43.934692	2.977089	106.223061	45.332638	28.950531	104.482376	44.633665	15.96381	105.3527185	-70.483687	20.919692	92.1048315
8.407967	-13.236037	100.709976	-12.935631	18.544106	98.680351	43.887264	3.082478	106.190834	45.294922	29.068932	104.49221	44.591093	16.075705	105.341522	-70.462355	21.012507	92.01918
7.775817	-13.199614	100.577095	-12.972534	18.653372	98.633026	43.852348	3.209012	106.14489	45.251839	29.188362	104.482399	44.5520935	16.198687	105.3136445	-70.4971615	21.108057	91.9524075
7.115532	-13.124678	100.433601	-12.986504	18.780405	98.584244	43.82671	3.331092	106.104401	45.223522	29.302031	104.488625	44.525116	16.3165615	105.296513	-70.498124	21.2442485	91.871975
6.3913	-13.075453	100.280319	-13.011251	18.876303	98.553551	43.807678	3.441979	106.061699	45.199318	29.414469	104.501465	44.503498	16.428224	105.281582	-70.526	21.324382	91.82552
5.634873	-13.033405	100.143555	-13.023509	18.9827	98.523811	43.794254	3.560037	106.024757	45.185349	29.53495	104.516426	44.4898015	16.5474935	105.2705915	-70.5368195	21.4179065	91.7770305
4.875923	-12.954618	100.0298	-13.019768	19.080725	98.491005	43.777328	3.675166	105.97699	45.180679	29.647116	104.517303	44.4790035	16.661141	105.2471465	-70.5185395	21.500309	91.7348635
3.660315	-12.877337	99.837654	-13.02663	19.221905	98.440536	43.754906	3.877345	105.817436	45.177876	29.839546	104.421791	44.466391	16.8584455	105.1196135	-70.519651	21.5853645	91.7614585
2.814603	-12.800698	99.631226	-13.002303	19.323187	98.365807	43.719257	4.028014	105.615822	45.167561	29.960918	104.271507	44.443409	16.994466	104.9436645	-70.448015	21.651908	91.7879495
1.911363	-12.733932	99.416855	-13.002253	19.409435	98.267906	43.693169	4.173381	105.355156	45.151443	30.079206	104.05278	44.422306	17.1262935	104.703968	-70.426812	21.6925765	91.831844
0.999104	-12.693397	99.184738	-12.978436	19.515217	98.142387	43.660961	4.303512	105.086174	45.128273	30.160353	103.805099	44.394617	17.2319325	104.4456365	-70.351489	21.7985015	91.8391375
0.071107	-12.625779	98.94091	-12.963249	19.573044	98.001389	43.606705	4.407856	104.820358	45.106274	30.226501	103.539154	44.3564895	17.3171785	104.179756	-70.2829875	21.8289095	91.823022
-0.904026	-12.594119	98.730522	-12.926292	19.631962	97.866516	43.556637	4.491894	104.575958	45.087841	30.276772	103.251778	44.322239	17.384333	103.913868	-70.174823	21.879591	91.819164
-1.918324	-12.53884	98.511734	-12.915834	19.660313	97.733315	43.537254	4.535321	104.344734	45.05143	30.298885	102.973877	44.294342	17.417103	103.6593055	-70.12601	21.903523	91.8073245
-3.472647	-12.485613	98.30629	-12.893978	19.679899	97.541725	43.469051	4.558827	104.042938	44.984959	30.299919	102.536545	44.227005	17.429373	103.2897415	-70.014961	21.930425	91.7937085
-4.556921	-12.42465	98.218132	-12.886448	19.667362	97.446335	43.426311	4.551989	103.872215	44.918316	30.288147	102.274513	44.1723135	17.420068	103.073364	-69.9452095	21.914656	91.819306
-5.672479	-12.404784	98.17498	-12.898411	19.642786	97.351982	43.378216	4.540012	103.748199	44.843178	30.276718	102.044724	44.110697	17.408365	102.8964615	-69.907519	21.877207	91.8075025
-6.824059	-12.349426	98.149384	-12.937765	19.59296	97.290123	43.321281	4.525685	103.64286	44.746162	30.274851	101.879646	44.0337215	17.400268	102.761253	-69.9092515	21.785652	91.818993
-7.975657	-12.284976	98.194405	-12.995211	19.538933	97.243958	43.261795	4.518654	103.557922	44.637714	30.259138	101.729965	43.9497545	17.388896	102.6439435	-69.9401765	21.68897	91.8439725
-9.168672	-12.198984	98.212746	-13.067269	19.513992	97.211288	43.19072	4.5128	103.495811	44.531136	30.243233	101.605858	43.860928	17.3780165	102.5508345	-69.995466	21.6499675	91.8717415
-10.378622	-12.121212	98.206123	-13.154815	19.474108	97.187027	43.102283	4.513357	103.465988	44.417728	30.257654	101.524696	43.7600055	17.3855055	102.495342	-70.0696355	21.5627105	91.878712
-12.222173	-11.932255	98.257217	-13.277424	19.479153	97.215538	42.968414	4.537937	103.503593	44.278801	30.253077	101.533531	43.6236075	17.395507	102.518562	-70.1784555	21.562799	91.912514
-13.469574	-11.76511	98.289124	-13.367644	19.479103	97.26136	42.885735	4.533287	103.562752	44.214573	30.252245	101.604507	43.550154	17.392766	102.5836295	-70.285442	21.56544	91.9390905
-14.747546	-11.598983	98.282204	-13.445366	19.497499	97.31015	42.802349	4.495212	103.578506	44.161133	30.25	101.682854	43.481741	17.372606	102.63068	-70.372473	21.622392	91.98962
-16.047939	-11.406315	98.170738	-13.520747	19.526695	97.335831	42.716835	4.454815	103.506706	44.11961	30.239305	101.72995	43.4182225	17.34706	102.618328	-70.4597165	21.70633	92.053334
-17.341547	-11.185515	98.022537	-13.569	19.576151	97.335419	42.593838	4.428171	103.36142	44.100136	30.219185	101.719078	43.346987	17.323678	102.540249	-70.484987	21.828624	92.130589
-18.612865	-10.908545	97.823105	-13.612559	19.631542	97.318939	42.43478	4.433732	103.189789	44.073029	30.232788	101.69059	43.2539045	17.33326	102.4401895	-70.4790225	21.929824	92.1976885
-19.940197	-10.645025	97.650375	-13.647246	19.69968	97.300903	42.31041	4.463069	103.015961	44.055809	30.240286	101.662491	43.1831095	17.3516775	102.339226	-70.4776015	22.0476825	92.26258
-21.932905	-10.193431	97.449799	-13.657133	19.862438	97.272392	42.181339	4.54582	102.822266	44.048832	30.283955	101.6073	43.1150855	17.4148875	102.214783	-70.4293515	22.3099885	92.330001
-23.26487	-9.843863	97.399811	-13.661207	20.000223	97.272469	42.129261	4.62936	102.737091	44.057926	30.379013	101.564957	43.0935935	17.5041865	102.151024	-70.4160075	22.4962595	92.393914
-24.607819	-9.511993	97.381798	-13.650544	20.119432	97.282631	42.103123	4.72212	102.668701	44.051655	30.498964	101.501884	43.077389	17.610542	102.0852925	-70.378477	22.628322	92.4799695
-25.959364	-9.188096	97.454979	-13.642287	20.243567	97.297974	42.078972	4.825212	102.609756	44.035717	30.59923	101.409637	43.0573445	17.712221	102.0096965	-70.3419185	22.774913	92.5862515
-27.29812	-8.778018	97.514473	-13.656291	20.342871	97.314003	42.084816	4.89357	102.516319	43.99931	30.713644	101.333031	43.042063	17.803607	101.924675	-70.354645	22.882135	92.703331
-28.687691	-8.423776	97.560974	-13.674924	20.410494	97.341805	42.028477	4.93217	102.433418	43.956558	30.75304	101.233582	42.9925175	17.842605	101.8335	-70.3423655	22.978383	92.85011
-30.065676	-8.044473	97.574921	-13.697356	20.420732	97.342232	41.964142	4.927053	102.328789	43.912758	30.733589	101.129219	42.93845	17.830321	101.729004	-70.333162	23.011143	92.95546
-32.145802	-7.419909	97.5728	-13.750037	20.389206	97.306381	41.807373	4.821358	102.184502	43.855286	30.628994	100.960991	42.8313295	17.725176	101.5727465	-70.3314035	23.053236	93.0400155
-33.567715	-6.997074	97.546021	-13.781177	20.347218	97.263245	41.701485	4.70857	102.076973	43.822281	30.516127	100.84771	42.761883	17.6123485	101.4623415	-70.324237	23.0820875	93.0641485
-34.981953	-6.553771	97.545975	-13.812065	20.309111	97.230568	41.600407	4.596011	101.948334	43.777027	30.408394	100.721573	42.688717	17.5022025	101.3349535	-70.312847	23.1160195	93.1261825
-36.359985	-6.024216	97.547478	-13.837856	20.254143	97.189018	41.499054	4.502549	101.810623	43.742233	30.301922	100.579132	42.6206435	17.4022355	101.1948775	-70.2963555	23.1060505	93.1831585
-37.782948	-5.547356	97.533455	-13.849038	20.212063	97.177528	41.387012	4.410765	101.680649	43.701382	30.199825	100.454674	42.544197	17.305295	101.0676615	-70.242273	23.118831	93.2873945
-39.17342	-4.992479	97.528687	-13.865272	20.175844	97.174484	41.308254	4.339486	101.570824	43.660217	30.127218	100.349854	42.4842355	17.233352	100.960339	-70.2147795	23.118336	93.388629
-40.57584	-4.396457	97.548386	-13.886629	20.156569	97.178764	41.250439	4.265509	101.478554	43.623844	30.088657	100.263855	42.4371415	17.177083	100.8712045	-70.2103995	23.136055	93.4863235
-42.674583	-3.506498	97.513229	-13.921391	20.121584	97.192307	41.211529	4.176569	101.344238	43.578102	30.026871	100.187149	42.3948155	17.10172	100.7656935	-70.2375975	23.141448	93.6189205
-44.040627	-2.832889	97.508247	-13.918408	20.111582	97.205856	41.193413	4.127443	101.249763	43.560673	29.949892	100.169922	42.377043	17.0386675	100.7098425	-70.213859	23.1844965	93.7018695
-45.413399	-2.146133	97.456116	-13.908957	20.102526	97.223267	41.185009	4.093546	101.183685	43.527195	29.941935	100.152824	42.356102	17.0177405	100.6682545	-70.174016	23.1873115	93.7782795
-46.770878	-1.416361	97.432335	-13.897824	20.095663	97.25219	41.185455	4.076097	101.14193	43.509888	29.922358	100.159966	42.3476715	16.9992275	100.650948	-70.1433195	23.1920985	93.853432
-48.104301	-0.658068	97.405014	-13.890993	20.091814	97.283409	41.20755	4.086607	101.118805	43.497875	29.941296	100.184166	42.3527125	17.0139515	100.6514855	-70.1346985	23.1696765	93.9153325
-49.451237	0.10837	97.361549	-13.897957	20.106857	97.334053	41.232979	4.114423	101.119545	43.498821	29.965696	100.213989	42.3659	17.0400595	100.666767	-70.161814	23.1736545	94.001339
-50.774784	0.915793	97.336052	-13.911216	20.115837	97.371063	41.253681	4.160616	101.121696	43.476364	30.053961	100.246094	42.3650225	17.1072885	100.683895	-70.1874545	23.1243855	94.058231
-52.763184	2.1919	97.375175	-13.931934	20.134214	97.425018	41.253395	4.223794	101.104424	43.445309	30.119869	100.270638	42.349352	17.1718315	100.687531	-70.21322	23.0965965	94.162505
-53.719044	2.99945	97.58567	-13.945057	20.149147	97.472916	41.21983	4.250563	101.100838	43.423397	30.125141	100.282928	42.3216135	17.187852	100.691883	-70.2117275	23.110442	94.253949
-53.268887	3.475921	97.569542	-13.957784	20.149946	97.508278	41.198696	4.221763	101.090431	43.419399	30.096573	100.310944	42.3090475	17.159168	100.7006875	-70.2246155	23.140724	94.3158685
-52.624767	4.01874	97.355614	-13.955935	20.124609	97.537537	41.188515	4.159222	101.089798	43.429714	30.010164	100.362419	42.3091145	17.084693	100.7261085	-70.2209845	23.164525	94.3489655
-52.24614	4.777609	97.269318	-13.951896	20.09008	97.563919	41.174908	4.070235	101.106934	43.438938	29.94599	100.446228	42.306923	17.0081125	100.776581	-70.210715	23.1720475	94.351257
-51.877975	5.554927	97.189484	-13.953575	20.046085	97.591759	41.170826	3.962744	101.118401	43.473583	29.84676	100.530884	42.3222045	16.904752	100.8246425	-70.2293545	23.187418	94.3588755
-51.535912	6.379954	97.192245	-13.966038	19.97117	97.647598	41.170971	3.852701	101.122818	43.491631	29.759413	100.626816	42.331301	16.806057	100.874817	-70.263377	23.136283	94.420379
-51.014782	7.649853	97.181328	-13.92321	19.845142	97.737175	41.174469	3.724334	101.129189	43.526249	29.628038	100.740471	42.350359	16.676186	100.93483	-70.196779	23.014098	94.53952
-50.687035	8.573496	97.181808	-13.913071	19.784212	97.79303	41.192722	3.652343	101.125313	43.56395	29.569826	100.800255	42.378336	16.6110845	100.962784	-70.204478	22.9573395	94.623276
-50.401276	9.52988	97.155746	-13.878163	19.735025	97.824722	41.211952	3.591131	101.119629	43.60553	29.528889	100.85083	42.408741	16.56001	100.9852295	-70.165067	22.91004	94.6642145
-50.081436	10.509717	97.12104	-13.83743	19.691235	97.8358	41.238213	3.537689	101.10434	43.643055	29.486132	100.879982	42.440634	16.5119105	100.992161	-70.115494	22.8705595	94.679439
-49.791832	11.519764	97.061462	-13.811122	19.66136	97.830894	41.258354	3.476259	101.082123	43.684143	29.423603	100.919273	42.4712485	16.449931	101.000698	-70.0934925	22.872789	94.66109
-49.521141	12.573359	96.998665	-13.776628	19.613569	97.823318	41.286644	3.394956	101.053093	43.726425	29.350212	100.97538	42.5065345	16.372584	101.0142365	-70.0597905	22.854554	94.6323995
-49.266945	13.688591	96.957741	-13.754922	19.564299	97.846153	41.294762	3.284019	101.032234	43.784012	29.248104	101.057991	42.539387	16.2660615	101.0451125	-70.049231	22.8625365	94.6471935
-48.892891	15.326077	96.984772	-13.718583	19.476183	97.957024	41.311459	3.075311	101.026878	43.903126	29.076651	101.265823	42.6072925	16.075981	101.1463505	-70.0444585	22.876385	94.7676975
-48.686012	16.486845	97.034187	-13.678905	19.394886	98.045097	41.302399	2.907752	101.026115	43.991203	28.965429	101.43206	42.646801	15.9365905	101.2290875	-70.004611	22.8531815	94.8611065
-48.483814	17.653936	97.11338	-13.649035	19.296404	98.154602	41.298492	2.73648	100.998924	44.088051	28.83284	101.597771	42.6932715	15.78466	101.2983475	-69.9913415	22.808148	95.0108565
-48.266754	18.823151	97.218437	-13.634798	19.208656	98.240425	41.305126	2.568562	100.94352	44.188423	28.665533	101.730537	42.7467745	15.6170475	101.3370285	-70.0163705	22.8002645	95.1438215
-48.085102	19.985245	97.342567	-13.596366	19.132105	98.331902	41.290562	2.390524	100.875893	44.27055	28.551737	101.836037	42.780556	15.4711305	101.355965	-69.973288	22.7930795	95.307839
-47.919029	21.173269	97.491386	-13.549571	19.037733	98.41272	41.287533	2.23343	100.782288	44.357327	28.429874	101.917061	42.82243	15.331652	101.3496745	-69.921572	22.743814	95.4757655
-47.752937	22.317249	97.683151	-13.503845	18.950006	98.493057	41.289299	2.102778	100.71051	44.41869	28.327852	101.990738	42.8539945	15.215315	101.350624	-69.8616845	22.684697	95.63549
-47.505268	23.980751	97.971275	-13.44746	18.857788	98.636528	41.339676	1.953651	100.612053	44.502304	28.195122	102.107407	42.92099	15.0743865	101.35973	-69.81591	22.6411895	95.913326
-47.368793	25.099054	98.150482	-13.422593	18.77968	98.736893	41.367596	1.883667	100.583328	44.533703	28.140244	102.19754	42.9506495	15.0119555	101.390434	-69.7958355	22.5474045	96.083352
-47.250946	26.184797	98.366989	-13.389248	18.735079	98.840645	41.397621	1.826175	100.571846	44.570591	28.084404	102.300346	42.984106	14.9552895	101.436096	-69.762602	22.5148685	96.245194
-47.107738	27.219719	98.578979	-13.370955	18.682436	98.943398	41.425167	1.789263	100.566925	44.601688	28.038534	102.403954	43.0134275	14.9138985	101.4854395	-69.7553375	22.4509735	96.4013565
-47.01329	28.270346	98.755844	-13.339782	18.619543	99.041168	41.452263	1.75803	100.54599	44.626305	27.994383	102.503693	43.039284	14.8762065	101.5248415	-69.718848	22.3628795	96.5574945
-46.91367	29.29476	98.937035	-13.332171	18.574896	99.12751	41.475315	1.733709	100.515511	44.660194	27.949268	102.576279	43.0677545	14.8414885	101.545895	-69.7320965	22.3083035	96.709125
-46.823154	30.261282	99.120598	-13.312364	18.539238	99.194145	41.495068	1.714064	100.477013	44.698112	27.909216	102.623352	43.09659	14.81164	101.5501825	-69.721318	22.266836	96.8381075
-46.65757	31.647905	99.332916	-13.285154	18.498083	99.257347	41.511497	1.691556	100.445541	44.742279	27.866898	102.668846	43.126888	14.779227	101.5571935	-69.697196	22.216939	96.9575005
-46.597679	32.547134	99.439934	-13.262331	18.48131	99.286835	41.502472	1.707481	100.471321	44.766491	27.872444	102.691444	43.1344815	14.7899625	101.5813825	-69.6591435	22.1726575	96.9922875
-46.552868	33.437077	99.538795	-13.263041	18.484812	99.320328	41.566025	1.712753	100.452232	44.768608	27.939501	102.721428	43.1673165	14.826127	101.58683	-69.6933985	22.143497	97.053826
-46.468521	34.257767	99.658676	-13.265297	18.473585	99.363235	41.587654	1.739123	100.475548	44.767349	27.973934	102.75853	43.1775015	14.8565285	101.617039	-69.7080955	22.0906415	97.109431
-46.415985	35.012474	99.764305	-13.287923	18.488346	99.402252	41.591877	1.754263	100.525536	44.752026	28.008286	102.820587	43.1719515	14.8812745	101.6730615	-69.7477975	22.0954175	97.1314425
-46.341221	35.727814	99.862373	-13.318425	18.486593	99.448341	41.602818	1.759738	100.564941	44.74036	28.02282	102.903999	43.171589	14.891279	101.73447	-69.808439	22.081907	97.162212
-46.304806	36.427181	99.951248	-13.351803	18.477873	99.477875	41.597488	1.750045	100.592056	44.740231	28.02294	102.990326	43.1688595	14.8864925	101.791191	-69.8724655	22.0692535	97.164559
-46.27449	37.433689	100.081566	-13.409999	18.450232	99.52034	41.560791	1.710988	100.591599	44.72974	27.998751	103.074181	43.1452655	14.8548695	101.83289	-69.9652635	22.0455945	97.20779
-46.224327	38.055195	100.208244	-13.444935	18.430298	99.5495	41.504471	1.698856	100.583519	44.70792	27.967531	103.120399	43.1061955	14.8331935	101.851959	-69.9960655	22.0274025	97.247041
-46.170212	38.593666	100.36261	-13.466081	18.419353	99.582169	41.523758	1.652924	100.515236	44.690285	27.932247	103.171066	43.1070215	14.7925855	101.843151	-70.0391835	22.0461205	97.321187
-46.139175	39.069103	100.51104	-13.468472	18.404942	99.624283	41.504684	1.620567	100.486305	44.685627	27.893343	103.239822	43.0951555	14.756955	101.8630635	-70.0320995	22.052929	97.3855025
-46.095253	39.485931	100.632622	-13.470763	18.397667	99.673775	41.48204	1.587183	100.483391	44.717037	27.846464	103.284431	43.0995385	14.7168235	101.883911	-70.0410645	22.0785105	97.463639
-46.051468	39.860786	100.721016	-13.455523	18.376158	99.717812	41.474968	1.5374	100.473274	44.752632	27.811531	103.31823	43.1138	14.6744655	101.895752	-70.024846	22.0778505	97.539872
-46.033512	40.212753	100.782967	-13.435658	18.369535	99.727348	41.487389	1.49313	100.454178	44.796814	27.770191	103.32769	43.1421015	14.6316605	101.890934	-70.0134175	22.1074095	97.563762
-46.022495	40.651272	100.787781	-13.370445	18.354689	99.696556	41.498325	1.435274	100.441383	44.83847	27.708509	103.298363	43.1683975	14.5718915	101.869873	-69.9092875	22.1374865	97.523239
