# Supplementary material for: How to jointly control a ball trajectory on a moving board: Methodological insights into Motor Learning and Rehabilitation
Source: PLoS One. 2025 Oct 15;20(10):e0334588. doi: 10.1371/journal.pone.0334588 (PMC12527165; doi:10.1371/journal.pone.0334588)
Supplement: S2 Data — (ZIP) [file pone.0334588.s002.zip › D2_010.csv]

Ball_X	Ball_Y	Ball_Z	BoardCentre_X	BoardCentre_Y	BoardCentre_Z	P1LeftHand_X	P1LeftHand_Y	P1LeftHand_Z	P1RightHand_X	P1RightHand_Y	P1RightHand_Z	P1MidHands_X	P1MidHands_Y	P1MidHands_Z	P2MidHands_X	P2MidHands_Y	P2MidHands_Z
-12.89397	43.254646	102.562164	-15.154049	15.857477	101.010201	41.784023	5.366016	102.501343	43.064003	29.450819	104.452583	42.424013	17.4084175	103.476963	-72.732111	14.3065365	98.543439
-12.41043	42.853592	102.465355	-15.110244	15.808709	101.014946	41.816093	5.295745	102.489426	43.107121	29.354174	104.387177	42.461607	17.3249595	103.4383015	-72.682095	14.2924585	98.5915905
-11.824794	42.319462	102.356949	-15.071462	15.757423	101.024391	41.844402	5.218524	102.492691	43.126865	29.26758	104.3237	42.4856335	17.243052	103.4081955	-72.6285575	14.271794	98.6405865
-11.248235	41.829006	102.26487	-15.034477	15.704738	101.047279	41.882401	5.136	102.519585	43.150772	29.163429	104.27079	42.5165865	17.1497145	103.3951875	-72.5855405	14.2597615	98.6993705
-10.692114	41.261673	102.1791	-15.009247	15.626822	101.093353	41.924309	5.056816	102.586601	43.169395	29.051403	104.241348	42.546852	17.0541095	103.4139745	-72.565346	14.1995345	98.7727315
-10.130052	40.695427	102.090851	-14.994388	15.541003	101.146339	41.961994	4.978066	102.650139	43.182587	28.96578	104.22039	42.5722905	16.971923	103.4352645	-72.5610665	14.110083	98.8574135
-9.172186	39.824936	101.985512	-14.987798	15.440421	101.270149	42.003117	4.863289	102.77504	43.196648	28.831345	104.189171	42.5998825	16.847317	103.4821055	-72.5754785	14.033525	99.0581925
-8.54214	39.161148	101.937698	-14.964507	15.388022	101.354004	42.033283	4.803003	102.874481	43.206951	28.758427	104.174065	42.620117	16.780715	103.524273	-72.549131	13.995329	99.183735
-7.845468	38.531841	101.871994	-14.931576	15.347998	101.430954	42.066467	4.746513	102.975723	43.219769	28.697163	104.168129	42.643118	16.721838	103.571926	-72.50627	13.974158	99.289982
-7.157125	37.868164	101.791679	-14.905911	15.305681	101.516983	42.117901	4.693434	103.077446	43.235287	28.639326	104.149506	42.676594	16.66638	103.613476	-72.488416	13.944982	99.42049
-6.467669	37.218117	101.719978	-14.88818	15.244314	101.582085	42.150925	4.646335	103.163361	43.260323	28.572607	104.112579	42.705624	16.609471	103.63797	-72.481984	13.879157	99.5262
-5.731779	36.620377	101.662491	-14.85884	15.188018	101.599648	42.185944	4.589756	103.228691	43.279819	28.506378	104.081329	42.7328815	16.548067	103.65501	-72.4505615	13.827969	99.544286
-4.951089	35.865421	101.559662	-14.835781	15.125937	101.591705	42.216656	4.525359	103.282738	43.301651	28.438816	104.05542	42.7591535	16.4820875	103.669079	-72.4307155	13.7697865	99.514331
-3.76185	34.893955	101.474121	-14.807342	15.019438	101.542786	42.262386	4.435731	103.348015	43.341484	28.331678	104.042137	42.801935	16.3837045	103.695076	-72.416619	13.6551715	99.390496
-2.960878	34.215137	101.38942	-14.785306	14.949264	101.527657	42.300838	4.391875	103.403267	43.374027	28.289366	104.045975	42.8374325	16.3406205	103.724621	-72.4080445	13.5579075	99.330693
-2.111931	33.609547	101.389755	-14.742149	14.903455	101.550758	42.341976	4.375385	103.45118	43.4086	28.266838	104.059586	42.875288	16.3211115	103.755383	-72.359586	13.4857985	99.346133
-1.242802	32.895741	101.40345	-14.707811	14.857062	101.590469	42.381439	4.37328	103.491501	43.438133	28.262186	104.087845	42.909786	16.317733	103.789673	-72.325408	13.396391	99.391265
-0.371538	32.287498	101.435135	-14.666737	14.821027	101.606598	42.420227	4.368231	103.531471	43.473621	28.270414	104.133865	42.946924	16.3193225	103.832668	-72.280398	13.3227315	99.380528
0.502721	31.62022	101.407967	-14.650888	14.78161	101.590668	42.449211	4.36036	103.567902	43.501438	28.262844	104.203156	42.9753245	16.311602	103.885529	-72.2771005	13.251618	99.295807
1.418702	31.051233	101.441956	-14.652824	14.748138	101.560089	42.464386	4.350278	103.601006	43.502983	28.247911	104.320015	42.9836845	16.2990945	103.9605105	-72.2893325	13.1971815	99.1596675
2.845439	30.058521	101.511017	-14.65861	14.718919	101.468155	42.474037	4.344617	103.714325	43.479313	28.212896	104.596916	42.976675	16.2787565	104.1556205	-72.293895	13.1590815	98.7806895
3.752128	29.433018	101.578674	-14.695165	14.73037	101.389709	42.480747	4.340996	103.854767	43.476086	28.213453	104.842606	42.9784165	16.2772245	104.3486865	-72.3687465	13.1835155	98.4307315
4.668534	28.836975	101.639427	-14.730179	14.765503	101.319099	42.48465	4.366545	104.045532	43.482746	28.232092	105.084587	42.983698	16.2993185	104.5650595	-72.444056	13.2316875	98.0731385
5.634324	28.184166	101.685249	-14.739169	14.838182	101.228043	42.511955	4.420855	104.237091	43.492733	28.284996	105.327133	43.002344	16.3529255	104.782112	-72.480682	13.3234385	97.673974
6.587457	27.606197	101.70343	-14.740616	14.937522	101.129509	42.545101	4.489745	104.39341	43.504837	28.376467	105.527199	43.024969	16.433106	104.9603045	-72.506201	13.441938	97.2987135
7.52553	26.971889	101.686905	-14.730519	15.056856	101.029877	42.567253	4.586738	104.508224	43.520756	28.448593	105.646729	43.0440045	16.5176655	105.0774765	-72.5050425	13.5960465	96.9822775
8.50009	26.39465	101.668694	-14.686794	15.175886	100.933197	42.616302	4.682701	104.571823	43.560787	28.534624	105.724846	43.0885445	16.6086625	105.1483345	-72.4621325	13.7431095	96.7180595
9.965599	25.355873	101.573799	-14.603242	15.334986	100.726006	42.683998	4.807778	104.615959	43.644157	28.6369	105.779472	43.1640775	16.722339	105.1977155	-72.3705615	13.947633	96.2542965
10.89704	24.647919	101.483299	-14.547759	15.403671	100.569626	42.744659	4.87366	104.586861	43.69413	28.694046	105.800835	43.2193945	16.783853	105.193848	-72.3149125	14.023489	95.945404
11.842202	23.989429	101.417778	-14.459046	15.464332	100.456879	42.776569	4.921666	104.573273	43.761032	28.71151	105.799797	43.2688005	16.816588	105.186535	-72.1868925	14.112076	95.727223
12.7966	23.222307	101.369751	-14.376137	15.524437	100.387024	42.839466	4.961282	104.565201	43.835873	28.712406	105.78717	43.3376695	16.836844	105.1761855	-72.0899435	14.21203	95.5978625
13.717745	22.505436	101.370987	-14.272906	15.541114	100.340164	42.885605	5.007676	104.569389	43.915993	28.708225	105.776306	43.400799	16.8579505	105.1728475	-71.946611	14.2242775	95.5074805
14.609757	21.693411	101.312363	-14.177075	15.557035	100.319962	42.998695	5.00327	104.512283	43.991852	28.687176	105.748985	43.4952735	16.845223	105.130634	-71.8494235	14.268847	95.50929
15.505207	20.972235	101.274666	-14.086993	15.571422	100.306427	43.077408	4.994489	104.482254	44.064148	28.653023	105.694702	43.570778	16.823756	105.088478	-71.744764	14.319088	95.524376
16.849405	19.647526	101.165047	-13.969193	15.567339	100.26088	43.168304	4.969148	104.43158	44.111233	28.588898	105.574181	43.6397685	16.779023	105.0028805	-71.5781545	14.355655	95.5188795
17.692448	18.787067	101.083466	-13.883047	15.577216	100.238907	43.229893	4.966945	104.405037	44.148201	28.549763	105.464912	43.689047	16.758354	104.9349745	-71.455141	14.396078	95.5428395
18.54491	17.96805	101.044487	-13.83392	15.583323	100.224045	43.286789	4.986084	104.402206	44.154129	28.537992	105.388344	43.720459	16.762038	104.895275	-71.388299	14.404608	95.552815
19.401831	17.055706	100.993744	-13.794182	15.584731	100.216187	43.343628	5.009292	104.426285	44.150162	28.543684	105.329575	43.746895	16.776488	104.87793	-71.335259	14.392974	95.554444
20.19746	16.207548	101.05896	-13.763107	15.589708	100.218262	43.380417	5.040236	104.47551	44.141254	28.566133	105.296196	43.7608355	16.8031845	104.885853	-71.2870495	14.3762315	95.550671
21.008537	15.308982	100.986992	-13.740296	15.593524	100.225273	43.372528	5.091154	104.555023	44.1124	28.594435	105.277267	43.742464	16.8427945	104.916145	-71.223056	14.3442535	95.534401
21.764383	14.509529	101.00058	-13.733417	15.60209	100.220612	43.415188	5.104777	104.567574	44.097763	28.624826	105.245995	43.7564755	16.8648015	104.9067845	-71.2233095	14.3393785	95.5344395
22.97875	13.059404	100.991737	-13.746601	15.645785	100.185303	43.41695	5.149824	104.581604	44.06683	28.673119	105.171928	43.74189	16.9114715	104.876766	-71.235092	14.3800985	95.49384
23.738659	12.187016	100.954056	-13.755419	15.675646	100.147568	43.392193	5.183655	104.590714	44.038414	28.708511	105.124245	43.7153035	16.946083	104.8574795	-71.2261415	14.405209	95.4376565
24.440342	11.467838	101.017021	-13.778225	15.720081	100.119675	43.36808	5.22308	104.61953	44.018929	28.749737	105.099762	43.6935045	16.9864085	104.859646	-71.2499545	14.4537535	95.379704
24.853315	10.613152	101.01358	-13.793286	15.764317	100.108627	43.344898	5.280108	104.674675	43.99485	28.821907	105.095329	43.669874	17.0510075	104.885002	-71.256446	14.4776265	95.332252
24.553089	10.007692	101.058807	-13.810442	15.832324	100.115921	43.322319	5.351998	104.735542	43.972359	28.901625	105.09462	43.647339	17.1268115	104.915081	-71.268223	14.5378365	95.316761
24.390844	9.293653	101.031921	-13.830987	15.925579	100.136971	43.303181	5.449228	104.783569	43.961819	29.007938	105.099655	43.6325	17.228583	104.941612	-71.294474	14.622575	95.33233
24.111162	8.640902	100.982491	-13.842991	15.986337	100.161041	43.282444	5.555273	104.81852	43.950974	29.132566	105.092751	43.616709	17.3439195	104.9556355	-71.302691	14.6287545	95.3664465
23.620644	7.654686	100.946533	-13.865942	16.114454	100.180229	43.255737	5.689569	104.818237	43.943005	29.283983	105.040535	43.599371	17.486776	104.929386	-71.331255	14.742132	95.431072
23.251205	7.083132	100.94252	-13.867293	16.195982	100.170265	43.232136	5.767394	104.794762	43.957008	29.37079	104.9916	43.594572	17.569092	104.893181	-71.329158	14.822872	95.447349
22.92967	6.367965	100.847687	-13.855362	16.285351	100.149826	43.212967	5.834102	104.772606	43.979424	29.434004	104.948067	43.5961955	17.634053	104.8603365	-71.3069195	14.936649	95.4393155
22.512966	5.753744	100.7761	-13.85594	16.372438	100.114166	43.190994	5.890621	104.757797	44.007778	29.508665	104.899582	43.599386	17.699643	104.8286895	-71.311266	15.045233	95.3996425
22.065765	5.095035	100.719521	-13.838354	16.484869	100.058434	43.178501	5.964293	104.756149	44.041744	29.583078	104.835747	43.6101225	17.7736855	104.795948	-71.2868305	15.1960525	95.32092
21.610861	4.399697	100.694527	-13.833907	16.577885	100.023392	43.177109	6.04806	104.751015	44.053448	29.667175	104.772987	43.6152785	17.8576175	104.762001	-71.2830925	15.2981525	95.284783
21.142632	3.763983	100.685585	-13.831751	16.685591	99.980652	43.191826	6.146126	104.760254	44.05658	29.775774	104.719604	43.624203	17.96095	104.739929	-71.287705	15.410232	95.221375
20.376284	2.84982	100.608978	-13.841379	16.820847	99.93531	43.225361	6.291593	104.765686	44.0509	29.918346	104.591141	43.6381305	18.1049695	104.6784135	-71.3208885	15.5367245	95.1922065
19.803366	2.23064	100.59346	-13.836856	16.892487	99.921471	43.256516	6.377409	104.759422	44.04707	30.010784	104.50679	43.651793	18.1940965	104.633106	-71.325505	15.5908775	95.209836
19.241064	1.578158	100.602959	-13.820596	16.961752	99.913864	43.288448	6.443609	104.746284	44.050293	30.080256	104.389252	43.6693705	18.2619325	104.567768	-71.3105625	15.6615715	95.25996
18.666336	0.98473	100.589859	-13.804652	17.014935	99.906334	43.321487	6.495509	104.727531	44.049923	30.131594	104.300346	43.685705	18.3135515	104.5139385	-71.295009	15.7163185	95.2987295
18.074259	0.404188	100.547012	-13.778008	17.040722	99.879013	43.350704	6.517486	104.703369	44.080025	30.159306	104.210197	43.7153645	18.338396	104.456783	-71.2713805	15.743048	95.301243
17.414757	-0.13442	100.515213	-13.746577	17.063465	99.844345	43.373543	6.513741	104.676125	44.119717	30.164421	104.125465	43.74663	18.339081	104.400795	-71.239784	15.787849	95.287895
16.709547	-0.725586	100.481987	-13.689015	17.067047	99.813179	43.401302	6.506474	104.660988	44.14994	30.153063	104.066315	43.775621	18.3297685	104.3636515	-71.153651	15.8043255	95.2627065
15.735952	-1.551223	100.46183	-13.625814	17.087135	99.774918	43.455898	6.502606	104.648445	44.240265	30.138933	103.993858	43.8480815	18.3207695	104.3211515	-71.0997095	15.8535005	95.2286845
15.067671	-2.04175	100.428375	-13.574238	17.114002	99.76947	43.512878	6.512508	104.645454	44.305969	30.149109	103.955627	43.9094235	18.3308085	104.3005405	-71.0578995	15.8971955	95.2383995
14.363018	-2.485008	100.417152	-13.495283	17.154118	99.758095	43.578781	6.54292	104.637054	44.370373	30.175798	103.914574	43.974577	18.359359	104.275814	-70.965143	15.948877	95.240376
13.60012	-2.910848	100.389908	-13.428018	17.216825	99.742493	43.660919	6.591782	104.614342	44.439159	30.225975	103.842628	44.050039	18.4088785	104.228485	-70.906075	16.0247715	95.256501
12.881481	-3.356139	100.342133	-13.359918	17.272438	99.730858	43.734013	6.651358	104.584213	44.500973	30.300219	103.758827	44.117493	18.4757885	104.17152	-70.837329	16.0690875	95.290196
12.159585	-3.703627	100.309662	-13.29446	17.330709	99.717201	43.82127	6.72451	104.532585	44.542896	30.367998	103.670731	44.182083	18.546254	104.101658	-70.771003	16.115164	95.332744
11.391802	-4.007395	100.242737	-13.222465	17.379372	99.714211	43.884171	6.784924	104.488792	44.598721	30.449694	103.597916	44.241446	18.617309	104.043354	-70.686376	16.141435	95.385068
10.221165	-4.480258	100.156593	-13.124286	17.433708	99.683029	44.000008	6.841065	104.404793	44.680649	30.548054	103.512909	44.3403285	18.6945595	103.958851	-70.5889005	16.1728565	95.407207
9.42341	-4.788107	100.071426	-13.07895	17.442522	99.661163	44.054417	6.843431	104.340302	44.751095	30.574047	103.460983	44.402756	18.708739	103.9006425	-70.560656	16.176305	95.4216835
8.663602	-5.030719	99.968674	-13.02336	17.441877	99.626999	44.101543	6.820252	104.265869	44.819935	30.565918	103.415359	44.460739	18.693085	103.840614	-70.507459	16.190669	95.413384
7.84213	-5.263256	99.815666	-12.967775	17.445099	99.559685	44.146584	6.778728	104.171051	44.898209	30.540913	103.366493	44.5223965	18.6598205	103.768772	-70.4579465	16.2303775	95.350598
7.018509	-5.456219	99.646034	-12.919137	17.466562	99.50296	44.180782	6.728291	104.045654	44.969986	30.500149	103.305756	44.575384	18.61422	103.675705	-70.413658	16.318904	95.330215
6.162498	-5.666362	99.456184	-12.843776	17.467432	99.431984	44.207527	6.696073	103.877495	45.043861	30.453321	103.230904	44.625694	18.574697	103.5541995	-70.313246	16.360167	95.3097685
5.318539	-5.841669	99.267609	-12.781363	17.493038	99.370399	44.223953	6.665028	103.716125	45.11097	30.41997	103.142845	44.6674615	18.542499	103.429485	-70.2301875	16.443577	95.311313
4.074764	-5.983534	98.981209	-12.687525	17.576166	99.244049	44.330593	6.664371	103.458038	45.20565	30.418999	102.985931	44.7681215	18.541685	103.2219845	-70.1431715	16.610647	95.2661135
3.207919	-6.053331	98.815544	-12.615827	17.657721	99.164429	44.388027	6.683951	103.311012	45.252583	30.438637	102.86441	44.820305	18.561294	103.087711	-70.051959	16.754148	95.241147
2.313519	-6.131112	98.665764	-12.550041	17.723551	99.112152	44.440464	6.722178	103.202423	45.300377	30.475283	102.750267	44.8704205	18.5987305	102.976345	-69.9705025	16.8483715	95.247959
1.453561	-6.243035	98.560631	-12.485088	17.796398	99.087234	44.508362	6.771392	103.120087	45.347313	30.515099	102.691185	44.9278375	18.6432455	102.905636	-69.8980135	16.9495505	95.268832
0.602736	-6.261791	98.478569	-12.421804	17.836452	99.073624	44.55014	6.796111	103.075645	45.413021	30.55234	102.668129	44.9815805	18.6742255	102.871887	-69.8251885	16.9986785	95.275361
-0.266061	-6.309018	98.389053	-12.369546	17.864586	99.069016	44.593277	6.799912	103.025566	45.477058	30.560329	102.673912	45.0351675	18.6801205	102.849739	-69.7742595	17.0490515	95.288293
-1.171544	-6.358418	98.285645	-12.320446	17.867956	99.052467	44.631432	6.783801	102.984558	45.554588	30.548059	102.679871	45.09301	18.66593	102.8322145	-69.733902	17.069982	95.2727195
-2.487416	-6.474548	98.148834	-12.227308	17.849077	99.012772	44.69669	6.748807	102.928032	45.665524	30.504938	102.687111	45.181107	18.6268725	102.8075715	-69.635723	17.0712815	95.2179725
-3.34172	-6.470942	98.064476	-12.160083	17.827843	98.977043	44.734348	6.727065	102.900589	45.74337	30.463654	102.690056	45.238859	18.5953595	102.7953225	-69.559025	17.0603265	95.1587635
-4.199135	-6.497476	97.96859	-12.096485	17.813837	98.919861	44.775288	6.701027	102.88166	45.81501	30.446899	102.671158	45.295149	18.573963	102.776409	-69.488119	17.053711	95.063313
-5.113788	-6.491545	97.907494	-12.037485	17.788816	98.868172	44.820889	6.694534	102.868843	45.861523	30.446249	102.639648	45.341206	18.5703915	102.7542455	-69.416176	17.0072405	94.9820985
-5.998471	-6.523971	97.837334	-11.967139	17.769304	98.797096	44.869541	6.690859	102.851166	45.899403	30.455906	102.605881	45.384472	18.5733825	102.7285235	-69.31875	16.9652255	94.8656685
-6.853428	-6.533448	97.782776	-11.923645	17.761059	98.744087	44.911507	6.684298	102.829636	45.93317	30.455776	102.559006	45.4223385	18.570037	102.694321	-69.2696285	16.952081	94.793853
-7.735765	-6.50922	97.736725	-11.887931	17.729124	98.708565	44.952755	6.669836	102.806129	45.949768	30.435881	102.538193	45.4512615	18.5528585	102.672161	-69.2271235	16.9053895	94.744969
-9.11376	-6.474482	97.660431	-11.824954	17.64526	98.679581	44.988422	6.612019	102.783691	45.981621	30.395571	102.50145	45.4850215	18.503795	102.6425705	-69.1349295	16.786725	94.7165915
-10.013447	-6.480909	97.637001	-11.799749	17.59691	98.662247	45.007507	6.564749	102.746651	46.001625	30.35519	102.463676	45.504566	18.4599695	102.6051635	-69.104064	16.7338505	94.7193305
-10.905754	-6.452281	97.601364	-11.771143	17.540623	98.631927	45.012878	6.513848	102.699745	46.013226	30.310064	102.415596	45.513052	18.411956	102.5576705	-69.055338	16.66929	94.7061835
-11.801534	-6.415101	97.537979	-11.759635	17.503119	98.598717	45.007626	6.477875	102.617981	46.023289	30.280632	102.334633	45.5154575	18.3792535	102.476307	-69.0347275	16.6269845	94.721127
-12.710263	-6.366636	97.475708	-11.75593	17.453911	98.555916	44.992115	6.451757	102.493355	46.021767	30.248209	102.218231	45.506941	18.349983	102.355793	-69.018801	16.557839	94.756039
-13.662817	-6.245181	97.366631	-11.752641	17.426216	98.510452	44.943531	6.421222	102.322342	46.016148	30.224192	102.076378	45.4798395	18.322707	102.19936	-68.9851215	16.529725	94.821544
-14.551351	-6.260464	97.286263	-11.738558	17.380589	98.438225	44.882507	6.406148	102.108215	45.997944	30.181173	101.89843	45.4402255	18.2936605	102.0033225	-68.9173415	16.4675175	94.8731275
-15.881827	-6.156931	97.091179	-11.72911	17.357216	98.326797	44.825504	6.3915	101.829277	45.941895	30.115913	101.651428	45.3836995	18.2537065	101.7403525	-68.8419195	16.4607255	94.9132415
-16.775108	-6.083701	97.003708	-11.73198	17.339771	98.257408	44.804306	6.385133	101.699471	45.910419	30.088461	101.543335	45.3573625	18.236797	101.621403	-68.8213225	16.442745	94.893413
-17.661283	-6.002063	96.91993	-11.73867	17.316727	98.219124	44.778877	6.377085	101.628288	45.884285	30.078402	101.468529	45.331581	18.2277435	101.5484085	-68.808921	16.4057105	94.8898395
-18.638443	-5.928766	96.90403	-11.744681	17.293449	98.185181	44.759647	6.359773	101.579681	45.869228	30.058054	101.390015	45.3144375	18.2089135	101.484848	-68.8037995	16.3779845	94.885514
-19.439056	-5.850007	96.875282	-11.748368	17.258625	98.150673	44.745792	6.340708	101.537094	45.846687	30.039242	101.315048	45.2962395	18.189975	101.426071	-68.7929755	16.327275	94.875275
-20.299015	-5.729473	96.875481	-11.756255	17.21863	98.108963	44.746273	6.32628	101.502357	45.822239	30.029955	101.214371	45.284256	18.1781175	101.358364	-68.796766	16.2591425	94.859562
-21.186441	-5.598421	96.893723	-11.764155	17.203266	98.062752	44.742188	6.305058	101.458778	45.794941	30.02173	101.083183	45.2685645	18.163394	101.2709805	-68.7968745	16.243138	94.8545235
-22.541121	-5.435126	96.933922	-11.778919	17.172733	98.01017	44.745453	6.260619	101.409447	45.736633	29.979853	100.894356	45.241043	18.120236	101.1519015	-68.798881	16.22523	94.8684385
-23.342585	-5.325582	97.037201	-11.776877	17.136171	98.013496	44.742447	6.222433	101.394257	45.685654	29.925865	100.784454	45.2140505	18.074149	101.0893555	-68.7678045	16.198193	94.9376365
-24.148266	-5.197872	97.139534	-11.788615	17.082747	98.038673	44.738392	6.170283	101.389313	45.664444	29.865709	100.710678	45.201418	18.017996	101.0499955	-68.778648	16.147498	95.0273505
-24.973791	-5.064983	97.183823	-11.79939	17.001871	98.08741	44.738884	6.094482	101.392021	45.648426	29.781046	100.688446	45.193655	17.937764	101.0402335	-68.792435	16.065978	95.1345865
-25.822433	-4.892609	97.224686	-11.774677	16.915483	98.124794	44.739204	5.99696	101.397636	45.663246	29.689758	100.691498	45.201225	17.843359	101.044567	-68.750579	15.987607	95.205021
-26.657804	-4.745258	97.276337	-11.785438	16.842846	98.155769	44.729916	5.895582	101.393867	45.668617	29.600616	100.702248	45.1992665	17.748099	101.0480575	-68.7701425	15.937593	95.2634805
-27.42745	-4.573384	97.318008	-11.803741	16.763388	98.179123	44.706566	5.793992	101.365852	45.667683	29.505548	100.69648	45.1871245	17.64977	101.031166	-68.7946065	15.877006	95.32708
-28.574976	-4.239334	97.33812	-11.803928	16.6733	98.193291	44.65871	5.674378	101.313194	45.659897	29.373339	100.648346	45.1593035	17.5238585	100.98077	-68.7671595	15.8227415	95.405812
-29.338646	-3.966891	97.36512	-11.808557	16.64691	98.209587	44.63863	5.607676	101.293686	45.639519	29.304113	100.612686	45.1390745	17.4558945	100.953186	-68.7561885	15.8379255	95.465988
-30.114353	-3.668585	97.383804	-11.822014	16.627499	98.225227	44.626324	5.551803	101.282455	45.619911	29.249212	100.572899	45.1231175	17.4005075	100.927677	-68.7671455	15.8544905	95.522777
-30.907362	-3.37901	97.428535	-11.85558	16.617077	98.23111	44.602169	5.498423	101.283859	45.583717	29.201321	100.530914	45.092943	17.349872	100.9073865	-68.804103	15.884282	95.5548335
-31.602329	-3.0774	97.515648	-11.889447	16.574022	98.253265	44.56913	5.443897	101.288315	45.540894	29.137526	100.510239	45.055012	17.2907115	100.899277	-68.833906	15.8573325	95.607253
-32.279148	-2.744571	97.537079	-11.91544	16.541365	98.280388	44.542774	5.383939	101.299156	45.506134	29.069046	100.509773	45.024454	17.2264925	100.9044645	-68.855334	15.8562375	95.6563115
-32.95229	-2.353022	97.553375	-11.94324	16.506174	98.303978	44.516796	5.314809	101.318069	45.468353	29.00976	100.534142	44.9925745	17.1622845	100.9261055	-68.8790545	15.8500635	95.6818505
-34.012905	-1.720233	97.544334	-11.990291	16.4205	98.331039	44.465847	5.187658	101.337242	45.434238	28.886917	100.605927	44.9500425	17.0372875	100.9715845	-68.9306245	15.8037125	95.6904935
-34.664955	-1.321163	97.551201	-12.016761	16.355146	98.351944	44.431717	5.108059	101.345459	45.425392	28.816711	100.649109	44.9285545	16.962385	100.997284	-68.9620765	15.747907	95.706604
-35.25985	-0.887783	97.561188	-12.058238	16.301903	98.377899	44.400085	5.04293	101.34108	45.416565	28.768423	100.680992	44.908325	16.9056765	101.011036	-69.024801	15.6981295	95.744762
-35.842808	-0.460054	97.584969	-12.070962	16.266521	98.412933	44.373684	4.997571	101.331566	45.391552	28.72464	100.725136	44.882618	16.8611055	101.028351	-69.024542	15.6719365	95.797515
-36.382885	0.038484	97.623505	-12.076696	16.215609	98.47084	44.360306	4.957798	101.31739	45.390953	28.69808	100.748764	44.8756295	16.827939	101.033077	-69.0290215	15.603279	95.908603
-36.96257	0.530178	97.670456	-12.103464	16.158058	98.527184	44.348507	4.907823	101.280464	45.394234	28.675648	100.756561	44.8713705	16.7917355	101.0185125	-69.0782985	15.5243805	96.0358555
-37.5075	1.061571	97.693062	-12.099577	16.122112	98.588173	44.334557	4.856191	101.228867	45.40258	28.631395	100.770485	44.8685685	16.743793	100.999676	-69.0677225	15.500431	96.17667
-38.248169	1.79799	97.781837	-12.09368	16.042288	98.687859	44.315605	4.755052	101.161995	45.435257	28.541378	100.830688	44.875431	16.648215	100.9963415	-69.062791	15.436361	96.3793765
-38.691795	2.270422	97.845657	-12.072718	15.95881	98.763214	44.310955	4.668844	101.110924	45.45993	28.469769	100.875381	44.8854425	16.5693065	100.9931525	-69.0308785	15.3483135	96.5332755
-39.091854	2.810899	97.894699	-12.090491	15.873856	98.814888	44.294186	4.586463	101.066734	45.470009	28.400553	100.910439	44.8820975	16.493508	100.9885865	-69.0630795	15.254204	96.6411895
-39.52174	3.307814	97.931503	-12.100744	15.799631	98.866875	44.268753	4.509164	101.010727	45.469948	28.340271	100.930107	44.8693505	16.4247175	100.970417	-69.0708385	15.1745445	96.763333
-39.96088	3.870564	97.971321	-12.116174	15.728211	98.899651	44.248688	4.441695	100.95092	45.445351	28.313383	100.912094	44.8470195	16.377539	100.931507	-69.0793675	15.078883	96.867795
-40.328197	4.348657	98.066727	-12.172329	15.642955	98.921707	44.229767	4.392853	100.885986	45.381828	28.302748	100.871323	44.8057975	16.3478005	100.8786545	-69.1504555	14.9381095	96.9647595
-40.669544	4.811343	98.108574	-12.239302	15.571642	98.946121	44.202431	4.375118	100.837433	45.276508	28.279734	100.822159	44.7394695	16.327426	100.829796	-69.2180735	14.815858	97.062446
-41.059608	5.499541	98.238937	-12.355404	15.444697	98.986206	44.155258	4.375354	100.814842	45.088188	28.279119	100.760422	44.621723	16.3272365	100.787632	-69.332531	14.5621575	97.18478
-41.342941	5.9918	98.313843	-12.427892	15.383005	99.021248	44.12236	4.363772	100.824997	44.987984	28.267792	100.726822	44.555172	16.315782	100.7759095	-69.410956	14.450228	97.2665865
-41.621986	6.436877	98.397919	-12.50008	15.305659	99.055672	44.088505	4.344994	100.856972	44.88895	28.239731	100.699997	44.4887275	16.2923625	100.7784845	-69.4888875	14.3189555	97.3328595
-41.860744	6.949934	98.478203	-12.551395	15.231884	99.106445	44.067364	4.312682	100.908768	44.808285	28.205978	100.678146	44.4378245	16.25933	100.793457	-69.5406145	14.204438	97.419433
-42.006702	7.41384	98.592934	-12.582029	15.140665	99.161583	44.057426	4.264342	100.980888	44.744099	28.153673	100.678337	44.4007625	16.2090075	100.8296125	-69.5648205	14.0723225	97.4935535
-42.154011	7.862421	98.681107	-12.619196	15.047497	99.219673	44.055019	4.197158	101.057693	44.694599	28.098318	100.69516	44.374809	16.147738	100.8764265	-69.613201	13.947256	97.5629195
-42.292892	8.272907	98.788277	-12.64966	14.970502	99.280037	44.04546	4.132375	101.148918	44.663452	28.04805	100.715721	44.354456	16.0902125	100.9323195	-69.653776	13.8507915	97.6277545
-42.493511	8.854472	98.885475	-12.695712	14.841628	99.364365	44.021736	4.051012	101.278328	44.625202	27.971468	100.749794	44.323469	16.01124	101.014061	-69.714893	13.672016	97.714669
-42.643047	9.308547	98.952652	-12.74311	14.776123	99.41291	43.993088	3.99097	101.3358	44.590931	27.929029	100.773788	44.2920095	15.9599995	101.054794	-69.7782295	13.5922465	97.771026
-42.744373	9.7487	98.977493	-12.773042	14.6957	99.445984	43.965714	3.94556	101.373055	44.558346	27.893929	100.808846	44.26203	15.9197445	101.0909505	-69.808114	13.4716555	97.8010175
-42.847488	10.232783	99.021156	-12.808127	14.621732	99.4767	43.941261	3.906003	101.402878	44.533821	27.856504	100.84919	44.237541	15.8812535	101.126034	-69.853795	13.3622105	97.827366
-42.917355	10.7064	99.064377	-12.85532	14.529011	99.5289	43.911762	3.87306	101.433311	44.489513	27.820278	100.894783	44.2006375	15.846669	101.164047	-69.9112775	13.211353	97.893753
-42.959713	11.142677	99.125519	-12.893517	14.464815	99.575104	43.877716	3.85008	101.47374	44.439289	27.795637	100.962318	44.1585025	15.8228585	101.218029	-69.9455365	13.1067715	97.932179
-42.940277	11.5653	99.152847	-12.952895	14.406453	99.614922	43.83857	3.833541	101.527824	44.396297	27.7929	101.029419	44.1174335	15.8132205	101.2786215	-70.0232235	12.9996855	97.9512225
-42.863827	12.173923	99.218727	-13.034584	14.350702	99.686539	43.772579	3.839895	101.580986	44.323807	27.807158	101.101807	44.048193	15.8235265	101.3413965	-70.117361	12.8778775	98.0316815
-42.756046	12.592241	99.261871	-13.10692	14.327684	99.71946	43.736408	3.854857	101.597305	44.263805	27.83115	101.129356	44.0001065	15.8430035	101.3633305	-70.2139465	12.8123645	98.0755895
-42.599911	12.99065	99.302666	-13.142724	14.296277	99.740944	43.707352	3.870413	101.600266	44.215908	27.854446	101.144386	43.96163	15.8624295	101.372326	-70.247078	12.7301245	98.109562
-42.402874	13.429755	99.290604	-13.176685	14.272545	99.74498	43.678398	3.882227	101.597664	44.161808	27.869406	101.157967	43.920103	15.8758165	101.3778155	-70.273473	12.6692735	98.1121445
-42.185249	13.89202	99.296349	-13.216201	14.240461	99.741798	43.66317	3.885171	101.591339	44.12928	27.876877	101.16938	43.896225	15.881024	101.3803595	-70.328627	12.599898	98.1032365
-41.936882	14.284918	99.288818	-13.237011	14.218238	99.747383	43.651798	3.883941	101.593628	44.108826	27.881983	101.18219	43.880312	15.882962	101.387909	-70.354334	12.553514	98.106857
-41.653702	14.671199	99.318024	-13.232471	14.184787	99.762703	43.64706	3.896373	101.623322	44.091904	27.890471	101.215599	43.869482	15.893422	101.4194605	-70.334424	12.476152	98.1059455
-41.22617	15.184574	99.362442	-13.246724	14.160048	99.825867	43.665356	3.919433	101.730392	44.067497	27.917141	101.270615	43.8664265	15.918287	101.5005035	-70.3598745	12.401809	98.1512305
-40.905468	15.460986	99.407982	-13.260996	14.154834	99.872093	43.684658	3.941514	101.828743	44.041843	27.943712	101.302399	43.8632505	15.942613	101.565571	-70.3852425	12.367055	98.178615
-40.564739	15.758144	99.42202	-13.277175	14.133656	99.906296	43.70052	3.961298	101.928802	44.01371	27.958744	101.323357	43.857115	15.960021	101.6260795	-70.411465	12.307291	98.1865125
-40.101379	16.062847	99.437401	-13.289219	14.105138	99.946503	43.70731	3.96454	102.04332	43.992035	27.947166	101.333305	43.8496725	15.955853	101.6883125	-70.4281105	12.254423	98.2046935
-39.685806	16.37501	99.415848	-13.303126	14.059705	99.981003	43.714252	3.951182	102.176842	43.971077	27.912436	101.368454	43.8426645	15.931809	101.772648	-70.4489165	12.187601	98.189358
-39.171806	16.665831	99.362068	-13.32496	14.018576	100.01973	43.719994	3.922078	102.346016	43.953636	27.850973	101.439201	43.836815	15.8865255	101.8926085	-70.486735	12.1506265	98.1468515
-38.672958	16.980543	99.399124	-13.35041	13.939506	100.077507	43.71524	3.87343	102.549316	43.943893	27.788052	101.553322	43.8295665	15.830741	102.051319	-70.5303865	12.048271	98.103695
-37.974728	17.347034	99.419708	-13.384808	13.808878	100.202644	43.730042	3.788229	102.882576	43.938793	27.681198	101.774857	43.8344175	15.7347135	102.3287165	-70.6040335	11.8830425	98.0765715
-37.471054	17.579123	99.439445	-13.419576	13.729291	100.292923	43.752121	3.730436	103.092148	43.923882	27.607595	101.932457	43.8380015	15.6690155	102.5123025	-70.6771535	11.7895665	98.0735435
-36.902088	17.836987	99.487396	-13.438977	13.655801	100.375748	43.770744	3.671491	103.293373	43.911304	27.542894	102.069382	43.841024	15.6071925	102.6813775	-70.718978	11.7044095	98.0701185
-36.308407	18.116404	99.476082	-13.438251	13.59809	100.450302	43.795288	3.630854	103.464172	43.901367	27.497318	102.190804	43.8483275	15.564086	102.827488	-70.7248295	11.632094	98.073116
-35.690445	18.422371	99.516052	-13.435689	13.556086	100.511742	43.815258	3.604808	103.625488	43.886673	27.46483	102.313553	43.8509655	15.534819	102.9695205	-70.7223435	11.577353	98.0539635
-35.061527	18.735802	99.538177	-13.459185	13.4878	100.579491	43.835247	3.594961	103.776192	43.865513	27.442884	102.442787	43.85038	15.5189225	103.1094895	-70.76875	11.4566775	98.0494925
-34.495674	19.037598	99.578514	-13.470849	13.467863	100.64843	43.853615	3.616832	103.923141	43.86322	27.454353	102.589394	43.8584175	15.5355925	103.2562675	-70.8001155	11.4001335	98.0405925
-33.614811	19.488049	99.651054	-13.486632	13.449657	100.775764	43.882854	3.671065	104.10688	43.866467	27.516869	102.805222	43.8746605	15.593967	103.456051	-70.8479245	11.305347	98.095477
-32.910805	19.861242	99.687233	-13.483349	13.458479	100.848129	43.897255	3.724625	104.218018	43.865452	27.582323	102.939537	43.8813535	15.653474	103.5787775	-70.8480515	11.263484	98.1174805
-32.305191	20.224913	99.76825	-13.496997	13.472652	100.927505	43.909409	3.792258	104.322746	43.870922	27.653057	103.065704	43.8901655	15.7226575	103.694225	-70.8841595	11.2226465	98.160785
-31.570423	20.623981	99.817436	-13.498777	13.495886	101.000175	43.916531	3.852242	104.412949	43.878384	27.71591	103.169968	43.8974575	15.784076	103.7914585	-70.8950115	11.207696	98.2088915
-30.948009	21.010752	99.875359	-13.512543	13.492139	101.048233	43.920078	3.892069	104.488159	43.873676	27.770582	103.271507	43.896877	15.8313255	103.879833	-70.921963	11.1529525	98.216633
-30.299524	21.350885	99.916138	-13.536988	13.483418	101.095406	43.913311	3.91499	104.548347	43.861431	27.792347	103.347076	43.887371	15.8536685	103.9477115	-70.961347	11.1131675	98.2431005
-29.623556	21.688307	99.947983	-13.556465	13.464664	101.129196	43.897247	3.90449	104.598656	43.853142	27.787149	103.403351	43.8751945	15.8458195	104.0010035	-70.9881245	11.0835085	98.2573885
-28.573566	22.277256	99.948021	-13.603616	13.408509	101.150879	43.866322	3.86234	104.673264	43.823494	27.761374	103.480042	43.844908	15.811857	104.076653	-71.05214	11.005161	98.225105
-27.806299	22.664986	99.927452	-13.631453	13.354649	101.157257	43.856102	3.839745	104.724106	43.797981	27.748636	103.53614	43.8270415	15.7941905	104.130123	-71.0899475	10.9151075	98.184391
-27.149099	23.047325	99.914772	-13.669106	13.281296	101.159813	43.846889	3.817096	104.760529	43.770634	27.739794	103.571342	43.8087615	15.778445	104.1659355	-71.1469735	10.784147	98.1536905
-26.485085	23.391344	99.915482	-13.694882	13.228538	101.165878	43.846794	3.798407	104.773399	43.751083	27.73399	103.579651	43.7989385	15.7661985	104.176525	-71.1887025	10.6908775	98.155231
-25.697712	23.782499	99.90136	-13.700885	13.162771	101.154945	43.841732	3.785179	104.790237	43.726204	27.727425	103.576492	43.783968	15.756302	104.1833645	-71.185738	10.56924	98.1265255
-25.06189	24.193064	99.909691	-13.704936	13.10741	101.155914	43.84877	3.776855	104.805634	43.707695	27.720806	103.582703	43.7782325	15.7488305	104.1941685	-71.1881045	10.4659895	98.1176595
-24.226879	24.61311	99.884262	-13.712011	13.051888	101.159927	43.863792	3.762991	104.822388	43.694935	27.721592	103.59758	43.7793635	15.7422915	104.209984	-71.2033855	10.3614845	98.10987
-23.216299	25.211647	99.924385	-13.712414	12.991031	101.186821	43.902733	3.734294	104.848061	43.700008	27.716091	103.625534	43.8013705	15.7251925	104.2367975	-71.2261985	10.2568695	98.1368445
-22.464369	25.601479	99.934578	-13.643787	12.891285	101.189629	43.939362	3.704841	104.837975	43.713009	27.69162	103.657784	43.8261855	15.6982305	104.2478795	-71.1137595	10.0843395	98.1313785
-21.65921	26.036983	99.948792	-13.614972	12.831031	101.202141	43.963871	3.65513	104.824982	43.729912	27.649736	103.705261	43.8468915	15.652433	104.2651215	-71.0768355	10.009629	98.1391605
-20.871738	26.478458	100.014984	-13.565601	12.762234	101.219215	43.996109	3.601224	104.816696	43.75845	27.59498	103.761963	43.8772795	15.598102	104.2893295	-71.0084815	9.926366	98.1491005
-20.082806	26.925817	100.095764	-13.527386	12.706166	101.249779	44.028748	3.545472	104.813454	43.790604	27.526192	103.870377	43.909676	15.535832	104.3419155	-70.964448	9.8765	98.1576425
-19.297382	27.343092	100.198273	-13.460536	12.651656	101.305389	44.070034	3.489582	104.828728	43.845337	27.47069	104.016937	43.9576855	15.480136	104.4228325	-70.8787575	9.823176	98.1879455
-18.499424	27.747627	100.318993	-13.412051	12.613052	101.364136	44.118034	3.43073	104.862526	43.922325	27.434917	104.182686	44.0201795	15.4328235	104.522606	-70.8442815	9.7932805	98.205666
-17.244823	28.396803	100.531296	-13.344039	12.593079	101.439941	44.193462	3.364379	104.898155	44.07629	27.394781	104.422783	44.134876	15.37958	104.660469	-70.822954	9.806578	98.219413
-16.376633	28.832096	100.661148	-13.288322	12.57023	101.473618	44.236385	3.340601	104.888657	44.160007	27.374664	104.564583	44.198196	15.3576325	104.72662	-70.77484	9.7828275	98.220616
-15.589072	29.243383	100.802933	-13.248177	12.568172	101.491226	44.265881	3.33199	104.85717	44.25037	27.355232	104.680763	44.2581255	15.343611	104.7689665	-70.7544795	9.792733	98.2134855
-14.783603	29.596642	100.91349	-13.212815	12.595476	101.480118	44.294064	3.330108	104.812309	44.32375	27.35158	104.787491	44.308907	15.340844	104.7999	-70.734537	9.850108	98.160336
-13.935341	29.959414	101.027359	-13.186179	12.624746	101.470772	44.327045	3.327726	104.759537	44.395882	27.350803	104.85778	44.3614635	15.3392645	104.8086585	-70.7338215	9.9102275	98.1328855
-13.104046	30.305164	101.137627	-13.141131	12.658141	101.468597	44.34901	3.338213	104.707047	44.446663	27.342329	104.923416	44.3978365	15.340271	104.8152315	-70.6800985	9.976011	98.1219625
-12.199317	30.61797	101.232979	-13.10816	12.701258	101.461494	44.369595	3.356826	104.668655	44.489052	27.329754	104.996124	44.4293235	15.34329	104.8323895	-70.6456435	10.059226	98.0905985
-11.014314	31.020414	101.378288	-13.09567	12.751932	101.440773	44.410645	3.374128	104.622414	44.544373	27.338085	105.105362	44.477509	15.3561065	104.863888	-70.668849	10.1477575	98.017658
-10.185601	31.163782	101.444244	-13.068706	12.782161	101.417328	44.4389	3.385799	104.599258	44.591824	27.355373	105.157326	44.515362	15.370586	104.878292	-70.652774	10.193736	97.956364
-9.368397	31.313211	101.501633	-13.052257	12.79735	101.406433	44.464336	3.397922	104.575134	44.62315	27.366852	105.207947	44.543743	15.382387	104.8915405	-70.648257	10.212313	97.9213255
-8.47724	31.436119	101.554108	-13.02588	12.818578	101.404068	44.4953	3.402692	104.553482	44.651859	27.364605	105.232796	44.5735795	15.3836485	104.893139	-70.6253395	10.2535075	97.914997
-7.662333	31.487602	101.602379	-12.984724	12.822521	101.409958	44.530468	3.392551	104.536644	44.691845	27.350595	105.233856	44.6111565	15.371573	104.88525	-70.5806045	10.273469	97.934666
-6.883796	31.493292	101.645256	-12.936672	12.827887	101.400879	44.584042	3.366294	104.507736	44.737461	27.322805	105.225739	44.6607515	15.3445495	104.8667375	-70.5340955	10.3112245	97.9350205
-6.091918	31.446236	101.636841	-12.895772	12.821749	101.395157	44.633694	3.326587	104.479858	44.78899	27.271923	105.20723	44.711342	15.299255	104.843544	-70.502886	10.344243	97.94677
-4.893847	31.207546	101.638748	-12.817301	12.780931	101.383171	44.718857	3.232686	104.415977	44.875984	27.176889	105.174889	44.7974205	15.2047875	104.795433	-70.4320225	10.3570745	97.970909
-4.043986	31.027174	101.636757	-12.734755	12.749517	101.372147	44.779308	3.161315	104.374901	44.936146	27.09898	105.146492	44.857727	15.1301475	104.7606965	-70.327237	10.3688865	97.9835975
-3.271507	30.763927	101.640724	-12.675582	12.716434	101.36554	44.84927	3.082896	104.348602	45.014965	27.020132	105.120972	44.9321175	15.051514	104.734787	-70.2832815	10.381354	97.996293
-2.483983	30.472857	101.651001	-12.585658	12.672114	101.37149	44.906937	3.003023	104.326973	45.080837	26.940081	105.112694	44.993887	14.971552	104.7198335	-70.165203	10.372676	98.0231465
-1.779574	30.210899	101.652588	-12.521188	12.643278	101.375427	44.970631	2.910475	104.30764	45.167053	26.853725	105.101501	45.068842	14.8821	104.7045705	-70.111218	10.404456	98.0462835
-1.046701	29.81447	101.630257	-12.448003	12.602904	101.350739	45.024944	2.827105	104.283607	45.242538	26.779873	105.081192	45.133741	14.803489	104.6823995	-70.029747	10.402319	98.0190785
-0.314153	29.336226	101.593018	-12.398472	12.573388	101.331017	45.079163	2.749723	104.249977	45.311729	26.701939	105.058228	45.195446	14.725831	104.6541025	-69.99239	10.420945	98.0079315
0.76636	28.588486	101.551628	-12.337297	12.535648	101.308907	45.157059	2.684161	104.221901	45.371178	26.646852	105.026749	45.2641185	14.6655065	104.624325	-69.9387125	10.4057895	97.993489
1.438404	28.030449	101.539085	-12.291774	12.519258	101.308617	45.178436	2.6771	104.252151	45.425159	26.644087	104.996323	45.3017975	14.6605935	104.624237	-69.8853455	10.3779225	97.992997
2.078679	27.493059	101.511673	-12.256289	12.522144	101.319756	45.266411	2.662983	104.223358	45.451584	26.658096	104.972397	45.3589975	14.6605395	104.5978775	-69.8715755	10.3837485	98.0416345
2.701699	26.882183	101.471222	-12.212639	12.54482	101.32444	45.286098	2.676576	104.24762	45.476868	26.670164	104.929352	45.381483	14.67337	104.588486	-69.806761	10.41627	98.060394
3.333142	26.213356	101.417419	-12.179232	12.549935	101.324226	45.375286	2.654181	104.219803	45.523235	26.670858	104.857788	45.4492605	14.6625195	104.5387955	-69.8077245	10.4373505	98.1096565
3.961215	25.502068	101.358727	-12.12989	12.542219	101.328644	45.392166	2.651207	104.248337	45.555836	26.659315	104.80069	45.474001	14.655261	104.5245135	-69.733781	10.429177	98.1327745
4.546449	24.752478	101.331078	-12.089992	12.540589	101.329849	45.478024	2.60617	104.222	45.608822	26.625538	104.743729	45.543423	14.615854	104.4828645	-69.723407	10.465324	98.1768335
5.348739	23.594023	101.243797	-11.998272	12.495618	101.351143	45.537685	2.523258	104.237511	45.697899	26.551613	104.655899	45.617792	14.5374355	104.446705	-69.614336	10.4538005	98.255581
5.863168	22.747875	101.197601	-11.972415	12.478074	101.362869	45.575016	2.456696	104.249641	45.757637	26.476484	104.599251	45.6663265	14.46659	104.424446	-69.6111565	10.489558	98.301292
6.379769	21.829302	101.139603	-11.933702	12.445724	101.368401	45.605083	2.391849	104.270874	45.816643	26.390373	104.531822	45.710863	14.391111	104.401348	-69.578267	10.500337	98.335454
6.835663	20.930178	101.108742	-11.89299	12.420728	101.382866	45.643883	2.324927	104.29171	45.86734	26.289459	104.471222	45.7556115	14.307193	104.381466	-69.5415915	10.534263	98.384266
7.27541	20.039637	101.093117	-11.865185	12.391	101.423325	45.674629	2.267505	104.32309	45.912167	26.176882	104.418793	45.793398	14.2221935	104.3709415	-69.523768	10.5598065	98.4757085
7.661674	19.097994	101.088081	-11.834216	12.369821	101.470947	45.698875	2.209935	104.372765	45.960457	26.066944	104.372574	45.829666	14.1384395	104.3726695	-69.498098	10.6012025	98.5692245
8.050889	18.143614	101.111481	-11.789287	12.337008	101.523209	45.719807	2.170318	104.44677	45.997574	25.968409	104.361557	45.8586905	14.0693635	104.4041635	-69.4372645	10.6046525	98.6422545
8.566208	16.664328	101.168228	-11.771865	12.256546	101.611397	45.769238	2.121806	104.564713	46.029316	25.84709	104.372658	45.899277	13.984448	104.4686855	-69.443007	10.528644	98.7541085
8.927606	15.705103	101.189613	-11.735641	12.225594	101.649857	45.807327	2.097824	104.648628	46.062126	25.78966	104.393684	45.9347265	13.943742	104.521156	-69.4060085	10.507446	98.778558
9.245377	14.748767	101.196121	-11.697462	12.178761	101.645508	45.839821	2.069026	104.719505	46.091362	25.736719	104.431656	45.9655915	13.9028725	104.5755805	-69.3605155	10.4546495	98.7154355
9.586202	13.778283	101.182365	-11.672215	12.143951	101.609711	45.876236	2.027775	104.778763	46.131767	25.687439	104.479874	46.0040015	13.857607	104.6293185	-69.3484315	10.430295	98.5901035
9.875868	12.76861	101.146614	-11.642867	12.111998	101.536964	45.909084	1.976385	104.813698	46.166878	25.638664	104.519821	46.037981	13.8075245	104.6667595	-69.323715	10.4164715	98.4071685
10.177992	11.790423	101.082626	-11.619667	12.080509	101.435493	45.926559	1.923225	104.803429	46.202076	25.580507	104.554222	46.0643175	13.751866	104.6788255	-69.3036515	10.409152	98.1921605
10.408226	10.859682	100.987259	-11.604242	12.078348	101.331161	45.938679	1.88156	104.771019	46.231003	25.534159	104.554245	46.084841	13.7078595	104.662632	-69.293325	10.4488365	97.99969
10.750539	9.394927	100.829956	-11.582844	12.081416	101.167915	45.949329	1.833195	104.671951	46.254158	25.477606	104.556122	46.1017435	13.6554005	104.6140365	-69.2674315	10.5074315	97.7217935
10.941563	8.388329	100.726524	-11.580856	12.121345	101.046516	45.934105	1.791992	104.604027	46.269897	25.448895	104.546967	46.102001	13.6204435	104.575497	-69.263713	10.6222465	97.517535
11.13034	7.433988	100.600159	-11.563296	12.167051	100.949394	45.919025	1.7491	104.51683	46.282791	25.417027	104.534576	46.100908	13.5830635	104.525703	-69.2275	10.7510385	97.373085
11.259021	6.491465	100.470245	-11.54978	12.198857	100.809753	45.911152	1.692993	104.435768	46.318943	25.365234	104.546486	46.1150475	13.5291135	104.491127	-69.2146075	10.8686005	97.128379
11.377156	5.49706	100.296783	-11.5425	12.218804	100.623177	45.901154	1.607432	104.388794	46.363216	25.291956	104.56424	46.132185	13.449694	104.476517	-69.217185	10.987914	96.769837
11.462857	4.436454	100.12603	-11.5434	12.231045	100.427078	45.878677	1.507514	104.346237	46.396912	25.190037	104.569832	46.1377945	13.3487755	104.4580345	-69.2245945	11.1133145	96.3961215
11.513601	3.394588	99.970299	-11.531893	12.246338	100.201286	45.836845	1.437393	104.343185	46.430115	25.095177	104.59713	46.13348	13.266285	104.4701575	-69.197266	11.226391	95.9324145
11.557026	1.888997	99.669922	-11.502719	12.262574	99.857536	45.884872	1.311938	104.257454	46.485561	25.008186	104.614655	46.1852165	13.160062	104.4360545	-69.1906545	11.365086	95.2790175
11.543236	0.802596	99.437767	-11.471501	12.266937	99.611404	45.903336	1.255408	104.219971	46.51738	24.957935	104.585442	46.210358	13.1066715	104.4027065	-69.15336	11.4272025	94.8201015
11.480829	-0.312465	99.230888	-11.425639	12.274636	99.380234	45.905724	1.233414	104.175529	46.531982	24.91876	104.525436	46.218853	13.076087	104.3504825	-69.070131	11.473185	94.4099855
11.390896	-1.396605	99.027512	-11.370893	12.278905	99.158218	45.97118	1.195809	104.071274	46.561802	24.881788	104.443619	46.266491	13.0387985	104.2574465	-69.008277	11.5190115	94.0589895
11.227272	-2.476351	98.823952	-11.311889	12.276546	98.937187	46.004585	1.151004	103.987267	46.588558	24.847801	104.317024	46.2965715	12.9994025	104.1521455	-68.9203495	11.5536895	93.7222285
11.048772	-3.601929	98.635406	-11.24397	12.284942	98.701241	46.029755	1.126025	103.889145	46.604431	24.807354	104.158737	46.317093	12.9666895	104.023941	-68.805033	11.6031945	93.378541
10.8056	-4.736789	98.457512	-11.193117	12.297361	98.454659	46.021248	1.111763	103.825912	46.608917	24.77331	103.965286	46.3150825	12.9425365	103.895599	-68.7013165	11.6521855	93.013719
10.360798	-6.383371	98.210236	-11.116452	12.35945	98.08284	46.076248	1.093203	103.636742	46.587429	24.771095	103.60273	46.3318385	12.932149	103.619736	-68.5647425	11.786751	92.545944
9.980886	-7.452299	98.056335	-11.074533	12.394692	97.886658	46.084946	1.118491	103.53537	46.558956	24.805387	103.377899	46.321951	12.961939	103.4566345	-68.471017	11.827445	92.3166815
9.548018	-8.528627	97.959793	-11.058324	12.444465	97.695625	46.088474	1.161943	103.460014	46.533718	24.857443	103.15226	46.311096	13.009693	103.306137	-68.427744	11.879237	92.085113
9.080723	-9.590944	97.902092	-11.055578	12.486414	97.512009	46.085075	1.212636	103.407494	46.468796	24.92474	102.918556	46.2769355	13.068688	103.163025	-68.3880915	11.90414	91.860993
8.552784	-10.585857	97.83477	-11.065376	12.54278	97.342148	46.080574	1.273027	103.348663	46.398621	24.980639	102.691376	46.2395975	13.126833	103.0200195	-68.3703495	11.958727	91.6642765
8.013446	-11.612822	97.777908	-11.090328	12.598145	97.178757	46.072922	1.331882	103.292427	46.33511	25.063824	102.444061	46.204016	13.197853	102.868244	-68.384672	11.998437	91.48927
7.384458	-12.604925	97.755157	-11.112799	12.63033	97.006859	46.057968	1.376507	103.213417	46.277653	25.132502	102.1819	46.1678105	13.2545045	102.6976585	-68.3934085	12.0061555	91.3160595
6.393645	-13.982965	97.60746	-11.158816	12.694128	96.749268	45.975296	1.449848	103.021393	46.176105	25.244656	101.794815	46.0757005	13.347252	102.408104	-68.3933325	12.041004	91.090432
5.676162	-14.863959	97.515106	-11.180332	12.733645	96.593025	45.878544	1.486871	102.861832	46.141903	25.310772	101.555824	46.0102235	13.3988215	102.208828	-68.3708875	12.0684685	90.977222
4.855422	-15.718081	97.439888	-11.214527	12.763559	96.441689	45.727295	1.52556	102.684608	46.119858	25.368319	101.33976	45.9235765	13.4469395	102.012184	-68.3526305	12.0801785	90.871194
4.039946	-16.502207	97.335625	-11.260203	12.784995	96.311287	45.53854	1.572271	102.481712	46.133278	25.425684	101.146088	45.835909	13.4989775	101.8139	-68.356315	12.0710125	90.808674
3.173196	-17.23687	97.212517	-11.337909	12.806259	96.192131	45.368366	1.602612	102.275871	46.147041	25.459078	101.020943	45.7577035	13.530845	101.648407	-68.4335215	12.081673	90.735855
2.244425	-17.948502	97.090233	-11.413401	12.841497	96.070007	45.204319	1.645548	102.11821	46.127724	25.495205	100.979736	45.6660215	13.5703765	101.548973	-68.4928235	12.1126175	90.591041
1.254558	-18.591228	97.00621	-11.516731	12.938253	95.972137	45.058056	1.712655	102.015579	46.070847	25.567596	100.973953	45.5644515	13.6401255	101.494766	-68.5979135	12.2363805	90.449508
-0.252014	-19.390125	96.867035	-11.700213	13.125822	95.862854	44.852718	1.828746	101.948944	45.972706	25.732056	100.982536	45.412712	13.780401	101.46574	-68.813138	12.471243	90.259968
-1.329567	-19.843266	96.729355	-11.838357	13.278715	95.802696	44.736198	1.877883	101.936981	45.87561	25.868406	101.026581	45.305904	13.8731445	101.481781	-68.982618	12.6842855	90.123611
-2.472375	-20.259525	96.63398	-11.972826	13.435856	95.769295	44.584278	1.917329	101.944778	45.840054	26.009178	101.089706	45.212166	13.9632535	101.517242	-69.157818	12.9084585	90.021348
-3.646988	-20.650543	96.56543	-12.114499	13.571112	95.797745	44.389172	1.94822	102.004745	45.924984	26.133755	101.081169	45.157078	14.0409875	101.542957	-69.386076	13.1012365	90.052533
-4.840431	-20.92935	96.530289	-12.24588	13.694854	95.873734	44.297226	1.918324	102.059784	46.124043	26.294523	101.02301	45.2106345	14.1064235	101.541397	-69.7023945	13.2832845	90.206071
-6.05198	-21.155399	96.594147	-12.329971	13.832871	95.975014	44.155674	1.949717	102.223587	46.055264	26.489622	101.298561	45.105469	14.2196695	101.761074	-69.765411	13.4460725	90.188954
-7.330795	-21.347099	96.686813	-12.385002	13.958377	96.109123	44.150848	1.954302	102.390381	45.883595	26.593887	101.603592	45.0172215	14.2740945	101.9969865	-69.7872255	13.6426595	90.2212595
-9.230929	-21.523922	96.75074	-12.453588	14.131108	96.221184	44.069809	1.971883	102.614738	45.747791	26.547375	101.722145	44.9088	14.259629	102.1684415	-69.815976	14.002587	90.2739265
-10.505806	-21.577539	96.734734	-12.457913	14.217715	96.221558	44.053371	1.960013	102.611336	45.696686	26.466509	101.664581	44.8750285	14.213261	102.1379585	-69.7908545	14.222169	90.3051575
-11.895035	-21.589037	96.811928	-12.459493	14.297612	96.185631	44.013222	1.934657	102.593399	45.697536	26.408922	101.552429	44.855379	14.1717895	102.072914	-69.774365	14.4234345	90.298348
-13.235624	-21.553637	96.965424	-12.417337	14.374402	96.173836	44.012257	1.904449	102.570129	45.703854	26.396835	101.45948	44.8580555	14.150642	102.0148045	-69.6927295	14.598162	90.3328675
-14.561097	-21.446417	97.159958	-12.383726	14.410006	96.220108	44.035114	1.90807	102.58226	45.71022	26.43117	101.419136	44.872667	14.16962	102.000698	-69.640119	14.650392	90.439518
-15.973478	-21.298418	97.418518	-12.35303	14.439016	96.294548	44.049114	1.916691	102.675735	45.731117	26.474878	101.41584	44.8901155	14.1957845	102.0457875	-69.5961755	14.6822475	90.5433085
-17.335857	-21.102901	97.654305	-12.343822	14.442205	96.396927	44.065155	1.910032	102.798203	45.743656	26.497042	101.466431	44.9044055	14.203537	102.132317	-69.5920495	14.680873	90.661537
-19.455509	-20.662884	97.889008	-12.353129	14.426621	96.546257	44.062035	1.844554	103.001549	45.698181	26.500067	101.612869	44.880108	14.1723105	102.307209	-69.586366	14.6809315	90.785305
-20.888107	-20.27253	97.918518	-12.383426	14.400832	96.606857	44.015018	1.737338	103.121948	45.655506	26.465401	101.736977	44.835262	14.1013695	102.4294625	-69.602114	14.7002945	90.7842515
-22.347191	-19.847137	97.852844	-12.435735	14.365201	96.656403	43.94014	1.634322	103.202972	45.638771	26.396551	101.826599	44.7894555	14.0154365	102.5147855	-69.6609255	14.7149655	90.7980205
-23.804968	-19.295219	97.685532	-12.483493	14.340594	96.684875	43.865597	1.549983	103.255318	45.607861	26.333534	101.915596	44.736729	13.9417585	102.585457	-69.703715	14.7394295	90.784293
-25.296106	-18.663368	97.565918	-12.535511	14.360712	96.707878	43.788689	1.505089	103.304565	45.533272	26.288378	102.03894	44.6609805	13.8967335	102.6717525	-69.7320025	14.8246905	90.7440035
-26.787132	-17.954346	97.474495	-12.604306	14.428451	96.753075	43.691154	1.532684	103.384415	45.471157	26.294735	102.1194	44.5811555	13.9137095	102.7519075	-69.7897675	14.9431925	90.7542425
-28.288729	-17.135801	97.381615	-12.643094	14.513895	96.821655	43.632645	1.589886	103.427208	45.424603	26.357538	102.170479	44.528624	13.973712	102.7988435	-69.814812	15.054078	90.8444665
-30.521572	-15.769039	97.321793	-12.695811	14.692198	96.922592	43.63303	1.732954	103.453651	45.343201	26.523119	102.236595	44.4881155	14.1280365	102.845123	-69.8797375	15.2563595	91.000061
-32.021843	-14.77463	97.263588	-12.714632	14.809166	96.996078	43.630035	1.865427	103.493095	45.3018	26.593351	102.265945	44.4659175	14.229389	102.87952	-69.8951815	15.388943	91.112636
-33.530621	-13.694943	97.173157	-12.713938	14.919907	97.044258	43.631805	1.978532	103.541306	45.270592	26.697096	102.320694	44.4511985	14.337814	102.931	-69.8790745	15.502	91.157516
-35.013466	-12.545274	97.026596	-12.738076	14.993198	97.106651	43.625374	2.059256	103.588547	45.284389	26.790281	102.37365	44.4548815	14.4247685	102.9810985	-69.9310335	15.5616275	91.2322035
-36.490822	-11.315576	96.847916	-12.755516	15.038748	97.158356	43.598877	2.10276	103.615868	45.282345	26.868885	102.43634	44.440611	14.4858225	103.026104	-69.951643	15.5916735	91.290608
-38.050835	-10.03434	96.685738	-12.806049	15.072934	97.208557	43.551529	2.114937	103.635475	45.28944	26.909283	102.504768	44.4204845	14.51211	103.0701215	-70.0325825	15.633758	91.3469925
-39.56588	-8.664454	96.500877	-12.856993	15.094302	97.272644	43.496807	2.115747	103.642097	45.290833	26.925146	102.562241	44.39382	14.5204465	103.102169	-70.107806	15.6681575	91.443119
-41.892487	-6.492456	96.29129	-12.936104	15.109162	97.364166	43.409016	2.129707	103.626839	45.297688	26.952017	102.621445	44.353352	14.540862	103.124142	-70.22556	15.677462	91.60419
-43.402527	-4.969428	96.104721	-12.995627	15.130515	97.425095	43.36504	2.159864	103.59832	45.311344	26.992601	102.63945	44.338192	14.5762325	103.118885	-70.329446	15.6847975	91.731305
-44.917458	-3.361016	95.985336	-13.027993	15.152255	97.479141	43.326031	2.206753	103.567947	45.316429	27.045971	102.674843	44.32123	14.626362	103.121395	-70.377216	15.678148	91.836887
-46.425564	-1.719879	95.889511	-13.045743	15.177613	97.555298	43.305538	2.247319	103.524521	45.347679	27.10697	102.697411	44.3266085	14.6771445	103.110966	-70.4180945	15.6780815	91.99963
-47.930904	-0.005346	95.83036	-13.03318	15.203821	97.661743	43.295036	2.282102	103.471497	45.392525	27.161711	102.736008	44.3437805	14.7219065	103.1037525	-70.4101405	15.6857355	92.2197335
-49.430489	1.757121	95.818794	-13.049107	15.264935	97.777382	43.272617	2.31803	103.430321	45.42445	27.19949	102.777756	44.3485335	14.75876	103.1040385	-70.4467475	15.77111	92.4507255
-50.922115	3.589627	95.81398	-13.057118	15.280366	97.919472	43.249512	2.360426	103.383621	45.448132	27.240334	102.819778	44.348822	14.80038	103.1016995	-70.463058	15.760352	92.7372445
-52.104401	6.15772	96.099586	-13.101896	15.308968	98.104897	43.21941	2.427636	103.298607	45.454487	27.332745	102.927338	44.3369485	14.8801905	103.1129725	-70.5407405	15.7377455	93.0968215
-51.915222	7.701562	96.01638	-13.123347	15.336408	98.200134	43.198658	2.473388	103.262238	45.454674	27.399046	102.981201	44.326666	14.936217	103.1217195	-70.57336	15.736599	93.2785485
-51.84124	9.336099	96.107452	-13.150759	15.402929	98.279221	43.183128	2.524544	103.229019	45.432869	27.454868	103.02285	44.3079985	14.989706	103.1259345	-70.6095165	15.816152	93.4325075
-51.749645	11.070664	96.103241	-13.18036	15.47943	98.330956	43.141468	2.610731	103.22081	45.395817	27.499929	103.072632	44.2686425	15.05533	103.146721	-70.6293625	15.90353	93.515191
-51.644825	12.720683	96.167732	-13.206656	15.557366	98.388664	43.141155	2.700749	103.196846	45.369419	27.58149	103.09861	44.255287	15.1411195	103.147728	-70.668599	15.9736125	93.6296
-51.515739	14.449379	96.205345	-13.22567	15.654143	98.442787	43.143417	2.7976	103.19223	45.334454	27.704508	103.117264	44.2389355	15.251054	103.154747	-70.6902755	16.057232	93.730827
-51.42305	16.118769	96.276627	-13.274646	15.733459	98.500381	43.176384	2.874837	103.174805	45.298378	27.804598	103.151688	44.237381	15.3397175	103.1632465	-70.786673	16.1272005	93.8375155
-51.27594	18.697405	96.379646	-13.337061	15.841478	98.602028	43.167652	2.984227	103.185081	45.306923	27.933058	103.134247	44.2372875	15.4586425	103.159664	-70.9114095	16.2243135	94.044392
-51.151104	20.366198	96.466194	-13.373263	15.896419	98.659393	43.118439	3.04961	103.20356	45.27993	27.976122	103.153969	44.1991845	15.512866	103.1787645	-70.9457105	16.279972	94.1400215
-51.041149	22.119211	96.561531	-13.39978	15.929897	98.692276	43.110958	3.083983	103.166199	45.234222	27.984306	103.172745	44.17259	15.5341445	103.169472	-70.97215	16.3256495	94.21508
-50.914528	23.763475	96.633682	-13.431096	15.95734	98.707382	43.095928	3.101208	103.086899	45.192184	27.937252	103.175034	44.144056	15.51923	103.1309665	-71.006248	16.39545	94.2837975
-50.765556	25.45079	96.748802	-13.471723	15.990961	98.713646	43.068695	3.097263	102.993248	45.144978	27.946573	103.194092	44.1068365	15.521918	103.09367	-71.0502825	16.460004	94.333622
-50.63802	27.143421	96.854279	-13.50075	16.01552	98.724785	43.030495	3.098292	102.911293	45.108459	27.942762	103.214966	44.069477	15.520527	103.0631295	-71.070977	16.510513	94.3864405
-50.497532	28.777992	96.97538	-13.535707	16.039629	98.757805	42.997368	3.104077	102.841843	45.069717	27.950203	103.257538	44.0335425	15.52714	103.0496905	-71.1049565	16.552118	94.4659195
-50.263439	31.282923	97.265335	-13.612397	16.083733	98.837593	42.964642	3.137281	102.777779	45.014282	27.989832	103.331612	43.989462	15.5635565	103.0546955	-71.214256	16.6039095	94.6204905
-50.115211	32.885029	97.446838	-13.663876	16.129152	98.902992	42.942764	3.170334	102.743301	44.953079	28.06743	103.384483	43.9479215	15.618882	103.063892	-71.2756735	16.639422	94.742092
-49.911682	34.505665	97.673515	-13.697799	16.159349	98.948738	42.929726	3.21337	102.721474	44.902855	28.105944	103.406929	43.9162905	15.659657	103.0642015	-71.3118885	16.659041	94.8332745
-49.727119	36.043568	97.814484	-13.770598	16.232079	98.998756	42.960213	3.247619	102.675476	44.839142	28.141207	103.425041	43.8996775	15.694413	103.0502585	-71.4408735	16.769745	94.9472535
-49.536179	37.633236	97.938919	-13.758665	16.236654	99.011292	42.931789	3.295813	102.681305	44.742332	28.159206	103.44294	43.8370605	15.7275095	103.0621225	-71.3543905	16.7457985	94.9604615
-49.332329	39.116505	98.095406	-13.76746	16.263723	99.034157	42.97633	3.315783	102.646301	44.635582	28.146246	103.460838	43.805956	15.7310145	103.0535695	-71.340876	16.7964315	95.0147445
-49.110279	40.588093	98.249626	-13.769446	16.276281	99.063934	42.958183	3.355228	102.675316	44.571259	28.127258	103.490982	43.764721	15.741243	103.083149	-71.303613	16.811319	95.044719
-48.114212	41.210945	98.353622	-13.74311	16.280464	99.103752	42.972679	3.363099	102.719101	44.510887	28.12014	103.584335	43.741783	15.7416195	103.151718	-71.228003	16.8193085	95.055786
-47.175716	41.021252	98.494843	-13.74206	16.255054	99.133369	42.986435	3.363209	102.744209	44.485275	28.12928	103.639915	43.735855	15.7462445	103.192062	-71.219975	16.7638635	95.074676
-46.230896	40.835308	98.479568	-13.746773	16.246281	99.14727	42.994652	3.372431	102.759109	44.461334	28.156519	103.670677	43.727993	15.764475	103.214893	-71.221539	16.728087	95.079647
-45.412437	40.603092	98.507652	-13.763699	16.248283	99.163109	42.97504	3.395549	102.754715	44.420666	28.192537	103.664841	43.697853	15.794043	103.209778	-71.225251	16.702523	95.11644
-44.586258	40.294483	98.493019	-13.789298	16.251951	99.18058	42.938812	3.426216	102.76387	44.362282	28.223145	103.644714	43.650547	15.8246805	103.204292	-71.229143	16.6792215	95.156868
-43.659462	39.936207	98.514381	-13.830812	16.261288	99.206772	42.902035	3.451027	102.80616	44.294174	28.249847	103.646156	43.5981045	15.850437	103.226158	-71.2597285	16.672139	95.187386
-42.846924	39.581837	98.535538	-13.895893	16.273958	99.251457	42.860962	3.468386	102.886261	44.227123	28.283552	103.674057	43.5440425	15.875969	103.280159	-71.3358285	16.671947	95.222755
-41.730179	38.993282	98.50029	-14.020737	16.2719	99.313759	42.811081	3.484085	103.039505	44.11142	28.308994	103.781128	43.4612505	15.8965395	103.4103165	-71.5027245	16.6472605	95.2172015
-40.86755	38.52594	98.469643	-14.093961	16.25675	99.362007	42.784492	3.491802	103.165688	44.031067	28.30117	103.863487	43.4077795	15.896486	103.5145875	-71.5957015	16.617014	95.2094265
-40.113914	38.077869	98.468529	-14.166252	16.26758	99.40712	42.756191	3.505907	103.290771	43.946472	28.304979	103.944862	43.3513315	15.905443	103.6178165	-71.6838355	16.629717	95.1964235
-39.416824	37.617908	98.428612	-14.233076	16.265942	99.455055	42.72633	3.529569	103.418663	43.878113	28.326523	104.027977	43.3022215	15.928046	103.72332	-71.7683735	16.603838	95.18679
-38.706272	37.10601	98.429916	-14.304821	16.266054	99.516914	42.742477	3.548461	103.511177	43.821545	28.345924	104.116478	43.282011	15.9471925	103.8138275	-71.891653	16.5849155	95.2200005
-37.961502	36.573689	98.430977	-14.328744	16.265606	99.584129	42.706978	3.590904	103.696976	43.743725	28.359322	104.252563	43.2253515	15.975113	103.9747695	-71.8828395	16.556099	95.1934885
-37.269749	36.051865	98.487854	-14.364715	16.256866	99.676186	42.765762	3.609524	103.826668	43.693771	28.382286	104.391846	43.2297665	15.995905	104.109257	-71.9591965	16.517827	95.243115
-36.355656	35.254677	98.489395	-14.411908	16.253521	99.799248	42.798336	3.641886	104.017731	43.658974	28.435946	104.535088	43.228655	16.038916	104.2764095	-72.052471	16.468126	95.3220865
-35.692169	34.660904	98.535011	-14.418393	16.234528	99.87133	42.813656	3.665544	104.106606	43.63615	28.4632	104.587868	43.224903	16.064372	104.347237	-72.061689	16.404684	95.395423
-35.11433	34.103531	98.578278	-14.427994	16.221834	99.949051	42.843018	3.697133	104.191269	43.627281	28.481602	104.619324	43.2351495	16.0893675	104.4052965	-72.0911375	16.3543005	95.4928055
-34.503078	33.565147	98.616837	-14.421293	16.223537	100.007462	42.898373	3.722222	104.261993	43.630848	28.496492	104.668022	43.2646105	16.109357	104.4650075	-72.1071965	16.337717	95.5499165
-34.015797	33.016392	98.633751	-14.391571	16.213089	100.067505	42.939533	3.719675	104.343796	43.644264	28.521124	104.732445	43.2918985	16.1203995	104.5381205	-72.0750405	16.3057785	95.5968895
-33.433228	32.441963	98.708908	-14.380403	16.181118	100.134872	42.961208	3.707121	104.406609	43.665009	28.530199	104.780754	43.3131085	16.11866	104.5936815	-72.0739145	16.243576	95.6760625
-32.913841	31.886101	98.761299	-14.37077	16.135284	100.16935	42.971691	3.710583	104.431808	43.67981	28.522278	104.819252	43.3257505	16.1164305	104.62553	-72.0672905	16.1541375	95.71317
-32.190147	31.090849	98.846657	-14.328912	16.080202	100.208855	42.975445	3.718864	104.463867	43.677261	28.520689	104.873932	43.326353	16.1197765	104.6688995	-71.984177	16.0406275	95.7488105
-31.800873	30.532944	98.891106	-14.310699	16.075222	100.257278	42.987106	3.748219	104.501854	43.676834	28.545958	104.901192	43.33197	16.1470885	104.701523	-71.953368	16.0033555	95.813033
-31.381433	30.004295	98.945305	-14.30628	16.061312	100.311134	42.998688	3.796399	104.573807	43.672066	28.585678	104.9505	43.335377	16.1910385	104.7621535	-71.947937	15.9315855	95.8601145
-30.950706	29.440004	98.955605	-14.30565	16.076275	100.337242	43.027359	3.855099	104.645241	43.678429	28.638336	104.985008	43.352894	16.2467175	104.8151245	-71.964194	15.9058325	95.8593595
-30.627924	28.943729	98.98291	-14.322429	16.076277	100.348701	43.05061	3.902287	104.689285	43.657795	28.705015	104.991386	43.3542025	16.303651	104.8403355	-71.9990605	15.848903	95.8570665
-30.259579	28.463463	98.983337	-14.337351	16.07575	100.352547	43.067436	3.957962	104.72187	43.619514	28.769482	104.97744	43.343475	16.363722	104.849655	-72.018177	15.787778	95.855439
-30.005032	27.942797	98.970352	-14.351397	16.074532	100.363037	43.074871	4.017031	104.803123	43.571766	28.824463	104.966125	43.3233185	16.420747	104.884624	-72.0261125	15.728317	95.84145
-29.542637	27.172916	99.041573	-14.396308	16.084936	100.456604	43.122124	4.128621	105.067078	43.524464	28.937737	105.045769	43.323294	16.533179	105.0564235	-72.11591	15.636693	95.8567845
-29.265387	26.685234	99.054024	-14.417028	16.096207	100.54203	43.156418	4.21502	105.295097	43.498722	29.047493	105.143753	43.32757	16.6312565	105.219425	-72.161626	15.5611575	95.864635
-29.030251	26.249657	99.091568	-14.439336	16.076548	100.602577	43.239262	4.264824	105.421593	43.478046	29.153767	105.204414	43.358654	16.7092955	105.3130035	-72.237326	15.4438005	95.8921505
-28.76248	25.82888	99.087898	-14.469873	16.034899	100.605919	43.251312	4.315476	105.479279	43.438145	29.22366	105.225441	43.3447285	16.769568	105.35236	-72.2844745	15.30023	95.859478
-28.645563	25.373835	99.032631	-14.4824	15.97213	100.541367	43.238701	4.349854	105.452393	43.38879	29.243189	105.206718	43.3137455	16.7965215	105.3295555	-72.2785455	15.1477385	95.7531785
-28.51438	24.915312	98.977654	-14.530575	15.868359	100.471703	43.211853	4.345961	105.376793	43.329842	29.221886	105.164803	43.2708475	16.7839235	105.270798	-72.3319975	14.9527945	95.672608
-28.349642	24.447374	98.966309	-14.550157	15.774657	100.415504	43.173122	4.323609	105.278191	43.266487	29.157936	105.144562	43.2198045	16.7407725	105.2113765	-72.3201185	14.8085415	95.6196315
-28.111897	23.823709	99.037735	-14.590595	15.622042	100.428604	43.105255	4.25906	105.197037	43.207855	29.078075	105.157761	43.156555	16.6685675	105.177399	-72.337745	14.5755165	95.679809
-28.050453	23.46409	99.100899	-14.602155	15.558949	100.470558	43.079544	4.214167	105.214676	43.187668	29.030859	105.19931	43.133606	16.622513	105.206993	-72.337916	14.495385	95.734123
-27.987591	23.134756	99.145302	-14.594748	15.513921	100.512589	43.081139	4.196087	105.234596	43.18734	29.018412	105.231926	43.1342395	16.6072495	105.233261	-72.3237355	14.4205925	95.791917
-27.939541	22.825264	99.191299	-14.582642	15.501147	100.537849	43.044872	4.210233	105.278099	43.186001	29.035213	105.22654	43.1154365	16.622723	105.2523195	-72.2807205	14.379571	95.8233785
-28.015753	22.503441	99.188736	-14.551342	15.481873	100.526138	43.059677	4.2182	105.238434	43.16317	29.057259	105.190071	43.1114235	16.6377295	105.2142525	-72.2141075	14.3260165	95.8380235
-28.05411	22.174507	99.146278	-14.553432	15.462479	100.496841	43.022327	4.263442	105.200638	43.13266	29.066196	105.117393	43.0774935	16.664819	105.1590155	-72.1843575	14.260139	95.8346665
-28.09647	21.821291	99.104012	-14.549701	15.457942	100.444389	42.980457	4.318244	105.165482	43.081436	29.068474	105.052063	43.0309465	16.693359	105.1087725	-72.1303485	14.222525	95.7800055
-28.163925	21.410692	99.033615	-14.608784	15.422204	100.402489	42.919975	4.393789	105.206749	43.000793	29.098782	105.047646	42.960384	16.7462855	105.1271975	-72.177952	14.0981225	95.6777805
-28.278259	21.201178	99.039421	-14.646457	15.382585	100.400185	42.908703	4.408799	105.219772	42.966412	29.122866	105.067444	42.9375575	16.7658325	105.143608	-72.2304715	13.9993375	95.656762
-28.456474	21.000153	99.018959	-14.68222	15.356326	100.408302	42.841499	4.434144	105.248489	42.922115	29.118065	105.097435	42.881807	16.7761045	105.172962	-72.246247	13.9365475	95.643642
-28.607672	20.847906	99.017128	-14.720333	15.321726	100.416969	42.79493	4.441733	105.254349	42.88435	29.097561	105.096016	42.83964	16.769647	105.1751825	-72.280306	13.873805	95.6587555
-28.86315	20.698055	99.040276	-14.745615	15.290485	100.41256	42.745041	4.448689	105.251709	42.855526	29.078213	105.062866	42.8002835	16.763451	105.1572875	-72.2915135	13.817519	95.6678325
-29.121929	20.557228	98.989777	-14.749787	15.281809	100.397324	42.718208	4.450312	105.232658	42.834057	29.0578	105.017975	42.7761325	16.754056	105.1253165	-72.2757065	13.809562	95.6693315
-29.293941	20.413868	98.964378	-14.744035	15.280769	100.392624	42.693378	4.468318	105.219162	42.818604	29.048019	104.993332	42.755991	16.7581685	105.106247	-72.244061	13.8033695	95.679001
-29.643539	20.272005	98.968735	-14.708578	15.292013	100.389847	42.612648	4.522154	105.257774	42.807381	29.050705	104.977379	42.7100145	16.7864295	105.1175765	-72.1271705	13.7975965	95.6621175
-29.868814	20.294846	98.961044	-14.689209	15.290835	100.383011	42.597816	4.545307	105.249809	42.821907	29.061964	104.949738	42.7098615	16.8036355	105.0997735	-72.0882795	13.7780345	95.6662485
-30.053022	20.303627	98.921829	-14.666852	15.297281	100.37178	42.621986	4.54187	105.205704	42.835667	29.069721	104.906929	42.7288265	16.8057955	105.0563165	-72.0625305	13.7887665	95.6872435
-30.290743	20.406981	98.902687	-14.647428	15.300602	100.357857	42.619812	4.542525	105.181862	42.847416	29.066654	104.861107	42.733614	16.8045895	105.0214845	-72.02847	13.7966145	95.6942295
-30.588543	20.57612	98.906288	-14.639206	15.292197	100.350533	42.62561	4.54025	105.149506	42.845215	29.05851	104.821693	42.7354125	16.79938	104.9855995	-72.0138245	13.785014	95.7154665
-30.882988	20.756018	98.867348	-14.624594	15.294239	100.344086	42.639278	4.531666	105.117775	42.848114	29.039011	104.796326	42.743696	16.7853385	104.9570505	-71.992884	13.8031395	95.7311215
-31.158478	20.932543	98.843475	-14.61299	15.299995	100.353661	42.650421	4.514288	105.10495	42.873703	29.002996	104.787743	42.762062	16.758642	104.9463465	-71.988042	13.841348	95.7609755
-31.485764	21.256403	98.883209	-14.585731	15.311532	100.394211	42.66021	4.479581	105.090454	42.933044	28.932413	104.813805	42.796627	16.705997	104.9521295	-71.968089	13.917067	95.8362925
-31.689613	21.533724	98.922752	-14.564891	15.313208	100.433456	42.666096	4.454906	105.056168	42.984055	28.885815	104.812492	42.8250755	16.6703605	104.93433	-71.9548575	13.9560555	95.932582
-31.850758	21.882586	98.958763	-14.532977	15.314764	100.451103	42.673828	4.432618	104.960358	43.027287	28.841814	104.803406	42.8505575	16.637216	104.881882	-71.9165115	13.992312	96.020324
-31.977341	22.264713	99.00927	-14.491278	15.30786	100.449524	42.677826	4.418998	104.789612	43.074547	28.79697	104.77742	42.8761865	16.607984	104.783516	-71.8587425	14.007736	96.115532
-32.110813	22.706942	99.056831	-14.445241	15.302728	100.434731	42.649269	4.395533	104.558434	43.129898	28.758181	104.706619	42.8895835	16.576857	104.6325265	-71.7800655	14.028599	96.2369355
-32.235172	23.169371	99.061981	-14.384244	15.31371	100.399864	42.606464	4.361742	104.285858	43.187794	28.6984	104.625557	42.897129	16.530071	104.4557075	-71.665617	14.097349	96.3440205
-32.348999	23.598207	99.107208	-14.319193	15.308401	100.347816	42.518681	4.32067	104.025803	43.266598	28.632753	104.543282	42.8926395	16.4767115	104.2845425	-71.5310255	14.1400905	96.4110895
-32.473461	24.218231	99.155624	-14.26811	15.320108	100.242577	42.473106	4.23195	103.580406	43.37458	28.546694	104.400215	42.923843	16.389322	103.9903105	-71.460063	14.250894	96.4948435
-32.507923	24.633213	99.180885	-14.207395	15.341537	100.176476	42.396477	4.217122	103.372177	43.41003	28.492338	104.329369	42.9032535	16.35473	103.850773	-71.3180435	14.328344	96.502179
-32.51371	25.08217	99.178299	-14.179058	15.405184	100.142982	42.407463	4.189905	103.183159	43.443592	28.454313	104.269943	42.9255275	16.322109	103.726551	-71.2836435	14.488259	96.559413
-32.522125	25.556145	99.19593	-14.173023	15.44673	100.122879	42.36895	4.199456	103.121933	43.466465	28.449661	104.226601	42.9177075	16.3245585	103.674267	-71.2637535	14.5689015	96.571491
-32.508896	26.040018	99.195992	-14.178164	15.49502	100.099434	42.384857	4.210224	103.037476	43.474831	28.45982	104.18457	42.929844	16.335022	103.611023	-71.286172	14.655018	96.587845
-32.507984	26.503641	99.200821	-14.178841	15.548384	100.074196	42.426281	4.213097	102.922012	43.460915	28.467863	104.123665	42.943598	16.34048	103.5228385	-71.30128	14.756288	96.6255535
-32.52422	26.906082	99.184067	-14.165936	15.593691	100.02121	42.431107	4.219153	102.841095	43.444031	28.463861	104.059647	42.937569	16.341507	103.450371	-71.269441	14.845875	96.592049
-32.450047	27.465599	99.173927	-14.171603	15.630142	99.967957	42.425823	4.200349	102.737389	43.38306	28.433968	104.054131	42.9044415	16.3171585	103.39576	-71.2476475	14.9431255	96.540154
-32.388382	27.787867	99.172516	-14.164786	15.621546	99.955505	42.398228	4.152936	102.781631	43.35461	28.410048	104.153038	42.876419	16.281492	103.4673345	-71.205991	14.9616	96.4436755
-32.33112	28.060966	99.18647	-14.178499	15.607795	99.989075	42.40308	4.070785	102.858902	43.405174	28.392824	104.290855	42.904127	16.2318045	103.5748785	-71.261125	14.9837855	96.4032715
-32.23196	28.369703	99.227211	-14.190772	15.612972	100.037315	42.401245	4.006605	102.984062	43.456089	28.380009	104.423225	42.928667	16.193307	103.7036435	-71.310211	15.032637	96.3709865
-32.119446	28.680378	99.265198	-14.231275	15.674457	100.117836	42.405693	3.958448	103.110527	43.48679	28.36141	104.528763	42.9462415	16.159929	103.819645	-71.4087915	15.188985	96.416027
-31.989918	29.007479	99.315605	-14.208958	15.669261	100.164604	42.424728	3.922908	103.226112	43.506519	28.315752	104.572998	42.9656235	16.11933	103.899555	-71.3835395	15.219192	96.429653
-31.843975	29.342768	99.346024	-14.202261	15.685903	100.21534	42.452339	3.890473	103.299759	43.541943	28.27702	104.570862	42.997141	16.0837465	103.9353105	-71.401663	15.2880595	96.4953695
-31.655338	29.799021	99.328194	-14.163373	15.720311	100.246895	42.495312	3.83195	103.36422	43.582241	28.219246	104.505516	43.0387765	16.025598	103.934868	-71.3655225	15.415024	96.558922
-31.557983	30.033895	99.313461	-14.132494	15.71807	100.256454	42.538448	3.766871	103.403091	43.597858	28.164562	104.461906	43.068153	15.9657165	103.9324985	-71.333141	15.4704235	96.5804095
-31.429234	30.250397	99.318275	-14.091408	15.695117	100.279655	42.572727	3.69546	103.445114	43.621075	28.085169	104.44809	43.096901	15.8903145	103.946602	-71.279717	15.4999195	96.612708
-31.284279	30.411491	99.322601	-14.060537	15.653981	100.309387	42.590065	3.594227	103.517113	43.664852	27.996143	104.463043	43.1274585	15.795185	103.990078	-71.2485325	15.512777	96.628696
-31.099113	30.515713	99.343933	-14.04669	15.604715	100.34697	42.606613	3.499913	103.577591	43.709408	27.907673	104.479027	43.1580105	15.703793	104.028309	-71.2513905	15.505637	96.665631
-30.850277	30.602327	99.34198	-14.018496	15.563416	100.374458	42.62952	3.399838	103.623138	43.744324	27.80352	104.481575	43.186922	15.601679	104.0523565	-71.223914	15.525153	96.6965595
-30.56601	30.665722	99.329964	-13.984254	15.522131	100.391235	42.643112	3.293243	103.657722	43.760128	27.702597	104.479454	43.20162	15.49792	104.068588	-71.170128	15.546342	96.713882
-30.142239	30.741188	99.326599	-13.963546	15.488866	100.405479	42.653973	3.15329	103.686775	43.764774	27.568684	104.446014	43.2093735	15.360987	104.0663945	-71.1364655	15.616745	96.7445635
-29.852512	30.795633	99.328926	-13.971148	15.460121	100.43367	42.682777	3.060122	103.683723	43.766861	27.473471	104.415421	43.224819	15.2667965	104.049572	-71.167115	15.6534455	96.817768
-29.556307	30.873009	99.30397	-13.979501	15.445882	100.455025	42.667763	2.977195	103.720818	43.766121	27.414978	104.39563	43.216942	15.1960865	104.058224	-71.175944	15.6956775	96.851826
-29.292818	30.957144	99.286072	-14.000341	15.414557	100.489319	42.66605	2.885561	103.81105	43.763287	27.358099	104.3862	43.2146685	15.12183	104.098625	-71.2153505	15.707284	96.880013
-29.036665	31.049236	99.262657	-14.00711	15.402058	100.530884	42.681767	2.800821	103.924919	43.782188	27.301773	104.385185	43.2319775	15.051297	104.155052	-71.2461975	15.752819	96.906716
-28.813951	31.117207	99.237724	-14.018297	15.393027	100.589729	42.670959	2.721813	104.058502	43.821545	27.273026	104.380058	43.246252	14.9974195	104.21928	-71.282846	15.7886345	96.960178
-28.663311	31.209841	99.196846	-14.014021	15.394539	100.641647	42.650879	2.64748	104.221054	43.855438	27.241293	104.362419	43.2531585	14.9443865	104.2917365	-71.2812005	15.8446915	96.9915575
-28.409008	31.330374	99.097404	-13.997137	15.382357	100.705322	42.687927	2.572344	104.461166	43.889454	27.163872	104.399963	43.2886905	14.868108	104.4305645	-71.2829645	15.896606	96.9800795
-28.255182	31.422142	99.022903	-13.99356	15.376652	100.734207	42.708	2.541151	104.611847	43.917801	27.090225	104.416695	43.3129005	14.815688	104.514271	-71.3000205	15.937616	96.954143
-28.085501	31.540199	98.984894	-13.981024	15.358445	100.751816	42.717255	2.515185	104.721985	43.93565	27.089182	104.432808	43.3264525	14.8021835	104.5773965	-71.2885005	15.9147065	96.9262355
-27.91918	31.700945	98.930016	-13.958012	15.339382	100.767921	42.742096	2.494753	104.794327	43.966545	27.079142	104.443268	43.3543205	14.7869475	104.6187975	-71.2703445	15.8918165	96.9170445
-27.76795	31.887966	98.919952	-13.919215	15.313554	100.789581	42.771347	2.490219	104.834305	44.006805	27.082747	104.446236	43.389076	14.786483	104.6402705	-71.227506	15.840625	96.9388915
-27.559799	32.149666	98.899658	-13.875803	15.325417	100.806519	42.811638	2.500592	104.842163	44.060234	27.09481	104.438843	43.435936	14.797701	104.640503	-71.187542	15.853133	96.972535
-27.341848	32.462276	98.898232	-13.801573	15.381132	100.827698	42.866421	2.525442	104.822647	44.120953	27.11562	104.422333	43.493687	14.820531	104.62249	-71.096833	15.941733	97.032906
-27.017998	33.076111	98.936958	-13.6968	15.446551	100.841225	42.970943	2.605576	104.766785	44.217957	27.181833	104.392006	43.59445	14.8937045	104.5793955	-70.98805	15.9993975	97.1030545
-26.776669	33.5382	98.988419	-13.617483	15.521812	100.835869	43.039658	2.674726	104.714096	44.264225	27.26531	104.389481	43.6519415	14.970018	104.5517885	-70.8869075	16.073606	97.1199495
-26.535362	34.016323	99.008461	-13.54248	15.612522	100.848244	43.115967	2.767115	104.650513	44.32407	27.338018	104.375748	43.7200185	15.0525665	104.5131305	-70.8049785	16.1724775	97.1833575
-26.311647	34.540428	99.061188	-13.478598	15.705307	100.86274	43.167397	2.857132	104.597664	44.392387	27.411383	104.362717	43.779892	15.1342575	104.4801905	-70.737088	16.2763565	97.2452895
-26.065508	35.055267	99.158188	-13.457045	15.788148	100.883614	43.217194	2.940268	104.521622	44.451218	27.487247	104.389557	43.834206	15.2137575	104.4555895	-70.748296	16.3625385	97.3116385
-25.874107	35.562435	99.282967	-13.427999	15.860958	100.903214	43.230568	3.015135	104.425003	44.506763	27.537956	104.427315	43.8686655	15.2765455	104.426159	-70.7246635	16.4453705	97.380269
-25.610701	36.099892	99.377678	-13.402763	15.936886	100.8983	43.233932	3.080414	104.34507	44.568005	27.582544	104.473618	43.9009685	15.331479	104.409344	-70.7064945	16.542293	97.387256
-25.125065	36.979187	99.446175	-13.412423	16.059231	100.857307	43.232384	3.180615	104.170517	44.619385	27.67557	104.55291	43.9258845	15.4280925	104.3617135	-70.7507305	16.6903695	97.3529005
-24.88131	37.601315	99.533058	-13.412717	16.15135	100.792992	43.216759	3.26732	104.046181	44.634258	27.759951	104.581055	43.9255085	15.5136355	104.313618	-70.7509425	16.7890645	97.272366
-24.613071	38.226791	99.615219	-13.434322	16.271383	100.747253	43.161945	3.376567	103.944054	44.646084	27.841265	104.579842	43.9040145	15.608916	104.261948	-70.7726585	16.93385	97.232558
-24.272125	38.892384	99.669304	-13.426254	16.419651	100.705978	43.177662	3.478383	103.766296	44.639297	27.935535	104.548943	43.9084795	15.706959	104.1576195	-70.7609875	17.132343	97.2543365
-24.0187	39.518417	99.754074	-13.444172	16.555998	100.669876	43.118279	3.607989	103.690933	44.626137	28.039753	104.524887	43.872208	15.823871	104.10791	-70.760552	17.288125	97.231842
-23.717447	40.103912	99.812889	-13.446917	16.695562	100.66227	43.13398	3.695095	103.616692	44.61623	28.11825	104.534256	43.875105	15.9066725	104.075474	-70.768939	17.4844515	97.249066
-23.382164	40.682663	99.913345	-13.471673	16.824173	100.687286	43.093548	3.807596	103.652466	44.624443	28.198259	104.598282	43.8589955	16.0029275	104.125374	-70.8023415	17.6454185	97.249198
-22.796095	41.566498	100.025688	-13.4618	16.955822	100.758125	43.079517	3.896333	103.680382	44.642761	28.272861	104.71212	43.861139	16.084597	104.196251	-70.784739	17.827047	97.319999
-22.465813	42.115913	100.185791	-13.469606	16.993525	100.781891	43.064583	3.922946	103.66967	44.648361	28.289965	104.779175	43.856472	16.1064555	104.2244225	-70.795684	17.8805945	97.3393595
-22.088306	42.698364	100.326393	-13.489249	17.024145	100.795486	43.074448	3.919569	103.588913	44.644951	28.296492	104.824539	43.8596995	16.1080305	104.206726	-70.8381975	17.9402595	97.384246
-21.714689	43.230499	100.417694	-13.51401	17.046259	100.814842	42.997871	3.944388	103.569557	44.649647	28.278605	104.858185	43.823759	16.1114965	104.213871	-70.851779	17.9810215	97.415813
-21.277847	43.682037	100.514748	-13.526283	17.06237	100.82058	42.970104	3.933193	103.519211	44.634216	28.259027	104.892769	43.80216	16.09611	104.20599	-70.854726	18.02863	97.43517
-20.852934	44.098408	100.614716	-13.545216	17.080248	100.820984	42.932465	3.924419	103.477142	44.60331	28.242937	104.930878	43.7678875	16.083678	104.20401	-70.8583195	18.076818	97.437958
-20.411673	44.541512	100.711334	-13.555934	17.106375	100.843742	42.885769	3.931232	103.446625	44.571667	28.230112	104.960945	43.728718	16.080672	104.203785	-70.840586	18.132078	97.483699
-19.758343	45.168003	100.880669	-13.604482	17.154652	100.879631	42.825218	3.944309	103.43512	44.524147	28.22336	105.022026	43.6746825	16.0838345	104.228573	-70.8836465	18.2254695	97.530689
-19.274132	45.556885	100.978889	-13.655129	17.197931	100.917351	42.779907	3.961013	103.443459	44.493477	28.231445	105.062843	43.636692	16.096229	104.253151	-70.94695	18.299633	97.581551
-18.820309	45.910229	101.098	-13.682027	17.254652	100.949463	42.737457	3.981148	103.465179	44.455379	28.252645	105.117477	43.596418	16.1168965	104.291328	-70.960472	18.3924075	97.607598
-18.400738	46.247055	101.178741	-13.741472	17.294765	100.971397	42.699718	4.003507	103.503761	44.419758	28.278843	105.194107	43.559738	16.141175	104.348934	-71.042682	18.448355	97.59386
-17.963152	46.475159	101.268257	-13.801692	17.34063	100.995934	42.660664	4.032442	103.546501	44.377647	28.313568	105.250122	43.5191555	16.173005	104.3983115	-71.1225395	18.508255	97.5935565
-17.495245	46.662632	101.338539	-13.867285	17.389641	101.019264	42.622952	4.076547	103.575264	44.323845	28.353537	105.293251	43.4733985	16.215042	104.4342575	-71.2079685	18.56424	97.6042705
-17.055176	46.851147	101.355705	-13.928527	17.454914	101.028168	42.590336	4.141097	103.58255	44.250523	28.410641	105.325256	43.4204295	16.275869	104.453903	-71.2774835	18.633959	97.602433
-16.33124	47.077351	101.438034	-14.014734	17.569296	101.026901	42.51519	4.266714	103.545235	44.131523	28.515875	105.338181	43.3233565	16.3912945	104.441708	-71.3528245	18.7472975	97.612094
-15.825015	47.177269	101.515747	-14.070427	17.674135	101.031807	42.460384	4.364564	103.519455	44.050972	28.602991	105.35997	43.255678	16.4837775	104.4397125	-71.396532	18.8644925	97.6239015
-15.374741	47.233936	101.615265	-14.129305	17.747324	101.033936	42.406006	4.448889	103.498459	43.98238	28.683218	105.38559	43.194193	16.5660535	104.4420245	-71.452803	18.9285945	97.6258475
-14.946455	47.251511	101.69529	-14.205655	17.828938	101.023628	42.342529	4.515723	103.494858	43.924801	28.76783	105.419098	43.133665	16.6417765	104.456978	-71.544975	19.0160995	97.590278
-14.496043	47.245293	101.753525	-14.274733	17.91256	101.025436	42.285782	4.580277	103.504051	43.882034	28.826904	105.465485	43.083908	16.7035905	104.484768	-71.633374	19.1215295	97.566104
-14.088796	47.163788	101.798317	-14.319827	18.007397	101.026688	42.21973	4.633113	103.518532	43.846325	28.8862	105.517136	43.0330275	16.7596565	104.517834	-71.6726815	19.2551375	97.535542
-13.676085	46.983143	101.840805	-14.3873	18.10911	101.03524	42.154877	4.688519	103.547394	43.803471	28.949249	105.557953	42.979174	16.818884	104.5526735	-71.753774	19.399336	97.5178065
-13.018545	46.704952	101.846138	-14.436768	18.262218	101.067032	42.069305	4.796387	103.645668	43.769829	29.055859	105.571625	42.919567	16.926123	104.6086465	-71.793103	19.598313	97.5254175
-12.600608	46.420715	101.794197	-14.489438	18.358208	101.098694	42.016117	4.883329	103.715111	43.744678	29.151424	105.556274	42.8803975	17.0173765	104.6356925	-71.8592735	19.6990395	97.5616955
-12.222436	46.10117	101.74501	-14.517744	18.426456	101.133141	41.956116	4.99212	103.791878	43.702457	29.240967	105.518913	42.8292865	17.1165435	104.6553955	-71.8647745	19.7363685	97.6108865
-11.862759	45.766487	101.656914	-14.543767	18.491697	101.148712	41.911949	5.083163	103.869949	43.666477	29.302629	105.456627	42.789213	17.192896	104.663288	-71.876747	19.790498	97.634136
-11.525228	45.407112	101.534081	-14.592561	18.54155	101.15979	41.856037	5.171558	103.961479	43.621887	29.353222	105.377579	42.738962	17.26239	104.669529	-71.924084	19.82071	97.650051
-11.255444	44.999908	101.414444	-14.635086	18.569019	101.164291	41.804184	5.237869	104.05986	43.557877	29.383764	105.285904	42.6810305	17.3108165	104.672882	-71.9512025	19.8272215	97.6557
-10.983179	44.508156	101.254509	-14.712223	18.586864	101.170906	41.735069	5.28549	104.152206	43.492649	29.402771	105.193581	42.613859	17.3441305	104.6728935	-72.038305	19.8295975	97.6689185
-10.582432	43.751995	101.000488	-14.825243	18.582054	101.190948	41.62439	5.335534	104.282776	43.347153	29.399982	105.05555	42.4857715	17.367758	104.669163	-72.1362575	19.79635	97.712733
-10.354358	43.207844	100.847221	-14.881555	18.578394	101.205658	41.551476	5.359607	104.371628	43.246868	29.398111	104.973129	42.399172	17.378859	104.6723785	-72.162282	19.777929	97.7389375
-10.139484	42.673561	100.730804	-14.953791	18.572069	101.233292	41.51828	5.359571	104.43972	43.147488	29.396328	104.916931	42.332884	17.3779495	104.6783255	-72.240466	19.7661885	97.7882585
-9.928549	42.170261	100.634491	-15.040931	18.578123	101.262688	41.455517	5.368538	104.541565	43.068035	29.405191	104.883957	42.261776	17.3868645	104.712761	-72.343638	19.7693815	97.812615
-9.765599	41.662148	100.566101	-15.096291	18.578236	101.297974	41.361	5.388417	104.654442	42.987801	29.41556	104.858871	42.1744005	17.4019885	104.7566565	-72.3669825	19.7544835	97.8392915
-9.635893	41.156761	100.501038	-15.146762	18.581301	101.318916	41.339951	5.386092	104.685577	42.927711	29.426924	104.830742	42.133831	17.406508	104.7581595	-72.427355	19.756094	97.8796725
-9.522552	40.640682	100.461029	-15.201992	18.580791	101.338104	41.279896	5.399782	104.729759	42.873432	29.426857	104.798332	42.076664	17.4133195	104.7640455	-72.480648	19.7482625	97.9121625
-9.357964	39.868866	100.419319	-15.285197	18.635401	101.347641	41.156151	5.43717	104.795731	42.809612	29.44544	104.754112	41.9828815	17.441305	104.7749215	-72.5532755	19.829497	97.9203605
-9.281237	39.372097	100.386726	-15.317531	18.673689	101.350471	41.10659	5.469178	104.802094	42.769577	29.477873	104.725632	41.9380835	17.4735255	104.763863	-72.5731455	19.8738525	97.937079
-9.18379	38.902969	100.388802	-15.361399	18.719656	101.353279	41.06345	5.509946	104.803825	42.739239	29.510948	104.694977	41.9013445	17.510447	104.749401	-72.6241425	19.928865	97.957157
-9.185369	38.507214	100.399246	-15.396971	18.7801	101.357903	41.05751	5.542328	104.770851	42.706875	29.553022	104.659508	41.8821925	17.547675	104.7151795	-72.6761345	20.012525	98.0006265
-9.149253	38.14225	100.382256	-15.413539	18.843372	101.36039	41.020889	5.595799	104.778481	42.674973	29.606522	104.628662	41.847931	17.6011605	104.7035715	-72.675009	20.0855835	98.0172085
-9.164547	37.775982	100.37117	-15.45004	18.921944	101.368484	40.995178	5.658134	104.799782	42.645351	29.668772	104.620789	41.8202645	17.663453	104.7102855	-72.7203445	20.180435	98.0266825
-9.194401	37.468163	100.383247	-15.484243	18.997229	101.387955	40.9706	5.720514	104.822731	42.607685	29.743925	104.625725	41.7891425	17.7322195	104.724228	-72.7576285	20.2622385	98.051682
-9.286119	36.975082	100.399399	-15.543559	19.096037	101.413658	40.922283	5.803472	104.851242	42.561333	29.828447	104.618965	41.741808	17.8159595	104.7351035	-72.828926	20.3761145	98.0922125
-9.363636	36.658134	100.390732	-15.60829	19.16116	101.435677	40.892662	5.851654	104.855988	42.513416	29.878345	104.60775	41.703039	17.8649995	104.731869	-72.919619	20.4573205	98.139485
-9.468774	36.347374	100.406853	-15.652551	19.201948	101.451019	40.870754	5.892219	104.851913	42.462772	29.938198	104.598663	41.666763	17.9152085	104.725288	-72.971865	20.4886875	98.17675
-9.588158	36.050804	100.402542	-15.684041	19.271343	101.475563	40.844704	5.947123	104.869041	42.428902	29.995993	104.59491	41.636803	17.971558	104.7319755	-73.004885	20.571128	98.2191505
-9.720794	35.831051	100.413986	-15.736922	19.333761	101.515488	40.826107	5.992459	104.904198	42.398663	30.058517	104.601929	41.612385	18.025488	104.7530635	-73.086229	20.642034	98.2779125
-9.837811	35.637936	100.44619	-15.76635	19.40003	101.561569	40.788364	6.040359	104.944763	42.35067	30.118782	104.621956	41.569517	18.0795705	104.7833595	-73.102217	20.7204895	98.3397785
-9.992266	35.532112	100.46418	-15.805462	19.467508	101.600517	40.772263	6.092029	104.977783	42.322704	30.169937	104.629898	41.5474835	18.130983	104.8038405	-73.1584075	20.804033	98.3971935
-10.187846	35.444225	100.482491	-15.828676	19.54917	101.624771	40.726734	6.164586	105.042778	42.302486	30.242188	104.623886	41.51461	18.203387	104.833332	-73.171962	20.894953	98.41621
-10.321456	35.463421	100.470444	-15.83546	19.628672	101.622101	40.749817	6.18159	105.014526	42.29594	30.28574	104.609535	41.5228785	18.233665	104.8120305	-73.1937985	21.023679	98.4321715
-10.477228	35.528255	100.439545	-15.844128	19.697807	101.600304	40.744869	6.208137	105.015961	42.29332	30.336172	104.595566	41.5190945	18.2721545	104.8057635	-73.2073505	21.1234595	98.3948445
-10.597426	35.656277	100.426628	-15.853471	19.752384	101.587975	40.744831	6.238116	105.012878	42.298096	30.383211	104.588257	41.5214635	18.3106635	104.8005675	-73.2284055	21.1941045	98.3753825
-10.743753	35.837112	100.417099	-15.8523	19.82382	101.576721	40.740528	6.27325	105.010132	42.300571	30.429789	104.584015	41.5205495	18.3515195	104.7970735	-73.2251495	21.2961205	98.3563685
-10.890898	36.066765	100.408493	-15.859411	19.883801	101.584183	40.733685	6.312202	105.003647	42.288761	30.483658	104.582939	41.511223	18.39793	104.793293	-73.230045	21.369672	98.375073
-11.052997	36.335182	100.44072	-15.87726	19.936369	101.610184	40.72139	6.362017	105.003448	42.284107	30.543085	104.589615	41.5027485	18.452551	104.7965315	-73.2572685	21.420187	98.4238365
-11.272324	36.847042	100.431404	-15.906631	20.02824	101.630043	40.697052	6.419491	105.002953	42.278606	30.624924	104.591988	41.487829	18.5222075	104.7974705	-73.301091	21.5342725	98.4626155
-11.386101	37.156906	100.413582	-15.910961	20.083611	101.626373	40.681091	6.452905	105.004761	42.267628	30.667809	104.607834	41.4743595	18.560357	104.8062975	-73.2962815	21.606865	98.4464485
-11.468306	37.49802	100.410675	-15.922685	20.128172	101.607765	40.659721	6.482821	105.004463	42.271404	30.705822	104.621597	41.4655625	18.5943215	104.81303	-73.3109325	21.6620225	98.4025
-11.546603	37.866669	100.407013	-15.934936	20.182661	101.582924	40.649414	6.506209	104.996941	42.274487	30.741817	104.633186	41.4619505	18.624013	104.8150635	-73.3318225	21.741309	98.3507845
-11.543676	38.174374	100.383202	-15.939	20.213814	101.567825	40.647476	6.530104	104.975006	42.281281	30.77286	104.639854	41.4643785	18.651482	104.80743	-73.3423785	21.776146	98.32822
-11.571023	38.520672	100.38446	-15.923195	20.240372	101.539139	40.651413	6.549697	104.943237	42.301861	30.800999	104.638123	41.476637	18.675348	104.79068	-73.323027	21.805396	98.287598
-11.552224	38.851883	100.37439	-15.907201	20.257402	101.515053	40.667332	6.570982	104.902626	42.327221	30.832382	104.634438	41.4972765	18.701682	104.768532	-73.3116785	21.813122	98.261574
-11.342302	39.364033	100.357674	-15.88691	20.29038	101.4757	40.682159	6.606665	104.807899	42.364216	30.877012	104.619644	41.5231875	18.7418385	104.7137715	-73.2970075	21.8389215	98.2376285
-11.176011	39.774521	100.356354	-15.859175	20.308119	101.436295	40.698254	6.622421	104.720093	42.384975	30.904303	104.605042	41.5416145	18.763362	104.6625675	-73.2599645	21.852876	98.2100225
-10.984522	40.206772	100.343231	-15.828027	20.307518	101.378212	40.682541	6.654856	104.659714	42.415524	30.928335	104.58503	41.5490325	18.7915955	104.622372	-73.2050865	21.8234405	98.134052
-10.824551	40.709656	100.367126	-15.811581	20.317369	101.323494	40.701416	6.664868	104.549026	42.448769	30.96314	104.55629	41.5750925	18.814004	104.552658	-73.1982545	21.820734	98.09433
-10.574714	41.193958	100.37738	-15.780801	20.331495	101.270523	40.751377	6.669938	104.399513	42.475422	30.995337	104.531219	41.6133995	18.8326375	104.465366	-73.1750015	21.8303525	98.07568
-10.308029	41.661396	100.403168	-15.753486	20.349255	101.234314	40.756969	6.698156	104.333771	42.497078	31.021339	104.522499	41.6270235	18.8597475	104.428135	-73.1339955	21.8387625	98.040493
-10.080962	42.135551	100.430916	-15.741605	20.38065	101.219009	40.787209	6.748908	104.28817	42.514771	31.069084	104.528984	41.65099	18.908996	104.408577	-73.1342	21.852304	98.029441
-9.739406	42.778549	100.495827	-15.686584	20.428547	101.212456	40.820168	6.858402	104.265572	42.532055	31.186575	104.533424	41.6761115	19.0224885	104.399498	-73.0492795	21.8346055	98.025414
-9.478349	43.176998	100.544083	-15.653652	20.466711	101.215103	40.868999	6.922784	104.251671	42.562061	31.250916	104.547653	41.71553	19.08685	104.399662	-73.022834	21.846572	98.030544
-9.14255	43.550156	100.578598	-15.621231	20.493372	101.218056	40.924477	6.976352	104.240501	42.592354	31.318401	104.586533	41.7584155	19.1473765	104.413517	-73.0008775	21.8393675	98.022595
-8.790162	43.956341	100.631042	-15.581329	20.510704	101.211823	40.973816	7.01158	104.230568	42.634743	31.368355	104.614792	41.8042795	19.1899675	104.42268	-72.9669375	21.8314405	98.000966
-8.397123	44.361313	100.663933	-15.534894	20.538336	101.206314	41.024693	7.032511	104.229202	42.677341	31.394056	104.629204	41.851017	19.2132835	104.429203	-72.920805	21.8633885	97.983425
-7.972183	44.710903	100.694069	-15.49757	20.548262	101.202896	41.08041	7.053655	104.223015	42.720268	31.40859	104.648849	41.900339	19.2311225	104.435932	-72.895479	21.8654015	97.96986
-7.515443	45.085175	100.716164	-15.460446	20.551212	101.206078	41.139229	7.061607	104.230453	42.754944	31.416401	104.679955	41.9470865	19.239004	104.455204	-72.8679785	21.86342	97.956952
-6.909863	45.576298	100.811401	-15.378632	20.551783	101.247871	41.240604	7.076815	104.26973	42.82267	31.414011	104.773666	42.031637	19.245413	104.521698	-72.788901	21.858153	97.974044
-6.534267	45.883133	100.882301	-15.337727	20.551582	101.290192	41.335232	7.060059	104.268539	42.872078	31.41629	104.844032	42.103655	19.2381745	104.5562855	-72.779109	21.8649895	98.0240985
-6.149565	46.127075	100.951302	-15.289478	20.566235	101.319977	41.3787	7.040478	104.286102	42.938087	31.399712	104.898048	42.1583935	19.220095	104.592075	-72.7373495	21.912375	98.047879
-5.704285	46.316223	100.994705	-15.255494	20.580803	101.34082	41.378872	7.024246	104.310654	43.001873	31.362331	104.936554	42.1903725	19.1932885	104.623604	-72.7013605	21.9683175	98.058036
-5.199568	46.482788	101.065208	-15.220448	20.586519	101.349548	41.407444	6.98077	104.285988	43.061596	31.312698	104.97377	42.23452	19.146734	104.629879	-72.675416	22.026304	98.069217
-4.685653	46.6357	101.143524	-15.192662	20.598619	101.355705	41.427486	6.942357	104.239998	43.127842	31.264687	105.010483	42.277664	19.103522	104.6252405	-72.662988	22.093716	98.0861695
-4.169327	46.799221	101.259003	-15.158111	20.612436	101.354408	41.481529	6.909198	104.169487	43.188431	31.232876	105.062439	42.33498	19.071037	104.615963	-72.651202	22.153835	98.092853
-3.302056	46.984299	101.425972	-15.074783	20.659676	101.3479	41.500137	6.927747	104.147545	43.284603	31.237555	105.162811	42.39237	19.082651	104.655178	-72.541936	22.236701	98.040622
-2.822312	47.082851	101.545181	-15.031295	20.70018	101.363037	41.54969	6.954978	104.122772	43.353191	31.263998	105.215767	42.4514405	19.109488	104.6692695	-72.5140305	22.290872	98.0568045
-2.321506	47.141422	101.655754	-14.970766	20.761652	101.399757	41.597401	6.988117	104.105415	43.407661	31.306627	105.266235	42.502531	19.147372	104.685825	-72.444063	22.375932	98.113689
-1.84226	47.184837	101.773895	-14.919144	20.823288	101.434624	41.645439	7.022966	104.106285	43.464535	31.345442	105.320618	42.554987	19.184204	104.7134515	-72.393275	22.462372	98.1557965
-1.413096	47.198956	101.877068	-14.862522	20.899742	101.47644	41.708637	7.070427	104.12912	43.51862	31.403286	105.384171	42.6136285	19.2368565	104.7566455	-72.3386725	22.5626275	98.1962345
-0.961588	47.188644	101.941513	-14.81694	20.953796	101.512787	41.78022	7.125679	104.179741	43.566566	31.465885	105.449844	42.673393	19.295782	104.8147925	-72.307273	22.61181	98.2107815
-0.526789	47.057514	102.004288	-14.764956	21.025362	101.544762	41.829613	7.169279	104.24781	43.603516	31.523853	105.523911	42.7165645	19.346566	104.8858605	-72.2464765	22.704158	98.2036635
0.200517	46.852413	102.052864	-14.70882	21.086803	101.565483	41.902691	7.218666	104.358719	43.671398	31.579226	105.636955	42.7870445	19.398946	104.997837	-72.2046845	22.77466	98.133129
0.689939	46.666302	102.095261	-14.666774	21.126778	101.585304	41.945446	7.232366	104.409348	43.704407	31.592501	105.682709	42.8249265	19.4124335	105.0460285	-72.1584745	22.8411225	98.1245795
1.168453	46.438808	102.096664	-14.630885	21.139803	101.597977	41.978722	7.24195	104.442909	43.730537	31.581385	105.725983	42.8546295	19.4116675	105.084446	-72.1163995	22.8679385	98.111508
1.599254	46.189098	102.119293	-14.586056	21.166601	101.609184	42.01265	7.240341	104.457565	43.760365	31.562984	105.743263	42.8865075	19.4016625	105.100414	-72.0586195	22.9315395	98.117954
2.042576	45.926144	102.142372	-14.543758	21.178297	101.615311	42.059387	7.231627	104.450966	43.802067	31.553761	105.749832	42.930727	19.392694	105.100399	-72.018243	22.9639	98.130223
2.435732	45.6394	102.159622	-14.484744	21.190933	101.618599	42.107304	7.219084	104.431679	43.84346	31.537407	105.757568	42.975382	19.3782455	105.0946235	-71.94487	23.0036205	98.1425745
2.803438	45.344673	102.18277	-14.431299	21.203388	101.626678	42.162449	7.207569	104.407692	43.898563	31.508854	105.757889	43.030506	19.3582115	105.0827905	-71.893104	23.0485645	98.1705655
3.351288	44.836529	102.216492	-14.345188	21.23391	101.652107	42.240429	7.173171	104.389915	43.961529	31.470469	105.776802	43.100979	19.32182	105.0833585	-71.791355	23.146	98.2208555
3.695567	44.40921	102.228607	-14.292787	21.247192	101.675545	42.291668	7.158473	104.378845	44.0075	31.448227	105.804253	43.149584	19.30335	105.091549	-71.735158	23.191034	98.259541
4.079061	43.959106	102.275291	-14.234647	21.258244	101.684662	42.334591	7.163559	104.377274	44.04612	31.437674	105.837502	43.1903555	19.3006165	105.107388	-71.6596495	23.2158715	98.261936
4.440083	43.441566	102.299919	-14.188179	21.278099	101.690201	42.387669	7.18041	104.366394	44.084702	31.438261	105.873917	43.2361855	19.3093355	105.1201555	-71.6125435	23.2468625	98.2602465
4.769	42.922329	102.326759	-14.145833	21.310505	101.692543	42.448929	7.212419	104.347458	44.121487	31.458607	105.902252	43.285208	19.335513	105.124855	-71.576874	23.285497	98.260231
5.108383	42.412594	102.331314	-14.089801	21.372011	101.680672	42.518997	7.248033	104.341423	44.165131	31.493425	105.931923	43.342064	19.370729	105.136673	-71.521666	23.373293	98.224671
5.385952	41.900368	102.33046	-14.043408	21.449331	101.682198	42.591965	7.311018	104.326698	44.206818	31.546179	105.947304	43.3993915	19.4285985	105.137001	-71.4862075	23.4700635	98.227395
5.78467	41.042442	102.286575	-13.954735	21.581024	101.68586	42.683918	7.406654	104.296837	44.261353	31.658119	105.94313	43.4726355	19.5323865	105.1199835	-71.3821055	23.6296615	98.2517365
6.031121	40.38834	102.281273	-13.908238	21.654297	101.705788	42.730858	7.479688	104.280876	44.290325	31.713888	105.924522	43.5105915	19.596788	105.102699	-71.3270675	23.711806	98.308877
6.270352	39.662422	102.234291	-13.854493	21.745956	101.72818	42.774712	7.533647	104.280159	44.318649	31.755283	105.907478	43.5466805	19.644465	105.0938185	-71.2556665	23.847447	98.3625415
6.494276	38.939804	102.203262	-13.838095	21.823286	101.752647	42.80862	7.588712	104.306236	44.341263	31.795088	105.876282	43.5749415	19.6919	105.091259	-71.2511315	23.954672	98.414035
6.683586	38.220364	102.152084	-13.80651	21.894445	101.773346	42.842651	7.661634	104.354134	44.364746	31.838673	105.831078	43.6036985	19.7501535	105.092606	-71.2167185	24.0387365	98.454086
6.839209	37.48624	102.050003	-13.790476	21.950682	101.7584	42.886795	7.733759	104.411041	44.380386	31.8997	105.76844	43.6335905	19.8167295	105.0897405	-71.2145425	24.0846345	98.4270595
6.979116	36.711704	101.874901	-13.792027	22.001219	101.721107	42.919975	7.844337	104.453041	44.362335	32.001667	105.641304	43.641155	19.923002	105.0471725	-71.225209	24.079436	98.3950415
7.199487	35.4417	101.627609	-13.808259	22.101463	101.627365	42.990761	8.04347	104.480194	44.280025	32.175648	105.403046	43.635393	20.109559	104.94162	-71.251911	24.093367	98.31311
7.31284	34.62112	101.439705	-13.818082	22.121065	101.562973	43.025997	8.16515	104.503014	44.212345	32.294361	105.221214	43.619171	20.2297555	104.862114	-71.255335	24.0123745	98.263832
7.394882	33.822636	101.25338	-13.84601	22.131033	101.484871	43.056168	8.260732	104.516747	44.151833	32.398994	105.029991	43.6040005	20.329863	104.773369	-71.2960205	23.932203	98.196373
7.4604	33.025902	101.107445	-13.86615	22.098858	101.403061	43.0853	8.306046	104.509338	44.087006	32.455208	104.881523	43.586153	20.380627	104.6954305	-71.318453	23.817089	98.1106915
7.56064	32.077835	100.97982	-13.895647	22.04727	101.346634	43.092365	8.315687	104.506134	44.030121	32.473743	104.751945	43.561243	20.394715	104.6290395	-71.352537	23.699825	98.0642285
7.643871	31.200108	100.889984	-13.930069	21.986515	101.307884	43.091042	8.309571	104.504486	44.001389	32.479172	104.626808	43.5462155	20.3943715	104.565647	-71.4063535	23.5786585	98.050121
7.705699	30.344873	100.839439	-13.950441	21.922234	101.284775	43.123173	8.289809	104.481544	43.959984	32.480488	104.573883	43.5415785	20.3851485	104.5277135	-71.4424605	23.4593195	98.0418365
7.739344	29.13368	100.847878	-13.956961	21.872786	101.330582	43.106293	8.318658	104.548111	43.938011	32.505886	104.519829	43.522152	20.412272	104.53397	-71.436074	23.3333	98.127194
7.767644	28.338993	100.845459	-13.952083	21.858141	101.354576	43.121258	8.356913	104.57724	43.93663	32.550369	104.501465	43.528944	20.453641	104.5393525	-71.43311	23.262641	98.1697995
7.797552	27.489666	100.830971	-13.935809	21.852196	101.346169	43.159103	8.408048	104.592514	43.936764	32.615433	104.494736	43.5479335	20.5117405	104.543625	-71.4195515	23.1926515	98.148713
7.81427	26.687258	100.804367	-13.917968	21.852095	101.315605	43.245197	8.450435	104.570724	43.939941	32.698963	104.478905	43.592569	20.574699	104.5248145	-71.428505	23.129491	98.1063955
7.823282	25.941256	100.764061	-13.894315	21.85405	101.262871	43.26926	8.521273	104.590477	43.930771	32.791492	104.455269	43.6000155	20.6563825	104.522873	-71.3886455	23.0517175	98.002869
7.800471	25.211954	100.734367	-13.874041	21.865767	101.219978	43.364532	8.586732	104.539513	43.928452	32.89576	104.433907	43.646492	20.741246	104.48671	-71.394574	22.990288	97.953246
7.77872	24.521032	100.690315	-13.857159	21.869144	101.19487	43.385681	8.664429	104.543709	43.934528	32.989628	104.411247	43.6601045	20.8270285	104.477478	-71.3744225	22.9112595	97.912262
7.721554	23.396612	100.651756	-13.807908	21.884274	101.178375	43.489594	8.748174	104.496826	43.942616	33.109142	104.377274	43.716105	20.928658	104.43705	-71.331921	22.83989	97.9197
7.659483	22.704868	100.652351	-13.783021	21.881672	101.177429	43.548515	8.789401	104.463852	43.938782	33.181591	104.372009	43.7436485	20.985496	104.4179305	-71.3096905	22.777848	97.9369275
7.622761	21.966595	100.636314	-13.773092	21.883369	101.170876	43.587139	8.806372	104.429054	43.938351	33.236412	104.366768	43.762745	21.021392	104.397911	-71.308929	22.745346	97.943841
7.544193	21.320415	100.596939	-13.757711	21.866461	101.161285	43.614151	8.811933	104.380737	43.943264	33.26659	104.356674	43.7787075	21.0392615	104.3687055	-71.2941295	22.6936605	97.9538645
7.436959	20.687246	100.585381	-13.755388	21.846804	101.149155	43.669907	8.806727	104.298492	43.935181	33.28862	104.353882	43.802544	21.0476735	104.326187	-71.31332	22.6459345	97.972123
7.352176	20.018181	100.533508	-13.759896	21.822809	101.143494	43.68898	8.803192	104.247437	43.93232	33.278122	104.34581	43.81065	21.040657	104.2966235	-71.330442	22.604961	97.9903645
7.276643	19.296762	100.507057	-13.768995	21.791796	101.136414	43.704231	8.797838	104.213158	43.924088	33.269245	104.355576	43.8141595	21.0335415	104.284367	-71.3521495	22.5500505	97.988461
7.085115	18.275946	100.523041	-13.756726	21.728569	101.176277	43.694668	8.813283	104.222549	43.905281	33.255898	104.370857	43.7999745	21.0345905	104.296703	-71.3134265	22.4225475	98.055851
6.995888	17.565292	100.529709	-13.750167	21.682526	101.205185	43.702991	8.806813	104.216095	43.895939	33.236343	104.386879	43.799465	21.021578	104.301487	-71.299799	22.343474	98.108883
6.877536	16.925817	100.521645	-13.736296	21.624945	101.212334	43.721535	8.7853	104.218086	43.902958	33.201824	104.393707	43.8122465	20.993562	104.3058965	-71.2848385	22.256328	98.1187715
6.718761	16.257769	100.509705	-13.727983	21.576427	101.202057	43.739517	8.750916	104.222549	43.916378	33.191132	104.393326	43.8279475	20.971024	104.3079375	-71.2839135	22.18183	98.0961765
6.576718	15.592587	100.44471	-13.707404	21.504406	101.163933	43.736073	8.702353	104.218636	43.934723	33.122566	104.366722	43.835398	20.9124595	104.292679	-71.250206	22.0963525	98.035187
6.399503	14.885778	100.390007	-13.70031	21.405884	101.107216	43.739738	8.635131	104.202179	43.939816	33.039272	104.321655	43.839777	20.8372015	104.261917	-71.240397	21.9745665	97.952515
6.207314	14.172374	100.323105	-13.693754	21.324419	101.032471	43.744652	8.561681	104.169937	43.924595	32.937222	104.25824	43.8346235	20.7494515	104.2140885	-71.2221315	21.8993865	97.8508535
5.949437	13.131534	100.2836	-13.689242	21.143639	100.986359	43.740597	8.420696	104.170822	43.881447	32.757858	104.245529	43.811022	20.589277	104.2081755	-71.189506	21.698001	97.7645425
5.783995	12.462866	100.275276	-13.707402	21.017412	100.971771	43.74799	8.303854	104.191063	43.864761	32.646675	104.255592	43.8063755	20.4752645	104.2233275	-71.2211795	21.5595595	97.7202145
5.561893	11.818688	100.263451	-13.707029	20.90731	100.978676	43.748127	8.195576	104.206512	43.846359	32.551861	104.269257	43.797243	20.3737185	104.2378845	-71.211301	21.4409015	97.7194675
5.304125	11.209941	100.267937	-13.728638	20.793953	100.978485	43.745316	8.10109	104.222832	43.834702	32.444946	104.272057	43.790009	20.273018	104.2474445	-71.247285	21.314888	97.7095255
5.100635	10.52532	100.227448	-13.750739	20.700842	100.965752	43.747074	8.021935	104.213974	43.809067	32.359402	104.259476	43.7780705	20.1906685	104.236725	-71.2795485	21.2110155	97.694779
4.867399	9.834715	100.19957	-13.7594	20.609329	100.937943	43.746311	7.947794	104.191101	43.789127	32.277714	104.23716	43.767719	20.112754	104.2141305	-71.286519	21.105904	97.6617555
4.599216	9.207404	100.163986	-13.756249	20.507561	100.908432	43.748592	7.886112	104.164063	43.77906	32.206856	104.218307	43.763826	20.046484	104.191185	-71.276324	20.968638	97.625679
4.246118	8.257568	100.102905	-13.751946	20.381031	100.86142	43.756561	7.773225	104.128197	43.759171	32.103142	104.217545	43.757866	19.9381835	104.172871	-71.261758	20.8238785	97.549969
3.999215	7.655399	100.062035	-13.757448	20.268505	100.833961	43.743969	7.667042	104.109558	43.734207	32.002193	104.2313	43.739088	19.8346175	104.170429	-71.253984	20.7023925	97.497493
3.703698	7.057643	100.036224	-13.763263	20.158693	100.827179	43.725979	7.561657	104.105011	43.728817	31.8811	104.265007	43.727398	19.7213785	104.185009	-71.253924	20.5960075	97.469349
3.388435	6.4681	100.001457	-13.787116	20.05477	100.826561	43.6889	7.440348	104.101471	43.719841	31.748205	104.321632	43.7043705	19.5942765	104.2115515	-71.2786025	20.5152635	97.4415705
3.078042	5.868213	99.929977	-13.818132	19.955694	100.817535	43.645481	7.322492	104.070198	43.711758	31.616106	104.357315	43.6786195	19.469299	104.2137565	-71.3148835	20.442089	97.4213135
2.735988	5.255352	99.864616	-13.827999	19.849705	100.776672	43.593452	7.208394	104.043434	43.693951	31.492401	104.374207	43.6437015	19.3503975	104.2088205	-71.2996995	20.3490125	97.3445235
2.387649	4.681692	99.785194	-13.864887	19.780142	100.721024	43.547165	7.114629	104.004303	43.670532	31.389299	104.361473	43.6088485	19.251964	104.182888	-71.3386225	20.30832	97.25916
1.887783	3.804447	99.694931	-13.920326	19.697285	100.620605	43.479244	7.01927	103.98967	43.607807	31.282303	104.324738	43.5435255	19.1507865	104.157204	-71.3841775	20.2437835	97.084006
1.524405	3.259076	99.646965	-13.944197	19.647263	100.54364	43.452267	6.97861	104.015648	43.55513	31.225025	104.319092	43.5036985	19.1018175	104.16737	-71.3920925	20.1927085	96.91991
1.123115	2.738681	99.607048	-13.973071	19.579927	100.482384	43.418377	6.933925	104.064003	43.51329	31.166691	104.318909	43.4658335	19.050308	104.191456	-71.4119755	20.109546	96.773312
0.700622	2.21047	99.563087	-14.002472	19.498268	100.428596	43.388939	6.871829	104.105995	43.469971	31.103157	104.318985	43.429455	18.987493	104.21249	-71.434399	20.009043	96.644702
0.304272	1.630867	99.517586	-14.026755	19.389009	100.338684	43.356682	6.782331	104.14344	43.437984	31.005924	104.310135	43.397333	18.8941275	104.2267875	-71.450843	19.8838905	96.4505805
-0.170804	1.061246	99.43502	-14.036419	19.261633	100.256409	43.318115	6.675451	104.148987	43.405098	30.895401	104.281616	43.3616065	18.785426	104.2153015	-71.4344445	19.73784	96.2975165
-0.620855	0.523135	99.364723	-14.062397	19.113287	100.159607	43.262245	6.565264	104.136238	43.361893	30.754086	104.271553	43.312069	18.659675	104.2038955	-71.436863	19.566899	96.1153185
-1.315198	-0.259469	99.192558	-14.113873	18.854263	99.972435	43.176247	6.355725	104.093719	43.307472	30.537991	104.242996	43.2418595	18.446858	104.1683575	-71.4696055	19.261668	95.7765125
-1.785417	-0.741235	99.093834	-14.168962	18.706423	99.863205	43.111984	6.224843	104.060837	43.243023	30.388657	104.227272	43.1775035	18.30675	104.1440545	-71.5154275	19.106096	95.5823555
-2.299937	-1.185662	98.966026	-14.211156	18.549223	99.760742	43.042927	6.097122	104.030014	43.192776	30.262449	104.220078	43.1178515	18.1797855	104.125046	-71.5401635	18.9186605	95.396438
-2.83533	-1.637458	98.847588	-14.271209	18.407312	99.683868	43.012638	5.981147	103.970428	43.14185	30.153841	104.210876	43.077244	18.067494	104.090652	-71.619662	18.74713	95.277084
-3.386059	-2.0628	98.76915	-14.318056	18.301813	99.643707	42.908604	5.908772	103.984497	43.071835	30.050505	104.203819	42.9902195	17.9796385	104.094158	-71.6263315	18.6239875	95.193256
-3.992889	-2.496415	98.736694	-14.378716	18.195805	99.629822	42.890369	5.825018	103.962219	43.000748	29.977247	104.208824	42.9455585	17.9011325	104.0855215	-71.7029905	18.4904775	95.1741225
-4.599766	-2.911479	98.712326	-14.433325	18.10314	99.628906	42.798279	5.768523	104.018364	42.951061	29.90349	104.230354	42.87467	17.8360065	104.124359	-71.74132	18.3702735	95.133453
-5.501651	-3.50026	98.650101	-14.485094	17.980154	99.615982	42.734928	5.665714	104.011658	42.905502	29.81284	104.257164	42.820215	17.739277	104.134411	-71.790403	18.221031	95.097553
-6.127029	-3.86605	98.565849	-14.520706	17.891211	99.581268	42.684071	5.582815	103.952477	42.872696	29.738548	104.226578	42.7783835	17.6606815	104.0895275	-71.8197955	18.1217405	95.0730085
-6.785735	-4.190995	98.434296	-14.540219	17.81098	99.524811	42.643444	5.50768	103.862587	42.845978	29.656738	104.159866	42.744711	17.582209	104.0112265	-71.825149	18.039751	95.0383955
-7.420233	-4.54943	98.281982	-14.582552	17.723192	99.45578	42.638924	5.414042	103.710518	42.826756	29.579628	104.086983	42.73284	17.496835	103.8987505	-71.897944	17.949549	95.0128095
-8.121601	-4.892311	98.124123	-14.57421	17.608986	99.380646	42.580952	5.343748	103.615776	42.817558	29.493418	103.99469	42.699255	17.418583	103.805233	-71.847675	17.799389	94.956059
-8.799102	-5.238938	98.021118	-14.581961	17.528006	99.309631	42.559513	5.260715	103.4981	42.821812	29.398552	103.876854	42.6906625	17.3296335	103.687477	-71.8545845	17.7263785	94.931785
-9.500436	-5.580875	97.940056	-14.561276	17.430561	99.229736	42.556522	5.157735	103.409645	42.826797	29.284313	103.739441	42.6916595	17.221024	103.574543	-71.8142115	17.640098	94.884929
-10.524162	-6.018196	97.8825	-14.528351	17.308008	99.144585	42.624752	4.990185	103.255119	42.850388	29.113556	103.512505	42.73757	17.0518705	103.383812	-71.794272	17.5641455	94.905358
-11.219296	-6.333612	97.858063	-14.501498	17.19319	99.104263	42.59655	4.894911	103.219429	42.858414	29.00202	103.369995	42.727482	16.9484655	103.294712	-71.730478	17.4379145	94.913814
-11.945235	-6.631903	97.846725	-14.441908	17.089931	99.084534	42.620667	4.790531	103.153488	42.879166	28.883774	103.242767	42.7499165	16.8371525	103.1981275	-71.6337325	17.3427095	94.9709405
-12.659815	-6.931873	97.845512	-14.402437	16.959322	99.049881	42.689568	4.655922	103.043365	42.908756	28.765675	103.119186	42.799162	16.7107985	103.0812755	-71.604036	17.2078455	95.0184865
-13.378206	-7.24366	97.827782	-14.35735	16.844488	99.013832	42.683086	4.53642	102.991257	42.944897	28.629723	102.996155	42.8139915	16.5830715	102.993706	-71.5286915	17.1059045	95.033958
-14.058185	-7.479156	97.806335	-14.295867	16.705475	98.981094	42.71629	4.392826	102.915215	42.989979	28.473204	102.888618	42.8531345	16.433015	102.9019165	-71.4448685	16.977935	95.0602715
-14.775062	-7.726884	97.765068	-14.237997	16.55909	98.928276	42.781406	4.208148	102.82383	43.043381	28.297821	102.799072	42.9123935	16.2529845	102.811451	-71.3883875	16.8651955	95.045101
-15.888921	-8.095864	97.697235	-14.140351	16.364964	98.855743	42.805336	3.961391	102.789513	43.132225	28.019869	102.695915	42.9687805	15.99063	102.742714	-71.2494825	16.739298	94.968772
-16.598581	-8.302738	97.685349	-14.070271	16.227766	98.842911	42.853073	3.79372	102.78373	43.202255	27.846601	102.675629	43.027664	15.8201605	102.7296795	-71.168206	16.6353715	94.9561425
-17.286438	-8.519946	97.679749	-13.989529	16.108776	98.842171	42.90519	3.629624	102.797165	43.267857	27.672573	102.655235	43.0865235	15.6510985	102.7262	-71.0655815	16.5664535	94.958142
-17.962955	-8.677505	97.740639	-13.918278	15.969939	98.865219	42.9655	3.486922	102.827072	43.346371	27.528873	102.639961	43.1559355	15.5078975	102.7335165	-70.9924915	16.4319805	94.9969215
-18.655266	-8.781511	97.835693	-13.853794	15.859773	98.888687	43.020733	3.363517	102.849701	43.401974	27.388317	102.595757	43.2113535	15.375917	102.722729	-70.9189415	16.343629	95.054645
-19.349428	-8.895341	97.895851	-13.781834	15.756713	98.903618	43.112843	3.228385	102.812897	43.457199	27.277338	102.513794	43.285021	15.2528615	102.6633455	-70.848689	16.2605645	95.1438905
-20.074291	-8.973486	97.961761	-13.716454	15.643949	98.894867	43.140842	3.147164	102.824165	43.505348	27.172024	102.401558	43.323095	15.159594	102.6128615	-70.756003	16.128304	95.1768725
-21.076059	-8.969958	98.070137	-13.612411	15.505052	98.874321	43.252651	2.98982	102.774193	43.561707	27.017208	102.228882	43.407179	15.003514	102.5015375	-70.632001	16.00659	95.2471045
-21.719303	-8.968598	98.102486	-13.547903	15.391757	98.856636	43.278999	2.902083	102.79248	43.609169	26.904594	102.130234	43.444084	14.9033385	102.461357	-70.53989	15.8801755	95.251915
-22.356892	-8.878706	98.107086	-13.475095	15.243736	98.811378	43.35965	2.762982	102.757095	43.646919	26.79171	102.041916	43.5032845	14.777346	102.3995055	-70.4534745	15.710126	95.2232505
-23.004328	-8.760337	98.047295	-13.433445	15.089956	98.749474	43.366615	2.646734	102.752411	43.699924	26.675341	101.949715	43.5332695	14.6610375	102.351063	-70.4001595	15.5188745	95.147885
-23.672985	-8.669118	97.984108	-13.393155	14.929095	98.673241	43.389282	2.510184	102.689384	43.726055	26.539764	101.843628	43.5576685	14.524974	102.266506	-70.3439785	15.333216	95.079976
-24.250885	-8.47849	97.909126	-13.371326	14.743937	98.606438	43.405769	2.364068	102.609573	43.753212	26.392687	101.727608	43.5794905	14.3783775	102.1685905	-70.3221425	15.1094965	95.0442855
-24.879057	-8.297276	97.827545	-13.347226	14.580486	98.527748	43.414249	2.225346	102.522568	43.759651	26.249859	101.613762	43.58695	14.2376025	102.068165	-70.281402	14.9233695	94.987331
-25.704739	-7.960799	97.761497	-13.30128	14.338793	98.440262	43.425602	2.026135	102.384544	43.774475	26.047234	101.469467	43.6000385	14.0366845	101.9270055	-70.2025985	14.6409015	94.9535185
-26.23243	-7.640759	97.703728	-13.298713	14.192131	98.403534	43.432365	1.899472	102.289413	43.78204	25.935408	101.365128	43.6072025	13.91744	101.8272705	-70.2046285	14.466822	94.9797975
-26.783306	-7.332222	97.627007	-13.250171	14.030117	98.340858	43.455399	1.792996	102.18158	43.792004	25.817791	101.268044	43.6237015	13.8053935	101.724812	-70.1240435	14.2548405	94.956904
-27.223942	-6.96467	97.546196	-13.232989	13.906175	98.296555	43.478996	1.685361	102.077126	43.801125	25.714132	101.179802	43.6400605	13.6997465	101.628464	-70.1060385	14.1126035	94.964646
-27.724758	-6.559699	97.474358	-13.198884	13.757875	98.241524	43.499165	1.593645	101.990723	43.815975	25.62612	101.11319	43.65757	13.6098825	101.5519565	-70.055338	13.9058675	94.9310915
-28.139782	-6.173759	97.405983	-13.175011	13.641299	98.192291	43.5578	1.496125	101.88929	43.826702	25.528082	101.072762	43.692251	13.5121035	101.481026	-70.042273	13.7704945	94.903556
-28.519547	-5.743828	97.310356	-13.143269	13.504612	98.15551	43.590538	1.420741	101.830338	43.839344	25.449181	101.05703	43.714941	13.434961	101.443684	-70.001479	13.574263	94.867336
-29.052893	-4.979201	97.201019	-13.104881	13.316791	98.129433	43.633732	1.304778	101.760422	43.863453	25.352747	101.075424	43.7485925	13.3287625	101.417923	-69.9583545	13.3048195	94.840943
-29.3545	-4.43766	97.119057	-13.064157	13.179874	98.135468	43.636555	1.249208	101.764717	43.88834	25.276964	101.104828	43.7624475	13.263086	101.4347725	-69.8907615	13.096662	94.8361635
-29.665119	-3.904719	97.116837	-13.030286	13.074078	98.137909	43.684818	1.186884	101.742065	43.920021	25.211775	101.141998	43.8024195	13.1993295	101.4420315	-69.8629915	12.9488265	94.8337865
-29.951807	-3.382048	97.072113	-12.993505	12.927106	98.147949	43.773289	1.108498	101.691727	43.956165	25.15896	101.20356	43.864727	13.133729	101.4476435	-69.851737	12.720483	94.8482545
-30.161549	-2.857857	97.042007	-12.946439	12.828013	98.173721	43.799122	1.061793	101.718781	44.005764	25.106678	101.283714	43.902443	13.0842355	101.5012475	-69.795321	12.5717905	94.8461945
-30.34387	-2.269228	97.033218	-12.882376	12.694833	98.213036	43.873604	0.994859	101.726067	44.06995	25.047653	101.388954	43.971777	13.021256	101.5575105	-69.736529	12.36841	94.8685615
-30.526279	-1.692391	97.025208	-12.823092	12.585926	98.263725	43.944492	0.919466	101.749184	44.147285	24.986727	101.509583	44.0458885	12.9530965	101.6293835	-69.6920725	12.2187555	94.8980665
-30.719767	-0.779151	97.054466	-12.709956	12.428952	98.36792	44.071091	0.788883	101.806816	44.290985	24.871727	101.739479	44.181038	12.830305	101.7731475	-69.60095	12.027599	94.9626925
-30.833248	-0.214937	97.104065	-12.614967	12.350077	98.463493	44.20153	0.660978	101.844749	44.414021	24.777359	101.928223	44.3077755	12.7191685	101.886486	-69.5377095	11.9809855	95.0405
-30.891205	0.332403	97.190048	-12.514846	12.256993	98.580589	44.273094	0.562001	101.991333	44.562099	24.685387	102.152931	44.4175965	12.623694	102.072132	-69.4472885	11.890292	95.089046
-30.919065	0.878161	97.304688	-12.400289	12.167795	98.72683	44.391823	0.433696	102.140984	44.722618	24.584896	102.414047	44.5572205	12.509296	102.2775155	-69.3577985	11.826294	95.1761445
-30.92815	1.455941	97.424316	-12.284665	12.059835	98.883476	44.512768	0.30683	102.304039	44.904991	24.498316	102.69101	44.7088795	12.402573	102.4975245	-69.2782095	11.717097	95.2694275
-30.90604	1.996247	97.532845	-12.144464	11.9826	99.028763	44.648994	0.191151	102.46167	45.092556	24.413845	102.949097	44.870775	12.302498	102.7053835	-69.159703	11.662702	95.3521425
-30.866343	2.573384	97.611595	-11.998785	11.903332	99.152008	44.825317	0.079165	102.575516	45.257957	24.305864	103.185364	45.041637	12.1925145	102.88044	-69.039207	11.6141495	95.423576
-30.760941	3.320428	97.718094	-11.750082	11.814113	99.279259	45.026596	-0.033302	102.799133	45.518349	24.196527	103.510475	45.2724725	12.0816125	103.154804	-68.7726365	11.5466135	95.403714
-30.640656	3.778079	97.751633	-11.577309	11.746778	99.338364	45.21447	-0.111105	102.881668	45.73447	24.140598	103.643906	45.47447	12.0147465	103.262787	-68.629088	11.4788095	95.413941
-30.532995	4.167488	97.753525	-11.390484	11.677435	99.35598	45.389046	-0.162003	102.940346	45.940758	24.103823	103.724861	45.664902	11.97091	103.3326035	-68.44587	11.38396	95.3793565
-30.392118	4.558539	97.760986	-11.200295	11.630229	99.340942	45.566151	-0.187009	102.973999	46.10553	24.082487	103.78157	45.8358405	11.947739	103.3777845	-68.2364305	11.312719	95.3040995
-30.209648	4.945251	97.755066	-11.023943	11.598357	99.327263	45.751587	-0.18843	103.016075	46.266254	24.067474	103.825272	46.0089205	11.939522	103.4206735	-68.0568065	11.257192	95.2338525
-30.034765	5.32467	97.754074	-10.877046	11.554965	99.321114	45.923035	-0.193651	103.056564	46.392948	24.081787	103.870178	46.1579915	11.944068	103.463371	-67.9120835	11.165862	95.178857
-29.843378	5.695367	97.745094	-10.743915	11.524632	99.323898	46.086075	-0.1812	103.121735	46.50351	24.087004	103.954163	46.2947925	11.952902	103.537949	-67.7826225	11.096362	95.109847
-29.633341	6.255476	97.704704	-10.578403	11.460824	99.33168	46.320511	-0.182567	103.266953	46.703457	24.112936	104.12532	46.511984	11.9651845	103.6961365	-67.66879	10.9564635	94.9672235
-29.512703	6.540214	97.721428	-10.463678	11.465976	99.352661	46.449844	-0.170828	103.359352	46.818249	24.140167	104.235474	46.6340465	11.9846695	103.797413	-67.5614025	10.9472825	94.907909
-29.345856	6.794175	97.741219	-10.366101	11.472862	99.367874	46.568947	-0.159303	103.44986	46.936214	24.17594	104.348137	46.7525805	12.0083185	103.8989985	-67.4847825	10.9374055	94.8367495
-29.182833	7.002796	97.757568	-10.262896	11.492742	99.397156	46.671398	-0.14079	103.52607	47.068295	24.207933	104.427628	46.8698465	12.0335715	103.976849	-67.3956385	10.9519125	94.817463
-28.99206	7.135895	97.759888	-10.168948	11.51465	99.404472	46.783318	-0.1069	103.585434	47.190155	24.257105	104.471481	46.9867365	12.0751025	104.0284575	-67.3246325	10.9541975	94.7804865
-28.79641	7.190794	97.739609	-10.058958	11.587826	99.383423	46.869942	-0.059393	103.599701	47.287365	24.302313	104.477966	47.0786535	12.12146	104.0388335	-67.1965695	11.054192	94.7280125
-28.600767	7.169613	97.683647	-9.963884	11.653281	99.341484	46.953629	-0.001834	103.596344	47.383083	24.359447	104.437874	47.168356	12.1788065	104.017109	-67.096124	11.1277555	94.665859
-28.281693	7.057134	97.567299	-9.820431	11.781197	99.245895	47.059601	0.100188	103.559364	47.507553	24.437283	104.363297	47.283577	12.2687355	103.9613305	-66.924439	11.2936585	94.5304595
-28.062639	6.942952	97.430435	-9.745545	11.892059	99.125488	47.126396	0.167342	103.549133	47.587234	24.499544	104.324982	47.356815	12.333443	103.9370575	-66.847905	11.450675	94.3139185
-27.853098	6.792119	97.317924	-9.672583	11.976575	99.032196	47.21933	0.216037	103.512611	47.643955	24.56385	104.288933	47.4316425	12.3899435	103.900772	-66.7768085	11.5632065	94.16362
-27.683159	6.622729	97.233238	-9.61512	12.055064	98.970528	47.229733	0.315917	103.539726	47.708626	24.632681	104.271278	47.4691795	12.474299	103.905502	-66.6994195	11.635829	94.035554
-27.554512	6.452184	97.142693	-9.55064	12.165998	98.900803	47.282215	0.401703	103.563187	47.784599	24.718143	104.273857	47.533407	12.559923	103.918522	-66.634687	11.772073	93.883084
-27.439314	6.302276	97.062119	-9.511007	12.262377	98.855026	47.321472	0.485673	103.608688	47.839478	24.82509	104.267143	47.580475	12.6553815	103.9379155	-66.602489	11.8693725	93.7721365
-27.376478	6.165013	97.019119	-9.48269	12.392395	98.808022	47.363396	0.582248	103.629066	47.89296	24.917004	104.229736	47.628178	12.749626	103.929401	-66.593558	12.035164	93.686643
-27.333742	5.965043	96.899841	-9.410379	12.597118	98.700912	47.444328	0.700096	103.61911	47.985577	25.056856	104.172981	47.7149525	12.878476	103.8960455	-66.5357105	12.31576	93.5057785
-27.352682	5.856263	96.807846	-9.364154	12.732085	98.623352	47.443058	0.804854	103.631378	48.052338	25.149811	104.116463	47.747698	12.9773325	103.8739205	-66.476006	12.4868375	93.3727835
-27.365601	5.777779	96.718529	-9.302306	12.865228	98.548973	47.47596	0.892708	103.607773	48.112823	25.239738	104.056801	47.7943915	13.066223	103.832287	-66.3990035	12.664233	93.265659
-27.492077	5.663539	96.623123	-9.251824	13.027331	98.48484	47.512169	0.988664	103.59137	48.184254	25.332932	103.988693	47.8482115	13.160798	103.7900315	-66.3518595	12.893864	93.1796485
-27.652348	5.562608	96.579994	-9.192523	13.157887	98.429909	47.554947	1.088295	103.56131	48.254646	25.438881	103.92305	47.9047965	13.263588	103.74218	-66.2898425	13.052186	93.117638
-27.86459	5.462181	96.53701	-9.139478	13.306247	98.409286	47.594608	1.199167	103.538094	48.311157	25.555897	103.861595	47.9528825	13.377532	103.6998445	-66.2318385	13.234962	93.1187275
-28.079779	5.327329	96.479347	-9.073699	13.466125	98.377167	47.633286	1.331206	103.523079	48.356976	25.670618	103.814987	47.995131	13.500912	103.669033	-66.142529	13.431338	93.085301
-28.538877	5.104558	96.461746	-9.014197	13.687203	98.355904	47.685566	1.517355	103.515694	48.430161	25.876045	103.746811	48.0578635	13.6967	103.6312525	-66.0862575	13.677706	93.0805555
-28.896595	4.956866	96.455368	-8.9964	13.855995	98.34787	47.697006	1.645764	103.515587	48.468418	26.017063	103.691391	48.082712	13.8314135	103.603489	-66.075512	13.8805765	93.092251
-29.250536	4.827334	96.481125	-8.979336	13.992394	98.356148	47.735481	1.750466	103.484856	48.494194	26.154379	103.619911	48.1148375	13.9524225	103.5523835	-66.0735095	14.0323655	93.1599125
-29.628176	4.735371	96.523842	-8.993233	14.165601	98.364548	47.733566	1.87084	103.470192	48.498962	26.271114	103.502312	48.116264	14.070977	103.486252	-66.10273	14.260225	93.242844
-30.046398	4.669032	96.648499	-9.002616	14.330441	98.414459	47.671803	2.002177	103.464127	48.473763	26.369358	103.329636	48.072783	14.1857675	103.3968815	-66.078015	14.4751145	93.4320365
-30.461269	4.631657	96.84433	-9.040529	14.472323	98.485085	47.65472	2.099057	103.367043	48.444332	26.465931	103.096756	48.049526	14.282494	103.2318995	-66.130584	14.662152	93.7382705
-30.911366	4.595779	97.095398	-9.078924	14.589453	98.573196	47.579895	2.217747	103.313065	48.404011	26.566124	102.835861	47.991953	14.3919355	103.074463	-66.149801	14.7869705	94.071929
-31.587908	4.621348	97.466156	-9.176219	14.759374	98.68988	47.471439	2.356159	103.188171	48.304359	26.674622	102.381912	47.887899	14.5153905	102.7850415	-66.240337	15.0033575	94.5947185
-32.070305	4.655959	97.741226	-9.250786	14.853947	98.758759	47.353516	2.44192	103.047356	48.191254	26.717672	102.033653	47.772385	14.579796	102.5405045	-66.273957	15.128098	94.9770135
-32.6325	4.741954	98.009941	-9.351112	14.931289	98.814415	47.185574	2.501108	102.879456	48.051544	26.722769	101.650871	47.618559	14.6119385	102.2651635	-66.320783	15.2506395	95.3636665
-33.16259	4.833801	98.226295	-9.458123	14.9373	98.835335	46.988377	2.547499	102.653816	47.886478	26.731991	101.268242	47.4374275	14.639745	101.961029	-66.3536735	15.234855	95.709641
-33.630642	4.972327	98.348015	-9.607116	14.945449	98.790192	46.793858	2.592813	102.378868	47.711544	26.695192	100.898193	47.252701	14.6440025	101.6385305	-66.466933	15.2468955	95.9418535
-34.138428	5.155848	98.366203	-9.74315	14.936879	98.701736	46.527664	2.618352	102.175606	47.538128	26.662886	100.570747	47.032896	14.640619	101.3731765	-66.519196	15.233139	96.0302955
-34.638149	5.39343	98.292824	-9.929335	14.928635	98.584915	46.337589	2.617352	101.937744	47.346867	26.642925	100.349007	46.842228	14.6301385	101.1433755	-66.700898	15.2271315	96.0264545
-35.300411	5.84583	98.147522	-10.225053	14.956789	98.451813	45.956818	2.64055	101.78791	47.068718	26.626087	100.217804	46.512768	14.6333185	101.002857	-66.962874	15.2802595	95.900769
-35.657028	6.235665	98.068771	-10.426053	14.99264	98.414719	45.727028	2.653795	101.806808	46.91201	26.63834	100.26503	46.319519	14.6460675	101.035919	-67.171625	15.3392125	95.793519
-35.912285	6.694444	98.035446	-10.616032	15.067948	98.437584	45.544079	2.681249	101.890961	46.769444	26.68313	100.359604	46.1567615	14.6821895	101.1252825	-67.3888255	15.4537065	95.7498855
-36.125435	7.225564	98.053917	-10.791692	15.162444	98.50206	45.388901	2.726275	101.983681	46.642693	26.750378	100.455215	46.015797	14.7383265	101.219448	-67.599181	15.5865615	95.784672
-36.266212	7.846576	98.076241	-10.946792	15.288159	98.584023	45.249035	2.793997	102.08284	46.529301	26.839539	100.526497	45.889168	14.816768	101.3046685	-67.782752	15.75955	95.8633775
-36.37764	8.601444	98.133247	-11.078798	15.412707	98.674881	45.137962	2.889838	102.158607	46.425663	26.955036	100.58651	45.7818125	14.922437	101.3725585	-67.9394085	15.902977	95.9772035
-36.502411	9.349192	98.224846	-11.172283	15.564796	98.741608	45.056023	3.009259	102.225967	46.35054	27.076881	100.635361	45.7032815	15.04307	101.430664	-68.0478475	16.086522	96.052552
-36.558487	10.507138	98.243256	-11.287827	15.741595	98.816971	44.979088	3.186502	102.309715	46.250813	27.278284	100.672615	45.6149505	15.232393	101.491165	-68.1906045	16.250797	96.142777
-36.562069	11.28968	98.263275	-11.333457	15.870328	98.854538	44.952305	3.308349	102.34462	46.213108	27.382702	100.727966	45.5827065	15.3455255	101.536293	-68.2496205	16.3951305	96.172783
-36.52692	12.098415	98.234901	-11.358621	15.994577	98.884293	44.921955	3.414622	102.378906	46.187626	27.522411	100.772049	45.5547905	15.4685165	101.5754775	-68.2720325	16.5206375	96.1931085
-36.447273	12.9943	98.168251	-11.363654	16.110538	98.898979	44.908661	3.494174	102.406517	46.191864	27.616081	100.849701	45.5502625	15.5551275	101.628109	-68.2775705	16.6659485	96.169849
-36.357548	14.010124	98.116241	-11.356111	16.234949	98.90036	44.904751	3.545436	102.433968	46.226261	27.676552	100.946175	45.565506	15.610994	101.6900715	-68.277728	16.858904	96.1106485
-36.225517	15.020144	98.04705	-11.337622	16.363663	98.898827	44.893539	3.574914	102.465042	46.287529	27.733444	101.059517	45.590534	15.654179	101.7622795	-68.265778	17.073147	96.0353745
-36.081364	16.060308	98.016014	-11.322801	16.466995	98.933182	44.875137	3.606637	102.497635	46.359863	27.754488	101.187538	45.6175	15.6805625	101.8425865	-68.263102	17.2534275	96.0237775
-35.796352	17.642828	98.035141	-11.307681	16.632471	99.036644	44.85429	3.647189	102.551964	46.466846	27.826115	101.394829	45.660568	15.736652	101.9733965	-68.27593	17.52829	96.0998915
-35.558773	18.811625	98.042725	-11.292208	16.765703	99.119095	44.83881	3.671866	102.565781	46.518456	27.858931	101.509178	45.678633	15.7653985	102.0374795	-68.263049	17.7660075	96.2007105
-35.321579	19.968952	98.133095	-11.285801	16.888657	99.199005	44.820896	3.711006	102.580498	46.570587	27.908859	101.620148	45.6957415	15.8099325	102.100323	-68.2673435	17.9673815	96.297687
-35.086407	21.178106	98.16893	-11.293668	17.016022	99.274864	44.805332	3.759145	102.597023	46.604225	27.97724	101.725616	45.7047785	15.8681925	102.1613195	-68.2921145	18.1638515	96.3884085
-34.813511	22.34321	98.201202	-11.295353	17.14216	99.330757	44.780678	3.815278	102.609314	46.633938	28.026672	101.835167	45.707308	15.920975	102.2222405	-68.298014	18.363345	96.4392735
-34.459511	23.60408	98.174294	-11.298995	17.247355	99.378532	44.721703	3.881728	102.645599	46.65052	28.079441	101.962708	45.6861115	15.9805845	102.3041535	-68.2841015	18.5141255	96.4529105
-34.153713	24.871922	98.235611	-11.30003	17.316837	99.40535	44.703331	3.917294	102.647041	46.687122	28.128111	102.085815	45.6952265	16.0227025	102.366428	-68.2952865	18.6109715	96.444272
-33.662674	26.731899	98.298714	-11.32251	17.392189	99.47007	44.673912	3.963278	102.601608	46.714344	28.176842	102.254654	45.694128	16.07006	102.428131	-68.339148	18.714318	96.512009
-33.244484	28.010977	98.358635	-11.334232	17.436916	99.516518	44.693798	3.97536	102.522369	46.735401	28.216019	102.37793	45.7145995	16.0956895	102.4501495	-68.3830635	18.7781425	96.5828865
-32.868729	29.308838	98.512054	-11.338264	17.475697	99.571419	44.676216	4.004313	102.484001	46.762585	28.238234	102.500687	45.7194005	16.1212735	102.492344	-68.3959285	18.8301205	96.650494
-32.457966	30.55162	98.665321	-11.349293	17.518967	99.670288	44.6712	4.040684	102.476547	46.804161	28.262871	102.644775	45.7376805	16.1517775	102.560661	-68.4362665	18.8861565	96.779915
-31.986237	31.786388	98.788712	-11.351739	17.535818	99.753059	44.681721	4.076224	102.489899	46.834686	28.293827	102.799675	45.7582035	16.1850255	102.644787	-68.4616815	18.8866105	96.861331
-31.546206	33.043736	98.944717	-11.352247	17.564472	99.833633	44.686474	4.096071	102.506378	46.866329	28.317383	102.965965	45.7764015	16.206727	102.7361715	-68.4808955	18.922217	96.9310945
-31.060946	34.307014	99.145294	-11.343171	17.579813	99.925926	44.686241	4.103728	102.519669	46.925251	28.336739	103.117523	45.805746	16.2202335	102.818596	-68.492088	18.9393925	97.033256
-30.265253	36.082882	99.380722	-11.358625	17.582335	100.039017	44.679298	4.096906	102.515282	46.987003	28.313202	103.334381	45.8331505	16.205054	102.9248315	-68.5504005	18.959616	97.1532025
-29.763487	37.257942	99.634201	-11.370184	17.576889	100.125824	44.666634	4.070023	102.499962	47.017097	28.276569	103.478859	45.8418655	16.173296	102.9894105	-68.5822335	18.980482	97.2622375
-29.218378	38.432819	99.859581	-11.380989	17.562977	100.184334	44.597321	4.036044	102.491714	47.056316	28.238409	103.597031	45.8268185	16.1372265	103.0443725	-68.5887965	18.9887275	97.3242955
-28.64286	39.526264	100.070335	-11.421206	17.552443	100.240959	44.552361	4.007708	102.438461	47.081871	28.200066	103.718925	45.817116	16.103887	103.078693	-68.659528	19.000999	97.403225
-28.053198	40.626518	100.310829	-11.470749	17.549206	100.28759	44.510067	3.986058	102.402542	47.089191	28.17375	103.831055	45.799629	16.079904	103.1167985	-68.741127	19.018508	97.4583815
-27.468788	41.684444	100.557663	-11.535662	17.557693	100.335869	44.512863	3.98934	102.336182	47.076897	28.223494	103.949631	45.79488	16.106417	103.1429065	-68.866204	19.008969	97.5288315
-26.915884	42.66769	100.813271	-11.579834	17.595825	100.390068	44.431572	4.058799	102.338936	47.025078	28.279394	104.05909	45.728325	16.1690965	103.199013	-68.887993	19.0225535	97.581123
-25.945869	44.082306	101.079712	-11.679296	17.687061	100.455727	44.387112	4.178308	102.363945	46.956417	28.385071	104.199371	45.6717645	16.2816895	103.281658	-69.0303565	19.0924325	97.629796
-25.254271	44.9757	101.241531	-11.72393	17.761782	100.496361	44.411228	4.284389	102.373825	46.884567	28.509123	104.286911	45.6478975	16.396756	103.330368	-69.0957575	19.126808	97.662354
-24.664459	45.81955	101.418831	-11.783179	17.861076	100.545624	44.365864	4.423808	102.479088	46.814583	28.645798	104.399345	45.5902235	16.534803	103.4392165	-69.1565815	19.187349	97.6520315
-23.976965	46.567554	101.564117	-11.853839	17.932028	100.623306	44.369053	4.536135	102.582848	46.750469	28.764376	104.502464	45.559761	16.6502555	103.542656	-69.267439	19.2138005	97.703956
-23.297697	47.265862	101.697121	-11.916874	17.975855	100.682274	44.363777	4.620413	102.682068	46.69202	28.879202	104.616722	45.5278985	16.7498075	103.649395	-69.3616465	19.2019025	97.715153
-22.543715	47.907509	101.839493	-11.983412	17.992218	100.737061	44.352566	4.676108	102.775108	46.6255	28.952568	104.734657	45.489033	16.814338	103.7548825	-69.455857	19.170098	97.7192395
-21.929605	48.53294	102.014694	-12.041469	18.009968	100.782608	44.344391	4.725488	102.882027	46.561993	29.002615	104.848267	45.453192	16.8640515	103.865147	-69.53613	19.1558845	97.700069
-20.804487	49.199242	102.158676	-12.138199	18.016163	100.876129	44.343296	4.772474	103.057846	46.484047	29.061768	105.001198	45.4136715	16.917121	104.029522	-69.6900695	19.115205	97.722736
-20.098249	49.608303	102.212128	-12.186127	18.011497	100.926331	44.342308	4.79604	103.184303	46.42107	29.092922	105.104591	45.381689	16.944481	104.144447	-69.753943	19.078513	97.708215
-19.280386	49.963017	102.27475	-12.25675	17.979721	100.958755	44.341965	4.819775	103.29332	46.369427	29.115932	105.196823	45.355696	16.9678535	104.2450715	-69.869196	18.9915885	97.6724385
-18.628336	50.221146	102.378845	-12.311993	17.961546	100.994385	44.345749	4.827949	103.378906	46.315159	29.133791	105.274307	45.330454	16.98087	104.3266065	-69.95444	18.942222	97.6621635
-17.909327	50.450199	102.452446	-12.350843	17.952164	101.023277	44.33194	4.829251	103.442719	46.27404	29.139338	105.345871	45.30299	16.9842945	104.394295	-70.004676	18.9200335	97.652259
-17.164747	50.550987	102.592743	-12.380692	17.935669	101.046715	44.324936	4.836318	103.472054	46.245934	29.131586	105.40873	45.285435	16.983952	104.440392	-70.046819	18.887386	97.653038
-16.469179	50.620876	102.700661	-12.408343	17.907396	101.072327	44.316879	4.855504	103.48008	46.209923	29.140577	105.492737	45.263401	16.9980405	104.4864085	-70.080087	18.8167515	97.6582455
-15.343285	50.613491	102.906075	-12.452279	17.918058	101.124275	44.308002	4.902527	103.479576	46.151718	29.186789	105.604088	45.22986	17.044658	104.541832	-70.134418	18.791458	97.706718
-14.643891	50.513233	103.045967	-12.47183	17.938782	101.140717	44.307991	4.956365	103.479813	46.115234	29.237476	105.674042	45.2116125	17.0969205	104.5769275	-70.1552725	18.7806435	97.7045065
-13.979225	50.383358	103.111359	-12.492001	17.982533	101.155891	44.303619	5.032297	103.486214	46.069733	29.302246	105.725227	45.186676	17.1672715	104.6057205	-70.170678	18.7977945	97.7060615
-13.318533	50.122059	103.200958	-12.529635	18.050455	101.185165	44.29747	5.119667	103.503181	46.007629	29.394432	105.779778	45.1525495	17.2570495	104.6414795	-70.2118195	18.8438605	97.7288505
-12.658703	49.798401	103.224792	-12.572503	18.115536	101.204765	44.278751	5.215242	103.542137	45.96508	29.483208	105.827118	45.1219155	17.349225	104.6846275	-70.2669215	18.881847	97.7249025
-12.008625	49.425823	103.236542	-12.618908	18.21224	101.222183	44.256664	5.30482	103.60302	45.898064	29.582401	105.888161	45.077364	17.4436105	104.7455905	-70.31518	18.9808695	97.6987755
-11.377185	48.96933	103.235008	-12.675794	18.303408	101.244911	44.233479	5.403438	103.672852	45.834969	29.669453	105.939568	45.034224	17.5364455	104.80621	-70.385812	19.0703705	97.683612
-10.457921	48.270195	103.150818	-12.764364	18.408703	101.292549	44.1777	5.545397	103.792366	45.739849	29.822783	105.944931	44.9587745	17.68409	104.8686485	-70.4875025	19.133316	97.7164495
-9.888167	47.64682	103.042305	-12.809472	18.508389	101.333557	44.167961	5.670835	103.869507	45.662186	29.916456	105.914917	44.9150735	17.7936455	104.892212	-70.5340175	19.2231325	97.774902
-9.290498	46.997486	102.898468	-12.862997	18.591566	101.38063	44.165043	5.799466	103.950211	45.563545	30.018688	105.849693	44.864294	17.909077	104.899952	-70.590288	19.274055	97.861308
-8.765765	46.28801	102.73539	-12.898198	18.663206	101.420151	44.171185	5.927712	104.02607	45.472969	30.122942	105.709015	44.822077	18.025327	104.8675425	-70.618473	19.301085	97.9727595
-8.248863	45.530087	102.516235	-12.929744	18.738436	101.448807	44.164902	6.045086	104.074631	45.372307	30.226601	105.556786	44.7686045	18.1358435	104.8157085	-70.6280925	19.3410285	98.0819055
-7.769078	44.715534	102.266403	-12.951286	18.797094	101.488457	44.147049	6.150505	104.135513	45.271431	30.305576	105.410126	44.70924	18.2280405	104.7728195	-70.611812	19.3661475	98.2040945
-7.273111	43.837402	102.048096	-12.978749	18.834345	101.5233	44.136284	6.219078	104.199745	45.192493	30.354527	105.27282	44.6643885	18.2868025	104.7362825	-70.6218865	19.3818875	98.3103175
-6.616218	42.452602	101.793777	-13.024924	18.822067	101.544846	44.131508	6.237531	104.233025	45.08889	30.374039	105.109528	44.610199	18.305785	104.6712765	-70.660047	19.338349	98.4184155
-6.205683	41.521988	101.639221	-13.059139	18.795145	101.536537	44.059677	6.227857	104.283394	45.031143	30.339634	105.006065	44.54541	18.2837455	104.6447295	-70.663688	19.3065445	98.4283445
-5.791268	40.536613	101.474091	-13.104238	18.771912	101.506081	44.00845	6.190314	104.298103	44.962814	30.291006	104.92215	44.485632	18.24066	104.6101265	-70.694108	19.303164	98.4020355
-5.40422	39.525555	101.328278	-13.160176	18.771084	101.471161	43.971226	6.166848	104.295311	44.910606	30.257326	104.844582	44.440916	18.212087	104.5699465	-70.761268	19.330081	98.3723755
-5.0612	38.520985	101.248489	-13.201446	18.753796	101.432487	43.96769	6.143268	104.263809	44.862209	30.241207	104.766235	44.4149495	18.1922375	104.515022	-70.8178415	19.3153545	98.349952
-4.729747	37.541134	101.131996	-13.242628	18.780636	101.394379	43.934483	6.152469	104.249039	44.804905	30.252302	104.67675	44.369694	18.2023855	104.4628945	-70.85495	19.3588865	98.3258635
-4.418207	36.525631	101.031044	-13.270387	18.817242	101.359329	43.905632	6.196901	104.223976	44.758961	30.286724	104.573891	44.3322965	18.2418125	104.3989335	-70.8730705	19.3926715	98.3197245
-3.981945	34.973831	100.880196	-13.307726	18.880199	101.327805	43.876301	6.281903	104.190514	44.666122	30.376047	104.42009	44.2712115	18.328975	104.305302	-70.8866635	19.431423	98.350308
-3.728079	33.982677	100.812057	-13.31837	18.939997	101.312576	43.860836	6.331725	104.171013	44.625248	30.434132	104.32209	44.243042	18.3829285	104.2465515	-70.879782	19.4970655	98.3786005
-3.483122	33.007015	100.749741	-13.358191	18.988529	101.305542	43.83168	6.376624	104.156342	44.565498	30.493713	104.227325	44.198589	18.4351685	104.1918335	-70.914971	19.5418895	98.4192505
-3.287251	31.982719	100.690163	-13.406721	19.0415	101.292252	43.752972	6.42124	104.173363	44.511757	30.526352	104.136253	44.1323645	18.473796	104.154808	-70.9458065	19.609204	98.429696
-3.104497	30.9842	100.653984	-13.44724	19.070412	101.286987	43.702728	6.422562	104.158951	44.442772	30.537056	104.059563	44.07275	18.479809	104.109257	-70.96723	19.661015	98.464717
-2.907261	29.9874	100.604286	-13.514167	19.095354	101.282974	43.647148	6.40054	104.15728	44.37672	30.519861	103.997108	44.011934	18.4602005	104.077194	-71.040268	19.7305075	98.488754
-2.754128	29.007975	100.592674	-13.579104	19.106083	101.287292	43.59565	6.369308	104.16732	44.309078	30.488104	103.963867	43.952364	18.428706	104.0655935	-71.110572	19.78346	98.5089905
-2.53822	27.47978	100.545502	-13.655967	19.111046	101.289818	43.533939	6.304459	104.176476	44.235733	30.442616	103.931938	43.884836	18.3735375	104.054207	-71.19677	19.8485545	98.525429
-2.420549	26.517359	100.539566	-13.706617	19.119907	101.274727	43.485111	6.268398	104.200813	44.178062	30.416357	103.907104	43.8315865	18.3423775	104.0539585	-71.2448205	19.8974365	98.4954955
-2.293315	25.57044	100.502686	-13.772223	19.140368	101.258759	43.403591	6.25384	104.245392	44.118229	30.393848	103.86232	43.76091	18.323844	104.053856	-71.305356	19.956892	98.463662
-2.237247	24.719137	100.501648	-13.803516	19.158394	101.237976	43.392166	6.219766	104.219833	44.068058	30.373758	103.810165	43.730112	18.296762	104.014999	-71.337144	20.020026	98.460953
-2.154326	23.757761	100.46064	-13.837932	19.152798	101.223564	43.34866	6.197878	104.215279	44.009602	30.354818	103.781403	43.679131	18.276348	103.998341	-71.354995	20.029248	98.448787
-2.097402	22.852198	100.458931	-13.882354	19.139482	101.216766	43.28043	6.191256	104.254807	43.967342	30.309082	103.760719	43.623886	18.250169	104.007763	-71.388594	20.028795	98.425769
-2.038533	21.97501	100.493958	-13.918589	19.133579	101.225815	43.284225	6.15589	104.246582	43.91787	30.294916	103.762413	43.6010475	18.225403	104.0044975	-71.4382255	20.041755	98.4471325
-2.011225	20.752506	100.542496	-13.958706	19.119774	101.279449	43.241688	6.11672	104.284813	43.860565	30.267179	103.776085	43.5511265	18.1919495	104.030449	-71.4685385	20.0475985	98.528449
-1.994502	19.960123	100.589478	-13.986951	19.105818	101.307335	43.167419	6.105695	104.34362	43.824856	30.244484	103.785408	43.4961375	18.1750895	104.064514	-71.4700395	20.0365465	98.550156
-1.988078	19.143398	100.61071	-14.019457	19.093113	101.327599	43.167313	6.059432	104.338539	43.789368	30.224279	103.798615	43.4783405	18.1418555	104.068577	-71.5172545	20.0443705	98.586621
-2.009722	18.371002	100.62178	-14.060253	19.0741	101.328552	43.130138	6.023106	104.354439	43.752449	30.191406	103.806984	43.4412935	18.107256	104.0807115	-71.5617995	20.040944	98.5763925
-2.034213	17.635363	100.623322	-14.100941	19.048937	101.320053	43.057106	5.993078	104.379883	43.714577	30.157141	103.813042	43.3858415	18.0751095	104.0964625	-71.5877235	20.0227645	98.5436435
-2.064761	16.934399	100.616005	-14.143435	19.017439	101.297119	43.047462	5.923591	104.344688	43.676617	30.116331	103.823769	43.3620395	18.019961	104.0842285	-71.6489095	20.014917	98.5100095
-2.142658	16.283073	100.604179	-14.175172	18.997986	101.273834	43.004841	5.866677	104.339371	43.646328	30.085188	103.844513	43.3255845	17.9759325	104.091942	-71.6759285	20.0200395	98.455726
-2.270379	15.355067	100.607658	-14.20997	18.967516	101.245483	42.958641	5.838007	104.313835	43.621841	30.076365	103.892448	43.290241	17.957186	104.1031415	-71.710181	19.977846	98.3878245
-2.328487	14.6806	100.543343	-14.217797	18.955641	101.211594	42.937046	5.843269	104.278732	43.609123	30.094528	103.91674	43.2730845	17.9688985	104.097736	-71.7086785	19.9423835	98.325452
-2.455394	14.079189	100.499298	-14.238167	18.939505	101.184311	42.926834	5.866129	104.227554	43.589134	30.132999	103.940598	43.257984	17.999564	104.084076	-71.734318	19.879446	98.284546
-2.56009	13.535907	100.486084	-14.262663	18.944038	101.1745	42.915554	5.903965	104.176666	43.559074	30.156511	103.951859	43.237314	18.030238	104.0642625	-71.76264	19.857838	98.2847375
-2.665107	12.996936	100.456284	-14.270775	18.940023	101.180984	42.898579	5.966693	104.121414	43.518116	30.240377	103.987167	43.2083475	18.103535	104.0542905	-71.7498975	19.776511	98.3076775
-2.801854	12.495132	100.429832	-14.278714	18.933226	101.197067	42.89061	6.040103	104.069565	43.512093	30.314878	104.035774	43.2013515	18.1774905	104.0526695	-71.7587795	19.6889615	98.3414645
-2.968163	11.992036	100.428879	-14.286193	18.934898	101.224968	42.888527	6.113076	104.016182	43.508167	30.387243	104.08094	43.198347	18.2501595	104.048561	-71.770733	19.6196365	98.401375
-3.238886	11.286363	100.347389	-14.27194	18.950949	101.203766	42.88533	6.208045	103.938255	43.501209	30.479633	104.138435	43.1932695	18.343839	104.038345	-71.7371495	19.558059	98.369187
-3.40787	10.787453	100.245247	-14.273338	18.961964	101.152763	42.852039	6.275405	103.893623	43.510796	30.551588	104.172729	43.1814175	18.4134965	104.033176	-71.7280935	19.5104315	98.27235
-3.613928	10.271562	100.129715	-14.275524	18.958239	101.082504	42.889679	6.317218	103.775146	43.510124	30.618984	104.185249	43.1999015	18.468101	103.9801975	-71.7509495	19.448377	98.1848105
-3.830463	9.811367	100.017097	-14.269182	18.960581	101.033806	42.853573	6.398401	103.706268	43.499451	30.6691	104.180489	43.176512	18.5337505	103.9433785	-71.714876	19.3874115	98.1242335
-4.055551	9.391691	99.984482	-14.260305	18.960245	101.014198	42.846725	6.454326	103.620026	43.48864	30.706171	104.185425	43.1676825	18.5802485	103.9027255	-71.6882925	19.3402415	98.1256705
-4.250864	8.912964	99.919617	-14.24152	18.967796	101.008667	42.853989	6.499108	103.56498	43.500786	30.746456	104.181252	43.1773875	18.622782	103.873116	-71.6604275	19.31281	98.144218
-4.463892	8.454509	99.875031	-14.211495	18.962135	100.999359	42.902866	6.523525	103.493607	43.534634	30.79285	104.176453	43.21875	18.6581875	103.83503	-71.64174	19.2660825	98.163688
-4.835786	7.782267	99.793686	-14.164851	18.976147	100.960793	42.899357	6.601688	103.477074	43.566048	30.858332	104.139732	43.2327025	18.73001	103.808403	-71.5624045	19.222284	98.113183
-5.098053	7.291124	99.71682	-14.122648	18.966965	100.900017	42.92337	6.641428	103.454796	43.584881	30.896891	104.100441	43.2541255	18.7691595	103.7776185	-71.4994215	19.1647705	98.0224155
-5.365384	6.79999	99.662529	-14.095603	18.964548	100.854088	42.949165	6.687681	103.439209	43.593803	30.932131	104.047058	43.271484	18.809906	103.7431335	-71.46269	19.11919	97.9650425
-5.642721	6.331554	99.608437	-14.074913	18.938227	100.819466	42.986431	6.746751	103.420685	43.587719	30.974287	104.001007	43.287075	18.860519	103.710846	-71.436901	19.015935	97.928086
-5.94391	5.875365	99.617905	-14.053221	18.879478	100.80069	43.02261	6.803482	103.411224	43.580902	31.014973	103.980888	43.301756	18.9092275	103.696056	-71.408198	18.8497285	97.905324
-6.182021	5.365597	99.571274	-14.027031	18.837421	100.765488	43.059113	6.842725	103.413864	43.591969	31.055017	103.956589	43.325541	18.948871	103.6852265	-71.379603	18.725971	97.8457495
-6.476762	4.898252	99.519295	-13.997796	18.769241	100.728821	43.13306	6.85979	103.367928	43.596413	31.080612	103.913734	43.3647365	18.970201	103.640831	-71.3603285	18.568281	97.816811
-6.920816	4.208806	99.422394	-13.967723	18.683138	100.623322	43.145882	6.920323	103.358734	43.612064	31.091972	103.836235	43.378973	19.0061475	103.5974845	-71.314419	18.3601285	97.6491595
-7.23611	3.700237	99.364853	-13.952437	18.61965	100.564285	43.167171	6.939777	103.3312	43.6063	31.10174	103.792809	43.3867355	19.0207585	103.5620045	-71.2916095	18.2185415	97.5665655
-7.557423	3.204564	99.279739	-13.915989	18.546518	100.515327	43.185898	6.955861	103.303566	43.597675	31.102457	103.756752	43.3917865	19.029159	103.530159	-71.2237645	18.063877	97.500495
-7.88706	2.751413	99.241493	-13.905241	18.488504	100.48735	43.254395	6.948928	103.254852	43.606068	31.105524	103.737175	43.4302315	19.027226	103.4960135	-71.2407135	17.949782	97.4786865
-8.237251	2.276618	99.201111	-13.885278	18.435783	100.469254	43.280792	6.95291	103.239319	43.616989	31.108942	103.718315	43.4488905	19.030926	103.478817	-71.2194465	17.84064	97.459691
-8.576793	1.843352	99.213943	-13.841851	18.369514	100.463905	43.305756	6.950992	103.224922	43.630211	31.102535	103.707359	43.4679835	19.0267635	103.4661405	-71.1516855	17.7122645	97.4616695
-8.89839	1.387544	99.131798	-13.824612	18.33596	100.430107	43.306026	6.952096	103.23951	43.665077	31.091848	103.699043	43.4855515	19.021972	103.4692765	-71.1347755	17.649948	97.3909375
-9.419528	0.748968	99.001541	-13.782281	18.301399	100.351349	43.393452	6.915041	103.166748	43.705151	31.0709	103.675392	43.5493015	18.9929705	103.42107	-71.1138635	17.6098275	97.281628
-9.811914	0.340474	98.912346	-13.728483	18.268171	100.288704	43.395145	6.924569	103.144165	43.731018	31.05987	103.656662	43.5630815	18.9922195	103.4004135	-71.0200475	17.5441225	97.1769945
-10.161133	-0.145798	98.83239	-13.683276	18.251797	100.250603	43.438564	6.924767	103.101768	43.779434	31.051407	103.625198	43.608999	18.988087	103.363483	-70.975551	17.515507	97.137723
-10.574612	-0.576708	98.764526	-13.637529	18.240805	100.224014	43.489502	6.927271	103.074921	43.820274	31.045849	103.590332	43.654888	18.98656	103.3326265	-70.929946	17.49505	97.1154015
-10.970993	-0.960661	98.74144	-13.570794	18.232986	100.20256	43.59127	6.91416	103.024254	43.86306	31.052801	103.566528	43.727165	18.9834805	103.295391	-70.868753	17.4824915	97.109729
-11.306238	-1.441064	98.694771	-13.51966	18.211819	100.172928	43.615089	6.931285	103.043976	43.912663	31.063726	103.548523	43.763876	18.9975055	103.2962495	-70.803196	17.4261325	97.0496065
-11.678028	-1.828429	98.627617	-13.468416	18.184576	100.149879	43.675377	6.926503	103.029587	43.954441	31.062761	103.53196	43.814909	18.994632	103.2807735	-70.751741	17.37452	97.0189845
-12.282963	-2.454162	98.565445	-13.393171	18.129971	100.090874	43.761215	6.897624	103.012993	44.020512	31.04052	103.488907	43.8908635	18.969072	103.25095	-70.6772055	17.29087	96.930798
-12.708375	-2.931232	98.512039	-13.349545	18.073032	100.036499	43.854382	6.841602	102.967857	44.062542	31.002748	103.443466	43.958462	18.922175	103.2056615	-70.657552	17.223889	96.8673365
-13.139688	-3.382389	98.463097	-13.310104	18.022493	99.976852	43.903423	6.796803	102.964066	44.11198	30.947527	103.394302	44.0077015	18.872165	103.179184	-70.6279095	17.172821	96.77452
-13.580948	-3.816899	98.398308	-13.258325	17.968868	99.88765	43.922295	6.752589	102.994133	44.15377	30.879524	103.330658	44.0380325	18.8160565	103.1623955	-70.5546825	17.1216795	96.6129045
-14.017788	-4.213296	98.316132	-13.194911	17.914389	99.77179	44.018799	6.670937	102.956245	44.213097	30.809338	103.273102	44.115948	18.7401375	103.1146735	-70.50577	17.0886405	96.4289065
-14.448935	-4.6305	98.240234	-13.144323	17.84156	99.632652	44.031555	6.606659	102.986458	44.263123	30.728716	103.222099	44.147339	18.6676875	103.1042785	-70.435985	17.0154325	96.1610255
-14.835219	-5.049217	98.116371	-13.086367	17.737558	99.485123	44.123085	6.505211	102.965073	44.301987	30.636757	103.15477	44.212536	18.570984	103.0599215	-70.38527	16.904132	95.9103245
-15.518302	-5.667151	97.908745	-13.009005	17.583435	99.235939	44.170078	6.383539	103.011612	44.36718	30.49213	103.097664	44.268629	18.4378345	103.054638	-70.286639	16.7290355	95.41724
-15.947368	-6.070986	97.774055	-12.987969	17.458908	99.091362	44.218212	6.286485	103.008881	44.400749	30.403757	103.047028	44.3094805	18.345121	103.0279545	-70.2854185	16.572695	95.1547695
-16.519604	-6.449333	97.655045	-12.958068	17.327286	98.954422	44.284966	6.172045	102.95224	44.427895	30.278713	102.985344	44.3564305	18.225379	102.968792	-70.2725665	16.429193	94.940052
-17.047838	-6.82652	97.585556	-12.936781	17.188511	98.856941	44.288357	6.059688	102.894615	44.446651	30.161846	102.899597	44.367504	18.110767	102.897106	-70.241066	16.266255	94.816776
-17.553764	-7.153294	97.501373	-12.913932	17.089708	98.765114	44.294052	5.951922	102.828835	44.453194	30.028545	102.807983	44.373623	17.9902335	102.818409	-70.201487	16.1891825	94.711819
-18.052717	-7.476439	97.440598	-12.923495	16.964922	98.679314	44.292229	5.845448	102.772156	44.459801	29.908905	102.732216	44.376015	17.8771765	102.752186	-70.223005	16.0526675	94.606442
-18.530193	-7.709617	97.386238	-12.909883	16.857363	98.624161	44.285591	5.750669	102.698532	44.451374	29.791086	102.650108	44.3684825	17.7708775	102.67432	-70.1882485	15.9438485	94.574002
-19.320089	-7.99541	97.300728	-12.903847	16.715401	98.546112	44.233517	5.644165	102.633606	44.473076	29.645473	102.54892	44.3532965	17.644819	102.591263	-70.1609905	15.785983	94.500961
-19.88863	-8.168454	97.21772	-12.900084	16.633076	98.486237	44.270752	5.553658	102.542091	44.482071	29.564344	102.489639	44.3764115	17.559001	102.515865	-70.1765795	15.707151	94.456609
-20.51165	-8.332507	97.155586	-12.867633	16.571146	98.424492	44.26239	5.494298	102.47747	44.485985	29.503345	102.396141	44.3741875	17.4988215	102.4368055	-70.1094535	15.6434705	94.4121785
-21.092297	-8.434519	97.108124	-12.871583	16.498619	98.387459	44.279938	5.445148	102.405487	44.48864	29.44417	102.313675	44.384289	17.444659	102.359581	-70.127455	15.552579	94.415337
-21.631096	-8.529733	97.062889	-12.850296	16.427498	98.354836	44.300808	5.397535	102.345322	44.493233	29.395109	102.239586	44.3970205	17.396322	102.292454	-70.0976125	15.458674	94.417218
-22.190102	-8.583776	97.038727	-12.813692	16.374334	98.325783	44.328655	5.351336	102.317223	44.510727	29.349855	102.171669	44.419691	17.3505955	102.244446	-70.047075	15.3980725	94.40712
-22.750217	-8.589271	97.070564	-12.78539	16.335415	98.307648	44.373276	5.303167	102.304794	44.53978	29.307455	102.102493	44.456528	17.305311	102.2036435	-70.027308	15.365519	94.4116525
-23.572546	-8.586313	97.103577	-12.731418	16.27426	98.267998	44.463482	5.225045	102.301201	44.569717	29.250839	101.985756	44.5165995	17.237942	102.1434785	-69.9794355	15.310578	94.3925175
-24.177174	-8.588037	97.125381	-12.683359	16.199299	98.239532	44.483215	5.188904	102.328835	44.590805	29.212814	101.904617	44.53701	17.200859	102.116726	-69.903728	15.197739	94.362338
-24.746576	-8.561115	97.164223	-12.630741	16.123167	98.224579	44.582241	5.123034	102.295815	44.61937	29.162952	101.849213	44.6008055	17.142993	102.072514	-69.8622875	15.103341	94.376644
-25.309395	-8.475393	97.221008	-12.574227	16.05093	98.215805	44.602703	5.076714	102.350929	44.66396	29.099802	101.79969	44.6333315	17.088258	102.0753095	-69.7817855	15.013602	94.3563005
-25.860929	-8.382162	97.285088	-12.549821	15.991081	98.209229	44.697277	4.986065	102.353539	44.698898	29.037601	101.740288	44.6980875	17.011833	102.0469135	-69.7977295	14.970329	94.3715445
-26.368008	-8.287658	97.354774	-12.526149	15.937562	98.215614	44.743111	4.9035	102.37162	44.714413	28.974516	101.681519	44.728762	16.939008	102.0265695	-69.78106	14.936116	94.4046585
-26.888239	-8.119841	97.433365	-12.488129	15.850685	98.236259	44.772697	4.841477	102.389816	44.727448	28.917959	101.632011	44.7500725	16.879718	102.0109135	-69.7263305	14.821652	94.4616045
-27.712732	-7.816934	97.531311	-12.458077	15.749471	98.287216	44.831524	4.743614	102.407982	44.763477	28.840559	101.584686	44.7975005	16.7920865	101.996334	-69.7136545	14.7068555	94.578098
-28.231457	-7.5706	97.575264	-12.437535	15.675524	98.295853	44.858299	4.673083	102.428772	44.780994	28.79254	101.562584	44.8196465	16.7328115	101.995678	-69.6947165	14.6182365	94.596028
-28.727478	-7.254387	97.589645	-12.425047	15.596576	98.295456	44.872265	4.612618	102.448807	44.794827	28.751194	101.531288	44.833546	16.681906	101.9900475	-69.68364	14.511246	94.6008645
-29.244699	-6.907985	97.586113	-12.402802	15.551251	98.297653	44.881767	4.568637	102.463638	44.795681	28.712946	101.518288	44.838724	16.6407915	101.990963	-69.644328	14.4617105	94.604343
-29.718416	-6.550294	97.606697	-12.403004	15.515746	98.307487	44.882839	4.53526	102.484009	44.793484	28.688869	101.523743	44.8381615	16.6120645	102.003876	-69.6441695	14.4194275	94.611098
-30.154821	-6.135857	97.599945	-12.41926	15.487231	98.319839	44.870949	4.499968	102.503273	44.783089	28.681198	101.527107	44.827019	16.590583	102.01519	-69.665539	14.383879	94.624488
-30.602015	-5.681713	97.605698	-12.43368	15.479395	98.331085	44.851543	4.477832	102.510452	44.764133	28.678019	101.528061	44.807838	16.5779255	102.0192565	-69.675198	14.3808645	94.6429135
-31.300041	-4.920538	97.553513	-12.478969	15.498408	98.336945	44.807838	4.469041	102.514984	44.729244	28.687006	101.525352	44.768541	16.5780235	102.020168	-69.726479	14.4187925	94.653722
-31.734818	-4.331238	97.519844	-12.523532	15.518885	98.328064	44.773712	4.491536	102.515068	44.680691	28.727106	101.524651	44.7272015	16.609321	102.0198595	-69.7742655	14.428449	94.6362685
-32.191238	-3.730702	97.477631	-12.573269	15.554364	98.313705	44.730717	4.546214	102.515541	44.617538	28.790197	101.529182	44.6741275	16.6682055	102.0223615	-69.8206655	14.4405225	94.6050485
-32.566685	-3.118284	97.440117	-12.611395	15.59211	98.306084	44.681435	4.628015	102.527855	44.554924	28.865238	101.527916	44.6181795	16.7466265	102.0278855	-69.8409695	14.4375935	94.5842825
-32.918495	-2.470852	97.421112	-12.668909	15.667912	98.305199	44.634033	4.709132	102.550232	44.496502	28.961876	101.539108	44.5652675	16.835504	102.04467	-69.9030855	14.50032	94.565728
-33.293228	-1.775736	97.387589	-12.735865	15.738545	98.30204	44.586079	4.787344	102.575371	44.437943	29.05654	101.56884	44.512011	16.921942	102.0721055	-69.983741	14.555148	94.5319745
-33.650448	-1.047446	97.359909	-12.791009	15.813457	98.304543	44.516159	4.846801	102.592293	44.380501	29.121939	101.597092	44.44833	16.98437	102.0946925	-70.030348	14.642544	94.5143935
-34.149212	0.141024	97.340439	-12.89297	15.892612	98.342377	44.393948	4.896328	102.596092	44.307865	29.177731	101.672028	44.3509065	17.0370295	102.13406	-70.1368465	14.7481945	94.550694
-34.486774	0.929276	97.309631	-12.956985	15.930613	98.376877	44.307102	4.914861	102.608215	44.261551	29.203377	101.758789	44.2843265	17.059119	102.183502	-70.1982965	14.802107	94.570252
-34.790455	1.717681	97.317528	-13.033467	15.989958	98.428986	44.222702	4.932992	102.634727	44.234791	29.222355	101.849602	44.2287465	17.0776735	102.2421645	-70.2956805	14.9022425	94.6158075
-35.027348	2.558309	97.335976	-13.082363	16.02804	98.481865	44.126064	4.955135	102.667511	44.207539	29.251713	101.941849	44.1668015	17.103424	102.30468	-70.3315275	14.952656	94.65905
-35.275822	3.419192	97.325172	-13.154404	16.103613	98.535622	44.005516	5.00713	102.719261	44.174896	29.288895	102.005974	44.090206	17.1480125	102.3626175	-70.399014	15.0592135	94.7086265
-35.491325	4.355576	97.330452	-13.192537	16.184053	98.546967	43.974987	5.054128	102.702011	44.139942	29.351896	102.027679	44.0574645	17.203012	102.364845	-70.4425385	15.165094	94.729089
-35.691147	5.26871	97.320381	-13.25482	16.285042	98.536095	43.905823	5.139864	102.70797	44.083481	29.430553	102.020775	43.994652	17.2852085	102.3643725	-70.504292	15.2848755	94.7078175
-35.934582	6.637747	97.278778	-13.315847	16.433052	98.50135	43.829201	5.285889	102.691528	44.008278	29.577169	101.972198	43.9187395	17.431529	102.331863	-70.5504335	15.434575	94.670837
-36.038353	7.572036	97.25531	-13.358362	16.536039	98.47982	43.789116	5.389297	102.694466	43.953545	29.674213	101.939224	43.8713305	17.531755	102.316845	-70.5880545	15.540323	94.642795
-36.120373	8.57212	97.21373	-13.382332	16.611294	98.471581	43.754562	5.483145	102.691589	43.914116	29.764656	101.9217	43.834339	17.6239005	102.3066445	-70.599003	15.5986875	94.6365175
-36.269432	9.583376	97.223	-13.43926	16.686893	98.4832	43.716721	5.555262	102.692703	43.885223	29.846079	101.908722	43.800972	17.7006705	102.3007125	-70.679492	15.6731155	94.6656875
-36.412712	10.563635	97.22847	-13.475004	16.755074	98.501274	43.662254	5.611295	102.687248	43.859901	29.895555	101.907898	43.7610775	17.753425	102.297573	-70.7110855	15.756723	94.704975
-36.519394	11.567646	97.232193	-13.515634	16.821812	98.527695	43.603962	5.648926	102.678169	43.840836	29.930321	101.928307	43.722399	17.7896235	102.303238	-70.753667	15.8540005	94.752152
-36.585308	12.599073	97.232635	-13.540731	16.891027	98.547707	43.552162	5.669791	102.652954	43.834816	29.957443	101.948952	43.693489	17.813617	102.300953	-70.774951	15.968437	94.794461
-36.761189	14.191286	97.240189	-13.574142	16.97921	98.538246	43.470531	5.712912	102.602936	43.837135	29.991219	101.971222	43.653833	17.8520655	102.287079	-70.802117	16.1063545	94.789413
-36.842537	15.247695	97.199547	-13.600476	17.058125	98.52771	43.42099	5.752511	102.547516	43.836014	30.032629	101.976028	43.628502	17.89257	102.261772	-70.829454	16.22368	94.793648
-36.899727	16.273294	97.205429	-13.607104	17.146542	98.513916	43.364799	5.800507	102.49276	43.845043	30.088257	101.9832	43.604921	17.944382	102.23798	-70.819129	16.348702	94.789852
-36.860546	17.364143	97.204994	-13.62434	17.22275	98.517952	43.326775	5.861835	102.433823	43.846428	30.154701	102.000977	43.5866015	18.008268	102.2174	-70.8352815	16.437232	94.818504
-36.889973	18.451761	97.252884	-13.647405	17.300165	98.543495	43.292706	5.930099	102.375626	43.849056	30.22753	102.00161	43.570881	18.0788145	102.188618	-70.865691	16.5215155	94.898372
-36.876549	19.542845	97.337006	-13.659668	17.377954	98.58503	43.267776	6.015694	102.319122	43.84425	30.30858	102.007317	43.556013	18.162137	102.1632195	-70.875349	16.593771	95.0068405
-36.855698	20.587797	97.39888	-13.653676	17.449892	98.636375	43.253963	6.110875	102.276909	43.844978	30.40823	102.016869	43.5494705	18.2595525	102.146889	-70.8568225	16.6402315	95.125861
-36.686089	22.179106	97.492012	-13.659094	17.543262	98.714386	43.257439	6.250623	102.239418	43.842552	30.585798	102.031258	43.5499955	18.4182105	102.135338	-70.8681835	16.6683135	95.293434
-36.603172	23.242754	97.590759	-13.649881	17.609911	98.735794	43.267685	6.358817	102.227066	43.830387	30.70682	102.044586	43.549036	18.5328185	102.135826	-70.848798	16.6870035	95.335762
-36.463024	24.307198	97.645149	-13.636808	17.641655	98.763092	43.250458	6.469126	102.247581	43.827805	30.830502	102.038612	43.5391315	18.649814	102.1430965	-70.8127475	16.633496	95.3830875
-36.325417	25.283873	97.685562	-13.616666	17.683945	98.778244	43.304512	6.553712	102.202751	43.813171	30.938587	102.005219	43.5588415	18.7461495	102.103985	-70.7921735	16.6217405	95.452503
-36.081989	26.293846	97.722725	-13.609743	17.704041	98.780838	43.322102	6.656832	102.172867	43.778286	31.040998	101.962975	43.550194	18.848915	102.067921	-70.76968	16.559167	95.493755
-35.951317	27.313978	97.772339	-13.611823	17.715097	98.780945	43.326683	6.742178	102.13456	43.72974	31.129038	101.933289	43.5282115	18.935608	102.0339245	-70.7518575	16.494586	95.5279655
-35.729904	28.32616	97.85421	-13.624294	17.714787	98.813339	43.330704	6.822039	102.093979	43.688152	31.205622	101.907707	43.509428	19.0138305	102.000843	-70.758016	16.4157435	95.625835
-35.377769	29.719818	97.994392	-13.63609	17.692656	98.878159	43.345127	6.907305	102.063278	43.664009	31.304546	101.928345	43.504568	19.1059255	101.9958115	-70.776748	16.2793865	95.7605065
-35.059853	30.672676	98.049232	-13.635628	17.650757	98.905365	43.373119	6.935903	102.035156	43.676075	31.352619	101.93795	43.524597	19.144261	101.986553	-70.795853	16.157253	95.824177
-34.813717	31.605202	98.156517	-13.612075	17.622875	98.912827	43.412094	6.960443	101.992271	43.70425	31.384581	101.924896	43.558172	19.172512	101.9585835	-70.782322	16.073238	95.8670705
-34.499557	32.532192	98.185837	-13.565876	17.56605	98.914185	43.44368	6.979908	101.942863	43.724358	31.393314	101.908028	43.584019	19.186611	101.9254455	-70.715771	15.945489	95.9029245
-34.156727	33.378143	98.229828	-13.530723	17.529789	98.906326	43.454987	6.995792	101.925102	43.755936	31.395752	101.880646	43.6054615	19.195772	101.902874	-70.6669075	15.863806	95.909778
-33.715866	34.244919	98.268196	-13.466337	17.485445	98.905045	43.544857	6.963828	101.857933	43.809639	31.386742	101.867744	43.677248	19.175285	101.8628385	-70.609922	15.795605	95.9472515
-33.370785	35.088749	98.396996	-13.402473	17.434046	98.923912	43.561565	6.944756	101.855492	43.869701	31.351873	101.879036	43.715633	19.1483145	101.867264	-70.520579	15.7197775	95.98056
-32.702435	36.326389	98.576012	-13.311956	17.349485	98.988533	43.680248	6.84779	101.788544	43.96117	31.281134	101.921173	43.820709	19.064462	101.8548585	-70.444621	15.634508	96.1222075
-32.260586	37.054928	98.714928	-13.255003	17.291927	99.031425	43.687515	6.802583	101.791908	44.029343	31.236986	101.965096	43.858429	19.0197845	101.878502	-70.368435	15.5640695	96.184348
-31.714174	37.789536	98.827599	-13.20942	17.224882	99.053947	43.725986	6.745739	101.738991	44.097416	31.191931	101.980629	43.911701	18.968835	101.85981	-70.330541	15.480929	96.248084
-31.258005	38.512127	98.963631	-13.17914	17.186903	99.054756	43.757885	6.709495	101.663277	44.131927	31.153101	101.985535	43.944906	18.931298	101.824406	-70.303186	15.442508	96.285106
-30.689222	39.225777	99.085022	-13.137434	17.153225	99.055496	43.781872	6.687094	101.604164	44.152473	31.124153	101.971092	43.9671725	18.9056235	101.787628	-70.2420405	15.4008265	96.323364
-30.149508	39.850933	99.16761	-13.150887	17.166342	99.067917	43.807159	6.676147	101.5802	44.164452	31.115065	101.978851	43.9858055	18.895606	101.7795255	-70.2875795	15.437078	96.3563085
-29.62974	40.398579	99.319351	-13.111904	17.101383	99.074219	43.81992	6.667051	101.570091	44.161564	31.117607	102.023079	43.990742	18.892329	101.796585	-70.21455	15.310437	96.351853
-28.708342	41.215904	99.469093	-13.12073	17.079567	99.119759	43.811573	6.633523	101.553307	44.150375	31.099489	102.066185	43.980974	18.866506	101.809746	-70.222434	15.292628	96.429772
-28.051025	41.686195	99.589577	-13.151474	17.04936	99.143692	43.804352	6.588413	101.531219	44.13382	31.05341	102.083984	43.969086	18.8209115	101.8076015	-70.272034	15.2778085	96.4797825
-27.389637	42.150211	99.712738	-13.196362	17.012613	99.159912	43.802078	6.536594	101.505508	44.107506	31.008303	102.109001	43.954792	18.7724485	101.8072545	-70.347516	15.2527775	96.5125695
-26.771891	42.496117	99.796089	-13.221097	17.000612	99.170975	43.779903	6.513214	101.513634	44.067455	30.971128	102.151634	43.923679	18.742171	101.832634	-70.365873	15.259053	96.509316
-26.145851	42.788799	99.906761	-13.266708	17.010883	99.200584	43.758301	6.527842	101.579048	44.013981	30.957933	102.231071	43.886141	18.7428875	101.9050595	-70.419557	15.2788785	96.4961085
-25.476164	43.088932	99.914764	-13.316314	17.04232	99.253502	43.762386	6.58503	101.684464	43.944725	30.985567	102.341286	43.8535555	18.7852985	102.012875	-70.4861835	15.2993415	96.494129
-24.724211	43.331749	99.921196	-13.368678	17.078728	99.323517	43.768436	6.656344	101.836304	43.869038	31.05529	102.43602	43.818737	18.855817	102.136162	-70.556093	15.301639	96.510872
-23.658953	43.621563	99.920288	-13.459046	17.165277	99.42527	43.778725	6.820279	102.084747	43.751495	31.19717	102.531708	43.76511	19.0087245	102.3082275	-70.683202	15.3218295	96.5423125
-22.974287	43.737534	99.879929	-13.507759	17.208591	99.498108	43.765606	6.9248	102.263298	43.661842	31.294897	102.568367	43.713724	19.1098485	102.4158325	-70.729242	15.3073335	96.5803835
-22.321903	43.757568	99.874916	-13.562457	17.253094	99.573288	43.764462	7.011491	102.440132	43.577785	31.387762	102.607643	43.6711235	19.1996265	102.5238875	-70.7960375	15.3065615	96.6226885
-21.638901	43.777046	99.833557	-13.635117	17.28142	99.646538	43.75021	7.077391	102.589226	43.491798	31.462437	102.64183	43.621004	19.269914	102.615528	-70.891238	15.292926	96.677548
-20.830217	43.751369	99.809845	-13.680845	17.291721	99.713043	43.731789	7.104037	102.740494	43.426914	31.505957	102.685104	43.5793515	19.304997	102.712799	-70.9410415	15.278445	96.713287
-20.151142	43.670105	99.832085	-13.768494	17.286556	99.795616	43.712296	7.098785	102.866592	43.383007	31.51004	102.733139	43.5476515	19.3044125	102.7998655	-71.0846395	15.2686995	96.7913665
-19.444601	43.568253	99.846802	-13.811935	17.278337	99.859497	43.691765	7.064708	102.966675	43.341228	31.480366	102.779594	43.5164965	19.272537	102.8731345	-71.1403665	15.284137	96.8458595
-18.416653	43.314533	99.911972	-13.891233	17.230978	99.944649	43.645493	6.995651	103.056648	43.305294	31.416967	102.821075	43.4753935	19.206309	102.9388615	-71.2578595	15.255647	96.9504365
-17.661896	43.074772	99.909775	-13.917081	17.197218	99.985634	43.637306	6.952571	103.102997	43.297855	31.367111	102.846947	43.4675805	19.159841	102.974972	-71.3017425	15.234595	96.996296
-16.900005	42.813625	99.954086	-13.927862	17.134441	100.034966	43.635757	6.914754	103.158272	43.296329	31.320679	102.88385	43.466043	19.1177165	103.021061	-71.321767	15.1511655	97.048871
-16.16795	42.515572	100.000298	-13.916336	17.081865	100.09568	43.648499	6.879689	103.216301	43.303066	31.276798	102.934433	43.4757825	19.0782435	103.075367	-71.3084545	15.0854865	97.115993
-15.442233	42.218037	100.045357	-13.897735	17.040689	100.15303	43.675766	6.850154	103.271446	43.325779	31.252867	102.971092	43.5007725	19.0515105	103.121269	-71.2962425	15.0298675	97.184791
-14.75193	41.862167	100.04879	-13.876912	17.01277	100.201378	43.721462	6.82283	103.336884	43.354813	31.238873	102.988625	43.5381375	19.0308515	103.1627545	-71.2919615	14.9946885	97.2400015
-14.048025	41.480774	100.033333	-13.851206	16.995045	100.231125	43.767868	6.81258	103.390549	43.383862	31.22645	102.992882	43.575865	19.019515	103.1917155	-71.278277	14.970575	97.2705345
-12.965578	40.880718	100.019073	-13.782519	16.947735	100.283638	43.824783	6.834084	103.453789	43.420628	31.241518	102.995529	43.6227055	19.037801	103.224659	-71.1877435	14.857669	97.342617
-12.292112	40.435215	100.001053	-13.759557	16.93829	100.3116	43.866043	6.856228	103.48407	43.450527	31.254948	102.971542	43.658285	19.055588	103.227806	-71.177399	14.820992	97.395394
-11.588385	39.987396	99.973114	-13.743668	16.93718	100.331436	43.88615	6.875359	103.516624	43.466507	31.273184	102.941849	43.6763285	19.0742715	103.2292365	-71.1636645	14.8000885	97.4336355
-10.976611	39.550957	99.93782	-13.737037	16.934259	100.351822	43.901535	6.884499	103.533325	43.474491	31.278654	102.904236	43.688013	19.0815765	103.2187805	-71.162087	14.7869415	97.4848635
-10.270541	39.007813	99.893974	-13.738671	16.920364	100.371361	43.902271	6.874407	103.549538	43.474449	31.265816	102.868126	43.68836	19.0701115	103.208832	-71.165702	14.7706165	97.53389
-9.601926	38.518589	99.849846	-13.739428	16.897831	100.387527	43.920712	6.834106	103.551392	43.472332	31.225883	102.843559	43.696522	19.0299945	103.1974755	-71.175378	14.7656675	97.5775785
-8.981459	37.966011	99.828667	-13.748198	16.854717	100.418579	43.870018	6.804572	103.614296	43.464706	31.161356	102.830505	43.667362	18.982964	103.2224005	-71.163758	14.72647	97.6147575
-8.023515	37.174282	99.827698	-13.757027	16.748634	100.477585	43.840363	6.715721	103.674461	43.449638	31.061768	102.829834	43.6450005	18.8887445	103.2521475	-71.1590545	14.6085235	97.7030225
-7.415189	36.626961	99.810913	-13.782591	16.704424	100.509392	43.81778	6.648993	103.720459	43.445732	30.987608	102.83004	43.631756	18.8183005	103.2752495	-71.196938	14.5905475	97.7435345
-6.79308	36.029537	99.760124	-13.811852	16.658957	100.525856	43.824631	6.571711	103.731552	43.434669	30.902874	102.811966	43.62965	18.7372925	103.271759	-71.253354	14.5806215	97.779953
-6.197852	35.483788	99.756416	-13.844028	16.6138	100.541367	43.792107	6.535182	103.761627	43.410042	30.831491	102.79306	43.6010745	18.6833365	103.2773435	-71.2891305	14.5442635	97.8053905
-5.628604	34.885681	99.740128	-13.871373	16.56254	100.562119	43.766464	6.498106	103.790215	43.389179	30.761084	102.766083	43.5778215	18.629595	103.278149	-71.3205675	14.495485	97.846089
-5.015125	34.333591	99.726959	-13.888876	16.528522	100.585793	43.718281	6.470196	103.85125	43.379337	30.69379	102.736343	43.548809	18.581993	103.2937965	-71.326561	14.475051	97.8777895
-4.455215	33.771107	99.703445	-13.89743	16.491926	100.613274	43.70871	6.421173	103.909645	43.378113	30.631504	102.70752	43.5434115	18.5263385	103.3085825	-71.3382715	14.4575135	97.9179655
-3.610858	32.897141	99.662048	-13.911836	16.44071	100.664986	43.742195	6.345003	103.953743	43.369663	30.538431	102.654968	43.555929	18.441717	103.3043555	-71.379601	14.439703	98.0256165
-3.053978	32.33305	99.64846	-13.916752	16.410229	100.690582	43.739872	6.303922	103.995346	43.362755	30.488476	102.61805	43.5513135	18.396199	103.306698	-71.3848175	14.424259	98.074466
-2.53399	31.753174	99.630669	-13.93045	16.373341	100.702873	43.744312	6.252365	104.021683	43.353004	30.440029	102.571777	43.548658	18.346197	103.29673	-71.409558	14.400485	98.109016
-1.994214	31.207163	99.602684	-13.948469	16.332289	100.709854	43.739403	6.200111	104.034782	43.340771	30.39101	102.510811	43.540087	18.2955605	103.2727965	-71.437025	14.3690175	98.1469115
-1.476082	30.705223	99.566216	-13.961835	16.299591	100.711502	43.728233	6.149579	104.043732	43.317825	30.32732	102.453194	43.523029	18.2384495	103.248463	-71.446699	14.3607325	98.174541
-0.977232	30.173632	99.543373	-13.971411	16.277552	100.71019	43.722214	6.10142	104.050423	43.305023	30.265675	102.411652	43.5136185	18.1835475	103.2310375	-71.4564405	14.3715565	98.1893425
-0.470218	29.642218	99.5298	-13.974426	16.254614	100.716843	43.715069	6.041405	104.051056	43.303425	30.202988	102.382553	43.509247	18.1221965	103.2168045	-71.458099	14.3870315	98.2168815
0.272596	28.918829	99.539177	-13.97023	16.215935	100.723267	43.701397	5.933856	104.052818	43.305012	30.094757	102.352188	43.5032045	18.0143065	103.202503	-71.4436645	14.4175635	98.244031
0.735566	28.436735	99.54792	-13.968357	16.201805	100.719711	43.69331	5.872615	104.055954	43.312572	30.030006	102.347687	43.502941	17.9513105	103.2018205	-71.439655	14.4522995	98.2376015
1.202106	27.984873	99.556175	-13.95159	16.179438	100.703827	43.696213	5.80766	104.041481	43.327442	29.971304	102.3433	43.5118275	17.889482	103.1923905	-71.4150075	14.469394	98.2152635
1.657861	27.575884	99.552658	-13.948071	16.158762	100.676308	43.696491	5.749999	104.008392	43.33773	29.921707	102.332397	43.5171105	17.835853	103.1703945	-71.4132525	14.481671	98.1822215
2.089144	27.179941	99.540504	-13.940752	16.158943	100.626579	43.655003	5.713296	103.995277	43.348488	29.873552	102.31842	43.5017455	17.793424	103.1568485	-71.3832495	14.524462	98.0963095
2.538263	26.76195	99.507866	-13.942281	16.165609	100.573013	43.686821	5.666771	103.931618	43.352306	29.848137	102.317215	43.5195635	17.757454	103.1244165	-71.4041255	14.573764	98.0216095
2.971479	26.403173	99.499802	-13.946507	16.172241	100.517723	43.659294	5.66307	103.918137	43.34763	29.849276	102.344788	43.503462	17.756173	103.1314625	-71.396476	14.588309	97.9039835
3.621163	25.87043	99.509819	-13.964126	16.211889	100.437569	43.687382	5.632208	103.827873	43.341702	29.868294	102.422379	43.514542	17.750251	103.125126	-71.442794	14.673527	97.750012
4.014489	25.540817	99.53463	-13.96228	16.241528	100.403084	43.65218	5.63446	103.813675	43.337734	29.880941	102.488914	43.494957	17.7577005	103.1512945	-71.419517	14.7253555	97.6548735
4.410303	25.220663	99.571175	-13.971651	16.290157	100.372124	43.657955	5.629245	103.77829	43.350014	29.892365	102.565445	43.5039845	17.760805	103.1718675	-71.4472865	14.819509	97.5723805
4.786096	24.922047	99.617355	-13.968882	16.346186	100.345703	43.695496	5.607224	103.731003	43.365883	29.909218	102.662193	43.5306895	17.758221	103.196598	-71.4684535	14.934151	97.494808
5.157799	24.645529	99.694107	-13.955159	16.40163	100.353096	43.70517	5.603493	103.726784	43.39695	29.918539	102.767311	43.55106	17.761016	103.2470475	-71.461378	15.042244	97.4591445
5.512953	24.316921	99.759315	-13.958253	16.467043	100.368713	43.715645	5.607526	103.735474	43.420494	29.944077	102.866867	43.5680695	17.7758015	103.3011705	-71.4845755	15.1582845	97.4362555
5.837213	23.998743	99.804153	-13.94745	16.537029	100.39045	43.735237	5.619024	103.734169	43.451794	29.970667	102.943405	43.5935155	17.7948455	103.338787	-71.4884155	15.2792125	97.442113
6.366173	23.481363	99.845055	-13.919648	16.625366	100.41597	43.764027	5.658333	103.71286	43.471855	30.02438	103.015579	43.617941	17.8413565	103.3642195	-71.457237	15.4093755	97.4677205
6.667483	23.132702	99.845421	-13.915612	16.694618	100.401581	43.752651	5.695912	103.706345	43.480843	30.068741	103.045692	43.616747	17.8823265	103.3760185	-71.447971	15.5069095	97.4271435
6.966018	22.765116	99.842422	-13.907541	16.727535	100.378975	43.76453	5.710969	103.643265	43.48349	30.102863	103.057625	43.62401	17.906916	103.350445	-71.439092	15.548154	97.407505
7.218603	22.402277	99.814354	-13.889782	16.752287	100.339851	43.815258	5.700798	103.542236	43.490704	30.124048	103.081261	43.652981	17.912423	103.3117485	-71.432545	15.592151	97.3679535
7.469757	22.043264	99.785843	-13.862446	16.783663	100.263145	43.810032	5.705701	103.510033	43.506409	30.151796	103.103638	43.6582205	17.9287485	103.3068355	-71.3831125	15.6385775	97.2194545
7.701996	21.677732	99.739311	-13.849741	16.814896	100.197792	43.830883	5.697556	103.471527	43.517887	30.174276	103.118095	43.674385	17.935916	103.294811	-71.373867	15.693876	97.100773
7.908608	21.293818	99.726578	-13.823078	16.841204	100.140152	43.851822	5.712358	103.446671	43.533699	30.203363	103.147194	43.6927605	17.9578605	103.2969325	-71.3389165	15.7245475	96.9833715
8.226074	20.653898	99.670502	-13.760674	16.914646	100.088486	43.889462	5.791463	103.407928	43.582371	30.303514	103.185036	43.7359165	18.0474885	103.296482	-71.2572645	15.7818035	96.88049
8.400683	20.195847	99.610611	-13.723421	16.964001	100.060234	43.927307	5.886291	103.358818	43.60857	30.415609	103.17823	43.7679385	18.15095	103.268524	-71.2147805	15.777052	96.851944
8.565431	19.774017	99.558792	-13.681666	17.041693	100.006866	43.962292	5.985859	103.297058	43.624516	30.53842	103.144325	43.793404	18.2621395	103.2206915	-71.156736	15.8212465	96.7930405
8.747246	19.2987	99.490318	-13.657361	17.12993	99.945869	44.008583	6.099711	103.22937	43.639084	30.672398	103.09272	43.8238335	18.3860545	103.161045	-71.1385555	15.8738055	96.730693
8.868383	18.847883	99.426086	-13.611282	17.218227	99.887398	44.043552	6.193614	103.169487	43.657253	30.781591	103.044601	43.8504025	18.4876025	103.107044	-71.0729665	15.9488515	96.667752
8.982558	18.394236	99.357895	-13.573551	17.31599	99.833717	44.075066	6.271318	103.151428	43.686176	30.876884	103.01738	43.880621	18.574101	103.084404	-71.027723	16.057879	96.58303
9.069751	17.911865	99.331383	-13.524411	17.390444	99.787567	44.108025	6.330456	103.147926	43.720016	30.947395	102.989403	43.9140205	18.6389255	103.0686645	-70.9628425	16.1419625	96.5064695
9.153238	17.141178	99.251556	-13.479445	17.510387	99.724197	44.151077	6.410576	103.167007	43.766239	31.040529	102.941193	43.958658	18.7255525	103.0541	-70.917548	16.2952215	96.394294
9.18248	16.586235	99.178436	-13.440536	17.543879	99.664017	44.182568	6.483179	103.169563	43.786575	31.116745	102.899918	43.9845715	18.799962	103.0347405	-70.8656435	16.287796	96.2932935
9.210853	16.023157	99.108826	-13.413877	17.575151	99.586807	44.224869	6.557926	103.163216	43.801243	31.200712	102.831116	44.013056	18.879319	102.997166	-70.84081	16.270983	96.176448
9.166457	15.484421	99.032852	-13.391408	17.585123	99.502182	44.27021	6.641816	103.145576	43.801636	31.290415	102.749565	44.035923	18.9661155	102.9475705	-70.818739	16.2041305	96.0567935
9.102839	14.962249	98.97847	-13.37346	17.577944	99.436745	44.298634	6.72296	103.144432	43.77737	31.369219	102.665398	44.038002	19.0460895	102.904915	-70.784922	16.1097985	95.968575
9.032909	14.427818	98.921928	-13.361786	17.551548	99.387566	44.333347	6.7936	103.170868	43.758118	31.443722	102.586983	44.0457325	19.118661	102.8789255	-70.7693045	15.984435	95.8962065
8.925014	13.866045	98.908623	-13.362765	17.490784	99.32531	44.398155	6.845599	103.172661	43.722179	31.515514	102.508888	44.060167	19.1805565	102.8407745	-70.785697	15.8010115	95.8098455
8.712299	13.043041	98.826561	-13.401374	17.360224	99.22683	44.384052	6.939541	103.253899	43.650517	31.60253	102.406502	44.0172845	19.2710355	102.8302005	-70.8200325	15.4494125	95.6234595
8.533983	12.4296	98.759178	-13.434564	17.234482	99.139496	44.394161	6.963616	103.283119	43.594101	31.626606	102.322899	43.994131	19.295111	102.803009	-70.863259	15.173853	95.475983
8.324189	11.881913	98.706871	-13.451452	17.102598	99.076233	44.404526	6.977998	103.296532	43.527489	31.636148	102.237213	43.9660075	19.307073	102.7668725	-70.8689115	14.898123	95.3855935
8.116655	11.329437	98.66655	-13.469209	16.959976	99.016296	44.415897	6.98527	103.303436	43.47472	31.651247	102.157387	43.9453085	19.3182585	102.7304115	-70.8837265	14.6016935	95.3021805
7.882052	10.831907	98.636398	-13.498156	16.842894	98.957024	44.431057	6.979351	103.298607	43.434753	31.669184	102.091202	43.932905	19.3242675	102.6949045	-70.929217	14.3615205	95.2191435
7.609402	10.34264	98.577225	-13.483895	16.718866	98.892944	44.448765	6.964152	103.268349	43.397163	31.684135	102.016136	43.922964	19.3241435	102.6422425	-70.890754	14.1135885	95.1436455
7.348103	9.888818	98.499443	-13.474472	16.619595	98.843529	44.462902	6.940066	103.206848	43.376534	31.692516	101.949295	43.919718	19.316291	102.5780715	-70.868662	13.922899	95.1089865
6.885203	9.275846	98.34272	-13.462694	16.485592	98.733612	44.478344	6.895074	103.065094	43.363995	31.692383	101.863792	43.9211695	19.2937285	102.464443	-70.8465575	13.6774555	95.002781
6.527792	8.876116	98.206558	-13.432765	16.42519	98.647705	44.480259	6.866528	102.927231	43.370064	31.691032	101.787628	43.9251615	19.27878	102.3574295	-70.7906915	13.5716	94.9379805
6.155373	8.518579	98.047867	-13.411654	16.400768	98.555634	44.474888	6.846251	102.794739	43.385227	31.694027	101.715637	43.9300575	19.270139	102.255188	-70.7533655	13.531397	94.85608
5.754182	8.20843	97.880608	-13.377367	16.388336	98.455353	44.469921	6.846266	102.650963	43.405846	31.713015	101.669945	43.9378835	19.2796405	102.160454	-70.6926175	13.4970315	94.750252
5.377738	7.925264	97.757072	-13.352485	16.380314	98.392662	44.462517	6.85278	102.495148	43.424259	31.743263	101.654839	43.943388	19.2980215	102.0749935	-70.648358	13.4626065	94.7103305
4.95479	7.717976	97.627846	-13.31959	16.391434	98.329002	44.450401	6.833944	102.338348	43.447868	31.788057	101.646713	43.9491345	19.3110005	101.9925305	-70.5883145	13.4718675	94.6654735
4.542936	7.478705	97.503548	-13.298422	16.41382	98.285606	44.435986	6.816374	102.184952	43.458538	31.812292	101.624954	43.947262	19.314333	101.904953	-70.544106	13.513307	94.666259
3.968793	7.100677	97.319984	-13.309055	16.457228	98.225906	44.396301	6.817187	101.97197	43.46801	31.833384	101.647202	43.9321555	19.3252855	101.809586	-70.5502655	13.5891705	94.642226
3.539074	6.862203	97.193787	-13.315349	16.501163	98.19648	44.36042	6.807297	101.82093	43.46936	31.869932	101.671837	43.91489	19.3386145	101.7463835	-70.545588	13.6637115	94.6465765
3.085469	6.618504	97.071762	-13.330491	16.561243	98.16555	44.305908	6.819773	101.706863	43.459084	31.90169	101.686119	43.882496	19.3607315	101.696491	-70.543478	13.7617545	94.634609
2.616749	6.390345	96.944885	-13.349976	16.623602	98.148827	44.244244	6.865901	101.613487	43.443947	31.938711	101.731453	43.8440955	19.402306	101.67247	-70.5440475	13.844898	94.625184
2.121539	6.158168	96.849434	-13.40224	16.689451	98.134216	44.186802	6.904405	101.549294	43.411583	31.983963	101.792946	43.7991925	19.444184	101.67112	-70.6036725	13.934718	94.597312
1.643952	5.922117	96.803436	-13.457377	16.76092	98.127449	44.129772	6.931904	101.50396	43.371506	32.028397	101.832497	43.750639	19.4801505	101.6682285	-70.665393	14.0416895	94.5866695
1.120395	5.688611	96.738701	-13.531855	16.86091	98.111572	44.064232	6.977317	101.469513	43.319366	32.077713	101.860214	43.691799	19.527515	101.6648635	-70.755509	14.194305	94.5582805
0.359115	5.338019	96.665993	-13.649299	16.97966	98.105858	43.964149	7.058306	101.463699	43.209679	32.158978	101.911652	43.586914	19.608642	101.6876755	-70.885512	14.350678	94.5240405
-0.136337	5.054368	96.62545	-13.72343	17.052389	98.10099	43.883533	7.108234	101.470863	43.122719	32.222443	101.946045	43.503126	19.6653385	101.708454	-70.949986	14.4394395	94.493526
-0.652528	4.750738	96.581367	-13.818997	17.127834	98.096756	43.808998	7.147395	101.482864	43.034634	32.277031	101.968552	43.421816	19.712213	101.725708	-71.05981	14.543455	94.467804
-1.192114	4.422899	96.524406	-13.901514	17.176762	98.086342	43.737274	7.181069	101.48896	42.968479	32.315681	101.982353	43.3528765	19.748375	101.7356565	-71.1559045	14.605149	94.4370275
-1.770251	4.114343	96.458221	-13.976002	17.223631	98.066002	43.669025	7.198797	101.481293	42.898987	32.337646	101.992401	43.284006	19.7682215	101.736847	-71.23601	14.6790405	94.395157
-2.303177	3.708435	96.391693	-14.023966	17.255682	98.039482	43.605484	7.194359	101.468887	42.841541	32.335327	101.989044	43.2235125	19.764843	101.7289655	-71.2714445	14.746521	94.3499985
-2.872161	3.366831	96.360939	-14.076813	17.269947	98.019531	43.540977	7.188146	101.461388	42.78685	32.326488	101.974152	43.1639135	19.757317	101.71777	-71.3175395	14.782577	94.321292
-3.679826	2.723388	96.302116	-14.161345	17.310463	98.002754	43.460594	7.21622	101.465057	42.710033	32.322815	101.961044	43.0853135	19.7695175	101.7130505	-71.4080035	14.8514085	94.2924575
-4.230392	2.263451	96.29023	-14.208401	17.328001	98.00444	43.409538	7.249214	101.487099	42.659706	32.333885	101.940224	43.034622	19.7915495	101.7136615	-71.451424	14.8644525	94.2952185
-4.826993	1.781018	96.287376	-14.264929	17.364801	98.009804	43.35471	7.287339	101.51609	42.588921	32.363205	101.894173	42.9718155	19.825272	101.7051315	-71.5016735	14.90433	94.3144765
-5.436402	1.350758	96.29071	-14.315764	17.401257	98.014008	43.305599	7.324875	101.55529	42.508389	32.398613	101.831589	42.906994	19.861744	101.6934395	-71.538522	14.94077	94.3345765
-6.021042	0.839669	96.338684	-14.374466	17.463207	98.008644	43.250591	7.359911	101.617172	42.420898	32.438011	101.746323	42.8357445	19.898961	101.6817475	-71.5846765	15.027453	94.3355405
-6.657963	0.411192	96.445717	-14.432415	17.511358	97.992523	43.194042	7.387139	101.685883	42.319061	32.476978	101.621834	42.7565515	19.9320585	101.6538585	-71.6213815	15.0906575	94.3311875
-7.266772	-0.095849	96.550957	-14.509238	17.570906	97.980904	43.118565	7.413626	101.744392	42.201149	32.494175	101.473724	42.659857	19.9539005	101.609058	-71.678333	15.1879115	94.35275
-8.243482	-0.873359	96.693352	-14.592062	17.604095	97.952896	42.997913	7.40985	101.835297	42.067402	32.483818	101.238022	42.5326575	19.946834	101.5366595	-71.7167815	15.261356	94.3691325
-8.924506	-1.38077	96.71946	-14.66193	17.615877	97.898643	42.912479	7.374876	101.860962	41.975304	32.448273	101.076675	42.4438915	19.9115745	101.4688185	-71.7677515	15.3201795	94.3284675
-9.60668	-1.863506	96.74781	-14.750941	17.608498	97.84951	42.833164	7.316135	101.847198	41.887341	32.387589	100.925156	42.3602525	19.851862	101.386177	-71.8621345	15.365134	94.312843
-10.294332	-2.302929	96.754028	-14.812069	17.595425	97.782288	42.763393	7.250898	101.820549	41.813828	32.322224	100.777878	42.2886105	19.786561	101.2992135	-71.9127485	15.404289	94.2653625
-11.002178	-2.716258	96.737579	-14.860675	17.570011	97.694817	42.694473	7.170867	101.778374	41.741032	32.250969	100.678513	42.2177525	19.710918	101.2284435	-71.9391025	15.429104	94.1611905
-11.668833	-3.170383	96.656677	-14.920966	17.547834	97.607224	42.631157	7.101831	101.756813	41.695969	32.17556	100.605965	42.163563	19.6386955	101.181389	-72.005495	15.4569725	94.033059
-12.389329	-3.595265	96.54995	-14.959957	17.511086	97.5149	42.562466	7.038099	101.737823	41.659008	32.101246	100.576141	42.110737	19.5696725	101.156982	-72.030651	15.4524995	93.872818
-13.491467	-4.123085	96.317528	-15.02254	17.450811	97.362015	42.497204	6.95723	101.642319	41.611897	32.015308	100.563766	42.0545505	19.486269	101.1030425	-72.0996305	15.415353	93.6209875
-14.173193	-4.454176	96.204834	-15.024874	17.414526	97.295326	42.451382	6.925408	101.558495	41.600235	31.972908	100.534798	42.0258085	19.449158	101.0466465	-72.0755565	15.379894	93.5440055
-14.905098	-4.670273	96.118652	-15.019812	17.383701	97.239288	42.420147	6.918614	101.477753	41.598869	31.942617	100.498184	42.009508	19.4306155	100.9879685	-72.049132	15.3367865	93.4906075
-15.548105	-4.947679	96.052902	-15.000264	17.376423	97.209702	42.431725	6.911706	101.417747	41.607624	31.915062	100.453094	42.0196745	19.413384	100.9354205	-72.0202025	15.339462	93.4839835
-16.240026	-5.154405	96.039169	-14.970424	17.388491	97.183571	42.455513	6.917078	101.40551	41.630894	31.900158	100.416168	42.0432035	19.408618	100.910839	-71.9840515	15.368364	93.456303
-16.936953	-5.33447	96.053818	-14.952113	17.409391	97.183357	42.489479	6.917202	101.407227	41.646976	31.893858	100.37365	42.0682275	19.40553	100.8904385	-71.9724535	15.413252	93.4762755
-17.735979	-5.480742	96.162949	-14.93682	17.457939	97.208427	42.453773	6.938626	101.472794	41.651871	31.897472	100.315056	42.052822	19.418049	100.893925	-71.926462	15.497829	93.522929
-18.75341	-5.620621	96.319344	-14.912611	17.498129	97.229782	42.475193	6.925836	101.513031	41.646481	31.87727	100.189629	42.060837	19.401553	100.85133	-71.886059	15.594705	93.608234
-19.452187	-5.671817	96.399376	-14.917679	17.506569	97.2332	42.478951	6.896745	101.526428	41.626251	31.860798	100.104759	42.052601	19.3787715	100.8155935	-71.887959	15.6343665	93.6508065
-20.134602	-5.654378	96.456734	-14.940378	17.487875	97.231491	42.467995	6.849842	101.531364	41.607651	31.824774	100.019524	42.037823	19.337308	100.775444	-71.918579	15.638442	93.687538
-20.867983	-5.639653	96.498123	-14.98151	17.449089	97.209587	42.451061	6.783954	101.529221	41.575314	31.77071	99.963913	42.0131875	19.277332	100.746567	-71.9762075	15.620846	93.672607
-21.60207	-5.562159	96.501419	-15.023125	17.40377	97.182617	42.421661	6.690373	101.519501	41.556011	31.696737	99.904488	41.988836	19.193555	100.7119945	-72.035086	15.613985	93.6532395
-22.284422	-5.448411	96.476067	-15.080418	17.328932	97.144279	42.373043	6.579369	101.487434	41.524239	31.60755	99.844498	41.948641	19.0934595	100.665966	-72.109477	15.5644045	93.622592
-22.906948	-5.26886	96.45385	-15.130883	17.276264	97.115067	42.307732	6.4721	101.418831	41.484524	31.507374	99.783035	41.896128	18.989737	100.600933	-72.157894	15.562791	93.629201
-23.816212	-4.898586	96.393288	-15.191376	17.181402	97.065804	42.212711	6.320042	101.244118	41.444378	31.341223	99.667519	41.8285445	18.8306325	100.4558185	-72.2112965	15.5321715	93.6757895
-24.40423	-4.628247	96.312042	-15.209087	17.157677	97.013489	42.107006	6.240542	101.143242	41.435184	31.235588	99.587685	41.771095	18.738065	100.3654635	-72.189269	15.577289	93.6615145
-24.959145	-4.282844	96.225204	-15.228031	17.132019	96.937134	42.046371	6.165313	101.010933	41.432625	31.14996	99.494591	41.739498	18.6576365	100.252762	-72.19556	15.6064015	93.621506
-25.470499	-3.9063	96.115738	-15.223508	17.114458	96.882088	42.00951	6.107274	100.870583	41.435181	31.076645	99.417694	41.7223455	18.5919595	100.1441385	-72.1693615	15.6369565	93.6200375
-25.95112	-3.512872	96.009323	-15.201874	17.099665	96.832733	42.038162	6.040045	100.722519	41.441139	31.002781	99.366203	41.7396505	18.521413	100.044361	-72.1433985	15.677917	93.621105
-26.381823	-3.07087	95.909256	-15.165406	17.069269	96.785751	42.011509	5.996933	100.644516	41.472843	30.94957	99.324883	41.742176	18.4732515	99.9846995	-72.072988	15.6652865	93.5868025
-26.7728	-2.594054	95.830208	-15.130245	17.043676	96.748184	42.064278	5.943029	100.517548	41.515762	30.90815	99.296898	41.79002	18.4255895	99.907223	-72.05051	15.6617625	93.589145
-27.291033	-1.857369	95.764847	-15.069946	17.002497	96.723679	42.082859	5.916158	100.433441	41.586079	30.865786	99.274269	41.834469	18.390972	99.853855	-71.974361	15.614022	93.593503
-27.594307	-1.32207	95.732735	-15.014728	16.970299	96.715561	42.134876	5.90956	100.375999	41.629509	30.857527	99.263458	41.8821925	18.3835435	99.8197285	-71.9116485	15.5570545	93.6113935
-27.867594	-0.786752	95.702309	-14.956506	16.936865	96.708954	42.193375	5.909011	100.337563	41.679565	30.856064	99.254486	41.93647	18.3825375	99.7960245	-71.849482	15.4911925	93.6218835
-28.064833	-0.211156	95.668175	-14.902984	16.921392	96.702423	42.248554	5.906121	100.305214	41.723381	30.864113	99.256058	41.9859675	18.385117	99.780636	-71.7919355	15.457667	93.62421
-28.253376	0.362754	95.673927	-14.847408	16.880314	96.710945	42.309441	5.900804	100.285744	41.767448	30.860853	99.255241	42.0384445	18.3808285	99.7704925	-71.7332605	15.3797995	93.6513975
-28.359245	0.937181	95.653206	-14.793113	16.825874	96.707939	42.375576	5.883473	100.262497	41.822521	30.844725	99.268021	42.0990485	18.364099	99.765259	-71.6852745	15.287649	93.650619
-28.422934	1.50099	95.572151	-14.740048	16.760452	96.681671	42.482887	5.845044	100.202026	41.882168	30.825394	99.298164	42.1825275	18.335219	99.750095	-71.6626235	15.185685	93.613247
-28.445166	2.336522	95.432297	-14.647706	16.622517	96.616295	42.543526	5.807432	100.173737	41.974918	30.771414	99.41227	42.259222	18.289423	99.7930035	-71.554634	14.955611	93.4395865
-28.405756	2.89744	95.309486	-14.575943	16.499907	96.597076	42.601631	5.771556	100.152336	42.039028	30.721804	99.57354	42.3203295	18.24668	99.862938	-71.4722155	14.753134	93.331214
-28.351894	3.457513	95.170685	-14.544405	16.39098	96.577248	42.644508	5.729239	100.156593	42.102631	30.675066	99.783203	42.3735695	18.2021525	99.969898	-71.4623795	14.5798075	93.184598
-28.255955	3.993186	95.045204	-14.486985	16.294518	96.5383	42.696228	5.676428	100.180779	42.169147	30.624723	100.044022	42.4326875	18.1505755	100.1124005	-71.4066575	14.4384605	92.9641995
-28.10635	4.466751	94.916115	-14.460855	16.203661	96.507004	42.739273	5.627957	100.258812	42.238064	30.597717	100.337807	42.4886685	18.112837	100.2983095	-71.4103785	14.294485	92.7156985
-27.894991	4.919566	94.785645	-14.423357	16.16189	96.476021	42.78574	5.579942	100.361214	42.327942	30.600182	100.599983	42.556841	18.090062	100.4805985	-71.403555	14.233718	92.4714435
-27.679657	5.326619	94.670799	-14.368672	16.129343	96.428658	42.842899	5.53961	100.458313	42.433449	30.592346	100.792931	42.638174	18.065978	100.625622	-71.375518	14.192708	92.231694
-27.384842	5.888801	94.4841	-14.302937	16.137739	96.309212	42.932972	5.541525	100.580536	42.542667	30.592579	101.018311	42.7378195	18.067052	100.7994235	-71.3436935	14.208426	91.8190005
-27.146503	6.199281	94.384201	-14.257944	16.145552	96.228119	42.989113	5.559106	100.645996	42.589722	30.609756	101.151482	42.7894175	18.084431	100.898739	-71.3053055	14.206673	91.557499
-26.933807	6.438578	94.261459	-14.207329	16.142551	96.144516	43.044815	5.587494	100.695862	42.654858	30.650208	101.238785	42.8498365	18.118851	100.9673235	-71.2644945	14.166251	91.3217085
-26.685575	6.638344	94.169525	-14.158128	16.12669	96.091438	43.093758	5.616412	100.729919	42.698143	30.68194	101.308502	42.8959505	18.149176	101.0192105	-71.2122065	14.104204	91.1636655
-26.431486	6.757376	94.101845	-14.117249	16.132858	96.041779	43.151535	5.661727	100.762764	42.725693	30.716213	101.341248	42.938614	18.18897	101.052006	-71.173112	14.076746	91.031552
-26.175426	6.831762	94.059998	-14.08758	16.130228	95.999138	43.206276	5.696364	100.795891	42.752094	30.753187	101.363007	42.979185	18.2247755	101.079449	-71.154345	14.0356805	90.918827
-25.921169	6.844962	94.010727	-14.059337	16.122768	95.960236	43.262093	5.726904	100.816872	42.779018	30.781275	101.368652	43.0205555	18.2540895	101.092762	-71.1392295	13.9914465	90.82771
-25.53755	6.740481	93.94857	-13.998905	16.124893	95.896858	43.331585	5.77795	100.857605	42.815117	30.815369	101.355652	43.073351	18.2966595	101.1066285	-71.071161	13.9531265	90.6870875
-25.287823	6.579138	93.951019	-13.957895	16.109995	95.864693	43.390953	5.793499	100.879845	42.840603	30.826685	101.330521	43.115778	18.310092	101.105183	-71.031568	13.909898	90.624203
-25.081343	6.387254	93.876945	-13.913793	16.078026	95.824707	43.445412	5.793085	100.902496	42.864914	30.843567	101.289574	43.155163	18.318326	101.096035	-70.982749	13.837726	90.553379
-24.944725	6.121246	93.820862	-13.8878	16.055288	95.76712	43.491547	5.796588	100.909676	42.873611	30.854273	101.223228	43.182579	18.3254305	101.066452	-70.958179	13.7851455	90.467788
-24.794903	5.843846	93.761581	-13.886264	16.010586	95.689964	43.527279	5.802057	100.91658	42.874825	30.853373	101.148643	43.201052	18.327715	101.0326115	-70.97358	13.693457	90.3473165
-24.688622	5.548744	93.719261	-13.875495	15.974103	95.638008	43.554661	5.795646	100.922623	42.862495	30.847696	101.077393	43.208578	18.321671	101.000008	-70.959568	13.626535	90.276008
-24.651892	5.248195	93.652649	-13.845031	15.916965	95.57666	43.579556	5.768639	100.938972	42.860344	30.847513	101.01342	43.21995	18.308076	100.976196	-70.910012	13.525854	90.177124
-24.63888	4.726194	93.571625	-13.848101	15.858048	95.483246	43.610363	5.735828	100.965096	42.8452	30.843809	100.892891	43.2277815	18.2898185	100.9289935	-70.9239835	13.4262775	90.0374985
-24.7157	4.371283	93.539932	-13.845012	15.818823	95.445145	43.630219	5.732348	100.967834	42.817104	30.833002	100.834251	43.2236615	18.282675	100.9010425	-70.9136855	13.354971	89.9892475
-24.814529	4.020344	93.514	-13.845669	15.763643	95.414398	43.641586	5.72884	100.974251	42.799393	30.820189	100.766518	43.2204895	18.2745145	100.8703845	-70.9118275	13.2527715	89.9584115
-24.967625	3.635218	93.482956	-13.84023	15.720903	95.385727	43.660721	5.718952	100.968971	42.790672	30.818594	100.680855	43.2256965	18.268773	100.824913	-70.9061565	13.173033	89.946541
-25.095957	3.229289	93.453514	-13.814674	15.661245	95.337532	43.696568	5.720686	100.948586	42.782303	30.808819	100.605774	43.2394355	18.2647525	100.77718	-70.8687835	13.0577375	89.897884
-25.29096	2.773642	93.391685	-13.778184	15.61413	95.311295	43.736938	5.721689	100.928535	42.792336	30.801878	100.542389	43.264637	18.2617835	100.735462	-70.821005	12.9664765	89.887128
-25.528366	2.30451	93.377151	-13.732025	15.563391	95.306824	43.78196	5.724745	100.91214	42.814507	30.798986	100.467575	43.2982335	18.2618655	100.6898575	-70.7622835	12.8649165	89.9237905
-25.994972	1.620898	93.412697	-13.653774	15.510599	95.328926	43.854515	5.73906	100.906776	42.84874	30.803108	100.357452	43.3516275	18.271084	100.632114	-70.6591755	12.750114	90.025738
-26.326769	1.147789	93.462906	-13.607897	15.492272	95.356888	43.898449	5.755086	100.910057	42.881027	30.814457	100.29966	43.389738	18.2847715	100.6048585	-70.605532	12.6997725	90.1089175
-26.679018	0.699845	93.540123	-13.560343	15.45544	95.403709	43.941463	5.767457	100.913345	42.912891	30.826878	100.230812	43.427177	18.2971675	100.5720785	-70.547863	12.6137125	90.2353395
-27.063679	0.267013	93.6408	-13.509992	15.414493	95.458542	43.993958	5.773157	100.908447	42.935768	30.832365	100.153694	43.464863	18.302761	100.5310705	-70.484847	12.526225	90.3860135
-27.499046	-0.152748	93.715721	-13.453711	15.374237	95.500343	44.041283	5.770794	100.922844	42.959881	30.831129	100.072906	43.500582	18.3009615	100.497875	-70.408004	12.4475125	90.502811
-27.915684	-0.570579	93.800583	-13.422096	15.322704	95.536835	44.085747	5.758641	100.93985	42.985687	30.820847	99.99221	43.535717	18.289744	100.46603	-70.379909	12.355664	90.60764
-28.422758	-0.980982	93.884102	-13.368336	15.26813	95.571648	44.133217	5.736483	100.95903	43.00787	30.791973	99.901047	43.5705435	18.264228	100.4300385	-70.3072155	12.272032	90.7132575
-29.232225	-1.522142	94.088371	-13.316077	15.208927	95.640358	44.174107	5.687706	101.013924	43.036625	30.729755	99.736137	43.605366	18.2087305	100.3750305	-70.23752	12.2091235	90.9056855
-29.767176	-1.86624	94.26236	-13.311037	15.191417	95.694748	44.189934	5.65272	101.072357	43.037701	30.687193	99.634911	43.6138175	18.1699565	100.353634	-70.2358915	12.2128775	91.035862
-30.31266	-2.141032	94.470047	-13.306223	15.189862	95.775314	44.196804	5.619767	101.137527	43.02581	30.647436	99.519638	43.611307	18.1336015	100.3285825	-70.223753	12.2461225	91.2220455
-30.913412	-2.366133	94.707657	-13.327709	15.192059	95.864838	44.193634	5.584713	101.188866	43.004601	30.613132	99.398781	43.5991175	18.0989225	100.2938235	-70.2545355	12.2851955	91.4358525
-31.502283	-2.564134	94.924896	-13.355067	15.190895	95.948204	44.214088	5.55072	101.208626	42.97261	30.59071	99.28186	43.593349	18.070715	100.245243	-70.303483	12.311075	91.651165
-32.133949	-2.685028	95.10791	-13.377592	15.199752	96.031212	44.199566	5.542817	101.252426	42.949802	30.571348	99.177315	43.574684	18.0570825	100.2148705	-70.329868	12.3424215	91.8475535
-32.800365	-2.801631	95.312973	-13.406711	15.220878	96.124634	44.143524	5.555638	101.324249	42.926857	30.566936	99.082916	43.5351905	18.061287	100.2035825	-70.3486125	12.380469	92.0456855
-33.715431	-2.833159	95.637207	-13.443168	15.264809	96.250244	44.123077	5.57126	101.375389	42.887844	30.567327	98.972557	43.5054605	18.0692935	100.173973	-70.3917965	12.4603245	92.326515
-34.327175	-2.789889	95.805267	-13.438581	15.301572	96.342781	44.11573	5.595346	101.402733	42.879543	30.580706	98.900558	43.4976365	18.088026	100.1516455	-70.3747985	12.515118	92.5339165
-34.901489	-2.69592	95.97039	-13.439428	15.318409	96.426163	44.107773	5.633167	101.418175	42.866116	30.603317	98.847939	43.4869445	18.118242	100.133057	-70.3658005	12.518576	92.719269
-35.478626	-2.482239	96.11364	-13.448509	15.350347	96.500572	44.096348	5.672499	101.420807	42.855705	30.639997	98.801712	43.4760265	18.156248	100.1112595	-70.3730445	12.544446	92.8898845
-36.086323	-2.213324	96.219215	-13.462424	15.396437	96.56485	44.120197	5.713987	101.390503	42.840744	30.685913	98.766907	43.4804705	18.19995	100.078705	-70.4053185	12.592924	93.050995
-36.695118	-1.914702	96.297569	-13.48562	15.445389	96.636086	44.105267	5.78191	101.370834	42.822258	30.74963	98.742928	43.4637625	18.26577	100.056881	-70.4350025	12.625008	93.215291
-37.234394	-1.523299	96.360931	-13.517044	15.483615	96.699638	44.082207	5.864747	101.347038	42.794487	30.819889	98.739738	43.438347	18.342318	100.043388	-70.472435	12.624912	93.355888
-38.052387	-0.831246	96.468063	-13.569774	15.575923	96.818344	44.030659	5.987509	101.317955	42.748058	30.962914	98.7677	43.3893585	18.4752115	100.0428275	-70.5289065	12.6766345	93.5938605
-38.572845	-0.327643	96.5168	-13.631873	15.632409	96.878784	44.001152	6.065079	101.300156	42.715054	31.055502	98.803154	43.358103	18.5602905	100.051655	-70.621849	12.7045275	93.705913
-39.040123	0.257786	96.548882	-13.701304	15.686221	96.928337	43.970699	6.128451	101.268372	42.672958	31.138018	98.826141	43.3218285	18.6332345	100.0472565	-70.7244365	12.7392075	93.8094175
-39.509808	0.892024	96.551582	-13.771242	15.745607	96.995697	43.925415	6.192218	101.22348	42.622509	31.194603	98.864182	43.273962	18.6934105	100.043831	-70.816446	12.7978035	93.947563
-39.934265	1.571239	96.53936	-13.832913	15.794868	97.052315	43.818291	6.266791	101.193962	42.586452	31.248102	98.920753	43.2023715	18.7574465	100.0573575	-70.8681975	12.8322895	94.0472725
-40.310158	2.329524	96.570076	-13.883307	15.839997	97.132126	43.784489	6.306281	101.096901	42.558769	31.307333	98.97805	43.171629	18.806807	100.0374755	-70.938243	12.873187	94.2267765
-40.670673	3.090746	96.589432	-13.933537	15.887213	97.203178	43.69313	6.367815	101.040062	42.548855	31.364965	99.05658	43.1209925	18.86639	100.048321	-70.9880665	12.908036	94.358035
-41.084549	4.304452	96.655014	-13.982759	15.965139	97.302368	43.591072	6.467477	100.927773	42.531334	31.472328	99.156525	43.061203	18.9699025	100.042149	-71.026721	12.9603755	94.562587
-41.323437	5.150867	96.674538	-14.023312	16.051519	97.357605	43.540138	6.561616	100.846954	42.508984	31.566227	99.207314	43.024561	19.0639215	100.027134	-71.071185	13.0391165	94.688076
-41.466114	6.037391	96.663757	-14.040239	16.115572	97.409088	43.451759	6.687424	100.805328	42.48204	31.673512	99.258667	42.9668995	19.180468	100.0319975	-71.0473775	13.050676	94.7861785
-41.641582	6.932132	96.749229	-14.074242	16.199396	97.475166	43.450787	6.804306	100.719391	42.451744	31.802502	99.317894	42.9512655	19.303404	100.0186425	-71.0997495	13.095388	94.9316895
-41.753349	7.823492	96.819405	-14.106234	16.319607	97.543991	43.375549	6.954972	100.725815	42.419712	31.951374	99.381096	42.8976305	19.453173	100.0534555	-71.1100985	13.186041	95.0345265
-41.815479	8.725725	96.879807	-14.135311	16.432283	97.62661	43.365105	7.104446	100.72744	42.394073	32.107124	99.465492	42.879589	19.605785	100.096466	-71.150211	13.258781	95.156754
-41.799526	9.651333	96.956047	-14.169194	16.559448	97.682884	43.390991	7.232822	100.72361	42.363731	32.265675	99.543259	42.877361	19.7492485	100.1334345	-71.215749	13.3696475	95.2323335
-41.707169	11.066221	96.972229	-14.242374	16.747869	97.748497	43.366695	7.438995	100.780144	42.307247	32.481995	99.658302	42.836971	19.960495	100.219223	-71.321719	13.535243	95.277771
-41.637665	11.955354	97.017174	-14.287996	16.866211	97.767509	43.304054	7.566854	100.86377	42.270889	32.587589	99.72171	42.7874715	20.0772215	100.29274	-71.3634635	13.6552005	95.242278
-41.451298	12.839587	97.0196	-14.333899	16.961216	97.790497	43.294647	7.661209	100.934959	42.239025	32.679237	99.788353	42.766836	20.170223	100.361656	-71.434634	13.752209	95.219338
-41.28376	13.734221	97.040421	-14.367729	17.07309	97.828377	43.27597	7.726135	101.013062	42.224056	32.747288	99.868568	42.750013	20.2367115	100.440815	-71.485471	13.9094685	95.215939
-41.022575	14.568524	97.073402	-14.408186	17.139002	97.865311	43.29147	7.759863	101.075409	42.22773	32.788956	99.958183	42.7596	20.2744095	100.516796	-71.575972	14.0035945	95.213826
-40.758064	15.448067	97.069054	-14.436056	17.198299	97.911049	43.225182	7.790298	101.207603	42.227928	32.81102	100.051537	42.726555	20.300659	100.62957	-71.598667	14.095939	95.192528
-40.487717	16.254845	97.094841	-14.47217	17.236814	97.942879	43.241589	7.781652	101.256096	42.23542	32.815899	100.143448	42.7385045	20.2987755	100.699772	-71.6828445	14.1748525	95.185986
-39.899475	17.450241	97.090134	-14.494019	17.251575	97.980759	43.232616	7.770735	101.340973	42.257355	32.79594	100.267578	42.7449855	20.2833375	100.8042755	-71.7330235	14.2198125	95.1572425
-39.539207	18.211994	97.132172	-14.492175	17.249781	98.012466	43.239975	7.751484	101.400467	42.287125	32.767685	100.334641	42.76355	20.2595845	100.867554	-71.7479	14.2399775	95.157378
-39.04966	18.986731	97.156593	-14.477232	17.253283	98.058228	43.223122	7.748741	101.487389	42.321358	32.730713	100.400459	42.77224	20.239727	100.943924	-71.726704	14.266839	95.172532
-38.597916	19.755095	97.190094	-14.452071	17.254709	98.106407	43.301552	7.711793	101.529678	42.36274	32.712578	100.459419	42.832146	20.2121855	100.9945485	-71.736288	14.2972325	95.2182655
-38.058861	20.482574	97.249847	-14.400543	17.250862	98.157318	43.319378	7.725383	101.645134	42.408077	32.713947	100.524055	42.8637275	20.219665	101.0845945	-71.6648135	14.282059	95.2300415
-37.490101	21.166864	97.255066	-14.345233	17.258461	98.19101	43.412937	7.731051	101.687492	42.458744	32.721607	100.563644	42.9358405	20.226329	101.125568	-71.6263065	14.290593	95.256452
-36.928329	21.871954	97.243584	-14.27296	17.256868	98.202858	43.486542	7.73806	101.787483	42.515404	32.718098	100.57663	43.000973	20.228079	101.1820565	-71.546893	14.285657	95.2236595
-35.973133	22.883345	97.180733	-14.149833	17.229641	98.22599	43.608276	7.746574	101.934723	42.581417	32.668468	100.585297	43.0948465	20.207521	101.26001	-71.3945125	14.251761	95.19197
-35.314648	23.532322	97.156105	-14.051032	17.178251	98.235909	43.689278	7.730916	102.030624	42.656933	32.606689	100.601791	43.1731055	20.1688025	101.3162075	-71.2751695	14.1876995	95.1556105
-34.583302	24.168694	97.099434	-13.945772	17.072517	98.235291	43.74601	7.695238	102.125999	42.756824	32.529205	100.62249	43.251417	20.1122215	101.3742445	-71.142961	14.0328125	95.0963375
-33.861767	24.780809	97.048271	-13.842858	16.947605	98.224007	43.874668	7.615087	102.124313	42.839561	32.41853	100.644051	43.3571145	20.0168085	101.384182	-71.0428305	13.8784015	95.063832
-33.115623	25.426552	97.03389	-13.745282	16.836519	98.221268	43.922478	7.536978	102.144981	42.927532	32.291702	100.673607	43.425005	19.91434	101.409294	-70.915569	13.758698	95.033242
-32.377052	26.053122	97.005119	-13.67752	16.723846	98.239288	43.962189	7.443189	102.168144	43.019573	32.164745	100.704895	43.490881	19.803967	101.4365195	-70.845921	13.643725	95.0420565
-31.579266	26.694351	97.029442	-13.600987	16.604179	98.262794	43.997349	7.344934	102.188454	43.092369	32.025208	100.731995	43.544859	19.685071	101.4602245	-70.746833	13.523287	95.0653635
-30.381676	27.607203	97.038834	-13.509748	16.454563	98.284187	44.071556	7.199636	102.206589	43.199432	31.838326	100.766739	43.635494	19.518981	101.486664	-70.65499	13.390145	95.08171
-29.539793	28.244242	97.005859	-13.451767	16.37463	98.271912	44.140205	7.109823	102.224098	43.270432	31.742308	100.775818	43.7053185	19.4260655	101.499958	-70.6088525	13.3231945	95.043866
-28.695219	28.879702	96.953812	-13.38007	16.284122	98.262665	44.203575	7.028014	102.22905	43.318798	31.645977	100.779068	43.7611865	19.3369955	101.504059	-70.5213265	13.2312485	95.021271
-27.838383	29.50528	96.888863	-13.322769	16.215305	98.222633	44.253792	6.949901	102.22596	43.373363	31.557741	100.77951	43.8135775	19.253821	101.502735	-70.4591155	13.176789	94.942531
-27.010569	30.112225	96.858353	-13.255813	16.134333	98.178879	44.309708	6.862899	102.209389	43.433983	31.471613	100.77095	43.8718455	19.167256	101.4901695	-70.3834715	13.10141	94.8675885
-26.0858	30.758509	96.789444	-13.202807	16.087934	98.126839	44.355118	6.784348	102.187904	43.491779	31.396624	100.757965	43.9234485	19.090486	101.4729345	-70.3290625	13.085382	94.7807435
-25.234955	31.408865	96.762177	-13.148212	16.063005	98.088608	44.408661	6.694699	102.156471	43.556301	31.320435	100.754639	43.982481	19.007567	101.455555	-70.278905	13.118443	94.721661
-23.849258	32.366821	96.746262	-13.060139	16.028091	98.055855	44.463531	6.57122	102.10408	43.654263	31.191689	100.746239	44.058897	18.8814545	101.4251595	-70.179175	13.1747275	94.6865505
-22.930553	33.022793	96.771278	-13.014843	16.017908	98.045853	44.49334	6.473921	102.081207	43.725075	31.089956	100.741898	44.1092075	18.7819385	101.4115525	-70.1388935	13.2538775	94.6801535
-21.97443	33.664314	96.769684	-12.966328	15.988092	98.05162	44.536274	6.382084	102.06134	43.787277	31.004715	100.755356	44.1617755	18.6933995	101.408348	-70.0944315	13.2827845	94.694892
-20.983929	34.326694	96.811363	-12.898371	15.941583	98.061699	44.5481	6.293027	102.080605	43.863674	30.903694	100.782608	44.205887	18.5983605	101.4316065	-70.002629	13.2848055	94.6917915
-20.009235	34.906342	96.842628	-12.855487	15.897332	98.065361	44.636841	6.167451	102.056313	43.928177	30.789816	100.834366	44.282509	18.4786335	101.4453395	-69.993483	13.3160305	94.6853825
-19.028858	35.522995	96.890388	-12.80466	15.83147	98.06411	44.682705	6.022546	102.070496	44.009686	30.655075	100.910187	44.3461955	18.3388105	101.4903415	-69.9555155	13.3241295	94.6378785
-18.002455	36.106785	96.92646	-12.771985	15.755139	98.067574	44.741985	5.849209	102.077827	44.077988	30.502552	100.988258	44.4099865	18.1758805	101.5330425	-69.9539565	13.3343975	94.6021055
-16.460232	36.987991	97.057167	-12.715215	15.607511	98.107597	44.789528	5.553238	102.095673	44.149395	30.229366	101.123299	44.4694615	17.891302	101.609486	-69.8998915	13.32372	94.605708
-15.424876	37.531326	97.213371	-12.687169	15.508358	98.146126	44.866581	5.331285	102.059158	44.200455	30.029821	101.236931	44.533518	17.680553	101.6480445	-69.907856	13.336163	94.6442075
-14.342392	38.070217	97.372787	-12.670502	15.406664	98.204498	44.862389	5.1409	102.09584	44.271946	29.830507	101.363373	44.5671675	17.4857035	101.7296065	-69.9081715	13.3276245	94.6793895
-13.237585	38.602005	97.561386	-12.63894	15.312463	98.277855	44.922604	4.954303	102.087311	44.330139	29.64752	101.51181	44.6263715	17.3009115	101.7995605	-69.9042515	13.3240145	94.7561495
-12.166495	39.063374	97.775909	-12.639542	15.221606	98.373642	44.925941	4.792538	102.120338	44.385616	29.469807	101.672539	44.6557785	17.1311725	101.8964385	-69.9348625	13.3120395	94.8508455
-11.090403	39.542309	98.015549	-12.60519	15.124464	98.456993	44.955532	4.647949	102.143181	44.446922	29.329931	101.855179	44.701227	16.98894	101.99918	-69.911607	13.259988	94.914806
-9.97709	39.986588	98.218742	-12.593529	15.04651	98.511063	44.969292	4.51667	102.153908	44.508926	29.192257	102.030563	44.739109	16.8544635	102.0922355	-69.926167	13.2385565	94.9298905
-8.34295	40.604092	98.517082	-12.543547	14.942839	98.57872	44.961281	4.383608	102.200577	44.602032	28.998386	102.272179	44.7816565	16.690997	102.236378	-69.8687505	13.194681	94.921062
-7.239272	40.921741	98.734818	-12.511456	14.874373	98.613731	44.973564	4.300297	102.215767	44.663853	28.890907	102.450882	44.8187085	16.595602	102.3333245	-69.8416205	13.153144	94.8941375
-6.125844	41.265804	98.949066	-12.481749	14.812221	98.637711	44.98827	4.254912	102.232948	44.72287	28.795013	102.634285	44.85557	16.5249625	102.4336165	-69.819068	13.0994795	94.8418055
-5.009598	41.547474	99.159065	-12.449645	14.779096	98.666534	44.978237	4.239667	102.279785	44.768654	28.712702	102.830551	44.8734455	16.4761845	102.555168	-69.7727355	13.0820075	94.7779
-3.93934	41.76038	99.384293	-12.419934	14.749558	98.692261	44.941948	4.234582	102.390083	44.807919	28.664865	103.063156	44.8749335	16.4497235	102.7266195	-69.7148015	13.0493925	94.6579025
-2.860602	41.898457	99.647369	-12.424938	14.716059	98.73687	44.925282	4.23363	102.551231	44.796631	28.652775	103.339516	44.8609565	16.4432025	102.9453735	-69.7108325	12.9889155	94.5283665
-1.789371	42.013039	99.945869	-12.46349	14.717184	98.82782	44.90086	4.236587	102.807129	44.76952	28.674162	103.71051	44.83519	16.4553745	103.2588195	-69.76217	12.9789935	94.3968205
-0.257542	42.054913	100.510025	-12.551384	14.709528	99.054649	44.89035	4.202831	103.334953	44.734554	28.741657	104.363777	44.812452	16.472244	103.849365	-69.91522	12.946812	94.259933
0.727475	41.973679	100.922791	-12.628778	14.706521	99.263344	44.924866	4.186661	103.691635	44.746502	28.776577	104.800499	44.835684	16.481619	104.246067	-70.09324	12.931423	94.280621
1.714251	41.850178	101.311531	-12.712429	14.728112	99.433937	44.930111	4.1605	104.037735	44.773655	28.798443	105.193863	44.851883	16.4794715	104.615799	-70.276741	12.9767525	94.252075
2.664087	41.648758	101.637947	-12.765126	14.736239	99.598122	44.944553	4.145226	104.35408	44.784836	28.814688	105.544807	44.8646945	16.479957	104.9494435	-70.3949465	12.992521	94.2468005
3.555904	41.387638	101.918388	-12.812746	14.772513	99.735344	45.001377	4.140472	104.635262	44.795086	28.832224	105.836395	44.8982315	16.486348	105.2358285	-70.5237235	13.058678	94.2348595
4.407751	41.069996	102.154121	-12.825121	14.808374	99.85778	45.080822	4.159099	104.879288	44.815941	28.873371	106.08239	44.9483815	16.516235	105.480839	-70.5986235	13.100513	94.234721
5.27823	40.690285	102.273201	-12.818417	14.837958	99.933685	45.173523	4.190628	105.090843	44.840878	28.950266	106.297722	45.0072005	16.570447	105.6942825	-70.6440345	13.105469	94.1730875
6.507673	39.897923	102.380585	-12.740342	14.910759	99.99791	45.347702	4.242484	105.324974	44.926304	29.047737	106.501747	45.137003	16.6451105	105.9133605	-70.617687	13.1764075	94.0824595
7.253553	39.330036	102.40799	-12.6843	14.941518	100.011421	45.472301	4.273965	105.419182	44.986786	29.100672	106.59565	45.2295435	16.6873185	106.007416	-70.5981435	13.1957175	94.015426
7.930476	38.682091	102.438332	-12.611238	14.958662	100.020576	45.592934	4.290464	105.464729	45.045719	29.133671	106.635956	45.3193265	16.7120675	106.0503425	-70.5418025	13.2052565	93.9908095
8.58856	37.973289	102.421867	-12.520003	14.964592	100.023994	45.71669	4.308744	105.491386	45.122955	29.138508	106.637314	45.4198225	16.723626	106.06435	-70.4598285	13.205558	93.983638
9.193233	37.201851	102.393448	-12.427151	14.941791	100.023911	45.839401	4.301616	105.498909	45.206417	29.136982	106.639389	45.522909	16.719299	106.069149	-70.377211	13.164283	93.978673
9.718264	36.328274	102.342331	-12.315216	14.933732	100.021812	45.943558	4.269692	105.515251	45.304863	29.111067	106.638863	45.6242105	16.6903795	106.077057	-70.2546425	13.1770845	93.966567
10.220074	35.448788	102.319145	-12.227241	14.900832	100.044418	46.045403	4.221706	105.542252	45.424889	29.046246	106.631218	45.735146	16.633976	106.086735	-70.189628	13.167688	94.002101
10.802976	33.970695	102.257706	-12.077169	14.844712	100.103584	46.230045	4.107151	105.585419	45.585125	28.914415	106.647896	45.907585	16.510783	106.1166575	-70.061923	13.178641	94.0905105
11.177697	32.915054	102.213715	-11.967792	14.788443	100.131882	46.343716	4.005636	105.622459	45.686958	28.805193	106.648895	46.015337	16.4054145	106.135677	-69.950921	13.1714715	94.128087
11.448274	31.771465	102.150833	-11.873661	14.733357	100.160049	46.464367	3.904331	105.65052	45.796463	28.702549	106.65033	46.130415	16.30344	106.150425	-69.877737	13.163274	94.169673
11.680585	30.636957	102.052498	-11.769841	14.684365	100.156174	46.575718	3.812273	105.675209	45.896786	28.611013	106.638504	46.236252	16.211643	106.1568565	-69.775934	13.157087	94.1554915
11.819359	29.433697	101.943718	-11.703446	14.652665	100.169548	46.685333	3.726792	105.686363	45.970985	28.532768	106.617546	46.328159	16.12978	106.1519545	-69.735051	13.17555	94.1871415
11.933372	28.17244	101.846848	-11.616723	14.608974	100.190735	46.781868	3.651727	105.701302	46.044418	28.4687	106.602135	46.413143	16.0602135	106.1517185	-69.646589	13.1577345	94.2297515
11.943657	26.902437	101.758896	-11.553732	14.576086	100.237564	46.854977	3.596323	105.723122	46.123554	28.418892	106.587532	46.4892655	16.0076075	106.155327	-69.5967295	13.1445645	94.319801
11.861888	24.860447	101.624069	-11.471869	14.52803	100.30928	46.962593	3.544864	105.767593	46.184383	28.379744	106.576935	46.573488	15.962304	106.172264	-69.517226	13.093756	94.446296
11.770679	23.481651	101.534233	-11.444594	14.520715	100.32933	47.019493	3.534282	105.790268	46.226425	28.376362	106.542717	46.622959	15.955322	106.1664925	-69.512147	13.086108	94.4921675
11.617163	22.046816	101.389221	-11.429964	14.509919	100.323486	47.043205	3.54197	105.782654	46.249062	28.391668	106.452385	46.6461335	15.966819	106.1175195	-69.5060615	13.053019	94.5294525
11.372309	20.619511	101.202057	-11.415388	14.515098	100.294998	47.060806	3.570923	105.739525	46.25312	28.410038	106.33271	46.656963	15.9904805	106.0361175	-69.487739	13.0397155	94.5538785
11.117253	19.123415	101.017471	-11.396304	14.524356	100.237572	47.079971	3.610701	105.67334	46.247639	28.432142	106.138016	46.663805	16.0214215	105.905678	-69.456413	13.0272905	94.569466
10.825724	17.626659	100.775543	-11.397108	14.531777	100.150772	47.10527	3.63467	105.569168	46.217491	28.481588	105.901733	46.6613805	16.058129	105.7354505	-69.4555965	13.005425	94.5660935
10.470628	16.091042	100.512245	-11.38131	14.551699	100.062836	47.133816	3.656529	105.428337	46.170082	28.545948	105.596626	46.651949	16.1012385	105.5124815	-69.414569	13.0021595	94.6131905
9.861919	13.747533	100.050606	-11.365564	14.628199	99.882278	47.153286	3.705606	105.108704	46.079273	28.687319	104.95195	46.6162795	16.1964625	105.030327	-69.3474075	13.0599355	94.734229
9.387653	12.183753	99.700699	-11.396602	14.708689	99.740433	47.15604	3.762693	104.793152	45.966568	28.766336	104.448334	46.561304	16.2645145	104.620743	-69.354508	13.1528635	94.860123
8.886344	10.550104	99.357597	-11.386191	14.720787	99.551949	47.147461	3.811995	104.436157	45.844414	28.862602	103.870377	46.4959375	16.3372985	104.153267	-69.2683195	13.1042755	94.950631
8.356337	8.976795	99.032097	-11.391325	14.769112	99.355232	47.096397	3.857692	104.102234	45.726082	28.945648	103.283516	46.4112395	16.40167	103.692875	-69.1938895	13.136554	95.017589
7.778817	7.344803	98.758469	-11.39782	14.810045	99.187363	47.057758	3.905689	103.810455	45.616177	28.991879	102.771088	46.3369675	16.448784	103.2907715	-69.1326075	13.171306	95.0839545
7.169511	5.732336	98.546669	-11.413104	14.854086	99.036163	47.003738	3.93437	103.583481	45.53167	29.029497	102.304474	46.267704	16.4819335	102.9439775	-69.093912	13.2262385	95.1283485
6.517331	4.129405	98.403969	-11.437221	14.891323	98.910446	46.94141	3.954105	103.407288	45.444069	29.028351	101.919006	46.1927395	16.491228	102.663147	-69.0671815	13.291418	95.157745
5.531911	1.759434	98.276543	-11.463426	14.925745	98.719193	46.852978	3.989705	103.2024	45.334278	29.048306	101.426743	46.093628	16.5190055	102.3145715	-69.02048	13.3324845	95.1238145
4.830716	0.229528	98.182747	-11.485684	14.94769	98.584106	46.810123	4.015605	103.09256	45.242027	29.066593	101.170799	46.026075	16.541099	102.1316795	-68.997443	13.354281	95.0365325
4.12559	-1.266185	98.133255	-11.500181	14.959913	98.481102	46.763348	4.052629	103.012123	45.15588	29.073656	100.987915	45.959614	16.5631425	102.000019	-68.959976	13.3566835	94.962185
3.415567	-2.757249	98.099579	-11.540284	14.975685	98.384712	46.71611	4.068964	102.9505	45.1017	29.10523	100.844513	45.908905	16.587097	101.8975065	-68.989473	13.364273	94.8719175
2.647409	-4.157019	98.087463	-11.576212	14.985392	98.326942	46.648796	4.097064	102.898407	45.035812	29.136461	100.735489	45.842304	16.6167625	101.816948	-68.994728	13.3540215	94.836936
1.846181	-5.545883	98.080101	-11.611147	15.018831	98.272697	46.582478	4.12955	102.842796	44.9865	29.173574	100.653961	45.784489	16.651562	101.7483785	-69.006783	13.3861	94.7970155
1.090724	-6.866713	98.101768	-11.647461	15.069401	98.242157	46.520565	4.168825	102.791504	44.944653	29.202774	100.567757	45.732609	16.6857995	101.6796305	-69.027531	13.4530025	94.8046835
-0.138121	-8.821347	98.127243	-11.695038	15.156351	98.214874	46.440956	4.256021	102.725494	44.882782	29.281307	100.420654	45.661869	16.768664	101.573074	-69.051945	13.544038	94.856674
-0.953224	-10.044891	98.190323	-11.702713	15.226926	98.197441	46.413494	4.345175	102.716156	44.856533	29.355087	100.329544	45.6350135	16.850131	101.52285	-69.0404395	13.603721	94.872032
-1.794794	-11.222821	98.278275	-11.704368	15.339205	98.159302	46.412113	4.456575	102.738022	44.83271	29.439127	100.224602	45.6224115	16.947851	101.481312	-69.0311475	13.730559	94.837292
-2.644776	-12.330801	98.397621	-11.710456	15.419182	98.12458	46.416294	4.575586	102.753639	44.794128	29.553545	100.118599	45.605211	17.0645655	101.436119	-69.026123	13.7737985	94.813041
-3.486519	-13.399908	98.502747	-11.706558	15.494887	98.081108	46.427391	4.716072	102.777504	44.749985	29.673389	99.990166	45.588688	17.1947305	101.383835	-69.001804	13.7950435	94.778381
-4.354611	-14.418576	98.660416	-11.699222	15.582517	98.054085	46.459892	4.857607	102.801857	44.710358	29.804035	99.850769	45.585125	17.330821	101.326313	-68.983569	13.834213	94.781857
-5.213006	-15.358177	98.842545	-11.692964	15.642132	98.032745	46.487499	5.003673	102.81707	44.656345	29.924164	99.730644	45.571922	17.4639185	101.273857	-68.95785	13.8203455	94.791633
-6.520813	-16.675207	99.09433	-11.692205	15.689718	98.016411	46.518375	5.176694	102.829239	44.6049	30.105022	99.53981	45.5616375	17.640858	101.1845245	-68.9460475	13.738578	94.8482975
-7.39871	-17.467833	99.284637	-11.698191	15.716441	98.002884	46.532116	5.268409	102.824173	44.568886	30.18581	99.395065	45.550501	17.7271095	101.109619	-68.946883	13.7057725	94.896149
-8.289324	-18.175388	99.440849	-11.696528	15.722409	97.996323	46.536419	5.352103	102.783051	44.524117	30.252224	99.263031	45.530268	17.8021635	101.023041	-68.923324	13.6426545	94.969605
-9.212743	-18.798134	99.574661	-11.691041	15.723592	97.980949	46.534473	5.403968	102.751945	44.508137	30.298471	99.149666	45.521305	17.8512195	100.9508055	-68.903387	13.5959645	95.0110925
-10.047901	-19.403311	99.696426	-11.677703	15.730253	97.954697	46.529041	5.437803	102.748451	44.510441	30.325798	99.048073	45.519741	17.8818005	100.898262	-68.875147	13.5787055	95.011132
-10.9453	-19.876505	99.83786	-11.682754	15.747635	97.908447	46.530655	5.456072	102.755096	44.503883	30.346056	98.970947	45.517269	17.901064	100.8630215	-68.882777	13.594206	94.9538725
-11.833237	-20.280228	99.926117	-11.684662	15.764335	97.881485	46.528805	5.461783	102.759125	44.509026	30.368237	98.923958	45.5189155	17.91501	100.8415415	-68.8882395	13.61366	94.9214285
-13.117884	-20.711025	99.956757	-11.690851	15.782597	97.85318	46.510815	5.468909	102.735992	44.514229	30.405775	98.905632	45.512522	17.937342	100.820812	-68.894224	13.627852	94.885548
-13.85825	-20.888544	99.852272	-11.6957	15.800192	97.836815	46.487846	5.470168	102.690086	44.528366	30.439901	98.932396	45.508106	17.9550345	100.811241	-68.899506	13.6453495	94.862389
-14.785653	-20.983404	99.758148	-11.703718	15.843156	97.827637	46.452488	5.47853	102.638054	44.544582	30.482309	98.964462	45.498535	17.9804195	100.801258	-68.905971	13.7058925	94.854016
-15.641323	-20.97283	99.636482	-11.726232	15.901452	97.8321	46.397179	5.502544	102.567879	44.565056	30.521471	99.025826	45.4811175	18.0120075	100.7968525	-68.9335815	13.7908965	94.8673475
-16.444515	-20.855103	99.457825	-11.752961	15.978146	97.849136	46.336288	5.528759	102.49189	44.591324	30.574905	99.123718	45.463806	18.051832	100.807804	-68.969728	13.90446	94.890468
-17.246468	-20.673292	99.263542	-11.758929	16.073101	97.855141	46.290939	5.556575	102.421204	44.622223	30.630552	99.20462	45.456581	18.0935635	100.812912	-68.974439	14.0526385	94.89737
-17.953985	-20.447638	99.044807	-11.775995	16.203346	97.851402	46.247993	5.612141	102.351143	44.636509	30.694002	99.268425	45.442251	18.1530715	100.809784	-68.994241	14.2536205	94.89302
-19.113102	-19.913195	98.889885	-11.789544	16.383434	97.841698	46.184208	5.728217	102.279175	44.63559	30.818975	99.351692	45.409899	18.273596	100.8154335	-68.988987	14.493272	94.8679625
-19.803009	-19.484138	98.820084	-11.808102	16.483368	97.835938	46.156536	5.835697	102.263008	44.62196	30.925508	99.370857	45.389248	18.3806025	100.8169325	-69.005452	14.5861335	94.8549435
-20.456261	-18.956873	98.821732	-11.836377	16.629074	97.83799	46.138973	5.961281	102.255966	44.591286	31.055805	99.379601	45.3651295	18.508543	100.8177835	-69.0378835	14.749605	94.8581965
-21.103354	-18.384413	98.797951	-11.841455	16.678385	97.828033	46.118824	6.092541	102.26368	44.552429	31.169161	99.392792	45.3356265	18.630851	100.828236	-69.0185365	14.725919	94.82783
-21.716457	-17.82416	98.780838	-11.859084	16.728338	97.840141	46.107513	6.210759	102.272949	44.515732	31.284315	99.400482	45.3116225	18.747537	100.8367155	-69.0297905	14.709139	94.8435665
-22.29792	-17.169909	98.775208	-11.892527	16.762033	97.869614	46.096439	6.305101	102.280876	44.479607	31.377161	99.419373	45.288023	18.841131	100.8501245	-69.073077	14.682935	94.8891035
-22.838707	-16.432121	98.765762	-11.914276	16.763395	97.904678	46.079296	6.371204	102.28537	44.444954	31.436848	99.450249	45.262125	18.904026	100.8678095	-69.090677	14.622764	94.9415465
-23.630728	-15.257521	98.746384	-11.971404	16.779228	97.938858	46.053127	6.420658	102.302238	44.427063	31.484488	99.513626	45.240095	18.952573	100.907932	-69.182903	14.605883	94.969784
-24.101332	-14.423879	98.692993	-12.002316	16.792145	97.959579	46.029099	6.450445	102.308975	44.42511	31.499323	99.549667	45.2271045	18.974884	100.929321	-69.2317365	14.609406	94.989837
-24.528757	-13.55018	98.658073	-12.023309	16.798208	97.992935	45.989883	6.488278	102.322624	44.429958	31.515392	99.598099	45.2099205	19.001835	100.9603615	-69.2565385	14.594581	95.0255085
-24.927338	-12.600107	98.615608	-12.036581	16.808605	98.025719	45.958717	6.538027	102.327034	44.45208	31.547728	99.645088	45.2053985	19.0428775	100.986061	-69.2785605	14.5743325	95.065377
-25.311003	-11.604681	98.584381	-12.045357	16.825645	98.048134	45.927208	6.595253	102.31974	44.475422	31.593943	99.703285	45.201315	19.094598	101.0115125	-69.292029	14.556692	95.0847555
-25.673473	-10.560861	98.520454	-12.050285	16.848486	98.065498	45.894814	6.665328	102.302536	44.500305	31.63254	99.752579	45.1975595	19.148934	101.0275575	-69.2981295	14.548038	95.1034385
-25.977432	-9.474087	98.461998	-12.050251	16.888716	98.078728	45.862312	6.736032	102.278885	44.521622	31.680689	99.789764	45.191967	19.2083605	101.0343245	-69.292469	14.5690715	95.1231315
-26.352724	-7.729993	98.370529	-12.066861	16.975214	98.116859	45.826153	6.857566	102.218819	44.5616	31.778446	99.835052	45.1938765	19.318006	101.0269355	-69.3275985	14.632422	95.2067825
-26.625542	-6.518765	98.330215	-12.062734	17.021006	98.143364	45.846931	6.927526	102.143387	44.586929	31.854969	99.880836	45.21693	19.3912475	101.0121115	-69.342398	14.6507645	95.2746165
-26.821562	-5.301464	98.25798	-12.049071	17.07781	98.163651	45.786919	7.018369	102.139069	44.620262	31.947254	99.927666	45.2035905	19.4828115	101.0333675	-69.3017325	14.6728085	95.2939345
-26.930193	-4.032531	98.191338	-12.054146	17.127142	98.18618	45.755898	7.108505	102.128807	44.641216	32.039597	99.982071	45.198557	19.574051	101.055439	-69.306849	14.680233	95.316921
-27.124596	-2.695059	98.17572	-12.083938	17.196251	98.232559	45.720829	7.218621	102.129959	44.652702	32.145515	100.054726	45.1867655	19.682068	101.0923425	-69.3546415	14.710434	95.3727755
-27.219635	-1.376632	98.094238	-12.107765	17.259315	98.277802	45.729752	7.322886	102.118073	44.652252	32.236465	100.1632	45.191002	19.7796755	101.1406365	-69.406532	14.7389545	95.4149675
-27.248917	-0.03041	98.003502	-12.136086	17.323889	98.324226	45.652908	7.437344	102.169846	44.648628	32.343853	100.31295	45.150768	19.8905985	101.241398	-69.42294	14.7571795	95.407054
-27.323908	2.126288	97.919388	-12.209375	17.407944	98.421013	45.565571	7.553452	102.174461	44.654896	32.449551	100.565895	45.1102335	20.0015015	101.370178	-69.5289835	14.8143865	95.471848
-27.30286	3.530883	97.818466	-12.269901	17.439445	98.468781	45.472084	7.609547	102.149559	44.677212	32.505463	100.736847	45.074648	20.057505	101.443203	-69.61445	14.821385	95.494359
-27.204205	4.963406	97.70314	-12.329067	17.468666	98.493408	45.374168	7.654812	102.11216	44.692055	32.547863	100.92691	45.0331115	20.1013375	101.519535	-69.6912455	14.8359945	95.467281
-27.166922	6.462363	97.639206	-12.412951	17.539539	98.503227	45.258938	7.698888	102.095161	44.698723	32.575161	101.127312	44.9788305	20.1370245	101.6112365	-69.8047325	14.9420535	95.3952175
-27.048073	7.942773	97.527367	-12.484079	17.604	98.496429	45.130039	7.736382	102.091072	44.700584	32.601967	101.324013	44.9153115	20.1691745	101.7075425	-69.8834695	15.0388255	95.2853155
-26.898861	9.378623	97.460815	-12.578721	17.690199	98.497162	45.000805	7.774258	102.094124	44.702713	32.637711	101.503395	44.851759	20.2059845	101.7987595	-70.009201	15.1744135	95.1955645
-26.764143	10.843741	97.480598	-12.68176	17.780281	98.501762	44.890488	7.829885	102.090897	44.684734	32.664791	101.655701	44.787611	20.247338	101.873299	-70.151131	15.313224	95.130225
-26.466253	12.979545	97.431633	-12.803188	17.917141	98.532608	44.74165	7.950552	102.099442	44.608803	32.742073	101.873505	44.6752265	20.3463125	101.9864735	-70.2816025	15.4879695	95.0787425
-26.201704	14.403084	97.449982	-12.877419	18.011036	98.559547	44.62962	8.029402	102.129875	44.54792	32.799664	101.986732	44.58877	20.414533	102.0583035	-70.343608	15.607539	95.0607905
-25.962561	15.782406	97.518906	-12.964055	18.084312	98.585052	44.533833	8.118064	102.145218	44.495003	32.87516	102.080559	44.514418	20.496612	102.1128885	-70.442528	15.672012	95.0572155
-25.665791	17.129723	97.539658	-13.053745	18.171003	98.592911	44.448776	8.181561	102.142822	44.428982	32.946045	102.133438	44.438879	20.563803	102.13813	-70.546369	15.778203	95.047692
-25.298292	18.45957	97.562859	-13.145025	18.249746	98.591263	44.358131	8.242984	102.127396	44.343586	33.00288	102.151062	44.3508585	20.622932	102.139229	-70.6409085	15.87656	95.043297
-24.966154	19.759933	97.635445	-13.204533	18.324526	98.586342	44.283836	8.307942	102.106728	44.269398	33.050426	102.129593	44.276617	20.679184	102.1181605	-70.685683	15.969868	95.0545235
-24.648895	21.045708	97.656982	-13.277461	18.403692	98.566917	44.198845	8.366698	102.089264	44.194267	33.095749	102.10984	44.196556	20.7312235	102.099552	-70.751478	16.0761605	95.034282
-24.001663	22.893543	97.622261	-13.368487	18.506128	98.537216	44.093479	8.414803	102.089157	44.099155	33.130283	102.06765	44.096317	20.772543	102.0784035	-70.833291	16.239713	94.9960285
-23.595667	24.073988	97.673416	-13.424955	18.548702	98.510872	44.035965	8.416939	102.108955	44.027107	33.131615	102.052223	44.031536	20.774277	102.080589	-70.881446	16.323127	94.941155
-23.132397	25.248882	97.672882	-13.48874	18.59046	98.502937	43.965832	8.396666	102.150894	43.971588	33.119232	102.057037	43.96871	20.757949	102.1039655	-70.94619	16.422971	94.9019085
-22.613216	26.380957	97.659157	-13.556944	18.622858	98.507759	43.92524	8.346529	102.18364	43.910816	33.081367	102.068222	43.918028	20.713948	102.125931	-71.031916	16.531768	94.889587
-22.124966	27.451641	97.723335	-13.628587	18.632416	98.531502	43.808937	8.304908	102.2742	43.856865	33.018841	102.101624	43.832901	20.6618745	102.187912	-71.090075	16.6029575	94.875092
-21.596151	28.536999	97.783089	-13.709857	18.64753	98.547081	43.727913	8.225794	102.32077	43.798389	32.946854	102.159538	43.763151	20.586324	102.240154	-71.182865	16.708736	94.854008
-21.028328	29.57572	97.823395	-13.807188	18.635174	98.556335	43.653782	8.110724	102.365303	43.756382	32.856838	102.209244	43.705082	20.483781	102.2872735	-71.319458	16.786567	94.8253965
-20.173307	31.047934	97.901276	-13.927124	18.636974	98.550102	43.553162	7.868302	102.41877	43.691097	32.716118	102.264938	43.6221295	20.29221	102.341854	-71.4763775	16.981738	94.75835
-19.564028	32.037457	97.959877	-14.021644	18.644991	98.534607	43.518166	7.6908	102.420891	43.640553	32.632957	102.282951	43.5793595	20.1618785	102.351921	-71.6226475	17.1281035	94.717293
-18.926277	32.978527	98.014938	-14.073462	18.669544	98.518982	43.483303	7.577595	102.40744	43.609112	32.540413	102.295372	43.5462075	20.059004	102.351406	-71.6931315	17.280084	94.686558
-18.277378	33.862534	98.042313	-14.136462	18.701944	98.50988	43.439941	7.513063	102.389633	43.592503	32.455605	102.307999	43.516222	19.984334	102.348816	-71.789146	17.419554	94.670944
-17.615143	34.729939	98.078171	-14.188581	18.746864	98.498245	43.394218	7.455647	102.388748	43.568123	32.387627	102.308807	43.4811705	19.921637	102.3487775	-71.8583325	17.572091	94.6477125
-16.901772	35.558926	98.103806	-14.214198	18.790009	98.492188	43.337746	7.413296	102.401924	43.535339	32.32362	102.314903	43.4365425	19.868458	102.3584135	-71.8649385	17.71156	94.6259625
-16.173811	36.334713	98.149101	-14.242655	18.821877	98.500862	43.297749	7.377637	102.427231	43.52887	32.268696	102.32766	43.4133095	19.8231665	102.3774455	-71.8986195	17.8205875	94.6242785
-15.060024	37.398071	98.18502	-14.277254	18.828108	98.528877	43.244896	7.286006	102.474747	43.511971	32.169346	102.388451	43.3784335	19.727676	102.431599	-71.9329415	17.92854	94.626155
-14.289053	38.053417	98.258949	-14.308002	18.808025	98.560692	43.20322	7.188159	102.501472	43.491539	32.06567	102.43428	43.3473795	19.6269145	102.467876	-71.9633835	17.9891355	94.653508
-13.500884	38.644947	98.346184	-14.336168	18.770231	98.582748	43.160503	7.07567	102.517151	43.487339	31.946325	102.479996	43.323921	19.5109975	102.4985735	-71.996257	18.0294645	94.6669225
-12.681619	39.201618	98.416946	-14.361763	18.729343	98.587166	43.113533	6.936464	102.535675	43.49017	31.812998	102.554428	43.3018515	19.374731	102.5450515	-72.0253775	18.083955	94.6292805
-11.869647	39.69524	98.483696	-14.369241	18.679596	98.595169	43.023445	6.798368	102.586433	43.508083	31.674099	102.647331	43.265764	19.2362335	102.616882	-72.004246	18.1229585	94.573456
-11.03698	40.149914	98.606964	-14.387384	18.61664	98.642349	42.91151	6.654597	102.655029	43.542927	31.52017	102.775169	43.2272185	19.0873835	102.715099	-72.0019865	18.1458965	94.569599
-10.168115	40.534763	98.795685	-14.378325	18.579357	98.724037	42.826611	6.517983	102.720787	43.58514	31.373295	102.965889	43.2058755	18.945639	102.843338	-71.9625255	18.213075	94.604736
-8.882767	40.994568	99.097664	-14.398256	18.532797	98.835068	42.75967	6.30921	102.805435	43.636185	31.150991	103.228127	43.1979275	18.7301005	103.016781	-71.9944395	18.3354935	94.653355
-8.035671	41.246544	99.266609	-14.398591	18.521017	98.906586	42.735706	6.197227	102.824425	43.643711	31.048847	103.357483	43.1897085	18.623037	103.090954	-71.9868905	18.418997	94.722218
-7.167401	41.462032	99.398003	-14.4112	18.528601	98.943161	42.697872	6.124256	102.820549	43.620903	30.971586	103.451714	43.1593875	18.547921	103.1361315	-71.9817875	18.509281	94.7501905
-6.318192	41.611977	99.514099	-14.439667	18.551105	98.961052	42.669777	6.079989	102.798058	43.597187	30.923113	103.490974	43.133482	18.501551	103.144516	-72.012816	18.600659	94.777588
-5.503699	41.688957	99.57489	-14.470098	18.586004	98.942757	42.627827	6.070189	102.775024	43.548714	30.948391	103.51107	43.0882705	18.50929	103.143047	-72.0284665	18.662718	94.742467
-4.687634	41.704498	99.621269	-14.515984	18.668995	98.922523	42.574745	6.054504	102.794968	43.501801	30.950769	103.529503	43.038273	18.5026365	103.1622355	-72.070241	18.8353535	94.6828105
-3.900249	41.629662	99.625679	-14.554003	18.721521	98.916641	42.55978	6.023411	102.842819	43.458477	30.962831	103.56562	43.0091285	18.493121	103.2042195	-72.1171345	18.949921	94.6290625
-2.721614	41.442509	99.657921	-14.618817	18.827852	98.928772	42.550499	5.995858	102.932526	43.380341	30.974081	103.670212	42.96542	18.4849695	103.301369	-72.203054	19.1707345	94.556175
-2.007214	41.163742	99.709213	-14.648001	18.874844	98.9543	42.515667	5.988888	103.011963	43.336178	30.982038	103.758286	42.9259225	18.485463	103.3851245	-72.2219245	19.264225	94.5234755
-1.288116	40.869064	99.750351	-14.685686	18.926661	98.987434	42.472046	5.99101	103.094543	43.323784	30.99235	103.832626	42.897915	18.49168	103.4635845	-72.269287	19.361642	94.5112835
-0.586699	40.494682	99.806992	-14.709713	18.980774	99.010017	42.43441	5.999745	103.153458	43.312759	30.966955	103.909996	42.8735845	18.48335	103.531727	-72.2930105	19.478198	94.488307
0.061444	40.045784	99.829865	-14.740069	19.018593	99.033302	42.401772	6.015561	103.20636	43.291012	30.985281	103.968849	42.846392	18.500421	103.5876045	-72.32653	19.536765	94.4789995
0.678724	39.567551	99.864265	-14.776314	19.082598	99.065384	42.371239	6.047579	103.249825	43.269077	31.012518	103.988098	42.820158	18.5300485	103.6189615	-72.372786	19.6351475	94.5118065
1.227206	39.020966	99.871101	-14.802706	19.136581	99.08522	42.3554	6.114595	103.287865	43.240948	31.041971	103.98687	42.798174	18.578283	103.6373675	-72.403586	19.694879	94.5330725
2.052291	38.17086	99.857674	-14.86427	19.267721	99.132828	42.321556	6.268492	103.348366	43.142803	31.137234	103.966309	42.7321795	18.702863	103.6573375	-72.4607195	19.832579	94.6083185
2.538661	37.530842	99.836952	-14.899556	19.384298	99.189011	42.310619	6.398923	103.407097	43.086468	31.219397	103.9366	42.6985435	18.80916	103.6718485	-72.4976555	19.959436	94.7061735
2.976198	36.845154	99.782539	-14.918423	19.479544	99.209991	42.333126	6.537351	103.467133	43.014477	31.377108	103.899635	42.6738015	18.9572295	103.683384	-72.5106475	20.0018585	94.736598
3.39079	36.153187	99.730438	-14.937465	19.603273	99.216339	42.356216	6.668027	103.5224	42.958294	31.501234	103.86969	42.657255	19.0846305	103.696045	-72.532185	20.1219155	94.736633
3.754042	35.395924	99.657272	-14.959839	19.704245	99.21077	42.373146	6.784118	103.582466	42.906933	31.630722	103.844986	42.6400395	19.20742	103.713726	-72.5597175	20.20107	94.707814
4.081669	34.618099	99.598427	-14.976729	19.804012	99.216309	42.38081	6.89244	103.629005	42.868031	31.736526	103.815689	42.6244205	19.314483	103.722347	-72.5778785	20.293541	94.710271
4.378811	33.791451	99.543846	-14.999106	19.89254	99.233276	42.383537	6.98714	103.671219	42.833004	31.827194	103.805565	42.6082705	19.407167	103.738392	-72.6064825	20.377913	94.72816
4.747339	32.52504	99.494408	-15.018353	19.995878	99.26506	42.369209	7.055187	103.704575	42.798409	31.903172	103.784164	42.583809	19.4791795	103.7443695	-72.620515	20.5125765	94.7857505
4.914066	31.62978	99.473686	-15.0141	20.054893	99.299683	42.348938	7.076164	103.705917	42.775143	31.913631	103.775742	42.5620405	19.4948975	103.7408295	-72.5902405	20.6148885	94.8585365
5.069105	30.736095	99.466812	-15.046531	20.128914	99.335922	42.329292	7.086812	103.704346	42.766727	31.909271	103.756485	42.5480095	19.4980415	103.7304155	-72.6410715	20.7597865	94.9414285
5.159675	29.784447	99.438187	-15.046994	20.194191	99.377487	42.315628	7.099277	103.69754	42.759136	31.829687	103.720367	42.537382	19.464482	103.7089535	-72.63137	20.9239	95.0460205
5.246421	28.835016	99.409523	-15.047222	20.243851	99.406448	42.308773	7.117413	103.687538	42.755363	31.937853	103.70755	42.532068	19.527633	103.697544	-72.626512	20.960069	95.115352
5.239797	27.895487	99.390182	-15.045699	20.312815	99.43145	42.301266	7.156127	103.676773	42.756332	31.980642	103.695915	42.528799	19.5683845	103.686344	-72.620197	21.0572455	95.176556
5.215354	26.950445	99.376556	-15.045749	20.389492	99.471954	42.297806	7.222486	103.67012	42.758369	32.041164	103.685616	42.5280875	19.631825	103.677868	-72.6195855	21.147159	95.26604
5.109	25.496241	99.342201	-15.029282	20.510765	99.515945	42.299221	7.325594	103.675438	42.745514	32.14814	103.679825	42.5223675	19.736867	103.6776315	-72.5809315	21.284663	95.3542585
5.017283	24.524338	99.31765	-15.020842	20.60285	99.549179	42.30426	7.397024	103.68898	42.750568	32.223167	103.671791	42.527414	19.8100955	103.6803855	-72.569098	21.3956045	95.4179725
4.852673	23.57942	99.311722	-15.012543	20.698135	99.578651	42.307205	7.475149	103.710785	42.749863	32.304092	103.668358	42.528534	19.8896205	103.6895715	-72.55362	21.5066495	95.4677305
4.674006	22.582956	99.296524	-15.023149	20.81703	99.609573	42.304878	7.551651	103.737465	42.738514	32.390278	103.665771	42.521696	19.9709645	103.701618	-72.567994	21.6630955	95.517528
4.457446	21.629295	99.250999	-15.037586	20.916561	99.62394	42.295902	7.636971	103.765015	42.732922	32.478161	103.65139	42.514412	20.057566	103.7082025	-72.589584	21.775556	95.5396775
4.202091	20.658884	99.223984	-15.051754	21.026134	99.637154	42.283962	7.739944	103.796135	42.71302	32.571472	103.645195	42.498491	20.155708	103.720665	-72.601999	21.89656	95.553643
3.899787	19.692377	99.217567	-15.068316	21.133331	99.662704	42.280884	7.848352	103.839134	42.689369	32.678417	103.647598	42.4851265	20.2633845	103.743366	-72.6217585	22.0032775	95.582042
3.399862	18.259613	99.207542	-15.101619	21.274065	99.697601	42.317616	7.992476	103.904549	42.671341	32.844479	103.651978	42.4944785	20.4184775	103.7782635	-72.6977165	22.1296525	95.6169385
3.032894	17.283886	99.17955	-15.109001	21.365583	99.717567	42.352833	8.07809	103.938583	42.663185	32.946724	103.632614	42.508009	20.512407	103.7855985	-72.726011	22.218759	95.6495355
2.628275	16.35467	99.18734	-15.100443	21.424166	99.732414	42.389099	8.168647	103.959045	42.667217	33.039604	103.593147	42.528158	20.6041255	103.776096	-72.729044	22.2442065	95.688732
2.199662	15.408437	99.160477	-15.065369	21.502895	99.734726	42.451923	8.277108	103.95224	42.681561	33.089302	103.525475	42.566742	20.683205	103.7388575	-72.69748	22.322585	95.7305945
1.74633	14.462903	99.123131	-15.042874	21.559372	99.732765	42.516125	8.374315	103.957497	42.684566	33.237885	103.447899	42.6003455	20.8061	103.702698	-72.6860935	22.312644	95.762832
1.279234	13.549042	99.09185	-15.004752	21.61487	99.714211	42.588989	8.463811	103.966248	42.701645	33.331264	103.319527	42.645317	20.8975375	103.6428875	-72.654821	22.3322025	95.7855345
0.762989	12.690109	99.073318	-14.962174	21.659754	99.697716	42.660316	8.541611	103.975853	42.715294	33.445774	103.231743	42.687805	20.9936925	103.603798	-72.612153	22.3258155	95.791634
-0.043677	11.359631	99.037971	-14.910979	21.710333	99.662987	42.719234	8.616284	103.979263	42.720829	33.6278	103.123665	42.7200315	21.122042	103.551464	-72.5419895	22.298624	95.77451
-0.62558	10.504417	98.993744	-14.883958	21.742783	99.627823	42.747784	8.649818	103.974655	42.728268	33.707878	103.105354	42.738026	21.178848	103.5400045	-72.505942	22.306718	95.7156415
-1.184817	9.672757	98.95121	-14.880026	21.780203	99.605652	42.794666	8.657155	103.973999	42.736771	33.772453	103.11174	42.7657185	21.214804	103.5428695	-72.5257705	22.345602	95.6684345
-1.832679	8.924742	98.923096	-14.893718	21.817429	99.583916	42.855236	8.652279	103.970322	42.732132	33.820396	103.110802	42.793684	21.2363375	103.540562	-72.58112	22.3985205	95.62727
-2.484348	8.157514	98.883858	-14.891987	21.852421	99.572479	42.916088	8.653049	103.964066	42.717922	33.856194	103.10553	42.817005	21.2546215	103.534798	-72.600979	22.4502205	95.61016
-3.162203	7.413603	98.891968	-14.896772	21.890509	99.567924	42.952435	8.677876	103.962799	42.708199	33.905201	103.096153	42.830317	21.2915385	103.529476	-72.623861	22.4894795	95.606372
-3.863499	6.752755	98.849464	-14.887018	21.932537	99.573914	42.985146	8.711717	103.957733	42.707142	33.970806	103.081596	42.846144	21.3412615	103.5196645	-72.62018	22.5238125	95.6281635
-4.912564	5.824973	98.854637	-14.872477	21.973745	99.57756	43.047573	8.765572	103.945969	42.707157	34.109573	103.03302	42.877365	21.4375725	103.4894945	-72.622319	22.5099175	95.6656255
-5.682214	5.283871	98.827751	-14.846657	22.009308	99.578201	43.077053	8.79058	103.962036	42.713604	34.195564	103.07859	42.8953285	21.493072	103.520313	-72.5886425	22.525544	95.636089
-6.444108	4.726006	98.801018	-14.837737	22.039049	99.576614	43.108921	8.811504	103.968109	42.708244	34.277363	103.103622	42.9085825	21.5444335	103.5358655	-72.5840565	22.5336645	95.6173625
-7.233079	4.272558	98.715591	-14.827803	22.092731	99.560814	43.160477	8.815639	103.92643	42.69305	34.336357	103.122055	42.9267635	21.575998	103.5242425	-72.5823695	22.609464	95.5973855
-8.013322	3.849404	98.629059	-14.846831	22.164497	99.541786	43.234287	8.805532	103.849472	42.659752	34.38763	103.111633	42.9470195	21.596581	103.4805525	-72.6406815	22.732413	95.6030195
-8.891485	3.500562	98.568497	-14.850159	22.225294	99.521202	43.307869	8.768699	103.764961	42.633244	34.427601	103.107277	42.9705565	21.59815	103.436119	-72.6708745	22.852438	95.606285
-9.710708	3.094282	98.509392	-14.843618	22.274858	99.504723	43.36245	8.745519	103.707565	42.634274	34.453144	103.093491	42.998362	21.5993315	103.400528	-72.685598	22.9503845	95.608918
-11.00429	2.630108	98.531853	-14.802845	22.343695	99.543335	43.37817	8.758039	103.688255	42.650948	34.527008	103.051651	43.014559	21.6425235	103.369953	-72.620249	23.0448665	95.716717
-11.814394	2.32439	98.583061	-14.757034	22.365677	99.585136	43.37923	8.771994	103.695381	42.680744	34.527954	103.016685	43.029987	21.649974	103.356033	-72.544055	23.08138	95.814239
-12.701723	2.121968	98.627792	-14.715918	22.386902	99.598923	43.395477	8.761196	103.708313	42.727116	34.528301	102.981117	43.0612965	21.6447485	103.344715	-72.4931325	23.1290555	95.853131
-13.552807	1.901559	98.657768	-14.687875	22.380613	99.592819	43.420334	8.730085	103.719017	42.758438	34.515907	102.939461	43.089386	21.622996	103.329239	-72.465136	23.13823	95.856399
-14.447577	1.778693	98.659927	-14.661304	22.35564	99.576981	43.423977	8.707933	103.738152	42.771214	34.497902	102.911308	43.0975955	21.6029175	103.32473	-72.4202035	23.1083625	95.829232
-15.276059	1.590563	98.637444	-14.641516	22.300243	99.565498	43.412773	8.689191	103.769005	42.779449	34.46846	102.90834	43.096111	21.5788255	103.3386725	-72.379143	23.0216605	95.7923235
-16.090799	1.406485	98.613571	-14.641769	22.222864	99.558434	43.400593	8.657731	103.76693	42.765587	34.429482	102.920128	43.08309	21.5436065	103.343529	-72.366628	22.9021215	95.773339
-17.324232	1.270863	98.543457	-14.671572	22.106556	99.542496	43.389069	8.572773	103.746498	42.709988	34.349373	102.965561	43.0495285	21.461073	103.3560295	-72.3926725	22.752039	95.7289625
-18.149643	1.16842	98.500694	-14.698166	22.011597	99.542305	43.364319	8.509385	103.760078	42.686188	34.289818	103.013138	43.0252535	21.3996015	103.386608	-72.4215855	22.6235925	95.698002
-18.980953	1.114545	98.445076	-14.726853	21.915091	99.551659	43.335556	8.444496	103.792343	42.66169	34.215717	103.100601	42.998623	21.3301065	103.446472	-72.452329	22.5000755	95.656846
-19.806765	1.062564	98.412277	-14.763249	21.818405	99.574821	43.316238	8.373979	103.833138	42.636238	34.146748	103.194298	42.976238	21.2603635	103.513718	-72.502736	22.3764465	95.635924
-20.61599	1.065662	98.386307	-14.7762	21.733625	99.610565	43.306908	8.294549	103.876701	42.631565	34.066566	103.289452	42.9692365	21.1805575	103.5830765	-72.5216365	22.2866925	95.6380535
-21.418047	1.094526	98.368149	-14.799169	21.647484	99.638252	43.310158	8.22611	103.929886	42.634739	33.997257	103.378166	42.9724485	21.1116835	103.654026	-72.5707865	22.1832845	95.622478
-22.218279	1.122923	98.354355	-14.792597	21.560797	99.660782	43.334965	8.169485	103.96167	42.641293	33.939724	103.447433	42.988129	21.0546045	103.7045515	-72.573323	22.0669895	95.6170125
-23.361332	1.249645	98.318024	-14.767022	21.440037	99.676949	43.408985	8.088007	103.971062	42.67115	33.870117	103.484367	43.0400675	20.979062	103.7277145	-72.5741115	21.901012	95.6261835
-24.106073	1.317452	98.283974	-14.746089	21.371248	99.671501	43.467911	8.05308	103.931175	42.697571	33.819431	103.452644	43.082741	20.9362555	103.6919095	-72.574919	21.8062405	95.6510925
-24.817545	1.435478	98.254707	-14.702967	21.262089	99.646431	43.516861	8.019883	103.861809	42.725704	33.778648	103.375038	43.1212825	20.8992655	103.6184235	-72.5272165	21.6249125	95.6744385
-25.528494	1.568811	98.253487	-14.661535	21.158644	99.620346	43.572304	7.979707	103.770828	42.758633	33.739872	103.281868	43.1654685	20.8597895	103.526348	-72.4885385	21.4574985	95.714344
-26.222038	1.740624	98.238876	-14.602707	21.027121	99.594482	43.614098	7.938108	103.684189	42.800632	33.697144	103.191994	43.207365	20.817626	103.4380915	-72.412779	21.236616	95.7508725
-26.891459	1.931212	98.24054	-14.546529	20.905657	99.590393	43.66098	7.891193	103.615746	42.867271	33.639648	103.118958	43.2641255	20.7654205	103.367352	-72.3571835	21.0458935	95.813434
-27.543036	2.107434	98.241684	-14.491884	20.781229	99.590477	43.704823	7.834884	103.580391	42.940536	33.5723	103.092888	43.3226795	20.703592	103.3366395	-72.3064475	20.858866	95.8443145
-28.464079	2.421946	98.231903	-14.405164	20.580477	99.591774	43.791813	7.714773	103.551521	43.060093	33.420933	103.117096	43.425953	20.567853	103.3343085	-72.236281	20.593101	95.8492395
-29.054615	2.678438	98.205345	-14.342856	20.447905	99.572708	43.851105	7.632167	103.545448	43.132626	33.311451	103.124985	43.4918655	20.471809	103.3352165	-72.1775775	20.424001	95.8101995
-29.650078	2.945143	98.19986	-14.275278	20.312977	99.57267	43.883636	7.549528	103.529037	43.19508	33.201183	103.106369	43.539358	20.3753555	103.317703	-72.089914	20.2505985	95.827637
-30.208462	3.232153	98.18885	-14.24209	20.181114	99.560509	43.886677	7.47402	103.491722	43.235809	33.100899	103.075005	43.561243	20.2874595	103.2833635	-72.045423	20.0747685	95.8376545
-30.753681	3.510099	98.142899	-14.208348	20.052498	99.526123	43.898022	7.39905	103.417229	43.276642	33.007065	102.99913	43.587332	20.2030575	103.2081795	-72.004028	19.9019385	95.8440665
-31.275812	3.764391	98.082764	-14.210556	19.910093	99.473068	43.932117	7.341248	103.30249	43.260757	32.922611	102.89476	43.596437	20.1319295	103.098625	-72.017549	19.6882565	95.847511
-31.753763	4.071317	98.032928	-14.194758	19.780851	99.413651	43.972641	7.278265	103.185318	43.234997	32.839165	102.780983	43.603819	20.058715	102.9831505	-71.993335	19.502987	95.8441515
-32.437412	4.554561	97.962494	-14.180713	19.569036	99.299583	44.005909	7.155007	103.093468	43.224289	32.725239	102.601326	43.615099	19.940123	102.847397	-71.976525	19.197949	95.751769
-32.87289	4.87662	97.945435	-14.185582	19.402409	99.249046	44.032494	7.04362	103.065826	43.187889	32.628601	102.568031	43.6101915	19.8361105	102.8169285	-71.9813555	18.9687075	95.6811635
-33.255135	5.215339	97.946106	-14.184105	19.239214	99.247467	44.057007	6.924607	103.097084	43.154716	32.511063	102.582123	43.6058615	19.717835	102.8396035	-71.9740715	18.760593	95.6553305
-33.626278	5.535727	97.968315	-14.219316	19.08198	99.274185	44.089787	6.777125	103.185379	43.148823	32.414368	102.617134	43.619305	19.5957465	102.9012565	-72.057937	18.5682135	95.6471135
-33.976982	5.846797	97.946861	-14.248978	18.910984	99.277512	44.090672	6.64831	103.285744	43.149921	32.335732	102.666214	43.6202965	19.492021	102.975979	-72.1182525	18.329947	95.579045
-34.248619	6.192345	97.950241	-14.29708	18.762993	99.279671	44.101639	6.541946	103.391823	43.13168	32.261776	102.71608	43.6166595	19.401861	103.0539515	-72.2108195	18.124125	95.5053905
-34.499966	6.576847	97.98175	-14.330965	18.640982	99.301636	44.115036	6.440145	103.516266	43.078518	32.17112	102.781273	43.596777	19.3056325	103.1487695	-72.258707	17.9763315	95.4545025
-34.851898	7.168914	98.072495	-14.388992	18.423622	99.390518	44.115387	6.281886	103.729698	42.991783	32.006374	102.942696	43.553585	19.14413	103.336197	-72.331569	17.703114	95.444839
-35.082443	7.556237	98.142944	-14.43248	18.257336	99.47084	44.093418	6.143268	103.860977	42.986557	31.871902	103.068527	43.5399875	19.007585	103.464752	-72.4049475	17.507087	95.476928
-35.255669	7.946838	98.187027	-14.460956	18.077482	99.52375	44.052166	5.97589	103.99057	42.989628	31.727203	103.201042	43.520897	18.8515465	103.595806	-72.442809	17.3034175	95.451694
-35.438572	8.299047	98.221497	-14.490722	17.899996	99.578026	44.013844	5.796563	104.086685	42.978062	31.540003	103.328094	43.495953	18.668283	103.7073895	-72.477397	17.131709	95.4486625
-35.600071	8.669355	98.209862	-14.533368	17.736807	99.594849	43.971748	5.590923	104.149841	42.960815	31.346521	103.430328	43.4662815	18.468722	103.7900845	-72.5330175	17.004892	95.3996135
-35.728542	9.044575	98.184792	-14.563296	17.560375	99.603508	43.944805	5.388921	104.185257	42.937176	31.146904	103.52079	43.4409905	18.2679125	103.8530235	-72.5675825	16.8528375	95.3539925
-35.815731	9.457503	98.172554	-14.613912	17.381067	99.626503	43.907932	5.199027	104.21804	42.909714	30.959473	103.61985	43.408823	18.07925	103.918945	-72.636647	16.682884	95.334061
-35.944431	10.042828	98.243507	-14.661953	17.097048	99.70282	43.862751	4.931114	104.312767	42.876881	30.666224	103.782967	43.369816	17.798669	104.047867	-72.693722	16.395427	95.357773
-36.0135	10.415967	98.344643	-14.689872	16.901711	99.782158	43.831997	4.731502	104.421844	42.852581	30.47543	103.926758	43.342289	17.603466	104.174301	-72.722033	16.199956	95.390015
-36.066799	10.756958	98.440826	-14.732965	16.698624	99.90065	43.799202	4.535627	104.542206	42.842865	30.292622	104.058167	43.3210335	17.4141245	104.3001865	-72.7869635	15.9831235	95.5011135
-36.073978	11.069185	98.542892	-14.761789	16.491096	100.000397	43.785233	4.337923	104.636856	42.824192	30.110243	104.180122	43.3047125	17.224083	104.408489	-72.8282905	15.758109	95.592305
-36.097351	11.385708	98.647125	-14.795912	16.296385	100.090752	43.762127	4.138438	104.716263	42.799995	29.926428	104.2817	43.281061	17.032433	104.4989815	-72.872885	15.560337	95.6825225
-36.108406	11.686463	98.692596	-14.828592	16.100672	100.13987	43.723015	3.932621	104.788528	42.77425	29.738459	104.34536	43.2486325	16.83554	104.566944	-72.9058165	15.365804	95.712796
-36.071194	12.023273	98.71656	-14.892372	15.905431	100.165283	43.682995	3.726024	104.822983	42.716831	29.549355	104.383728	43.199913	16.6376895	104.6033555	-72.984657	15.1731725	95.7272105
-36.039299	12.466987	98.697968	-14.972368	15.608929	100.13459	43.599567	3.452107	104.835976	42.618618	29.257553	104.408333	43.1090925	16.35483	104.6221545	-73.0538285	14.863028	95.6470255
-35.990574	12.744145	98.674461	-15.053041	15.407515	100.091743	43.549911	3.257952	104.858871	42.532032	29.058298	104.428352	43.0409715	16.158125	104.6436115	-73.1470535	14.656905	95.5398745
-35.920017	13.00911	98.632782	-15.102593	15.201378	100.060463	43.509369	3.059543	104.904411	42.457371	28.852442	104.461983	42.98337	15.9559925	104.683197	-73.188556	14.4467635	95.437729
-35.834229	13.248301	98.623039	-15.182268	14.987969	100.055458	43.457039	2.870783	104.939949	42.367859	28.641441	104.495598	42.912449	15.756112	104.7177735	-73.276985	14.219826	95.3931425
-35.753365	13.47358	98.633858	-15.258665	14.803664	100.072517	43.406139	2.69002	104.949738	42.266197	28.422789	104.524162	42.836168	15.5564045	104.73695	-73.353498	14.0509235	95.408084
-35.665241	13.689566	98.670258	-15.312491	14.610428	100.100723	43.345562	2.52432	104.964081	42.179672	28.210676	104.564621	42.762617	15.367498	104.764351	-73.387599	13.853358	95.437095
-35.534393	13.913049	98.708206	-15.354353	14.456612	100.144661	43.293907	2.349302	105.007217	42.156063	28.016754	104.623207	42.724985	15.183028	104.815212	-73.433691	13.730196	95.47411
-35.353142	14.278793	98.757568	-15.390524	14.249346	100.193405	43.217686	2.04102	105.053101	42.151741	27.746683	104.696823	42.6847135	14.8938515	104.874962	-73.4657615	13.6048405	95.511848
-35.198292	14.526385	98.767059	-15.399408	14.129552	100.206688	43.176422	1.840678	105.051781	42.149258	27.556625	104.717278	42.66284	14.6986515	104.8845295	-73.461656	13.5604525	95.5288465
-35.036999	14.754513	98.782722	-15.433578	14.030142	100.191391	43.124847	1.673146	105.043793	42.142963	27.390289	104.727089	42.633905	14.5317175	104.885441	-73.501061	13.5285665	95.497341
-34.857777	14.968024	98.791031	-15.459624	13.954782	100.18425	43.056126	1.528452	105.069267	42.12838	27.248705	104.754379	42.592253	14.3885785	104.911823	-73.511501	13.5209855	95.456677
-34.652199	15.164891	98.810211	-15.507404	13.907087	100.203514	42.981331	1.406903	105.11293	42.095245	27.14814	104.812012	42.538288	14.2775215	104.962471	-73.553096	13.5366525	95.444557
-34.444843	15.323554	98.861893	-15.56053	13.864408	100.240669	42.921616	1.317008	105.177773	42.06406	27.055555	104.882469	42.492838	14.1862815	105.030121	-73.613898	13.5425345	95.451217
-34.23035	15.448144	98.894379	-15.636969	13.835052	100.287643	42.864273	1.225237	105.25856	42.018627	26.977283	104.994202	42.44145	14.10126	105.126381	-73.715388	13.568844	95.448905
-33.952374	15.602532	98.9953	-15.737644	13.793219	100.381065	42.800323	1.107343	105.40966	41.939449	26.859129	105.1772	42.369886	13.983236	105.29343	-73.845174	13.603202	95.4687
-33.784771	15.616101	99.035042	-15.809054	13.743958	100.444534	42.742317	1.003665	105.533966	41.871437	26.776239	105.307297	42.306877	13.889952	105.4206315	-73.924985	13.597964	95.4684365
-33.642044	15.628833	99.088448	-15.868447	13.668439	100.519928	42.649849	0.912069	105.670059	41.816135	26.664221	105.414406	42.232992	13.788145	105.5422325	-73.969886	13.548733	95.4976235
-33.520882	15.603951	99.135384	-15.92909	13.569492	100.570747	42.558434	0.798819	105.804207	41.762245	26.517599	105.490967	42.1603395	13.658209	105.647587	-74.0185195	13.480775	95.493907
-33.41814	15.574431	99.179657	-15.998568	13.4289	100.625801	42.481148	0.655489	105.915054	41.708149	26.367786	105.497505	42.0946485	13.5116375	105.7062795	-74.0917845	13.3461625	95.5453225
-33.308941	15.516109	99.219551	-16.033897	13.275966	100.664917	42.442799	0.492422	106.000816	41.637672	26.206831	105.476288	42.0402355	13.3496265	105.738552	-74.1080295	13.2023055	95.591282
-33.223091	15.452966	99.246803	-16.068016	13.121258	100.706772	42.431774	0.336546	106.085167	41.584309	26.026419	105.42942	42.0080415	13.1814825	105.7572935	-74.1440735	13.0610335	95.6562505
-33.111649	15.306285	99.254898	-16.104017	12.857905	100.738754	42.455326	0.063718	106.203651	41.517738	25.762276	105.352112	41.986532	12.912997	105.7778815	-74.194566	12.802813	95.6996265
-33.018723	15.189892	99.258209	-16.108139	12.675722	100.730072	42.490528	-0.135867	106.281189	41.491501	25.590357	105.3097	41.9910145	12.727245	105.7954445	-74.2072925	12.624199	95.6646995
-32.920559	15.096188	99.238136	-16.105209	12.511749	100.726494	42.535316	-0.32379	106.344498	41.490738	25.419197	105.269958	42.013027	12.5477035	105.807228	-74.223445	12.4757945	95.64576
-32.819153	14.985582	99.221497	-16.087027	12.334607	100.723091	42.582516	-0.520369	106.393051	41.503723	25.249458	105.233742	42.0431195	12.3645445	105.8133965	-74.2171735	12.3046695	95.6327855
-32.723591	14.899325	99.213043	-16.068935	12.200292	100.74279	42.621967	-0.695116	106.444565	41.507835	25.096327	105.224403	42.064901	12.2006055	105.834484	-74.202771	12.1999785	95.651096
-32.612415	14.831686	99.264984	-16.039429	12.052402	100.786949	42.6567	-0.841063	106.513	41.503273	24.944061	105.249763	42.0799865	12.051499	105.8813815	-74.1588445	12.053305	95.6925165
-32.507095	14.795796	99.333977	-16.007557	11.952251	100.852051	42.71513	-0.956459	106.562996	41.511959	24.801792	105.28051	42.1135445	11.9226665	105.921753	-74.1286585	11.9818355	95.782349
-32.373093	14.803608	99.410187	-15.953241	11.840998	100.92318	42.777641	-1.115468	106.624855	41.53619	24.644018	105.302788	42.1569155	11.764275	105.9638215	-74.0633975	11.917721	95.8825385
-32.284649	14.857	99.416283	-15.920882	11.796013	100.918388	42.818802	-1.182824	106.590973	41.553959	24.5739	105.271088	42.1863805	11.695538	105.9310305	-74.0281445	11.896488	95.9057455
-32.197239	14.929853	99.36776	-15.900603	11.746401	100.883293	42.839195	-1.212237	106.536247	41.561543	24.54434	105.222092	42.200369	11.6660515	105.8791695	-74.001575	11.8267505	95.8874165
-32.103992	15.033774	99.312714	-15.878866	11.722781	100.801559	42.850471	-1.215886	106.464294	41.564182	24.54171	105.163101	42.2073265	11.662912	105.8136975	-73.9650585	11.78265	95.7894205
-31.993172	15.179361	99.222099	-15.875205	11.709149	100.73568	42.839569	-1.212576	106.366409	41.545864	24.553108	105.094681	42.1927165	11.670266	105.730545	-73.9431265	11.748032	95.740815
-31.866661	15.362331	99.176476	-15.881814	11.695786	100.677933	42.817444	-1.198218	106.284393	41.530876	24.557955	105.042877	42.17416	11.6798685	105.663635	-73.937788	11.7117035	95.692231
-31.723768	15.548274	99.157486	-15.881489	11.688052	100.63829	42.797737	-1.158036	106.197845	41.525085	24.587339	105.018318	42.161411	11.7146515	105.6080815	-73.924389	11.6614525	95.6684985
-31.52182	15.919063	99.198738	-15.885364	11.71197	100.641724	42.793221	-1.043236	106.14872	41.527596	24.689062	105.033958	42.1604085	11.822913	105.591339	-73.9311365	11.601027	95.692109
-31.369707	16.185637	99.214859	-15.874174	11.770948	100.666428	42.805237	-0.943752	106.176353	41.534683	24.787323	105.072151	42.16996	11.9217855	105.624252	-73.918308	11.6201105	95.708604
-31.175631	16.453451	99.220673	-15.867169	11.856176	100.690773	42.822762	-0.824995	106.243225	41.541286	24.933212	105.136765	42.182024	12.0541085	105.689995	-73.916362	11.6582435	95.691551
-30.979208	16.736593	99.23555	-15.84948	11.948104	100.703499	42.84787	-0.676014	106.322815	41.548866	25.109455	105.185364	42.198368	12.2167205	105.7540895	-73.897328	11.6794875	95.6529085
-30.772518	17.029171	99.223663	-15.833437	12.08224	100.71479	42.867859	-0.507922	106.400909	41.552765	25.275377	105.202461	42.210312	12.3837275	105.801685	-73.877186	11.7807525	95.627895
-30.526781	17.310173	99.207474	-15.829412	12.188162	100.718201	42.891884	-0.331012	106.462669	41.537243	25.461657	105.234848	42.2145635	12.5653225	105.8487585	-73.8733875	11.8110015	95.5876435
-30.310989	17.601471	99.203476	-15.815282	12.319364	100.719627	42.916897	-0.151785	106.525764	41.530006	25.638226	105.24588	42.2234515	12.7432205	105.885822	-73.8540155	11.8955075	95.553432
-29.990753	17.989237	99.18203	-15.804786	12.508845	100.716911	42.978481	0.050973	106.595543	41.517559	25.863192	105.248009	42.24802	12.9570825	105.921776	-73.857592	12.0606075	95.512046
-29.769302	18.239927	99.160454	-15.7913	12.606133	100.700905	43.009453	0.159586	106.599831	41.505943	25.983772	105.245506	42.257698	13.071679	105.9226685	-73.840298	12.140587	95.4791415
-29.558596	18.496368	99.119827	-15.785451	12.692116	100.675133	43.003101	0.250405	106.582726	41.523315	26.055405	105.213593	42.263208	13.152905	105.8981595	-73.83411	12.231327	95.4521065
-29.382519	18.758396	99.057121	-15.771614	12.782365	100.636719	42.977581	0.321156	106.560303	41.550526	26.106771	105.178581	42.2640535	13.2139635	105.869442	-73.8072815	12.3507665	95.403996
-29.196268	19.022289	99.035645	-15.763948	12.852345	100.613716	42.950882	0.37578	106.555092	41.566189	26.144272	105.158386	42.2585355	13.260026	105.856739	-73.7864315	12.444664	95.370693
-29.017178	19.310886	99.002457	-15.72998	12.953247	100.591682	42.947193	0.423264	106.570145	41.583042	26.194096	105.151459	42.2651175	13.30868	105.860802	-73.7250775	12.597814	95.322562
-28.834291	19.631239	98.985725	-15.71553	13.049907	100.583717	42.946278	0.477996	106.594887	41.596542	26.246475	105.155037	42.27141	13.3622355	105.874962	-73.70247	12.7375785	95.292472
-28.568926	20.137314	98.981934	-15.688361	13.202604	100.599609	42.984711	0.556866	106.655251	41.629311	26.320415	105.168198	42.307011	13.4386405	105.9117245	-73.683733	12.9665675	95.2874935
-28.389526	20.528488	98.979668	-15.637137	13.290651	100.609673	43.023045	0.604311	106.704666	41.675129	26.363224	105.167114	42.349087	13.4837675	105.93589	-73.623361	13.0975345	95.283456
-28.180361	20.970552	98.954704	-15.585962	13.387272	100.617729	43.080944	0.636265	106.738243	41.723492	26.392952	105.148994	42.402218	13.5146085	105.9436185	-73.574142	13.2599355	95.2918395
-27.97842	21.419462	98.950394	-15.520466	13.443993	100.62294	43.130154	0.655019	106.732811	41.769566	26.414257	105.114746	42.44986	13.534638	105.9237785	-73.490792	13.353348	95.3221015
-27.788942	21.902548	98.933014	-15.456401	13.501663	100.619888	43.181889	0.659203	106.701614	41.824398	26.407742	105.063011	42.5031435	13.5334725	105.8823125	-73.4159455	13.4698535	95.3574635
-27.570837	22.433577	98.9114	-15.400023	13.535052	100.606308	43.225014	0.637883	106.642296	41.879787	26.383966	105.005524	42.5524005	13.5109245	105.82391	-73.3524465	13.5591795	95.388706
-27.363184	22.953093	98.902588	-15.30998	13.545402	100.595413	43.25322	0.598368	106.564606	41.948704	26.340363	104.939102	42.600962	13.4693655	105.751854	-73.220922	13.6214385	95.438972
-26.946655	23.751595	98.935638	-15.214111	13.547939	100.597359	43.308434	0.511368	106.453705	42.059841	26.24358	104.88591	42.6841375	13.377474	105.6698075	-73.1123595	13.718404	95.5249105
-26.651823	24.323978	98.963554	-15.149839	13.552064	100.606384	43.382645	0.433742	106.377319	42.12941	26.195379	104.89595	42.7560275	13.3145605	105.6366345	-73.0557055	13.7895675	95.5761335
-26.389402	24.895002	99.011391	-15.082702	13.596237	100.63002	43.387554	0.405813	106.380653	42.22105	26.154486	104.941345	42.804302	13.2801495	105.660999	-72.969706	13.9123245	95.599041
-26.038807	25.525988	99.060875	-15.019633	13.614281	100.675667	43.435257	0.383365	106.358063	42.302639	26.137156	104.995262	42.868948	13.2602605	105.6766625	-72.908214	13.9683015	95.6746715
-25.695089	26.184475	99.089691	-14.982732	13.644986	100.709023	43.491283	0.368018	106.323753	42.382603	26.140108	105.036102	42.936943	13.254063	105.6799275	-72.902407	14.035909	95.7381185
-25.434473	26.837164	99.166008	-14.928807	13.708226	100.727715	43.534966	0.364973	106.288239	42.448788	26.161634	105.076233	42.991877	13.2633035	105.682236	-72.849491	14.1531485	95.773194
-25.085598	27.498493	99.234352	-14.893558	13.783521	100.755707	43.56086	0.380632	106.260452	42.509861	26.186144	105.10807	43.0353605	13.283388	105.684261	-72.8224765	14.283654	95.827153
-24.509064	28.492884	99.376442	-14.839311	13.885446	100.82357	43.616497	0.428584	106.195709	42.589622	26.225006	105.168488	43.1030595	13.326795	105.6820985	-72.7816815	14.444097	95.9650415
-24.13278	29.156511	99.45327	-14.813272	13.954863	100.855957	43.643181	0.449668	106.15519	42.639969	26.256874	105.210411	43.141575	13.353271	105.6828005	-72.768119	14.556455	96.0291135
-23.748753	29.849655	99.517311	-14.79677	14.033373	100.880325	43.662506	0.470822	106.103432	42.683758	26.288164	105.236794	43.173132	13.379493	105.670113	-72.766672	14.687253	96.090537
-23.320522	30.517588	99.564453	-14.807195	14.077049	100.87429	43.659172	0.485535	106.028366	42.72805	26.307186	105.249939	43.193611	13.3963605	105.6391525	-72.808001	14.7577375	96.1094275
-22.92017	31.200653	99.631096	-14.811365	14.120022	100.877502	43.643719	0.512434	105.93338	42.754463	26.316446	105.277077	43.199091	13.41444	105.6052285	-72.821821	14.825604	96.1497755
-22.497887	31.848988	99.739059	-14.81422	14.166115	100.911011	43.605103	0.528868	105.862236	42.781166	26.318768	105.326584	43.1931345	13.423818	105.59441	-72.8215745	14.908412	96.227612
-22.047422	32.496552	99.87114	-14.803332	14.200126	100.962029	43.571194	0.535886	105.838966	42.831997	26.304241	105.390404	43.2015955	13.4200635	105.614685	-72.8082595	14.9801885	96.309373
-21.346331	33.439156	100.071129	-14.80131	14.25474	101.045738	43.560345	0.537732	105.806923	42.894539	26.303717	105.513107	43.227442	13.4207245	105.660015	-72.830062	15.0887555	96.431461
-20.857697	34.058243	100.16069	-14.80989	14.293165	101.065445	43.540558	0.523905	105.788513	42.927299	26.322451	105.585144	43.2339285	13.423178	105.6868285	-72.8537085	15.163152	96.4440615
-20.378586	34.652538	100.224495	-14.82669	14.349198	101.067017	43.50423	0.531278	105.738602	42.961693	26.344622	105.615593	43.2329615	13.43795	105.6770975	-72.8863415	15.260446	96.4569365
-19.875446	35.234646	100.304726	-14.863335	14.409949	101.058746	43.430489	0.565619	105.666351	42.978611	26.366293	105.622818	43.20455	13.465956	105.6445845	-72.93122	15.353942	96.4729075
-19.366112	35.778488	100.373314	-14.881094	14.45362	101.060913	43.347458	0.615052	105.576241	42.989464	26.379347	105.621017	43.168461	13.4971995	105.598629	-72.930649	15.4100405	96.523197
-18.834131	36.261471	100.46759	-14.899545	14.50411	101.072899	43.280346	0.664962	105.492577	43.000256	26.390127	105.620239	43.140301	13.5275445	105.556408	-72.939391	15.4806755	96.58939
-18.303768	36.736618	100.600342	-14.918557	14.571172	101.119637	43.211075	0.716468	105.432526	43.013893	26.40554	105.640289	43.112484	13.561004	105.5364075	-72.949598	15.58134	96.7028665
-17.473715	37.456844	100.819992	-14.933024	14.702765	101.200638	43.124409	0.816811	105.39566	43.034	26.456076	105.721497	43.0792045	13.6364435	105.5585785	-72.9452525	15.7690865	96.8426975
-16.920918	37.896343	100.922035	-14.94817	14.813922	101.246918	43.080994	0.901595	105.406235	43.044765	26.512926	105.777428	43.0628795	13.7072605	105.5918315	-72.9592195	15.9205835	96.9020045
-16.401848	38.345997	101.04306	-14.971521	14.944484	101.296471	43.036705	1.005051	105.409302	43.042458	26.581234	105.815529	43.0395815	13.7931425	105.6124155	-72.9826235	16.0958255	96.9805265
-15.819881	38.654606	101.156326	-14.998153	15.05585	101.334061	42.980324	1.113103	105.397835	43.018494	26.671638	105.853416	42.999409	13.8923705	105.6256255	-72.995715	16.2193295	97.0424965
-15.269111	38.953735	101.254616	-15.035573	15.196684	101.390709	42.923595	1.225405	105.391586	43.003334	26.761034	105.889664	42.9634645	13.9932195	105.640625	-73.0346105	16.4001485	97.140793
-14.711094	39.200031	101.352158	-15.084836	15.323591	101.434326	42.871452	1.317984	105.391052	42.987709	26.82938	105.943695	42.9295805	14.073682	105.6673735	-73.0992525	16.5735	97.2012785
-14.185962	39.443996	101.480759	-15.138586	15.45692	101.47892	42.816936	1.381814	105.401596	42.967564	26.89535	106.013016	42.89225	14.138582	105.707306	-73.169422	16.775258	97.250534
-13.37244	39.711792	101.620186	-15.204734	15.659742	101.512573	42.710285	1.463768	105.430779	42.934235	26.9869	106.144096	42.82226	14.225334	105.7874375	-73.231728	17.09415	97.2377085
-12.83079	39.803619	101.653275	-15.260138	15.800439	101.494339	42.625946	1.510268	105.478462	42.911983	27.054939	106.233749	42.7689645	14.2826035	105.8561055	-73.2892405	17.3182745	97.1325725
-12.3298	39.871414	101.685738	-15.32342	15.928767	101.468506	42.542755	1.561381	105.516777	42.865227	27.13603	106.319199	42.703991	14.3487055	105.917988	-73.350831	17.5088285	97.019024
-11.833993	39.884548	101.723717	-15.393607	16.0504	101.477898	42.477112	1.623569	105.55191	42.813629	27.220722	106.378159	42.6453705	14.4221455	105.9650345	-73.4325845	17.6786545	96.9907615
-11.412418	39.815395	101.78875	-15.459235	16.178604	101.515625	42.411858	1.696869	105.589424	42.765491	27.301893	106.434402	42.5886745	14.499381	106.011913	-73.5071445	17.857827	97.019337
-11.030373	39.632973	101.866913	-15.548113	16.293732	101.573769	42.36219	1.759902	105.638573	42.695961	27.397526	106.484268	42.5290755	14.578714	106.0614205	-73.6253015	18.00875	97.0861175
-10.67052	39.404278	101.955322	-15.632892	16.406124	101.662781	42.301636	1.79222	105.707527	42.640705	27.466429	106.515121	42.4711705	14.6293245	106.111324	-73.7369545	18.1829235	97.214238
-10.153097	39.017525	102.070831	-15.735732	16.546438	101.820168	42.190899	1.830076	105.805679	42.542328	27.51129	106.550896	42.3666135	14.670683	106.1782875	-73.8380775	18.422193	97.4620485
-9.876097	38.68816	102.142014	-15.817343	16.602781	101.926743	42.113556	1.846584	105.888962	42.48101	27.52746	106.55764	42.297283	14.687022	106.223301	-73.931969	18.51854	97.630185
-9.62229	38.313969	102.183464	-15.914583	16.653561	102.028572	42.027088	1.862811	105.992111	42.441425	27.521347	106.533798	42.2342565	14.692079	106.2629545	-74.0634225	18.615043	97.7941895
-9.420266	37.900307	102.171173	-15.987767	16.687576	102.123199	41.957661	1.884882	106.090485	42.382805	27.502623	106.4505	42.170233	14.6937525	106.2704925	-74.145767	18.6813995	97.9759055
-9.30292	37.444508	102.15834	-16.045588	16.730604	102.210686	41.899879	1.907319	106.142426	42.291061	27.511608	106.327522	42.09547	14.7094635	106.234974	-74.186646	18.7517445	98.186398
-9.235449	36.950539	102.099754	-16.106716	16.76103	102.289566	41.830807	1.947299	106.153488	42.171677	27.558744	106.150246	42.001242	14.7530215	106.151867	-74.214674	18.7690385	98.427265
-9.170314	36.433865	102.014839	-16.15621	16.791218	102.344276	41.771259	2.006191	106.134323	42.030003	27.653736	105.959824	41.900631	14.8299635	106.0470735	-74.213051	18.7524725	98.6414785
-9.118819	35.687828	101.904274	-16.246994	16.828867	102.433647	41.665646	2.091748	106.130898	41.839092	27.676025	105.709648	41.752369	14.8838865	105.920273	-74.246357	18.7738475	98.947021
-9.116385	35.189686	101.893806	-16.341581	16.8283	102.514008	41.587532	2.114859	106.16082	41.710205	27.746273	105.583679	41.6488685	14.930566	105.8722495	-74.3320305	18.726034	99.1557665
-9.154018	34.670883	101.901535	-16.427887	16.822691	102.604424	41.501469	2.113428	106.204269	41.600273	27.739025	105.511047	41.550871	14.9262265	105.857658	-74.406645	18.7191555	99.35119
-9.194375	34.173836	101.907875	-16.526487	16.782864	102.680466	41.415283	2.078171	106.23764	41.501537	27.669207	105.445656	41.45841	14.873689	105.841648	-74.511384	18.692039	99.519284
-9.229376	33.688503	101.897659	-16.630901	16.720264	102.716209	41.320404	2.016013	106.269753	41.390572	27.624693	105.412163	41.355488	14.820353	105.840958	-74.61729	18.620175	99.59146
-9.340761	33.196289	101.890015	-16.729765	16.636526	102.73558	41.2285	1.972174	106.297279	41.27459	27.569597	105.394638	41.251545	14.7708855	105.8459585	-74.711075	18.5021665	99.6252015
-9.494362	32.698586	101.892128	-16.833754	16.533985	102.753975	41.137222	1.92817	106.320259	41.161873	27.521515	105.393242	41.1495475	14.7248425	105.8567505	-74.8170555	18.3431275	99.6511995
-9.738368	31.969568	101.8955	-16.971157	16.384403	102.769211	41.037643	1.893723	106.336128	40.998405	27.501062	105.3591	41.018024	14.6973925	105.847614	-74.960338	18.0714135	99.690808
-9.907713	31.517414	101.880737	-17.036072	16.296453	102.776657	40.993572	1.885095	106.320892	40.881527	27.51861	105.33503	40.9375495	14.7018525	105.827961	-75.0096935	17.8910535	99.725353
-10.123608	31.109661	101.882362	-17.093351	16.183836	102.812592	40.955517	1.885381	106.297768	40.785454	27.509768	105.291939	40.8704855	14.6975745	105.7948535	-75.0571875	17.6700975	99.8303305
-10.360312	30.748287	101.905296	-17.134623	16.119749	102.850426	40.933029	1.890464	106.2593	40.69883	27.539778	105.226692	40.8159295	14.715121	105.742996	-75.0851755	17.524377	99.957856
-10.495045	30.429844	101.906898	-17.165306	16.057573	102.898323	40.911858	1.886784	106.231369	40.630112	27.525869	105.184105	40.770985	14.7063265	105.707737	-75.101597	17.4088195	100.088909
-10.704921	30.161848	101.938461	-17.174452	16.002604	102.970543	40.891117	1.867304	106.216881	40.585629	27.502579	105.150185	40.738373	14.6849415	105.683533	-75.087277	17.3202665	100.257553
-10.91272	29.905069	102.018524	-17.202957	15.957369	103.04155	40.890251	1.836118	106.171013	40.54401	27.479008	105.126556	40.7171305	14.657563	105.6487845	-75.1230445	17.257175	100.4343155
-11.115232	29.576817	102.108452	-17.270746	15.928751	103.150223	40.801517	1.835182	106.175873	40.49107	27.474049	105.13015	40.6462935	14.6546155	105.6530115	-75.1877855	17.2028865	100.6474345
-11.212538	29.399458	102.183762	-17.222729	15.866973	103.211365	40.762398	1.829959	106.160355	40.458725	27.475973	105.134987	40.6105615	14.652966	105.647671	-75.0560195	17.08098	100.775059
-11.309036	29.260645	102.242996	-17.245203	15.86371	103.28685	40.728584	1.821951	106.124756	40.424622	27.480989	105.132187	40.576603	14.65147	105.6284715	-75.067009	17.07595	100.9452285
-11.376992	29.14414	102.300751	-17.269377	15.891753	103.333755	40.684155	1.788416	106.083	40.39222	27.482611	105.128288	40.5381875	14.6355135	105.605644	-75.0769415	17.1479925	101.061866
-11.418966	29.064045	102.332245	-17.290796	15.920012	103.354729	40.641575	1.737622	106.041702	40.360275	27.495352	105.123833	40.500925	14.616487	105.5827675	-75.082517	17.223537	101.1266905
-11.468465	29.014427	102.363518	-17.333313	15.956042	103.376244	40.605305	1.714401	105.997536	40.32526	27.517044	105.126099	40.4652825	14.6157225	105.5618175	-75.1319085	17.2963615	101.1906705
-11.49491	29.006191	102.398132	-17.387045	15.999394	103.395775	40.548203	1.719445	105.951157	40.276405	27.553856	105.145287	40.412304	14.6366505	105.548222	-75.186394	17.3621375	101.243328
-11.543161	29.012854	102.466461	-17.474543	16.064827	103.443657	40.413769	1.784158	105.915604	40.209015	27.642921	105.148933	40.311392	14.7135395	105.5322685	-75.260478	17.4161145	101.3550455
-11.563786	29.0445	102.52459	-17.530348	16.122837	103.504921	40.346027	1.843928	105.895866	40.159485	27.706264	105.142906	40.252756	14.775096	105.519386	-75.313452	17.470578	101.490456
-11.572239	29.079548	102.579918	-17.569946	16.214674	103.577209	40.278996	1.902653	105.8964	40.115677	27.762804	105.134789	40.1973365	14.8327285	105.5155945	-75.3372285	17.5966195	101.6388235
-11.58824	29.1702	102.637459	-17.600281	16.298285	103.655991	40.237614	1.94244	105.894867	40.082798	27.815651	105.120346	40.160206	14.8790455	105.5076065	-75.360768	17.7175245	101.8043755
-11.606963	29.290026	102.707085	-17.604385	16.368546	103.72049	40.191154	1.978109	105.877647	40.065655	27.816174	105.102089	40.1284045	14.8971415	105.489868	-75.3371745	17.8399505	101.951112
-11.587561	29.408888	102.770973	-17.611767	16.43466	103.780655	40.156067	1.999197	105.864403	40.060261	27.876293	105.116096	40.108164	14.937745	105.4902495	-75.331698	17.931575	102.0710605
-11.56084	29.540686	102.802216	-17.59972	16.487507	103.805542	40.138351	2.005407	105.845978	40.067623	27.887579	105.145142	40.102987	14.946493	105.49556	-75.302427	18.028521	102.115524
-11.493076	29.791746	102.85865	-17.613285	16.543119	103.834129	40.110493	1.987088	105.831596	40.082283	27.881279	105.207108	40.096388	14.9341835	105.519352	-75.322958	18.1520545	102.148906
-11.405953	29.966602	102.91394	-17.617977	16.5639	103.855942	40.078156	1.969514	105.834106	40.093594	27.868553	105.28183	40.085875	14.9190335	105.557968	-75.321829	18.2087665	102.153916
-11.297635	30.163023	102.975204	-17.631536	16.591812	103.90123	40.051258	1.956077	105.851402	40.11837	27.837254	105.360619	40.084814	14.8966655	105.6060105	-75.347886	18.2869585	102.1964495
-11.171749	30.38171	103.072655	-17.663422	16.627213	103.954422	40.031242	1.946486	105.884933	40.123089	27.850294	105.468964	40.0771655	14.89839	105.6769485	-75.4040095	18.356036	102.2318955
-10.98589	30.603971	103.129044	-17.686625	16.677805	104.022385	40.014301	1.944805	105.9366	40.13118	27.860844	105.583206	40.0727405	14.9028245	105.759903	-75.4459905	18.4527855	102.284867
-10.819464	30.865543	103.190804	-17.713356	16.729481	104.060516	39.991386	1.942448	105.998505	40.139503	27.882406	105.703941	40.0654445	14.912427	105.851223	-75.4921565	18.546535	102.269809
-10.682254	31.140163	103.292862	-17.751392	16.794231	104.098068	39.968483	1.950181	106.06086	40.137138	27.91684	105.800186	40.0528105	14.9335105	105.930523	-75.5555945	18.6549515	102.265613
-10.362781	31.526804	103.380905	-17.800888	16.855898	104.18261	39.942135	1.99335	106.1754	40.131096	27.953485	105.95311	40.0366155	14.9734175	106.064255	-75.6383915	18.7383785	102.300965
-10.064975	31.7803	103.421677	-17.824772	16.923458	104.225517	39.948849	2.008584	106.271706	40.138405	27.992201	106.072365	40.043627	15.0003925	106.1720355	-75.693171	18.8465235	102.2789985
-9.79797	32.108017	103.458832	-17.840672	16.975157	104.276192	39.965431	2.024475	106.373772	40.158291	28.028423	106.200043	40.061861	15.026449	106.2869075	-75.743205	18.923865	102.2654765
-9.516166	32.435703	103.522278	-17.846029	17.028645	104.342018	39.987534	2.047006	106.492638	40.194481	28.069321	106.358597	40.0910075	15.0581635	106.4256175	-75.7830655	18.9991265	102.2584185
-9.200918	32.780193	103.623215	-17.842617	17.059465	104.42498	40.003952	2.047729	106.645409	40.231167	28.125446	106.563805	40.1175595	15.0865875	106.604607	-75.8027935	19.0323425	102.245353
-9.023832	33.150333	103.828964	-17.871426	17.07217	104.543915	40.000362	2.032162	106.844185	40.269352	28.167919	106.83606	40.134857	15.1000405	106.8401225	-75.877709	19.0442995	102.2477075
-8.756299	33.49469	104.082596	-17.906342	17.056	104.739044	39.986279	1.993981	107.10981	40.330711	28.201872	107.171654	40.158495	15.0979265	107.140732	-75.971179	19.0140735	102.337356
-8.47456	34.095379	104.557716	-17.980299	17.070913	105.090775	39.975151	1.895502	107.536613	40.45158	28.22155	107.763374	40.2133655	15.058526	107.6499935	-76.1739635	19.0833	102.5315565
-8.297786	34.508087	104.861847	-17.9275	17.047138	105.297005	39.987965	1.79049	107.838127	40.580444	28.19351	108.153236	40.2842045	14.992	107.9956815	-76.1392045	19.102276	102.5983285
-8.121205	34.931896	105.138542	-17.948584	17.061857	105.507431	40.024803	1.675789	108.132706	40.713566	28.167545	108.506264	40.3691845	14.921667	108.319485	-76.2663525	19.202047	102.695377
-7.979602	35.341465	105.391846	-17.99765	17.080879	105.706322	40.078907	1.585697	108.420647	40.833736	28.149584	108.841873	40.4563215	14.8676405	108.63126	-76.4516215	19.2941175	102.781384
-7.853272	35.769588	105.619286	-17.98312	17.115255	105.869041	40.13081	1.527543	108.686066	40.930779	28.153463	109.158707	40.5307945	14.840503	108.9223865	-76.4970345	19.390007	102.8156955
-7.74561	36.162853	105.824074	-17.973255	17.146427	106.021294	40.208046	1.483225	108.905777	41.038799	28.176365	109.416054	40.6234225	14.829795	109.1609155	-76.5699325	19.463059	102.8816725
-7.706848	36.567524	105.999626	-17.944059	17.190746	106.162941	40.281876	1.478114	109.079323	41.15625	28.217873	109.636368	40.719063	14.8479935	109.3578455	-76.607181	19.5334985	102.9680365
-7.712605	37.143745	106.227348	-17.872271	17.260426	106.293854	40.416817	1.508593	109.274734	41.32262	28.299793	109.932709	40.8697185	14.904193	109.6037215	-76.6142605	19.616659	102.9839865
-7.781695	37.483643	106.366051	-17.814102	17.30353	106.359947	40.494328	1.528656	109.33416	41.430248	28.325308	110.085609	40.962288	14.926982	109.7098845	-76.590492	19.680078	103.0100095
-7.877625	37.801472	106.48304	-17.740677	17.357929	106.375542	40.55423	1.545893	109.347359	41.530098	28.331486	110.203918	41.042164	14.9386895	109.7756385	-76.523518	19.7771685	102.9754455
-7.983246	38.076817	106.586708	-17.673681	17.381199	106.376961	40.635983	1.566241	109.297134	41.640129	28.322624	110.250366	41.138056	14.9444325	109.77375	-76.485418	19.8179655	102.980172
-8.083668	38.306046	106.68396	-17.561571	17.423639	106.367851	40.705692	1.58197	109.183075	41.750439	28.306511	110.255501	41.2280655	14.9442405	109.719288	-76.3512075	19.9030375	103.016414
-8.211496	38.442959	106.788406	-17.461086	17.455729	106.3983	40.791981	1.628	109.052216	41.872055	28.278616	110.200592	41.332018	14.953308	109.626404	-76.25419	19.95815	103.170196
-8.342911	38.524807	106.91214	-17.350922	17.507616	106.465706	40.875946	1.693516	108.933426	42.017555	28.231998	110.10479	41.4467505	14.962757	109.519108	-76.1485945	20.052475	103.412304
-8.531636	38.497101	107.086929	-17.166445	17.597937	106.608543	41.000618	1.844102	108.799255	42.196674	28.272755	110.02507	41.598646	15.0584285	109.4121625	-75.931536	20.1374455	103.8049235
-8.631858	38.413113	107.198837	-17.040792	17.660839	106.738403	41.107159	1.952848	108.73278	42.290642	28.335827	109.958282	41.6989005	15.1443375	109.345531	-75.7804845	20.1773405	104.131275
-8.68814	38.265598	107.274399	-16.910536	17.713394	106.843544	41.217194	2.07063	108.691582	42.39019	28.415504	109.890236	41.803692	15.243067	109.290909	-75.624764	20.183721	104.396179
-8.702229	38.067879	107.311974	-16.762634	17.782225	106.957123	41.344334	2.184588	108.675591	42.502361	28.496546	109.840759	41.9233475	15.340567	109.258175	-75.4486155	20.223883	104.656071
-8.750263	37.8764	107.320061	-16.61849	17.828676	107.029236	41.466396	2.277612	108.679924	42.621075	28.558266	109.731781	42.0437355	15.417939	109.2058525	-75.2807155	20.239413	104.8526195
-8.620156	37.565063	107.21656	-16.498625	17.852812	107.074608	41.580868	2.354732	108.687653	42.714584	28.606358	109.605881	42.147726	15.480545	109.146767	-75.144976	20.225079	105.002449
-8.632092	37.324589	107.153725	-16.362362	17.871862	107.115471	41.702606	2.429049	108.718582	42.791077	28.62558	109.483932	42.2468415	15.5273145	109.101257	-74.9715655	20.2164095	105.129685
-8.353496	36.877892	106.897881	-16.194046	17.885853	107.115471	41.905037	2.478616	108.783043	42.895786	28.653313	109.24144	42.4004115	15.5659645	109.0122415	-74.7885035	20.2057415	105.2187005
-8.098031	36.597229	106.714333	-16.089046	17.863119	107.097687	42.028198	2.481843	108.826424	42.920746	28.644281	109.119606	42.474472	15.563062	108.973015	-74.652564	20.163176	105.222359
-7.768537	36.316711	106.543144	-15.997997	17.811663	107.097626	42.147099	2.456248	108.890175	42.970814	28.582752	108.98185	42.5589565	15.5195	108.9360125	-74.5549505	20.103826	105.2592395
-7.387066	36.041138	106.400063	-15.96041	17.772833	107.102036	42.275181	2.400235	108.948097	43.005482	28.526316	108.898399	42.6403315	15.4632755	108.923248	-74.5611515	20.0823905	105.280824
-6.953314	35.785084	106.2817	-15.867594	17.637344	107.072937	42.389927	2.307517	109.011421	43.054123	28.454369	108.868065	42.722025	15.380943	108.939743	-74.457213	19.893745	105.206131
-6.461438	35.574493	106.212173	-15.803266	17.50359	107.075859	42.49617	2.200101	109.083344	43.130878	28.358686	108.871078	42.813524	15.2793935	108.977211	-74.420056	19.7277865	105.174507
-5.956353	35.339211	106.186852	-15.732749	17.364458	107.081459	42.59338	2.076275	109.143425	43.205235	28.248886	108.902512	42.8993075	15.1625805	109.0229685	-74.3648055	19.5663355	105.1399495
-5.18536	35.091175	106.219841	-15.634007	17.163097	107.132446	42.712959	1.866514	109.227776	43.313442	28.055853	108.987518	43.0132005	14.9611835	109.107647	-74.2812145	19.3650105	105.157245
-4.72005	34.96244	106.307564	-15.546653	17.029737	107.173981	42.766747	1.719644	109.272766	43.406765	27.91313	109.063705	43.086756	14.816387	109.1682355	-74.180062	19.243087	105.1797265
-4.189695	34.826462	106.390251	-15.487883	16.919012	107.226822	42.821835	1.568983	109.301064	43.506783	27.780163	109.163475	43.164309	14.674573	109.2322695	-74.140075	19.163451	105.2213745
-3.634585	34.703465	106.473831	-15.436909	16.805548	107.257118	42.866417	1.404909	109.297577	43.585007	27.664032	109.301933	43.225712	14.5344705	109.299755	-74.09953	19.0766255	105.214481
-3.064665	34.636749	106.606148	-15.40725	16.694435	107.24028	42.896267	1.265082	109.304741	43.684467	27.553514	109.465767	43.290367	14.409298	109.385254	-74.104867	18.979572	105.095306
-2.463981	34.562218	106.721565	-15.381802	16.605707	107.196632	42.943539	1.154835	109.301964	43.785156	27.466404	109.660049	43.3643475	14.3106195	109.4810065	-74.1279515	18.9007945	104.9122575
-1.863934	34.53767	106.879822	-15.39658	16.521658	107.165871	42.969749	1.07986	109.279213	43.872025	27.408648	109.86602	43.420887	14.244254	109.5726165	-74.214047	18.799062	104.7591255
-0.925708	34.538876	107.134483	-15.415183	16.454762	107.067047	42.965866	1.049384	109.253334	43.982124	27.355846	110.196472	43.473995	14.202615	109.724903	-74.304361	18.706909	104.409191
-0.318416	34.536457	107.321678	-15.41791	16.419342	107.037987	42.990128	1.089804	109.22364	44.04306	27.367661	110.362831	43.516594	14.2287325	109.7932355	-74.352414	18.6099515	104.2827385
0.262404	34.481129	107.489326	-15.401469	16.41354	107.015778	43.019169	1.149759	109.212532	44.073635	27.461311	110.573402	43.546402	14.305535	109.892967	-74.34934	18.521545	104.138589
0.872819	34.465698	107.6213	-15.367884	16.449463	107.014465	43.055359	1.220183	109.214378	44.126427	27.53334	110.732201	43.590893	14.3767615	109.9732895	-74.326661	18.5221645	104.0556405
1.512841	34.413017	107.755508	-15.336345	16.48357	107.02301	43.109138	1.296975	109.226288	44.195034	27.589777	110.811806	43.652086	14.443376	110.019047	-74.324776	18.523764	104.026973
2.177378	34.318436	107.827469	-15.302698	16.514683	107.006058	43.154453	1.365774	109.220215	44.245712	27.707794	110.935684	43.7000825	14.536784	110.0779495	-74.3054785	18.492582	103.9341665
2.858526	34.221352	107.882858	-15.28523	16.521757	106.962982	43.195313	1.422131	109.195091	44.302044	27.745012	110.965256	43.7486785	14.5835715	110.0801735	-74.3191385	18.4599425	103.8457905
3.840539	34.011604	107.929489	-15.246317	16.499067	106.826187	43.241955	1.52235	109.12397	44.351162	27.811247	111.003815	43.7965585	14.6667985	110.0638925	-74.2891925	18.3313355	103.5884815
4.488808	33.721767	107.892433	-15.266654	16.502731	106.735825	43.263355	1.561751	109.060074	44.37442	27.848324	111.017563	43.8188875	14.7050375	110.0388185	-74.3521955	18.3004245	103.4328315
5.131737	33.451729	107.868324	-15.23594	16.412769	106.61422	43.282528	1.609339	108.997406	44.39146	27.871931	111.002472	43.836994	14.740635	109.999939	-74.308874	18.084903	103.228501
5.820741	33.164543	107.847763	-15.236701	16.360193	106.489372	43.296677	1.646378	108.94706	44.383064	27.905045	111.023643	43.8398705	14.7757115	109.9853515	-74.3132725	17.9446745	102.9933925
6.518736	32.808651	107.766342	-15.228213	16.315174	106.378433	43.320538	1.679017	108.902252	44.367352	27.932108	111.007263	43.843945	14.8055625	109.9547575	-74.300371	17.8247855	102.8021085
7.215855	32.441788	107.661591	-15.224566	16.270088	106.246162	43.33849	1.71797	108.867279	44.342979	27.951796	110.97448	43.8407345	14.834883	109.9208795	-74.2898665	17.705293	102.5714445
7.90012	31.974653	107.559898	-15.2355	16.202168	106.082916	43.356083	1.760416	108.821342	44.316364	27.97781	110.948944	43.8362235	14.869113	109.885143	-74.3072235	17.535223	102.280689
8.878194	31.213078	107.324722	-15.252085	16.109606	105.769119	43.381573	1.821491	108.714935	44.261951	28.042061	110.86483	43.821762	14.931776	109.7898825	-74.325932	17.287436	101.7483555
9.560819	30.62536	107.156731	-15.264423	16.011637	105.525162	43.386887	1.871641	108.644257	44.205399	28.10339	110.839966	43.796143	14.9875155	109.7421115	-74.324989	17.0357585	101.3082125
10.257498	29.957449	106.955864	-15.25965	15.937286	105.282173	43.406097	1.931259	108.575317	44.179768	28.099867	110.741318	43.7929325	15.015563	109.6583175	-74.3122325	16.859009	100.9060285
10.956121	29.29995	106.771675	-15.267703	15.863587	105.038925	43.414951	1.978054	108.508003	44.133327	28.16116	110.677864	43.774139	15.069607	109.5929335	-74.309545	16.657567	100.4849165
11.609343	28.558868	106.525444	-15.289142	15.762149	104.813766	43.41301	2.03177	108.401573	44.072948	28.201765	110.564888	43.742979	15.1167675	109.4832305	-74.321263	16.4075305	100.1443015
12.325387	27.846176	106.308235	-15.325817	15.741417	104.614952	43.417435	2.08979	108.277802	44.040871	28.183645	110.336212	43.729153	15.1367175	109.307007	-74.380787	16.3461165	99.922897
13.03233	26.919361	106.04007	-15.330193	15.624681	104.386963	43.393497	2.161038	108.148048	43.964069	28.205076	110.147842	43.678783	15.183057	109.147945	-74.339169	16.066305	99.625981
14.025657	25.580078	105.544388	-15.371069	15.625074	104.032768	43.319988	2.242909	107.975647	43.814308	28.249477	109.770752	43.567148	15.246193	108.8731995	-74.309286	16.003955	99.1923365
14.703639	24.681355	105.233047	-15.431245	15.640479	103.792656	43.25565	2.326155	107.827827	43.678387	28.275278	109.423676	43.4670185	15.3007165	108.6257515	-74.3295085	15.9802415	98.9595605
15.391824	23.59445	104.839325	-15.479144	15.674485	103.597687	43.183758	2.4339	107.668671	43.45261	28.339624	109.106003	43.318184	15.386762	108.387337	-74.276472	15.962208	98.808037
16.061792	22.545013	104.479836	-15.519075	15.70345	103.436676	43.105061	2.567605	107.532738	43.228642	28.416248	108.73922	43.1668515	15.4919265	108.135979	-74.2050015	15.9149735	98.737373
16.719208	21.529322	104.183731	-15.578541	15.76488	103.287247	43.037052	2.725104	107.400345	43.010094	28.527012	108.365906	43.023573	15.626058	107.8831255	-74.180655	15.903702	98.6913685
17.411955	20.31435	103.847229	-15.644927	15.79712	103.143082	42.947876	2.865619	107.271339	42.758648	28.652222	108.007347	42.853262	15.7589205	107.639343	-74.143116	15.8353195	98.646821
18.080887	19.13933	103.538765	-15.715091	15.820527	103.001495	42.849358	2.985957	107.138252	42.539345	28.734346	107.578468	42.6943515	15.8601515	107.35836	-74.1245335	15.7809025	98.64463
19.132944	17.345734	103.035263	-15.867861	15.82258	102.742126	42.696697	3.130872	106.917175	42.175785	28.829353	107.027565	42.436241	15.9801125	106.97237	-74.171963	15.6650475	98.511882
19.837549	16.035357	102.762917	-15.950791	15.813202	102.552818	42.586052	3.192162	106.782875	41.953999	28.829533	106.698967	42.2700255	16.0108475	106.740921	-74.1716075	15.6155565	98.364715
20.491184	14.774327	102.520546	-16.067413	15.769391	102.364555	42.480843	3.228236	106.669167	41.775551	28.827282	106.41024	42.128197	16.027759	106.5397035	-74.263023	15.511023	98.1894065
21.214176	13.48077	102.321556	-16.150738	15.733703	102.195358	42.384876	3.243305	106.580795	41.614532	28.801292	106.212761	41.999704	16.0222985	106.396778	-74.30118	15.4451075	97.993938
21.931749	12.142081	102.21727	-16.217087	15.685637	102.041389	42.303169	3.238949	106.560532	41.502262	28.768141	106.088806	41.9027155	16.003545	106.324669	-74.3368895	15.367729	97.758109
22.337368	11.020793	102.251579	-16.270092	15.641623	101.908318	42.247677	3.229553	106.559441	41.429089	28.756771	106.007179	41.838383	15.993162	106.28331	-74.378567	15.290084	97.533326
22.245443	9.763522	102.066406	-16.318306	15.625365	101.772285	42.190628	3.231137	106.577538	41.358875	28.745571	105.945274	41.7747515	15.988354	106.261406	-74.4113635	15.262376	97.283164
22.046186	8.060776	101.939941	-16.403355	15.62195	101.537491	42.108459	3.245338	106.597946	41.253227	28.76436	105.784943	41.680843	16.004849	106.1914445	-74.487553	15.239051	96.8835375
21.96492	6.923939	101.810959	-16.464684	15.607209	101.390312	42.037834	3.275558	106.568039	41.134155	28.794182	105.635117	41.5859945	16.03487	106.101578	-74.5153625	15.179548	96.679046
21.805534	5.749921	101.711861	-16.521246	15.606056	101.24279	41.972225	3.313998	106.540253	41.022194	28.816696	105.506577	41.4972095	16.065347	106.023415	-74.5397015	15.146765	96.462165
21.677076	4.624058	101.626816	-16.606798	15.604269	101.08242	41.897858	3.348705	106.507706	40.913578	28.861221	105.397705	41.405718	16.104963	105.9527055	-74.619314	15.103575	96.2121345
21.590643	3.458778	101.576378	-16.682016	15.581507	100.901009	41.822117	3.379119	106.469955	40.808479	28.888062	105.314545	41.315298	16.1335905	105.89225	-74.67933	15.0294235	95.909768
21.475216	2.333371	101.450577	-16.762421	15.530576	100.689102	41.739166	3.397054	106.444847	40.705238	28.915178	105.24144	41.222202	16.156116	105.8431435	-74.747044	14.905036	95.5350605
21.367605	1.179035	101.302925	-16.846298	15.475674	100.484421	41.642647	3.414123	106.401955	40.592175	28.94685	105.137863	41.117411	16.1804865	105.769909	-74.810007	14.7708615	95.198933
21.166035	-0.535081	101.187538	-17.000479	15.358419	100.237122	41.494484	3.468441	106.326828	40.376083	28.998407	105.016884	40.9352835	16.233424	105.671856	-74.9362415	14.483414	94.802388
20.966908	-1.650058	101.10128	-17.087551	15.310664	100.110672	41.400593	3.517222	106.320259	40.249283	29.032215	104.932343	40.824938	16.2747185	105.626301	-75.00004	14.3466095	94.595043
20.704681	-2.746325	101.068665	-17.178898	15.249594	100.023666	41.329281	3.571342	106.319305	40.114021	29.07654	104.86158	40.721651	16.323941	105.5904425	-75.079447	14.175247	94.4568895
20.484819	-3.826779	101.064529	-17.256056	15.20797	99.92141	41.253162	3.604205	106.328438	40.011005	29.108953	104.794525	40.6320835	16.356579	105.5614815	-75.1441955	14.059361	94.2813385
20.267504	-4.954146	101.056648	-17.335442	15.176678	99.820938	41.187523	3.632468	106.325378	39.904041	29.150337	104.703941	40.545782	16.3914025	105.5146595	-75.216666	13.9619535	94.1272165
20.060564	-6.017188	100.986465	-17.412018	15.128133	99.719048	41.121719	3.654434	106.290642	39.798866	29.170698	104.614273	40.4602925	16.412566	105.4524575	-75.2843285	13.8437	93.9856385
19.846931	-7.089909	100.92337	-17.455143	15.08691	99.621376	41.049438	3.676125	106.239258	39.721577	29.183569	104.531189	40.3855075	16.429847	105.3852235	-75.2957935	13.743973	93.8575285
19.555103	-8.689191	100.924751	-17.533136	15.012105	99.464592	40.980293	3.684068	106.184372	39.642677	29.198616	104.430702	40.311485	16.441342	105.307537	-75.377757	13.582868	93.621647
18.965555	-8.894942	100.812408	-17.553478	14.970042	99.362076	40.942375	3.690849	106.149864	39.605228	29.200565	104.387024	40.2738015	16.445707	105.268444	-75.3807575	13.494377	93.455708
18.271545	-8.839986	100.729309	-17.577843	14.941308	99.23703	40.916027	3.697927	106.114891	39.575851	29.212622	104.311462	40.245939	16.4552745	105.2131765	-75.401625	13.4273415	93.2608835
17.528303	-8.749975	100.591232	-17.577559	14.911635	99.148109	40.895576	3.724836	106.065842	39.53373	29.230829	104.22168	40.214653	16.4778325	105.143761	-75.369771	13.3454375	93.152457
16.739695	-8.596884	100.512405	-17.599773	14.907455	99.085289	40.876728	3.77311	106.018532	39.495888	29.257595	104.149101	40.186308	16.5153525	105.0838165	-75.385854	13.2995575	93.0867615
15.905865	-8.519615	100.478401	-17.600025	14.900594	99.064758	40.874096	3.815348	105.968109	39.471756	29.290819	104.053734	40.172926	16.5530835	105.0109215	-75.372976	13.2481045	93.1185945
15.139344	-8.39535	100.37632	-17.589851	14.901775	99.043915	40.866154	3.856395	105.916656	39.464333	29.334032	103.976311	40.1652435	16.5952135	104.9464835	-75.3449455	13.2083365	93.1413465
13.888343	-8.109583	100.219193	-17.542904	14.891812	98.972954	40.877602	3.897593	105.801987	39.474754	29.384127	103.815544	40.176178	16.64086	104.8087655	-75.261986	13.142764	93.1371425
12.992785	-7.873405	100.071251	-17.501438	14.862911	98.910835	40.891174	3.92092	105.691551	39.476524	29.400667	103.706741	40.183849	16.6607935	104.699146	-75.186725	13.0650285	93.122524
12.116689	-7.684798	99.9198	-17.477535	14.818133	98.838028	40.894001	3.94029	105.561462	39.474392	29.408285	103.616188	40.1841965	16.6742875	104.588825	-75.1392665	12.9619785	93.087231
11.266182	-7.425149	99.797462	-17.452879	14.762001	98.788345	40.875538	3.943535	105.412163	39.472519	29.40144	103.562256	40.1740285	16.6724875	104.4872095	-75.0797865	12.8515145	93.0894805
10.371018	-7.148844	99.548393	-17.438177	14.701271	98.7463	40.84058	3.932453	105.264519	39.486328	29.385328	103.503632	40.163454	16.6588905	104.3840755	-75.039808	12.7436515	93.1085245
9.42987	-6.849715	99.356018	-17.449171	14.659776	98.710388	40.820541	3.887887	105.055656	39.489765	29.342369	103.477287	40.155153	16.615128	104.2664715	-75.053495	12.704424	93.1543045
8.467991	-6.592875	99.182457	-17.466349	14.610013	98.686508	40.72253	3.843123	104.839729	39.504162	29.28149	103.450905	40.113346	16.5623065	104.145317	-75.046044	12.6577195	93.227699
7.063952	-6.152071	98.861145	-17.51399	14.59104	98.630669	40.436001	3.822144	104.547859	39.538738	29.199829	103.364586	39.9873695	16.5109865	103.9562225	-75.0153495	12.6710935	93.3051155
6.112416	-5.886857	98.605179	-17.559557	14.604351	98.593079	40.278919	3.838102	104.299072	39.522789	29.170374	103.294518	39.900854	16.504238	103.796795	-75.019968	12.704464	93.389363
5.080383	-5.529454	98.319664	-17.601477	14.648108	98.529503	40.122913	3.862735	104.016853	39.507557	29.158035	103.197777	39.815235	16.510385	103.607315	-75.018189	12.785831	93.451691
4.102397	-5.236395	98.040504	-17.601149	14.709436	98.477371	39.985119	3.935597	103.719818	39.498402	29.171047	103.087807	39.7417605	16.553322	103.4038125	-74.9440585	12.86555	93.5509295
3.166615	-4.968885	97.768456	-17.592978	14.76824	98.456116	39.888363	4.029066	103.426338	39.506733	29.216841	102.986572	39.697548	16.6229535	103.206455	-74.883504	12.9135265	93.705777
2.152644	-4.709338	97.510773	-17.568071	14.874734	98.444511	39.835373	4.119683	103.174271	39.531792	29.307096	102.915825	39.6835825	16.7133895	103.045048	-74.8197245	13.0360785	93.843974
1.132068	-4.46648	97.291008	-17.549515	14.987974	98.445549	39.818703	4.228385	102.968536	39.564701	29.427326	102.874084	39.691702	16.8278555	102.92131	-74.790732	13.1480925	93.969788
-0.324262	-4.230824	97.101006	-17.47599	15.18804	98.492172	39.85384	4.407565	102.667618	39.616249	29.60895	102.85244	39.7350445	17.0082575	102.760029	-74.6870245	13.3678225	94.224315
-1.278496	-4.107924	96.912178	-17.413698	15.300274	98.544464	39.873142	4.523086	102.48262	39.691456	29.710445	102.869881	39.782299	17.1167655	102.6762505	-74.609695	13.4837825	94.4126775
-2.259544	-4.026509	96.724144	-17.337057	15.393914	98.584373	39.896481	4.61887	102.301384	39.790424	29.785549	102.911469	39.8434525	17.2022095	102.6064265	-74.5175665	13.5856185	94.5623195
-3.227813	-4.038929	96.548828	-17.263075	15.466624	98.601883	39.923161	4.688587	102.126244	39.90799	29.833603	102.967003	39.9155755	17.261095	102.5466235	-74.4417255	13.672153	94.6571425
-4.1507	-4.101683	96.396889	-17.174305	15.564222	98.593231	39.947479	4.749542	102.02137	40.040188	29.867056	103.021172	39.9938335	17.308299	102.521271	-74.3424435	13.820145	94.665191
-5.066417	-4.292606	96.272713	-17.114704	15.635602	98.599609	40.000759	4.838221	101.968803	40.16161	29.89838	103.060844	40.0811845	17.3683005	102.5148235	-74.3105925	13.9029035	94.6843945
-6.004961	-4.531849	96.255371	-17.026987	15.735334	98.637527	40.063435	4.944036	101.957306	40.254719	29.959572	103.063225	40.159077	17.451804	102.5102655	-74.213051	14.018864	94.7647885
-7.359234	-5.082907	96.481041	-16.863705	15.881645	98.772614	40.191929	5.115492	102.053917	40.370167	30.094147	102.960434	40.281048	17.6048195	102.5071755	-74.008458	14.1584705	95.0380525
-8.181337	-5.480542	96.710678	-16.754599	15.981661	98.853271	40.31974	5.213069	102.156273	40.448742	30.17487	102.867783	40.384241	17.6939695	102.512028	-73.893439	14.2693525	95.194514
-8.977402	-6.006245	96.902725	-16.654839	16.049137	98.912033	40.453842	5.283404	102.269318	40.520893	30.23127	102.748276	40.4873675	17.757337	102.508797	-73.7970455	14.340937	95.315269
-9.81941	-6.594119	97.141556	-16.54615	16.040398	98.968948	40.576218	5.308111	102.354118	40.584709	30.239668	102.583984	40.5804635	17.7738895	102.469051	-73.6727635	14.3069065	95.468845
-10.568359	-7.275849	97.3843	-16.450537	15.99264	99.008141	40.686764	5.31007	102.41835	40.643307	30.199142	102.421463	40.6650355	17.754606	102.4199065	-73.5661095	14.230674	95.5963755
-11.26323	-7.950819	97.574432	-16.343706	15.918695	99.030731	40.778484	5.27328	102.467743	40.706669	30.121767	102.239632	40.7425765	17.6975235	102.3536875	-73.4299885	14.1398665	95.7077745
-11.920362	-8.689973	97.777168	-16.23805	15.798883	99.058052	40.85656	5.211703	102.522316	40.77504	30.010117	102.073967	40.8158	17.61091	102.2981415	-73.2919	13.986856	95.8179625
-12.939779	-9.905829	98.04422	-16.086002	15.611468	99.023552	40.987694	5.06649	102.620125	40.890106	29.842726	101.831146	40.9389	17.454608	102.2256355	-73.110904	13.768328	95.8214685
-13.572471	-10.678773	98.240234	-16.03035	15.488513	98.985008	41.050495	4.959357	102.645454	40.9454	29.72266	101.642929	40.9979475	17.3410085	102.1441915	-73.0586475	13.6360175	95.8258245
-14.124896	-11.424044	98.365517	-15.979299	15.351992	98.914406	41.099506	4.851291	102.628197	40.976624	29.577032	101.441429	41.038065	17.2141615	102.034813	-72.996663	13.4898225	95.793999
-14.637666	-12.233653	98.478348	-15.929055	15.223805	98.855988	41.133492	4.746911	102.591515	40.983406	29.434433	101.22641	41.058449	17.090672	101.9089625	-72.916559	13.356938	95.8030135
-15.212962	-13.036024	98.600906	-15.89365	15.126803	98.783752	41.155418	4.635183	102.555321	40.991898	29.282423	101.036835	41.073658	16.958803	101.796078	-72.860958	13.294803	95.771426
-15.673302	-13.825989	98.764404	-15.847464	15.023782	98.730507	41.216904	4.519474	102.529381	40.995564	29.133924	100.88961	41.106234	16.826699	101.7094955	-72.801162	13.220865	95.7515185
-16.079906	-14.508827	98.9468	-15.834655	14.935875	98.707581	41.247681	4.406796	102.557816	41.000908	28.995197	100.77256	41.1242945	16.7009965	101.665188	-72.7936045	13.1707535	95.749974
-16.550608	-15.511998	99.201164	-15.794015	14.85135	98.684105	41.270603	4.248347	102.620911	41.011314	28.815615	100.618065	41.1409585	16.531981	101.619488	-72.7289885	13.170719	95.748722
-16.886248	-16.162727	99.392929	-15.782842	14.81556	98.669884	41.285961	4.141075	102.635849	41.017635	28.699705	100.502144	41.151798	16.42039	101.5689965	-72.717482	13.21073	95.7707715
-17.119143	-16.758873	99.512535	-15.767382	14.782895	98.646423	41.286205	4.02854	102.614845	41.028908	28.579706	100.368973	41.1575565	16.304123	101.491909	-72.6923205	13.261667	95.800937
-17.368904	-17.31543	99.637878	-15.747705	14.745018	98.621597	41.255589	3.926977	102.59893	41.046837	28.450123	100.234055	41.151213	16.18855	101.4164925	-72.646623	13.301486	95.8267015
-17.633455	-17.789009	99.759865	-15.729262	14.689593	98.592857	41.249699	3.792293	102.55674	41.066914	28.305956	100.146507	41.1583065	16.0491245	101.3516235	-72.6168305	13.3300615	95.8340905
-17.772917	-18.204151	99.835884	-15.685829	14.644761	98.589973	41.251305	3.658961	102.542603	41.09322	28.164587	100.082924	41.1722625	15.911774	101.3127635	-72.5439205	13.377748	95.8671825
-17.95476	-18.489292	99.963303	-15.645416	14.59469	98.600349	41.278519	3.502415	102.555061	41.144024	28.011551	100.039803	41.2112715	15.756983	101.297432	-72.5021035	13.432397	95.903266
-18.167822	-18.785885	100.123238	-15.56101	14.551422	98.569794	41.339256	3.282918	102.573288	41.24033	27.80731	99.96582	41.289793	15.545114	101.269554	-72.411813	13.55773	95.870034
-18.242149	-18.941849	100.174736	-15.501092	14.495984	98.534302	41.366814	3.145829	102.561546	41.284496	27.670094	99.895676	41.325655	15.4079615	101.228611	-72.327839	13.5840065	95.839993
-18.322601	-19.081581	100.228073	-15.467691	14.437367	98.501366	41.44154	3.016177	102.514038	41.310192	27.53911	99.826622	41.375866	15.2776435	101.17033	-72.311248	13.5970905	95.832402
-18.447151	-19.192636	100.314011	-15.427758	14.348366	98.493423	41.467281	2.903738	102.504898	41.315536	27.411655	99.78894	41.3914085	15.1576965	101.146919	-72.2469245	13.5390355	95.839927
-18.519363	-19.260664	100.356583	-15.398046	14.259177	98.513695	41.495255	2.779973	102.515862	41.334057	27.276512	99.782082	41.414656	15.0282425	101.148972	-72.210748	13.4901115	95.878418
-18.642477	-19.288086	100.414871	-15.352575	14.170636	98.535828	41.526104	2.650803	102.554131	41.368347	27.14724	99.827095	41.4472255	14.8990215	101.190613	-72.1523755	13.4422505	95.881043
-18.759315	-19.273933	100.388313	-15.348501	14.075449	98.543373	41.542397	2.495364	102.607658	41.420357	27.015356	99.923012	41.481377	14.75536	101.265335	-72.178379	13.395538	95.821411
-18.935953	-19.153498	100.200424	-15.327098	13.933556	98.518631	41.534595	2.248148	102.652779	41.486404	26.786694	100.132057	41.5104995	14.517421	101.392418	-72.1646955	13.349691	95.644844
-19.057474	-19.025057	100.017906	-15.320807	13.868694	98.502914	41.515396	2.078723	102.698639	41.545383	26.646011	100.319099	41.5303895	14.362367	101.508869	-72.1720035	13.375021	95.496959
-19.202717	-18.876987	99.837311	-15.321952	13.807315	98.511345	41.480045	1.891101	102.748154	41.603352	26.502699	100.539688	41.5416985	14.1969	101.643921	-72.1856025	13.41773	95.378769
-19.475872	-18.6852	99.694031	-15.332932	13.758982	98.560211	41.43288	1.698537	102.848816	41.680206	26.345179	100.81385	41.556543	14.021858	101.831333	-72.222407	13.496106	95.289089
-19.731735	-18.452921	99.579651	-15.341605	13.747731	98.618706	41.365318	1.517111	103.044044	41.772099	26.201361	101.124405	41.5687085	13.859236	102.0842245	-72.2519185	13.636226	95.1531875
-20.038195	-18.154863	99.482147	-15.3608	13.743437	98.724487	41.344482	1.338272	103.208733	41.869305	26.078934	101.434753	41.6068935	13.708603	102.321743	-72.3284935	13.778271	95.127231
-20.35585	-17.790869	99.39286	-15.3738	13.741742	98.798096	41.317539	1.205915	103.333923	41.941566	25.979349	101.703438	41.6295525	13.592632	102.5186805	-72.3771525	13.890852	95.0775115
-20.773903	-17.18145	99.205078	-15.3915	13.776911	98.882851	41.285618	1.110943	103.423584	41.985855	25.880375	102.005592	41.6357365	13.495659	102.714588	-72.4187365	14.058163	95.051114
-21.110968	-16.707739	99.050285	-15.392812	13.78869	98.896164	41.274307	1.114078	103.430626	41.993568	25.864294	102.159286	41.6339375	13.489186	102.794956	-72.4195615	14.088194	94.997372
-21.447952	-16.260416	98.901367	-15.401691	13.817139	98.877892	41.271313	1.166559	103.432449	41.975098	25.891573	102.299728	41.6232055	13.529066	102.8660885	-72.4265875	14.105212	94.8896955
-21.815378	-15.798384	98.700874	-15.441063	13.856904	98.805656	41.286228	1.258567	103.450989	41.952946	25.94133	102.440689	41.619587	13.5999485	102.945839	-72.501713	14.1138595	94.665473
-22.17391	-15.373998	98.453156	-15.490053	13.887104	98.70018	41.280003	1.347886	103.452408	41.915852	26.01581	102.566742	41.5979275	13.681848	103.009575	-72.5780335	14.09236	94.390785
-22.541142	-14.92415	98.196922	-15.551599	13.921484	98.577812	41.232975	1.43988	103.457489	41.860531	26.073048	102.668777	41.546753	13.756464	103.063133	-72.649951	14.086504	94.092491
-22.989979	-14.466869	97.905807	-15.622096	13.956801	98.415962	41.173615	1.493771	103.443436	41.792046	26.111244	102.747932	41.4828305	13.8025075	103.095684	-72.7270225	14.1110945	93.73624
-23.72327	-13.752484	97.481766	-15.728378	13.96722	98.19986	41.038387	1.540176	103.368523	41.692871	26.126162	102.791618	41.365629	13.833169	103.0800705	-72.822385	14.101271	93.3196495
-24.229296	-13.267967	97.230934	-15.824538	13.994294	98.076103	40.944553	1.552294	103.33049	41.62405	26.119617	102.812134	41.2843015	13.8359555	103.071312	-72.9333775	14.1526325	93.080894
-24.826408	-12.814888	97.006294	-15.89786	14.00396	97.966454	40.849964	1.559987	103.279541	41.54491	26.132158	102.85331	41.197437	13.8460725	103.0664255	-72.993157	14.1618475	92.8664825
-25.382393	-12.365707	96.807594	-15.975203	14.01657	97.878441	40.752647	1.567894	103.245636	41.48484	26.125769	102.889755	41.1187435	13.8468315	103.0676955	-73.0691495	14.1863085	92.6891865
-25.973562	-11.969101	96.616234	-16.047468	14.034389	97.797028	40.673866	1.570357	103.215858	41.427418	26.132101	102.929977	41.050642	13.851229	103.0729175	-73.145578	14.217549	92.5211385
-26.606937	-11.536457	96.472839	-16.105267	14.047505	97.752426	40.590645	1.588936	103.15168	41.369675	26.154064	102.956924	40.98016	13.8715	103.054302	-73.190694	14.22351	92.45055
-27.259865	-11.10539	96.316055	-16.139236	14.074371	97.713242	40.539574	1.624414	103.076744	41.333492	26.18104	102.940178	40.936533	13.902727	103.008461	-73.215005	14.246015	92.418023
-28.32683	-10.494265	96.085533	-16.166191	14.129636	97.597595	40.49242	1.736735	102.878281	41.292149	26.252457	102.816513	40.8922845	13.994596	102.847397	-73.2246665	14.264676	92.347793
