# Supplementary material for: How to jointly control a ball trajectory on a moving board: Methodological insights into Motor Learning and Rehabilitation
Source: PLoS One. 2025 Oct 15;20(10):e0334588. doi: 10.1371/journal.pone.0334588 (PMC12527165; doi:10.1371/journal.pone.0334588)
Supplement: S2 Data — (ZIP) [file pone.0334588.s002.zip › D2_011.csv]

Ball_X	Ball_Y	Ball_Z	BoardCentre_X	BoardCentre_Y	BoardCentre_Z	P1LeftHand_X	P1LeftHand_Y	P1LeftHand_Z	P1RightHand_X	P1RightHand_Y	P1RightHand_Z	P1MidHands_X	P1MidHands_Y	P1MidHands_Z	P2MidHands_X	P2MidHands_Y	P2MidHands_Z
-10.014961	48.63422	103.274475	-16.642765	21.339796	102.004417	40.223495	7.006162	104.565369	41.290577	35.059444	106.349716	40.757036	21.032803	105.4575425	-74.042566	21.646789	98.5512915
-9.167302	48.334957	103.282753	-16.579678	21.390266	102.050713	40.33144	7.090142	104.797592	41.381802	35.171951	106.499359	40.856621	21.1310465	105.6484755	-74.015977	21.6494855	98.4529505
-8.314192	48.018673	103.287399	-16.508142	21.410475	102.037636	40.432896	7.139452	104.916298	41.437569	35.213776	106.6129	40.9352325	21.176614	105.764599	-73.9515165	21.644336	98.310673
-7.511075	47.661964	103.283432	-16.426369	21.392601	101.9729	40.515675	7.176596	104.985283	41.485245	35.212048	106.708542	41.00046	21.194322	105.8469125	-73.853198	21.59088	98.0988875
-6.70787	47.255043	103.239891	-16.362923	21.351204	101.901558	40.560104	7.178284	105.00901	41.557129	35.172974	106.722244	41.0586165	21.175629	105.865627	-73.7844625	21.526779	97.937489
-5.866549	46.823627	103.203201	-16.283993	21.290737	101.817322	40.602558	7.158514	104.957703	41.612785	35.101189	106.711372	41.1076715	21.1298515	105.8345375	-73.6756575	21.4516225	97.8001065
-4.623194	46.137424	103.104279	-16.175859	21.207067	101.728645	40.655544	7.094395	104.909538	41.661648	34.963997	106.678894	41.158596	21.029196	105.794216	-73.510314	21.384938	97.663074
-3.802826	45.648319	103.064705	-16.113529	21.158909	101.672569	40.689526	7.043438	104.898453	41.716038	34.857838	106.628799	41.202782	20.950638	105.763626	-73.42984	21.36718	97.581512
-3.047641	45.143024	102.996803	-16.095856	21.149429	101.654541	40.719097	6.998322	104.879417	41.754742	34.77356	106.540382	41.2369195	20.885941	105.7098995	-73.4286315	21.412917	97.5991825
-2.258604	44.620544	102.894142	-16.002434	21.092089	101.598015	40.762146	6.983642	104.836884	41.778934	34.683231	106.382133	41.27054	20.8334365	105.6095085	-73.275408	21.3507415	97.5865215
-1.45986	44.063911	102.716354	-15.949522	21.089592	101.53688	40.795059	6.990623	104.764984	41.757328	34.614475	106.224632	41.2761935	20.802549	105.494808	-73.1752375	21.376635	97.578952
-0.648067	43.501888	102.540161	-15.88295	21.084446	101.478256	40.831921	6.998453	104.695282	41.717236	34.558029	106.112709	41.2745785	20.778241	105.4039955	-73.0404785	21.390651	97.5525165
0.128145	42.889412	102.443527	-15.817968	21.067089	101.44632	40.892174	6.983059	104.666649	41.678246	34.482574	106.041801	41.28521	20.7328165	105.354225	-72.921146	21.4013615	97.538415
1.290669	41.967098	102.451996	-15.763752	21.001453	101.481453	40.985268	6.923232	104.742256	41.654217	34.389568	106.138252	41.3197425	20.6564	105.440254	-72.8472465	21.346506	97.522652
2.08893	41.326176	102.524101	-15.74613	20.932886	101.539268	41.026489	6.8826	104.851952	41.670918	34.349373	106.270981	41.3487035	20.6159865	105.5614665	-72.8409635	21.2497855	97.5170695
2.872787	40.645226	102.627098	-15.731126	20.889736	101.608871	41.0709	6.867826	104.979118	41.70013	34.347561	106.410507	41.385515	20.6076935	105.6948125	-72.847767	21.1717785	97.5229295
3.63471	39.957253	102.727959	-15.709719	20.87067	101.663254	41.122932	6.905006	105.101547	41.726692	34.380634	106.515121	41.424812	20.64282	105.808334	-72.84425	21.09852	97.518174
4.394675	39.295746	102.742233	-15.705729	20.894392	101.656403	41.161354	7.005351	105.178345	41.733395	34.401176	106.511749	41.4473745	20.7032635	105.845047	-72.8588325	21.0855205	97.467759
5.176954	38.615341	102.678619	-15.706892	20.97735	101.572227	41.184479	7.138761	105.210518	41.689907	34.393097	106.416359	41.437193	20.765929	105.8134385	-72.850977	21.188771	97.3310155
5.971775	37.925797	102.512848	-15.698841	21.052248	101.430786	41.228752	7.283804	105.209671	41.611691	34.380405	106.303909	41.4202215	20.8321045	105.75679	-72.8179035	21.2723915	97.104782
7.112434	36.84761	102.29657	-15.68138	21.117119	101.219177	41.27113	7.435407	105.216255	41.498524	34.352882	106.167694	41.384827	20.8941445	105.6919745	-72.747587	21.3400935	96.7463795
7.905554	36.134018	102.254173	-15.649138	21.097855	101.118347	41.285263	7.481586	105.265976	41.471867	34.321003	106.153275	41.378565	20.9012945	105.7096255	-72.676841	21.2944155	96.5270685
8.689937	35.31353	102.198494	-15.628438	21.063301	101.081322	41.300045	7.485236	105.348923	41.486824	34.27702	106.164574	41.3934345	20.881128	105.7567485	-72.6503105	21.245474	96.4058955
9.472651	34.533058	102.193848	-15.609535	21.008276	101.063828	41.319962	7.464803	105.456337	41.510494	34.238964	106.211403	41.415228	20.8518835	105.83387	-72.634298	21.1646685	96.293786
10.216798	33.726494	102.175072	-15.588927	20.956587	101.035728	41.330189	7.445548	105.547775	41.522697	34.191643	106.25808	41.426443	20.8185955	105.9029275	-72.604297	21.0945785	96.1685285
10.983192	32.925396	102.181053	-15.577966	20.907431	101.005959	41.347179	7.439665	105.629692	41.521126	34.140614	106.274376	41.4341525	20.7901395	105.952034	-72.5900845	21.0247225	96.059884
11.716561	32.07449	102.124992	-15.561271	20.858501	100.941635	41.369526	7.441707	105.686615	41.497574	34.096966	106.275475	41.43355	20.7693365	105.981045	-72.556092	20.9476655	95.902225
12.811687	30.84144	101.976883	-15.555943	20.820587	100.767662	41.383953	7.455052	105.722763	41.444103	34.03405	106.186386	41.414028	20.744551	105.9545745	-72.525914	20.896623	95.5807495
13.546881	30.056112	101.889778	-15.543845	20.802237	100.639259	41.405602	7.468112	105.72834	41.403122	33.977306	106.102577	41.404362	20.722709	105.9154585	-72.492052	20.881765	95.3630595
14.272486	29.208118	101.778618	-15.523371	20.772997	100.496399	41.428844	7.456891	105.725304	41.372528	33.917381	106.030464	41.400686	20.687136	105.877884	-72.447428	20.858858	95.114914
14.991514	28.364145	101.682198	-15.480044	20.720798	100.336609	41.437683	7.426157	105.732559	41.365387	33.832088	105.94648	41.401535	20.6291225	105.8395195	-72.361623	20.8124735	94.8336985
15.673343	27.515486	101.591202	-15.445204	20.66135	100.188759	41.45216	7.379508	105.734108	41.355408	33.72641	105.888748	41.403784	20.552959	105.811428	-72.294192	20.769741	94.56609
16.347933	26.674917	101.499817	-15.417907	20.591064	100.028625	41.46616	7.29961	105.733704	41.361584	33.621422	105.844971	41.413872	20.460516	105.7893375	-72.249686	20.721612	94.2679125
17.009508	25.844278	101.438629	-15.379037	20.517744	99.886497	41.469193	7.194248	105.732635	41.368511	33.496262	105.789711	41.418852	20.345255	105.761173	-72.176926	20.690233	94.011821
17.948067	24.544468	101.367508	-15.326481	20.428709	99.71093	41.493916	7.040663	105.70903	41.384872	33.30455	105.69799	41.439394	20.1726065	105.70351	-72.092356	20.6848115	93.71835
18.534405	23.713993	101.333488	-15.280644	20.386711	99.624825	41.535263	6.936917	105.693855	41.418884	33.197357	105.643845	41.4770735	20.067137	105.66885	-72.0383615	20.706285	93.5808
19.124767	22.883986	101.233063	-15.224541	20.344782	99.525696	41.587627	6.830549	105.680809	41.491516	33.080872	105.561661	41.5395715	19.9557105	105.621235	-71.9886535	20.7338535	93.430157
19.711294	22.091406	101.190147	-15.141172	20.324429	99.432716	41.663502	6.72478	105.637215	41.558041	32.975887	105.447914	41.6107715	19.8503335	105.5425645	-71.8931155	20.7985245	93.3228675
20.246746	21.256676	101.087143	-15.038527	20.313234	99.333763	41.73011	6.61967	105.573288	41.628414	32.872501	105.328346	41.679262	19.7460855	105.450817	-71.756316	20.8803825	93.216709
20.789389	20.438753	100.980507	-14.942654	20.300951	99.213203	41.806992	6.516857	105.495964	41.716373	32.758499	105.169403	41.7616825	19.637678	105.3326835	-71.6469905	20.964224	93.0937225
21.274912	19.612904	100.868919	-14.843996	20.281895	99.086678	41.852661	6.40497	105.414474	41.789234	32.641052	105.024529	41.8209475	19.523011	105.2195015	-71.5089395	21.040779	92.9538545
21.947401	18.470537	100.707779	-14.716191	20.227474	98.881248	41.931377	6.255488	105.304131	41.888885	32.476063	104.832306	41.910131	19.3657755	105.0682185	-71.342513	21.0891725	92.6942775
22.368584	17.692377	100.649109	-14.661429	20.174181	98.765869	41.970833	6.163177	105.248276	41.929768	32.390263	104.698799	41.9503005	19.27672	104.9735375	-71.2731585	21.071642	92.5582005
22.765137	16.941656	100.582947	-14.616224	20.125957	98.667389	42.000217	6.091438	105.199478	41.953545	32.312763	104.600266	41.976881	19.2021005	104.899872	-71.209329	21.0498135	92.434906
23.16243	16.210131	100.551224	-14.584168	20.078398	98.603142	42.043087	6.028215	105.175034	41.985023	32.25198	104.517197	42.014055	19.1400975	104.8461155	-71.182391	21.0166985	92.3601685
23.508886	15.514975	100.553467	-14.543968	20.024878	98.556206	42.075153	5.967718	105.171028	42.022366	32.210602	104.442703	42.0487595	19.08916	104.8068655	-71.1366955	20.960596	92.3055465
23.812332	14.824443	100.500275	-14.530524	19.971107	98.502892	42.105095	5.903207	105.160286	42.045135	32.146477	104.369148	42.075115	19.024842	104.764717	-71.136163	20.917372	92.241067
23.923054	14.304667	100.566986	-14.498755	19.907259	98.448151	42.121414	5.827933	105.134895	42.071518	32.058758	104.305077	42.096466	18.9433455	104.719986	-71.093976	20.8711725	92.176316
24.175613	13.425157	100.582108	-14.432892	19.795452	98.352921	42.156094	5.671462	105.105614	42.148445	31.916967	104.223038	42.1522695	18.7942145	104.664326	-71.0180535	20.7966895	92.041516
24.180708	12.825288	100.528671	-14.388386	19.734104	98.24231	42.241051	5.547665	105.064537	42.195042	31.81171	104.181732	42.2180465	18.6796875	104.6231345	-70.9948185	20.7885205	91.8614855
24.267996	12.16926	100.370956	-14.344333	19.658751	98.149216	42.247967	5.451735	105.062828	42.235081	31.697544	104.122116	42.241524	18.5746395	104.592472	-70.93019	20.7428625	91.70596
24.14143	11.701218	100.357422	-14.294298	19.565266	98.062851	42.287178	5.346201	105.021652	42.284771	31.589233	104.057991	42.2859745	18.467717	104.5398215	-70.8745705	20.662815	91.5858805
24.112871	11.207533	100.296486	-14.219845	19.498678	97.993172	42.355854	5.262948	104.989349	42.338692	31.496296	104.01062	42.347273	18.379622	104.4999845	-70.786963	20.617734	91.4863595
24.172249	10.648901	100.181175	-14.154731	19.453623	97.926155	42.470917	5.162889	104.946426	42.399437	31.41736	103.952232	42.435177	18.2901245	104.449329	-70.744639	20.6171215	91.402981
24.072765	10.105744	100.165916	-14.076387	19.418423	97.891441	42.517681	5.109825	104.953766	42.471588	31.353003	103.887787	42.4946345	18.231414	104.4207765	-70.6474085	20.605432	91.3621055
23.925045	9.368996	100.123619	-13.949558	19.365089	97.860504	42.650269	5.053504	104.94001	42.57946	31.309313	103.812408	42.6148645	18.1814085	104.376209	-70.5139805	20.5487695	91.344799
23.780411	8.893795	100.119827	-13.849202	19.321594	97.841644	42.750156	5.03666	104.935112	42.658581	31.300323	103.771378	42.7043685	18.1684915	104.353245	-70.4027725	20.4746965	91.330043
23.617506	8.407824	100.114349	-13.795094	19.299011	97.810158	42.84359	5.023507	104.933594	42.744656	31.30279	103.721489	42.794123	18.1631485	104.3275415	-70.384311	20.4348735	91.2927745
23.423048	7.924868	100.050644	-13.72868	19.270304	97.758797	42.917068	5.002646	104.906151	42.809341	31.311527	103.675697	42.8632045	18.1570865	104.290924	-70.3205645	20.3835215	91.22667
23.228733	7.464768	99.976227	-13.670294	19.228832	97.706001	42.964287	4.98369	104.869019	42.870079	31.302687	103.623322	42.917183	18.1431885	104.2461705	-70.257771	20.3144755	91.1658315
22.996748	7.026883	99.911034	-13.631952	19.203766	97.629593	42.996998	4.951582	104.844521	42.927998	31.284109	103.583252	42.962498	18.1178455	104.2138865	-70.226402	20.2896865	91.0452995
22.761717	6.606925	99.867065	-13.601293	19.172693	97.558525	43.019386	4.906635	104.820038	42.979328	31.255499	103.550293	42.999357	18.081067	104.1851655	-70.201943	20.264319	90.9318845
22.339872	5.936819	99.809441	-13.548078	19.10416	97.456535	43.051918	4.838295	104.800667	43.066998	31.205416	103.482773	43.059458	18.0218555	104.14172	-70.155614	20.1864645	90.77135
22.014135	5.521229	99.746964	-13.525945	19.056774	97.409355	43.080418	4.804293	104.768005	43.115417	31.178219	103.4188	43.0979175	17.991256	104.0934025	-70.1498075	20.122292	90.7253075
21.645161	5.091327	99.695488	-13.492809	19.022902	97.349564	43.106777	4.784235	104.729782	43.1572	31.14604	103.354179	43.1319885	17.9651375	104.0419805	-70.1176065	20.0806665	90.6571475
21.251322	4.677227	99.664879	-13.440884	18.971935	97.304382	43.135624	4.762653	104.693069	43.198689	31.125355	103.261734	43.1671565	17.944004	103.9774015	-70.0489245	19.999866	90.6313625
20.840281	4.26424	99.600655	-13.413233	18.939734	97.276672	43.157284	4.743698	104.638817	43.247662	31.105185	103.168747	43.202473	17.9244415	103.903782	-70.028939	19.9550265	90.649562
20.384928	3.877208	99.503044	-13.383797	18.904064	97.241623	43.184223	4.723408	104.541603	43.280483	31.090992	103.072647	43.232353	17.9072	103.807125	-69.999947	19.900928	90.676121
19.950554	3.513456	99.39814	-13.346585	18.854393	97.188004	43.186996	4.702981	104.395386	43.320499	31.06691	102.946022	43.2537475	17.8849455	103.670704	-69.9469175	19.8238405	90.705304
19.196882	2.927527	99.162628	-13.285891	18.77145	97.039566	43.150894	4.666866	104.131065	43.373154	31.010059	102.716293	43.262024	17.8384625	103.423679	-69.833806	19.7044375	90.655453
18.648859	2.55519	98.96244	-13.265281	18.704014	96.94352	43.121929	4.639445	103.932312	43.405491	30.947712	102.53923	43.26371	17.7935785	103.235771	-69.794272	19.6144495	90.651269
18.056942	2.167204	98.769623	-13.265629	18.652626	96.856255	43.079414	4.619757	103.751816	43.415821	30.916626	102.377869	43.2476175	17.7681915	103.0648425	-69.7788755	19.5370605	90.6476675
17.433708	1.79128	98.628487	-13.260616	18.595411	96.776459	43.040787	4.606005	103.614357	43.40152	30.905502	102.249321	43.2211535	17.7557535	102.931839	-69.7423855	19.4350685	90.621079
16.804401	1.41941	98.475159	-13.277519	18.561779	96.719917	43.004047	4.600582	103.499947	43.39035	30.910788	102.14592	43.1971985	17.755685	102.8229335	-69.7522365	19.367873	90.6169005
16.148148	1.095603	98.342331	-13.297011	18.525406	96.661003	42.959343	4.607049	103.407761	43.36412	30.930721	102.061401	43.1617315	17.768885	102.734581	-69.7557535	19.281927	90.587425
15.501573	0.732036	98.235313	-13.305452	18.505606	96.618706	42.913734	4.635282	103.329803	43.329765	30.950413	102.002808	43.1217495	17.7928475	102.6663055	-69.7326535	19.2183645	90.5711065
14.434992	0.199448	98.074104	-13.367822	18.499037	96.566162	42.870453	4.682683	103.240654	43.263863	31.002956	101.990601	43.067158	17.8428195	102.6156275	-69.802802	19.1552545	90.5166965
13.716006	-0.149173	97.986671	-13.408418	18.492573	96.524757	42.867764	4.70491	103.180817	43.222485	31.059343	102.018021	43.0451245	17.8821265	102.599419	-69.8619605	19.1030195	90.450095
12.946656	-0.519277	97.856018	-13.456866	18.491617	96.444641	42.798943	4.758892	103.198418	43.184219	31.133205	102.049088	42.991581	17.9460485	102.623753	-69.905313	19.0371855	90.265529
12.193927	-0.831984	97.703773	-13.518288	18.504793	96.275414	42.765694	4.812889	103.195847	43.120762	31.230366	102.078941	42.943228	18.0216275	102.637394	-69.979804	18.9879585	89.913434
11.394732	-1.17779	97.514877	-13.598166	18.528603	96.079681	42.700836	4.883427	103.17186	43.033806	31.325233	102.064476	42.867321	18.10433	102.618168	-70.063653	18.952876	89.541194
10.54857	-1.533059	97.320953	-13.688538	18.567272	95.916618	42.652203	4.949179	103.071068	42.94371	31.399405	102.022675	42.7979565	18.174292	102.5468715	-70.1750325	18.960252	89.2863645
9.68553	-1.870589	97.148308	-13.741319	18.608007	95.782539	42.545498	5.050769	103.025124	42.878468	31.477848	101.988365	42.711983	18.2643085	102.5067445	-70.194621	18.9517055	89.0583335
8.342398	-2.382477	96.89576	-13.801765	18.691315	95.610168	42.478943	5.178393	102.902817	42.848526	31.631485	101.940239	42.6637345	18.404939	102.421528	-70.2672645	18.977691	88.798808
7.426605	-2.730206	96.752258	-13.807762	18.750208	95.519348	42.44072	5.277633	102.789673	42.826714	31.736479	101.863373	42.633717	18.507056	102.326523	-70.249241	18.99336	88.712173
6.453677	-3.105107	96.580605	-13.81509	18.818726	95.436882	42.447361	5.374483	102.573547	42.813293	31.825806	101.730537	42.630327	18.6001445	102.152042	-70.260507	19.0373075	88.721722
5.459879	-3.456315	96.398247	-13.7683	18.884747	95.321083	42.386757	5.497573	102.340721	42.802441	31.890362	101.515182	42.594599	18.6939675	101.9279515	-70.131199	19.0755265	88.7142145
4.47515	-3.820215	96.084038	-13.709772	18.916107	95.178314	42.37542	5.568569	102.00325	42.815464	31.93586	101.208374	42.595442	18.7522145	101.605812	-70.014986	19.0799995	88.750816
3.464999	-4.221985	95.770874	-13.638599	18.929916	95.003716	42.375877	5.619539	101.624313	42.857151	31.956499	100.815643	42.616514	18.788019	101.219978	-69.893712	19.071813	88.787454
2.407382	-4.618814	95.466949	-13.550141	18.933115	94.836227	42.425243	5.65702	101.190269	42.9058	31.977949	100.426254	42.6655215	18.8174845	100.8082615	-69.7658035	19.0487455	88.8641925
0.716165	-5.253825	95.016083	-13.446599	18.919683	94.578049	42.43779	5.683174	100.626076	42.994507	32.022346	99.863777	42.7161485	18.85276	100.2449265	-69.6093465	18.986606	88.9111715
-0.396941	-5.681378	94.761017	-13.384451	18.888088	94.402534	42.44133	5.708229	100.262108	43.007446	32.05191	99.467628	42.724388	18.8800695	99.864868	-69.49329	18.8961065	88.9402
-1.561195	-6.129035	94.523018	-13.353427	18.884993	94.229233	42.438419	5.74507	99.919373	42.998592	32.093872	99.051704	42.7185055	18.919471	99.4855385	-69.4253595	18.850515	88.9729275
-2.778684	-6.572463	94.301636	-13.334706	18.880943	94.059242	42.40696	5.777909	99.57457	42.961262	32.125031	98.644775	42.684111	18.95147	99.1096725	-69.353523	18.810416	89.0088115
-3.973123	-7.03959	94.10379	-13.352978	18.876041	93.897545	42.359001	5.793749	99.24958	42.898033	32.152927	98.247444	42.628517	18.973338	98.748512	-69.334473	18.778744	89.046578
-5.17715	-7.526668	93.898163	-13.392678	18.861952	93.752167	42.275673	5.803703	98.933327	42.811291	32.148697	97.876747	42.543482	18.9762	98.405037	-69.328838	18.747704	89.099297
-6.448251	-7.991109	93.741539	-13.457197	18.815044	93.634796	42.176388	5.785388	98.633232	42.710102	32.155411	97.552216	42.443245	18.9703995	98.092724	-69.357639	18.6596885	89.176868
-8.317886	-8.734872	93.453476	-13.611391	18.761036	93.4459	41.988026	5.74294	98.207176	42.536915	32.121582	97.094925	42.2624705	18.932261	97.6510505	-69.4852525	18.589811	89.2407495
-9.581238	-9.236914	93.266144	-13.725463	18.705835	93.333519	41.857738	5.703672	97.916428	42.407146	32.095505	96.819038	42.132442	18.8995885	97.367733	-69.583368	18.5120815	89.299305
-10.87008	-9.719718	93.10099	-13.8255	18.6726	93.212257	41.720451	5.64291	97.635971	42.280067	32.048534	96.565643	42.000259	18.845722	97.100807	-69.651259	18.499478	89.323707
-12.115492	-10.247334	92.896759	-13.935643	18.614485	93.07029	41.583622	5.579751	97.353012	42.169468	32.003559	96.310089	41.876545	18.791655	96.8315505	-69.747831	18.437315	89.3090295
-13.360146	-10.728877	92.700775	-14.036706	18.584084	92.92646	41.452072	5.513211	97.064217	42.055504	31.95042	96.045616	41.753788	18.7318155	96.5549165	-69.8272	18.4363525	89.2980035
-14.606293	-11.227695	92.523415	-14.117887	18.553097	92.773994	41.320522	5.453404	96.762428	41.944996	31.89415	95.771667	41.632759	18.673777	96.2670475	-69.868533	18.432417	89.2809405
-15.855863	-11.722192	92.381653	-14.178594	18.516996	92.636314	41.220638	5.390357	96.45562	41.854877	31.835499	95.462761	41.5377575	18.612928	95.9591905	-69.8949455	18.421064	89.3134375
-17.632071	-12.471999	92.259148	-14.241261	18.472506	92.45784	41.124489	5.281172	96.033005	41.749279	31.759495	94.974243	41.436884	18.5203335	95.503624	-69.919406	18.4246785	89.412056
-18.818245	-12.984155	92.297783	-14.247993	18.435822	92.381508	41.075169	5.236611	95.777718	41.701744	31.737169	94.638985	41.3884565	18.48689	95.2083515	-69.8844425	18.384754	89.5546645
-19.971994	-13.496383	92.372482	-14.256765	18.400076	92.313965	41.042553	5.210847	95.555244	41.665405	31.720957	94.301254	41.353979	18.465902	94.928249	-69.867509	18.33425	89.699681
-21.022745	-14.014441	92.471527	-14.241741	18.334684	92.227196	41.048241	5.171723	95.351265	41.625515	31.726513	93.927338	41.336878	18.449118	94.6393015	-69.82036	18.22025	89.8150905
-22.095655	-14.522317	92.611725	-14.227242	18.248016	92.147942	41.073383	5.132815	95.131012	41.58445	31.735886	93.510139	41.3289165	18.4343505	94.3205755	-69.7834005	18.0616815	89.9753085
-23.173311	-15.013431	92.776756	-14.194921	18.166885	92.026497	41.093807	5.121255	94.870461	41.543556	31.724384	93.065613	41.3186815	18.4228195	93.968037	-69.7085235	17.9109505	90.084957
-24.150639	-15.517834	92.832947	-14.149159	18.045456	91.86512	41.123219	5.082468	94.605965	41.505371	31.682535	92.63121	41.314295	18.3825015	93.6185875	-69.612613	17.7084105	90.1116525
-25.594954	-16.241367	92.871933	-14.096739	17.867037	91.581734	41.159698	4.960746	94.195267	41.46954	31.592381	92.004303	41.314619	18.2765635	93.099785	-69.508097	17.4575105	90.063683
-26.535431	-16.716331	92.821373	-14.073035	17.727413	91.395676	41.097126	4.951861	93.952362	41.444092	31.515694	91.667847	41.270609	18.2337775	92.8101045	-69.416679	17.2210485	89.9812475
-27.431089	-17.152109	92.733543	-14.057006	17.570757	91.228882	41.087238	4.866247	93.709618	41.428627	31.44755	91.419861	41.2579325	18.1568985	92.5647395	-69.3719445	16.9846155	89.8930245
-28.262747	-17.558912	92.667	-14.059419	17.449877	91.098343	41.061577	4.78404	93.516594	41.418621	31.377178	91.24369	41.240099	18.080609	92.380142	-69.358937	16.819145	89.816544
-29.109797	-17.949312	92.601822	-14.067817	17.321581	91.018837	41.027443	4.707897	93.378677	41.394798	31.315636	91.115372	41.2111205	18.0117665	92.2470245	-69.3467545	16.6313955	89.7906495
-29.923397	-18.278231	92.60714	-14.097692	17.238478	90.968529	40.9883	4.658949	93.277031	41.372086	31.279808	91.013771	41.180193	17.9693785	92.145401	-69.375577	16.5075775	89.791657
-30.640671	-18.606251	92.683693	-14.12438	17.162857	90.952469	41.01453	4.627365	93.185776	41.333469	31.268787	90.935944	41.1739995	17.948076	92.06086	-69.4227595	16.377638	89.844078
-31.039965	-18.24818	92.616409	-14.170159	17.062477	90.894737	40.962139	4.685823	93.200439	41.278526	31.309286	90.865639	41.1203325	17.9975545	92.033039	-69.4606505	16.1273995	89.756435
-31.158373	-17.884745	92.566628	-14.19486	17.021439	90.8451	40.983921	4.744678	93.209808	41.244473	31.367926	90.823204	41.114197	18.056302	92.016506	-69.503917	15.986576	89.673694
-31.213791	-17.484688	92.466583	-14.203444	17.00029	90.769646	41.028656	4.80937	93.220001	41.212299	31.424734	90.796112	41.1204775	18.117052	92.0080565	-69.5273655	15.883528	89.5312355
-31.264078	-16.990696	92.3172	-14.205982	16.952641	90.699936	41.068993	4.85533	93.216095	41.190372	31.472904	90.800652	41.1296825	18.164117	92.0083735	-69.5416465	15.741165	89.3914985
-31.261999	-16.381914	92.189491	-14.187413	16.896339	90.640785	41.097343	4.877459	93.195717	41.191631	31.494596	90.819405	41.144487	18.1860275	92.007561	-69.519313	15.6066505	89.274009
-31.319317	-15.738694	91.994339	-14.171898	16.858959	90.606766	41.123009	4.862492	93.157593	41.20863	31.4839	90.848503	41.1658195	18.173196	92.003048	-69.5096155	15.544722	89.210484
-31.355711	-15.029067	91.814934	-14.164644	16.829706	90.587158	41.142483	4.810452	93.111916	41.238224	31.455189	90.88839	41.1903535	18.1328205	92.000153	-69.5196415	15.5265915	89.174163
-31.316927	-14.007084	91.647179	-14.117283	16.789904	90.592865	41.174812	4.697769	93.03479	41.316563	31.39793	90.918747	41.2456875	18.0478495	91.9767685	-69.4802535	15.5319585	89.2089615
-31.222958	-13.195745	91.556168	-14.052929	16.763981	90.608734	41.258865	4.61043	92.952881	41.386356	31.34799	90.941849	41.3226105	17.97921	91.947365	-69.4284685	15.548752	89.270103
-31.065105	-12.303988	91.492554	-13.978593	16.734142	90.60762	41.240162	4.586627	92.961952	41.486282	31.310766	90.983238	41.363222	17.9486965	91.972595	-69.320408	15.5195875	89.242645
-30.93025	-11.403523	91.400658	-13.900208	16.723101	90.588272	41.302643	4.532813	92.960739	41.604927	31.262987	91.034256	41.453785	17.8979	91.9974975	-69.254201	15.548302	89.1790465
-30.786076	-10.472807	91.312721	-13.800374	16.697517	90.581963	41.430008	4.45181	92.935471	41.720791	31.201311	91.122971	41.5753995	17.8265605	92.029221	-69.1761475	15.5684735	89.134705
-30.580187	-9.559089	91.222946	-13.719842	16.660217	90.607773	41.426121	4.448853	93.051506	41.871887	31.140873	91.247261	41.649004	17.794863	92.1493835	-69.088688	15.525571	89.0661625
-30.343447	-8.536757	91.136261	-13.622104	16.605068	90.665443	41.563526	4.296921	93.109222	42.020214	31.058222	91.447365	41.79187	17.6775715	92.2782935	-69.036078	15.5325645	89.0525925
-29.970377	-6.936106	91.066612	-13.455856	16.503857	90.805649	41.727646	4.113835	93.302345	42.268215	30.917124	91.84668	41.9979305	17.5154795	92.5745125	-68.9096425	15.4922345	89.0367855
-29.718	-5.92473	91.053108	-13.338886	16.439108	90.922859	41.805031	4.002985	93.513374	42.447231	30.809525	92.176971	42.126131	17.406255	92.8451725	-68.803903	15.471961	89.0005455
-29.414764	-4.852208	91.022194	-13.243395	16.363995	91.066635	41.901978	3.89791	93.76445	42.596962	30.696674	92.595467	42.24947	17.297292	93.1799585	-68.73626	15.430698	88.9533115
-29.079876	-3.695057	90.996422	-13.149752	16.284971	91.225853	41.986149	3.78717	94.032234	42.729263	30.619053	93.061409	42.357706	17.2031115	93.5468215	-68.65721	15.3668305	88.9048845
-28.767023	-2.515528	90.996201	-13.076353	16.218094	91.396996	42.02903	3.667276	94.353783	42.88689	30.547083	93.549004	42.45796	17.1071795	93.9513935	-68.610666	15.3290085	88.8425985
-28.443771	-1.38856	91.002747	-13.021027	16.16254	91.581413	42.082958	3.518198	94.720772	43.030266	30.479061	94.125664	42.556612	16.9986295	94.423218	-68.598666	15.3264505	88.739608
-28.128004	-0.196922	91.016327	-12.972136	16.099304	91.747429	42.191895	3.390979	95.078575	43.177742	30.420662	94.748978	42.6848185	16.9058205	94.9137765	-68.6290905	15.2927875	88.5810815
-27.63603	1.639152	90.953697	-12.941175	16.02792	91.995277	42.302124	3.244751	95.75824	43.38097	30.360703	95.725319	42.841547	16.802727	95.7417795	-68.723897	15.253113	88.2487745
-27.343399	2.822255	90.925774	-12.930952	16.026752	92.123764	42.366508	3.185235	96.242767	43.507435	30.361858	96.375069	42.9369715	16.7735465	96.308918	-68.7988755	15.2799575	87.93861
-27.037609	4.049785	90.930984	-12.923625	16.044477	92.260376	42.402027	3.140982	96.721878	43.625801	30.401304	96.981499	43.013914	16.771143	96.8516885	-68.861164	15.317811	87.6690635
-26.732838	5.356492	90.942207	-12.91682	16.07869	92.373718	42.433487	3.122942	97.162949	43.732677	30.420757	97.498985	43.083082	16.7718495	97.330967	-68.916722	15.3855305	87.416469
-26.500771	6.558022	90.967598	-12.917209	16.102818	92.459236	42.471519	3.105561	97.55455	43.836731	30.435291	97.931213	43.154125	16.770426	97.7428815	-68.988543	15.43521	87.1755905
-26.265392	7.771794	90.959946	-12.908389	16.134682	92.55426	42.505192	3.076873	97.861984	43.919689	30.411297	98.294395	43.2124405	16.744085	98.0781895	-69.0292185	15.525279	87.0303305
-26.050594	9.082848	91.031387	-12.872796	16.162354	92.662987	42.542053	3.044137	98.102798	43.998699	30.352962	98.610718	43.270376	16.6985495	98.356758	-69.015968	15.6261585	86.969216
-25.807238	10.899146	91.178116	-12.739754	16.190351	92.831001	42.653637	2.958382	98.410477	44.200077	30.247068	98.996994	43.426857	16.602725	98.7037355	-68.906365	15.777977	86.9582665
-25.726334	12.094234	91.231789	-12.612358	16.172968	92.936783	42.75626	2.877639	98.597084	44.340904	30.168577	99.216858	43.548582	16.523108	98.906971	-68.773298	15.822828	86.966595
-25.628603	13.36039	91.294487	-12.487401	16.145945	93.035744	42.89286	2.783732	98.753113	44.482899	30.075785	99.407036	43.6878795	16.4297585	99.0800745	-68.6626815	15.8621315	86.9914135
-25.581175	14.585436	91.353516	-12.358214	16.100693	93.110359	43.028126	2.691228	98.889137	44.634132	29.997889	99.540108	43.831129	16.3445585	99.2146225	-68.547557	15.8568275	87.0060955
-25.570751	15.748728	91.40419	-12.232802	16.076324	93.17334	43.168217	2.604676	98.976875	44.772827	29.932053	99.595573	43.970522	16.2683645	99.286224	-68.436126	15.8842835	87.060456
-25.597561	16.967627	91.418236	-12.114789	16.047155	93.181099	43.295547	2.543761	99.019005	44.883842	29.872307	99.599686	44.0896945	16.208034	99.3093455	-68.3192725	15.886276	87.0528525
-25.734924	18.222097	91.415436	-12.018594	16.041456	93.176735	43.402939	2.507287	99.021454	44.967079	29.826958	99.530434	44.185009	16.1671225	99.275944	-68.222197	15.9157895	87.077526
-25.882513	20.001064	91.427238	-11.877136	15.995235	93.187737	43.524498	2.485563	98.985313	45.034603	29.773531	99.406174	44.2795505	16.129547	99.1957435	-68.0338225	15.860923	87.1797305
-26.009899	21.163673	91.421272	-11.812414	15.936669	93.215851	43.609917	2.450884	98.915817	45.064373	29.776525	99.281487	44.337145	16.1137045	99.098652	-67.961973	15.7596335	87.33305
-26.230482	22.389177	91.444954	-11.743215	15.87611	93.22541	43.660591	2.415212	98.791092	45.086792	29.765097	99.108536	44.3736915	16.0901545	98.949814	-67.8601215	15.6620655	87.501006
-26.466196	23.581474	91.485199	-11.705956	15.823479	93.220688	43.70208	2.382287	98.6091	45.08429	29.715847	98.890648	44.393185	16.049067	98.749874	-67.805097	15.597891	87.691502
-26.755909	24.761534	91.424393	-11.674014	15.764886	93.177109	43.73362	2.325543	98.360207	45.077469	29.672674	98.609413	44.4055445	15.9991085	98.48481	-67.7535725	15.5306635	87.869408
-27.103127	25.9846	91.396698	-11.670022	15.712944	93.092934	43.733379	2.264101	98.011581	45.07589	29.647558	98.243408	44.4046345	15.9558295	98.1274945	-67.7446785	15.4700585	88.0583735
-27.436865	27.185493	91.34552	-11.666397	15.662707	92.955933	43.667259	2.280954	97.574203	45.054592	29.60977	97.816673	44.3609255	15.945362	97.695438	-67.6937195	15.380052	88.216428
-27.966537	28.983	91.203735	-11.647692	15.589801	92.641235	43.610428	2.273239	96.636101	45.023544	29.589621	97.073341	44.316986	15.93143	96.854721	-67.61237	15.248172	88.427749
-28.365685	30.242464	91.133087	-11.62926	15.586565	92.364578	43.53931	2.277497	95.873772	44.969852	29.608055	96.503258	44.254581	15.942776	96.188515	-67.513101	15.230354	88.540641
-28.719223	31.487984	91.062546	-11.615576	15.622266	92.070541	43.467777	2.292713	95.075348	44.912643	29.622066	95.916382	44.19021	15.9573895	95.495865	-67.421362	15.2871425	88.645217
-29.105415	32.719822	90.974014	-11.603558	15.717576	91.75544	43.378368	2.312623	94.285629	44.858517	29.632217	95.344635	44.1184425	15.97242	94.815132	-67.3255585	15.462732	88.695748
-29.495216	33.977306	90.932671	-11.600763	15.822774	91.468613	43.277977	2.340204	93.534348	44.799072	29.657104	94.807693	44.0385245	15.998654	94.1710205	-67.2400505	15.646894	88.7662055
-29.944178	35.217686	90.995003	-11.614508	15.942409	91.250786	43.150177	2.408877	92.921669	44.71439	29.677004	94.395874	43.9322835	16.0429405	93.6587715	-67.1612995	15.8418775	88.8428005
-30.227634	36.377102	91.099045	-11.649932	16.092831	91.137604	43.032944	2.495792	92.505013	44.641586	29.735167	94.147911	43.837265	16.1154795	93.326462	-67.137129	16.0701825	88.948746
-30.846781	38.086803	91.302635	-11.777906	16.270037	91.09774	42.886051	2.633173	92.201683	44.520092	29.875248	94.032738	43.7030715	16.2542105	93.1172105	-67.2588835	16.2858635	89.0782695
-31.25141	39.247681	91.518929	-11.902545	16.389797	91.131035	42.784855	2.721226	92.195251	44.396069	29.975399	94.086143	43.590462	16.3483125	93.140697	-67.395552	16.4312815	89.121373
-31.616926	40.339394	91.707268	-12.065276	16.487923	91.208961	42.701355	2.78006	92.247833	44.280552	30.068359	94.19886	43.4909535	16.4242095	93.2233465	-67.6215055	16.5516365	89.1945755
-31.892174	41.318504	91.840134	-12.247142	16.582872	91.274963	42.601723	2.821387	92.301735	44.170834	30.15494	94.31369	43.3862785	16.4881635	93.3077125	-67.8805625	16.6775805	89.2422135
-32.267418	42.304424	91.971817	-12.429491	16.623793	91.314651	42.483337	2.861451	92.354729	44.0439	30.211521	94.409843	43.2636185	16.536486	93.382286	-68.1226005	16.7111	89.247016
-32.575508	43.250168	92.099869	-12.572845	16.669886	91.365562	42.36919	2.91205	92.431702	43.90424	30.229101	94.52845	43.136715	16.5705755	93.480076	-68.282405	16.7691965	89.251048
-32.832535	44.117241	92.247826	-12.677257	16.698605	91.444794	42.250992	2.951005	92.534035	43.807938	30.235825	94.673058	43.029465	16.593415	93.6035465	-68.383979	16.803795	89.2860415
-33.19928	45.296082	92.528847	-12.816334	16.738369	91.590485	42.096451	2.983649	92.706154	43.698059	30.251471	94.910553	42.897255	16.61756	93.8083535	-68.529923	16.859178	89.3726165
-33.40493	46.013512	92.690346	-12.901635	16.733334	91.699402	42.012535	2.984025	92.808533	43.643169	30.25695	95.059265	42.827852	16.6204875	93.933899	-68.631122	16.8461805	89.464905
-33.660507	46.707325	92.883507	-12.973383	16.775087	91.787941	41.94706	2.972753	92.886841	43.582664	30.256758	95.166512	42.764862	16.6147555	94.0266765	-68.711628	16.9354185	89.5492055
-33.783615	47.373642	93.043121	-13.025337	16.810379	91.884651	41.888611	2.98561	92.937538	43.539543	30.257257	95.241577	42.714077	16.6214335	94.0895575	-68.764751	16.9993245	89.6797445
-33.958664	48.043396	93.125671	-13.055897	16.861307	91.953697	41.841793	3.030696	92.990288	43.496254	30.285954	95.292778	42.6690235	16.658325	94.141533	-68.7808175	17.064289	89.765861
-34.154449	48.613022	93.197807	-13.067992	16.942171	92.018745	41.798283	3.095476	93.054543	43.468468	30.355772	95.323608	42.6333755	16.725624	94.1890755	-68.7693595	17.158718	89.8484145
-34.321766	49.189381	93.251892	-13.093154	16.999624	92.070076	41.728241	3.227009	93.138	43.430832	30.429825	95.339828	42.5795365	16.828417	94.238914	-68.7658445	17.170831	89.901238
-34.033276	49.320736	93.199379	-13.139211	17.119741	92.146187	41.738106	3.298814	93.196404	43.367134	30.559879	95.342957	42.55262	16.9293465	94.2696805	-68.831042	17.3101355	90.0226935
-33.89991	49.228752	93.165169	-13.179435	17.190744	92.18792	41.721657	3.383005	93.262314	43.324215	30.672894	95.336182	42.522936	17.0279495	94.299248	-68.881806	17.3535385	90.076592
-33.662373	49.098763	93.15741	-13.219361	17.24481	92.238548	41.699978	3.481783	93.340973	43.260021	30.768772	95.368996	42.4799995	17.1252775	94.3549845	-68.9187215	17.3643425	90.1221115
-33.309879	48.913593	93.147507	-13.263896	17.285473	92.276741	41.65942	3.576764	93.421661	43.203049	30.875307	95.421387	42.4312345	17.2260355	94.421524	-68.9590265	17.3449105	90.131958
-33.066044	48.712425	93.12294	-13.34631	17.342459	92.325279	41.603077	3.662657	93.502441	43.152588	30.968792	95.465431	42.3778325	17.3157245	94.483936	-69.0704525	17.3691935	90.166622
-32.698605	48.526913	93.080963	-13.40678	17.387674	92.358109	41.534527	3.746441	93.596115	43.076591	31.058121	95.510574	42.305559	17.402281	94.5533445	-69.119119	17.373067	90.1628735
-32.421497	48.320663	93.026588	-13.50876	17.470856	92.400711	41.457764	3.826529	93.687637	42.989834	31.137253	95.547577	42.223799	17.481891	94.617607	-69.241319	17.459821	90.183815
-32.038246	47.989681	92.957985	-13.675139	17.566746	92.46714	41.32296	3.93471	93.861534	42.837917	31.245262	95.600578	42.0804385	17.589986	94.731056	-69.4307165	17.543506	90.203224
-31.767086	47.79702	92.896416	-13.799492	17.617126	92.520554	41.222553	4.001358	94.017311	42.720188	31.296682	95.662247	41.9713705	17.64902	94.839779	-69.5703545	17.585232	90.201329
-31.504812	47.63253	92.845055	-13.937489	17.633434	92.580505	41.125916	4.067705	94.213051	42.603729	31.342745	95.762482	41.8648225	17.705225	94.9877665	-69.7398005	17.561643	90.1732435
-31.095234	47.433941	92.761589	-14.085479	17.672176	92.650833	41.035278	4.12396	94.495872	42.461361	31.385984	95.910034	41.7483195	17.754972	95.202953	-69.9192775	17.58938	90.098713
-30.709663	47.223656	92.668823	-14.237534	17.683283	92.746155	40.948311	4.1754	94.824898	42.309551	31.401884	96.117378	41.628931	17.788642	95.471138	-70.103999	17.577924	90.021172
-30.343813	46.961769	92.62394	-14.388045	17.689512	92.858757	40.859909	4.2186	95.223198	42.161133	31.422388	96.375122	41.510521	17.820494	95.79916	-70.286611	17.55853	89.918354
-29.932674	46.719879	92.555771	-14.54307	17.665451	93.012558	40.770565	4.258065	95.696671	42.019505	31.451698	96.679153	41.395035	17.8548815	96.187912	-70.481175	17.4760205	89.837204
-29.466591	46.35001	92.617477	-14.796291	17.637201	93.290665	40.694954	4.284422	96.375877	41.82188	31.521269	97.200005	41.258417	17.9028455	96.787941	-70.850999	17.3715565	89.793389
-29.195023	46.113899	92.634506	-14.931316	17.622856	93.485626	40.695347	4.257802	96.772804	41.717381	31.583	97.518768	41.206364	17.920401	97.145786	-71.068996	17.325311	89.825466
-28.879946	45.999485	92.698997	-15.079336	17.61735	93.648842	40.650715	4.284179	97.124985	41.628395	31.641319	97.792824	41.139555	17.962749	97.4589045	-71.298227	17.271951	89.8387795
-28.543196	45.871468	92.750618	-15.196424	17.627831	93.793884	40.595856	4.299309	97.425751	41.525669	31.684708	98.030403	41.0607625	17.9920085	97.728077	-71.4536105	17.2636535	89.859691
-28.125891	45.770836	92.798004	-15.318108	17.635397	93.893394	40.505676	4.320452	97.630402	41.413609	31.707455	98.214287	40.9596425	18.0139535	97.9223445	-71.5958585	17.2568405	89.8644435
-27.879259	45.669239	92.899109	-15.43515	17.650587	93.953987	40.383415	4.336687	97.714233	41.302525	31.725893	98.319077	40.84297	18.03129	98.016655	-71.71327	17.269884	89.891319
-27.460676	45.552158	92.95649	-15.539958	17.668587	93.970604	40.237988	4.358982	97.70575	41.184425	31.734047	98.348343	40.7112065	18.0465145	98.0270465	-71.7911225	17.2906595	89.9141615
-26.977345	45.477398	93.033363	-15.730731	17.716679	93.930756	39.983715	4.413977	97.561935	40.985493	31.760645	98.28141	40.484604	18.087311	97.9216725	-71.946066	17.346047	89.9398395
-26.746208	45.425987	93.131844	-15.860748	17.761629	93.902	39.810814	4.474592	97.424393	40.845165	31.79664	98.21817	40.3279895	18.135616	97.8212815	-72.0494855	17.387642	89.9827185
-26.527203	45.377514	93.201164	-15.997869	17.842669	93.858864	39.638306	4.544344	97.280724	40.716629	31.852352	98.161354	40.1774675	18.198348	97.721039	-72.1732055	17.48699	89.996689
-26.326584	45.335342	93.258049	-16.121058	17.913033	93.833504	39.475052	4.618366	97.153648	40.592323	31.92083	98.116684	40.0336875	18.269598	97.635166	-72.2758035	17.556468	90.031842
-26.176613	45.319603	93.35392	-16.256023	18.014154	93.808731	39.323742	4.699314	97.040916	40.455029	31.994268	98.071663	39.8893855	18.346791	97.5562895	-72.4014315	17.681517	90.0611725
-26.006075	45.316948	93.414185	-16.399656	18.104658	93.80542	39.186947	4.784985	96.955048	40.334774	32.058029	98.055725	39.7608605	18.421507	97.5053865	-72.5601725	17.787809	90.1054535
-25.795603	45.293606	93.498802	-16.524427	18.179239	93.807693	39.05798	4.864484	96.877678	40.218864	32.144268	98.042633	39.638422	18.504376	97.4601555	-72.687276	17.854102	90.1552305
-25.453114	45.211021	93.600983	-16.690521	18.318712	93.809204	38.876465	4.992075	96.749893	40.036148	32.265064	97.991379	39.4563065	18.6285695	97.370636	-72.8373485	18.0088545	90.247772
-25.182476	45.114349	93.617752	-16.78944	18.374111	93.799934	38.771866	5.070199	96.657898	39.916374	32.335484	97.950653	39.34412	18.7028415	97.3042755	-72.923	18.0453805	90.2955925
-24.967659	44.991013	93.685814	-16.896343	18.436409	93.774078	38.654079	5.152744	96.56601	39.813267	32.407444	97.901115	39.233673	18.780094	97.2335625	-73.026359	18.092724	90.3145935
-24.705465	44.877018	93.678574	-17.001461	18.495714	93.745415	38.545185	5.225622	96.480713	39.696873	32.467937	97.834152	39.121029	18.8467795	97.1574325	-73.123951	18.1446485	90.3333975
-24.45574	44.76133	93.635338	-17.107582	18.515514	93.69474	38.454876	5.279086	96.396393	39.585968	32.510738	97.760109	39.020422	18.894912	97.078251	-73.235586	18.136116	90.311229
-24.311295	44.634777	93.622162	-17.21982	18.545219	93.652901	38.348518	5.328889	96.332481	39.488464	32.539158	97.662193	38.918491	18.9340235	96.997337	-73.358131	18.1564145	90.308465
-24.135061	44.492634	93.560867	-17.316133	18.577862	93.611221	38.253559	5.371565	96.280342	39.380474	32.566463	97.55442	38.8170165	18.969014	96.917381	-73.4492825	18.18671	90.305061
-23.965225	44.261349	93.485893	-17.447672	18.588356	93.565575	38.119709	5.411672	96.225777	39.223583	32.589104	97.414078	38.671646	19.000388	96.8199275	-73.56699	18.176324	90.3112225
-23.879637	44.080585	93.415123	-17.53433	18.550817	93.540733	38.052006	5.416831	96.201248	39.126575	32.596592	97.315826	38.5892905	19.0067115	96.758537	-73.6579505	18.0949225	90.322929
-23.760622	43.900089	93.329872	-17.591513	18.514637	93.515327	38.002621	5.412214	96.181984	39.033344	32.585442	97.241539	38.5179825	18.998828	96.7117615	-73.7010085	18.030446	90.3188925
-23.629885	43.692215	93.242241	-17.655458	18.449945	93.482796	37.970524	5.396785	96.168175	38.963352	32.558769	97.165321	38.466938	18.977777	96.666748	-73.777854	17.922113	90.298844
-23.471975	43.448235	93.160767	-17.68573	18.366129	93.456589	37.94236	5.369182	96.155182	38.918991	32.523632	97.083893	38.4306755	18.946407	96.6195375	-73.8021355	17.785851	90.2936405
-23.27401	43.132565	93.117561	-17.700533	18.281	93.438248	37.922363	5.331739	96.139488	38.883926	32.479874	97.008286	38.4031445	18.9058065	96.573887	-73.8042105	17.6561935	90.302609
-23.090862	42.804085	93.052834	-17.703278	18.189577	93.420341	37.911621	5.278866	96.111153	38.857998	32.425785	96.931526	38.3848095	18.8523255	96.5213395	-73.7913655	17.5268285	90.3193425
-22.736597	42.316917	92.95195	-17.699028	18.044853	93.389252	37.915901	5.190803	96.055069	38.854183	32.340206	96.792137	38.385042	18.7655045	96.423603	-73.783098	17.3242015	90.354901
-22.483786	41.928913	92.866554	-17.653086	17.944979	93.335251	37.936775	5.12617	96.020439	38.871067	32.265518	96.702263	38.403921	18.695844	96.361351	-73.710093	17.194114	90.309151
-22.232306	41.550766	92.766373	-17.632767	17.833189	93.309433	37.956829	5.052585	95.992264	38.892059	32.191422	96.61647	38.424444	18.6220035	96.304367	-73.689978	17.0443745	90.314499
-21.991392	41.200943	92.713425	-17.581013	17.728117	93.300453	37.976753	4.981731	95.959892	38.904129	32.121666	96.526321	38.440441	18.5516985	96.2431065	-73.602467	16.9045355	90.3577995
-21.769474	40.866955	92.678673	-17.557711	17.597147	93.309967	38.002197	4.893144	95.937889	38.905708	32.037041	96.446625	38.4539525	18.4650925	96.192257	-73.5693745	16.7292015	90.427677
-21.527845	40.568279	92.619385	-17.506378	17.474962	93.338341	38.038033	4.801514	95.910339	38.921257	31.943857	96.358795	38.479645	18.3726855	96.134567	-73.492401	16.5772385	90.542115
-21.412195	40.28223	92.664879	-17.467966	17.354713	93.371109	38.080997	4.705353	95.885262	38.936729	31.848679	96.274422	38.508863	18.277016	96.079842	-73.444795	16.43241	90.662376
-21.164478	39.910889	92.657867	-17.409763	17.141567	93.423599	38.141445	4.554525	95.863922	38.966797	31.698912	96.160599	38.554121	18.1267185	96.0122605	-73.373647	16.1564155	90.8349375
-21.060858	39.709171	92.658875	-17.371658	16.995745	93.446724	38.188438	4.455736	95.851219	38.989723	31.610003	96.098366	38.5890805	18.0328695	95.9747925	-73.3323965	15.9586205	90.9186555
-20.951895	39.539429	92.644928	-17.310896	16.855581	93.470161	38.224159	4.368282	95.84417	39.009548	31.526703	96.028358	38.6168535	17.9474925	95.936264	-73.2386455	15.7636695	91.004058
-20.819639	39.406143	92.588821	-17.284298	16.692778	93.481827	38.266842	4.266135	95.838509	39.035191	31.44257	95.951843	38.6510165	17.8543525	95.895176	-73.2196125	15.5312035	91.068478
-20.656143	39.178761	92.541351	-17.22574	16.54073	93.484863	38.309132	4.166858	95.855705	39.052479	31.345514	95.882011	38.6808055	17.756186	95.868858	-73.1322855	15.325274	91.100868
-20.490295	38.865223	92.507843	-17.204218	16.374254	93.494225	38.36338	4.051756	95.86599	39.057629	31.21784	95.831886	38.7105045	17.634798	95.848938	-73.1189405	15.11371	91.139512
-20.431557	38.52536	92.506378	-17.143534	16.192701	93.518051	38.415657	3.933248	95.886871	39.07399	31.0853	95.793503	38.7448235	17.509274	95.840187	-73.0318915	14.876128	91.195915
-20.350344	38.0448	92.515869	-17.0847	15.901539	93.561981	38.495369	3.716795	95.90403	39.119591	30.868742	95.784866	38.80748	17.2927685	95.844448	-72.97688	14.5103095	91.279514
-20.233519	37.755341	92.549408	-17.040874	15.712198	93.607071	38.543884	3.571269	95.916183	39.152054	30.708588	95.808548	38.847969	17.1399285	95.8623655	-72.929717	14.2844675	91.3517765
-20.078777	37.472218	92.627594	-17.021244	15.517628	93.666985	38.593964	3.409388	95.929565	39.194462	30.5522	95.856438	38.894213	16.980794	95.8930015	-72.936701	14.054462	91.4409685
-19.867857	37.186848	92.732605	-16.975294	15.324563	93.738266	38.635273	3.257486	95.931175	39.230225	30.403891	95.913506	38.932749	16.8306885	95.9223405	-72.883337	13.8184375	91.5541915
-19.650686	36.888729	92.857155	-16.944706	15.157435	93.795273	38.654701	3.097134	95.915047	39.281715	30.263165	95.95932	38.968208	16.6801495	95.9371835	-72.85762	13.6347205	91.6533625
-19.371328	36.615879	92.949501	-16.901321	14.974844	93.868317	38.673233	2.950984	95.890602	39.330208	30.107912	95.984985	39.0017205	16.529448	95.9377935	-72.8043625	13.42024	91.7988405
-19.096962	36.342472	93.043175	-16.88271	14.791965	93.935898	38.687412	2.809547	95.891724	39.35677	29.959482	95.975143	39.022091	16.3845145	95.9334335	-72.787511	13.1994155	91.9383625
-18.589964	35.938488	93.179443	-16.849636	14.515865	94.082237	38.760834	2.609899	95.963326	39.377411	29.744928	95.964043	39.0691225	16.1774135	95.9636845	-72.7683945	12.8543165	92.2007895
-18.214352	35.659172	93.192413	-16.82373	14.328468	94.170311	38.831436	2.470134	96.048729	39.38567	29.629179	95.950668	39.108553	16.0496565	95.9996985	-72.756013	12.6072795	92.3409235
-17.884604	35.377209	93.151474	-16.780266	14.136993	94.243202	38.916382	2.330154	96.153053	39.388031	29.522383	95.924881	39.1522065	15.9262685	96.038967	-72.7127385	12.3477175	92.447437
-17.544266	35.128178	93.117813	-16.732607	13.918967	94.315071	38.990685	2.187335	96.252792	39.390968	29.394335	95.865326	39.1908265	15.790835	96.059059	-72.6560405	12.047099	92.571083
-17.20834	34.903572	93.054932	-16.690416	13.70773	94.381592	39.05872	2.010907	96.33799	39.389275	29.219536	95.795128	39.2239975	15.6152215	96.066559	-72.6048295	11.8002385	92.696625
-16.887276	34.705688	93.006302	-16.635227	13.459335	94.42836	39.133663	1.794523	96.406075	39.391361	28.987759	95.750168	39.262512	15.391141	96.0781215	-72.532966	11.527529	92.7785985
-16.569218	34.500164	92.998634	-16.591452	13.174783	94.484573	39.179218	1.534144	96.464462	39.406559	28.705402	95.733498	39.2928885	15.119773	96.09898	-72.4757925	11.229793	92.870166
-16.010153	34.209614	93.052315	-16.541033	12.758658	94.571045	39.220737	1.063172	96.545204	39.466457	28.211031	95.865234	39.343597	14.6371015	96.205219	-72.425663	10.8802145	92.936871
-15.613138	33.940525	93.133507	-16.521273	12.437724	94.61908	39.240971	0.711995	96.596901	39.530499	27.901688	96.02639	39.385735	14.3068415	96.3116455	-72.428281	10.5686065	92.9265145
-15.12968	33.748859	93.260353	-16.493174	12.166787	94.670525	39.234436	0.374219	96.643723	39.612312	27.611519	96.224663	39.423374	13.992869	96.434193	-72.409722	10.340705	92.906857
-14.617318	33.607994	93.437706	-16.491007	11.937876	94.732597	39.220829	0.079121	96.689102	39.684998	27.360233	96.502968	39.4529135	13.719677	96.596035	-72.4349275	10.156075	92.869159
-14.070985	33.458092	93.654373	-16.471889	11.752111	94.808868	39.196812	-0.171156	96.777962	39.769825	27.158134	96.816597	39.4833185	13.493489	96.7972795	-72.4270965	10.010733	92.8204565
-13.479747	33.391808	93.899307	-16.513296	11.617692	94.897766	39.183609	-0.364889	96.877121	39.853813	27.024094	97.12545	39.518711	13.3296025	97.0012855	-72.545303	9.9057815	92.7942465
-12.95704	33.360619	94.161728	-16.528875	11.544028	94.979446	39.16819	-0.492533	96.964088	39.907055	26.948223	97.419876	39.5376225	13.227845	97.191982	-72.5953725	9.860211	92.76691
-12.164829	33.328854	94.540352	-16.581144	11.508054	95.111748	39.17831	-0.550171	97.116592	39.952976	26.910357	97.830933	39.565643	13.180093	97.4737625	-72.727931	9.836015	92.7497335
-11.691032	33.359482	94.760788	-16.618782	11.530181	95.19133	39.197147	-0.538572	97.18045	39.941658	26.938667	98.055977	39.5694025	13.2000475	97.6182135	-72.8069665	9.8603145	92.7644465
-11.211124	33.320808	94.93412	-16.624454	11.555566	95.259216	39.208382	-0.489801	97.247704	39.919552	26.989973	98.232666	39.563967	13.250086	97.740185	-72.812875	9.861046	92.778247
-10.645316	33.234169	95.096603	-16.65711	11.571363	95.330124	39.225285	-0.418943	97.303337	39.896206	27.050459	98.405441	39.5607455	13.315758	97.854389	-72.8749655	9.826968	92.805859
-10.136069	33.186676	95.232101	-16.679319	11.592462	95.36676	39.198112	-0.366976	97.381805	39.871944	27.093399	98.547836	39.535028	13.3632115	97.9648205	-72.893666	9.8217125	92.7686995
-9.486438	33.047527	95.341591	-16.700968	11.596241	95.387367	39.24157	-0.365818	97.388367	39.853554	27.104319	98.668709	39.547562	13.3692505	98.028538	-72.949498	9.8232315	92.746196
-8.9273	32.924767	95.422211	-16.73675	11.585934	95.399895	39.229687	-0.373672	97.415405	39.820488	27.091095	98.774605	39.5250875	13.3587115	98.095005	-72.9985875	9.8131565	92.704785
-8.124769	32.709869	95.582382	-16.789539	11.514846	95.425209	39.188648	-0.411041	97.451454	39.778622	27.027592	98.929474	39.483635	13.3082755	98.190464	-73.062713	9.7214165	92.659954
-7.610095	32.553665	95.65197	-16.823631	11.470224	95.45755	39.148064	-0.444915	97.499588	39.750156	26.976696	99.018082	39.44911	13.2658905	98.258835	-73.096372	9.6745575	92.656265
-7.11872	32.297367	95.72245	-16.866228	11.411556	95.497093	39.117214	-0.471088	97.587105	39.708828	26.943636	99.156212	39.413021	13.236274	98.3716585	-73.145477	9.586838	92.6225275
-6.574207	32.007442	95.824654	-16.916754	11.346283	95.55571	39.10323	-0.51153	97.683289	39.670933	26.929968	99.30909	39.3870815	13.209219	98.4961895	-73.2205895	9.483347	92.6152305
-6.051173	31.710602	95.913437	-16.970211	11.294772	95.609184	39.084908	-0.540771	97.768578	39.62989	26.926697	99.463173	39.357399	13.192963	98.6158755	-73.297821	9.396581	92.6024925
-5.430543	31.330114	95.962936	-17.014275	11.258914	95.650551	39.061844	-0.569521	97.843513	39.598969	26.908052	99.58522	39.3304065	13.1692655	98.7143665	-73.3589565	9.3485625	92.5867355
-4.932462	31.022036	96.064919	-17.061272	11.23524	95.686028	39.026176	-0.580826	97.910248	39.56546	26.886856	99.711296	39.295818	13.153015	98.810772	-73.418362	9.317465	92.561284
-4.128738	30.461906	96.173851	-17.123417	11.238318	95.733635	38.97842	-0.593789	97.987885	39.518551	26.870745	99.863838	39.2484855	13.138478	98.9258615	-73.4953195	9.338158	92.5414085
-3.661387	30.059395	96.216896	-17.174383	11.253919	95.755318	38.950684	-0.589633	98.037331	39.499577	26.878151	99.948677	39.2251305	13.144259	98.993004	-73.5738965	9.363579	92.517632
-3.173826	29.578701	96.243767	-17.207283	11.29342	95.765541	38.923988	-0.578652	98.076118	39.482777	26.890993	100.033928	39.2033825	13.1561705	99.055023	-73.6179485	9.4306695	92.476059
-2.664245	29.054848	96.266228	-17.250872	11.336987	95.782478	38.900574	-0.568188	98.10743	39.46579	26.904074	100.086388	39.183182	13.167943	99.096909	-73.684926	9.506031	92.468047
-2.133026	28.495359	96.279922	-17.281364	11.389076	95.809959	38.88131	-0.554613	98.132988	39.446293	26.913761	100.138977	39.1638015	13.179574	99.1359825	-73.7265295	9.598578	92.4839355
-1.663001	27.974468	96.342155	-17.310127	11.416782	95.848396	38.871029	-0.545405	98.173096	39.436836	26.918243	100.167679	39.1539325	13.186419	99.1703875	-73.7741865	9.647145	92.5264045
-1.185651	27.373156	96.329353	-17.337519	11.480321	95.884964	38.832565	-0.529289	98.234238	39.432762	26.919062	100.176918	39.1326635	13.1948865	99.205578	-73.8077015	9.7657555	92.56435
-0.512209	26.420521	96.319298	-17.36965	11.532407	95.931099	38.855579	-0.522636	98.245667	39.404827	26.922733	100.184418	39.130203	13.2000485	99.2150425	-73.869503	9.8647655	92.6471555
-0.069325	25.747108	96.270546	-17.380825	11.544023	95.973892	38.854935	-0.507885	98.289665	39.39119	26.9326	100.166115	39.1230625	13.2123575	99.22789	-73.8847125	9.8756885	92.719894
0.41469	25.010828	96.222931	-17.390301	11.589028	95.979721	38.822182	-0.460772	98.383385	39.371174	26.958067	100.117172	39.096678	13.2486475	99.2502785	-73.87728	9.9294085	92.7091635
0.866206	24.275572	96.155319	-17.396145	11.611544	95.977661	38.834503	-0.422579	98.436501	39.333279	26.988146	100.036263	39.083891	13.2827835	99.236382	-73.876181	9.9403045	92.71894
1.297946	23.578529	96.055656	-17.393383	11.646183	95.952477	38.888309	-0.37959	98.451927	39.291374	27.027411	99.899574	39.0898415	13.3239105	99.1757505	-73.8766075	9.9684555	92.7292035
1.729032	22.791578	95.91288	-17.393694	11.680949	95.912605	38.903767	-0.315995	98.469368	39.219604	27.072641	99.729546	39.0616855	13.378323	99.099457	-73.8490735	9.983575	92.725753
2.167117	21.982107	95.753929	-17.40349	11.733194	95.86676	38.889824	-0.225059	98.500259	39.14782	27.123495	99.531807	39.018822	13.449218	99.016033	-73.825802	10.01717	92.717487
2.81704	20.823359	95.57209	-17.411039	11.822984	95.793381	38.9561	-0.127781	98.454269	39.051807	27.214363	99.221443	39.0039535	13.543291	98.837856	-73.8260315	10.102677	92.748906
3.23563	20.026796	95.432243	-17.401152	11.888631	95.753822	38.958328	-0.04339	98.440804	39.000828	27.271288	99.034813	38.979578	13.613949	98.7378085	-73.781882	10.163313	92.7698355
3.670178	19.206961	95.321571	-17.403055	11.990314	95.694443	38.964088	0.03574	98.418106	38.952343	27.333832	98.858345	38.9582155	13.684786	98.6382255	-73.7643255	10.295842	92.7506605
4.100442	18.372707	95.209061	-17.43063	12.088938	95.640564	38.953548	0.102451	98.408417	38.909943	27.371614	98.712334	38.9317455	13.7370325	98.5603755	-73.7930055	10.4408435	92.7207525
4.539787	17.57793	95.151337	-17.436459	12.198005	95.622643	38.88171	0.189259	98.437592	38.855778	27.399986	98.626122	38.868744	13.7946225	98.531857	-73.741662	10.6013875	92.713429
4.971503	16.829199	95.177841	-17.469265	12.308474	95.641151	38.837231	0.255615	98.448448	38.835144	27.440908	98.584846	38.8361875	13.8482615	98.516647	-73.7747175	10.7686865	92.765655
5.382215	16.07589	95.182922	-17.494419	12.453949	95.667198	38.841675	0.314112	98.44944	38.830711	27.501846	98.599846	38.836193	13.907979	98.524643	-73.825031	10.999919	92.809753
6.076785	14.906399	95.220871	-17.513985	12.738877	95.686028	38.814262	0.455426	98.542557	38.830364	27.628534	98.702988	38.822313	14.04198	98.6227725	-73.850283	11.435774	92.7492835
6.556342	14.190279	95.291153	-17.515118	12.925514	95.717743	38.805824	0.579582	98.628716	38.851223	27.749411	98.792542	38.8285235	14.1644965	98.710629	-73.8587595	11.6865315	92.724857
7.002824	13.489145	95.395142	-17.508125	13.145721	95.774399	38.802647	0.731309	98.731873	38.879318	27.89324	98.886581	38.8409825	14.3122745	98.809227	-73.8572325	11.9791675	92.739571
7.462101	12.826117	95.448906	-17.48366	13.365407	95.836967	38.811378	0.907437	98.823547	38.883305	28.043032	98.980751	38.8473415	14.4752345	98.902149	-73.8146615	12.2555795	92.771785
7.936463	12.17995	95.53054	-17.451344	13.596876	95.917801	38.815498	1.096755	98.937897	38.892708	28.202612	99.049736	38.854103	14.6496835	98.9938165	-73.756791	12.5440685	92.8417855
8.397709	11.528557	95.600334	-17.423058	13.838358	96.003777	38.805084	1.317994	99.103065	38.916435	28.372713	99.087349	38.8607595	14.8453535	99.095207	-73.7068755	12.8313625	92.912347
8.857977	10.932362	95.717461	-17.369675	14.083454	96.076263	38.843723	1.525037	99.243408	38.926476	28.537045	99.128738	38.8850995	15.031041	99.186073	-73.6244495	13.135867	92.966453
9.538284	10.024681	95.822388	-17.302862	14.381437	96.161911	38.903992	1.816002	99.477966	38.95723	28.789005	99.180099	38.930611	15.3025035	99.3290325	-73.536335	13.4603705	92.9947895
10.034949	9.424287	95.89325	-17.247595	14.564837	96.197052	38.962013	1.987657	99.626389	38.993801	28.935066	99.218681	38.977907	15.4613615	99.422535	-73.473097	13.6683125	92.971569
10.543201	8.799813	95.999123	-17.184595	14.72581	96.244934	39.028282	2.141396	99.767914	39.037861	29.066414	99.263412	39.0330715	15.603905	99.515663	-73.4022615	13.847715	92.974205
11.035912	8.259716	96.093941	-17.108444	14.867398	96.276459	39.092739	2.256675	99.89782	39.102734	29.178497	99.307533	39.0977365	15.717586	99.6026765	-73.3146245	14.01721	92.9502415
11.525956	7.753123	96.203003	-17.053658	14.964649	96.301239	39.146744	2.350007	100.010063	39.186924	29.257971	99.358459	39.166834	15.803989	99.684261	-73.27415	14.125309	92.918217
12.011874	7.247672	96.2472	-16.96575	15.073758	96.303329	39.243031	2.397473	100.053421	39.280098	29.311811	99.416748	39.2615645	15.854642	99.7350845	-73.1930645	14.292874	92.8715735
12.547318	6.771721	96.296242	-16.872667	15.176986	96.286743	39.25325	2.461191	100.128708	39.397015	29.337173	99.446266	39.3251325	15.899182	99.787487	-73.0704665	14.45479	92.785999
13.324389	6.092942	96.273354	-16.720448	15.318322	96.217537	39.335217	2.511912	100.160637	39.574604	29.390604	99.502853	39.4549105	15.951258	99.831745	-72.8958065	14.685386	92.603329
13.859886	5.620658	96.244453	-16.64134	15.412751	96.147018	39.383282	2.547212	100.168289	39.684952	29.425461	99.566025	39.534117	15.9863365	99.867157	-72.816797	14.8391655	92.426879
14.326227	5.303952	96.247086	-16.57793	15.487584	96.077538	39.433891	2.595557	100.179222	39.794067	29.485945	99.659805	39.613979	16.040751	99.9195135	-72.769839	14.934417	92.2355625
14.771229	4.960342	96.263733	-16.488508	15.574545	96.002434	39.481384	2.650619	100.19339	39.893253	29.551655	99.761559	39.6873185	16.101137	99.9774745	-72.6643345	15.047953	92.0273935
15.261333	4.610037	96.244446	-16.418903	15.66046	95.938896	39.538574	2.720808	100.205544	39.976273	29.617388	99.847618	39.7574235	16.169098	100.026581	-72.5952295	15.151822	91.851211
15.72033	4.367491	96.208076	-16.346992	15.758397	95.843338	39.597893	2.796177	100.2267	40.068676	29.698345	99.916397	39.8332845	16.247261	100.0715485	-72.5272685	15.269533	91.6151275
16.243372	4.148372	96.210365	-16.27199	15.851895	95.77652	39.653389	2.892839	100.24086	40.134151	29.796154	99.967339	39.89377	16.3444965	100.1040995	-72.43775	15.3592935	91.4489405
16.943033	3.865265	96.214035	-16.172544	16.018503	95.670052	39.743645	3.046041	100.279411	40.238327	29.945036	100.037369	39.990986	16.4955385	100.15839	-72.336074	15.5414675	91.181714
17.493019	3.59212	96.191574	-16.107334	16.127563	95.606239	39.812782	3.145258	100.297333	40.32243	30.053028	100.093964	40.067606	16.599143	100.1956485	-72.282274	15.655983	91.0168295
17.942087	3.44035	96.17244	-16.026323	16.195404	95.537285	39.880627	3.22711	100.295258	40.417313	30.14707	100.137314	40.14897	16.68709	100.216286	-72.201616	15.703718	90.858284
18.330456	3.354394	96.198036	-15.946271	16.275326	95.476151	39.960442	3.314627	100.279526	40.507065	30.234131	100.165329	40.2337535	16.774379	100.2224275	-72.1262955	15.776273	90.7298745
18.722017	3.249611	96.184883	-15.83888	16.334829	95.411232	40.043114	3.381239	100.262474	40.59129	30.30419	100.176109	40.317202	16.8427145	100.2192915	-71.994962	15.8269435	90.6031725
19.084513	3.145139	96.176804	-15.753476	16.391685	95.368484	40.13501	3.453786	100.242599	40.697079	30.36694	100.166557	40.4160445	16.910363	100.204578	-71.9229965	15.873007	90.53239
19.459524	3.0721	96.097778	-15.642731	16.430687	95.31675	40.236465	3.52423	100.231728	40.80843	30.444479	100.156548	40.5224475	16.9843545	100.194138	-71.8079095	15.8770195	90.439362
19.940987	3.077661	96.098267	-15.458746	16.474911	95.295799	40.407967	3.622827	100.227722	40.944214	30.536827	100.148407	40.6760905	17.079827	100.1880645	-71.5935825	15.869995	90.4035335
20.229939	3.149939	96.138954	-15.356715	16.501516	95.299797	40.538296	3.683306	100.258698	41.054298	30.605543	100.145126	40.796297	17.1444245	100.201912	-71.509727	15.8586075	90.397682
20.544634	3.210211	96.170647	-15.236674	16.516422	95.292221	40.675087	3.728164	100.281433	41.171913	30.669748	100.133911	40.9235	17.198956	100.207672	-71.396848	15.833888	90.37677
20.827991	3.284311	96.173492	-15.114446	16.507017	95.257164	40.804108	3.784004	100.304047	41.282101	30.726624	100.120804	41.0431045	17.255314	100.2124255	-71.2719965	15.75872	90.3019025
21.11598	3.395822	96.210594	-15.011932	16.51173	95.216537	40.924564	3.830681	100.317017	41.388687	30.787029	100.103294	41.1566255	17.308855	100.2101555	-71.1804895	15.714605	90.2229185
21.415417	3.508748	96.197945	-14.911173	16.518169	95.164955	41.028042	3.867574	100.32357	41.485401	30.829256	100.083092	41.2567215	17.348415	100.203331	-71.0790675	15.687923	90.126579
21.677013	3.647039	96.190407	-14.8222	16.528372	95.103088	41.122837	3.898225	100.321899	41.571659	30.864891	100.048576	41.347248	17.381558	100.1852375	-70.991648	15.675186	90.0209385
22.029497	3.907734	96.150192	-14.692293	16.543846	95.041847	41.267117	3.927171	100.305008	41.700211	30.907885	100.031876	41.483664	17.417528	100.168442	-70.86825	15.670164	89.915252
22.275892	4.093794	96.152122	-14.609811	16.54179	95.014336	41.346485	3.935009	100.284836	41.791817	30.932171	100.037857	41.569151	17.43359	100.1613465	-70.788773	15.64999	89.8673255
22.481173	4.327389	96.146553	-14.538567	16.574297	95.002159	41.420433	3.944575	100.258293	41.888386	30.960983	100.055222	41.6544095	17.452779	100.1567575	-70.7315435	15.695815	89.8475605
22.658747	4.537476	96.128708	-14.467597	16.607243	95.00573	41.484024	3.973781	100.236877	41.968369	30.985308	100.085808	41.7261965	17.4795445	100.1613425	-70.6613905	15.7349415	89.8501175
22.767662	4.740639	96.120743	-14.413383	16.655104	95.009392	41.538307	4.005983	100.220284	42.045158	31.023609	100.141373	41.7917325	17.514796	100.1808285	-70.6184985	15.795412	89.8379555
22.86273	4.937964	96.084534	-14.360484	16.708324	95.013626	41.583668	4.042238	100.195396	42.121559	31.079203	100.185646	41.8526135	17.5607205	100.190521	-70.5735815	15.8559275	89.836731
22.922386	5.11819	96.038055	-14.309223	16.779022	94.996643	41.62962	4.094693	100.138321	42.189964	31.130606	100.218597	41.909792	17.6126495	100.178459	-70.528238	15.9453945	89.814827
22.93487	5.265918	95.938972	-14.222646	16.868464	94.961708	41.708954	4.191536	100.033936	42.285564	31.235743	100.273178	41.997259	17.7136395	100.153557	-70.442551	16.0232885	89.769859
22.896376	5.343057	95.879753	-14.164026	16.959099	94.935677	41.758247	4.260972	99.981247	42.35511	31.305521	100.299644	42.0566785	17.7832465	100.1404455	-70.3847305	16.1349515	89.7309085
22.849993	5.34903	95.816193	-14.100285	17.036406	94.914749	41.818665	4.327023	99.938759	42.437271	31.373697	100.328827	42.127968	17.85036	100.133793	-70.328538	16.222452	89.695705
22.74873	5.323553	95.781281	-14.038734	17.120794	94.914429	41.874416	4.372283	99.902359	42.501698	31.421762	100.371765	42.188057	17.8970225	100.137062	-70.265525	16.3445655	89.691796
22.634565	5.270934	95.735374	-13.975678	17.189072	94.919601	41.918888	4.39837	99.873329	42.575611	31.459299	100.409637	42.2472495	17.9288345	100.141483	-70.1986055	16.4493095	89.697719
22.494474	5.19089	95.696182	-13.935841	17.226604	94.936005	41.969463	4.409311	99.842094	42.654591	31.462919	100.447701	42.312027	17.936115	100.1448975	-70.183709	16.517093	89.7271125
22.339535	5.077604	95.666382	-13.864641	17.286484	94.942657	42.024265	4.411674	99.812836	42.737175	31.459621	100.465355	42.38072	17.9356475	100.1390955	-70.110002	16.6373205	89.7462185
22.113077	4.860927	95.644669	-13.776703	17.334881	94.945335	42.10849	4.420201	99.795593	42.840694	31.46134	100.472137	42.474592	17.9407705	100.133865	-70.027998	16.7289915	89.756805
21.956999	4.678211	95.662888	-13.710565	17.337605	94.960388	42.163719	4.423203	99.816574	42.909576	31.457373	100.461388	42.5366475	17.940288	100.138981	-69.9577775	16.734922	89.781795
21.768003	4.50117	95.702965	-13.637267	17.347395	94.974915	42.234383	4.419044	99.856361	42.972858	31.458817	100.429901	42.6036205	17.9389305	100.143131	-69.8781545	16.7558595	89.806699
21.650549	4.224308	95.680573	-13.59473	17.347939	94.978348	42.31459	4.4339	99.901421	43.029259	31.46455	100.362541	42.6719245	17.949225	100.131981	-69.8613845	16.746653	89.824715
21.481844	4.004057	95.679115	-13.549195	17.334467	94.977531	42.408501	4.454126	99.938026	43.062298	31.4786	100.251617	42.7353995	17.966363	100.0948215	-69.8337895	16.702571	89.8602405
21.325317	3.782342	95.710007	-13.497303	17.299725	94.96418	42.498203	4.48133	99.943787	43.063576	31.492271	100.116577	42.7808895	17.9868005	100.030182	-69.7754955	16.6126495	89.898178
21.163952	3.54691	95.696533	-13.450016	17.261158	94.938148	42.572445	4.509877	99.942917	43.045612	31.50667	99.959991	42.8090285	18.0082735	99.951454	-69.7090605	16.5140425	89.924842
20.919647	3.108747	95.669716	-13.393167	17.189182	94.888962	42.679642	4.551399	99.933937	43.014423	31.523514	99.750526	42.8470325	18.0374565	99.8422315	-69.6333665	16.3409075	89.9356925
20.714924	2.800898	95.650101	-13.375856	17.141283	94.87793	42.729397	4.563877	99.947525	42.99474	31.527571	99.688148	42.8620685	18.045724	99.8178365	-69.6137805	16.236842	89.9380235
20.49383	2.461949	95.661797	-13.366909	17.108622	94.878479	42.762512	4.556161	99.982582	42.984257	31.523743	99.667023	42.8733845	18.039952	99.8248025	-69.6072025	16.177292	89.9321555
20.274559	2.131772	95.674927	-13.355827	17.076771	94.891968	42.776066	4.531217	100.026093	42.974968	31.5077	99.70533	42.875517	18.0194585	99.8657115	-69.587171	16.1340835	89.9182245
20.03521	1.759318	95.718887	-13.360073	17.061653	94.914284	42.76141	4.490961	100.079369	42.981995	31.480038	99.760475	42.8717025	17.9854995	99.919922	-69.5918485	16.1378065	89.908646
19.777241	1.408018	95.746605	-13.370866	17.05287	94.935814	42.745991	4.456969	100.121948	43.008102	31.453434	99.835487	42.8770465	17.9552015	99.9787175	-69.6187785	16.1505385	89.8929105
19.525633	1.046114	95.739738	-13.384867	17.033508	94.937424	42.744255	4.440105	100.140671	43.032589	31.442032	99.893127	42.888422	17.9410685	100.016899	-69.658156	16.1259475	89.857949
19.142693	0.540327	95.688194	-13.379279	17.043703	94.916077	42.762764	4.472899	100.157318	43.047962	31.485268	99.932632	42.905363	17.9790835	100.044975	-69.663921	16.1083225	89.787179
18.926142	0.22945	95.67025	-13.367269	17.067095	94.900238	42.782749	4.533218	100.170578	43.04723	31.544638	99.932205	42.9149895	18.038928	100.0513915	-69.6495275	16.095262	89.7490845
18.688713	-0.095562	95.680824	-13.358561	17.095434	94.8862	42.821617	4.631529	100.201126	43.04348	31.628687	99.915588	42.9325485	18.130108	100.058357	-69.6496705	16.06076	89.714043
18.447924	-0.422375	95.703926	-13.353345	17.132788	94.875648	42.872227	4.746518	100.239418	43.035362	31.742981	99.885406	42.9537945	18.2447495	100.062412	-69.6604845	16.0208265	89.688884
18.188295	-0.807099	95.69278	-13.332343	17.171618	94.853447	42.936344	4.87595	100.281776	43.022762	31.863998	99.856163	42.979553	18.369974	100.0689695	-69.644239	15.973262	89.6379245
17.911461	-1.152464	95.731758	-13.314944	17.192968	94.825798	43.041664	4.977743	100.295273	43.027153	31.979965	99.814209	43.0344085	18.478854	100.054741	-69.6642965	15.907082	89.596855
17.61932	-1.470634	95.762482	-13.287294	17.184963	94.77523	43.070705	5.097971	100.375473	43.020203	32.076618	99.764725	43.045454	18.5872945	100.070099	-69.620042	15.7826315	89.480361
17.23341	-2.044643	95.746536	-13.227601	17.148701	94.675629	43.188313	5.220847	100.417542	43.019928	32.187332	99.677261	43.1041205	18.7040895	100.0474015	-69.5593225	15.5933125	89.3038565
16.980913	-2.419725	95.744255	-13.176897	17.082279	94.617615	43.258263	5.27158	100.436249	43.03915	32.232426	99.602509	43.1487065	18.752003	100.019379	-69.5025005	15.412555	89.215851
16.738941	-2.748469	95.760193	-13.107519	17.00445	94.558662	43.329029	5.287204	100.463249	43.064777	32.23428	99.53614	43.196903	18.760742	99.9996945	-69.411941	15.248158	89.1176295
16.480967	-3.090644	95.772552	-13.064247	16.893261	94.500381	43.398857	5.269016	100.481628	43.087902	32.216652	99.487076	43.2433795	18.742834	99.984352	-69.3718735	15.043688	89.01641
16.193348	-3.387046	95.766464	-13.005577	16.773998	94.465622	43.451088	5.223974	100.496422	43.118057	32.173996	99.433273	43.2845725	18.698985	99.9648475	-69.2957265	14.849011	88.9663965
15.859773	-3.741219	95.772102	-12.974064	16.633715	94.437119	43.481407	5.158798	100.505745	43.128319	32.104958	99.388832	43.304863	18.631878	99.9472885	-69.252991	14.635552	88.9269495
15.480073	-4.11594	95.775612	-12.962584	16.487705	94.413567	43.509094	5.067099	100.508942	43.136864	32.015507	99.354568	43.322979	18.541303	99.931755	-69.248147	14.434107	88.895379
14.880907	-4.65536	95.753448	-12.942158	16.252718	94.373116	43.572659	4.897921	100.477554	43.143318	31.875648	99.313828	43.3579885	18.3867845	99.895691	-69.2423045	14.1186515	88.850541
14.466904	-4.98941	95.725319	-12.948978	16.090572	94.340965	43.530693	4.800271	100.479485	43.142284	31.771433	99.284805	43.3364885	18.285852	99.882145	-69.2344445	13.895292	88.799785
14.028833	-5.294949	95.680832	-12.948534	15.954548	94.301445	43.516804	4.700152	100.46328	43.13118	31.672155	99.274742	43.323992	18.1861535	99.869011	-69.22106	13.7229425	88.733879
13.604672	-5.598565	95.592079	-12.984438	15.838559	94.260696	43.49366	4.585906	100.426361	43.109943	31.577623	99.263336	43.3018015	18.0817645	99.8448485	-69.2706775	13.5953535	88.6765435
13.198775	-5.87843	95.531609	-13.000253	15.701769	94.21846	43.470608	4.47485	100.380646	43.091053	31.47999	99.257195	43.2808305	17.97742	99.8189205	-69.2813365	13.426118	88.6179995
12.748559	-6.175428	95.459511	-13.023663	15.579011	94.186264	43.434494	4.365201	100.337128	43.077053	31.371996	99.23983	43.2557735	17.8685985	99.788479	-69.3030995	13.2894235	88.584049
12.268075	-6.350914	95.371109	-13.063776	15.468274	94.167778	43.386169	4.269238	100.2836	43.058266	31.278744	99.22863	43.2222175	17.773991	99.756115	-69.3497695	13.162557	88.579441
11.484029	-6.752867	95.23275	-13.085439	15.35719	94.15638	43.368061	4.125141	100.167252	43.033676	31.142405	99.204384	43.2008685	17.633773	99.685818	-69.3717465	13.080607	88.626942
10.90411	-7.018488	95.174919	-13.118847	15.299581	94.143852	43.29528	4.062692	100.166344	43.021427	31.070274	99.184212	43.1583535	17.566483	99.675278	-69.3960475	13.032679	88.612426
10.328661	-7.275642	95.158516	-13.132201	15.244259	94.135696	43.2612	3.981611	100.142395	43.001553	30.986723	99.161835	43.1313765	17.484167	99.652115	-69.3957785	13.004351	88.619277
9.721145	-7.490166	95.097328	-13.149673	15.196705	94.125328	43.233337	3.906383	100.11599	42.971523	30.90671	99.152153	43.10243	17.4065465	99.6340715	-69.401776	12.9868635	88.6165845
9.132411	-7.723605	95.030724	-13.172812	15.140112	94.116486	43.209831	3.816894	100.096191	42.945263	30.815441	99.137619	43.077547	17.3161675	99.616905	-69.423171	12.9640565	88.616067
8.553547	-7.951072	94.98159	-13.196368	15.090391	94.09977	43.173027	3.704831	100.070442	42.930885	30.71315	99.129539	43.051956	17.2089905	99.5999905	-69.444692	12.9717915	88.5995495
7.906082	-8.116646	94.909332	-13.223825	15.009514	94.087151	43.128124	3.59759	100.034073	42.915333	30.602901	99.122978	43.0217285	17.1002455	99.5785255	-69.4693785	12.9187825	88.5957765
6.922456	-8.530763	94.760254	-13.266589	14.910369	94.036171	43.053028	3.437453	99.961143	42.88166	30.447315	99.092636	42.967344	16.942384	99.5268895	-69.500522	12.878354	88.5454525
6.191848	-8.77623	94.672279	-13.289054	14.833323	93.997345	42.997047	3.345988	99.896172	42.851181	30.358072	99.043617	42.924114	16.85203	99.4698945	-69.502222	12.814616	88.5247955
5.464932	-9.00749	94.610893	-13.331443	14.779179	93.957115	42.99036	3.262081	99.795738	42.808403	30.2847	98.977867	42.8993815	16.7733905	99.3868025	-69.5622675	12.7849675	88.5274275
4.745765	-9.218334	94.514305	-13.371075	14.733894	93.933372	42.894283	3.223776	99.761147	42.756794	30.213182	98.920364	42.8255385	16.718479	99.3407555	-69.5676885	12.749309	88.5259885
4.007005	-9.422102	94.452698	-13.406952	14.701456	93.92527	42.846565	3.171776	99.697136	42.716309	30.160976	98.857559	42.781437	16.666376	99.2773475	-69.595341	12.736536	88.5731925
3.250649	-9.642567	94.374893	-13.447994	14.662848	93.911865	42.810242	3.125473	99.610313	42.68132	30.114927	98.769913	42.745781	16.6202	99.190113	-69.641769	12.705496	88.633617
2.471029	-9.88034	94.261894	-13.479775	14.633099	93.872238	42.768551	3.068688	99.497757	42.645863	30.057863	98.658279	42.707207	16.5632755	99.078018	-69.666757	12.7029225	88.666458
1.223481	-10.211394	94.090813	-13.498629	14.601594	93.742241	42.717949	2.953769	99.263054	42.626549	29.949368	98.413811	42.672249	16.4515685	98.8384325	-69.669507	12.7516195	88.6460495
0.389827	-10.413271	93.906128	-13.503498	14.587595	93.643883	42.683075	2.861967	99.035034	42.614868	29.863007	98.1931	42.6489715	16.362487	98.614067	-69.6559675	12.812703	88.673699
-0.395705	-10.658159	93.7118	-13.505602	14.564891	93.538246	42.675697	2.748678	98.749825	42.599461	29.762962	97.961372	42.637579	16.25582	98.3555985	-69.648783	12.873962	88.7208935
-1.207177	-10.900417	93.547836	-13.503748	14.552739	93.429855	42.576092	2.671041	98.544731	42.578144	29.645226	97.743645	42.577118	16.1581335	98.144188	-69.584614	12.9473445	88.715522
-2.075721	-11.146288	93.388481	-13.533383	14.524497	93.355209	42.562683	2.558521	98.295708	42.560192	29.537567	97.545105	42.5614375	16.048044	97.9204065	-69.6282035	13.00095	88.7900115
-2.97037	-11.423051	93.268555	-13.557445	14.494711	93.28759	42.456985	2.477498	98.160141	42.529163	29.440298	97.396584	42.493074	15.958898	97.7783625	-69.607964	13.030524	88.7968175
-3.859396	-11.64037	93.21228	-13.595688	14.452107	93.222191	42.429016	2.373006	98.025284	42.491642	29.354843	97.276512	42.460329	15.8639245	97.650898	-69.651705	13.0402895	88.793484
-5.124423	-12.034561	93.140488	-13.661983	14.409271	93.161057	42.330093	2.258316	97.945854	42.396511	29.24865	97.136078	42.363302	15.753483	97.540966	-69.687268	13.065059	88.781148
-5.985483	-12.289573	93.089447	-13.740786	14.340718	93.101227	42.260757	2.204347	97.919449	42.322235	29.208235	97.052284	42.291496	15.706291	97.4858665	-69.773068	12.975145	88.7165875
-6.87986	-12.577188	93.069176	-13.83877	14.320644	93.053841	42.139065	2.180549	97.920158	42.235355	29.171165	96.95652	42.18721	15.675857	97.438339	-69.86475	12.965431	88.669343
-7.790413	-12.84984	93.068451	-13.932935	14.278607	92.99424	42.055565	2.150665	97.893326	42.133389	29.146004	96.850609	42.094477	15.6483345	97.3719675	-69.960347	12.9088795	88.6165125
-8.680758	-13.084695	93.042351	-14.02114	14.227941	92.934158	42.005733	2.097475	97.836456	42.022896	29.102919	96.72879	42.0143145	15.600197	97.282623	-70.0565945	12.855685	88.585693
-9.537144	-13.358629	93.039261	-14.121527	14.189853	92.868553	41.877289	2.067759	97.808983	41.927574	29.053637	96.589554	41.9024315	15.560698	97.1992685	-70.1454855	12.819008	88.5378375
-10.394449	-13.607327	93.012199	-14.210896	14.14236	92.814102	41.788586	2.015335	97.73175	41.841038	28.991375	96.441872	41.814812	15.503355	97.086811	-70.236604	12.781365	88.541393
-11.732808	-13.969604	92.946205	-14.331945	14.096125	92.694191	41.650665	1.917942	97.581032	41.731876	28.897358	96.175209	41.6912705	15.40765	96.8781205	-70.3551605	12.7846	88.5102615
-12.600185	-14.182525	92.920723	-14.383056	14.068566	92.622513	41.573982	1.843639	97.444557	41.671543	28.832262	95.985138	41.6227625	15.3379505	96.7148475	-70.3888745	12.7991815	88.5301785
-13.500519	-14.329992	92.862724	-14.435135	14.033206	92.537811	41.485279	1.771882	97.318367	41.613445	28.767426	95.782021	41.549362	15.269654	96.550194	-70.419632	12.796758	88.525428
-14.323002	-14.521095	92.845497	-14.486353	14.012666	92.457153	41.454132	1.696272	97.156296	41.559502	28.696918	95.570198	41.506817	15.196595	96.363247	-70.479523	12.828737	88.551059
-15.1497	-14.643794	92.842682	-14.533366	13.995758	92.372757	41.396984	1.623517	97.024879	41.500092	28.621826	95.356682	41.448538	15.1226715	96.1907805	-70.51527	12.8688445	88.5547335
-15.998409	-14.788595	92.797501	-14.5731	13.986464	92.284569	41.337402	1.569138	96.903137	41.452271	28.563484	95.132454	41.3948365	15.066311	96.0177955	-70.5410365	12.906617	88.5513425
-16.86097	-14.923151	92.814163	-14.612183	13.972611	92.198524	41.216194	1.541702	96.801178	41.387554	28.516165	94.912354	41.301874	15.0289335	95.856766	-70.52624	12.9162885	88.540282
-18.11322	-15.007618	92.790909	-14.695793	13.960271	92.072762	41.109894	1.502613	96.583145	41.280697	28.467924	94.565453	41.1952955	14.9852685	95.574299	-70.5868815	12.9352735	88.571225
-18.907133	-15.062873	92.790154	-14.775088	13.949744	91.994553	41.019447	1.498761	96.424797	41.200848	28.446505	94.324875	41.1101475	14.972633	95.374836	-70.6603235	12.926855	88.61427
-19.678387	-15.115161	92.768929	-14.830007	13.949063	91.903015	40.954453	1.474816	96.234665	41.104603	28.427013	94.093819	41.029528	14.9509145	95.164242	-70.689542	12.9472115	88.641788
-20.514217	-15.118893	92.743164	-14.907434	13.954912	91.822563	40.804447	1.494626	96.117989	40.997459	28.41436	93.865654	40.900953	14.954493	94.9918215	-70.715821	12.955331	88.6533045
-21.353514	-15.118854	92.737343	-15.005255	13.988878	91.74221	40.699074	1.501645	95.985474	40.89254	28.401493	93.651711	40.795807	14.951569	94.8185925	-70.806317	13.026187	88.6658275
-22.20137	-15.085419	92.737221	-15.109301	13.991926	91.657379	40.641533	1.492437	95.829842	40.778584	28.404221	93.452095	40.7100585	14.948329	94.6409685	-70.9286605	13.035523	88.6737895
-22.9184	-14.945234	92.650459	-15.220846	14.041552	91.547417	40.51936	1.505493	95.720932	40.662884	28.421173	93.282639	40.591122	14.963333	94.5017855	-71.032814	13.119771	88.5930485
-24.006153	-14.737943	92.516533	-15.362734	14.086268	91.394363	40.333076	1.535278	95.554291	40.485542	28.435022	93.078049	40.409309	14.98515	94.31617	-71.134777	13.187386	88.472556
-24.79681	-14.547984	92.461632	-15.478927	14.133571	91.324188	40.195934	1.563735	95.46257	40.367622	28.452456	92.965973	40.281778	15.0080955	94.2142715	-71.239632	13.2590465	88.4341045
-25.513931	-14.295961	92.37397	-15.572074	14.192121	91.244675	40.066643	1.586673	95.388893	40.267014	28.464695	92.875595	40.1668285	15.025684	94.132244	-71.3109765	13.358558	88.357106
-26.314085	-14.002648	92.310844	-15.671377	14.250253	91.183128	39.962227	1.611535	95.340309	40.17664	28.491053	92.822304	40.0694335	15.051294	94.0813065	-71.4121875	13.449212	88.2849495
-27.042652	-13.662296	92.259636	-15.759794	14.311014	91.125107	39.865452	1.638142	95.308182	40.097282	28.532478	92.795799	39.981367	15.08531	94.0519905	-71.500955	13.536718	88.1982235
-27.760788	-13.261854	92.167763	-15.843013	14.359823	91.094978	39.7696	1.677106	95.278465	40.033566	28.569979	92.793289	39.901583	15.1235425	94.035877	-71.587609	13.5961035	88.154079
-28.450447	-12.858926	92.121597	-15.91848	14.4208	91.081177	39.677277	1.723559	95.278	39.97197	28.610348	92.812645	39.8246235	15.1669535	94.0453225	-71.6615835	13.6746465	88.1170315
-29.546928	-12.130428	92.059311	-16.023775	14.500104	91.113869	39.548824	1.81116	95.314819	39.876797	28.693151	92.893394	39.7128105	15.2521555	94.1041065	-71.7603605	13.7480525	88.1236315
-30.250069	-11.575428	92.020042	-16.07971	14.554935	91.151337	39.475327	1.86835	95.363121	39.846649	28.763393	92.999329	39.660988	15.3158715	94.181225	-71.820408	13.7939985	88.121449
-31.023094	-10.994424	91.987007	-16.131058	14.609972	91.180077	39.430462	1.921023	95.435219	39.838516	28.855795	93.128136	39.634489	15.388409	94.2816775	-71.896605	13.831535	88.0784765
-31.710928	-10.343211	91.926865	-16.16881	14.671625	91.233841	39.397675	1.975613	95.504173	39.83662	28.943365	93.278099	39.6171475	15.459489	94.391136	-71.9547675	13.883761	88.076546
-32.437145	-9.683973	91.860077	-16.187309	14.728642	91.271729	39.354992	2.029321	95.574432	39.84523	29.014107	93.426689	39.600111	15.521714	94.5005605	-71.974729	13.93557	88.0428975
-33.139263	-8.95877	91.773506	-16.206486	14.791532	91.311661	39.324558	2.074689	95.620819	39.864017	29.075563	93.553749	39.5942875	15.575126	94.587284	-72.0072595	14.007938	88.036038
-33.87793	-8.1704	91.704727	-16.194668	14.855477	91.367058	39.294575	2.130865	95.654663	39.885201	29.107353	93.693527	39.589888	15.619109	94.674095	-71.979224	14.091845	88.060021
-34.929756	-6.894948	91.587944	-16.172674	14.946556	91.444649	39.263256	2.19554	95.706947	39.948933	29.142498	93.891945	39.6060945	15.669019	94.799446	-71.9514425	14.224093	88.089852
-35.686405	-6.060104	91.505264	-16.164246	14.992985	91.486847	39.253639	2.217159	95.736626	40.006184	29.17819	94.025002	39.6299115	15.6976745	94.880814	-71.9584035	14.2882955	88.09288
-36.388161	-5.145185	91.372826	-16.161184	15.051396	91.541939	39.242271	2.238472	95.75428	40.053974	29.225693	94.166985	39.6481225	15.7320825	94.9606325	-71.9704905	14.3707095	88.1232455
-37.157047	-4.222686	91.307198	-16.152666	15.08247	91.575363	39.23558	2.252936	95.749023	40.098351	29.273907	94.273148	39.6669655	15.7634215	95.0110855	-71.9722975	14.4015185	88.1396405
-37.902084	-3.248605	91.222221	-16.14773	15.105912	91.593384	39.232586	2.27304	95.701126	40.131752	29.355299	94.336479	39.682169	15.8141695	95.0188025	-71.977629	14.3976545	88.1679655
-38.697418	-2.276052	91.11937	-16.127705	15.172013	91.584587	39.211143	2.313294	95.623764	40.135704	29.421606	94.344826	39.6734235	15.86745	94.984295	-71.9288335	14.476576	88.184879
-39.474453	-1.252394	91.003815	-16.140421	15.215177	91.559639	39.177143	2.382729	95.525146	40.129276	29.509449	94.306259	39.6532095	15.946089	94.9157025	-71.9340515	14.484265	88.2035755
-40.668476	0.287479	90.888359	-16.179298	15.300873	91.487801	39.157307	2.474343	95.319054	40.083637	29.664516	94.1772	39.620472	16.0694295	94.748127	-71.979068	14.5323165	88.227475
-41.51535	1.305979	90.758461	-16.210865	15.378763	91.40641	39.166374	2.535954	95.128105	40.034111	29.766794	94.053642	39.6002425	16.151374	94.5908735	-72.0219725	14.606152	88.2219465
-42.365345	2.391931	90.663231	-16.242903	15.42301	91.331566	39.130802	2.593163	94.894051	40.005562	29.8596	93.900818	39.568182	16.2263815	94.3974345	-72.053988	14.6196385	88.2656975
-43.188004	3.481266	90.643547	-16.277111	15.476325	91.297745	39.075436	2.61448	94.626892	39.950752	29.918188	93.750183	39.513094	16.266334	94.1885375	-72.067316	14.686316	88.4069525
-44.03973	4.557699	90.633354	-16.32926	15.528817	91.264687	39.037716	2.578708	94.333351	39.892097	29.967562	93.59507	39.4649065	16.273135	93.9642105	-72.1234265	14.784499	88.5651635
-44.877377	5.697427	90.604538	-16.38402	15.586498	91.244331	38.972466	2.555864	94.014023	39.846298	29.991058	93.450706	39.409382	16.273461	93.7323645	-72.177422	14.899535	88.7562975
-45.745686	6.854865	90.669159	-16.43532	15.633562	91.244576	38.842331	2.576889	93.664192	39.806023	30.010593	93.34391	39.324177	16.293741	93.504051	-72.194817	14.973383	88.985101
-47.031055	8.551437	90.83242	-16.528605	15.71448	91.301445	38.609348	2.575709	93.138695	39.78249	30.03006	93.217705	39.195919	16.3028845	93.1782	-72.253129	15.1260755	89.42469
-47.853882	9.708487	91.002029	-16.625681	15.789352	91.372643	38.455616	2.611035	92.807259	39.747757	30.072624	93.159721	39.1016865	16.3418295	92.98349	-72.3530485	15.2368745	89.761796
-48.677448	10.850839	91.223244	-16.7034	15.859663	91.491714	38.284267	2.683601	92.513786	39.685104	30.114546	93.117264	38.9846855	16.3990735	92.815525	-72.3914855	15.3202525	90.167903
-49.462326	11.946692	91.496017	-16.822691	15.948359	91.621101	38.136528	2.789172	92.294815	39.618515	30.235863	93.122826	38.8775215	16.5125175	92.7088205	-72.5229035	15.3842005	90.5333815
-50.25478	13.057137	91.764107	-16.930876	16.084667	91.759178	38.018345	2.917459	92.123619	39.543133	30.389763	93.137749	38.780739	16.653611	92.630684	-72.642491	15.515723	90.887672
-51.013447	14.151772	92.061897	-17.045229	16.239151	91.911697	37.911152	3.087347	92.011223	39.446373	30.576134	93.172195	38.6787625	16.8317405	92.591709	-72.7692205	15.6465615	91.231685
-51.712914	15.199611	92.421669	-17.152721	16.391191	92.087334	37.829967	3.282455	91.940781	39.340324	30.767302	93.203972	38.5851455	17.0248785	92.5723765	-72.8905875	15.7575035	91.6022915
-52.741295	16.658964	92.899452	-17.255768	16.589888	92.32476	37.782795	3.601591	91.923264	39.222282	31.074223	93.262955	38.5025385	17.337907	92.5931095	-73.0140745	15.841869	92.0564105
-53.377766	17.602913	93.200417	-17.260918	16.697933	92.512199	37.735989	3.830905	91.979752	39.17889	31.272814	93.317253	38.4574395	17.5518595	92.6485025	-72.9792755	15.8440065	92.3758955
-53.916786	18.490559	93.528015	-17.254276	16.812828	92.682686	37.818134	4.001984	92.018478	39.188873	31.450426	93.375694	38.5035035	17.726205	92.697086	-73.0120555	15.899451	92.668286
-54.398983	19.309381	93.821129	-17.202929	16.887529	92.837036	37.902584	4.155713	92.10405	39.213543	31.610701	93.441444	38.5580635	17.883207	92.772747	-72.9639215	15.891851	92.901325
-54.87529	20.087982	94.04554	-17.119717	16.951761	92.965714	38.016296	4.283494	92.193588	39.282757	31.743341	93.509323	38.6495265	18.0134175	92.8514555	-72.8889605	15.8901045	93.0799725
-55.243206	20.85619	94.224663	-17.016438	17.0086	93.066208	38.135933	4.372569	92.299255	39.376888	31.855074	93.578461	38.7564105	18.1138215	92.938858	-72.7892865	15.9033785	93.193558
-55.513866	21.52109	94.515549	-16.91057	17.006386	93.173988	38.269798	4.437381	92.376358	39.466755	31.918985	93.649284	38.8682765	18.178183	93.012821	-72.6894165	15.834589	93.335155
-55.604256	22.332855	94.810265	-16.769743	17.018152	93.331642	38.408443	4.504948	92.491264	39.601822	31.982943	93.712151	39.0051325	18.2439455	93.1017075	-72.5446185	15.7923585	93.5615765
-55.486382	22.819534	94.990959	-16.649529	17.009752	93.445343	38.533344	4.518874	92.528938	39.69339	31.998386	93.762154	39.113367	18.25863	93.145546	-72.412425	15.760874	93.74514
-55.406578	23.360641	95.169205	-16.551464	16.991602	93.547295	38.627903	4.531267	92.60994	39.795094	32.005699	93.828773	39.2114985	18.268483	93.2193565	-72.3144265	15.714721	93.8752335
-55.240284	23.76358	95.22805	-16.432085	16.984886	93.651047	38.695793	4.547459	92.726639	39.89941	32.011135	93.908867	39.2976015	18.279297	93.317753	-72.1617715	15.690475	93.984341
-55.066799	24.174116	95.266762	-16.346903	16.9839	93.714462	38.785156	4.545298	92.832664	40.000214	32.004078	93.999634	39.392685	18.274688	93.416149	-72.086491	15.693112	94.012775
-54.912014	24.630495	95.225281	-16.262701	16.99461	93.777573	38.850548	4.537091	92.932121	40.100708	31.99577	94.089417	39.475628	18.2664305	93.510769	-72.00103	15.7227895	94.044377
-54.707687	25.058088	95.212029	-16.210985	17.009083	93.81601	38.972343	4.485589	92.995125	40.17923	31.986242	94.165901	39.5757865	18.2359155	93.580513	-71.9977565	15.7822505	94.051507
-54.40781	25.671492	95.265182	-16.177422	17.040705	93.873581	39.008636	4.459464	93.083946	40.240807	31.957071	94.263908	39.6247215	18.2082675	93.673927	-71.9795655	15.8731425	94.073235
-54.100601	26.054808	95.278915	-16.163288	17.065889	93.93396	39.024765	4.450082	93.156883	40.285755	31.961718	94.32299	39.65526	18.2059	93.7399365	-71.981836	15.925878	94.1279835
-53.751789	26.39654	95.336388	-16.138683	17.113409	94.006187	39.033775	4.449614	93.252106	40.301003	31.943411	94.407814	39.667389	18.1965125	93.82996	-71.944755	16.0303055	94.182414
-53.376495	26.725016	95.3787	-16.124693	17.161806	94.088898	39.062603	4.456483	93.377228	40.316452	31.940561	94.519226	39.6895275	18.198522	93.948227	-71.9389135	16.12509	94.229569
-52.892422	26.95145	95.449486	-16.093843	17.23028	94.186417	39.109425	4.487729	93.534607	40.349804	31.955259	94.661736	39.7296145	18.221494	94.0981715	-71.9173005	16.239066	94.2746625
-52.374393	27.166504	95.448952	-16.043167	17.298389	94.2855	39.174534	4.529247	93.728462	40.400105	31.989809	94.848679	39.7873195	18.259528	94.2885705	-71.8736535	16.33725	94.2824295
-51.783146	27.373085	95.452072	-15.997163	17.37187	94.387589	39.253288	4.564985	93.947395	40.443291	32.022884	95.071259	39.8482895	18.2939345	94.509327	-71.8426155	16.4498055	94.265851
-50.776684	27.703381	95.492668	-15.912959	17.451618	94.568092	39.341595	4.610531	94.338295	40.521328	32.052914	95.444595	39.9314615	18.3317225	94.891445	-71.7573795	16.5715135	94.244739
-50.096779	27.911345	95.565697	-15.839793	17.517647	94.703354	39.41433	4.616231	94.575035	40.568016	32.055099	95.72171	39.991173	18.335665	95.1483725	-71.670759	16.699629	94.2583355
-49.404999	28.095978	95.609764	-15.796271	17.541498	94.848663	39.507027	4.595097	94.783821	40.628414	32.046947	95.988464	40.0677205	18.321022	95.3861425	-71.6602625	16.761974	94.3111835
-48.67374	28.280561	95.685463	-15.760147	17.559374	94.985916	39.530048	4.56037	95.00914	40.692677	32.022354	96.227982	40.1113625	18.291362	95.618561	-71.6316565	16.827386	94.353271
-47.915874	28.447039	95.711395	-15.732884	17.587776	95.094803	39.545765	4.507518	95.220985	40.741043	31.972313	96.423706	40.143404	18.2399155	95.8223455	-71.609172	16.9356365	94.3672605
-47.121861	28.601233	95.754654	-15.705238	17.611149	95.219269	39.561047	4.436475	95.430786	40.767708	31.885941	96.579414	40.1643775	18.161208	96.0051	-71.5748535	17.06109	94.433438
-46.244667	28.769032	95.741005	-15.683466	17.637083	95.310501	39.530582	4.354544	95.675751	40.804428	31.784592	96.708939	40.167505	18.069568	96.192345	-71.534437	17.204598	94.428657
-44.970253	29.027805	95.706299	-15.665981	17.643587	95.427574	39.586044	4.187788	95.983902	40.848309	31.628407	96.899406	40.2171765	17.9080975	96.441654	-71.5491385	17.3790765	94.413494
-44.087555	29.187679	95.635139	-15.659854	17.618473	95.503571	39.578411	4.086805	96.252258	40.859203	31.488857	97.036453	40.218807	17.787831	96.6443555	-71.538515	17.449115	94.3627865
-43.188728	29.360659	95.56633	-15.673606	17.557999	95.57132	39.583542	3.987972	96.547829	40.847786	31.364042	97.20771	40.215664	17.676007	96.8777695	-71.562876	17.439991	94.2648705
-42.277966	29.521605	95.502052	-15.652622	17.476164	95.692535	39.59473	3.889561	96.902199	40.84626	31.203693	97.414375	40.220495	17.546627	97.158287	-71.525739	17.405701	94.226783
-41.357735	29.737728	95.471375	-15.6528	17.388144	95.829437	39.610672	3.765617	97.338074	40.840794	31.064453	97.694313	40.225733	17.415035	97.5161935	-71.531333	17.361253	94.1426805
-40.389015	29.916609	95.486877	-15.661804	17.267197	96.01506	39.645733	3.616769	97.803131	40.848835	30.906471	98.044983	40.247284	17.26162	97.924057	-71.570892	17.272774	94.106063
-39.46125	30.128347	95.534859	-15.690734	17.138395	96.229485	39.692886	3.438281	98.305649	40.884243	30.765778	98.438118	40.2885645	17.1020295	98.3718835	-71.6700325	17.1747605	94.0870865
-38.000378	30.498043	95.666191	-15.725854	16.915693	96.595528	39.789173	3.148206	99.067375	40.989613	30.517847	99.070778	40.389393	16.8330265	99.0690765	-71.841101	16.9983595	94.1219795
-37.066696	30.787027	95.83065	-15.708405	16.777763	96.829407	39.8405	2.941889	99.544357	41.074093	30.341688	99.482475	40.4572965	16.6417885	99.513416	-71.8741065	16.9137375	94.145398
-36.078815	31.077623	95.992195	-15.675798	16.642572	97.070274	39.898838	2.751318	99.958145	41.168667	30.151325	99.879463	40.5337525	16.4513215	99.918804	-71.8853485	16.8338225	94.221744
-35.135632	31.435562	96.10305	-15.647147	16.53371	97.280724	39.963959	2.554076	100.338448	41.282188	29.969135	100.22477	40.6230735	16.2616055	100.281609	-71.9173675	16.8058145	94.279839
-34.169128	31.83946	96.184799	-15.604766	16.444107	97.436981	40.040283	2.35985	100.656128	41.405605	29.789274	100.516037	40.722944	16.074562	100.5860825	-71.932476	16.813652	94.2878795
-33.227879	32.293625	96.257133	-15.559271	16.374462	97.570786	40.081478	2.209943	100.942421	41.512413	29.631767	100.749458	40.7969455	15.920855	100.8459395	-71.9154875	16.828069	94.2956325
-32.247181	32.739044	96.338028	-15.503889	16.330032	97.683945	40.232464	2.056818	101.143585	41.599972	29.492992	100.946617	40.916218	15.774905	101.045101	-71.923996	16.885159	94.322789
-30.928591	33.504902	96.44297	-15.396915	16.299654	97.841774	40.367214	1.910325	101.398361	41.749439	29.347929	101.197495	41.0583265	15.629127	101.297928	-71.8521565	16.970181	94.38562
-30.013407	34.076481	96.508911	-15.342299	16.30592	97.930222	40.445976	1.826934	101.539482	41.84478	29.278044	101.359474	41.145378	15.552489	101.449478	-71.829976	17.059351	94.410966
-29.182676	34.681225	96.627884	-15.311243	16.329952	98.023949	40.503971	1.745013	101.64238	41.932739	29.200527	101.534714	41.218355	15.47277	101.588547	-71.840841	17.187134	94.459351
-28.254076	35.295517	96.811378	-15.225074	16.288101	98.116051	40.537663	1.662424	101.687744	42.00909	29.127022	101.740158	41.2733765	15.394723	101.713951	-71.7235245	17.181479	94.518151
-27.44803	35.965855	97.019539	-15.193473	16.282354	98.208389	40.527946	1.578827	101.699158	42.114841	29.030239	101.960732	41.3213935	15.304533	101.829945	-71.7083395	17.260175	94.586833
-26.701202	36.684341	97.263718	-15.165401	16.278561	98.302696	40.456249	1.480606	101.706848	42.203644	28.93714	102.209938	41.3299465	15.208873	101.958393	-71.6607485	17.348249	94.646999
-25.887051	37.416679	97.533081	-15.156496	16.282974	98.378799	40.44648	1.365791	101.618645	42.280022	28.839211	102.46183	41.363251	15.102501	102.0402375	-71.676243	17.463447	94.7173605
-24.719006	38.504513	98.005684	-15.137306	16.333929	98.484322	40.325947	1.243629	101.554123	42.391197	28.740772	102.837631	41.358572	14.9922005	102.195877	-71.633184	17.6756575	94.772767
-24.024845	39.239639	98.293999	-15.152146	16.416658	98.55426	40.264542	1.213447	101.54332	42.47028	28.727331	103.09832	41.367411	14.970389	102.32082	-71.671703	17.862927	94.7877
-23.309149	40.02026	98.579971	-15.184776	16.504591	98.648361	40.179279	1.247991	101.595604	42.532856	28.762371	103.358475	41.3560675	15.005181	102.4770395	-71.7256195	18.004001	94.8196825
-22.591604	40.768017	98.833076	-15.191973	16.654938	98.732666	40.199104	1.292625	101.62706	42.587463	28.842873	103.588692	41.3932835	15.067749	102.607876	-71.7772295	18.242127	94.857456
-21.950432	41.49691	99.125549	-15.221034	16.806768	98.834953	40.171432	1.412067	101.728584	42.609749	28.956556	103.797112	41.3905905	15.1843115	102.762848	-71.8326585	18.4292245	94.907058
-21.289165	42.154785	99.336815	-15.244346	16.966394	98.925148	40.183258	1.535092	101.805176	42.627846	29.104307	103.959724	41.405552	15.3196995	102.88245	-71.894244	18.6130885	94.967846
-20.696943	42.827381	99.5383	-15.249133	17.095417	98.992142	40.206814	1.659451	101.875793	42.633442	29.237696	104.093277	41.420128	15.4485735	102.984535	-71.918394	18.7422605	94.999749
-19.804409	43.790684	99.759659	-15.267846	17.27243	99.081108	40.255062	1.827102	101.939713	42.638767	29.395554	104.24752	41.4469145	15.611328	103.0936165	-71.9826065	18.933532	95.0685995
-19.214048	44.392433	99.887672	-15.277047	17.373362	99.108795	40.282642	1.91007	101.976334	42.63147	29.476543	104.325699	41.457056	15.6933065	103.1510165	-72.01115	19.0534175	95.0665735
-18.666504	44.924965	100.034782	-15.265468	17.445446	99.135277	40.310009	1.987523	102.014366	42.626511	29.538111	104.410919	41.46826	15.762817	103.2126425	-71.999196	19.128075	95.0579115
-18.11517	45.401089	100.146805	-15.269176	17.510952	99.183479	40.333206	2.050616	102.063766	42.628395	29.596981	104.503372	41.4808005	15.8237985	103.283569	-72.0191525	19.1981055	95.083389
-17.663986	45.863152	100.29007	-15.266294	17.59717	99.229332	40.357479	2.131125	102.124168	42.630569	29.669142	104.605927	41.494024	15.9001335	103.3650475	-72.026612	19.2942065	95.0936165
-17.208092	46.316212	100.456474	-15.258601	17.680283	99.305969	40.370972	2.222388	102.189842	42.625191	29.768669	104.728874	41.4980815	15.9955285	103.459358	-72.0152835	19.3650375	95.15258
-16.768248	46.748116	100.612785	-15.275121	17.760355	99.369095	40.372139	2.316365	102.236603	42.625954	29.876024	104.845787	41.4990465	16.0961945	103.541195	-72.0492885	19.4245155	95.196995
-16.103844	47.286449	100.905762	-15.313491	17.878887	99.47213	40.354187	2.479706	102.245071	42.610977	30.049757	104.96843	41.482582	16.2647315	103.6067505	-72.109564	19.4930425	95.3375095
-15.738219	47.614826	101.113258	-15.3374	17.97068	99.527519	40.336494	2.59143	102.223885	42.60128	30.15877	105.037094	41.468887	16.3751	103.6304895	-72.143687	19.56626	95.4245485
-15.401266	47.894005	101.318428	-15.364552	18.051338	99.567276	40.318047	2.722927	102.19593	42.589127	30.277988	105.112114	41.453587	16.5004575	103.654022	-72.182691	19.6022185	95.48053
-15.074428	48.104317	101.463142	-15.387726	18.140152	99.59201	40.302475	2.858601	102.198242	42.571968	30.420347	105.190804	41.4372215	16.639474	103.694523	-72.2126735	19.64083	95.489497
-14.802936	48.27393	101.587677	-15.39942	18.237144	99.614105	40.302917	3.007659	102.217331	42.556885	30.563078	105.280556	41.429901	16.7853685	103.7489435	-72.228741	19.6889195	95.4792665
-14.578271	48.398766	101.6651	-15.41925	18.337347	99.640205	40.299927	3.163186	102.257668	42.537655	30.728287	105.353783	41.418791	16.9457365	103.8057255	-72.257291	19.7289575	95.4746845
-14.346799	48.380234	101.715599	-15.432906	18.447613	99.654442	40.308228	3.323296	102.296783	42.529701	30.888498	105.412384	41.4189645	17.105897	103.8545835	-72.2847765	19.789329	95.4543005
-14.093037	48.201408	101.71653	-15.466434	18.601866	99.646729	40.31633	3.541698	102.332703	42.494339	31.122652	105.460991	41.4053345	17.332175	103.896847	-72.3382025	19.871557	95.396611
-13.907311	47.953407	101.70462	-15.487223	18.683868	99.629662	40.316448	3.673856	102.344788	42.4673	31.263321	105.450699	41.391874	17.4685885	103.8977435	-72.36632	19.8991475	95.3615805
-13.700606	47.679382	101.63665	-15.515311	18.745327	99.624756	40.328281	3.814154	102.345726	42.438839	31.379042	105.424522	41.38356	17.596598	103.885124	-72.414182	19.894056	95.364388
-13.523025	47.354443	101.572182	-15.518353	18.807932	99.62529	40.335884	3.955174	102.355911	42.393547	31.505268	105.398491	41.3647155	17.730221	103.877201	-72.4014215	19.885643	95.373379
-13.263747	46.866325	101.515999	-15.513083	18.857256	99.643501	40.355453	4.097411	102.396751	42.381039	31.623524	105.364502	41.368246	17.8604675	103.8806265	-72.394412	19.8540445	95.4063755
-13.051716	46.408485	101.48082	-15.514505	18.88903	99.685516	40.391411	4.239903	102.449142	42.367687	31.751881	105.32428	41.379549	17.995892	103.886711	-72.408559	19.782168	95.484321
-12.871389	45.88364	101.400864	-15.525227	18.930738	99.723801	40.48354	4.375741	102.469513	42.333153	31.883072	105.26619	41.4083465	18.1294065	103.8678515	-72.4588005	19.7320695	95.5797505
-12.595937	45.092155	101.198662	-15.534224	18.965944	99.786018	40.524055	4.624813	102.547546	42.263252	32.097462	105.05265	41.3936535	18.3611375	103.800098	-72.4621015	19.5707505	95.771938
-12.377278	44.48138	100.997749	-15.53318	18.997316	99.810364	40.582882	4.785354	102.526367	42.196758	32.261803	104.794037	41.38982	18.5235785	103.660202	-72.45618	19.4710535	95.960526
-12.142641	43.87389	100.695419	-15.544978	19.029379	99.819	40.635464	4.958271	102.475044	42.099579	32.404404	104.489197	41.3675215	18.6813375	103.4821205	-72.4574775	19.3774205	96.1558795
-11.890066	43.17886	100.389114	-15.539971	19.059399	99.812004	40.679527	5.134139	102.412888	41.972519	32.524933	104.131851	41.326023	18.829536	103.2723695	-72.405965	19.289262	96.3516385
-11.641374	42.512196	100.08638	-15.536958	19.064421	99.792923	40.716953	5.291813	102.336273	41.844284	32.645832	103.746262	41.2806185	18.9688225	103.0412675	-72.3545345	19.1600195	96.5445785
-11.418377	41.783447	99.772552	-15.541402	19.050116	99.763397	40.761982	5.401269	102.248108	41.726662	32.738167	103.375717	41.244322	19.069718	102.8119125	-72.327126	19.030514	96.7148815
-11.15045	41.093269	99.503136	-15.529934	19.003735	99.729042	40.793427	5.487859	102.173111	41.627892	32.777439	103.045929	41.2106595	19.132649	102.60952	-72.2705275	18.874821	96.848564
-10.685997	40.017433	99.198288	-15.528682	18.890038	99.677185	40.822048	5.530479	102.099274	41.492279	32.798145	102.693535	41.1571635	19.164312	102.3964045	-72.2145275	18.615764	96.9579655
-10.346457	39.273464	99.079239	-15.557342	18.772097	99.658249	40.827969	5.496876	102.081322	41.438541	32.782032	102.537453	41.133255	19.139454	102.3093875	-72.247939	18.40474	97.0071105
-9.971993	38.578522	99.014618	-15.568251	18.676332	99.659836	40.819485	5.445975	102.081009	41.40073	32.753788	102.44722	41.1101075	19.0998815	102.2641145	-72.2466095	18.2527825	97.0555575
-9.617768	37.856323	98.994568	-15.58503	18.525766	99.686096	40.798943	5.389654	102.1008	41.378166	32.706596	102.379074	41.0885545	19.048125	102.239937	-72.2586145	18.003407	97.132255
-9.238666	37.195396	98.978569	-15.619148	18.412737	99.742004	40.784069	5.333034	102.133438	41.353123	32.657177	102.307388	41.068596	18.9951055	102.220413	-72.306892	17.8303685	97.263595
-8.820413	36.584042	98.973206	-15.649798	18.318003	99.811684	40.777489	5.275102	102.164886	41.320099	32.61932	102.240463	41.048794	18.947211	102.2026745	-72.34839	17.688795	97.4206935
-8.355722	35.980442	98.964157	-15.647202	18.238184	99.906067	40.782444	5.238467	102.21006	41.292713	32.580414	102.162918	41.0375785	18.9094405	102.186489	-72.3319825	17.5669275	97.625645
-7.641868	35.083103	98.963318	-15.636979	18.118038	100.035835	40.821762	5.193392	102.308083	41.249222	32.536633	102.06926	41.035492	18.8650125	102.1886715	-72.30945	17.3710635	97.8829985
-7.12324	34.596214	98.980133	-15.635209	18.056688	100.112343	40.863655	5.173491	102.402733	41.233322	32.519192	102.048744	41.0484885	18.8463415	102.2257385	-72.3189065	17.2670345	97.9989475
-6.667695	34.123909	99.012581	-15.638237	18.001255	100.17202	40.918144	5.150317	102.483261	41.236279	32.519417	102.052513	41.0772115	18.834867	102.267887	-72.3536855	17.167643	98.076153
-6.129145	33.641617	99.022987	-15.624804	17.908634	100.217422	40.961395	5.125432	102.551117	41.248219	32.51458	102.071274	41.104807	18.820006	102.3111955	-72.354415	16.997262	98.1236485
-5.574965	33.261444	99.050484	-15.597791	17.817303	100.241402	40.985691	5.098107	102.599892	41.260441	32.490326	102.119812	41.123066	18.7942165	102.359852	-72.318648	16.8403895	98.122952
-4.979604	32.950188	99.115692	-15.580472	17.736439	100.26368	41.014343	5.059043	102.618042	41.285984	32.464745	102.19101	41.1501635	18.761894	102.404526	-72.3111075	16.710984	98.122834
-4.356487	32.572956	99.160004	-15.550034	17.643158	100.270584	41.043259	5.012463	102.634666	41.325027	32.44017	102.287224	41.184143	18.7263165	102.460945	-72.284211	16.5599995	98.080223
-3.369135	32.157127	99.304718	-15.533553	17.559855	100.288948	41.060593	4.943204	102.69474	41.396618	32.404839	102.527962	41.2286055	18.6740215	102.611351	-72.2957115	16.4456885	97.966545
-2.71927	31.941679	99.440872	-15.519582	17.511616	100.332466	41.069771	4.904941	102.747086	41.440907	32.393879	102.747688	41.255339	18.64941	102.747387	-72.294503	16.373822	97.917545
-2.082081	31.778542	99.603043	-15.52185	17.480915	100.397682	41.084991	4.878654	102.833572	41.497757	32.400356	103.003036	41.291374	18.639505	102.918304	-72.335074	16.322325	97.87706
-1.435562	31.648201	99.768295	-15.527428	17.464584	100.455704	41.09465	4.862116	102.941872	41.56274	32.412663	103.274704	41.328695	18.6373895	103.108288	-72.383551	16.2917785	97.80312
-0.727914	31.574059	99.967232	-15.551106	17.450886	100.509819	41.090347	4.8582	103.025246	41.62014	32.455738	103.528549	41.3552435	18.656969	103.2768975	-72.4574555	16.244803	97.7427405
-0.037296	31.458738	100.127495	-15.568238	17.454245	100.581169	41.072659	4.878292	103.110542	41.658531	32.506981	103.774628	41.365595	18.6926365	103.442585	-72.502071	16.2158535	97.719753
0.655762	31.41877	100.310913	-15.60764	17.479774	100.653114	41.041096	4.91048	103.198921	41.688496	32.562889	103.981659	41.364796	18.7366845	103.59029	-72.580076	16.2228635	97.715938
1.683281	31.294594	100.526443	-15.638274	17.532597	100.710091	41.040516	4.993364	103.30957	41.71748	32.668858	104.23069	41.378998	18.831111	103.77013	-72.655546	16.234083	97.650052
2.335955	31.223497	100.604187	-15.662554	17.593828	100.709198	41.048832	5.071066	103.386513	41.706184	32.741821	104.378685	41.377508	18.9064435	103.882599	-72.702616	16.2812125	97.535797
3.034686	31.205669	100.665108	-15.69811	17.653774	100.690125	41.047741	5.155393	103.449394	41.68116	32.823284	104.489433	41.3644505	18.9893385	103.9694135	-72.7606705	16.3182095	97.4108365
3.731213	31.142303	100.712357	-15.709476	17.691284	100.676132	41.05764	5.25708	103.484856	41.640602	32.916904	104.588821	41.349121	19.086992	104.0368385	-72.768073	16.295576	97.3154255
4.435205	31.069401	100.748466	-15.730736	17.715853	100.64418	41.067554	5.353802	103.536514	41.591946	32.983009	104.691444	41.32975	19.1684055	104.113979	-72.791222	16.2633005	97.174381
5.101181	30.970776	100.838043	-15.754473	17.731079	100.628471	41.07217	5.430371	103.586182	41.544697	33.055882	104.826447	41.3084335	19.2431265	104.2063145	-72.8173795	16.2190315	97.0506275
5.768253	30.888409	100.888313	-15.782282	17.738136	100.609932	41.087917	5.506525	103.6558	41.518848	33.131226	104.945007	41.3033825	19.3188755	104.3004035	-72.8679465	16.1573965	96.9194605
6.739793	30.756041	100.962082	-15.799183	17.757597	100.549759	41.103405	5.579937	103.764771	41.506229	33.22776	105.146721	41.304817	19.4038485	104.455746	-72.903183	16.1113455	96.643772
7.415874	30.683083	101.015594	-15.794065	17.752974	100.504829	41.114613	5.610334	103.82637	41.529076	33.26252	105.248451	41.3218445	19.436427	104.5374105	-72.9099745	16.069521	96.4722475
8.073111	30.513954	101.039108	-15.767717	17.733698	100.430443	41.138935	5.645465	103.87088	41.545181	33.30125	105.367195	41.342058	19.4733575	104.6190375	-72.877492	15.9940385	96.2418485
8.734069	30.381525	101.082405	-15.742995	17.721907	100.365234	41.175137	5.681867	103.911636	41.55563	33.363457	105.52356	41.3653835	19.522662	104.717598	-72.8513735	15.921152	96.01287
9.34633	30.20883	101.168274	-15.721973	17.71917	100.314804	41.208225	5.69107	103.969658	41.593342	33.409294	105.667686	41.4007835	19.550182	104.818672	-72.8447295	15.888158	95.810936
9.973561	29.994843	101.209709	-15.686102	17.711212	100.253334	41.245022	5.704425	104.012871	41.660015	33.438068	105.795845	41.4525185	19.5712465	104.904358	-72.8247225	15.8511775	95.60231
10.568497	29.812986	101.25016	-15.64678	17.732922	100.20536	41.289074	5.723227	104.051208	41.712959	33.472366	105.904747	41.5010165	19.5977965	104.9779775	-72.7945765	15.8680475	95.4327425
11.47376	29.493988	101.256058	-15.563609	17.774899	100.095764	41.371735	5.775681	104.071915	41.784454	33.525768	105.972847	41.5780945	19.6507245	105.022381	-72.7053125	15.8990735	95.169147
12.087827	29.241184	101.202606	-15.512859	17.793959	100.011154	41.422325	5.824346	104.05941	41.813274	33.567238	105.981026	41.6177995	19.695792	105.020218	-72.6435175	15.892126	95.00209
12.667205	28.895653	101.152908	-15.445633	17.835167	99.917068	41.460346	5.865479	104.041649	41.839836	33.598213	105.978333	41.650091	19.731846	105.009991	-72.541357	15.938488	94.824145
13.227801	28.616547	101.100388	-15.378057	17.84281	99.80188	41.499996	5.898076	104.01757	41.871593	33.630215	105.9795	41.6857945	19.7641455	104.998535	-72.4419085	15.9214745	94.605225
13.740571	28.260014	101.060654	-15.346453	17.843475	99.698685	41.527306	5.92597	103.987656	41.888641	33.648239	105.948807	41.7079735	19.7871045	104.9682315	-72.4008795	15.8998455	94.4291385
14.243152	27.823874	100.948929	-15.313416	17.838936	99.582497	41.55798	5.929109	103.972687	41.892971	33.643147	105.918907	41.7254755	19.786128	104.945797	-72.3523075	15.891744	94.219197
14.725365	27.420231	100.850655	-15.2947	17.810312	99.455269	41.573849	5.897928	103.95005	41.897861	33.614033	105.890083	41.735855	19.7559805	104.9200665	-72.325255	15.8646435	93.9904715
15.463811	26.746386	100.745979	-15.264639	17.719625	99.250549	41.568176	5.811238	103.940559	41.913837	33.52113	105.845009	41.7410065	19.666184	104.892784	-72.2702845	15.773066	93.608314
15.923704	26.235214	100.668404	-15.274298	17.657583	99.133652	41.556732	5.741041	103.927925	41.905949	33.444542	105.827072	41.7313405	19.5927915	104.8774985	-72.2799365	15.7223745	93.3898055
16.375305	25.653288	100.584198	-15.284459	17.596548	99.025711	41.549282	5.669981	103.918266	41.894352	33.359413	105.798683	41.721817	19.514697	104.8584745	-72.290735	15.678399	93.1929475
16.791475	25.132778	100.566185	-15.261594	17.530182	98.918968	41.552017	5.5946	103.929268	41.903629	33.279175	105.772804	41.727823	19.4368875	104.851036	-72.251011	15.6234765	92.9869
17.159414	24.53265	100.474861	-15.238923	17.484703	98.807404	41.573647	5.51607	103.932312	41.927166	33.200031	105.713364	41.7504065	19.3580505	104.822838	-72.2282525	15.6113555	92.79197
17.525671	23.912563	100.358856	-15.1956	17.45439	98.699722	41.608002	5.456019	103.909302	41.951473	33.123646	105.611443	41.7797375	19.2898325	104.7603725	-72.1709375	15.6189475	92.6390715
17.896517	23.290297	100.241943	-15.126364	17.436209	98.553802	41.662537	5.405555	103.905045	41.990849	33.045124	105.511948	41.826693	19.2253395	104.7084965	-72.079421	15.6470785	92.3991075
18.394419	22.319742	100.052406	-15.003564	17.416372	98.338478	41.781387	5.346299	103.899399	42.050617	32.925285	105.278732	41.916002	19.135792	104.5890655	-71.92313	15.696952	92.0878905
18.739033	21.51569	99.906174	-14.899487	17.39526	98.209694	41.882195	5.330838	103.884712	42.084179	32.844101	105.113449	41.983187	19.0874695	104.4990805	-71.782161	15.7030505	91.9203075
19.057854	20.816956	99.746582	-14.788188	17.37215	98.084435	41.985497	5.300492	103.85804	42.124687	32.76688	104.934502	42.055092	19.033686	104.396271	-71.631468	15.710614	91.772599
19.290392	20.12443	99.656448	-14.666189	17.33338	97.960571	42.080685	5.251443	103.811302	42.182739	32.680393	104.779839	42.131712	18.965918	104.2955705	-71.46409	15.700842	91.6255715
19.516977	19.383308	99.524979	-14.543876	17.261831	97.847595	42.172764	5.156146	103.763069	42.256798	32.578175	104.647789	42.214781	18.8671605	104.205429	-71.302533	15.6565015	91.489761
19.818951	18.525038	99.35836	-14.458344	17.165459	97.743942	42.260925	5.031319	103.725838	42.333065	32.456055	104.543495	42.296995	18.743687	104.1346665	-71.213683	15.587231	91.3532175
19.9886	17.699085	99.228958	-14.385225	17.091276	97.626099	42.340557	4.868856	103.696442	42.421661	32.280575	104.445694	42.381109	18.5747155	104.071068	-71.151559	15.6078365	91.18113
20.21283	16.359783	99.106453	-14.289557	16.928598	97.438179	42.43055	4.581503	103.643974	42.537647	32.000519	104.313156	42.4840985	18.291011	103.978565	-71.0632125	15.566185	90.897793
20.325518	15.515688	98.99894	-14.223991	16.815762	97.319092	42.481014	4.386935	103.613281	42.608799	31.795618	104.219505	42.5449065	18.0912765	103.916393	-70.9928885	15.5402475	90.721791
20.395235	14.698381	98.936066	-14.168724	16.706928	97.224693	42.551365	4.195688	103.579643	42.679848	31.596533	104.11644	42.6156065	17.8961105	103.8480415	-70.9530545	15.5177455	90.6013445
20.428375	13.899792	98.895988	-14.108364	16.62162	97.129074	42.609257	4.010391	103.556038	42.748962	31.39436	104.010307	42.6791095	17.7023755	103.7831725	-70.8958375	15.5408645	90.4749755
20.527205	12.942936	98.784103	-14.038107	16.515133	97.061089	42.680065	3.834031	103.516747	42.810474	31.198084	103.921021	42.7452695	17.5160575	103.718884	-70.8214835	15.5142085	90.403294
20.489727	12.131512	98.743507	-13.98694	16.411114	96.98381	42.757462	3.646435	103.485443	42.898792	31.025011	103.840378	42.828127	17.335723	103.6629105	-70.802007	15.486505	90.3047095
20.484961	11.142937	98.63755	-13.914861	16.312759	96.912659	42.829849	3.46319	103.437248	42.992355	30.855026	103.728867	42.911102	17.159108	103.5830575	-70.740824	15.46641	90.2422605
20.393032	9.872087	98.510544	-13.781232	16.143217	96.788223	42.935162	3.207592	103.339767	43.109081	30.606487	103.58976	43.0221215	16.9070395	103.4647635	-70.5845855	15.3793945	90.1116825
20.303669	9.034809	98.392174	-13.687675	16.025118	96.687927	43.016468	3.015132	103.274918	43.218555	30.442631	103.46981	43.1175115	16.7288815	103.372364	-70.4928615	15.3213545	90.00349
20.221064	8.06916	98.252258	-13.613129	15.946311	96.586426	43.093594	2.834522	103.185776	43.311699	30.287298	103.335022	43.2026465	16.56091	103.260399	-70.4289045	15.331712	89.912453
20.075182	7.144465	98.105408	-13.519149	15.836829	96.487259	43.160206	2.663783	103.116776	43.39201	30.11261	103.224312	43.276108	16.3881965	103.170544	-70.314406	15.2854615	89.803974
19.909697	6.199802	98.014084	-13.419853	15.74925	96.400299	43.239639	2.497018	103.086853	43.489689	29.940022	103.123352	43.364664	16.21852	103.1051025	-70.20437	15.27998	89.6954955
19.706066	5.312885	97.950294	-13.342866	15.658243	96.321671	43.316818	2.348543	103.082169	43.592113	29.783737	103.01944	43.4544655	16.06614	103.0508045	-70.1401975	15.250346	89.5925375
19.51074	4.437124	97.874054	-13.244658	15.58027	96.253799	43.399899	2.196845	103.07338	43.670818	29.653423	102.953766	43.5353585	15.925134	103.013573	-70.0246745	15.235406	89.494025
19.154007	3.031772	97.786728	-13.101334	15.431224	96.195564	43.538044	1.983012	103.044044	43.815796	29.429276	102.824188	43.67692	15.706144	102.934116	-69.879588	15.156304	89.457012
18.852072	2.100108	97.700157	-13.022646	15.343228	96.141899	43.609734	1.854299	103.014183	43.912819	29.311344	102.724434	43.7612765	15.5828215	102.8693085	-69.8065685	15.1036345	89.4144895
18.519421	1.168765	97.675331	-12.949117	15.230036	96.111626	43.688553	1.72321	102.97364	44.002621	29.178524	102.611855	43.845587	15.450867	102.7927475	-69.743821	15.009205	89.4305045
18.187325	0.280643	97.612381	-12.854258	15.120335	96.085373	43.747059	1.610906	102.951302	44.09074	29.065361	102.512787	43.9188995	15.3381335	102.7320445	-69.6274155	14.9025365	89.4387015
17.814865	-0.552484	97.579292	-12.777527	15.00434	96.070038	43.807434	1.49814	102.937523	44.192268	28.965607	102.422653	43.999851	15.2318735	102.680088	-69.554905	14.7768065	89.459988
17.452961	-1.570201	97.545044	-12.746737	14.909559	96.058945	43.855164	1.38201	102.938606	44.274284	28.884018	102.337585	44.064724	15.133014	102.6380955	-69.558198	14.686104	89.4797945
17.031952	-2.504738	97.492645	-12.690012	14.796014	96.034561	43.916588	1.301172	102.945396	44.333111	28.797352	102.251205	44.1248495	15.049262	102.5983005	-69.5048735	14.542766	89.4708215
16.34638	-3.796238	97.48632	-12.61789	14.652155	95.961876	43.992153	1.226291	102.957954	44.387035	28.703285	102.075241	44.189594	14.964788	102.5165975	-69.425374	14.339522	89.4071545
15.901165	-4.646319	97.467506	-12.581569	14.547175	95.903671	44.011974	1.220755	102.924919	44.411266	28.681761	101.905418	44.21162	14.951258	102.4151685	-69.374758	14.143092	89.3921735
15.424983	-5.514455	97.410408	-12.57644	14.461777	95.841743	44.023968	1.227167	102.847694	44.403816	28.676281	101.699272	44.213892	14.951724	102.273483	-69.366772	13.97183	89.410003
14.88093	-6.393171	97.299126	-12.57129	14.349306	95.738396	44.043804	1.243146	102.725052	44.388496	28.686882	101.428757	44.21615	14.965014	102.0769045	-69.35873	13.733598	89.3998875
14.337301	-7.183561	97.187515	-12.579441	14.26879	95.629601	44.037273	1.2663	102.541771	44.353302	28.69215	101.103355	44.1952875	14.979225	101.822563	-69.3541695	13.558355	89.436639
13.797267	-7.950359	97.032394	-12.594679	14.165573	95.50573	44.010246	1.2705	102.335968	44.311966	28.661261	100.7686	44.161106	14.9658805	101.552284	-69.350464	13.3652655	89.459176
13.253829	-8.739099	96.90168	-12.590042	14.072813	95.365578	43.98698	1.248929	102.123451	44.272018	28.616138	100.427452	44.129499	14.9325335	101.2754515	-69.309583	13.2130925	89.4557045
12.351392	-9.934612	96.666206	-12.618364	13.928824	95.149475	43.95277	1.164792	101.834084	44.205727	28.515303	99.983749	44.0792485	14.8400475	100.9089165	-69.3159765	13.0176005	89.3900335
11.750951	-10.660107	96.60907	-12.638071	13.836811	95.038269	43.909565	1.081951	101.66304	44.152706	28.417477	99.744644	44.0311355	14.749714	100.703842	-69.3072775	12.923908	89.372696
11.132571	-11.324985	96.514725	-12.677243	13.74149	94.958702	43.856968	0.974972	101.530365	44.109489	28.29211	99.527336	43.9832285	14.633541	100.5288505	-69.3377145	12.849439	89.3885535
10.515329	-11.965068	96.474617	-12.701053	13.662015	94.894081	43.784595	0.862588	101.411819	44.079536	28.145658	99.336578	43.9320655	14.504123	100.3741985	-69.3341715	12.819907	89.4139635
9.864647	-12.600669	96.442665	-12.739388	13.571692	94.839691	43.734074	0.744418	101.311386	44.034935	28.011059	99.177483	43.8845045	14.3777385	100.2444345	-69.3632805	12.7656455	89.4349475
9.191485	-13.269896	96.331505	-12.778815	13.478992	94.775581	43.679436	0.626114	101.215172	44.003616	27.877563	99.022018	43.841526	14.2518385	100.118595	-69.399156	12.7061455	89.432567
8.464218	-13.806671	96.294655	-12.823878	13.390464	94.667519	43.639557	0.515891	101.122475	43.949497	27.764172	98.867729	43.794527	14.1400315	99.995102	-69.442283	12.6408965	89.339936
7.477902	-14.639478	96.112091	-12.85003	13.264521	94.468536	43.600685	0.383397	100.974251	43.868988	27.629133	98.587601	43.7348365	14.006265	99.780926	-69.4348965	12.522777	89.156146
6.815027	-15.117288	96.056137	-12.860584	13.188527	94.312218	43.57336	0.324258	100.875977	43.80621	27.547043	98.388931	43.689785	13.9356505	99.632454	-69.410953	12.4414035	88.991982
6.102623	-15.572394	95.993629	-12.857808	13.102302	94.146461	43.568584	0.264533	100.793137	43.749027	27.461779	98.200401	43.6588055	13.863156	99.496769	-69.3744215	12.341448	88.796153
5.36695	-16.060213	95.879364	-12.866765	13.005803	93.987686	43.570728	0.212112	100.71405	43.679077	27.414248	98.017494	43.6249025	13.81318	99.365772	-69.3584325	12.198426	88.6096
4.627597	-16.456171	95.809258	-12.872018	12.889181	93.870087	43.565704	0.165945	100.64222	43.603451	27.365143	97.850365	43.5845775	13.765544	99.2462925	-69.3286135	12.012818	88.4938815
3.837791	-16.760822	95.782425	-12.89352	12.777132	93.761787	43.560986	0.127664	100.585464	43.513626	27.308405	97.725365	43.537306	13.7180345	99.1554145	-69.324346	11.8362295	88.3681595
3.110186	-17.045792	95.763229	-12.928113	12.641333	93.672882	43.539833	0.064948	100.556442	43.433262	27.253977	97.609917	43.4865475	13.6594625	99.0831795	-69.3427735	11.6232035	88.2625845
1.898309	-17.365808	95.721245	-12.974966	12.441254	93.555588	43.527298	-0.04251	100.489937	43.319221	27.150234	97.450745	43.4232595	13.553862	98.970341	-69.3731915	11.328646	88.140835
1.011077	-17.540146	95.665291	-13.025758	12.318141	93.475258	43.453503	-0.095701	100.497055	43.253258	27.084095	97.363976	43.3533805	13.494197	98.9305155	-69.4048965	11.142085	88.0200005
0.129378	-17.640404	95.625237	-13.069736	12.205138	93.37899	43.399624	-0.168535	100.475517	43.186321	27.03931	97.270241	43.2929725	13.4353875	98.872879	-69.4324445	10.9748885	87.885101
-0.740939	-17.678825	95.53698	-13.120754	12.105821	93.290947	43.333977	-0.227453	100.439331	43.118553	26.985689	97.180855	43.226265	13.379118	98.810093	-69.467773	10.832524	87.771801
-1.619069	-17.713463	95.474121	-13.17061	12.044666	93.229607	43.254238	-0.270486	100.402199	43.0434	26.945629	97.142731	43.148819	13.3375715	98.772465	-69.490039	10.7517605	87.686749
-2.567171	-17.656832	95.359665	-13.245423	11.96984	93.18911	43.160034	-0.312933	100.355698	42.985065	26.918465	97.139221	43.0725495	13.302766	98.7474595	-69.5633955	10.636914	87.6307605
-3.591215	-17.54154	95.208481	-13.325952	11.920931	93.159363	43.0481	-0.373356	100.298653	42.921562	26.897093	97.176247	42.984831	13.2618685	98.73745	-69.636735	10.5799935	87.581276
-5.118416	-17.286997	94.838043	-13.459394	11.86388	93.084724	42.841721	-0.481992	100.113068	42.830505	26.851324	97.258255	42.836113	13.184666	98.6856615	-69.754901	10.543094	87.4837865
-6.139153	-17.123938	94.503746	-13.552711	11.844587	93.020996	42.727734	-0.572004	99.88472	42.76226	26.825401	97.320015	42.744997	13.1266985	98.6023675	-69.850419	10.5624755	87.4396245
-7.248223	-16.86899	94.117577	-13.645065	11.851254	92.951691	42.504353	-0.625681	99.686989	42.684002	26.801222	97.377647	42.5941775	13.0877705	98.532318	-69.8843075	10.6147375	87.371064
-8.395222	-16.576111	93.697517	-13.736645	11.887069	92.897957	42.316383	-0.66153	99.45575	42.599182	26.790195	97.458076	42.4577825	13.0643325	98.456913	-69.9310725	10.7098055	87.339001
-9.545277	-16.245552	93.34153	-13.807758	11.938707	92.868973	42.145191	-0.642893	99.262535	42.518993	26.801113	97.592316	42.332092	13.07911	98.4274255	-69.947608	10.798304	87.3105205
-10.671418	-15.926388	93.026581	-13.897996	12.010532	92.853584	41.988571	-0.58168	99.127586	42.451454	26.852703	97.746834	42.2200125	13.1355115	98.43721	-70.0160045	10.8855525	87.269958
-11.900341	-15.586034	92.757378	-13.989881	12.129182	92.829094	41.84	-0.476201	99.027397	42.375557	26.980343	97.880852	42.1077785	13.252071	98.4541245	-70.0875405	11.006293	87.2040635
-13.724581	-14.992222	92.43718	-14.119948	12.294404	92.808388	41.647762	-0.237443	98.874977	42.225342	27.244516	98.005661	41.936552	13.5035365	98.440319	-70.176448	11.0852715	87.176457
-14.949606	-14.595098	92.253166	-14.191055	12.409301	92.796768	41.539341	-0.016411	98.791183	42.103493	27.456757	98.015182	41.821417	13.720173	98.4031825	-70.203527	11.098429	87.1903535
-16.14327	-14.214683	92.143539	-14.291948	12.558076	92.785011	41.447701	0.230873	98.715576	41.952629	27.698248	97.986343	41.700165	13.9645605	98.3509595	-70.284061	11.1515915	87.2190625
-17.486057	-13.82629	92.067894	-14.391875	12.674013	92.783867	41.367756	0.489017	98.645004	41.763794	27.946154	97.965027	41.565775	14.2175855	98.3050155	-70.349525	11.1304405	87.2627185
-18.747595	-13.403924	91.956017	-14.476358	12.771465	92.763336	41.286945	0.714509	98.589119	41.582718	28.201494	97.944893	41.4348315	14.4580015	98.267006	-70.3875475	11.0849285	87.259666
-20.038874	-13.059652	91.908646	-14.549862	12.853736	92.732666	41.219486	0.886144	98.511337	41.425549	28.396086	97.907578	41.3225175	14.641115	98.2094575	-70.4222415	11.066357	87.2558745
-21.432983	-12.692496	91.783997	-14.604956	12.902599	92.693573	41.137035	1.025552	98.429558	41.309277	28.503094	97.850891	41.223156	14.764323	98.1402245	-70.433068	11.040875	87.2469215
-23.449163	-12.126095	91.678322	-14.643391	12.92229	92.638779	41.0131	1.105541	98.315453	41.187523	28.551678	97.770134	41.1003115	14.8286095	98.0427935	-70.3870935	11.0159705	87.2347645
-24.823324	-11.804948	91.690323	-14.678256	12.891251	92.676399	40.943695	1.098675	98.266747	41.125221	28.539408	97.709496	41.034458	14.8190415	97.9881215	-70.39097	10.9634605	87.3646765
-26.302534	-11.470963	91.766266	-14.691106	12.849903	92.746101	40.925674	1.053954	98.229996	41.070396	28.488791	97.691582	40.998035	14.7713725	97.960789	-70.380247	10.9284335	87.531413
-27.713636	-11.123371	91.883469	-14.710133	12.806484	92.869453	40.842934	1.017644	98.282761	41.027412	28.453327	97.674217	40.935173	14.7354855	97.978489	-70.355439	10.8774825	87.760417
-29.153395	-10.790615	92.01104	-14.755625	12.743958	92.971573	40.856255	0.95065	98.260178	40.986267	28.430397	97.62738	40.921261	14.6905235	97.943779	-70.432511	10.7973925	87.999367
-30.66766	-10.456429	92.140045	-14.774682	12.68914	93.083061	40.793098	0.922198	98.269821	40.939133	28.403822	97.555069	40.8661155	14.66301	97.912445	-70.4154795	10.71527	88.253677
-32.111652	-10.089958	92.256836	-14.800312	12.628418	93.165604	40.797665	0.872507	98.18206	40.897789	28.373388	97.431244	40.847727	14.6229475	97.806652	-70.448351	10.6338885	88.524556
-34.439587	-9.580669	92.37455	-14.8562	12.55131	93.21347	40.710526	0.802849	98.015335	40.791382	28.34436	97.184464	40.750954	14.5736045	97.5998995	-70.463354	10.5290155	88.8270405
-35.938023	-9.208055	92.399658	-14.920444	12.475736	93.201187	40.736691	0.688181	97.786751	40.704842	28.344437	96.966621	40.7207665	14.516309	97.376686	-70.5616545	10.435163	89.025688
-37.478016	-8.851852	92.419044	-14.995755	12.428394	93.170372	40.6707	0.588899	97.571281	40.590672	28.33873	96.724182	40.630686	14.4638145	97.1477315	-70.622196	10.3929735	89.1930125
-39.044209	-8.453088	92.379745	-15.094522	12.398856	93.103012	40.71804	0.452958	97.235748	40.464531	28.353834	96.457268	40.5912855	14.403396	96.846508	-70.7803295	10.394316	89.359516
-40.578236	-8.049003	92.342873	-15.183093	12.363865	93.054352	40.747829	0.359246	96.881599	40.352386	28.379408	96.188957	40.5501075	14.369327	96.535278	-70.9162935	10.358403	89.573426
-42.085621	-7.666731	92.33477	-15.256744	12.348576	93.016739	40.727127	0.349682	96.514076	40.242298	28.423458	95.934929	40.4847125	14.38657	96.2245025	-70.9982005	10.310582	89.8089755
-43.649025	-7.266365	92.35569	-15.320095	12.359689	92.994347	40.584633	0.441336	96.210495	40.142136	28.480852	95.725159	40.3633845	14.461094	95.967827	-71.0035745	10.258284	90.020867
-45.884995	-6.662976	92.427689	-15.420489	12.391006	93.012062	40.320431	0.646026	95.848175	39.945118	28.612249	95.549507	40.1327745	14.6291375	95.698841	-70.9737525	10.1528745	90.325283
-47.395531	-6.258903	92.519455	-15.506184	12.440744	93.050781	40.15041	0.810231	95.684746	39.838821	28.774441	95.461693	39.9946155	14.792336	95.5732195	-71.0069835	10.089152	90.5283425
-48.875782	-5.862291	92.599014	-15.601561	12.503597	93.090836	40.110531	0.964353	95.497498	39.724491	28.951332	95.392487	39.917511	14.9578425	95.4449925	-71.120633	10.0493515	90.7366795
-50.304913	-5.474742	92.694405	-15.694201	12.582806	93.139389	40.050377	1.140135	95.374718	39.627403	29.140259	95.33773	39.83889	15.140197	95.356224	-71.227292	10.025415	90.922554
-51.735867	-5.091705	92.792381	-15.776912	12.682875	93.167801	40.009315	1.305707	95.279945	39.527424	29.321518	95.30957	39.7683695	15.3136125	95.2947575	-71.3221935	10.0521375	91.0408445
-53.078609	-4.686774	92.880302	-15.847582	12.769926	93.209167	39.96468	1.482889	95.214188	39.447186	29.498726	95.301041	39.705933	15.4908075	95.2576145	-71.401097	10.0490445	91.1607195
-53.711105	-4.291033	93.086761	-15.912169	12.865895	93.25631	39.918823	1.629441	95.181442	39.385895	29.642179	95.322601	39.652359	15.63581	95.2520215	-71.476697	10.09598	91.2605985
-53.197926	-3.854026	93.103264	-15.960336	13.014044	93.360672	39.886559	1.815176	95.192757	39.338234	29.809109	95.406403	39.6123965	15.8121425	95.29958	-71.5330685	10.2159455	91.421764
-52.878292	-3.534961	93.107315	-15.951265	13.082134	93.454498	39.885773	1.905234	95.220879	39.3419	29.884022	95.497971	39.6138365	15.894628	95.359425	-71.5163665	10.26964	91.549571
-52.437603	-3.1737	93.163971	-15.939548	13.14409	93.535233	39.909534	1.958042	95.260979	39.384491	29.962605	95.591576	39.6470125	15.9603235	95.4262775	-71.5261085	10.3278565	91.6441885
-51.948982	-2.82635	93.215584	-15.931079	13.206	93.598404	39.94495	1.996945	95.286095	39.430397	30.034647	95.66629	39.6876735	16.015796	95.4761925	-71.5498315	10.396204	91.7206155
-51.412041	-2.425244	93.283234	-15.886185	13.250244	93.668053	39.988007	2.028185	95.298508	39.481274	30.08337	95.718903	39.7346405	16.0557775	95.5087055	-71.5070105	10.4447105	91.8274005
-50.870506	-2.042749	93.313148	-15.869373	13.275812	93.719116	40.028366	2.055714	95.304642	39.530064	30.118551	95.759201	39.779215	16.0871325	95.5319215	-71.517961	10.4644915	91.9063105
-50.336338	-1.646863	93.387245	-15.833785	13.317429	93.754211	40.051022	2.079824	95.311485	39.564331	30.14065	95.790741	39.8076765	16.110237	95.551113	-71.4752465	10.524621	91.957309
-49.534451	-1.090927	93.40509	-15.814799	13.369642	93.794807	40.037209	2.103152	95.369026	39.581635	30.125355	95.902542	39.809422	16.1142535	95.635784	-71.43902	10.6250305	91.95383
-49.039192	-0.662342	93.340233	-15.819047	13.400085	93.80471	39.933479	2.111747	95.516762	39.611832	30.095816	96.005089	39.7726555	16.1037815	95.7609255	-71.4107495	10.6963885	91.8484945
-48.469234	-0.226185	93.250107	-15.831121	13.42836	93.807564	39.925224	2.085996	95.631447	39.653584	30.040083	96.149979	39.789404	16.0630395	95.890713	-71.451646	10.7936805	91.724415
-47.866821	0.231748	93.167046	-15.872023	13.456448	93.810234	39.824093	2.093076	95.882118	39.672901	29.980759	96.354538	39.748497	16.0369175	96.118328	-71.492543	10.8759785	91.50214
-47.289337	0.691374	93.076141	-15.931694	13.487345	93.83548	39.833195	2.060725	96.132355	39.68861	29.920336	96.587448	39.7609025	15.9905305	96.3599015	-71.6242905	10.9841595	91.3110585
-46.70927	1.159145	93.057884	-15.975064	13.512243	93.898758	39.798481	2.050136	96.461189	39.681873	29.858765	96.86351	39.740177	15.9544505	96.6623495	-71.690305	11.0700355	91.1351665
-46.149117	1.585191	93.091927	-16.014441	13.53462	93.999985	39.735069	2.052115	96.897415	39.667267	29.803286	97.187752	39.701168	15.9277005	97.0425835	-71.73005	11.1415395	90.9573865
-45.43906	2.404926	93.192451	-16.101215	13.550815	94.246124	39.795746	2.009159	97.607254	39.656647	29.75404	97.759064	39.7261965	15.8815995	97.683159	-71.9286265	11.2200305	90.809089
-44.918972	2.964739	93.312798	-16.134933	13.528355	94.440666	39.879612	1.975575	98.112457	39.659679	29.766167	98.162231	39.7696455	15.870871	98.137344	-72.0395115	11.185839	90.743988
-44.370632	3.56818	93.407181	-16.17977	13.492767	94.643547	39.988972	1.922384	98.607048	39.677856	29.803068	98.560333	39.833414	15.862726	98.5836905	-72.192954	11.122808	90.7034035
-43.911774	4.128057	93.563553	-16.22036	13.473025	94.854172	40.09211	1.848872	99.055038	39.683979	29.848333	98.911736	39.8880445	15.8486025	98.983387	-72.3287645	11.0974475	90.724957
-43.476917	4.709516	93.722008	-16.262554	13.446656	95.038391	40.20583	1.771856	99.441185	39.685326	29.872231	99.244141	39.945578	15.8220435	99.342663	-72.470686	11.0712685	90.734119
-43.161282	5.379356	93.86322	-16.282442	13.40709	95.225807	40.29567	1.729565	99.753365	39.695297	29.867188	99.523643	39.9954835	15.7983765	99.638504	-72.5603675	11.0158035	90.81311
-42.81377	6.103621	94.005707	-16.287285	13.387212	95.406792	40.348526	1.663831	99.994148	39.726143	29.841856	99.752312	40.0373345	15.7528435	99.87323	-72.6119045	11.0215805	90.940354
-42.27256	7.265406	94.219193	-16.273085	13.363253	95.64489	40.347008	1.537172	100.251915	39.794262	29.743217	100.032494	40.070635	15.6401945	100.1422045	-72.616805	11.0863115	91.1475755
-41.983074	8.032013	94.356705	-16.249697	13.353258	95.772247	40.342388	1.45485	100.355507	39.875473	29.648817	100.170914	40.1089305	15.5518335	100.2632105	-72.6083245	11.1546825	91.2812835
-41.740963	8.748929	94.481636	-16.215895	13.327453	95.883492	40.32988	1.375234	100.410751	39.936146	29.563417	100.293854	40.133013	15.4693255	100.3523025	-72.564803	11.1855805	91.4146815
-41.624065	9.556016	94.592712	-16.175699	13.320859	95.995293	40.313305	1.311566	100.423172	39.995796	29.494947	100.378265	40.1545505	15.4032565	100.4007185	-72.5059485	11.2384615	91.5898675
-41.50692	10.379687	94.746353	-16.140028	13.31666	96.095505	40.309032	1.286803	100.412003	40.075294	29.452482	100.414261	40.192163	15.3696425	100.413132	-72.472219	11.2636775	91.777878
-41.381306	11.269998	94.838272	-16.111166	13.356953	96.194801	40.313053	1.292158	100.394844	40.147488	29.3964	100.505516	40.2302705	15.344279	100.45018	-72.4526025	11.369627	91.939422
-41.290535	12.126234	94.974068	-16.072025	13.400887	96.314087	40.329288	1.294817	100.398384	40.262608	29.375097	100.592949	40.295948	15.334957	100.4956665	-72.439998	11.466817	92.1325075
-41.220051	13.354715	95.132912	-16.019636	13.467389	96.444359	40.374813	1.253518	100.365051	40.448833	29.394011	100.720596	40.411823	15.3237645	100.5428235	-72.451095	11.6110135	92.3458945
-41.298275	14.207846	95.218369	-15.969086	13.528961	96.502342	40.397373	1.231501	100.276688	40.546864	29.388699	100.769386	40.4721185	15.3101	100.523037	-72.4102905	11.747822	92.481647
-41.385208	15.072356	95.29332	-15.892017	13.572468	96.538414	40.412292	1.195624	100.147453	40.636791	29.364952	100.785385	40.5245415	15.280288	100.466419	-72.3085755	11.864648	92.610409
-41.471283	15.989908	95.359932	-15.827188	13.611192	96.5588	40.441517	1.154212	99.980553	40.744301	29.314962	100.790176	40.592909	15.234587	100.3853645	-72.247285	11.987797	92.7322355
-41.519958	16.835339	95.449974	-15.77713	13.650417	96.579628	40.422325	1.136281	99.853859	40.852718	29.271143	100.784706	40.6375215	15.203712	100.3192825	-72.1917815	12.097122	92.8399735
-41.582722	17.620258	95.590881	-15.716306	13.685316	96.610558	40.412819	1.127086	99.72541	40.915546	29.251776	100.79763	40.6641825	15.189431	100.26152	-72.0967945	12.181201	92.959596
-41.665997	18.188583	95.786064	-15.666742	13.712364	96.653519	40.369659	1.142355	99.664284	40.970036	29.241585	100.802612	40.6698475	15.19197	100.233448	-72.0033315	12.232758	93.07359
-41.891548	18.94236	95.835403	-15.61207	13.761221	96.737396	40.396713	1.18642	99.590248	41.068592	29.279402	100.803947	40.7326525	15.232911	100.1970975	-71.9567925	12.289531	93.2776945
-42.098175	19.470762	95.95414	-15.583242	13.806833	96.776932	40.444366	1.230846	99.549347	41.098557	29.327742	100.819717	40.7714615	15.279294	100.184532	-71.9379455	12.334372	93.369332
-42.283081	20.045359	96.004387	-15.535659	13.866321	96.821846	40.495354	1.271414	99.507782	41.132866	29.368505	100.823021	40.81411	15.3199595	100.1654015	-71.885428	12.4126825	93.4782905
-42.507046	20.562204	96.053391	-15.524433	13.911777	96.863312	40.530579	1.288377	99.465401	41.175606	29.398832	100.834	40.8530925	15.3436045	100.1497005	-71.9019585	12.4799495	93.5769235
-42.677505	21.051603	96.145508	-15.49968	13.920191	96.887794	40.551613	1.282436	99.421432	41.203587	29.407209	100.866379	40.8776	15.3448225	100.1439055	-71.87696	12.4955595	93.6316825
-42.837982	21.484343	96.201859	-15.493157	13.933067	96.911278	40.563656	1.267277	99.385704	41.241966	29.392385	100.907219	40.902811	15.329831	100.1464615	-71.889125	12.536303	93.6760945
-42.953026	21.856134	96.297165	-15.486532	13.952713	96.934669	40.557518	1.25428	99.35762	41.259396	29.363785	100.953758	40.908457	15.3090325	100.155689	-71.881521	12.5963935	93.713649
-43.194405	22.364847	96.376984	-15.48145	13.987443	96.965919	40.537735	1.228128	99.347618	41.264019	29.320341	101.002655	40.900877	15.2742345	100.1751365	-71.863777	12.7006515	93.7567015
-43.402515	22.640858	96.397675	-15.505303	14.010795	96.997986	40.531067	1.206642	99.36702	41.268196	29.308233	101.003326	40.8996315	15.2574375	100.185173	-71.9102375	12.7641525	93.810799
-43.59539	22.928057	96.404549	-15.52154	14.062468	97.025787	40.531277	1.201881	99.406174	41.24826	29.315937	100.998032	40.8897685	15.258909	100.202103	-71.9328485	12.866027	93.849471
-43.836529	23.23259	96.464714	-15.561681	14.116303	97.054024	40.551605	1.219128	99.49752	41.206169	29.339802	101.0075	40.878887	15.279465	100.25251	-72.002249	12.953141	93.855538
-44.069504	23.500303	96.470024	-15.602194	14.164984	97.103745	40.568455	1.263687	99.648399	41.176434	29.397896	101.021339	40.8724445	15.3307915	100.334869	-72.0768325	12.9991765	93.872621
-44.309502	23.781242	96.461456	-15.655717	14.266432	97.154465	40.588497	1.352156	99.831894	41.151001	29.4965	101.032593	40.869749	15.424328	100.4322435	-72.181183	13.108536	93.8766865
-44.536446	24.051651	96.422333	-15.698929	14.372611	97.202919	40.61705	1.505025	100.018799	41.145538	29.615435	101.000954	40.881294	15.56023	100.5098765	-72.279152	13.184992	93.8959615
-44.945297	24.428867	96.401627	-15.78297	14.533617	97.251945	40.679653	1.754929	100.238419	41.035034	29.864756	100.947067	40.8573435	15.8098425	100.592743	-72.4232835	13.2573915	93.911147
-45.216667	24.619486	96.387848	-15.846534	14.644586	97.276604	40.713139	1.928098	100.327072	40.9333	30.035126	100.897552	40.8232195	15.981612	100.612312	-72.5162875	13.30756	93.940896
-45.438522	24.808567	96.390793	-15.895425	14.745325	97.309891	40.71981	2.08162	100.397018	40.841961	30.189053	100.85807	40.7808855	16.1353365	100.627544	-72.5717355	13.3553135	93.992238
-45.597515	24.965836	96.426598	-15.948786	14.824334	97.349312	40.71513	2.197035	100.450745	40.766682	30.316347	100.824562	40.740906	16.256691	100.6376535	-72.638478	13.391977	94.0609705
-45.726589	25.094275	96.479218	-15.994413	14.867722	97.40181	40.701973	2.277396	100.479866	40.710178	30.40823	100.800766	40.7060755	16.342813	100.640316	-72.6949015	13.392631	94.163304
-45.832382	25.195086	96.557007	-16.033585	14.917739	97.45858	40.672474	2.322466	100.492905	40.677414	30.455414	100.791702	40.674944	16.38894	100.6423035	-72.742114	13.446538	94.2748565
-45.887211	25.284191	96.644524	-16.060957	14.925584	97.529633	40.616383	2.348993	100.506165	40.663467	30.46788	100.802719	40.639925	16.4084365	100.654442	-72.761839	13.4427315	94.404824
-45.957176	25.381369	96.788971	-16.095633	14.896668	97.628418	40.549232	2.336203	100.497841	40.662609	30.448893	100.823235	40.6059205	16.392548	100.660538	-72.7971865	13.400788	94.596298
-45.944229	25.467983	96.852684	-16.115971	14.861092	97.673264	40.527519	2.300303	100.478615	40.653637	30.417751	100.835861	40.590578	16.359027	100.657238	-72.82252	13.363157	94.68929
-45.910149	25.543713	96.903786	-16.145554	14.842052	97.717216	40.524914	2.249431	100.467766	40.630024	30.387901	100.867149	40.577469	16.318666	100.6674575	-72.868577	13.365438	94.7669745
-45.843792	25.626358	96.963516	-16.162308	14.831845	97.748314	40.55608	2.199272	100.463463	40.607864	30.356125	100.904099	40.581972	16.2776985	100.683781	-72.906588	13.3859915	94.812847
-45.750896	25.69891	97.04261	-16.169815	14.829419	97.798546	40.606709	2.149648	100.482941	40.592197	30.331976	100.940964	40.599453	16.240812	100.7119525	-72.939083	13.418026	94.8851395
-45.600594	25.791996	97.119774	-16.181589	14.833297	97.892853	40.654457	2.10572	100.534424	40.551655	30.309805	101.010345	40.603056	16.2077625	100.7723845	-72.966234	13.4588315	95.0133215
-45.418304	25.926022	97.183701	-16.199701	14.850646	98.000893	40.766994	2.037854	100.611809	40.447853	30.211189	101.133636	40.6074235	16.1245215	100.8727225	-73.0068255	13.5767705	95.1290635
-45.064125	26.163721	97.319214	-16.24962	14.84742	98.21666	41.064697	1.862372	100.782288	40.276573	29.81967	101.371742	40.670635	15.841021	101.077015	-73.169875	13.853819	95.356305
-44.807972	26.324419	97.424873	-16.307619	14.773504	98.341484	41.286022	1.767484	100.820885	40.315308	29.56242	101.510452	40.800665	15.664952	101.1656685	-73.415903	13.882056	95.5172995
-44.520485	26.478144	97.486427	-16.349489	14.675787	98.414246	41.416325	1.647364	100.80011	40.39994	29.366297	101.6343	40.9081325	15.5068305	101.217205	-73.6071105	13.8447435	95.611287
-44.195499	26.631414	97.508179	-16.363058	14.621912	98.463821	41.431595	1.558269	100.792107	40.437843	29.179838	101.718796	40.934719	15.3690535	101.2554515	-73.660835	13.8747705	95.6721905
-43.900593	26.773716	97.527245	-16.357553	14.583984	98.516571	41.410156	1.486142	100.748657	40.449928	29.01827	101.744057	40.930042	15.252206	101.246357	-73.645148	13.915762	95.786785
-43.627747	26.882999	97.523705	-16.353617	14.53985	98.530754	41.385944	1.396043	100.710213	40.457664	28.898764	101.765755	40.921804	15.1474035	101.237984	-73.629038	13.9322965	95.823524
-43.402275	27.005634	97.511116	-16.379759	14.508608	98.530701	41.368465	1.298088	100.734856	40.463982	28.790115	101.780907	40.9162235	15.0441015	101.2578815	-73.6757415	13.9731145	95.8035205
-43.060135	27.202887	97.483292	-16.393028	14.501801	98.541	41.424358	1.196419	100.776733	40.452217	28.679266	101.814781	40.9382875	14.9378425	101.295757	-73.7243435	14.0657595	95.786243
-42.844971	27.293915	97.503677	-16.400902	14.510533	98.568932	41.399452	1.177487	100.866913	40.474998	28.605106	101.847588	40.937225	14.8912965	101.3572505	-73.739029	14.1297695	95.7806135
-42.671234	27.396759	97.525383	-16.396688	14.523302	98.59021	41.410038	1.111955	100.941322	40.522186	28.531921	101.849075	40.966112	14.821938	101.3951985	-73.759488	14.224666	95.7852215
-42.485619	27.450958	97.536583	-16.370079	14.557278	98.597839	41.364132	1.06187	101.032486	40.540905	28.494284	101.840805	40.9525185	14.778077	101.4366455	-73.6926765	14.336479	95.7590325
-42.315083	27.437963	97.512207	-16.357908	14.594647	98.595581	41.351845	1.025886	101.079048	40.564358	28.496513	101.829979	40.9581015	14.7611995	101.4545135	-73.6739175	14.4280945	95.7366485
-42.088409	27.430407	97.447899	-16.3521	14.646794	98.568054	41.29969	1.027563	101.154305	40.57328	28.529999	101.842865	40.936485	14.778781	101.498585	-73.640685	14.514807	95.637523
-41.869225	27.401125	97.416595	-16.347185	14.691441	98.54644	41.309528	1.033242	101.179733	40.574623	28.556028	101.8479	40.9420755	14.794635	101.5138165	-73.6364455	14.588247	95.5790635
-41.47691	27.372002	97.388329	-16.314009	14.737073	98.550186	41.234028	1.111424	101.273361	40.604668	28.573492	101.871262	40.919348	14.842458	101.5723115	-73.547366	14.631688	95.5280605
-41.184582	27.318176	97.384148	-16.298624	14.737645	98.57222	41.145889	1.205617	101.443054	40.666672	28.549429	101.904251	40.9062805	14.877523	101.6736525	-73.5035285	14.597767	95.4707875
-40.851669	27.270794	97.420837	-16.280437	14.718352	98.605072	41.031059	1.230598	101.810417	40.728424	28.466473	101.942207	40.8797415	14.8485355	101.876312	-73.4406155	14.5881685	95.333832
-40.495575	27.192242	97.460365	-16.28594	14.668356	98.659538	40.920517	1.07015	102.35804	40.783821	28.307421	101.998077	40.852169	14.6887855	102.1780585	-73.424049	14.6479265	95.1410175
-40.144447	27.149582	97.467705	-16.280569	14.634241	98.693428	40.932022	0.867238	102.741325	40.820419	28.168539	102.069962	40.8762205	14.5178885	102.4056435	-73.4373585	14.7505935	94.9812125
-39.854958	27.111547	97.461189	-16.293427	14.618495	98.754211	41.025215	0.669583	103.137016	40.836685	28.050125	102.145172	40.93095	14.359854	102.641094	-73.517804	14.877136	94.867328
-39.599834	27.094948	97.506905	-16.317478	14.591543	98.824654	41.165443	0.451331	103.737411	40.858986	27.939171	102.23613	41.0122145	14.195251	102.9867705	-73.6471705	14.987835	94.6625375
-39.226078	27.091843	97.55265	-16.336817	14.576076	98.919891	41.3713	0.260404	104.855537	40.894474	27.809053	102.391457	41.132887	14.0347285	103.623497	-73.806521	15.1174235	94.216285
-38.984032	27.093193	97.517235	-16.341045	14.544288	98.961754	41.328247	0.122066	105.653549	40.905087	27.731524	102.456665	41.116667	13.926795	104.055107	-73.798757	15.161781	93.868401
-38.776157	27.071423	97.467331	-16.355436	14.489958	98.979988	41.1035	-0.069851	106.398666	40.903263	27.649578	102.480652	41.0033815	13.7898635	104.439659	-73.7142535	15.1900525	93.520317
-38.602566	27.067392	97.384125	-16.34798	14.460201	98.959961	40.81002	-0.272285	106.910774	40.894508	27.575478	102.461853	40.852264	13.6515965	104.6863135	-73.548224	15.2688055	93.2336085
-38.435139	27.071455	97.306717	-16.342449	14.415422	98.934296	40.511944	-0.396962	107.058479	40.879734	27.489498	102.423264	40.695839	13.546268	104.7408715	-73.380737	15.284576	93.1277205
-38.28949	27.165598	97.221916	-16.32547	14.35371	98.932388	40.288872	-0.366493	106.761086	40.880901	27.407192	102.40078	40.5848865	13.5203495	104.580933	-73.2358265	15.1870705	93.283843
-38.199387	27.328983	97.215881	-16.300961	14.293406	98.934753	40.18589	-0.183808	106.270233	40.904457	27.310801	102.386978	40.5451735	13.5634965	104.3286055	-73.1470955	15.0233155	93.5409005
-38.113384	27.297646	97.208061	-16.251642	14.215161	98.8843	40.291996	0.169028	105.505356	40.915958	27.230566	102.306793	40.603977	13.699797	103.9060745	-73.107261	14.730525	93.8625255
-38.055794	27.149559	97.169075	-16.191656	14.195444	98.831017	40.410751	0.253718	105.315948	40.950447	27.188328	102.242538	40.680599	13.721023	103.779243	-73.063911	14.669865	93.882791
-38.00423	26.998308	97.204514	-16.139179	14.18785	98.807159	40.484798	0.257686	105.12793	41.011269	27.137602	102.196861	40.7480335	13.697644	103.6623955	-73.0263915	14.678056	93.9519225
-37.954884	27.133993	97.189552	-16.094749	14.193705	98.801117	40.628433	0.212166	104.755531	41.066895	27.085999	102.176758	40.847664	13.6490825	103.4661445	-73.037162	14.7383275	94.1360895
-37.890602	27.25111	97.210121	-16.064669	14.203175	98.802094	40.80883	0.193174	104.388939	41.111126	27.037111	102.166733	40.959978	13.6151425	103.277836	-73.089316	14.7912075	94.326352
-37.846802	27.186066	97.20388	-16.031017	14.221123	98.80146	41.026352	0.283826	103.974663	41.162457	26.986858	102.152	41.0944045	13.635342	103.0633315	-73.1564385	14.806904	94.5395885
-37.817795	27.2423	97.20771	-15.995412	14.215538	98.800346	41.308376	0.52226	103.543449	41.195763	26.936871	102.128265	41.2520695	13.7295655	102.835857	-73.2428935	14.7015105	94.764835
-37.770695	27.200714	97.196945	-15.979966	14.185061	98.800972	41.748108	0.90154	102.978752	41.229473	26.86907	102.108406	41.4887905	13.885305	102.543579	-73.4487225	14.484817	95.058365
-37.751534	27.160358	97.173889	-15.955405	14.130145	98.793068	41.922489	0.969022	102.607117	41.265469	26.823982	102.106133	41.593979	13.896502	102.356625	-73.504789	14.363788	95.229511
-37.708954	27.122269	97.140327	-15.927707	14.087025	98.800728	41.931915	1.067294	102.229706	41.304428	26.770357	102.11245	41.6181715	13.9188255	102.171078	-73.4735855	14.2552245	95.430378
-37.675236	27.085724	97.128494	-15.887861	14.045005	98.794975	41.897659	1.214967	101.839539	41.336555	26.723295	102.118156	41.617107	13.969131	101.9788475	-73.392829	14.120879	95.6111025
-37.615047	27.061506	97.121742	-15.841086	14.018875	98.790779	41.84428	1.382221	101.611969	41.368065	26.693594	102.114761	41.6061725	14.0379075	101.863365	-73.2883445	13.9998425	95.718193
-37.566975	27.042788	97.133858	-15.783623	14.00774	98.809502	41.655334	1.380096	101.758514	41.429787	26.682159	102.092491	41.5425605	14.0311275	101.9255025	-73.1098065	13.9843525	95.6935015
-37.531887	27.040409	97.155014	-15.756666	14.003897	98.837296	41.546719	1.311412	101.893105	41.473614	26.681683	102.119209	41.5101665	13.9965475	102.006157	-73.0234985	14.0112465	95.668435
-37.500401	27.089764	97.160858	-15.749269	14.025172	98.897568	41.670334	1.273837	101.990166	41.542725	26.661604	102.158951	41.6065295	13.9677205	102.0745585	-73.1050675	14.0826235	95.7205775
-37.450745	27.125734	97.16423	-15.705703	14.046873	98.920387	41.695766	1.320312	102.019646	41.581528	26.648623	102.086197	41.638647	13.9844675	102.0529215	-73.050053	14.1092785	95.7878525
-37.385254	27.149719	97.16037	-15.639085	14.071968	98.924103	41.574974	1.465927	102.053879	41.628201	26.645023	101.959076	41.6015875	14.055475	102.0064775	-72.8797575	14.088461	95.8417285
-37.298706	27.163374	97.141777	-15.54221	14.108843	98.925125	41.508389	1.654214	102.042603	41.675522	26.650948	101.791656	41.5919555	14.152581	101.9171295	-72.6763755	14.065105	95.9331205
-37.257401	27.167297	97.119492	-15.471828	14.162169	98.936501	41.569172	1.831888	101.981483	41.682835	26.698997	101.641068	41.6260035	14.2654425	101.8112755	-72.5696595	14.0588955	96.0617265
-37.191723	27.178734	97.044601	-15.389185	14.216002	98.916733	41.68018	2.033758	101.862572	41.644901	26.793209	101.530457	41.6625405	14.4134835	101.6965145	-72.4409105	14.0185205	96.1369515
-37.133163	27.164042	96.941452	-15.302023	14.246511	98.852432	41.73489	2.19938	101.920151	41.66494	26.907396	101.448868	41.699915	14.553388	101.6845095	-72.303961	13.939634	96.0203545
-37.077927	27.064693	97.034157	-15.178433	14.257882	98.915077	41.924816	2.411765	101.877121	41.735455	27.020582	101.323975	41.8301355	14.7161735	101.600548	-72.1870015	13.7995905	96.229606
-36.970432	26.997433	97.167419	-15.043862	14.216135	98.961823	41.94397	2.494133	101.676857	41.790001	27.041992	101.200081	41.8669855	14.7680625	101.438469	-71.9547095	13.6642075	96.485177
-36.857159	27.044333	97.095352	-14.944206	14.231846	98.893814	41.909901	2.514798	101.662971	41.858547	27.017849	101.170769	41.884224	14.7663235	101.41687	-71.772636	13.6973685	96.370758
-36.801601	27.158562	96.898392	-14.930894	14.320996	98.809868	41.970844	2.50064	101.842026	41.963463	27.002399	101.246132	41.9671535	14.7515195	101.544079	-71.8289415	13.8904725	96.075657
-36.775795	27.229462	96.993568	-14.903933	14.356036	98.884933	42.003841	2.444631	101.836243	42.055073	26.976671	101.256851	42.029457	14.710651	101.546547	-71.837323	14.001421	96.223319
-36.651508	27.214697	97.374939	-14.784798	14.310512	99.075127	41.940617	2.395312	101.733871	42.143547	26.866323	101.210091	42.042082	14.6308175	101.471981	-71.611678	13.9902065	96.678273
-36.513721	27.209526	97.670731	-14.683909	14.277063	99.324242	42.035381	2.329076	101.884819	42.282036	26.74836	101.410507	42.1587085	14.538718	101.647663	-71.5265265	14.015408	97.000821
-36.520184	27.39216	97.603256	-14.726326	14.400508	99.567757	42.357018	2.238874	102.290512	42.601189	26.81958	101.974823	42.4791035	14.529227	102.1326675	-71.9317555	14.271789	97.0028465
-36.444969	27.469683	97.748177	-14.679694	14.440872	99.625572	42.278183	2.174327	102.372871	42.707607	26.823568	101.934433	42.492895	14.4989475	102.153652	-71.852283	14.3827965	97.097492
-36.32391	27.401373	98.322746	-14.52688	14.359429	99.874451	42.241528	2.121974	102.27977	42.711464	26.669571	101.778534	42.476496	14.3957725	102.029152	-71.530256	14.3230855	97.71975
-36.250309	27.245708	98.735443	-14.429522	14.252828	100.189301	42.446705	2.117144	102.171692	42.783882	26.572872	101.965103	42.6152935	14.345008	102.0683975	-71.4743375	14.160648	98.3102045
-36.213902	27.202406	98.53569	-14.464453	14.244552	100.167595	42.540527	2.092185	102.168884	42.981251	26.640188	102.116394	42.760889	14.3661865	102.142639	-71.689795	14.1229175	98.192551
-36.199768	27.377552	97.930183	-14.484882	14.369085	99.745621	42.424248	2.013043	102.33213	42.950676	26.632664	101.998863	42.687462	14.3228535	102.1654965	-71.657226	14.4153165	97.3257455
-36.132015	27.426199	97.878601	-14.429453	14.420654	99.675049	42.379562	1.946269	102.642502	42.840431	26.413118	101.97364	42.6099965	14.1796935	102.308071	-71.4689025	14.6616145	97.042027
-36.192574	27.165812	98.555046	-14.447175	14.21753	100.386894	42.801006	1.979337	102.899612	43.235752	26.321217	102.409241	43.018379	14.150277	102.6544265	-71.912729	14.284783	98.1193615
-36.224174	27.036568	98.569336	-14.445868	14.138047	100.434113	42.777557	1.964998	102.82029	43.320286	26.402409	102.383698	43.0489215	14.1837035	102.601994	-71.9406575	14.0923905	98.266232
-36.133846	27.069447	98.108734	-14.405964	14.154625	100.030373	42.625038	1.886111	102.786346	43.028271	26.262442	102.227844	42.8266545	14.0742765	102.507095	-71.6385825	14.2349735	97.553651
-36.130951	27.071974	97.953423	-14.402912	14.131646	99.90271	42.620094	1.759196	102.907036	42.977268	26.011124	102.105247	42.798681	13.88516	102.5061415	-71.604505	14.378132	97.2992785
-36.179962	26.911324	98.179344	-14.439607	13.969633	100.109543	42.69463	1.632617	102.964867	43.155006	25.927406	102.221619	42.924818	13.7800115	102.593243	-71.804032	14.1592545	97.625843
-36.210262	26.763859	98.262802	-14.450494	13.828174	100.181839	42.735146	1.475776	102.947853	43.212505	25.904411	102.358093	42.9738255	13.6900935	102.652973	-71.8748135	13.9662545	97.710705
-36.186024	26.777199	97.97081	-14.45285	13.810687	100.03862	42.712448	1.347949	103.089729	43.126514	25.803709	102.457001	42.919481	13.575829	102.773365	-71.825181	14.045545	97.303875
-36.139713	26.849937	98.150017	-14.457215	13.84235	100.28112	42.814766	1.194126	103.628113	43.166031	25.682236	102.621223	42.9903985	13.438181	103.124668	-71.9048285	14.246519	97.437572
-36.134483	26.744997	98.797783	-14.393398	13.79802	100.835022	42.975964	1.236714	103.663132	43.278271	25.665316	102.613068	43.1271175	13.451015	103.1381	-71.9139135	14.145025	98.531944
-36.058971	26.67149	99.053131	-14.323875	13.771601	101.080795	42.991653	1.344893	103.513336	43.220074	25.699621	102.364716	43.1058635	13.522257	102.939026	-71.7536135	14.020945	99.222564
-36.012154	26.713791	98.597511	-14.287268	13.846874	100.807938	42.867447	1.394621	103.476105	42.961128	25.650036	102.18779	42.9142875	13.5223285	102.8319475	-71.4888235	14.1714195	98.7839285
-36.060707	26.868422	97.929085	-14.375644	13.972919	100.449158	42.788906	1.387517	103.950035	42.907894	25.525892	102.135101	42.8484	13.4567045	103.042568	-71.599688	14.4891335	97.855748
-36.189846	26.909933	97.70549	-14.523508	13.986767	100.463013	42.82798	1.335136	104.52948	42.987137	25.538433	102.392197	42.9075585	13.4367845	103.4608385	-71.9545745	14.5367495	97.4651875
-36.299599	26.785025	97.89209	-14.626019	13.934345	100.782608	42.97382	1.316411	104.887627	43.06749	25.630518	102.671921	43.020655	13.4734645	103.779774	-72.272693	14.3952255	97.785442
-36.345528	26.549452	98.284111	-14.611795	13.7585	101.093185	42.941139	1.372556	104.634346	42.948387	25.63644	102.463379	42.944763	13.504498	103.5488625	-72.168353	14.012502	98.6375075
-36.336243	26.406586	98.161736	-14.59132	13.644428	100.921501	42.78162	1.31568	104.51577	42.717888	25.482794	102.412865	42.749754	13.399237	103.4643175	-71.932394	13.889619	98.3786845
-36.395157	26.257336	97.968445	-14.678123	13.500236	100.822243	42.760254	1.205569	104.967484	42.79689	25.382099	102.699066	42.778572	13.293834	103.833275	-72.134818	13.706638	97.811211
-36.542324	26.088467	98.060898	-14.814383	13.342896	101.028191	42.863361	1.084026	105.487129	43.025658	25.467768	103.217339	42.9445095	13.275897	104.352234	-72.5732755	13.409895	97.704148
-36.610382	25.94846	98.440346	-14.872784	13.245066	101.391289	42.981026	1.073797	105.620338	43.132317	25.522974	103.383461	43.0566715	13.2983855	104.5018995	-72.8022395	13.1917465	98.2806785
-36.605782	25.937241	98.750084	-14.809066	13.254116	101.57505	42.952518	1.184434	105.23925	42.955147	25.594652	103.075645	42.9538325	13.389543	104.1574475	-72.5719645	13.118689	98.9926525
-36.492023	26.1159	98.615959	-14.713147	13.441555	101.408401	42.827477	1.319061	104.828133	42.666115	25.539593	102.782913	42.746796	13.429327	103.805523	-72.17309	13.453783	99.011279
-36.495079	26.446342	98.087921	-14.778224	13.710332	101.143631	42.81546	1.396464	105.46991	42.817539	25.542259	102.792206	42.8164995	13.4693615	104.131058	-72.3729475	13.9513025	98.156204
-36.626812	26.488304	98.53495	-14.865923	13.76677	101.486824	42.929447	1.395504	105.780266	42.918934	25.784714	103.038322	42.9241905	13.590109	104.409294	-72.6560365	13.943431	98.564354
-36.621876	26.525858	99.443985	-14.816692	13.863466	102.190605	42.976765	1.620735	105.519577	42.866302	25.880953	102.86937	42.9215335	13.750844	104.1944735	-72.5549175	13.976088	100.1867365
-36.574238	26.577749	99.791626	-14.771761	13.947104	102.432823	42.828087	1.873563	105.176857	42.64283	25.940878	102.671455	42.7354585	13.9072205	103.924156	-72.2789805	13.9869875	100.94149
-36.542664	26.641678	99.106209	-14.863253	14.016832	101.901337	42.603344	1.944649	105.161194	42.392353	25.989819	102.655304	42.4978485	13.967234	103.908249	-72.2243545	14.06643	99.894425
-36.63649	26.843128	98.520363	-15.002997	14.114155	101.401184	42.421947	1.873435	105.574753	42.259983	26.04759	102.651962	42.340965	13.9605125	104.1133575	-72.346959	14.2677975	98.6890105
-36.772072	26.907736	98.827484	-15.130266	14.167277	101.718307	42.472343	1.914209	105.79393	42.214638	26.09371	102.851089	42.3434905	14.0039595	104.3225095	-72.6040225	14.3305945	99.1141045
-37.048798	26.777521	99.239174	-15.372257	14.12545	102.3339	42.584881	2.079539	106.051743	42.31955	26.356262	103.472046	42.4522155	14.2179005	104.7618945	-73.1967295	14.0329995	99.9059055
-37.219952	26.659819	98.820381	-15.570061	14.077054	102.038452	42.339317	2.109428	106.01722	42.165806	26.618702	103.605141	42.2525615	14.364065	104.8111805	-73.3926835	13.790043	99.2657235
-37.327923	26.788116	98.418037	-15.673576	14.153406	101.613441	42.082832	2.077428	106.006943	41.86216	26.558155	103.411804	41.972496	14.3177915	104.7093735	-73.319648	13.9890205	98.5175085
-37.339409	26.950064	98.798973	-15.718468	14.270988	101.891624	42.034115	2.011714	106.186272	41.726242	26.349581	103.22702	41.8801785	14.1806475	104.706646	-73.3171145	14.3613285	99.076602
-37.390827	27.148741	99.623375	-15.749362	14.440028	102.712372	42.148083	2.039732	106.418571	41.835403	26.196913	103.218307	41.991743	14.1183225	104.818439	-73.490467	14.7617335	100.606305
-37.401665	27.29044	99.949089	-15.797845	14.593181	103.228104	42.209785	2.117645	106.612801	41.993313	26.083263	103.100143	42.101549	14.100454	104.856472	-73.697239	15.085908	101.599736
-37.433281	27.439228	99.372047	-15.818909	14.641857	102.857986	42.130058	2.174776	106.563011	41.820332	26.018629	103.028084	41.975195	14.0967025	104.7955475	-73.613013	15.1870115	100.9204245
-37.446686	27.406927	98.457794	-15.889285	14.386662	101.836288	41.918846	1.892884	106.615997	41.48494	26.056099	103.244247	41.701893	13.9744915	104.930122	-73.480463	14.7988325	98.742454
-37.515732	27.181295	99.001778	-15.947528	14.223722	102.290237	42.042152	1.765834	106.950844	41.677078	26.026678	103.65168	41.859615	13.896256	105.301262	-73.754671	14.551188	99.279212
-37.583981	27.078587	99.809158	-16.014095	14.135782	103.214096	42.337536	1.688988	107.68914	41.913769	26.171843	104.480301	42.1256525	13.9304155	106.0847205	-74.1538425	14.3411485	100.3434715
-37.637699	27.167854	100.279808	-16.098742	14.236567	103.982475	42.418903	1.704441	108.224747	42.114799	26.329098	104.932961	42.266851	14.0167695	106.578854	-74.464335	14.4563645	101.386096
-37.651478	27.343979	100.087563	-16.128021	14.416628	104.00872	42.242531	1.776905	108.321854	42.05315	26.406029	104.748405	42.1478405	14.091467	106.5351295	-74.4038825	14.741789	101.4823105
-37.645477	27.488623	99.404991	-16.123543	14.476201	103.284164	42.050735	1.79155	107.916977	41.652767	26.268139	104.343262	41.851751	14.0298445	106.1301195	-74.098837	14.9225575	100.4382085
-37.661343	27.476736	98.973343	-16.128471	14.374302	102.656136	41.906036	1.749154	107.642975	41.334019	26.085346	104.075073	41.6200275	13.91725	105.859024	-73.8769695	14.831354	99.453248
-37.828617	27.233076	99.233147	-16.280691	14.105302	102.879585	42.12439	1.702247	107.95385	41.607742	26.218458	104.714653	41.866066	13.9603525	106.3342515	-74.427448	14.2502515	99.4249185
-37.868881	27.172241	99.781631	-16.333868	14.074249	103.494774	42.229839	1.730201	108.159637	41.859077	26.339933	105.122772	42.044458	14.035067	106.6412045	-74.712194	14.113431	100.3483435
-37.862309	27.260376	100.163445	-16.335476	14.15147	103.828094	42.116776	1.78405	108.023682	41.85648	26.330936	105.02063	41.986628	14.057493	106.522156	-74.65758	14.245447	101.134032
-37.798672	27.388275	100.13353	-16.258793	14.256374	103.639969	41.959721	1.758673	107.663361	41.565453	26.210678	104.799614	41.762587	13.9846755	106.2314875	-74.280173	14.5280725	101.0484505
-37.704483	27.53948	99.687241	-16.22101	14.312738	103.247627	41.963596	1.719808	107.985794	41.43364	26.081366	104.856453	41.698618	13.900587	106.4211235	-74.140638	14.724889	100.0741305
-37.761448	27.652634	99.102867	-16.350885	14.382646	103.008614	42.251732	1.690793	108.715401	41.724396	26.240566	105.412148	41.988064	13.9656795	107.0637745	-74.689834	14.7996125	98.9534535
-37.857525	27.70116	99.196716	-16.458242	14.501598	103.308418	42.454578	1.777029	109.221313	41.838913	26.748163	105.876938	42.1467455	14.262596	107.5491255	-75.0632295	14.7406	99.0677105
-37.778099	27.894306	100.41478	-16.279072	14.797669	104.383827	42.460358	2.296082	108.92247	41.810955	26.947594	105.539955	42.1356565	14.621838	107.2312125	-74.6938005	14.9735	101.5364415
-37.763157	28.011114	100.764145	-16.18774	14.926681	104.499924	42.429249	2.501722	108.243477	41.548008	26.954493	104.993416	41.9886285	14.7281075	106.6184465	-74.3641085	15.1252545	102.3814015
-37.703152	28.1217	100.03772	-16.175356	14.928494	103.788063	42.293472	2.552725	107.871582	41.218956	26.805798	104.715157	41.756214	14.6792615	106.2933695	-74.106926	15.1777265	101.2827565
-37.755497	28.1395	99.186188	-16.333864	14.771536	102.912399	42.101097	2.348109	107.906105	41.184784	26.784611	104.708458	41.6429405	14.56636	106.3072815	-74.3106685	14.976712	99.5175165
-37.876774	28.07954	99.478714	-16.43782	14.562659	102.934387	41.925365	2.07819	107.872948	41.227264	26.777107	104.703354	41.5763145	14.4276485	106.288151	-74.4519545	14.6976695	99.580623
-37.890781	28.145617	100.311409	-16.487358	14.603795	103.737999	41.996571	2.055019	108.136688	41.246098	26.557621	105.057739	41.6213345	14.30632	106.5972135	-74.5960505	14.90127	100.8787845
-37.979786	28.27051	100.47612	-16.677305	14.754314	104.281143	42.129513	2.098312	108.659508	41.34734	26.592752	105.675056	41.7384265	14.345532	107.167282	-75.0930365	15.163096	101.395004
-38.181679	28.64916	99.400673	-17.00633	14.911186	103.668785	41.801201	2.220725	109.055672	41.255806	27.089695	106.026436	41.5285035	14.65521	107.541054	-75.5411635	15.167162	99.796516
-38.387794	29.17668	99.666397	-17.050739	14.928317	103.580025	41.459431	2.16298	108.277931	40.965389	27.008701	105.379776	41.21241	14.5858405	106.8288535	-75.313888	15.2707935	100.3311965
-38.615929	29.883421	100.25029	-16.961365	14.791558	103.77272	41.341579	2.151233	107.946754	40.675621	26.683012	105.116226	41.0086	14.4171225	106.53149	-74.93133	15.1659935	101.01395
-38.865723	30.653524	100.177475	-17.078157	14.64772	103.836525	41.424759	2.160293	108.329712	40.76358	26.601294	105.499146	41.0941695	14.3807935	106.914429	-75.2504835	14.9146465	100.758621
-39.077274	31.49522	99.511833	-17.22617	14.652549	103.625847	41.600269	2.214942	108.702698	41.029518	26.88526	106.046204	41.3148935	14.550101	107.374451	-75.7672335	14.754997	99.877243
-39.309525	32.455956	99.063583	-17.251005	14.801634	103.466972	41.591568	2.347849	108.646393	41.09317	27.283207	106.102585	41.342369	14.815528	107.374489	-75.844379	14.78774	99.559455
-39.475754	33.635044	99.107933	-17.110777	15.059164	103.493141	41.499561	2.596091	108.158669	41.016525	27.416161	105.639542	41.258043	15.006126	106.8991055	-75.479597	15.112202	100.0871765
-39.696396	35.677425	99.368347	-16.89818	15.297739	103.505852	41.509575	2.857734	107.221344	40.925964	27.393671	105.136124	41.2177695	15.1257025	106.178734	-75.0141295	15.4697755	100.83297
-39.816875	37.121277	99.574059	-16.822905	15.257178	103.336594	41.433319	2.774153	106.599533	41.10928	27.35425	104.994011	41.2712995	15.0642015	105.796772	-74.9171095	15.4501545	100.876416
-39.931019	38.623207	100.05056	-16.765728	15.110083	103.076294	41.285042	2.556803	105.77475	41.25959	27.281874	105.020439	41.272316	14.9193385	105.3975945	-74.803772	15.3008275	100.7549935
-40.056198	40.150417	100.695778	-16.72134	14.906976	102.788498	41.056641	2.293944	104.788681	41.414635	27.145758	105.018791	41.235638	14.719851	104.903736	-74.678318	15.094101	100.67326
-40.114452	41.676273	101.650681	-16.684225	14.699489	102.541176	40.808441	1.964112	103.579269	41.584404	27.000475	104.952965	41.1964225	14.4822935	104.266117	-74.5648725	14.9166845	100.816235
-40.184879	43.252586	102.895546	-16.614328	14.544763	102.341423	40.41642	1.811081	102.485168	41.722466	26.792339	104.833588	41.069443	14.30171	103.659378	-74.298099	14.787816	101.023468
-40.217121	44.770401	104.092407	-16.556078	14.467567	102.212082	40.008648	1.7385	101.682343	41.845886	26.617157	104.767899	40.927267	14.1778285	103.225121	-74.039423	14.7573055	101.199043
-39.559631	45.465443	105.262665	-16.588396	14.602025	102.236557	39.744171	1.80934	101.102303	41.993137	26.587173	104.894165	40.868654	14.1982565	102.998234	-74.045446	15.0057935	101.47488
-38.940998	45.516682	105.458031	-16.643253	14.906655	102.326286	39.773293	2.011707	101.160988	42.057007	26.793081	105.053917	40.91515	14.402394	103.1074525	-74.201656	15.410916	101.5451195
-38.326862	45.672665	105.290314	-16.712172	15.295657	102.359627	39.878883	2.31817	101.371727	42.008972	27.159851	105.169312	40.9439275	14.7390105	103.2705195	-74.3682715	15.8523035	101.4487345
-37.784092	45.843655	104.880432	-16.77833	15.707591	102.351448	39.961517	2.73621	101.616814	41.860912	27.618927	105.156052	40.9112145	15.1775685	103.386433	-74.4678745	16.2376135	101.316463
-37.19088	45.914272	104.353294	-16.8785	16.051102	102.298546	40.002834	3.223039	101.87709	41.638927	28.053209	105.078873	40.8208805	15.638124	103.4779815	-74.5778805	16.46408	101.1191105
-36.599056	45.899193	103.901138	-16.994909	16.355209	102.291061	40.034397	3.680104	102.159073	41.372963	28.448286	105.072769	40.70368	16.064195	103.615921	-74.693498	16.646223	100.966201
-36.008915	45.855598	103.568161	-17.148855	16.510408	102.313507	40.04229	4.049142	102.523994	41.134949	28.785604	105.129456	40.5886195	16.417373	103.826725	-74.8863295	16.603443	100.800289
-35.10294	45.665752	103.254189	-17.418024	16.63316	102.448082	39.980949	4.422442	103.213867	40.822529	29.140541	105.403587	40.401739	16.7814915	104.308727	-75.237787	16.4848285	100.587437
-34.432072	45.497055	103.087402	-17.60413	16.637207	102.573105	39.950893	4.535793	103.697815	40.665413	29.290728	105.661583	40.308153	16.9132605	104.679699	-75.516413	16.3611535	100.466511
-33.792225	45.27457	102.920326	-17.784725	16.645124	102.709114	39.879929	4.565623	104.253433	40.530807	29.381037	105.913292	40.205368	16.97333	105.0833625	-75.774818	16.316918	100.3348655
-33.10685	45.111126	102.749466	-17.963003	16.665373	102.893684	39.837463	4.578923	104.827133	40.40498	29.449207	106.211388	40.1212215	17.014065	105.5192605	-76.0472275	16.316681	100.2681075
-32.476154	44.93203	102.618134	-18.128107	16.70578	103.100792	39.84573	4.61095	105.355881	40.355343	29.479336	106.458473	40.1005365	17.045143	105.907177	-76.3567505	16.366417	100.294407
-31.796186	44.805534	102.534256	-18.250607	16.738695	103.272987	39.830788	4.651587	105.781639	40.337284	29.415602	106.592873	40.084036	17.0335945	106.187256	-76.58525	16.4437955	100.358718
-31.072533	44.63274	102.462708	-18.329439	16.757526	103.372597	39.787605	4.686364	106.027557	40.29348	29.195686	106.59729	40.0405425	16.941025	106.3124235	-76.6994205	16.574027	100.4327705
-30.02109	44.413204	102.395866	-18.384928	16.705423	103.368446	39.653957	4.676263	106.087029	40.126232	28.857697	106.538582	39.8900945	16.76698	106.3128055	-76.6599505	16.643866	100.4240865
-29.333311	44.317993	102.414146	-18.398769	16.611645	103.313385	39.568703	4.62073	105.99984	40.028961	28.681835	106.522369	39.798832	16.6512825	106.2611045	-76.59637	16.5720075	100.3656655
-28.642065	44.2169	102.474594	-18.408974	16.515293	103.236076	39.517696	4.533049	105.851006	39.969685	28.561878	106.572685	39.7436905	16.5474635	106.2118455	-76.5616385	16.4831225	100.2603065
-27.946674	44.134541	102.568817	-18.412004	16.43767	103.186691	39.490273	4.40503	105.685974	39.960339	28.5033	106.612083	39.725306	16.454165	106.1490285	-76.549314	16.421175	100.2243535
-27.248392	44.106091	102.684593	-18.415529	16.373264	103.108955	39.446892	4.26907	105.418861	39.946163	28.546926	106.677711	39.6965275	16.407998	106.048286	-76.5275855	16.33853	100.169624
-26.571581	44.030735	102.776649	-18.427036	16.310553	103.008392	39.386116	4.101245	105.041847	39.923492	28.59026	106.660614	39.654804	16.3457525	105.8512305	-76.508876	16.2753535	100.1655535
-25.89756	43.982815	102.882233	-18.439814	16.259621	102.88224	39.289898	3.899189	104.753258	39.921741	28.508387	106.526306	39.6058195	16.203788	105.639782	-76.4854475	16.315454	100.124698
-24.935799	43.961353	103.128479	-18.461714	16.251339	102.808121	39.081963	3.729803	104.670624	39.817028	28.371693	106.554665	39.4494955	16.050748	105.6126445	-76.3729235	16.45193	100.0035975
-24.285135	43.935921	103.289505	-18.534336	16.282495	102.887688	39.044174	3.713528	104.721344	39.787888	28.328028	106.67466	39.416031	16.020778	105.698002	-76.484703	16.544212	100.077374
-23.611759	43.917015	103.400215	-18.610399	16.325644	102.976395	39.042484	3.733622	104.786896	39.742325	28.347507	106.780624	39.3924045	16.0405645	105.78376	-76.6132025	16.6107235	100.16903
-23.01894	43.867874	103.502274	-18.654827	16.360205	103.00528	39.031944	3.795917	104.743538	39.678921	28.408781	106.789467	39.3554325	16.102349	105.7665025	-76.6650865	16.618061	100.2440575
-22.347126	43.747757	103.453491	-18.693325	16.376438	102.929321	38.974728	3.852329	104.559692	39.552574	28.496895	106.729355	39.263651	16.174612	105.6445235	-76.650301	16.578264	100.2141185
-21.743595	43.63726	103.405365	-18.725494	16.374949	102.761505	38.847408	3.869267	104.367554	39.412197	28.532461	106.692505	39.1298025	16.200864	105.5300295	-76.5807905	16.549034	99.9929805
-21.107237	43.56142	103.410027	-18.784191	16.343863	102.62114	38.7038	3.836618	104.331909	39.354221	28.478926	106.685867	39.0290105	16.157772	105.508888	-76.5973925	16.529954	99.733392
-20.157001	43.355648	103.586197	-18.895868	16.291325	102.614281	38.61438	3.739728	104.520203	39.303364	28.400776	106.915138	38.958872	16.070252	105.7176705	-76.750608	16.512398	99.5108915
-19.531784	43.204082	103.72921	-19.001928	16.296047	102.725624	38.625912	3.687691	104.7351	39.265625	28.381516	107.136688	38.9457685	16.0346035	105.935894	-76.9496245	16.5574905	99.515354
-18.924921	43.002583	103.830612	-19.072445	16.31682	102.869972	38.656132	3.668353	104.948807	39.223507	28.392612	107.303726	38.9398195	16.0304825	106.1262665	-77.0847095	16.6031575	99.6136775
-18.338173	42.77676	103.854156	-19.133406	16.349007	102.976334	38.669456	3.671336	105.143776	39.166721	28.422659	107.388565	38.9180885	16.0469975	106.2661705	-77.1849005	16.6510165	99.6864975
-17.696554	42.565525	103.798531	-19.181339	16.378231	103.046265	38.688858	3.691588	105.283829	39.082542	28.463972	107.427856	38.8857	16.07778	106.3558425	-77.248378	16.678682	99.7366875
-17.060497	42.355026	103.705978	-19.215542	16.400732	103.068909	38.717117	3.710827	105.393661	39.022404	28.495699	107.438484	38.8697605	16.103263	106.4160725	-77.3008445	16.698201	99.7217455
-16.428144	42.174538	103.572235	-19.240326	16.412521	103.056488	38.733543	3.727818	105.482567	38.974773	28.515509	107.390121	38.854158	16.1216635	106.436344	-77.33481	16.7033785	99.676632
-15.454335	41.97879	103.364906	-19.286097	16.405195	102.994827	38.696812	3.73335	105.546036	38.850803	28.553036	107.26355	38.7738075	16.143193	106.404793	-77.3460015	16.667197	99.584861
-14.852886	41.795788	103.253624	-19.350868	16.372929	102.951958	38.667053	3.739754	105.564705	38.758823	28.551012	107.187012	38.712938	16.145383	106.3758585	-77.414674	16.600475	99.5280575
-14.248525	41.61845	103.143753	-19.400997	16.349964	102.932228	38.636051	3.721662	105.606552	38.680958	28.547331	107.130562	38.6585045	16.1344965	106.368557	-77.4604985	16.5654315	99.495899
-13.631411	41.487152	103.075813	-19.425489	16.332291	102.911102	38.574406	3.702815	105.663658	38.594444	28.543091	107.086899	38.584425	16.122953	106.3752785	-77.435403	16.541629	99.4469255
-13.025486	41.348431	103.031586	-19.533546	16.296413	102.920639	38.532848	3.694079	105.721573	38.497215	28.54921	107.080605	38.5150315	16.1216445	106.401089	-77.5821235	16.4711815	99.440189
-12.442134	41.259216	102.962746	-19.616657	16.2876	102.901749	38.476223	3.687833	105.791283	38.415737	28.565226	107.072151	38.44598	16.1265295	106.431717	-77.679294	16.4486705	99.371781
-11.840223	41.212063	102.919456	-19.654974	16.286642	102.849808	38.423122	3.684916	105.842636	38.334614	28.584702	107.072151	38.378868	16.134809	106.4573935	-77.688816	16.438475	99.2422225
-11.018548	41.139843	102.88472	-19.853392	16.245697	102.757118	38.325657	3.672139	105.891838	38.185371	28.612535	107.092239	38.255514	16.142337	106.4920385	-77.962298	16.349057	99.0221975
-10.509929	41.091114	102.883865	-19.941967	16.202997	102.692238	38.244934	3.662389	105.883423	38.097977	28.633026	107.096718	38.1714555	16.1477075	106.4900705	-78.0553895	16.2582865	98.8944055
-9.979998	41.082756	102.9104	-20.013136	16.145275	102.631035	38.153412	3.667832	105.845932	38.025879	28.64526	107.119301	38.0896455	16.156546	106.4826165	-78.1159175	16.134004	98.7794535
-9.448693	41.082523	102.980385	-20.079721	16.128042	102.585457	38.07016	3.673591	105.801514	37.991936	28.66221	107.127907	38.031048	16.1679005	106.4647105	-78.19049	16.0881835	98.7062035
-8.936496	41.116383	103.018631	-20.119486	16.096071	102.511528	38.004509	3.687196	105.749527	37.966927	28.684837	107.129311	37.985718	16.1860165	106.439419	-78.22469	16.0061255	98.583637
-8.44041	41.158096	103.071739	-20.157442	16.090666	102.420403	37.962452	3.717275	105.699013	37.943039	28.729635	107.154846	37.9527455	16.223455	106.4269295	-78.2676295	15.957877	98.4138765
-8.022887	41.262878	103.127777	-20.166155	16.092146	102.303871	37.94561	3.765439	105.627647	37.929581	28.802782	107.173119	37.9375955	16.2841105	106.400383	-78.2699055	15.9001815	98.207359
-7.336704	41.329227	103.174271	-20.176409	16.155619	102.128731	37.941433	3.90335	105.552925	37.912766	28.984034	107.19838	37.9270995	16.443692	106.3756525	-78.2799175	15.867546	97.8818095
-6.950264	41.371853	103.174484	-20.191586	16.219383	102.007614	37.949787	4.047421	105.535255	37.897743	29.128012	107.232841	37.923765	16.5877165	106.384048	-78.306937	15.8510495	97.63118
-6.580122	41.429989	103.188774	-20.190781	16.285408	101.922455	37.979057	4.217189	105.532387	37.881695	29.308582	107.25663	37.930376	16.7628855	106.3945085	-78.311938	15.8079305	97.4504015
-6.225214	41.50853	103.195259	-20.182138	16.368732	101.806107	38.030609	4.403684	105.543831	37.870514	29.501751	107.31012	37.9505615	16.9527175	106.4269755	-78.3148375	15.7847465	97.1852385
-5.869775	41.545948	103.211487	-20.176397	16.476149	101.688179	38.106857	4.574651	105.55291	37.858856	29.703287	107.34713	37.9828565	17.138969	106.45002	-78.3356505	15.813329	96.926338
-5.539992	41.553288	103.185402	-20.181366	16.554251	101.547287	38.166748	4.748018	105.556694	37.84412	29.910919	107.364929	38.005434	17.3294685	106.4608115	-78.368166	15.7790335	96.6337625
-5.215486	41.587082	103.158905	-20.174292	16.645229	101.394928	38.230534	4.928028	105.549362	37.829784	30.127075	107.373833	38.030159	17.5275515	106.4615975	-78.378743	15.7629065	96.3282585
-4.758122	41.614754	103.129349	-20.136066	16.745312	101.25235	38.322468	5.18918	105.530121	37.827446	30.420654	107.327606	38.074957	17.804917	106.4288635	-78.347089	15.685707	96.0758365
-4.478391	41.626011	103.108643	-20.094814	16.830223	101.185379	38.396004	5.367023	105.554535	37.839527	30.608543	107.305733	38.1177655	17.987783	106.430134	-78.3073935	15.672663	95.940624
-4.239281	41.660881	103.110847	-20.034828	16.896767	101.145432	38.498482	5.525515	105.598129	37.867405	30.777132	107.284996	38.1829435	18.1513235	106.4415625	-78.2525995	15.6422105	95.8493015
-4.015613	41.616829	103.093704	-19.976004	16.93792	101.119469	38.599812	5.656423	105.646027	37.898216	30.926418	107.255508	38.249014	18.2914205	106.4507675	-78.201022	15.5844195	95.7881705
-3.809533	41.508327	103.048325	-19.914661	16.970848	101.073715	38.698242	5.782936	105.683258	37.93478	31.067678	107.279541	38.316511	18.425307	106.4813995	-78.145833	15.516389	95.6660305
-3.631708	41.340973	102.987671	-19.844963	17.003241	100.982193	38.799431	5.869084	105.707466	37.99688	31.193897	107.274948	38.3981555	18.5314905	106.491207	-78.0880815	15.4749915	95.473179
-3.484305	41.21294	102.924919	-19.787125	17.026812	100.891388	38.889523	5.954522	105.717705	38.032291	31.292328	107.25399	38.460907	18.623425	106.4858475	-78.035157	15.430199	95.2969285
-3.33867	40.893459	102.799034	-19.655132	17.043949	100.723526	39.041451	6.053932	105.722679	38.087154	31.401089	107.25592	38.5643025	18.7275105	106.4892995	-77.8745665	15.3603875	94.9577525
-3.418947	40.665863	102.74221	-19.591383	17.060743	100.611969	39.161831	6.105559	105.726036	38.13792	31.478781	107.255135	38.6498755	18.79217	106.4905855	-77.8326415	15.329316	94.7333525
-3.51862	40.392212	102.665115	-19.508816	17.066851	100.50116	39.305073	6.150195	105.729607	38.228455	31.556797	107.228645	38.766764	18.853496	106.479126	-77.784396	15.280206	94.523194
-3.636858	40.028	102.57151	-19.387985	17.091625	100.381699	39.490204	6.198647	105.683205	38.330425	31.649891	107.214401	38.9103145	18.924269	106.448803	-77.6862845	15.258981	94.314595
-3.798872	39.568901	102.408669	-19.288651	17.094465	100.241592	39.683285	6.234426	105.576599	38.421745	31.763336	107.125069	39.052515	18.998881	106.350834	-77.629817	15.190049	94.13235
-3.993266	39.046047	102.209648	-19.123287	17.113173	100.097534	39.872852	6.291225	105.401398	38.534737	31.880995	106.91568	39.2037945	19.08611	106.158539	-77.4503685	15.140236	94.036529
-4.173382	38.471447	101.951149	-18.941303	17.148167	99.936256	40.054775	6.359761	105.139175	38.644211	31.98983	106.618713	39.349493	19.1747955	105.878944	-77.232099	15.1215385	93.993568
-4.484971	37.522697	101.429558	-18.694614	17.166939	99.651352	40.282665	6.43031	104.627251	38.800629	32.148258	105.971436	39.541647	19.289284	105.2993435	-76.930875	15.044594	94.0033605
-4.669612	36.883678	101.056412	-18.515373	17.172037	99.485367	40.416965	6.502611	104.257072	38.884621	32.242863	105.486404	39.650793	19.372737	104.871738	-76.681539	14.971337	94.098996
-4.888355	36.138935	100.740662	-18.34063	17.187595	99.414032	40.523643	6.574631	103.936493	38.941341	32.329388	105.075333	39.732492	19.4520095	104.505913	-76.413752	14.9231805	94.322151
-5.112212	35.288956	100.486168	-18.205639	17.198498	99.425591	40.607704	6.617727	103.689621	38.989639	32.406372	104.685905	39.7986715	19.5120495	104.187763	-76.2099495	14.8849465	94.663419
-5.34255	34.352951	100.29789	-18.078892	17.191191	99.491798	40.672436	6.660411	103.460861	39.052299	32.480408	104.269241	39.8623675	19.5704095	103.865051	-76.0201515	14.8119725	95.118545
-5.558033	33.450325	100.104752	-17.974073	17.211414	99.582741	40.719971	6.725152	103.285622	39.111961	32.575699	103.851768	39.915966	19.6504255	103.568695	-75.864112	14.7724025	95.596787
-5.762897	32.559376	99.913597	-17.896612	17.226048	99.695137	40.807606	6.805779	103.169724	39.167	32.660572	103.422501	39.987303	19.7331755	103.2961125	-75.780527	14.7189205	96.0941615
-6.091879	31.083717	99.665733	-17.768404	17.312899	99.881218	40.999733	6.943165	103.07975	39.145775	32.789101	102.831718	40.072754	19.866133	102.955734	-75.609562	14.759665	96.806702
-6.281613	30.036465	99.509529	-17.688665	17.347164	100.015533	41.105686	7.025316	103.072861	39.109081	32.873005	102.458252	40.1073835	19.9491605	102.7655565	-75.4847135	14.7451675	97.2655095
-6.427533	29.089674	99.393127	-17.63492	17.37138	100.11042	41.184944	7.099775	103.105164	39.083626	32.954124	102.101265	40.134285	20.0269495	102.6032145	-75.404125	14.7158105	97.6176255
-6.557372	28.102852	99.270332	-17.574238	17.361513	100.208282	41.263905	7.158648	103.145836	39.035332	33.008945	101.843903	40.1496185	20.0837965	102.4948695	-75.2980945	14.6392295	97.9216945
-6.671413	27.119553	99.213562	-17.536802	17.306578	100.274864	41.332954	7.188077	103.211617	39.005409	33.002632	101.70385	40.1691815	20.0953545	102.4577335	-75.2427855	14.5178015	98.0919945
-6.744818	26.12739	99.254211	-17.502224	17.207952	100.354492	41.385155	7.184189	103.296242	39.010902	32.969784	101.630852	40.1980285	20.0769865	102.463547	-75.2024765	14.3389175	98.245437
-6.802544	25.186611	99.315308	-17.485888	17.10458	100.42263	41.412468	7.155927	103.406944	39.021736	32.882374	101.711166	40.217102	20.0191505	102.559055	-75.188878	14.1900095	98.286205
-6.802694	23.962454	99.509521	-17.487091	16.910435	100.561501	41.424534	7.039765	103.583946	39.079788	32.74334	101.967453	40.252161	19.8915525	102.7756995	-75.226343	13.9293175	98.3473025
-6.752207	23.127352	99.662521	-17.524872	16.799252	100.6436	41.411896	6.951654	103.68087	39.149063	32.661446	102.138985	40.2804795	19.80655	102.9099275	-75.3302235	13.791954	98.3772725
-6.694471	22.380928	99.77578	-17.527338	16.744421	100.731705	41.409649	6.889998	103.737518	39.184563	32.602703	102.290939	40.297106	19.7463505	103.0142285	-75.351782	13.7424915	98.4491815
-6.568579	21.607801	99.898117	-17.553402	16.720423	100.796127	41.392303	6.866368	103.816544	39.205173	32.572765	102.428497	40.298738	19.7195665	103.1225205	-75.405542	13.7212795	98.4697335
-6.452845	20.941786	99.99334	-17.576389	16.76506	100.85244	41.383381	6.894743	103.917084	39.234116	32.598633	102.525696	40.3087485	19.746688	103.22139	-75.4615265	13.783432	98.48349
-6.321498	20.335957	100.067261	-17.579004	16.813316	100.898895	41.400173	6.98153	104.007736	39.258446	32.694363	102.608429	40.3293095	19.8379465	103.3080825	-75.4873175	13.7886855	98.4897075
-6.128946	19.831675	100.137856	-17.574343	16.900679	100.941231	41.436802	7.112383	104.104546	39.266605	32.822247	102.682045	40.3517035	19.967315	103.3932955	-75.5003895	13.834043	98.4891665
-5.799123	19.071001	100.246765	-17.551847	16.990191	101.045372	41.544746	7.328416	104.25563	39.265938	33.04702	102.776489	40.405342	20.187718	103.5160595	-75.509036	13.792664	98.5746845
-5.513045	18.60318	100.297424	-17.53071	17.021542	101.081024	41.653175	7.467481	104.344429	39.271416	33.1926	102.853943	40.4622955	20.3300405	103.599186	-75.5237155	13.7130435	98.562862
-5.191916	18.094852	100.355362	-17.499464	17.041803	101.100159	41.753357	7.58072	104.41893	39.286114	33.321075	102.936256	40.5197355	20.4508975	103.677593	-75.5186635	13.6327085	98.522725
-4.876454	17.683987	100.400925	-17.451744	17.031946	101.109886	41.832497	7.657787	104.492615	39.30933	33.418694	103.021118	40.5709135	20.5382405	103.7568665	-75.4744015	13.5256515	98.4629055
-4.561156	17.288498	100.449417	-17.412741	16.993509	101.124443	41.895977	7.703911	104.561386	39.338547	33.472015	103.099915	40.617262	20.587963	103.8306505	-75.442744	13.399055	98.4182355
-4.267475	16.970331	100.505211	-17.378357	16.937675	101.159882	41.951248	7.736541	104.612991	39.367813	33.486061	103.167091	40.6595305	20.611301	103.890041	-75.4162445	13.264049	98.429723
-3.926273	16.6793	100.534454	-17.343184	16.877422	101.18351	42.018612	7.749586	104.651169	39.422573	33.49659	103.267632	40.7205925	20.623088	103.9594005	-75.4069605	13.131756	98.4076195
-3.426864	16.369955	100.552765	-17.295351	16.810158	101.166405	42.127476	7.747706	104.691933	39.524033	33.512527	103.391769	40.8257545	20.6301165	104.041851	-75.4164565	12.9901995	98.290959
-3.042875	16.201096	100.557777	-17.256613	16.760893	101.150963	42.204128	7.76641	104.683472	39.588184	33.523144	103.472542	40.896156	20.644777	104.078007	-75.409382	12.877009	98.223919
-2.632624	16.084194	100.529984	-17.199696	16.732151	101.106552	42.285423	7.800666	104.679749	39.681721	33.539711	103.538719	40.983572	20.6701885	104.109234	-75.382964	12.7941135	98.10387
-2.220304	16.025536	100.476051	-17.115698	16.720011	101.021408	42.367233	7.825752	104.668961	39.797562	33.584324	103.61705	41.0823975	20.705038	104.1430055	-75.3137935	12.734984	97.8998105
-1.735153	15.916398	100.401596	-17.033577	16.709963	100.930595	42.456581	7.870412	104.63047	39.908974	33.644489	103.66008	41.1827775	20.7574505	104.145275	-75.2499315	12.6624755	97.715915
-1.244528	15.886982	100.333237	-16.948893	16.694435	100.841095	42.551655	7.933921	104.568436	40.00922	33.714073	103.713036	41.2804375	20.823997	104.140736	-75.1782235	12.564873	97.541454
-0.811368	15.889261	100.259842	-16.857702	16.678753	100.740395	42.645565	8.034507	104.504539	40.112648	33.787052	103.78257	41.3791065	20.9107795	104.1435545	-75.0945105	12.4467265	97.3372355
-0.174136	15.894445	100.185776	-16.692942	16.692345	100.615761	42.782646	8.217213	104.441574	40.265442	33.913673	103.957626	41.524044	21.065443	104.1996	-74.909928	12.319247	97.031922
0.224982	15.952444	100.182549	-16.582386	16.698938	100.57653	42.900566	8.361678	104.39502	40.332432	34.002048	104.10601	41.616499	21.181863	104.250515	-74.781271	12.216013	96.902545
0.595679	15.982845	100.167061	-16.471968	16.706848	100.562576	43.007526	8.451804	104.353394	40.408531	34.091854	104.217216	41.7080285	21.271829	104.285305	-74.6519645	12.141867	96.839847
0.930312	16.026735	100.16861	-16.403257	16.710888	100.550163	43.086548	8.507551	104.333786	40.494144	34.191559	104.32457	41.790346	21.349555	104.329178	-74.59686	12.072221	96.771148
1.206145	16.0965	100.181328	-16.34992	16.711224	100.557014	43.060417	8.636816	104.36084	40.567348	34.254124	104.409233	41.8138825	21.44547	104.3850365	-74.5137225	11.976978	96.7289915
1.455326	16.140614	100.200584	-16.318993	16.722193	100.577103	43.065678	8.678482	104.342529	40.612003	34.280285	104.479004	41.8388405	21.4793835	104.4107665	-74.4768265	11.9650025	96.7434395
1.699055	16.173763	100.204643	-16.318958	16.711077	100.568985	43.045444	8.685114	104.338524	40.6422	34.276608	104.558945	41.843822	21.480861	104.4487345	-74.481738	11.941293	96.6892355
2.0585	16.222986	100.22007	-16.355082	16.660141	100.520233	43.014492	8.656943	104.340363	40.677822	34.249966	104.706345	41.846157	21.4534545	104.523354	-74.556321	11.8668275	96.517112
2.297903	16.241936	100.244728	-16.396534	16.594637	100.482559	42.950191	8.609366	104.445396	40.749367	34.21603	104.8592	41.849779	21.412698	104.652298	-74.642847	11.776576	96.31282
2.549828	16.272881	100.26358	-16.436975	16.540531	100.425552	42.918842	8.52193	104.516327	40.83622	34.153633	105.022308	41.877531	21.3377815	104.7693175	-74.751481	11.7432805	96.0817865
2.806218	16.268452	100.287041	-16.471645	16.485756	100.398888	42.878628	8.442418	104.528557	40.870823	34.052429	105.169167	41.8747255	21.2474235	104.848862	-74.8180155	11.7240885	95.948914
3.067273	16.228281	100.291527	-16.487732	16.420507	100.37252	42.840378	8.356689	104.531906	40.88586	33.915726	105.268166	41.863119	21.1362075	104.900036	-74.838583	11.7048065	95.845004
3.314602	16.181723	100.278915	-16.495293	16.366776	100.322166	42.805447	8.271254	104.506516	40.915649	33.790726	105.345871	41.860548	21.03099	104.9261935	-74.851134	11.702562	95.7181385
3.506711	16.140253	100.239014	-16.489105	16.326792	100.2416	42.760925	8.195695	104.467438	40.948402	33.698418	105.377998	41.8546635	20.9470565	104.922718	-74.8328735	11.7065275	95.560482
3.777062	15.955201	100.120605	-16.472982	16.304115	100.046013	42.764145	8.063317	104.338097	40.973885	33.561066	105.378021	41.869015	20.8121915	104.858059	-74.814979	11.7960385	95.233967
3.862099	15.866616	100.005951	-16.481825	16.308651	99.891594	42.698597	8.01324	104.28215	40.954567	33.497639	105.323051	41.826582	20.7554395	104.8026005	-74.790232	11.8618625	94.9805875
3.912518	15.686713	99.880028	-16.476288	16.298233	99.748642	42.620136	7.971402	104.193459	40.914188	33.443214	105.245338	41.767162	20.707308	104.7193985	-74.719738	11.889158	94.7778855
3.864856	15.584469	99.756493	-16.503859	16.284096	99.613564	42.541039	7.937981	104.100105	40.863415	33.403534	105.159416	41.702227	20.6707575	104.6297605	-74.709945	11.8974345	94.5973675
3.824045	15.367389	99.636253	-16.542126	16.248495	99.527077	42.451111	7.887236	103.979645	40.807705	33.346592	105.040123	41.629408	20.616914	104.509884	-74.71366	11.880076	94.54427
3.708648	15.179445	99.516853	-16.58741	16.235815	99.418358	42.35257	7.821774	103.858055	40.736858	33.258801	104.962906	41.544714	20.5402875	104.4104805	-74.719534	11.9313425	94.4262355
3.590157	14.881595	99.385063	-16.641438	16.205574	99.305115	42.280991	7.707726	103.763046	40.683781	33.145496	104.881622	41.482386	20.426611	104.322334	-74.765262	11.984537	94.287896
3.296803	14.428793	99.18808	-16.719971	16.150059	99.132805	42.198898	7.529954	103.624832	40.610886	32.969627	104.774918	41.404892	20.2497905	104.199875	-74.844834	12.0503275	94.065735
3.057836	14.089484	99.03241	-16.750275	16.118237	99.000801	42.14653	7.41506	103.527473	40.563862	32.848228	104.682938	41.355196	20.131644	104.1052055	-74.855746	12.10483	93.8963965
2.758554	13.721122	98.885414	-16.766066	16.088797	98.903481	42.112087	7.325321	103.424164	40.534641	32.735271	104.529442	41.323364	20.030296	103.976803	-74.855496	12.147298	93.830159
2.405972	13.300708	98.752174	-16.749166	16.079098	98.825623	42.081512	7.278156	103.28994	40.497814	32.656597	104.365005	41.289663	19.9673765	103.8274725	-74.787995	12.1908195	93.8237735
2.018875	12.851639	98.61599	-16.734997	16.061037	98.767738	42.039429	7.248844	103.139435	40.427048	32.587563	104.221535	41.2332385	19.9182035	103.680485	-74.7032325	12.2038705	93.854991
1.57919	12.424431	98.480141	-16.717207	16.023212	98.717255	42.014427	7.215455	102.969482	40.389423	32.518284	104.04409	41.201925	19.8668695	103.506786	-74.636339	12.1795545	93.927724
1.114211	11.973508	98.34024	-16.671333	15.988222	98.657875	42.008572	7.16515	102.795135	40.367859	32.448368	103.874359	41.1882155	19.806759	103.334747	-74.5308815	12.169685	93.981003
0.436211	11.153267	98.088135	-16.633011	15.900558	98.537895	42.042767	7.056786	102.56929	40.335773	32.326462	103.670563	41.18927	19.691624	103.1199265	-74.455292	12.109492	93.9558635
-0.075248	10.619293	97.918579	-16.59761	15.85162	98.462196	42.065914	6.952042	102.463615	40.322269	32.230782	103.537895	41.1940915	19.591412	103.000755	-74.3893115	12.111828	93.923637
-0.645995	10.024301	97.759613	-16.572418	15.79948	98.394524	42.066616	6.821138	102.377083	40.304668	32.128544	103.436996	41.185642	19.474841	102.9070395	-74.330478	12.124119	93.8820085
-1.241753	9.439906	97.633461	-16.574093	15.750477	98.337761	42.050362	6.713529	102.30014	40.287296	32.053425	103.303818	41.168829	19.383477	102.801979	-74.317015	12.117477	93.873543
-1.931177	8.861291	97.515717	-16.591364	15.724479	98.290054	42.014706	6.635312	102.217545	40.268551	31.99971	103.159378	41.1416285	19.317511	102.6884615	-74.3243565	12.131447	93.8916465
-2.544917	8.162904	97.383255	-16.629667	15.733015	98.234169	41.997009	6.604039	102.13282	40.220573	31.993305	103.000496	41.108791	19.298672	102.566658	-74.368125	12.167358	93.90168
-3.24572	7.571602	97.275436	-16.663364	15.760271	98.18441	41.984898	6.608973	102.060722	40.155437	32.013813	102.814613	41.0701675	19.311393	102.4376675	-74.3968955	12.209149	93.9311525
-4.348561	6.543201	97.129852	-16.723831	15.830843	98.132172	41.981506	6.691318	101.957619	40.012287	32.113422	102.580391	40.9968965	19.40237	102.269005	-74.4445585	12.259316	93.995339
-5.170911	5.899193	97.096031	-16.774544	15.880871	98.119446	41.970818	6.757686	101.923027	39.912491	32.188904	102.419571	40.9416545	19.473295	102.171299	-74.4907425	12.288447	94.067593
-5.894159	5.154476	97.069374	-16.815971	15.930681	98.133797	41.940369	6.813105	101.874176	39.822586	32.265381	102.24791	40.8814775	19.539243	102.061043	-74.5134195	12.322119	94.206551
-6.705374	4.450982	97.062248	-16.848101	15.972996	98.139076	41.901615	6.869869	101.812454	39.73587	32.312389	102.053215	40.8187425	19.591129	101.9328345	-74.5149445	12.354863	94.3453175
-7.554732	3.734606	97.044327	-16.912086	15.991035	98.114174	41.84399	6.891984	101.742317	39.65641	32.355434	101.827148	40.7502	19.623709	101.7847325	-74.574372	12.358361	94.4436155
-8.437776	2.968743	96.997978	-16.997425	15.996467	98.056152	41.780056	6.899966	101.616623	39.573963	32.370682	101.544655	40.6770095	19.635324	101.580639	-74.6718595	12.35761	94.531665
-9.300885	2.236503	96.975494	-17.079184	15.992954	97.98661	41.701321	6.888186	101.478127	39.451542	32.35984	101.240448	40.5764315	19.624013	101.3592875	-74.7347995	12.361895	94.6139325
-10.657925	1.156519	97.00161	-17.209209	15.953523	97.91774	41.564541	6.865962	101.299988	39.270096	32.299458	100.794518	40.4173185	19.58271	101.047253	-74.8357365	12.324336	94.788227
-11.601705	0.450551	97.078583	-17.277359	15.920584	97.914284	41.463528	6.82725	101.238403	39.170982	32.247375	100.528351	40.317255	19.5373125	100.883377	-74.871973	12.3038555	94.945191
-12.538229	-0.203208	97.227547	-17.326794	15.89244	97.930267	41.348274	6.775702	101.23513	39.08567	32.168003	100.346634	40.216972	19.4718525	100.790882	-74.87056	12.3130275	95.069652
-13.456461	-0.901729	97.337944	-17.380848	15.857615	97.964539	41.243328	6.701259	101.262245	39.024628	32.070168	100.230301	40.133978	19.3857135	100.746273	-74.895674	12.3295165	95.182805
-14.383097	-1.496843	97.444359	-17.444567	15.785427	97.982376	41.167416	6.605931	101.286407	38.955349	31.949902	100.123886	40.0613825	19.2779165	100.7051465	-74.9505165	12.2929375	95.2596055
-15.333566	-2.083356	97.556915	-17.479948	15.722511	97.992348	41.078915	6.49159	101.273941	38.879051	31.802889	100.027977	39.978983	19.1472395	100.650959	-74.938879	12.2977825	95.333737
-16.237568	-2.633287	97.602684	-17.524975	15.65028	97.986572	40.993145	6.377836	101.234901	38.817528	31.660471	99.922089	39.9053365	19.0191535	100.578495	-74.9552865	12.2814065	95.394649
-17.627516	-3.302904	97.560379	-17.586361	15.521518	97.900536	40.813385	6.18513	101.161133	38.737099	31.452131	99.757576	39.775242	18.8186305	100.4593545	-74.947964	12.2244055	95.3417175
-18.573238	-3.725443	97.476883	-17.636166	15.425402	97.818336	40.673637	6.067413	101.077736	38.662254	31.319544	99.684349	39.6679455	18.6934785	100.3810425	-74.9402775	12.1573255	95.2556295
-19.569021	-4.074948	97.366631	-17.713795	15.323491	97.701813	40.545483	5.966238	100.993439	38.588745	31.212484	99.629044	39.567114	18.589361	100.3112415	-74.994704	12.057621	95.0923845
-20.484116	-4.365407	97.239861	-17.793007	15.232012	97.608078	40.415215	5.878697	100.920616	38.485371	31.131809	99.614296	39.450293	18.505253	100.267456	-75.036307	11.958771	94.9487
-21.415094	-4.589072	97.117279	-17.893362	15.174094	97.540771	40.2799	5.803032	100.860931	38.378845	31.074406	99.602989	39.3293725	18.438719	100.23196	-75.1160965	11.909469	94.849582
-22.280506	-4.798486	96.987068	-17.991547	15.115971	97.474464	40.143398	5.759263	100.784492	38.262444	31.021572	99.569679	39.202921	18.3904175	100.1770855	-75.186015	11.8415245	94.7718425
-23.233124	-4.878391	96.845367	-18.083282	15.100109	97.369194	40.010983	5.716158	100.680267	38.131638	30.978781	99.48127	39.0713105	18.3474695	100.0807685	-75.2378745	11.8527485	94.6576195
-24.627695	-4.988412	96.669273	-18.224272	15.126209	97.182404	39.815765	5.675096	100.457993	37.942715	30.946642	99.242332	38.87924	18.310869	99.8501625	-75.327784	11.941549	94.5146455
-25.498995	-4.957893	96.537247	-18.314524	15.150407	97.058807	39.688496	5.659809	100.268188	37.814213	30.926191	99.05645	38.7513545	18.293	99.662319	-75.3804025	12.007814	94.455295
-26.344738	-4.900154	96.401939	-18.397854	15.152205	96.935806	39.547642	5.623913	100.081703	37.693565	30.897266	98.858986	38.6206035	18.2605895	99.4703445	-75.4163115	12.0438205	94.4012675
-27.168358	-4.771682	96.298119	-18.495258	15.145533	96.825226	39.398991	5.577991	99.923759	37.586498	30.843147	98.676331	38.4927445	18.210569	99.300045	-75.4832605	12.080497	94.350407
-28.022926	-4.61366	96.179733	-18.588627	15.111941	96.745918	39.267319	5.497197	99.77697	37.486557	30.774397	98.540009	38.376938	18.135797	99.1584895	-75.554192	12.088085	94.3333465
-28.836876	-4.446898	96.099632	-18.657526	15.09188	96.63739	39.139412	5.410098	99.655533	37.400024	30.675013	98.445671	38.269718	18.0425555	99.050602	-75.58477	12.1412045	94.224178
-29.6168	-4.207174	96.013657	-18.726198	15.060427	96.550232	39.014767	5.304839	99.576256	37.324978	30.585093	98.360161	38.1698725	17.944966	98.9682085	-75.6222685	12.175888	94.1322555
-30.715843	-3.776215	95.801559	-18.838844	15.000507	96.394379	38.819294	5.15086	99.444237	37.210495	30.383188	98.30471	38.0148945	17.767024	98.8744735	-75.6925825	12.23399	93.9142845
-31.41287	-3.462661	95.606186	-18.879982	14.964652	96.270065	38.696949	5.001654	99.346069	37.160084	30.231377	98.310776	37.9285165	17.6165155	98.8284225	-75.6884805	12.3127885	93.7117075
-32.085587	-3.083985	95.368645	-18.935589	14.911194	96.121994	38.570637	4.879219	99.242874	37.143036	30.095837	98.315979	37.8568365	17.487528	98.7794265	-75.7280145	12.33486	93.4645615
-32.728134	-2.662436	95.103004	-18.975996	14.889531	95.973465	38.447361	4.767408	99.120293	37.139706	29.965084	98.304817	37.7935335	17.366246	98.712555	-75.7455255	12.412816	93.234375
-33.327419	-2.196643	94.838814	-19.007402	14.891131	95.779594	38.346359	4.682403	98.966911	37.117821	29.873436	98.272171	37.73209	17.2779195	98.619541	-75.746894	12.5043425	92.939647
-33.961895	-1.714627	94.564926	-19.046452	14.89732	95.569939	38.229214	4.636547	98.797104	37.074886	29.83053	98.182343	37.65205	17.2335385	98.4897235	-75.744954	12.5611015	92.6501545
-34.495335	-1.207772	94.274673	-19.106697	14.915305	95.363487	38.116634	4.655731	98.592468	37.003864	29.838299	98.061562	37.560249	17.247015	98.327015	-75.773643	12.583595	92.399959
-35.276646	-0.466814	93.86882	-19.208036	14.952729	95.027008	37.938221	4.725812	98.290161	36.815514	29.932705	97.807793	37.3768675	17.3292585	98.048977	-75.7929395	12.5761995	92.005039
-35.779572	0.053749	93.587234	-19.325014	14.990743	94.803825	37.838997	4.821478	98.110161	36.666019	30.028767	97.630249	37.252508	17.4251225	97.870205	-75.902536	12.5563635	91.737445
-36.235466	0.620165	93.313705	-19.476181	15.056397	94.565582	37.74419	4.934136	97.960991	36.508896	30.128578	97.496658	37.126543	17.531357	97.7288245	-76.078905	12.581437	91.4023395
-36.695885	1.205475	93.115593	-19.55282	15.071519	94.373459	37.657501	5.035076	97.853432	36.349739	30.244627	97.387627	37.00362	17.6398515	97.6205295	-76.10926	12.5031865	91.1263885
-37.154179	1.773577	92.974007	-19.640005	15.105698	94.239883	37.562111	5.137748	97.787621	36.212353	30.347776	97.294273	36.887232	17.742762	97.540947	-76.167242	12.468634	90.938819
-37.52721	2.351592	92.87809	-19.740067	15.135346	94.146843	37.484543	5.211209	97.756836	36.100975	30.439547	97.251472	36.792759	17.825378	97.504154	-76.272893	12.445314	90.789532
-37.873356	2.941136	92.790543	-19.807241	15.17701	94.085136	37.409058	5.268489	97.761955	36.008717	30.505186	97.228775	36.7088875	17.8868375	97.495365	-76.3233695	12.4671825	90.674907
-38.355965	3.797405	92.734627	-19.905939	15.223167	94.035629	37.29261	5.364375	97.790924	35.884521	30.604383	97.204941	36.5885655	17.984379	97.4979325	-76.4004435	12.461955	90.5733255
-38.632126	4.433712	92.641235	-19.942398	15.246017	93.993744	37.224968	5.432861	97.809235	35.838863	30.659765	97.201164	36.5319155	18.046313	97.5051995	-76.4167115	12.445721	90.4822885
-38.895775	5.082061	92.532349	-19.972792	15.282239	93.90136	37.172176	5.513013	97.839149	35.788433	30.730095	97.206329	36.4803045	18.121554	97.522739	-76.4258885	12.442924	90.279981
-39.189831	5.716314	92.426003	-19.983643	15.327731	93.810913	37.14159	5.604468	97.878036	35.736782	30.813992	97.211472	36.439186	18.20923	97.544754	-76.406472	12.446232	90.077072
-39.416718	6.351363	92.291	-20.010317	15.384647	93.72226	37.133705	5.70878	97.943237	35.707619	30.916414	97.228943	36.420662	18.312597	97.58609	-76.441296	12.456697	89.85843
-39.606186	6.969076	92.143921	-19.995712	15.441364	93.619446	37.137157	5.801792	98.031334	35.699844	31.041044	97.259659	36.4185005	18.421418	97.6454965	-76.4099245	12.46131	89.5933955
-39.791698	7.577235	92.007599	-19.980799	15.475323	93.541687	37.153816	5.90979	98.102043	35.695183	31.143978	97.315445	36.4244995	18.526884	97.708744	-76.3860975	12.423762	89.37463
-39.985611	8.56741	91.816948	-19.945271	15.49979	93.448166	37.192093	6.068403	98.190727	35.692482	31.319744	97.396805	36.4422875	18.6940735	97.793766	-76.3328295	12.3055065	89.102566
-40.152203	9.23459	91.75061	-19.902592	15.520577	93.407784	37.226593	6.169521	98.243034	35.707531	31.408627	97.457558	36.467062	18.789074	97.850296	-76.272246	12.25208	88.965272
-40.308617	9.883243	91.670135	-19.847879	15.532148	93.344879	37.277527	6.246642	98.288116	35.737507	31.487673	97.523308	36.507517	18.8671575	97.905712	-76.203275	12.1971385	88.784046
-40.452717	10.521784	91.568138	-19.789139	15.52075	93.297401	37.318565	6.301325	98.297234	35.780819	31.551235	97.574272	36.549692	18.92628	97.935753	-76.12797	12.11522	88.659049
-40.553837	11.15331	91.490891	-19.733202	15.503654	93.262878	37.338516	6.334912	98.275009	35.831726	31.581093	97.60524	36.585121	18.9580025	97.9401245	-76.051525	12.0493055	88.5856315
-40.686951	11.749073	91.448341	-19.67317	15.467003	93.224487	37.355793	6.343193	98.239113	35.86322	31.580341	97.642746	36.6095065	18.961767	97.9409295	-75.9558465	11.972239	88.5080445
-40.770794	12.411179	91.413445	-19.604328	15.422259	93.20713	37.381546	6.331234	98.174141	35.915764	31.576756	97.635666	36.648655	18.953995	97.9049035	-75.857311	11.890523	88.5093565
-40.939289	13.39395	91.524658	-19.528809	15.357526	93.231522	37.408878	6.313243	98.023071	35.981236	31.537624	97.587708	36.695057	18.9254335	97.8053895	-75.752675	11.7896185	88.6576545
-41.080997	14.020705	91.60405	-19.442932	15.3126	93.259453	37.449772	6.278382	97.926399	36.043041	31.505049	97.52401	36.7464065	18.8917155	97.7252045	-75.6322705	11.7334845	88.7937015
-41.17989	14.635285	91.689072	-19.394606	15.277033	93.282753	37.514771	6.212391	97.770096	36.111023	31.466797	97.364006	36.812897	18.839594	97.567051	-75.602109	11.714472	88.998455
-41.246803	15.239361	91.769707	-19.330185	15.229206	93.285004	37.55827	6.133095	97.602852	36.152214	31.389093	97.161049	36.855242	18.761094	97.3819505	-75.515612	11.697318	89.1880575
-41.305923	15.82604	91.827759	-19.277374	15.184258	93.268494	37.6008	6.051294	97.426819	36.200199	31.295828	96.932617	36.9004995	18.673561	97.179718	-75.4552475	11.694955	89.35727
-41.312363	16.45993	91.897377	-19.24209	15.11262	93.273613	37.634384	5.959678	97.282936	36.229767	31.226873	96.710724	36.9320755	18.5932755	96.99683	-75.4162555	11.6319645	89.550396
-41.395237	17.080406	91.988815	-19.213604	15.028152	93.295372	37.648457	5.883458	97.166435	36.239239	31.129192	96.542671	36.943848	18.506325	96.854553	-75.371056	11.549979	89.736191
-41.453518	17.944033	92.104515	-19.20834	14.882112	93.319069	37.692585	5.729242	97.062561	36.271637	31.01185	96.326546	36.982111	18.370546	96.6945535	-75.398791	11.393678	89.9435845
-41.467182	18.507408	92.168655	-19.193047	14.790628	93.347504	37.725498	5.636823	97.028336	36.280163	30.935192	96.21769	37.0028305	18.2860075	96.623013	-75.3889245	11.2952485	90.071995
-41.424747	19.051365	92.207321	-19.193687	14.679618	93.373642	37.760437	5.529116	97.016922	36.282669	30.846357	96.130058	37.021553	18.1877365	96.57349	-75.408927	11.1714995	90.173794
-41.353954	19.631569	92.229889	-19.19636	14.595718	93.386063	37.785381	5.43952	97.005608	36.28775	30.768034	96.05452	37.0365655	18.103777	96.530064	-75.4292855	11.087659	90.242062
-41.262703	20.214127	92.227928	-19.192808	14.457433	93.398186	37.798538	5.341855	96.994278	36.278648	30.674648	96.012566	37.038593	18.0082515	96.503422	-75.424209	10.9066145	90.29295
-41.202602	20.785372	92.264648	-19.226957	14.338377	93.399849	37.800114	5.228482	96.971359	36.255093	30.566877	95.99807	37.0276035	17.8976795	96.4847145	-75.4815175	10.7790745	90.3149835
-41.119061	21.352541	92.278114	-19.268215	14.186785	93.390831	37.795212	5.115842	96.939178	36.236267	30.456089	95.990273	37.0157395	17.7859655	96.4647255	-75.5521695	10.5876045	90.3169365
-40.95845	22.187563	92.258957	-19.329742	13.971734	93.349068	37.761574	4.924962	96.869751	36.201218	30.279243	96.027184	36.981396	17.6021025	96.4484675	-75.64088	10.3413655	90.2496685
-40.785992	22.727036	92.24585	-19.384884	13.829366	93.320488	37.728996	4.789163	96.832298	36.181892	30.161476	96.074104	36.955444	17.4753195	96.453201	-75.725212	10.1834125	90.187775
-40.568741	23.294903	92.237167	-19.447479	13.720335	93.303169	37.707962	4.662054	96.78183	36.181404	30.060642	96.13192	36.944683	17.361348	96.456875	-75.839641	10.079322	90.149463
-40.38446	23.842087	92.300171	-19.480391	13.603054	93.2939	37.670212	4.547081	96.743423	36.179565	29.952374	96.187065	36.9248885	17.2497275	96.465244	-75.8856705	9.9563805	90.122556
-40.155609	24.359571	92.377449	-19.499882	13.522619	93.290215	37.640564	4.452682	96.694366	36.186047	29.870981	96.206627	36.9133055	17.1618315	96.4504965	-75.9130695	9.8834065	90.1299335
-39.907551	24.922934	92.408089	-19.529058	13.460567	93.292519	37.614834	4.385128	96.641655	36.195633	29.816099	96.205246	36.9052335	17.1006135	96.4234505	-75.9633495	9.8205205	90.1615875
-39.647205	25.399395	92.459198	-19.534262	13.437909	93.291351	37.619556	4.354497	96.601028	36.198662	29.779169	96.204277	36.909109	17.066833	96.4026525	-75.977633	9.808985	90.1800495
-39.208797	26.091293	92.523697	-19.519987	13.422068	93.310852	37.631325	4.346062	96.584137	36.205826	29.763704	96.214874	36.9185755	17.054883	96.3995055	-75.9585495	9.789253	90.2221985
-38.836727	26.5515	92.535446	-19.49588	13.414741	93.329285	37.668789	4.338985	96.596886	36.220325	29.780575	96.227219	36.944557	17.05978	96.4120525	-75.936317	9.769702	90.2465175
-38.49321	26.964907	92.566437	-19.462414	13.399282	93.327103	37.726238	4.341988	96.623627	36.239628	29.788462	96.230606	36.982933	17.065225	96.4271165	-75.907761	9.733339	90.2270895
-38.105999	27.328676	92.537888	-19.432629	13.366439	93.296928	37.753784	4.40449	96.678772	36.283699	29.786921	96.237976	37.0187415	17.0957055	96.458374	-75.8839995	9.6371725	90.135482
-37.698681	27.665291	92.471687	-19.391727	13.330107	93.247589	37.791901	4.435896	96.733414	36.323051	29.791185	96.258293	37.057476	17.1135405	96.4958535	-75.84093	9.5466735	89.9993245
-37.304592	28.004784	92.408333	-19.368637	13.27724	93.204559	37.841042	4.468318	96.786652	36.347618	29.80175	96.27356	37.09433	17.135034	96.530106	-75.831604	9.419446	89.879012
-36.880241	28.27108	92.374641	-19.338047	13.219473	93.179626	37.884743	4.514199	96.865372	36.383823	29.806168	96.2827	37.134283	17.1601835	96.574036	-75.810377	9.2787625	89.785216
-36.236511	28.577393	92.338791	-19.275675	13.126787	93.220718	37.940907	4.619104	97.019753	36.44001	29.822639	96.2836	37.1904585	17.2208715	96.6516765	-75.7418085	9.0327025	89.7897595
-35.802708	28.775173	92.337463	-19.221029	13.09233	93.292366	38.005238	4.685679	97.155312	36.467079	29.83264	96.296692	37.2361585	17.2591595	96.726002	-75.6782165	8.9255005	89.85873
-35.364418	28.963747	92.315323	-19.175116	13.070466	93.360672	38.072815	4.730173	97.315475	36.509815	29.840183	96.311569	37.291315	17.285178	96.813522	-75.641547	8.855754	89.907822
-34.912941	29.127258	92.323402	-19.126713	13.048254	93.453125	38.138256	4.764054	97.483803	36.546749	29.844421	96.330803	37.3425025	17.3042375	96.907303	-75.5959285	8.7922705	89.998947
-34.434555	29.291069	92.295578	-19.070236	13.01561	93.534935	38.209129	4.789073	97.660782	36.571838	29.828358	96.362633	37.3904835	17.3087155	97.0117075	-75.5309555	8.7225045	90.0581625
-33.920883	29.443989	92.257332	-19.030031	12.979843	93.608452	38.289028	4.787771	97.824982	36.607327	29.801798	96.381393	37.4481775	17.2947845	97.1031875	-75.5082395	8.6649015	90.1137165
-33.494545	29.596096	92.244583	-18.98287	12.935369	93.670822	38.356476	4.767533	97.954025	36.644955	29.771086	96.378632	37.5007155	17.2693095	97.1663285	-75.4664555	8.6014285	90.1753155
-32.865219	29.806822	92.159622	-18.922619	12.860394	93.730629	38.485641	4.654194	98.069092	36.687977	29.697788	96.360802	37.586809	17.175991	97.214947	-75.432047	8.544797	90.246311
-32.43195	29.919361	92.102768	-18.891659	12.83036	93.741501	38.537292	4.600631	98.158852	36.724365	29.623375	96.350739	37.6308285	17.112003	97.2547955	-75.4141465	8.548717	90.2282065
-32.015003	30.03281	92.018188	-18.843601	12.781267	93.728676	38.54031	4.541259	98.277153	36.762196	29.547787	96.353088	37.651253	17.044523	97.3151205	-75.338455	8.518011	90.1422315
-31.551086	30.18137	91.937164	-18.832067	12.741357	93.697998	38.562099	4.449751	98.341492	36.802204	29.466995	96.359924	37.6821515	16.958373	97.350708	-75.3462855	8.524341	90.045288
-31.110016	30.358028	91.803886	-18.809023	12.712269	93.640533	38.586689	4.356508	98.39489	36.845665	29.387564	96.369713	37.716177	16.872036	97.3823015	-75.334223	8.552502	89.8987645
-30.706221	30.554857	91.751511	-18.811806	12.702118	93.607597	38.595764	4.290662	98.443001	36.866245	29.325533	96.374329	37.7310045	16.8080975	97.408665	-75.3546165	8.5961385	89.806529
-30.218801	30.779675	91.735237	-18.822939	12.695707	93.599884	38.585026	4.262073	98.447533	36.86282	29.289011	96.3825	37.723923	16.775542	97.4150165	-75.369801	8.615872	89.7847515
-29.568901	31.15057	91.786285	-18.846476	12.720479	93.633331	38.556622	4.256603	98.426193	36.869984	29.289946	96.354988	37.713303	16.7732745	97.3905905	-75.406255	8.6676835	89.8760715
-29.183336	31.419659	91.801819	-18.85367	12.763165	93.658478	38.543026	4.279878	98.424156	36.858822	29.312817	96.336853	37.700924	16.7963475	97.3805045	-75.408264	8.7299825	89.9364515
-28.843754	31.706011	91.831337	-18.880886	12.827623	93.681076	38.535992	4.317957	98.424599	36.843304	29.352591	96.315079	37.689648	16.835274	97.369839	-75.45142	8.819972	89.992313
-28.462454	31.986519	91.821716	-18.891462	12.874177	93.67778	38.529598	4.358616	98.414734	36.832912	29.407831	96.295189	37.681255	16.8832235	97.3549615	-75.464179	8.8651305	90.0005985
-28.056747	32.274479	91.806015	-18.901117	12.940842	93.66037	38.518299	4.384701	98.397957	36.822372	29.432083	96.292786	37.6703355	16.908392	97.3453715	-75.4725695	8.973292	89.9753685
-27.655102	32.603477	91.794167	-18.915453	12.977637	93.604919	38.516663	4.3751	98.362602	36.828346	29.440451	96.299416	37.6725045	16.9077755	97.331009	-75.5034105	9.0474985	89.878829
-27.2519	32.942371	91.778175	-18.932011	13.00971	93.557709	38.507111	4.335066	98.308495	36.844334	29.43047	96.301773	37.6757225	16.882768	97.305134	-75.5397445	9.136652	89.810284
-26.62952	33.476727	91.830551	-18.947565	13.027522	93.493965	38.465546	4.252575	98.194817	36.865582	29.385599	96.331841	37.665564	16.819087	97.263329	-75.560694	9.235957	89.724601
-26.177956	33.853138	91.875244	-18.970861	13.043901	93.472702	38.432362	4.205561	98.116043	36.87616	29.355938	96.355438	37.654261	16.7807495	97.2357405	-75.595983	9.3070525	89.7096635
-25.800678	34.274681	91.960052	-18.99317	13.065531	93.465805	38.399239	4.181585	98.05687	36.88343	29.342634	96.383888	37.6413345	16.7621095	97.220379	-75.6276745	9.3689525	89.711231
-25.390547	34.632343	92.032715	-19.015261	13.090645	93.46064	38.366222	4.168339	98.010597	36.885918	29.35107	96.416199	37.62607	16.7597045	97.213398	-75.656592	9.4215855	89.707882
-24.932432	34.965164	92.122978	-19.031759	13.130591	93.47023	38.330441	4.185387	97.960869	36.879967	29.389378	96.428947	37.605204	16.7873825	97.194908	-75.668722	9.4737995	89.745552
-24.507862	35.348396	92.180794	-19.038073	13.177389	93.479683	38.313572	4.226358	97.907135	36.865494	29.440945	96.426682	37.589533	16.8336515	97.1669085	-75.665679	9.5211265	89.7924575
-24.069	35.704773	92.208672	-19.064627	13.22609	93.471886	38.304485	4.259439	97.86438	36.846741	29.496374	96.412163	37.575613	16.8779065	97.1382715	-75.704867	9.5742735	89.8055005
-23.401321	36.258717	92.237404	-19.077053	13.295892	93.435547	38.291348	4.290606	97.764206	36.806072	29.553308	96.364182	37.54871	16.921957	97.064194	-75.702816	9.669827	89.8069
-22.934984	36.628361	92.24968	-19.099075	13.329691	93.396423	38.259773	4.269386	97.673859	36.790012	29.555344	96.320984	37.5248925	16.912365	96.9974215	-75.7230425	9.747017	89.7954245
-22.48275	36.984932	92.288933	-19.110079	13.358768	93.33004	38.217747	4.214884	97.558258	36.775494	29.53232	96.278145	37.4966205	16.873602	96.9182015	-75.7167785	9.843934	89.7418785
-22.038435	37.289444	92.313354	-19.146545	13.386629	93.259361	38.156399	4.142826	97.434837	36.771938	29.491096	96.238373	37.4641685	16.816961	96.836605	-75.7572585	9.956297	89.682117
-21.517941	37.535088	92.347206	-19.181013	13.413757	93.197449	38.078663	4.069181	97.305771	36.769379	29.441292	96.210602	37.424021	16.7552365	96.7581865	-75.786047	10.0722775	89.6367115
-21.042982	37.806576	92.403404	-19.218771	13.450396	93.127266	38.006542	3.987005	97.163231	36.762543	29.382845	96.182312	37.3845425	16.684925	96.6727715	-75.8220845	10.215867	89.5817605
-20.538124	38.045654	92.461662	-19.261856	13.468279	93.063515	37.924435	3.91978	97.022484	36.759613	29.336218	96.139404	37.342024	16.627999	96.580944	-75.865736	10.308559	89.546086
-19.808758	38.382214	92.509865	-19.300877	13.522558	92.979553	37.8009	3.874243	96.811409	36.756775	29.293213	96.075836	37.2788375	16.583728	96.4436225	-75.8805915	10.461388	89.5154835
-19.27796	38.56398	92.540733	-19.34062	13.561736	92.926018	37.732239	3.861364	96.664108	36.73785	29.294609	96.01693	37.2350445	16.5779865	96.340519	-75.9162845	10.5454855	89.511517
-18.767159	38.711414	92.552017	-19.365831	13.6044	92.871727	37.651817	3.881647	96.541206	36.700718	29.306284	95.937485	37.1762675	16.5939655	96.2393455	-75.9079295	10.6148345	89.5041085
-18.294209	38.811771	92.518974	-19.397108	13.653651	92.807419	37.588131	3.930428	96.437645	36.652721	29.334965	95.864296	37.120426	16.6326965	96.1509705	-75.914642	10.6746055	89.4638675
-17.825058	38.902508	92.484993	-19.440872	13.720027	92.730392	37.534657	3.987942	96.344009	36.603947	29.37318	95.797813	37.069302	16.680561	96.070911	-75.951046	10.759493	89.389873
-17.371502	38.943504	92.459503	-19.469114	13.757441	92.670982	37.482826	4.069692	96.266357	36.549603	29.435471	95.726875	37.0162145	16.7525815	95.996616	-75.9544425	10.7623005	89.345348
-16.908302	38.910545	92.417763	-19.485643	13.816685	92.60778	37.445763	4.144026	96.170219	36.504128	29.510216	95.669037	36.9749455	16.827121	95.919628	-75.9462315	10.806249	89.295932
-16.21785	38.799595	92.402092	-19.520132	13.866271	92.506615	37.400707	4.239669	96.033875	36.465546	29.606974	95.605858	36.9331265	16.9233215	95.8198665	-75.9733905	10.8092205	89.1933635
-15.700648	38.703461	92.416229	-19.519539	13.908207	92.458572	37.366131	4.296589	95.955551	36.462795	29.657211	95.588692	36.914463	16.9769	95.7721215	-75.953541	10.839514	89.1450225
-15.225252	38.569866	92.437149	-19.52478	13.954232	92.41433	37.342079	4.3398	95.891747	36.474773	29.683247	95.59861	36.908426	17.0115235	95.7451785	-75.957986	10.8969405	89.0834815
-14.81072	38.359676	92.482178	-19.516989	14.021344	92.364105	37.323006	4.381336	95.821342	36.505035	29.721773	95.612541	36.9140205	17.0515545	95.7169415	-75.9479985	10.9911335	89.0112685
-14.405654	38.102474	92.516586	-19.495083	14.084315	92.343048	37.312244	4.433498	95.759666	36.530869	29.77804	95.618568	36.9215565	17.105769	95.689117	-75.9117225	11.062861	88.996979
-14.016034	37.840744	92.536667	-19.48012	14.15387	92.327911	37.311832	4.495677	95.710663	36.558552	29.848572	95.613823	36.935192	17.1721245	95.662243	-75.895432	11.1356155	88.993579
-13.642086	37.545128	92.557144	-19.463453	14.213377	92.329643	37.326797	4.568251	95.682755	36.576988	29.92054	95.597107	36.9518925	17.2443955	95.639931	-75.8787985	11.1823585	89.019355
-13.139202	37.006546	92.536964	-19.453638	14.317978	92.352348	37.367672	4.691082	95.656952	36.588722	30.03932	95.552666	36.978197	17.365201	95.604809	-75.885473	11.270755	89.099887
-12.842628	36.606277	92.496788	-19.442507	14.362462	92.364563	37.371681	4.788723	95.687233	36.588467	30.124203	95.528664	36.980074	17.456463	95.6079485	-75.865088	11.268461	89.1211775
-12.560739	36.154072	92.459366	-19.437433	14.407824	92.379692	37.378471	4.876681	95.748772	36.592285	30.203331	95.499329	36.985378	17.540006	95.6240505	-75.860244	11.275642	89.1353335
-12.343631	35.665508	92.398964	-19.429276	14.435953	92.404716	37.401211	4.963324	95.828125	36.597214	30.265686	95.462219	36.9992125	17.614505	95.645172	-75.8577645	11.257401	89.16426
-12.155172	35.159008	92.332642	-19.439501	14.460967	92.43792	37.427505	5.028705	95.90625	36.587437	30.319088	95.393005	37.007471	17.6738965	95.6496275	-75.886473	11.2480375	89.2262125
-11.965998	34.624958	92.251625	-19.437794	14.480903	92.481827	37.451935	5.110187	96.001625	36.563381	30.354816	95.297958	37.007658	17.7325015	95.6497915	-75.883246	11.2293045	89.3138625
-11.82632	34.101337	92.172447	-19.414183	14.489635	92.543732	37.483437	5.190699	96.09388	36.551075	30.388615	95.218346	37.017256	17.789657	95.656113	-75.845622	11.189613	89.431351
-11.677046	33.269371	92.058479	-19.397171	14.472983	92.622948	37.552795	5.287261	96.225182	36.560577	30.454489	95.050255	37.056686	17.870875	95.6377185	-75.851028	11.075091	89.6081775
-11.608606	32.700642	91.933784	-19.371643	14.463839	92.664619	37.603523	5.338421	96.311142	36.563389	30.48687	94.932678	37.083456	17.9126455	95.62191	-75.826742	11.0150325	89.707328
-11.552241	32.149036	91.804703	-19.312296	14.468452	92.716553	37.668972	5.387032	96.396027	36.583443	30.516264	94.796715	37.1262075	17.951648	95.596371	-75.7507995	10.985256	89.836735
-11.534279	31.630676	91.708801	-19.262722	14.465157	92.76416	37.747459	5.418773	96.460464	36.602966	30.538363	94.651924	37.1752125	17.978568	95.556194	-75.7006565	10.951746	89.972126
-11.500181	31.141073	91.637032	-19.19803	14.465138	92.805984	37.82373	5.441389	96.512924	36.632805	30.546862	94.513893	37.2282675	17.9941255	95.5134085	-75.6243275	10.9361505	90.0985595
-11.597848	30.710585	91.582123	-19.135633	14.48724	92.852058	37.897209	5.459582	96.57029	36.677486	30.546946	94.397667	37.2873475	18.003264	95.4839785	-75.5586135	10.971216	90.2201375
-11.669044	30.32885	91.559685	-19.063786	14.532831	92.906685	37.971615	5.46666	96.612038	36.727654	30.550873	94.312248	37.3496345	18.0087665	95.462143	-75.4772065	11.0568955	90.351227
-11.817184	29.85977	91.525116	-18.979193	14.568381	92.986908	38.078262	5.476269	96.686722	36.824493	30.556641	94.197372	37.4513775	18.016455	95.442047	-75.4097635	11.120307	90.531769
-11.927722	29.625288	91.510437	-18.914209	14.601274	93.022568	38.144096	5.492259	96.733711	36.88858	30.567432	94.146614	37.516338	18.0298455	95.4401625	-75.344756	11.1727025	90.6049735
-12.038319	29.456081	91.504631	-18.852381	14.654253	93.053558	38.218407	5.517302	96.772804	36.944527	30.596008	94.109001	37.581467	18.056655	95.4409025	-75.286229	11.251851	90.6662135
-12.178153	29.35524	91.475418	-18.80035	14.697111	93.088806	38.297184	5.562315	96.814346	36.98719	30.649603	94.082642	37.642187	18.105959	95.448494	-75.242887	11.288263	90.729118
-12.319343	29.322552	91.453171	-18.750944	14.734485	93.107979	38.361588	5.619719	96.839706	37.01796	30.711723	94.057831	37.689774	18.165721	95.4487685	-75.191662	11.303249	90.7671895
-12.485868	29.364416	91.437027	-18.709906	14.798908	93.123451	38.460098	5.677686	96.826904	37.049355	30.782581	94.034492	37.7547265	18.2301335	95.430698	-75.1745385	11.3676825	90.816204
-12.663261	29.478704	91.427841	-18.659304	14.866183	93.134598	38.518372	5.747668	96.829483	37.079742	30.852779	94.034828	37.799057	18.3002235	95.4321555	-75.117665	11.4321425	90.8370405
-12.934263	29.792616	91.388977	-18.596128	14.975741	93.1147	38.602062	5.847778	96.828339	37.145443	30.946154	94.04686	37.8737525	18.396966	95.4375995	-75.0660085	11.554516	90.7918005
-13.082804	30.083393	91.356712	-18.5602	15.044585	93.094833	38.599796	5.92276	96.830048	37.198536	31.01606	94.067406	37.899166	18.46941	95.448727	-75.019566	11.61976	90.740939
-13.183731	30.397051	91.342941	-18.507904	15.139398	93.052917	38.659512	5.97672	96.745483	37.27005	31.083977	94.088905	37.964781	18.5303485	95.417194	-74.980589	11.7484475	90.68864
-13.259885	30.751213	91.344795	-18.464878	15.230386	93.023582	38.638733	6.052326	96.706299	37.349667	31.145037	94.114212	37.9942	18.5986815	95.4102555	-74.923956	11.8620905	90.6369085
-13.323101	31.154984	91.348282	-18.401293	15.332739	93.010201	38.707497	6.104351	96.594711	37.436077	31.200689	94.128891	38.071787	18.65252	95.361801	-74.874373	12.012958	90.658601
-13.353241	31.583107	91.370277	-18.329229	15.469392	93.006844	38.705528	6.171898	96.545738	37.528149	31.264603	94.15229	38.1168385	18.7182505	95.349014	-74.7752965	12.2205335	90.664674
-13.371177	32.045963	91.407845	-18.261566	15.605526	93.007111	38.735111	6.263349	96.465492	37.634441	31.320518	94.199059	38.184776	18.7919335	95.3322755	-74.707908	12.4191185	90.6819465
-13.28322	32.794266	91.455276	-18.127522	15.809083	92.997292	38.819077	6.359866	96.359016	37.824413	31.443647	94.269958	38.321745	18.9017565	95.314487	-74.576789	12.7164095	90.680097
-13.186566	33.374168	91.493225	-18.034931	15.917706	92.978134	38.895901	6.421133	96.268425	37.941349	31.531837	94.333145	38.418625	18.976485	95.300785	-74.488487	12.858927	90.655483
-13.042781	33.98597	91.551025	-17.954006	16.013374	92.962631	38.967064	6.486524	96.167549	38.062431	31.616528	94.405273	38.5147475	19.051526	95.286411	-74.4227595	12.975222	90.638851
-12.915981	34.701027	91.626541	-17.85511	16.127127	92.943733	39.034958	6.542931	96.062927	38.210674	31.729053	94.471237	38.622816	19.135992	95.267082	-74.333036	13.118262	90.620384
-12.729992	35.411037	91.695671	-17.750484	16.210976	92.904427	39.101307	6.621958	95.947021	38.33448	31.826199	94.538277	38.7178935	19.2240785	95.242649	-74.2188615	13.1978735	90.566205
-12.530904	36.111919	91.773598	-17.674791	16.330709	92.860428	39.147205	6.700619	95.831635	38.439373	31.926132	94.6092	38.793289	19.3133755	95.2204175	-74.142871	13.3480425	90.5004385
-12.329234	36.838375	91.884598	-17.616495	16.439714	92.831024	39.188286	6.80358	95.711243	38.529118	32.038902	94.674278	38.858702	19.421241	95.1927605	-74.091692	13.458187	90.4692875
-11.999206	37.855549	92.081482	-17.554546	16.635012	92.836166	39.206799	7.017814	95.55584	38.607948	32.253555	94.738464	38.9073735	19.6356845	95.147152	-74.0164655	13.6343395	90.52518
-11.770332	38.541477	92.18235	-17.535168	16.81259	92.83519	39.209503	7.187027	95.469536	38.626297	32.437019	94.788216	38.9179	19.812023	95.128876	-73.988236	13.813157	90.541504
-11.487806	39.289726	92.302017	-17.530384	16.973066	92.84124	39.213181	7.367279	95.405678	38.633434	32.629593	94.819984	38.9233075	19.998436	95.112831	-73.9840755	13.947696	90.569649
-11.173628	39.981411	92.365517	-17.566624	17.146673	92.863487	39.210667	7.554131	95.369225	38.610329	32.816624	94.845032	38.910498	20.1853775	95.1071285	-74.043746	14.1079685	90.6198455
-10.8241	40.669613	92.457809	-17.600613	17.319941	92.880356	39.19582	7.716531	95.364586	38.56834	32.990982	94.896545	38.88208	20.3537565	95.1305655	-74.083306	14.2861255	90.6301465
-10.500854	41.355358	92.53299	-17.667826	17.469316	92.882416	39.163368	7.874345	95.391441	38.524811	33.135822	94.955536	38.8440895	20.5050835	95.1734885	-74.1797415	14.4335485	90.5913435
-10.168528	41.964718	92.593689	-17.717237	17.606283	92.88266	39.138447	8.002539	95.420898	38.463322	33.274704	95.044235	38.8008845	20.6386215	95.2325665	-74.2353585	14.5739445	90.5327535
-9.666641	42.809662	92.675278	-17.839712	17.745689	92.857727	39.092113	8.173104	95.524544	38.3517	33.430569	95.265411	38.7219065	20.8018365	95.3949775	-74.4013305	14.6895415	90.3204765
-9.234948	43.374718	92.768867	-17.924721	17.819235	92.850647	39.050022	8.272221	95.644882	38.258873	33.507832	95.493904	38.6544475	20.8900265	95.569393	-74.5038895	14.7484435	90.131901
-8.834646	43.886154	92.871529	-17.983564	17.874533	92.864243	39.025944	8.370341	95.847404	38.161442	33.58633	95.806274	38.593693	20.9783355	95.826839	-74.560821	14.7707305	89.901647
-8.352962	44.369946	93.077644	-18.062714	17.928011	92.909485	39.032101	8.464226	96.102539	38.102585	33.679695	96.155319	38.567343	21.0719605	96.128929	-74.692771	14.7840615	89.690041
-7.905944	44.819103	93.327133	-18.125978	17.964197	92.994949	39.033363	8.538154	96.403214	38.061142	33.771908	96.569237	38.5472525	21.155031	96.4862255	-74.7992085	14.773363	89.5036725
-7.488754	45.194988	93.611504	-18.186758	17.999977	93.10527	39.018372	8.595767	96.770271	38.046585	33.846775	97.021339	38.5324785	21.221271	96.895805	-74.9059945	14.778683	89.314735
-7.059638	45.527882	93.930679	-18.235046	18.020769	93.257896	39.033943	8.631691	97.153137	38.076794	33.915321	97.480339	38.5553685	21.273506	97.316738	-75.0254605	14.768032	89.199054
-6.38095	45.91806	94.421562	-18.2941	18.027388	93.489365	39.123501	8.677822	97.679344	38.117634	34.021545	98.144737	38.6205675	21.3496835	97.9120405	-75.2087675	14.7050925	89.0666895
-5.92185	46.142467	94.721481	-18.311861	18.032227	93.636169	39.184097	8.713543	97.991302	38.154366	34.093426	98.506638	38.6692315	21.4034845	98.24897	-75.2929535	14.6609695	89.023368
-5.476323	46.353497	95.005791	-18.309412	18.037331	93.792137	39.243294	8.761774	98.252998	38.180687	34.153759	98.812416	38.7119905	21.4577665	98.532707	-75.3308145	14.6168955	89.051567
-4.983196	46.529881	95.23317	-18.296265	18.040207	93.914772	39.300472	8.807317	98.457756	38.209145	34.203529	99.057617	38.7548085	21.505423	98.7576865	-75.3473385	14.574991	89.0718575
-4.552696	46.639469	95.440483	-18.270168	18.033493	94.001045	39.360867	8.825835	98.605797	38.242195	34.235744	99.25206	38.801531	21.5307895	98.9289285	-75.341867	14.5361965	89.0731615
-4.183654	46.651775	95.636299	-18.245922	18.016096	94.05378	39.411388	8.850835	98.678154	38.2794	34.245831	99.386559	38.845394	21.548333	99.0323565	-75.337238	14.483859	89.0752035
-3.819377	46.600208	95.803452	-18.207909	17.993011	94.079903	39.473309	8.852489	98.714157	38.30085	34.22588	99.513664	38.8870795	21.5391845	99.1139105	-75.3028975	14.4468375	89.0458955
-3.358273	46.430069	96.004257	-18.137918	17.926495	94.070694	39.561832	8.823111	98.734406	38.372349	34.173454	99.661949	38.9670905	21.4982825	99.1981775	-75.2429265	14.3547075	88.9432105
-3.106992	46.243759	96.098846	-18.09543	17.893156	94.047897	39.608704	8.80101	98.744049	38.412041	34.150208	99.74572	39.0103725	21.475609	99.2448845	-75.2012325	14.310703	88.8509095
-2.841264	45.910923	96.14077	-18.035172	17.83876	94.039444	39.6646	8.778603	98.757019	38.452923	34.125427	99.819527	39.0587615	21.452015	99.288273	-75.1291055	14.225505	88.790615
-2.622655	45.520576	96.196991	-17.997173	17.794077	94.04052	39.72781	8.765862	98.770386	38.505047	34.112186	99.867592	39.1164285	21.439024	99.318989	-75.1107745	14.14913	88.762051
-2.442123	45.06974	96.213737	-17.960827	17.767582	94.04377	39.78392	8.75613	98.786583	38.536335	34.104103	99.912842	39.1601275	21.4301165	99.3497125	-75.0817815	14.1050475	88.7378275
-2.261964	44.54998	96.208107	-17.914145	17.734612	94.04789	39.8452	8.741858	98.801102	38.572296	34.088562	99.918114	39.208748	21.41521	99.359608	-75.037038	14.054014	88.736172
-2.128317	43.993401	96.128578	-17.863832	17.715477	94.047379	39.907227	8.724843	98.80751	38.608139	34.067883	99.873322	39.257683	21.396363	99.340416	-74.985347	14.034591	88.754342
-1.991082	43.129868	96.019318	-17.794464	17.678606	94.078674	40.010361	8.693703	98.790421	38.65654	34.012062	99.700478	39.3334505	21.3528825	99.2454495	-74.9223785	14.0043295	88.9118985
-1.937135	42.523842	95.918655	-17.742748	17.636086	94.117775	40.089886	8.669667	98.766747	38.659885	33.957077	99.528542	39.3748855	21.313372	99.1476445	-74.8603815	13.9588	89.0879055
-1.899505	41.878735	95.758186	-17.701534	17.554358	94.189194	40.202431	8.645702	98.71312	38.656811	33.899433	99.307762	39.429621	21.2725675	99.010441	-74.832689	13.8361485	89.367947
-1.880387	41.178055	95.555267	-17.650246	17.500145	94.238403	40.32653	8.611339	98.636078	38.64423	33.855934	99.047722	39.48538	21.2336365	98.8419	-74.785872	13.7666535	89.634906
-1.886162	40.411316	95.299309	-17.594736	17.425575	94.264496	40.420883	8.557341	98.548851	38.644108	33.814999	98.72081	39.5324955	21.18617	98.6348305	-74.7219675	13.66498	89.8941615
-1.924746	39.559532	94.965942	-17.538694	17.359312	94.268105	40.499893	8.486964	98.427544	38.612839	33.781597	98.341331	39.556366	21.1342805	98.3844375	-74.633754	13.5843435	90.1517725
-1.950758	38.768261	94.656647	-17.500521	17.272129	94.27253	40.571568	8.392651	98.27536	38.566364	33.702557	97.903427	39.568966	21.047604	98.0893935	-74.570008	13.496654	90.4556665
-2.053319	37.56538	94.178787	-17.439091	17.123205	94.271156	40.622841	8.198709	98.044914	38.518028	33.538307	97.18399	39.5704345	20.868508	97.614452	-74.4486165	13.377902	90.92786
-2.133032	36.753761	93.904953	-17.400963	16.990742	94.278862	40.61813	8.042458	97.895309	38.415512	33.367584	96.811218	39.516821	20.705021	97.3532635	-74.318747	13.276463	91.2044605
-2.195671	35.919178	93.681625	-17.414921	16.855318	94.279709	40.60149	7.876112	97.774826	38.374554	33.191475	96.462677	39.488022	20.5337935	97.1187515	-74.317864	13.1768425	91.4406665
-2.304471	35.06147	93.510284	-17.407543	16.704897	94.266449	40.561718	7.703674	97.672279	38.32605	33.012627	96.195229	39.443884	20.3581505	96.933754	-74.25897	13.0516435	91.599144
-2.398436	34.200947	93.370308	-17.436802	16.577351	94.233849	40.499554	7.535201	97.599365	38.281631	32.839195	96.00634	39.3905925	20.187198	96.8028525	-74.2641965	12.967504	91.6648455
-2.497893	33.421795	93.299301	-17.473	16.416161	94.193474	40.436127	7.371523	97.542542	38.24527	32.672306	95.865288	39.3406985	20.0219145	96.703915	-74.2866985	12.8104075	91.683033
-2.605347	32.678909	93.235519	-17.507048	16.282141	94.157852	40.367889	7.223752	97.476486	38.197945	32.51775	95.755295	39.282917	19.870751	96.6158905	-74.297013	12.693531	91.6998135
-2.793125	31.654861	93.122253	-17.571089	16.114069	94.071915	40.266308	7.029395	97.376015	38.124233	32.309479	95.595848	39.1952705	19.669437	96.4859315	-74.3374485	12.558701	91.6578985
-2.93317	30.998022	93.068153	-17.631874	16.030472	94.04599	40.198124	6.929477	97.293816	38.066196	32.203892	95.484421	39.13216	19.5666845	96.3891185	-74.395908	12.4942595	91.7028615
-3.061491	30.335087	93.025627	-17.651056	15.972855	94.042053	40.134922	6.863756	97.226158	38.008644	32.123096	95.381721	39.071783	19.493426	96.3039395	-74.373895	12.452284	91.7801665
-3.174612	29.65933	92.996727	-17.689709	15.937545	94.063606	40.08453	6.806224	97.157707	37.959724	32.074036	95.277252	39.022127	19.44013	96.2174795	-74.401545	12.43496	91.9097325
-3.317739	29.073683	92.981178	-17.706173	15.944767	94.08815	40.04528	6.780164	97.126007	37.922585	32.040169	95.199173	38.9839325	19.4101665	96.16259	-74.3962785	12.4793675	92.01371
-3.43	28.580021	93.031837	-17.715715	15.977697	94.150696	40.011185	6.762088	97.115929	37.894287	32.015137	95.152222	38.952736	19.3886125	96.1340755	-74.384166	12.5667815	92.1673165
-3.497037	28.065338	93.054413	-17.710657	15.996138	94.191917	39.992912	6.739234	97.114197	37.882458	32.000763	95.139694	38.937685	19.3699985	96.1269455	-74.358999	12.6222775	92.2568885
-3.640865	27.436628	93.102562	-17.711	16.006575	94.235207	39.976906	6.699958	97.109734	37.887077	31.987652	95.157608	38.9319915	19.343805	96.133671	-74.3539915	12.669345	92.336743
-3.761793	27.054531	93.137344	-17.708828	16.010099	94.256035	39.964703	6.675147	97.099266	37.899357	31.977612	95.176712	38.93203	19.3263795	96.137989	-74.349686	12.6938185	92.374081
-3.882284	26.680824	93.17939	-17.703096	16.009933	94.267487	39.950352	6.654219	97.095894	37.925907	31.961191	95.194817	38.9381295	19.307705	96.1453555	-74.3443215	12.712161	92.3896185
-3.975861	26.320759	93.169968	-17.700508	16.008905	94.271255	39.939014	6.632801	97.094193	37.933502	31.943331	95.214424	38.936258	19.288066	96.1543085	-74.337274	12.729744	92.3882015
-4.066903	25.959148	93.191078	-17.704115	16.000376	94.280251	39.932842	6.603289	97.090393	37.936447	31.928223	95.231224	38.9346445	19.265756	96.1608085	-74.3428745	12.734996	92.3996935
-4.16248	25.5851	93.219826	-17.71451	16.008846	94.302048	39.922611	6.573802	97.084877	37.939709	31.912331	95.241219	38.93116	19.2430665	96.163048	-74.36018	12.7746255	92.441048
-4.264226	25.262318	93.214157	-17.710894	16.001532	94.315132	39.909847	6.540843	97.073563	37.941372	31.884792	95.250755	38.9256095	19.2128175	96.162159	-74.3473975	12.7902465	92.468105
-4.352943	24.864553	93.239922	-17.714323	15.982878	94.341438	39.856495	6.468999	97.044014	37.948261	31.822262	95.271317	38.902378	19.1456305	96.1576655	-74.331024	12.8201255	92.5252105
-4.396254	24.683241	93.270332	-17.70981	15.967057	94.367119	39.818115	6.408474	97.034012	37.965714	31.755865	95.289978	38.8919145	19.0821695	96.161995	-74.3115345	12.8519445	92.572243
-4.412062	24.542761	93.283775	-17.715445	15.918538	94.3741	39.794651	6.334571	97.016304	38.003124	31.673538	95.306328	38.8988875	19.0040545	96.161316	-74.3297775	12.8330215	92.586884
-4.446847	24.508186	93.286003	-17.720547	15.889894	94.361633	39.766148	6.240928	96.988617	38.037525	31.606365	95.322281	38.9018365	18.9236465	96.155449	-74.3429305	12.8561415	92.567817
-4.481549	24.575548	93.27002	-17.725801	15.86861	94.344826	39.734344	6.148641	96.967033	38.072529	31.523121	95.339462	38.9034365	18.835881	96.1532475	-74.3550385	12.901339	92.5364045
-4.500694	24.673567	93.247192	-17.72472	15.847147	94.318954	39.683254	6.061619	96.942482	38.094486	31.428104	95.353371	38.88887	18.7448615	96.1479265	-74.33831	12.9494325	92.4899815
-4.504018	24.815413	93.241089	-17.727545	15.847225	94.294373	39.638779	5.999593	96.935814	38.100147	31.342596	95.37458	38.869463	18.6710945	96.155197	-74.324553	13.0233555	92.433549
-4.474624	25.137985	93.267967	-17.75226	15.857649	94.304871	39.594555	5.930369	96.986198	38.107758	31.263596	95.431992	38.8511565	18.5969825	96.209095	-74.3556765	13.1183155	92.400647
-4.458333	25.394699	93.319664	-17.781206	15.895328	94.336899	39.590439	5.896074	97.060356	38.108578	31.227476	95.513138	38.8495085	18.561775	96.286747	-74.4119205	13.228881	92.387051
-4.437181	25.67746	93.367523	-17.794216	15.92363	94.380852	39.586979	5.865153	97.138084	38.122143	31.214567	95.613289	38.854561	18.53986	96.3756865	-74.442993	13.3074	92.3860175
-4.362284	25.960743	93.452766	-17.82218	15.965882	94.453056	39.588657	5.848051	97.202011	38.13768	31.216053	95.692108	38.8631685	18.532052	96.4470595	-74.5075285	13.399712	92.4590525
-4.321124	26.219288	93.523178	-17.838627	16.011091	94.513031	39.598564	5.841451	97.228737	38.150051	31.221643	95.754852	38.8743075	18.531547	96.4917945	-74.5515615	13.490635	92.5342675
-4.252065	26.47489	93.586174	-17.840801	16.04417	94.556793	39.616142	5.837045	97.214905	38.178444	31.227381	95.826706	38.897293	18.532213	96.5208055	-74.578895	13.556127	92.5927805
-4.186211	26.715391	93.650475	-17.818054	16.078789	94.583221	39.633896	5.825848	97.161087	38.20961	31.232244	95.884285	38.921753	18.529046	96.522686	-74.557861	13.628532	92.643756
-4.035371	27.055147	93.715675	-17.763096	16.112724	94.584061	39.654434	5.813761	97.051559	38.266872	31.2208	95.985641	38.960653	18.5172805	96.5186	-74.486845	13.7081675	92.649522
-3.957874	27.257669	93.770042	-17.729586	16.145302	94.572105	39.645798	5.823615	97.000275	38.31308	31.224302	96.084938	38.979439	18.5239585	96.5426065	-74.438611	13.7666455	92.6016035
-3.848798	27.427479	93.825493	-17.701777	16.192017	94.565796	39.628403	5.860287	96.983513	38.344746	31.250736	96.190956	38.9865745	18.5555115	96.5872345	-74.3901285	13.8285225	92.5443575
-3.71774	27.589502	93.875671	-17.705164	16.236759	94.560852	39.626644	5.919618	97.019058	38.368782	31.3034	96.325203	38.997713	18.611509	96.6721305	-74.408041	13.862009	92.4495735
-3.597481	27.851641	93.930283	-17.74003	16.286833	94.576279	39.641674	5.982809	97.090134	38.357918	31.380976	96.439377	38.999796	18.6818925	96.7647555	-74.479856	13.8917735	92.3878025
-3.579546	28.019024	94.014771	-17.802509	16.366488	94.617752	39.654781	6.073611	97.179832	38.322365	31.49555	96.535728	38.988573	18.7845805	96.85778	-74.593591	13.9483955	92.377724
-3.632777	28.027708	94.074783	-17.851879	16.450754	94.688782	39.670803	6.18364	97.258949	38.277584	31.61293	96.608231	38.9741935	18.898285	96.93359	-74.6779515	14.003223	92.443974
-3.907102	28.021208	94.153473	-17.934164	16.563402	94.774353	39.663044	6.326582	97.360085	38.217613	31.793148	96.677193	38.9403285	19.059865	97.018639	-74.8086565	14.066939	92.530067
-3.956413	28.165522	94.158653	-17.973333	16.614122	94.789787	39.664417	6.408492	97.376999	38.19236	31.881678	96.687057	38.9283885	19.145085	97.032028	-74.8750545	14.083159	92.547546
-3.83461	28.208796	94.134079	-17.988176	16.652481	94.769783	39.653088	6.45954	97.368477	38.174595	31.933712	96.678055	38.9138415	19.196626	97.023266	-74.8901935	14.108336	92.5163
-3.809247	28.198315	94.082077	-17.999683	16.679079	94.736595	39.620064	6.490778	97.352966	38.158409	31.955818	96.67524	38.8892365	19.223298	97.014103	-74.8886025	14.13486	92.459087
-3.820054	28.22958	94.051071	-18.015772	16.704981	94.70134	39.579792	6.508806	97.344933	38.152496	31.963326	96.699509	38.866144	19.236066	97.022221	-74.897688	14.173896	92.380459
-3.845618	28.239927	94.06794	-18.032187	16.717432	94.690506	39.547356	6.513563	97.336113	38.15826	31.961515	96.74839	38.852808	19.237539	97.0422515	-74.917182	14.197325	92.3387605
-3.840948	28.254757	94.116966	-18.039408	16.740049	94.699211	39.537762	6.511781	97.324219	38.187832	31.966961	96.799973	38.862797	19.239371	97.062096	-74.941613	14.240727	92.336326
-3.841537	28.26046	94.214401	-18.060799	16.754791	94.767242	39.528431	6.51684	97.263985	38.235546	32.009239	96.839996	38.8819885	19.2630395	97.0519905	-75.0035865	14.2465425	92.4824935
-3.842445	28.283825	94.31723	-18.052505	16.761782	94.882118	39.504772	6.551234	97.213081	38.243629	32.04768	96.865555	38.8742005	19.299457	97.039318	-74.9792105	14.224107	92.724918
-3.842203	28.294027	94.486259	-18.044386	16.760937	95.074203	39.488308	6.60269	97.160965	38.249504	32.10313	96.860039	38.868906	19.35291	97.010502	-74.957678	14.168964	93.137904
-3.82279	28.314642	94.670563	-18.015251	16.772272	95.307663	39.490974	6.671084	97.143059	38.254887	32.176121	96.856735	38.8729305	19.4236025	96.999897	-74.9034325	14.1209415	93.615429
-3.800831	28.383476	94.796303	-17.955072	16.815115	95.517227	39.553608	6.730679	97.188171	38.280415	32.259312	96.830025	38.9170115	19.4949955	97.009098	-74.8271555	14.1352345	94.025356
-3.727134	28.473633	94.864113	-17.892515	16.913078	95.66803	39.691441	6.755024	97.282814	38.328533	32.318192	96.77301	39.009987	19.536608	97.027912	-74.795017	14.289548	94.308148
-3.651886	28.549797	94.910759	-17.810133	16.970547	95.80777	39.867558	6.773046	97.32711	38.373798	32.390358	96.680649	39.120678	19.581702	97.0038795	-74.740944	14.359392	94.6116605
-3.391456	28.552011	95.259911	-17.515984	16.946325	96.368645	40.062115	6.848486	97.074249	38.435158	32.416637	96.511963	39.2486365	19.6325615	96.793106	-74.2806045	14.2600885	95.944184
-3.198921	28.49688	95.545105	-17.309864	16.889187	96.706726	40.061455	6.872356	97.17321	38.551472	32.324142	96.717361	39.3064635	19.598249	96.9452855	-73.9261915	14.180125	96.4681665
-3.122448	28.413816	95.731941	-17.265303	16.833839	96.788567	40.060825	6.752038	97.706779	38.844536	32.249184	97.148148	39.4526805	19.500611	97.4274635	-73.9832865	14.167067	96.1496705
-3.140539	28.336933	95.865837	-17.328688	16.793804	96.838203	40.251526	6.5021	98.111763	39.15707	32.20583	97.379013	39.704298	19.353965	97.745388	-74.361674	14.233643	95.931018
-3.01865	28.268803	96.099869	-17.195332	16.766041	97.245476	40.431416	6.291494	97.948853	39.205013	32.104809	97.163086	39.8182145	19.1981515	97.5559695	-74.2088785	14.3339305	96.9349825
-2.749353	28.228315	96.453926	-16.935898	16.713541	97.767929	40.413033	6.299654	97.868484	39.077221	31.734354	97.160988	39.745127	19.017004	97.514736	-73.616923	14.410078	98.021122
-2.666364	28.144157	96.79631	-16.910219	16.642113	97.998543	40.410713	6.301974	98.369095	39.175285	31.443813	97.700333	39.792999	18.8728935	98.034714	-73.613437	14.4113325	97.962372
-2.750466	27.948681	96.424446	-17.21409	16.410219	97.370079	40.669235	6.178967	98.418358	39.650322	31.619656	98.057663	40.1597785	18.8993115	98.2380105	-74.5879585	13.9211265	96.5021475
-2.614339	27.830654	96.133408	-17.08202	16.28866	97.253494	40.297085	5.898508	98.185768	39.263771	31.499762	97.810112	39.780428	18.699135	97.99794	-73.944468	13.878185	96.509048
-2.412924	27.756226	96.768387	-16.883436	16.208191	97.946396	40.098473	5.993807	98.348679	39.105377	30.941101	97.985588	39.601925	18.467454	98.1671335	-73.368797	13.948928	97.7256585
-2.457527	27.610905	97.59758	-17.009317	16.073256	98.588257	40.426456	5.947314	98.925522	39.528931	30.833387	98.639168	39.9776935	18.3903505	98.782345	-73.9963275	13.7561615	98.394169
-2.555813	27.466944	97.65136	-17.141373	15.978771	98.570778	40.705879	5.737801	99.194237	39.890228	30.956116	99.035767	40.2980535	18.3469585	99.115002	-74.5807995	13.6105835	98.026554
-2.432463	27.423351	97.373749	-16.975271	15.993939	98.571106	40.548115	5.337504	99.059769	39.657932	30.973021	98.904678	40.1030235	18.1552625	98.9822235	-74.0535655	13.8326155	98.1599885
-2.062543	27.460581	97.769196	-16.617542	16.069529	99.272568	40.365784	5.340973	98.942429	39.43502	30.541441	98.68309	39.900402	17.941207	98.8127595	-73.135486	14.197851	99.7323765
-1.972218	27.451292	98.951477	-16.557493	16.085976	100.382141	40.76099	5.412871	99.988785	39.936909	30.3253	99.504684	40.3489495	17.8690855	99.7467345	-73.4639355	14.3028665	101.0175475
-2.029196	27.362787	99.02816	-16.626143	16.049345	100.267776	41.253479	5.34387	100.378265	40.333195	30.433208	99.919502	40.793337	17.888539	100.1488835	-74.045623	14.210151	100.3866685
-1.962131	27.306652	98.548302	-16.555822	15.954299	99.784286	41.312973	5.091318	100.307289	40.194836	30.457493	100.03656	40.7539045	17.7744055	100.1719245	-73.8655485	14.1341925	99.3966475
-1.7396	27.273867	98.468697	-16.347406	15.935256	99.79332	41.064365	5.065505	100.495087	39.895786	30.170259	100.256386	40.4800755	17.617882	100.3757365	-73.1748875	14.25263	99.2109035
-1.700467	27.232309	99.345871	-16.344112	15.924509	100.499069	41.251019	5.143691	101.413116	40.201946	29.980806	101.202789	40.7264825	17.5622485	101.3079525	-73.4147065	14.2867695	99.6901855
-1.83314	27.134382	100.293648	-16.519503	15.852504	101.189301	41.846279	4.985453	102.362228	40.950115	30.008476	102.052284	41.398197	17.4969645	102.207256	-74.437203	14.2080435	100.171346
-1.882849	27.022097	100.588928	-16.449034	15.734324	101.536903	42.077782	4.844158	102.312943	41.065323	29.973364	102.102638	41.5715525	17.408761	102.2077905	-74.4696205	14.059887	100.8660155
-1.495065	26.910002	100.319435	-15.791326	15.640349	101.848518	41.471954	4.667572	101.277222	40.272911	29.6563	101.376938	40.8724325	17.161936	101.32708	-72.4550845	14.118762	102.369956
-1.159671	26.806435	100.86187	-15.623752	15.542624	102.256302	41.488571	4.795789	101.858353	40.632061	29.378868	101.898155	41.060316	17.0873285	101.878254	-72.30782	13.9979195	102.63435
-1.065802	26.683056	101.516983	-15.748499	15.486042	102.495346	42.201538	4.554372	103.218506	41.390373	29.501966	103.293861	41.7959555	17.028169	103.2561835	-73.2929535	13.943915	101.7345085
-1.101969	26.638859	101.945129	-15.863925	15.498233	102.787849	42.90591	4.142616	103.959915	41.893757	29.692713	103.998695	42.3998335	16.9176645	103.979305	-74.1276835	14.0788015	101.596393
-0.960601	26.678249	102.131676	-15.660864	15.556672	103.397835	42.938652	4.100843	103.151146	41.588154	29.724525	103.387306	42.263403	16.912684	103.269226	-73.585131	14.20066	103.526444
-0.628373	26.734356	101.854324	-15.327898	15.591137	103.508209	42.273392	4.223147	102.323891	40.971409	29.437075	102.788017	41.6224005	16.830111	102.555954	-72.2781965	14.352163	104.460464
-0.432305	26.69112	101.600906	-15.265447	15.51407	102.976563	41.715816	4.344295	102.927292	40.882206	29.1136	103.14077	41.299011	16.7289475	103.034031	-71.829905	14.2991925	102.919095
-0.617837	26.535378	102.136574	-15.677907	15.442493	103.206863	42.538113	3.714291	104.335747	41.522728	29.449203	104.545799	42.0304205	16.581747	104.440773	-73.3862345	14.303239	101.972953
-0.663524	26.486019	103.524208	-15.694359	15.372528	104.64077	42.952255	3.567277	104.908241	41.724251	29.435921	105.176399	42.338253	16.501599	105.04232	-73.726971	14.243457	104.23922
-0.724196	26.432974	104.677376	-15.739365	15.272842	105.698372	43.092384	3.630688	105.527115	41.815319	29.36463	105.919945	42.4538515	16.497659	105.72353	-73.9325815	14.048025	105.673214
-0.792144	26.362604	104.867111	-15.78697	15.151703	105.696747	43.127846	3.725491	105.894646	41.892986	29.353624	106.597313	42.510416	16.5395575	106.2459795	-74.084356	13.7638485	105.1475145
-0.787763	26.291285	104.1409	-15.822199	15.160651	104.99749	43.047974	3.546849	105.74601	41.823402	29.416939	106.697845	42.435688	16.481894	106.2219275	-74.080086	13.839408	103.7730525
-0.558416	26.218143	103.661797	-15.576647	15.144806	104.735123	42.668282	3.160387	105.451118	41.503208	29.15518	106.295189	42.085745	16.1577835	105.8731535	-73.239039	14.1318285	103.5970925
-0.348845	26.208138	104.519859	-15.427213	15.164203	105.384933	42.654072	3.177545	106.32225	41.591164	28.728262	107.141174	42.122618	15.9529035	106.731712	-72.977044	14.3755025	104.038154
-0.526106	26.202021	106.586266	-15.688889	15.261982	106.61805	43.770863	2.938639	108.959473	43.028038	28.879503	109.971474	43.3994505	15.909071	109.4654735	-74.7772285	14.614893	103.7706265
-0.569547	26.241949	107.301331	-15.714534	15.379728	107.015671	44.289284	2.739856	110.074791	43.674232	29.135973	111.178169	43.981758	15.9379145	110.62648	-75.410826	14.8215415	103.404862
-0.48057	26.325108	107.334137	-15.530173	15.465942	107.173561	44.275112	2.778428	109.845337	43.641651	29.129171	110.930717	43.9583815	15.9537995	110.388027	-75.0187275	14.9780845	103.959095
-0.326781	26.412439	106.507195	-15.21506	15.511128	106.779602	43.976654	2.795944	108.498825	43.266495	29.040319	109.570839	43.6215745	15.9181315	109.034832	-74.0516945	15.1041245	104.524372
-0.023683	26.43379	105.148827	-14.830525	15.5048	105.887726	43.418034	2.789482	106.75267	42.686493	28.885561	107.797707	43.0522635	15.8375215	107.2751885	-72.7133135	15.1720785	104.5002635
0.299298	26.404667	104.035744	-14.537625	15.498686	104.934837	42.862701	3.009643	105.78141	42.25135	28.432745	106.708527	42.5570255	15.721194	106.2449685	-71.6322755	15.276178	103.6247055
0.172345	26.366478	103.824173	-14.705324	15.453805	104.404678	43.095985	2.944451	106.406059	42.39645	28.323603	107.248055	42.7462175	15.634027	106.827057	-72.1568655	15.273583	101.982299
-0.347777	26.2458	104.775894	-15.220917	15.354043	104.875824	43.882381	2.62657	108.27401	43.036591	28.732399	109.052681	43.459486	15.6794845	108.6633455	-73.90132	15.0286015	101.0883025
-0.481766	26.17766	105.744896	-15.334104	15.239058	105.752754	44.063232	2.658016	109.06427	43.118645	28.80592	109.938469	43.5909385	15.731968	109.5013695	-74.2591465	14.746148	102.0041385
-0.527592	26.085642	106.426025	-15.36164	15.102553	106.504585	44.119011	2.73372	109.347153	43.089725	28.77352	110.293449	43.604368	15.75362	109.820301	-74.327648	14.451486	103.188869
-0.573103	25.964254	106.575348	-15.364955	14.930481	106.792847	44.116562	2.728085	109.039795	43.027924	28.712173	110.019447	43.572243	15.720129	109.529621	-74.302153	14.140833	104.056073
-0.532914	25.855074	106.142853	-15.316771	14.817365	106.542381	43.973122	2.602269	108.556641	42.84008	28.698782	109.464195	43.406601	15.6505255	109.010418	-74.040143	13.9842045	104.074344
-0.420992	25.790382	105.511749	-15.209619	14.729506	105.995323	43.856812	2.580216	108.048988	42.638546	28.590265	108.92527	43.247679	15.5852405	108.487129	-73.666917	13.8737715	103.503517
-0.372302	25.724405	104.953506	-15.133865	14.659955	105.41713	43.864784	2.61039	107.744896	42.621628	28.463709	108.563705	43.243206	15.5370495	108.1543005	-73.510936	13.7828605	102.6799595
-0.308044	25.666056	104.530106	-15.04436	14.56334	104.913544	43.995274	2.636533	107.6082	42.722416	28.476833	108.461044	43.358845	15.556683	108.034622	-73.447565	13.569997	101.792466
-0.157806	25.614342	104.689278	-14.873115	14.471563	105.211998	44.089256	2.6551	107.359352	42.783737	28.508398	108.283661	43.4364965	15.581749	107.8215065	-73.1827265	13.361377	102.6024895
0.099003	25.561672	105.244812	-14.567386	14.393352	106.118271	44.159561	2.685773	106.852982	42.864746	28.491385	107.915321	43.5121535	15.588579	107.3841515	-72.6469255	13.198125	104.8523905
0.354092	25.506481	106.009499	-14.281772	14.30154	107.219589	44.117081	2.721728	106.406937	42.93066	28.401199	107.51268	43.5238705	15.5614635	106.9598085	-72.0874145	13.0416165	107.4793695
0.538352	25.374466	106.546089	-14.097466	14.180073	107.728806	43.979385	2.739309	106.455139	42.970654	28.184757	107.610008	43.4750195	15.462033	107.0325735	-71.6699515	12.898113	108.4250385
0.637767	25.226688	106.34462	-14.07672	14.030856	107.094048	44.035061	2.634479	107.023705	43.148537	27.975878	108.256805	43.591799	15.3051785	107.640255	-71.745239	12.7565335	106.547841
0.628903	25.115398	105.651405	-14.233597	13.990988	106.037544	44.354172	2.307893	107.706787	43.421726	28.072226	109.061981	43.887949	15.1900595	108.384384	-72.355143	12.7919165	103.690704
0.591801	25.25318	106.083832	-14.28326	14.195948	106.661133	44.622677	2.307645	107.895752	43.644829	28.215569	108.986031	44.133753	15.261607	108.4408915	-72.700273	13.130289	104.8813745
0.547806	25.416222	106.881226	-14.281921	14.284015	107.649597	44.565887	2.686862	107.924179	43.511887	28.257078	108.919441	44.038887	15.47197	108.42181	-72.602729	13.09606	106.877384
0.424132	25.520721	107.10424	-14.379421	14.351662	107.83284	44.52795	3.059597	107.88205	43.329033	28.348824	108.954254	43.9284915	15.7042105	108.418152	-72.6873335	12.9991135	107.247528
0.307506	25.557756	106.454102	-14.447578	14.289138	106.961403	44.518929	3.167502	107.544754	43.172871	28.505716	109.063576	43.8459	15.836609	108.304165	-72.741056	12.741667	105.618641
0.251217	25.511539	105.640945	-14.516452	14.216537	106.297508	44.281338	2.811933	106.926849	42.981209	28.688108	108.641365	43.6312735	15.7500205	107.784107	-72.6641775	12.6830535	104.810909
0.336479	25.371912	106.136742	-14.415489	14.091143	106.959045	43.963291	2.887193	106.400749	42.908249	28.401604	108.05497	43.43577	15.6443985	107.2278595	-72.266748	12.5378875	106.6902305
0.308627	25.299103	107.479416	-14.453134	13.985816	108.257118	43.907158	2.979302	107.025383	42.963448	28.170172	108.664726	43.435303	15.574737	107.8450545	-72.341571	12.396895	108.6691815
0.082786	25.176659	108.810722	-14.732368	13.895462	108.891312	44.523396	2.951054	108.601852	43.612732	28.100105	110.176956	44.068064	15.5255795	109.389404	-73.5328	12.2653445	108.39322
-0.072299	25.125677	108.406471	-14.981578	13.926866	107.921432	44.734913	2.81836	108.685638	43.910789	28.291777	110.364952	44.322851	15.5550685	109.525295	-74.286007	12.2986635	106.317569
-0.19374	25.071251	106.906044	-15.097475	13.992379	106.799782	44.175694	2.304576	107.472038	43.343784	28.72002	109.189316	43.759739	15.512298	108.330677	-73.954689	12.47246	105.268887
-0.014256	25.055672	105.186752	-14.907521	14.020942	105.858025	43.3503	2.11262	105.791367	42.315414	28.379726	107.686821	42.832857	15.246173	106.739094	-72.647899	12.795711	104.976956
0.20939	25.076698	105.057106	-14.788469	13.948099	105.796181	42.847626	2.462496	105.77655	41.823433	27.672709	107.393524	42.3355295	15.0676025	106.585037	-71.9124675	12.8285955	105.007325
0.022334	24.854874	106.046616	-15.062054	13.758138	106.507912	43.271248	2.253924	106.924347	42.439938	27.517143	108.393478	42.855593	14.8855335	107.6589125	-72.979701	12.6307425	105.3569115
-0.25377	24.62796	107.094124	-15.318968	13.516192	107.265724	44.048813	1.912447	108.107468	43.192844	27.746094	109.596542	43.6208285	14.8292705	108.852005	-74.2587645	12.2031135	105.679443
-0.438056	24.303263	107.937073	-15.315477	13.263948	108.119324	44.644936	1.737428	108.492409	43.553005	27.920988	110.034431	44.0989705	14.829208	109.26342	-74.7299245	11.698688	106.975228
-0.431249	24.154848	107.6157	-15.136509	13.154864	108.105553	44.484901	1.90591	107.535782	43.34478	27.898762	109.170853	43.9148405	14.902336	108.3533175	-74.1878585	11.407392	107.8577885
-0.332245	24.045942	106.463112	-14.853711	13.101503	107.379951	43.97131	1.972013	106.124184	42.802563	27.97434	107.874283	43.3869365	14.9731765	106.9992335	-73.0943585	11.2298295	107.7606685
0.048241	24.064142	105.182358	-14.452377	13.06448	106.39621	43.376953	1.948078	105.325058	42.129925	27.792221	106.875038	42.753439	14.8701495	106.100048	-71.658193	11.2588105	106.692372
0.424179	24.131559	104.951385	-14.352594	13.040813	105.930534	43.452625	2.153364	105.636299	42.168804	27.525553	106.983551	42.8107145	14.8394585	106.309925	-71.5159025	11.2421675	105.551143
0.370182	24.032337	105.512383	-14.596844	13.01722	106.100571	44.245998	2.008995	106.991005	42.851688	27.801388	108.322968	43.548843	14.9051915	107.6569865	-72.742531	11.1292485	104.5441555
0.133426	23.986271	106.481262	-14.849636	13.016185	106.704651	45.040733	1.851833	108.354172	43.558151	28.249327	109.68412	44.299442	15.05058	109.019146	-73.998714	10.98179	104.390156
-0.021419	24.037155	107.518097	-14.959269	13.016921	107.67984	45.213772	2.078308	108.847572	43.788063	28.415424	110.170601	44.5009175	15.246866	109.5090865	-74.4194555	10.786976	105.8505935
-0.053723	24.065493	107.194244	-14.958785	13.015381	107.66301	44.772606	2.298224	107.907341	43.324097	28.383068	109.334854	44.0483515	15.340646	108.6210975	-73.9659215	10.690116	106.7049225
0.012494	24.094128	106.07312	-14.878464	13.016586	106.935158	44.077656	2.122857	106.665733	42.451687	28.470152	108.375397	43.2646715	15.2965045	107.520565	-73.0215995	10.7366675	106.349751
0.154223	24.066099	105.128876	-14.732134	13.007424	106.085358	43.406708	2.143842	106.2714	41.788406	28.16552	107.728531	42.597557	15.154681	106.9999655	-72.061825	10.860167	105.1707505
0.054118	24.012392	105.241882	-14.886524	12.99395	105.841187	43.529148	2.203393	106.843124	42.004959	27.875217	108.286736	42.7670535	15.039305	107.56493	-72.5401015	10.948595	104.117444
-0.320064	23.94418	105.872711	-15.331641	13.000059	106.072723	44.173653	1.986097	108.010902	42.619186	28.052668	109.453346	43.3964195	15.0193825	108.732124	-74.0597015	10.9807355	103.413322
-0.588121	23.897011	106.571602	-15.561838	12.937016	106.58374	44.541065	1.885104	108.778831	42.986961	28.209024	110.111237	43.764013	15.047064	109.445034	-74.887689	10.826968	103.722446
-0.702931	23.907845	106.728874	-15.623377	12.901131	107.05513	44.224625	2.097159	108.242523	42.693157	28.078032	109.412857	43.458891	15.0875955	108.82769	-74.705645	10.7146665	105.28257
-0.633773	23.929165	105.926094	-15.540558	12.890337	106.711784	43.685658	2.063586	107.134308	42.000561	28.143183	108.605072	42.8431095	15.1033845	107.86969	-73.9242255	10.6772895	105.553878
-0.471933	23.879265	105.104828	-15.352175	12.834762	106.122673	43.111557	1.884825	106.737938	41.364285	27.857553	107.942856	42.237921	14.871189	107.340397	-72.942271	10.798335	104.904949
-0.427799	23.749319	105.296921	-15.324137	12.726441	106.006477	43.239937	1.885249	107.5186	41.541485	27.536722	108.522758	42.390711	14.7109855	108.020679	-73.038985	10.7418965	103.992275
-0.696279	23.550568	106.179001	-15.633398	12.527947	106.386963	44.095482	1.63671	108.841072	42.370052	27.673594	109.890594	43.232767	14.655152	109.365833	-74.499563	10.400742	103.408093
-0.970246	23.367741	106.96685	-15.899885	12.369108	106.906044	44.656162	1.39307	109.561264	43.007877	27.729443	110.38414	43.8320195	14.5612565	109.972702	-75.6317895	10.1769595	103.839386
-1.126417	23.232088	107.052338	-15.981494	12.222591	107.142876	44.505112	1.468452	108.718727	42.848606	27.585331	109.607887	43.676859	14.5268915	109.163307	-75.639847	9.9182905	105.122445
-1.31308	23.053663	105.178741	-15.810609	12.057392	105.964516	43.51107	1.568975	105.737984	41.48634	27.418936	107.34124	42.498705	14.4939555	106.539612	-74.119923	9.6208285	105.38942
-1.20729	22.956274	103.213097	-15.494816	11.98782	104.510582	42.547287	1.059487	104.380501	40.412128	27.129332	105.758095	41.4797075	14.0944095	105.069298	-72.4693395	9.8812305	103.951866
-0.699583	22.874781	102.49736	-15.362604	11.857032	103.640343	41.929153	1.096105	104.386536	40.167496	26.556578	105.522598	41.0483245	13.8263415	104.954567	-71.7735325	9.8877225	102.326119
-0.308837	22.699829	103.325562	-15.762443	11.686977	103.828178	42.332504	0.794555	105.980995	40.944023	26.504267	107.288124	41.6382635	13.649411	106.6345595	-73.1631495	9.724543	101.0217965
0.039897	22.526567	104.932678	-16.359966	11.505428	104.751076	43.256523	0.258493	108.095482	41.896397	26.923	109.50824	42.57646	13.5907465	108.801861	-75.296392	9.4201095	100.700291
0.505808	22.28434	106.616356	-16.682257	11.403536	106.014755	43.914043	0.105818	109.522697	42.371525	26.84454	110.954872	43.142784	13.475179	110.2387845	-76.507298	9.331893	101.7907255
1.003	22.14467	107.649445	-16.801201	11.363191	106.994804	43.964691	0.208075	110.019753	42.197712	26.517099	111.625992	43.0812015	13.362587	110.8228725	-76.6836035	9.363795	103.1667355
1.77626	21.928242	107.375809	-16.902437	11.366434	107.163109	43.232979	0.469426	108.730255	41.576939	26.126797	110.668648	42.404959	13.2981115	109.6994515	-76.209833	9.4347565	104.6267665
2.292283	21.804579	105.920624	-16.895216	11.373304	106.223587	42.479572	0.337057	107.264793	40.936615	26.315477	109.189201	41.7080935	13.326267	108.226997	-75.4985255	9.420341	104.220177
2.794744	21.622334	104.135979	-16.733232	11.431528	104.818893	41.501724	0.061154	106.28595	40.048698	26.246946	108.147743	40.775211	13.15405	107.2168465	-74.241675	9.709006	102.4209395
3.416299	21.31839	103.638672	-16.736959	11.471546	104.031395	41.083706	0.373564	106.157455	39.717438	25.7794	107.990791	40.400572	13.076482	107.074123	-73.87449	9.86661	100.988667
3.914157	20.956083	104.061905	-17.098131	11.460913	104.052757	41.369514	0.228076	106.810974	40.07687	25.769403	108.624519	40.723192	12.9987395	107.7177465	-74.919454	9.9230865	100.3877675
4.515299	20.498714	104.886917	-17.322531	11.446256	104.703865	41.766548	-0.006873	107.758141	40.260754	26.124912	109.635925	41.013651	13.0590195	108.697033	-75.658713	9.8334925	100.710697
5.120234	20.045218	106.018211	-17.312811	11.434582	105.840454	42.086216	0.053614	108.794632	40.37611	26.277102	110.714172	41.231163	13.165358	109.754402	-75.856785	9.703806	101.926506
5.981746	19.376801	107.634865	-17.196669	11.455646	107.611778	42.462997	0.286624	110.38092	40.656025	26.381632	111.993179	41.559511	13.334128	111.1870495	-75.952849	9.577164	104.0365065
6.588505	18.871704	108.428452	-17.056124	11.512669	108.431305	42.673603	0.413574	111.331367	40.758999	26.544071	112.711548	41.716301	13.4788225	112.0214575	-75.828549	9.5465155	104.8411525
7.170275	18.417881	108.900139	-17.033772	11.53121	108.955322	42.912804	0.514466	112.040985	40.884151	26.688635	113.125694	41.8984775	13.6015505	112.5833395	-75.9660215	9.4608695	105.3273045
7.780203	17.886343	109.11187	-17.017708	11.578396	109.163597	43.094803	0.603621	112.542252	40.968246	26.825994	113.244987	42.0315245	13.7148075	112.8936195	-76.0669405	9.4419845	105.4335745
8.33123	17.399755	109.135452	-16.998499	11.641163	109.106232	43.201283	0.700411	112.862602	40.937946	26.959471	113.312462	42.0696145	13.829941	113.087532	-76.0666125	9.452385	105.124932
8.870996	16.962248	109.009377	-17.002584	11.680269	108.847466	43.298344	0.791958	113.052139	40.89518	26.981941	113.271988	42.096762	13.8869495	113.1620635	-76.10193	9.4735885	104.5328685
9.335375	16.550274	108.804848	-17.028021	11.717196	108.455482	43.359898	0.867382	113.072899	40.852818	27.027973	113.254524	42.106358	13.9476775	113.1637115	-76.1624	9.4867145	103.7472525
10.058844	15.840618	108.451698	-17.094894	11.741763	107.804512	43.28577	0.827819	112.975632	40.838387	26.990929	113.212036	42.0620785	13.909374	113.093834	-76.2518665	9.574152	102.51519
10.554226	15.378401	108.284256	-17.135759	11.729531	107.376846	43.197491	0.706716	112.893143	40.875271	26.881239	113.290993	42.036381	13.7939775	113.092068	-76.307899	9.6650845	101.661624
10.943099	14.913581	108.153595	-17.189669	11.714334	107.037628	43.100739	0.507115	112.838234	40.940018	26.76663	113.471733	42.0203785	13.6368725	113.1549835	-76.3997165	9.7917955	100.9202725
11.30089	14.477442	108.133766	-17.176382	11.702001	106.775513	43.016399	0.295417	112.806938	41.063087	26.632446	113.745667	42.039743	13.4639315	113.2763025	-76.392507	9.9400705	100.2747235
11.600601	14.05642	108.162704	-17.133636	11.713452	106.620132	42.966419	0.110696	112.794044	41.210217	26.518301	114.053154	42.088318	13.3144985	113.423599	-76.35559	10.1124055	99.816665
11.824711	13.629633	108.209183	-17.065321	11.757268	106.538483	42.951019	0.003167	112.805222	41.407703	26.422934	114.320137	42.179361	13.2130505	113.5626795	-76.310003	10.3014855	99.5142865
11.955276	13.188523	108.222794	-16.963343	11.846263	106.437752	42.968307	-0.028197	112.790741	41.579723	26.419115	114.565788	42.274015	13.195459	113.6782645	-76.200701	10.497067	99.1972395
12.04735	12.477131	108.064484	-16.805965	12.072064	106.2444	43.046917	0.01425	112.659988	41.813431	26.420012	114.592453	42.430174	13.217131	113.6262205	-76.042104	10.926997	98.8625795
12.052919	11.919299	107.827019	-16.69817	12.249359	106.017151	43.128147	0.089993	112.533424	41.90855	26.477837	114.522995	42.5183485	13.283915	113.5282095	-75.9146885	11.214803	98.5060925
11.973242	11.385944	107.526672	-16.598492	12.445306	105.762543	43.210377	0.173872	112.375008	41.954308	26.566229	114.375214	42.5823425	13.3700505	113.375111	-75.7793265	11.5205615	98.149975
11.825637	10.807026	107.25013	-16.501938	12.61044	105.518661	43.271011	0.243094	112.211761	42.004822	26.590961	114.091049	42.6379165	13.4170275	113.151405	-75.6417925	11.8038525	97.885917
11.640889	10.180281	106.949005	-16.428308	12.736802	105.315605	43.310436	0.278071	112.040947	42.049927	26.559471	113.740387	42.6801815	13.418771	112.890667	-75.5367975	12.054833	97.740543
11.310627	9.538676	106.653107	-16.356949	12.801411	105.155731	43.346886	0.265146	111.753914	42.067665	26.493019	113.240227	42.7072755	13.3790825	112.4970705	-75.4211735	12.2237395	97.8143915
10.951784	8.810266	106.262169	-16.289204	12.808195	105.003632	43.359299	0.273017	111.30574	42.095108	26.294333	112.570618	42.7272035	13.283675	111.938179	-75.3056115	12.332715	98.069085
10.321894	7.681652	105.553177	-16.106436	12.798172	104.692039	43.280266	0.193295	110.530075	42.003799	26.032158	111.49894	42.6420325	13.1127265	111.0145075	-74.8549045	12.4836175	98.3695705
9.850301	6.901591	105.067406	-16.00481	12.778905	104.434494	43.214092	0.102566	109.948822	41.99424	25.808531	110.649658	42.604166	12.9555485	110.29924	-74.613786	12.6022615	98.569748
9.366619	6.131336	104.598259	-15.89862	12.767361	104.176781	43.148949	-0.022704	109.374321	41.915352	25.616852	109.919998	42.5321505	12.797074	109.6471595	-74.3293905	12.737648	98.7064025
8.746043	5.334283	104.218231	-15.825479	12.761424	103.936127	43.096455	-0.176883	108.914757	41.868313	25.336948	109.160362	42.482384	12.5800325	109.0375595	-74.133342	12.9428155	98.8346945
8.101955	4.531146	103.873528	-15.799755	12.748803	103.701576	43.08942	-0.339002	108.490463	41.828884	25.093067	108.46846	42.459152	12.3770325	108.4794615	-74.058662	13.1205735	98.9236905
7.43169	3.810177	103.612198	-15.740111	12.726855	103.477585	43.104301	-0.475315	108.120178	41.763927	24.891386	107.960381	42.434114	12.2080355	108.0402795	-73.914336	13.2456745	98.9148905
6.76729	3.089248	103.360985	-15.700306	12.702389	103.258553	43.106575	-0.592726	107.832565	41.734352	24.701225	107.498047	42.4204635	12.0542495	107.665306	-73.8210755	13.3505285	98.8518
5.687398	2.086006	102.883621	-15.626528	12.640656	102.95266	43.056458	-0.675548	107.289551	41.611759	24.471388	106.953751	42.3341085	11.89792	107.121651	-73.5871645	13.383392	98.783669
4.953032	1.411773	102.571426	-15.566109	12.601166	102.789757	42.988094	-0.682413	106.879128	41.528725	24.356401	106.704102	42.2584095	11.836994	106.791615	-73.3906275	13.365338	98.787899
4.204468	0.804353	102.254013	-15.540748	12.603168	102.598633	42.932804	-0.746365	106.497658	41.498062	24.314781	106.582977	42.215433	11.784208	106.5403175	-73.296929	13.422128	98.6569485
3.431131	0.244837	101.930878	-15.551644	12.649735	102.426193	42.850246	-0.795658	106.26384	41.474922	24.297581	106.687836	42.162584	11.7509615	106.475838	-73.265872	13.5485085	98.376548
2.593192	-0.278084	101.693085	-15.599802	12.777664	102.336029	42.728073	-0.82156	106.083931	41.492756	24.286049	106.849144	42.1104145	11.7322445	106.4665375	-73.3100185	13.8230835	98.2055205
1.737455	-0.812478	101.404106	-15.702711	12.917334	102.264336	42.570583	-0.84355	105.875549	41.533447	24.323233	107.024178	42.052015	11.7398415	106.4498635	-73.457437	14.0948265	98.0788085
0.838458	-1.320463	101.081955	-15.821547	13.13217	102.195824	42.369709	-0.806917	105.618896	41.556107	24.421976	107.124123	41.962908	11.8075295	106.3715095	-73.606002	14.4568105	98.0201385
-0.496789	-2.036177	100.661789	-15.994744	13.584316	102.164581	42.020321	-0.555524	105.371872	41.512634	24.650833	107.205788	41.7664775	12.0476545	106.28883	-73.7559655	15.1209775	98.040332
-1.444882	-2.55255	100.497093	-16.108028	13.961594	102.176704	41.849812	-0.291097	105.318054	41.422485	24.864473	107.318367	41.6361485	12.286688	106.3182105	-73.8522045	15.6365	98.0351975
-2.400244	-3.11758	100.340355	-16.234306	14.371479	102.19545	41.720623	0.017236	105.366959	41.339062	25.147352	107.417511	41.5298425	12.582294	106.392235	-73.9984545	16.160664	97.998665
-3.343533	-3.679368	100.237015	-16.359217	14.767702	102.181793	41.635818	0.35697	105.439552	41.240898	25.525076	107.504166	41.438358	12.941023	106.471859	-74.156792	16.594381	97.891727
-4.30523	-4.266616	100.146545	-16.473124	15.121902	102.149727	41.569313	0.723082	105.538857	41.150768	25.936541	107.540428	41.3600405	13.3298115	106.5396425	-74.3062885	16.9139925	97.7598115
-5.311891	-4.983142	100.077927	-16.531467	15.494065	102.109192	41.53405	1.089509	105.675446	41.060265	26.358313	107.500717	41.2971575	13.723911	106.5880815	-74.3600915	17.264219	97.6303025
-6.325785	-5.69502	100.074677	-16.588884	15.828365	102.031029	41.520344	1.474358	105.758461	40.974636	26.802107	107.321228	41.24749	14.1382325	106.5398445	-74.425258	17.5184975	97.5222135
-7.858822	-6.796683	100.14814	-16.572784	16.306295	101.841583	41.496365	2.104118	105.674171	40.862484	27.429699	106.640419	41.1794245	14.7669085	106.157295	-74.3249925	17.8456815	97.525871
-8.88823	-7.592207	100.233337	-16.511465	16.579199	101.65905	41.507713	2.533683	105.45311	40.782612	27.822479	105.90062	41.1451625	15.178081	105.676865	-74.1680925	17.980317	97.641235
-9.881641	-8.395323	100.394318	-16.409714	16.825787	101.411018	41.517303	2.967774	105.091583	40.7229	28.204918	104.958359	41.1201015	15.586346	105.024971	-73.9395295	18.065228	97.797065
-10.90884	-9.208627	100.631439	-16.241901	17.057858	101.12426	41.521366	3.403988	104.673782	40.639122	28.562256	103.896774	41.080244	15.983122	104.285278	-73.564046	18.132594	97.963242
-11.917439	-9.965684	100.935699	-16.079885	17.264874	100.826706	41.575211	3.788772	104.211571	40.560139	28.856369	102.752235	41.067675	16.3225705	103.481903	-73.227445	18.2071775	98.171509
-12.870409	-10.658963	101.28875	-15.937731	17.466379	100.482407	41.654579	4.136725	103.740074	40.489426	29.09955	101.634338	41.0720025	16.6181375	102.687206	-72.9474645	18.3146205	98.277608
-13.825302	-11.322269	101.517235	-15.811436	17.608187	100.105705	41.717266	4.41466	103.266953	40.408588	29.309114	100.554848	41.062927	16.861887	101.9109005	-72.685799	18.354487	98.3005095
-15.264718	-12.153708	101.813293	-15.68665	17.757513	99.519806	41.759258	4.757232	102.433647	40.247341	29.526466	99.087402	41.0032995	17.141849	100.7605245	-72.3765995	18.373177	98.2790875
-16.217422	-12.59211	101.840988	-15.624256	17.821812	99.10376	41.6959	4.904475	101.962494	40.147121	29.577219	98.229637	40.9215105	17.240847	100.0960655	-72.1700225	18.402777	98.1114545
-17.125488	-12.947313	101.794205	-15.608854	17.86561	98.740982	41.60326	5.008689	101.487778	40.061001	29.599771	97.5186	40.8321305	17.30423	99.503189	-72.0498385	18.42699	97.978775
-18.090361	-13.201102	101.715149	-15.593809	17.921902	98.423172	41.494308	5.053324	101.0429	40.007065	29.619932	96.936729	40.7506865	17.336628	98.9898145	-71.9383045	18.507176	97.8565295
-18.877382	-13.312359	101.572159	-15.606579	17.984547	98.158722	41.345291	5.087102	100.737953	39.968311	29.625658	96.526077	40.656801	17.35638	98.632015	-71.869959	18.612714	97.685429
-19.694118	-13.281165	101.376068	-15.657618	18.056515	97.976669	41.255344	5.086394	100.453308	39.941929	29.652145	96.308998	40.5986365	17.3692695	98.381153	-71.9138725	18.7437605	97.572185
-20.459314	-13.149352	101.153564	-15.693538	18.14526	97.82106	41.094894	5.141703	100.292168	39.942081	29.705181	96.206398	40.5184875	17.423442	98.249283	-71.9055635	18.867078	97.392837
-21.595509	-12.697601	100.798012	-15.760859	18.30102	97.67453	40.892319	5.263418	100.102509	39.974552	29.850361	96.174545	40.4334355	17.5568895	98.138527	-71.9551535	19.0451505	97.210533
-22.299696	-12.225619	100.554848	-15.767959	18.427755	97.607605	40.833099	5.383638	99.946571	40.006466	30.004492	96.214096	40.4197825	17.694065	98.0803335	-71.9557005	19.161445	97.1348765
-22.847443	-11.710301	100.365654	-15.798937	18.588636	97.549759	40.752132	5.572324	99.886482	40.040989	30.194517	96.277756	40.3965605	17.8834205	98.082119	-71.9944345	19.2938515	97.017399
-23.338326	-11.076118	100.06601	-15.798376	18.764046	97.486458	40.729897	5.755623	99.833672	40.092575	30.39628	96.406158	40.411236	18.0759515	98.119915	-72.007988	19.4521405	96.853001
-23.745033	-10.367899	99.745407	-15.808037	18.937527	97.443382	40.735188	5.937626	99.822945	40.137749	30.593082	96.646744	40.4364685	18.265354	98.2348445	-72.0525425	19.6097	96.6519195
-24.143353	-9.530172	99.431664	-15.811459	19.086575	97.421173	40.746098	6.092956	99.890778	40.187283	30.755589	97.039139	40.4666905	18.4242725	98.4649585	-72.0896085	19.7488775	96.3773875
-24.493895	-8.629053	98.98484	-15.827841	19.196453	97.435379	40.742649	6.20221	100.075806	40.236717	30.846838	97.658813	40.489683	18.524524	98.8673095	-72.145365	19.868382	96.0034485
-24.94124	-7.193591	98.252121	-15.898532	19.295824	97.509689	40.723316	6.201256	100.5177	40.45517	30.879763	98.859077	40.589243	18.5405095	99.6883885	-72.386307	20.0511385	95.3309895
-25.224161	-6.250309	97.779556	-15.932644	19.315622	97.599243	40.684692	6.070606	100.865379	40.671345	30.873848	99.773094	40.6780185	18.472227	100.3192365	-72.5433065	20.159017	94.8792495
-25.42556	-5.238818	97.366829	-15.950804	19.325659	97.729805	40.637596	5.897331	101.27771	40.926914	30.806681	100.681351	40.782255	18.352006	100.9795305	-72.683863	20.299312	94.4800795
-25.619301	-4.165258	96.998093	-15.944851	19.356352	97.87352	40.60815	5.659132	101.733208	41.195469	30.695211	101.574471	40.9018095	18.1771715	101.6538395	-72.7915115	20.5355325	94.0932005
-25.769073	-3.080433	96.663391	-15.942748	19.375668	97.980927	40.636044	5.43937	102.139046	41.469666	30.596992	102.376678	41.052855	18.018181	102.257862	-72.938351	20.733155	93.703992
-25.886471	-2.018388	96.369614	-15.899308	19.414906	98.019836	40.676884	5.275198	102.508125	41.72345	30.49515	103.051353	41.200167	17.885174	102.779739	-72.998783	20.944638	93.259933
-25.97748	-1.00639	96.152344	-15.834811	19.487558	98.032898	40.715088	5.164954	102.818825	41.925907	30.388563	103.546509	41.3204975	17.7767585	103.182667	-72.9901195	21.1983575	92.883129
-26.135878	0.544537	95.941528	-15.656742	19.602066	98.023529	40.758953	5.182534	103.118896	42.133568	30.306376	103.952011	41.4462605	17.744455	103.5354535	-72.7597445	21.459677	92.5116045
-26.210642	1.602127	95.817772	-15.555609	19.692221	97.914398	40.851017	5.237029	103.204964	42.24062	30.319714	104.067764	41.5458185	17.7783715	103.636364	-72.6570365	21.6060705	92.192432
-26.316816	2.553171	95.688141	-15.441585	19.805885	97.765411	40.981953	5.336781	103.272011	42.310829	30.403105	104.117798	41.646391	17.869943	103.6949045	-72.529561	21.741827	91.8359175
-26.399513	3.501204	95.572937	-15.33551	19.913746	97.632675	41.142036	5.445771	103.31414	42.377373	30.511045	104.101204	41.7597045	17.978408	103.707672	-72.4307245	21.849084	91.557678
-26.526886	4.421916	95.510666	-15.239376	19.997002	97.549072	41.298649	5.576365	103.339661	42.408104	30.636084	104.116859	41.8533765	18.1062245	103.72826	-72.3321285	21.8877795	91.369884
-26.665152	5.367224	95.426903	-15.146124	20.102091	97.472511	41.431854	5.710008	103.396294	42.452621	30.746353	104.169655	41.9422375	18.2281805	103.7829745	-72.2344855	21.9760015	91.1620475
-26.822208	6.312478	95.317284	-15.081562	20.167217	97.404083	41.51757	5.823797	103.460518	42.516308	30.868412	104.24707	42.016939	18.3461045	103.853794	-72.180063	21.9883295	90.954372
-27.123203	7.630144	95.187042	-14.984139	20.320322	97.292763	41.594906	6.036725	103.428146	42.60368	31.029823	104.263245	42.099293	18.533274	103.8456955	-72.067571	22.10737	90.7398305
-27.316689	8.498878	95.051094	-14.937325	20.454235	97.194191	41.633198	6.189944	103.375938	42.634666	31.157547	104.246094	42.133932	18.6737455	103.811016	-72.008582	22.2347245	90.577366
-27.585077	9.372939	94.913788	-14.913657	20.579084	97.079613	41.665516	6.339318	103.293015	42.654049	31.301052	104.223343	42.1597825	18.820185	103.758179	-71.9870965	22.337983	90.401047
-27.86059	10.246217	94.714523	-14.952858	20.723734	96.940323	41.65543	6.498021	103.159904	42.647472	31.454107	104.174019	42.151451	18.976064	103.6669615	-72.057167	22.471404	90.2136845
-28.192074	11.117216	94.551102	-14.985278	20.862038	96.827797	41.61853	6.660075	102.992157	42.622684	31.597462	104.109894	42.120607	19.1287685	103.5510255	-72.091163	22.5953075	90.1045685
-28.580469	11.889474	94.464897	-15.020587	21.009312	96.756439	41.554466	6.83031	102.801834	42.583748	31.738653	104.01857	42.069107	19.2844815	103.410202	-72.110281	22.7341425	90.102676
-28.940207	12.652349	94.423874	-15.044224	21.148781	96.715477	41.486233	7.019275	102.591911	42.565571	31.888374	103.859314	42.025902	19.4538245	103.2256125	-72.11435	22.8437375	90.2053415
-29.542997	13.747263	94.312767	-15.054837	21.382813	96.616714	41.426975	7.327425	102.273834	42.548187	32.143803	103.57119	41.987581	19.735614	102.922512	-72.097255	23.030012	90.310916
-30.008066	14.437517	94.250336	-15.071875	21.559052	96.502838	41.429558	7.549709	102.053055	42.514854	32.344921	103.316376	41.972206	19.947315	102.6847155	-72.115956	23.170789	90.3209605
-30.430069	15.135777	94.161186	-15.07501	21.709612	96.384163	41.432915	7.773452	101.859413	42.464359	32.555008	103.010139	41.948637	20.16423	102.434776	-72.098657	23.254994	90.33355
-30.935102	15.777248	94.081619	-15.079747	21.859016	96.254997	41.459389	7.991117	101.678894	42.372143	32.763378	102.67762	41.915766	20.3772475	102.178257	-72.07526	23.3407845	90.331737
-31.444332	16.373678	94.023964	-15.093586	21.954908	96.12281	41.525681	8.177701	101.484871	42.246792	32.96801	102.32695	41.8862365	20.5728555	101.9059105	-72.0734085	23.3369605	90.3397095
-31.925875	16.903629	93.96373	-15.148722	22.034376	95.982559	41.604969	8.298469	101.30764	42.098328	33.11647	101.957474	41.8516485	20.7074695	101.632557	-72.1490925	23.3612825	90.332561
-32.444397	17.441139	93.856171	-15.197639	22.048838	95.827362	41.67387	8.33479	101.121521	41.947998	33.244793	101.584198	41.810934	20.7897915	101.3528595	-72.206212	23.3078845	90.3018645
-33.286251	18.192305	93.69767	-15.303281	21.995487	95.560699	41.659073	8.319054	100.831497	41.741795	33.356518	100.953079	41.700434	20.837786	100.892288	-72.306996	23.153188	90.22911
-33.843838	18.703552	93.562309	-15.382438	21.914444	95.391968	41.567646	8.307244	100.635231	41.590633	33.34726	100.569916	41.5791395	20.827252	100.6025735	-72.3440155	23.001636	90.1813625
-34.459801	19.161146	93.443939	-15.479244	21.803225	95.234535	41.439503	8.282324	100.459099	41.44606	33.320824	100.216103	41.4427815	20.801574	100.337601	-72.4012695	22.804876	90.131469
-35.002369	19.603386	93.40715	-15.569284	21.661865	95.097954	41.306114	8.245374	100.277626	41.332718	33.273861	99.811172	41.319416	20.7596175	100.044399	-72.457984	22.5641125	90.151509
-35.581223	20.050116	93.374733	-15.636185	21.535639	95.017746	41.174675	8.216992	100.108353	41.203999	33.194645	99.413887	41.189337	20.7058185	99.76112	-72.461707	22.3654595	90.274372
-36.183998	20.520802	93.427742	-15.682645	21.404617	94.995911	41.056557	8.186633	99.984093	41.034378	33.090767	99.115395	41.0454675	20.6387	99.549744	-72.4107575	22.170534	90.442078
-36.734909	21.050253	93.524132	-15.736908	21.266247	95.035942	40.962601	8.126829	99.923096	40.908325	32.995247	98.92083	40.935463	20.561038	99.421963	-72.409279	21.971456	90.649921
-37.634613	21.824997	93.854897	-15.79683	21.049227	95.260033	40.870003	7.994666	99.867714	40.794991	32.842098	98.754623	40.832497	20.418382	99.3111685	-72.426157	21.680072	91.2088975
-38.143764	22.34766	94.147751	-15.815556	20.892599	95.467438	40.845886	7.899297	99.823738	40.755096	32.755405	98.688805	40.800491	20.327351	99.2562715	-72.431603	21.457847	91.6786045
-38.650127	22.94911	94.4729	-15.842196	20.756285	95.69442	40.821381	7.835318	99.769577	40.753586	32.698193	98.614914	40.7874835	20.2667555	99.1922455	-72.4718755	21.2458145	92.1965945
-39.143929	23.581474	94.82682	-15.879199	20.637032	95.932289	40.755741	7.803033	99.700661	40.741383	32.685654	98.531555	40.748562	20.2443435	99.116108	-72.50696	21.0297205	92.74847
-39.647816	24.25296	95.224724	-15.939064	20.551155	96.20565	40.676552	7.789002	99.623207	40.741959	32.718452	98.36409	40.7092555	20.253727	98.9936485	-72.5873835	20.848583	93.4176515
-40.146091	24.9198	95.616982	-16.027155	20.483992	96.445778	40.552826	7.759039	99.483124	40.742878	32.758034	98.151558	40.647852	20.2585365	98.817341	-72.702162	20.7094475	94.074215
-40.557091	25.604233	95.995178	-16.140501	20.42786	96.638588	40.392677	7.679715	99.282921	40.68816	32.794621	97.917763	40.5404185	20.237168	98.600342	-72.8214205	20.618552	94.676834
-41.16935	26.707134	96.48259	-16.376402	20.344093	96.834427	40.10833	7.427421	98.82058	40.474422	32.793434	97.45929	40.291376	20.1104275	98.139935	-73.04418	20.5777585	95.528919
-41.513996	27.548155	96.808418	-16.551699	20.303894	96.927956	39.875439	7.217622	98.394989	40.232716	32.722084	97.142159	40.0540775	19.969853	97.768574	-73.1574755	20.637935	96.087338
-41.815037	28.317171	97.164589	-16.768177	20.208466	97.028259	39.550884	7.134701	98.041756	39.985268	32.620182	96.914063	39.768076	19.8774415	97.4779095	-73.30443	20.5394905	96.5786085
-42.086292	29.084518	97.467766	-17.009308	20.12899	97.158623	39.153454	7.141722	97.798973	39.727295	32.550461	96.83989	39.4403745	19.8460915	97.3194315	-73.4589905	20.4118885	96.9978145
-42.239754	29.81781	97.786453	-17.256706	20.026243	97.328629	38.838974	7.17057	97.616425	39.463985	32.507427	96.876869	39.1514795	19.8389985	97.246647	-73.6648915	20.2134875	97.410611
-42.349228	30.584482	98.033401	-17.51404	19.945459	97.475182	38.520245	7.242323	97.592888	39.199471	32.506451	96.997002	38.859858	19.874387	97.294945	-73.887938	20.016531	97.655419
-42.429035	31.366232	98.227669	-17.767038	19.876596	97.594864	38.356625	7.266965	97.598419	38.965126	32.535179	97.166992	38.6608755	19.901072	97.3827055	-74.1949515	19.85212	97.8070225
-42.382915	32.475426	98.444092	-18.12591	19.829557	97.781464	38.082394	7.336168	97.787651	38.626389	32.593708	97.415833	38.3543915	19.964938	97.601742	-74.6062115	19.694176	97.961186
-42.294182	33.151928	98.605103	-18.345776	19.802238	97.928879	37.91423	7.351629	97.958374	38.417252	32.603901	97.590637	38.165741	19.977765	97.7745055	-74.857293	19.626711	98.0832525
-42.086269	33.838463	98.755241	-18.53495	19.761106	98.089401	37.759686	7.338879	98.163643	38.232903	32.588379	97.788643	37.9962945	19.963629	97.976143	-75.0661945	19.558583	98.202659
-41.815105	34.516232	98.965721	-18.700207	19.681341	98.298195	37.627026	7.296298	98.366882	38.067173	32.539413	98.005035	37.8470995	19.9178555	98.1859585	-75.2475135	19.4448265	98.4104315
-41.487415	35.138523	99.258385	-18.81789	19.576496	98.544388	37.499275	7.216652	98.593834	37.947128	32.43029	98.255898	37.7232015	19.823471	98.424866	-75.3589815	19.329521	98.66391
-41.062634	35.746922	99.552322	-18.927454	19.436701	98.816803	37.401653	7.09998	98.86087	37.872803	32.301701	98.575584	37.637228	19.7008405	98.718227	-75.492136	19.1725615	98.915379
-40.600864	36.282558	99.868576	-18.99576	19.285971	99.086601	37.337715	6.96289	99.15583	37.802811	32.157623	98.966087	37.570263	19.5602565	99.0609585	-75.561783	19.0116855	99.1122435
-39.769615	37.054367	100.158241	-19.12133	19.082026	99.421036	37.283497	6.711792	99.724258	37.757973	31.894375	99.676598	37.520735	19.3030835	99.700428	-75.763395	18.8609685	99.141644
-39.171227	37.567142	100.322433	-19.217154	18.95116	99.626755	37.286812	6.515277	100.150513	37.752384	31.733904	100.181343	37.519598	19.1245905	100.165928	-75.953906	18.7777295	99.087582
-38.471569	38.028389	100.460304	-19.303993	18.824409	99.852592	37.281929	6.325369	100.62159	37.736675	31.563911	100.728371	37.509302	18.94464	100.6749805	-76.117288	18.704178	99.0302035
-37.806366	38.42823	100.586105	-19.403627	18.70982	100.078476	37.289635	6.134141	101.149712	37.711342	31.414551	101.349136	37.5004885	18.774346	101.249424	-76.3077425	18.645294	98.907528
-37.067844	38.758537	100.769005	-19.519373	18.565775	100.353577	37.316914	5.959074	101.717888	37.719528	31.311661	101.94265	37.518221	18.6353675	101.830269	-76.556967	18.4961825	98.876885
-36.323036	39.07864	101.000008	-19.606894	18.410646	100.675323	37.358768	5.789189	102.287964	37.713882	31.227785	102.555954	37.536325	18.508487	102.421959	-76.750113	18.312805	98.928687
-35.433823	39.364796	101.239372	-19.694481	18.224451	101.015182	37.42141	5.60898	102.892136	37.746601	31.114462	103.143326	37.5840055	18.361721	103.017731	-76.9729675	18.087181	99.012633
-34.229664	39.678852	101.568817	-19.806459	17.969734	101.471031	37.52668	5.312502	103.748657	37.798038	30.91144	103.955528	37.662359	18.111971	103.8520925	-77.275277	17.827497	99.0899695
-33.357101	39.812584	101.75853	-19.874659	17.792828	101.716316	37.601631	5.120998	104.25296	37.805527	30.769629	104.458832	37.703579	17.9453135	104.355896	-77.452897	17.6403425	99.076736
-32.498501	39.964035	101.892052	-19.916513	17.636547	101.942337	37.659328	4.921892	104.712166	37.827049	30.616385	104.865707	37.7431885	17.7691385	104.7889365	-77.5762145	17.5039555	99.0957375
-31.506447	40.064426	102.011787	-20.034502	17.451725	102.146843	37.680843	4.707318	105.126503	37.821217	30.454084	105.234871	37.75103	17.580701	105.180687	-77.820034	17.322749	99.112999
-30.667423	40.11797	102.109818	-20.070089	17.299227	102.313316	37.681923	4.494163	105.520264	37.799667	30.288387	105.567932	37.740795	17.391275	105.544098	-77.880973	17.207179	99.082534
-29.766041	40.14006	102.241814	-20.171989	17.119717	102.490639	37.687576	4.276735	105.840599	37.763691	30.105728	105.84742	37.7256335	17.1912315	105.8440095	-78.0696115	17.0482025	99.1372685
-28.895803	40.145878	102.341316	-20.32682	16.92832	102.657829	37.668125	4.044782	106.105804	37.731224	29.897198	106.062866	37.6996745	16.97099	106.084335	-78.3533145	16.88565	99.231323
-27.459885	40.114948	102.555046	-20.463469	16.643133	102.912964	37.592171	3.709708	106.386269	37.632252	29.569143	106.304634	37.6122115	16.6394255	106.3454515	-78.5391495	16.6468405	99.4804765
-26.577604	40.00684	102.709984	-20.534035	16.450615	103.090652	37.515545	3.491269	106.513847	37.55703	29.327293	106.414429	37.5362875	16.409281	106.464138	-78.6043575	16.491949	99.717166
-25.666601	39.908131	102.844368	-20.596989	16.275799	103.243492	37.450497	3.256623	106.627213	37.491524	29.078928	106.516327	37.4710105	16.1677755	106.57177	-78.6649885	16.3838225	99.915214
-24.753214	39.767723	102.946281	-20.625065	16.088013	103.370979	37.395771	3.01598	106.710037	37.435051	28.83848	106.579849	37.415411	15.92723	106.644943	-78.665541	16.248796	100.097015
-23.754593	39.631763	103.04924	-20.726503	15.901815	103.490082	37.331799	2.778853	106.781128	37.358765	28.589016	106.639923	37.345282	15.6839345	106.7105255	-78.798288	16.1196955	100.2696385
-22.825092	39.433647	103.120056	-20.766792	15.753741	103.565041	37.295753	2.552582	106.832352	37.260567	28.347784	106.728676	37.27816	15.450183	106.780514	-78.811744	16.057299	100.349568
-21.920399	39.266102	103.126457	-20.741312	15.632116	103.615738	37.289463	2.341513	106.904541	37.172394	28.082714	106.827583	37.2309285	15.2121135	106.866062	-78.7135525	16.0521185	100.365414
-20.561314	38.878567	103.270844	-20.704647	15.429886	103.724602	37.319759	1.984991	107.156769	37.098434	27.679836	107.152573	37.2090965	14.8324135	107.154671	-78.6183905	16.0273585	100.294533
-19.473837	38.642254	103.436279	-20.66942	15.280581	103.857674	37.358044	1.704397	107.431152	37.119606	27.474939	107.474388	37.238825	14.589668	107.45277	-78.577665	15.971494	100.262578
-18.596701	38.344223	103.748871	-20.614124	15.125406	104.061874	37.433807	1.43688	107.734558	37.166302	27.319422	107.877007	37.3000545	14.378151	107.8057825	-78.5283025	15.872661	100.3179655
-17.699291	38.040684	104.074905	-20.615145	14.958191	104.28125	37.542572	1.206558	108.094345	37.21299	27.213118	108.361885	37.377781	14.209838	108.228115	-78.608071	15.706544	100.334385
-16.834669	37.680908	104.413712	-20.651768	14.828952	104.512337	37.674652	0.98938	108.482933	37.271843	27.116915	108.878448	37.4732475	14.0531475	108.6806905	-78.7767835	15.6047565	100.3439835
-15.949575	37.31926	104.752769	-20.712692	14.698834	104.726967	37.80389	0.807183	108.872368	37.336063	27.048424	109.395805	37.5699765	13.9278035	109.1340865	-78.9953605	15.4698645	100.3198475
-15.070851	36.93586	105.146233	-20.762917	14.57609	104.954567	37.912098	0.66007	109.279694	37.421013	26.973757	109.91478	37.6665555	13.8169135	109.597237	-79.1923895	15.3352665	100.311897
-13.850691	36.27779	105.645081	-20.829697	14.469385	105.240837	38.092834	0.473359	109.831833	37.565201	26.925072	110.605515	37.8290175	13.6992155	110.218674	-79.4884115	15.2395545	100.263
-13.088868	35.859127	105.901825	-20.830843	14.424734	105.402878	38.180641	0.382778	110.1287	37.651363	26.922491	110.997215	37.916002	13.6526345	110.5629575	-79.577688	15.1968335	100.2427985
-12.355492	35.340237	106.119659	-20.866297	14.361628	105.521156	38.27964	0.323537	110.374817	37.72118	26.911545	111.288437	38.00041	13.617541	110.831627	-79.733004	15.105715	100.210685
-11.588296	34.803303	106.277206	-20.880285	14.325821	105.625381	38.362801	0.286331	110.531029	37.762234	26.917475	111.496063	38.0625175	13.601903	111.013546	-79.8230875	15.049739	100.237216
-10.922887	34.246284	106.419144	-20.871201	14.295906	105.678047	38.409927	0.282863	110.624138	37.764786	26.925638	111.616692	38.0873565	13.6042505	111.120415	-79.8297585	14.9875615	100.235679
-10.303442	33.633263	106.469894	-20.871176	14.265658	105.712524	38.426201	0.312296	110.648636	37.749912	26.93787	111.656464	38.0880565	13.625083	111.15255	-79.8304085	14.906233	100.272498
-9.723411	33.014969	106.454178	-20.882521	14.256376	105.70713	38.415054	0.359939	110.629997	37.719635	26.967201	111.644005	38.0673445	13.66357	111.137001	-79.8323865	14.849182	100.277259
-8.973406	31.970375	106.385231	-20.901892	14.267497	105.655266	38.374874	0.446896	110.591019	37.662239	27.03208	111.544128	38.0185565	13.739488	111.0675735	-79.8223405	14.795506	100.2429585
-8.526934	31.207584	106.32576	-20.915335	14.276725	105.611	38.372051	0.521326	110.544334	37.635059	27.082983	111.440865	38.003555	13.8021545	110.9925995	-79.834225	14.7512955	100.2294005
-8.091454	30.463892	106.202461	-20.927509	14.283183	105.541183	38.358662	0.618347	110.458878	37.61211	27.156084	111.301682	37.985386	13.8872155	110.88028	-79.840404	14.6791505	100.202086
-7.731963	29.688528	106.048523	-20.919571	14.2981	105.469452	38.316605	0.731677	110.313309	37.583687	27.227655	111.082161	37.950146	13.979666	110.697735	-79.789288	14.616534	100.241169
-7.404387	28.893942	105.807289	-20.900639	14.320458	105.351578	38.261703	0.882811	110.053406	37.580082	27.290428	110.687317	37.9208925	14.0866195	110.3703615	-79.7221705	14.5542965	100.3327945
-7.093953	28.004652	105.484894	-20.87479	14.345453	105.165466	38.179489	1.045522	109.678825	37.546764	27.352991	110.19944	37.8631265	14.1992565	109.9391325	-79.6127065	14.4916495	100.3917995
-6.811562	27.139	105.15667	-20.786129	14.410518	104.934021	38.090122	1.209442	109.2798	37.481922	27.398703	109.662354	37.786022	14.3040725	109.471077	-79.35828	14.5169635	100.396965
-6.493673	25.862062	104.631615	-20.670748	14.509313	104.645584	38.040947	1.44114	108.816063	37.384533	27.494341	108.875023	37.71274	14.4677405	108.845543	-79.054236	14.5508855	100.445625
-6.305492	25.038469	104.367813	-20.586596	14.585823	104.55072	38.035709	1.628228	108.585915	37.32058	27.619604	108.413574	37.6781445	14.623916	108.4997445	-78.8513365	14.54773	100.6016955
-6.097778	24.072819	104.163933	-20.500929	14.64187	104.514359	38.042469	1.801687	108.388962	37.303837	27.741367	107.92627	37.673153	14.771527	108.157616	-78.675011	14.512213	100.871102
-5.927216	23.173223	103.985931	-20.37422	14.72177	104.473053	38.089199	1.963028	108.201508	37.270008	27.88645	107.512619	37.6796035	14.924739	107.8570635	-78.4280435	14.518801	101.0890425
-5.785899	22.318331	103.837463	-20.252459	14.791395	104.467789	38.143742	2.110533	108.047829	37.243237	28.021992	107.151833	37.6934895	15.0662625	107.599831	-78.1984075	14.5165275	101.335747
-5.690309	21.513222	103.738678	-20.127436	14.853281	104.507408	38.199795	2.23552	107.96846	37.247528	28.125322	106.848999	37.7236615	15.180421	107.4087295	-77.9785335	14.526141	101.6060865
-5.540272	20.612885	103.694168	-20.056612	14.874082	104.584435	38.282928	2.321107	107.940613	37.283794	28.203609	106.662918	37.783361	15.262358	107.3017655	-77.896585	14.485806	101.8671045
-5.363179	19.326323	103.761864	-19.847956	14.941753	104.666092	38.420063	2.403467	107.9813	37.411884	28.280645	106.527008	37.9159735	15.342056	107.254154	-77.6118855	14.54145	102.07803
-5.238302	18.533308	103.783295	-19.767553	14.938648	104.692497	38.514751	2.420222	108.004128	37.507221	28.317112	106.493141	38.010986	15.368667	107.2486345	-77.546092	14.508629	102.1363595
-5.174229	17.774876	103.799347	-19.731506	14.915587	104.722511	38.594479	2.429478	108.019592	37.587807	28.337732	106.497787	38.091143	15.383605	107.2586895	-77.554155	14.447569	102.1863325
-5.078008	17.049334	103.801704	-19.616005	14.91686	104.704796	38.663502	2.443047	108.052002	37.662041	28.358683	106.530853	38.1627715	15.400865	107.2914275	-77.3947815	14.432855	102.1181645
-4.995346	16.333801	103.809692	-19.567146	14.90727	104.692566	38.722523	2.478005	108.082306	37.735764	28.402552	106.594398	38.2291435	15.4402785	107.338352	-77.3634355	14.3742615	102.04678
-4.925735	15.61708	103.850601	-19.536095	14.919001	104.68351	38.788097	2.525872	108.105171	37.787811	28.463762	106.673645	38.287954	15.494817	107.389408	-77.360144	14.343185	101.977612
-4.848667	14.950961	103.87989	-19.509388	14.919511	104.684158	38.829945	2.579173	108.114037	37.840279	28.541235	106.747208	38.335112	15.560204	107.4306225	-77.353888	14.278818	101.9376935
-4.746102	14.047152	103.918167	-19.548719	14.967259	104.720322	38.901913	2.662826	108.101143	37.9119	28.65377	106.868271	38.4069065	15.658298	107.484707	-77.5043445	14.27622	101.955937
-4.71033	13.489732	103.940178	-19.51836	14.992963	104.723808	38.952747	2.726709	108.104797	37.98645	28.735325	106.971191	38.4695985	15.731017	107.537994	-77.5063185	14.254909	101.909622
-4.667141	12.973297	103.941154	-19.395205	15.014948	104.719337	39.02113	2.780269	108.097054	38.083656	28.806978	107.082237	38.552393	15.7936235	107.5896455	-77.342803	14.2362725	101.8490285
-4.607014	12.424823	103.961769	-19.395252	15.044554	104.74707	39.090504	2.818046	108.087601	38.197056	28.86731	107.196106	38.64378	15.842678	107.6418535	-77.434284	14.24643	101.8522865
-4.558188	11.868026	103.983162	-19.276506	15.118631	104.753448	39.15237	2.860435	108.086121	38.312992	28.923771	107.327888	38.732681	15.892103	107.7070045	-77.285693	14.345159	101.7998915
-4.56681	11.38171	104.006889	-19.254101	15.152582	104.799393	39.224331	2.910783	108.075974	38.437542	28.967836	107.437492	38.8309365	15.9393095	107.756733	-77.3391385	14.3658545	101.842053
-4.497478	10.84132	104.009117	-19.134535	15.23847	104.79921	39.286934	2.956136	108.053505	38.561111	29.029825	107.558266	38.9240225	15.9929805	107.8058855	-77.1930925	14.4839595	101.7925345
-4.473303	10.134045	103.948235	-19.011106	15.352474	104.790565	39.394775	3.027359	107.976624	38.756786	29.096832	107.701241	39.0757805	16.0620955	107.8389325	-77.0979925	14.6428525	101.7421975
-4.50547	9.672056	103.896355	-18.96221	15.428734	104.787933	39.463055	3.069168	107.92968	38.884167	29.14735	107.774582	39.173611	16.108259	107.852131	-77.098031	14.749209	101.723735
-4.516869	9.199748	103.805099	-18.879522	15.50661	104.765305	39.55201	3.121043	107.876373	39.011578	29.191175	107.828812	39.281794	16.156109	107.8525925	-77.040838	14.857111	101.6780175
-4.533747	8.695864	103.711151	-18.789709	15.586464	104.731331	39.639248	3.166381	107.800461	39.137287	29.243469	107.82988	39.3882675	16.204925	107.8151705	-76.9676855	14.968003	101.6474915
-4.582287	8.154644	103.625038	-18.698187	15.672236	104.688881	39.726067	3.220093	107.693275	39.259937	29.287964	107.73761	39.493002	16.2540285	107.7154425	-76.889376	15.0904435	101.6623195
-4.653459	7.647326	103.512177	-18.564091	15.770371	104.632248	39.802284	3.284396	107.560753	39.359898	29.334715	107.590355	39.581091	16.3095555	107.575554	-76.709273	15.2311865	101.688942
-4.673126	7.081669	103.4207	-18.507458	15.822029	104.60125	39.867599	3.334812	107.441139	39.399605	29.391378	107.483582	39.633602	16.363095	107.4623605	-76.648518	15.280963	101.7401395
-4.772058	6.256118	103.298103	-18.352812	15.939866	104.552864	40.034069	3.40587	107.335892	39.472397	29.423416	107.358948	39.753233	16.414643	107.34742	-76.458857	15.465089	101.758308
-4.851771	5.671967	103.276428	-18.267254	15.998899	104.531113	40.145874	3.415338	107.332588	39.528664	29.446611	107.3396	39.837269	16.4309745	107.336094	-76.371777	15.5668235	101.726132
-4.921223	5.076342	103.245949	-18.172396	16.064245	104.510727	40.253529	3.402795	107.372177	39.594635	29.435715	107.33873	39.924082	16.419255	107.3554535	-76.268874	15.709235	101.6660005
-5.011099	4.409062	103.23349	-18.093309	16.065466	104.488625	40.356312	3.363496	107.415962	39.669685	29.403925	107.337402	40.0129985	16.3837105	107.376682	-76.1996165	15.7472215	101.600568
-5.131405	3.765475	103.179642	-18.016144	16.071716	104.440582	40.445267	3.309127	107.42717	39.747375	29.351097	107.342758	40.096321	16.330112	107.384964	-76.128609	15.81332	101.4962
-5.23662	3.11117	103.105949	-17.975798	16.060621	104.360756	40.527	3.248388	107.408035	39.81435	29.297859	107.343887	40.170675	16.2731235	107.375961	-76.122271	15.8481185	101.345551
-5.355672	2.450494	102.995514	-17.912991	16.065424	104.256355	40.588058	3.202712	107.390907	39.880165	29.250898	107.328545	40.2341115	16.226805	107.359726	-76.0600935	15.904043	101.152984
-5.59043	1.470895	102.786949	-17.867865	16.050764	104.071083	40.679718	3.162041	107.349243	39.969601	29.210854	107.331154	40.3246595	16.1864475	107.3401985	-76.0603895	15.9150805	100.8019675
-5.755966	0.788241	102.627983	-17.829817	16.078903	103.929535	40.733849	3.167831	107.366249	40.009708	29.222151	107.34465	40.3717785	16.194991	107.3554495	-76.0314125	15.962815	100.5036205
-5.930028	0.12305	102.459167	-17.812984	16.121693	103.759155	40.806946	3.203486	107.381226	40.047394	29.27762	107.353546	40.42717	16.240553	107.367386	-76.053138	16.002833	100.150924
-6.170691	-0.515402	102.343956	-17.800743	16.206385	103.575806	40.859993	3.271782	107.412323	40.071373	29.350952	107.338928	40.465683	16.311367	107.3756255	-76.067169	16.101403	99.7759865
-6.332406	-1.252329	102.19725	-17.762838	16.350494	103.377068	40.934425	3.378803	107.455765	40.06995	29.453999	107.274864	40.5021875	16.416401	107.3653145	-76.0278635	16.284587	99.3888215
-6.60791	-1.897452	102.055428	-17.723759	16.471956	103.157387	41.026226	3.514886	107.49382	40.072182	29.576651	107.227386	40.549204	16.5457685	107.360603	-75.996722	16.3981435	98.954171
-6.863605	-2.577846	101.840698	-17.690134	16.613855	102.906158	41.119022	3.65312	107.518532	40.083794	29.743275	107.150795	40.601408	16.6981975	107.3346635	-75.981676	16.5295125	98.4776525
-7.31596	-3.599322	101.534401	-17.620047	16.814064	102.492882	41.250851	3.893444	107.505188	40.110668	30.031401	106.971397	40.6807595	16.9624225	107.2382925	-75.9208535	16.6657055	97.7474715
-7.638645	-4.282293	101.320663	-17.576584	16.936592	102.187279	41.320854	4.072135	107.445313	40.09948	30.208332	106.781052	40.710167	17.1402335	107.1131825	-75.863335	16.7329505	97.2613755
-7.997372	-4.945925	101.063576	-17.507845	17.052565	101.870392	41.376419	4.23565	107.315758	40.069817	30.375635	106.525002	40.723118	17.3056425	106.92038	-75.738808	16.7994875	96.820404
-8.418227	-5.599735	100.741554	-17.455492	17.144131	101.53421	41.43951	4.388567	107.145645	40.049755	30.539846	106.262115	40.7446325	17.4642065	106.70388	-75.6556165	16.8240555	96.36454
-8.84563	-6.253563	100.440826	-17.374594	17.234655	101.179466	41.480862	4.525249	106.931602	40.068565	30.691845	105.913208	40.7747135	17.608547	106.422405	-75.5239015	16.860763	95.936527
-9.325629	-6.880769	100.1698	-17.276556	17.290943	100.832558	41.508617	4.633128	106.686737	40.100044	30.800745	105.537369	40.8043305	17.7169365	106.112053	-75.3574425	16.8649495	95.553063
-9.821761	-7.481632	99.852463	-17.164061	17.350937	100.45636	41.527615	4.714323	106.440163	40.114555	30.874691	105.182396	40.821085	17.794507	105.8112795	-75.149207	16.907367	95.1014405
-10.702467	-8.342893	99.417961	-17.034718	17.430729	99.924637	41.546383	4.727761	105.961525	40.188381	30.907043	104.497971	40.867382	17.817402	105.229748	-74.936818	17.044056	94.619526
-11.306131	-8.915167	99.099373	-16.94323	17.444483	99.565735	41.517944	4.719999	105.557755	40.222469	30.875969	103.99308	40.8702065	17.797984	104.7754175	-74.7566665	17.090982	94.3560525
-11.951213	-9.446323	98.759003	-16.878227	17.457857	99.192307	41.464729	4.687762	105.150627	40.268879	30.805105	103.466774	40.866804	17.7464335	104.3087005	-74.623258	17.1692805	94.0759135
-12.646288	-9.943227	98.404465	-16.849421	17.446386	98.786011	41.380287	4.595068	104.682144	40.294655	30.749184	102.875778	40.837471	17.672126	103.778961	-74.536313	17.220646	93.793061
-13.35344	-10.391596	98.041557	-16.846382	17.43778	98.391212	41.264534	4.516592	104.192101	40.242256	30.686089	102.313377	40.753395	17.6013405	103.252739	-74.446159	17.2742195	93.529685
-14.126648	-10.794567	97.672867	-16.856987	17.417576	98.007271	41.12487	4.454864	103.743027	40.185005	30.589516	101.77256	40.6549375	17.52219	102.7577935	-74.3689115	17.312962	93.2567485
-14.906664	-11.178503	97.301743	-16.892117	17.390434	97.625252	40.9692	4.367484	103.26313	40.125801	30.514235	101.231857	40.5475005	17.4408595	102.2474935	-74.3317345	17.3400085	93.0030105
-16.138988	-11.6359	96.775261	-16.970715	17.377989	97.022995	40.731388	4.252351	102.551292	39.998322	30.36009	100.420059	40.364855	17.3062205	101.4856755	-74.306285	17.4497575	92.5603145
-16.93922	-11.881581	96.407234	-17.026241	17.374504	96.616325	40.547359	4.196968	102.118446	39.900677	30.26827	99.880646	40.224018	17.232619	100.999546	-74.2765	17.516389	92.233104
-17.704752	-12.042424	96.120346	-17.097887	17.364246	96.236435	40.382252	4.13318	101.714409	39.795788	30.170956	99.376587	40.08902	17.152068	100.545498	-74.284794	17.576424	91.927372
-18.557034	-12.132606	95.893669	-17.159273	17.366798	95.881477	40.237282	4.062423	101.350609	39.691204	30.074867	98.898483	39.964243	17.068645	100.124546	-74.282789	17.664951	91.638408
-19.466391	-12.180337	95.765633	-17.204292	17.371792	95.58123	40.092285	4.002427	101.042976	39.583916	29.971954	98.447304	39.8381005	16.9871905	99.74514	-74.2466845	17.7563935	91.41732
-20.330048	-12.155658	95.726791	-17.261263	17.396038	95.365379	39.950653	3.939175	100.798271	39.467579	29.868668	98.066971	39.709116	16.9039215	99.432621	-74.231642	17.8881545	91.298137
-21.09646	-12.06022	95.765327	-17.321198	17.416952	95.208153	39.827438	3.872906	100.613472	39.36832	29.784267	97.723953	39.597879	16.8285865	99.1687125	-74.240275	18.0053175	91.2475935
-22.348721	-11.819473	95.816566	-17.401365	17.422056	95.038979	39.656376	3.772379	100.358139	39.233192	29.636738	97.309334	39.444784	16.7045585	98.8337365	-74.247514	18.1395535	91.2442215
-23.143486	-11.522378	95.835373	-17.452686	17.401943	94.936012	39.542599	3.729053	100.181793	39.168453	29.550779	97.085167	39.355526	16.639916	98.63348	-74.260898	18.16397	91.238544
-23.973932	-11.186751	95.75695	-17.523544	17.407639	94.830109	39.413933	3.686876	99.985825	39.117725	29.487339	96.883102	39.265829	16.5871075	98.4344635	-74.312917	18.2281705	91.2257545
-24.736223	-10.784683	95.58783	-17.556381	17.385225	94.718147	39.306511	3.647057	99.750938	39.058224	29.437706	96.723885	39.1823675	16.5423815	98.2374115	-74.2951295	18.2280685	91.1988825
-25.461477	-10.310086	95.418198	-17.61347	17.386665	94.576775	39.20866	3.620562	99.541077	39.022354	29.405413	96.586067	39.115507	16.5129875	98.063572	-74.342447	18.2603425	91.089978
-26.19611	-9.7797	95.138893	-17.670256	17.408266	94.436417	39.148071	3.592665	99.330124	38.999535	29.402191	96.481583	39.073803	16.497428	97.9058535	-74.414315	18.319104	90.9669805
-26.871168	-9.187016	94.915062	-17.693813	17.420248	94.324654	39.09351	3.594152	99.146919	38.970985	29.397987	96.395729	39.0322475	16.4960695	97.771324	-74.4198735	18.3444265	90.877984
-27.856245	-8.079496	94.592842	-17.704313	17.499718	94.197571	38.997425	3.677846	98.995438	38.951855	29.443577	96.359001	38.97464	16.5607115	97.6772195	-74.383266	18.4387245	90.7179225
-28.42005	-7.273174	94.408379	-17.710968	17.554708	94.16996	38.967552	3.755193	98.903137	38.952808	29.520575	96.375237	38.96018	16.637884	97.639187	-74.382116	18.471532	90.700733
-28.986391	-6.419448	94.216515	-17.676241	17.639143	94.123817	38.97142	3.847764	98.833237	38.970875	29.612001	96.422745	38.9711475	16.7298825	97.627991	-74.3236295	18.5484035	90.619643
-29.472012	-5.541376	93.992645	-17.640097	17.693609	94.082092	39.004509	3.96841	98.76416	39.015774	29.740253	96.475136	39.0101415	16.8543315	97.619648	-74.2903355	18.5328865	90.544536
-29.969994	-4.542195	93.784424	-17.568342	17.750046	94.020844	39.063869	4.088706	98.683426	39.072037	29.880852	96.543434	39.067953	16.984779	97.61343	-74.204637	18.515313	90.428258
-30.375591	-3.54322	93.556229	-17.517981	17.804804	93.955734	39.138622	4.207648	98.609177	39.119934	30.014462	96.623177	39.129278	17.111055	97.616177	-74.16524	18.498553	90.295291
-30.796082	-2.495765	93.297478	-17.442522	17.849838	93.866646	39.209045	4.321523	98.542412	39.182827	30.14414	96.710815	39.195936	17.2328315	97.6266135	-74.08098	18.4668445	90.1066785
-31.339714	-0.881786	93.009865	-17.36776	17.911533	93.771164	39.304668	4.455851	98.472084	39.278973	30.305603	96.861229	39.2918205	17.380727	97.6666565	-74.0273405	18.442339	89.8756715
-31.622467	0.247298	92.760056	-17.316454	17.951906	93.718094	39.359112	4.529188	98.452087	39.335209	30.382172	97.027794	39.3471605	17.45568	97.7399405	-73.9800685	18.448132	89.6962475
-31.980742	1.389343	92.588814	-17.292109	17.96825	93.705772	39.38797	4.580181	98.462769	39.385803	30.432182	97.30732	39.3868865	17.5061815	97.8850445	-73.9711045	18.4303185	89.5264995
-32.269711	2.514597	92.397743	-17.282404	17.973671	93.703285	39.395695	4.59218	98.489983	39.46516	30.477348	97.638016	39.4304275	17.534764	98.0639995	-73.9952355	18.412578	89.3425705
-32.55275	3.681474	92.193642	-17.286903	17.971655	93.702827	39.378582	4.58868	98.538658	39.552242	30.487684	97.967705	39.465412	17.538182	98.2531815	-74.039218	18.405128	89.1524725
-32.81818	4.863568	91.96579	-17.29347	17.960209	93.676857	39.344379	4.578652	98.571846	39.657696	30.469566	98.264183	39.5010375	17.524109	98.4180145	-74.0879775	18.396309	88.9356995
-33.119404	5.998443	91.733086	-17.298029	17.960045	93.606247	39.307327	4.561307	98.567703	39.749279	30.45241	98.50209	39.528303	17.5068585	98.5348965	-74.124361	18.4132315	88.6775975
-33.502884	7.688849	91.463684	-17.303453	18.017014	93.447632	39.252895	4.551036	98.482063	39.810402	30.41857	98.675575	39.5316485	17.484803	98.578819	-74.1385545	18.549225	88.316445
-33.74482	8.83399	91.338638	-17.321978	18.085548	93.369431	39.178364	4.583049	98.435631	39.799568	30.420164	98.689346	39.488966	17.5016065	98.5624885	-74.132922	18.6694895	88.1763735
-34.03054	9.923579	91.335709	-17.335957	18.197485	93.339302	39.10244	4.662442	98.407654	39.774273	30.442863	98.685997	39.4383565	17.5526525	98.5468255	-74.1102705	18.8423175	88.1317785
-34.296551	10.966079	91.353661	-17.349035	18.326672	93.322411	39.049812	4.755256	98.389206	39.765514	30.5051	98.666153	39.407663	17.630178	98.5276795	-74.105733	19.023166	88.1171425
-34.539623	11.985198	91.374763	-17.353546	18.44698	93.310997	39.038372	4.856798	98.330757	39.750526	30.583248	98.62645	39.394449	17.720023	98.4786035	-74.101541	19.173937	88.1433905
-34.77393	12.998545	91.381416	-17.330421	18.552307	93.294182	39.035103	4.987436	98.256485	39.725445	30.688118	98.566933	39.380274	17.837777	98.411709	-74.041116	19.266837	88.176655
-35.016014	13.978312	91.374756	-17.296467	18.638203	93.262421	39.022247	5.10711	98.171844	39.723618	30.79594	98.453941	39.3729325	17.951525	98.3128925	-73.9658665	19.324881	88.2119495
-35.364746	15.317167	91.327377	-17.248627	18.739004	93.126831	39.051296	5.27233	98.011864	39.691517	30.915382	98.235321	39.3714065	18.093856	98.1235925	-73.8686605	19.384152	88.1300695
-35.565948	16.182013	91.269676	-17.195425	18.76811	93.021614	39.076649	5.338676	97.899033	39.678261	30.975828	98.06926	39.377455	18.157252	97.9841465	-73.768305	19.378968	88.0590815
-35.767662	17.029541	91.239487	-17.15683	18.783968	92.937744	39.116314	5.363198	97.792503	39.685528	30.999523	97.889061	39.400921	18.1813605	97.840782	-73.714581	19.3865755	88.034706
-35.941708	17.891823	91.216072	-17.11882	18.772058	92.874237	39.157944	5.367732	97.711388	39.694149	30.987423	97.719917	39.4260465	18.1775775	97.7156525	-73.6636865	19.3665385	88.0328215
-36.165096	18.686401	91.246979	-17.06531	18.756296	92.849411	39.202343	5.338694	97.65049	39.722057	30.95649	97.552208	39.4622	18.147592	97.601349	-73.59282	19.365	88.097473
-36.3167	19.446896	91.287521	-16.977804	18.707428	92.844482	39.25914	5.273844	97.57634	39.766895	30.89196	97.383209	39.5130175	18.082902	97.4797745	-73.4686255	19.331954	88.2091895
-36.453094	20.20311	91.347092	-16.902	18.646128	92.851242	39.308853	5.201817	97.508965	39.834953	30.799898	97.212143	39.571903	18.0008575	97.360554	-73.375903	19.2913985	88.34193
-36.616753	21.305513	91.470657	-16.766348	18.521023	92.888527	39.384167	5.081038	97.418304	39.94294	30.631178	96.96582	39.6635535	17.856108	97.192062	-73.1962495	19.185938	88.584992
-36.742668	22.035929	91.596069	-16.690081	18.387213	92.956314	39.420788	5.015368	97.346489	39.991112	30.515688	96.794762	39.70595	17.765528	97.0706255	-73.086112	19.008898	88.8420025
-36.856754	22.723412	91.749275	-16.621407	18.265461	93.030777	39.446709	4.947277	97.259636	40.029991	30.40914	96.65258	39.73835	17.6782085	96.956108	-72.981164	18.8527135	89.105446
-36.92424	23.410854	91.90387	-16.598259	18.130541	93.125053	39.450672	4.872077	97.133377	40.041107	30.324972	96.482544	39.7458895	17.5985245	96.8079605	-72.9424075	18.6625575	89.4421455
-36.979675	24.101778	92.11306	-16.57707	18.002775	93.205498	39.446518	4.80263	96.959702	40.038757	30.249695	96.28064	39.7426375	17.5261625	96.620171	-72.8967775	18.4793875	89.790825
-36.980732	24.80011	92.261902	-16.580633	17.886335	93.2687	39.429211	4.714501	96.764099	40.005795	30.160173	96.069176	39.717503	17.437337	96.4166375	-72.878769	18.335333	90.1207625
-37.031036	25.507427	92.450569	-16.638794	17.78606	93.334076	39.381859	4.62873	96.544601	39.938316	30.094215	95.857826	39.6600875	17.3614725	96.2012135	-72.9376755	18.2106475	90.4669385
-36.984573	26.514563	92.753967	-16.73716	17.65782	93.455627	39.231644	4.531417	96.245506	39.796303	29.999226	95.602936	39.5139735	17.2653215	95.924221	-72.9882935	18.0503185	90.987033
-36.925949	27.168715	92.939339	-16.809208	17.582258	93.516785	39.113628	4.485194	96.067894	39.697887	29.945591	95.497284	39.4057575	17.2153925	95.782589	-73.0241735	17.9491235	91.250981
-36.815514	27.832941	93.128609	-16.908356	17.52713	93.587914	38.995529	4.452656	95.919022	39.588417	29.917387	95.418068	39.291973	17.1850215	95.668545	-73.108685	17.8692385	91.507283
-36.663143	28.50285	93.302063	-17.019596	17.500628	93.668213	38.891567	4.452531	95.818314	39.451324	29.913002	95.373337	39.1714455	17.1827665	95.5958255	-73.2106375	17.8184895	91.7406005
-36.504044	29.115168	93.449661	-17.149275	17.512335	93.744209	38.796329	4.474276	95.775688	39.319038	29.930189	95.337799	39.0576835	17.2022325	95.5567435	-73.3562335	17.8224375	91.9316745
-36.28125	29.715549	93.557915	-17.255726	17.518694	93.808189	38.704887	4.541029	95.807831	39.190235	29.998404	95.32016	38.947561	17.2697165	95.5639955	-73.459013	17.7676715	92.0523825
-36.003677	30.279684	93.60482	-17.387682	17.538502	93.882332	38.655045	4.613817	95.90126	39.054337	30.079544	95.326469	38.854691	17.3466805	95.6138645	-73.630055	17.7303235	92.1507995
-35.54771	31.013706	93.654648	-17.523088	17.523968	94.002083	38.631226	4.764582	96.134529	38.855968	30.23455	95.401062	38.743597	17.499566	95.7677955	-73.789773	17.54837	92.2363705
-35.175724	31.496191	93.667099	-17.610106	17.477787	94.072548	38.642014	4.850791	96.326241	38.755684	30.332216	95.489578	38.698849	17.5915035	95.9079095	-73.919061	17.3640705	92.2371865
-34.75779	31.933107	93.658096	-17.662205	17.427891	94.151985	38.670513	4.905653	96.531425	38.69759	30.395454	95.599297	38.6840515	17.6505535	96.065361	-74.0084615	17.2052285	92.238609
-34.293129	32.331459	93.674088	-17.685852	17.326021	94.235573	38.712566	4.925497	96.764061	38.669731	30.424837	95.749046	38.6911485	17.675167	96.2565535	-74.0628525	16.976875	92.2145925
-33.76897	32.719528	93.687263	-17.687023	17.197105	94.327377	38.784294	4.920306	96.99575	38.678295	30.424738	95.925323	38.7312945	17.672522	96.4605365	-74.1053405	16.721688	92.1942175
-33.227612	33.038174	93.72525	-17.665031	17.027445	94.422081	38.87603	4.881308	97.20443	38.715225	30.407833	96.119102	38.7956275	17.6445705	96.661766	-74.1256895	16.4103195	92.182396
-32.663368	33.34264	93.789253	-17.627796	16.860874	94.512138	38.963131	4.819741	97.393387	38.770016	30.362085	96.31987	38.8665735	17.590913	96.8566285	-74.1221655	16.130835	92.1676475
-31.755486	33.805077	93.921661	-17.544741	16.560593	94.682091	39.084972	4.68957	97.664734	38.902588	30.257957	96.628563	38.99378	17.4737635	97.1466485	-74.083262	15.6474225	92.2175335
-31.114145	34.085571	94.044182	-17.509382	16.377663	94.799149	39.152035	4.577466	97.824966	39.011143	30.179409	96.837318	39.081589	17.3784375	97.331142	-74.100353	15.3768885	92.267156
-30.38159	34.359142	94.157181	-17.452919	16.166609	94.899384	39.213009	4.4547	97.948662	39.117939	30.108702	97.034386	39.165474	17.281701	97.491524	-74.071312	15.051517	92.307244
-29.687361	34.565395	94.269463	-17.413948	15.987221	94.988182	39.25288	4.336409	98.047142	39.222176	30.034658	97.190079	39.237528	17.1855335	97.6186105	-74.065424	14.7889085	92.3577535
-28.979763	34.722401	94.403534	-17.404627	15.830605	95.074318	39.264996	4.224717	98.14856	39.278976	29.953838	97.341408	39.271986	17.0892775	97.744984	-74.08124	14.5719325	92.403652
-28.251728	34.921421	94.511841	-17.387859	15.695055	95.159897	39.288082	4.165209	98.240059	39.301136	29.888678	97.456535	39.294609	17.0269435	97.848297	-74.070327	14.3631665	92.471497
-27.471336	35.119843	94.583878	-17.365868	15.580414	95.232254	39.333385	4.147741	98.336929	39.322922	29.842705	97.543282	39.3281535	16.995223	97.9401055	-74.0598895	14.165605	92.5244025
-26.233122	35.348301	94.679924	-17.29174	15.480767	95.335449	39.453533	4.196162	98.468765	39.32692	29.889206	97.68911	39.3902265	17.042684	98.0789375	-73.9737065	13.91885	92.5919605
-25.455898	35.483231	94.729546	-17.233925	15.449566	95.394936	39.546879	4.232823	98.588203	39.363831	29.967487	97.834976	39.455355	17.100155	98.2115895	-73.923205	13.798977	92.5782825
-24.684216	35.562958	94.847557	-17.176605	15.435293	95.484413	39.664806	4.278777	98.722397	39.435478	30.055481	97.983208	39.550142	17.167129	98.3528025	-73.903352	13.703457	92.6160235
-23.850885	35.654678	94.962746	-17.123812	15.433671	95.559013	39.780807	4.33454	98.854019	39.514057	30.141417	98.158371	39.647432	17.2379785	98.506195	-73.895056	13.6293635	92.611831
-22.980043	35.71851	95.077507	-17.073809	15.433994	95.629295	39.886902	4.400586	98.969826	39.577736	30.219877	98.3396	39.732319	17.3102315	98.654713	-73.879937	13.5577565	92.603877
-22.112547	35.733734	95.218369	-17.001184	15.436119	95.721748	39.984909	4.463366	99.068336	39.646179	30.308352	98.490623	39.815544	17.385859	98.7794795	-73.817912	13.486379	92.6640165
-21.290987	35.750439	95.343742	-16.930424	15.458137	95.788689	40.071972	4.520835	99.151192	39.729015	30.382189	98.641357	39.9004935	17.451512	98.8962745	-73.7613415	13.464762	92.6811035
-20.013397	35.655029	95.527649	-16.788343	15.449172	95.895569	40.180752	4.546391	99.275055	39.896126	30.470089	98.826233	40.038439	17.50824	99.050644	-73.615125	13.390104	92.740494
-19.139591	35.577412	95.633041	-16.68734	15.44413	95.951607	40.252666	4.543798	99.362427	40.01833	30.485853	98.922264	40.135498	17.5148255	99.1423455	-73.510178	13.3734345	92.7608685
-18.250122	35.457272	95.70546	-16.583664	15.429446	96.022156	40.352421	4.51695	99.447617	40.142445	30.476704	99.013817	40.247433	17.496827	99.230717	-73.414761	13.362065	92.813595
-17.377707	35.29232	95.784065	-16.495197	15.414469	96.077827	40.452461	4.459246	99.531876	40.265282	30.435144	99.092308	40.3588715	17.447195	99.312092	-73.3492655	13.381743	92.843562
-16.525742	35.097862	95.86454	-16.375826	15.368736	96.180161	40.551872	4.382525	99.620674	40.368988	30.360916	99.174347	40.46043	17.3717205	99.3975105	-73.212082	13.3657515	92.9628115
-15.704868	34.862095	95.947121	-16.28265	15.3356	96.277374	40.639454	4.296857	99.734947	40.459011	30.25901	99.274529	40.5492325	17.2779335	99.504738	-73.1145325	13.3932665	93.05001
-14.848454	34.591648	96.051964	-16.185381	15.270019	96.411667	40.73806	4.185042	99.890289	40.556038	30.155611	99.38308	40.647049	17.1703265	99.6366845	-73.017811	13.3697115	93.1866495
-13.559754	34.150558	96.178154	-16.051701	15.183505	96.630463	40.901382	4.026937	100.160812	40.689831	30.004755	99.546341	40.7956065	17.015846	99.8535765	-72.8990085	13.351164	93.4073495
