# Supplementary material for: How to jointly control a ball trajectory on a moving board: Methodological insights into Motor Learning and Rehabilitation
Source: PLoS One. 2025 Oct 15;20(10):e0334588. doi: 10.1371/journal.pone.0334588 (PMC12527165; doi:10.1371/journal.pone.0334588)
Supplement: S2 Data — (ZIP) [file pone.0334588.s002.zip › D2_012.csv]

Ball_X	Ball_Y	Ball_Z	BoardCentre_X	BoardCentre_Y	BoardCentre_Z	P1LeftHand_X	P1LeftHand_Y	P1LeftHand_Z	P1RightHand_X	P1RightHand_Y	P1RightHand_Z	P1MidHands_X	P1MidHands_Y	P1MidHands_Z	P2MidHands_X	P2MidHands_Y	P2MidHands_Z
-8.883434	45.023994	104.654678	-12.456762	18.282736	105.286659	43.835373	1.726701	106.636368	43.686218	34.391159	107.312119	43.7607955	18.05893	106.9742435	-68.6743195	18.506542	103.5990745
-8.873965	44.44725	104.676178	-12.420298	18.296566	105.304703	43.86438	1.749349	106.63855	43.716331	34.433838	107.277786	43.7903555	18.0915935	106.958168	-68.6309515	18.5015385	103.651238
-8.868325	43.866745	104.690132	-12.390458	18.326704	105.318893	43.883255	1.806633	106.636604	43.735825	34.484531	107.253601	43.80954	18.145582	106.9451025	-68.590456	18.507826	103.6926835
-8.867177	43.346127	104.699501	-12.389565	18.3717	105.336571	43.90263	1.884269	106.622734	43.739868	34.555683	107.242737	43.821249	18.219976	106.9327355	-68.600379	18.523424	103.7404065
-8.844928	42.803997	104.697693	-12.391002	18.464766	105.337395	43.905544	1.965678	106.623856	43.734962	34.660233	107.222961	43.820253	18.3129555	106.9234085	-68.602257	18.6165765	103.7513815
-8.853889	42.230652	104.698303	-12.388125	18.534042	105.349518	43.90419	2.071853	106.639671	43.723602	34.775009	107.20179	43.813896	18.423431	106.9207305	-68.590146	18.644653	103.7783055
-8.826082	41.364323	104.702843	-12.40496	18.604906	105.398926	43.922527	2.243924	106.641556	43.681652	34.959	107.201744	43.8020895	18.601462	106.92165	-68.6120095	18.60835	103.876202
-8.794278	40.821941	104.745087	-12.42451	18.677219	105.426849	43.921921	2.342077	106.643036	43.660919	35.06332	107.197693	43.79142	18.7026985	106.9203645	-68.64044	18.6517395	103.9333335
-8.764673	40.312653	104.787537	-12.431284	18.713932	105.453316	43.922844	2.436989	106.651398	43.643559	35.163048	107.205925	43.7832015	18.8000185	106.9286615	-68.6457695	18.6278455	103.9779705
-8.740151	39.812916	104.806015	-12.442101	18.739595	105.477837	43.918262	2.516457	106.681152	43.624908	35.270443	107.228706	43.771585	18.89345	106.954929	-68.655787	18.58574	104.000745
-8.723307	39.323025	104.802299	-12.462566	18.756882	105.503632	43.915836	2.599032	106.717049	43.604607	35.37973	107.242226	43.7602215	18.989381	106.9796375	-68.6853535	18.524383	104.0276265
-8.670219	38.819191	104.797112	-12.499782	18.787785	105.52491	43.916256	2.704708	106.770203	43.56102	35.495247	107.247612	43.738638	19.0999775	107.0089075	-68.738202	18.4755925	104.0409125
-8.640639	38.291943	104.75174	-12.533648	18.801584	105.543198	43.914104	2.808589	106.83136	43.496361	35.606709	107.237968	43.7052325	19.207649	107.034664	-68.7725285	18.395519	104.051732
-8.579453	37.440769	104.683098	-12.594978	18.801945	105.562126	43.923954	2.954537	106.919815	43.393673	35.747692	107.187637	43.6588135	19.3511145	107.053726	-68.8487695	18.2527755	104.070526
-8.569615	36.942013	104.637733	-12.628561	18.763424	105.568375	43.924789	3.012555	106.992996	43.354282	35.807426	107.145561	43.6395355	19.4099905	107.0692785	-68.8966575	18.1168575	104.0674715
-8.423004	36.412182	104.60038	-12.654156	18.706238	105.584274	43.938526	3.053894	107.041824	43.329079	35.848213	107.090637	43.6338025	19.4510535	107.0662305	-68.9421145	17.9614225	104.1023175
-8.39325	35.947342	104.584	-12.625015	18.63629	105.596863	43.94931	3.069979	107.082664	43.316822	35.872974	107.040848	43.633066	19.4714765	107.061756	-68.883096	17.8011035	104.13197
-8.315342	35.507462	104.554924	-12.611699	18.555195	105.608032	43.95742	3.070475	107.113419	43.315609	35.888149	107.013931	43.6365145	19.479312	107.063675	-68.8599125	17.631078	104.152389
-8.247491	35.075779	104.546341	-12.562117	18.444078	105.63356	43.979187	3.059636	107.13768	43.337025	35.896088	107.009422	43.658106	19.477862	107.073551	-68.78234	17.410294	104.193569
-8.159965	34.647205	104.559204	-12.550333	18.351927	105.682877	44.012104	3.045395	107.171799	43.382229	35.922386	106.999603	43.6971665	19.4838905	107.085701	-68.7978325	17.2199635	104.280053
-8.003611	34.048851	104.581047	-12.47048	18.239204	105.746208	44.056217	3.082987	107.229958	43.408554	36.029182	107.008896	43.7323855	19.5560845	107.119427	-68.6733455	16.9223235	104.372989
-7.886775	33.643749	104.588188	-12.450905	18.181831	105.769089	44.09742	3.144318	107.231232	43.399048	36.081459	106.996773	43.748234	19.6128885	107.1140025	-68.650044	16.7507735	104.4241755
-7.79434	33.249546	104.602448	-12.42882	18.13328	105.777634	44.127163	3.197884	107.206665	43.38604	36.117371	106.953369	43.7566015	19.6576275	107.080017	-68.6142415	16.6089325	104.475251
-7.653704	32.863472	104.621078	-12.431276	18.074482	105.793747	44.146877	3.244908	107.153412	43.382332	36.153595	106.932953	43.7646045	19.6992515	107.0431825	-68.6271565	16.4497125	104.5443115
-7.525281	32.495445	104.645035	-12.415684	18.028917	105.801483	44.164955	3.279857	107.125832	43.399239	36.196423	106.949631	43.782097	19.73814	107.0377315	-68.613465	16.319694	104.5652345
-7.428315	32.20647	104.720673	-12.394267	17.984142	105.835678	44.184555	3.313264	107.132294	43.427963	36.26564	107.011665	43.806259	19.789452	107.0719795	-68.594793	16.178832	104.5993765
-7.269691	31.895494	104.812859	-12.40151	17.945431	105.896225	44.187664	3.351674	107.119324	43.441174	36.340729	107.082153	43.814419	19.8462015	107.1007385	-68.617439	16.0446605	104.6917115
-7.07016	31.507832	104.947472	-12.401512	17.883825	105.969574	44.190659	3.362173	106.946899	43.438858	36.404263	107.143494	43.8147585	19.883218	107.0451965	-68.6177825	15.884432	104.8939515
-6.917057	31.274786	104.976082	-12.379086	17.833723	105.962013	44.16246	3.316967	106.739616	43.46727	36.375465	107.075188	43.814865	19.846216	106.907402	-68.573037	15.82123	105.016624
-6.763678	31.069004	105.010094	-12.324272	17.75345	105.947937	44.108452	3.304598	106.631348	43.492157	36.342537	107.031845	43.8003045	19.8235675	106.8315965	-68.4488485	15.6833325	105.0642775
-6.620311	30.848984	105.044434	-12.29417	17.720604	105.986084	44.133179	3.324869	106.676842	43.518578	36.37064	107.121658	43.8258785	19.8477545	106.89925	-68.4142185	15.5934535	105.072918
-6.451895	30.638657	105.099091	-12.291434	17.707991	106.049179	44.195824	3.348676	106.809868	43.560143	36.449524	107.218597	43.8779835	19.8991	107.0142325	-68.4608515	15.516882	105.0841255
-6.299248	30.450073	105.140625	-12.291216	17.665985	106.122948	44.228172	3.353839	106.86026	43.588726	36.515129	107.221375	43.908449	19.934484	107.0408175	-68.490881	15.397486	105.2050785
-6.096338	30.218204	105.135773	-12.265275	17.625814	106.14669	44.234211	3.326448	106.792084	43.577278	36.495106	107.132591	43.9057445	19.910777	106.9623375	-68.4362945	15.340851	105.3310425
-5.693218	29.848421	105.040062	-12.219468	17.561649	106.102692	44.217594	3.264579	106.663536	43.517311	36.377213	106.952705	43.8674525	19.820896	106.8081205	-68.3063885	15.302402	105.3972635
-5.389811	29.570484	105.03199	-12.187124	17.514761	106.12886	44.231323	3.272866	106.720444	43.516266	36.311737	106.921135	43.8737945	19.7923015	106.8207895	-68.2480425	15.2372205	105.4369305
-5.054294	29.333088	105.029655	-12.17466	17.495789	106.177498	44.316303	3.280646	106.89325	43.551762	36.343552	106.964745	43.9340325	19.812099	106.9289975	-68.2833525	15.179479	105.4259985
-4.668898	29.073875	105.00724	-12.174803	17.495588	106.213341	44.396923	3.287731	107.036209	43.567448	36.42432	106.968964	43.9821855	19.8560255	107.0025865	-68.3317915	15.1351505	105.4240955
-4.329383	28.838089	104.977966	-12.163214	17.468834	106.250259	44.432941	3.309964	107.085434	43.523556	36.455383	106.964386	43.9782485	19.8826735	107.02491	-68.3046765	15.0549945	105.475608
-3.962775	28.606766	104.987099	-12.188736	17.426281	106.284393	44.453094	3.288872	107.101021	43.476242	36.409275	106.971001	43.964668	19.8490735	107.036011	-68.34214	15.0034885	105.532775
-3.535345	28.363497	105.031693	-12.141127	17.300556	106.315437	44.46262	3.23992	107.17263	43.472572	36.336689	107.016991	43.967596	19.7883045	107.0948105	-68.24985	14.8128075	105.5360635
-2.939671	28.040016	105.16378	-12.171679	17.188202	106.422897	44.537796	3.165452	107.395828	43.530594	36.299091	107.29538	44.034195	19.7322715	107.345604	-68.377553	14.6441325	105.50019
-2.522888	27.849955	105.261765	-12.186831	17.139006	106.506706	44.561123	3.119851	107.567383	43.570553	36.317642	107.529663	44.065838	19.7187465	107.548523	-68.4395	14.5592655	105.464889
-2.06756	27.631422	105.419884	-12.206332	17.060888	106.609116	44.546394	3.090729	107.670723	43.574734	36.319344	107.835236	44.060564	19.7050365	107.7529795	-68.473228	14.4167395	105.4652525
-1.553061	27.41341	105.610809	-12.248253	17.019846	106.736267	44.508858	3.039539	107.861313	43.599453	36.293839	108.168198	44.0541555	19.666689	108.0147555	-68.5506615	14.373003	105.4577785
-1.008818	27.227467	105.851959	-12.322656	16.982204	106.890747	44.497551	2.979949	108.125374	43.655621	36.308895	108.605835	44.076586	19.644422	108.3656045	-68.721898	14.319986	105.4158895
-0.45345	27.032051	106.126419	-12.425088	16.961214	107.074287	44.514282	2.924427	108.44735	43.693054	36.419476	109.17382	44.103668	19.6719515	108.810585	-68.953844	14.2504765	105.337989
0.066743	26.869076	106.457558	-12.542418	16.948055	107.239273	44.523209	2.87558	108.793465	43.793606	36.499424	109.691109	44.1584075	19.687502	109.242287	-69.2432435	14.208608	105.236259
0.866424	26.5991	106.839478	-12.711744	16.951775	107.455429	44.502445	2.880411	109.180412	43.889896	36.577084	110.278664	44.1961705	19.7287475	109.729538	-69.6196585	14.1748025	105.18132
1.352258	26.400089	107.025635	-12.817533	16.972019	107.563721	44.473343	2.965888	109.324905	43.885155	36.62582	110.537399	44.179249	19.795854	109.931152	-69.814315	14.148184	105.19629
1.91141	26.12508	107.140495	-12.896532	17.026117	107.654427	44.441875	3.079867	109.404922	43.851517	36.704468	110.660316	44.146696	19.8921675	110.032619	-69.93976	14.1600665	105.276235
2.493525	25.905249	107.178268	-12.937288	17.080729	107.708229	44.412727	3.206839	109.420479	43.773712	36.795811	110.649696	44.0932195	20.001325	110.0350875	-69.9677955	14.160133	105.3813705
3.054657	25.634396	107.150993	-12.978357	17.146494	107.723106	44.39735	3.32302	109.394241	43.689434	36.873188	110.57373	44.043392	20.098104	109.9839855	-70.000106	14.194884	105.4622265
3.60684	25.368315	107.089256	-12.998013	17.17445	107.687309	44.394043	3.408055	109.365288	43.62915	36.932568	110.46804	44.0115965	20.1703115	109.916664	-70.0076225	14.1785885	105.457954
4.163494	25.086514	107.026695	-13.008939	17.170305	107.632744	44.397617	3.460009	109.331024	43.569122	36.980709	110.40387	43.9833695	20.220359	109.867447	-70.0012475	14.120251	105.398041
4.912079	24.558735	106.967316	-13.042699	17.090958	107.563805	44.387131	3.465723	109.312393	43.532013	36.956345	110.365524	43.959572	20.211034	109.8389585	-70.04497	13.970882	105.2886515
5.447379	24.128979	106.955704	-13.067645	17.040882	107.527969	44.382782	3.434734	109.304405	43.522018	36.901344	110.345146	43.9524	20.168039	109.8247755	-70.08769	13.913725	105.2311625
6.001948	23.730967	106.929527	-13.079628	16.963612	107.501915	44.373734	3.398732	109.307884	43.501652	36.842709	110.323677	43.937693	20.1207205	109.8157805	-70.096949	13.8065035	105.1880495
6.545891	23.262651	106.913414	-13.099702	16.915733	107.494438	44.372429	3.381195	109.32164	43.486641	36.768993	110.293068	43.929535	20.075094	109.807354	-70.128939	13.756372	105.181522
7.065294	22.822098	106.914314	-13.126811	16.878649	107.485756	44.380569	3.380669	109.34124	43.456711	36.724297	110.286041	43.91864	20.052483	109.8136405	-70.172262	13.704815	105.1578715
7.584406	22.374123	106.911957	-13.150237	16.853983	107.481468	44.390675	3.380002	109.380249	43.425243	36.698162	110.284653	43.907959	20.039082	109.832451	-70.208433	13.668884	105.130485
8.018325	21.947699	106.951927	-13.182402	16.821102	107.475021	44.402176	3.387663	109.469246	43.383095	36.685951	110.329414	43.8926355	20.036807	109.89933	-70.2574395	13.605397	105.050712
8.765003	21.156525	107.018837	-13.256088	16.772217	107.461311	44.431332	3.414901	109.689163	43.33305	36.684917	110.466316	43.882191	20.049909	110.0777395	-70.394367	13.494525	104.8448825
9.262631	20.644978	107.093201	-13.325466	16.745045	107.46254	44.433243	3.476067	109.859673	43.284946	36.700058	110.591995	43.8590945	20.0880625	110.225834	-70.5100265	13.4020275	104.699246
9.701099	20.095562	107.163116	-13.37947	16.733965	107.456932	44.425842	3.598096	110.058212	43.228371	36.731373	110.713371	43.8271065	20.1647345	110.3857915	-70.5860465	13.3031955	104.5280725
10.168193	19.561831	107.258072	-13.488806	16.780994	107.449699	44.403408	3.800465	110.25721	43.183807	36.799751	110.828079	43.7936075	20.300108	110.5426445	-70.7712195	13.26188	104.3567535
10.559174	19.07114	107.338669	-13.512942	16.787212	107.383499	44.350574	3.967559	110.502663	43.09745	36.911434	110.967804	43.724012	20.4394965	110.7352335	-70.749896	13.1349275	104.0317645
10.903261	18.562864	107.400063	-13.576333	16.8449	107.293411	44.330112	4.139111	110.735321	43.011021	36.957924	111.051956	43.6705665	20.5485175	110.8936385	-70.8232325	13.1412825	103.6931835
11.279881	17.969271	107.413292	-13.621028	16.881767	107.184128	44.315315	4.289379	110.921692	42.91	37.023151	111.118332	43.6126575	20.656265	111.020012	-70.8547135	13.107269	103.348244
11.753657	17.086178	107.344986	-13.694148	16.927126	106.977715	44.279404	4.426217	111.090538	42.763664	37.120483	111.170532	43.521534	20.77335	111.130535	-70.90983	13.080902	102.824895
12.018958	16.514242	107.284546	-13.739311	16.926304	106.81015	44.246571	4.465816	111.144554	42.702625	37.088627	111.12738	43.474598	20.7772215	111.135967	-70.95322	13.0753865	102.484333
12.258761	15.937698	107.160965	-13.766723	16.896551	106.631729	44.21521	4.463706	111.078857	42.617031	37.081455	111.074043	43.4161205	20.7725805	111.07645	-70.9495665	13.0205215	102.187008
12.413861	15.364025	106.995949	-13.781722	16.830734	106.431107	44.173599	4.379107	110.946365	42.555279	36.998287	110.925949	43.364439	20.688697	110.936157	-70.927883	12.972771	101.926057
12.538969	14.756295	106.763313	-13.776546	16.749922	106.210503	44.150143	4.279466	110.766029	42.499058	36.877903	110.747421	43.3246005	20.5786845	110.756725	-70.8776925	12.9211595	101.664281
12.645553	14.142931	106.549538	-13.772787	16.661282	106.009964	44.13818	4.190964	110.555305	42.497364	36.704067	110.513863	43.317772	20.4475155	110.534584	-70.863346	12.8750485	101.485344
12.703162	13.472416	106.329002	-13.769788	16.574387	105.809059	44.136799	4.098176	110.308731	42.469887	36.586975	110.29023	43.303343	20.3425755	110.2994805	-70.842919	12.8061985	101.3186375
12.691222	12.506108	105.8787	-13.729814	16.450773	105.470535	44.178486	3.958539	109.794594	42.41634	36.451279	109.844887	43.297413	20.204909	109.8197405	-70.757041	12.696637	101.1213295
12.626618	11.944387	105.565178	-13.700474	16.390781	105.227135	44.2607	3.895344	109.399101	42.410042	36.382004	109.45929	43.335371	20.138674	109.4291955	-70.736319	12.642888	101.0250745
12.562227	11.375385	105.223213	-13.632181	16.342518	104.953384	44.31443	3.8658	109.032646	42.395878	36.34124	109.072937	43.355154	20.10352	109.0527915	-70.619516	12.581516	100.8539765
12.459126	10.801038	104.892174	-13.584698	16.333229	104.708481	44.35796	3.865665	108.700874	42.351692	36.333443	108.761253	43.354826	20.099554	108.7310635	-70.524222	12.566904	100.6858985
12.277953	10.29508	104.642426	-13.538508	16.343975	104.513275	44.410061	3.8916	108.428719	42.325211	36.33078	108.447792	43.367636	20.11119	108.4382555	-70.444652	12.57676	100.5882945
12.040618	9.776525	104.38131	-13.483706	16.375366	104.313744	44.441544	3.911047	108.197952	42.29068	36.339043	108.198402	43.366112	20.125045	108.198177	-70.333524	12.625687	100.429311
11.85028	9.162374	104.167221	-13.444313	16.4028	104.149376	44.468452	3.929862	107.994774	42.243679	36.333206	108.017937	43.3560655	20.131534	108.0063555	-70.2446915	12.674066	100.2923965
11.364357	8.384876	103.864441	-13.425795	16.451517	103.919746	44.469875	3.954762	107.696007	42.175762	36.33366	107.78215	43.3228185	20.144211	107.7390785	-70.1744085	12.758823	100.1004135
11.037715	7.898705	103.66925	-13.420151	16.510691	103.752205	44.419308	4.00562	107.491173	42.105953	36.354103	107.651344	43.2626305	20.1798615	107.5712585	-70.1029325	12.8415205	99.9331515
10.716324	7.403446	103.424515	-13.433952	16.590752	103.613831	44.350204	4.081318	107.243744	42.022316	36.321701	107.437897	43.18626	20.2015095	107.3408205	-70.054164	12.9799945	99.8868415
10.304846	6.973857	103.178322	-13.461034	16.731716	103.448929	44.256641	4.23167	106.935158	41.820057	36.155235	107.175407	43.038349	20.1934525	107.0552825	-69.960417	13.2699795	99.8425755
9.87744	6.533635	102.877808	-13.495821	16.873062	103.289558	44.160316	4.413669	106.602516	41.481693	35.93219	106.907013	42.8210045	20.1729295	106.7547645	-69.8126465	13.5731945	99.8243515
9.434648	6.080537	102.593079	-13.554634	17.031843	103.12294	44.053249	4.618901	106.279137	41.163845	35.747452	106.534866	42.608547	20.1831765	106.4070015	-69.717815	13.8805095	99.8388785
8.926428	5.657185	102.301369	-13.618818	17.18531	102.955544	43.945557	4.807567	105.958961	40.898178	35.704609	106.246437	42.4218675	20.256088	106.102699	-69.6595035	14.114532	99.808389
8.188156	4.974926	101.996269	-13.709629	17.382616	102.736458	43.729931	5.016564	105.624374	40.646793	35.741356	105.895523	42.188362	20.37896	105.7599485	-69.60762	14.386272	99.7129675
7.674085	4.523987	101.856354	-13.769643	17.489588	102.628052	43.631519	5.152039	105.446503	40.522064	35.77581	105.675079	42.0767915	20.4639245	105.560791	-69.6160775	14.5152515	99.695313
7.12897	4.114879	101.69828	-13.826385	17.608944	102.513184	43.523518	5.291742	105.279175	40.376205	35.84008	105.468109	41.9498615	20.565911	105.373642	-69.6026315	14.651977	99.652726
6.588255	3.623157	101.565643	-13.85284	17.721523	102.411613	43.406044	5.437184	105.132439	40.237434	35.923378	105.19725	41.821739	20.680281	105.1648445	-69.527419	14.762765	99.6583815
6.007908	3.181364	101.457596	-13.877204	17.851318	102.296379	43.335209	5.593711	104.978836	40.1208	36.016285	104.907463	41.7280045	20.804998	104.9431495	-69.4824125	14.897638	99.6496085
5.44645	2.733952	101.387177	-13.875445	17.976849	102.182068	43.260933	5.731606	104.847755	40.017876	36.113361	104.662636	41.6394045	20.9224835	104.7551955	-69.3902945	15.0312145	99.6089405
4.886892	2.332114	101.313614	-13.879934	18.059053	102.083183	43.205986	5.833031	104.737343	39.980244	36.207146	104.458656	41.593115	21.0200885	104.5979995	-69.352983	15.0980175	99.5683665
4.035686	1.658614	101.164101	-13.873175	18.126226	101.932869	43.097099	5.91678	104.570259	39.967587	36.307293	104.268219	41.532343	21.1120365	104.419239	-69.278693	15.1404155	99.446499
3.45867	1.236838	101.069	-13.864523	18.133514	101.875664	43.036453	5.940832	104.467407	39.979298	36.347118	104.219177	41.5078755	21.143975	104.343292	-69.2369215	15.123053	99.408036
2.83181	0.813543	100.984016	-13.86303	18.140423	101.833855	42.980022	5.961026	104.385651	40.000408	36.374973	104.194878	41.490215	21.1679995	104.2902645	-69.216275	15.1128465	99.3774455
2.242249	0.431295	100.94558	-13.853736	18.161783	101.814308	42.917404	5.992151	104.310631	40.035995	36.39798	104.148338	41.4766995	21.1950655	104.2294845	-69.1841715	15.1285005	99.3991315
1.647471	0.07182	100.924339	-13.843139	18.215393	101.796951	42.883701	6.03122	104.249695	40.071518	36.420071	104.085602	41.4776095	21.2256455	104.1676485	-69.1638875	15.2051405	99.4262535
1.09977	-0.296837	100.863312	-13.816345	18.272474	101.759407	42.865746	6.084023	104.197433	40.09111	36.444412	104.010437	41.478428	21.2642175	104.103935	-69.111118	15.2807305	99.414879
0.513801	-0.597127	100.796913	-13.792604	18.31385	101.69381	42.860748	6.12497	104.153587	40.110107	36.473667	103.947914	41.4854275	21.2993185	104.0507505	-69.0706355	15.3283815	99.3368695
-0.395788	-1.093506	100.718048	-13.750402	18.406239	101.636864	42.87328	6.19576	104.106354	40.143108	36.559795	103.872047	41.508194	21.3777775	103.9892005	-69.008998	15.4347005	99.2845275
-1.019447	-1.371726	100.682808	-13.718653	18.443935	101.611137	42.889656	6.258518	104.04953	40.163155	36.632938	103.811897	41.5264055	21.445728	103.9307135	-68.9637115	15.442142	99.2915605
-1.606709	-1.668719	100.649345	-13.68926	18.471985	101.588692	42.910103	6.339651	103.984009	40.176132	36.705727	103.747818	41.5431175	21.522689	103.8659135	-68.9216375	15.421281	99.3114705
-2.165259	-1.899093	100.608421	-13.644691	18.503981	101.555077	42.935162	6.406167	103.888176	40.199612	36.772236	103.682091	41.567387	21.5892015	103.7851335	-68.856769	15.4187605	99.3250205
-2.69796	-2.159858	100.525154	-13.609743	18.532616	101.500809	42.933838	6.463562	103.795265	40.22678	36.834301	103.59639	41.580309	21.6489315	103.6958275	-68.799795	15.4163005	99.3057905
-3.295119	-2.414279	100.403343	-13.577756	18.551825	101.430107	42.923454	6.530437	103.689613	40.243904	36.886841	103.482391	41.583679	21.708639	103.586002	-68.739191	15.395011	99.274212
-3.856661	-2.624413	100.325905	-13.540164	18.570154	101.381134	42.930786	6.59295	103.5681	40.241753	36.926678	103.361046	41.5862695	21.759814	103.464573	-68.6665975	15.380494	99.297695
-4.74016	-2.952773	100.277863	-13.482412	18.60401	101.328728	42.925926	6.661224	103.454903	40.246349	36.981678	103.21286	41.5861375	21.821451	103.3338815	-68.5509615	15.386569	99.3235745
-5.327787	-3.132036	100.24855	-13.4628	18.615019	101.305412	42.925747	6.693511	103.416756	40.261303	37.018826	103.137733	41.593525	21.8561685	103.2772445	-68.519125	15.3738695	99.3335795
-5.851266	-3.300237	100.21151	-13.447433	18.620855	101.273582	42.928093	6.713426	103.386177	40.277164	37.053959	103.07106	41.6026285	21.8836925	103.2286185	-68.4974945	15.3580175	99.3185455
-6.362005	-3.437759	100.178337	-13.422211	18.632967	101.228951	42.927998	6.722946	103.334831	40.285294	37.07299	103.010544	41.606646	21.897968	103.1726875	-68.451068	15.367966	99.2852145
-6.872997	-3.538558	100.132118	-13.402449	18.631367	101.185059	42.926334	6.726535	103.28698	40.306126	37.089123	102.960587	41.61623	21.907829	103.1237835	-68.421128	15.354905	99.2463345
-7.400683	-3.659849	100.032448	-13.381624	18.620268	101.154625	42.934795	6.733839	103.254852	40.327263	37.104736	102.927956	41.631029	21.9192875	103.091404	-68.394277	15.3212485	99.217846
-7.94254	-3.746297	100.008881	-13.347594	18.616398	101.137939	42.959888	6.741029	103.232147	40.357658	37.132092	102.920937	41.658773	21.9365605	103.076542	-68.353961	15.2962355	99.199336
-8.723984	-3.862431	99.993141	-13.265499	18.618361	101.129318	43.014141	6.737994	103.211548	40.429321	37.167149	102.938591	41.721731	21.9525715	103.0750695	-68.252729	15.2841505	99.1835665
-9.213922	-3.880234	99.984428	-13.214586	18.63238	101.133751	43.041565	6.735799	103.206062	40.4897	37.195629	102.955162	41.7656325	21.965714	103.080612	-68.1948045	15.299046	99.18689
-9.652014	-3.921231	99.955933	-13.177972	18.642811	101.131912	43.065964	6.733164	103.20282	40.542061	37.220158	102.960548	41.8040125	21.976661	103.081684	-68.1599565	15.308961	99.18214
-10.067319	-3.893506	99.954353	-13.147629	18.664154	101.123032	43.084763	6.738915	103.186012	40.589478	37.256466	102.952812	41.8371205	21.9976905	103.069412	-68.1323785	15.3306175	99.176652
-10.484838	-3.898793	99.912956	-13.126387	18.676201	101.095879	43.104439	6.744277	103.165924	40.613163	37.289913	102.943909	41.858801	22.017095	103.0549165	-68.111575	15.335307	99.1368415
-10.873159	-3.916991	99.848709	-13.115808	18.690672	101.049805	43.119114	6.747081	103.155159	40.627831	37.313358	102.927292	41.8734725	22.0302195	103.0412255	-68.1050885	15.3511245	99.0583845
-11.274487	-3.886271	99.778137	-13.11956	18.679241	101.015434	43.123058	6.747961	103.147057	40.635029	37.319885	102.922417	41.8790435	22.033923	103.034737	-68.1181635	15.324559	98.996131
-11.93027	-3.833801	99.712219	-13.111739	18.648142	100.986877	43.130596	6.736215	103.157379	40.642582	37.317867	102.961349	41.886589	22.027041	103.059364	-68.110067	15.269243	98.91439
-12.374515	-3.792035	99.738686	-13.105766	18.607571	101.00843	43.145863	6.712383	103.185356	40.65778	37.306614	103.009262	41.9018215	22.0094985	103.097309	-68.1133535	15.2056435	98.919551
-12.77873	-3.704523	99.743912	-13.086287	18.565361	101.042282	43.159531	6.675209	103.224609	40.700356	37.281151	103.069237	41.9299435	21.97818	103.146923	-68.1025175	15.152542	98.937641
-13.133436	-3.718095	99.782654	-13.06487	18.532907	101.076958	43.183342	6.627952	103.264618	40.737309	37.242989	103.130676	41.9603255	21.9354705	103.197647	-68.0900655	15.1303435	98.956269
-13.479053	-3.720468	99.794113	-13.047798	18.507027	101.10743	43.208294	6.572055	103.319809	40.787258	37.20784	103.181961	41.997776	21.8899475	103.250885	-68.093372	15.1241065	98.963975
-13.792181	-3.690331	99.823723	-13.028725	18.469238	101.132874	43.236378	6.529675	103.349937	40.847252	37.150978	103.247902	42.041815	21.8403265	103.2989195	-68.099265	15.0981495	98.9668285
-14.039795	-3.691329	99.847252	-12.986696	18.429537	101.142487	43.267502	6.501624	103.34201	40.881966	37.126915	103.259636	42.074734	21.8142695	103.300823	-68.048126	15.0448045	98.984151
-14.37192	-3.62423	99.790794	-12.950685	18.398987	101.139748	43.297039	6.4601	103.284538	40.918438	37.0923	103.263618	42.1077385	21.7762	103.274078	-68.0091085	15.021774	99.005418
-14.553158	-3.515763	99.732803	-12.930037	18.379112	101.130188	43.317898	6.427846	103.244606	40.947308	37.063511	103.273079	42.132603	21.7456785	103.2588425	-67.992677	15.0125455	99.0015335
-14.778721	-3.424983	99.678185	-12.91501	18.355673	101.095642	43.334911	6.37906	103.230095	40.988316	37.021255	103.32692	42.1616135	21.7001575	103.2785075	-67.9916335	15.0111885	98.9127765
-14.971171	-3.313206	99.592056	-12.89846	18.323048	101.04023	43.3353	6.32873	103.246841	41.016628	36.969963	103.4067	42.175964	21.6493465	103.3267705	-67.972884	14.9967495	98.7536895
-15.127143	-3.242764	99.411613	-12.920648	18.290043	100.974945	43.333782	6.271322	103.288422	41.049988	36.919861	103.517769	42.191885	21.5955915	103.4030955	-68.033181	14.9844945	98.5467945
-15.42335	-3.11475	99.241051	-12.946092	18.260509	100.84816	43.323265	6.207362	103.340843	41.07991	36.880363	103.619995	42.2015875	21.5438625	103.480419	-68.0937715	14.9771555	98.215901
-15.747987	-3.013773	99.075409	-12.977227	18.240263	100.707542	43.310677	6.159981	103.347687	41.08474	36.845585	103.692223	42.1977085	21.502783	103.519955	-68.1521625	14.977743	97.895129
-16.158024	-2.840557	98.768242	-13.023646	18.222281	100.445465	43.294979	6.121736	103.321899	41.061871	36.806862	103.716805	42.178425	21.464299	103.519352	-68.225717	14.980263	97.371578
-16.439863	-2.683554	98.563896	-13.032405	18.235281	100.26194	43.283482	6.10157	103.296326	41.052292	36.79216	103.678688	42.167887	21.446865	103.487507	-68.232697	15.023697	97.036373
-16.591206	-2.657704	98.36274	-13.03301	18.232994	100.091766	43.268036	6.08384	103.2285	41.044434	36.77158	103.59391	42.156235	21.42771	103.411205	-68.222255	15.038278	96.772327
-16.780552	-2.609826	98.220871	-13.012436	18.229702	99.926605	43.25753	6.046817	103.172318	41.05003	36.737099	103.522232	42.15378	21.391958	103.347275	-68.178652	15.067446	96.505935
-16.999922	-2.601027	98.10199	-12.971083	18.217785	99.80365	43.246822	5.991461	103.096222	41.065762	36.673695	103.44194	42.156292	21.332578	103.269081	-68.098458	15.102992	96.338219
-17.237898	-2.589401	97.990868	-12.950644	18.192665	99.698814	43.239273	5.91743	103.00174	41.083897	36.589203	103.363861	42.161585	21.2533165	103.1828005	-68.062873	15.1320135	96.2148275
-17.350477	-2.623001	97.854523	-12.927227	18.164625	99.599228	43.234859	5.833465	102.908218	41.118317	36.516918	103.240799	42.176588	21.1751915	103.0745085	-68.031042	15.1540585	96.1239475
-17.544226	-2.668151	97.67746	-12.88233	18.113979	99.427963	43.222816	5.679948	102.724625	41.17915	36.376114	103.072021	42.200983	21.028031	102.898323	-67.965643	15.199927	95.957603
-17.697784	-2.74853	97.545258	-12.855308	18.073606	99.26651	43.179646	5.577914	102.548912	41.204746	36.263145	102.909851	42.192196	20.9205295	102.7293815	-67.902812	15.2266825	95.8036385
-17.803474	-2.799361	97.360191	-12.844862	18.040369	99.078651	43.148632	5.475852	102.335892	41.215294	36.156578	102.726685	42.181963	20.816215	102.5312885	-67.871687	15.264523	95.6260135
-17.859907	-2.919723	97.127037	-12.820236	17.998829	98.879715	43.103683	5.384483	102.114609	41.23011	36.058605	102.539124	42.1668965	20.721544	102.3268665	-67.8073685	15.276114	95.4325635
-17.788967	-3.079328	96.828125	-12.813004	17.952696	98.652794	43.057461	5.29846	101.905312	41.252243	35.98624	102.377403	42.154852	20.64235	102.1413575	-67.78086	15.263042	95.1642305
-17.877424	-3.226847	96.568283	-12.824078	17.920261	98.423943	42.999619	5.220528	101.699356	41.243755	35.932507	102.229393	42.121687	20.5765175	101.9643745	-67.769843	15.2640045	94.8835115
-17.82139	-3.484828	96.277443	-12.86028	17.888098	98.199936	42.905281	5.1732	101.572624	41.20179	35.830471	102.120842	42.0535355	20.5018355	101.846733	-67.7740955	15.2743605	94.553139
-17.798527	-3.929504	95.91143	-12.917111	17.851376	97.896103	42.87384	5.080034	101.3657	41.134029	35.765953	102.029251	42.0039345	20.4229935	101.6974755	-67.8381565	15.2797585	94.0947305
-17.773251	-4.239083	95.673988	-12.955531	17.81868	97.711792	42.776764	5.033473	101.297043	41.098343	35.715633	101.955269	41.9375535	20.374553	101.626156	-67.8486155	15.262807	93.797428
-17.769722	-4.588949	95.447365	-12.991181	17.80047	97.507561	42.771637	4.953513	101.17762	41.068253	35.65432	101.8479	41.919945	20.3039165	101.51276	-67.902307	15.2970235	93.502362
-17.743523	-5.003755	95.200485	-13.024667	17.760689	97.287964	42.730484	4.887102	101.073608	41.031967	35.581909	101.727501	41.8812255	20.2345055	101.4005545	-67.9305595	15.2868725	93.1753735
-17.790308	-5.448258	95.009247	-13.04521	17.758663	97.04966	42.688026	4.819883	100.983109	41.017223	35.505287	101.562485	41.8526245	20.162585	101.272797	-67.9430445	15.354741	92.826523
-17.826254	-5.859854	94.840652	-13.059041	17.760447	96.806488	42.644058	4.749949	100.870285	41.013691	35.429855	101.340271	41.8288745	20.089902	101.105278	-67.9469565	15.430992	92.507698
-17.8573	-6.245958	94.743607	-13.062826	17.758711	96.606361	42.598038	4.685905	100.741043	41.01445	35.359425	101.070152	41.806244	20.022665	100.9055975	-67.931896	15.494757	92.3071245
-17.933491	-6.810851	94.707062	-13.011349	17.773745	96.341003	42.567013	4.58358	100.517189	41.081696	35.213776	100.601303	41.8243545	19.898678	100.559246	-67.8470525	15.648812	92.12276
-17.925291	-7.218607	94.681091	-12.946328	17.74353	96.191177	42.547615	4.487377	100.342789	41.172489	35.160866	100.25399	41.860052	19.8241215	100.2983895	-67.752708	15.6629385	92.0839645
-17.99251	-7.581349	94.660919	-12.885815	17.717115	96.057259	42.56638	4.3957	100.146294	41.262749	35.067528	99.914169	41.9145645	19.731614	100.0302315	-67.6861945	15.702616	92.0842865
-18.020712	-7.952392	94.618156	-12.813293	17.68902	95.901642	42.5909	4.325406	99.961006	41.314941	34.98378	99.59156	41.9529205	19.654593	99.776283	-67.5795065	15.723447	92.027001
-18.117342	-8.359537	94.642929	-12.732677	17.62921	95.795807	42.620403	4.271767	99.797096	41.355297	34.912697	99.269958	41.98785	19.592232	99.533527	-67.453204	15.666188	92.058087
-18.255272	-8.815914	94.699631	-12.682219	17.573912	95.697853	42.661289	4.225693	99.651833	41.404167	34.868519	98.981682	42.032728	19.547106	99.3167575	-67.397166	15.600718	92.0789485
-18.352369	-9.222972	94.749687	-12.616244	17.497387	95.621231	42.689449	4.175947	99.534119	41.407833	34.802647	98.740921	42.048641	19.489297	99.13752	-67.281129	15.505477	92.104942
-18.512388	-9.904931	94.796822	-12.604681	17.361658	95.539757	42.702854	4.087735	99.420227	41.372375	34.722565	98.487038	42.0376145	19.40515	98.9536325	-67.2469765	15.318166	92.1258815
-18.660488	-10.337184	94.805725	-12.620587	17.256004	95.484673	42.675224	4.025466	99.362686	41.342098	34.666504	98.369987	42.008661	19.345985	98.8663365	-67.249835	15.166023	92.1030095
-18.853268	-10.716444	94.821541	-12.674511	17.175295	95.424362	42.610054	3.959335	99.317917	41.294994	34.6096	98.288361	41.952524	19.2844675	98.803139	-67.301546	15.0661225	92.045585
-18.993126	-11.033355	94.803055	-12.74244	17.092695	95.370445	42.524662	3.899704	99.279144	41.211376	34.564762	98.225334	41.868019	19.232233	98.752239	-67.352899	14.953157	91.988651
-19.140657	-11.318039	94.776924	-12.828128	17.029289	95.321594	42.42371	3.859731	99.230736	41.124588	34.520237	98.170151	41.774149	19.189984	98.7004435	-67.430405	14.868594	91.9427445
-19.304047	-11.548763	94.765617	-12.923119	16.988846	95.295334	42.318993	3.83312	99.209366	41.027199	34.482025	98.140755	41.673096	19.1575725	98.6750605	-67.519334	14.8201195	91.9156075
-19.460335	-11.748322	94.743134	-13.001631	16.962851	95.281891	42.233971	3.808905	99.207657	40.942089	34.451065	98.14312	41.58803	19.129985	98.6753885	-67.591292	14.795717	91.8883935
-19.665974	-11.972843	94.733849	-13.083961	16.940367	95.276276	42.134701	3.777062	99.215172	40.865528	34.434521	98.168388	41.5001145	19.1057915	98.69178	-67.6680365	14.7749425	91.860772
-19.728287	-12.085991	94.726044	-13.127543	16.948496	95.272758	42.084007	3.760584	99.226547	40.824173	34.425598	98.175133	41.45409	19.093091	98.70084	-67.709176	14.803901	91.844676
-19.781027	-12.137849	94.717667	-13.166369	16.963715	95.256004	42.046528	3.749766	99.212036	40.793495	34.418327	98.161888	41.4200115	19.0840465	98.686962	-67.7527495	14.8433835	91.825046
-19.877604	-12.194161	94.733627	-13.186635	16.971546	95.245728	42.016106	3.750602	99.185707	40.768944	34.424095	98.137558	41.392525	19.0873485	98.6616325	-67.765795	14.8557435	91.8298235
-19.93132	-12.19187	94.763283	-13.206323	16.976812	95.233276	41.990604	3.753357	99.161079	40.733875	34.438473	98.105576	41.3622395	19.095915	98.6333275	-67.7748855	14.857709	91.8332245
-19.942036	-12.208746	94.778648	-13.22439	16.981762	95.214241	41.973972	3.753614	99.129883	40.721306	34.44273	98.056488	41.347639	19.098172	98.5931855	-67.796419	14.865352	91.8352965
-19.935665	-12.20955	94.793556	-13.23178	16.965824	95.190216	41.956856	3.749749	99.096771	40.70792	34.447823	97.987984	41.332388	19.098786	98.5423775	-67.795948	14.832862	91.8380545
-19.901001	-12.185653	94.826286	-13.254075	16.892462	95.176025	41.929821	3.721653	99.08078	40.691883	34.447948	97.89904	41.310852	19.0848005	98.48991	-67.819002	14.7001235	91.86214
-19.761299	-12.206756	94.831589	-13.250335	16.849062	95.15551	41.906517	3.690768	99.098923	40.673691	34.432564	97.860077	41.290104	19.061666	98.4795	-67.790774	14.636458	91.83152
-19.714931	-12.159905	94.880417	-13.255363	16.80571	95.120598	41.890076	3.657208	99.117607	40.657837	34.424809	97.826752	41.2739565	19.0410085	98.4721795	-67.7846825	14.5704115	91.7690165
-19.614258	-12.08998	94.875183	-13.268524	16.761837	95.081635	41.868382	3.625801	99.125671	40.640224	34.420792	97.798592	41.254303	19.0232965	98.4621315	-67.791351	14.5003775	91.7011385
-19.494741	-11.976386	94.823143	-13.303773	16.698595	94.986366	41.841648	3.600045	99.137787	40.631683	34.424244	97.769547	41.2366655	19.0121445	98.453667	-67.8442115	14.3850455	91.519065
-19.398216	-11.837435	94.699081	-13.326834	16.676764	94.837311	41.797974	3.57324	99.14241	40.629765	34.434059	97.726646	41.2138695	19.0036495	98.434528	-67.8675375	14.3498785	91.240094
-19.303659	-11.660217	94.546677	-13.358039	16.654222	94.677765	41.730133	3.545762	99.132309	40.627129	34.438766	97.692657	41.178631	18.992264	98.412483	-67.894709	14.31618	90.943047
-19.179226	-11.248647	94.311829	-13.407606	16.604176	94.484344	41.646172	3.508946	99.111168	40.611588	34.43956	97.687668	41.12888	18.974253	98.399418	-67.944092	14.234099	90.56927
-19.105	-10.948429	94.208664	-13.446922	16.557085	94.430679	41.595329	3.502707	99.077629	40.60104	34.464451	97.714775	41.0981845	18.983579	98.396202	-67.9920285	14.130591	90.465156
-18.938663	-10.652428	94.110382	-13.475553	16.508863	94.428566	41.570068	3.51117	99.056152	40.571419	34.506561	97.776123	41.0707435	19.0088655	98.4161375	-68.0218495	14.0088605	90.4409945
-18.886353	-10.345587	94.067963	-13.516179	16.464909	94.431686	41.559254	3.540315	99.050751	40.544598	34.583858	97.858971	41.051926	19.0620865	98.454861	-68.084284	13.8677315	90.408511
-18.797026	-10.010163	94.025055	-13.554221	16.456139	94.429054	41.545906	3.589059	99.032303	40.508183	34.693909	97.920898	41.0270445	19.141484	98.4766005	-68.1354865	13.770794	90.3815075
-18.743748	-9.658428	93.951561	-13.586454	16.468031	94.423065	41.519226	3.665392	99.002686	40.457016	34.821068	97.964539	40.988121	19.24323	98.4836125	-68.161029	13.692832	90.3625175
-18.689711	-9.313247	93.896439	-13.622637	16.491913	94.418106	41.497631	3.758837	98.953568	40.407337	34.942741	97.975128	40.952484	19.350789	98.464348	-68.197758	13.633037	90.371864
-18.6196	-8.763509	93.810936	-13.68307	16.555328	94.404259	41.45557	3.901334	98.85601	40.337017	35.137779	98.003349	40.8962935	19.5195565	98.4296795	-68.2624335	13.5910995	90.3788385
-18.558374	-8.372702	93.740868	-13.707824	16.592648	94.389915	41.435719	3.977694	98.805107	40.310032	35.252125	98.05555	40.8728755	19.6149095	98.4303285	-68.2885235	13.5703865	90.3495015
-18.470673	-7.931031	93.676445	-13.73208	16.635868	94.375587	41.411751	4.036345	98.746048	40.257065	35.359505	98.157532	40.834408	19.697925	98.45179	-68.298568	13.573811	90.299384
-18.405741	-7.485048	93.589249	-13.767245	16.659275	94.358841	41.384655	4.104472	98.662636	40.158718	35.430428	98.362938	40.7716865	19.76745	98.512787	-68.3061765	13.5511	90.204895
-18.341679	-6.966983	93.513031	-13.80301	16.683575	94.349716	41.353989	4.175279	98.573517	40.011292	35.509094	98.665207	40.6826405	19.8421865	98.619362	-68.2886605	13.5249635	90.08007
-18.280918	-6.44707	93.434898	-13.830916	16.684958	94.348862	41.33276	4.273609	98.48951	39.805794	35.573097	99.00708	40.569277	19.923353	98.748295	-68.231109	13.446563	89.949429
-18.168615	-5.98141	93.362129	-13.864506	16.696077	94.36293	41.318859	4.413695	98.421852	39.531338	35.620316	99.367126	40.4250985	20.0170055	98.894489	-68.1541105	13.3751485	89.831371
-18.020939	-5.28232	93.245468	-13.953627	16.703609	94.422264	41.265388	4.638551	98.370361	39.149395	35.616642	99.71994	40.2073915	20.1275965	99.0451505	-68.1146455	13.2796215	89.7993775
-17.98436	-4.797299	93.177635	-14.029617	16.742918	94.463852	41.223156	4.769812	98.324738	38.952126	35.607738	99.812347	40.087641	20.188775	99.0685425	-68.146875	13.297061	89.8591615
-17.876427	-4.382276	93.135056	-14.087312	16.786718	94.485695	41.19133	4.893601	98.302185	38.819962	35.56945	99.791031	40.005646	20.2315255	99.046608	-68.18027	13.3419105	89.924782
-17.80336	-3.966753	93.105331	-14.120202	16.881121	94.485168	41.184586	5.036878	98.304955	38.72517	35.506798	99.642731	39.954878	20.271838	98.973843	-68.195282	13.490404	89.996493
-17.675112	-3.541077	93.112083	-14.125301	16.98724	94.481064	41.189392	5.167169	98.280769	38.637455	35.426701	99.411606	39.9134235	20.296935	98.8461875	-68.1640255	13.677545	90.1159405
-17.543215	-3.111878	93.110916	-14.117977	17.078905	94.452675	41.147324	5.373293	98.293137	38.54488	35.393734	99.18792	39.846102	20.3835135	98.7405285	-68.082056	13.7742965	90.1648215
-17.385502	-2.648751	93.070442	-14.089041	17.1457	94.390228	41.22057	5.465134	98.220192	38.494102	35.417442	99.00856	39.857336	20.441288	98.614376	-68.035418	13.850112	90.16608
-17.119656	-2.048231	92.948494	-14.052033	17.190916	94.304771	41.226185	5.615884	98.204803	38.493828	35.444786	98.810661	39.8600065	20.530335	98.507732	-67.9640725	13.851497	90.10181
-16.998327	-1.647145	92.955719	-14.019421	17.170877	94.28685	41.317055	5.639492	98.144005	38.489037	35.464279	98.772415	39.903046	20.5518855	98.45821	-67.941888	13.7898685	90.11549
-16.777954	-1.301168	92.976593	-13.972526	17.147758	94.27446	41.317043	5.693418	98.16275	38.523636	35.47607	98.734894	39.9203395	20.584744	98.448822	-67.8653915	13.710772	90.100098
-16.519829	-1.011471	93.011467	-13.933064	17.141268	94.279182	41.373356	5.728303	98.152824	38.562916	35.486469	98.681114	39.968136	20.607386	98.416969	-67.834264	13.67515	90.141395
-16.298929	-0.799107	93.053619	-13.8604	17.144571	94.295273	41.436405	5.756788	98.137352	38.612793	35.500916	98.615669	40.024599	20.628852	98.3765105	-67.745399	13.66029	90.2140355
-16.083303	-0.606641	93.096512	-13.788088	17.163832	94.315903	41.508511	5.799156	98.123619	38.672466	35.518875	98.546585	40.0904885	20.6590155	98.335102	-67.6666645	13.6686485	90.296704
-15.868728	-0.420978	93.129997	-13.718832	17.204914	94.32933	41.581013	5.847118	98.116859	38.745193	35.541328	98.478065	40.163103	20.694223	98.297462	-67.600767	13.715605	90.361198
-15.561946	-0.219455	93.178802	-13.60341	17.28285	94.337761	41.676998	5.91863	98.110146	38.827225	35.581131	98.38678	40.2521115	20.7498805	98.248463	-67.4589315	13.8158195	90.427059
-15.362819	-0.116198	93.188652	-13.556938	17.31665	94.342186	41.738873	5.965359	98.112404	38.903145	35.593018	98.326874	40.321009	20.7791885	98.219639	-67.434885	13.8541115	90.464733
-15.16162	-0.102203	93.185425	-13.515091	17.343588	94.335045	41.843979	5.96926	98.084167	38.953777	35.601822	98.290627	40.398878	20.785541	98.187397	-67.42906	13.901635	90.482693
-14.971068	-0.109446	93.158089	-13.465266	17.368149	94.315201	41.878998	5.993812	98.085571	38.973171	35.605225	98.271904	40.4260845	20.7995185	98.1787375	-67.3566165	13.9367795	90.4516645
-14.804549	-0.10025	93.105453	-13.452068	17.412264	94.277679	41.858273	6.048257	98.134308	38.988705	35.604408	98.265434	40.423489	20.8263325	98.199871	-67.327625	13.9981955	90.355487
-14.657553	-0.148302	93.058632	-13.451929	17.442444	94.245216	41.864086	6.099266	98.172607	38.984615	35.621773	98.27005	40.4243505	20.8605195	98.2213285	-67.3282085	14.0243685	90.2691035
-14.516751	-0.207204	92.968636	-13.477164	17.503498	94.188156	41.86274	6.177134	98.224464	38.962498	35.660408	98.289963	40.412619	20.918771	98.2572135	-67.366947	14.088225	90.1190985
-14.349593	-0.321292	92.822563	-13.551365	17.649036	94.057999	41.833378	6.293287	98.319473	38.915211	35.751076	98.318687	40.3742945	21.0221815	98.31908	-67.4770245	14.2758905	89.796918
-14.271898	-0.461903	92.681335	-13.624848	17.764551	93.905624	41.796921	6.375579	98.380936	38.869713	35.804234	98.284866	40.333317	21.0899065	98.332901	-67.583013	14.4391955	89.478347
-14.248212	-0.544165	92.589188	-13.673632	17.880508	93.776817	41.781551	6.464977	98.390701	38.80542	35.861298	98.217918	40.2934855	21.1631375	98.3043095	-67.6407495	14.5978785	89.2493245
-14.229171	-0.686882	92.500542	-13.657149	17.95731	93.72142	41.79504	6.553438	98.346283	38.790558	35.935738	98.122742	40.292799	21.244588	98.2345125	-67.607097	14.670032	89.2083275
-14.262711	-0.801237	92.479218	-13.598253	18.017103	93.708412	41.872822	6.633824	98.298882	38.861698	36.006535	98.031067	40.36726	21.3201795	98.1649745	-67.563766	14.7140265	89.2518495
-14.317435	-0.877722	92.487137	-13.511517	18.047113	93.715645	41.984543	6.669755	98.265312	38.953995	36.045094	97.969627	40.469269	21.3574245	98.1174695	-67.492303	14.7368015	89.3138205
-14.412403	-0.935204	92.510178	-13.396946	18.065414	93.720993	42.088978	6.650241	98.23983	39.095047	36.034401	97.893288	40.5920125	21.342321	98.066559	-67.3859045	14.788507	89.375427
-14.581065	-0.976176	92.533539	-13.231735	18.085165	93.732368	42.227589	6.570185	98.181335	39.310955	35.953766	97.729149	40.769272	21.2619755	97.955242	-67.232742	14.9083545	89.509494
-14.734743	-0.981803	92.548264	-13.104756	18.069576	93.725555	42.338345	6.503901	98.144043	39.439701	35.882904	97.647072	40.889023	21.1934025	97.8955575	-67.098535	14.9457495	89.5555525
-14.890705	-0.989536	92.490479	-13.009	18.056377	93.628616	42.509098	6.376039	98.128181	39.584274	35.815353	97.595627	41.046686	21.095696	97.861904	-67.064686	15.017058	89.395328
-15.116097	-0.920082	92.365875	-12.976053	18.082005	93.456429	42.554478	6.316625	98.202087	39.66156	35.766605	97.541664	41.108019	21.041615	97.8718755	-67.060125	15.122395	89.0409825
-15.402637	-0.815892	92.294334	-12.955807	18.076368	93.402115	42.566437	6.282428	98.175217	39.671715	35.711555	97.47171	41.119076	20.9969915	97.8234635	-67.03069	15.1557445	88.9807665
-15.707062	-0.639848	92.354881	-12.852548	18.015223	93.501144	42.636879	6.245514	98.100029	39.746716	35.679817	97.437424	41.1917975	20.9626655	97.7687265	-66.8968935	15.0677805	89.2335615
-15.976098	-0.497144	92.445801	-12.711024	17.956141	93.615303	42.742451	6.278535	98.102753	39.890884	35.664749	97.435234	41.3166675	20.971642	97.7689935	-66.7387155	14.94064	89.4616125
-16.444551	-0.188848	92.440231	-12.600059	17.970551	93.607544	42.900787	6.210599	98.151062	40.057621	35.634357	97.43885	41.479204	20.922478	97.794956	-66.679322	15.018624	89.420132
-16.764565	0.057043	92.484146	-12.547859	18.007006	93.655899	42.987408	6.103225	98.082863	40.125858	35.579784	97.363457	41.556633	20.8415045	97.72316	-66.652351	15.1725075	89.588638
-17.018749	0.395852	92.564522	-12.46714	18.005932	93.752014	43.030048	6.064867	97.988785	40.22084	35.523571	97.336807	41.625444	20.794219	97.662796	-66.559724	15.217645	89.841232
-17.243013	0.754763	92.507156	-12.396293	18.007998	93.735245	43.110073	6.01966	97.983101	40.329948	35.479412	97.380211	41.7200105	20.749536	97.681656	-66.5125965	15.26646	89.788834
-17.493465	1.159198	92.393509	-12.388244	18.01709	93.632141	43.134678	5.967982	98.031364	40.36372	35.465004	97.409668	41.749199	20.716493	97.720516	-66.525687	15.317687	89.543766
-17.702036	1.576527	92.394585	-12.370809	18.013367	93.665901	43.138603	5.953282	97.980667	40.373775	35.442242	97.389656	41.756189	20.697762	97.6851615	-66.497807	15.328972	89.6466405
-17.941246	1.927592	92.467072	-12.296444	17.996941	93.795624	43.196121	5.958369	97.901176	40.444504	35.419933	97.396332	41.8203125	20.689151	97.648754	-66.4132005	15.304731	89.942494
-18.322666	2.496276	92.53009	-12.190865	18.025299	93.872711	43.326496	5.939544	97.930191	40.576546	35.41552	97.477257	41.951521	20.677532	97.703724	-66.333251	15.373066	90.041698
-18.60911	2.887931	92.539581	-12.18362	18.050449	93.896805	43.292854	5.919601	97.985359	40.591839	35.387794	97.519806	41.9423465	20.6536975	97.7525825	-66.3095865	15.4472005	90.0410275
-18.909267	3.270548	92.593124	-12.190648	18.044994	93.994644	43.282967	5.872727	97.992775	40.598557	35.334595	97.58181	41.940762	20.603661	97.7872925	-66.322058	15.486327	90.2019955
-19.257097	3.618716	92.631218	-12.20455	18.047043	94.044907	43.292419	5.801283	98.038818	40.620777	35.292835	97.670761	41.956598	20.547059	97.8547895	-66.365698	15.547027	90.2350245
-19.566664	4.013347	92.595551	-12.223699	18.055044	94.045776	43.282124	5.736827	98.081543	40.631924	35.25565	97.728096	41.957024	20.4962385	97.9048195	-66.404422	15.6138495	90.1867325
-19.80769	4.476728	92.551918	-12.243266	18.067261	94.040474	43.290394	5.680178	98.059135	40.636028	35.221691	97.742996	41.963211	20.4509345	97.9010655	-66.449743	15.6835875	90.1798825
-20.075726	4.925687	92.535667	-12.260713	18.073864	94.048561	43.259079	5.650414	98.046478	40.636086	35.186607	97.742531	41.9475825	20.4185105	97.8945045	-66.4690085	15.7292175	90.2026175
-20.579515	5.57458	92.468475	-12.313363	18.092403	94.003738	43.227787	5.613772	98.048515	40.611809	35.154922	97.752464	41.919798	20.384347	97.9004895	-66.546524	15.800459	90.1069865
-20.913591	6.012386	92.380547	-12.380625	18.127434	93.917915	43.173347	5.569697	98.069481	40.574421	35.125931	97.741714	41.873884	20.347814	97.9055975	-66.635134	15.907054	89.9302325
-21.225594	6.43197	92.343292	-12.431254	18.13657	93.893379	43.103348	5.505099	98.058517	40.536827	35.078053	97.695923	41.8200875	20.291576	97.87722	-66.6825955	15.981564	89.909538
-21.539209	6.837796	92.412354	-12.440312	18.093058	93.947075	43.054813	5.43759	97.9823	40.54295	35.003136	97.641197	41.7988815	20.220363	97.8117485	-66.6795055	15.965753	90.0824015
-21.870991	7.189962	92.44648	-12.40291	18.027384	93.987495	43.058197	5.335865	97.896126	40.600121	34.912201	97.625122	41.829159	20.124033	97.760624	-66.634979	15.930735	90.214366
-22.230057	7.581283	92.379189	-12.422499	18.000414	93.942894	43.033512	5.215462	97.870522	40.64991	34.818684	97.614326	41.841711	20.017073	97.742424	-66.686709	15.983755	90.143364
-22.577316	8.023046	92.319443	-12.486245	18.033152	93.88472	42.934673	5.098616	97.809189	40.649815	34.743568	97.528374	41.792244	19.921092	97.6687815	-66.764734	16.145212	90.1006585
-23.054739	8.740243	92.310631	-12.514623	18.013617	93.863686	42.770172	4.938505	97.50592	40.661819	34.572056	97.31868	41.7159955	19.7552805	97.4123	-66.7452415	16.2719535	90.315072
-23.401491	9.178824	92.250633	-12.498162	17.986544	93.799957	42.721363	4.820169	97.287239	40.698502	34.464775	97.182236	41.7099325	19.642472	97.2347375	-66.7062565	16.330616	90.3651765
-23.754744	9.609773	92.189964	-12.516841	17.996178	93.714211	42.672985	4.703085	97.1073	40.731739	34.370209	97.013382	41.702362	19.536647	97.060341	-66.736044	16.455709	90.368081
-24.077103	10.0815	92.129074	-12.562585	18.025858	93.598724	42.584377	4.59202	96.848442	40.732693	34.297997	96.753143	41.658535	19.4450085	96.8007925	-66.783705	16.6067075	90.3966555
-24.417799	10.525248	92.037277	-12.594159	18.047464	93.486252	42.468174	4.489905	96.493408	40.71067	34.19075	96.480331	41.589422	19.3403275	96.4868695	-66.77774	16.7546005	90.4856345
-24.730345	10.934262	91.94725	-12.629991	18.048903	93.361183	42.368584	4.374547	96.14962	40.71542	34.098373	96.226097	41.542002	19.23646	96.1878585	-66.801984	16.861346	90.5345075
-25.094561	11.343502	91.80275	-12.662374	18.044701	93.20961	42.286034	4.257475	95.846268	40.706043	33.990417	95.990479	41.4960385	19.123946	95.9183735	-66.8207865	16.965456	90.5008465
-25.553343	11.996548	91.634811	-12.743294	18.045279	93.017471	42.134571	4.088952	95.501099	40.656448	33.826717	95.670807	41.3955095	18.9578345	95.585953	-66.8820975	17.1327235	90.448989
-25.824612	12.484827	91.57373	-12.787229	18.030313	92.946518	42.008972	3.973083	95.34346	40.601101	33.723293	95.555618	41.3050365	18.848188	95.449539	-66.8794945	17.212438	90.443497
-26.104216	12.923347	91.561646	-12.866068	18.021669	92.908836	41.883266	3.844338	95.252525	40.564217	33.617886	95.526077	41.2237415	18.731112	95.389301	-66.9558775	17.312226	90.428371
-26.40766	13.334129	91.515198	-12.976604	18.005291	92.862793	41.753891	3.71268	95.228226	40.526604	33.514385	95.511375	41.1402475	18.6135325	95.3698005	-67.0934555	17.3970495	90.3557855
-26.644817	13.746747	91.508011	-13.081241	17.966343	92.837364	41.6283	3.573612	95.190491	40.463974	33.419903	95.473297	41.046137	18.4967575	95.331894	-67.208619	17.4359285	90.342834
-26.889849	14.110611	91.467262	-13.157309	17.925566	92.783951	41.494942	3.449156	95.130722	40.411625	33.320057	95.406761	40.9532835	18.3846065	95.2687415	-67.2679015	17.4665255	90.2991605
-27.099434	14.441371	91.420586	-13.227556	17.873631	92.711082	41.364323	3.330415	95.071877	40.382557	33.232788	95.331123	40.87344	18.2816015	95.2015	-67.328552	17.4656605	90.220664
-27.3498	14.944747	91.32975	-13.318147	17.768948	92.610847	41.248631	3.052743	95.041916	40.316475	33.096565	95.261368	40.782553	18.074654	95.151642	-67.418847	17.463242	90.070052
-27.519226	15.222995	91.295448	-13.380912	17.641937	92.55835	41.187016	2.797355	95.075249	40.315323	32.994999	95.228188	40.7511695	17.896177	95.1517185	-67.5129935	17.387697	89.9649815
-27.662893	15.545538	91.263237	-13.446671	17.550468	92.511169	41.145298	2.450274	95.128845	40.332298	32.882568	95.208099	40.738798	17.666421	95.168472	-67.63214	17.434515	89.853866
-27.806395	15.874588	91.22094	-13.537532	17.4226	92.461533	41.117722	2.039568	95.197769	40.384541	32.815403	95.181473	40.7511315	17.4274855	95.189621	-67.8261955	17.4177145	89.733445
-27.906803	16.212915	91.164879	-13.622546	17.299992	92.383942	41.114159	1.607915	95.24205	40.452457	32.825745	95.1604	40.783308	17.21683	95.201225	-68.0284	17.383154	89.566659
-28.043362	16.51362	91.122925	-13.705405	17.185785	92.32148	41.110359	1.232325	95.287415	40.510647	32.855362	95.146713	40.810503	17.0438435	95.217064	-68.221313	17.3277265	89.425896
-28.13636	16.788664	91.112457	-13.78722	17.089251	92.286072	41.088211	0.913834	95.380577	40.51981	32.848541	95.157448	40.8040105	16.8811875	95.2690125	-68.3784505	17.2973145	89.3031315
-28.230429	17.156708	91.180763	-13.890664	16.933683	92.358223	41.111053	0.606044	95.595848	40.432499	32.749172	95.251572	40.771776	16.677608	95.42371	-68.553104	17.189758	89.292736
-28.274498	17.373581	91.272888	-13.930978	16.85111	92.45694	41.109673	0.493882	95.823395	40.373932	32.716621	95.395699	40.7418025	16.6052515	95.609547	-68.6037585	17.0969685	89.304333
-28.302647	17.578167	91.352898	-13.970417	16.762072	92.580711	41.208069	0.41306	95.983681	40.333836	32.734039	95.563995	40.7709525	16.5735495	95.773838	-68.7117865	16.9505945	89.387584
-28.288332	17.774572	91.41362	-14.004877	16.670652	92.65506	41.252033	0.414521	96.187271	40.276535	32.760426	95.728012	40.764284	16.5874735	95.9576415	-68.774038	16.7538305	89.3524785
-28.296911	17.949196	91.454422	-14.025913	16.611776	92.742188	41.297005	0.411853	96.445511	40.235943	32.792179	95.891785	40.766474	16.602016	96.168648	-68.8183	16.621536	89.315728
-28.269423	18.106852	91.511993	-14.022082	16.561291	92.823784	41.396694	0.390772	96.693344	40.238579	32.842022	96.068199	40.8176365	16.616397	96.3807715	-68.8618005	16.506185	89.2667965
-28.244585	18.297138	91.554489	-14.043795	16.521036	92.884903	41.486626	0.293719	96.914566	40.229805	32.897705	96.215446	40.8582155	16.595712	96.565006	-68.9458055	16.44636	89.2048
-28.218075	18.631203	91.591118	-14.0641	16.472895	92.935425	41.582489	0.076335	97.194847	40.22086	32.861679	96.37178	40.9016745	16.469007	96.7833135	-69.0298745	16.476783	89.0875365
-28.11381	18.840746	91.654762	-14.024542	16.38102	93.022743	41.642326	-0.040923	97.324898	40.283272	32.696915	96.438019	40.962799	16.327996	96.8814585	-69.011883	16.434044	89.1640275
-27.995396	19.110834	91.744492	-13.957053	16.251867	93.109299	41.70298	-0.136393	97.425865	40.416	32.439026	96.509338	41.05949	16.1513165	96.9676015	-68.973596	16.3524175	89.2509965
-27.887974	19.347904	91.851921	-13.884152	16.088615	93.213821	41.774796	-0.130568	97.53344	40.559505	32.132427	96.553909	41.1671505	16.0009295	97.0436745	-68.9354545	16.1763005	89.3839675
-27.79081	19.619316	91.967354	-13.826406	15.9426	93.284622	41.930264	0.147418	97.677834	40.687935	31.757446	96.581207	41.3090995	15.952432	97.1295205	-68.9619115	15.932768	89.4397235
-27.665257	19.839422	92.075516	-13.820939	15.764351	93.341812	42.152988	0.540654	97.828033	40.812988	31.349859	96.634499	41.482988	15.9452565	97.231266	-69.124866	15.5834455	89.452358
-27.471891	20.050497	92.188057	-13.767796	15.532264	93.395607	42.370445	0.855963	97.972198	40.945522	30.932024	96.675148	41.6579835	15.8939935	97.323673	-69.1935755	15.1705345	89.467541
-27.147356	20.338614	92.217842	-13.658964	15.224491	93.419159	42.466125	1.030154	98.183838	41.129887	30.420435	96.699226	41.798006	15.7252945	97.441532	-69.115934	14.7236875	89.396786
-26.955976	20.536186	92.209358	-13.602265	15.152004	93.437683	42.390232	0.892282	98.349365	41.165642	30.280266	96.728188	41.777937	15.586274	97.5387765	-68.982467	14.717734	89.3365895
-26.80883	20.72632	92.259911	-13.5726	15.101483	93.512383	42.236183	0.765439	98.500023	41.157356	30.254055	96.746262	41.6967695	15.509747	97.6231425	-68.8419695	14.693219	89.4016235
-26.660168	20.902243	92.379013	-13.525049	15.042988	93.625946	42.045139	0.819844	98.58744	41.167973	30.265427	96.741333	41.606556	15.5426355	97.6643865	-68.656654	14.5433405	89.5875055
-26.478323	21.071812	92.473999	-13.429398	14.911568	93.729385	41.826988	0.916304	98.581024	41.243271	30.238405	96.734032	41.5351295	15.5773545	97.657528	-68.3939255	14.2457815	89.801242
-26.293512	21.261698	92.49649	-13.357353	14.803043	93.794945	41.636292	0.977444	98.499992	41.348671	30.175097	96.685631	41.4924815	15.5762705	97.5928115	-68.2071875	14.0298155	89.9970785
-26.062277	21.473558	92.519478	-13.285357	14.679408	93.838486	41.459824	0.968359	98.429611	41.418999	30.034294	96.610207	41.4394115	15.5013265	97.519909	-68.0101255	13.8574895	90.157063
-25.662855	21.852057	92.586693	-13.143473	14.479564	93.911781	41.348064	0.83144	98.228546	41.576023	29.700798	96.509224	41.4620435	15.266119	97.368885	-67.7489895	13.693009	90.454677
-25.389967	22.123913	92.584679	-12.998536	14.303721	93.901848	41.3116	0.677038	98.041992	41.790359	29.452587	96.476051	41.5509795	15.0648125	97.2590215	-67.5480515	13.5426295	90.5446745
-25.105541	22.398796	92.494568	-12.852152	14.085629	93.82756	41.249737	0.420186	97.905525	42.054031	29.267534	96.419853	41.651884	14.84386	97.162689	-67.356188	13.327398	90.492431
-24.741003	22.706631	92.432114	-12.707427	13.939894	93.792084	41.252174	0.14958	97.760078	42.30603	29.044634	96.339752	41.779102	14.597107	97.049915	-67.193956	13.282681	90.534253
-24.306326	23.039862	92.486496	-12.540969	13.809061	93.827019	41.296844	-0.081314	97.669716	42.508343	28.767447	96.277267	41.9025935	14.3430665	96.9734915	-66.9845315	13.2750555	90.6805465
-23.885933	23.385344	92.501694	-12.381441	13.640207	93.874779	41.37624	-0.265956	97.604797	42.653004	28.531324	96.272957	42.014622	14.132684	96.938877	-66.777504	13.14773	90.810681
-23.484062	23.717484	92.469345	-12.243719	13.502009	93.87072	41.492428	-0.407387	97.564705	42.764336	28.340439	96.295448	42.128382	13.966526	96.9300765	-66.61582	13.037492	90.8113635
-22.844118	24.318623	92.524117	-12.095432	13.29795	93.917038	41.683979	-0.62772	97.527023	42.847958	28.107912	96.350922	42.2659685	13.740096	96.9389725	-66.4568325	12.855804	90.8951035
-22.318869	24.779287	92.615746	-12.03107	13.210325	94.001572	41.762196	-0.699665	97.517685	42.88311	27.996799	96.491692	42.322653	13.648567	97.0046885	-66.384793	12.772083	90.9984555
-21.908497	25.243877	92.744179	-12.0205	13.146311	94.069603	41.79533	-0.766641	97.511742	42.912827	27.966007	96.717873	42.3540785	13.599683	97.1148075	-66.3950785	12.692939	91.0243985
-21.435398	25.768126	92.807404	-12.034922	13.084478	94.078011	41.797928	-0.844156	97.503983	42.965481	27.986887	96.929962	42.3817045	13.5713655	97.2169725	-66.4515485	12.5975905	90.9390495
-20.887943	26.243591	92.829063	-12.059598	13.061315	94.082115	41.770771	-0.912448	97.50708	43.031391	27.983654	97.079506	42.401081	13.535603	97.293293	-66.520277	12.587027	90.870937
-20.388153	26.748917	92.910942	-12.090021	13.115459	94.114746	41.734756	-0.949345	97.507492	43.069172	27.952003	97.183456	42.401964	13.501329	97.345474	-66.582006	12.729589	90.884018
-19.873476	27.295033	93.022415	-12.136657	13.219924	94.160103	41.683502	-0.928182	97.492447	43.085159	27.946836	97.289261	42.3843305	13.509327	97.390854	-66.6576445	12.930521	90.929352
-19.04191	28.095308	93.100792	-12.163236	13.343653	94.187744	41.604015	-0.860783	97.475861	43.147041	27.992805	97.472366	42.375528	13.566011	97.4741135	-66.702	13.121295	90.9013745
-18.475546	28.63501	93.150726	-12.191875	13.437507	94.200981	41.603138	-0.831759	97.491959	43.19009	28.00745	97.60215	42.396614	13.5878455	97.5470545	-66.780364	13.2871685	90.8549075
-17.878441	29.164368	93.248161	-12.17954	13.46013	94.216118	41.640099	-0.811804	97.516922	43.22847	28.014553	97.742844	42.4342845	13.6013745	97.629883	-66.7933645	13.3188855	90.802353
-17.294659	29.646025	93.387589	-12.171472	13.497597	94.295982	41.68034	-0.77909	97.547691	43.268021	28.039259	97.901772	42.4741805	13.6300845	97.7247315	-66.8171245	13.3651095	90.8672325
-16.713726	30.124123	93.570129	-12.15037	13.521568	94.368477	41.730358	-0.712369	97.57132	43.316509	28.075603	98.080894	42.5234335	13.681617	97.826107	-66.8241735	13.361519	90.910847
-16.1145	30.590517	93.694733	-12.090734	13.54291	94.451057	41.796627	-0.651984	97.608795	43.371094	28.123346	98.265068	42.5838605	13.735681	97.9369315	-66.7653285	13.350139	90.9651825
-15.471661	31.025993	93.75808	-12.017817	13.558563	94.503334	41.868572	-0.61203	97.690384	43.461971	28.182941	98.358246	42.6652715	13.7854555	98.024315	-66.7009055	13.3316705	90.982353
-14.471213	31.674246	93.865547	-11.90276	13.633993	94.594742	42.05558	-0.542767	97.772064	43.573318	28.257832	98.345734	42.814449	13.8575325	98.058899	-66.619969	13.4104535	91.130585
-13.819005	32.101254	93.902405	-11.84534	13.695927	94.644127	42.172977	-0.450111	97.806671	43.628201	28.301582	98.313751	42.900589	13.9257355	98.060211	-66.591269	13.4661185	91.228043
-13.214981	32.493244	93.909523	-11.764112	13.749245	94.677071	42.251266	-0.37581	97.825935	43.674549	28.34087	98.301788	42.9629075	13.98253	98.0638615	-66.4911315	13.51596	91.2902805
-12.53061	32.801651	93.934807	-11.677952	13.72641	94.703621	42.333855	-0.315963	97.843048	43.710865	28.35556	98.320633	43.02236	14.0197985	98.0818405	-66.378264	13.4330215	91.3254015
-11.882696	33.115601	93.942268	-11.59821	13.697057	94.737831	42.417953	-0.307473	97.901421	43.739044	28.338903	98.415741	43.0784985	14.015715	98.158581	-66.2749185	13.378399	91.317081
-11.20787	33.435528	94.032692	-11.545122	13.647503	94.809387	42.481354	-0.350489	97.995422	43.735058	28.298906	98.641235	43.108206	13.9742085	98.3183285	-66.19845	13.3207975	91.3004455
-10.500089	33.762104	94.237366	-11.541085	13.616669	94.940659	42.515556	-0.423708	98.117805	43.821785	28.273216	98.937096	43.1686705	13.924754	98.5274505	-66.2508405	13.308584	91.3538675
-9.486992	34.214237	94.500694	-11.60876	13.565196	95.103523	42.516376	-0.587277	98.325478	43.972427	28.278339	99.387329	43.2444015	13.845531	98.8564035	-66.4619215	13.284861	91.3506425
-8.851853	34.500385	94.664017	-11.67675	13.595165	95.190308	42.525261	-0.69381	98.476807	44.007881	28.270382	99.604813	43.266571	13.788286	99.04081	-66.620071	13.402044	91.339806
-8.192149	34.720551	94.762695	-11.739181	13.643767	95.231667	42.567837	-0.830773	98.626747	43.986832	28.240759	99.762901	43.2773345	13.704993	99.194824	-66.7556965	13.582541	91.26851
-7.527685	34.952156	94.865105	-11.808765	13.708437	95.265945	42.651978	-0.919583	98.756088	43.941517	28.221851	99.893875	43.2967475	13.651134	99.3249815	-66.9142775	13.76574	91.2069085
-6.861133	35.192165	95.038078	-11.87716	13.814577	95.308113	42.687984	-0.878457	98.820045	43.8988	28.236427	100.041641	43.293392	13.678985	99.430843	-67.047712	13.950169	91.185383
-6.188727	35.377491	95.262459	-11.915119	13.924038	95.360748	42.658772	-0.783688	98.828857	43.8694	28.313805	100.227798	43.264086	13.7650585	99.5283275	-67.094324	14.0830175	91.1931685
-5.572429	35.510117	95.510048	-11.954751	14.021783	95.416161	42.587505	-0.634394	98.747269	43.863602	28.443443	100.400208	43.2255535	13.9045245	99.5737385	-67.1350555	14.1390415	91.2585835
-4.702347	35.671444	95.795998	-11.974782	14.169457	95.442993	42.471931	-0.285321	98.534256	43.932377	28.683769	100.542221	43.202154	14.199224	99.5382385	-67.151718	14.13969	91.3477475
-4.087214	35.68552	95.901154	-11.981771	14.313907	95.445503	42.425339	-0.070269	98.397667	43.968822	28.864367	100.533989	43.1970805	14.397049	99.465828	-67.1606225	14.230765	91.425178
-3.506168	35.679592	95.938919	-11.982622	14.495565	95.452545	42.418842	0.134487	98.268829	43.963612	29.039782	100.453278	43.191227	14.5871345	99.3610535	-67.156471	14.4039955	91.5440365
-2.900391	35.655094	95.992607	-11.95661	14.688638	95.464012	42.422695	0.339203	98.194244	43.917076	29.209179	100.381454	43.1698855	14.774191	99.287849	-67.0831055	14.603085	91.640175
-2.328415	35.567791	96.045547	-11.945736	14.859219	95.487419	42.437599	0.544721	98.137077	43.881943	29.371239	100.33078	43.159771	14.95798	99.2339285	-67.051243	14.760458	91.7409095
-1.777042	35.400707	96.041145	-11.917081	15.006418	95.501053	42.450829	0.710161	98.108688	43.889248	29.525158	100.284729	43.1700385	15.1176595	99.1967085	-67.0042005	14.8951765	91.8053975
-1.276302	35.187973	96.023987	-11.877954	15.139599	95.495674	42.442539	0.811979	98.084564	43.886532	29.640633	100.23526	43.1645355	15.226306	99.159912	-66.9204435	15.052892	91.831436
-0.565011	34.824501	96.033714	-11.89836	15.278797	95.530075	42.382957	0.926646	98.00248	43.880867	29.767721	100.084816	43.131912	15.3471835	99.043648	-66.928632	15.2104105	92.016502
-0.079457	34.465904	96.015732	-11.896658	15.354888	95.563622	42.327229	1.019054	97.88681	43.859612	29.797316	99.948044	43.0934205	15.408185	98.917427	-66.8867365	15.301591	92.209817
0.382455	34.063034	96.00322	-11.897725	15.412574	95.610085	42.251129	1.126444	97.769806	43.843014	29.812431	99.786018	43.0470715	15.4694375	98.777912	-66.8425215	15.3557105	92.442258
0.824427	33.579807	96.01976	-11.88917	15.481175	95.691498	42.183929	1.218886	97.670364	43.786652	29.817677	99.647652	42.9852905	15.5182815	98.659008	-66.7636305	15.4440685	92.723988
1.27568	33.08707	96.087402	-11.868748	15.559834	95.84938	42.10881	1.313252	97.651001	43.750729	29.811996	99.566948	42.9297695	15.562624	98.6089745	-66.6672655	15.557044	93.0897855
1.702492	32.546936	96.193832	-11.856547	15.671619	96.053444	42.069153	1.37904	97.683189	43.767078	29.815929	99.502037	42.9181155	15.5974845	98.592613	-66.6312095	15.7457535	93.514275
2.085855	31.99155	96.331177	-11.857018	15.738182	96.270576	42.050774	1.422358	97.724854	43.752735	29.868433	99.5243	42.9017545	15.6453955	98.624577	-66.6157905	15.8309685	93.916575
2.692904	31.066183	96.515388	-11.864459	15.863295	96.609894	42.003826	1.465578	97.820175	43.715878	29.928354	99.611816	42.859852	15.696966	98.7159955	-66.58877	16.029624	94.5037925
3.064412	30.358824	96.632347	-11.887557	15.940243	96.81749	41.96788	1.501256	97.885948	43.700806	29.971012	99.654541	42.834343	15.736134	98.7702445	-66.609457	16.144352	94.8647355
3.460205	29.611679	96.737061	-11.937692	16.053116	97.021439	41.919033	1.533964	97.973969	43.650227	30.006081	99.69368	42.78463	15.7700225	98.8338245	-66.660014	16.3362095	95.2090535
3.819177	28.845781	96.816986	-12.019587	16.18499	97.217003	41.851624	1.568806	98.110275	43.603168	30.047304	99.738365	42.727396	15.808055	98.92432	-66.76657	16.561925	95.509686
4.173857	28.071198	96.868233	-12.057868	16.25378	97.366043	41.783257	1.619986	98.250877	43.572048	30.106602	99.765587	42.6776525	15.863294	99.008232	-66.7933885	16.644266	95.723854
4.520278	27.247021	96.882889	-12.137865	16.387882	97.521988	41.737755	1.684534	98.40538	43.540848	30.178421	99.767647	42.6393015	15.9314775	99.0865135	-66.9150315	16.8442865	95.9574625
4.884903	26.367432	96.92421	-12.211799	16.490759	97.659195	41.707401	1.77404	98.535187	43.473145	30.257168	99.75338	42.590273	16.015604	99.1442835	-67.013871	16.965914	96.1741065
5.469533	25.0193	96.86718	-12.270819	16.666002	97.792191	41.694458	1.926575	98.70916	43.387196	30.375143	99.661674	42.540827	16.150859	99.185417	-67.082465	17.181145	96.398965
5.880445	24.129097	96.81588	-12.29381	16.762451	97.85656	41.724426	2.011003	98.800583	43.358692	30.450296	99.551712	42.541559	16.2306495	99.1761475	-67.129179	17.2942525	96.5369725
6.269473	23.169102	96.768059	-12.296934	16.836891	97.919403	41.732769	2.083795	98.909355	43.304775	30.502924	99.475296	42.518772	16.2933595	99.1923255	-67.11264	17.3804225	96.6464805
6.726286	22.193043	96.804825	-12.298104	16.905415	97.993782	41.745914	2.141073	99.076935	43.258209	30.522406	99.443939	42.5020615	16.3317395	99.260437	-67.0982695	17.4790905	96.727127
7.120199	21.270365	96.851158	-12.307655	16.942032	98.055824	41.786537	2.175367	99.266914	43.215984	30.538937	99.511871	42.5012605	16.357152	99.3893925	-67.1165705	17.526912	96.7222555
7.561451	20.325661	96.873962	-12.310134	16.974371	98.088692	41.836807	2.177041	99.494537	43.194008	30.568222	99.662949	42.5154075	16.3726315	99.578743	-67.1356755	17.5761105	96.598641
8.003601	19.296967	96.951332	-12.326617	16.96249	98.108894	41.877346	2.143055	99.766716	43.208752	30.601448	99.880646	42.543049	16.3722515	99.823681	-67.196283	17.5527285	96.394107
8.684182	17.817869	97.118469	-12.378434	16.935658	98.091576	41.9785	2.081788	100.240646	43.221188	30.640238	100.447571	42.599844	16.361013	100.3441085	-67.356712	17.510303	95.8390435
9.0771	16.827299	97.229958	-12.439477	16.925331	98.042671	42.105732	2.045786	100.583061	43.281422	30.683445	100.881668	42.693577	16.3646155	100.7323645	-67.572531	17.4860465	95.3529775
9.469153	15.866595	97.304596	-12.500064	16.929636	97.960693	42.279255	2.049224	100.896057	43.368839	30.768669	101.303574	42.824047	16.4089465	101.0998155	-67.824175	17.4503255	94.8215705
9.877544	14.872696	97.397545	-12.525404	16.952885	97.896141	42.43095	2.075044	101.178452	43.478138	30.861782	101.655495	42.954544	16.468413	101.4169735	-68.005352	17.437357	94.3753085
10.269145	13.886948	97.471298	-12.556489	17.038116	97.804047	42.595219	2.138655	101.414703	43.588608	30.956623	101.923393	43.0919135	16.547639	101.669048	-68.2048915	17.528593	93.939046
10.612125	12.952545	97.483139	-12.537265	17.115097	97.701889	42.78038	2.251633	101.572609	43.652046	31.070921	102.168823	43.216213	16.661277	101.870716	-68.290743	17.568917	93.533062
10.952955	11.998141	97.467896	-12.479514	17.253424	97.592697	42.934784	2.40907	101.643433	43.723431	31.215664	102.308609	43.3291075	16.812367	101.976021	-68.2881355	17.694481	93.209373
11.447496	10.554362	97.456284	-12.303174	17.491983	97.458847	43.086807	2.772359	101.658478	43.888741	31.432915	102.292213	43.487774	17.102637	101.9753455	-68.094122	17.881329	92.9423485
11.689419	9.633986	97.382675	-12.151916	17.658455	97.359947	43.213348	3.016563	101.628258	43.943794	31.586651	102.283897	43.578571	17.301607	101.9560775	-67.882403	18.015303	92.7638165
11.936245	8.691978	97.327721	-11.994899	17.813469	97.243111	43.319656	3.244412	101.600822	44.023575	31.716335	102.219154	43.6716155	17.4803735	101.909988	-67.6614135	18.1465645	92.576234
12.122577	7.710502	97.248367	-11.844072	17.941578	97.101852	43.426685	3.430814	101.592064	44.129723	31.803469	102.099762	43.778204	17.6171415	101.845913	-67.466348	18.2660145	92.357791
12.292762	6.738246	97.168236	-11.725965	18.052418	96.944366	43.532841	3.56744	101.560417	44.193153	31.829266	101.96743	43.862997	17.698353	101.7639235	-67.314927	18.406483	92.1248085
12.352217	5.804604	97.062042	-11.582108	18.122534	96.776047	43.603184	3.650976	101.515343	44.217796	31.804672	101.822952	43.91049	17.727824	101.6691475	-67.074706	18.517244	91.8829465
12.424809	4.838471	96.934265	-11.472342	18.167095	96.576134	43.668118	3.693913	101.45488	44.243328	31.753563	101.630547	43.955723	17.723738	101.5427135	-66.900407	18.610452	91.6095545
12.365701	3.388422	96.727119	-11.358418	18.163023	96.234612	43.772331	3.715654	101.321152	44.259613	31.676823	101.348022	44.015972	17.6962385	101.334587	-66.732808	18.6298075	91.134637
12.304254	2.474527	96.612808	-11.325677	18.152496	95.981529	43.806767	3.717006	101.247993	44.245174	31.635962	101.164291	44.0259705	17.676484	101.206142	-66.6773245	18.628508	90.756916
12.105973	1.564622	96.494125	-11.318482	18.137016	95.743584	43.821655	3.730598	101.184425	44.211872	31.618006	101.027618	44.0167635	17.674302	101.1060215	-66.6537275	18.59973	90.3811465
11.882504	0.689215	96.344025	-11.329709	18.124109	95.482697	43.810307	3.748834	101.149414	44.167076	31.618607	100.908684	43.9886915	17.6837205	101.029049	-66.6481095	18.5644975	89.936345
11.5838	-0.163303	96.240021	-11.353047	18.087858	95.224854	43.789734	3.762539	101.07341	44.137115	31.627337	100.777756	43.9634245	17.694938	100.925583	-66.6695185	18.480778	89.524125
11.24662	-0.995146	96.10614	-11.357586	18.030212	94.987366	43.756222	3.752519	100.956581	44.118011	31.600386	100.575386	43.9371165	17.6764525	100.7659835	-66.6522885	18.3839715	89.2087485
10.865565	-1.770368	95.961838	-11.324265	17.97798	94.738785	43.740322	3.711156	100.782608	44.097172	31.543087	100.320885	43.918747	17.6271215	100.5517465	-66.567277	18.3288385	88.9258235
10.147478	-2.853978	95.653526	-11.264156	17.916864	94.377045	43.735352	3.586896	100.480637	44.099869	31.372917	99.847633	43.9176105	17.4799065	100.164135	-66.4459225	18.3538215	88.589955
9.630497	-3.520368	95.415619	-11.187595	17.86372	94.161346	43.739239	3.490528	100.242653	44.133202	31.223715	99.567863	43.9362205	17.3571215	99.905258	-66.3114105	18.3703185	88.417434
9.01681	-4.12021	95.216003	-11.109804	17.826328	93.959793	43.740978	3.366416	100.013542	44.196289	31.073687	99.340096	43.9686335	17.2200515	99.676819	-66.1882415	18.4326045	88.242767
8.352993	-4.706304	95.028671	-11.020001	17.798243	93.774078	43.742435	3.228787	99.809441	44.291744	30.941376	99.147949	44.0170895	17.0850815	99.478695	-66.0570915	18.5114045	88.069461
7.679929	-5.181164	94.865677	-10.947535	17.785845	93.627029	43.71769	3.123527	99.604019	44.403683	30.85458	98.975883	44.0606865	16.9890535	99.289951	-65.9557565	18.5826365	87.964107
6.918834	-5.613829	94.660706	-10.87709	17.788471	93.469658	43.712654	3.05097	99.378113	44.509579	30.822477	98.802902	44.1111165	16.9367235	99.0905075	-65.8652965	18.6402185	87.8488085
6.153991	-5.980925	94.412048	-10.828616	17.819744	93.318291	43.699112	3.014984	99.132637	44.607155	30.844948	98.637833	44.1531335	16.929966	98.885235	-65.8103655	18.709522	87.751347
4.864894	-6.402515	94.027016	-10.808322	17.89064	93.054955	43.629631	2.995901	98.725525	44.729721	30.947908	98.361992	44.179676	16.9719045	98.5437585	-65.79632	18.8093755	87.5661515
3.956213	-6.622582	93.755096	-10.818851	17.985441	92.87915	43.567097	3.001493	98.434494	44.793289	31.0375	98.154907	44.180193	17.0194965	98.2947005	-65.817895	18.9513855	87.4635995
3.00537	-6.729942	93.465057	-10.84725	18.089659	92.704979	43.475334	3.015625	98.154922	44.813965	31.100187	97.963188	44.1446495	17.057906	98.059055	-65.8391495	19.121412	87.350903
2.028526	-6.838608	93.146072	-10.907962	18.202614	92.543335	43.378506	3.030086	97.862434	44.800045	31.155624	97.789276	44.0892755	17.092855	97.825855	-65.9051995	19.312373	87.260815
0.978785	-6.864506	92.863258	-10.973463	18.298771	92.416725	43.257336	3.037903	97.597328	44.766365	31.2052	97.622002	44.0118505	17.1215515	97.609665	-65.9587765	19.4759905	87.223785
-0.089694	-6.885817	92.589279	-11.071026	18.411362	92.292557	43.128471	3.034325	97.327057	44.716034	31.262049	97.444397	43.9222525	17.148187	97.385727	-66.0643045	19.674537	87.199387
-1.204767	-6.829807	92.30217	-11.175633	18.52458	92.172256	42.983936	3.03758	97.006439	44.661098	31.303772	97.243034	43.822517	17.170676	97.1247365	-66.173783	19.878484	87.2197755
-2.88482	-6.670208	91.840736	-11.325584	18.649885	91.97612	42.745426	3.008845	96.511116	44.554264	31.314552	96.940254	43.649845	17.1616985	96.725685	-66.301013	20.1380715	87.226555
-4.030796	-6.519929	91.53495	-11.426936	18.729471	91.826859	42.595551	2.979292	96.151489	44.474129	31.326237	96.700562	43.53484	17.1527645	96.4260255	-66.388712	20.3061775	87.2276925
-5.218823	-6.337921	91.263649	-11.527958	18.812527	91.672913	42.456852	2.96737	95.786598	44.387802	31.341675	96.430397	43.422327	17.1545225	96.1084975	-66.478243	20.4705315	87.2373285
-6.381433	-6.116724	90.969261	-11.598837	18.88518	91.509987	42.327744	2.980488	95.385918	44.282406	31.350439	96.109375	43.305075	17.1654635	95.7476465	-66.502749	20.6048965	87.2723275
-7.550835	-5.836245	90.627197	-11.675495	18.985636	91.305229	42.19278	2.995017	94.950584	44.189678	31.395706	95.745079	43.191229	17.1953615	95.3478315	-66.542219	20.7759105	87.2626265
-8.722183	-5.555337	90.300293	-11.73195	19.041142	91.072121	42.062439	2.998251	94.498924	44.118874	31.440786	95.355453	43.0906565	17.2195185	94.9271885	-66.5545565	20.8627655	87.2170535
-9.904188	-5.229779	89.99894	-11.793684	19.114046	90.847214	41.903233	2.967109	94.102928	44.015961	31.437237	95.014641	42.959597	17.202173	94.5587845	-66.546965	21.025919	87.1356435
-11.67227	-4.671416	89.638855	-11.921641	19.200737	90.589035	41.654327	2.88105	93.654289	43.834515	31.380459	94.588524	42.744421	17.1307545	94.1214065	-66.587703	21.2707195	87.0566635
-12.852857	-4.277334	89.414665	-12.049832	19.28059	90.429504	41.515343	2.794146	93.452438	43.723595	31.343075	94.331993	42.619469	17.0686105	93.8922155	-66.719133	21.4925695	86.9667925
-14.023911	-3.825118	89.275841	-12.168927	19.362125	90.297028	41.318748	2.761123	93.297455	43.602867	31.319736	94.140709	42.4608075	17.0404295	93.719082	-66.7986615	21.6838205	86.874974
-15.215685	-3.406643	89.146515	-12.318589	19.437506	90.191704	41.132652	2.74718	93.178192	43.481876	31.340874	93.984291	42.307264	17.044027	93.5812415	-66.944442	21.830985	86.8021665
-16.372208	-2.908823	89.025948	-12.481112	19.515511	90.09977	40.935482	2.755333	93.091583	43.377666	31.41176	93.850319	42.156574	17.0835465	93.470951	-67.118798	21.9474755	86.728589
-17.518211	-2.393613	88.886589	-12.648177	19.601767	90.037766	40.742592	2.839044	93.036003	43.230122	31.509382	93.759727	41.986357	17.174213	93.397865	-67.282711	22.029321	86.677667
-18.627647	-1.827728	88.815338	-12.817605	19.69824	89.980865	40.588249	2.960155	92.996201	43.06546	31.652117	93.707474	41.8268545	17.306136	93.3518375	-67.4620645	22.090344	86.6098925
-20.227806	-1.008647	88.630524	-13.031843	19.871271	89.877853	40.44754	3.155018	93.022743	42.86208	31.901955	93.629013	41.65481	17.5284865	93.325878	-67.718496	22.2140555	86.429828
-21.313351	-0.344312	88.512924	-13.088586	20.023914	89.803932	40.364773	3.335601	93.094719	42.747822	32.078777	93.590935	41.5562975	17.707189	93.342827	-67.7334695	22.340639	86.265037
-22.341423	0.253539	88.410599	-13.158663	20.168905	89.73819	40.334641	3.48262	93.184105	42.682419	32.280712	93.576355	41.50853	17.881666	93.38023	-67.825856	22.456144	86.09615
-23.320328	0.939465	88.337418	-13.202888	20.318441	89.711716	40.347298	3.602105	93.279015	42.644836	32.475872	93.628838	41.496067	18.0389885	93.4539265	-67.901843	22.5978935	85.9695055
-24.31428	1.582978	88.280083	-13.209229	20.43712	89.727715	40.332104	3.718414	93.3787	42.616379	32.631313	93.737488	41.4742415	18.1748635	93.558094	-67.8926995	22.6993765	85.897336
-25.312401	2.298484	88.203262	-13.219709	20.550667	89.751526	40.273975	3.820645	93.449402	42.634666	32.740776	93.858826	41.4543205	18.2807105	93.654114	-67.8937385	22.8206235	85.848938
-26.255966	2.967994	88.121979	-13.210686	20.620369	89.75824	40.220837	3.871838	93.47023	42.673256	32.825676	93.953987	41.4470465	18.348757	93.7121085	-67.8684185	22.891981	85.8043715
-27.663141	4.040757	87.976334	-13.2096	20.731268	89.734116	40.176811	3.782902	93.478355	42.707741	32.933376	94.051102	41.442276	18.358139	93.7647285	-67.861476	23.104397	85.7035035
-28.560638	4.797147	87.863937	-13.166153	20.804892	89.69838	40.109818	3.609113	93.51947	42.708515	33.006355	94.035896	41.4091665	18.307734	93.777683	-67.7414725	23.30205	85.619077
-29.46282	5.524865	87.701797	-13.142281	20.877144	89.606194	40.008064	3.389865	93.546501	42.707043	33.106667	93.934113	41.3575535	18.248266	93.740307	-67.6421155	23.506022	85.472081
-30.328375	6.287126	87.581841	-13.157725	21.003117	89.498848	39.949711	3.234132	93.509949	42.657001	33.224804	93.804588	41.303356	18.229468	93.6572685	-67.618806	23.776766	85.3404275
-31.202099	7.018569	87.455803	-13.202223	21.086533	89.404152	39.889526	3.185738	93.459404	42.592724	33.358253	93.673584	41.241125	18.2719955	93.566494	-67.645571	23.9010705	85.24181
-32.068199	7.77303	87.385109	-13.304955	21.201078	89.312378	39.796032	3.234926	93.381653	42.490108	33.503876	93.534149	41.14307	18.369401	93.457901	-67.75298	24.032755	85.166855
-32.944653	8.477834	87.328178	-13.452824	21.300709	89.228104	39.689007	3.373531	93.243134	42.341022	33.666237	93.342491	41.0150145	18.519884	93.2928125	-67.9206625	24.081534	85.1633955
-34.174614	9.52325	87.335304	-13.713531	21.425241	89.074989	39.523037	3.610107	92.98246	42.028271	33.952446	92.902718	40.775654	18.7812765	92.942589	-68.202716	24.0692055	85.207389
-34.988029	10.200123	87.343773	-13.925714	21.504675	88.955978	39.442261	3.793914	92.766281	41.780415	34.169197	92.523491	40.611338	18.9815555	92.644886	-68.462766	24.0277945	85.26707
-35.758286	10.875552	87.407326	-14.133483	21.581612	88.850006	39.358429	3.950529	92.576218	41.501278	34.37812	92.142662	40.4298535	19.1643245	92.35944	-68.6968195	23.9988995	85.340572
-36.515381	11.541156	87.513802	-14.336838	21.637495	88.814209	39.243595	4.104982	92.419205	41.202015	34.53614	91.751442	40.222805	19.320561	92.0853235	-68.896481	23.954429	85.5430945
-37.164394	12.210055	87.711082	-14.550154	21.674793	88.804939	39.109974	4.254388	92.289413	40.909203	34.665802	91.389839	40.0095885	19.460095	91.839626	-69.1098965	23.889491	85.770252
-37.826832	12.88623	87.91468	-14.778416	21.686298	88.823418	38.933071	4.339317	92.195992	40.631805	34.739044	91.074776	39.782438	19.5391805	91.635384	-69.33927	23.8334155	86.011452
-38.417892	13.553317	88.109703	-14.993882	21.677843	88.852371	38.789818	4.379498	92.116852	40.377502	34.767864	90.813911	39.58366	19.573681	91.4653815	-69.571424	23.782005	86.2393605
-39.187321	14.584414	88.395302	-15.324241	21.634384	88.961899	38.594185	4.363727	92.029861	40.058624	34.722439	90.551964	39.3264045	19.543083	91.2909125	-69.9748865	23.725685	86.6328855
-39.643005	15.288904	88.5187	-15.543196	21.577293	89.03347	38.473248	4.325398	92.004402	39.861401	34.642719	90.492294	39.1673245	19.4840585	91.248348	-70.2537165	23.6705275	86.818592
-40.059059	16.009842	88.665092	-15.763946	21.506271	89.11277	38.370346	4.288155	92.010719	39.691948	34.54908	90.514458	39.031147	19.4186175	91.2625885	-70.559039	23.5939245	86.9629515
-40.397678	16.695774	88.794388	-15.972912	21.428732	89.22419	38.261875	4.238386	92.0896	39.515583	34.442574	90.643028	38.888729	19.34048	91.366314	-70.834553	23.516984	87.082066
-40.676861	17.362135	88.914619	-16.157618	21.33149	89.333305	38.13974	4.176895	92.244377	39.376389	34.346745	90.836678	38.7580645	19.26182	91.5405275	-71.0733005	23.40116	87.1260825
-40.889767	18.028727	89.040932	-16.326632	21.242813	89.462639	37.987938	4.119043	92.444115	39.271519	34.257671	91.105316	38.6297285	19.188357	91.7747155	-71.2829925	23.297269	87.1505625
-40.994038	18.730526	89.137924	-16.48242	21.142963	89.621704	37.884312	4.090131	92.66217	39.189575	34.170883	91.419342	38.5369435	19.130507	92.040756	-71.5017835	23.155419	87.202652
-41.109692	19.795908	89.290497	-16.661669	21.046375	89.875198	37.830566	4.008454	93.087349	39.133038	33.983578	91.916779	38.481802	18.996016	92.502064	-71.80514	23.096734	87.248332
-41.088516	20.4636	89.455948	-16.727526	20.974274	90.072792	37.879166	3.945683	93.418488	39.110664	33.853569	92.273285	38.494915	18.899626	92.8458865	-71.949967	23.048922	87.2996975
-40.987823	21.138329	89.618088	-16.734001	20.900396	90.307457	37.976135	3.91402	93.732353	39.15197	33.745262	92.627663	38.5640525	18.829641	93.180008	-72.0320545	22.971151	87.434906
-40.842213	21.787796	89.836388	-16.717375	20.835247	90.580017	38.101177	3.89449	94.054527	39.208809	33.642204	93.018013	38.654993	18.768347	93.53627	-72.089743	22.902147	87.623764
-40.625576	22.452065	90.099785	-16.680115	20.719995	90.88269	38.265938	3.911321	94.364609	39.269127	33.538658	93.442574	38.7675325	18.7249895	93.9035915	-72.1277625	22.7150005	87.8617885
-40.35532	23.145334	90.351326	-16.637213	20.610207	91.211685	38.463257	3.939206	94.671173	39.339451	33.444614	93.920227	38.901354	18.69191	94.2957	-72.17578	22.528504	88.12767
-40.085838	23.788036	90.627464	-16.580999	20.460798	91.541306	38.615505	3.980485	94.988892	39.420536	33.358395	94.436272	39.0180205	18.66944	94.712582	-72.1800185	22.252156	88.37003
-39.589535	24.720461	91.013634	-16.521643	20.229031	92.032616	38.82037	4.015281	95.489861	39.554466	33.247601	95.232048	39.187418	18.631441	95.3609545	-72.230704	21.826621	88.7042775
-39.214226	25.350252	91.230789	-16.506409	20.069353	92.325172	38.916241	3.991632	95.816185	39.660629	33.172871	95.714188	39.288435	18.5822515	95.7651865	-72.301253	21.5564545	88.8851575
-38.792236	25.997946	91.397354	-16.487709	19.918623	92.571472	38.957417	3.948395	96.141388	39.764553	33.081619	96.111435	39.360985	18.515007	96.1264115	-72.336403	21.322239	89.0165325
-38.389893	26.641899	91.544212	-16.471628	19.796753	92.76548	38.948277	3.891281	96.46981	39.816032	32.976048	96.460815	39.3821545	18.4336645	96.4653125	-72.3254105	21.1598415	89.0656475
-37.917229	27.243446	91.688431	-16.459963	19.659386	92.959251	38.944561	3.831968	96.756454	39.849194	32.845715	96.776962	39.3968775	18.3388415	96.766708	-72.3168035	20.9799305	89.151794
-37.438816	27.835899	91.85112	-16.466894	19.508461	93.152008	38.946621	3.784698	96.992043	39.882694	32.70834	97.096176	39.4146575	18.246519	97.0441095	-72.3484455	20.770403	89.2599065
-36.957829	28.419395	92.047676	-16.470545	19.344387	93.367287	38.923393	3.742078	97.216034	39.906616	32.571663	97.433838	39.4150045	18.1568705	97.324936	-72.3560945	20.5319035	89.409638
-36.165413	29.29504	92.388954	-16.501055	19.101004	93.740097	38.841942	3.723577	97.57428	39.918118	32.38538	97.998581	39.38003	18.0544785	97.7864305	-72.38214	20.1475295	89.6937635
-35.63311	29.83408	92.647713	-16.505337	18.928993	94.004501	38.795033	3.696461	97.795326	39.955566	32.274826	98.35862	39.3752995	17.9856435	98.076973	-72.3859735	19.8723425	89.932029
-35.050541	30.35947	92.857506	-16.513941	18.77261	94.221382	38.784824	3.647328	97.987686	39.982216	32.165653	98.663818	39.38352	17.9064905	98.325752	-72.411402	19.6387295	90.117012
-34.47554	30.868795	93.06311	-16.518274	18.630932	94.414864	38.795044	3.582476	98.154037	39.991879	32.055382	98.898285	39.3934615	17.818929	98.526161	-72.4300095	19.442935	90.303567
-33.900906	31.400528	93.190292	-16.512438	18.517836	94.564667	38.8293	3.515334	98.298203	39.97789	31.951532	99.052238	39.403595	17.733433	98.6752205	-72.428471	19.302239	90.4541135
-33.306316	31.906176	93.244659	-16.523987	18.426332	94.66407	38.869129	3.432279	98.432793	39.977242	31.836472	99.125648	39.4231855	17.6343755	98.7792205	-72.4711595	19.2182885	90.5489195
-32.68948	32.412174	93.303612	-16.485699	18.332117	94.749001	38.896084	3.32368	98.569809	39.962727	31.730118	99.174477	39.4294055	17.526899	98.872143	-72.4008035	19.137335	90.625859
-31.723633	33.089561	93.400848	-16.464825	18.17646	94.835922	38.933788	3.144465	98.71032	39.961758	31.56074	99.23024	39.447773	17.3526025	98.97028	-72.377423	19.0003175	90.701564
-31.143549	33.526379	93.499931	-16.427586	18.049253	94.896385	38.958534	3.002081	98.780731	39.969604	31.430298	99.286201	39.464069	17.2161895	99.033466	-72.319241	18.8823165	90.759304
-30.457649	33.970581	93.546707	-16.419531	17.902439	94.95742	38.947922	2.823844	98.849693	39.985756	31.271244	99.350235	39.466839	17.047544	99.099964	-72.305901	18.757334	90.814876
-29.84281	34.38166	93.618408	-16.374744	17.757755	95.016968	38.943642	2.640121	98.908157	40.027954	31.092489	99.403557	39.485798	16.866305	99.155857	-72.235286	18.649205	90.878079
-29.165279	34.816128	93.708511	-16.349497	17.595316	95.064201	38.949566	2.436924	98.945625	40.069202	30.89987	99.43615	39.509384	16.668397	99.1908875	-72.208378	18.522235	90.9375145
-28.482315	35.180538	93.796638	-16.316954	17.478939	95.132454	38.954685	2.246959	98.972298	40.085373	30.718624	99.476784	39.520029	16.4827915	99.224541	-72.153937	18.4750865	91.040367
-27.811188	35.554455	93.890938	-16.30191	17.329744	95.193008	38.960102	2.073662	99.011177	40.12418	30.541447	99.52626	39.542141	16.3075545	99.2687185	-72.145961	18.3519335	91.1172975
-26.806011	36.126987	94.004227	-16.284834	17.183092	95.278343	38.973988	1.849911	99.050774	40.187885	30.312357	99.581596	39.5809365	16.081134	99.316185	-72.1506045	18.28505	91.240501
-26.118738	36.50016	94.075218	-16.2689	17.075886	95.323219	38.973995	1.726382	99.053345	40.214256	30.158392	99.623375	39.5941255	15.942387	99.33836	-72.1319255	18.209385	91.308078
-25.430752	36.85965	94.162956	-16.250824	16.980894	95.352249	38.96011	1.579474	99.035904	40.265171	30.00116	99.66021	39.6126405	15.790317	99.348057	-72.1142885	18.171471	91.356441
-24.739618	37.172489	94.266716	-16.24419	16.905502	95.35849	38.922756	1.404166	98.980919	40.314438	29.865202	99.683075	39.618597	15.634684	99.331997	-72.106977	18.17632	91.384983
-24.017494	37.466484	94.396309	-16.235971	16.787357	95.370163	38.846169	1.201693	98.90477	40.351765	29.708736	99.693588	39.598967	15.4552145	99.299179	-72.070909	18.1194995	91.441147
-23.307823	37.756393	94.555595	-16.215649	16.718988	95.370888	38.765774	1.015525	98.819031	40.398083	29.540581	99.697998	39.5819285	15.278053	99.2585145	-72.0132265	18.159923	91.4832615
-22.577686	38.039444	94.679054	-16.209677	16.666361	95.380394	38.716576	0.842047	98.721024	40.42532	29.389275	99.716232	39.570948	15.115661	99.218628	-71.990302	18.217061	91.54216
-21.498936	38.409039	94.863663	-16.231762	16.574638	95.379875	38.670235	0.633619	98.609055	40.46204	29.185728	99.740929	39.5661375	14.9096735	99.174992	-72.0296615	18.2396025	91.584758
-20.806997	38.592686	94.957375	-16.231989	16.526749	95.375702	38.635487	0.526315	98.581177	40.48299	29.079353	99.754784	39.5592385	14.802834	99.1679805	-72.0232165	18.250664	91.5834235
-20.089617	38.709362	95.031532	-16.264776	16.477884	95.387985	38.608189	0.435403	98.596863	40.472256	28.983917	99.762657	39.5402225	14.70966	99.17976	-72.0697745	18.246108	91.59621
-19.389387	38.821938	95.081184	-16.303308	16.408089	95.396286	38.585266	0.359781	98.620354	40.423306	28.903889	99.764534	39.504286	14.631835	99.192444	-72.110902	18.184343	91.600128
-18.678253	38.869717	95.102989	-16.349775	16.31419	95.399254	38.569107	0.280261	98.628632	40.37112	28.831747	99.756744	39.4701135	14.556004	99.192688	-72.1696635	18.072376	91.60582
-17.968115	38.891212	95.074165	-16.418701	16.209455	95.389214	38.543331	0.188828	98.645798	40.293346	28.736618	99.746117	39.4183385	14.462723	99.1959575	-72.2557405	17.956187	91.5824705
-17.294939	38.840961	95.064774	-16.484472	16.089014	95.376816	38.510117	0.074145	98.670891	40.213783	28.62011	99.747955	39.36195	14.3471275	99.209423	-72.330894	17.8309005	91.544209
-16.307814	38.616718	95.091652	-16.593025	15.837677	95.365562	38.410389	-0.132193	98.695526	40.104233	28.403988	99.786118	39.257311	14.1358975	99.240822	-72.443361	17.5394565	91.490302
-15.634528	38.458065	95.144928	-16.66926	15.672825	95.372765	38.336178	-0.287534	98.700195	40.036674	28.26429	99.825806	39.186426	13.988378	99.2630005	-72.524946	17.357272	91.4825295
-14.977956	38.250515	95.227921	-16.767427	15.503706	95.401443	38.262165	-0.449586	98.676941	39.992168	28.143019	99.86071	39.1271665	13.8467165	99.2688255	-72.6620205	17.1606955	91.5340605
-14.344027	38.018196	95.30442	-16.855694	15.383218	95.422585	38.204693	-0.600002	98.64045	39.944942	28.030771	99.896248	39.0748175	13.7153845	99.268349	-72.7862055	17.0510515	91.576821
-13.703537	37.750114	95.398048	-16.934311	15.295024	95.467751	38.160732	-0.723074	98.630905	39.902618	27.951756	99.917763	39.031675	13.614341	99.274334	-72.900297	16.975707	91.661168
-13.130267	37.438187	95.522621	-16.993763	15.228909	95.56852	38.138599	-0.815741	98.646141	39.839558	27.877277	99.94989	38.9890785	13.530768	99.2980155	-72.9766045	16.92705	91.8390245
-12.572283	37.011509	95.63932	-17.024729	15.187809	95.678177	38.107933	-0.874751	98.706467	39.780479	27.832682	100.002274	38.944206	13.4789655	99.3543705	-72.993664	16.8966525	92.0019835
-11.769813	36.332245	95.844154	-17.132225	15.16793	95.861946	38.025589	-0.947039	98.823906	39.678699	27.795187	100.130653	38.852144	13.424074	99.4772795	-73.116594	16.911786	92.2466125
-11.281997	35.841949	95.953941	-17.214266	15.153174	95.953712	37.978729	-0.980458	98.900047	39.596611	27.788839	100.224594	38.78767	13.4041905	99.5623205	-73.216202	16.9021575	92.3451035
-10.817205	35.343868	96.030106	-17.331093	15.124835	96.027718	37.923779	-1.010314	98.998215	39.505108	27.785742	100.313797	38.7144435	13.387714	99.656006	-73.3766295	16.861956	92.39943
-10.350921	34.836964	96.070045	-17.427788	15.101594	96.091095	37.874378	-1.041109	99.116257	39.366615	27.795792	100.4217	38.6204965	13.3773415	99.7689785	-73.4760725	16.8258465	92.4132115
-9.914611	34.293812	96.123436	-17.558537	15.07877	96.165604	37.812817	-1.033996	99.264534	39.236595	27.786795	100.500725	38.524706	13.3763995	99.8826295	-73.64178	16.7811405	92.4485785
-9.509385	33.694752	96.13308	-17.681234	15.066123	96.246872	37.728638	-1.015283	99.474457	39.127789	27.78484	100.531792	38.4282135	13.3847785	100.0031245	-73.7906815	16.7474675	92.4906195
-9.097489	33.082478	96.090172	-17.80019	15.03773	96.333488	37.650173	-1.012497	99.739067	39.021393	27.808767	100.518486	38.335783	13.398135	100.1287765	-73.936163	16.677325	92.5381995
-8.547659	32.123783	95.954628	-17.973909	15.014728	96.45134	37.573006	-0.964308	100.103882	38.845375	27.846399	100.386719	38.2091905	13.4410455	100.2453005	-74.1570085	16.5884105	92.6573795
-8.209983	31.553169	95.803909	-18.085026	14.984868	96.516136	37.52367	-0.948456	100.336227	38.691601	27.841732	100.210747	38.1076355	13.446638	100.273487	-74.2776875	16.523098	92.758785
-7.868505	30.935308	95.64238	-18.164963	14.928224	96.560928	37.50428	-0.951118	100.524971	38.522137	27.797657	100.012909	38.0132085	13.4232695	100.26894	-74.3431345	16.4331785	92.852916
-7.548022	30.292248	95.474243	-18.258949	14.835586	96.581802	37.471752	-0.989525	100.712242	38.375168	27.715939	99.801529	37.92346	13.363207	100.2568855	-74.441358	16.307965	92.9067185
-7.241192	29.680071	95.341774	-18.343571	14.696927	96.604797	37.43792	-1.083966	100.860023	38.2355	27.607845	99.632469	37.83671	13.2619395	100.246246	-74.523852	16.1319145	92.963348
-6.944378	29.072994	95.247475	-18.428762	14.525711	96.610657	37.411648	-1.196935	100.975037	38.127155	27.476385	99.518791	37.7694015	13.139725	100.246914	-74.6269255	15.911697	92.9744
-6.675956	28.487598	95.181732	-18.500278	14.316875	96.611092	37.359505	-1.3523	101.086258	38.050945	27.340439	99.423065	37.705225	12.9940695	100.2546615	-74.705781	15.6396805	92.9675225
-6.283765	27.720753	95.096603	-18.543936	14.029004	96.589211	37.326656	-1.583946	101.192558	37.983521	27.129913	99.331337	37.6550885	12.7729835	100.2619475	-74.7429605	15.2850245	92.9164745
-5.99372	27.302498	95.051758	-18.555387	13.871926	96.575089	37.325172	-1.6877	101.215424	37.956528	27.010241	99.294701	37.64085	12.6612705	100.2550625	-74.751624	15.0825815	92.8951155
-5.710921	26.975159	95.020294	-18.55415	13.746526	96.581017	37.32032	-1.810458	101.231575	37.952793	26.929239	99.262009	37.6365565	12.5593905	100.246792	-74.7448565	14.9336615	92.915242
-5.452428	26.73031	95.046211	-18.537653	13.660259	96.597069	37.316669	-1.902982	101.236763	37.967842	26.853285	99.244545	37.6422555	12.4751515	100.240654	-74.7175615	14.8453665	92.953484
-5.160363	26.450039	95.067963	-18.510719	13.605494	96.625969	37.325813	-1.987522	101.221756	38.027584	26.782703	99.251137	37.6766985	12.3975905	100.2364465	-74.6981365	14.8133975	93.0154915
-4.909102	26.201237	95.125359	-18.477783	13.57248	96.643166	37.332233	-2.066535	101.200722	38.082329	26.736433	99.292061	37.707281	12.334949	100.2463915	-74.662847	14.810011	93.0399405
-4.677056	26.00275	95.192047	-18.449873	13.570878	96.655228	37.349369	-2.158282	101.170982	38.142422	26.703018	99.365883	37.7458955	12.272368	100.2684325	-74.6456415	14.869388	93.0420235
-4.377523	25.747276	95.308983	-18.424824	13.566673	96.659195	37.368713	-2.255181	101.118317	38.211899	26.680613	99.519478	37.790306	12.212716	100.3188975	-74.639954	14.92063	92.9994925
-4.205853	25.609184	95.417641	-18.421881	13.568449	96.659348	37.402843	-2.290677	101.039566	38.241539	26.700247	99.65065	37.822191	12.204785	100.345108	-74.665953	14.932113	92.973588
-4.071612	25.493887	95.508186	-18.436237	13.575917	96.652634	37.429188	-2.299366	100.971535	38.267445	26.761362	99.786819	37.8483165	12.230998	100.379177	-74.7207905	14.920836	92.926091
-3.977358	25.404634	95.614151	-18.450443	13.585241	96.653679	37.444981	-2.276773	100.916	38.268421	26.857943	99.916512	37.856701	12.290585	100.416256	-74.757587	14.879897	92.891102
-3.920115	25.323954	95.729485	-18.485563	13.610606	96.670486	37.441765	-2.202774	100.850723	38.242962	26.982897	100.033333	37.8423635	12.3900615	100.442028	-74.8134895	14.8311505	92.898944
-3.928425	25.24398	95.814262	-18.53091	13.642017	96.69326	37.449299	-2.076214	100.767311	38.193657	27.14167	100.108269	37.821478	12.532728	100.43779	-74.883298	14.751306	92.94873
-3.949102	25.192257	95.884811	-18.589363	13.680583	96.723206	37.442936	-1.950272	100.670578	38.128098	27.320829	100.13063	37.785517	12.6852785	100.400604	-74.964243	14.6758875	93.045808
-4.045947	25.119204	95.956131	-18.632263	13.713863	96.761581	37.446541	-1.746954	100.494728	38.007366	27.556801	100.087975	37.7269535	12.9049235	100.2913515	-74.9914795	14.5228025	93.2318105
-4.116529	25.08803	95.995193	-18.65867	13.741732	96.814255	37.442188	-1.638805	100.368835	37.935627	27.692295	100.022873	37.6889075	13.026745	100.195854	-75.0062475	14.456719	93.432656
-4.221599	25.026937	96.065895	-18.675829	13.749706	96.888893	37.444569	-1.56888	100.251137	37.865444	27.799549	99.984581	37.6550065	13.1153345	100.117859	-75.0066645	14.3840775	93.659927
-4.283359	24.997862	96.130569	-18.683882	13.738833	96.945084	37.455616	-1.528343	100.13932	37.816437	27.877947	99.945473	37.6360265	13.174802	100.0423965	-75.0037905	14.302864	93.8477715
-4.355632	24.955231	96.21582	-18.685097	13.733043	97.012009	37.459267	-1.520285	100.023605	37.786362	27.949875	99.902809	37.6228145	13.214795	99.963207	-74.9930085	14.251291	94.060811
-4.429521	24.946604	96.278397	-18.656626	13.714351	97.085434	37.47377	-1.517728	99.878487	37.769978	28.000862	99.835899	37.621874	13.241567	99.857193	-74.935126	14.187135	94.313675
-4.484726	24.936054	96.354904	-18.607517	13.685721	97.162758	37.498672	-1.52783	99.711998	37.763645	28.056303	99.747978	37.6311585	13.2642365	99.729988	-74.8461925	14.1072055	94.595528
-4.540781	24.878428	96.470665	-18.536253	13.705272	97.311424	37.569077	-1.50493	99.395241	37.78997	28.140228	99.555946	37.6795235	13.317649	99.4755935	-74.7520295	14.092895	95.1472545
-4.538784	24.862577	96.527138	-18.474432	13.730711	97.385994	37.614002	-1.410612	99.214523	37.807915	28.196939	99.464561	37.7109585	13.3931635	99.339542	-74.6598225	14.0682585	95.432446
-4.5226	24.838018	96.526848	-18.434563	13.766871	97.388748	37.628971	-1.318898	99.121689	37.832207	28.273729	99.427353	37.730589	13.4774155	99.274521	-74.599715	14.0563265	95.502975
-4.481998	24.814804	96.520683	-18.396576	13.804133	97.398796	37.647316	-1.24131	99.075218	37.853657	28.346586	99.408546	37.7504865	13.552638	99.241882	-74.5436385	14.055628	95.55571
-4.41115	24.790428	96.652481	-18.309538	13.82571	97.527199	37.71093	-1.158974	99.024818	37.860794	28.416565	99.414864	37.785862	13.6287955	99.219841	-74.404938	14.0226245	95.834557
-4.293724	24.759094	96.850739	-18.236345	13.818934	97.748787	37.798622	-1.048965	99.033524	37.904602	28.490274	99.509964	37.851612	13.7206545	99.271744	-74.324302	13.9172135	96.22583
-4.182906	24.725378	97.046158	-18.190416	13.809591	97.92939	37.903328	-0.94692	99.090111	37.969311	28.560221	99.667343	37.9363195	13.8066505	99.378727	-74.3171515	13.8125315	96.480053
-4.019383	24.694315	97.108795	-18.199778	13.851584	97.89505	38.039169	-0.894402	99.31517	38.06625	28.693571	99.996162	38.0527095	13.8995845	99.655666	-74.4522655	13.8035835	96.134434
-3.908112	24.642805	97.07563	-18.249763	13.902656	97.825302	38.100929	-0.904761	99.523636	38.093029	28.796259	100.143433	38.096979	13.945749	99.8335345	-74.596505	13.859563	95.8170695
-3.760655	24.654289	97.173393	-18.246849	13.983767	97.921532	38.1754	-0.873972	99.705956	38.074535	28.872303	100.252258	38.1249675	13.9991655	99.979107	-74.6186655	13.9683685	95.863957
-3.654382	24.65077	97.371223	-18.225529	14.022183	98.147949	38.241131	-0.766188	99.904869	38.060978	28.92919	100.389359	38.1510545	14.081501	100.147114	-74.6021125	13.962865	96.148784
-3.490208	24.579546	97.57943	-18.226858	14.034126	98.393585	38.290417	-0.696778	100.114891	38.084599	28.99552	100.567543	38.187508	14.149371	100.341217	-74.641224	13.918881	96.445953
-3.327752	24.530815	97.698006	-18.249905	14.033465	98.507263	38.315224	-0.681907	100.346672	38.139133	29.034592	100.762726	38.2271785	14.1763425	100.554699	-74.7269885	13.8905875	96.459827
-3.183637	24.506641	97.709648	-18.311043	14.052823	98.49408	38.322659	-0.73239	100.559357	38.170002	29.038406	100.947044	38.2463305	14.153008	100.7532005	-74.8684165	13.952638	96.2349595
-2.906991	24.451374	97.778603	-18.360706	14.061834	98.505142	38.352348	-0.840874	100.710487	38.162952	29.020824	101.116089	38.25765	14.089975	100.913288	-74.979062	14.033693	96.096996
-2.692318	24.446049	97.868324	-18.370174	14.026882	98.588326	38.368927	-0.851355	100.740608	38.146168	28.982452	101.212845	38.2575475	14.0655485	100.9767265	-74.9978955	13.9882155	96.1999255
-2.460272	24.4426	97.956001	-18.365997	14.001055	98.689987	38.362659	-0.860251	100.770805	38.152214	28.956688	101.31987	38.2574365	14.0482185	101.0453375	-74.9894305	13.9538915	96.3346365
-2.169704	24.480268	98.042	-18.374577	13.999222	98.747543	38.345493	-0.880583	100.806595	38.193707	28.932768	101.411865	38.2696	14.0260925	101.10923	-75.018754	13.9723515	96.385856
-1.833103	24.520918	98.047409	-18.396639	14.020655	98.744789	38.322529	-0.904373	100.844704	38.214264	28.926867	101.472771	38.2683965	14.011247	101.1587375	-75.0616745	14.030063	96.3308405
-1.474405	24.567156	98.064705	-18.424431	14.04073	98.717896	38.308723	-0.919182	100.838257	38.186104	28.94665	101.551613	38.2474135	14.013734	101.194935	-75.0962755	14.067726	96.240857
-1.059777	24.633207	98.102257	-18.432051	14.047566	98.738876	38.300766	-0.904412	100.782158	38.143631	28.981018	101.599754	38.2221985	14.038303	101.190956	-75.0863005	14.056829	96.286796
-0.406138	24.680462	98.217278	-18.499601	14.051385	98.822578	38.262852	-0.806428	100.688675	38.057125	29.055565	101.737556	38.1599885	14.1245685	101.2131155	-75.1591905	13.9782015	96.4320405
-0.034443	24.726742	98.308067	-18.605692	14.066145	98.815796	38.192478	-0.730258	100.688873	37.969051	29.132847	101.892731	38.0807645	14.2012945	101.290802	-75.2921485	13.9309955	96.34079
0.394905	24.70755	98.329971	-18.707796	14.0812	98.786232	38.135933	-0.668856	100.69783	37.876801	29.211838	102.009438	38.006367	14.271491	101.353634	-75.421959	13.890909	96.21883
0.780547	24.708609	98.339745	-18.789616	14.114475	98.747253	38.070496	-0.599733	100.716934	37.779175	29.298178	102.098503	37.9248355	14.3492225	101.4077185	-75.5040675	13.8797275	96.0867875
1.194146	24.705547	98.341217	-18.843498	14.176677	98.717094	38.034977	-0.513609	100.775764	37.702511	29.368935	102.178261	37.868744	14.427663	101.4770125	-75.55574	13.925691	95.9571755
1.655246	24.715307	98.380791	-18.898531	14.254825	98.705826	38.02462	-0.440178	100.869415	37.637169	29.461721	102.303864	37.8308945	14.5107715	101.5866395	-75.6279565	13.9988785	95.8250125
2.174089	24.735256	98.425102	-18.945152	14.367728	98.66819	38.018475	-0.381814	101.046539	37.594563	29.546415	102.502777	37.806519	14.5823005	101.774658	-75.696823	14.1531555	95.561722
3.014983	24.612755	98.56572	-19.016665	14.548392	98.628746	38.028244	-0.309563	101.523766	37.549877	29.730043	102.99292	37.7890605	14.71024	102.258343	-75.8223905	14.386544	94.999149
3.593827	24.533699	98.715797	-19.071188	14.660561	98.624016	38.067799	-0.305978	101.943314	37.539162	29.89016	103.411461	37.8034805	14.792091	102.6773875	-75.9458565	14.529031	94.5706445
4.078796	24.465088	98.984375	-19.115831	14.76987	98.622391	38.127728	-0.280106	102.446724	37.5509	30.063747	103.878471	37.839314	14.8918205	103.1625975	-76.070976	14.6479195	94.0821845
4.608198	24.350321	99.215164	-19.177742	14.896657	98.625824	38.327438	-0.252025	102.874931	37.582649	30.252171	104.393471	37.9550435	15.000073	103.634201	-76.3105275	14.793241	93.617447
5.089442	24.186857	99.418312	-19.209932	14.981315	98.65831	38.484619	-0.20488	103.284409	37.631695	30.429354	104.810463	38.058157	15.112237	104.047436	-76.478021	14.850393	93.269184
5.608542	23.993708	99.605591	-19.228605	15.066796	98.671028	38.576015	-0.125886	103.650352	37.665558	30.554134	105.133179	38.1207865	15.214124	104.3917655	-76.5779965	14.919468	92.9502905
6.113455	23.818897	99.69986	-19.227846	15.133726	98.602798	38.685966	-0.033424	103.871902	37.676342	30.66391	105.373634	38.181154	15.315243	104.622768	-76.636846	14.952209	92.582828
6.90733	23.365381	99.627548	-19.219383	15.237215	98.391693	38.781189	0.08387	104.043007	37.66243	30.763807	105.458916	38.2218095	15.4238385	104.7509615	-76.6605755	15.0505915	92.0324245
7.370532	23.067301	99.515282	-19.227623	15.270143	98.166283	38.806213	0.15986	104.051498	37.621136	30.80757	105.427933	38.2136745	15.483715	104.7397155	-76.6689205	15.056571	91.5928505
7.762702	22.76454	99.356064	-19.240532	15.28901	97.877472	38.81955	0.192987	103.987183	37.558479	30.82585	105.362427	38.1890145	15.5094185	104.674805	-76.6700785	15.0686015	91.080139
8.143814	22.418863	99.159401	-19.261797	15.288059	97.583916	38.825336	0.201527	103.863571	37.507473	30.809488	105.255196	38.1664045	15.5055075	104.5593835	-76.6899985	15.0706105	90.6084485
8.474303	22.01475	98.921867	-19.27231	15.246158	97.25489	38.75251	0.222613	103.776001	37.459877	30.771166	105.14109	38.1061935	15.4968895	104.4585455	-76.6508135	14.9954265	90.0512345
8.805559	21.600605	98.678925	-19.304804	15.196257	96.893486	38.744823	0.181259	103.592064	37.407448	30.719604	105.017136	38.0761355	15.4504315	104.3046	-76.6857435	14.9420825	89.482372
9.140412	21.141411	98.412094	-19.329243	15.134926	96.535782	38.683655	0.14384	103.361549	37.355293	30.654284	104.828201	38.019474	15.399062	104.094875	-76.67796	14.87079	88.976689
9.560362	20.326225	97.905838	-19.314636	15.06391	96.006546	38.571316	0.141335	102.899124	37.28524	30.531042	104.384468	37.928278	15.3361885	103.641796	-76.55755	14.7916315	88.371296
9.807836	19.78265	97.533325	-19.273762	15.056096	95.677361	38.526489	0.150214	102.53109	37.228321	30.453863	104.029449	37.877405	15.3020385	103.2802695	-76.424929	14.8101535	88.0744525
10.04264	19.205847	97.151627	-19.206585	15.081944	95.36351	38.482891	0.139834	102.17292	37.21785	30.388514	103.600395	37.8503705	15.264174	102.8866575	-76.2635405	14.899714	87.8403625
10.253587	18.649933	96.7603	-19.124628	15.098182	95.033394	38.457859	0.130056	101.762497	37.230587	30.371904	103.14666	37.844223	15.25098	102.4545785	-76.093479	14.945384	87.6122095
10.429152	18.038076	96.336571	-19.027958	15.140903	94.704819	38.461803	0.132457	101.297699	37.222668	30.401817	102.725807	37.8422355	15.267137	102.011753	-75.8981515	15.014669	87.397885
10.606165	17.327036	95.912697	-18.957539	15.156731	94.386032	38.403843	0.144246	100.864754	37.251247	30.426479	102.236046	37.827545	15.2853625	101.5504	-75.742623	15.0280995	87.221664
10.749392	16.645588	95.448349	-18.855574	15.181655	94.076248	38.329945	0.184494	100.465736	37.245468	30.453821	101.781013	37.7877065	15.3191575	101.1233745	-75.4988545	15.0441525	87.0291215
10.940697	15.42551	94.898155	-18.70542	15.224507	93.664551	38.304722	0.245667	99.965309	37.209869	30.463934	101.192856	37.7572955	15.3548005	100.5790825	-75.1681355	15.0942135	86.7500195
10.994956	14.644949	94.567039	-18.637589	15.265721	93.444046	38.307316	0.270712	99.726799	37.221256	30.477795	100.814522	37.764286	15.3742535	100.2706605	-75.039464	15.1571885	86.6174315
11.098148	13.820006	94.311203	-18.598185	15.28752	93.259911	38.387402	0.265535	99.489204	37.189846	30.512529	100.523354	37.788624	15.389032	100.006279	-74.984994	15.186008	86.513543
11.133556	12.883295	94.099876	-18.554607	15.317221	93.131104	38.425915	0.279625	99.347672	37.182579	30.524128	100.273911	37.804247	15.4018765	99.8107915	-74.913461	15.2325655	86.4514165
11.175236	11.908481	93.922035	-18.513922	15.309773	93.027321	38.412567	0.288079	99.286964	37.204819	30.534512	100.031448	37.808693	15.4112955	99.659206	-74.836537	15.2082505	86.395436
11.153992	10.906117	93.760933	-18.45896	15.304629	92.945442	38.42506	0.284463	99.193314	37.218735	30.515495	99.786682	37.8218975	15.399979	99.489998	-74.7398175	15.209279	86.400886
11.170172	9.940399	93.644585	-18.403425	15.289493	92.863113	38.470924	0.303929	99.077675	37.203175	30.427677	99.568153	37.8370495	15.365803	99.322914	-74.6438995	15.213183	86.403312
11.123951	8.307885	93.525787	-18.316563	15.231937	92.758423	38.401321	0.419566	98.976151	37.18565	30.224844	99.212563	37.7934855	15.322205	99.094357	-74.4266115	15.141669	86.422489
11.095066	7.160575	93.501648	-18.225729	15.150426	92.733948	38.197468	0.670435	98.88636	37.16077	29.934538	98.974518	37.679119	15.3024865	98.930439	-74.130577	14.9983655	86.537457
10.99563	6.031419	93.504486	-18.121265	15.045569	92.726379	37.932297	0.879608	98.710617	37.111889	29.567459	98.721428	37.522093	15.2235335	98.7160225	-73.764623	14.8676045	86.7367355
10.93315	4.896688	93.499146	-18.020918	14.912303	92.700401	37.652264	1.014988	98.502769	37.108486	29.199404	98.380539	37.380375	15.107196	98.441654	-73.422211	14.71741	86.959148
10.821883	3.695289	93.396111	-17.937366	14.80702	92.63916	37.46516	1.027591	98.257187	37.075657	28.856483	98.023315	37.2704085	14.942037	98.140251	-73.1451405	14.672003	87.138069
10.723988	2.484785	93.249626	-17.832684	14.663214	92.540878	37.415627	0.961894	98.002609	37.075066	28.543615	97.636574	37.2453465	14.7527545	97.8195915	-72.9107145	14.5736735	87.2621645
10.558171	1.269404	93.119705	-17.72403	14.532936	92.43232	37.4296	0.830837	97.71212	37.138184	28.238783	97.215721	37.283892	14.53481	97.4639205	-72.731952	14.531062	87.4007195
10.360641	-0.508009	92.905472	-17.525297	14.324115	92.235062	37.43409	0.573997	97.310989	37.239014	27.80287	96.61058	37.336552	14.1884335	96.9607845	-72.387146	14.4597965	87.5093395
10.181085	-1.720735	92.717545	-17.418846	14.171432	92.083916	37.475468	0.381419	97.028282	37.335274	27.529755	96.222046	37.405371	13.955587	96.625164	-72.243063	14.387277	87.542668
10.038595	-2.976981	92.54245	-17.295446	14.028856	91.909508	37.522064	0.154624	96.760796	37.441669	27.265476	95.842445	37.4818665	13.71005	96.3016205	-72.0727585	14.347662	87.5173955
9.860505	-4.143934	92.355743	-17.167597	13.85303	91.733162	37.558643	-0.0798	96.523994	37.567726	27.021208	95.491829	37.5631845	13.470704	96.0079115	-71.8983785	14.235356	87.4584125
9.72637	-5.317726	92.201622	-17.04792	13.709264	91.582642	37.617069	-0.312852	96.306305	37.695904	26.77947	95.19207	37.6564865	13.233309	95.7491875	-71.7523265	14.185219	87.4160965
9.534861	-6.478756	92.098412	-16.952667	13.526039	91.453789	37.663013	-0.561306	96.150909	37.826775	26.539436	94.97821	37.744894	12.989065	95.5645595	-71.650228	14.063013	87.3430185
9.35789	-7.635507	92.00975	-16.866552	13.341947	91.361496	37.731777	-0.81348	96.05928	37.941231	26.331156	94.840202	37.836504	12.758838	95.449741	-71.569608	13.925056	87.273251
9.049692	-9.274197	91.995949	-16.744415	13.060612	91.273857	37.830715	-1.159196	96.024948	38.125465	26.028412	94.696548	37.97809	12.434608	95.360748	-71.46692	13.686616	87.186966
8.888834	-10.341614	92.043419	-16.682228	12.881999	91.231041	37.905891	-1.364119	96.035507	38.216911	25.859919	94.631882	38.061401	12.2479	95.3336945	-71.425857	13.516098	87.1283875
8.694619	-11.382669	92.090675	-16.598261	12.741751	91.181541	37.97467	-1.546531	96.082878	38.298756	25.704809	94.560013	38.136713	12.079139	95.3214455	-71.333235	13.404363	87.0416365
8.513844	-12.413212	92.162231	-16.551317	12.588432	91.143364	38.056938	-1.70598	96.143097	38.372002	25.543802	94.507141	38.21447	11.918911	95.325119	-71.317104	13.257953	86.961609
8.328327	-13.389669	92.245468	-16.484924	12.442524	91.080162	38.121544	-1.870368	96.218971	38.445988	25.40274	94.482986	38.283766	11.766186	95.3509785	-71.253614	13.118862	86.8093455
8.118788	-14.288084	92.322746	-16.428999	12.280499	91.022438	38.174942	-2.019085	96.294701	38.50758	25.260963	94.48336	38.341261	11.620939	95.3890305	-71.199259	12.940059	86.6558455
7.960866	-15.180889	92.357315	-16.383549	12.131818	90.967705	38.226448	-2.183732	96.371994	38.561367	25.105385	94.520424	38.3939075	11.4608265	95.446209	-71.1610055	12.8028095	86.489201
7.664852	-16.460852	92.453659	-16.33684	11.920511	90.903305	38.275948	-2.404642	96.505058	38.651936	24.895468	94.601677	38.463942	11.245413	95.5533675	-71.137622	12.595609	86.2532425
7.569648	-17.296352	92.414558	-16.310509	11.792255	90.85125	38.30088	-2.557185	96.574066	38.71804	24.779625	94.669632	38.50946	11.11122	95.621849	-71.130478	12.47329	86.080651
7.245484	-18.051937	92.51226	-16.262772	11.67678	90.804611	38.315269	-2.693811	96.620499	38.802673	24.673599	94.728058	38.558971	10.989894	95.6742785	-71.084515	12.363666	85.9349435
6.989796	-18.769339	92.518829	-16.220818	11.604343	90.76619	38.327934	-2.829185	96.666496	38.872616	24.582731	94.776428	38.600275	10.876773	95.721462	-71.041911	12.331913	85.810918
6.740909	-19.404001	92.536995	-16.188507	11.551441	90.713837	38.355591	-2.945256	96.713646	38.950386	24.491121	94.796364	38.6529885	10.7729325	95.755005	-71.0300025	12.3299495	85.672669
6.52139	-20.011074	92.534584	-16.132305	11.487793	90.655174	38.380711	-3.047843	96.756691	39.003666	24.390688	94.814095	38.6921885	10.6714225	95.785393	-70.9567985	12.3041635	85.524955
6.218182	-20.592569	92.563087	-16.106363	11.448427	90.603638	38.409321	-3.1603	96.780312	39.062019	24.29162	94.817146	38.73567	10.56566	95.798729	-70.948396	12.331194	85.408547
5.764627	-21.452059	92.506416	-16.049614	11.395732	90.50251	38.433384	-3.307114	96.774796	39.149448	24.156868	94.79776	38.791416	10.424877	95.786278	-70.890644	12.366587	85.218742
5.411682	-21.939899	92.477432	-15.995793	11.343217	90.422447	38.44138	-3.413282	96.759552	39.201797	24.062023	94.773842	38.8215885	10.3243705	95.766697	-70.8131745	12.3620635	85.078197
5.009849	-22.252869	92.463158	-15.969016	11.311045	90.354279	38.446934	-3.501963	96.74855	39.235924	23.990955	94.745491	38.841429	10.244496	95.7470205	-70.779461	12.377594	84.9615375
4.581769	-22.448942	92.412872	-15.945903	11.290102	90.268257	38.459297	-3.57386	96.730652	39.279457	23.945972	94.684456	38.869377	10.186056	95.707554	-70.761183	12.394148	84.82896
4.175753	-22.531843	92.399506	-15.935807	11.271969	90.175964	38.466816	-3.632503	96.705276	39.313919	23.92214	94.610695	38.8903675	10.1448185	95.6579855	-70.7619815	12.3991195	84.6939425
3.711863	-22.561821	92.380943	-15.903439	11.257979	90.080246	38.472492	-3.664766	96.674011	39.328423	23.904848	94.528999	38.9004575	10.120041	95.601505	-70.7073355	12.395917	84.558987
3.216717	-22.58544	92.32122	-15.897796	11.258236	89.962349	38.475094	-3.67644	96.643883	39.339985	23.909519	94.436867	38.9075395	10.1165395	95.540375	-70.7031315	12.3999325	84.384323
2.404458	-22.499628	92.220024	-15.883144	11.264773	89.806129	38.474987	-3.659859	96.595268	39.319458	23.923994	94.301155	38.8972225	10.1320675	95.4482115	-70.6635105	12.3974785	84.1640465
1.738119	-22.384558	92.115005	-15.900161	11.279027	89.704636	38.463055	-3.637164	96.570602	39.297276	23.947868	94.243721	38.8801655	10.155352	95.4071615	-70.6804875	12.402702	84.0021105
1.086077	-22.223303	92.041138	-15.922245	11.293293	89.635193	38.434799	-3.618738	96.558266	39.284912	23.985764	94.21402	38.8598555	10.183513	95.386143	-70.7043455	12.403073	83.884243
0.376305	-22.010427	91.943832	-15.947493	11.30513	89.58493	38.390247	-3.598433	96.554779	39.262516	24.021269	94.22541	38.8263815	10.211418	95.3900945	-70.7213675	12.398842	83.7797655
-0.300331	-21.751087	91.877655	-15.983974	11.335115	89.544716	38.347443	-3.570091	96.572975	39.243885	24.061401	94.279114	38.795664	10.245655	95.4260445	-70.763612	12.424575	83.6633875
-1.033116	-21.501913	91.819855	-16.017214	11.371194	89.507103	38.308037	-3.546734	96.598404	39.259609	24.128073	94.351837	38.783823	10.2906695	95.4751205	-70.818251	12.4517185	83.5390855
-1.810439	-21.239332	91.698166	-16.056019	11.420826	89.482758	38.260159	-3.515377	96.613731	39.264591	24.203686	94.447273	38.762375	10.3441545	95.530502	-70.874413	12.4974975	83.435014
-3.091566	-20.726614	91.499802	-16.071257	11.514303	89.466362	38.201694	-3.43817	96.606239	39.30183	24.355293	94.57341	38.751762	10.4585615	95.5898245	-70.894276	12.5700445	83.3428995
-3.96881	-20.321543	91.331177	-16.070347	11.612799	89.454231	38.167179	-3.364574	96.548538	39.335625	24.469093	94.647102	38.751402	10.5522595	95.59782	-70.892096	12.6733385	83.310642
-4.819844	-19.884712	91.135223	-16.080837	11.70921	89.422241	38.145073	-3.298679	96.452217	39.364853	24.598654	94.722054	38.754963	10.6499875	95.5871355	-70.916637	12.7684325	83.2573465
-5.534243	-19.528234	91.054878	-16.042768	11.836319	89.384003	38.134628	-3.219203	96.318741	39.432373	24.748755	94.748146	38.7835005	10.764776	95.5334435	-70.8690365	12.907862	83.2345625
-6.288325	-19.113523	90.814636	-15.988941	11.945873	89.326118	38.136295	-3.13582	96.146301	39.513054	24.895344	94.736954	38.8246745	10.879762	95.4416275	-70.8025565	13.011984	83.2106085
-7.118433	-18.641001	90.486565	-15.936028	12.084912	89.245453	38.144653	-3.067008	95.926514	39.60754	25.039158	94.691856	38.8760965	10.986075	95.309185	-70.7481525	13.183749	83.181721
-7.940517	-18.161926	90.145554	-15.868403	12.237815	89.146957	38.177814	-3.011253	95.649673	39.712193	25.175747	94.603989	38.9450035	11.082247	95.126831	-70.6818095	13.393383	83.167083
-9.200937	-17.419275	89.56395	-15.739092	12.41574	89.009453	38.212795	-2.927374	95.200035	39.903	25.369423	94.433716	39.0578975	11.2210245	94.8168755	-70.5360815	13.6104555	83.2020305
-10.097768	-16.856068	89.191231	-15.651481	12.538632	88.915886	38.257156	-2.902464	94.87529	40.032455	25.484365	94.301346	39.1448055	11.2909505	94.588318	-70.4477675	13.7863135	83.243454
-11.069809	-16.261778	88.901756	-15.554267	12.659028	88.802399	38.298798	-2.886068	94.544861	40.157825	25.604162	94.169121	39.2283115	11.359047	94.356991	-70.3368455	13.959009	83.247807
-12.044905	-15.678442	88.565536	-15.462642	12.768822	88.6716	38.341393	-2.870359	94.199432	40.290314	25.737862	94.030609	39.3158535	11.4337515	94.1150205	-70.2411375	14.1038925	83.2281795
-12.977367	-15.094694	88.323685	-15.366085	12.862663	88.539474	38.381508	-2.863118	93.83744	40.41581	25.866476	93.876358	39.398659	11.501679	93.856899	-70.130829	14.223647	83.222049
-13.850535	-14.46189	87.944153	-15.29207	12.958845	88.398315	38.437775	-2.866381	93.48645	40.530407	25.979645	93.706963	39.484091	11.556632	93.5967065	-70.068231	14.361058	83.1999235
-14.828521	-13.824889	87.736969	-15.214581	13.052778	88.284897	38.455135	-2.866096	93.146629	40.633999	26.067022	93.522285	39.544567	11.600463	93.334457	-69.973729	14.505093	83.235337
-16.314592	-12.921053	87.495567	-15.143787	13.202031	88.135307	38.490295	-2.850848	92.732544	40.737873	26.138056	93.208427	39.614084	11.643604	92.9704855	-69.901658	14.760458	83.3001285
-17.207512	-12.196794	87.313187	-15.114244	13.292356	88.038818	38.406734	-2.779548	92.547623	40.779526	26.154549	92.963142	39.59313	11.6875005	92.7553825	-69.821618	14.8972115	83.3222535
-18.129089	-11.428775	87.22702	-15.067177	13.382374	87.934402	38.404526	-2.762358	92.310997	40.80743	26.157061	92.692932	39.605978	11.6973515	92.5019645	-69.740332	15.0673965	83.3668395
-19.1189	-10.677104	87.082321	-15.048842	13.477659	87.827507	38.391582	-2.768052	92.070435	40.809521	26.148283	92.441383	39.6005515	11.6901155	92.255909	-69.6982355	15.2652025	83.399105
-20.059767	-9.922754	86.95089	-15.032328	13.546549	87.734962	38.370178	-2.749698	91.859093	40.793098	26.138735	92.208672	39.581638	11.6945185	92.0338825	-69.646294	15.3985795	83.4360415
-20.990976	-9.100286	86.832771	-15.039614	13.628753	87.622246	38.347656	-2.719843	91.641327	40.781548	26.158211	91.974106	39.564602	11.719184	91.8077165	-69.64383	15.538322	83.4367755
-21.943954	-8.27702	86.661423	-15.047163	13.696461	87.500732	38.406876	-2.777167	91.355278	40.768238	26.190754	91.747574	39.587557	11.7067935	91.551426	-69.681883	15.6861285	83.450038
-23.352333	-7.024442	86.406555	-15.079461	13.794489	87.31089	38.363865	-2.717961	90.969223	40.715446	26.261536	91.38485	39.5396555	11.7717875	91.1770365	-69.6985775	15.8171905	83.4447435
-24.31069	-6.206195	86.245552	-15.115322	13.862522	87.168541	38.315216	-2.669464	90.662743	40.689934	26.314131	91.117073	39.502575	11.8223335	90.889908	-69.733219	15.9027105	83.447174
-25.210148	-5.363867	86.043762	-15.154384	13.92321	86.984703	38.270329	-2.627042	90.282021	40.648247	26.352003	90.820953	39.459288	11.8624805	90.551487	-69.768056	15.9839395	83.417919
-26.197058	-4.522864	85.751579	-15.185517	13.998874	86.789307	38.213661	-2.571897	89.868156	40.627876	26.427252	90.528534	39.4207685	11.9276775	90.198345	-69.7918025	16.0700705	83.380269
-27.086264	-3.664656	85.487946	-15.192008	14.0836	86.583122	38.162941	-2.520166	89.413422	40.626019	26.503012	90.197701	39.39448	11.991423	89.8055615	-69.778496	16.175777	83.3606825
-27.992531	-2.805967	85.22683	-15.206617	14.163981	86.348236	38.111523	-2.453526	88.934555	40.621643	26.585081	89.844276	39.366583	12.0657775	89.3894155	-69.779817	16.2621845	83.3070565
-28.883743	-1.901647	84.958748	-15.212572	14.25509	86.115189	38.080761	-2.388191	88.4487	40.607433	26.668409	89.471138	39.344097	12.140109	88.959919	-69.769241	16.370071	83.270459
-30.192619	-0.593187	84.616699	-15.196048	14.438023	85.749695	38.030701	-2.218921	87.692108	40.571617	26.820225	88.835945	39.301159	12.300652	88.2640265	-69.693255	16.575394	83.2353635
-31.053024	0.25495	84.40242	-15.197124	14.537586	85.492966	38.003902	-2.092654	87.197456	40.542343	26.952616	88.41143	39.2731225	12.429981	87.804443	-69.6673705	16.645191	83.181489
-31.854603	1.101006	84.202431	-15.219569	14.668447	85.2575	37.979382	-1.921492	86.721603	40.491341	27.099796	87.9935	39.2353615	12.589152	87.3575515	-69.6744995	16.747742	83.1574485
-32.728035	1.9613	84.059807	-15.229008	14.766754	85.053871	37.950653	-1.727737	86.297035	40.425091	27.266603	87.625793	39.187872	12.769433	86.961414	-69.645888	16.764075	83.146328
-33.514751	2.77092	83.939316	-15.26281	14.887473	84.875755	37.926277	-1.518237	85.977585	40.359859	27.462002	87.327576	39.143068	12.9718825	86.6525805	-69.668688	16.8030635	83.0989295
-34.269779	3.540823	83.865395	-15.298261	14.996145	84.740921	37.919518	-1.307248	85.745277	40.289757	27.667147	87.099281	39.1046375	13.1799495	86.422279	-69.7011595	16.8123405	83.059563
-34.999256	4.289784	83.795799	-15.331988	15.104858	84.630074	37.930862	-1.101424	85.597923	40.22757	27.868832	86.917374	39.079216	13.383704	86.2576485	-69.743192	16.826012	83.0024995
-36.171375	5.39661	83.759293	-15.383914	15.260296	84.514259	37.960384	-0.778072	85.47541	40.130157	28.183313	86.742905	39.0452705	13.7026205	86.1091575	-69.8130985	16.8179715	82.9193605
-36.856266	6.112231	83.738586	-15.414349	15.36659	84.483559	37.978199	-0.572243	85.442268	40.05872	28.362677	86.691841	39.0184595	13.895217	86.0670545	-69.8471575	16.837963	82.9000635
-37.504311	6.783733	83.774223	-15.441349	15.442829	84.48391	37.972481	-0.383977	85.479294	40.022446	28.55401	86.658272	38.9974635	14.0850165	86.068783	-69.8801615	16.8006415	82.899037
-38.156261	7.423149	83.865051	-15.473429	15.537475	84.504974	37.965984	-0.217802	85.56395	39.995468	28.723911	86.64917	38.980726	14.2530545	86.10656	-69.927584	16.8218955	82.903388
-38.823502	8.079746	83.939575	-15.491931	15.620141	84.564339	37.95694	-0.078218	85.713074	39.959419	28.88039	86.638786	38.9581795	14.401086	86.17593	-69.9420415	16.839196	82.952748
-39.488052	8.695628	84.015625	-15.514551	15.67929	84.598427	37.944923	0.021721	85.912186	39.914722	29.036955	86.631981	38.9298225	14.529338	86.2720835	-69.9589245	16.829242	82.9247705
-40.089123	9.322705	84.071724	-15.538909	15.754697	84.620758	37.982288	0.055022	86.120155	39.860962	29.183683	86.618645	38.921625	14.6193525	86.3694	-69.999443	16.8900415	82.872116
-40.914814	10.167311	84.161713	-15.625998	15.82969	84.645012	38.038986	0.020838	86.468628	39.729988	29.350578	86.59256	38.884487	14.685708	86.530594	-70.136483	16.973672	82.75943
-41.412796	10.731556	84.180244	-15.707834	15.861681	84.639191	38.065926	-0.03535	86.72364	39.655628	29.446888	86.537178	38.860777	14.705769	86.630409	-70.276445	17.017593	82.647973
-41.970318	11.310376	84.237274	-15.797599	15.870989	84.661896	38.10746	-0.067881	86.953796	39.568096	29.519993	86.481003	38.837778	14.726056	86.7173995	-70.432976	17.015922	82.6063925
-42.517143	11.877712	84.325233	-15.876237	15.881878	84.685013	38.115318	-0.144917	87.214684	39.460754	29.560921	86.424248	38.788036	14.708002	86.819466	-70.54051	17.055754	82.55056
-43.017052	12.435763	84.428238	-15.977348	15.893234	84.734268	38.132347	-0.238104	87.385117	39.363216	29.571386	86.330757	38.7477815	14.666641	86.857937	-70.7024775	17.119827	82.610599
-43.472755	12.956601	84.575516	-16.060823	15.894307	84.790184	38.138668	-0.338917	87.454865	39.293785	29.558043	86.214607	38.7162265	14.609563	86.834736	-70.8378725	17.179051	82.745632
-43.901569	13.460891	84.715584	-16.142887	15.883533	84.852531	38.111523	-0.414142	87.441048	39.222527	29.498035	86.075607	38.667025	14.5419465	86.7583275	-70.952799	17.2251195	82.9467345
-44.506584	14.27291	84.969154	-16.209244	15.833759	84.944153	38.028973	-0.546056	87.287971	39.169785	29.343313	85.87397	38.599379	14.3986285	86.5809705	-71.017867	17.2688895	83.3073355
-44.874168	14.863312	85.162857	-16.280935	15.807763	85.030548	37.930763	-0.660029	87.175415	39.137215	29.207771	85.758842	38.533989	14.273871	86.4671285	-71.095859	17.341655	83.5939675
-45.248131	15.466931	85.364059	-16.322704	15.767347	85.144257	37.792995	-0.735802	87.109009	39.101982	29.066452	85.69931	38.4474885	14.165325	86.4041595	-71.0928965	17.369369	83.8843545
-45.582554	16.063698	85.590515	-16.399223	15.745094	85.282516	37.660469	-0.799735	87.094482	39.071457	28.965	85.7146	38.365963	14.0826325	86.404541	-71.164409	17.4075555	84.160491
-45.8675	16.655584	85.86219	-16.47788	15.708703	85.492462	37.560616	-0.865904	87.122299	39.029633	28.90303	85.850128	38.2951245	14.018563	86.4862135	-71.2508845	17.398843	84.4987105
-46.105297	17.186337	86.175873	-16.572159	15.671076	85.74556	37.530735	-0.874446	87.232765	39.00301	28.882509	86.103668	38.2668725	14.0040315	86.6682165	-71.4111905	17.3381205	84.8229035
-46.284378	17.751747	86.444794	-16.666939	15.668006	86.038605	37.514591	-0.86568	87.430557	38.994308	28.873119	86.471298	38.2544495	14.0037195	86.9509275	-71.5883275	17.3322925	85.1262825
-46.444309	18.688894	86.925278	-16.761852	15.673058	86.548828	37.563023	-0.857451	87.848816	38.999866	28.877323	87.146469	38.2814445	14.009936	87.4976425	-71.8051485	17.33618	85.6000135
-46.498199	19.319269	87.261276	-16.799913	15.667672	86.894981	37.631477	-0.884966	88.177422	39.016472	28.876505	87.620743	38.3239745	13.9957695	87.8990825	-71.9238005	17.3395745	85.8908795
-46.516945	20.004644	87.590744	-16.830122	15.674837	87.261192	37.655045	-0.89539	88.533905	39.065994	28.868616	88.110771	38.3605195	13.986613	88.322338	-72.0207635	17.363061	86.200046
-46.507084	20.634703	87.94928	-16.831942	15.684624	87.632614	37.696896	-0.904916	88.921478	39.123039	28.846115	88.667801	38.4099675	13.9705995	88.7946395	-72.0738515	17.3986485	86.4705885
-46.47179	21.25609	88.292473	-16.836557	15.687865	88.020599	37.785931	-0.924703	89.371338	39.19733	28.822254	89.28968	38.4916305	13.9487755	89.330509	-72.1647445	17.4269545	86.710689
-46.359951	21.788857	88.644524	-16.866146	15.683606	88.426445	37.902283	-0.953374	89.907578	39.281902	28.788748	89.944717	38.5920925	13.917687	89.9261475	-72.3243845	17.449525	86.9267425
-46.178417	22.323891	88.970581	-16.855083	15.674223	88.851151	38.014393	-0.998497	90.496025	39.361565	28.755087	90.638702	38.687979	13.878295	90.5673635	-72.398145	17.470151	87.1349385
-45.843224	23.140327	89.481018	-16.814274	15.666202	89.528397	38.224445	-1.077478	91.466446	39.51569	28.754786	91.677429	38.8700675	13.838654	91.5719375	-72.4986155	17.49375	87.4848565
-45.535698	23.697939	89.845978	-16.768127	15.636132	89.99292	38.363659	-1.111763	92.128876	39.612968	28.788652	92.342964	38.9883135	13.8384445	92.23592	-72.5245675	17.4338195	87.74992
-45.22459	24.243837	90.226837	-16.703575	15.59137	90.442963	38.525478	-1.100271	92.768105	39.719154	28.834244	92.986931	39.122316	13.8669865	92.877518	-72.529466	17.3157535	88.008408
-44.969879	24.70153	90.575104	-16.6415	15.568172	90.873543	38.699024	-1.103212	93.380013	39.857731	28.903383	93.587456	39.2783775	13.9000855	93.4837345	-72.5613775	17.2362585	88.2633515
-44.664501	25.161922	90.874695	-16.572971	15.547736	91.257767	38.876362	-1.131477	93.965416	39.999321	28.972363	94.139442	39.4378415	13.920443	94.052429	-72.5837835	17.175029	88.463105
-44.345592	25.56963	91.178497	-16.464235	15.527046	91.623245	39.061394	-1.111026	94.498627	40.10759	29.002205	94.670921	39.584492	13.9455895	94.584774	-72.512962	17.1085025	88.661716
-43.958061	25.91036	91.46389	-16.358318	15.528986	91.973183	39.24469	-1.051544	94.989738	40.228207	29.066265	95.17701	39.7364485	14.0073605	95.083374	-72.4530845	17.0506115	88.862992
-43.365078	26.477259	91.932663	-16.184532	15.513722	92.476685	39.526577	-0.972099	95.630394	40.414093	29.213694	95.867096	39.970335	14.1207975	95.748745	-72.339399	16.9066465	89.204625
-42.915939	26.853422	92.195419	-16.067713	15.564555	92.775543	39.720303	-0.888843	96.011101	40.559757	29.308689	96.294662	40.14003	14.209923	96.1528815	-72.275456	16.919187	89.3982045
-42.447262	27.283594	92.463745	-15.943855	15.588598	93.064079	39.90699	-0.791006	96.352364	40.746769	29.399895	96.648804	40.3268795	14.3044445	96.500584	-72.2145895	16.8727515	89.627574
-42.003407	27.660236	92.720078	-15.804302	15.626083	93.318161	40.074051	-0.714735	96.634216	40.947376	29.511341	96.920425	40.5107135	14.398303	96.7773205	-72.1193175	16.853863	89.8590015
-41.59853	27.995903	92.952438	-15.646569	15.659693	93.525742	40.227737	-0.61822	96.838669	41.102562	29.5959	97.162148	40.6651495	14.48884	97.0004085	-71.9582875	16.830546	90.0510755
-41.17382	28.321604	93.161934	-15.471872	15.713046	93.694046	40.379295	-0.482833	97.0093	41.209747	29.639977	97.428307	40.794521	14.578572	97.2188035	-71.738265	16.84752	90.1692885
-40.75959	28.603373	93.337189	-15.303811	15.751486	93.859085	40.504749	-0.399108	97.218369	41.361095	29.710133	97.692055	40.932922	14.6555125	97.455212	-71.540544	16.8474595	90.262958
-40.209	28.927343	93.614128	-15.103534	15.821605	94.146652	40.717705	-0.32833	97.603592	41.622692	29.815887	98.156944	41.1701985	14.7437785	97.880268	-71.3772665	16.8994315	90.413036
-39.777546	28.97197	93.806297	-14.979567	15.858644	94.373032	40.888832	-0.287013	97.93512	41.794224	29.879728	98.546814	41.341528	14.7963575	98.240967	-71.300662	16.9209305	90.505097
-39.369629	28.974703	93.962784	-14.873421	15.934414	94.635567	41.06004	-0.308567	98.368156	41.971195	29.947353	98.946274	41.5156175	14.819393	98.657215	-71.2624595	17.049435	90.613919
-38.941757	28.946119	94.152061	-14.794153	15.983189	94.904259	41.289005	-0.322748	98.81176	42.13932	29.987997	99.363579	41.7141625	14.8326245	99.0876695	-71.3024685	17.1337535	90.7208485
-38.429737	28.890362	94.313942	-14.715512	16.031172	95.192047	41.537464	-0.339685	99.240471	42.309299	30.034655	99.765274	41.9233815	14.847485	99.5028725	-71.3544055	17.214859	90.8812215
-37.928623	28.817411	94.475975	-14.650247	16.068501	95.461571	41.758091	-0.377882	99.655609	42.466637	30.073917	100.102066	42.112364	14.8480175	99.8788375	-71.412858	17.2889845	91.0443045
-37.477303	28.68981	94.656166	-14.554607	16.112175	95.696037	41.964203	-0.393091	100.024414	42.601318	30.088383	100.37513	42.2827605	14.847646	100.199772	-71.3919745	17.376704	91.192302
-36.714169	28.497965	94.869888	-14.409394	16.08975	96.019234	42.20977	-0.424284	100.495674	42.765362	30.100832	100.703659	42.487566	14.838274	100.5996665	-71.306354	17.341226	91.4388015
-36.283367	28.365078	94.996689	-14.3323	16.066023	96.194931	42.322681	-0.414277	100.795593	42.856884	30.105526	100.874069	42.5897825	14.8456245	100.834831	-71.2543825	17.2864215	91.555031
-35.86982	28.243277	95.135414	-14.233482	16.023916	96.350662	42.405354	-0.400741	101.105515	42.914276	30.10461	101.04467	42.659815	14.8519345	101.0750925	-71.126779	17.1958975	91.6262315
-35.512962	28.112761	95.210876	-14.169698	15.975044	96.494522	42.467205	-0.407111	101.446533	42.999794	30.118645	101.187347	42.7334995	14.855767	101.31694	-71.0728955	17.094321	91.672104
-35.168941	28.010151	95.261192	-14.102276	15.915836	96.654144	42.578068	-0.434873	101.755569	43.099155	30.127829	101.276031	42.8386115	14.846478	101.5158	-71.0431635	16.985194	91.792488
-34.892742	27.946758	95.350555	-14.045087	15.857436	96.819374	42.702316	-0.476618	102.065552	43.166283	30.096275	101.366638	42.9342995	14.8098285	101.716095	-71.0244735	16.9050435	91.922653
-34.647591	28.002361	95.410995	-13.983708	15.77079	96.981155	42.842339	-0.515417	102.373039	43.196529	30.032343	101.450455	43.019434	14.758463	101.911747	-70.98685	16.783117	92.050563
-34.254089	28.085003	95.439774	-13.891763	15.612236	97.218559	43.033321	-0.597029	102.872124	43.21019	29.905638	101.605072	43.1217555	14.6543045	102.238598	-70.9052815	16.5701675	92.19852
-34.028606	28.203701	95.480637	-13.837835	15.48982	97.382645	43.169941	-0.71058	103.194283	43.222965	29.803997	101.739632	43.196453	14.5467085	102.4669575	-70.872123	16.4329315	92.2983325
-33.793091	28.366726	95.508263	-13.808112	15.33895	97.536156	43.297516	-0.834689	103.516129	43.255455	29.680347	101.870361	43.2764855	14.422829	102.693245	-70.8927095	16.255071	92.379067
-33.560894	28.579393	95.552544	-13.762806	15.182341	97.69471	43.405193	-0.946533	103.800491	43.29829	29.562881	102.020027	43.3517415	14.308174	102.910259	-70.8773535	16.056508	92.479161
-33.336494	28.870838	95.592674	-13.71474	14.992587	97.825798	43.473827	-1.06427	104.0298	43.369877	29.456059	102.139282	43.421852	14.1958945	103.084541	-70.851332	15.7892795	92.567055
-33.165775	29.171223	95.597733	-13.679325	14.819858	97.925636	43.552925	-1.230235	104.172531	43.447239	29.326218	102.219025	43.500082	14.0479915	103.195778	-70.858732	15.5917245	92.655494
-33.050049	29.479868	95.626991	-13.657369	14.638435	97.992195	43.616383	-1.397824	104.207314	43.505867	29.153112	102.27903	43.561125	13.877644	103.243172	-70.875863	15.399226	92.741218
-32.909878	29.962517	95.711632	-13.63234	14.386922	98.022865	43.636543	-1.648575	104.134598	43.60033	28.859308	102.319931	43.6184365	13.6053665	103.2272645	-70.8831165	15.1684775	92.8184655
-32.779545	30.349735	95.802727	-13.613936	14.227918	98.019814	43.608624	-1.824296	104.015884	43.62878	28.674585	102.377472	43.618702	13.4251445	103.196678	-70.846574	15.0306915	92.84295
-32.593746	30.763317	95.932892	-13.599974	14.079465	98.026337	43.587711	-2.004018	103.819	43.663876	28.484503	102.444412	43.6257935	13.2402425	103.131706	-70.8257415	14.9186875	92.920968
-32.48621	31.236357	96.118568	-13.591213	13.934	98.05809	43.532818	-2.179283	103.613319	43.704075	28.317856	102.507736	43.6184465	13.0692865	103.0605275	-70.8008725	14.7987135	93.0556525
-32.327492	31.771029	96.37397	-13.581612	13.828856	98.107452	43.466988	-2.366896	103.421577	43.728954	28.191853	102.593025	43.597971	12.9124785	103.007301	-70.761195	14.7452335	93.207603
-32.22287	32.349865	96.647865	-13.572393	13.759716	98.187447	43.379238	-2.500537	103.25338	43.752811	28.054935	102.672066	43.5660245	12.777199	102.962723	-70.7108105	14.742233	93.412171
-32.130669	32.892044	96.971863	-13.565074	13.683626	98.294052	43.316833	-2.600118	103.079178	43.785835	27.938444	102.771584	43.551334	12.669163	102.925381	-70.681482	14.698089	93.662723
-32.060318	33.665356	97.445442	-13.580622	13.62954	98.46521	43.236084	-2.740729	102.892616	43.825779	27.797243	102.905396	43.5309315	12.528257	102.899006	-70.6921755	14.730823	94.031414
-31.968979	34.158535	97.675949	-13.600781	13.611242	98.554024	43.213272	-2.772441	102.808037	43.841652	27.755121	102.990356	43.527462	12.49134	102.8991965	-70.729024	14.731144	94.2088515
-31.803699	34.614628	97.857681	-13.624197	13.606874	98.624626	43.20155	-2.781945	102.774765	43.827953	27.732914	103.069481	43.5147515	12.4754845	102.922123	-70.7631455	14.7382635	94.327129
-31.713924	35.085499	98.079094	-13.674047	13.593509	98.710648	43.193146	-2.782018	102.769386	43.766369	27.741655	103.158401	43.4797575	12.4798185	102.9638935	-70.8278515	14.7071995	94.4574025
-31.586081	35.537022	98.233147	-13.728409	13.569503	98.781273	43.159691	-2.80075	102.783966	43.709496	27.746544	103.251053	43.4345935	12.472897	103.0175095	-70.8914115	14.666109	94.5450365
-31.393837	36.040245	98.410194	-13.817785	13.530052	98.860916	43.11998	-2.854845	102.781609	43.643658	27.726532	103.354607	43.381819	12.4358435	103.068108	-71.017389	14.6242605	94.653724
-31.256428	36.496696	98.609741	-13.908882	13.462623	98.945297	43.079021	-2.958873	102.750519	43.598701	27.671194	103.432487	43.338861	12.3561605	103.091503	-71.156625	14.5690855	94.799091
-31.159344	37.055992	98.994896	-14.082011	13.344391	99.133888	42.925163	-3.110955	102.734634	43.489025	27.582376	103.550217	43.207094	12.2357105	103.1424255	-71.371116	14.4530715	95.1253505
-31.108362	37.375278	99.245468	-14.186746	13.295568	99.286079	42.831348	-3.186793	102.725471	43.418808	27.49929	103.628067	43.125078	12.1562485	103.176769	-71.49857	14.4348875	95.395389
-31.066093	37.641186	99.46122	-14.303808	13.241215	99.437401	42.742653	-3.239132	102.774849	43.358356	27.449545	103.721581	43.0505045	12.1052065	103.248215	-71.6581205	14.3772235	95.626587
-30.93696	37.852013	99.683228	-14.389245	13.236477	99.607765	42.660732	-3.259432	102.884125	43.28941	27.441273	103.858337	42.975071	12.0909205	103.371231	-71.753561	14.3820335	95.844299
-30.762609	37.990662	99.910866	-14.479102	13.252563	99.811134	42.584839	-3.232633	103.051994	43.208221	27.450567	104.027512	42.89653	12.108967	103.539753	-71.854734	14.396159	96.082515
-30.591726	38.111931	100.125191	-14.574303	13.29563	100.023224	42.509628	-3.194258	103.261879	43.130512	27.506512	104.207359	42.82007	12.156127	103.734619	-71.968676	14.435133	96.311829
-30.362171	38.222816	100.331375	-14.666897	13.352024	100.218674	42.448734	-3.144002	103.425064	43.05497	27.5989	104.35321	42.751852	12.227449	103.889137	-72.085646	14.476599	96.548211
-30.011272	38.405617	100.651978	-14.818142	13.470462	100.472855	42.361511	-3.047032	103.546547	42.93697	27.720217	104.495003	42.6492405	12.3365925	104.020775	-72.2855245	14.6043315	96.924935
-29.77351	38.507095	100.873901	-14.913537	13.554591	100.648117	42.302616	-2.994674	103.593124	42.848896	27.816525	104.57724	42.575756	12.4109255	104.085182	-72.40283	14.6982565	97.211052
-29.520384	38.581062	101.111626	-14.993156	13.634942	100.794922	42.233292	-2.917709	103.637863	42.767639	27.910519	104.697273	42.5004655	12.496405	104.167568	-72.4867775	14.773479	97.422276
-29.165787	38.678749	101.30761	-15.059967	13.724145	100.968109	42.16383	-2.829961	103.720604	42.688465	28.020609	104.851463	42.4261475	12.595324	104.2860335	-72.5460815	14.852966	97.6501845
-28.893412	38.729729	101.520874	-15.13014	13.817197	101.107132	42.101849	-2.750835	103.802895	42.63578	28.135555	105.008904	42.3688145	12.69236	104.4058995	-72.6290945	14.942034	97.8083645
-28.652773	38.775223	101.703812	-15.229377	13.943191	101.239098	42.027905	-2.657632	103.902863	42.575455	28.277576	105.152855	42.30168	12.809972	104.527859	-72.760434	15.07641	97.950337
-28.414902	38.788681	101.80024	-15.27932	13.982366	101.329338	41.966774	-2.541644	103.98008	42.505733	28.419456	105.280151	42.2362535	12.938906	104.6301155	-72.7948935	15.025826	98.0285605
-28.128174	38.826027	101.982643	-15.40304	14.108251	101.439026	41.873924	-2.365916	104.143417	42.395847	28.632059	105.384827	42.1348855	13.1330715	104.764122	-72.9409655	15.0834305	98.11393
-27.941948	38.869732	101.99926	-15.483612	14.220119	101.504944	41.76857	-2.229978	104.307869	42.307083	28.765291	105.428406	42.0378265	13.2676565	104.8681375	-73.0050505	15.1725815	98.1417505
-27.741592	38.917709	101.957085	-15.572619	14.32759	101.574936	41.759396	-2.114399	104.417847	42.210503	28.896898	105.446266	41.9849495	13.3912495	104.9320565	-73.1301875	15.2639305	98.2178155
-27.511396	38.950584	101.865791	-15.6711	14.441787	101.623428	41.724632	-1.999141	104.618111	42.109673	29.025116	105.450966	41.9171525	13.5129875	105.0345385	-73.2593525	15.3705865	98.2123175
-27.201569	38.985779	101.726341	-15.760279	14.560154	101.680359	41.68412	-1.893354	104.82901	42.00951	29.131334	105.43647	41.846815	13.61899	105.13274	-73.367373	15.501318	98.227978
-26.857298	39.01498	101.513412	-15.844367	14.670709	101.712158	41.644928	-1.766917	105.067871	41.897316	29.240713	105.433067	41.771122	13.736898	105.250469	-73.459856	15.60452	98.173847
-26.541128	38.995293	101.326576	-15.926893	14.725858	101.759148	41.61227	-1.676834	105.294731	41.793304	29.336178	105.412468	41.702787	13.829672	105.3535995	-73.556573	15.622044	98.1646965
-26.010809	38.971966	101.187065	-16.033785	14.773742	101.847672	41.547775	-1.558951	105.593872	41.659657	29.420406	105.425407	41.603716	13.9307275	105.5096395	-73.671286	15.6167565	98.1857045
-25.661091	38.966625	101.162659	-16.089199	14.777905	101.926758	41.502525	-1.513057	105.731377	41.582062	29.46023	105.476799	41.5422935	13.9735865	105.604088	-73.7206915	15.5822235	98.249428
-25.355	38.965881	101.190353	-16.146235	14.761716	102.00219	41.459023	-1.501705	105.849373	41.533943	29.490099	105.531868	41.496483	13.994197	105.6906205	-73.788953	15.529235	98.3137595
-25.219229	39.052937	101.293968	-16.183144	14.758333	102.058876	41.415287	-1.480716	105.941498	41.490147	29.517492	105.583717	41.452717	14.018388	105.7626075	-73.819005	15.498278	98.3551445
-24.836784	39.016701	101.241875	-16.226767	14.783755	102.099586	41.363953	-1.434044	105.998611	41.433426	29.551226	105.626991	41.3986895	14.058591	105.812801	-73.8522235	15.508919	98.386371
-24.582914	39.103813	101.253571	-16.27199	14.829147	102.139297	41.328506	-1.375588	106.048538	41.384914	29.611019	105.643166	41.35671	14.1177155	105.845852	-73.90069	15.5405785	98.432742
-24.306778	39.240398	101.228844	-16.284027	14.904051	102.160431	41.305218	-1.30517	106.08828	41.346069	29.684492	105.649948	41.3256435	14.189661	105.869114	-73.8936975	15.618441	98.451748
-23.919708	39.475693	101.255486	-16.344814	15.022141	102.189636	41.258312	-1.15861	106.123672	41.274052	29.834259	105.716362	41.266182	14.3378245	105.920017	-73.95581	15.7064575	98.459255
-23.606817	39.64822	101.310158	-16.380796	15.113767	102.227173	41.225658	-1.088473	106.159081	41.241909	29.927814	105.749443	41.2337835	14.4196705	105.954262	-73.9953755	15.8078635	98.500084
-23.293209	39.852257	101.376869	-16.422028	15.1864	102.266953	41.173801	-0.993369	106.17453	41.208862	30.018482	105.810722	41.1913315	14.5125565	105.992626	-74.0353875	15.8602435	98.54128
-22.977104	40.070126	101.456306	-16.468391	15.257504	102.308975	41.123028	-0.928337	106.186035	41.172489	30.097553	105.857178	41.1477585	14.584608	106.0216065	-74.0845405	15.9304	98.5963435
-22.59157	40.295338	101.519165	-16.519871	15.327705	102.34877	41.062313	-0.874554	106.182587	41.142159	30.160553	105.90007	41.102236	14.6429995	106.0413285	-74.141978	16.0124105	98.6562115
-22.200392	40.526775	101.556656	-16.580339	15.425385	102.355156	40.996971	-0.802306	106.156158	41.100037	30.220837	105.950912	41.048504	14.7092655	106.053535	-74.209182	16.1415045	98.656777
-21.928165	40.748703	101.654587	-16.638378	15.482781	102.348114	40.919365	-0.749883	106.12619	41.032433	30.2931	106.015205	40.975899	14.7716085	106.0706975	-74.252655	16.1939535	98.6255305
-21.472881	41.06641	101.843834	-16.750711	15.594973	102.346214	40.808533	-0.633164	106.073547	40.928288	30.443865	106.160751	40.8684105	14.9053505	106.117149	-74.3698325	16.2845955	98.575279
-21.205992	41.301956	102.005196	-16.821415	15.701272	102.367172	40.749577	-0.503588	106.02282	40.857071	30.551785	106.276634	40.803324	15.0240985	106.149727	-74.446154	16.3784455	98.584617
-21.006414	41.553421	102.188751	-16.901579	15.805395	102.411034	40.693821	-0.377214	105.995247	40.786404	30.692608	106.411896	40.7401125	15.157697	106.2035715	-74.5432705	16.453093	98.6184965
-20.826847	41.870476	102.36615	-16.977892	15.901806	102.462997	40.642979	-0.264852	105.980804	40.719093	30.821455	106.525337	40.681036	15.2783015	106.2530705	-74.63682	16.5253105	98.6729235
-20.619146	42.182304	102.543571	-17.059504	16.026863	102.526115	40.601143	-0.148094	105.971207	40.665138	30.959854	106.618866	40.6331405	15.40588	106.2950365	-74.7521485	16.647846	98.7571935
-20.373848	42.480286	102.693413	-17.127295	16.137718	102.576111	40.539474	-0.047633	105.98526	40.602974	31.077984	106.723343	40.571224	15.5151755	106.3543015	-74.825814	16.7602605	98.7979205
-20.129822	42.777927	102.797615	-17.219452	16.221661	102.628006	40.486065	0.052166	106.022774	40.536205	31.181435	106.803146	40.511135	15.6168005	106.41296	-74.950039	16.8265215	98.843052
-19.732666	43.235226	102.857605	-17.340593	16.327858	102.657471	40.407619	0.180277	106.104446	40.437588	31.307951	106.892845	40.4226035	15.744114	106.4986455	-75.1037895	16.911602	98.8162965
-19.441105	43.543644	102.813492	-17.436853	16.383574	102.678299	40.364716	0.229649	106.196083	40.364864	31.355991	106.945122	40.36479	15.79282	106.5706025	-75.238496	16.974328	98.7859955
-19.2805	43.800774	102.814842	-17.518429	16.414503	102.695229	40.333687	0.251528	106.308601	40.279751	31.389242	107.005516	40.306719	15.820385	106.6570585	-75.343577	17.008621	98.7333995
-19.093283	44.021996	102.801216	-17.604057	16.454548	102.699127	40.298195	0.262131	106.444809	40.192211	31.421352	107.075134	40.245203	15.8417415	106.7599715	-75.453317	17.0673545	98.6382825
-18.916718	44.219204	102.786613	-17.698395	16.47963	102.749672	40.271164	0.268147	106.572548	40.111881	31.440025	107.151772	40.1915225	15.854086	106.86216	-75.5883125	17.105174	98.637184
-18.76354	44.378426	102.804657	-17.765638	16.50075	102.821266	40.235172	0.276545	106.69696	40.029873	31.460386	107.233986	40.1325225	15.8684655	106.965473	-75.6637985	17.1330345	98.677059
-18.669321	44.537796	102.856537	-17.847155	16.50901	102.875114	40.209858	0.28055	106.809486	39.968822	31.476921	107.317749	40.08934	15.8787355	107.0636175	-75.78365	17.1392845	98.6866105
-18.582382	44.769077	102.916061	-17.946089	16.50424	102.932449	40.184383	0.275383	106.884537	39.871048	31.507841	107.428505	40.0277155	15.891612	107.156521	-75.9198935	17.116868	98.708377
-18.556107	44.964973	103.003563	-17.996572	16.507782	102.951073	40.154026	0.28915	106.9263	39.819702	31.521317	107.501625	39.986864	15.9052335	107.2139625	-75.980008	17.1103305	98.6881835
-18.440125	45.119503	103.078499	-18.054829	16.51474	102.961029	40.133919	0.312028	106.95224	39.765297	31.541582	107.622383	39.949608	15.926805	107.2873115	-76.059266	17.102675	98.6347465
-18.442341	45.315113	103.234016	-18.131977	16.517385	102.995979	40.118534	0.345726	106.951973	39.709564	31.582964	107.731613	39.914049	15.964345	107.341793	-76.178003	17.070425	98.650165
-18.418242	45.484257	103.441689	-18.195074	16.545841	103.056374	40.082912	0.390589	106.951019	39.660461	31.635237	107.843414	39.8716865	16.012913	107.3972165	-76.2618345	17.078769	98.7155315
-18.394808	45.645313	103.67942	-18.278427	16.601503	103.129158	40.043819	0.462951	106.95047	39.613956	31.695637	107.987762	39.8288875	16.079294	107.469116	-76.3857415	17.123712	98.7892
-18.389555	45.821648	103.921196	-18.353024	16.663252	103.206619	40.009773	0.532498	106.928726	39.582626	31.772142	108.121407	39.7961995	16.15232	107.5250665	-76.5022475	17.174184	98.8881715
-18.367043	46.071022	104.204033	-18.493557	16.784937	103.277145	39.889843	0.694781	106.949387	39.513458	31.908829	108.269073	39.7016505	16.301805	107.60923	-76.6887645	17.268069	98.94506
-18.374096	46.24509	104.290329	-18.585049	16.911692	103.279373	39.865585	0.794856	106.892441	39.450054	32.011646	108.31485	39.6578195	16.403251	107.6036455	-76.8279175	17.420133	98.9551005
-18.400776	46.437366	104.334953	-18.679754	17.055449	103.276131	39.775887	0.93715	106.900093	39.367496	32.136524	108.301819	39.5716915	16.536837	107.600956	-76.9311995	17.574061	98.951306
-18.426729	46.609463	104.329262	-18.780787	17.171558	103.265572	39.733799	1.055962	106.862579	39.272888	32.263954	108.248779	39.5033435	16.659958	107.555679	-77.0649175	17.683158	98.975465
-18.492809	46.777458	104.307854	-18.855003	17.303028	103.23938	39.696213	1.151202	106.819328	39.180275	32.353252	108.207108	39.438244	16.752227	107.513218	-77.14825	17.853829	98.965542
-18.564648	46.905491	104.306747	-18.908197	17.404665	103.240799	39.696156	1.216648	106.703079	39.098343	32.424103	108.098427	39.3972495	16.8203755	107.400753	-77.2136435	17.9889545	99.080845
-18.615643	46.989338	104.308952	-18.94714	17.507915	103.262604	39.609577	1.307524	106.588623	39.015942	32.483688	107.914307	39.3127595	16.895606	107.251465	-77.2070395	18.120224	99.273743
-18.725208	47.060844	104.205238	-18.923357	17.527748	103.159973	39.533337	1.39942	106.178246	38.892712	32.524448	107.541046	39.2130245	16.961934	106.859646	-77.0597385	18.093562	99.4603
-18.773085	47.082855	104.11409	-18.899134	17.550585	103.102478	39.474808	1.472789	106.047356	38.84552	32.46077	107.347366	39.160164	16.9667795	106.697361	-76.958432	18.1343905	99.507595
-18.828409	47.079872	104.07637	-18.872902	17.589197	103.103004	39.528282	1.520577	106.057648	38.845108	32.433708	107.327461	39.186695	16.9771425	106.6925545	-76.932499	18.2012515	99.5134535
-18.876932	47.070465	104.091583	-18.84231	17.636168	103.180443	39.665756	1.510594	106.153145	38.892281	32.485069	107.367348	39.2790185	16.9978315	106.7602465	-76.9636385	18.2745045	99.6006395
-18.911705	47.037022	104.145027	-18.794472	17.665735	103.286484	39.782879	1.451047	106.215942	38.961208	32.526291	107.378159	39.3720435	16.988669	106.7970505	-76.9609875	18.342801	99.7759175
-18.935261	47.012909	104.184937	-18.743689	17.663473	103.312935	39.797192	1.421311	106.153275	38.993118	32.528557	107.30481	39.395155	16.974934	106.7290425	-76.882533	18.352012	99.8968275
-18.938992	46.979877	104.176331	-18.717175	17.663513	103.2593	39.700748	1.420868	105.943764	38.97905	32.492783	107.107689	39.339899	16.9568255	106.5257265	-76.774249	18.3702005	99.9928735
-18.910908	46.91898	104.154564	-18.683201	17.695412	103.080383	39.491604	1.482365	105.676064	38.882793	32.366417	106.98645	39.1871985	16.924391	106.331257	-76.5536005	18.466433	99.829509
-18.881426	46.894611	104.281792	-18.744316	17.759102	103.12928	39.455189	1.528995	105.710312	38.899956	32.338486	107.097984	39.1775725	16.9337405	106.404148	-76.6662045	18.5844635	99.854412
-18.818798	46.850414	104.52726	-18.758827	17.788496	103.271881	39.499287	1.548746	105.821953	38.975784	32.393677	107.26799	39.2375355	16.9712115	106.5449715	-76.7551895	18.6057805	99.9987905
-18.746073	46.811756	104.767242	-18.779516	17.843857	103.414246	39.563038	1.54788	105.800095	39.036602	32.483673	107.346893	39.29982	17.0157765	106.573494	-76.858852	18.6719375	100.254998
-18.62384	46.764786	104.886436	-18.793621	17.958336	103.464981	39.493073	1.61261	105.717506	39.052597	32.572941	107.256302	39.272835	17.0927755	106.486904	-76.860077	18.8238965	100.443058
-18.470331	46.714302	104.839218	-18.786697	18.101831	103.425232	39.415005	1.704988	105.535065	39.040737	32.644314	107.002708	39.227871	17.174651	106.2688865	-76.801265	19.029011	100.5815775
-18.35762	46.672352	104.6968	-18.752266	18.261332	103.322853	39.312801	1.869953	105.427742	38.999115	32.740856	106.709244	39.155958	17.3054045	106.068493	-76.66049	19.2172595	100.577213
-18.027048	46.51107	104.470535	-18.709717	18.507948	103.288254	39.334236	2.175154	105.304657	38.872231	33.007175	106.485458	39.1032335	17.5911645	105.8950575	-76.5226675	19.4247315	100.6814505
-17.77384	46.378368	104.403221	-18.669302	18.625219	103.326973	39.456264	2.303051	105.188057	38.833092	33.230228	106.332733	39.144678	17.7666395	105.760395	-76.483282	19.4837985	100.893551
-17.460804	46.188175	104.363289	-18.594164	18.693846	103.346825	39.456699	2.442864	105.129639	38.810917	33.409241	106.205833	39.133808	17.9260525	105.667736	-76.322136	19.4616395	101.025914
-17.02471	45.974339	104.157829	-18.522005	18.765684	103.277992	39.488499	2.504532	105.07119	38.815681	33.463905	106.103012	39.15209	17.9842185	105.587101	-76.1961	19.5471495	100.968883
-16.704407	45.7313	103.995789	-18.497782	18.821926	103.214737	39.481899	2.502316	105.070366	38.816719	33.454922	106.014977	39.149309	17.978619	105.5426715	-76.144873	19.665233	100.8868025
-16.209421	45.409637	103.834427	-18.440884	18.856592	103.181648	39.434238	2.46893	105.162132	38.79784	33.38644	105.999168	39.116039	17.927685	105.58065	-75.997807	19.785499	100.782646
-15.723888	45.125259	103.798439	-18.50197	18.841639	103.241539	39.428993	2.416015	105.365051	38.796867	33.294056	106.092796	39.11293	17.8550355	105.7289235	-76.11687	19.8282425	100.7541545
-15.02404	44.600807	103.911316	-18.601368	18.776623	103.473328	39.459263	2.263821	105.727127	38.810112	33.198917	106.430817	39.1346875	17.731369	106.078972	-76.3374235	19.821877	100.867684
-14.530527	44.290318	103.96563	-18.684919	18.732086	103.631416	39.406651	2.15653	106.103226	38.807442	33.153679	106.738937	39.1070465	17.6551045	106.4210815	-76.4768845	19.8090675	100.8417505
-14.02973	43.982483	104.026917	-18.741768	18.702934	103.741501	39.436562	2.002394	106.463684	38.814785	33.11795	107.05674	39.1256735	17.560172	106.760212	-76.6092095	19.845696	100.72279
-13.427083	43.65733	104.06929	-18.924131	18.644266	103.847649	39.422966	1.89917	106.850418	38.79763	33.084003	107.403793	39.110298	17.4915865	107.1271055	-76.95856	19.7969455	100.5681925
-12.928009	43.299564	104.162704	-19.059175	18.610327	103.948196	39.412292	1.833565	107.221626	38.759697	33.041008	107.773911	39.0859945	17.4372865	107.4977685	-77.2043445	19.7833675	100.3986235
-12.358277	43.028431	104.318825	-19.179632	18.564247	104.072556	39.412125	1.804006	107.557121	38.720215	33.02985	108.111862	39.06617	17.416928	107.8344915	-77.425434	19.711566	100.3106205
-11.80541	42.684834	104.500237	-19.298992	18.550663	104.19059	39.367542	1.806664	107.874725	38.703995	33.05294	108.42115	39.0357685	17.429802	108.1479375	-77.6337525	19.671524	100.2332425
-10.984759	42.257137	104.671036	-19.426109	18.547228	104.288994	39.35355	1.823523	108.227066	38.640549	33.185913	108.814095	38.9970495	17.504718	108.5205805	-77.8492675	19.589738	100.0574075
-10.402656	41.983994	104.760429	-19.504114	18.572906	104.296364	39.354321	1.875834	108.370193	38.622398	33.263401	109.042694	38.9883595	17.5696175	108.7064435	-77.9965875	19.5761945	99.8862845
-9.824711	41.710068	104.796944	-19.542755	18.626484	104.262016	39.360943	1.935891	108.44799	38.617336	33.313526	109.175316	38.9891395	17.6247085	108.811653	-78.0746495	19.6282595	99.712379
-9.219126	41.463314	104.826843	-19.580156	18.682728	104.216637	39.355392	2.020827	108.470383	38.584866	33.422871	109.267868	38.970129	17.721849	108.8691255	-78.130441	19.643607	99.5641485
-8.625154	41.208858	104.873596	-19.595184	18.753548	104.178528	39.346859	2.131008	108.462524	38.577827	33.497738	109.287476	38.962343	17.814373	108.875	-78.152711	19.692723	99.482056
-8.087401	40.904163	104.868301	-19.584568	18.868923	104.126335	39.366077	2.253951	108.465752	38.569496	33.614021	109.307983	38.9677865	17.933986	108.8868675	-78.1369225	19.80386	99.3658025
-7.529439	40.663414	104.834	-19.595757	18.982933	104.054138	39.386242	2.383025	108.465111	38.569248	33.751553	109.326187	38.977745	18.067289	108.895649	-78.169259	19.898577	99.212627
-6.673367	40.276943	104.800186	-19.618891	19.148104	103.952431	39.411362	2.582217	108.501556	38.556198	33.982964	109.400085	38.98378	18.2825905	108.9508205	-78.221562	20.0136175	98.9540415
-6.135996	39.953197	104.765961	-19.641911	19.239958	103.875839	39.415623	2.705119	108.516052	38.542809	34.120701	109.419617	38.979216	18.41291	108.9678345	-78.263038	20.067006	98.7838435
-5.596214	39.659847	104.755661	-19.612385	19.319448	103.805969	39.41856	2.82664	108.520462	38.51535	34.250973	109.444771	38.966955	18.5388065	108.9826165	-78.191725	20.1000895	98.6293215
-5.058898	39.328735	104.750893	-19.623312	19.394325	103.751358	39.427315	2.944309	108.540894	38.489403	34.360153	109.458717	38.958359	18.652231	108.9998055	-78.204983	20.136419	98.5029105
-4.573019	38.946743	104.697395	-19.673424	19.431576	103.709343	39.442898	3.047971	108.555069	38.476841	34.449665	109.457161	38.9598695	18.748818	109.006115	-78.3067175	20.114334	98.412571
-4.077462	38.608685	104.654625	-19.652775	19.483772	103.670708	39.457745	3.123958	108.572685	38.468674	34.518864	109.436325	38.9632095	18.821411	109.004505	-78.2687595	20.146133	98.336911
-3.548095	38.252861	104.590439	-19.614262	19.555237	103.632828	39.491756	3.190056	108.606552	38.489445	34.573109	109.387901	38.9906005	18.8815825	108.9972265	-78.2191245	20.2288915	98.2684295
-2.7693	37.618263	104.423813	-19.579775	19.603348	103.533699	39.536152	3.25656	108.620224	38.51709	34.666908	109.289719	39.026621	18.961734	108.9549715	-78.186171	20.244962	98.1124265
-2.242308	37.216438	104.291222	-19.540222	19.624889	103.436676	39.57029	3.299579	108.620598	38.515999	34.714378	109.175583	39.0431445	19.0069785	108.8980905	-78.1235885	20.2427995	97.9752615
-1.741946	36.796753	104.152596	-19.456146	19.645306	103.297401	39.612736	3.35964	108.601295	38.501781	34.763237	109.051849	39.0572585	19.0614385	108.826572	-77.9695505	20.2291735	97.76823
-1.287771	36.360561	103.988312	-19.459942	19.639225	103.200554	39.653534	3.423543	108.586311	38.473637	34.815552	108.974075	39.0635855	19.1195475	108.780193	-77.9834695	20.1589025	97.620915
-0.825087	35.934097	103.874359	-19.423027	19.620171	103.127777	39.707355	3.463707	108.595467	38.463844	34.862949	108.909546	39.0855995	19.163328	108.7525065	-77.9316535	20.077014	97.5030475
-0.354403	35.510296	103.815437	-19.38434	19.595774	103.056931	39.764343	3.487175	108.632568	38.471123	34.918446	108.900345	39.117733	19.2028105	108.7664565	-77.886413	19.9887375	97.3474055
0.083732	35.098591	103.763496	-19.376364	19.584812	102.998749	39.817696	3.491251	108.681992	38.494919	34.940807	108.906021	39.1563075	19.216029	108.7940065	-77.9090355	19.953595	97.2034915
0.751143	34.325119	103.701607	-19.348465	19.54336	102.866997	39.890987	3.514567	108.776321	38.528488	34.964287	108.969543	39.2097375	19.239427	108.872932	-77.9066675	19.847293	96.861062
1.162177	33.920414	103.682236	-19.335423	19.539864	102.768578	39.93734	3.546004	108.828964	38.535435	34.991489	109.030975	39.2363875	19.2687465	108.9299695	-77.9072335	19.8109815	96.6071865
1.528942	33.505699	103.692772	-19.308399	19.532841	102.681541	39.996693	3.611444	108.861794	38.554501	35.01255	109.092392	39.275597	19.311997	108.977093	-77.892395	19.753685	96.385989
1.883398	33.045723	103.666855	-19.269842	19.52706	102.59185	40.051113	3.681358	108.907364	38.574646	35.104591	109.185387	39.3128795	19.3929745	109.0463755	-77.8525635	19.6611455	96.1373245
2.224456	32.652386	103.668259	-19.218813	19.549183	102.498222	40.128483	3.765475	108.926163	38.615181	35.197964	109.251297	39.371832	19.4817195	109.08873	-77.809458	19.6166465	95.907714
2.595523	32.253769	103.6754	-19.159248	19.565344	102.382088	40.190041	3.867712	108.934212	38.652649	35.291821	109.376656	39.421345	19.5797665	109.155434	-77.739841	19.5509215	95.608742
2.933458	31.81073	103.633026	-19.085676	19.573143	102.254471	40.278534	3.978386	108.917465	38.673729	35.363655	109.482368	39.4761315	19.6710205	109.1999165	-77.6474835	19.4752655	95.3090255
3.37334	31.064516	103.555801	-18.957134	19.619877	102.075485	40.417637	4.122124	108.799026	38.714577	35.449669	109.483467	39.566107	19.7858965	109.1412465	-77.480375	19.4538575	95.0097235
3.662562	30.60815	103.484055	-18.847879	19.640514	101.990547	40.516399	4.248049	108.668602	38.745697	35.511196	109.393135	39.631048	19.8796225	109.0308685	-77.326806	19.4014055	94.9502255
3.921458	30.133787	103.373077	-18.699497	19.712078	101.926353	40.63076	4.377752	108.535591	38.768368	35.600452	109.245216	39.699564	19.989102	108.8904035	-77.098558	19.435054	94.9623025
4.156555	29.658144	103.251419	-18.534294	19.760082	101.869141	40.75972	4.510053	108.408318	38.800243	35.717789	109.077347	39.7799815	20.113921	108.7428325	-76.8485695	19.406243	94.9954495
4.399631	29.156935	103.120865	-18.382782	19.83466	101.831329	40.886585	4.664991	108.27047	38.814472	35.879726	108.908447	39.8505285	20.2723585	108.5894585	-76.6160925	19.3969615	95.0731995
4.627583	28.581398	102.993774	-18.250324	19.866964	101.787949	40.997463	4.79297	108.149994	38.832458	35.95356	108.719017	39.9149605	20.373265	108.4345055	-76.4156085	19.360663	95.1413925
4.778141	28.004995	102.866623	-18.152411	19.920185	101.744774	41.095142	4.923622	108.043419	38.844662	36.041443	108.558365	39.969902	20.4825325	108.300892	-76.274724	19.3578375	95.188656
5.050274	26.978243	102.728462	-18.043194	19.965382	101.706932	41.231941	5.103918	107.919571	38.849174	36.188919	108.414009	40.0405575	20.6464185	108.16679	-76.1269455	19.2843455	95.247074
5.167551	26.329115	102.655113	-17.991598	20.010298	101.690224	41.322601	5.204107	107.89238	38.855839	36.287949	108.352066	40.08922	20.746028	108.122223	-76.072416	19.274568	95.258225
5.290637	25.68984	102.603554	-17.950178	20.079222	101.692406	41.394909	5.325242	107.8918	38.864811	36.427402	108.319603	40.12986	20.876322	108.1057015	-76.030216	19.282122	95.2791105
5.431224	24.956434	102.576134	-17.905369	20.135033	101.709702	41.475452	5.441633	107.900963	38.871197	36.561249	108.301666	40.1733245	21.001441	108.1013145	-75.9840625	19.268625	95.3180895
5.532381	24.21483	102.527092	-17.866243	20.214109	101.736626	41.548302	5.541186	107.923492	38.910622	36.66914	108.267021	40.229462	21.105163	108.0952565	-75.961948	19.323055	95.3779955
5.618904	23.410259	102.506851	-17.829685	20.296156	101.778091	41.602024	5.632482	107.939507	38.947533	36.76918	108.236671	40.2747785	21.200831	108.088089	-75.9341485	19.391481	95.468093
5.700716	22.654226	102.515221	-17.790123	20.36418	101.846405	41.661335	5.726942	107.941566	38.990143	36.861637	108.2127	40.325739	21.2942895	108.077133	-75.905985	19.4340705	95.615677
5.812844	21.480957	102.524223	-17.712662	20.48233	101.965485	41.764111	5.858016	107.97036	39.062965	36.970951	108.178818	40.413538	21.4144835	108.074589	-75.838862	19.5501765	95.856381
5.918195	20.593821	102.489639	-17.660748	20.561352	102.003952	41.848278	5.945329	108.005188	39.136826	37.045895	108.147072	40.492552	21.495612	108.07613	-75.814048	19.627092	95.931774
5.946719	19.701981	102.449692	-17.617474	20.623966	101.979767	41.937847	6.016008	108.043823	39.198742	37.115219	108.093452	40.5682945	21.5656135	108.0686375	-75.8032425	19.6823185	95.8908965
5.978611	18.802517	102.394997	-17.569805	20.692339	101.915344	42.027679	6.110121	108.090019	39.246014	37.157024	108.00264	40.6368465	21.6335725	108.0463295	-75.7764565	19.7511055	95.7843585
5.995191	17.925377	102.291908	-17.531401	20.7362	101.788841	42.105068	6.219681	108.153084	39.25592	37.201775	107.921234	40.680494	21.710728	108.037159	-75.743296	19.761672	95.540523
6.037168	16.963671	102.186378	-17.47257	20.759178	101.621269	42.202141	6.327444	108.211479	39.249203	37.260593	107.812675	40.725672	21.7940185	108.012077	-75.670812	19.7243375	95.230461
6.038077	16.02783	102.008522	-17.416533	20.779436	101.431	42.315483	6.440433	108.250572	39.224041	37.327946	107.668449	40.769762	21.8841895	107.9595105	-75.602828	19.6746825	94.9024895
6.006037	14.600207	101.77771	-17.308556	20.755192	101.040359	42.505177	6.628274	108.294662	39.182667	37.406628	107.395027	40.843922	22.017451	107.8448445	-75.461034	19.492933	94.2358735
5.972265	13.679078	101.60067	-17.24612	20.723452	100.772385	42.618103	6.740149	108.303833	39.202709	37.373859	107.060135	40.910406	22.057004	107.681984	-75.402646	19.3899	93.862786
5.949478	12.690104	101.405159	-17.181374	20.670761	100.483345	42.706989	6.826663	108.268524	39.141788	37.347759	106.742188	40.9243885	22.087211	107.505356	-75.2871365	19.254311	93.461334
5.843388	11.722352	101.160957	-17.125282	20.608225	100.183105	42.770683	6.887259	108.18219	39.036274	37.332783	106.439445	40.9034785	22.110021	107.3108175	-75.1540425	19.106429	93.0553925
5.73267	10.682517	100.942337	-17.071764	20.535275	99.887375	42.821014	6.899358	108.068489	38.945633	37.257751	106.040749	40.8833235	22.0785545	107.054619	-75.0268515	18.9919955	92.720131
5.594875	9.76	100.718948	-16.997124	20.448973	99.602432	42.848034	6.895712	107.967522	38.887409	37.138126	105.662582	40.8677215	22.016919	106.815052	-74.8619695	18.881027	92.389812
5.453734	8.795156	100.52639	-16.909859	20.359196	99.329872	42.884605	6.897447	107.869278	38.828629	37.038338	105.319214	40.856617	21.9678925	106.594246	-74.676335	18.7504995	92.065498
5.153773	7.355714	100.203278	-16.778311	20.213444	98.932747	42.915802	6.87313	107.699646	38.799038	36.890774	104.820229	40.85742	21.881952	106.2599375	-74.414042	18.544936	91.6055565
4.914799	6.421919	99.968964	-16.721626	20.126427	98.663841	42.90633	6.854889	107.534454	38.788033	36.818424	104.513382	40.8471815	21.8366565	106.023918	-74.2904335	18.4161975	91.303764
4.649992	5.542485	99.72496	-16.653652	20.047363	98.389282	42.897377	6.837785	107.346046	38.788681	36.747883	104.252876	40.843029	21.792834	105.799461	-74.150333	18.301892	90.979103
4.338671	4.704836	99.478172	-16.624926	20.002964	98.12149	42.876801	6.816644	107.180176	38.782059	36.710083	104.068794	40.82943	21.7633635	105.624485	-74.079282	18.2425645	90.618495
4.044677	3.821593	99.242958	-16.631565	19.955978	97.864876	42.825783	6.805041	107.041489	38.795578	36.715786	103.953918	40.8106805	21.7604135	105.4977035	-74.0738105	18.1515425	90.2320485
3.639013	3.001382	99.013855	-16.686026	19.913311	97.63887	42.754559	6.813967	106.940422	38.776226	36.759426	103.891518	40.7653925	21.7866965	105.41597	-74.1374445	18.0399255	89.86177
3.202721	2.195549	98.813034	-16.738747	19.899105	97.448853	42.661156	6.865311	106.850922	38.705437	36.821957	103.868675	40.6832965	21.843634	105.3597985	-74.1607905	17.954576	89.5379075
2.519747	1.124245	98.521049	-16.793831	19.924353	97.194771	42.542953	7.00348	106.737724	38.595879	36.945435	103.800415	40.569416	21.9744575	105.2690695	-74.157078	17.8742485	89.1204725
2.035496	0.380911	98.345665	-16.810478	19.973436	97.018677	42.515938	7.08778	106.653389	38.554451	37.017353	103.706703	40.5351945	22.0525665	105.180046	-74.1561505	17.8943055	88.857308
1.46817	-0.348731	98.15506	-16.806278	20.037691	96.861328	42.416328	7.167105	106.60273	38.530109	37.08017	103.596306	40.4732185	22.1236375	105.099518	-74.0857745	17.9517445	88.623138
0.865559	-1.030001	98.006233	-16.760288	20.077391	96.729027	42.393806	7.202394	106.461182	38.524998	37.128632	103.411255	40.459402	22.165513	104.9362185	-73.979978	17.989269	88.5218355
0.263278	-1.744661	97.853409	-16.703144	20.127142	96.577591	42.348869	7.213027	106.347046	38.562653	37.132816	103.230904	40.455761	22.1729215	104.788975	-73.862049	18.0813625	88.366207
-0.36608	-2.387007	97.686905	-16.648024	20.140324	96.433762	42.281353	7.177838	106.212128	38.632366	37.10574	103.005768	40.4568595	22.141789	104.608948	-73.7529075	18.138859	88.258576
-1.077158	-3.147998	97.530655	-16.614668	20.12899	96.300659	42.180317	7.137338	106.076302	38.681835	37.049068	102.769943	40.431076	22.093203	104.4231225	-73.660412	18.164777	88.1781955
-2.241277	-4.152954	97.313499	-16.561787	20.059509	96.128532	42.113861	7.031266	105.816742	38.767048	36.867489	102.393303	40.4404545	21.9493775	104.1050225	-73.5640285	18.1696405	88.1520415
-3.046276	-4.814595	97.172592	-16.530453	19.988794	95.991776	42.049908	6.966656	105.643967	38.807858	36.757885	102.125725	40.428883	21.8622705	103.884846	-73.489789	18.1153175	88.098706
-3.878892	-5.449171	97.000542	-16.521759	19.915871	95.851166	41.986443	6.903498	105.476044	38.811279	36.636024	101.863884	40.398861	21.769761	103.669964	-73.442379	18.061981	88.032368
-4.780951	-6.114554	96.80658	-16.510191	19.858181	95.696793	41.949158	6.814721	105.288971	38.808762	36.520397	101.590942	40.37896	21.667559	103.4399565	-73.399342	18.048803	87.9536295
-5.740573	-6.758992	96.618645	-16.478094	19.789972	95.536972	41.909691	6.733285	105.130051	38.806164	36.423622	101.328278	40.3579275	21.5784535	103.2291645	-73.3141155	18.0014905	87.8447795
-6.713744	-7.31543	96.447891	-16.464983	19.740013	95.38855	41.865368	6.638994	104.996338	38.803627	36.337616	101.114693	40.3344975	21.488305	103.0555155	-73.2644635	17.991721	87.7215845
-7.692762	-7.900055	96.325394	-16.441727	19.684883	95.276451	41.844604	6.549167	104.873337	38.834103	36.266136	100.91127	40.3393535	21.4076515	102.8923035	-73.2228075	17.9621145	87.6605985
-9.356656	-8.75367	96.110741	-16.427362	19.609005	95.146767	41.800453	6.381728	104.68515	38.875954	36.151516	100.632271	40.3382035	21.266622	102.6587105	-73.1929275	17.951388	87.6348235
-10.4884	-9.260547	96.005035	-16.42737	19.555481	95.07338	41.755093	6.255906	104.535248	38.905605	36.057426	100.430229	40.330349	21.156666	102.4827385	-73.185089	17.954296	87.6640215
-11.621218	-9.751141	95.911385	-16.4006	19.5082	95.004173	41.706501	6.126471	104.380035	38.935917	35.942783	100.187592	40.321209	21.034627	102.2838135	-73.122409	17.981773	87.7245325
-12.815529	-10.222393	95.815125	-16.364946	19.481562	94.945938	41.644402	5.996663	104.176605	38.984921	35.870949	99.932693	40.3146615	20.933806	102.054649	-73.0445535	18.029318	87.837227
-14.080451	-10.651722	95.741203	-16.313032	19.440245	94.86097	41.541851	5.846761	103.92997	39.056511	35.782345	99.612564	40.299181	20.814553	101.771267	-72.925245	18.065937	87.950673
-15.308955	-11.056105	95.643478	-16.257389	19.403975	94.741692	41.418163	5.684978	103.647461	39.124378	35.689327	99.250526	40.2712705	20.6871525	101.4489935	-72.7860485	18.1207975	88.0343905
-16.518322	-11.444877	95.542145	-16.209448	19.372049	94.633469	41.288586	5.541476	103.339455	39.183823	35.573959	98.86731	40.2362045	20.5577175	101.1033825	-72.6551005	18.1863805	88.1635555
-18.503622	-11.98471	95.41246	-16.145185	19.30036	94.455093	41.151558	5.282176	102.804886	39.241512	35.386787	98.290756	40.196535	20.3344815	100.547821	-72.486905	18.2662385	88.362365
-19.760588	-12.294743	95.286827	-16.141266	19.244583	94.346764	41.082729	5.030395	102.421463	39.259415	35.250362	97.897804	40.171072	20.1403785	100.1596335	-72.453604	18.3487875	88.5338945
-21.067995	-12.580254	95.148712	-16.145227	19.201294	94.243294	41.008011	4.799319	102.042351	39.252563	35.111591	97.553795	40.130287	19.955455	99.798073	-72.420741	18.447133	88.688515
-22.46666	-12.854481	95.035507	-16.163792	19.143936	94.162109	40.951714	4.626961	101.648071	39.231312	34.96183	97.274818	40.091513	19.7943955	99.4614445	-72.419097	18.4934765	88.8627735
-23.806768	-13.075636	94.936043	-16.21068	19.065197	94.100182	40.86768	4.471539	101.28273	39.21019	34.821503	97.046318	40.038935	19.646521	99.164524	-72.460295	18.483873	89.03584
-25.116146	-13.264314	94.836792	-16.270609	19.027519	94.029289	40.76017	4.293363	100.951935	39.18045	34.70145	96.85984	39.97031	19.4974065	98.9058875	-72.511528	18.5576315	89.1526905
-26.533955	-13.441465	94.722931	-16.335587	19.004242	93.961075	40.639912	4.126488	100.643539	39.141277	34.593704	96.7034	39.8905945	19.360096	98.6734695	-72.5617685	18.648388	89.2486805
-28.53994	-13.619987	94.617935	-16.414299	18.999956	93.887383	40.420628	3.923998	100.303581	39.085899	34.424969	96.522774	39.7532635	19.1744835	98.4131775	-72.5818615	18.8254285	89.3615885
-29.875448	-13.679002	94.555275	-16.462416	19.005367	93.842003	40.317051	3.834271	100.131378	39.061867	34.331589	96.437943	39.689459	19.08293	98.2846605	-72.614291	18.927804	89.3993455
-31.242821	-13.743151	94.515968	-16.5219	19.024725	93.818405	40.242741	3.759623	99.983147	39.025776	34.288292	96.372704	39.6342585	19.0239575	98.1779255	-72.6780585	19.0254925	89.4588845
-32.574718	-13.748778	94.509308	-16.567087	19.055183	93.809288	40.208427	3.713547	99.846107	38.982777	34.271805	96.338539	39.595602	18.992676	98.092323	-72.729776	19.11769	89.526253
-33.840984	-13.745043	94.444603	-16.609661	19.086924	93.818459	40.182823	3.71767	99.747292	38.947212	34.284046	96.338211	39.5650175	19.000858	98.0427515	-72.7843395	19.17299	89.5941665
-35.074398	-13.678913	94.469521	-16.64492	19.123384	93.84137	40.152611	3.74009	99.685501	38.918678	34.331139	96.352295	39.5356445	19.0356145	98.018898	-72.8254845	19.2111535	89.663842
-36.448532	-13.63025	94.480431	-16.693964	19.179274	93.889526	40.10471	3.78525	99.661781	38.88699	34.416203	96.380859	39.49585	19.1007265	98.02132	-72.883778	19.2578215	89.757732
-38.294868	-13.471103	94.464264	-16.725332	19.243309	93.967583	40.061726	3.874211	99.652138	38.863514	34.552391	96.430328	39.46262	19.213301	98.041233	-72.913284	19.273317	89.893933
-39.219921	-13.059671	94.459404	-16.735285	19.291128	93.994003	40.058411	3.920831	99.633232	38.840355	34.64352	96.463593	39.449383	19.2821755	98.0484125	-72.919953	19.3000805	89.9395935
-39.994812	-12.355745	94.391418	-16.758921	19.359344	94.01371	40.053646	3.976924	99.601967	38.819374	34.725391	96.490685	39.43651	19.3511575	98.046326	-72.954352	19.3675305	89.981094
-40.708862	-11.670152	94.315323	-16.757923	19.430437	94.033501	40.032898	4.054717	99.573227	38.799606	34.796906	96.521049	39.416252	19.4258115	98.047138	-72.932098	19.4350625	90.019864
-41.482723	-10.968478	94.217316	-16.752186	19.489395	94.038628	40.005222	4.139153	99.550423	38.793198	34.873466	96.548576	39.39921	19.5063095	98.0494995	-72.903582	19.4724805	90.0277565
-42.165298	-10.219429	94.162239	-16.745192	19.540236	94.030258	39.989899	4.214637	99.50293	38.79565	34.962063	96.569267	39.3927745	19.58835	98.0360985	-72.8831585	19.492122	90.0244175
-43.003864	-9.471296	94.04509	-16.716652	19.612137	94.027245	39.974079	4.300616	99.44754	38.807259	35.047676	96.578766	39.390669	19.674146	98.013153	-72.823973	19.550128	90.041337
-44.201801	-8.370974	93.989975	-16.67367	19.698591	94.028175	39.962803	4.422271	99.368507	38.830742	35.177414	96.565704	39.3967725	19.7998425	97.9671055	-72.7441125	19.5973395	90.0892445
-44.890137	-7.577222	93.950096	-16.659067	19.737263	94.038612	39.978359	4.500806	99.30262	38.855354	35.262222	96.558693	39.4168565	19.881514	97.9306565	-72.7349905	19.593012	90.1465675
-45.704418	-6.806926	93.886162	-16.635777	19.765926	94.058655	39.974228	4.58684	99.248352	38.870407	35.349033	96.576241	39.4223175	19.9679365	97.9122965	-72.6938715	19.5639155	90.2050135
-46.515476	-6.057267	93.830475	-16.61474	19.784193	94.090401	39.971733	4.648969	99.197845	38.899628	35.435764	96.597282	39.4356805	20.0423665	97.8975635	-72.6651605	19.5260195	90.2832385
-47.324326	-5.302457	93.810364	-16.593399	19.776413	94.128738	39.973663	4.688437	99.139259	38.917049	35.502453	96.613808	39.445356	20.095445	97.8765335	-72.632154	19.457381	90.3809425
-48.105545	-4.498452	93.824875	-16.593092	19.719414	94.179115	39.974796	4.716534	99.060379	38.909443	35.558666	96.628822	39.4421195	20.1376	97.8446005	-72.6283035	19.301228	90.5136295
-48.946659	-3.735699	93.852921	-16.591568	19.666624	94.240608	39.971539	4.74379	98.958168	38.896095	35.593422	96.632225	39.433817	20.168606	97.7951965	-72.616953	19.164642	90.6860195
-50.147659	-2.563936	93.981003	-16.564022	19.576757	94.366829	39.9356	4.786568	98.781387	38.879375	35.653076	96.612617	39.4074875	20.219822	97.697002	-72.5355315	18.933692	91.036656
-50.96677	-1.764534	94.083733	-16.53912	19.514559	94.455521	39.913986	4.831381	98.641708	38.879108	35.679836	96.596008	39.396547	20.2556085	97.618858	-72.474787	18.7735095	91.292184
-51.813984	-0.998891	94.198242	-16.508991	19.429237	94.544495	39.90345	4.858011	98.494682	38.881641	35.703247	96.572403	39.3925455	20.280629	97.5335425	-72.4105275	18.577845	91.5554475
-52.634979	-0.255078	94.321625	-16.500053	19.367956	94.62896	39.915874	4.884008	98.347466	38.876656	35.72509	96.566452	39.396265	20.304549	97.456959	-72.396371	18.431363	91.800961
-53.404678	0.512271	94.404068	-16.478882	19.31109	94.695671	39.929001	4.91463	98.203217	38.869423	35.747272	96.577782	39.399212	20.330951	97.3904995	-72.356976	18.291229	92.0008425
-54.225739	1.254774	94.468811	-16.460783	19.263865	94.751892	39.94281	4.940904	98.083351	38.861336	35.776035	96.596024	39.402073	20.3584695	97.3396875	-72.323639	18.1692605	92.1640965
-54.748524	1.913676	94.667839	-16.45352	19.249086	94.793732	39.95055	4.975859	97.966896	38.848839	35.814991	96.608063	39.3996945	20.395425	97.2874795	-72.3067345	18.102747	92.2999845
-54.630356	2.842314	94.716385	-16.435295	19.27459	94.818321	39.940937	5.030441	97.876129	38.841282	35.870911	96.602234	39.3911095	20.450676	97.2391815	-72.2616995	18.098504	92.3974605
-54.288143	3.493201	94.628593	-16.431677	19.33543	94.824654	39.95377	5.068217	97.826042	38.840683	35.909206	96.595093	39.3972265	20.4887115	97.2105675	-72.2605805	18.1821485	92.4387405
-53.831821	4.02978	94.600098	-16.437634	19.382349	94.834885	39.982067	5.102009	97.780495	38.848053	35.947754	96.585365	39.41506	20.5248815	97.18293	-72.290328	18.2398165	92.48684
-53.28949	4.596076	94.5877	-16.421978	19.421873	94.84063	40.014393	5.128966	97.751472	38.85817	35.978344	96.578125	39.4362815	20.553655	97.1647985	-72.2802375	18.290091	92.5164615
-52.837582	5.158077	94.635681	-16.405479	19.427662	94.857552	40.061005	5.146431	97.713264	38.866405	36.00452	96.571022	39.463705	20.5754755	97.142143	-72.274663	18.2798485	92.572961
-52.264118	5.723728	94.680054	-16.390354	19.431133	94.88987	40.110001	5.153063	97.679855	38.874493	36.021122	96.560898	39.492247	20.5870925	97.1203765	-72.272955	18.2751735	92.6593635
-51.689457	6.270223	94.734505	-16.361317	19.426308	94.927284	40.140537	5.144505	97.689651	38.889015	36.017471	96.564621	39.514776	20.580988	97.127136	-72.23741	18.271628	92.727432
-50.749195	7.024049	94.707359	-16.347311	19.418238	94.951698	40.169991	5.100036	97.751839	38.895996	35.966335	96.631332	39.5329935	20.5331855	97.1915855	-72.2276155	18.3032905	92.7118105
-50.062912	7.535659	94.690353	-16.34248	19.393652	94.96994	40.162327	5.058084	97.829185	38.903824	35.902206	96.715004	39.5330755	20.480145	97.2720945	-72.2180355	18.307159	92.6677855
-49.432384	8.075975	94.692841	-16.348572	19.359512	94.994003	40.153667	4.994656	97.940025	38.91325	35.808685	96.830925	39.5334585	20.4016705	97.385475	-72.2306025	18.3173535	92.602531
-48.772858	8.596214	94.656982	-16.374947	19.298012	95.02037	40.143467	4.923452	98.076279	38.903034	35.708828	97.007294	39.5232505	20.31614	97.5417865	-72.2731445	18.279884	92.4989535
-48.102161	9.110837	94.642197	-16.41609	19.236965	95.071205	40.139313	4.856716	98.287888	38.870537	35.573856	97.242287	39.504925	20.215286	97.7650875	-72.337105	18.258644	92.3773225
-47.386723	9.634445	94.584312	-16.464861	19.188173	95.152679	40.136902	4.808817	98.587822	38.857365	35.428894	97.523346	39.4971335	20.1188555	98.055584	-72.4268555	18.2574905	92.249774
-46.740505	10.19789	94.597092	-16.512123	19.113428	95.252098	40.145073	4.76616	98.973694	38.85688	35.28352	97.860176	39.5009765	20.02484	98.416935	-72.5252225	18.202016	92.087261
-45.696842	11.049685	94.574287	-16.585274	19.040337	95.428246	40.194992	4.676321	99.718239	38.888115	35.032642	98.451958	39.5415535	19.8544815	99.0850985	-72.7121015	18.2261925	91.7713935
-45.046036	11.636562	94.554779	-16.63397	18.991795	95.559189	40.266518	4.617537	100.262596	38.924084	34.898514	98.879379	39.595301	19.7580255	99.5709875	-72.863241	18.2255645	91.5473905
-44.352356	12.252503	94.583435	-16.682819	18.934649	95.744987	40.355438	4.558352	100.790512	38.950104	34.772278	99.311539	39.652771	19.665315	100.0510255	-73.018409	18.203983	91.4389485
-43.756012	12.902149	94.694244	-16.718296	18.865692	95.934982	40.412899	4.486357	101.326836	38.976753	34.65004	99.742783	39.694826	19.5681985	100.5348095	-73.131418	18.1631855	91.3351545
-43.081665	13.570746	94.768486	-16.724657	18.78487	96.11869	40.464809	4.383764	101.790344	39.022842	34.549114	100.121864	39.7438255	19.466439	100.956104	-73.1931395	18.103301	91.281276
-42.49202	14.234917	94.86187	-16.744081	18.665394	96.286873	40.517723	4.269018	102.109459	39.101254	34.43692	100.440598	39.8094885	19.352969	101.2750285	-73.2976505	17.977819	91.2987175
-41.897465	14.975929	94.912323	-16.720905	18.533094	96.420143	40.537647	4.139044	102.333466	39.178352	34.287384	100.693321	39.8579995	19.213214	101.5133935	-73.2998095	17.852974	91.3268925
-41.104488	16.143522	95.075272	-16.704693	18.332844	96.585808	40.532253	3.867269	102.565315	39.259872	33.999641	100.947067	39.8960625	18.933455	101.756191	-73.3054485	17.732233	91.415425
-40.606186	16.934738	95.155266	-16.704035	18.224182	96.677353	40.52494	3.653125	102.619446	39.285	33.793499	101.079666	39.90497	18.723312	101.849556	-73.31304	17.725052	91.50515
-40.152489	17.807718	95.205795	-16.679529	18.103411	96.749832	40.48024	3.451575	102.688423	39.299156	33.575756	101.195595	39.889698	18.5136655	101.942009	-73.248756	17.6931565	91.557655
-39.735176	18.693773	95.257156	-16.67498	18.01116	96.814384	40.418774	3.275638	102.75071	39.324547	33.394032	101.292656	39.8716605	18.334835	102.021683	-73.2216205	17.687485	91.607085
-39.348335	19.629433	95.378021	-16.680141	17.938078	96.915184	40.377243	3.126062	102.76532	39.345707	33.248745	101.367775	39.861475	18.1874035	102.0665475	-73.221757	17.6887525	91.7638205
-38.985695	20.592623	95.459686	-16.695992	17.911331	96.980453	40.330677	2.997285	102.761414	39.357571	33.141212	101.435127	39.844124	18.0692485	102.0982705	-73.236108	17.7534135	91.8626355
-38.680656	21.594484	95.511635	-16.727253	17.900961	97.049255	40.272457	2.878306	102.734398	39.383888	33.059792	101.470207	39.8281725	17.969049	102.1023025	-73.2826785	17.832873	91.9962075
-38.283745	23.169504	95.606956	-16.730946	17.896639	97.097321	40.207085	2.686936	102.52243	39.422623	32.982273	101.451424	39.814854	17.8346045	101.986927	-73.276746	17.9586735	92.207715
-38.031231	24.209064	95.737999	-16.718561	17.893532	97.097397	40.169395	2.588266	102.239899	39.426403	32.929722	101.417038	39.797899	17.758994	101.8284685	-73.235021	18.02807	92.3663255
-37.821301	25.253	95.856255	-16.708031	17.87273	97.067856	40.095215	2.491512	101.908813	39.421326	32.888458	101.383438	39.7582705	17.689985	101.6461255	-73.1743325	18.055475	92.4895865
-37.651649	26.284201	95.974472	-16.699068	17.811998	97.03904	39.995335	2.357383	101.537956	39.425316	32.842823	101.341988	39.7103255	17.600103	101.439972	-73.1084615	18.023893	92.638108
-37.528221	27.331722	96.195984	-16.689798	17.740746	97.033455	39.888264	2.215624	101.141357	39.435165	32.761532	101.328133	39.6617145	17.488578	101.234745	-73.0413105	17.992914	92.832165
-37.394848	28.36025	96.474617	-16.726637	17.641752	97.061073	39.793125	2.087049	100.771248	39.443813	32.664597	101.358566	39.618469	17.375823	101.064907	-73.071743	17.907681	93.057239
-37.328522	29.320326	96.759125	-16.789392	17.534662	97.104111	39.702408	2.042203	100.489189	39.420692	32.54834	101.448456	39.56155	17.2952715	100.9688225	-73.140334	17.7740525	93.2393995
-37.250893	30.742895	97.167938	-16.862644	17.383635	97.23378	39.599537	2.021148	100.268593	39.367504	32.364304	101.66037	39.4835205	17.192726	100.9644815	-73.2088085	17.574544	93.5030785
-37.188866	31.617868	97.486588	-16.908741	17.300861	97.336639	39.53474	2.003845	100.299667	39.365177	32.268696	101.798866	39.4499585	17.1362705	101.0492665	-73.2674405	17.4654515	93.6240115
-37.155563	32.471596	97.709312	-16.966263	17.256042	97.463196	39.498119	1.99933	100.408363	39.335205	32.218719	101.954308	39.416662	17.1090245	101.1813355	-73.349188	17.4030595	93.7450565
-37.169098	33.224907	97.872963	-17.046541	17.207727	97.571655	39.495811	1.993848	100.547173	39.283897	32.189899	102.087975	39.389854	17.0918735	101.317574	-73.482936	17.3235805	93.825736
-37.170853	33.935539	97.974907	-17.122044	17.142439	97.637672	39.51524	1.953637	100.711884	39.221882	32.148586	102.181801	39.368561	17.0511115	101.4468425	-73.612649	17.2337665	93.8285015
-37.204655	34.619507	97.984123	-17.22155	17.08337	97.658897	39.534557	1.884824	100.873039	39.1236	32.088409	102.281891	39.3290785	16.9866165	101.577465	-73.7721785	17.1801235	93.740329
-37.262558	35.248837	97.948593	-17.36904	17.013899	97.608871	39.529598	1.808526	101.017845	38.98008	31.99654	102.395317	39.254839	16.902533	101.706581	-73.992919	17.125265	93.511161
-37.419868	36.041771	97.852234	-17.650997	16.905966	97.535439	39.389191	1.618332	101.261841	38.70425	31.803598	102.593658	39.0467205	16.710965	101.9277495	-74.3487145	17.100967	93.1431285
-37.534622	36.498684	97.897583	-17.829714	16.827204	97.558144	39.222878	1.497139	101.398514	38.485668	31.640574	102.734245	38.854273	16.5688565	102.0663795	-74.513701	17.0855515	93.0499085
-37.670673	36.896988	98.031967	-18.019373	16.720514	97.642136	39.057751	1.374039	101.4617	38.327114	31.474327	102.872528	38.6924325	16.424183	102.167114	-74.7311785	17.016845	93.117158
-37.795219	37.260746	98.217354	-18.205685	16.633224	97.75679	38.90099	1.246485	101.484657	38.198593	31.343042	102.985359	38.5497915	16.2947635	102.235008	-74.9611615	16.9716845	93.278572
-38.004116	37.568916	98.445145	-18.378696	16.508558	97.896423	38.740246	1.144202	101.505348	38.065628	31.257275	103.094246	38.402937	16.2007385	102.299797	-75.160329	16.8163775	93.493049
-38.250046	37.820877	98.697136	-18.552885	16.422615	98.046249	38.564404	1.07344	101.545593	37.917915	31.20783	103.204514	38.2411595	16.140635	102.3750535	-75.3469295	16.704595	93.7174445
-38.497169	38.035412	98.955574	-18.742422	16.357052	98.202789	38.378139	1.027819	101.600456	37.796364	31.212824	103.264763	38.0872515	16.1203215	102.4326095	-75.5720955	16.5937825	93.9729685
-38.945633	38.204575	99.225502	-19.023092	16.293034	98.354576	38.120827	1.011225	101.599274	37.616714	31.260809	103.228806	37.8687705	16.136017	102.41404	-75.9149545	16.450051	94.295112
-39.306755	38.185638	99.350708	-19.161087	16.304907	98.436508	37.969814	1.017078	101.611664	37.444355	31.28005	103.170944	37.7070845	16.148564	102.391304	-76.0292585	16.46125	94.481712
-39.605927	38.081158	99.457619	-19.306936	16.310028	98.54081	37.810284	1.028764	101.660515	37.244217	31.284126	103.10482	37.5272505	16.156445	102.3826675	-76.1411225	16.463611	94.6989525
-39.880924	37.901058	99.531929	-19.413025	16.319843	98.67939	37.67231	1.028942	101.73774	37.03603	31.256088	103.016678	37.35417	16.142515	102.377209	-76.18022	16.497171	94.981571
-40.070129	37.635899	99.604118	-19.531301	16.283251	98.838303	37.549122	0.998277	101.832947	36.82814	31.236156	102.946983	37.188631	16.1172165	102.389965	-76.251233	16.4492855	95.286641
-40.244888	37.303997	99.718025	-19.611668	16.272116	99.031639	37.433689	0.913545	101.980141	36.717815	31.103081	102.85984	37.075752	16.008313	102.4199905	-76.299088	16.535919	95.6432875
-40.381195	36.925373	99.833527	-19.691467	16.214012	99.268257	37.352421	0.743904	102.233231	36.622112	30.977879	102.854477	36.9872665	15.8608915	102.543854	-76.3702005	16.5671325	95.99266
-40.509407	36.332333	99.990204	-19.822487	16.107031	99.675217	37.311741	0.510671	102.706551	36.520039	30.710062	102.972076	36.91589	15.6103665	102.8393135	-76.560864	16.6036955	96.5111205
-40.562424	35.929264	100.083839	-19.922115	16.046013	99.947014	37.246414	0.42406	103.072647	36.47121	30.558929	103.051208	36.858812	15.4914945	103.0619275	-76.703042	16.6005315	96.8321005
-40.576893	35.566628	100.168266	-20.011463	15.991598	100.172356	37.181389	0.317322	103.351059	36.401329	30.445847	103.105331	36.791359	15.3815845	103.228195	-76.814285	16.6016115	97.116517
-40.501873	35.195065	100.164711	-20.115742	15.913458	100.33432	37.083263	0.221279	103.562973	36.305431	30.346151	103.123764	36.694347	15.283715	103.3433685	-76.925831	16.543201	97.3252715
-40.37899	34.801311	100.206123	-20.232943	15.865829	100.453796	36.99897	0.070963	103.697655	36.189972	30.218178	103.131393	36.594471	15.1445705	103.414524	-77.060357	16.5870875	97.493068
-40.201344	34.417229	100.207535	-20.349319	15.816175	100.55249	36.825851	-0.061763	103.900566	36.061188	30.073446	103.158203	36.4435195	15.0058415	103.5293845	-77.1421575	16.6265085	97.5755955
-39.952305	34.032196	100.208298	-20.469927	15.754418	100.662292	36.698349	-0.205048	104.074883	35.947098	29.928568	103.225723	36.3227235	14.86176	103.650303	-77.2625775	16.647076	97.674281
-39.550964	33.445244	100.258911	-20.656794	15.697278	100.827805	36.565189	-0.469099	104.357086	35.818611	29.744577	103.298698	36.1919	14.637739	103.827892	-77.505488	16.756817	97.827718
-39.237343	33.116608	100.25058	-20.766443	15.677996	100.945007	36.415737	-0.490596	104.680923	35.740093	29.656769	103.33812	36.077915	14.5830865	104.0095215	-77.610801	16.7729055	97.8804925
-38.900642	32.814728	100.206306	-20.880785	15.669674	101.061165	36.390903	-0.623488	104.870926	35.664482	29.58543	103.32222	36.0276925	14.480971	104.096573	-77.7892625	16.858377	98.025757
-38.573639	32.567272	100.178764	-20.929592	15.657549	101.152374	36.299999	-0.683572	105.087074	35.603878	29.509396	103.263725	35.9519385	14.412912	104.1753995	-77.8111225	16.902186	98.1293485
-38.232552	32.362984	100.152657	-21.03191	15.594029	101.24649	36.305229	-0.8674	105.240265	35.541595	29.38619	103.184174	35.923412	14.259395	104.2122195	-77.987232	16.928663	98.2807605
-37.853928	32.199806	100.084129	-21.010151	15.539588	101.315369	36.307247	-1.017002	105.373039	35.506207	29.217636	103.123688	35.906727	14.100317	104.2483635	-77.927029	16.978859	98.3823745
-37.387367	32.083954	100.028717	-21.059017	15.43071	101.381889	36.297375	-1.196043	105.557129	35.50563	29.008347	103.08596	35.9015025	13.906152	104.3215445	-78.0195365	16.955268	98.4422335
-36.647121	32.038155	99.942993	-20.978525	15.260951	101.460716	36.304203	-1.528127	105.799797	35.532551	28.652058	103.12117	35.918377	13.5619655	104.4604835	-77.875427	16.9599365	98.4609485
-36.082611	32.093964	99.881645	-20.948557	15.111263	101.491882	36.351112	-1.759095	105.927849	35.574997	28.412659	103.183838	35.9630545	13.326782	104.5558435	-77.8601685	16.895744	98.4279205
-35.561836	32.217205	99.803238	-20.928659	14.972569	101.5084	36.395691	-2.018017	106.018951	35.607834	28.191721	103.239372	36.0017625	13.086852	104.6291615	-77.8590805	16.858286	98.3876385
-35.027168	32.376816	99.782173	-20.939117	14.812114	101.537415	36.446018	-2.248259	106.077728	35.637703	28.003151	103.284241	36.0418605	12.877446	104.6809845	-77.9200945	16.746782	98.3938455
-34.48938	32.621571	99.757507	-20.860153	14.686115	101.547714	36.510254	-2.43371	106.089378	35.67178	27.830511	103.323578	36.091017	12.6984005	104.706478	-77.811323	16.6738295	98.38895
-34.011131	32.899628	99.752083	-20.86631	14.551598	101.562431	36.572613	-2.582058	106.051651	35.709461	27.686804	103.365692	36.141037	12.552373	104.7086715	-77.873657	16.550823	98.4161905
-33.5289	33.288162	99.781631	-20.820778	14.432322	101.566872	36.635014	-2.714022	105.969032	35.762711	27.569221	103.404793	36.1988625	12.4275995	104.6869125	-77.8404185	16.4370445	98.4468315
-32.768364	34.002773	99.84053	-20.738838	14.286173	101.526222	36.661682	-2.838449	105.79734	35.852692	27.457794	103.501823	36.257187	12.3096725	104.6495815	-77.734863	16.2626735	98.4028625
-32.307556	34.576164	99.902435	-20.707764	14.178957	101.47142	36.654465	-2.892788	105.631805	35.902557	27.438971	103.588844	36.278511	12.2730915	104.6103245	-77.694039	16.0848225	98.3325155
-31.816769	35.193871	100.021683	-20.683441	14.114611	101.399757	36.626202	-2.913363	105.400192	35.945858	27.438677	103.649811	36.28603	12.262657	104.5250015	-77.652912	15.966565	98.2745125
-31.350269	35.83205	100.109528	-20.640799	14.07822	101.275513	36.581787	-2.901375	105.164101	35.962059	27.458023	103.729988	36.271923	12.278324	104.4470445	-77.553521	15.878116	98.1039815
-30.938208	36.495945	100.209381	-20.724575	14.006262	101.172127	36.50629	-2.866753	104.944267	35.953388	27.509373	103.832031	36.229839	12.32131	104.388149	-77.678989	15.691214	97.956105
-30.512178	37.220146	100.376083	-20.784039	13.991844	101.133224	36.378635	-2.797343	104.85865	35.937099	27.590387	103.949081	36.157867	12.396522	104.4038655	-77.725945	15.587166	97.8625825
-30.10343	37.9995	100.556435	-20.846903	14.01231	101.114426	36.344318	-2.700488	104.78904	35.921196	27.713131	104.104576	36.132757	12.5063215	104.446808	-77.826563	15.5182985	97.782044
-29.500326	39.145096	100.803841	-20.954363	14.108145	101.150513	36.274822	-2.426044	104.760597	35.896919	28.020329	104.285179	36.0858705	12.7971425	104.522888	-77.9945965	15.4191475	97.778138
-29.114241	39.926022	100.913345	-20.952385	14.256266	101.169525	36.237553	-2.214711	104.779198	35.853104	28.242218	104.386627	36.0453285	13.0137535	104.5829125	-77.9500985	15.4987785	97.7561375
-28.789261	40.717297	101.026031	-21.067385	14.3952	101.180061	36.211334	-1.98919	104.761948	35.801197	28.461956	104.464424	36.0062655	13.236383	104.613186	-78.1410355	15.554017	97.746936
-28.314165	41.540436	101.126633	-21.09099	14.566618	101.194473	36.156891	-1.772971	104.747643	35.754318	28.671051	104.511963	35.9556045	13.44904	104.629803	-78.1375845	15.684196	97.759143
-27.939665	42.37949	101.306084	-21.119461	14.729752	101.215454	36.140511	-1.59299	104.68792	35.714134	28.879122	104.58007	35.9273225	13.643066	104.633995	-78.1662445	15.816438	97.796913
-27.569473	43.170418	101.536247	-21.150536	14.912944	101.265823	36.114693	-1.395449	104.622307	35.693562	29.071417	104.668869	35.9041275	13.837984	104.645588	-78.2051995	15.987904	97.886058
-27.154594	43.927921	101.788948	-21.167316	15.065466	101.326736	36.089153	-1.211118	104.542801	35.689178	29.25222	104.77066	35.8891655	14.020551	104.6567305	-78.2237975	16.110381	97.9967415
-26.636562	45.029957	102.234039	-21.17367	15.311954	101.437485	36.060585	-0.933443	104.409828	35.724361	29.541561	104.905212	35.892473	14.304059	104.65752	-78.239813	16.319849	98.21745
-26.21788	45.749641	102.501869	-21.142601	15.50555	101.513374	36.071606	-0.737801	104.315498	35.762066	29.743553	104.980614	35.916836	14.502876	104.648056	-78.202038	16.508224	98.378692
-25.826969	46.476547	102.785233	-21.128359	15.690123	101.569023	36.099667	-0.513601	104.214188	35.808327	29.968086	105.06543	35.953997	14.7272425	104.639809	-78.210715	16.6530035	98.498237
-25.494099	47.147572	103.09845	-21.093922	15.906699	101.621422	36.119228	-0.281038	104.129044	35.863609	30.205273	105.137062	35.9914185	14.9621175	104.633053	-78.1792625	16.8512805	98.609791
-25.081524	47.77129	103.353989	-21.0425	16.108377	101.665222	36.15168	-0.0328	104.051903	35.916988	30.441246	105.228653	36.034334	15.204223	104.640278	-78.119334	17.012531	98.690166
-24.702383	48.32827	103.609322	-21.002474	16.304834	101.719513	36.177769	0.266948	104.013237	35.968544	30.677069	105.332275	36.0731565	15.4720085	104.672756	-78.0781045	17.1376595	98.76627
-24.303669	48.836338	103.843842	-20.953703	16.514244	101.771339	36.258377	0.40278	103.949188	36.034733	30.883699	105.425247	36.146555	15.6432395	104.6872175	-78.053961	17.3852485	98.8554605
-23.762289	49.496113	104.143097	-20.878687	16.840193	101.883736	36.320522	0.667949	103.972069	36.110336	31.154324	105.620346	36.215429	15.9111365	104.7962075	-77.972803	17.7692495	98.9712645
-23.394949	49.892445	104.324898	-20.805412	16.944002	101.953491	36.380764	0.809083	104.051338	36.178726	31.304327	105.739105	36.279745	16.056705	104.8952215	-77.890569	17.831299	99.0117605
-22.987335	50.237019	104.430649	-20.767475	17.08849	102.035095	36.44931	0.929912	104.187012	36.235634	31.433928	105.884956	36.342472	16.18192	105.035984	-77.877422	17.99506	99.034206
-22.500021	50.555576	104.496529	-20.687181	17.218523	102.090851	36.527039	1.035087	104.353203	36.295792	31.579399	106.022057	36.4114155	16.307243	105.18763	-77.7857775	18.129803	98.994072
-22.067251	50.817806	104.568848	-20.707729	17.276222	102.19014	36.606007	1.132825	104.505623	36.364109	31.708076	106.140556	36.485058	16.4204505	105.3230895	-77.900516	18.1319935	99.0571905
-21.670549	51.036526	104.61142	-20.662598	17.343105	102.257668	36.683784	1.230225	104.666557	36.420967	31.816656	106.25415	36.5523755	16.5234405	105.4603535	-77.8775715	18.1627695	99.0549825
-21.280289	51.182262	104.648842	-20.619383	17.407793	102.347397	36.775909	1.309739	104.827591	36.462589	31.916115	106.346931	36.619249	16.612927	105.587261	-77.858015	18.202659	99.107533
-20.655163	51.329063	104.674461	-20.531738	17.454338	102.47744	36.919655	1.4058	105.016647	36.541862	32.016006	106.484116	36.7307585	16.710903	105.7503815	-77.7942345	18.197773	99.2044985
-20.273773	51.413216	104.707954	-20.502722	17.525726	102.549072	37.063709	1.449361	105.085884	36.605206	32.06995	106.577682	36.8344575	16.7596555	105.831783	-77.8399015	18.2917965	99.266361
-19.899792	51.450275	104.803513	-20.410782	17.502651	102.591797	37.114246	1.493243	105.171204	36.672741	32.110973	106.663704	36.8934935	16.802108	105.917454	-77.7150575	18.203194	99.26614
-19.447678	51.396816	104.885231	-20.330658	17.496916	102.635315	37.210777	1.552466	105.187317	36.752911	32.143074	106.743149	36.981844	16.84777	105.965233	-77.64316	18.146062	99.305397
-18.973921	51.352222	104.946991	-20.257093	17.516365	102.648926	37.291332	1.615064	105.197884	36.844681	32.203289	106.802414	37.0680065	16.9091765	106.000149	-77.5821925	18.1235535	99.297703
-18.466034	51.282661	104.972717	-20.176292	17.538803	102.658951	37.380238	1.708357	105.20359	36.935238	32.288185	106.850731	37.157738	16.998271	106.0271605	-77.510322	18.079335	99.2907415
-17.902248	51.167858	105.000435	-20.087273	17.623974	102.655319	37.474457	1.819216	105.216721	37.035309	32.407932	106.903053	37.254883	17.113574	106.059887	-77.429429	18.134374	99.250751
-17.019901	50.97987	105.021515	-19.958683	17.765497	102.649986	37.629791	2.034009	105.239105	37.160919	32.618813	106.937881	37.395355	17.326411	106.088493	-77.312721	18.204583	99.211479
-16.501387	50.756351	105.034294	-19.889978	17.88343	102.673164	37.751839	2.205976	105.258598	37.211498	32.787388	106.966438	37.4816685	17.496682	106.112518	-77.2616245	18.270178	99.23381
-15.944282	50.589485	105.028275	-19.81452	18.025169	102.714417	37.865387	2.391861	105.296616	37.269772	32.967358	106.99263	37.5675795	17.6796095	106.144623	-77.1966195	18.3707285	99.284211
-15.328151	50.352444	105.005135	-19.73571	18.169611	102.77771	37.965981	2.587679	105.365356	37.323536	33.179646	107.020615	37.6447585	17.8836625	106.1929855	-77.1161785	18.4555595	99.3624345
-14.614844	50.083237	104.961563	-19.681511	18.312572	102.830002	38.065903	2.787844	105.439255	37.383862	33.404919	107.048607	37.7248825	18.0963815	106.243931	-77.0879045	18.5287625	99.416073
-14.003966	49.740513	104.941978	-19.657022	18.4995	102.910568	38.159988	3.015137	105.534874	37.443661	33.649887	107.082664	37.8018245	18.332512	106.308769	-77.1158685	18.666488	99.512367
-13.299658	49.424381	104.884468	-19.583603	18.633301	102.959656	38.246658	3.253221	105.677269	37.494797	33.885105	107.1092	37.8707275	18.569163	106.3932345	-77.0379335	18.697439	99.5260775
-12.247073	48.822365	104.796875	-19.455896	18.931845	103.068985	38.36599	3.614073	106.02037	37.56028	34.21006	107.19075	37.963135	18.9120665	106.60556	-76.874927	18.9516235	99.53241
-11.492258	48.412697	104.714676	-19.482788	19.120197	103.156837	38.463066	3.858244	106.296112	37.587234	34.392445	107.279442	38.02515	19.1253445	106.787777	-76.990726	19.1150495	99.525897
-10.715899	47.954735	104.593445	-19.475353	19.26577	103.201828	38.567524	4.062149	106.553185	37.607979	34.553905	107.358253	38.0877515	19.308027	106.955719	-77.0384575	19.223513	99.447937
-9.896985	47.485146	104.531624	-19.469349	19.413467	103.259506	38.674721	4.241538	106.786201	37.56332	34.741764	107.466522	38.1190205	19.491651	107.1263615	-77.0577185	19.335283	99.3926505
-9.119072	46.942192	104.430031	-19.493408	19.535667	103.323212	38.789635	4.394815	106.974113	37.59322	34.766216	107.445213	38.1914275	19.5805155	107.209663	-77.1782435	19.4908185	99.436761
-8.29178	46.414703	104.33297	-19.422253	19.581987	103.36795	38.903984	4.537226	107.130363	37.572403	34.844799	107.463547	38.2381935	19.6910125	107.296955	-77.0826995	19.4729615	99.438945
-7.455552	45.839794	104.223267	-19.395079	19.649553	103.402313	39.041206	4.637896	107.237755	37.590412	34.930599	107.471069	38.315809	19.7842475	107.354412	-77.105967	19.5148585	99.450214
-6.144626	44.971493	104.159149	-19.314394	19.741081	103.417572	39.15704	4.76529	107.390785	37.631325	35.033794	107.478905	38.3941825	19.899542	107.434845	-77.0229705	19.58262	99.400299
-5.271211	44.366035	104.100052	-19.251411	19.79215	103.415894	39.257523	4.828823	107.429947	37.673889	35.100765	107.491768	38.465706	19.964794	107.4608575	-76.968528	19.619506	99.3709305
-4.334243	43.78669	104.099396	-19.164177	19.855843	103.423225	39.355587	4.86375	107.468506	37.697227	35.184872	107.575134	38.526407	20.024311	107.52182	-76.854761	19.687375	99.32463
-3.440954	43.144302	104.115295	-19.107426	19.899775	103.442955	39.44088	4.882812	107.524513	37.810234	35.161694	107.560883	38.625557	20.022253	107.542698	-76.840409	19.777297	99.343212
-2.486483	42.540749	104.170296	-18.978701	19.994148	103.46981	39.528118	4.932744	107.608505	37.853657	35.239498	107.666672	38.6908875	20.086121	107.6375885	-76.6482895	19.902175	99.3020315
-1.563947	41.885735	104.18441	-18.937948	20.080502	103.50444	39.640553	5.004972	107.686615	37.944336	35.292358	107.739937	38.7924445	20.148665	107.713276	-76.6683405	20.012339	99.295604
-0.592997	41.299911	104.199127	-18.861242	20.181347	103.520561	39.761139	5.092263	107.797333	38.054028	35.33292	107.748352	38.9075835	20.2125915	107.7728425	-76.6300675	20.1501025	99.2682795
0.884133	40.2934	104.226875	-18.718781	20.369181	103.540268	39.961056	5.305369	108.028496	38.145805	35.531246	107.880867	39.0534305	20.4183075	107.9546815	-76.4909925	20.3200545	99.1258545
1.845028	39.61087	104.215279	-18.627934	20.50466	103.528069	40.132027	5.502437	108.206619	38.212654	35.702984	107.990074	39.1723405	20.6027105	108.0983465	-76.4282085	20.4066095	98.9577915
2.83753	38.997246	104.234421	-18.547052	20.63833	103.470108	40.323746	5.683688	108.383263	38.29319	35.891472	108.083115	39.308468	20.78758	108.233189	-76.402572	20.48908	98.707027
3.826549	38.257652	104.176392	-18.451387	20.765272	103.339005	40.523552	5.863595	108.537201	38.369007	36.067871	108.196709	39.4462795	20.965733	108.366955	-76.3490535	20.564811	98.311055
4.805873	37.542885	104.118935	-18.336138	20.883854	103.184975	40.688622	6.029386	108.665802	38.43763	36.227406	108.285294	39.563126	21.128396	108.475548	-76.235402	20.639312	97.894402
5.790309	36.836582	104.045784	-18.203712	20.982252	103.013191	40.848915	6.154479	108.793724	38.523735	36.36182	108.336403	39.686325	21.2581495	108.5650635	-76.093749	20.7063545	97.4613185
6.774944	36.072998	103.949928	-18.059917	21.070869	102.825783	40.988396	6.27394	108.898941	38.633102	36.485638	108.415649	39.810749	21.379789	108.657295	-75.930583	20.761949	96.994271
8.249658	34.942688	103.869476	-17.831379	21.194384	102.624931	41.183731	6.43665	109.103813	38.77282	36.641113	108.516487	39.9782755	21.5388815	108.81015	-75.6410335	20.8498865	96.439712
9.202557	34.168709	103.841187	-17.664888	21.251837	102.521286	41.367378	6.527815	109.24144	38.912727	36.730618	108.599152	40.1400525	21.6292165	108.920296	-75.4698285	20.8744575	96.122276
10.154231	33.420399	103.809532	-17.488596	21.332602	102.42218	41.551029	6.610281	109.388374	39.079861	36.827984	108.655945	40.315445	21.7191325	109.0221595	-75.292637	20.9460715	95.8222005
11.109436	32.578671	103.784058	-17.292618	21.419868	102.328934	41.761909	6.67244	109.531143	39.244701	36.956005	108.747795	40.503305	21.8142225	109.139469	-75.088541	21.0255135	95.518399
11.998506	31.752651	103.760895	-17.093338	21.487774	102.220772	41.982964	6.733509	109.644402	39.448841	37.043121	108.779488	40.7159025	21.888315	109.211945	-74.9025785	21.087233	95.229599
12.917016	30.962181	103.690041	-16.902248	21.571749	102.083183	42.194946	6.785395	109.705177	39.666069	37.082138	108.704315	40.9305075	21.9337665	109.204746	-74.7350035	21.2097315	94.96162
13.784639	30.134075	103.555679	-16.688602	21.62368	101.894249	42.402859	6.842422	109.70504	39.84494	37.160881	108.608154	41.1238995	22.0016515	109.156597	-74.5011035	21.2457085	94.631901
15.070995	28.944677	103.326393	-16.374319	21.718811	101.586998	42.706291	6.921647	109.575668	40.149349	37.249603	108.340393	41.42782	22.085625	108.9580305	-74.176458	21.351997	94.2159655
15.865411	28.15527	103.118896	-16.177399	21.771315	101.373375	42.892139	6.950399	109.449005	40.328812	37.278767	108.081039	41.6104755	22.114583	108.765022	-73.9652735	21.428047	93.981728
16.683287	27.39782	102.909645	-15.961142	21.824543	101.137604	43.081356	6.943043	109.281456	40.501507	37.277718	107.774666	41.7914315	22.1103805	108.528061	-73.7137155	21.5387055	93.747147
17.43692	26.563454	102.69593	-15.776497	21.858479	100.909088	43.280518	6.946382	109.077942	40.648754	37.296864	107.503174	41.964636	22.121623	108.290558	-73.51763	21.595335	93.527618
18.134304	25.844469	102.524857	-15.599879	21.875381	100.677193	43.417114	6.956347	108.888641	40.808216	37.313454	107.216797	42.112665	22.1349005	108.052719	-73.312423	21.6158615	93.301667
18.844576	25.017733	102.215469	-15.429526	21.896196	100.451134	43.523052	6.97106	108.715591	40.921749	37.336147	106.970306	42.2224005	22.1536035	107.8429485	-73.0814525	21.6387885	93.0593195
19.530033	24.29969	102.082573	-15.287283	21.902868	100.267502	43.6479	7.028487	108.596024	41.037655	37.346901	106.750252	42.3427775	22.187694	107.673138	-72.9173435	21.618042	92.861866
20.474174	23.158005	101.923454	-15.05523	21.90535	100.075974	43.85849	7.121396	108.53199	41.201008	37.423569	106.578064	42.529749	22.2724825	107.555027	-72.640209	21.5382175	92.596921
21.052708	22.456909	101.911713	-14.919869	21.90794	99.99324	43.992393	7.185937	108.538559	41.318195	37.473724	106.510963	42.655294	22.3298305	107.524761	-72.495032	21.4860495	92.461719
21.583372	21.754091	101.856102	-14.790744	21.896965	99.916176	44.116108	7.22933	108.53952	41.43985	37.51442	106.45591	42.777979	22.371875	107.497715	-72.359467	21.422055	92.334637
22.078142	21.078882	101.820984	-14.670162	21.87533	99.861961	44.249271	7.253895	108.503548	41.543598	37.538448	106.41346	42.8964345	22.3961715	107.458504	-72.2367585	21.3544885	92.265418
22.592058	20.402349	101.82679	-14.542784	21.823927	99.819954	44.376286	7.253616	108.459259	41.662373	37.528484	106.36425	43.0193295	22.39105	107.4117545	-72.1048975	21.256804	92.2281535
23.01963	19.783264	101.810921	-14.428719	21.777893	99.775002	44.505566	7.230809	108.417427	41.799046	37.508835	106.322601	43.152306	22.369822	107.370014	-72.009744	21.185964	92.17999
23.46991	18.980854	101.767799	-14.317036	21.722916	99.724472	44.622334	7.192624	108.374786	41.924007	37.491043	106.293282	43.2731705	22.3418335	107.334034	-71.9072425	21.1039985	92.11491
24.032688	18.066601	101.742424	-14.143054	21.652334	99.661247	44.795273	7.170177	108.307442	42.087498	37.441357	106.251633	43.4413855	22.305767	107.2795375	-71.7274935	20.998901	92.0429565
24.329138	17.474745	101.721909	-14.041056	21.59581	99.618324	44.915138	7.151419	108.274094	42.175526	37.420265	106.238663	43.545332	22.285842	107.2563785	-71.627444	20.905778	91.9802695
24.537186	16.9638	101.752029	-13.951153	21.519201	99.591156	45.038036	7.11671	108.240082	42.255444	37.405693	106.22953	43.64674	22.2612015	107.234806	-71.549046	20.7772005	91.947506
24.713545	16.41655	101.785149	-13.881688	21.458435	99.579742	45.157539	7.078935	108.210518	42.293922	37.433235	106.2621	43.7257305	22.256085	107.236309	-71.4891065	20.660785	91.923175
24.895554	15.908508	101.790825	-13.802708	21.368408	99.562683	45.268364	7.019742	108.176849	42.408962	37.343735	106.171463	43.838663	22.1817385	107.174156	-71.444079	20.5550775	91.95121
24.976395	15.329522	101.741089	-13.736488	21.286049	99.521637	45.357563	6.958947	108.12738	42.488209	37.264626	106.106232	43.922886	22.1117865	107.116806	-71.395862	20.4603115	91.926468
25.011116	14.727174	101.646355	-13.69	21.188807	99.467003	45.432961	6.860608	108.050743	42.555954	37.166656	106.00946	43.9944575	22.013632	107.0301015	-71.3744575	20.363982	91.9039045
25.067633	13.909923	101.484009	-13.607173	20.997944	99.337601	45.553761	6.659677	107.927307	42.616329	37.006451	105.917267	44.085045	21.833064	106.922287	-71.299391	20.162824	91.752915
25.101709	13.395476	101.4133	-13.560181	20.831217	99.274628	45.641232	6.485059	107.875992	42.667812	36.861927	105.865791	44.154522	21.673493	106.8708915	-71.274884	19.988941	91.6783645
25.226164	12.835667	101.302681	-13.511652	20.672554	99.20639	45.70303	6.30517	107.86216	42.779243	36.658436	105.794617	44.2411365	21.481803	106.8283885	-71.2644405	19.863305	91.5843915
25.130245	12.406078	101.309952	-13.462594	20.488277	99.139931	45.719547	6.131854	107.864311	42.845337	36.514481	105.783554	44.282442	21.3231675	106.8239325	-71.20763	19.6533865	91.4559295
25.109825	11.874786	101.248398	-13.420332	20.280289	99.072792	45.733242	5.948267	107.851944	42.902	36.345882	105.761932	44.317621	21.1470745	106.806938	-71.158285	19.4135035	91.338646
25.109573	11.273778	101.221176	-13.372901	20.095448	99.029564	45.753105	5.754612	107.847641	42.934452	36.158035	105.751312	44.3437785	20.9563235	106.7994765	-71.0895805	19.2345725	91.2596515
25.063002	10.613654	101.167229	-13.336119	19.894604	98.997208	45.772465	5.555297	107.862976	42.944225	35.953686	105.77536	44.358345	20.7544915	106.819168	-71.030583	19.0347165	91.175248
24.88978	9.747612	101.186737	-13.299237	19.605556	99.036736	45.759644	5.291239	107.964706	42.950378	35.666477	105.866348	44.355011	20.478858	106.915527	-70.953485	18.732254	91.157945
24.734022	9.181985	101.259911	-13.29519	19.440117	99.048538	45.72245	5.11193	108.077446	42.953781	35.510216	105.937515	44.3381155	20.311073	107.0074805	-70.9284955	18.569161	91.0895955
24.63822	8.54982	101.316544	-13.304422	19.277897	99.050972	45.686893	4.938762	108.176384	42.937965	35.37273	105.980751	44.312429	20.155746	107.0785675	-70.921273	18.400048	91.0233765
24.616461	7.851426	101.299789	-13.350381	19.163553	99.031487	45.637821	4.791293	108.225357	42.870392	35.224323	105.98558	44.2541065	20.007808	107.1054685	-70.9548685	18.319298	90.9575055
24.60297	7.268353	101.257515	-13.402213	19.026281	98.99604	45.598877	4.630862	108.233032	42.778378	35.063438	105.965569	44.1886275	19.84715	107.0993005	-70.9930535	18.205412	90.8927795
24.453428	6.673899	101.210022	-13.468038	18.89444	98.947693	45.552383	4.474431	108.21434	42.708485	34.924545	105.948677	44.130434	19.699488	107.0815085	-71.06651	18.089392	90.8138775
24.316137	6.084095	101.187988	-13.518156	18.758722	98.92672	45.518909	4.321213	108.199966	42.648064	34.768806	105.91571	44.0834865	19.5450095	107.057838	-71.1197985	17.9724345	90.795602
24.278637	5.177901	101.194168	-13.593314	18.535654	98.907387	45.439243	4.107677	108.242249	42.5741	34.534027	105.880692	44.0066715	19.320852	107.0614705	-71.1932995	17.750456	90.7533035
24.280579	4.547606	101.22541	-13.601404	18.388371	98.90506	45.423512	3.962751	108.277985	42.527409	34.357159	105.837967	43.9754605	19.159955	107.057976	-71.1782685	17.616787	90.752144
24.265762	3.966485	101.251434	-13.635572	18.236965	98.887703	45.420425	3.808321	108.302757	42.472	34.171719	105.766556	43.9462125	18.99002	107.0346565	-71.2173565	17.48391	90.7407495
24.228964	3.438693	101.270119	-13.624697	18.074322	98.841881	45.407745	3.646153	108.32299	42.43428	33.972584	105.665604	43.9210125	18.8093685	106.994297	-71.1704065	17.3392755	90.689465
24.318563	2.737899	101.229164	-13.622604	17.885744	98.775787	45.375805	3.471527	108.310547	42.388954	33.777668	105.561386	43.8823795	18.6245975	106.9359665	-71.1275875	17.1468905	90.6156075
24.414856	2.126754	101.171585	-13.608244	17.674252	98.693062	45.350204	3.279999	108.264244	42.378174	33.557133	105.406822	43.864189	18.418566	106.835533	-71.080677	16.929938	90.550591
24.429462	1.608044	101.086006	-13.591315	17.439205	98.575439	45.313393	3.073071	108.183113	42.370552	33.322289	105.223289	43.8419725	18.19768	106.703201	-71.0246025	16.68073	90.447677
24.354952	0.874807	100.890144	-13.556391	17.05982	98.399452	45.281506	2.713911	108.004715	42.339596	32.951199	104.942307	43.810551	17.832555	106.473511	-70.923333	16.287085	90.325393
24.249559	0.443704	100.766167	-13.539828	16.795271	98.289566	45.276363	2.463802	107.876823	42.336651	32.691212	104.731476	43.806507	17.577507	106.3041495	-70.886163	16.013035	90.2749825
24.139347	0.075005	100.675606	-13.515449	16.550577	98.192032	45.275246	2.241415	107.789627	42.317322	32.444046	104.596939	43.796284	17.3427305	106.193283	-70.827182	15.7584235	90.190781
24.014708	-0.318704	100.646904	-13.507253	16.310137	98.119377	45.283905	2.038867	107.790085	42.298595	32.213478	104.540123	43.79125	17.1261725	106.165104	-70.805756	15.4941015	90.07365
24.022749	-0.782837	100.730324	-13.510898	16.075455	98.099258	45.291393	1.844463	107.858704	42.26141	32.018044	104.535507	43.7764015	16.9312535	106.1971055	-70.7981975	15.2196565	90.0014105
24.031775	-1.101566	100.802734	-13.495314	15.864688	98.078255	45.288551	1.69329	107.947052	42.217617	31.85471	104.565468	43.753084	16.774	106.25626	-70.743712	14.955376	89.90025
24.005112	-1.438417	100.861061	-13.514029	15.684396	98.072708	45.273552	1.569608	108.016563	42.176334	31.735292	104.576454	43.724943	16.65245	106.2965085	-70.753001	14.716342	89.8489075
23.84557	-1.888854	100.885033	-13.559465	15.429102	98.037262	45.19215	1.430897	108.062431	42.110016	31.601274	104.517838	43.651083	16.5160855	106.2901345	-70.770013	14.3421185	89.7843895
23.668373	-2.180713	100.852951	-13.613789	15.30265	98.003281	45.122231	1.359644	108.047989	42.045105	31.528341	104.468346	43.583668	16.4439925	106.2581675	-70.811246	14.1613075	89.7483945
23.469696	-2.480263	100.813759	-13.664108	15.188776	97.953621	45.067287	1.307686	108.019638	41.959404	31.442547	104.436241	43.5133455	16.3751165	106.2279395	-70.8415615	14.0024355	89.6793025
23.195419	-2.791461	100.772263	-13.714613	15.090516	97.911339	45.003788	1.231084	108.009087	41.89846	31.365034	104.411873	43.451124	16.298059	106.21048	-70.88035	13.882973	89.612198
22.870369	-3.069208	100.721848	-13.778368	15.007049	97.866417	44.94791	1.15131	107.992432	41.847172	31.278	104.423859	43.397541	16.214655	106.2081455	-70.954277	13.799443	89.5246885
22.517015	-3.355153	100.666237	-13.832962	14.924248	97.834938	44.903259	1.07822	107.982956	41.823559	31.211203	104.463005	43.363409	16.1447115	106.2229805	-71.029333	13.7037845	89.4468955
22.128807	-3.623555	100.624908	-13.86914	14.831923	97.803307	44.866352	1.003804	107.990112	41.810997	31.147211	104.508415	43.3386745	16.0755075	106.2492635	-71.0769545	13.5883385	89.3573505
21.521822	-3.999325	100.593742	-13.883631	14.755238	97.754005	44.815239	0.914193	108.027077	41.809856	31.067202	104.537674	43.3125475	15.9906975	106.2823755	-71.0798095	13.5197785	89.2256345
21.087275	-4.227562	100.508438	-13.900042	14.712891	97.703903	44.765396	0.871361	108.026886	41.818295	31.025162	104.507195	43.2918455	15.9482615	106.2670405	-71.0919295	13.4775205	89.1407655
20.621622	-4.439595	100.437462	-13.895708	14.679241	97.633713	44.727318	0.839562	107.997047	41.826111	30.98061	104.444298	43.2767145	15.910086	106.2206725	-71.0681305	13.448396	89.0467535
20.104828	-4.693874	100.337532	-13.895768	14.63192	97.551414	44.698055	0.805315	107.940582	41.83918	30.931747	104.386971	43.2686175	15.868531	106.1637765	-71.0601535	13.395309	88.9390515
19.521969	-4.936526	100.199387	-13.892956	14.587911	97.478172	44.668259	0.740403	107.873283	41.836918	30.880943	104.32196	43.2525885	15.810673	106.0976215	-71.0385005	13.365149	88.8587225
18.878584	-5.162984	100.077232	-13.875691	14.534108	97.431274	44.653095	0.675116	107.829132	41.829468	30.80271	104.285881	43.2412815	15.738913	106.0575065	-70.9926635	13.329303	88.8050415
18.215933	-5.407811	99.987663	-13.864441	14.475878	97.397324	44.656746	0.613152	107.828178	41.819515	30.733997	104.299713	43.2381305	15.6735745	106.0639455	-70.9670125	13.2781815	88.7307025
17.126167	-5.658882	99.90287	-13.849618	14.364925	97.381721	44.658222	0.48846	107.827736	41.821941	30.646854	104.319275	43.2400815	15.567657	106.0735055	-70.9393175	13.162193	88.6899365
16.363337	-5.803481	99.853012	-13.853395	14.31951	97.364876	44.648083	0.415533	107.814621	41.814354	30.576075	104.314102	43.2312185	15.495804	106.0643615	-70.9380085	13.143216	88.6653905
15.549029	-5.976338	99.742188	-13.85736	14.266513	97.332291	44.63554	0.352154	107.755219	41.799374	30.509174	104.283012	43.217457	15.430664	106.0191155	-70.932177	13.102362	88.6454665
14.677988	-6.127414	99.588379	-13.862186	14.22748	97.289864	44.604836	0.266973	107.644821	41.788391	30.45153	104.209839	43.1966135	15.3592515	105.92733	-70.9209855	13.0957085	88.652398
13.754028	-6.311077	99.402283	-13.876924	14.186419	97.239471	44.548634	0.181649	107.46064	41.783375	30.385214	104.139343	43.1660045	15.2834315	105.7999915	-70.9198525	13.0894065	88.6789505
12.793155	-6.411334	99.216393	-13.883818	14.152211	97.183434	44.496708	0.112382	107.117859	41.830353	30.298895	104.024742	43.1635305	15.2056385	105.5713005	-70.9311665	13.0987835	88.7955675
11.849783	-6.545345	98.935631	-13.855452	14.0955	97.118652	44.406315	0.020196	106.715439	41.905693	30.167088	103.880325	43.156004	15.093642	105.297882	-70.866908	13.097358	88.939422
10.285366	-6.78515	98.433975	-13.778022	14.023869	97.018188	44.252308	-0.226749	106.199181	42.045033	29.89926	103.644165	43.1486705	14.8362555	104.921673	-70.7047145	13.2114825	89.114703
9.180193	-6.940307	98.125076	-13.694414	13.973926	96.955833	44.174133	-0.40688	105.919418	42.152111	29.700226	103.504692	43.163122	14.646673	104.712055	-70.55195	13.301179	89.199611
8.086263	-7.056912	97.873306	-13.625913	13.953215	96.92392	44.155476	-0.559926	105.686531	42.253422	29.550526	103.404762	43.204449	14.4953	104.5456465	-70.456275	13.41113	89.3021935
6.987087	-7.209308	97.655746	-13.548665	13.955111	96.915962	44.084373	-0.636965	105.53373	42.337658	29.45785	103.331879	43.2110155	14.4104425	104.4328045	-70.3083455	13.4997795	89.3991195
5.788049	-7.381599	97.418694	-13.4818	13.968693	96.906624	44.050598	-0.698567	105.384933	42.41803	29.420906	103.269325	43.234314	14.3611695	104.327129	-70.197914	13.5762165	89.486119
4.581146	-7.51504	97.232475	-13.429628	13.998063	96.909401	44.035255	-0.705724	105.260895	42.475586	29.417553	103.220055	43.2554205	14.3559145	104.240475	-70.1146765	13.6402115	89.578327
3.364605	-7.640238	97.07	-13.419183	14.051427	96.930016	44.066803	-0.683474	105.098175	42.487499	29.458363	103.196243	43.277151	14.3874445	104.147209	-70.115517	13.7154095	89.712823
1.4358	-7.917925	96.862564	-13.431756	14.161685	96.957039	44.005486	-0.606666	104.928543	42.463551	29.55266	103.11953	43.2345185	14.472997	104.0240365	-70.0980305	13.850373	89.8900415
0.134142	-8.121662	96.764107	-13.461135	14.27816	96.944885	43.966171	-0.530306	104.789642	42.466999	29.628906	103.058884	43.216585	14.5493	103.924263	-70.138855	14.00702	89.965507
-1.160249	-8.296587	96.620659	-13.501922	14.379398	96.935532	43.919365	-0.449775	104.671242	42.467697	29.72691	102.977814	43.193531	14.6385675	103.824528	-70.197375	14.1202285	90.046536
-2.523104	-8.602365	96.507721	-13.539626	14.505048	96.914658	43.853489	-0.364149	104.616096	42.455189	29.808643	102.913132	43.154339	14.722247	103.764614	-70.233591	14.287849	90.064702
-3.887365	-8.839527	96.447128	-13.566648	14.619729	96.901489	43.821602	-0.284995	104.594719	42.439102	29.897776	102.872231	43.130352	14.8063905	103.733475	-70.263648	14.4330675	90.069503
-5.236128	-9.089028	96.38414	-13.574778	14.748163	96.893982	43.808052	-0.21613	104.586388	42.439919	30.009466	102.769836	43.1239855	14.896668	103.678112	-70.2735415	14.599658	90.109852
-6.632563	-9.402678	96.299583	-13.562173	14.870852	96.851303	43.811115	-0.116024	104.532089	42.44445	30.138918	102.630249	43.1277825	15.011447	103.581169	-70.2521285	14.730257	90.121437
-8.788298	-9.774129	96.129189	-13.522354	15.040498	96.693726	43.819298	0.035442	104.236862	42.439877	30.376329	102.200256	43.1295875	15.2058855	103.218559	-70.1742955	14.8751105	90.168893
-10.146893	-10.097083	96.001823	-13.476218	15.159371	96.529617	43.794544	0.185762	103.914467	42.417835	30.53801	101.723465	43.1061895	15.361886	102.818966	-70.0586255	14.956856	90.240268
-11.610535	-10.407434	95.882233	-13.39159	15.289326	96.358658	43.777668	0.280266	103.456245	42.345482	30.674547	101.168617	43.061575	15.4774065	102.312431	-69.844755	15.1012455	90.404885
-13.037318	-10.67268	95.819145	-13.307999	15.40045	96.156494	43.680958	0.391133	103.022514	42.288776	30.791628	100.544205	42.984867	15.5913805	101.7833595	-69.600865	15.2095195	90.5296285
-14.396427	-11.008729	95.707542	-13.228625	15.522115	95.933388	43.539642	0.479862	102.619171	42.300323	30.897661	99.869087	42.9199825	15.6887615	101.244129	-69.3772325	15.3554685	90.622647
-15.85228	-11.306656	95.643288	-13.161178	15.611794	95.711342	43.50246	0.543107	102.125565	42.296707	30.954147	99.271484	42.8995835	15.748627	100.6985245	-69.2219395	15.474961	90.7241595
-17.279274	-11.538799	95.494751	-13.108282	15.710759	95.46846	43.454559	0.578232	101.678169	42.314014	30.965153	98.736359	42.8842865	15.7716925	100.207264	-69.1008505	15.6498255	90.729656
-19.360603	-12.04768	95.244232	-13.070321	15.769061	95.139404	43.353851	0.56314	101.087967	42.31068	30.941942	98.027237	42.8322655	15.752541	99.557602	-68.9729075	15.785581	90.721206
-20.735641	-12.303084	95.12468	-13.071802	15.787734	94.947533	43.264412	0.522412	100.691353	42.278896	30.918613	97.58934	42.771654	15.7205125	99.1403465	-68.915258	15.8549555	90.7547195
-22.048975	-12.566201	95.058876	-13.076178	15.813864	94.776001	43.12606	0.484753	100.349358	42.210651	30.873394	97.145584	42.6683555	15.6790735	98.747471	-68.8207115	15.9486545	90.804531
-23.437023	-12.855845	95.034996	-13.059049	15.836459	94.629684	42.937775	0.488568	100.090958	42.096394	30.792988	96.776711	42.5170845	15.640778	98.4338345	-68.6351825	16.03214	90.8255335
-24.770853	-13.063354	95.090317	-13.083673	15.858321	94.493279	42.780838	0.505778	99.869629	41.990379	30.731445	96.442825	42.3856085	15.6186115	98.156227	-68.5529545	16.0980305	90.830331
-26.033909	-13.266119	95.096878	-13.145169	15.912148	94.373962	42.67358	0.512775	99.684677	41.923908	30.693611	96.14386	42.298744	15.603193	97.9142685	-68.589082	16.221103	90.8336555
-27.282194	-13.476372	95.163467	-13.186362	15.952945	94.260391	42.598087	0.518902	99.539993	41.869373	30.677601	95.892822	42.23373	15.5982515	97.7164075	-68.606454	16.3076385	90.8043745
-29.138664	-13.708195	95.207291	-13.231518	16.010792	94.123695	42.560371	0.538891	99.361214	41.770409	30.682257	95.641014	42.16539	15.610574	97.501114	-68.628426	16.41101	90.746276
-30.238495	-13.872382	95.242157	-13.259661	16.052542	94.091072	42.550171	0.555582	99.271851	41.67894	30.6681	95.57338	42.1145555	15.611841	97.4226155	-68.6338775	16.493243	90.7595285
-31.373396	-13.939201	95.301788	-13.2577	16.083353	94.084671	42.52335	0.579855	99.2034	41.645061	30.653971	95.519325	42.0842055	15.616913	97.3613625	-68.5996055	16.549793	90.8079795
-32.527229	-14.028208	95.321747	-13.237143	16.102867	94.077576	42.504757	0.58744	99.129417	41.662643	30.653906	95.475494	42.0837	15.620673	97.3024555	-68.557986	16.585061	90.8526965
-33.587349	-14.049971	95.364204	-13.204722	16.135172	94.064453	42.507149	0.597606	99.04715	41.706867	30.655823	95.441727	42.107008	15.6267145	97.2444385	-68.516452	16.6436295	90.8844675
-34.574844	-14.033987	95.336319	-13.155611	16.180218	94.055382	42.50713	0.599199	98.944542	41.779743	30.681324	95.400383	42.1434365	15.6402615	97.1724625	-68.4546585	16.7201745	90.9383015
-35.530602	-13.970298	95.368881	-13.109223	16.241909	94.040962	42.530952	0.593848	98.827232	41.830265	30.707968	95.371803	42.1806085	15.650908	97.0995175	-68.3990545	16.83291	90.9824065
-37.009289	-13.81971	95.295609	-13.033215	16.352024	94.030556	42.575016	0.60641	98.64257	41.900856	30.765596	95.361748	42.237936	15.686003	97.002159	-68.304366	17.018045	91.058953
-37.922142	-13.708021	95.243011	-12.977622	16.461094	94.022423	42.572899	0.643885	98.571762	41.970341	30.828911	95.359352	42.27162	15.736398	96.965557	-68.226864	17.18579	91.079289
-38.772865	-13.508908	95.188972	-12.936995	16.558401	94.024445	42.568581	0.71001	98.520561	42.010265	30.896441	95.370735	42.289423	15.8032255	96.945648	-68.163413	17.3135765	91.103242
-39.480835	-13.269143	95.204659	-12.900493	16.666779	94.030327	42.567593	0.799535	98.496017	42.032112	30.993196	95.387497	42.2998525	15.8963655	96.941757	-68.1008385	17.4371925	91.118897
-39.977631	-12.705103	95.198036	-12.888593	16.787889	94.041504	42.583801	0.91116	98.484718	42.045517	31.087303	95.40416	42.314659	15.9992315	96.944439	-68.091845	17.5765465	91.138569
-40.499756	-12.142469	95.16581	-12.873766	16.918478	94.066803	42.597069	1.027192	98.477074	42.067333	31.217333	95.433495	42.332201	16.1222625	96.9552845	-68.079733	17.7146935	91.1783215
-40.967678	-11.587305	95.16301	-12.901996	17.019547	94.089378	42.609432	1.153803	98.479538	42.067154	31.337414	95.484459	42.338293	16.2456085	96.9819985	-68.142285	17.7934855	91.1967575
-41.642933	-10.654838	95.177116	-12.911418	17.15992	94.144356	42.607311	1.311121	98.508324	42.058228	31.51375	95.582748	42.3327695	16.4124355	97.045536	-68.1556055	17.9074045	91.243176
-42.064011	-10.029658	95.163574	-12.936118	17.241365	94.189178	42.60519	1.402758	98.536774	42.045429	31.59943	95.656876	42.3253095	16.501094	97.096825	-68.1975455	17.981636	91.281531
-42.455387	-9.348117	95.185677	-12.965807	17.317404	94.229851	42.597328	1.477709	98.576355	42.037201	31.677734	95.722153	42.3172645	16.5777215	97.149254	-68.2488785	18.0570865	91.310448
-42.862846	-8.634277	95.179955	-12.999799	17.366564	94.273003	42.615215	1.562455	98.603516	42.03936	31.738892	95.790726	42.3272875	16.6506735	97.197121	-68.3268855	18.0824545	91.348885
-43.213291	-7.922194	95.167473	-13.028563	17.423386	94.328674	42.6259	1.63324	98.623566	42.049351	31.807724	95.855507	42.3376255	16.720482	97.2395365	-68.3947515	18.12629	91.4178115
-43.586617	-7.160755	95.139687	-13.035864	17.455465	94.362434	42.612694	1.693963	98.649864	42.051228	31.893221	95.922829	42.331961	16.793592	97.2863465	-68.403689	18.117338	91.4385215
-43.912292	-6.402227	95.105133	-13.077845	17.498869	94.383392	42.58569	1.755805	98.659348	42.042961	31.983244	95.97657	42.3143255	16.8695245	97.317959	-68.4700155	18.1282135	91.448825
-44.342785	-5.160817	95.019547	-13.116002	17.51457	94.402588	42.578079	1.843637	98.595093	42.023632	32.148293	96.05172	42.3008555	16.995965	97.3234065	-68.5328595	18.033175	91.4817695
-44.614704	-4.331462	94.919815	-13.134676	17.510595	94.410896	42.591175	1.904061	98.51683	41.99556	32.24733	96.107048	42.2933675	17.0756955	97.311939	-68.5627195	17.9454945	91.509853
-44.88699	-3.497376	94.851891	-13.158943	17.505894	94.433929	42.60453	1.972336	98.431313	41.957603	32.348984	96.164627	42.2810665	17.16066	97.29797	-68.5989525	17.851128	91.569888
-45.147858	-2.630656	94.777985	-13.187838	17.493885	94.477966	42.610813	2.04636	98.336449	41.923912	32.415627	96.230797	42.2673625	17.2309935	97.283623	-68.6430385	17.7567765	91.672309
-45.386112	-1.738	94.769814	-13.226329	17.457241	94.549667	42.616779	2.139304	98.247437	41.861828	32.451611	96.308533	42.2393035	17.2954575	97.277985	-68.6919615	17.6190245	91.821349
-45.657909	-0.847502	94.813972	-13.276715	17.406054	94.66806	42.62336	2.246546	98.135361	41.782215	32.491585	96.390106	42.2027875	17.3690655	97.2627335	-68.7562175	17.4430425	92.0733865
-45.920921	0.031874	94.900284	-13.310875	17.364925	94.792824	42.599373	2.336052	98.042221	41.711254	32.518188	96.461571	42.1553135	17.42712	97.251896	-68.7770635	17.30273	92.333752
-46.268944	1.345107	95.056244	-13.380316	17.27623	95.012733	42.541046	2.507339	97.899086	41.633072	32.593578	96.5634	42.087059	17.5504585	97.231243	-68.847691	17.0020015	92.794223
-46.52832	2.229434	95.20681	-13.421967	17.209881	95.164093	42.498596	2.642121	97.798759	41.574139	32.675846	96.624786	42.0363675	17.6589835	97.2117725	-68.8803015	16.7607785	93.1164135
-46.795322	3.08841	95.340546	-13.482985	17.171066	95.274025	42.414902	2.800987	97.7173	41.498852	32.774155	96.686012	41.956877	17.787571	97.201656	-68.922847	16.554561	93.346394
-47.046616	3.941198	95.455627	-13.53603	17.154305	95.376602	42.328911	3.008084	97.655663	41.429226	32.862724	96.73584	41.8790685	17.935404	97.1957515	-68.9511285	16.373206	93.5574525
-47.274429	4.808942	95.542152	-13.581064	17.145699	95.441345	42.230396	3.183105	97.596016	41.360676	32.959831	96.780853	41.795536	18.071468	97.1884345	-68.957664	16.21993	93.6942555
-47.500179	5.637633	95.608299	-13.638057	17.15449	95.472885	42.137711	3.295135	97.556129	41.293411	33.049557	96.808121	41.715561	18.172346	97.182125	-68.991675	16.136634	93.763645
-47.729656	6.494721	95.67981	-13.691977	17.175425	95.499443	42.076229	3.38402	97.508972	41.232048	33.135418	96.809875	41.6541385	18.259719	97.1594235	-69.0380925	16.091131	93.8394625
-48.042263	7.704195	95.758667	-13.784136	17.237719	95.522148	42.017189	3.500457	97.473053	41.118595	33.273918	96.813026	41.567892	18.3871875	97.1430395	-69.136164	16.0882505	93.9012565
-48.224579	8.511576	95.833076	-13.840839	17.275351	95.551399	41.969612	3.570239	97.482956	41.036312	33.355461	96.831535	41.502962	18.46285	97.1572455	-69.18464	16.087852	93.9455525
-48.378723	9.29554	95.925262	-13.889675	17.293989	95.601425	41.915699	3.633246	97.510292	40.970116	33.429192	96.852196	41.4429075	18.531219	97.181244	-69.2222575	16.056759	94.021606
-48.565735	10.049729	96.018776	-13.959069	17.309875	95.653793	41.844822	3.697019	97.554459	40.903305	33.490288	96.872536	41.3740635	18.5936535	97.2134975	-69.2922015	16.0260965	94.0940885
-48.726627	10.795747	96.122238	-14.012103	17.325022	95.690033	41.789532	3.729064	97.57618	40.834351	33.536732	96.879196	41.3119415	18.632898	97.227688	-69.3361475	16.017146	94.152378
-48.877968	11.512074	96.170853	-14.082355	17.339542	95.729324	41.743782	3.741372	97.571648	40.771309	33.555553	96.88662	41.2575455	18.6484625	97.229134	-69.4222555	16.0306215	94.229514
-48.996193	12.216396	96.217369	-14.145321	17.32188	95.733414	41.691181	3.729208	97.578339	40.710171	33.545826	96.882912	41.200676	18.637517	97.2306255	-69.491318	16.006243	94.2362025
-49.12215	13.251307	96.226288	-14.268157	17.285488	95.742462	41.580936	3.684178	97.610222	40.604668	33.46336	96.895378	41.092802	18.573769	97.2528	-69.629116	15.997207	94.232124
-49.193771	13.930082	96.214111	-14.337919	17.256199	95.744392	41.492504	3.638436	97.628258	40.521053	33.357422	96.925606	41.0067785	18.497929	97.276932	-69.6826165	16.014469	94.211852
-49.305134	14.583595	96.249512	-14.425302	17.179665	95.762077	41.375137	3.556947	97.662849	40.445309	33.232796	96.969292	40.910223	18.3948715	97.3160705	-69.760827	15.9644585	94.2080835
-49.382832	15.244646	96.2948	-14.507337	17.098331	95.798882	41.248135	3.455829	97.721436	40.377815	33.091938	97.059975	40.812975	18.2738835	97.3907055	-69.827649	15.9227785	94.2070585
-49.470001	15.872772	96.335876	-14.604625	16.97941	95.870705	41.101887	3.313731	97.800369	40.33083	32.917175	97.184387	40.7163585	18.115453	97.492378	-69.9256085	15.843367	94.249032
-49.525375	16.484249	96.432289	-14.685496	16.847143	95.954666	40.964523	3.142745	97.858292	40.294228	32.742321	97.337631	40.6293755	17.942533	97.5979615	-70.0003675	15.751753	94.3113705
-49.558472	17.064369	96.530762	-14.742976	16.691095	96.060654	40.844547	2.952859	97.89608	40.272537	32.560089	97.512978	40.558542	17.756474	97.704529	-70.044494	15.625716	94.416779
-49.562508	17.93088	96.696533	-14.843718	16.491526	96.197166	40.711617	2.632646	97.950531	40.274776	32.306656	97.777489	40.4931965	17.469651	97.86401	-70.1806325	15.513401	94.530322
-49.619442	18.483442	96.824745	-14.918919	16.33779	96.259758	40.656071	2.423742	97.960815	40.269104	32.15723	97.89846	40.4625875	17.290486	97.9296375	-70.3004255	15.385094	94.5898785
-49.642639	19.016424	96.948654	-14.979374	16.241936	96.343079	40.627907	2.254359	97.952118	40.225212	32.00462	97.987457	40.4265595	17.1294895	97.9697875	-70.3853075	15.3543825	94.7163705
-49.635006	19.528774	97.061401	-15.03929	16.170069	96.400993	40.597908	2.141576	97.952881	40.163155	31.886589	98.040024	40.3805315	17.0140825	97.9964525	-70.4591115	15.3260555	94.8055335
-49.641544	20.011978	97.157822	-15.087154	16.139666	96.4515	40.559105	2.100267	97.955841	40.082855	31.813231	98.064812	40.32098	16.956749	98.0103265	-70.495288	15.322583	94.8926735
-49.597038	20.473341	97.265427	-15.124316	16.127871	96.507553	40.504726	2.070946	97.966675	39.983414	31.790043	98.065804	40.24407	16.9304945	98.0162395	-70.492702	15.3252475	94.9988665
-49.530739	20.894035	97.351585	-15.173639	16.120615	96.562973	40.410118	2.05883	98.006721	39.864902	31.786367	98.060188	40.13751	16.9225985	98.0334545	-70.484788	15.3186315	95.0924915
-49.369961	21.50337	97.453468	-15.292923	16.120272	96.621704	40.249443	2.019075	98.103249	39.694355	31.780943	98.075661	39.971899	16.900009	98.089455	-70.557745	15.340535	95.153953
-49.278496	21.876842	97.501312	-15.384555	16.082716	96.65995	40.12677	1.931003	98.21122	39.60965	31.75486	98.099861	39.86821	16.8429315	98.1555405	-70.63732	15.3225005	95.1643595
-49.139233	22.236532	97.55825	-15.502988	16.025511	96.726227	40.022652	1.840166	98.324356	39.527287	31.704559	98.168129	39.7749695	16.7723625	98.2462425	-70.7809455	15.2786595	95.2062115
-48.960911	22.57428	97.595825	-15.630877	15.963954	96.790352	39.948944	1.766328	98.440239	39.445885	31.604763	98.271652	39.6974145	16.6855455	98.3559455	-70.9591685	15.2423625	95.2247585
-48.738468	22.92815	97.648788	-15.792274	15.90098	96.87722	39.860302	1.69188	98.609749	39.370296	31.48303	98.382339	39.615299	16.587455	98.496044	-71.199847	15.214505	95.258396
-48.547791	23.243256	97.693047	-15.938826	15.809446	96.986298	39.767666	1.637657	98.820068	39.262161	31.355661	98.529984	39.5149135	16.496659	98.675026	-71.3925655	15.122233	95.29757
-48.311172	23.578239	97.730003	-16.059189	15.736386	97.088654	39.677307	1.587629	99.052887	39.147289	31.24016	98.699982	39.412298	16.4138945	98.8764345	-71.530676	15.0588775	95.3008735
-47.905224	24.041035	97.783463	-16.249886	15.64713	97.271706	39.508194	1.416248	99.442001	38.993668	31.060335	98.916725	39.250931	16.2382915	99.179363	-71.750703	15.0559685	95.364049
-47.592701	24.36746	97.833595	-16.341198	15.579345	97.377632	39.421646	1.262647	99.713226	38.90485	30.932129	99.069557	39.163248	16.097388	99.3913915	-71.845644	15.061302	95.3638725
-47.294983	24.670044	97.876373	-16.42815	15.510231	97.508858	39.356823	1.107692	100.031242	38.851566	30.768633	99.238121	39.1041945	15.9381625	99.6346815	-71.9604945	15.0822995	95.3830345
-46.923153	24.98885	97.87542	-16.513016	15.446392	97.646523	39.301552	0.932943	100.408707	38.813194	30.593103	99.456367	39.057373	15.763023	99.932537	-72.083405	15.129761	95.360509
-46.556141	25.296164	97.866562	-16.61548	15.379567	97.789162	39.283688	0.798243	100.851181	38.789825	30.455824	99.738441	39.0367565	15.6270335	100.294811	-72.2677165	15.1321005	95.283513
-46.165073	25.611486	97.877281	-16.72039	15.323369	97.991699	39.297756	0.741945	101.366188	38.797989	30.341116	100.07019	39.0478725	15.5415305	100.718189	-72.4886525	15.1052075	95.265209
-45.786079	25.96596	97.932632	-16.84012	15.259109	98.237038	39.375713	0.705797	101.894485	38.802303	30.257225	100.483871	39.089008	15.481511	101.189178	-72.769248	15.036707	95.284898
-45.166145	26.518717	98.065582	-16.957417	15.160084	98.647324	39.510788	0.620276	102.672073	38.805969	30.09263	101.159737	39.1583785	15.356453	101.915905	-73.0732125	14.963715	95.378743
-44.800388	26.935036	98.211121	-17.030722	15.07605	98.906555	39.563194	0.536373	103.127876	38.796658	30.014076	101.595901	39.179926	15.2752245	102.3618885	-73.24137	14.8768755	95.4512215
-44.460979	27.387434	98.34745	-17.095167	15.022586	99.117325	39.600842	0.467774	103.490196	38.802109	29.958933	101.977539	39.2014755	15.2133535	102.7338675	-73.3918095	14.8318185	95.5007825
-44.117146	27.877184	98.414955	-17.159233	14.963388	99.266228	39.594028	0.432605	103.768791	38.825089	29.939619	102.277985	39.2095585	15.186112	103.023388	-73.5280245	14.740664	95.509068
-43.759388	28.37501	98.489197	-17.207792	14.941472	99.351646	39.643635	0.360187	103.841293	38.836208	29.949146	102.475655	39.2399215	15.1546665	103.158474	-73.6555055	14.7282775	95.544818
-43.453571	28.903271	98.578659	-17.260725	14.962104	99.413734	39.561718	0.372273	103.916595	38.818413	29.972626	102.575211	39.1900655	15.1724495	103.245903	-73.7115155	14.7517585	95.581565
-43.127945	29.479418	98.637207	-17.300388	15.008486	99.441315	39.527996	0.381185	103.917107	38.783455	30.003353	102.643677	39.1557255	15.192269	103.280392	-73.7565015	14.824703	95.602238
-42.734657	30.349203	98.699478	-17.360765	15.128957	99.475845	39.401161	0.492521	103.990913	38.748669	30.108881	102.738235	39.074915	15.300701	103.364574	-73.796445	14.957213	95.587116
-42.511482	31.004425	98.764198	-17.394648	15.257308	99.499779	39.393284	0.515066	103.977646	38.728615	30.209688	102.781418	39.0609495	15.362377	103.379532	-73.8502455	15.152239	95.620026
-42.323902	31.644699	98.845604	-17.438951	15.356499	99.529442	39.339237	0.565991	104.040703	38.712254	30.301424	102.841995	39.0257455	15.4337075	103.441349	-73.9036475	15.2792905	95.617535
-42.111679	32.276638	98.925064	-17.468084	15.463272	99.572113	39.377201	0.578264	104.02932	38.703529	30.369961	102.924278	39.040365	15.4741125	103.476799	-73.976533	15.4524315	95.667427
-41.905674	32.892082	99.000244	-17.504084	15.548423	99.617783	39.381485	0.60267	104.040611	38.710541	30.403072	103.035591	39.046013	15.502871	103.538101	-74.054181	15.593975	95.697465
-41.730679	33.524765	99.101624	-17.522686	15.625308	99.658493	39.353664	0.61696	104.059692	38.727345	30.445427	103.133331	39.0405045	15.5311935	103.5965115	-74.0858765	15.7194225	95.7204745
-41.582771	34.14793	99.220451	-17.532305	15.686685	99.707169	39.285484	0.683526	104.099251	38.74781	30.505663	103.227905	39.016647	15.5945945	103.663578	-74.081257	15.7787755	95.75076
-41.436577	35.079899	99.339867	-17.557758	15.819737	99.753593	39.23703	0.767926	104.119888	38.781078	30.608147	103.351501	39.009054	15.6880365	103.7356945	-74.12457	15.9514375	95.7714915
-41.353512	35.691185	99.415161	-17.559893	15.894723	99.782455	39.233475	0.829262	104.136024	38.806801	30.698236	103.410149	39.020138	15.763749	103.7730865	-74.139924	16.025697	95.7918235
-41.311653	36.273304	99.509468	-17.560753	15.99888	99.816406	39.241554	0.893247	104.173187	38.819134	30.789175	103.471802	39.030344	15.841211	103.8224945	-74.15185	16.156549	95.8103175
-41.300808	36.847706	99.579903	-17.558966	16.108959	99.85836	39.249104	0.969109	104.227844	38.822605	30.890408	103.547501	39.0358545	15.9297585	103.8876725	-74.1537865	16.2881595	95.8290475
-41.290611	37.40955	99.667915	-17.558006	16.206152	99.89595	39.25399	1.061968	104.281654	38.82336	31.001087	103.606926	39.038675	16.0315275	103.94429	-74.154687	16.3807765	95.84761
-41.303177	37.924294	99.702728	-17.551865	16.304958	99.9244	39.240379	1.128865	104.330872	38.816734	31.101299	103.645119	39.0285565	16.115082	103.9879955	-74.1322865	16.494834	95.8608045
-41.348869	38.418663	99.76313	-17.56287	16.401342	99.945541	39.230457	1.192277	104.362991	38.809361	31.205542	103.664871	39.019909	16.1989095	104.013931	-74.145649	16.6037745	95.877151
-41.425385	39.102638	99.791458	-17.582869	16.509993	99.954239	39.26601	1.332236	104.381798	38.776211	31.359064	103.681221	39.0211105	16.34565	104.0315095	-74.1868485	16.674336	95.8769685
-41.525944	39.529671	99.798409	-17.61475	16.584354	99.955978	39.273895	1.473569	104.431427	38.758926	31.476229	103.692566	39.0164105	16.474899	104.0619965	-74.2459105	16.693809	95.8499595
-41.654018	39.925205	99.782326	-17.640368	16.632029	99.958076	39.343288	1.502253	104.428085	38.726166	31.597694	103.704071	39.034727	16.5499735	104.066078	-74.315463	16.7140845	95.850074
-41.800758	40.274445	99.798035	-17.659504	16.681126	99.962425	39.39286	1.56996	104.437126	38.691582	31.727196	103.712532	39.042221	16.648578	104.074829	-74.361229	16.713674	95.850021
-42.011894	40.623302	99.807671	-17.693861	16.728577	99.986336	39.460979	1.662261	104.383896	38.656052	31.834808	103.716866	39.0585155	16.7485345	104.050381	-74.4462375	16.7086195	95.922291
-42.212402	40.93795	99.857208	-17.719273	16.767317	100.016998	39.543827	1.72925	104.285934	38.625584	31.933018	103.747681	39.0847055	16.831134	104.0168075	-74.5232515	16.7035	96.0171885
-42.426128	41.195045	99.922905	-17.721016	16.802879	100.061882	39.656918	1.765563	104.155441	38.597824	32.011478	103.784859	39.127371	16.8885205	103.97015	-74.569403	16.7172375	96.153614
-42.786068	41.496788	100.075684	-17.703367	16.833063	100.104439	39.85836	1.766604	103.939941	38.59565	32.067078	103.804161	39.227005	16.916841	103.872051	-74.633739	16.749285	96.336827
-43.003216	41.598969	100.186707	-17.674675	16.838148	100.142685	39.959358	1.794324	103.82354	38.62339	32.110638	103.797279	39.291374	16.952481	103.8104095	-74.640724	16.723815	96.4749605
-43.209362	41.668148	100.329636	-17.622931	16.84901	100.17189	40.091114	1.843523	103.722977	38.666454	32.158882	103.768394	39.378784	17.0012025	103.7456855	-74.624646	16.6968175	96.5980945
-43.406044	41.711536	100.478065	-17.562559	16.883867	100.202034	40.237457	1.92273	103.624176	38.711315	32.203026	103.721214	39.474386	17.062878	103.672695	-74.599504	16.704856	96.731373
-43.570278	41.743298	100.643585	-17.483183	16.943462	100.260651	40.375824	2.00182	103.485954	38.761066	32.235535	103.670692	39.568445	17.1186775	103.578323	-74.534811	16.7682465	96.942979
-43.723049	41.713242	100.810455	-17.4021	16.970343	100.311493	40.479832	2.084511	103.353264	38.799217	32.290684	103.621307	39.6395245	17.1875975	103.4872855	-74.4437245	16.7530885	97.1357005
-43.827122	41.643749	100.910614	-17.329632	17.034845	100.333572	40.570839	2.194918	103.213837	38.859158	32.37112	103.545143	39.7149985	17.283019	103.37949	-74.3742625	16.786671	97.287654
-43.940842	41.448376	100.988457	-17.232681	17.126886	100.336502	40.745304	2.38945	102.99295	38.937401	32.499146	103.404785	39.8413525	17.444298	103.1988675	-74.3067145	16.809474	97.4741365
-43.972694	41.26955	101.009712	-17.182388	17.178493	100.310287	40.851398	2.502366	102.889015	38.955654	32.571186	103.301682	39.903526	17.536776	103.0953485	-74.268302	16.82021	97.5252255
-43.95256	41.025974	100.999573	-17.125563	17.241461	100.291786	40.925583	2.597715	102.810989	38.961479	32.635174	103.242386	39.943531	17.6164445	103.0266875	-74.194657	16.8664775	97.5568845
-43.917023	40.734543	100.986076	-17.101593	17.271137	100.276657	40.97422	2.708539	102.774574	38.993713	32.697739	103.206848	39.9839665	17.703139	102.990711	-74.1871525	16.839135	97.562603
-43.853466	40.42849	101.014091	-17.079706	17.289291	100.258598	40.997707	2.787565	102.737297	39.037872	32.762035	103.17421	40.0177895	17.7748	102.9557535	-74.1772015	16.803782	97.5614425
-43.732067	40.114712	101.008293	-17.035967	17.341209	100.246498	41.033985	2.886676	102.659241	39.084961	32.81485	103.141762	40.059473	17.850763	102.9005015	-74.131407	16.831655	97.5924945
-43.579216	39.836037	100.952591	-16.999897	17.374527	100.227226	41.102154	3.013128	102.573776	39.151894	32.86272	103.083694	40.127024	17.937924	102.828735	-74.126818	16.81113	97.625717
-43.254169	39.361656	100.786636	-16.902641	17.460346	100.172043	41.121899	3.103633	102.591911	39.258495	32.931343	102.919113	40.190197	18.017488	102.755512	-73.995479	16.903204	97.588574
-43.003769	39.041191	100.653946	-16.816805	17.494257	100.12616	41.11557	3.159116	102.667107	39.33036	32.970665	102.78978	40.222965	18.0648905	102.7284435	-73.856575	16.9236235	97.5238765
-42.685448	38.710796	100.481415	-16.728765	17.571064	100.097511	41.130333	3.224798	102.784958	39.446133	32.985218	102.653717	40.288233	18.105008	102.7193375	-73.745763	17.03712	97.4756845
-42.293304	38.353912	100.351799	-16.598869	17.554846	100.078949	41.174179	3.276272	102.903732	39.53685	33.004581	102.537216	40.3555145	18.1404265	102.720474	-73.5532525	16.9692655	97.437424
-41.855621	38.006218	100.166847	-16.485405	17.584784	100.084129	41.22097	3.309807	103.067924	39.594082	33.007416	102.465317	40.407526	18.1586115	102.7666205	-73.378336	17.0109565	97.4016375
-41.399223	37.626705	99.995384	-16.384176	17.591963	100.095078	41.275032	3.31086	103.259621	39.658501	32.977337	102.392853	40.4667665	18.1440985	102.826237	-73.2351185	17.0398275	97.363919
-40.929264	37.210617	99.892464	-16.315983	17.585245	100.112709	41.344601	3.276214	103.442589	39.707062	32.924107	102.342972	40.5258315	18.1001605	102.8927805	-73.1577975	17.0703295	97.3326375
-40.120991	36.713295	99.701828	-16.22732	17.520458	100.167999	41.467342	3.179704	103.718903	39.764297	32.801517	102.325043	40.6158195	17.9906105	103.021973	-73.0704595	17.0503055	97.314025
-39.599365	36.388676	99.601936	-16.195423	17.452768	100.212097	41.516815	3.102379	103.958549	39.804771	32.6926	102.365921	40.660793	17.8974895	103.162235	-73.051639	17.0080465	97.261959
-39.074306	36.078701	99.512253	-16.163231	17.364557	100.288963	41.540768	3.0223	104.254303	39.837982	32.597916	102.457726	40.689375	17.810108	103.3560145	-73.015837	16.919006	97.2219115
-38.520893	35.855743	99.416138	-16.154308	17.291073	100.358109	41.575962	2.941947	104.525467	39.886459	32.517628	102.549957	40.7312105	17.7297875	103.537712	-73.0398265	16.8523585	97.178506
-37.887451	35.664444	99.334137	-16.14263	17.21559	100.409409	41.619522	2.847668	104.758499	39.933998	32.439835	102.606453	40.77676	17.6437515	103.682476	-73.06202	16.7874285	97.136342
-37.268902	35.512913	99.25518	-16.152237	17.158239	100.461113	41.661434	2.773564	104.95018	39.958191	32.357609	102.646767	40.8098125	17.5655865	103.7984735	-73.1142865	16.7508915	97.1237525
-36.609875	35.411011	99.158798	-16.13632	17.115229	100.493324	41.696522	2.699641	105.098236	40.00021	32.267735	102.679871	40.848366	17.483688	103.8890535	-73.121006	16.74677	97.0975945
-35.624866	35.379501	99.113243	-16.075191	17.037878	100.525986	41.735439	2.606066	105.241898	40.079273	32.150169	102.734161	40.907356	17.3781175	103.9880295	-73.057738	16.6976385	97.0639425
-34.962818	35.410751	99.114449	-16.039249	17.020069	100.550034	41.771858	2.545619	105.293274	40.16267	32.070671	102.781937	40.967264	17.308145	104.0376055	-73.045762	16.731993	97.0624625
-34.321541	35.524811	99.157814	-15.974726	17.004616	100.591454	41.818058	2.472488	105.307701	40.239548	32.006615	102.846573	41.028803	17.2395515	104.077137	-72.978255	16.7696805	97.105771
-33.638874	35.716084	99.258507	-15.900591	16.985422	100.647827	41.866787	2.406601	105.300461	40.345947	31.935516	102.911934	41.106367	17.1710585	104.1061975	-72.907549	16.7997855	97.1894565
-32.954929	35.954594	99.364235	-15.828988	17.003206	100.701462	41.907974	2.346717	105.285881	40.451866	31.891176	102.977058	41.17992	17.1189465	104.1314695	-72.837896	16.8874655	97.2714545
-32.189125	36.261269	99.472572	-15.729573	17.03516	100.762543	41.94775	2.314031	105.248642	40.556351	31.854191	103.054428	41.2520505	17.084111	104.151535	-72.7111965	16.986209	97.373551
-31.480703	36.599445	99.593414	-15.666078	17.05369	100.809303	41.985203	2.287087	105.201027	40.664543	31.830666	103.122017	41.324873	17.0588765	104.161522	-72.657029	17.0485035	97.457084
-30.43936	37.186138	99.751717	-15.564036	17.136503	100.855362	42.060913	2.22455	105.127075	40.821999	31.827194	103.197311	41.441456	17.025872	104.162193	-72.569528	17.247134	97.548531
-29.749411	37.622406	99.770538	-15.523283	17.19099	100.850471	42.081497	2.176623	105.103447	40.914707	31.809092	103.235947	41.498102	16.9928575	104.169697	-72.544668	17.3891225	97.531245
-29.134375	38.150631	99.821472	-15.495544	17.234009	100.8451	42.075611	2.067007	105.138504	41.000046	31.762859	103.27803	41.5378285	16.914933	104.208267	-72.5289165	17.553085	97.481933
-28.427898	38.664845	99.806625	-15.486007	17.241175	100.861649	42.06329	1.974404	105.212769	41.060822	31.68676	103.387138	41.562056	16.830582	104.2999535	-72.53407	17.651768	97.4233445
-27.707535	39.221107	99.864601	-15.502313	17.231951	100.915108	42.058285	1.858302	105.28257	41.120571	31.617195	103.537056	41.589428	16.7377485	104.409813	-72.594054	17.7261535	97.420403
-27.084328	39.766582	99.988251	-15.53651	17.199415	100.981094	42.050983	1.728124	105.377159	41.191261	31.553381	103.693604	41.621122	16.6407525	104.5353815	-72.694142	17.7580775	97.4268065
-26.379368	40.347042	100.041924	-15.556463	17.157001	101.038338	42.056206	1.577967	105.474281	41.273422	31.478134	103.853645	41.664814	16.5280505	104.663963	-72.77774	17.7859515	97.412713
-25.474098	41.309868	100.184776	-15.579222	17.068707	101.122223	42.050247	1.432361	105.597984	41.303223	31.348848	104.102722	41.676735	16.3906045	104.850353	-72.835179	17.7468095	97.394093
-24.814411	41.963875	100.259033	-15.568879	17.016102	101.170441	42.050968	1.347618	105.635002	41.306248	31.258678	104.240128	41.678608	16.303148	104.937565	-72.816366	17.729056	97.403317
-24.186411	42.636566	100.373718	-15.56535	16.983931	101.201332	42.048645	1.269155	105.657303	41.319538	31.185326	104.331741	41.6840915	16.2272405	104.994522	-72.8147915	17.7406215	97.408142
-23.513742	43.313015	100.458618	-15.56496	16.9501	101.220551	42.0583	1.174184	105.662521	41.352097	31.122238	104.429604	41.7051985	16.148211	105.0460625	-72.8351185	17.751989	97.3950395
-22.906116	44.049244	100.593697	-15.566257	16.927914	101.228569	42.073368	1.039519	105.631363	41.395699	31.048038	104.530754	41.7345335	16.0437785	105.0810585	-72.8670475	17.8120495	97.3760795
-22.307617	44.780125	100.734367	-15.571678	16.890228	101.237366	42.013107	0.972353	105.621384	41.44323	30.974186	104.639221	41.7281685	15.9732695	105.1303025	-72.8715245	17.8071865	97.3444295
-21.754871	45.511902	100.976006	-15.58041	16.849646	101.258087	41.965233	0.885553	105.549362	41.502068	30.879971	104.755295	41.7336505	15.882762	105.1523285	-72.8944705	17.81653	97.3638455
-20.879118	46.554192	101.441101	-15.567665	16.775555	101.324936	41.852852	0.793658	105.445946	41.606815	30.740574	104.958366	41.7298335	15.767116	105.202156	-72.8651635	17.783994	97.447716
-20.269449	47.265198	101.738228	-15.547583	16.754471	101.388809	41.833138	0.623382	105.397163	41.699158	30.667526	105.096855	41.766148	15.645454	105.247009	-72.861314	17.863488	97.530609
-19.770298	47.982395	102.051308	-15.540152	16.746468	101.455223	41.787182	0.548515	105.380669	41.767811	30.638174	105.242523	41.7774965	15.5933445	105.311596	-72.8578005	17.8995915	97.59885
-19.224236	48.680656	102.317429	-15.531919	16.756512	101.50882	41.755249	0.492733	105.358955	41.838402	30.624807	105.357277	41.7968255	15.55877	105.358116	-72.8606635	17.954254	97.659524
-18.679583	49.338455	102.583611	-15.497478	16.786329	101.555565	41.73048	0.453807	105.329041	41.90609	30.629036	105.443314	41.818285	15.5414215	105.3861775	-72.813241	18.0312365	97.7249525
-18.149841	49.95137	102.800537	-15.474187	16.841774	101.596359	41.689209	0.450529	105.305717	41.968632	30.630039	105.489609	41.8289205	15.540284	105.397663	-72.7772945	18.143264	97.795055
-17.675184	50.576366	103.030884	-15.454509	16.89616	101.619385	41.611809	0.558845	105.294273	42.003216	30.632973	105.551872	41.8075125	15.595909	105.4230725	-72.7165305	18.196411	97.8156975
-16.891457	51.402599	103.301987	-15.444079	16.932596	101.664886	41.611191	0.502532	105.255463	42.080643	30.616533	105.638245	41.845917	15.5595325	105.446854	-72.734075	18.3056595	97.882918
-16.34701	51.934128	103.487923	-15.420459	16.952545	101.706383	41.617367	0.444189	105.234886	42.115547	30.577293	105.712677	41.866457	15.510741	105.4737815	-72.707375	18.394349	97.9389845
-15.923553	52.429783	103.713631	-15.389652	16.924242	101.769028	41.630157	0.369378	105.236961	42.159813	30.504072	105.782043	41.894985	15.436725	105.509502	-72.674289	18.411759	98.028554
-15.379301	52.800446	103.844391	-15.377304	16.895536	101.801147	41.650291	0.291222	105.265579	42.213062	30.417236	105.832268	41.9316765	15.354229	105.5489235	-72.6862845	18.436843	98.0533705
-14.907487	53.160076	103.934006	-15.364795	16.857803	101.832977	41.652016	0.223665	105.345795	42.254658	30.320549	105.874954	41.953337	15.272107	105.6103745	-72.682927	18.443499	98.0555795
-14.441792	53.482746	103.966812	-15.370303	16.808372	101.851883	41.706799	0.055367	105.447922	42.278111	30.229506	105.934616	41.992455	15.1424365	105.691269	-72.733061	18.4743075	98.012497
-13.994034	53.781273	103.975807	-15.376266	16.740763	101.856781	41.731762	-0.071905	105.573738	42.310234	30.122534	105.969604	42.020998	15.0253145	105.771671	-72.77353	18.4562115	97.941891
-13.28698	54.179657	103.898537	-15.407135	16.592239	101.85733	41.809929	-0.290305	105.7556	42.296852	29.935926	106.024551	42.0533905	14.8228105	105.8900755	-72.8676605	18.3616675	97.8245845
-12.771305	54.3862	103.853012	-15.43199	16.465086	101.84314	41.872963	-0.421158	105.8293	42.268349	29.802471	106.062767	42.070656	14.6906565	105.9460335	-72.934636	18.2395155	97.7402465
-12.394648	54.541161	103.892067	-15.453355	16.3727	101.827919	41.927658	-0.524447	105.877937	42.244682	29.671276	106.090889	42.08617	14.5734145	105.984413	-72.99288	18.1719855	97.671425
-12.017407	54.65823	103.914619	-15.48538	16.247425	101.796791	41.957413	-0.60966	105.896866	42.210491	29.573786	106.128418	42.083952	14.482063	106.012642	-73.054712	18.012787	97.58094
-11.644491	54.740627	103.960594	-15.486041	16.14603	101.74099	41.991005	-0.658893	105.902573	42.211521	29.501688	106.174263	42.101263	14.4213975	106.038418	-73.073345	17.8706625	97.443562
-11.305511	54.818516	104.021896	-15.5143	16.077444	101.68502	42.016487	-0.696772	105.888245	42.219559	29.462656	106.224808	42.118023	14.382942	106.0565265	-73.146623	17.771946	97.3135135
-10.976967	54.864681	104.12809	-15.507348	16.036592	101.628242	42.03537	-0.708952	105.864571	42.222301	29.448513	106.28331	42.1288355	14.3697805	106.0739405	-73.1435315	17.7034035	97.1825435
-10.464013	54.864418	104.363586	-15.461546	15.989997	101.554489	42.086285	-0.660545	105.787811	42.235176	29.465467	106.385017	42.1607305	14.402461	106.086414	-73.0838225	17.577533	97.022564
-10.094613	54.835403	104.493561	-15.448274	15.988832	101.495003	42.119331	-0.6145	105.706581	42.25452	29.515039	106.422134	42.1869255	14.4502695	106.0643575	-73.0834735	17.5273945	96.9256485
-9.686687	54.773373	104.553055	-15.420241	16.026817	101.412117	42.145805	-0.535425	105.636276	42.274982	29.597923	106.44146	42.2103935	14.531249	106.038868	-73.0508755	17.522385	96.785366
-9.294106	54.711449	104.581024	-15.434255	16.077837	101.317062	42.150261	-0.430914	105.567917	42.291496	29.702738	106.425514	42.2208785	14.635912	105.9967155	-73.0893885	17.519762	96.6374085
-8.905149	54.617085	104.56765	-15.442512	16.16456	101.23526	42.145729	-0.303086	105.485474	42.288124	29.837513	106.368782	42.2169265	14.7672135	105.927128	-73.1019505	17.5619065	96.543392
-8.516603	54.479568	104.568268	-15.460274	16.274855	101.178429	42.136135	-0.14767	105.429749	42.274364	29.987999	106.313553	42.2052495	14.9201645	105.871651	-73.1257975	17.6295455	96.485207
-8.128997	54.315388	104.515121	-15.495643	16.389481	101.137039	42.127586	0.02788	105.398132	42.236961	30.168015	106.290855	42.1822735	15.0979475	105.8444935	-73.1735595	17.6810145	96.4295845
-7.571341	54.020386	104.443932	-15.523918	16.596243	101.14608	42.110828	0.304583	105.423645	42.169266	30.461069	106.272766	42.140047	15.382826	105.8482055	-73.187883	17.80966	96.4439545
-7.146173	53.766598	104.385605	-15.537141	16.729399	101.172516	42.111233	0.491295	105.458031	42.135529	30.659597	106.254158	42.123381	15.575446	105.8560945	-73.197663	17.883352	96.4889375
-6.730935	53.498779	104.282654	-15.546915	16.852627	101.178215	42.117214	0.678408	105.520988	42.111874	30.850056	106.241142	42.114544	15.764232	105.881065	-73.208374	17.941022	96.475365
-6.210737	53.04929	104.097054	-15.555448	16.986795	101.184608	42.138809	0.854107	105.606552	42.078972	31.030321	106.207893	42.1088905	15.942214	105.9072225	-73.2197865	18.031376	96.4619935
-5.743591	52.631676	103.918388	-15.579589	17.10751	101.206123	42.153404	1.022132	105.713013	42.033287	31.205502	106.15361	42.0933455	16.113817	105.9333115	-73.2525235	18.101203	96.4789345
-5.276245	52.204769	103.665558	-15.579004	17.216131	101.232613	42.169174	1.208561	105.823586	41.966721	31.392548	106.072113	42.0679475	16.3005545	105.9478495	-73.2259555	18.1317075	96.5173765
-4.827487	51.754425	103.430214	-15.588112	17.320854	101.264809	42.188652	1.410307	105.92083	41.895725	31.562435	105.95224	42.0421885	16.486371	105.936535	-73.2184125	18.155337	96.593083
-4.125621	51.036251	103.06324	-15.61517	17.439657	101.276207	42.20079	1.741343	106.037285	41.732288	31.812531	105.707527	41.966539	16.776937	105.872406	-73.196879	18.102377	96.680008
-3.530951	50.375999	102.783081	-15.638183	17.503151	101.228966	42.223312	1.987009	106.065109	41.558811	31.948462	105.503441	41.8910615	16.9677355	105.784275	-73.1674275	18.0385665	96.673657
-3.032384	49.806831	102.550087	-15.66787	17.551962	101.149094	42.223442	2.268848	106.073486	41.324062	32.095955	105.308083	41.773752	17.1824015	105.6907845	-73.109492	17.9215225	96.6074035
-2.543684	49.238129	102.277229	-15.711662	17.595594	101.025482	42.22044	2.526223	106.069656	41.108295	32.26823	105.13047	41.6643675	17.3972265	105.600063	-73.0876915	17.7939615	96.450901
-2.068887	48.682343	102.118073	-15.743433	17.630186	100.928772	42.216976	2.804116	106.054924	40.961369	32.483498	104.992546	41.5891725	17.643807	105.523735	-73.0760385	17.616565	96.333809
-1.484796	48.001308	101.928345	-15.782404	17.653769	100.853638	42.208427	3.039949	106.059242	40.873276	32.724773	104.935051	41.5408515	17.882361	105.4971465	-73.1056595	17.425177	96.2101295
-0.926891	47.351021	101.865807	-15.824132	17.682377	100.831917	42.194275	3.207798	106.082977	40.809078	32.940033	104.896606	41.5016765	18.0739155	105.4897915	-73.1499405	17.2908385	96.1740425
-0.060073	46.419491	101.759148	-15.871721	17.734308	100.829842	42.140545	3.423118	106.085861	40.732403	33.170151	104.860863	41.436474	18.2966345	105.473362	-73.179916	17.1719815	96.186322
0.54868	45.758629	101.734352	-15.907738	17.7665	100.832581	42.076538	3.54631	106.057297	40.697315	33.281433	104.810379	41.3869265	18.4138715	105.433838	-73.2024025	17.1191285	96.231324
1.19064	45.076923	101.668762	-15.935965	17.852114	100.815475	42.020191	3.667489	106.001175	40.637199	33.397514	104.771317	41.328695	18.5325015	105.386246	-73.200625	17.1717265	96.244704
1.843575	44.418133	101.653709	-15.978156	17.899586	100.771126	41.982155	3.785598	105.944611	40.589012	33.527355	104.759125	41.2855835	18.6564765	105.351868	-73.2418955	17.1426955	96.190384
2.483269	43.767063	101.630341	-16.010786	17.941282	100.69902	41.933964	3.914768	105.890526	40.548428	33.668224	104.760071	41.241196	18.791496	105.3252985	-73.262768	17.091068	96.0727415
3.163819	43.106659	101.629982	-16.072947	18.017921	100.596031	41.899624	4.045179	105.8293	40.496056	33.833576	104.804947	41.19784	18.9393775	105.3171235	-73.343734	17.0964645	95.8749385
3.871645	42.398785	101.60582	-16.079969	18.08486	100.490936	41.881882	4.167498	105.780586	40.439888	33.964996	104.859627	41.160885	19.066247	105.3201065	-73.320823	17.103473	95.6617655
4.931123	41.319118	101.620697	-16.104317	18.18458	100.322914	41.889748	4.383083	105.73481	40.37899	34.126015	104.947174	41.134369	19.254549	105.340992	-73.343003	17.114611	95.304836
5.65686	40.613792	101.608063	-16.137699	18.251284	100.216469	41.879528	4.517057	105.710777	40.337448	34.226173	104.996399	41.108488	19.371615	105.353588	-73.383886	17.130953	95.07935
6.390447	39.866737	101.585999	-16.145004	18.308956	100.132416	41.86338	4.65268	105.682777	40.281853	34.321358	105.016373	41.0726165	19.487019	105.349575	-73.3626245	17.130893	94.915257
7.180332	39.049183	101.514877	-16.156828	18.37978	100.062111	41.859608	4.788224	105.657867	40.239532	34.40366	105.010475	41.04957	19.595942	105.334171	-73.363226	17.163618	94.790051
7.916196	38.233082	101.427399	-16.173471	18.498312	99.992867	41.862503	4.92292	105.635643	40.181793	34.494881	104.990448	41.022148	19.7089005	105.3130455	-73.36909	17.2877235	94.6726885
8.665471	37.433567	101.341888	-16.131311	18.530567	99.886749	41.865425	5.053921	105.601349	40.140938	34.595127	104.964996	41.0031815	19.824524	105.2831725	-73.2658035	17.23661	94.4903255
9.43879	36.542038	101.204681	-16.139431	18.594322	99.759605	41.870483	5.174256	105.560326	40.125916	34.700077	104.926155	40.9981995	19.9371665	105.2432405	-73.2770615	17.2514775	94.2759695
10.582852	35.171139	100.974365	-16.1112	18.667583	99.521904	41.893406	5.285273	105.488464	40.108856	34.79641	104.858566	41.001131	20.0408415	105.173515	-73.223531	17.2943245	93.870293
11.373417	34.223549	100.817047	-16.095955	18.680727	99.325768	41.921917	5.33659	105.437561	40.103394	34.833466	104.817116	41.0126555	20.085028	105.1273385	-73.2045655	17.276426	93.5241975
12.157706	33.211735	100.617577	-16.053478	18.66753	99.120773	41.966499	5.373197	105.380806	40.099384	34.873718	104.776405	41.0329415	20.1234575	105.0786055	-73.1398975	17.2116025	93.1629405
12.945201	32.154396	100.445267	-16.006063	18.638546	98.952057	42.009109	5.396958	105.343643	40.112003	34.908653	104.726006	41.060556	20.1528055	105.0348245	-73.072682	17.1242865	92.8692895
13.750954	31.113457	100.306366	-15.950583	18.611195	98.8209	42.058285	5.423577	105.319092	40.150677	34.944603	104.682579	41.104481	20.18409	105.0008355	-73.005647	17.0383	92.6409645
14.555523	30.051792	100.190376	-15.863638	18.587152	98.721001	42.123074	5.463495	105.297867	40.20005	34.975288	104.642334	41.161562	20.2193915	104.9701005	-72.888838	16.9549125	92.4719015
15.409849	28.877264	100.041557	-15.757111	18.563225	98.643669	42.183502	5.499065	105.291809	40.265438	35.003475	104.58889	41.22447	20.25127	104.9403495	-72.738692	16.87518	92.3469885
16.634079	27.167446	99.842804	-15.600933	18.512585	98.568573	42.294132	5.547078	105.255638	40.369762	35.061626	104.454254	41.331947	20.304352	104.854946	-72.533813	16.720818	92.2822
17.455132	25.945929	99.703941	-15.503892	18.501186	98.537918	42.382721	5.586717	105.22261	40.432278	35.094524	104.357079	41.4074995	20.3406205	104.7898445	-72.4152835	16.6617515	92.2859915
18.268915	24.711512	99.60173	-15.387779	18.470907	98.522301	42.464237	5.617909	105.208122	40.498806	35.136284	104.241272	41.4815215	20.3770965	104.724697	-72.2570795	16.5647175	92.319905
19.098675	23.504078	99.473206	-15.302542	18.463539	98.500702	42.553608	5.651822	105.196472	40.552773	35.17585	104.112946	41.5531905	20.413836	104.654709	-72.1582745	16.513242	92.346695
19.939831	22.20392	99.33667	-15.204552	18.445379	98.47831	42.657604	5.685544	105.195847	40.596474	35.215553	103.984955	41.627039	20.4505485	104.590401	-72.036143	16.4402095	92.366219
20.748617	20.902452	99.19886	-15.115129	18.448267	98.442062	42.736969	5.731427	105.190231	40.612747	35.282238	103.847267	41.674858	20.5068325	104.518749	-71.905116	16.3897015	92.365375
21.562649	19.621622	99.074768	-15.040321	18.435646	98.395126	42.778343	5.809911	105.17514	40.63443	35.382156	103.702888	41.7063865	20.5960335	104.439014	-71.7870285	16.2752585	92.351238
22.789591	17.596985	98.912216	-14.938537	18.401581	98.333336	42.796711	5.930524	105.129707	40.696255	35.512444	103.508377	41.746483	20.721484	104.319042	-71.623557	16.081678	92.34763
23.510508	16.325096	98.826721	-14.885323	18.37418	98.27774	42.785728	5.987586	105.104507	40.746136	35.568211	103.382935	41.765932	20.7778985	104.243721	-71.536578	15.9704615	92.311759
23.882498	15.028954	98.81031	-14.845356	18.345478	98.240242	42.780266	6.038559	105.077492	40.799839	35.574142	103.30423	41.7900525	20.8063505	104.190861	-71.4807645	15.8846055	92.289623
23.914244	13.789858	98.711357	-14.781282	18.303078	98.210327	42.803467	6.094046	105.069099	40.854778	35.548473	103.264656	41.8291225	20.8212595	104.1668775	-71.3916865	15.7848965	92.2537765
23.921682	12.483364	98.622993	-14.731089	18.281881	98.197693	42.836056	6.159473	105.087303	40.921337	35.533363	103.261337	41.8786965	20.846418	104.17432	-71.3408745	15.717344	92.221066
23.846592	11.315837	98.617378	-14.662351	18.286129	98.181183	42.86422	6.233806	105.132523	40.998661	35.545059	103.270004	41.9314405	20.8894325	104.2012635	-71.2561425	15.6828255	92.1611025
23.865637	9.92467	98.549561	-14.58344	18.294128	98.176872	42.916637	6.318709	105.170883	41.075108	35.587036	103.264633	41.9958725	20.9528725	104.217758	-71.1627525	15.6353835	92.135986
23.86027	8.052339	98.470169	-14.456211	18.339977	98.184761	43.008175	6.453326	105.223724	41.156067	35.667339	103.219536	42.082121	21.0603325	104.22163	-70.994543	15.6196215	92.147892
23.919285	6.706949	98.416946	-14.394167	18.363098	98.176224	43.076332	6.525367	105.240593	41.206108	35.728092	103.150475	42.14122	21.1267295	104.195534	-70.929554	15.5994665	92.156914
23.884146	5.40163	98.366432	-14.346191	18.377251	98.141899	43.151726	6.593851	105.242302	41.251221	35.787231	103.047203	42.2014735	21.190541	104.1447525	-70.8938555	15.563961	92.1390455
23.897768	4.053291	98.310043	-14.282288	18.4023	98.0653	43.21603	6.630214	105.247185	41.297092	35.832329	102.913116	42.256561	21.2312715	104.0801505	-70.821137	15.5733285	92.0504495
23.941881	2.718997	98.239311	-14.218533	18.381987	97.983284	43.300594	6.627985	105.222954	41.333633	35.862553	102.739868	42.3171135	21.245269	103.981411	-70.7541795	15.518705	91.985157
24.0299	1.390824	98.157173	-14.176594	18.353256	97.866531	43.378128	6.596175	105.182144	41.358761	35.85564	102.564308	42.3684445	21.2259075	103.873226	-70.7216325	15.4806045	91.859836
24.10948	0.074163	98.104195	-14.140195	18.305611	97.749779	43.438255	6.530748	105.130043	41.369347	35.817795	102.360107	42.403801	21.1742715	103.745075	-70.684191	15.4369505	91.754483
24.270557	-1.989654	97.972557	-14.077002	18.179991	97.577858	43.532639	6.398352	105.032776	41.369801	35.742195	102.056252	42.45122	21.0702735	103.544514	-70.605224	15.2897085	91.611202
24.39677	-3.350664	97.937424	-14.040108	18.079208	97.483002	43.58535	6.304607	104.986343	41.353027	35.621403	101.890755	42.4691885	20.963005	103.438549	-70.5494045	15.195411	91.527455
24.320475	-4.318761	98.009651	-14.008087	17.967569	97.418839	43.630337	6.179706	104.966866	41.344486	35.52285	101.759804	42.4874115	20.851278	103.363335	-70.5035855	15.08386	91.474343
23.561821	-4.159072	97.965767	-13.981634	17.842188	97.362793	43.672516	6.04177	104.956116	41.339962	35.399796	101.66143	42.506239	20.720783	103.308773	-70.469507	14.963593	91.416813
22.907194	-4.185352	97.973267	-13.958134	17.700256	97.31617	43.693825	5.876719	104.936325	41.342903	35.243515	101.592957	42.518364	20.560117	103.264641	-70.434632	14.840395	91.367699
22.25069	-4.263308	97.851379	-13.933375	17.542561	97.272514	43.708782	5.701504	104.895676	41.361462	35.062237	101.523087	42.535122	20.3818705	103.2093815	-70.401872	14.7032515	91.3356465
21.520744	-4.319694	97.740242	-13.924034	17.431906	97.224365	43.720268	5.505407	104.857567	41.380508	34.88929	101.476608	42.550388	20.1973485	103.1670875	-70.398456	14.6664635	91.2816425
20.360596	-4.379194	97.729515	-13.893944	17.228575	97.165009	43.743038	5.2201	104.786385	41.390984	34.626637	101.452675	42.567011	19.9233685	103.11953	-70.354899	14.5337815	91.210488
19.690224	-4.574216	97.602631	-13.888895	17.112232	97.114822	43.773396	5.009453	104.710709	41.399384	34.478462	101.440346	42.58639	19.7439575	103.0755275	-70.36418	14.4805065	91.1541165
19.067091	-4.754512	97.488785	-13.888616	17.009045	97.07283	43.738052	4.838354	104.679214	41.405266	34.321888	101.451172	42.571659	19.580121	103.065193	-70.348891	14.437969	91.080467
18.406338	-4.987824	97.333237	-13.886447	16.901646	97.047897	43.734997	4.663606	104.601944	41.409935	34.167061	101.556038	42.572466	19.4153335	103.078991	-70.34536	14.3879585	91.016803
17.722412	-5.298492	97.187363	-13.913692	16.791004	97.03154	43.683758	4.449089	104.535149	41.452988	33.993053	101.650169	42.568373	19.221071	103.092659	-70.395757	14.360937	90.970421
17.019426	-5.620726	97.089928	-13.906545	16.696083	97.029884	43.612774	4.239008	104.485466	41.516842	33.841682	101.73658	42.564808	19.040345	103.111023	-70.377898	14.351821	90.948745
16.327194	-5.937293	96.940269	-13.935296	16.603334	97.036949	43.577091	4.040004	104.408646	41.57357	33.631664	101.805862	42.5753305	18.835834	103.107254	-70.4459225	14.370834	90.966644
15.303535	-6.441368	96.870468	-13.95407	16.550842	97.034981	43.48365	3.871999	104.361191	41.629158	33.351372	101.722885	42.556404	18.6116855	103.042038	-70.464544	14.4899985	91.027924
14.637634	-6.652298	96.858246	-13.953301	16.550531	97.012558	43.433182	3.885241	104.355049	41.62812	33.204548	101.530899	42.530651	18.5448945	102.942974	-70.437253	14.5561675	91.082142
13.936681	-6.877866	96.859261	-13.954611	16.57814	96.938339	43.451683	3.876362	104.305199	41.546642	33.180424	101.265083	42.4991625	18.528393	102.785141	-70.4083845	14.627887	91.091537
13.232406	-7.131157	96.818672	-13.95324	16.585012	96.812546	43.47998	3.862284	104.204559	41.425735	33.228832	100.926086	42.4528575	18.545558	102.5653225	-70.3593375	14.624466	91.0597695
12.525429	-7.365364	96.76651	-13.934485	16.56498	96.658066	43.487446	3.851463	104.085304	41.294277	33.260586	100.579926	42.3908615	18.5560245	102.332615	-70.2598315	14.5739355	90.983517
11.866472	-7.660021	96.741974	-13.918653	16.498087	96.509789	43.484211	3.811371	103.980347	41.179523	33.251282	100.295326	42.331867	18.5313265	102.1378365	-70.169173	14.4648475	90.8817415
11.200457	-7.784461	96.682007	-13.941422	16.350353	96.380707	43.473492	3.698829	103.883087	41.083965	33.180939	100.07608	42.2787285	18.439884	101.9795835	-70.1615725	14.260822	90.7818305
10.123911	-7.982094	96.506027	-13.99931	16.07275	96.182976	43.452427	3.469959	103.744492	40.978245	32.936356	99.916397	42.215336	18.2031575	101.8304445	-70.213956	13.9423425	90.5355075
9.354906	-8.149162	96.396164	-14.030154	15.869977	96.070244	43.415806	3.277694	103.681549	40.961956	32.728485	99.854904	42.188881	18.0030895	101.7682265	-70.249189	13.7368645	90.3722615
8.606488	-8.276624	96.327057	-14.059454	15.696165	95.96566	43.367558	3.071646	103.639854	40.952698	32.530247	99.814514	42.160128	17.8009465	101.727184	-70.279036	13.5913835	90.204136
7.844149	-8.462531	96.254173	-14.091492	15.534709	95.881042	43.313591	2.906921	103.611229	40.929447	32.349148	99.792755	42.121519	17.6280345	101.701992	-70.304503	13.4413835	90.060092
7.145627	-8.575704	96.188858	-14.119504	15.416225	95.805298	43.28125	2.764441	103.582176	40.906631	32.215107	99.757202	42.0939405	17.489774	101.669689	-70.3329485	13.342676	89.940907
6.42479	-8.641464	96.100571	-14.115761	15.325054	95.736557	43.28743	2.637472	103.512589	40.885323	32.122673	99.707443	42.0863765	17.3800725	101.610016	-70.3178985	13.2700355	89.863098
5.649239	-8.612353	96.027069	-14.124508	15.243869	95.676826	43.214539	2.558917	103.48333	40.856979	32.025574	99.686691	42.035759	17.2922455	101.5850105	-70.284775	13.1954925	89.7686415
4.48138	-8.784842	95.836281	-14.138002	15.149525	95.623215	43.158886	2.416458	103.375648	40.870163	31.890965	99.667427	42.0145245	17.1537115	101.5215375	-70.2905285	13.1453385	89.7248925
3.684837	-8.838914	95.695549	-14.157011	15.079408	95.600388	43.127174	2.305281	103.267075	40.868881	31.800747	99.680023	41.9980275	17.053014	101.473549	-70.3120495	13.105802	89.727227
2.938493	-8.900079	95.56897	-14.16617	15.014988	95.573669	43.026318	2.218653	103.222321	40.849113	31.70521	99.732704	41.9377155	16.9619315	101.4775125	-70.2700555	13.0680445	89.6698255
2.162681	-8.933781	95.428001	-14.211935	14.947401	95.566017	42.963089	2.113338	103.162239	40.84782	31.619791	99.799332	41.9054545	16.8665645	101.4807855	-70.3293245	13.0282375	89.6512485
1.353416	-8.983101	95.315437	-14.261864	14.888775	95.57325	42.875526	1.999023	103.142525	40.843971	31.532907	99.885262	41.8597485	16.765965	101.5138935	-70.3834765	13.011585	89.6326065
0.505939	-9.079241	95.215302	-14.313979	14.85635	95.588516	42.799709	1.882531	103.139748	40.854565	31.44437	99.979202	41.827137	16.6634505	101.559475	-70.455095	13.0492495	89.617557
-0.359597	-9.159727	95.189995	-14.379351	14.83113	95.621201	42.734936	1.772124	103.141083	40.861874	31.342918	100.029564	41.798405	16.557521	101.5853235	-70.557107	13.104739	89.6570785
-1.625656	-9.298891	95.142921	-14.434741	14.821595	95.653305	42.629585	1.62507	103.136909	40.810623	31.203959	100.068237	41.720104	16.4145145	101.602573	-70.589586	13.2286755	89.704037
-2.433903	-9.401024	95.165604	-14.463722	14.838076	95.677788	42.546768	1.525134	103.163826	40.776394	31.127449	100.047722	41.661581	16.3262915	101.605774	-70.589025	13.3498605	89.749802
-3.273247	-9.499115	95.199654	-14.485028	14.844325	95.693665	42.488907	1.409778	103.182388	40.749336	31.057734	100.027336	41.6191215	16.233756	101.604862	-70.5891775	13.454894	89.782468
-4.152844	-9.648781	95.23159	-14.513347	14.834167	95.709976	42.357262	1.313901	103.264221	40.698509	30.98275	100.027679	41.5278855	16.1483255	101.64595	-70.5545795	13.5200085	89.774002
-5.025097	-9.78916	95.296265	-14.553341	14.820369	95.726624	42.265411	1.184382	103.299583	40.649582	30.890482	100.013664	41.4574965	16.037432	101.6566235	-70.5641785	13.603306	89.7966245
-5.911569	-9.945265	95.331749	-14.605691	14.791161	95.742264	42.178017	1.041271	103.32415	40.592609	30.78208	99.978989	41.385313	15.9116755	101.6515695	-70.596695	13.6706465	89.8329585
-6.742922	-10.110413	95.361221	-14.645545	14.753371	95.733826	42.107861	0.914548	103.327202	40.522739	30.641544	99.913818	41.3153	15.778046	101.62051	-70.60639	13.728696	89.847142
-8.015476	-10.338864	95.321793	-14.708607	14.666599	95.690414	42.051922	0.705113	103.265091	40.406681	30.399418	99.786613	41.2293015	15.5522655	101.525852	-70.6465155	13.7809325	89.854976
-8.909085	-10.522791	95.269081	-14.746293	14.612007	95.641937	42.00782	0.568942	103.225342	40.34	30.251738	99.698677	41.17391	15.41034	101.4620095	-70.666496	13.813674	89.8218645
-9.783385	-10.720613	95.267204	-14.789454	14.554543	95.58918	41.972435	0.438439	103.181755	40.292706	30.131018	99.604057	41.1325705	15.2847285	101.392906	-70.7114785	13.8243575	89.785454
-10.656502	-10.887414	95.235184	-14.807123	14.487349	95.540161	41.917305	0.298689	103.131691	40.24847	30.025726	99.513855	41.0828875	15.1622075	101.322773	-70.6971335	13.8124905	89.757549
-11.483549	-11.059888	95.24292	-14.838888	14.439275	95.516167	41.852676	0.198602	103.092743	40.201656	29.938019	99.42804	41.027166	15.0683105	101.2603915	-70.704942	13.8102395	89.7719425
-12.315597	-11.213903	95.254494	-14.862993	14.395004	95.502068	41.77499	0.093192	103.054497	40.173939	29.843723	99.341187	40.9744645	14.9684575	101.197842	-70.7004505	13.8215505	89.806294
-13.169371	-11.373526	95.261551	-14.882092	14.371665	95.486748	41.688572	-0.012631	103.028633	40.148567	29.757753	99.268135	40.9185695	14.872561	101.148384	-70.6827535	13.870769	89.825112
-14.490024	-11.571619	95.350952	-14.901975	14.356576	95.472389	41.56385	-0.181111	102.978729	40.126389	29.618914	99.12838	40.8451195	14.7189015	101.0535545	-70.6490695	13.9942505	89.8912235
-15.34192	-11.696069	95.340233	-14.903672	14.351815	95.438377	41.460331	-0.282078	102.911484	40.116711	29.546633	99.008354	40.788521	14.6322775	100.959919	-70.595865	14.0713525	89.916835
-16.163971	-11.809714	95.323975	-14.907379	14.360497	95.38382	41.35289	-0.409073	102.786652	40.100262	29.481224	98.844017	40.726576	14.5360755	100.8153345	-70.541334	14.1849185	89.9523055
-16.996922	-11.895092	95.295647	-14.921412	14.371395	95.311127	41.224243	-0.496384	102.616295	40.054024	29.425117	98.64328	40.6391335	14.4643665	100.6297875	-70.4819575	14.2784235	89.9924665
-17.814884	-11.993192	95.185234	-14.938617	14.385906	95.204109	41.097961	-0.53436	102.403877	39.975502	29.352814	98.458107	40.5367315	14.409227	100.430992	-70.4139655	14.362585	89.977226
-18.673941	-12.05064	95.143654	-14.979786	14.414568	95.114639	40.989346	-0.585826	102.204941	39.910324	29.289501	98.249451	40.449835	14.3518375	100.227196	-70.409407	14.4772985	90.002082
-19.460648	-12.098168	95.095619	-15.033165	14.463207	95.021317	40.917145	-0.597532	102.039383	39.846073	29.250214	98.073425	40.381609	14.326341	100.056404	-70.447939	14.600073	89.98623
-20.657337	-12.112045	95.085419	-15.10248	14.516079	94.960472	40.840286	-0.557394	101.869179	39.745132	29.232723	97.890511	40.292709	14.3376645	99.879845	-70.497669	14.6944935	90.041099
-21.376177	-12.130515	95.124474	-15.159604	14.586713	94.936493	40.794563	-0.538926	101.815651	39.69426	29.263243	97.798882	40.2444115	14.3621585	99.8072665	-70.5636195	14.8112675	90.0657195
-22.111086	-12.099648	95.16819	-15.209213	14.638483	94.919449	40.753136	-0.509968	101.779915	39.648502	29.308201	97.693977	40.200819	14.3991165	99.736946	-70.619245	14.8778495	90.101952
-22.903742	-12.065756	95.25724	-15.254438	14.695861	94.919968	40.714527	-0.464609	101.745857	39.58704	29.359522	97.587433	40.1507835	14.4474565	99.666645	-70.6596595	14.9442655	90.173291
-23.621796	-11.99322	95.345573	-15.29244	14.760761	94.900139	40.678383	-0.40524	101.700508	39.51799	29.423353	97.445335	40.0981865	14.5090565	99.5729215	-70.6830665	15.0124655	90.2273565
-24.341898	-11.921865	95.400307	-15.334124	14.806047	94.860527	40.650768	-0.321671	101.622437	39.444363	29.489538	97.278801	40.0475655	14.5839335	99.450619	-70.7158135	15.0281605	90.270435
-25.006369	-11.802712	95.459274	-15.383622	14.840424	94.807022	40.638123	-0.23865	101.527069	39.349941	29.551632	97.111671	39.994032	14.656491	99.31937	-70.761276	15.024357	90.294674
-25.996307	-11.587414	95.515701	-15.462043	14.885463	94.719574	40.640652	-0.096391	101.345718	39.232956	29.623386	96.867928	39.936804	14.7634975	99.106823	-70.86089	15.0074285	90.332325
-26.657063	-11.394734	95.531395	-15.501669	14.895244	94.682259	40.617302	0.026913	101.224113	39.157715	29.644308	96.736572	39.8875085	14.8356105	98.9803425	-70.8908465	14.9548775	90.3841755
-27.292013	-11.152549	95.502655	-15.551858	14.885436	94.648705	40.583141	0.167068	101.087654	39.108829	29.648417	96.63195	39.845985	14.9077425	98.859802	-70.949701	14.8631295	90.437608
-28.000875	-10.892478	95.509026	-15.604509	14.86769	94.625221	40.50552	0.225804	100.957977	39.053955	29.628458	96.566925	39.7797375	14.927131	98.762451	-70.9887555	14.808249	90.487991
-28.627214	-10.585874	95.44825	-15.663099	14.832165	94.599625	40.430164	0.220579	100.834442	39.010937	29.592884	96.539124	39.7205505	14.9067315	98.686783	-71.0467485	14.7575985	90.512467
-29.26969	-10.271945	95.354286	-15.715302	14.810891	94.586143	40.346642	0.198191	100.711945	38.978916	29.54689	96.542206	39.662779	14.8725405	98.6270755	-71.093383	14.7492415	90.5452105
-29.866398	-9.97052	95.273849	-15.778696	14.791985	94.587822	40.269829	0.160635	100.604996	38.932621	29.5075	96.584396	39.601225	14.8340675	98.594696	-71.158617	14.7499025	90.580948
-30.773535	-9.400331	95.143692	-15.883188	14.733049	94.623154	40.162956	0.145614	100.464882	38.901024	29.431328	96.679474	39.53199	14.788471	98.572178	-71.298366	14.677627	90.67413
-31.372065	-8.988775	95.043892	-15.937023	14.723105	94.646057	40.093796	0.135848	100.375366	38.889309	29.390768	96.777275	39.4915525	14.763308	98.5763205	-71.3655985	14.682902	90.7157935
-32.024929	-8.547978	94.961639	-15.980619	14.704464	94.666634	40.033264	0.143927	100.313148	38.869076	29.353148	96.899467	39.45117	14.7485375	98.6063075	-71.412408	14.6603905	90.7269605
-32.592999	-8.061571	94.899689	-16.02622	14.668176	94.71273	40.000309	0.182511	100.275406	38.842888	29.305115	97.056801	39.4215985	14.743813	98.6661035	-71.4740385	14.592539	90.7593565
-33.176151	-7.573884	94.809814	-16.059055	14.639659	94.745857	39.990036	0.223667	100.25824	38.85165	29.261381	97.197937	39.420843	14.742524	98.7280885	-71.538953	14.536794	90.7636255
-33.734863	-7.110809	94.751045	-16.079958	14.621848	94.772682	39.994579	0.227255	100.246117	38.875114	29.230972	97.30661	39.4348465	14.7291135	98.7763635	-71.5947625	14.5145825	90.7690005
-34.304283	-6.596828	94.715782	-16.075087	14.62042	94.798294	39.996643	0.221449	100.271347	38.881989	29.229025	97.395203	39.439316	14.725237	98.833275	-71.58949	14.515603	90.763313
-35.161949	-5.789703	94.717621	-16.064245	14.634217	94.878807	39.977165	0.242358	100.359215	38.888748	29.259708	97.500702	39.4329565	14.751033	98.9299585	-71.5614465	14.517401	90.8276555
-35.731724	-5.228899	94.814949	-16.051174	14.653749	94.937149	39.961132	0.255608	100.420227	38.884865	29.277897	97.546349	39.4229985	14.7667525	98.983288	-71.5253465	14.5407455	90.89101
-36.269005	-4.625271	94.873039	-16.056459	14.66198	94.993355	39.943668	0.260898	100.464272	38.87001	29.278093	97.570869	39.406839	14.7694955	99.0175705	-71.519757	14.5544645	90.9691395
-36.804298	-4.086308	94.91095	-16.053953	14.644532	95.043076	39.928612	0.259985	100.470039	38.847126	29.267178	97.597572	39.387869	14.7635815	99.0338055	-71.495775	14.5254825	91.0523465
-37.353523	-3.504543	94.930199	-16.062378	14.609589	95.075516	39.906898	0.257225	100.459846	38.841251	29.251104	97.628578	39.3740745	14.7541645	99.044212	-71.4988305	14.4650135	91.10682
-37.891788	-2.899343	94.903358	-16.111795	14.55627	95.106781	39.87175	0.241304	100.434875	38.823639	29.232443	97.6884	39.3476945	14.7368735	99.0616375	-71.5712845	14.3756665	91.1519245
-38.502632	-2.282865	94.910339	-16.15246	14.5241	95.143044	39.837112	0.200474	100.413002	38.805771	29.215446	97.769089	39.3214415	14.70796	99.0910455	-71.6263615	14.34024	91.1950425
-39.297329	-1.277526	94.942009	-16.242235	14.482946	95.238419	39.806538	0.157505	100.403191	38.770329	29.188913	97.91008	39.2884335	14.673209	99.1566355	-71.7729035	14.292683	91.3202025
-39.854126	-0.628709	94.992134	-16.304018	14.472814	95.326424	39.776405	0.162788	100.429466	38.720917	29.187172	97.999092	39.248661	14.67498	99.214279	-71.856697	14.270648	91.438569
-40.371994	0.048748	95.053825	-16.360828	14.460047	95.439247	39.729584	0.201593	100.459412	38.653419	29.227394	98.07225	39.1915015	14.7144935	99.265831	-71.9131575	14.2056005	91.612663
-40.919952	0.763834	95.173325	-16.425034	14.472425	95.550026	39.6675	0.257849	100.482643	38.567413	29.299032	98.145226	39.1174565	14.7784405	99.3139345	-71.9675245	14.1664095	91.7861175
-41.485302	1.454479	95.32177	-16.486303	14.492136	95.679779	39.597672	0.320183	100.494347	38.481453	29.380051	98.213737	39.0395625	14.850117	99.354042	-72.0121685	14.134155	92.005516
-41.980717	2.194296	95.438843	-16.590761	14.479548	95.813385	39.538055	0.36647	100.479195	38.379097	29.465643	98.280228	38.958576	14.9160565	99.3797115	-72.140098	14.0430395	92.2470585
-42.528763	2.884732	95.592262	-16.689098	14.482434	95.936424	39.479645	0.41532	100.442146	38.279579	29.529282	98.330833	38.879612	14.972301	99.3864895	-72.257808	13.992567	92.4863585
-43.296112	3.98596	95.757568	-16.865999	14.456658	96.114983	39.335285	0.49599	100.358894	38.110836	29.623217	98.3955	38.7230605	15.0596035	99.377197	-72.4550585	13.8537125	92.852769
-43.822281	4.747436	95.896217	-16.986732	14.453469	96.230408	39.201508	0.557684	100.304207	37.979637	29.686663	98.464951	38.5905725	15.1221735	99.384579	-72.5640365	13.7847645	93.076237
-44.300026	5.53131	96.036514	-17.131289	14.465245	96.349762	39.03492	0.621243	100.285614	37.872383	29.764303	98.547356	38.4536515	15.192773	99.416485	-72.7162295	13.737717	93.283039
-44.748161	6.258696	96.150414	-17.237558	14.489322	96.464371	38.879009	0.689528	100.250092	37.771336	29.852262	98.643959	38.3251725	15.270895	99.4470255	-72.8002885	13.707749	93.4817165
-45.200764	7.003225	96.29126	-17.367895	14.513679	96.570732	38.727055	0.764746	100.204338	37.671421	29.9328	98.728912	38.199238	15.348773	99.466625	-72.935028	13.678585	93.674839
-45.617172	7.760531	96.36171	-17.486776	14.56088	96.65062	38.580658	0.842649	100.172714	37.564415	30.009958	98.806297	38.0725365	15.4263035	99.4895055	-73.0460885	13.6954565	93.8117345
-46.040432	8.533904	96.464195	-17.596556	14.610624	96.730354	38.437237	0.918937	100.149307	37.456741	30.077845	98.875671	37.946989	15.498391	99.512489	-73.140101	13.722857	93.948219
-46.62101	9.625923	96.57679	-17.766922	14.67029	96.808632	38.253178	1.031707	100.109467	37.285069	30.178829	98.956917	37.7691235	15.605268	99.533192	-73.3029675	13.735312	94.084072
-46.944962	10.295341	96.641365	-17.876137	14.710903	96.850655	38.149799	1.089855	100.119186	37.162498	30.253595	99.009964	37.6561485	15.671725	99.564575	-73.4084225	13.750081	94.136735
-47.268921	10.925022	96.727959	-17.966797	14.746266	96.917511	38.055336	1.148527	100.187111	37.057404	30.309772	99.077271	37.55637	15.7291495	99.632191	-73.489964	13.7633825	94.202831
-47.590775	11.566133	96.838608	-18.090866	14.782601	97.010193	38.006599	1.186129	100.297974	36.937733	30.373161	99.184868	37.472166	15.779645	99.741421	-73.653898	13.785557	94.278965
-47.902546	12.197041	96.962097	-18.193964	14.789671	97.136497	37.998367	1.206951	100.434303	36.831009	30.425945	99.310875	37.414688	15.816448	99.872589	-73.802616	13.762894	94.400405
-48.207603	12.808946	97.101501	-18.306105	14.78165	97.256149	38.028831	1.222355	100.579239	36.707848	30.497789	99.452087	37.3683395	15.860072	100.015663	-73.9805495	13.703228	94.496635
-48.463676	13.361089	97.283287	-18.445091	14.754436	97.398354	38.058201	1.249642	100.717201	36.578915	30.577433	99.597702	37.318558	15.9135375	100.1574515	-74.20874	13.5953345	94.6392565
-48.856632	14.113724	97.554543	-18.639423	14.73705	97.626945	38.03841	1.320385	100.938522	36.393005	30.729374	99.807823	37.2157075	16.0248795	100.3731725	-74.4945535	13.4492205	94.8807175
-49.129379	14.554529	97.755936	-18.758102	14.706709	97.776085	37.966812	1.387463	101.059273	36.254696	30.823406	99.916443	37.110754	16.1054345	100.487858	-74.626958	13.3079835	95.064312
-49.419724	14.976156	97.96537	-18.88504	14.693906	97.931602	37.885685	1.453541	101.142906	36.111416	30.8909	100.002434	36.9985505	16.1722205	100.57267	-74.7686305	13.2155915	95.290534
-49.697586	15.376221	98.155067	-19.017441	14.646726	98.071518	37.804745	1.510469	101.180176	35.968216	30.919058	100.071373	36.8864805	16.2147635	100.6257745	-74.9213625	13.0786885	95.5172615
-49.957092	15.806813	98.336441	-19.146458	14.60255	98.1968	37.729977	1.534429	101.190414	35.823322	30.933056	100.133263	36.7766495	16.2337425	100.6618385	-75.0695655	12.9713575	95.7317615
-50.18795	16.212353	98.49752	-19.269527	14.574883	98.299255	37.641262	1.56461	101.208099	35.698761	30.936325	100.192108	36.6700115	16.2504675	100.7001035	-75.2090655	12.8992985	95.8984065
-50.405045	16.580336	98.640564	-19.392582	14.524503	98.403572	37.553543	1.598769	101.233612	35.585247	30.953867	100.270996	36.569395	16.276318	100.752304	-75.354559	12.772688	96.05484
-50.675797	17.05002	98.853798	-19.560146	14.489651	98.558601	37.414562	1.622781	101.312996	35.464962	30.989643	100.382744	36.439762	16.306212	100.84787	-75.560054	12.67309	96.269332
-50.834457	17.329512	98.992798	-19.66115	14.458569	98.654785	37.335171	1.63097	101.351761	35.395332	31.014963	100.438156	36.3652515	16.3229665	100.8949585	-75.6875515	12.5941715	96.4146115
-50.939781	17.562931	99.147209	-19.746029	14.475177	98.740547	37.252651	1.656447	101.388107	35.307739	31.036329	100.489769	36.280195	16.346388	100.938938	-75.772253	12.603966	96.542156
-51.024437	17.780682	99.34433	-19.808012	14.500044	98.87664	37.184155	1.690828	101.415588	35.242489	31.051004	100.522522	36.213322	16.370916	100.969055	-75.829346	12.629172	96.784225
-51.109375	17.973452	99.534821	-19.867882	14.535748	98.999077	37.127869	1.733504	101.436905	35.208755	31.081486	100.531792	36.168312	16.407495	100.9843485	-75.904076	12.664001	97.0138055
-51.193531	18.153889	99.737427	-19.894178	14.588364	99.135849	37.058693	1.786022	101.482216	35.167252	31.121355	100.547279	36.1129725	16.4536885	101.0147475	-75.9013285	12.7230395	97.2569505
-51.261902	18.281469	99.916908	-19.923117	14.637531	99.265373	37.017162	1.817728	101.538025	35.142498	31.151325	100.575089	36.07983	16.4845265	101.056557	-75.926064	12.7905355	97.474189
-51.311581	18.491892	100.06926	-19.998323	14.727809	99.406342	36.974426	1.839189	101.663208	35.158463	31.203503	100.634071	36.0664445	16.521346	101.1486395	-76.0630905	12.934272	97.6640445
-51.368874	18.621256	100.161613	-19.966581	14.720778	99.474609	36.951134	1.841162	101.749275	35.151276	31.258335	100.710594	36.051205	16.5497485	101.2299345	-75.984367	12.8918075	97.7192835
-51.389469	18.754213	100.227036	-19.99332	14.74613	99.560303	36.916206	1.873157	101.858246	35.122742	31.287462	100.831398	36.019474	16.5803095	101.344822	-76.006114	12.9119505	97.775784
-51.403255	18.867342	100.305725	-20.019709	14.773414	99.634972	36.885822	1.89216	101.99205	35.086697	31.307634	100.954475	35.9862595	16.599897	101.4732625	-76.0256775	12.946931	97.7966815
-51.390629	18.997314	100.43824	-20.043989	14.784037	99.764503	36.847912	1.889442	102.092194	35.035732	31.306215	101.075302	35.941822	16.5978285	101.583748	-76.0298	12.9702455	97.945258
-51.372482	19.105862	100.547966	-20.083517	14.792949	99.864899	36.82526	1.882072	102.160248	34.978836	31.299084	101.17186	35.902048	16.590578	101.666054	-76.069082	12.99532	98.063744
-51.305336	19.217482	100.560043	-20.13772	14.79636	99.899811	36.807163	1.849678	102.241516	34.929405	31.28076	101.237465	35.868284	16.565219	101.7394905	-76.143724	13.027501	98.0601315
-51.176052	19.35804	100.521896	-20.24642	14.798975	99.884682	36.77702	1.751559	102.260468	34.819008	31.244293	101.221275	35.798014	16.497926	101.7408715	-76.290854	13.100024	98.0284925
-51.043694	19.451624	100.560722	-20.301216	14.774302	99.880775	36.750282	1.686018	102.189316	34.720619	31.191488	101.120888	35.7354505	16.438753	101.655102	-76.3378825	13.109851	98.106448
-50.876694	19.540476	100.575851	-20.353043	14.724645	99.870644	36.697449	1.662479	102.089294	34.627171	31.11437	101.009644	35.66231	16.3884245	101.549469	-76.368396	13.0608655	98.191819
-50.677544	19.609291	100.429855	-20.406178	14.701179	99.775421	36.584938	1.642246	102.060471	34.554394	31.041643	100.924347	35.569666	16.3419445	101.492409	-76.382022	13.0604135	98.058433
-50.445591	19.720228	100.021683	-20.479334	14.691612	99.521545	36.452206	1.597101	102.132782	34.530151	30.962334	100.85865	35.4911785	16.2797175	101.495716	-76.4498465	13.1035065	97.547374
-50.181736	19.855675	99.733719	-20.579634	14.70223	99.30397	36.353989	1.4873	102.181221	34.512665	30.905746	100.733719	35.433327	16.196523	101.45747	-76.592595	13.207937	97.15047
-49.848289	20.000277	99.752953	-20.605818	14.670074	99.317558	36.319233	1.436408	102.148148	34.409534	30.846218	100.681374	35.3643835	16.141313	101.414761	-76.5760195	13.198835	97.220355
-49.2094	20.25123	100.116714	-20.591888	14.571691	99.639038	36.32494	1.482486	102.299156	34.366047	30.755154	100.841858	35.3454935	16.11882	101.570507	-76.5292695	13.024562	97.707569
-48.766262	20.442661	100.302422	-20.603008	14.534524	99.85006	36.360935	1.429834	102.521431	34.432568	30.773529	101.039925	35.3967515	16.1016815	101.780678	-76.6027675	12.9673665	97.919442
-48.305626	20.665764	100.322487	-20.602135	14.493632	99.993668	36.417206	1.331329	102.805626	34.503159	30.780703	101.24736	35.4601825	16.056016	102.026493	-76.6644525	12.931248	97.960843
-47.834591	20.901834	100.331154	-20.602013	14.485667	100.106964	36.493294	1.245408	103.159775	34.539608	30.744818	101.497208	35.516451	15.995113	102.3284915	-76.720477	12.976221	97.8854365
-47.359962	21.137865	100.316574	-20.545588	14.458457	100.207344	36.616726	1.178312	103.562775	34.5639	30.718958	101.787117	35.590313	15.948635	102.674946	-76.681489	12.968279	97.739742
-46.847176	21.36075	100.262115	-20.595575	14.415603	100.348198	36.745655	1.105444	103.946495	34.603607	30.711287	102.070908	35.674631	15.9083655	103.0087015	-76.865781	12.9228405	97.6876945
-46.335644	21.649479	100.266693	-20.592621	14.388416	100.463272	36.853371	1.025759	104.314873	34.669136	30.707127	102.317307	35.7612535	15.866443	103.31609	-76.9464955	12.910389	97.610454
-45.467823	22.131763	100.226608	-20.537817	14.326535	100.615868	36.969189	0.936004	104.803101	34.739193	30.688828	102.68177	35.854191	15.812416	103.7424355	-76.929825	12.840654	97.4893005
-44.910339	22.496151	100.259575	-20.564093	14.236933	100.716042	37.027695	0.906045	105.055107	34.756344	30.667692	102.925781	35.8920195	15.7868685	103.990444	-77.0202055	12.6869975	97.44164
-44.342949	22.884033	100.310478	-20.580187	14.190714	100.8255	37.053799	0.872253	105.267418	34.77597	30.645779	103.142761	35.9148845	15.759016	104.2050895	-77.0752585	12.622412	97.4459105
-43.754402	23.295454	100.338196	-20.65276	14.139117	100.938622	37.050625	0.827261	105.43853	34.808796	30.616165	103.33625	35.9297105	15.721713	104.38739	-77.2352305	12.556521	97.489854
-43.207462	23.717556	100.368011	-20.668467	14.107285	100.99498	37.047886	0.76399	105.580841	34.85791	30.586847	103.477303	35.952898	15.6754185	104.529072	-77.289832	12.5391515	97.460888
-42.65527	24.241035	100.350357	-20.634352	14.091789	101.022629	37.067814	0.70491	105.683327	34.895714	30.55987	103.609085	35.981764	15.63239	104.646206	-77.250468	12.551188	97.399052
-42.012936	24.762791	100.341667	-20.678093	14.050479	101.073898	37.12719	0.654991	105.758537	34.927116	30.531376	103.710747	36.027153	15.5931835	104.734642	-77.383339	12.5077745	97.413154
-41.147362	25.603666	100.343681	-20.660152	14.02725	101.107368	37.123753	0.659403	105.922714	35.00555	30.494663	103.817223	36.0646515	15.577033	104.8699685	-77.3849555	12.477467	97.3447675
-40.538006	26.164038	100.339699	-20.633308	14.010441	101.128006	37.132591	0.687975	105.996414	35.059093	30.493584	103.859016	36.095842	15.5907795	104.927715	-77.362458	12.4301025	97.328297
-39.966	26.746836	100.333801	-20.584505	13.986629	101.145622	37.266983	0.560641	105.954803	35.117245	30.47979	103.880524	36.192114	15.5202155	104.9176635	-77.361124	12.4530425	97.3735805
-39.374058	27.381605	100.322517	-20.526831	13.946548	101.167641	37.296425	0.547637	106.008301	35.170387	30.451134	103.921112	36.233406	15.4993855	104.9647065	-77.287068	12.3937105	97.3705755
-38.808422	28.048853	100.347496	-20.467224	13.906071	101.175499	37.359001	0.513251	106.020233	35.229626	30.419136	103.978096	36.2943135	15.4661935	104.9991645	-77.2287615	12.3459485	97.3518335
-38.23531	28.735929	100.390457	-20.420296	13.855152	101.186371	37.421478	0.462612	106.025764	35.311714	30.396641	104.036942	36.366596	15.4296265	105.031353	-77.207188	12.2806775	97.341389
-37.642937	29.410744	100.433922	-20.374002	13.80159	101.203445	37.469784	0.417561	105.989075	35.381832	30.38035	104.108002	36.425808	15.3989555	105.0485385	-77.173812	12.2042245	97.3583515
-36.837029	30.479088	100.576935	-20.305305	13.739711	101.224373	37.49202	0.376411	105.870247	35.484386	30.334282	104.221657	36.488203	15.3553465	105.045952	-77.098813	12.1240755	97.402794
-36.275478	31.198391	100.721184	-20.258188	13.715175	101.253555	37.474174	0.352316	105.762924	35.543617	30.308554	104.288254	36.5088955	15.330435	105.025589	-77.0252715	12.099915	97.481521
-35.765778	31.96958	100.924255	-20.236462	13.695568	101.2714	37.438545	0.309415	105.636368	35.599087	30.282488	104.393517	36.518816	15.2959515	105.0149425	-76.99174	12.0951845	97.5278575
-35.218998	32.722916	101.13974	-20.179096	13.67952	101.297188	37.404461	0.270027	105.49865	35.647812	30.252048	104.519379	36.5261365	15.2610375	105.0090145	-76.8843285	12.0980025	97.5853615
-34.683739	33.437405	101.405228	-20.20948	13.661562	101.384689	37.379803	0.247983	105.397568	35.700832	30.205885	104.677177	36.5403175	15.226934	105.0373725	-76.9592775	12.09619	97.7320055
-34.171009	34.172989	101.682976	-20.201241	13.674733	101.48423	37.380909	0.232526	105.363861	35.753529	30.185362	104.876152	36.567219	15.208944	105.1200065	-76.969701	12.140522	97.8484535
-33.63961	34.898575	101.964256	-20.21244	13.679086	101.602539	37.397472	0.228305	105.381432	35.826035	30.215448	105.078796	36.6117535	15.2218765	105.230114	-77.0366335	12.1362955	97.974964
-32.870525	35.940327	102.368607	-20.215052	13.725172	101.764168	37.45528	0.270486	105.44487	35.904015	30.299049	105.35215	36.6796475	15.2847675	105.39851	-77.1097515	12.1655765	98.129826
-32.356903	36.593979	102.552948	-20.240744	13.768596	101.855324	37.51825	0.313558	105.49221	35.962811	30.360735	105.464729	36.7405305	15.3371465	105.4784695	-77.2220185	12.2000455	98.2321785
-31.85631	37.223961	102.68248	-20.210524	13.812728	101.908852	37.550312	0.421927	105.555794	35.987503	30.423481	105.541374	36.7689075	15.422704	105.548584	-77.1899555	12.202752	98.26912
-31.352276	37.82085	102.782631	-20.189825	13.829379	101.943527	37.615627	0.437338	105.571236	36.007092	30.447079	105.607567	36.8113595	15.4422085	105.5894015	-77.1910095	12.2165495	98.2976525
-30.850372	38.417904	102.894127	-20.182552	13.826645	101.996529	37.687241	0.435881	105.600525	36.036827	30.447886	105.657028	36.862034	15.4418835	105.6287765	-77.227138	12.2114065	98.3642815
-30.325443	38.95834	103.012482	-20.138205	13.812813	102.042984	37.742279	0.391986	105.623924	36.086319	30.400902	105.705849	36.914299	15.396444	105.6648865	-77.190709	12.229182	98.4210815
-29.761589	39.460396	103.113113	-20.094858	13.770832	102.091255	37.860168	0.203503	105.620705	36.137768	30.318525	105.760231	36.998968	15.261014	105.690468	-77.188684	12.28065	98.492042
-28.972317	40.121044	103.248726	-20.065031	13.678288	102.167404	37.936817	0.026584	105.664352	36.232002	30.152994	105.836441	37.0844095	15.089789	105.7503965	-77.2144715	12.266787	98.5844115
-28.495008	40.540783	103.338562	-20.04557	13.621825	102.240196	37.990082	-0.08174	105.700623	36.276463	30.050516	105.912521	37.1332725	14.984388	105.806572	-77.2244125	12.259262	98.67382
-27.949425	40.937962	103.445946	-20.040722	13.569178	102.284515	38.033531	-0.197923	105.737137	36.321774	29.940567	105.986404	37.1776525	14.871322	105.8617705	-77.2590965	12.267034	98.7072595
-27.440912	41.342979	103.54837	-20.05969	13.501138	102.329163	38.055847	-0.298048	105.775772	36.353924	29.840126	106.058708	37.2048855	14.771039	105.91724	-77.3242655	12.231237	98.741086
-26.94256	41.678753	103.669998	-20.083752	13.476978	102.381119	38.08255	-0.390023	105.829277	36.37291	29.760283	106.14045	37.22773	14.68513	105.9848635	-77.395234	12.268826	98.7773745
-26.399878	41.991108	103.762115	-20.1213	13.481076	102.417061	38.111237	-0.463353	105.901924	36.382523	29.692358	106.246605	37.24688	14.6145025	106.0742645	-77.48948	12.3476495	98.7598575
-25.924305	42.271412	103.883362	-20.149416	13.47578	102.507416	38.137455	-0.532143	105.975952	36.395256	29.642279	106.361938	37.2663555	14.555068	106.168945	-77.5651875	12.396492	98.845887
-25.244347	42.645805	104.072166	-20.201025	13.520993	102.588249	38.161201	-0.617032	106.055115	36.412399	29.581352	106.527451	37.2868	14.48216	106.291283	-77.68885	12.559826	98.885215
-24.703665	42.858799	104.170433	-20.239296	13.54425	102.652061	38.174706	-0.644845	106.108047	36.418514	29.545631	106.620422	37.29661	14.450393	106.3642345	-77.775202	12.638107	98.9398875
-24.112738	43.086971	104.266403	-20.301046	13.632851	102.70723	38.190861	-0.676417	106.174812	36.447842	29.522974	106.720528	37.3193515	14.4232785	106.44767	-77.9214435	12.8424235	98.96679
-23.541573	43.265488	104.382721	-20.29558	13.63145	102.758881	38.20229	-0.717905	106.223808	36.48452	29.515261	106.801712	37.343405	14.398678	106.51276	-77.934565	12.864222	99.005002
-22.99493	43.406872	104.499344	-20.315527	13.709548	102.813148	38.226662	-0.750478	106.255699	36.529282	29.507238	106.870438	37.377972	14.37838	106.5630685	-78.009026	13.040716	99.0632275
-22.468353	43.522923	104.606926	-20.313829	13.774821	102.890518	38.261078	-0.785971	106.306282	36.575367	29.507097	106.916679	37.4182225	14.360563	106.6114805	-78.0458805	13.189079	99.1695555
-22.036888	43.65221	104.73571	-20.355942	13.847931	102.945854	38.297825	-0.808238	106.363007	36.593334	29.507181	106.979927	37.4455795	14.3494715	106.671467	-78.1574635	13.3463905	99.220241
-21.186419	43.709435	104.789795	-20.418159	13.946626	103.051422	38.369907	-0.789413	106.500069	36.573589	29.51766	107.105087	37.471748	14.3641235	106.802578	-78.308066	13.5291285	99.300266
-20.674082	43.717422	104.822647	-20.424143	14.045867	103.093826	38.414639	-0.76103	106.631721	36.549568	29.542082	107.22718	37.4821035	14.390526	106.9294505	-78.3303895	13.701208	99.2582015
-20.078007	43.720932	104.833244	-20.553141	14.115114	103.143944	38.445015	-0.733481	106.80629	36.523144	29.561577	107.371902	37.4840795	14.414048	107.089096	-78.5903615	13.81618	99.198792
-19.438938	43.719444	104.831932	-20.598036	14.200904	103.184738	38.454399	-0.707017	106.992958	36.480694	29.606052	107.521645	37.4675465	14.4495175	107.2573015	-78.6636185	13.9522905	99.1121745
-18.844969	43.646378	104.890144	-20.670723	14.288519	103.24752	38.450451	-0.669269	107.147263	36.418037	29.654602	107.671524	37.434244	14.4926665	107.4093935	-78.77569	14.0843715	99.0856465
-18.333933	43.539448	104.964622	-20.753946	14.400953	103.317299	38.430489	-0.613768	107.275963	36.352074	29.724201	107.803406	37.3912815	14.5552165	107.5396845	-78.8991735	14.2466895	99.0949135
-17.756001	43.448124	105.034554	-20.847836	14.483195	103.403557	38.37854	-0.52625	107.379021	36.304188	29.801306	107.915482	37.341364	14.637528	107.6472515	-79.037036	14.328862	99.1598625
-16.788404	43.215416	105.104759	-20.965942	14.668374	103.503418	38.323895	-0.360935	107.51799	36.222908	29.940117	108.058823	37.2734015	14.789591	107.7884065	-79.2052855	14.547157	99.2184295
-16.197723	43.023815	105.143234	-21.029018	14.806779	103.557274	38.259964	-0.237387	107.624329	36.168514	30.056841	108.153168	37.214239	14.909727	107.8887485	-79.272275	14.703831	99.2257995
-15.5131	42.834553	105.178116	-21.087086	14.973013	103.59726	38.231506	-0.108734	107.657745	36.109753	30.188766	108.212837	37.1706295	15.040016	107.935291	-79.3448015	14.90601	99.259229
-14.943325	42.538239	105.172523	-21.175724	15.111822	103.613747	38.167019	0.031339	107.706978	36.055439	30.319738	108.235863	37.111229	15.1755385	107.9714205	-79.462677	15.0481055	99.2560735
-14.321476	42.271023	105.147339	-21.227148	15.270996	103.628349	38.103436	0.195422	107.728577	35.9753	30.460526	108.258461	37.039368	15.327974	107.993519	-79.493664	15.214018	99.263179
-13.587147	41.977879	105.128433	-21.280003	15.418534	103.639557	38.050152	0.377633	107.778992	35.910496	30.6164	108.279968	36.980324	15.4970165	108.02948	-79.54033	15.3400515	99.249634
-12.977373	41.588306	105.089333	-21.34878	15.566772	103.670753	37.994953	0.562548	107.873344	35.856419	30.780491	108.311935	36.925686	15.6715195	108.0926395	-79.623246	15.4620245	99.2488665
-11.909643	41.041737	105.048859	-21.417843	15.781652	103.731064	37.950317	0.879332	108.032013	35.753414	31.092659	108.386292	36.8518655	15.9859955	108.2091525	-79.6875515	15.5773085	99.2529755
-11.225944	40.655766	104.987595	-21.469538	15.919582	103.779396	37.939217	1.08368	108.139351	35.688461	31.307611	108.410553	36.813839	16.1956455	108.274952	-79.752915	15.6435185	99.28384
-10.438343	40.25795	104.927841	-21.552982	16.059742	103.833374	37.88018	1.297693	108.283363	35.625336	31.524759	108.420609	36.752758	16.411226	108.351986	-79.858722	15.708258	99.314762
-9.74587	39.770351	104.868996	-21.613434	16.211765	103.878311	37.857258	1.481105	108.362007	35.569111	31.718773	108.41066	36.7131845	16.599939	108.3863335	-79.9400525	15.823591	99.3702885
-8.996021	39.30418	104.827477	-21.685009	16.33551	103.903748	37.817837	1.637972	108.444122	35.495205	31.876844	108.376991	36.656521	16.757408	108.4105565	-80.026539	15.913612	99.3969395
-8.275303	38.766163	104.732346	-21.746691	16.444986	103.929756	37.780529	1.77511	108.513351	35.422363	32.006142	108.346832	36.601446	16.890626	108.4300915	-80.094828	15.999346	99.4294205
-7.459873	38.265476	104.688477	-21.829704	16.545521	103.975853	37.743786	1.894036	108.581856	35.372589	32.099777	108.306313	36.5581875	16.9969065	108.4440845	-80.2175955	16.0941355	99.5076215
-6.28514	37.428497	104.582634	-21.872108	16.685774	104.008957	37.707573	2.051292	108.684456	35.288818	32.197422	108.26107	36.4981955	17.124357	108.472763	-80.2424115	16.247191	99.545151
-5.467152	36.820545	104.52771	-21.903124	16.754173	104.01899	37.702839	2.159533	108.772995	35.234497	32.257908	108.255753	36.468668	17.2087205	108.514374	-80.274916	16.2996255	99.523606
-4.663784	36.244114	104.467705	-21.923763	16.81904	104.022682	37.705318	2.272467	108.844208	35.196564	32.3466	108.236084	36.450941	17.3095335	108.540146	-80.298467	16.3285465	99.505218
-3.821218	35.68906	104.38932	-21.935059	16.925041	103.978905	37.718372	2.412745	108.89801	35.177303	32.462891	108.195816	36.4478375	17.437818	108.546913	-80.3179555	16.412264	99.410897
-2.926605	35.114304	104.288193	-21.936438	17.021095	103.910934	37.737896	2.568304	108.918228	35.158901	32.594414	108.147469	36.4483985	17.581359	108.5328485	-80.3212745	16.460831	99.2890195
-2.035327	34.541218	104.174042	-21.913506	17.150005	103.776405	37.770988	2.752266	108.925865	35.138313	32.743908	108.102966	36.4546505	17.748087	108.5144155	-80.2816625	16.551923	99.0383945
-1.127571	33.992065	104.052879	-21.88509	17.272945	103.645996	37.81654	2.953134	108.93998	35.11417	32.900303	108.054314	36.465355	17.9267185	108.497147	-80.235535	16.6191715	98.794845
0.242189	33.138126	103.918396	-21.788927	17.503862	103.453529	37.901123	3.298724	109.075439	35.102787	33.194317	108.134018	36.501955	18.2465205	108.6047285	-80.079809	16.7612035	98.3023295
1.135896	32.612972	103.945366	-21.743813	17.648502	103.366005	37.95546	3.480333	109.261993	35.146778	33.418098	108.279907	36.551119	18.4492155	108.77095	-80.038745	16.8477885	97.96106
2.049013	31.996792	103.977989	-21.687117	17.805422	103.282784	37.939243	3.681045	109.540413	35.21452	33.614788	108.480362	36.5768815	18.6479165	109.0103875	-79.9511155	16.9629275	97.5551805
2.976616	31.474146	104.048073	-21.669327	17.963875	103.21096	37.898872	3.903872	109.848145	35.290512	33.810665	108.702217	36.594692	18.8572685	109.275181	-79.933346	17.0704815	97.146739
3.877707	30.842903	104.093231	-21.588774	18.142799	103.10006	37.924213	4.113009	110.054802	35.347145	34.033649	108.916725	36.635679	19.073329	109.4857635	-79.813227	17.212269	96.7143565
4.76588	30.248648	104.150627	-21.542862	18.365324	102.995071	37.925438	4.376811	110.275696	35.367046	34.253353	109.101234	36.646242	19.315082	109.688465	-79.731966	17.415566	96.301677
5.641706	29.695082	104.17807	-21.466892	18.597334	102.882408	38.036568	4.561143	110.383499	35.398788	34.472233	109.255806	36.717678	19.516688	109.8196525	-79.651462	17.67798	95.9451635
6.926505	28.753441	104.158745	-21.415272	18.89666	102.725266	38.103245	4.869694	110.516785	35.444263	34.757141	109.365021	36.773754	19.8134175	109.940903	-79.604298	17.9799025	95.509629
7.758338	28.173334	104.139664	-21.402996	19.085207	102.612305	38.155888	5.051257	110.56337	35.484783	34.920212	109.376251	36.8203355	19.9857345	109.9698105	-79.6263275	18.1846795	95.2547995
8.546823	27.548227	104.047264	-21.347528	19.290272	102.465866	38.162907	5.239911	110.599937	35.530041	35.091415	109.338989	36.846474	20.165663	109.969463	-79.54153	18.414881	94.962269
9.357717	26.966581	103.943039	-21.290409	19.45476	102.302406	38.239086	5.38984	110.531876	35.580269	35.237091	109.250702	36.9096775	20.3134655	109.891289	-79.4904955	18.5960545	94.713523
10.114365	26.247839	103.807938	-21.22477	19.595129	102.145317	38.288296	5.552658	110.465134	35.616386	35.396969	109.15419	36.952341	20.4748135	109.809662	-79.401881	18.7154445	94.480972
10.849133	25.630634	103.715027	-21.157516	19.729721	102.000717	38.366974	5.693855	110.380684	35.655685	35.529934	109.030388	37.0113295	20.6118945	109.705536	-79.3263615	18.8475475	94.295898
11.529972	24.942616	103.579285	-21.071758	19.855337	101.865616	38.439545	5.801668	110.320572	35.705208	35.625359	108.859337	37.0723765	20.7135135	109.5899545	-79.2158925	18.9971605	94.1412775
12.575622	24.019979	103.401245	-20.949492	19.981077	101.674362	38.555176	5.951365	110.229729	35.804768	35.744469	108.600212	37.179972	20.847917	109.4149705	-79.078956	19.114237	93.9337535
13.2442	23.219746	103.260551	-20.854338	20.050167	101.562454	38.655323	6.004329	110.148193	35.880589	35.817646	108.402428	37.267956	20.9109875	109.2753105	-78.976632	19.1893465	93.8495975
13.884264	22.567425	103.152641	-20.760376	20.094826	101.460304	38.759026	6.061613	110.064018	35.96146	35.864616	108.174728	37.360243	20.9631145	109.119373	-78.880995	19.2265375	93.801235
14.45878	21.872726	102.999588	-20.659201	20.129475	101.364281	38.86417	6.112442	109.979462	36.035034	35.911461	107.957901	37.449602	21.0119515	108.9686815	-78.768004	19.2469985	93.7598805
15.061847	21.242956	102.900719	-20.483395	20.158581	101.261314	38.972046	6.142284	109.897446	36.12421	35.945885	107.730927	37.548128	21.0440845	108.8141865	-78.514918	19.2730775	93.7084415
15.610109	20.645695	102.789413	-20.412992	20.163284	101.206734	39.07122	6.169769	109.837601	36.224094	35.976105	107.526489	37.647657	21.072937	108.682045	-78.473641	19.253631	93.731423
16.18244	19.858654	102.693237	-20.266781	20.174009	101.145866	39.167896	6.195725	109.809517	36.337532	35.990376	107.346031	37.752714	21.0930505	108.577774	-78.286276	19.2549675	93.713958
16.919186	18.940104	102.643967	-20.101408	20.180487	101.099686	39.29858	6.226134	109.7854	36.52005	36.046898	107.170403	37.909315	21.136516	108.4779015	-78.112131	19.224458	93.7214705
17.352819	18.337181	102.604744	-19.979757	20.182716	101.053848	39.407124	6.210752	109.759377	36.645336	36.075012	107.076736	38.02623	21.142882	108.4180565	-77.985744	19.22255	93.6896395
17.798136	17.788416	102.608322	-19.89801	20.188095	101.016258	39.526714	6.189499	109.716499	36.753334	36.085796	107.012619	38.140024	21.1376475	108.364559	-77.936044	19.2385425	93.667957
18.193048	17.337761	102.634155	-19.788897	20.194031	100.969276	39.633125	6.173923	109.674881	36.851772	36.06908	106.94635	38.2424485	21.1215015	108.3106155	-77.8202425	19.2665605	93.6279365
18.546207	16.807131	102.638687	-19.687376	20.208138	100.931152	39.733532	6.161889	109.628662	36.946842	36.052082	106.902275	38.340187	21.1069855	108.2654685	-77.714939	19.3092905	93.5968355
18.934536	16.282297	102.664841	-19.603062	20.221302	100.908592	39.833416	6.140807	109.590767	37.055325	36.037857	106.877693	38.4443705	21.089332	108.23423	-77.6504945	19.353272	93.582954
19.090765	15.887814	102.673508	-19.49053	20.24715	100.873611	39.920841	6.124828	109.569763	37.164272	36.029694	106.876862	38.5425565	21.077261	108.2233125	-77.5236165	19.417039	93.5239095
19.082142	15.428613	102.648865	-19.341442	20.302662	100.818298	40.059498	6.100861	109.555099	37.343174	36.02866	106.916031	38.701336	21.0647605	108.235565	-77.38422	19.5405635	93.401031
19.083963	15.137508	102.607857	-19.247875	20.333324	100.775101	40.161011	6.083743	109.541855	37.454479	36.025341	106.956314	38.807745	21.054542	108.2490845	-77.303495	19.612106	93.3011175
19.145281	14.774818	102.487495	-19.145985	20.364416	100.716232	40.243889	6.07781	109.550331	37.550842	36.023052	107.028702	38.8973655	21.050431	108.2895165	-77.1893355	19.678401	93.1429475
18.963924	14.550313	102.456772	-19.048014	20.410467	100.651657	40.341583	6.081008	109.545181	37.661331	36.039959	107.103691	39.001457	21.0604835	108.324436	-77.097485	19.7604505	92.978878
18.745781	14.314644	102.391853	-18.952101	20.434956	100.585365	40.448933	6.090011	109.515205	37.782192	36.056004	107.154022	39.1155625	21.0730075	108.3346135	-77.0197645	19.7969045	92.8361165
18.487865	14.075602	102.313911	-18.83585	20.456121	100.522652	40.541073	6.107623	109.488167	37.895882	36.088051	107.202026	39.2184775	21.097837	108.3450965	-76.8901775	19.814405	92.7002075
18.158033	13.775735	102.222809	-18.721424	20.500626	100.446068	40.633968	6.122653	109.447029	38.01025	36.106869	107.227814	39.322109	21.114761	108.3374215	-76.764957	19.886491	92.5547145
17.636536	13.351494	102.072777	-18.545588	20.536091	100.327446	40.78157	6.139143	109.35273	38.204212	36.109028	107.190811	39.492891	21.1240855	108.2717705	-76.584067	19.9480965	92.3831215
17.27253	13.107617	101.956902	-18.41074	20.553419	100.26593	40.882805	6.125223	109.301353	38.318073	36.101551	107.144714	39.600439	21.113387	108.2230335	-76.421919	19.993451	92.3088265
16.891758	12.882813	101.895798	-18.284781	20.566902	100.215782	40.973057	6.092688	109.267853	38.447113	36.070229	107.105652	39.710085	21.0814585	108.1867525	-76.279647	20.0523455	92.2448115
16.472956	12.625867	101.794662	-18.150845	20.550467	100.182846	41.066383	6.048126	109.223083	38.561035	36.036663	107.058838	39.813709	21.0423945	108.1409605	-76.115399	20.0585395	92.2247315
15.992494	12.382652	101.692177	-18.040918	20.535782	100.169838	41.146282	5.9857	109.183372	38.665661	35.982086	107.015457	39.9059715	20.983893	108.0994145	-75.9878075	20.087671	92.2402615
15.437428	12.111336	101.625977	-17.93219	20.481339	100.153091	41.232525	5.914057	109.137054	38.76511	35.916348	106.99395	39.9988175	20.9152025	108.065502	-75.8631975	20.0474755	92.24068
14.78886	11.840976	101.546944	-17.851454	20.43111	100.147964	41.317959	5.80448	109.08252	38.878036	35.838337	106.951286	40.0979975	20.8214085	108.016903	-75.8009055	20.0408115	92.279025
13.86911	11.346161	101.362083	-17.730227	20.329952	100.14502	41.414196	5.629446	108.912827	39.014217	35.684662	106.852089	40.2142065	20.657054	107.882458	-75.6746605	20.00285	92.407582
13.267678	11.055382	101.200417	-17.669157	20.234303	100.123581	41.406445	5.545035	108.643127	39.076935	35.5467	106.716629	40.24169	20.5458675	107.679878	-75.580004	19.9227385	92.567284
12.648517	10.703415	100.850533	-17.608757	20.136986	100.047981	41.289654	5.389389	108.193993	39.150955	35.3508	106.442917	40.2203045	20.3700945	107.318455	-75.4378185	19.9038775	92.777507
11.978543	10.320757	100.421646	-17.551653	20.032356	99.93779	41.104568	5.164685	107.780136	39.203026	35.108284	106.145187	40.153797	20.1364845	106.9626615	-75.257103	19.9282275	92.9129185
11.223538	9.899315	100.138542	-17.50733	19.902109	99.87307	40.961269	5.002238	107.433929	39.241482	34.845222	105.955696	40.1013755	19.92373	106.6948125	-75.1160355	19.880488	93.0513275
10.470846	9.500243	99.965256	-17.498165	19.809858	99.868828	40.919044	4.873981	107.174728	39.271507	34.629528	105.868843	40.0952755	19.7517545	106.5217855	-75.0916055	19.8679615	93.2158705
9.682441	9.055869	99.870911	-17.530212	19.729311	99.906616	40.914696	4.714365	107.039368	39.299923	34.463707	105.859886	40.1073095	19.589036	106.449627	-75.1677335	19.869586	93.363605
8.598106	8.283414	99.835892	-17.531277	19.66819	100.044273	40.925747	4.510502	106.999496	39.324848	34.274429	105.877266	40.1252975	19.3924655	106.438381	-75.1878515	19.9439145	93.650165
