# Supplementary material for: How to jointly control a ball trajectory on a moving board: Methodological insights into Motor Learning and Rehabilitation
Source: PLoS One. 2025 Oct 15;20(10):e0334588. doi: 10.1371/journal.pone.0334588 (PMC12527165; doi:10.1371/journal.pone.0334588)
Supplement: S2 Data — (ZIP) [file pone.0334588.s002.zip › D2_013.csv]

Ball_X	Ball_Y	Ball_Z	BoardCentre_X	BoardCentre_Y	BoardCentre_Z	P1LeftHand_X	P1LeftHand_Y	P1LeftHand_Z	P1RightHand_X	P1RightHand_Y	P1RightHand_Z	P1MidHands_X	P1MidHands_Y	P1MidHands_Z	P2MidHands_X	P2MidHands_Y	P2MidHands_Z
2.923551	25.765783	107.833817	-15.4546	14.454989	108.001602	43.434509	0.957118	111.052406	42.422318	31.406773	111.529663	42.9284135	16.1819455	111.2910345	-73.8376135	12.7280325	104.7121695
3.308161	25.453339	107.965195	-15.51204	14.496703	108.052483	43.422142	0.998024	111.219299	42.402809	31.505081	111.762688	42.9124755	16.2515525	111.4909935	-73.9365555	12.7418535	104.6139725
3.693142	25.065418	108.048721	-15.579014	14.557014	108.090294	43.407967	1.047421	111.373924	42.388958	31.572884	111.929611	42.8984625	16.3101525	111.6517675	-74.0564905	12.8038755	104.5288205
4.099936	24.705782	108.140167	-15.62051	14.609191	108.097183	43.347912	1.119101	111.550179	42.360558	31.656816	112.078728	42.854235	16.3879585	111.8144535	-74.095255	12.8304235	104.3799125
4.460413	24.285936	108.200302	-15.671824	14.643936	108.09568	43.311443	1.167976	111.633751	42.320213	31.730921	112.247635	42.815828	16.4494485	111.940693	-74.159476	12.8384235	104.250667
4.802069	23.892368	108.277664	-15.731155	14.682418	108.102242	43.264641	1.215106	111.713287	42.288193	31.77776	112.366531	42.776417	16.496433	112.039909	-74.238727	12.868403	104.164575
5.229246	23.289124	108.330177	-15.790772	14.715555	108.081841	43.19693	1.267172	111.762489	42.254536	31.822443	112.49733	42.725733	16.5448075	112.1299095	-74.307277	12.8863025	104.0337725
5.433013	22.88743	108.331123	-15.82952	14.742151	108.041763	43.154182	1.313688	111.771568	42.211826	31.851086	112.544678	42.683004	16.582387	112.158123	-74.342044	12.901915	103.925403
5.607713	22.460247	108.293152	-15.876956	14.785812	107.972443	43.122692	1.373846	111.75367	42.172382	31.895885	112.532356	42.647537	16.6348655	112.143013	-74.401449	12.9367585	103.801873
5.75799	22.049177	108.21096	-15.907708	14.840071	107.890846	43.094601	1.473114	111.675095	42.107384	31.969616	112.446556	42.6009925	16.721365	112.0608255	-74.4164085	12.958777	103.7208665
5.904194	21.541426	108.09153	-15.926014	14.927365	107.791565	43.06403	1.607757	111.567451	42.014076	32.074154	112.336456	42.539053	16.8409555	111.9519535	-74.391081	13.0137745	103.6311765
5.998774	21.019068	107.958511	-15.940261	15.007409	107.712685	43.024055	1.784335	111.494301	41.921486	32.195992	112.177155	42.4727705	16.9901635	111.835728	-74.3532925	13.0246545	103.589642
6.066531	20.589392	107.835449	-15.96782	15.090638	107.629585	43.037468	1.919065	111.366776	41.852516	32.259686	111.925446	42.444992	17.0893755	111.646111	-74.380632	13.0919005	103.613059
6.174959	19.862309	107.594978	-15.95989	15.244288	107.485046	43.023972	2.193584	111.206146	41.676735	32.413296	111.604607	42.3503535	17.30344	111.4053765	-74.2701335	13.185136	103.5647155
6.139211	19.40156	107.438042	-15.963338	15.314025	107.366333	43.010242	2.357712	111.075745	41.572929	32.511406	111.325111	42.2915855	17.434559	111.200428	-74.2182615	13.193491	103.532238
6.074996	18.921267	107.23716	-15.957207	15.371901	107.238342	42.956455	2.5371	110.954857	41.44751	32.638287	111.126686	42.2019825	17.5876935	111.0407715	-74.1163965	13.1561085	103.4359125
6.007695	18.427353	107.067467	-15.980747	15.39563	107.128929	42.958778	2.599901	110.817146	41.349297	32.726563	110.963799	42.1540375	17.663232	110.8904725	-74.1155315	13.128028	103.3673855
5.90974	17.850662	106.976128	-16.003559	15.422429	107.047943	42.917778	2.67416	110.755493	41.283352	32.75774	110.851028	42.100565	17.71595	110.8032605	-74.107683	13.128908	103.2926255
5.784072	17.317476	106.908783	-16.048679	15.422243	106.988754	42.902397	2.702062	110.651146	41.209488	32.792629	110.817673	42.0559425	17.7473455	110.7344095	-74.1533005	13.0971405	103.2430985
5.617308	16.79697	106.873688	-16.102896	15.403559	106.950333	42.870121	2.696379	110.591057	41.159412	32.789379	110.802696	42.0147665	17.742879	110.6968765	-74.2205585	13.064239	103.2037895
5.402135	16.001535	106.812706	-16.160248	15.394007	106.919495	42.800323	2.723587	110.47757	41.078602	32.801807	110.844719	41.9394625	17.762697	110.6611445	-74.2599585	13.025317	103.1778455
5.168059	15.489385	106.753265	-16.203907	15.400398	106.89399	42.739632	2.738762	110.386253	41.046299	32.813999	110.834312	41.8929655	17.7763805	110.6102825	-74.3007795	13.0244155	103.1776975
4.886606	15.003948	106.665024	-16.251398	15.430863	106.830261	42.687244	2.751211	110.284439	41.005184	32.824654	110.793213	41.846214	17.7879325	110.538826	-74.34901	13.0737935	103.121696
4.620466	14.504492	106.532776	-16.288549	15.465285	106.769196	42.642578	2.79866	110.171211	40.94487	32.857533	110.750053	41.793724	17.8280965	110.460632	-74.370822	13.1024735	103.07776
4.329422	13.977419	106.394089	-16.338903	15.51901	106.662025	42.594193	2.859663	110.05204	40.891605	32.906815	110.682281	41.742899	17.883239	110.3671605	-74.420705	13.154781	102.9568895
3.979648	13.470189	106.247688	-16.417418	15.587883	106.554947	42.530033	2.913774	109.92646	40.828667	32.963608	110.60405	41.67935	17.938691	110.265255	-74.514186	13.237075	102.844639
3.61669	12.957251	106.089447	-16.435083	15.598434	106.391144	42.480915	2.96773	109.77343	40.74855	33.020985	110.484886	41.6147325	17.9943575	110.129158	-74.4848985	13.2025105	102.65313
3.106217	12.109588	105.765244	-16.46987	15.682127	106.146713	42.393539	3.049175	109.539413	40.620861	33.115578	110.275887	41.5072	18.0823765	109.90765	-74.44694	13.2818775	102.385776
2.682878	11.62679	105.568626	-16.493992	15.721014	105.997704	42.343296	3.101137	109.351692	40.554913	33.142799	110.076859	41.4491045	18.121968	109.7142755	-74.4370885	13.32006	102.2811325
2.243577	11.099269	105.347534	-16.515448	15.798344	105.858757	42.293213	3.144293	109.147118	40.476742	33.223984	109.862915	41.3849775	18.1841385	109.5050165	-74.4158735	13.4125495	102.2124975
1.840817	10.4978	105.127754	-16.527502	15.882805	105.730057	42.232658	3.19752	108.928619	40.410702	33.27692	109.633148	41.32168	18.23722	109.2808835	-74.376684	13.52839	102.1792305
1.36446	9.938443	104.919907	-16.526041	15.924427	105.587029	42.157974	3.2336	108.676552	40.357586	33.329536	109.372459	41.25778	18.281568	109.0245055	-74.309862	13.567286	102.1495525
0.913042	9.363847	104.698494	-16.533602	15.991384	105.431213	42.083969	3.260455	108.382462	40.338066	33.324997	109.016891	41.2110175	18.292726	108.6996765	-74.2782215	13.690042	102.1627495
0.462899	8.767988	104.429832	-16.525108	16.055737	105.256859	41.982986	3.291107	108.066833	40.283283	33.336689	108.703339	41.1331345	18.313898	108.385086	-74.1833505	13.797576	102.128632
-0.33232	7.933994	103.98558	-16.500628	16.127869	104.996086	41.894489	3.340909	107.557907	40.198231	33.351765	108.253014	41.04636	18.346337	107.9054605	-74.047616	13.909401	102.0867115
-0.817906	7.303942	103.71022	-16.491785	16.18618	104.820549	41.82003	3.390109	107.257553	40.137924	33.384293	108.017227	40.978977	18.387201	107.63739	-73.962547	13.985159	102.003708
-1.357132	6.695024	103.500839	-16.513073	16.243837	104.681328	41.752945	3.430873	107.054207	40.0993	33.422642	107.862701	40.9261225	18.4267575	107.458454	-73.9522685	14.0609165	101.904202
-1.848637	6.037531	103.373444	-16.551491	16.294199	104.587471	41.71751	3.47883	106.94767	40.069477	33.467831	107.779312	40.8934935	18.4733305	107.363491	-73.9964755	14.1150675	101.811451
-2.398561	5.428278	103.26899	-16.584978	16.40571	104.530479	41.689022	3.538669	106.929756	40.044243	33.523563	107.730499	40.8666325	18.531116	107.3301275	-74.0365885	14.280304	101.7308305
-2.969114	4.827854	103.208252	-16.603292	16.515293	104.489388	41.671486	3.625056	106.973709	40.010872	33.581123	107.683334	40.841179	18.6030895	107.3285215	-74.047763	14.4274965	101.6502545
-3.502651	4.165863	103.196732	-16.644005	16.643915	104.437782	41.687958	3.72087	107.04998	39.983875	33.636837	107.608948	40.8359165	18.6788535	107.329464	-74.1239265	14.6089765	101.5461
-4.362536	3.159098	103.14962	-16.669489	16.831945	104.276123	41.705692	3.878886	107.160995	39.920017	33.726578	107.382988	40.8128545	18.802732	107.2719915	-74.1518325	14.861158	101.2802545
-4.894452	2.51738	103.113152	-16.682526	16.927738	104.107712	41.75798	3.971092	107.175842	39.849857	33.790066	107.176147	40.8039185	18.880579	107.1759945	-74.1689705	14.974897	101.0394295
-5.493526	1.862796	102.985146	-16.67638	17.020292	103.895905	41.743481	4.077986	107.212379	39.790066	33.821808	106.938683	40.7667735	18.949897	107.075531	-74.1195335	15.090687	100.716279
-6.076662	1.182353	102.8433	-16.657955	17.052578	103.637398	41.744465	4.169577	107.201675	39.72588	33.837658	106.709061	40.7351725	19.0036175	106.955368	-74.0510825	15.1015385	100.319428
-6.669178	0.536701	102.71479	-16.625782	17.066519	103.399017	41.731319	4.236734	107.123825	39.69241	33.814095	106.45388	40.7118645	19.0254145	106.7888525	-73.9634285	15.1076235	100.0091815
-7.280596	-0.091407	102.576004	-16.590557	17.065317	103.146278	41.706013	4.304276	106.985413	39.69276	33.744343	106.197205	40.6993865	19.0243095	106.591309	-73.8805005	15.1063245	99.701247
-7.853323	-0.730306	102.421486	-16.514631	17.038597	102.898254	41.598808	4.366583	106.853745	39.700527	33.676636	105.907379	40.6496675	19.0216095	106.380562	-73.6789295	15.0555845	99.415946
-8.789624	-1.598442	102.033913	-16.403755	16.983311	102.475227	41.441048	4.447824	106.416306	39.69405	33.562042	105.385124	40.567549	19.004933	105.900715	-73.375059	14.961689	99.049739
-9.45892	-2.154447	101.696053	-16.310368	16.946005	102.147163	41.351402	4.474195	106.003082	39.69569	33.480827	104.945992	40.523546	18.977511	105.474537	-73.144282	14.914499	98.819789
-10.116398	-2.641062	101.341751	-16.2295	16.889717	101.811134	41.263756	4.494512	105.523514	39.699181	33.408253	104.519737	40.4814685	18.9513825	105.0216255	-72.9404685	14.8280515	98.6006425
-10.764267	-3.166838	100.910255	-16.156343	16.841393	101.470924	41.189678	4.474396	105.083755	39.712093	33.339138	104.160629	40.4508855	18.906767	104.622192	-72.7635715	14.776019	98.319656
-11.470379	-3.565238	100.538803	-16.089703	16.804657	101.167442	41.160332	4.453147	104.702545	39.770531	33.297745	103.842819	40.4654315	18.875446	104.272682	-72.6448375	14.733868	98.062202
-12.196669	-3.946628	100.209496	-16.052372	16.784412	100.914978	41.133003	4.424345	104.368233	39.809711	33.301075	103.561798	40.471357	18.86271	103.9650155	-72.576101	14.706114	97.8649405
-12.900697	-4.344105	99.926086	-16.025417	16.783636	100.712166	41.065304	4.410231	104.03688	39.818295	33.305855	103.30938	40.4417995	18.858043	103.67313	-72.4926335	14.709229	97.751202
-14.021313	-4.789071	99.646683	-15.998955	16.804842	100.472466	40.988777	4.448549	103.602394	39.809792	33.320793	102.922913	40.3992845	18.884671	103.2626535	-72.3971945	14.725013	97.6822785
-14.682789	-5.08112	99.456909	-15.997698	16.851768	100.304138	40.941219	4.465313	103.36602	39.803562	33.338543	102.669571	40.3723905	18.901928	103.0177955	-72.3677865	14.801608	97.5904805
-15.433449	-5.311681	99.30278	-15.976308	16.922861	100.153175	40.86517	4.483317	103.143761	39.772102	33.347351	102.422058	40.318636	18.915334	102.7829095	-72.271252	14.930388	97.5234405
-16.196651	-5.515609	99.162506	-15.990347	16.97896	100.005249	40.762859	4.477674	102.945671	39.742146	33.351692	102.15477	40.2525025	18.914683	102.5502205	-72.2331965	15.043237	97.4602775
-16.966415	-5.754512	99.02832	-16.005079	17.012129	99.853691	40.6413	4.461647	102.748039	39.710541	33.358429	101.904129	40.1759205	18.910038	102.326084	-72.1860785	15.11422	97.381298
-17.668146	-5.902792	98.909012	-16.004013	17.02865	99.707832	40.505451	4.438013	102.544235	39.663776	33.334984	101.668694	40.0846135	18.8864985	102.1064645	-72.0926395	15.1708015	97.3091995
-18.37155	-6.063785	98.793526	-16.014503	17.020346	99.562057	40.370785	4.381392	102.347145	39.63364	33.296276	101.42775	40.0022125	18.838834	101.8874475	-72.0312185	15.201858	97.2366665
-19.459026	-6.179209	98.628555	-16.021439	16.991362	99.350662	40.185944	4.265111	102.054276	39.596169	33.177876	101.125526	39.8910565	18.7214935	101.589901	-71.9339345	15.2612305	97.111423
-20.211359	-6.215748	98.503708	-16.028988	16.961338	99.218124	40.083973	4.167522	101.871086	39.606522	33.079262	100.925446	39.8452475	18.623392	101.398266	-71.9032235	15.299284	97.037982
-20.95812	-6.239769	98.358597	-16.017443	16.920506	99.055878	40.002468	4.049547	101.700684	39.623405	32.97179	100.749329	39.8129365	18.5106685	101.2250065	-71.8478225	15.3303435	96.8867495
-21.647434	-6.188911	98.200676	-16.013494	16.89122	98.87191	39.922047	3.934727	101.542603	39.63504	32.870647	100.588074	39.7785435	18.402687	101.0653385	-71.8055315	15.379753	96.6784815
-22.294872	-6.124554	97.98996	-16.045452	16.850727	98.67054	39.85598	3.817646	101.402855	39.656021	32.760464	100.452171	39.7560005	18.289055	100.927513	-71.8469045	15.412399	96.413567
-22.940918	-6.043648	97.711617	-16.077709	16.81126	98.446503	39.786728	3.70587	101.249626	39.659817	32.679249	100.324951	39.7232725	18.1925595	100.7872885	-71.8786905	15.4299605	96.1057175
-23.548962	-5.890041	97.459824	-16.093426	16.767534	98.242798	39.707932	3.604947	101.059898	39.642418	32.602795	100.188683	39.675175	18.103871	100.6242905	-71.862027	15.431197	95.8613055
-24.476089	-5.577732	97.165909	-16.122364	16.720413	97.973038	39.600079	3.511022	100.758377	39.605343	32.522617	99.930107	39.602711	18.0168195	100.344242	-71.847439	15.4240065	95.601834
-25.073069	-5.339689	96.977402	-16.145552	16.690662	97.817177	39.542877	3.464256	100.553787	39.570866	32.503059	99.740211	39.5568715	17.9836575	100.146999	-71.8479755	15.3976665	95.487355
-25.612503	-5.045831	96.813255	-16.158234	16.688217	97.661606	39.507927	3.431765	100.343452	39.539764	32.48983	99.547554	39.5238455	17.9607975	99.945503	-71.8403135	15.4156365	95.377709
-26.137617	-4.734725	96.684998	-16.17631	16.707233	97.519058	39.471352	3.417934	100.162277	39.521198	32.497028	99.339813	39.496275	17.957481	99.751045	-71.848895	15.456985	95.287071
-26.609215	-4.380411	96.537766	-16.167179	16.736408	97.370468	39.436886	3.408569	99.970772	39.505836	32.508144	99.131653	39.471361	17.9583565	99.5512125	-71.805719	15.5144595	95.1897235
-27.044348	-4.032992	96.407677	-16.169212	16.770411	97.20504	39.417667	3.391934	99.773422	39.498535	32.514851	98.899261	39.458101	17.9533925	99.3363415	-71.796525	15.5874295	95.0737385
-27.467293	-3.626511	96.251083	-16.163565	16.814955	97.043602	39.404045	3.362993	99.588783	39.494293	32.507275	98.667839	39.449169	17.935134	99.128311	-71.776299	15.694776	94.958893
-28.112087	-2.934974	96.040955	-16.133987	16.873499	96.803276	39.416389	3.282117	99.334373	39.496113	32.492222	98.349632	39.456251	17.8871695	98.8420025	-71.724225	15.8598285	94.7645495
-28.526846	-2.472892	95.87854	-16.099325	16.886019	96.64978	39.460178	3.183284	99.177139	39.524467	32.485397	98.140915	39.4923225	17.8343405	98.659027	-71.6909725	15.9376975	94.640533
-28.857389	-1.96372	95.736877	-16.062712	16.907982	96.500206	39.499062	3.087162	99.031296	39.566875	32.465206	97.946129	39.5329685	17.776184	98.4887125	-71.6583925	16.03978	94.5116995
-29.194242	-1.456416	95.611221	-16.020208	16.904829	96.367935	39.520626	2.977642	98.917259	39.614658	32.427959	97.795013	39.567642	17.7028005	98.356136	-71.608058	16.1068575	94.379734
-29.452763	-0.960326	95.526581	-15.966657	16.899576	96.267372	39.551014	2.864604	98.816093	39.674469	32.385357	97.655396	39.6127415	17.6249805	98.2357445	-71.5460555	16.1741715	94.2989995
-29.664457	-0.429861	95.47953	-15.88339	16.886826	96.210426	39.570679	2.782588	98.73716	39.740616	32.33844	97.53978	39.6556475	17.560514	98.13847	-71.4224275	16.213138	94.282382
-29.841009	0.132209	95.442352	-15.804143	16.869446	96.15519	39.611443	2.721775	98.674675	39.828201	32.294968	97.469131	39.719822	17.5083715	98.071903	-71.328108	16.2305205	94.238477
-30.035284	1.026455	95.295425	-15.674521	16.839359	96.061073	39.68578	2.667549	98.647682	39.976616	32.267822	97.450676	39.831198	17.4676855	98.049179	-71.18024	16.2110325	94.072967
-30.136955	1.653622	95.105316	-15.573068	16.830351	95.964256	39.762703	2.658689	98.654091	40.082508	32.27108	97.533676	39.9226055	17.4648845	98.0938835	-71.0687415	16.1958175	93.8346285
-30.198822	2.262509	94.890518	-15.485787	16.832535	95.830902	39.832146	2.675582	98.704681	40.201912	32.278915	97.686935	40.017029	17.4772485	98.195808	-70.988603	16.1878215	93.465996
-30.205206	2.862107	94.631104	-15.389771	16.792517	95.706871	39.933125	2.686558	98.757767	40.328888	32.308449	97.884766	40.1310065	17.4975035	98.3212665	-70.9105485	16.0875305	93.0924755
-30.194044	3.440034	94.394753	-15.302779	16.769325	95.611649	40.029049	2.714417	98.841919	40.430874	32.319542	98.155251	40.2299615	17.5169795	98.498585	-70.8355195	16.0216705	92.724713
-30.151091	4.042859	94.221863	-15.211421	16.743055	95.560814	40.127666	2.75437	98.971527	40.546124	32.348694	98.484009	40.336895	17.551532	98.727768	-70.759737	15.934578	92.39386
-30.092508	4.641989	94.095749	-15.14017	16.737535	95.55661	40.238098	2.819679	99.117348	40.698204	32.387196	98.783997	40.468151	17.6034375	98.9506725	-70.748491	15.8716325	92.1625475
-29.947477	5.597006	93.996719	-15.029974	16.79785	95.591995	40.365353	2.958096	99.364563	40.86367	32.461185	99.220215	40.6145115	17.7096405	99.292389	-70.6744595	15.8860595	91.891601
-29.887089	6.190519	93.960304	-14.936842	16.854906	95.614754	40.445057	3.06876	99.496063	40.935127	32.528957	99.466881	40.690092	17.7988585	99.481472	-70.563776	15.9109535	91.748036
-29.777395	6.748985	93.876282	-14.866787	16.902941	95.580139	40.523083	3.197908	99.612823	41.023804	32.589634	99.661621	40.7734435	17.893771	99.637222	-70.5070175	15.912111	91.523056
-29.640991	7.275298	93.740013	-14.790887	16.976086	95.507095	40.614395	3.307057	99.696281	41.109863	32.678909	99.804581	40.862129	17.992983	99.750431	-70.443903	15.959189	91.263759
-29.552387	7.742111	93.595634	-14.726226	17.011532	95.411125	40.704025	3.416191	99.724754	41.154827	32.747246	99.927971	40.929426	18.0817185	99.8263625	-70.381878	15.9413455	90.9958875
-29.439604	8.216802	93.406387	-14.677009	17.061346	95.285843	40.778461	3.523839	99.733704	41.214855	32.81826	100.026085	40.996658	18.1710495	99.8798945	-70.350676	15.9516425	90.6917915
-29.348648	8.618658	93.240051	-14.616283	17.103134	95.167458	40.817604	3.631072	99.761139	41.267399	32.89463	100.090073	41.0425015	18.262851	99.925606	-70.2750675	15.943417	90.40931
-29.195038	9.259178	93.06971	-14.498369	17.145922	95.01284	40.950779	3.757514	99.68808	41.32214	32.976017	100.154663	41.1364595	18.3667655	99.9213715	-70.1331975	15.9250785	90.1043085
-29.066975	9.649479	92.978844	-14.435172	17.153852	94.942513	41.009518	3.826206	99.686462	41.354897	33.019611	100.192238	41.1822075	18.4229085	99.93935	-70.0525515	15.8847955	89.945676
-28.985918	10.017436	92.937576	-14.37228	17.153891	94.928284	41.074364	3.865598	99.679626	41.412014	33.05928	100.215591	41.243189	18.462439	99.9476085	-69.987749	15.845343	89.9089595
-28.943882	10.377417	92.94252	-14.302283	17.16954	94.922943	41.128342	3.89892	99.668442	41.463905	33.073719	100.204956	41.2961235	18.4863195	99.936699	-69.9006895	15.8527605	89.909187
-28.89472	10.681165	92.945679	-14.243955	17.183914	94.902641	41.179394	3.920627	99.662872	41.514343	33.080898	100.166466	41.3468685	18.5007625	99.914669	-69.8347785	15.8670655	89.890613
-28.838787	10.932848	92.965927	-14.175385	17.191559	94.865509	41.226433	3.939853	99.65255	41.547554	33.067932	100.08638	41.3869935	18.5038925	99.869465	-69.7377635	15.8792255	89.861553
-28.728273	11.129942	92.951492	-14.098273	17.180664	94.828957	41.235443	3.962119	99.667557	41.572613	33.043957	99.994812	41.404028	18.503038	99.8311845	-69.600574	15.85829	89.8267295
-28.570328	11.311148	92.933098	-14.028828	17.135094	94.779922	41.332848	3.928933	99.650749	41.617725	32.992588	99.900658	41.4752865	18.4607605	99.7757035	-69.5329425	15.8094275	89.7841405
-28.431368	11.375617	92.906212	-13.983006	17.075916	94.740623	41.368328	3.898658	99.683792	41.637402	32.945366	99.859367	41.502865	18.422012	99.7715795	-69.468877	15.72982	89.7096665
-28.27799	11.386675	92.896294	-13.954906	16.989748	94.718651	41.398613	3.852287	99.723473	41.641689	32.894783	99.829025	41.520151	18.373535	99.776249	-69.429963	15.605961	89.661053
-28.107086	11.333218	92.905281	-13.943508	16.907654	94.715225	41.426907	3.800593	99.739922	41.638737	32.844719	99.806099	41.532822	18.322656	99.7730105	-69.419838	15.492652	89.6574395
-27.937916	11.245313	92.92141	-13.926215	16.816946	94.701645	41.453655	3.748397	99.740562	41.646721	32.792046	99.77977	41.550188	18.2702215	99.760166	-69.402618	15.3636705	89.643124
-27.778923	11.127835	92.901665	-13.898958	16.709276	94.708443	41.479416	3.694354	99.737625	41.654198	32.724422	99.759499	41.566807	18.209388	99.748562	-69.364723	15.209164	89.668324
-27.61072	10.995003	92.914253	-13.869847	16.63941	94.702377	41.510326	3.636609	99.74514	41.670349	32.653156	99.763618	41.5903375	18.1448825	99.754379	-69.3300315	15.1339375	89.650375
-27.445343	10.775619	92.909492	-13.801514	16.523184	94.6978	41.563915	3.546011	99.786263	41.721024	32.567169	99.794472	41.6424695	18.05659	99.7903675	-69.2454975	14.989778	89.6052325
-27.339912	10.61899	92.845726	-13.771873	16.460783	94.667953	41.592728	3.476677	99.81916	41.779541	32.487732	99.823166	41.6861345	17.9822045	99.821163	-69.2298805	14.9393615	89.514743
-27.273819	10.434222	92.776093	-13.740277	16.424923	94.598236	41.603195	3.398695	99.858978	41.817299	32.412216	99.850937	41.710247	17.9054555	99.8549575	-69.190801	14.9443905	89.3415145
-27.238529	10.26608	92.675491	-13.720542	16.399714	94.525604	41.603775	3.330431	99.875542	41.854412	32.335007	99.857643	41.7290935	17.832719	99.8665925	-69.1701775	14.966709	89.1846155
-27.217384	10.091459	92.595642	-13.684222	16.379284	94.446976	41.619492	3.277097	99.884415	41.895103	32.266842	99.860329	41.7572975	17.7719695	99.872372	-69.1257415	14.9865985	89.02158
-27.234041	9.92098	92.452469	-13.662887	16.365961	94.340912	41.633026	3.228871	99.925194	41.930706	32.22089	99.865379	41.781866	17.7248805	99.8952865	-69.10764	15.0070415	88.7865375
-27.286047	9.784155	92.272484	-13.663758	16.362415	94.200562	41.647629	3.177319	99.967613	41.942287	32.183285	99.855019	41.794958	17.680302	99.911316	-69.122474	15.044528	88.489808
-27.409204	9.587408	92.071304	-13.637948	16.323566	94.041214	41.65551	3.120557	99.970154	41.945763	32.0933	99.807861	41.8006365	17.6069285	99.8890075	-69.0765325	15.0402035	88.1934205
-27.506021	9.496224	91.948845	-13.600042	16.28438	93.953346	41.678108	3.067343	99.961693	41.977081	32.026321	99.780563	41.8275945	17.546832	99.871128	-69.0276785	15.021928	88.035564
-27.605745	9.442774	91.877495	-13.561511	16.218307	93.885788	41.711716	2.992321	99.955887	42.017269	31.94421	99.745987	41.8644925	17.4682655	99.850937	-68.9875145	14.9683485	87.920639
-27.737299	9.431295	91.78582	-13.514156	16.130434	93.82299	41.756332	2.904762	99.92437	42.061314	31.846321	99.693779	41.908823	17.3755415	99.8090745	-68.937135	14.8853265	87.8369055
-27.868584	9.455139	91.756607	-13.449088	16.02784	93.795639	41.790806	2.807872	99.856148	42.107246	31.717991	99.630547	41.949026	17.2629315	99.7433475	-68.847202	14.7927485	87.8479305
-28.038103	9.471334	91.706375	-13.375597	15.93824	93.74585	41.82497	2.693389	99.787491	42.164486	31.601789	99.562096	41.994728	17.147589	99.6747935	-68.745922	14.728891	87.8169065
-28.219572	9.547101	91.644676	-13.335618	15.827703	93.698318	41.865234	2.574926	99.732826	42.196758	31.482548	99.490616	42.030996	17.028737	99.611721	-68.702232	14.626669	87.784915
-28.566309	9.707456	91.542	-13.286745	15.672236	93.616859	41.893974	2.399161	99.651268	42.22686	31.302633	99.372917	42.060417	16.850897	99.5120925	-68.633907	14.493575	87.7216255
-28.832499	9.845888	91.466057	-13.283661	15.570646	93.547752	41.898079	2.272663	99.58326	42.232426	31.17514	99.286339	42.0652525	16.7239015	99.4347995	-68.6325745	14.4173905	87.6607045
-29.109753	10.022691	91.395599	-13.262545	15.495142	93.471909	41.890881	2.152361	99.487747	42.23851	31.060955	99.171761	42.0646955	16.606658	99.329754	-68.5897855	14.383626	87.614064
-29.375071	10.194624	91.294029	-13.265305	15.416305	93.378105	41.885555	2.018812	99.345261	42.250256	30.940065	99.02494	42.0679055	16.4794385	99.1851005	-68.5985155	14.3531715	87.5711095
-29.675346	10.396309	91.203316	-13.264051	15.319949	93.292007	41.877346	1.906411	99.184616	42.258354	30.835232	98.868042	42.06785	16.3708215	99.026329	-68.595952	14.2690765	87.557685
-29.985159	10.612181	91.119095	-13.25634	15.248266	93.204674	41.827633	1.806081	99.028885	42.265369	30.738497	98.687584	42.046501	16.272289	98.8582345	-68.559181	14.224243	87.5511135
-30.327639	10.812106	91.034851	-13.236822	15.186106	93.106102	41.852085	1.692584	98.802582	42.294441	30.661274	98.481987	42.073263	16.176929	98.6422845	-68.546907	14.195283	87.5699195
-30.786579	11.13746	90.975403	-13.195973	15.131044	92.988853	41.838646	1.553661	98.446053	42.311913	30.545109	98.114647	42.0752795	16.049385	98.28035	-68.4672255	14.212703	87.697356
-31.129503	11.378716	90.954628	-13.15461	15.113722	92.925041	41.849735	1.478907	98.209381	42.332764	30.475754	97.846359	42.0912495	15.9773305	98.02787	-68.4004695	14.2501135	87.822212
-31.529814	11.635022	90.991432	-13.098937	15.115851	92.901573	41.851944	1.400993	97.970734	42.359287	30.400234	97.584511	42.1056155	15.9006135	97.7776225	-68.3034895	14.3310885	88.0255235
-31.946659	11.898125	91.104805	-13.04804	15.103036	92.93029	41.860477	1.313715	97.758774	42.38987	30.315369	97.343147	42.1251735	15.814542	97.5509605	-68.2212535	14.39153	88.3096195
-32.374817	12.166696	91.286858	-12.992443	15.077702	93.017273	41.887672	1.213399	97.567299	42.42894	30.235523	97.123344	42.158306	15.724461	97.3453215	-68.143192	14.430943	88.6892245
-32.813244	12.482706	91.445671	-12.93958	15.053843	93.096771	41.919525	1.11143	97.409142	42.475796	30.145046	96.931229	42.1976605	15.628238	97.1701855	-68.0768205	14.479448	89.0233565
-33.190498	12.847349	91.634132	-12.874404	14.991279	93.203339	41.93306	0.996167	97.270706	42.518242	30.048281	96.751259	42.225651	15.522224	97.0109825	-67.974459	14.460334	89.3956955
-33.808178	13.336637	91.948853	-12.819028	14.889177	93.379402	41.961624	0.835494	97.12793	42.55349	29.909077	96.49575	42.257557	15.3722855	96.81184	-67.895613	14.4060685	89.946964
-34.156715	13.659441	92.14447	-12.791983	14.826582	93.490852	41.963829	0.732913	97.058647	42.547752	29.809614	96.328629	42.2557905	15.2712635	96.693638	-67.8397565	14.3819005	90.288066
-34.528168	14.01456	92.352089	-12.797655	14.75429	93.591309	41.954987	0.647536	97.008064	42.517342	29.71907	96.141632	42.2361645	15.183303	96.574848	-67.8314745	14.325277	90.60777
-34.887074	14.383154	92.528625	-12.798031	14.718093	93.675308	41.944466	0.563295	96.961609	42.463032	29.61907	95.941246	42.203749	15.0911825	96.4514275	-67.799811	14.3450035	90.8991885
-35.247524	14.764556	92.713699	-12.795663	14.648592	93.771729	41.920708	0.476325	96.918823	42.390518	29.510233	95.762543	42.155613	14.993279	96.340683	-67.746939	14.303905	91.202775
-35.543331	15.219216	92.883881	-12.816628	14.566379	93.879166	41.899704	0.384961	96.890884	42.332081	29.400679	95.610992	42.1158925	14.89282	96.250938	-67.7491485	14.239938	91.507394
-35.811214	15.699651	93.074783	-12.803305	14.474689	94.00116	41.86977	0.28043	96.897354	42.27882	29.282993	95.500587	42.074295	14.7817115	96.1989705	-67.680905	14.1676665	91.8033495
-36.144367	16.393557	93.376152	-12.813461	14.298858	94.213852	41.84827	0.096708	96.924057	42.240067	29.099747	95.450577	42.0441685	14.5982275	96.187317	-67.6710905	13.9994885	92.240387
-36.32515	16.861147	93.595749	-12.821621	14.158329	94.375961	41.830624	-0.036672	96.956879	42.219719	28.996489	95.48114	42.0251715	14.4799085	96.2190095	-67.6684135	13.8367495	92.5329125
-36.438534	17.378448	93.814102	-12.867578	14.012465	94.546883	41.772999	-0.153446	96.990181	42.17757	28.887453	95.564713	41.9752845	14.3670035	96.277447	-67.7104405	13.6579265	92.816319
-36.536427	17.922052	94.029076	-12.921969	13.864213	94.723785	41.721828	-0.259872	97.023323	42.131744	28.799555	95.675972	41.926786	14.2698415	96.3496475	-67.770724	13.4585845	93.0979225
-36.608383	18.496264	94.243431	-12.993749	13.752529	94.896881	41.670956	-0.359935	97.062698	42.076954	28.719812	95.806145	41.873955	14.1799385	96.4344215	-67.861453	13.3251195	93.3593405
-36.643711	19.070419	94.46595	-13.076602	13.649896	95.066887	41.599304	-0.434457	97.117088	42.005356	28.657618	95.965103	41.80233	14.1115805	96.5410955	-67.955534	13.1882115	93.5926785
-36.583416	19.66218	94.673691	-13.164563	13.569175	95.234894	41.513817	-0.491484	97.204025	41.943649	28.606853	96.174255	41.728733	14.0576845	96.68914	-68.057859	13.0806655	93.780648
-36.469795	20.530882	94.933945	-13.31197	13.459434	95.496368	41.419888	-0.591071	97.409401	41.856091	28.561874	96.5392	41.6379895	13.9854015	96.9743005	-68.2619295	12.9334665	94.0184355
-36.316734	21.127201	95.102173	-13.426452	13.412675	95.656502	41.340992	-0.638551	97.568169	41.784443	28.529325	96.801529	41.5627175	13.945387	97.184849	-68.4156215	12.879963	94.128155
-36.134968	21.722429	95.27417	-13.559159	13.388036	95.81881	41.283932	-0.680497	97.761139	41.709717	28.506454	97.071747	41.4968245	13.9129785	97.416443	-68.6151425	12.8630935	94.221177
-35.911488	22.314705	95.415779	-13.667023	13.352527	95.982368	41.246284	-0.723079	97.99231	41.641663	28.495205	97.341995	41.4439735	13.886063	97.6671525	-68.7780195	12.818991	94.2975835
-35.647213	22.869413	95.534203	-13.784499	13.339689	96.133583	41.217907	-0.755507	98.24585	41.58514	28.492355	97.582474	41.4015235	13.868424	97.914162	-68.9705215	12.810954	94.353004
-35.307774	23.412481	95.60968	-13.902638	13.339508	96.268967	41.195194	-0.793886	98.506523	41.512455	28.453892	97.783997	41.3538245	13.830003	98.14526	-69.1591005	12.849013	94.392674
-34.94775	23.952793	95.675812	-13.985735	13.326897	96.402145	41.139076	-0.823265	98.813591	41.449482	28.416958	97.965393	41.294279	13.7968465	98.389492	-69.265749	12.8569475	94.414798
-34.378796	24.675198	95.761909	-14.112642	13.273298	96.614548	41.175575	-0.903358	99.246788	41.358681	28.366032	98.193901	41.267128	13.731337	98.7203445	-69.492412	12.815259	94.5087515
-33.972515	25.170341	95.820114	-14.188674	13.201372	96.752708	41.20026	-0.950096	99.566803	41.28231	28.29637	98.351654	41.241285	13.673137	98.9592285	-69.618633	12.729607	94.5461875
-33.540333	25.63501	95.888306	-14.2436	13.099686	96.901726	41.240459	-1.038818	99.877632	41.239273	28.232428	98.532776	41.239866	13.596805	99.205204	-69.727066	12.602567	94.598248
-33.041103	26.091122	95.920624	-14.291091	12.988361	97.028214	41.250301	-1.115334	100.204742	41.221382	28.152668	98.734756	41.2358415	13.518667	99.469749	-69.8180235	12.458055	94.586679
-32.555359	26.503435	95.976044	-14.336592	12.830576	97.153297	41.33614	-1.236833	100.445351	41.200405	28.037029	98.986122	41.2682725	13.400098	99.7157365	-69.9414565	12.261054	94.5908575
-32.030895	26.911688	96.05674	-14.391619	12.657129	97.288986	41.365387	-1.361036	100.696648	41.189156	27.942738	99.263748	41.2772715	13.290851	99.980198	-70.0605095	12.023407	94.597774
-31.490126	27.33325	96.154419	-14.443154	12.474461	97.420052	41.391319	-1.492709	100.921181	41.191162	27.848759	99.54937	41.2912405	13.178025	100.2352755	-70.1775485	11.770897	94.6048285
-30.692095	27.984121	96.383728	-14.504197	12.252545	97.642349	41.396011	-1.684228	101.216377	41.160667	27.684481	99.97963	41.278339	13.0001265	100.5980035	-70.286733	11.5049635	94.6866945
-30.104074	28.403244	96.541306	-14.556256	12.117423	97.786682	41.394135	-1.794988	101.392128	41.143143	27.570612	100.251007	41.268639	12.887812	100.8215675	-70.381151	11.347034	94.7517965
-29.512463	28.812065	96.676697	-14.616958	11.991003	97.909584	41.387985	-1.9248	101.531052	41.127949	27.456635	100.514664	41.257967	12.7659175	101.022858	-70.491883	11.2160885	94.79631
-28.915531	29.201227	96.863754	-14.668484	11.89406	98.055519	41.347706	-2.0338	101.676926	41.111214	27.35778	100.752792	41.22946	12.66199	101.214859	-70.566428	11.12613	94.896179
-28.33761	29.581842	97.05278	-14.729177	11.797311	98.19014	41.315304	-2.142871	101.801323	41.09589	27.250137	100.967323	41.205597	12.553633	101.384323	-70.663951	11.040989	94.995957
-27.731598	30.005661	97.218521	-14.778821	11.730226	98.296837	41.306541	-2.223868	101.899864	41.073685	27.166206	101.168503	41.190113	12.471169	101.5341835	-70.747755	10.989283	95.0594905
-27.092546	30.397972	97.349182	-14.854738	11.653835	98.384216	41.267281	-2.290248	101.972809	41.046192	27.097679	101.342628	41.1567365	12.4037155	101.6577185	-70.8662125	10.9039545	95.1107135
-26.115767	30.950144	97.549011	-14.945189	11.563613	98.499939	41.1922	-2.354602	102.056633	40.957783	27.027878	101.582542	41.0749915	12.336638	101.8195875	-70.9653695	10.790588	95.1802905
-25.539082	31.246546	97.715973	-15.00569	11.51948	98.572639	41.157181	-2.375096	102.107048	40.90844	27.012178	101.746834	41.0328105	12.318541	101.926941	-71.0441905	10.720419	95.218337
-24.912762	31.563267	97.837959	-15.076234	11.46437	98.635872	41.10659	-2.381803	102.187599	40.872505	27.004709	101.888863	40.9895475	12.311453	102.038231	-71.1420155	10.617287	95.233513
-24.295792	31.887848	97.913841	-15.141222	11.44617	98.694115	41.078995	-2.380617	102.280151	40.816151	27.014784	101.997116	40.947573	12.3170835	102.1386335	-71.230017	10.5752565	95.2495965
-23.646112	32.181076	97.997818	-15.200804	11.443528	98.768684	41.05793	-2.364613	102.37011	40.746002	27.035173	102.070824	40.901966	12.33528	102.220467	-71.303574	10.551776	95.316901
-23.048241	32.456085	98.078064	-15.275	11.430273	98.851845	41.025349	-2.349727	102.486694	40.681187	27.049133	102.106438	40.853268	12.349703	102.296566	-71.403268	10.510843	95.407124
-22.385744	32.681908	98.104202	-15.32955	11.422071	98.924362	41.014683	-2.325079	102.609573	40.63224	27.056459	102.128159	40.8234615	12.36569	102.368866	-71.4825615	10.478452	95.479858
-21.448126	32.962429	98.119186	-15.406837	11.368374	99.006828	41.01619	-2.31384	102.746071	40.511513	27.053993	102.146706	40.7638515	12.3700765	102.4463885	-71.5775255	10.3666715	95.5672675
-20.843069	33.15271	98.145004	-15.454761	11.315532	99.036743	40.993729	-2.328696	102.799248	40.435047	27.040588	102.150558	40.714388	12.355946	102.474903	-71.62391	10.275118	95.598583
-20.190464	33.334961	98.162094	-15.506262	11.250435	99.063362	40.959343	-2.366007	102.816879	40.367893	27.011494	102.166245	40.663618	12.3227435	102.491562	-71.676142	10.1781265	95.635162
-19.569939	33.477386	98.198463	-15.559376	11.163875	99.078575	40.902016	-2.407697	102.849747	40.303284	26.966461	102.209709	40.60265	12.279382	102.529728	-71.721402	10.048368	95.627422
-18.997534	33.640938	98.252167	-15.629191	11.091762	99.095985	40.848808	-2.450208	102.8638	40.253864	26.926077	102.266861	40.551336	12.2379345	102.5653305	-71.809718	9.9455895	95.6266395
-18.377108	33.746017	98.286842	-15.710266	11.033349	99.096085	40.7271	-2.46322	102.90799	40.186863	26.903646	102.338814	40.4569815	12.220213	102.623402	-71.8775135	9.846485	95.568768
-17.772173	33.827805	98.358994	-15.800532	10.996765	99.098221	40.687618	-2.494243	102.905914	40.125576	26.886957	102.420387	40.406597	12.196357	102.6631505	-72.007661	9.797173	95.5332915
-16.860922	33.97971	98.479774	-15.938928	10.975174	99.132927	40.55191	-2.465722	102.988258	40.001949	26.906677	102.565598	40.2769295	12.2204775	102.776928	-72.1547855	9.7298705	95.488926
-16.264402	34.034718	98.55442	-16.018705	10.980349	99.162453	40.475849	-2.439216	103.035904	39.913116	26.949116	102.669968	40.1944825	12.25495	102.852936	-72.2318925	9.705748	95.47197
-15.690158	34.045582	98.669479	-16.099674	11.012136	99.203262	40.406479	-2.387698	103.081558	39.833416	27.006344	102.78952	40.1199475	12.309323	102.935539	-72.3192955	9.714949	95.470985
-15.163559	34.061447	98.79863	-16.19215	11.057453	99.251572	40.352757	-2.320718	103.121277	39.74152	27.090263	102.917274	40.0471385	12.3847725	103.0192755	-72.4314385	9.7301335	95.4838685
-14.673975	34.062965	98.93808	-16.281403	11.105039	99.30822	40.278271	-2.245418	103.139687	39.667904	27.179497	103.037491	39.9730875	12.4670395	103.088589	-72.5358935	9.7430385	95.527851
-14.183457	33.990765	99.077522	-16.378489	11.175391	99.34874	40.224739	-2.160217	103.125595	39.592548	27.288712	103.141853	39.9086435	12.5642475	103.133724	-72.6656215	9.7865345	95.563756
-13.682334	33.906555	99.193924	-16.491632	11.251301	99.387505	40.099281	-2.038325	103.164566	39.501534	27.400801	103.252159	39.8004075	12.681238	103.2083625	-72.7836715	9.821364	95.5666475
-13.004816	33.726891	99.379753	-16.670582	11.366153	99.432541	39.968716	-1.837499	103.172264	39.356987	27.593323	103.347733	39.6628515	12.877912	103.2599985	-73.0040155	9.854394	95.6050835
-12.596051	33.534481	99.433334	-16.785759	11.456903	99.461243	39.896549	-1.702859	103.145767	39.241608	27.72699	103.368584	39.5690785	13.0120655	103.2571755	-73.1405965	9.9017405	95.6653105
-12.238021	33.330872	99.454781	-16.899775	11.553214	99.467545	39.763569	-1.567577	103.16259	39.10865	27.853806	103.350533	39.4361095	13.1431145	103.2565615	-73.2356595	9.9633135	95.6785285
-11.89669	33.111649	99.45076	-17.012894	11.619638	99.463669	39.645329	-1.443162	103.139282	38.974911	27.963633	103.291748	39.31012	13.2602355	103.215515	-73.335908	9.9790405	95.711823
-11.581226	32.8344	99.427452	-17.147779	11.687019	99.479858	39.519089	-1.370856	103.096977	38.836174	28.035065	103.160217	39.1776315	13.3321045	103.128597	-73.4731895	10.0419335	95.831119
-11.294556	32.520535	99.351074	-17.282183	11.699735	99.494125	39.394806	-1.297515	103.031754	38.66901	28.080606	103.00106	39.031908	13.3915455	103.016407	-73.596274	10.0079245	95.971843
-11.020898	32.171124	99.272308	-17.406044	11.737374	99.502579	39.267586	-1.246584	102.965073	38.502567	28.109985	102.798996	38.8850765	13.4317005	102.8820345	-73.6971645	10.0430475	96.1231235
-10.646729	31.617224	99.16304	-17.595877	11.750208	99.571846	39.100193	-1.199884	102.870789	38.262066	28.134029	102.45594	38.6811295	13.4670725	102.6633645	-73.8728835	10.0333435	96.4803275
-10.444995	31.207916	99.097107	-17.688679	11.709675	99.648514	38.981998	-1.182117	102.839455	38.104836	28.139519	102.229248	38.543417	13.478701	102.5343515	-73.920775	9.940649	96.7626765
-10.280731	30.75099	99.038956	-17.803183	11.679067	99.736008	38.869087	-1.162093	102.836754	37.970875	28.142183	101.9814	38.419981	13.490045	102.409077	-74.026347	9.868089	97.062939
-10.15554	30.310783	98.941162	-17.892321	11.633646	99.798767	38.7817	-1.162764	102.826706	37.839836	28.13442	101.710426	38.310768	13.485828	102.268566	-74.09541	9.781464	97.328968
-10.078855	29.842249	98.795746	-17.991762	11.559654	99.847099	38.7057	-1.177598	102.813705	37.705223	28.114965	101.434837	38.2054615	13.4686835	102.124271	-74.1889855	9.6506245	97.569927
-10.061946	29.398533	98.662659	-18.053307	11.506448	99.872032	38.616589	-1.21283	102.795685	37.579861	28.094494	101.152039	38.098225	13.440832	101.973862	-74.204839	9.572064	97.770202
-10.073029	28.931009	98.527679	-18.119749	11.413895	99.898315	38.534813	-1.233588	102.769173	37.452686	28.057755	100.891754	37.9937495	13.4120835	101.8304635	-74.2332475	9.4157065	97.9661665
-10.144327	28.258842	98.394684	-18.2052	11.289111	99.928841	38.423843	-1.276055	102.768387	37.280521	27.982477	100.61467	37.852182	13.353211	101.6915285	-74.262582	9.225011	98.1661535
-10.207324	27.86871	98.358047	-18.280684	11.178904	99.988274	38.364044	-1.316104	102.770195	37.197159	27.93576	100.482132	37.7806015	13.309828	101.6261635	-74.3419695	9.04798	98.3503845
-10.299347	27.524153	98.369087	-18.330921	11.09022	100.036072	38.292091	-1.362235	102.766014	37.108116	27.882544	100.402954	37.7001035	13.2601545	101.584484	-74.3619455	8.9202855	98.48766
-10.413154	27.239084	98.418144	-18.387877	10.989175	100.10302	38.213661	-1.403022	102.766167	37.04501	27.833569	100.373436	37.6293355	13.2152735	101.5698015	-74.4050895	8.7630765	98.6362385
-10.539652	27.012821	98.496391	-18.446709	10.916451	100.191628	38.141174	-1.439825	102.771721	36.98312	27.787813	100.376106	37.562147	13.173994	101.5739135	-74.455565	8.658908	98.8093425
-10.697393	26.873281	98.556969	-18.492739	10.85192	100.251427	38.081558	-1.466292	102.77462	36.918861	27.77569	100.393867	37.5002095	13.154699	101.5842435	-74.4856875	8.549141	98.9186105
-10.845831	26.776949	98.602264	-18.552876	10.815622	100.313438	38.016205	-1.479924	102.766441	36.861221	27.771532	100.40625	37.438713	13.145804	101.5863455	-74.544465	8.48544	99.0405305
-11.039083	26.742224	98.64724	-18.627558	10.832881	100.343002	37.93745	-1.447334	102.713882	36.786224	27.802187	100.431572	37.361837	13.1774265	101.572727	-74.616953	8.4883355	99.113277
-11.144714	26.781555	98.674774	-18.677427	10.86025	100.34761	37.862812	-1.409636	102.664528	36.747379	27.846395	100.442924	37.3050955	13.2183795	101.553726	-74.6599495	8.5021205	99.141494
-11.254316	26.888376	98.697403	-18.711123	10.885065	100.333298	37.806232	-1.375054	102.579498	36.691429	27.904764	100.456573	37.2488305	13.264855	101.5180355	-74.6710765	8.505275	99.1485605
-11.339599	27.029728	98.72789	-18.746733	10.922066	100.313759	37.738724	-1.33857	102.490845	36.654114	27.960884	100.471786	37.196419	13.311157	101.4813155	-74.689885	8.532975	99.1462025
-11.427718	27.243587	98.755249	-18.801928	10.970304	100.289047	37.678257	-1.297035	102.396072	36.619991	28.023853	100.499321	37.149124	13.363409	101.4476965	-74.75298	8.577199	99.1303975
-11.491488	27.47517	98.795753	-18.836802	11.004911	100.265015	37.612663	-1.243156	102.288261	36.589729	28.089401	100.534798	37.101196	13.4231225	101.4115295	-74.7748	8.5866995	99.1185005
-11.526863	27.736595	98.82695	-18.852352	11.06482	100.244537	37.550213	-1.194069	102.182938	36.568485	28.158573	100.568047	37.059349	13.482252	101.3754925	-74.764053	8.647388	99.1135815
-11.55664	28.137714	98.850204	-18.884714	11.150819	100.215027	37.486954	-1.111238	102.02562	36.546604	28.267479	100.587616	37.016779	13.5781205	101.306618	-74.786207	8.7235175	99.123436
-11.566294	28.417889	98.886833	-18.89381	11.205751	100.19455	37.453793	-1.028747	101.923393	36.525517	28.344007	100.601074	36.989655	13.65763	101.2622335	-74.777275	8.753872	99.1268665
-11.541316	28.687296	98.917465	-18.935436	11.298275	100.186142	37.429749	-0.958931	101.843048	36.506191	28.420002	100.606491	36.96797	13.7305355	101.2247695	-74.838842	8.8660145	99.1475145
-11.524586	28.943729	98.954353	-18.923212	11.314754	100.166428	37.411957	-0.904189	101.76265	36.494789	28.492626	100.621986	36.953373	13.7942185	101.192318	-74.799797	8.8352895	99.140538
-11.468367	29.182594	99.004814	-18.91646	11.350896	100.1698	37.398045	-0.847248	101.700905	36.485416	28.549677	100.662064	36.9417305	13.8512145	101.1814845	-74.7746505	8.8505775	99.1581155
-11.380567	29.393211	99.093117	-18.912518	11.39809	100.187508	37.351006	-0.780363	101.700417	36.489166	28.603319	100.725891	36.920086	13.911478	101.213154	-74.745122	8.884702	99.161862
-11.267789	29.613274	99.182327	-18.912184	11.414948	100.215828	37.39505	-0.761681	101.647171	36.503815	28.659412	100.812325	36.9494325	13.9488655	101.229748	-74.7738005	8.8810305	99.201908
-11.083137	30.027145	99.367775	-18.89028	11.441826	100.298401	37.430672	-0.706395	101.631454	36.56155	28.733334	100.993774	36.996111	14.0134695	101.312614	-74.776671	8.8701825	99.284188
-11.047693	30.270893	99.510818	-18.864542	11.464686	100.343414	37.46513	-0.671994	101.63623	36.611168	28.783585	101.135063	37.038149	14.0557955	101.3856465	-74.767233	8.8735765	99.3011815
-10.935325	30.527214	99.637093	-18.820225	11.503644	100.391769	37.496521	-0.629878	101.630142	36.670807	28.834217	101.253601	37.083664	14.1021695	101.4418715	-74.724114	8.9051185	99.3416665
-10.756172	30.767103	99.751259	-18.772568	11.540946	100.427963	37.535305	-0.574107	101.624611	36.72657	28.889551	101.379501	37.1309375	14.157722	101.502056	-74.6760735	8.92417	99.35387
-10.574881	31.046469	99.88504	-18.734756	11.584007	100.498222	37.59576	-0.520298	101.634453	36.781055	28.939701	101.506737	37.1884075	14.2097015	101.570595	-74.6579195	8.9583125	99.425849
-10.366611	31.338772	100.028465	-18.683855	11.618109	100.553932	37.661274	-0.472861	101.65696	36.856396	28.992159	101.650238	37.258835	14.259649	101.653599	-74.626545	8.976569	99.454265
-10.113654	31.654909	100.17244	-18.617989	11.656333	100.62957	37.735985	-0.42471	101.66404	36.935879	29.046444	101.794067	37.335932	14.310867	101.7290535	-74.57191	9.001799	99.5300865
-9.683774	32.149334	100.418831	-18.538351	11.712678	100.735214	37.790958	-0.344974	101.692352	37.058575	29.12389	101.97303	37.4247665	14.389458	101.832691	-74.5014685	9.035898	99.637737
-9.408094	32.467575	100.57753	-18.470572	11.76634	100.819336	37.850304	-0.29384	101.674911	37.126583	29.178732	102.079475	37.4884435	14.442446	101.877193	-74.4295875	9.090234	99.761479
-9.120594	32.741024	100.747643	-18.419474	11.797604	100.895096	37.951042	-0.26405	101.609825	37.203442	29.218256	102.154732	37.577242	14.477103	101.8822785	-74.41619	9.118105	99.9079135
-8.818342	32.989521	100.886467	-18.369276	11.820367	100.961517	37.993362	-0.231342	101.584923	37.273483	29.260656	102.236069	37.6334225	14.514657	101.910496	-74.3719745	9.126077	100.012538
-8.500399	33.174358	101.026978	-18.34338	11.917316	101.019646	38.04985	-0.197272	101.556221	37.338974	29.297024	102.315697	37.694412	14.549876	101.935959	-74.381172	9.284756	100.103333
-8.189356	33.35862	101.145844	-18.266438	11.917516	101.057884	38.097809	-0.1718	101.543961	37.412868	29.319975	102.394798	37.7553385	14.5740875	101.9693795	-74.2882145	9.2609445	100.1463885
-7.856037	33.463318	101.243973	-18.232731	11.936718	101.083778	38.151257	-0.156345	101.536346	37.488541	29.332516	102.490356	37.819899	14.5880855	102.013351	-74.285361	9.2853505	100.154205
-7.354859	33.712635	101.442375	-18.17021	12.003968	101.096535	38.228958	-0.139205	101.519539	37.60088	29.35273	102.645958	37.914919	14.6067625	102.0827485	-74.255339	9.4011735	100.1103215
-7.053337	33.845097	101.543762	-18.151817	12.020697	101.123741	38.268028	-0.112737	101.523331	37.675049	29.377846	102.759193	37.9715385	14.6325545	102.141262	-74.2751725	9.4088395	100.10622
-6.661991	33.935524	101.658569	-18.109833	12.088753	101.152245	38.321686	-0.074665	101.521431	37.746811	29.405815	102.856514	38.0342485	14.665575	102.1889725	-74.2539145	9.511931	100.1155175
-6.265883	34.043034	101.767525	-18.060442	12.151976	101.193306	38.338299	-0.017287	101.564339	37.804882	29.440859	102.952766	38.0715905	14.711786	102.2585525	-74.1924745	9.592166	100.1280595
-5.782086	34.027489	101.845657	-18.049059	12.267313	101.232208	38.445698	0.019801	101.568291	37.875164	29.497734	103.019096	38.160431	14.7587675	102.2936935	-74.258549	9.7758585	100.1707225
-5.258461	33.99052	101.9179	-17.974768	12.295241	101.276657	38.522163	0.091962	101.603188	37.926529	29.546679	103.097282	38.224346	14.8193205	102.350235	-74.173882	9.7711615	100.203079
-4.708369	33.949219	101.986847	-17.919718	12.374048	101.319275	38.600704	0.168209	101.645233	37.9669	29.602427	103.19117	38.283802	14.885318	102.4182015	-74.123238	9.862778	100.2203485
-3.884967	33.816292	102.10527	-17.849592	12.479454	101.381157	38.711487	0.268563	101.721527	38.049507	29.690548	103.320709	38.380497	14.9795555	102.521118	-74.079681	9.9793525	100.241196
-3.327408	33.671646	102.184616	-17.816622	12.522514	101.43309	38.736313	0.360646	101.79689	38.100883	29.745037	103.407394	38.418598	15.0528415	102.602142	-74.051842	9.9921865	100.264038
-2.745929	33.574261	102.236389	-17.774237	12.570791	101.457512	38.798038	0.4305	101.847755	38.148518	29.785034	103.494537	38.473278	15.107767	102.671146	-74.021752	10.033815	100.243878
-2.082073	33.433361	102.270187	-17.73259	12.638481	101.474617	38.860218	0.497886	101.902298	38.192471	29.831881	103.584442	38.5263445	15.1648835	102.74337	-73.9915245	10.1120785	100.205864
-1.387692	33.222603	102.299332	-17.703295	12.68917	101.476547	38.911839	0.571714	101.951218	38.226898	29.869743	103.650818	38.5693685	15.2207285	102.801018	-73.9759585	10.1576115	100.152076
-0.642722	32.972889	102.287659	-17.678953	12.772957	101.462471	38.96666	0.640685	101.99791	38.252121	29.913891	103.705551	38.6093905	15.277288	102.8517305	-73.9672965	10.268626	100.0732115
0.085225	32.710079	102.286461	-17.658983	12.81186	101.452042	39.007874	0.708423	102.020706	38.259254	29.953285	103.754341	38.633564	15.330854	102.8875235	-73.95153	10.292866	100.0165605
1.235679	32.17667	102.239349	-17.598219	12.911617	101.410126	39.072487	0.800972	102.039299	38.291656	30.012087	103.797127	38.6820715	15.4065295	102.918213	-73.8785095	10.4167045	99.902039
2.043169	31.848644	102.211021	-17.578028	12.955466	101.399818	39.10474	0.859859	102.041267	38.310478	30.053654	103.809044	38.707609	15.4567565	102.9251555	-73.863665	10.4541755	99.8744805
2.888	31.373182	102.114716	-17.535744	13.026487	101.387009	39.146805	0.929275	102.047363	38.321651	30.094656	103.801003	38.734228	15.5119655	102.924183	-73.805716	10.5410085	99.849835
3.788988	30.921692	102.041901	-17.507788	13.103474	101.387108	39.218212	0.989334	102.040123	38.324883	30.134132	103.79554	38.7715475	15.561733	102.9178315	-73.7871235	10.645215	99.8563845
4.648889	30.375803	101.970398	-17.472469	13.176331	101.371475	39.231518	1.080843	102.110352	38.321796	30.176582	103.80497	38.776657	15.6287125	102.957661	-73.721595	10.7239495	99.785289
5.547276	29.878965	101.874886	-17.445919	13.250046	101.338089	39.278149	1.1602	102.183067	38.327347	30.218267	103.821884	38.802748	15.6892335	103.0024755	-73.694586	10.8108585	99.6737025
6.496276	29.3563	101.755569	-17.412605	13.324377	101.275887	39.322495	1.233558	102.276993	38.331242	30.26985	103.845276	38.8268685	15.751704	103.0611345	-73.6520785	10.89705	99.4906395
7.976919	28.467167	101.644447	-17.401867	13.513744	101.159035	39.372616	1.366539	102.50769	38.326542	30.35062	103.965172	38.849579	15.8585795	103.236431	-73.653313	11.1689085	99.081639
8.964005	27.812363	101.556396	-17.332932	13.553357	101.091919	39.413342	1.435318	102.762756	38.331947	30.41785	104.142441	38.8726445	15.926584	103.4525985	-73.5385085	11.18013	98.7312395
9.99616	27.198738	101.613144	-17.320181	13.661857	101.066826	39.483757	1.500381	103.136917	38.348305	30.506165	104.425636	38.916031	16.003273	103.7812765	-73.556393	11.320441	98.3523755
11.072886	26.436674	101.76828	-17.280333	13.791637	101.093422	39.557575	1.544317	103.661583	38.400471	30.576588	104.863045	38.979023	16.0604525	104.262314	-73.539689	11.5228215	97.92453
12.097963	25.685389	102.024376	-17.249863	13.896732	101.155426	39.680561	1.566492	104.23735	38.506355	30.637711	105.383575	39.093458	16.1021015	104.8104625	-73.593184	11.6913625	97.5003895
13.154266	24.907688	102.317581	-17.194258	14.023288	101.213112	39.806881	1.585436	104.828629	38.632618	30.681387	105.930626	39.2197495	16.1334115	105.3796275	-73.6082655	11.9131645	97.0465965
14.217787	24.090328	102.585602	-17.091482	14.149664	101.297546	39.921089	1.634918	105.38385	38.751862	30.727133	106.414948	39.3364755	16.1810255	105.899399	-73.5194395	12.1183025	96.695693
15.793906	22.849985	102.981636	-16.892998	14.335876	101.38723	40.14357	1.737293	106.098427	38.934864	30.796028	107.030022	39.539217	16.2666605	106.5642245	-73.325213	12.4050915	96.2102355
16.797073	22.078213	103.157364	-16.762316	14.456683	101.396004	40.248226	1.787199	106.490883	39.07312	30.834972	107.303528	39.660673	16.3110855	106.8972055	-73.185305	12.6022805	95.8948025
17.876917	21.094906	103.220261	-16.624998	14.570041	101.396011	40.338013	1.829119	106.772217	39.193039	30.856619	107.464622	39.765526	16.342869	107.1184195	-73.015522	12.797213	95.6736025
18.866133	20.183199	103.293121	-16.507132	14.656597	101.371315	40.432266	1.855948	106.998634	39.284054	30.876768	107.567558	39.85816	16.366358	107.283096	-72.872424	12.946836	95.459534
19.777519	19.278046	103.328346	-16.395914	14.722705	101.35379	40.514336	1.902508	107.156876	39.37653	30.897045	107.5923	39.945433	16.3997765	107.374588	-72.737261	13.0456335	95.332992
20.691509	18.312567	103.32016	-16.308916	14.747638	101.320038	40.604603	1.927505	107.253815	39.45499	30.915699	107.579872	40.0297965	16.421602	107.4168435	-72.6476285	13.073674	95.2232325
21.574543	17.345652	103.344429	-16.222425	14.762285	101.283203	40.685951	1.923368	107.320763	39.526649	30.922157	107.528175	40.1063	16.4227625	107.424469	-72.55115	13.1018075	95.141937
22.287022	16.063837	103.398476	-16.133013	14.756123	101.207855	40.768543	1.897625	107.354103	39.627914	30.890301	107.406067	40.1982285	16.393963	107.380085	-72.4642545	13.118283	95.035625
22.172333	15.151022	103.165268	-16.065807	14.740923	101.140724	40.816555	1.876598	107.340538	39.697979	30.857494	107.292618	40.257267	16.367046	107.316578	-72.388881	13.1148	94.96487
21.977982	14.324082	103.041374	-16.004221	14.724604	101.065048	40.869011	1.856088	107.324814	39.764198	30.839998	107.181168	40.3166045	16.348043	107.252991	-72.3250465	13.101165	94.877105
21.75032	13.461332	102.942863	-15.950781	14.722189	101.00708	40.937614	1.869703	107.310844	39.833172	30.842899	107.069794	40.385393	16.356301	107.190319	-72.286955	13.088077	94.823841
21.467949	12.591916	102.876534	-15.875999	14.734475	100.950256	41.019611	1.904658	107.281242	39.90379	30.880121	106.958351	40.4617005	16.3923895	107.1197965	-72.2136985	13.0765605	94.7807155
21.185932	11.730239	102.71553	-15.790017	14.752689	100.881241	41.113445	1.951815	107.232521	39.997963	30.946442	106.812431	40.555704	16.4491285	107.022476	-72.135738	13.0562495	94.740006
20.883385	10.882055	102.595345	-15.69453	14.787022	100.825081	41.222836	2.017559	107.149422	40.115314	31.021574	106.62632	40.669075	16.5195665	106.887871	-72.058135	13.0544775	94.762291
20.433489	9.528997	102.381363	-15.52213	14.881328	100.717163	41.4277	2.124805	106.925674	40.310745	31.156338	106.28418	40.8692225	16.6405715	106.604927	-71.9134825	13.1220845	94.829399
20.104309	8.659489	102.140686	-15.40521	14.951603	100.606194	41.593067	2.170813	106.696953	40.452354	31.222292	106.003403	41.0227105	16.6965525	106.350178	-71.8331305	13.2066535	94.86221
19.756655	7.807039	101.899971	-15.256582	15.021485	100.484528	41.717819	2.249015	106.461952	40.572224	31.280226	105.721176	41.1450215	16.7646205	106.091564	-71.6581855	13.2783495	94.877492
19.373554	6.9638	101.708305	-15.110652	15.099639	100.361374	41.814724	2.323355	106.223419	40.695496	31.33919	105.419556	41.25511	16.8312725	105.8214875	-71.476414	13.3680055	94.9012605
19.057842	5.993771	101.524902	-14.982092	15.184429	100.254929	41.862331	2.405331	106.050171	40.815361	31.387367	105.151131	41.338846	16.896349	105.600651	-71.30303	13.472509	94.909207
18.652159	5.176164	101.339973	-14.843571	15.268393	100.173485	41.985886	2.480897	105.855049	40.922005	31.449715	104.915215	41.4539455	16.965306	105.385132	-71.1410875	13.57148	94.961838
18.314344	4.234738	101.190674	-14.739958	15.369132	100.098358	42.029209	2.582469	105.760849	41.019218	31.507229	104.666451	41.5242135	17.044849	105.21365	-71.0041295	13.693415	94.983066
17.769152	2.866137	101.040138	-14.614641	15.507247	99.961777	42.181221	2.713489	105.595108	41.125336	31.605839	104.289589	41.6532785	17.159664	104.9423485	-70.8825605	13.85483	94.9812055
17.388578	1.992861	100.953865	-14.568247	15.622635	99.861862	42.232971	2.814622	105.540726	41.162178	31.681957	104.067398	41.6975745	17.2482895	104.804062	-70.8340685	13.9969805	94.919662
17.003193	1.121461	100.884476	-14.514059	15.718863	99.746078	42.287983	2.916688	105.483963	41.194008	31.766071	103.832458	41.7409955	17.3413795	104.6582105	-70.7691135	14.0963465	94.8339455
16.649439	0.236058	100.833847	-14.482461	15.824482	99.614601	42.331772	3.033466	105.439339	41.207451	31.857433	103.589378	41.7696115	17.4454495	104.5143585	-70.7345335	14.2035145	94.7148435
16.290247	-0.649027	100.804535	-14.465178	15.920557	99.487617	42.374374	3.137808	105.387024	41.184444	31.945328	103.366364	41.779409	17.541568	104.376694	-70.709765	14.299546	94.59854
15.926207	-1.444746	100.78598	-14.435474	16.023342	99.38932	42.400803	3.253431	105.333183	41.17569	32.03846	103.176712	41.7882465	17.6459455	104.2549475	-70.6591945	14.4007385	94.5236925
15.582691	-2.272454	100.764526	-14.440602	16.117369	99.302666	42.404171	3.344945	105.292511	41.181747	32.127941	103.009987	41.792959	17.736443	104.151249	-70.674163	14.498295	94.454083
15.112345	-3.454755	100.768257	-14.407043	16.26013	99.19593	42.413857	3.465641	105.206612	41.189865	32.224789	102.830544	41.801861	17.845215	104.018578	-70.615947	14.675045	94.373282
14.784819	-4.218817	100.75061	-14.403263	16.360418	99.090286	42.405663	3.529666	105.16394	41.226761	32.280071	102.72776	41.816212	17.9048685	103.94585	-70.622738	14.8159675	94.234722
14.491846	-4.909163	100.71666	-14.387973	16.470562	98.986122	42.394485	3.59269	105.132332	41.265713	32.337685	102.651642	41.830099	17.9651875	103.891987	-70.606045	14.9759365	94.080257
14.21593	-5.579216	100.638367	-14.353943	16.584795	98.85128	42.386864	3.670953	105.102882	41.318741	32.396923	102.565697	41.8528025	18.033938	103.8342895	-70.5606885	15.135652	93.8682705
13.934617	-6.179119	100.614189	-14.293888	16.712503	98.735611	42.405369	3.779984	105.064026	41.379642	32.479561	102.459801	41.8925055	18.1297725	103.7619135	-70.4802815	15.2952335	93.7093085
13.685637	-6.757169	100.583908	-14.222331	16.84557	98.610352	42.451126	3.916721	105.016197	41.443665	32.586773	102.341499	41.9473955	18.251747	103.678848	-70.3920575	15.439393	93.541856
13.418078	-7.315253	100.593147	-14.142471	17.010223	98.494453	42.525558	4.061541	104.972931	41.513885	32.724293	102.208313	42.0197215	18.392917	103.590622	-70.3046635	15.627529	93.398284
13.123006	-8.093203	100.50528	-13.974065	17.217152	98.310249	42.652328	4.281632	104.876556	41.644253	32.935974	101.977608	42.1482905	18.608803	103.427082	-70.0964205	15.825501	93.193416
12.9167	-8.542706	100.411247	-13.867411	17.347803	98.181213	42.727642	4.415831	104.787354	41.737408	33.058414	101.805138	42.232525	18.7371225	103.296246	-69.967347	15.9584835	93.06618
12.708059	-8.948586	100.39222	-13.735518	17.462013	98.04509	42.817463	4.520431	104.704193	41.841393	33.149529	101.641479	42.329428	18.83498	103.172836	-69.800464	16.089046	92.917344
12.509716	-9.325063	100.334274	-13.627531	17.565479	97.895355	42.893486	4.59385	104.646667	41.950901	33.234692	101.491585	42.4221935	18.914271	103.069126	-69.6772555	16.216687	92.721584
12.287081	-9.665589	100.314751	-13.515522	17.67342	97.75222	42.948475	4.657656	104.603645	42.056828	33.291676	101.369186	42.5026515	18.974666	102.9864155	-69.5336955	16.372174	92.5180245
12.014119	-9.983189	100.31295	-13.444794	17.781097	97.615265	43.005512	4.711172	104.565117	42.156898	33.347965	101.276398	42.581205	19.0295685	102.9207575	-69.470793	16.5326255	92.3097725
11.739886	-10.24985	100.269974	-13.362275	17.876608	97.485176	43.042747	4.753693	104.528664	42.248108	33.40506	101.198448	42.6454275	19.0793765	102.863556	-69.3699775	16.6738395	92.106796
11.318707	-10.534336	100.141655	-13.271719	18.028141	97.311256	43.093399	4.837354	104.454948	42.394585	33.488144	101.084206	42.743992	19.162749	102.769577	-69.28743	16.893533	91.852935
11.057201	-10.641297	100.047722	-13.209862	18.128849	97.195503	43.123024	4.901623	104.394867	42.464897	33.544994	101.013138	42.7939605	19.2233085	102.7040025	-69.2136845	17.0343895	91.6870035
10.756186	-10.695249	99.92366	-13.169427	18.251881	97.070847	43.124969	4.972435	104.307091	42.534695	33.614243	100.966492	42.829832	19.293339	102.6367915	-69.168686	17.210423	91.5049025
10.35438	-10.588324	99.796738	-13.126701	18.344215	96.928871	43.121578	5.048673	104.216125	42.597057	33.694122	100.915298	42.8593175	19.3713975	102.5657115	-69.1127195	17.3170325	91.2920305
10.010214	-10.405552	99.573586	-13.07893	18.454748	96.792282	43.126411	5.131525	104.10743	42.637409	33.78772	100.888535	42.88191	19.4596225	102.4979825	-69.03977	17.4498735	91.0865815
9.582294	-10.165217	99.334137	-13.069219	18.56554	96.6502	43.118729	5.204911	103.98539	42.676373	33.882439	100.86734	42.897551	19.543675	102.426365	-69.035989	17.587405	90.874035
9.089253	-9.913862	99.076172	-13.036595	18.673458	96.527115	43.096859	5.28346	103.858994	42.716049	33.971943	100.85968	42.906454	19.6277015	102.359337	-68.979644	17.7192145	90.694893
8.270455	-9.514776	98.699471	-12.991899	18.847469	96.384201	43.096794	5.366917	103.69989	42.795479	34.101044	100.931946	42.9461365	19.7339805	102.315918	-68.9299345	17.9609575	90.452484
7.674506	-9.172887	98.447876	-12.947628	18.949533	96.291901	43.093727	5.350604	103.608368	42.869492	34.143742	101.030602	42.9816095	19.747173	102.319485	-68.8768655	18.151893	90.264317
7.04303	-8.888396	98.160645	-12.902694	19.026064	96.221268	43.075024	5.302099	103.497887	42.971386	34.145061	101.187096	43.023205	19.72358	102.3424915	-68.828593	18.328548	90.1000445
6.35805	-8.593885	97.863098	-12.855623	19.074566	96.174675	43.045406	5.19848	103.386307	43.102665	34.090527	101.375832	43.0740355	19.6445035	102.3810695	-68.7852815	18.5046285	89.9682805
5.61833	-8.301867	97.54332	-12.807664	19.119926	96.151772	42.981842	5.092497	103.242767	43.244171	33.992775	101.588181	43.1130065	19.542636	102.415474	-68.7283345	18.697216	89.88807
4.815002	-7.962596	97.23983	-12.777795	19.157417	96.155182	42.897858	4.985824	103.097725	43.380035	33.888706	101.766518	43.1389465	19.437265	102.4321215	-68.6945365	18.877569	89.8782425
3.931439	-7.658987	97.030655	-12.75972	19.238026	96.181717	42.818382	4.922391	102.923538	43.497353	33.789707	101.892563	43.1578675	19.356049	102.4080505	-68.6773075	19.120003	89.9553835
2.565421	-7.167984	96.780991	-12.722937	19.373783	96.246765	42.715652	4.886523	102.66346	43.630981	33.69743	101.916527	43.1733165	19.2919765	102.2899935	-68.6191905	19.4555895	90.2035365
1.594949	-6.868001	96.650795	-12.696163	19.493052	96.263565	42.652985	4.894244	102.480377	43.689499	33.669857	101.805641	43.171242	19.2820505	102.143009	-68.563568	19.7040535	90.384121
0.570814	-6.55854	96.51239	-12.665785	19.608017	96.252373	42.591671	4.939817	102.293739	43.699501	33.668137	101.647034	43.145586	19.303977	101.9703865	-68.477156	19.912057	90.5343595
-0.501883	-6.282417	96.430931	-12.686302	19.697718	96.234474	42.532471	4.98059	102.101151	43.686802	33.682396	101.421478	43.1096365	19.331493	101.7613145	-68.4822405	20.063943	90.7076335
-1.587523	-5.988751	96.293968	-12.690809	19.772577	96.187904	42.473763	5.026957	101.863655	43.65242	33.705223	101.13102	43.0630915	19.36609	101.4973375	-68.4447095	20.179064	90.8784705
-2.685859	-5.758757	96.128502	-12.70376	19.804018	96.091881	42.405178	5.069915	101.572372	43.606327	33.71019	100.77034	43.0057525	19.3900525	101.171356	-68.4132725	20.2179835	91.012406
-3.84684	-5.505366	95.919746	-12.72729	19.813238	95.969109	42.351521	5.092311	101.249901	43.535431	33.716091	100.391182	42.943476	19.404201	100.8205415	-68.398056	20.222275	91.1176765
-5.622441	-5.151072	95.611427	-12.750242	19.781397	95.738777	42.249069	5.102065	100.735748	43.442162	33.677273	99.751625	42.8456155	19.389669	100.2436865	-68.3460995	20.173125	91.2338675
-6.818456	-4.968226	95.38562	-12.759579	19.759392	95.572701	42.186607	5.066766	100.361656	43.363403	33.62516	99.371872	42.775005	19.345963	99.866764	-68.294163	20.172821	91.278638
-8.032044	-4.785244	95.136902	-12.775035	19.71431	95.436302	42.133724	5.000678	100.03463	43.309147	33.553188	99.036629	42.7214355	19.276933	99.5356295	-68.2715055	20.151687	91.3369745
-9.280762	-4.603732	94.984016	-12.782595	19.668194	95.316589	42.082508	4.92549	99.770882	43.277893	33.470299	98.759293	42.6802005	19.1978945	99.2650875	-68.2453905	20.1384935	91.3680905
-10.541809	-4.438405	94.812103	-12.787064	19.601536	95.232391	42.027718	4.844221	99.543396	43.239647	33.386974	98.552452	42.6336825	19.1155975	99.047924	-68.2078105	20.0874745	91.416858
-11.813462	-4.295379	94.660179	-12.804751	19.556351	95.158791	41.979828	4.773749	99.347748	43.201096	33.304279	98.363602	42.590462	19.039014	98.855675	-68.199964	20.073688	91.461907
-13.107186	-4.136083	94.55069	-12.818499	19.5214	95.132767	41.909206	4.703872	99.182281	43.150948	33.230991	98.226768	42.530077	18.9674315	98.7045245	-68.167075	20.0753685	91.5610095
-15.00513	-3.912979	94.437927	-12.821261	19.457773	95.12516	41.831814	4.580037	98.946297	43.091888	33.095985	98.056137	42.461851	18.838011	98.501217	-68.104373	20.077535	91.749103
-16.281635	-3.788893	94.392815	-12.83404	19.403301	95.118881	41.789242	4.458885	98.799477	43.068382	32.998161	97.917427	42.428812	18.728523	98.358452	-68.096892	20.078079	91.87931
-17.576212	-3.695193	94.35894	-12.826207	19.350437	95.109779	41.743313	4.339842	98.648354	43.042339	32.88131	97.777603	42.392826	18.610576	98.2129785	-68.04524	20.090298	92.0065795
-18.828287	-3.574043	94.328743	-12.838093	19.307991	95.096107	41.695839	4.20646	98.498383	43.019611	32.762524	97.630371	42.357725	18.484492	98.064377	-68.033911	20.13149	92.127837
-20.115433	-3.505646	94.319847	-12.859641	19.255085	95.067337	41.636105	4.054246	98.341225	43.004112	32.654133	97.466019	42.3201085	18.3541895	97.903622	-68.0393905	20.1559805	92.231052
-21.416517	-3.434887	94.316208	-12.89205	19.175657	95.03933	41.564434	3.925623	98.155167	42.957607	32.527645	97.249573	42.2610205	18.226634	97.70237	-68.0451205	20.12468	92.37629
-22.671276	-3.34863	94.38298	-12.899794	19.109695	95.015564	41.498787	3.793086	97.944763	42.906414	32.397991	96.978661	42.2026005	18.0955385	97.461712	-68.0021885	20.1238515	92.569416
-24.527485	-3.28569	94.517014	-12.920936	18.992163	94.959793	41.375523	3.58111	97.530029	42.828468	32.215794	96.433968	42.1019955	17.898452	96.9819985	-67.9438675	20.085874	92.9375875
-25.781664	-3.251307	94.585121	-12.920494	18.890013	94.894798	41.282875	3.440499	97.193649	42.749615	32.065262	96.004501	42.016245	17.7528805	96.599075	-67.857233	20.0271455	93.190521
-26.943583	-3.20935	94.695816	-12.928703	18.799681	94.795792	41.206909	3.279586	96.840065	42.677834	31.897911	95.53006	41.9423715	17.5887485	96.1850625	-67.7997775	20.0106135	93.4065215
-28.083429	-3.125464	94.775009	-12.943803	18.682587	94.6689	41.12027	3.10551	96.498291	42.602669	31.725088	95.049217	41.8614695	17.415299	95.773754	-67.7490755	19.949875	93.564046
-29.222731	-3.091676	94.829025	-12.974053	18.564833	94.54319	41.027336	2.922005	96.167183	42.514114	31.55196	94.610466	41.770725	17.2369825	95.3888245	-67.718831	19.8926835	93.6975555
-30.346703	-3.032855	94.853607	-12.995436	18.421539	94.423752	40.923244	2.739569	95.870384	42.443882	31.381702	94.202644	41.683563	17.0606355	95.036514	-67.674435	19.7824425	93.81099
-31.398455	-2.950761	94.930634	-13.047139	18.253105	94.335602	40.816246	2.545577	95.636024	42.346443	31.201321	93.879768	41.5813445	16.873449	94.757896	-67.6756225	19.632761	93.913308
-32.912693	-2.818683	95.036324	-13.154991	18.033175	94.257423	40.641163	2.260788	95.421715	42.20462	30.931641	93.529007	41.4228915	16.5962145	94.475361	-67.7328735	19.4701355	94.039485
-33.928288	-2.705378	95.102036	-13.260846	17.901192	94.22644	40.535099	2.082186	95.347794	42.095394	30.776518	93.376991	41.3152465	16.429352	94.3623925	-67.8369385	19.373032	94.0904875
-34.903114	-2.588638	95.187363	-13.384303	17.773773	94.212372	40.424736	1.916089	95.323204	41.974483	30.639326	93.266891	41.1996095	16.2777075	94.2950475	-67.9682155	19.2698385	94.1296965
-35.821049	-2.420097	95.300545	-13.508619	17.674007	94.220871	40.30085	1.763821	95.308945	41.85397	30.512226	93.17218	41.07741	16.1380235	94.2405625	-68.094648	19.2099905	94.2011795
-36.672222	-2.228282	95.341904	-13.640793	17.558918	94.231102	40.178413	1.63611	95.265236	41.745193	30.395838	93.102951	40.961803	16.015974	94.1840935	-68.243389	19.101862	94.2781105
-37.497055	-2.016152	95.387909	-13.756758	17.454178	94.23291	40.053719	1.532045	95.205582	41.629898	30.286137	93.049431	40.8418085	15.909091	94.1275065	-68.3553245	18.999265	94.3383135
-38.287376	-1.802665	95.436371	-13.866069	17.373333	94.233086	39.933796	1.445238	95.177765	41.51984	30.181677	93.024017	40.726818	15.8134575	94.100891	-68.458956	18.9332085	94.365281
-39.323486	-1.358726	95.447105	-14.004013	17.233232	94.286514	39.807831	1.332201	95.149155	41.381985	30.051777	93.049294	40.594908	15.691989	94.0992245	-68.602934	18.774475	94.4738035
-39.979996	-1.059092	95.537224	-14.071088	17.147598	94.360275	39.732738	1.246692	95.146515	41.322144	29.976904	93.094856	40.527441	15.611798	94.1206855	-68.669617	18.683398	94.5998645
-40.58847	-0.710285	95.606827	-14.152747	17.040743	94.444099	39.687534	1.168242	95.1642	41.262032	29.910782	93.160957	40.474783	15.539512	94.1625785	-68.780277	18.541974	94.7256195
-41.127865	-0.365174	95.737724	-14.211464	16.952066	94.536613	39.64381	1.094264	95.179459	41.208366	29.844162	93.222557	40.426088	15.469213	94.201008	-68.849016	18.434919	94.872218
-41.667336	-0.014693	95.86393	-14.268753	16.857222	94.646851	39.607964	1.020943	95.184586	41.163074	29.786167	93.275749	40.385519	15.403555	94.2301675	-68.923025	18.310889	95.0635345
-42.20499	0.361627	95.938759	-14.329022	16.751579	94.719948	39.566933	0.942241	95.192802	41.124599	29.717106	93.346512	40.345766	15.3296735	94.269657	-69.00381	18.1734845	95.170239
-42.650661	0.771789	95.987762	-14.396119	16.647253	94.805649	39.500923	0.859398	95.190605	41.094887	29.642736	93.41703	40.297905	15.251067	94.3038175	-69.090143	18.043439	95.3074805
-43.284821	1.403343	96.076233	-14.477674	16.484919	94.92366	39.402248	0.757766	95.132927	41.028831	29.544125	93.515266	40.2155395	15.1509455	94.3240965	-69.1708875	17.8188925	95.5232235
-43.686993	1.820177	96.133041	-14.529938	16.407663	94.995796	39.319515	0.696106	95.118042	40.981995	29.484058	93.590942	40.150755	15.090082	94.354492	-69.210631	17.725244	95.6371
-44.003662	2.263151	96.169586	-14.612942	16.319712	95.043449	39.249859	0.630009	95.112671	40.941185	29.438595	93.668762	40.095522	15.034302	94.3907165	-69.321406	17.605122	95.6961815
-44.337166	2.70604	96.181091	-14.697676	16.273787	95.092438	39.203152	0.563598	95.116386	40.88443	29.410017	93.746826	40.043791	14.9868075	94.431606	-69.439143	17.5607665	95.75327
-44.632095	3.194313	96.198586	-14.779676	16.235401	95.136398	39.15744	0.522872	95.127121	40.823616	29.378429	93.82206	39.990528	14.9506505	94.4745905	-69.54988	17.5201515	95.7982055
-44.886547	3.728059	96.208084	-14.857282	16.185526	95.18483	39.101147	0.498513	95.141289	40.746357	29.365688	93.909569	39.923752	14.9321005	94.525429	-69.638316	17.4389515	95.844231
-45.108585	4.259204	96.228668	-14.949097	16.138088	95.26564	39.047821	0.495423	95.152267	40.660957	29.374516	94.012619	39.854389	14.9349695	94.582443	-69.752583	17.3412065	95.948837
-45.354862	5.090477	96.298691	-15.096119	16.071909	95.377045	38.943264	0.510956	95.177811	40.547295	29.404211	94.188652	39.7452795	14.9575835	94.6832315	-69.9375175	17.1862345	96.0708585
-45.504017	5.63491	96.320709	-15.1879	16.03183	95.434914	38.87962	0.520625	95.216599	40.471626	29.434738	94.324944	39.675623	14.9776815	94.7707715	-70.051423	17.0859785	96.0990565
-45.587852	6.160401	96.319809	-15.282091	16.013292	95.501289	38.837978	0.527744	95.263321	40.413177	29.471859	94.457787	39.6255775	14.9998015	94.860554	-70.1897595	17.0267825	96.142024
-45.666695	6.724003	96.360527	-15.35097	16.014278	95.571342	38.793785	0.543721	95.329979	40.340378	29.502136	94.594826	39.5670815	15.0229285	94.9624025	-70.2690215	17.0056275	96.1802815
-45.696335	7.366238	96.414459	-15.453738	16.026773	95.66906	38.727371	0.563527	95.434395	40.276463	29.520937	94.729408	39.501917	15.042232	95.0819015	-70.409393	17.011314	96.2562185
-45.694191	8.007939	96.488312	-15.520742	16.052801	95.775406	38.680145	0.590184	95.545883	40.211647	29.535965	94.865379	39.445896	15.0630745	95.205631	-70.48738	17.0425275	96.345181
-45.703922	8.674407	96.540947	-15.60301	16.092344	95.852585	38.621639	0.600512	95.695396	40.156815	29.55546	95.00444	39.389227	15.077986	95.349918	-70.595247	17.106702	96.355252
-45.622993	9.68347	96.609459	-15.709255	16.146582	95.987343	38.549305	0.591248	95.968132	40.085445	29.560392	95.233711	39.317375	15.07582	95.6009215	-70.735885	17.217344	96.3737645
-45.522022	10.341013	96.608971	-15.808461	16.195137	96.069283	38.496597	0.559219	96.212601	40.040966	29.547289	95.427017	39.2687815	15.053254	95.819809	-70.8857035	17.33702	96.318757
-45.401649	11.018576	96.612862	-15.892106	16.21344	96.149948	38.45076	0.516697	96.49292	40.011444	29.529921	95.630013	39.231102	15.023309	96.0614665	-71.015314	17.403571	96.2384295
-45.270779	11.746401	96.605751	-15.995942	16.248077	96.233055	38.416245	0.472153	96.790581	39.973083	29.494083	95.851868	39.194664	14.983118	96.3212245	-71.186548	17.513036	96.1448855
-45.11739	12.487814	96.604935	-16.088783	16.240688	96.331955	38.378723	0.431838	97.098579	39.936916	29.46409	96.080727	39.1578195	14.947964	96.589653	-71.3353855	17.533412	96.074257
-44.970886	13.27095	96.645645	-16.148685	16.223497	96.471909	38.348511	0.394912	97.397728	39.896042	29.432995	96.3078	39.1222765	14.9139535	96.852764	-71.4196465	17.5330405	96.091054
-44.779057	14.039847	96.740189	-16.230688	16.210131	96.609283	38.313122	0.362833	97.718216	39.857296	29.403942	96.558533	39.085209	14.8833875	97.1383745	-71.546585	17.5368745	96.0801915
-44.449593	15.169209	96.844421	-16.320379	16.144716	96.838547	38.302444	0.293572	98.187096	39.837009	29.358738	96.955276	39.0697265	14.826155	97.571186	-71.7104845	17.463277	96.105908
-44.190929	16.042316	96.894608	-16.366369	16.086525	97.002846	38.303802	0.252595	98.476135	39.826595	29.323084	97.239594	39.0651985	14.7878395	97.8578645	-71.7979365	17.3852105	96.1478275
-43.986755	16.849844	96.965584	-16.3965	16.000381	97.155777	38.284519	0.220574	98.698097	39.827267	29.283634	97.524971	39.055893	14.752104	98.111534	-71.848893	17.248658	96.20002
-43.760204	17.704056	97.042938	-16.420948	15.927664	97.29847	38.227215	0.189335	98.881897	39.845856	29.240721	97.768913	39.0365355	14.715028	98.325405	-71.8784315	17.1403	96.271535
-43.484005	18.572752	97.123993	-16.446117	15.843897	97.434479	38.169498	0.154908	99.010712	39.847076	29.195848	98.011108	39.008287	14.675378	98.51091	-71.900521	17.012416	96.358048
-43.225155	19.447247	97.212646	-16.47859	15.765042	97.557137	38.124283	0.119497	99.10218	39.838219	29.168955	98.229187	38.981251	14.644226	98.6656835	-71.938431	16.885858	96.4485905
-42.994915	20.418068	97.301064	-16.502583	15.717257	97.667534	38.070488	0.106064	99.18026	39.836647	29.149309	98.424011	38.9535675	14.6276865	98.8021355	-71.9587335	16.8068275	96.5329325
-42.614845	21.875849	97.431114	-16.551065	15.668717	97.816025	38.010654	0.129943	99.300209	39.819103	29.171246	98.728043	38.9148785	14.6505945	99.014126	-72.0170085	16.6868395	96.617924
-42.334877	22.849592	97.526466	-16.589556	15.685785	97.919067	37.994396	0.177756	99.380257	39.791809	29.224787	98.916351	38.8931025	14.7012715	99.148304	-72.0722145	16.6702985	96.68983
-42.062744	23.866581	97.574921	-16.63632	15.702298	98.006325	37.985844	0.249109	99.462769	39.750168	29.284674	99.081802	38.868006	14.7668915	99.2722855	-72.140646	16.6377045	96.7403645
-41.805164	24.921368	97.610138	-16.677452	15.732204	98.073555	37.949196	0.350045	99.534653	39.696117	29.360216	99.235878	38.8226565	14.8551305	99.3852655	-72.1775605	16.6092775	96.7618445
-41.547169	25.951248	97.679558	-16.730484	15.776006	98.143265	37.911091	0.438042	99.596436	39.642727	29.438232	99.364494	38.776909	14.938137	99.480465	-72.237877	16.613875	96.806065
-41.258026	26.98616	97.764923	-16.807821	15.802392	98.214569	37.863636	0.520616	99.645844	39.566483	29.51523	99.484215	38.7150595	15.017923	99.5650295	-72.3307015	16.586861	96.8641085
-40.985832	28.030291	97.852295	-16.906826	15.840366	98.291214	37.785648	0.597375	99.691185	39.459522	29.570869	99.607567	38.622585	15.084122	99.649376	-72.436237	16.59661	96.933052
-40.638996	29.667429	97.994141	-17.05743	15.879679	98.405518	37.645676	0.684006	99.753372	39.31649	29.644417	99.793663	38.481083	15.1642115	99.7735175	-72.595943	16.5951465	97.0375185
-40.377308	30.714464	98.108994	-17.169201	15.883891	98.463135	37.533096	0.73762	99.769577	39.230953	29.69212	99.9244	38.3820245	15.21487	99.8469885	-72.7204265	16.552912	97.0792815
-40.129845	31.755972	98.223442	-17.288925	15.901035	98.519501	37.417645	0.792843	99.766037	39.14481	29.733267	100.040367	38.2812275	15.263055	99.903202	-72.8590775	16.539015	97.1358
-39.904453	32.849079	98.327133	-17.382122	15.925529	98.550102	37.31263	0.846463	99.71888	39.049534	29.782728	100.159004	38.181082	15.3145955	99.938942	-72.945326	16.5364625	97.161262
-39.687065	33.930443	98.477707	-17.487654	15.953342	98.578667	37.195812	0.9135	99.640617	38.979713	29.828489	100.267838	38.0877625	15.3709945	99.9542275	-73.0630705	16.5356895	97.2031065
-39.436169	34.965393	98.656845	-17.554674	15.992735	98.605408	37.084496	0.979347	99.53582	38.911575	29.880348	100.348572	37.9980355	15.4298475	99.942196	-73.1073835	16.5556225	97.26862
-39.177418	36.000244	98.842491	-17.632967	16.062304	98.647285	36.963882	1.057041	99.44165	38.845291	29.943094	100.421692	37.9045865	15.5000675	99.931671	-73.1705205	16.6245405	97.362899
-38.853569	37.559078	99.242966	-17.717453	16.19483	98.739098	36.830147	1.21451	99.31398	38.755936	30.071739	100.597336	37.7930415	15.6431245	99.955658	-73.2279475	16.7465355	97.522538
-38.63261	38.568184	99.548828	-17.7861	16.303045	98.841934	36.746273	1.337086	99.252838	38.720036	30.178856	100.716293	37.7331545	15.757971	99.9845655	-73.3053545	16.848119	97.6993025
-38.375248	39.518387	99.852348	-17.850229	16.402916	98.91523	36.688854	1.467681	99.178505	38.685238	30.30304	100.827873	37.687046	15.8853605	100.003189	-73.387504	16.9204715	97.827271
-38.135021	40.415951	100.136986	-17.889847	16.516493	98.981659	36.633343	1.606484	99.113724	38.638504	30.428719	100.942383	37.6359235	16.0176015	100.0280535	-73.4156175	17.0153845	97.9352645
-37.880753	41.313591	100.393639	-17.947523	16.644514	99.041214	36.577045	1.771714	99.045265	38.588394	30.572084	101.044098	37.5827195	16.171899	100.0446815	-73.4777655	17.117129	98.0377465
-37.623703	42.184483	100.632813	-18.000317	16.783928	99.087326	36.533512	1.938923	98.984619	38.546974	30.725422	101.141357	37.540243	16.3321725	100.062988	-73.540877	17.2356835	98.111664
-37.405354	43.012878	100.880264	-18.039848	16.94001	99.129929	36.505207	2.104821	98.930542	38.485493	30.881838	101.243034	37.49535	16.4933295	100.086788	-73.575046	17.3866905	98.17307
-36.999027	44.118301	101.222015	-18.131323	17.183989	99.217232	36.425179	2.353514	98.910477	38.414318	31.087393	101.387848	37.4197485	16.7204535	100.1491625	-73.6823945	17.6475245	98.2853015
-36.74118	44.783955	101.423645	-18.173677	17.369015	99.279312	36.379234	2.49342	98.919624	38.375488	31.2108	101.499496	37.377361	16.85211	100.20956	-73.724715	17.88592	98.349064
-36.472149	45.411301	101.589836	-18.234291	17.523094	99.322929	36.320507	2.620297	98.962456	38.313412	31.315243	101.614975	37.3169595	16.96777	100.2887155	-73.7855415	18.078418	98.3571425
-36.180576	45.974957	101.717758	-18.291809	17.709585	99.391495	36.271057	2.729962	99.043594	38.263222	31.412136	101.736084	37.2671395	17.071049	100.389839	-73.8507575	18.348121	98.393151
-35.875504	46.484955	101.822365	-18.376833	17.827024	99.46151	36.249905	2.834006	99.166832	38.227833	31.500847	101.848755	37.238869	17.1674265	100.5077935	-73.992535	18.4866215	98.4152265
-35.556648	46.96386	101.857147	-18.420263	17.981203	99.506523	36.23243	2.919683	99.32135	38.183971	31.606859	101.972878	37.2082005	17.263271	100.647114	-74.0487265	18.699135	98.365932
-35.257153	47.392048	101.851532	-18.482313	18.091429	99.585602	36.23938	3.014707	99.508232	38.153198	31.70895	102.073303	37.196289	17.3618285	100.7907675	-74.160915	18.8210295	98.3804365
-34.825008	47.934273	101.818344	-18.52578	18.235764	99.666565	36.287022	3.140604	99.798851	38.095329	31.850618	102.206863	37.1911755	17.495611	101.002857	-74.2427355	18.975917	98.330273
-34.548462	48.211136	101.793961	-18.538704	18.277878	99.751526	36.31876	3.21693	99.977318	38.0732	31.917789	102.27475	37.19598	17.5673595	101.126034	-74.273388	18.9883965	98.377018
-34.249531	48.440994	101.781319	-18.546259	18.305838	99.812515	36.345024	3.280099	100.135895	38.068802	31.977537	102.347076	37.206913	17.628818	101.2414855	-74.299431	18.982858	98.3835445
-33.992378	48.6539	101.828491	-18.547586	18.333321	99.882957	36.38382	3.326454	100.273956	38.068634	32.021072	102.430534	37.226227	17.673763	101.352245	-74.321399	18.992879	98.413669
-33.665199	48.780083	101.85878	-18.543791	18.344206	99.942902	36.421265	3.360321	100.375809	38.082157	32.069405	102.530121	37.251711	17.714863	101.452965	-74.339293	18.973549	98.432839
-33.345348	48.898754	101.94429	-18.548981	18.349152	100.012527	36.457027	3.391405	100.441299	38.102478	32.116821	102.627144	37.2797525	17.754113	101.5342215	-74.3777145	18.944191	98.4908325
-33.021992	48.95253	102.059616	-18.544773	18.377478	100.0429	36.474007	3.441924	100.471687	38.127117	32.163807	102.714027	37.300562	17.8028655	101.592857	-74.390108	18.9520905	98.492943
-32.480701	49.002907	102.255501	-18.552862	18.479126	100.106003	36.484943	3.554755	100.456451	38.16251	32.273792	102.812302	37.3237265	17.9142735	101.6343765	-74.4294505	19.0439785	98.5776295
-32.07943	49.004448	102.354813	-18.555109	18.583008	100.146233	36.49794	3.675208	100.436592	38.190914	32.379169	102.850929	37.344427	18.0271885	101.6437605	-74.454645	19.1388275	98.6487055
-31.64809	49.023712	102.438545	-18.528069	18.714931	100.18277	36.507725	3.81844	100.414551	38.209892	32.510719	102.86721	37.3588085	18.1645795	101.6408805	-74.4149465	19.2652825	98.7246595
-31.186481	48.978142	102.509476	-18.497934	18.876297	100.206902	36.558308	3.98284	100.394379	38.237511	32.668858	102.874901	37.3979095	18.325849	101.63464	-74.3937775	19.426745	98.779164
-30.714359	48.900333	102.505241	-18.466858	19.008303	100.208687	36.602226	4.167025	100.404427	38.2738	32.836388	102.857101	37.438013	18.5017065	101.630764	-74.371729	19.5148995	98.78661
-30.25128	48.799324	102.473915	-18.456348	19.175558	100.21962	36.680077	4.362473	100.421349	38.28001	33.030022	102.825974	37.4800435	18.6962475	101.6236615	-74.3927395	19.6548685	98.8155785
-29.756912	48.646801	102.387787	-18.418318	19.330818	100.226067	36.755898	4.559908	100.474533	38.283958	33.215626	102.782227	37.519928	18.887767	101.62838	-74.356564	19.773869	98.823754
-28.997839	48.237549	102.16539	-18.361963	19.511461	100.241837	36.868877	4.834508	100.581001	38.264378	33.47327	102.662064	37.5666275	19.153889	101.6215325	-74.2905535	19.869033	98.8621415
-28.448824	47.908318	101.956329	-18.328367	19.617743	100.259605	36.95137	4.98578	100.681839	38.238659	33.6166	102.556572	37.5950145	19.30119	101.6192055	-74.2517485	19.934296	98.9000045
-27.856228	47.564701	101.718033	-18.300831	19.693224	100.303398	37.03392	5.084325	100.822815	38.22823	33.704979	102.433052	37.631075	19.394652	101.6279335	-74.232737	19.991796	98.9788625
-27.275127	47.184174	101.516342	-18.271622	19.734426	100.377396	37.111572	5.13276	100.995049	38.23703	33.759388	102.314507	37.674301	19.446074	101.654778	-74.217545	20.022778	99.100014
-26.593536	46.840595	101.263306	-18.226641	19.755997	100.462402	37.168121	5.139267	101.209068	38.234581	33.760529	102.183365	37.701351	19.449898	101.6962165	-74.154633	20.062096	99.2285875
-25.853256	46.566402	101.023743	-18.186432	19.73896	100.568756	37.225296	5.101414	101.431831	38.227142	33.710602	102.059593	37.726219	19.406008	101.745712	-74.099083	20.071912	99.3918
-25.0707	46.248623	100.810265	-18.148535	19.67115	100.680801	37.278633	5.01683	101.646355	38.242405	33.625679	101.926163	37.760519	19.3212545	101.786259	-74.057589	20.0210455	99.575343
-23.850439	45.835526	100.487534	-18.087719	19.529549	100.861618	37.331493	4.834463	101.960838	38.269581	33.421768	101.733795	37.800537	19.1281155	101.8473165	-73.975975	19.9309825	99.8759195
-22.983496	45.565689	100.318382	-18.074057	19.394943	100.979439	37.360401	4.675414	102.158264	38.285152	33.25721	101.640701	37.8227765	18.966312	101.8994825	-73.9708905	19.823574	100.0593955
-22.129938	45.345665	100.174629	-18.053154	19.274809	101.10025	37.391315	4.503366	102.32917	38.319904	33.077885	101.569298	37.8556095	18.7906255	101.949234	-73.9619175	19.7589925	100.251266
-21.243378	45.216553	100.064659	-17.998436	19.08757	101.18203	37.413849	4.318684	102.470863	38.352558	32.902111	101.557526	37.8832035	18.6103975	102.0141945	-73.8800755	19.5647425	100.3498655
-20.347115	45.113659	100.00634	-17.971189	18.936184	101.247742	37.423836	4.14076	102.599945	38.388744	32.75248	101.611099	37.90629	18.44662	102.105522	-73.848668	19.425748	100.389962
-19.418936	45.110962	100.000046	-17.983765	18.80006	101.281532	37.417473	3.976592	102.68866	38.446018	32.629356	101.686386	37.9317455	18.302974	102.187523	-73.8992755	19.297146	100.375541
-18.47843	45.163067	100.056145	-17.963463	18.673563	101.283241	37.392159	3.840958	102.712456	38.484467	32.530399	101.806732	37.938313	18.1856785	102.259594	-73.865239	19.1614475	100.306888
-17.083843	45.281227	100.24263	-17.983946	18.545958	101.239647	37.311871	3.725962	102.68177	38.536911	32.443592	102.04303	37.924391	18.084777	102.3624	-73.892283	19.007139	100.116894
-16.128334	45.395794	100.407494	-18.013474	18.521729	101.163719	37.272064	3.710744	102.649429	38.559254	32.467224	102.265045	37.915659	18.088984	102.457237	-73.942607	18.954474	99.870201
-15.163342	45.567429	100.596252	-18.052309	18.55151	101.104805	37.234234	3.751951	102.622261	38.570889	32.540142	102.512268	37.9025615	18.1460465	102.5672645	-74.0071795	18.9569735	99.6423455
-14.209053	45.774261	100.801697	-18.11854	18.607523	101.027695	37.210297	3.839437	102.606354	38.579185	32.659035	102.772224	37.894741	18.249236	102.689289	-74.131821	18.96581	99.366101
-13.274519	46.038322	101.025513	-18.18029	18.695679	100.931885	37.185879	3.985071	102.586067	38.561005	32.807297	103.052483	37.873442	18.396184	102.819275	-74.234022	18.995174	99.044495
-12.299314	46.340992	101.255127	-18.228252	18.818888	100.880119	37.162243	4.152356	102.57151	38.520317	32.96645	103.296646	37.84128	18.559403	102.934078	-74.297784	19.078373	98.82616
-11.355666	46.637074	101.466881	-18.244776	18.94364	100.820419	37.157578	4.336636	102.589325	38.483173	33.139061	103.549408	37.8203755	18.7378485	103.0693665	-74.3099275	19.1494315	98.5714715
-9.913622	47.180454	101.748039	-18.259087	19.160315	100.735023	37.134941	4.576892	102.662003	38.457142	33.346066	103.928505	37.7960415	18.961479	103.295254	-74.3142155	19.359151	98.174792
-8.98657	47.553036	101.956055	-18.274988	19.26749	100.720337	37.130096	4.698307	102.740929	38.432041	33.44709	104.188705	37.7810685	19.0726985	103.464817	-74.3310445	19.4622815	97.975857
-8.08302	47.969231	102.190109	-18.282148	19.366306	100.70771	37.125103	4.803775	102.856789	38.416351	33.538185	104.471268	37.770727	19.17098	103.6640285	-74.335023	19.561632	97.7513915
-7.186366	48.343674	102.400223	-18.301346	19.447613	100.689842	37.094467	4.873158	103.017174	38.407139	33.586349	104.732849	37.750803	19.2297535	103.8750115	-74.353495	19.6654725	97.5046725
-6.327573	48.714828	102.625069	-18.315088	19.486744	100.670639	37.142445	4.911475	103.102219	38.382835	33.622189	104.989098	37.76264	19.266832	104.0456585	-74.392816	19.706656	97.2956195
-5.514435	49.007683	102.809883	-18.322153	19.504683	100.640152	37.161438	4.958711	103.216232	38.345867	33.697926	105.230942	37.7536525	19.3283185	104.223587	-74.3979585	19.6810475	97.056717
-4.705808	49.336899	102.920807	-18.318977	19.497963	100.597939	37.144138	4.991433	103.335739	38.359035	33.676865	105.393745	37.7515865	19.334149	104.364742	-74.3895405	19.661777	96.831136
-3.557122	49.751072	103.064934	-18.293049	19.462862	100.504051	37.196999	5.008838	103.43795	38.336136	33.683483	105.582008	37.7665675	19.3461605	104.509979	-74.3526655	19.5795635	96.498123
-2.832436	49.988201	103.139511	-18.265728	19.411581	100.438133	37.29871	4.984509	103.458237	38.335228	33.671741	105.69725	37.816969	19.328125	104.5777435	-74.348425	19.495037	96.2985225
-2.136029	50.171989	103.232635	-18.219687	19.325579	100.381889	37.307949	4.974504	103.518173	38.344921	33.650139	105.787956	37.826435	19.3123215	104.6530645	-74.265809	19.3388365	96.1107135
-1.474748	50.250446	103.315414	-18.171213	19.237495	100.344681	37.371918	4.93409	103.534019	38.372517	33.601475	105.876198	37.8722175	19.2677825	104.7051085	-74.2146435	19.2072075	95.9842535
-0.833946	50.343658	103.415169	-18.101423	19.144211	100.298485	37.452923	4.88996	103.529831	38.412998	33.54813	105.967079	37.9329605	19.219045	104.748455	-74.1358065	19.069377	95.848515
-0.241339	50.433014	103.567291	-18.031519	19.035147	100.269112	37.533333	4.839494	103.510475	38.482113	33.49025	106.055641	38.007723	19.164872	104.783058	-74.070761	18.905422	95.755166
0.336632	50.456684	103.69072	-17.947964	18.953255	100.251556	37.608261	4.786354	103.468147	38.541252	33.43055	106.123695	38.0747565	19.108452	104.795921	-73.9706845	18.798058	95.707191
1.142684	50.3792	103.88681	-17.812353	18.837414	100.212646	37.73243	4.715391	103.380051	38.655941	33.359562	106.201279	38.1941855	19.0374765	104.790665	-73.8188915	18.6373515	95.634627
1.652406	50.287895	103.985619	-17.729933	18.796978	100.190498	37.814438	4.682804	103.328796	38.739201	33.317123	106.240211	38.2768195	18.9999635	104.7845035	-73.7366855	18.5939925	95.5964925
2.112152	50.120079	104.022812	-17.636787	18.7848	100.156166	37.896629	4.662262	103.290855	38.806259	33.293587	106.275833	38.351444	18.9779245	104.783344	-73.625018	18.5916755	95.528988
2.527488	49.883698	104.041924	-17.569307	18.756645	100.100708	37.974316	4.637937	103.260872	38.865879	33.275337	106.301292	38.4200975	18.956637	104.781082	-73.5587115	18.556653	95.420334
2.915821	49.57663	104.0383	-17.522146	18.723249	100.061081	38.042397	4.620737	103.219902	38.904613	33.259735	106.304657	38.473505	18.940236	104.7622795	-73.517797	18.506262	95.3598825
3.313121	49.236618	104.006538	-17.476889	18.688078	99.991661	38.093567	4.609975	103.186867	38.933769	33.246456	106.296631	38.513668	18.9282155	104.741749	-73.467446	18.4479405	95.241573
3.725714	48.809017	103.924957	-17.445908	18.636091	99.952286	38.147224	4.602479	103.15921	38.947315	33.236984	106.282578	38.5472695	18.9197315	104.720894	-73.4390855	18.3524505	95.183678
4.321449	47.982327	103.871239	-17.385057	18.545706	99.940521	38.279613	4.558593	103.139641	38.986847	33.208477	106.278572	38.63323	18.883535	104.7091065	-73.403344	18.207877	95.1719355
4.730551	47.366627	103.803421	-17.342501	18.49658	99.932251	38.303558	4.526606	103.218796	39.028515	33.172405	106.29361	38.6660365	18.8495055	104.756203	-73.3510385	18.1436545	95.108299
5.121705	46.707474	103.693497	-17.301678	18.432581	99.93428	38.370296	4.472781	103.269424	39.071705	33.119526	106.288513	38.7210005	18.7961535	104.7789685	-73.3243565	18.0690085	95.0895915
5.497472	45.983852	103.57666	-17.237286	18.352564	99.922783	38.446445	4.39812	103.318695	39.126259	33.059643	106.258408	38.786352	18.7288815	104.7885515	-73.260924	17.9762465	95.0570145
5.923032	45.199539	103.413864	-17.18379	18.268147	99.905144	38.560154	4.307649	103.345047	39.183815	32.993473	106.197151	38.8719845	18.650561	104.771099	-73.2395645	17.885733	95.039189
6.338602	44.334156	103.21431	-17.102362	18.173355	99.907211	38.648232	4.230436	103.414894	39.251884	32.91275	106.110428	38.950058	18.571593	104.762661	-73.154782	17.775117	95.051761
6.730236	43.374771	103.023659	-17.005604	18.09271	99.914879	38.762379	4.15306	103.491417	39.331135	32.846306	106.009674	39.046757	18.499683	104.7505455	-73.057965	17.685737	95.0792125
7.354698	41.908863	102.710632	-16.856863	17.961941	99.935112	38.931877	4.058068	103.672882	39.456966	32.740639	105.845535	39.1944215	18.3993535	104.7592085	-72.9081475	17.5245285	95.1110155
7.762258	40.866528	102.545143	-16.761288	17.857033	99.959801	39.127628	3.977951	103.764496	39.566914	32.675762	105.723343	39.347271	18.3268565	104.7439195	-72.869847	17.3872095	95.1756825
8.171989	39.832558	102.323174	-16.640438	17.734621	99.966331	39.310654	3.919749	103.868675	39.664703	32.605057	105.599258	39.4876785	18.262403	104.7339665	-72.7685545	17.206839	95.1986955
8.612576	38.581745	102.085182	-16.519375	17.613163	99.944603	39.452477	3.872827	103.981636	39.740288	32.529171	105.464104	39.5963825	18.200999	104.72287	-72.6351325	17.025327	95.166336
9.044356	37.416706	101.828674	-16.383324	17.46426	99.928169	39.66132	3.788344	104.005859	39.79364	32.440636	105.329094	39.72748	18.11449	104.6674765	-72.494128	16.81403	95.1888615
9.480173	36.216724	101.631165	-16.257549	17.316372	99.86557	39.780731	3.711491	104.074219	39.85358	32.337254	105.228386	39.8171555	18.0243725	104.6513025	-72.3322535	16.6083715	95.0798375
9.906968	34.97691	101.490402	-16.15641	17.122717	99.809555	39.958889	3.56456	104.071579	39.923519	32.208927	105.174461	39.941204	17.8867435	104.62302	-72.254024	16.3586905	94.99609
10.559189	32.948696	101.353142	-15.98866	16.823776	99.768951	40.121685	3.32749	104.115547	40.042465	31.978327	105.17067	40.082075	17.6529085	104.6431085	-72.059395	15.9946435	94.8947935
10.98928	31.650099	101.350845	-15.879363	16.644068	99.776329	40.229168	3.167025	104.188583	40.141373	31.824991	105.24218	40.1852705	17.496008	104.7153815	-71.9439965	15.792128	94.8372765
11.448923	30.329615	101.350281	-15.792238	16.497581	99.817528	40.318462	3.038779	104.308525	40.234695	31.696943	105.314384	40.2765785	17.367861	104.8114545	-71.8610545	15.627301	94.8236015
11.885603	28.897861	101.314583	-15.689765	16.386753	99.87001	40.482899	2.912739	104.359818	40.336235	31.585503	105.350174	40.409567	17.249121	104.854996	-71.789097	15.524385	94.885024
12.339435	27.557758	101.298103	-15.585023	16.279819	99.925591	40.584923	2.839155	104.46051	40.434189	31.497816	105.338539	40.509556	17.1684855	104.8995245	-71.679602	15.3911525	94.9516575
12.793818	26.236715	101.233444	-15.449704	16.192898	99.982635	40.7187	2.77482	104.532089	40.502632	31.46847	105.328156	40.610666	17.121645	104.9301225	-71.510074	15.264151	95.0351475
13.253997	24.736109	101.186775	-15.317282	16.111216	100.023636	40.865936	2.723283	104.611206	40.631031	31.361786	105.238022	40.7484835	17.0425345	104.924614	-71.3830475	15.1798975	95.122658
13.95113	22.64152	101.078903	-15.12265	15.981748	100.051735	41.134636	2.626581	104.719078	40.779552	31.27787	105.135849	40.957094	16.9522255	104.9274635	-71.202394	15.0112705	95.1760065
14.452271	21.204453	100.986755	-14.991691	15.85142	100.039825	41.236012	2.567486	104.805031	40.890976	31.19206	105.021652	41.063494	16.879773	104.9133415	-71.046876	14.823067	95.1663085
14.88643	19.685116	100.876389	-14.855499	15.711554	99.980179	41.407784	2.463885	104.799057	40.987129	31.08308	104.891968	41.1974565	16.7734825	104.8455125	-70.9084545	14.6496255	95.1148455
15.348993	18.25885	100.769722	-14.732419	15.540896	99.894012	41.525284	2.363904	104.811569	41.076298	30.953476	104.738464	41.300791	16.65869	104.7750165	-70.765629	14.423102	95.0130075
15.838938	16.789713	100.672821	-14.609591	15.377776	99.820053	41.636692	2.250958	104.825188	41.180313	30.825878	104.558563	41.4085025	16.538418	104.6918755	-70.6276845	14.217134	94.9482305
16.28665	15.264881	100.597504	-14.491796	15.202269	99.747528	41.712368	2.160989	104.873779	41.258003	30.680088	104.366615	41.4851855	16.4205385	104.620197	-70.4687775	13.9839995	94.874859
16.762711	13.845098	100.541817	-14.385891	15.047794	99.680008	41.85495	2.046784	104.864738	41.327473	30.555498	104.174316	41.5912115	16.301141	104.519527	-70.3629935	13.794447	94.840489
17.477032	11.69581	100.473038	-14.250719	14.799679	99.586525	41.970898	1.866792	104.912209	41.420303	30.335999	103.86087	41.6956005	16.1013955	104.3865395	-70.1970385	13.4979625	94.7865105
17.923693	10.263553	100.459412	-14.162395	14.648125	99.525185	42.034946	1.740801	104.929611	41.472618	30.175844	103.679047	41.753782	15.9583225	104.304329	-70.078572	13.3379275	94.746041
18.405205	8.917793	100.475395	-14.111078	14.49417	99.4674	42.078709	1.600814	104.968666	41.533058	30.018085	103.515305	41.8058835	15.8094495	104.2419855	-70.0280395	13.1788905	94.6928145
18.84724	7.606353	100.516365	-14.055252	14.326653	99.411285	42.115993	1.444802	105.001198	41.588264	29.849663	103.382072	41.8521285	15.6472325	104.191635	-69.9626325	13.0060735	94.630935
19.329422	6.243022	100.572983	-14.02418	14.196221	99.369278	42.125778	1.287313	105.013786	41.634251	29.679758	103.292404	41.8800145	15.4835355	104.153095	-69.9283745	12.9089065	94.585461
19.770966	4.999331	100.595558	-13.995823	14.053762	99.307404	42.113304	1.158077	105.009293	41.67289	29.510954	103.217361	41.893097	15.3345155	104.113327	-69.884743	12.7730085	94.501481
20.195377	3.877595	100.645737	-13.96233	13.954952	99.262924	42.113243	0.999798	105.009544	41.706455	29.351892	103.150597	41.909849	15.175845	104.0800705	-69.834509	12.734059	94.4457775
20.937218	2.041389	100.680923	-13.93691	13.830522	99.182823	42.115417	0.845832	104.999138	41.746025	29.192961	103.072693	41.930721	15.0193965	104.0359155	-69.804541	12.6416475	94.3297305
21.374578	0.951188	100.706146	-13.921385	13.792959	99.133316	42.081696	0.811903	105.040779	41.761951	29.125496	103.047546	41.9218235	14.9686995	104.0441625	-69.7645935	12.6172185	94.2224695
21.840776	-0.01112	100.762329	-13.910939	13.778832	99.095543	42.12841	0.747987	105.013206	41.779594	29.094463	103.0532	41.954002	14.921225	104.033203	-69.77588	12.636439	94.157883
22.273277	-0.966846	100.788116	-13.896129	13.801072	99.046371	42.136253	0.724381	105.021309	41.807987	29.084566	103.07074	41.97212	14.9044735	104.0460245	-69.764378	12.6976705	94.0467175
22.744772	-1.834838	100.843384	-13.86585	13.836018	99.016129	42.15456	0.72045	105.025864	41.839962	29.085863	103.091133	41.997261	14.9031565	104.0584985	-69.728961	12.7688795	93.9737595
23.172729	-2.682077	100.884293	-13.826719	13.87497	98.974083	42.148159	0.74884	105.064896	41.892651	29.097727	103.112068	42.020405	14.9232835	104.088482	-69.673843	12.8266565	93.859684
23.615227	-3.428468	100.921318	-13.780539	13.908547	98.911636	42.219696	0.724742	105.045471	41.960297	29.10465	103.127274	42.0899965	14.914696	104.0863725	-69.6510745	12.902398	93.7368995
24.236097	-4.475327	100.984108	-13.676816	13.960918	98.802658	42.247021	0.733907	105.075546	42.081322	29.098003	103.10965	42.1641715	14.915955	104.092598	-69.5178035	13.005881	93.512718
24.707708	-5.166769	100.979889	-13.60168	14.006944	98.709106	42.328697	0.704248	105.013977	42.163582	29.096064	103.075302	42.2461395	14.900156	104.0446395	-69.4494995	13.113732	93.3735725
25.174358	-5.763233	100.967697	-13.517882	14.030359	98.622704	42.346008	0.707367	105.000435	42.240124	29.082275	103.020203	42.293066	14.894821	104.010319	-69.32883	13.165897	93.235089
25.480297	-6.326512	100.940445	-13.466038	14.046838	98.565659	42.425232	0.661452	104.912796	42.314819	29.075039	102.972839	42.3700255	14.8682455	103.9428175	-69.3021015	13.2254305	93.1885005
25.429646	-6.748652	100.889542	-13.409185	14.037232	98.526474	42.422924	0.669156	104.900787	42.380493	29.05335	102.947594	42.4017085	14.861253	103.9241905	-69.2200785	13.213211	93.1287575
25.378918	-7.117213	100.837555	-13.360951	14.043522	98.491524	42.455685	0.646002	104.874229	42.446381	29.032209	102.929672	42.451033	14.8391055	103.9019505	-69.172935	13.2479385	93.0810975
25.197044	-7.450508	100.801918	-13.318631	14.065907	98.458282	42.47274	0.620267	104.837082	42.48658	29.010153	102.902054	42.47966	14.81521	103.869568	-69.116922	13.316604	93.046996
24.752218	-7.68238	100.714615	-13.283731	14.114055	98.432037	42.527241	0.579712	104.739128	42.528049	28.985035	102.843582	42.527645	14.7823735	103.791355	-69.095107	13.4457365	93.072719
24.362556	-7.816658	100.68647	-13.277427	14.157525	98.40667	42.510452	0.603103	104.73909	42.564983	28.979031	102.787331	42.5377175	14.791067	103.7632105	-69.0925715	13.523983	93.0501295
23.966196	-7.871219	100.639282	-13.262608	14.204736	98.375854	42.53149	0.61705	104.703049	42.592281	28.986698	102.716957	42.5618855	14.801874	103.710003	-69.0871015	13.607598	93.041705
23.48032	-7.965552	100.623238	-13.233158	14.264973	98.323669	42.596577	0.602925	104.650856	42.616169	28.994846	102.648857	42.606373	14.7988855	103.6498565	-69.072689	13.7310605	92.9974815
22.974476	-8.074148	100.562691	-13.222771	14.323341	98.27034	42.570541	0.632163	104.661987	42.634968	29.013359	102.581253	42.6027545	14.822761	103.62162	-69.0482965	13.823921	92.91906
22.441624	-8.139239	100.513077	-13.217031	14.364094	98.190132	42.564713	0.631927	104.615494	42.647499	29.016829	102.514122	42.606106	14.824378	103.564808	-69.040168	13.90381	92.815456
21.921707	-8.137583	100.39463	-13.203192	14.396349	98.106293	42.554482	0.624406	104.569778	42.653839	29.017443	102.444824	42.6041605	14.8209245	103.507301	-69.0105445	13.9717735	92.705285
21.148167	-8.13031	100.25412	-13.206166	14.449959	97.98539	42.51857	0.629698	104.467628	42.632862	29.033848	102.344833	42.575716	14.831773	103.4062305	-68.988048	14.068145	92.5645495
20.608829	-8.051045	100.147102	-13.242917	14.479134	97.924767	42.519138	0.613265	104.379608	42.611237	29.053099	102.320435	42.5651875	14.833182	103.3500215	-69.0510215	14.125086	92.4995125
19.998369	-7.917444	100.059341	-13.27929	14.50598	97.865097	42.449039	0.651	104.365746	42.590393	29.081539	102.305939	42.519716	14.8662695	103.3358425	-69.078296	14.1456905	92.3943515
19.329401	-7.716673	99.938881	-13.311233	14.541498	97.785332	42.447479	0.653547	104.269341	42.558037	29.12117	102.283684	42.502758	14.8873585	103.2765125	-69.125224	14.1956375	92.2941515
18.620613	-7.552324	99.780434	-13.35744	14.591384	97.702728	42.344666	0.721674	104.226051	42.499405	29.177416	102.256836	42.4220355	14.949545	103.2414435	-69.1369155	14.233223	92.1640125
17.898407	-7.369819	99.590126	-13.42215	14.64875	97.635445	42.294498	0.763615	104.09613	42.443825	29.226994	102.245544	42.3691615	14.9953045	103.170837	-69.2134615	14.3021955	92.100053
17.154228	-7.118784	99.357437	-13.485171	14.704646	97.566551	42.295345	0.76879	103.873482	42.389069	29.27272	102.243462	42.342207	15.020755	103.058472	-69.312549	14.388537	92.07463
16.025143	-6.778119	98.923546	-13.568419	14.803329	97.428246	42.170444	0.794336	103.549049	42.337791	29.337502	102.185974	42.2541175	15.065919	102.8675115	-69.3909555	14.540739	91.9889805
15.196933	-6.554779	98.587326	-13.615796	14.867256	97.335663	42.094757	0.774419	103.268555	42.307873	29.353708	102.156364	42.201315	15.0640635	102.7124595	-69.432907	14.6704485	91.9588665
14.335683	-6.30912	98.222458	-13.682272	14.933482	97.198448	41.997959	0.75745	102.986694	42.285889	29.366802	102.12355	42.141924	15.062126	102.555122	-69.506468	14.804838	91.841774
13.417828	-6.107304	97.890495	-13.760501	14.991109	97.081787	41.873356	0.766317	102.732887	42.244701	29.394022	102.077271	42.0590285	15.0801695	102.405079	-69.5800305	14.9020485	91.758495
12.484553	-5.874076	97.581314	-13.849526	15.056354	96.968079	41.785366	0.781583	102.473412	42.182621	29.439957	102.014877	41.9839935	15.11077	102.2441445	-69.6830455	15.001938	91.6920135
11.563536	-5.677145	97.376976	-13.920355	15.127375	96.878227	41.659595	0.848754	102.272652	42.090527	29.513603	101.914429	41.875061	15.1811785	102.0935405	-69.715771	15.0735715	91.6629135
10.624702	-5.545418	97.207947	-14.009171	15.213569	96.814415	41.551105	0.952122	102.136353	41.997612	29.605003	101.798439	41.7743585	15.2785625	101.967396	-69.7927005	15.1485755	91.661434
9.088939	-5.358916	97.048134	-14.138813	15.29423	96.768532	41.433384	1.130643	102.028801	41.803886	29.774357	101.660728	41.618635	15.4525	101.8447645	-69.896261	15.13596	91.6922995
8.069561	-5.273081	96.966072	-14.228421	15.301614	96.766182	41.375614	1.241504	101.985016	41.677681	29.901106	101.59639	41.5266475	15.571305	101.790703	-69.9834895	15.031923	91.741661
7.03924	-5.171102	96.8694	-14.316829	15.274389	96.740685	41.330601	1.327501	101.940475	41.550831	30.024042	101.537346	41.440716	15.6757715	101.7389105	-70.074374	14.8730065	91.7424595
5.976085	-5.160414	96.708809	-14.39748	15.213774	96.67868	41.27454	1.407807	101.873802	41.405277	30.123711	101.516106	41.3399085	15.765759	101.694954	-70.1348685	14.661789	91.662406
4.877767	-5.144092	96.529434	-14.494741	15.1143	96.630547	41.180935	1.482504	101.817093	41.285439	30.203232	101.505852	41.233187	15.842868	101.6614725	-70.222669	14.385732	91.5996215
3.765937	-5.187972	96.368393	-14.599407	15.001676	96.584679	41.165524	1.529708	101.711037	41.163723	30.290287	101.496635	41.1646235	15.9099975	101.603836	-70.3634375	14.0933545	91.565522
2.630478	-5.196919	96.228638	-14.675598	14.944498	96.558258	41.122227	1.599196	101.624367	41.02755	30.387587	101.458099	41.0748885	15.9933915	101.541233	-70.4260845	13.8956045	91.575283
0.954959	-5.353048	96.06842	-14.804882	14.906936	96.578957	41.045807	1.725349	101.532219	40.845947	30.528624	101.347839	40.945877	16.1269865	101.440029	-70.555641	13.6868855	91.717885
-0.256025	-5.500895	96.044365	-14.870156	14.912464	96.591652	40.966423	1.840037	101.553902	40.765427	30.649281	101.270401	40.865925	16.244659	101.4121515	-70.606237	13.580269	91.7711525
-1.450602	-5.632417	95.988464	-14.940786	14.93742	96.604286	40.930454	1.930882	101.528313	40.663788	30.778938	101.181969	40.797121	16.35491	101.355141	-70.678693	13.51993	91.853431
-2.6499	-5.791778	95.911552	-15.013799	14.968194	96.5802	40.937721	2.003958	101.419052	40.567493	30.912525	101.047768	40.752607	16.4582415	101.23341	-70.780205	13.4781465	91.92699
-3.851209	-6.041058	95.739517	-15.064101	14.986467	96.533051	40.891327	2.094733	101.260506	40.503574	31.043131	100.865158	40.6974505	16.568932	101.062832	-70.8256525	13.404002	92.00327
-5.079453	-6.287004	95.532928	-15.126093	15.007511	96.423195	40.823303	2.165473	100.998817	40.404354	31.145296	100.647842	40.6138285	16.6553845	100.8233295	-70.8660145	13.3596375	92.0230605
-6.298127	-6.53231	95.229759	-15.16885	15.014802	96.298843	40.753761	2.200603	100.629028	40.33894	31.20566	100.346886	40.5463505	16.7031315	100.487957	-70.8840505	13.3264725	92.109729
-8.150551	-7.029093	94.705963	-15.242214	15.053693	95.997162	40.631477	2.226844	99.95002	40.258984	31.276405	99.74173	40.4452305	16.7516245	99.845875	-70.9296585	13.3557615	92.148449
-9.395954	-7.398697	94.377098	-15.262972	15.091793	95.777664	40.544476	2.276314	99.411896	40.189674	31.28401	99.276855	40.367075	16.780162	99.3443755	-70.893019	13.403424	92.2109525
-10.624552	-7.764054	94.041344	-15.275219	15.130642	95.530098	40.41301	2.338811	98.907913	40.148182	31.31274	98.705551	40.280596	16.8257755	98.806732	-70.831034	13.4355085	92.253464
-11.811678	-8.215169	93.777763	-15.272453	15.209673	95.271423	40.384476	2.390289	98.371574	40.08659	31.370792	98.054207	40.235533	16.8805405	98.2128905	-70.780439	13.5388055	92.3299555
-13.03394	-8.681858	93.692078	-15.275595	15.288197	95.031723	40.351826	2.482602	97.941971	40.014027	31.446161	97.368011	40.1829265	16.9643815	97.654991	-70.7341165	13.6120125	92.408455
-14.200192	-9.151571	93.705803	-15.273038	15.365956	94.841232	40.358955	2.567865	97.637627	39.900177	31.513088	96.709053	40.129566	17.0404765	97.17334	-70.675642	13.6914355	92.509124
-15.285005	-9.674885	93.836052	-15.272212	15.397789	94.705124	40.389717	2.624874	97.4384	39.744987	31.533279	96.148941	40.067352	17.0790765	96.7936705	-70.611776	13.7165015	92.6165775
-17.005083	-10.515304	94.17234	-15.288212	15.372133	94.55162	40.415409	2.633147	97.326195	39.592247	31.513035	95.480995	40.003828	17.073091	96.403595	-70.580252	13.671175	92.699645
-18.175003	-11.039443	94.394409	-15.327513	15.30541	94.476067	40.423641	2.593564	97.33268	39.495857	31.430695	95.161011	39.959749	17.0121295	96.2468455	-70.614775	13.5986905	92.7052885
-19.120083	-11.611339	94.599022	-15.361216	15.217927	94.391541	40.423038	2.524442	97.362228	39.408497	31.332672	94.919891	39.9157675	16.928557	96.1410595	-70.6381995	13.507297	92.6420225
-20.211039	-12.133677	94.767746	-15.397694	15.10652	94.322891	40.383343	2.410348	97.4095	39.350979	31.225035	94.715416	39.867161	16.8176915	96.062458	-70.662549	13.3953485	92.583324
-21.179733	-12.620738	94.900284	-15.452048	14.990261	94.249657	40.34174	2.27925	97.430077	39.294823	31.089396	94.547234	39.8182815	16.684323	95.9886555	-70.7223775	13.296199	92.5106585
-22.188782	-13.087381	94.997612	-15.498614	14.884067	94.179626	40.241714	2.151607	97.47171	39.247532	30.928629	94.41095	39.744623	16.540118	95.94133	-70.741851	13.228016	92.417922
-23.097233	-13.456411	95.06459	-15.538396	14.785301	94.109604	40.220371	1.995706	97.435287	39.213604	30.776649	94.290237	39.7169875	16.3861775	95.862762	-70.7937795	13.1844245	92.356446
-24.465937	-14.04149	95.144974	-15.576971	14.672799	94.035774	40.121284	1.805353	97.431076	39.190193	30.574936	94.159462	39.6557385	16.1901445	95.795269	-70.8096805	13.1554535	92.276279
-25.33198	-14.316769	95.206528	-15.593654	14.64414	93.994034	40.086472	1.705202	97.451904	39.185257	30.470947	94.112106	39.6358645	16.0880745	95.782005	-70.8231725	13.2002055	92.206063
-26.168919	-14.586761	95.235733	-15.579134	14.619996	93.955444	40.052193	1.643255	97.475639	39.183083	30.397692	94.092964	39.617638	16.0204735	95.7843015	-70.775906	13.2195185	92.1265865
-26.931232	-14.773975	95.26017	-15.577008	14.619213	93.929626	40.01297	1.597189	97.502731	39.194576	30.354574	94.087585	39.603773	15.9758815	95.795158	-70.757789	13.2625445	92.064094
-27.668888	-14.898579	95.339134	-15.578895	14.656818	93.90535	39.988213	1.566187	97.524826	39.199249	30.325666	94.060699	39.593731	15.9459265	95.7927625	-70.751521	13.3677095	92.0179375
-28.388205	-15.013991	95.405289	-15.58688	14.691751	93.88298	39.976124	1.545804	97.543518	39.188171	30.291563	93.982773	39.5821475	15.9186835	95.7631455	-70.7559075	13.4648185	92.0028145
-29.149103	-15.067194	95.529541	-15.591288	14.736422	93.876076	39.959763	1.531384	97.536346	39.164902	30.25794	93.882271	39.5623325	15.894662	95.7093085	-70.7449085	13.578182	92.0428435
-30.166658	-15.053001	95.682716	-15.609774	14.759416	93.872421	39.896446	1.493564	97.516098	39.125076	30.194027	93.759277	39.510761	15.8437955	95.6376875	-70.730309	13.6750365	92.1071545
-30.797504	-14.989534	95.708626	-15.646421	14.763535	93.858078	39.855236	1.436131	97.518578	39.087112	30.141771	93.709648	39.471174	15.788951	95.614113	-70.764016	13.738119	92.102043
-31.388739	-14.892708	95.724174	-15.694798	14.73158	93.840782	39.796673	1.364409	97.51535	39.054966	30.077297	93.675941	39.4258195	15.720853	95.5956455	-70.8154155	13.742307	92.0859185
-31.97394	-14.747334	95.700668	-15.75311	14.69797	93.816414	39.727879	1.278654	97.494926	39.004719	30.007851	93.659828	39.366299	15.6432525	95.577377	-70.872519	13.7526875	92.055451
-32.55703	-14.565585	95.683838	-15.823354	14.653222	93.803131	39.637241	1.207042	97.475922	38.947144	29.935936	93.653877	39.2921925	15.571489	95.5648995	-70.9389005	13.734955	92.0413625
-33.132454	-14.297903	95.618668	-15.889473	14.588965	93.81794	39.537415	1.131741	97.460098	38.89257	29.857073	93.677383	39.2149925	15.494407	95.5687405	-70.9939385	13.683523	92.0671395
-33.69276	-13.929097	95.599991	-15.965374	14.543806	93.843033	39.44508	1.066423	97.451317	38.850456	29.792208	93.726219	39.147768	15.4293155	95.588768	-71.078516	13.6582965	92.097298
-34.555851	-13.310096	95.579651	-16.069813	14.5078	93.927116	39.33889	0.964368	97.45948	38.793919	29.715706	93.857971	39.0664045	15.340037	95.6587255	-71.2060305	13.675563	92.1955065
-35.088425	-12.790343	95.52095	-16.128151	14.48327	93.987671	39.275887	0.90796	97.470741	38.783665	29.673874	93.975708	39.029776	15.290917	95.7232245	-71.286078	13.675623	92.2521175
-35.592739	-12.268109	95.472191	-16.172678	14.483521	94.050507	39.221691	0.852478	97.489182	38.787472	29.645603	94.111305	39.0045815	15.2490405	95.8002435	-71.3499375	13.7180015	92.3007705
-36.115677	-11.694468	95.401207	-16.200993	14.50499	94.127563	39.162914	0.821074	97.500435	38.799446	29.628191	94.261803	38.98118	15.2246325	95.881119	-71.383166	13.7853475	92.374007
-36.645977	-11.060151	95.295341	-16.227921	14.536889	94.202019	39.122177	0.808815	97.505882	38.812031	29.630497	94.418442	38.967104	15.219656	95.962162	-71.422946	13.854122	92.441876
-37.17498	-10.341047	95.238487	-16.259335	14.558965	94.269241	39.074963	0.815712	97.530884	38.820068	29.635616	94.583961	38.9475155	15.225664	96.0574225	-71.4661855	13.892266	92.4810595
-37.7019	-9.584646	95.17099	-16.291237	14.590302	94.354973	39.041252	0.830562	97.575562	38.826859	29.654163	94.770416	38.9340555	15.2423625	96.172989	-71.5165295	13.9382415	92.536957
-38.467781	-8.433978	95.096359	-16.337381	14.621409	94.491638	39.010475	0.839045	97.673088	38.840057	29.684977	95.070854	38.925266	15.262011	96.371971	-71.600028	13.980807	92.611305
-38.957275	-7.615923	95.06105	-16.369886	14.64802	94.600449	38.986698	0.830752	97.719231	38.860733	29.685406	95.277718	38.9237155	15.258079	96.4984745	-71.6634875	14.037961	92.7024235
-39.445408	-6.722058	95.035065	-16.396921	14.664738	94.71965	38.956062	0.81518	97.758385	38.899948	29.67366	95.472588	38.928005	15.24442	96.6154865	-71.721847	14.085056	92.8238135
-39.946861	-5.810149	95.026443	-16.422106	14.660126	94.834038	38.926159	0.778195	97.795341	38.934784	29.659107	95.671783	38.9304715	15.218651	96.733562	-71.7746835	14.101601	92.934514
-40.453224	-4.876291	94.988098	-16.43449	14.656962	94.921646	38.892345	0.746551	97.807526	38.974949	29.631508	95.84465	38.933647	15.1890295	96.826088	-71.802627	14.1248945	93.017204
-40.917599	-3.917636	94.964546	-16.435095	14.645714	95.012985	38.852482	0.715767	97.797798	39.003235	29.600605	95.986488	38.9278585	15.158186	96.892143	-71.7980485	14.133242	93.133827
-41.400101	-2.927951	94.922813	-16.446894	14.653338	95.074463	38.800915	0.681569	97.782204	39.023571	29.554489	96.105179	38.912243	15.118029	96.9436915	-71.806031	14.188647	93.2052345
-42.116486	-1.320147	94.867882	-16.506247	14.65941	95.134407	38.697132	0.615221	97.726646	39.033623	29.495365	96.234764	38.8653775	15.055293	96.980705	-71.8778715	14.263527	93.288109
-42.619083	-0.306412	94.847664	-16.553766	14.662284	95.151428	38.610535	0.595454	97.63443	38.995449	29.477982	96.278351	38.802992	15.036718	96.9563905	-71.910524	14.28785	93.3464655
-43.125084	0.721246	94.801315	-16.659271	14.647694	95.175644	38.482502	0.575354	97.525948	38.919525	29.469902	96.294815	38.7010135	15.022628	96.9103815	-72.0195555	14.27276	93.4409065
-43.669907	1.784784	94.795021	-16.765175	14.619404	95.187172	38.351475	0.553864	97.38427	38.826824	29.456928	96.283478	38.5891495	15.005396	96.833874	-72.1194995	14.233412	93.54047
-44.212376	2.849188	94.795868	-16.895441	14.601368	95.198669	38.195614	0.553464	97.215584	38.709396	29.460802	96.240273	38.452505	15.007133	96.7279285	-72.243387	14.195603	93.6694095
-44.745499	3.894447	94.823822	-17.051689	14.5935	95.215942	38.009071	0.581015	97.059853	38.547916	29.491102	96.197525	38.2784935	15.0360585	96.628689	-72.3818715	14.1509415	93.803195
-45.245968	4.959269	94.833771	-17.21781	14.604317	95.232422	37.826141	0.619531	96.904465	38.386902	29.515928	96.163681	38.1065215	15.0677295	96.534073	-72.5421415	14.1409045	93.930771
-46.001469	6.650412	94.937332	-17.469296	14.643945	95.272491	37.54258	0.688314	96.636543	38.129833	29.611332	96.092926	37.8362065	15.149823	96.3647345	-72.7747985	14.138067	94.1802475
-46.514088	7.72867	94.98439	-17.651262	14.696376	95.270905	37.358311	0.764342	96.438133	37.95356	29.699972	96.031509	37.6559355	15.232157	96.234821	-72.9584595	14.160595	94.306989
-46.991642	8.817782	95.036682	-17.854784	14.776794	95.274078	37.147961	0.853454	96.204803	37.754414	29.806086	95.948807	37.4511875	15.32977	96.076805	-73.1607555	14.223818	94.471351
-47.460445	9.942469	95.074043	-18.053835	14.869714	95.265587	36.913933	0.981995	95.949722	37.533855	29.920912	95.859253	37.223894	15.4514535	95.9044875	-73.331564	14.2879745	94.6266865
-47.912033	11.049439	95.148811	-18.256042	14.993882	95.221344	36.673637	1.124252	95.685875	37.34	30.050146	95.762871	37.0068185	15.587199	95.724373	-73.5189025	14.400565	94.718315
-48.34285	12.128257	95.169243	-18.445339	15.134804	95.168289	36.464554	1.257968	95.421463	37.141739	30.195793	95.646263	36.8031465	15.7268805	95.533863	-73.6938245	14.5427275	94.802715
-48.759537	13.169553	95.232033	-18.620367	15.300828	95.125595	36.241611	1.420696	95.178993	36.940266	30.337194	95.545341	36.5909385	15.878945	95.362167	-73.8316725	14.722711	94.889023
-49.330227	14.774887	95.297211	-18.865278	15.558858	95.096191	35.965027	1.652293	94.882133	36.704514	30.55475	95.415825	36.3347705	16.1035215	95.148979	-74.0653265	15.0141945	95.043403
-49.664558	15.818723	95.417473	-19.005085	15.727107	95.079544	35.82209	1.793339	94.716003	36.574005	30.700647	95.354286	36.1980475	16.246993	95.0351445	-74.2082175	15.207221	95.1239435
-50.002605	16.771023	95.537193	-19.153547	15.884089	95.075623	35.677574	1.944507	94.560913	36.450306	30.837891	95.323929	36.06394	16.391199	94.942421	-74.371034	15.376979	95.208825
-50.319256	17.645241	95.673767	-19.270155	16.02544	95.119705	35.557125	2.054274	94.430748	36.341579	30.962721	95.314064	35.949352	16.5084975	94.872406	-74.489662	15.5423825	95.367004
-50.556194	18.495947	95.820847	-19.380919	16.14362	95.15741	35.421745	2.160829	94.333961	36.265854	31.062021	95.336525	35.8437995	16.611425	94.835243	-74.6056375	15.675815	95.479577
-50.803333	19.351803	95.960541	-19.50296	16.262808	95.223061	35.301414	2.237898	94.247253	36.183037	31.150452	95.366356	35.7422255	16.694175	94.8068045	-74.7481455	15.831441	95.6393175
-50.997841	20.180763	96.138336	-19.583733	16.38118	95.296944	35.190357	2.318585	94.19606	36.105865	31.224421	95.412804	35.648111	16.771503	94.804432	-74.815577	15.990857	95.789456
-51.262291	21.283913	96.408173	-19.737156	16.515366	95.40303	35.041481	2.410477	94.184715	36.006077	31.323355	95.538651	35.523779	16.866916	94.861683	-74.998091	16.163816	95.944377
-51.434399	21.926598	96.530151	-19.816923	16.582922	95.481491	34.960663	2.463088	94.197227	35.940323	31.376257	95.62661	35.450493	16.9196725	94.9119185	-75.084339	16.2461715	96.0510635
-51.525368	22.522688	96.646523	-19.920374	16.662376	95.553864	34.874298	2.531217	94.261261	35.86673	31.446175	95.719864	35.370514	16.988696	94.9905625	-75.211262	16.336056	96.1171655
-51.647221	23.062929	96.732536	-20.021791	16.739504	95.629204	34.795292	2.603254	94.386902	35.799477	31.512142	95.821228	35.2973845	17.057698	95.104065	-75.3409665	16.42131	96.154343
-51.710789	23.57819	96.796646	-20.095549	16.822039	95.719406	34.755112	2.687777	94.523659	35.711838	31.593513	95.924149	35.233475	17.140645	95.223904	-75.424573	16.503433	96.214908
-51.739067	24.064953	96.857658	-20.163984	16.909796	95.785179	34.721409	2.767281	94.679543	35.634941	31.671015	95.983505	35.178175	17.219148	95.331524	-75.506143	16.600444	96.238834
-51.77301	24.526834	96.873573	-20.219255	16.978329	95.841911	34.705425	2.839653	94.841331	35.570805	31.746309	96.006325	35.138115	17.292981	95.423828	-75.576625	16.663677	96.259994
-51.721752	25.174826	96.872406	-20.306795	17.049616	95.907303	34.686363	2.936962	95.094971	35.464554	31.826523	95.992821	35.0754585	17.3817425	95.543896	-75.6890485	16.7174895	96.27071
-51.668804	25.529312	96.823647	-20.349108	17.064482	95.923904	34.666889	2.968025	95.266357	35.396637	31.84985	95.945396	35.031763	17.4089375	95.6058765	-75.729979	16.7200265	96.2419315
-51.598568	25.837379	96.783966	-20.436602	17.100485	95.935593	34.656609	2.964676	95.427719	35.313332	31.850386	95.882813	34.9849705	17.407531	95.655266	-75.8581745	16.793439	96.21592
-51.488274	26.116449	96.705421	-20.458408	17.035311	95.935898	34.648888	2.903527	95.606781	35.23526	31.815517	95.817741	34.942074	17.359522	95.712261	-75.85889	16.7111	96.159535
-51.356731	26.346704	96.642944	-20.532059	16.982201	95.95137	34.619946	2.83023	95.781303	35.165989	31.75807	95.786606	34.8929675	17.29415	95.7839545	-75.9570855	16.670252	96.1187855
-51.217388	26.602211	96.572556	-20.620289	16.911852	95.983597	34.571163	2.748992	95.952316	35.102486	31.687338	95.79744	34.8368245	17.218165	95.874878	-76.0774025	16.605539	96.092316
-51.07637	26.803196	96.562576	-20.682911	16.831778	96.043922	34.510666	2.663528	96.100304	35.040127	31.592131	95.828156	34.7753965	17.1278295	95.96423	-76.1412185	16.5357265	96.123614
-50.770252	27.215221	96.556221	-20.787672	16.70417	96.126282	34.417305	2.54336	96.307411	34.981339	31.470707	95.931442	34.699322	17.0070335	96.1194265	-76.274666	16.4013065	96.1331375
-50.518299	27.505913	96.540413	-20.844835	16.649393	96.204796	34.380371	2.482513	96.471657	34.94833	31.404385	96.026451	34.6643505	16.943449	96.249054	-76.3540205	16.355337	96.160538
-50.213551	27.81839	96.561798	-20.892706	16.608646	96.283165	34.35968	2.443872	96.62632	34.919941	31.366098	96.150551	34.6398105	16.904985	96.3884355	-76.4252225	16.312307	96.1778945
-49.822269	28.17384	96.568817	-20.924566	16.610903	96.361595	34.35844	2.425804	96.786613	34.914982	31.355476	96.252838	34.636711	16.89064	96.5197255	-76.485843	16.331166	96.2034645
-49.496925	28.547234	96.609642	-20.932005	16.635036	96.442886	34.3652	2.434274	96.929733	34.918087	31.368908	96.363602	34.6416435	16.901591	96.6466675	-76.5056535	16.368481	96.2391045
-49.122559	28.9161	96.65712	-20.935114	16.66081	96.509781	34.376137	2.464179	97.045036	34.924667	31.405422	96.45414	34.650402	16.9348005	96.749588	-76.52063	16.3868195	96.269974
-48.695744	29.280424	96.65242	-20.921669	16.710608	96.568947	34.39241	2.51316	97.13826	34.934586	31.45912	96.538284	34.663498	16.98614	96.838272	-76.506836	16.435076	96.299622
-48.075001	29.873884	96.689758	-20.894701	16.757187	96.641716	34.423847	2.602964	97.256836	34.962723	31.548088	96.656784	34.693285	17.075526	96.95681	-76.482687	16.438848	96.326622
-47.644512	30.319956	96.713379	-20.866589	16.797443	96.688255	34.44738	2.660652	97.32016	34.980549	31.600452	96.730972	34.7139645	17.130552	97.025566	-76.4471425	16.464334	96.350944
-47.158035	30.740973	96.729538	-20.84989	16.837133	96.725639	34.456669	2.699639	97.380081	35.003777	31.646072	96.818253	34.730223	17.1728555	97.099167	-76.430003	16.5014105	96.352111
-46.598129	31.219173	96.709412	-20.84148	16.857695	96.750809	34.462528	2.728082	97.435699	35.027168	31.679708	96.897034	34.744848	17.203895	97.1663665	-76.427808	16.511495	96.3352515
-46.101662	31.710619	96.718765	-20.833536	16.883615	96.772202	34.470524	2.744799	97.514954	35.045097	31.70113	96.96843	34.7578105	17.2229645	97.241692	-76.4248825	16.5442655	96.302712
-45.556602	32.1833	96.727516	-20.849396	16.909678	96.812454	34.477459	2.767096	97.575096	35.047169	31.723696	97.035904	34.762314	17.245396	97.3055	-76.461106	16.57396	96.319408
-44.972019	32.658516	96.733459	-20.855827	16.917839	96.845055	34.479431	2.792292	97.625664	35.047565	31.746084	97.087219	34.763498	17.269188	97.3564415	-76.475152	16.56649	96.3336685
-44.136353	33.394371	96.739609	-20.866104	16.916887	96.896423	34.478371	2.817586	97.722984	35.020683	31.76376	97.164261	34.749527	17.290673	97.4436225	-76.481735	16.543101	96.3492235
-43.522305	33.916153	96.741676	-20.898924	16.892641	96.945206	34.473846	2.820811	97.770157	35.004921	31.768776	97.249306	34.7393835	17.2947935	97.5097315	-76.5372315	16.4904885	96.3806805
-42.911163	34.446526	96.785408	-20.903091	16.870512	96.985756	34.456764	2.815714	97.810707	35.002834	31.769901	97.350296	34.729799	17.2928075	97.5805015	-76.535981	16.4482165	96.3910105
-42.25354	34.983913	96.855553	-20.91116	16.840742	97.019432	34.442322	2.796268	97.832993	34.996334	31.764761	97.478561	34.719328	17.2805145	97.655777	-76.541648	16.4009695	96.383087
-41.616272	35.525383	96.937828	-20.92997	16.798399	97.057961	34.413651	2.778311	97.852097	34.999638	31.751923	97.63768	34.7066445	17.265117	97.7448885	-76.5665845	16.331681	96.3710335
-40.976639	36.101402	97.045105	-20.947445	16.7843	97.090874	34.38913	2.776064	97.878304	35.011539	31.75675	97.802696	34.7003345	17.266407	97.8405	-76.5952245	16.302193	96.341248
-40.257008	36.674301	97.117828	-20.985231	16.77557	97.127296	34.367844	2.782295	97.909081	35.008751	31.780603	98.015091	34.6882975	17.281449	97.962086	-76.6587595	16.269691	96.292506
-39.238007	37.558258	97.377335	-21.023769	16.798571	97.199806	34.329643	2.834877	97.975601	35.006557	31.850285	98.379608	34.6681	17.342581	98.1776045	-76.715638	16.254561	96.2220075
-38.503281	38.128906	97.548126	-21.057745	16.827642	97.27932	34.313446	2.878101	98.028374	35.020618	31.913292	98.638077	34.667032	17.3956965	98.3332255	-76.782522	16.2595875	96.2254145
-37.82235	38.719021	97.767433	-21.092958	16.867476	97.350616	34.291153	2.934184	98.081314	35.036419	31.989838	98.882675	34.663786	17.462011	98.4819945	-76.849702	16.272941	96.2192375
-37.068863	39.292202	97.950783	-21.107281	16.94932	97.443024	34.273216	3.013067	98.129898	35.044132	32.068054	99.093941	34.658674	17.5405605	98.6119195	-76.873236	16.3580795	96.2741285
-36.32103	39.856079	98.122948	-21.109764	17.017973	97.510323	34.274452	3.110946	98.210381	35.045212	32.146297	99.312538	34.659832	17.6286215	98.7614595	-76.87936	16.4073245	96.2591865
-35.532249	40.398026	98.319603	-21.145123	17.095222	97.587929	34.293896	3.220922	98.291847	35.059105	32.255638	99.500099	34.6765005	17.73828	98.895973	-76.9667465	16.452164	96.279885
-34.784019	40.885086	98.415863	-21.149584	17.194723	97.65345	34.312866	3.345279	98.400314	35.063847	32.365547	99.645905	34.6883565	17.855413	99.0231095	-76.9875245	16.534033	96.2837905
-33.62867	41.620167	98.518356	-21.159557	17.320171	97.742279	34.367393	3.536244	98.578033	35.03162	32.53434	99.821281	34.6995065	18.035292	99.199657	-77.0186205	16.60505	96.284901
-32.805561	42.086384	98.542503	-21.158655	17.409565	97.799706	34.408901	3.655833	98.691109	35.011574	32.622166	99.890778	34.7102375	18.1389995	99.2909435	-77.0275475	16.6801305	96.3084685
-32.033138	42.508945	98.610695	-21.168243	17.44276	97.860359	34.43594	3.749669	98.821259	34.970016	32.67664	99.974678	34.702978	18.2131545	99.3979685	-77.039464	16.6723655	96.3227495
-31.202364	42.883209	98.652603	-21.182547	17.444893	97.933968	34.458385	3.796839	98.945122	34.931629	32.693237	100.069275	34.695007	18.245038	99.5071985	-77.060101	16.644748	96.3607375
-30.440393	43.240814	98.718391	-21.195787	17.434315	97.996567	34.470139	3.806385	99.061722	34.919247	32.690422	100.167953	34.694693	18.2484035	99.6148375	-77.086267	16.6202265	96.3782965
-29.648468	43.592731	98.765839	-21.219742	17.375727	98.054794	34.465576	3.777317	99.170967	34.908409	32.652431	100.296402	34.6869925	18.214874	99.7336845	-77.1264765	16.53658	96.3759035
-28.758469	43.92923	98.812988	-21.246941	17.340857	98.097931	34.448544	3.729743	99.26873	34.907444	32.599483	100.422241	34.677994	18.164613	99.8454855	-77.171876	16.517101	96.3503765
-27.570662	44.331291	99.01973	-21.299952	17.293262	98.169724	34.401314	3.662004	99.401428	34.899094	32.513542	100.668526	34.650204	18.087773	100.034977	-77.250108	16.498751	96.304471
-26.78035	44.579945	99.172432	-21.338455	17.261864	98.233711	34.368858	3.641452	99.498459	34.89632	32.484093	100.837219	34.632589	18.0627725	100.167839	-77.309499	16.4609555	96.299583
-25.908085	44.829979	99.33741	-21.359159	17.271906	98.319298	34.343193	3.642709	99.594162	34.886223	32.469574	101.037743	34.614708	18.0561415	100.3159525	-77.333026	16.4876705	96.3226435
-24.985455	45.068489	99.495438	-21.382318	17.296631	98.397217	34.322422	3.667903	99.698509	34.882076	32.472725	101.252953	34.602249	18.070314	100.475731	-77.366885	16.522948	96.318703
-24.197275	45.258831	99.74691	-21.422697	17.343117	98.483948	34.314716	3.698074	99.805344	34.889118	32.503586	101.466728	34.601917	18.10083	100.636036	-77.447311	16.585404	96.33186
-23.355331	45.415585	99.933441	-21.429855	17.393808	98.574036	34.316765	3.745176	99.906693	34.887917	32.550819	101.68811	34.602341	18.1479975	100.7974015	-77.462051	16.6396185	96.3506705
-22.534346	45.577572	100.125412	-21.435394	17.479126	98.646049	34.318604	3.801915	100.003197	34.889442	32.611095	101.907204	34.604023	18.206505	100.9552005	-77.474811	16.751747	96.3368975
-21.22534	45.746063	100.400635	-21.459335	17.605892	98.749924	34.317333	3.909555	100.146088	34.892563	32.712608	102.224304	34.604948	18.3110815	101.185196	-77.523618	16.9007025	96.314652
-20.315193	45.809937	100.554573	-21.478983	17.669836	98.800766	34.31868	3.988824	100.231743	34.890125	32.779758	102.419556	34.6044025	18.384291	101.3256495	-77.5623685	16.955381	96.2758825
-19.520689	45.840179	100.743378	-21.495829	17.766376	98.866188	34.322334	4.067953	100.332153	34.887581	32.852089	102.616058	34.6049575	18.460021	101.4741055	-77.5966155	17.072731	96.2582705
-18.712543	45.82045	100.914551	-21.499947	17.851141	98.931137	34.326332	4.14473	100.44265	34.877071	32.931061	102.816429	34.6017015	18.5378955	101.6295395	-77.6015955	17.1643865	96.2327345
-17.856533	45.777126	101.057663	-21.510754	17.905926	99.003326	34.347351	4.214065	100.552856	34.883167	32.995129	102.993057	34.615259	18.604597	101.7729565	-77.636767	17.207255	96.2336955
-16.970795	45.649643	101.172241	-21.455904	18.010283	99.059387	34.362202	4.273447	100.669167	34.900036	33.05703	103.160271	34.631119	18.6652385	101.914719	-77.542927	17.3553275	96.204055
-16.107847	45.476372	101.272598	-21.500931	18.073612	99.138031	34.373791	4.326654	100.786827	34.915577	33.114815	103.301514	34.644684	18.7207345	102.0441705	-77.646546	17.4264895	96.2318915
-14.889872	45.187572	101.382172	-21.463724	18.188499	99.222984	34.422832	4.411585	100.947487	34.945915	33.193844	103.446808	34.6843735	18.8027145	102.1971475	-77.6118215	17.5742835	96.2488205
-14.044941	44.880604	101.354179	-21.451443	18.240507	99.250259	34.459305	4.462129	101.057144	34.961025	33.251694	103.4991	34.710165	18.8569115	102.278122	-77.613051	17.6241025	96.222396
-13.146159	44.575951	101.283287	-21.432289	18.302519	99.272812	34.50111	4.528998	101.1511	34.974693	33.306038	103.527878	34.7379015	18.917518	102.339489	-77.6024795	17.68752	96.206135
-12.272259	44.150795	101.216301	-21.393147	18.375	99.299004	34.560204	4.595393	101.239761	34.981544	33.366291	103.522148	34.770874	18.980842	102.3809545	-77.557168	17.769158	96.2170535
-11.441049	43.74419	101.156555	-21.370731	18.405987	99.310631	34.576862	4.659738	101.33873	34.985035	33.416523	103.497826	34.7809485	19.0381305	102.418278	-77.5224105	17.7738435	96.202984
-10.612305	43.195606	101.034096	-21.337135	18.437693	99.307343	34.67207	4.692701	101.361588	34.989594	33.459862	103.462852	34.830832	19.0762815	102.41222	-77.505102	17.7991045	96.202466
-9.702353	42.693363	100.910339	-21.305101	18.470844	99.29377	34.674995	4.744555	101.415237	35.003777	33.494698	103.404327	34.839386	19.1196265	102.409782	-77.449588	17.8220615	96.177758
-8.411834	41.762867	100.736031	-21.251369	18.521358	99.253754	34.727459	4.803991	101.42765	35.03186	33.538647	103.334549	34.8796595	19.171319	102.3810995	-77.3823975	17.871397	96.1264085
-7.559196	41.101158	100.661507	-21.212708	18.557535	99.235558	34.789829	4.824394	101.417366	35.062439	33.563366	103.302017	34.926134	19.19388	102.3596915	-77.35155	17.92119	96.1114245
-6.714488	40.427048	100.577141	-21.171417	18.606092	99.22506	34.825867	4.863034	101.442825	35.087765	33.601772	103.291321	34.956816	19.232403	102.367073	-77.29965	17.979781	96.083047
-5.833095	39.748146	100.495186	-21.147612	18.667467	99.216713	34.826096	4.926216	101.51577	35.116531	33.652298	103.298775	34.9713135	19.289257	102.4072725	-77.2665375	18.045677	96.0261535
-4.907639	38.938557	100.404678	-21.083729	18.767252	99.221886	34.881073	4.999072	101.578842	35.150803	33.729366	103.305878	35.015938	19.364219	102.44236	-77.183396	18.170285	96.001412
-4.031479	38.180641	100.336876	-21.028328	18.887005	99.222954	34.953667	5.074625	101.666557	35.190971	33.809479	103.304161	35.072319	19.442052	102.485359	-77.128975	18.331958	95.960549
-3.111053	37.423115	100.217728	-20.981941	19.017479	99.187866	35.088608	5.145761	101.760712	35.249146	33.906567	103.308662	35.168877	19.526164	102.534687	-77.132759	18.508794	95.841045
-1.689112	36.188351	99.92923	-20.864487	19.245077	99.021111	35.23843	5.297258	102.081505	35.363644	34.079258	103.323067	35.301037	19.688258	102.702286	-77.030011	18.801896	95.339936
-0.782221	35.339722	99.736465	-20.749994	19.424042	98.866516	35.425171	5.37315	102.323257	35.463314	34.216576	103.345154	35.4442425	19.794863	102.8342055	-76.9442305	19.053221	94.8988265
0.14538	34.488533	99.533676	-20.623362	19.612909	98.670586	35.612053	5.486411	102.662849	35.588497	34.380684	103.405151	35.600275	19.9335475	103.034	-76.846999	19.2922705	94.307172
1.045747	33.524834	99.332497	-20.440239	19.815374	98.489197	35.77467	5.633723	103.075203	35.723526	34.543991	103.505516	35.749098	20.088857	103.2903595	-76.629576	19.541891	93.6880345
1.876907	32.597614	99.222198	-20.239023	19.985294	98.375404	36.046852	5.792747	103.458878	35.881374	34.733616	103.637611	35.964113	20.2631815	103.5482445	-76.442159	19.7074065	93.2025635
2.742828	31.693363	99.22995	-20.004154	20.128485	98.304726	36.263828	5.942582	103.890671	36.064518	34.90308	103.792557	36.164173	20.422831	103.841614	-76.172481	19.834139	92.767838
3.589258	30.754843	99.25721	-19.77714	20.22599	98.282608	36.516666	6.045474	104.244614	36.296608	35.028198	103.953949	36.406637	20.536836	104.0992815	-75.960917	19.915144	92.4659345
4.793717	29.266941	99.325996	-19.436687	20.340302	98.238113	36.905228	6.150337	104.64196	36.642262	35.141026	104.170189	36.773745	20.6456815	104.4060745	-75.647119	20.0349225	92.0701515
5.553037	28.358671	99.382599	-19.18943	20.40473	98.231766	37.134388	6.238468	104.819893	36.86573	35.20134	104.237839	37.000059	20.719904	104.528866	-75.378919	20.089556	91.934666
6.338864	27.431574	99.404251	-18.959173	20.461781	98.202019	37.371944	6.33136	104.932526	37.092949	35.273994	104.280434	37.2324465	20.802677	104.60648	-75.1507925	20.120885	91.797558
7.066176	26.488197	99.436272	-18.706882	20.544817	98.170624	37.612179	6.403527	105.052437	37.316658	35.358913	104.308746	37.4644185	20.88122	104.6805915	-74.8781825	20.208414	91.6606565
7.708768	25.624245	99.477837	-18.458576	20.60874	98.168617	37.827461	6.501285	105.184959	37.564209	35.441261	104.342018	37.695835	20.971273	104.7634885	-74.612987	20.246207	91.5737455
8.356236	24.813478	99.567764	-18.206099	20.68288	98.206177	38.130589	6.578704	105.231651	37.794544	35.541836	104.390144	37.9625665	21.06027	104.8108975	-74.3747645	20.30549	91.6014565
8.992744	23.972126	99.636749	-17.975748	20.762579	98.241035	38.375984	6.669874	105.309128	38.042126	35.631855	104.416946	38.209055	21.1508645	104.863037	-74.160551	20.3742935	91.619033
9.847862	22.748789	99.715515	-17.620605	20.902302	98.28054	38.75642	6.81079	105.377602	38.396088	35.776432	104.393723	38.576254	21.293611	104.8856625	-73.817464	20.510993	91.6754175
10.337275	21.99338	99.729454	-17.379847	20.984732	98.269707	38.997017	6.916095	105.385849	38.603775	35.871334	104.358276	38.800396	21.3937145	104.8720625	-73.56009	20.5757495	91.6673515
10.845981	21.309286	99.739784	-17.150284	21.067934	98.257477	39.207111	7.01877	105.414154	38.81432	35.959248	104.321877	39.0107155	21.489009	104.8680155	-73.3112835	20.646859	91.6469385
11.29707	20.572758	99.790421	-16.931646	21.127518	98.234016	39.429493	7.114998	105.450348	39.023148	36.048412	104.293312	39.2263205	21.581705	104.87183	-73.0896125	20.673331	91.596202
11.70541	19.922993	99.776314	-16.731239	21.183502	98.178635	39.644104	7.196411	105.467461	39.227444	36.138466	104.217125	39.435774	21.6674385	104.842293	-72.898252	20.6995655	91.514977
12.13217	19.172777	99.726173	-16.545723	21.218281	98.120964	39.84613	7.28098	105.428062	39.416458	36.193832	104.069748	39.631294	21.737406	104.748905	-72.72274	20.699156	91.493023
12.471373	18.537521	99.648079	-16.365108	21.237688	98.028877	40.007904	7.367294	105.343758	39.566296	36.243656	103.870857	39.7871	21.805475	104.6073075	-72.517316	20.669901	91.4504465
12.907484	17.690411	99.508034	-16.149212	21.264727	97.847939	40.218208	7.464472	105.170731	39.752274	36.285385	103.496765	39.985241	21.8749285	104.333748	-72.283665	20.6545255	91.36213
13.184699	17.159197	99.404701	-16.033211	21.269794	97.725967	40.318607	7.51474	105.022789	39.830196	36.303253	103.261841	40.0744015	21.9089965	104.142315	-72.1408235	20.6305915	91.309619
13.406071	16.621918	99.315903	-15.962698	21.249086	97.588608	40.404247	7.543307	104.899063	39.906704	36.312626	103.074493	40.1554755	21.9279665	103.986778	-72.0808715	20.5702055	91.190438
13.598083	16.132359	99.205978	-15.9117	21.227617	97.462936	40.44754	7.558378	104.763542	39.978725	36.310978	102.900162	40.2131325	21.934678	103.831852	-72.0365325	20.520556	91.09402
13.755327	15.672185	99.078667	-15.866849	21.214457	97.325424	40.503155	7.581221	104.569504	40.009708	36.307739	102.719353	40.2564315	21.94448	103.6444285	-71.9901295	20.484434	91.0064195
13.893554	15.210875	98.94574	-15.819505	21.202793	97.190277	40.537338	7.604638	104.373291	40.042297	36.31459	102.590057	40.2898175	21.959614	103.481674	-71.9288275	20.445972	90.89888
13.987885	14.855227	98.838867	-15.774062	21.20705	97.098831	40.55999	7.637046	104.178307	40.103657	36.3368	102.491211	40.3318235	21.986923	103.334759	-71.8799475	20.427177	90.862903
14.062253	14.457809	98.6493	-15.662739	21.274086	96.95433	40.601185	7.703194	103.931976	40.184895	36.39851	102.431847	40.39304	22.050852	103.1819115	-71.718518	20.49732	90.7267485
14.079378	14.283216	98.544746	-15.571051	21.347345	96.870438	40.643822	7.778079	103.8134	40.252548	36.489239	102.425827	40.448185	22.133659	103.1196135	-71.590287	20.561031	90.6212625
14.083404	14.152326	98.485886	-15.475591	21.439816	96.797653	40.701626	7.905287	103.740181	40.332882	36.611305	102.460625	40.517254	22.258296	103.100403	-71.468436	20.621336	90.494903
14.054142	14.102018	98.397026	-15.373264	21.560156	96.724686	40.78968	8.040586	103.685036	40.435734	36.755337	102.51461	40.612707	22.3979615	103.099823	-71.359235	20.7223505	90.349549
13.892831	14.097877	98.30558	-15.271608	21.692087	96.635651	40.883713	8.174888	103.61377	40.552433	36.904163	102.542183	40.718073	22.5395255	103.0779765	-71.261289	20.8446485	90.1933255
13.68576	14.200335	98.163162	-15.151362	21.815317	96.540512	40.994064	8.296869	103.504333	40.685551	37.034332	102.526772	40.8398075	22.6656005	103.0155525	-71.1425315	20.9650335	90.0654715
13.396461	14.31856	97.997253	-15.033168	21.921555	96.397118	41.097363	8.406944	103.360985	40.826393	37.143486	102.492729	40.961878	22.775215	102.926857	-71.028214	21.067895	89.867379
12.818811	14.490892	97.661842	-14.843048	22.042862	96.160004	41.259827	8.496056	103.070465	41.026917	37.258018	102.415825	41.143372	22.877037	102.743145	-70.829468	21.208687	89.576863
12.356461	14.598401	97.431618	-14.698193	22.086727	96.001976	41.35405	8.524686	102.8536	41.170864	37.291298	102.389336	41.262457	22.907992	102.621468	-70.658843	21.265462	89.382484
11.842437	14.692404	97.165718	-14.582258	22.134579	95.850739	41.44957	8.526813	102.605118	41.318302	37.280865	102.363083	41.383936	22.903839	102.4841005	-70.548452	21.365319	89.2173775
11.31956	14.749916	96.931786	-14.465981	22.165489	95.681007	41.547489	8.491049	102.32637	41.469864	37.250103	102.309837	41.5086765	22.870576	102.3181035	-70.4406385	21.460402	89.0439105
10.797734	14.82262	96.640663	-14.325372	22.211248	95.512283	41.610329	8.444607	101.996002	41.615807	37.188877	102.212677	41.613068	22.816742	102.1043395	-70.263812	21.605754	88.9202265
10.250118	14.866288	96.310089	-14.202176	22.236568	95.34507	41.676979	8.396966	101.585976	41.786945	37.128567	102.058388	41.731962	22.7627665	101.822182	-70.136314	21.7103695	88.867958
9.578394	14.878695	95.964226	-14.074538	22.269651	95.173119	41.712402	8.358274	101.148399	41.955315	37.069633	101.835213	41.8338585	22.7139535	101.491806	-69.9829345	21.8253485	88.854432
8.477928	14.887655	95.406837	-13.920021	22.359262	94.943954	41.779919	8.341032	100.393448	42.156925	37.018627	101.293709	41.968422	22.6798295	100.8435785	-69.808464	22.0386945	89.0443295
7.72923	14.841282	95.067307	-13.832416	22.44652	94.797325	41.825584	8.361262	99.850731	42.262764	37.027294	100.799286	42.044174	22.694278	100.3250085	-69.709006	22.198762	89.2696415
6.95094	14.809778	94.729439	-13.757588	22.54921	94.660103	41.840397	8.396675	99.279091	42.358562	37.072395	100.185463	42.0994795	22.734535	99.732277	-69.6146555	22.363885	89.587929
6.209234	14.71048	94.321411	-13.704242	22.6285	94.493446	41.831299	8.457878	98.674286	42.402195	37.153099	99.535576	42.116747	22.8054885	99.104931	-69.525231	22.4515115	89.881961
5.360924	14.581063	93.92701	-13.67284	22.696426	94.319611	41.811569	8.526494	98.021164	42.414375	37.243843	98.878937	42.112972	22.8851685	98.4500505	-69.458652	22.5076835	90.1891715
4.462616	14.392188	93.509804	-13.654874	22.75918	94.13588	41.782528	8.577893	97.351524	42.408417	37.328735	98.209305	42.0954725	22.953314	97.7804145	-69.4052205	22.565046	90.4913455
3.603835	14.196518	93.125717	-13.658518	22.821838	93.948524	41.714607	8.643599	96.704826	42.35754	37.395382	97.587639	42.0360735	23.0194905	97.1462325	-69.3531095	22.6241855	90.7508155
2.339606	13.858546	92.582764	-13.7377	22.903177	93.621758	41.580566	8.719366	95.834412	42.236881	37.512501	96.74678	41.9087235	23.1159335	96.290596	-69.3841235	22.6904205	90.95292
1.491496	13.564156	92.21553	-13.843039	22.968924	93.380318	41.45562	8.765479	95.329094	42.097126	37.588188	96.258156	41.776373	23.1768335	95.793625	-69.462451	22.7610145	90.967011
0.613596	13.244433	91.848549	-13.977332	23.039967	93.143585	41.284225	8.833401	94.849274	41.937656	37.660805	95.809517	41.6109405	23.247103	95.3293955	-69.5656045	22.832831	90.9577745
-0.296083	12.873795	91.526337	-14.152633	23.098244	92.925339	41.080082	8.902977	94.396645	41.745461	37.723774	95.433205	41.4127715	23.3133755	94.914925	-69.7180375	22.8831125	90.935753
-1.130038	12.443933	91.25885	-14.317088	23.14085	92.75721	40.849091	8.985608	94.003273	41.544613	37.789433	95.111969	41.196852	23.3875205	94.557621	-69.831028	22.8941795	90.956799
-1.897447	12.045429	91.048256	-14.484737	23.207878	92.635551	40.622528	9.073398	93.675705	41.340073	37.855663	94.843887	40.9813005	23.4645305	94.259796	-69.9507745	22.9512255	91.011306
-2.643602	11.596991	90.866905	-14.686521	23.313643	92.530182	40.4259	9.16285	93.456268	41.129475	37.926201	94.645157	40.7776875	23.5445255	94.0507125	-70.1507295	23.0827605	91.0096515
-3.783746	10.747307	90.670692	-14.990669	23.48118	92.411949	40.136547	9.311193	93.305031	40.814995	38.064274	94.447624	40.475771	23.6877335	93.8763275	-70.457109	23.2746265	90.9475705
-4.489051	10.127945	90.592484	-15.184003	23.621296	92.361816	39.955391	9.441095	93.307159	40.609158	38.17627	94.372269	40.2822745	23.8086825	93.839714	-70.6502805	23.4339095	90.883918
-5.172716	9.539405	90.590363	-15.364286	23.749519	92.317154	39.823132	9.587241	93.404015	40.425735	38.301674	94.33979	40.1244335	23.9444575	93.8719025	-70.8530055	23.5545805	90.7624055
-5.754383	8.947531	90.651375	-15.522996	23.890982	92.315712	39.704876	9.767752	93.59993	40.262928	38.453918	94.320885	39.983902	24.110835	93.9604075	-71.029894	23.671129	90.6710165
-6.322439	8.274757	90.767342	-15.659525	24.028324	92.318871	39.621132	9.978813	93.886429	40.115742	38.634953	94.297806	39.868437	24.306883	94.0921175	-71.187487	23.749765	90.5456245
-6.898452	7.546631	90.88192	-15.776952	24.13755	92.314491	39.605556	10.18601	94.201721	39.946945	38.817612	94.274956	39.7762505	24.501811	94.2383385	-71.3301545	23.773289	90.3906435
-7.412423	6.767276	91.059235	-15.867148	24.218378	92.266342	39.586945	10.388861	94.540726	39.796089	39.000435	94.202751	39.691517	24.694648	94.3717385	-71.425813	23.742108	90.1609455
-8.110307	5.662926	91.33886	-15.949925	24.228746	92.189392	39.560242	10.628748	95.031693	39.59053	39.180542	94.07077	39.575386	24.904645	94.5512315	-71.475236	23.552847	89.8275525
-8.540001	4.969902	91.496971	-15.985542	24.1758	92.139465	39.61565	10.697661	95.247658	39.494564	39.229717	94.003128	39.555107	24.963689	94.625393	-71.526191	23.387911	89.653537
-8.956567	4.141722	91.633537	-16.017263	24.097303	92.091331	39.62101	10.709227	95.458862	39.418285	39.210339	93.952988	39.5196475	24.959783	94.705925	-71.5541735	23.234823	89.476737
-9.390637	3.31763	91.742279	-16.042173	23.965532	92.027962	39.632042	10.658021	95.598701	39.373104	39.133339	93.879913	39.502573	24.89568	94.739307	-71.586919	23.035384	89.316617
-9.797936	2.543033	91.845825	-16.038013	23.835226	91.977333	39.612377	10.546882	95.682281	39.372181	39.002998	93.7771	39.492279	24.77494	94.7296905	-71.568305	22.895512	89.2249755
-10.177032	1.841771	91.904442	-16.029139	23.708212	91.920082	39.586113	10.405529	95.687157	39.375065	38.828953	93.664558	39.480589	24.617241	94.6758575	-71.538867	22.799183	89.1643065
-10.504334	1.196807	91.943054	-16.030575	23.57268	91.860092	39.543678	10.247124	95.667809	39.386185	38.655327	93.552452	39.4649315	24.4512255	94.6101305	-71.5260815	22.6941345	89.1100535
-10.971552	0.228455	91.927032	-16.031843	23.411047	91.740967	39.491581	10.011658	95.627563	39.406876	38.414879	93.417755	39.4492285	24.2132685	94.522659	-71.5129145	22.6088255	88.959275
-11.27766	-0.427965	91.877167	-16.031815	23.327063	91.641823	39.448997	9.880548	95.575272	39.408428	38.284454	93.338753	39.4287125	24.082501	94.4570125	-71.4923425	22.571625	88.8266335
-11.617706	-0.994413	91.815323	-16.04241	23.268253	91.531059	39.418484	9.768033	95.490005	39.408497	38.182846	93.242256	39.4134905	23.9754395	94.3661305	-71.4983105	22.5610665	88.6959875
-11.912262	-1.567129	91.736992	-16.055908	23.245047	91.429161	39.351906	9.693635	95.405098	39.39785	38.097179	93.1399	39.374878	23.895407	94.272499	-71.486694	22.594687	88.585823
-12.196623	-2.038581	91.698685	-16.068888	23.234827	91.349388	39.303371	9.630239	95.35083	39.382915	38.022915	93.093735	39.343143	23.826577	94.2222825	-71.480919	22.643077	88.4764935
-12.463646	-2.439612	91.654358	-16.083382	23.237598	91.310425	39.253063	9.5557	95.329262	39.375454	37.968525	93.089035	39.3142585	23.7621125	94.2091485	-71.4810225	22.7130835	88.4117015
-12.708616	-2.777514	91.648438	-16.093655	23.246731	91.303314	39.205231	9.49466	95.327744	39.373913	37.922192	93.114265	39.289572	23.708426	94.2210045	-71.476882	22.785036	88.3856235
-12.96031	-3.237482	91.636909	-16.126472	23.273649	91.325981	39.153896	9.415505	95.454422	39.388336	37.861874	93.299416	39.271116	23.6386895	94.376919	-71.52406	22.9086085	88.275043
-13.10256	-3.518358	91.677818	-16.14513	23.302292	91.357841	39.134834	9.360795	95.584915	39.42815	37.840752	93.474472	39.281492	23.6007735	94.5296935	-71.571752	23.0038105	88.1859885
-13.244191	-3.814703	91.706848	-16.128759	23.33371	91.381783	39.129799	9.326204	95.709473	39.478432	37.827839	93.621025	39.3041155	23.5770215	94.665249	-71.5616335	23.0903985	88.098317
-13.334184	-4.090381	91.711685	-16.104767	23.362812	91.385681	39.136955	9.312099	95.814316	39.525005	37.820633	93.749825	39.33098	23.566366	94.7820705	-71.540514	23.159258	87.9892915
-13.408989	-4.354048	91.728874	-16.082262	23.392128	91.383133	39.173759	9.318776	95.935661	39.563087	37.832024	93.867798	39.368423	23.5754	94.9017295	-71.532947	23.208856	87.8645365
-13.498775	-4.613155	91.745819	-16.030842	23.412226	91.392036	39.224873	9.343119	96.038971	39.596809	37.854343	93.968475	39.410841	23.598731	95.003723	-71.472525	23.225721	87.780349
-13.56402	-4.855441	91.75013	-15.960132	23.388399	91.413452	39.27702	9.357322	96.159073	39.641872	37.869957	94.108521	39.459446	23.6136395	95.133797	-71.37971	23.1631585	87.693107
-13.644697	-5.160805	91.811195	-15.885483	23.344568	91.497269	39.379993	9.340033	96.402756	39.754307	37.890869	94.40361	39.56715	23.615451	95.403183	-71.338116	23.073685	87.591355
-13.67293	-5.32584	91.853622	-15.801205	23.295053	91.560654	39.466362	9.318275	96.576248	39.843693	37.89336	94.606575	39.6550275	23.6058175	95.5914115	-71.2574375	22.9842885	87.5298965
-13.705265	-5.428333	91.910774	-15.736966	23.259048	91.617111	39.543785	9.291836	96.73381	39.921604	37.883026	94.782394	39.7326945	23.587431	95.758102	-71.2066265	22.930665	87.47612
-13.710732	-5.483637	91.971817	-15.673764	23.239571	91.668343	39.611305	9.270212	96.88353	40.011269	37.868153	94.930077	39.811287	23.5691825	95.9068035	-71.158815	22.9099595	87.4298825
-13.667318	-5.495272	92.036285	-15.589209	23.200796	91.725952	39.678505	9.257442	96.999832	40.096424	37.850693	95.051727	39.8874645	23.5540675	96.0257795	-71.0658825	22.8475245	87.4261245
-13.637855	-5.430704	92.09922	-15.508355	23.198608	91.772308	39.738235	9.24238	97.097443	40.161758	37.831837	95.113235	39.9499965	23.5371085	96.105339	-70.9667065	22.8601075	87.439277
-13.586891	-5.328174	92.179283	-15.448257	23.194452	91.796989	39.794811	9.229206	97.177086	40.22802	37.808765	95.137756	40.0114155	23.5189855	96.157421	-70.9079295	22.8699185	87.436557
-13.525332	-5.12908	92.283676	-15.353349	23.16791	91.822678	39.885151	9.201809	97.307556	40.316872	37.784874	95.177353	40.1010115	23.4933415	96.2424545	-70.8077095	22.8424785	87.4029015
-13.512015	-4.939233	92.357651	-15.31549	23.154814	91.834198	39.94038	9.192554	97.372162	40.35614	37.779995	95.19265	40.14826	23.4862745	96.282406	-70.77924	22.8233535	87.38599
-13.486775	-4.689069	92.382332	-15.280671	23.122648	91.844978	39.988003	9.18438	97.408363	40.391777	37.777485	95.20134	40.18989	23.4809325	96.3048515	-70.751232	22.7643635	87.3851045
-13.408809	-4.440848	92.361397	-15.248024	23.075434	91.840065	40.018867	9.176386	97.423851	40.421711	37.767838	95.224922	40.220289	23.472112	96.3243865	-70.716337	22.678756	87.3557435
-13.355019	-4.137775	92.300125	-15.217289	23.033062	91.837509	40.040928	9.160947	97.430679	40.438255	37.752277	95.299454	40.2395915	23.456612	96.3650665	-70.6741695	22.609512	87.3099515
-13.295341	-3.824449	92.204529	-15.193605	22.99605	91.842453	40.054234	9.115478	97.455887	40.458782	37.716564	95.439865	40.256508	23.416021	96.447876	-70.643718	22.576079	87.23703
-13.223455	-3.488377	92.085396	-15.164728	22.950994	91.861336	40.059719	9.060904	97.495995	40.497234	37.687565	95.653191	40.2784765	23.3742345	96.574593	-70.6079325	22.5277535	87.148079
-13.105774	-2.953874	91.855255	-15.130824	22.892471	91.92849	40.059185	8.948907	97.580414	40.612228	37.618404	96.060547	40.3357065	23.2836555	96.8204805	-70.5973545	22.5012865	87.0364995
-13.026102	-2.569858	91.688515	-15.085199	22.877602	91.973717	40.071175	8.878576	97.662048	40.692181	37.565647	96.392845	40.381678	23.2221115	97.0274465	-70.552076	22.5330925	86.9199875
-12.960683	-2.152022	91.544273	-15.055958	22.882936	92.018303	40.087555	8.831501	97.752991	40.780235	37.534218	96.731125	40.433895	23.1828595	97.242058	-70.545811	22.5830125	86.794548
-12.900331	-1.736084	91.425911	-15.013601	22.897318	92.07222	40.107346	8.785299	97.843765	40.857399	37.504757	97.075394	40.4823725	23.145028	97.4595795	-70.5095745	22.649608	86.6848605
-12.839015	-1.28343	91.306183	-14.978918	22.920012	92.144203	40.136074	8.743057	97.938622	40.931591	37.467953	97.427094	40.5338325	23.105505	97.682858	-70.4916685	22.734519	86.605548
-12.794789	-0.85068	91.214302	-14.932616	22.956953	92.197159	40.171562	8.699101	98.052513	41.030792	37.429176	97.752907	40.601177	23.0641385	97.90271	-70.466409	22.8497675	86.491608
-12.76405	-0.405592	91.136917	-14.862822	22.996815	92.261131	40.217079	8.656796	98.153122	41.123226	37.379696	98.046288	40.6701525	23.018246	98.099705	-70.3957965	22.975384	86.422557
-12.727921	0.232524	91.050873	-14.744655	23.016439	92.340622	40.310181	8.602493	98.254654	41.282116	37.312454	98.373207	40.7961485	22.9574735	98.3139305	-70.2854585	23.0754045	86.3673135
-12.706871	0.647434	91.018333	-14.638514	23.034309	92.370766	40.38694	8.560523	98.315361	41.381447	37.262913	98.53965	40.8841935	22.911718	98.4275055	-70.1612215	23.1569	86.3140265
-12.723131	1.011286	90.975914	-14.550035	23.042471	92.392326	40.469666	8.519794	98.358292	41.485699	37.215286	98.665718	40.9776825	22.86754	98.512005	-70.0777525	23.217402	86.272647
-12.757599	1.345998	90.946938	-14.448458	23.013437	92.408577	40.556072	8.478196	98.386429	41.578705	37.15836	98.746368	41.0673885	22.818278	98.5663985	-69.9643045	23.208596	86.2507555
-12.837564	1.650171	90.920273	-14.342284	22.977764	92.410049	40.649551	8.432417	98.393425	41.663876	37.097393	98.789284	41.1567135	22.764905	98.5913545	-69.8412815	23.190623	86.2287435
-12.919754	1.932034	90.896774	-14.243168	22.928377	92.399406	40.765839	8.387329	98.376099	41.749386	37.04377	98.791435	41.2576125	22.7155495	98.583767	-69.7439485	23.1412045	86.215045
-13.040132	2.196383	90.886536	-14.141041	22.862326	92.39341	40.888294	8.353347	98.35675	41.840042	37.008797	98.775665	41.364168	22.681072	98.5662075	-69.64625	23.04358	86.2206125
-13.277113	2.581198	90.858498	-14.001018	22.751165	92.386284	41.080124	8.321278	98.278664	41.989861	36.975758	98.646141	41.5349925	22.648518	98.4624025	-69.5370285	22.853812	86.3101655
-13.473399	2.847652	90.835045	-13.910566	22.696377	92.334976	41.208836	8.30301	98.178131	42.072372	36.96822	98.489174	41.640604	22.635615	98.3336525	-69.461736	22.757139	86.3362995
-13.704763	3.07917	90.776306	-13.809502	22.636961	92.261353	41.317699	8.299969	98.02095	42.133522	36.953403	98.268585	41.7256105	22.626686	98.1447675	-69.3446145	22.647236	86.3779385
-13.984712	3.341081	90.662476	-13.72111	22.568275	92.1548	41.369621	8.319407	97.836128	42.173981	36.942371	98.021965	41.771801	22.630889	97.9290465	-69.214021	22.505661	86.3805535
-14.264037	3.586831	90.563934	-13.65692	22.517853	92.044891	41.423748	8.312041	97.612305	42.187824	36.928753	97.796951	41.805786	22.620397	97.704628	-69.119626	22.415309	86.385154
-14.577781	3.8296	90.419365	-13.620242	22.46645	91.932037	41.512611	8.279188	97.359482	42.19276	36.902794	97.599403	41.8526855	22.590991	97.4794425	-69.0931695	22.341909	86.3846315
-14.903191	4.039624	90.270218	-13.602358	22.414221	91.834396	41.52684	8.247179	97.15416	42.187248	36.870636	97.462471	41.857044	22.5589075	97.3083155	-69.06176	22.2695345	86.3604765
-15.451191	4.331116	90.045738	-13.613359	22.346985	91.725159	41.514687	8.187078	96.891838	42.174057	36.818455	97.372643	41.844372	22.5027665	97.1322405	-69.07109	22.1912035	86.3180775
-15.83422	4.51919	89.911064	-13.633134	22.33688	91.683304	41.499424	8.160599	96.734215	42.175911	36.791981	97.345116	41.8376675	22.47629	97.0396655	-69.1039355	22.19747	86.3269425
-16.250128	4.715191	89.792343	-13.645427	22.349735	91.659241	41.47052	8.169011	96.61544	42.167103	36.793266	97.350006	41.8188115	22.4811385	96.982723	-69.1096655	22.2183315	86.335759
-16.710091	4.905911	89.699699	-13.656794	22.414284	91.645615	41.443359	8.202587	96.540001	42.148037	36.827915	97.382339	41.795698	22.515251	96.96117	-69.109286	22.313317	86.33006
-17.187372	5.07059	89.642906	-13.675645	22.493977	91.662682	41.430836	8.281334	96.505875	42.146149	36.895939	97.412956	41.7884925	22.5886365	96.9594155	-69.1397825	22.3993175	86.3659485
-17.714481	5.239179	89.626755	-13.673319	22.557825	91.709969	41.437603	8.386277	96.512436	42.149044	36.983185	97.463348	41.7933235	22.684731	96.987892	-69.1399615	22.430919	86.432046
-18.207602	5.373848	89.62764	-13.676243	22.650375	91.757019	41.468342	8.512383	96.533646	42.156452	37.120579	97.50885	41.812397	22.816481	97.021248	-69.164883	22.484269	86.49279
-19.060369	5.57271	89.574554	-13.648549	22.789795	91.787224	41.547306	8.740135	96.520554	42.191021	37.345211	97.446449	41.8691635	23.042673	96.9835015	-69.1662615	22.536917	86.5909465
-19.640291	5.703763	89.555351	-13.615981	22.863487	91.762749	41.561428	8.899667	96.502975	42.195702	37.488262	97.318047	41.878565	23.1939645	96.910511	-69.110527	22.5330095	86.614987
-20.19207	5.809415	89.499725	-13.577639	22.940065	91.685722	41.613277	9.051869	96.422234	42.168861	37.634064	97.161858	41.891069	23.3429665	96.792046	-69.046347	22.5371635	86.579398
-20.815016	5.910863	89.447594	-13.549895	22.985582	91.62001	41.65284	9.165196	96.341103	42.133671	37.74572	96.984138	41.8932555	23.455458	96.6626205	-68.9930455	22.515706	86.5773995
-21.440109	5.962156	89.394974	-13.521935	23.004951	91.547211	41.679661	9.249287	96.29261	42.08675	37.829617	96.821793	41.8832055	23.539452	96.5572015	-68.9270755	22.47045	86.5372205
-22.118526	6.010983	89.393173	-13.521309	23.015358	91.505768	41.684811	9.28931	96.266518	42.016636	37.888847	96.704338	41.8507235	23.5890785	96.485428	-68.8933415	22.4416375	86.526108
-22.825253	6.069973	89.412125	-13.540234	23.010067	91.502205	41.664642	9.296544	96.272919	41.982697	37.903782	96.584595	41.8236695	23.600163	96.428757	-68.9041375	22.419971	86.575653
-23.918703	6.191558	89.481888	-13.590569	22.973131	91.519669	41.604214	9.268186	96.344521	41.956085	37.885315	96.453751	41.7801495	23.5767505	96.399136	-68.9612875	22.3695115	86.640202
-24.630129	6.36898	89.560196	-13.653297	22.93071	91.545235	41.555653	9.264295	96.383148	41.917248	37.894073	96.357491	41.7364505	23.579184	96.3703195	-69.0430445	22.282236	86.7201505
-25.342106	6.620884	89.618217	-13.719513	22.910923	91.544441	41.516102	9.321228	96.389404	41.866798	37.938915	96.175621	41.69145	23.6300715	96.2825125	-69.130476	22.1917745	86.8063695
-26.095718	6.847992	89.661385	-13.806495	22.902145	91.499748	41.511391	9.426045	96.310257	41.79052	38.061447	95.902557	41.6509555	23.743746	96.106407	-69.2639455	22.060544	86.893089
-26.827467	7.121622	89.704201	-13.866332	22.903959	91.426895	41.449951	9.614053	96.23304	41.688965	38.25988	95.518265	41.569458	23.9369665	95.8756525	-69.302122	21.8709515	86.9781375
-27.575275	7.377908	89.7183	-13.949257	22.922398	91.29377	41.414501	9.847383	96.039978	41.528027	38.47414	95.023956	41.471264	24.1607615	95.531967	-69.369778	21.6840345	87.055573
-28.307232	7.609235	89.686005	-14.023455	22.943527	91.099701	41.428421	10.086739	95.68399	41.360901	38.716427	94.386215	41.394661	24.401583	95.0351025	-69.441571	21.485471	87.1642995
-29.405863	8.03381	89.540596	-14.11366	22.933683	90.685188	41.351082	10.426638	94.860039	41.072056	38.999454	93.196655	41.211569	24.713046	94.028347	-69.438889	21.15432	87.342029
-30.16588	8.366621	89.39521	-14.163826	22.926014	90.3573	41.273766	10.582571	94.202827	40.892025	39.10886	92.34063	41.0828955	24.8457155	93.2717285	-69.4105475	21.0063125	87.4428715
-30.88693	8.743675	89.219162	-14.235565	22.907413	90.023094	41.197556	10.679214	93.537521	40.716511	39.19112	91.560295	40.9570335	24.935167	92.548908	-69.4281635	20.879659	87.49728
-31.622917	9.154065	89.023964	-14.351794	22.84549	89.75547	41.082638	10.725491	93.006386	40.564068	39.224308	90.961769	40.823353	24.9748995	91.9840775	-69.526941	20.7160805	87.5268625
-32.320969	9.548033	88.901726	-14.465742	22.796303	89.565674	40.891438	10.845135	92.663033	40.41993	39.262287	90.547577	40.655684	25.053711	91.605305	-69.587168	20.538895	87.526043
-33.00293	9.995227	88.848045	-14.576179	22.731384	89.469002	40.833691	10.789175	92.379074	40.296997	39.280067	90.287193	40.565344	25.034621	91.3331335	-69.717702	20.428147	87.6048705
-33.676712	10.469135	88.797043	-14.701094	22.666651	89.407196	40.738834	10.786263	92.284546	40.17067	39.280613	90.17765	40.454752	25.033438	91.231098	-69.85694	20.299864	87.583294
-34.657894	11.273489	88.790947	-14.873242	22.570618	89.431526	40.61842	10.755374	92.391441	39.990761	39.280449	90.262482	40.3045905	25.0179115	91.3269615	-70.0510745	20.1233245	87.5360905
-35.259331	11.837571	88.82486	-14.989013	22.516302	89.531181	40.54998	10.724274	92.589523	39.900032	39.267605	90.43914	40.225006	24.9959395	91.5143315	-70.203032	20.0366645	87.5480305
-35.858311	12.416494	88.903473	-15.12209	22.445995	89.657883	40.456848	10.730312	92.846962	39.811142	39.233719	90.666275	40.133995	24.9820155	91.7566185	-70.378175	19.9099745	87.5591475
-36.413376	13.017543	88.975937	-15.231236	22.391397	89.77211	40.433598	10.612886	93.061378	39.735363	39.1991	90.9105	40.0844805	24.905993	91.985939	-70.5469525	19.876801	87.558281
-36.947384	13.660418	89.022438	-15.31423	22.312222	89.897377	40.390186	10.503859	93.282692	39.669563	39.140984	91.119286	40.0298745	24.8224215	92.200989	-70.6583345	19.8020225	87.593765
-37.482265	14.334047	89.075729	-15.40121	22.234303	90.003273	40.365555	10.399983	93.417	39.612778	39.058174	91.340797	39.9891665	24.7290785	92.3788985	-70.7915865	19.7395275	87.6276475
-37.961193	15.065223	89.110275	-15.475367	22.158041	90.103516	40.257156	10.321741	93.613693	39.579578	38.963192	91.546196	39.918367	24.6424665	92.5799445	-70.869101	19.6736155	87.6270875
-38.640148	16.160309	89.2285	-15.542635	22.049545	90.289154	40.199654	10.126092	93.799538	39.540497	38.776871	91.842819	39.8700755	24.4514815	92.8211785	-70.9553455	19.6476085	87.7571295
-39.047012	16.929741	89.305405	-15.593762	21.955639	90.435501	40.12648	9.982319	93.930054	39.531151	38.652115	92.061852	39.8288155	24.317217	92.995953	-71.0163395	19.594061	87.875049
-39.464073	17.739975	89.424774	-15.653306	21.865833	90.571922	40.060799	9.853532	94.06459	39.513298	38.532276	92.269737	39.7870485	24.192904	93.1671635	-71.0936605	19.538762	87.9766805
-39.820408	18.568539	89.61425	-15.70963	21.761209	90.742188	39.988792	9.714633	94.15464	39.467796	38.418682	92.45089	39.728294	24.0666575	93.302765	-71.147554	19.4557605	88.181611
-40.164574	19.388121	89.784828	-15.76373	21.641115	90.918823	39.863853	9.592345	94.267548	39.422169	38.294567	92.592018	39.643011	23.943456	93.429783	-71.170471	19.338774	88.407863
-40.483353	20.214567	89.980949	-15.85626	21.517027	91.073212	39.818401	9.440618	94.285347	39.355289	38.186081	92.732658	39.586845	23.8133495	93.5090025	-71.299365	19.2207045	88.6374215
-40.760887	21.076864	90.167297	-15.95912	21.393789	91.239616	39.710819	9.299682	94.309441	39.264198	38.071327	92.843254	39.4875085	23.6855045	93.5763475	-71.4057485	19.1020735	88.9028845
-41.174122	22.373768	90.521584	-16.132896	21.171068	91.487663	39.496208	9.09835	94.267563	39.084389	37.881496	92.939148	39.2902985	23.489923	93.6033555	-71.5560905	18.852213	89.3719705
-41.411892	23.213621	90.766251	-16.247086	21.020048	91.650124	39.340603	8.976892	94.190742	38.949951	37.768669	92.95388	39.145277	23.3727805	93.572311	-71.639449	18.6673155	89.727937
-41.566528	24.064758	91.00547	-16.373934	20.871212	91.786278	39.211418	8.831503	94.073906	38.822884	37.657772	92.910851	39.017151	23.2446375	93.4923785	-71.765019	18.4977865	90.0801775
-41.72065	24.955898	91.230286	-16.511185	20.716673	91.891388	39.084198	8.67212	93.925278	38.687889	37.53299	92.82605	38.8860435	23.102555	93.375664	-71.9084135	18.330791	90.407112
-41.84338	25.851545	91.473503	-16.633268	20.558334	91.987625	38.901211	8.520447	93.76796	38.540493	37.409855	92.728226	38.720852	22.965151	93.248093	-71.987388	18.151517	90.727157
-41.913124	26.720562	91.680122	-16.775572	20.440172	92.078445	38.724316	8.375868	93.611923	38.39378	37.287785	92.65007	38.559048	22.8318265	93.1309965	-72.110192	18.0485175	91.0258935
-41.903107	27.598494	91.858261	-16.921421	20.327719	92.164871	38.479885	8.31522	93.520203	38.246555	37.177578	92.617798	38.36322	22.746399	93.0690005	-72.206062	17.909039	91.2607415
-41.818504	28.916475	92.112167	-17.168352	20.196423	92.339798	38.22551	8.166246	93.50779	38.025974	37.050854	92.715942	38.125742	22.60855	93.111866	-72.462446	17.784296	91.56773
-41.713406	29.794041	92.252487	-17.335964	20.116541	92.45076	38.125381	8.090487	93.564484	37.877834	36.988564	92.844513	38.0016075	22.5395255	93.2044985	-72.6735355	17.6935565	91.6970215
-41.551979	30.648283	92.372475	-17.520454	20.075323	92.566528	37.993126	8.028481	93.736763	37.720711	36.932739	93.048111	37.8569185	22.48061	93.392437	-72.8978265	17.670036	91.740619
-41.359947	31.481293	92.462494	-17.700109	20.023693	92.717865	37.875526	7.963071	94.003517	37.564346	36.88858	93.328308	37.719936	22.4258255	93.6659125	-73.120154	17.6215605	91.7698175
-41.09005	32.318039	92.562721	-17.887901	19.997253	92.900642	37.778751	7.910355	94.391357	37.413322	36.850746	93.680634	37.5960365	22.3805505	94.0359955	-73.3718385	17.6139555	91.7652885
-40.81134	33.134972	92.714874	-18.066097	19.950806	93.131966	37.700806	7.84199	94.839241	37.285049	36.818844	94.090858	37.4929275	22.330417	94.4650495	-73.6251215	17.571195	91.7988825
-40.454273	33.936256	92.885788	-18.25378	19.915792	93.39138	37.639374	7.768035	95.323349	37.172958	36.772446	94.547043	37.406166	22.2702405	94.935196	-73.913726	17.5613435	91.847564
-39.901585	35.076408	93.111549	-18.505543	19.826149	93.778267	37.569294	7.614716	96.04303	37.023384	36.653	95.208717	37.296339	22.133858	95.6258735	-74.307425	17.51844	91.9306605
-39.476414	35.81052	93.258301	-18.649311	19.734951	94.014999	37.524994	7.497365	96.483795	36.926697	36.549633	95.615456	37.2258455	22.023499	96.0496255	-74.5244675	17.446403	91.9803725
-39.023365	36.543621	93.437462	-18.780064	19.64385	94.242935	37.464298	7.367724	96.899498	36.841049	36.427734	96.004417	37.1526735	21.897729	96.4519575	-74.7128015	17.389971	92.0339125
-38.516571	37.257217	93.575378	-18.910282	19.537861	94.460922	37.416504	7.233002	97.280411	36.772812	36.296516	96.404587	37.094658	21.764759	96.842499	-74.915222	17.310963	92.079345
-38.030666	37.92849	93.732933	-19.029238	19.419167	94.673332	37.369312	7.076425	97.648811	36.707642	36.166115	96.803329	37.038477	21.62127	97.22607	-75.096953	17.217064	92.120594
-37.509216	38.573002	93.935089	-19.147409	19.285019	94.887009	37.327679	6.908385	97.994926	36.636841	36.012554	97.227066	36.98226	21.4604695	97.610996	-75.277078	17.1095685	92.163022
-36.978455	39.212105	94.192009	-19.256849	19.137312	95.101883	37.293938	6.764533	98.306839	36.574085	35.869808	97.657967	36.9340115	21.3171705	97.982403	-75.4477095	16.9574535	92.221363
-36.096088	40.139191	94.58004	-19.411415	18.8999	95.413734	37.191807	6.553045	98.731125	36.4748	35.65834	98.278458	36.8333035	21.1056925	98.5047915	-75.6561335	16.6941075	92.3226765
-35.543354	40.72126	94.85125	-19.508598	18.774174	95.606018	37.079983	6.433373	99.022858	36.419613	35.52486	98.675285	36.749798	20.9791165	98.8490715	-75.766994	16.5692315	92.3629645
-34.972126	41.286709	95.12426	-19.608793	18.671509	95.784012	37.006252	6.318646	99.283913	36.350349	35.406731	99.057076	36.6783005	20.8626885	99.1704945	-75.8958865	16.4803295	92.3975295
-34.380047	41.830914	95.403694	-19.710653	18.577198	95.983948	36.954922	6.214046	99.538849	36.279194	35.302418	99.451675	36.617058	20.758232	99.495262	-76.038364	16.396164	92.472634
-33.754341	42.380886	95.736214	-19.796906	18.50238	96.185806	36.923645	6.126324	99.781456	36.225334	35.226372	99.848656	36.5744895	20.676348	99.815056	-76.1683015	16.328412	92.556556
-33.153553	42.843559	96.058891	-19.857227	18.441668	96.394638	36.903446	6.037019	100.034821	36.197762	35.165943	100.238716	36.550604	20.601481	100.1367685	-76.265058	16.281855	92.6525075
-32.56847	43.279678	96.402016	-19.929319	18.38728	96.597488	36.884289	5.956426	100.284149	36.177628	35.105846	100.62381	36.5309585	20.531136	100.4539795	-76.3895965	16.243424	92.7409965
-31.681469	43.858986	96.899811	-20.027582	18.317326	96.893463	36.853745	5.849219	100.634552	36.147354	35.023121	101.185585	36.5005495	20.43617	100.9100685	-76.5557135	16.198482	92.8768575
-31.066042	44.211342	97.237404	-20.095387	18.259239	97.086639	36.838657	5.783792	100.861046	36.135963	34.978462	101.515411	36.48731	20.381127	101.1882285	-76.678084	16.137351	92.9850495
-30.447287	44.511623	97.527763	-20.148537	18.23443	97.262665	36.844791	5.732708	101.067123	36.112385	34.932209	101.827621	36.478588	20.3324585	101.447372	-76.775662	16.1364015	93.077958
-29.859968	44.72858	97.756538	-20.195248	18.195162	97.428101	36.841122	5.685781	101.263916	36.08749	34.891605	102.09111	36.464306	20.288693	101.677513	-76.854802	16.101631	93.178689
-29.383373	44.910069	98.038254	-20.233658	18.164364	97.57238	36.838409	5.6505	101.445602	36.070015	34.852737	102.309433	36.454212	20.2516185	101.8775175	-76.921528	16.0771095	93.2672425
-28.775492	44.992805	98.206146	-20.2628	18.141659	97.710632	36.830906	5.610685	101.607658	36.03447	34.807049	102.509247	36.432688	20.208867	102.0584525	-76.958288	16.074451	93.3628115
-28.29681	45.036095	98.416634	-20.31715	18.089769	97.861656	36.811222	5.569561	101.777588	35.996414	34.758434	102.69281	36.403818	20.1639975	102.235199	-77.038118	16.0155405	93.488113
-27.461964	45.003273	98.700409	-20.407198	18.044615	98.120621	36.758369	5.503436	102.052452	35.920235	34.686394	102.946182	36.339302	20.094915	102.499317	-77.153698	15.994315	93.741925
-26.936525	44.897491	98.946686	-20.511034	18.02047	98.313919	36.70789	5.4594	102.254784	35.849876	34.638004	103.129723	36.278883	20.048702	102.6922535	-77.300951	15.992238	93.9355845
-26.518261	44.723896	99.177101	-20.631781	17.992199	98.53463	36.642063	5.435925	102.445175	35.774048	34.583958	103.299889	36.2080555	20.0099415	102.872532	-77.4716175	15.9744565	94.196728
-26.125568	44.448528	99.357018	-20.727547	17.96261	98.739044	36.56905	5.403434	102.613243	35.688072	34.529449	103.420532	36.128561	19.9664415	103.0168875	-77.583655	15.9587785	94.4612005
-25.766623	44.169689	99.51207	-20.851492	17.92762	98.929115	36.473644	5.365585	102.767197	35.601112	34.472172	103.507553	36.037378	19.9188785	103.137375	-77.740362	15.9363615	94.720855
-25.476414	43.857296	99.630318	-20.949345	17.910599	99.110588	36.389126	5.333784	102.886833	35.516819	34.425228	103.525078	35.9529725	19.879506	103.2059555	-77.8516625	15.941692	95.0152205
-25.104225	43.502964	99.643578	-21.053856	17.877031	99.271858	36.338276	5.288806	102.95359	35.415287	34.385212	103.48381	35.8767815	19.837009	103.2187	-77.9844935	15.917053	95.325016
-24.687763	42.856117	99.608665	-21.188587	17.889912	99.460045	36.187798	5.272039	103.143082	35.272198	34.333435	103.348564	35.729998	19.802737	103.245823	-78.107172	15.977087	95.674267
-24.470802	42.353909	99.533348	-21.267567	17.873629	99.568764	36.155712	5.238104	103.230881	35.181812	34.286953	103.219604	35.668762	19.7625285	103.2252425	-78.203896	15.9847295	95.9122855
-24.300528	41.84753	99.423157	-21.351685	17.878675	99.689636	36.078339	5.203767	103.369331	35.087276	34.237362	103.0755	35.5828075	19.7205645	103.2224155	-78.2861775	16.0367855	96.1568565
-24.120846	41.328583	99.29937	-21.415813	17.872875	99.774254	35.966225	5.182062	103.535461	35.008091	34.176239	102.912155	35.487158	19.6791505	103.223808	-78.318784	16.0665995	96.3247
-23.954605	40.808899	99.147942	-21.440586	17.859024	99.85009	35.94368	5.119551	103.644119	34.926281	34.08242	102.754189	35.4349805	19.6009855	103.199154	-78.3161525	16.1170625	96.501026
-23.820047	40.286682	98.997833	-21.534012	17.796303	99.93586	35.885849	5.054469	103.792534	34.851421	33.995369	102.605972	35.368635	19.524919	103.199253	-78.436659	16.067687	96.672467
-23.707016	39.784725	98.855988	-21.577463	17.736174	100.015411	35.849392	4.979821	103.966316	34.808887	33.880836	102.474083	35.3291395	19.4303285	103.2201995	-78.4840655	16.0420195	96.8106225
-23.570986	39.012329	98.648872	-21.62521	17.617672	100.112724	35.84222	4.845522	104.227592	34.779579	33.715992	102.295746	35.3108995	19.280757	103.261669	-78.5613195	15.954587	96.963779
-23.568666	38.491524	98.546478	-21.626959	17.520723	100.171112	35.849556	4.75016	104.38446	34.768738	33.608887	102.200722	35.309147	19.1795235	103.292591	-78.563065	15.8619225	97.049633
-23.557711	37.988228	98.439667	-21.567848	17.435402	100.219131	35.869576	4.670968	104.522003	34.77026	33.504166	102.100006	35.319918	19.087567	103.3110045	-78.455614	15.783237	97.1272575
-23.534422	37.561821	98.341072	-21.590958	17.345985	100.262573	35.892124	4.579232	104.636551	34.791573	33.386509	102.011063	35.3418485	18.9828705	103.323807	-78.5237645	15.7090995	97.201339
-23.55204	37.204834	98.265907	-21.500126	17.254665	100.286278	35.914177	4.477125	104.718338	34.821655	33.274632	101.938545	35.367916	18.8758785	103.3284415	-78.368168	15.6334515	97.2441145
-23.596722	36.942326	98.213623	-21.506573	17.163763	100.309517	35.952549	4.375803	104.77327	34.861279	33.148407	101.882401	35.406914	18.762105	103.3278355	-78.42006	15.565421	97.2911985
-23.665302	36.751945	98.159836	-21.416813	17.083155	100.305626	35.984425	4.276518	104.818726	34.909611	33.055988	101.834892	35.447018	18.666253	103.326809	-78.280644	15.500057	97.284443
-23.811827	36.635555	98.080971	-21.381546	16.974783	100.313675	36.038334	4.156521	104.84053	34.98653	32.930309	101.774834	35.512432	18.543415	103.307682	-78.275524	15.406151	97.319668
-23.968163	36.635384	98.045303	-21.320442	16.918705	100.2967	36.087749	4.111408	104.835007	35.034561	32.889164	101.750351	35.561155	18.500286	103.292679	-78.202039	15.337124	97.300721
-24.107185	36.741638	98.001762	-21.284325	16.890652	100.275711	36.129704	4.080661	104.843651	35.082996	32.866829	101.734566	35.60635	18.473745	103.2891085	-78.175	15.307559	97.2623135
-24.193363	36.949978	97.934052	-21.234766	16.878574	100.253151	36.170288	4.061699	104.838226	35.134266	32.852249	101.723373	35.652277	18.456974	103.2807995	-78.121809	15.300174	97.2255025
-24.37035	37.236195	97.923538	-21.185911	16.871956	100.232254	36.214622	4.055543	104.818199	35.190388	32.85651	101.730705	35.702505	18.4560265	103.274452	-78.074327	15.2878855	97.190056
-24.488316	37.533569	97.942368	-21.147732	16.886013	100.216309	36.251442	4.053678	104.786049	35.261078	32.870163	101.765358	35.75626	18.4619205	103.2757035	-78.051724	15.3101055	97.1569145
-24.573004	37.899033	97.985252	-21.118912	16.899086	100.206467	36.280827	4.054362	104.724571	35.313923	32.89188	101.795959	35.797375	18.473121	103.260265	-78.035199	15.325051	97.152669
-24.686995	38.533134	98.079216	-21.064222	16.926088	100.162613	36.335911	4.045807	104.529823	35.422565	32.932053	101.807114	35.879238	18.48893	103.1684685	-78.007682	15.363246	97.1567575
-24.744005	38.982143	98.179398	-21.029339	16.962143	100.106644	36.339066	4.062655	104.295769	35.479317	32.972008	101.796051	35.9091915	18.5173315	103.04591	-77.9678695	15.4069545	97.167378
-24.768141	39.484344	98.296928	-20.934898	17.024113	100.01535	36.317619	4.096649	103.971687	35.529121	33.009869	101.741699	35.92337	18.553259	102.856693	-77.793166	15.494967	97.174007
-24.763899	40.04937	98.461128	-20.941135	17.070868	99.93544	36.292503	4.143256	103.604721	35.586559	33.073406	101.685623	35.939531	18.608331	102.645172	-77.821801	15.533405	97.225708
-24.71632	40.649178	98.646866	-20.892021	17.147694	99.856476	36.267208	4.225603	103.231682	35.620159	33.153347	101.646599	35.9436835	18.689475	102.4391405	-77.7277255	15.605913	97.2738115
-24.662281	41.317463	98.816116	-20.862064	17.244022	99.783455	36.254208	4.337718	102.881477	35.67511	33.270733	101.618752	35.964659	18.8042255	102.2501145	-77.688787	15.6838185	97.3167955
-24.605066	42.00922	99.015411	-20.830589	17.362823	99.702065	36.2425	4.467786	102.548965	35.710274	33.401783	101.584587	35.976387	18.9347845	102.066776	-77.637565	15.7908615	97.337354
-24.486328	42.988876	99.265656	-20.755047	17.563162	99.606659	36.239437	4.719223	102.099442	35.750641	33.628067	101.464638	35.995039	19.173645	101.78204	-77.505133	15.952679	97.431278
-24.413713	43.630936	99.398491	-20.727888	17.712023	99.541191	36.223244	4.915821	101.909004	35.771267	33.808319	101.391777	35.9972555	19.36207	101.6503905	-77.4530315	16.061976	97.4319915
-24.231237	44.172897	99.476181	-20.696714	17.854151	99.512291	36.295845	5.077044	101.723885	35.780884	33.981052	101.323441	36.0383645	19.529048	101.523663	-77.4317925	16.179254	97.500919
-24.073011	44.720383	99.527512	-20.652863	17.991837	99.494804	36.312202	5.260606	101.665588	35.795872	34.154823	101.270996	36.054037	19.7077145	101.468292	-77.359763	16.2759595	97.521316
-23.866051	45.235775	99.586906	-20.616457	18.129345	99.491943	36.380756	5.409868	101.606178	35.809322	34.297314	101.240364	36.095039	19.853591	101.423271	-77.327953	16.405099	97.560615
-23.508377	45.719891	99.672386	-20.55023	18.222681	99.524864	36.478962	5.513048	101.538071	35.839497	34.408928	101.250122	36.1592295	19.960988	101.3940965	-77.2596895	16.484374	97.6556315
-23.180672	46.193623	99.760231	-20.501064	18.28863	99.568474	36.540176	5.58816	101.539742	35.905964	34.487442	101.29274	36.22307	20.037801	101.416241	-77.225198	16.539459	97.720707
-22.721384	46.85302	100.003662	-20.44116	18.387411	99.669739	36.648373	5.640178	101.550278	36.01807	34.542362	101.428185	36.3332215	20.09127	101.4892315	-77.2155415	16.683552	97.8502465
-22.333965	47.229355	100.156746	-20.350334	18.361355	99.723175	36.67107	5.662867	101.607498	36.105545	34.551846	101.529984	36.3883075	20.1073565	101.568741	-77.0889755	16.6153535	97.877609
-21.883501	47.553032	100.308456	-20.293118	18.364988	99.775612	36.752651	5.65821	101.648506	36.188335	34.565044	101.655594	36.470493	20.111627	101.65205	-77.056729	16.618349	97.899174
-21.599083	47.83149	100.473061	-20.239473	18.364441	99.831276	36.875122	5.637577	101.674828	36.266373	34.569416	101.782692	36.5707475	20.1034965	101.72876	-77.0496935	16.6253855	97.933792
-21.200335	48.04533	100.589035	-20.163246	18.374306	99.874321	36.922039	5.655025	101.78894	36.342251	34.572498	101.923645	36.632145	20.1137615	101.8562925	-76.958637	16.6348505	97.8923495
-20.743196	48.148838	100.681076	-20.115204	18.376089	99.909142	37.020325	5.671681	101.883873	36.405708	34.585312	102.107277	36.7130165	20.1284965	101.995575	-76.9434245	16.6236815	97.822709
-20.305624	48.217403	100.791214	-20.047075	18.385782	99.959084	37.1101	5.681808	101.991745	36.475746	34.603439	102.265503	36.792923	20.1426235	102.128624	-76.887073	16.6289405	97.789544
-19.578014	48.256649	100.916763	-19.955389	18.382151	100.011238	37.275227	5.709056	102.125359	36.563503	34.622742	102.495613	36.919365	20.165899	102.310486	-76.830143	16.598403	97.71199
-19.07008	48.226444	100.996208	-19.859537	18.35461	100.021156	37.38868	5.713906	102.205063	36.645393	34.629528	102.657257	37.0170365	20.171717	102.43116	-76.7361105	16.537503	97.611152
-18.514378	48.131561	101.099419	-19.760942	18.33783	100.043396	37.502064	5.708068	102.269432	36.748375	34.622955	102.801582	37.1252195	20.1655115	102.535507	-76.6471035	16.5101485	97.551285
-17.985672	47.984917	101.185623	-19.662453	18.287792	100.056793	37.617775	5.712245	102.326942	36.838932	34.62529	102.949867	37.2283535	20.1687675	102.6384045	-76.5532595	16.4068165	97.4751815
-17.492188	47.806919	101.30925	-19.571154	18.246014	100.093201	37.734539	5.698432	102.391747	36.93824	34.612335	103.079926	37.3363895	20.1553835	102.7358365	-76.4786975	16.3366445	97.4505655
-17.03899	47.566803	101.417946	-19.456602	18.200516	100.14814	37.851463	5.695979	102.450897	37.041992	34.608383	103.199753	37.4467275	20.152181	102.825325	-76.3599315	16.248851	97.470955
-16.601534	47.250092	101.508644	-19.366299	18.176723	100.216995	37.9757	5.69172	102.51162	37.146812	34.605579	103.286339	37.561256	20.1486495	102.8989795	-76.293854	16.2047965	97.5350105
-15.981351	46.690144	101.558113	-19.194096	18.123245	100.338402	38.148895	5.680106	102.613892	37.311417	34.579422	103.341103	37.730156	20.129764	102.9774975	-76.118348	16.116726	97.6993065
-15.565101	46.221558	101.543068	-19.091522	18.091497	100.412498	38.252876	5.663748	102.682175	37.410931	34.557301	103.348335	37.8319035	20.1105245	103.015255	-76.0149475	16.0724695	97.809741
-15.133971	45.718754	101.472771	-18.967884	18.106142	100.451256	38.363819	5.645155	102.74308	37.508907	34.525867	103.338478	37.936363	20.085511	103.040779	-75.872131	16.126773	97.861733
-14.789412	45.122826	101.408302	-18.864819	18.04203	100.469826	38.469887	5.6193	102.792549	37.618382	34.481232	103.323341	38.0441345	20.050266	103.057945	-75.7737725	16.033794	97.881707
-14.437233	44.483898	101.334152	-18.764681	17.962267	100.441895	38.571236	5.578245	102.82991	37.704937	34.440445	103.316559	38.1380865	20.009345	103.0732345	-75.6674485	15.915189	97.8105555
-14.106454	43.827187	101.294563	-18.663301	17.856625	100.424637	38.670914	5.525539	102.840889	37.779678	34.374779	103.316055	38.225296	19.950159	103.078472	-75.551898	15.763091	97.770802
-13.810703	43.143337	101.248184	-18.554743	17.750078	100.410057	38.764297	5.472551	102.842163	37.855042	34.306004	103.311478	38.3096695	19.8892775	103.0768205	-75.4191555	15.6108785	97.7432935
-13.390011	42.032776	101.206825	-18.399916	17.602547	100.410019	38.904606	5.397958	102.807533	37.982437	34.216942	103.315437	38.4435215	19.80745	103.061485	-75.2433535	15.397644	97.758553
-13.130921	41.218445	101.191353	-18.254694	17.540031	100.44191	38.987675	5.354164	102.780495	38.064003	34.168308	103.301132	38.525839	19.761236	103.0408135	-75.035227	15.318826	97.8430065
-12.883541	40.326405	101.162971	-18.212339	17.448132	100.508919	39.111862	5.296659	102.732933	38.15786	34.114693	103.280045	38.634861	19.705676	103.006489	-75.059539	15.190588	98.011349
-12.689558	39.487202	101.167236	-18.119682	17.399103	100.548729	39.184971	5.242892	102.719093	38.245018	34.054718	103.259552	38.7149945	19.648805	102.9893225	-74.9543585	15.149401	98.1081355
-12.434818	38.564758	101.130386	-18.02223	17.363653	100.599373	39.215199	5.196793	102.747093	38.331268	33.990585	103.240952	38.7732335	19.593689	102.9940225	-74.8176935	15.133617	98.2047235
-12.252229	37.659256	101.091591	-17.953897	17.303061	100.64138	39.279186	5.130131	102.752602	38.407967	33.913277	103.230179	38.8435765	19.521704	102.9913905	-74.7513705	15.084418	98.2913695
-12.061399	36.686771	101.052032	-17.868908	17.24131	100.692665	39.336021	5.061489	102.78009	38.472851	33.830746	103.224586	38.904436	19.4461175	103.002338	-74.642252	15.0365025	98.382992
-11.7599	35.12743	100.971558	-17.770729	17.12685	100.800117	39.421696	4.920362	102.862129	38.577354	33.682758	103.223587	38.999525	19.30156	103.042858	-74.540983	14.95214	98.557376
-11.676921	34.111649	100.989677	-17.698862	17.045597	100.879822	39.510239	4.806528	102.905739	38.641964	33.566902	103.224396	39.0761015	19.186715	103.0650675	-74.4738255	14.904479	98.6945765
-11.582853	33.078609	100.978279	-17.634016	16.949968	100.98085	39.526562	4.689651	103.027008	38.72184	33.441345	103.197243	39.124201	19.065498	103.1121255	-74.392233	14.834438	98.8495745
-11.464875	31.991915	100.95015	-17.570248	16.846811	101.079956	39.575882	4.577449	103.126251	38.786705	33.315376	103.163315	39.1812935	18.9464125	103.144783	-74.3217895	14.7472095	99.015129
-11.376042	30.826515	100.908836	-17.497944	16.744555	101.188026	39.639877	4.44437	103.238747	38.84481	33.189445	103.099976	39.2423435	18.8169075	103.1693615	-74.2382315	14.6722025	99.2066905
-11.290157	29.737886	100.88868	-17.426857	16.64361	101.28112	39.746944	4.299015	103.322693	38.914619	33.062901	103.008331	39.3307815	18.680958	103.165512	-74.1844955	14.606262	99.396728
-11.230708	28.626486	100.846146	-17.335508	16.536879	101.365494	39.836269	4.169508	103.431793	38.961849	32.928928	102.898773	39.399059	18.549218	103.165283	-74.070075	14.52454	99.565705
-11.090945	26.958796	100.776611	-17.226089	16.327629	101.480881	39.953693	3.968291	103.615059	39.048008	32.733871	102.716614	39.5008505	18.351081	103.1658365	-73.9530285	14.304177	99.7959255
-11.032236	25.794516	100.723351	-17.1542	16.206875	101.522758	40.01614	3.820519	103.734077	39.103287	32.590778	102.58918	39.5597135	18.2056485	103.1616285	-73.8681135	14.2081015	99.8838875
-10.967574	24.699308	100.704788	-17.095846	16.060705	101.558456	40.079762	3.677644	103.847801	39.138874	32.436661	102.447304	39.609318	18.0571525	103.1475525	-73.80101	14.0642575	99.9693595
-10.941214	23.630642	100.6549	-17.05805	15.909735	101.568649	40.138401	3.528042	103.940331	39.160072	32.286747	102.306107	39.6492365	17.9073945	103.123219	-73.7653365	13.9120755	100.014079
-10.918542	22.604492	100.588463	-17.025637	15.752332	101.560699	40.174278	3.372233	104.015648	39.168869	32.11261	102.165688	39.6715735	17.7424215	103.090668	-73.7228475	13.7622425	100.03073
-10.89188	21.547108	100.548767	-17.005266	15.607649	101.542618	40.184349	3.208889	104.078163	39.167793	31.946459	102.052307	39.676071	17.577674	103.065235	-73.686603	13.637624	100.020001
-10.905797	20.518864	100.56218	-17.016459	15.451871	101.548592	40.182144	3.057757	104.138008	39.164902	31.796785	101.977837	39.673523	17.427271	103.0579225	-73.706441	13.476471	100.0392615
-10.915413	19.159805	100.601471	-17.036137	15.255586	101.583008	40.163971	2.82212	104.224823	39.157234	31.581038	101.941856	39.6606025	17.201579	103.0833395	-73.7328765	13.309593	100.0826765
-10.964125	18.300995	100.65403	-17.057772	15.140528	101.609589	40.057865	2.769409	104.341385	39.153469	31.443945	101.952408	39.605667	17.106677	103.1468965	-73.721211	13.174379	100.0722815
-10.984363	17.483479	100.709106	-17.09988	15.04678	101.656448	40.032242	2.667948	104.38623	39.149727	31.351439	101.991638	39.5909845	17.0096935	103.188934	-73.7907445	13.0838665	100.123962
-11.055984	16.710487	100.785156	-17.115425	14.996336	101.687096	40.080196	2.49053	104.361275	39.143646	31.279942	102.066315	39.611921	16.885236	103.213795	-73.842771	13.107436	100.160397
-11.099292	15.950985	100.842461	-17.14094	14.967606	101.702179	40.051868	2.430605	104.396118	39.147804	31.238634	102.150681	39.599836	16.8346195	103.2733995	-73.881716	13.1005925	100.1309585
-11.198393	15.321599	100.885452	-17.171503	14.947168	101.701424	40.024151	2.400576	104.42009	39.152283	31.217325	102.238892	39.588217	16.8089505	103.329491	-73.931223	13.0853855	100.073357
-11.206675	14.690527	100.888153	-17.197109	14.956009	101.692749	40.008751	2.394636	104.408798	39.149059	31.225771	102.315842	39.578905	16.8102035	103.36232	-73.973123	13.1018145	100.023178
-11.33025	13.858869	100.904549	-17.226828	15.004882	101.682434	39.983585	2.444037	104.360916	39.125217	31.282871	102.379868	39.554401	16.863454	103.370392	-74.008057	13.14631	99.994476
-11.410624	13.353589	100.914452	-17.260738	15.043897	101.678123	39.97139	2.494564	104.331505	39.098541	31.338591	102.399918	39.5349655	16.9165775	103.3657115	-74.0564415	13.1712165	99.9905345
-11.458866	12.833044	100.933502	-17.281311	15.083758	101.692535	39.968594	2.548287	104.317764	39.065342	31.390965	102.414116	39.516968	16.969626	103.36594	-74.07959	13.19789	100.01913
-11.524973	12.324409	100.96521	-17.303335	15.110384	101.726364	39.969551	2.587044	104.314316	39.039055	31.425032	102.405975	39.504303	17.006038	103.3601455	-74.110973	13.21473	100.0925825
-11.609871	11.848526	101.018738	-17.321461	15.126199	101.765358	39.957775	2.598346	104.329262	39.014359	31.433216	102.39843	39.486067	17.015781	103.363846	-74.128989	13.236617	100.16687
-11.735393	11.484632	101.071785	-17.32205	15.124214	101.801613	39.946995	2.566497	104.35215	38.989643	31.393719	102.390739	39.468319	16.980108	103.3714445	-74.112419	13.26832	100.2317815
-11.86639	11.124007	101.121582	-17.322815	15.083063	101.83036	39.932507	2.502387	104.37925	38.984756	31.324409	102.385902	39.4586315	16.913398	103.382576	-74.1042615	13.252728	100.278144
-12.000557	10.665681	101.160965	-17.386086	14.997952	101.861252	39.883011	2.349248	104.399124	38.985737	31.179884	102.390358	39.434374	16.764566	103.394741	-74.206546	13.231338	100.327763
-12.089689	10.396573	101.157425	-17.364874	14.878501	101.842331	39.850632	2.243234	104.398178	38.977234	31.073343	102.388618	39.413933	16.6582885	103.393398	-74.143681	13.0987135	100.291264
-12.160767	10.158054	101.132919	-17.407425	14.792784	101.832977	39.812069	2.150245	104.382942	38.965302	30.969589	102.372704	39.3886855	16.559917	103.377823	-74.2035355	13.025651	100.288131
-12.250094	9.977557	101.116409	-17.435781	14.71881	101.82766	39.682312	2.176215	104.419014	38.935463	30.90148	102.365662	39.3088875	16.5388475	103.392338	-74.1804495	12.8987725	100.262982
-12.335954	9.841641	101.124954	-17.462751	14.654519	101.844856	39.735699	2.041915	104.333351	38.904015	30.857044	102.365234	39.319857	16.4494795	103.3492925	-74.245359	12.8595585	100.3404195
-12.411078	9.737586	101.145676	-17.49522	14.595479	101.854744	39.698139	2.013355	104.326996	38.875984	30.831734	102.399994	39.2870615	16.4225445	103.363495	-74.2775015	12.7684135	100.345993
-12.459545	9.674393	101.140991	-17.527876	14.58364	101.863754	39.663811	2.004161	104.307953	38.837475	30.82431	102.43486	39.250643	16.4142355	103.3714065	-74.306395	12.7530445	100.3561015
-12.551753	9.626042	101.097168	-17.579817	14.595485	101.837624	39.598354	2.002747	104.279221	38.785488	30.829918	102.472305	39.191921	16.4163325	103.375763	-74.351555	12.7746375	100.299485
-12.591362	9.641819	101.039467	-17.644661	14.617676	101.785149	39.449833	2.103971	104.315933	38.735695	30.840736	102.485832	39.092764	16.4723535	103.4008825	-74.382086	12.7629985	100.1694155
-12.641081	9.674001	100.983932	-17.712448	14.686767	101.733986	39.385162	2.132174	104.279556	38.679932	30.867661	102.466728	39.032547	16.4999175	103.373142	-74.457443	12.8736165	100.09483
-12.715195	9.718614	100.9179	-17.783018	14.724522	101.656151	39.414753	2.072104	104.184982	38.610199	30.904001	102.44986	39.012476	16.4880525	103.317421	-74.578512	12.9609915	99.994881
-12.777008	9.798995	100.861885	-17.8575	14.774823	101.612869	39.352642	2.11684	104.149544	38.52338	30.955982	102.422699	38.938011	16.536411	103.2861215	-74.653011	13.013235	99.9396165
-12.838264	9.866608	100.832069	-17.93498	14.825243	101.584198	39.27354	2.158569	104.110695	38.441338	30.995998	102.393105	38.857439	16.5772835	103.2519	-74.727399	13.0732025	99.916496
-12.920938	9.965031	100.821747	-17.999441	14.859244	101.580307	39.201744	2.181727	104.085632	38.367611	31.018108	102.373001	38.7846775	16.5999175	103.2293165	-74.7835595	13.1185705	99.9312975
-13.045052	10.134556	100.855164	-18.114544	14.925641	101.613907	39.072819	2.183532	104.076836	38.272686	31.014696	102.326981	38.6727525	16.599114	103.2019085	-74.9018405	13.252168	100.0259055
-13.121191	10.263539	100.864479	-18.160994	14.952442	101.629578	38.998653	2.178444	104.071175	38.213573	30.999687	102.296234	38.606113	16.5890655	103.1837045	-74.928101	13.3158185	100.0754515
-13.204028	10.461786	100.891068	-18.216726	14.978573	101.647736	38.933083	2.164625	104.070793	38.156631	30.982307	102.267906	38.544857	16.573466	103.1693495	-74.978309	13.38368	100.1261225
-13.26663	10.583685	100.903893	-18.251415	14.985703	101.670631	38.872696	2.1464	104.071602	38.120449	30.963818	102.240242	38.4965725	16.555109	103.155922	-74.9994025	13.416297	100.18534
-13.362471	10.792383	100.937996	-18.277594	14.985474	101.712738	38.820827	2.125995	104.059158	38.078552	30.942472	102.217972	38.4496895	16.5342335	103.138565	-75.0048775	13.4367145	100.286911
-13.51059	11.080334	100.981888	-18.303909	14.975665	101.797379	38.763233	2.111999	104.035973	38.03315	30.928131	102.2043	38.3981915	16.520065	103.1201365	-75.0060095	13.431265	100.4746215
-13.582137	11.330336	101.053474	-18.349056	14.951227	101.880989	38.721317	2.100774	103.995872	38.002552	30.921083	102.20137	38.3619345	16.5109285	103.098621	-75.0600465	13.3915255	100.663357
-13.736887	11.772029	101.162697	-18.387871	14.93689	101.983223	38.632915	2.078244	103.929771	37.95583	30.909178	102.208961	38.2943725	16.493711	103.069366	-75.0701145	13.380069	100.89708
-13.843653	12.088293	101.176361	-18.453751	14.95044	102.023712	38.577583	2.062638	103.865097	37.916355	30.903021	102.203735	38.246969	16.4828295	103.034416	-75.154471	13.4180505	101.013008
-13.941164	12.410138	101.160606	-18.51194	14.970133	102.015648	38.509598	2.060678	103.788284	37.855614	30.909475	102.177238	38.182606	16.4850765	102.982761	-75.206486	13.4551895	101.048535
-14.040168	12.714479	101.108536	-18.582481	15.002164	101.95916	38.441597	2.086357	103.697289	37.765903	30.943193	102.133133	38.10375	16.514775	102.915211	-75.268712	13.489553	101.003109
-14.131634	13.021384	101.054741	-18.68441	15.031648	101.90995	38.363056	2.133813	103.626648	37.681026	30.989092	102.078209	38.022041	16.5614525	102.8524285	-75.390861	13.5018435	100.9674715
-14.223382	13.298127	100.995674	-18.762505	15.062007	101.858231	38.290512	2.207289	103.568375	37.574501	31.064224	102.023376	37.9325065	16.6357565	102.7958755	-75.4575165	13.4882575	100.9205865
-14.308609	13.58214	100.946678	-18.851992	15.095436	101.813934	38.224529	2.292421	103.53714	37.458656	31.146389	101.983429	37.8415925	16.719405	102.7602845	-75.5455765	13.471467	100.8675835
-14.422743	13.978232	100.889793	-18.969955	15.121768	101.753632	38.139046	2.416657	103.522888	37.313107	31.266365	101.964523	37.7260765	16.841511	102.7437055	-75.6659865	13.402025	100.7635585
-14.508949	14.264299	100.881683	-19.044725	15.112059	101.744255	38.08218	2.501233	103.521751	37.213627	31.34539	101.963722	37.6479035	16.9233115	102.7427365	-75.7373535	13.3008065	100.7457735
-14.535779	14.591379	100.858322	-19.120737	15.092005	101.751747	38.037075	2.568349	103.51181	37.124599	31.408411	101.930191	37.580837	16.98838	102.7210005	-75.822311	13.19563	100.7824935
-14.571021	14.898594	100.863586	-19.163168	15.067609	101.77121	37.997025	2.636778	103.505898	37.039318	31.473711	101.891647	37.5181715	17.0552445	102.6987725	-75.8445075	13.0799735	100.8436475
-14.664167	15.250895	100.884056	-19.151901	15.050056	101.78405	37.957195	2.698209	103.50872	36.966347	31.522354	101.833534	37.461771	17.1102815	102.671127	-75.765573	12.9898305	100.896973
-14.710747	15.652563	100.892433	-19.245382	14.993656	101.807999	37.935223	2.745615	103.504051	36.893761	31.561241	101.771866	37.414492	17.153428	102.6379585	-75.905256	12.833884	100.9780395
-14.746113	16.073338	100.892151	-19.257864	14.930071	101.803932	37.921001	2.777758	103.49749	36.827164	31.592894	101.704788	37.3740825	17.185326	102.601139	-75.8898105	12.674816	101.006725
-14.751239	16.695257	100.843765	-19.313503	14.84274	101.767097	37.901432	2.807239	103.473457	36.74091	31.617155	101.60791	37.321171	17.212197	102.5406835	-75.948177	12.473283	100.9935105
-14.747816	17.081196	100.776016	-19.34894	14.780216	101.71843	37.866203	2.81243	103.430809	36.684444	31.625542	101.52552	37.2753235	17.218986	102.4781645	-75.9732035	12.341446	100.9586955
-14.720063	17.45862	100.717293	-19.395519	14.705539	101.657463	37.827278	2.822941	103.35466	36.613049	31.641087	101.454842	37.2201635	17.232014	102.404751	-76.0112015	12.179064	100.910175
-14.715351	17.855721	100.667297	-19.406847	14.669405	101.611603	37.781033	2.859412	103.25724	36.53344	31.665743	101.383781	37.1572365	17.2625775	102.3205105	-75.9709305	12.0762325	100.9026955
-14.696114	18.278172	100.64151	-19.509333	14.609061	101.591934	37.735569	2.892092	103.144714	36.459724	31.701052	101.34481	37.0976465	17.296572	102.244762	-76.1163125	11.92155	100.939106
-14.61284	18.747194	100.584053	-19.572737	14.576329	101.568687	37.673084	2.946072	103.036797	36.383961	31.766659	101.323227	37.0285225	17.3563655	102.180012	-76.1739965	11.7962925	100.957362
-14.621571	19.245323	100.556496	-19.632551	14.57924	101.543983	37.617893	3.028559	102.900421	36.317772	31.845709	101.308266	36.9678325	17.437134	102.1043435	-76.2329345	11.721346	100.9836225
-14.532076	20.106874	100.529182	-19.652956	14.624147	101.462387	37.536728	3.185828	102.683487	36.21217	31.997204	101.283279	36.874449	17.591516	101.983383	-76.180361	11.656778	100.941391
-14.446079	20.680494	100.494804	-19.733725	14.650306	101.417305	37.489784	3.300937	102.530464	36.166744	32.114613	101.271461	36.828264	17.707775	101.9009625	-76.295714	11.592837	100.9336475
-14.348907	21.256596	100.478836	-19.769712	14.701955	101.373825	37.463333	3.426987	102.358665	36.113182	32.250259	101.243568	36.7882575	17.838623	101.8011165	-76.3276815	11.565287	100.9465335
-14.265943	21.804588	100.442398	-19.81748	14.814747	101.346382	37.429634	3.574134	102.196671	36.070107	32.391914	101.216339	36.7498705	17.983024	101.706505	-76.3848305	11.64647	100.986259
-14.134368	22.335165	100.442467	-19.749264	14.870035	101.27095	37.417912	3.716855	102.062584	36.034954	32.539566	101.188828	36.726433	18.1282105	101.625706	-76.224961	11.6118595	100.916194
-14.048433	22.882561	100.443886	-19.813581	14.93726	101.272873	37.40749	3.859225	101.974129	35.997112	32.686321	101.183632	36.702301	18.272773	101.5788805	-76.329463	11.601747	100.9668655
-13.902251	23.450689	100.462532	-19.820204	15.016068	101.282967	37.420403	4.004844	101.942894	35.963734	32.820614	101.22229	36.6920685	18.412729	101.582592	-76.3324765	11.619407	100.983342
-13.656466	24.275156	100.551399	-19.810352	15.101608	101.351372	37.443291	4.195767	102.018021	35.914783	33.024223	101.376846	36.679037	18.609995	101.6974335	-76.299741	11.593221	101.0053105
-13.461992	24.852385	100.665977	-19.808517	15.127511	101.408745	37.492973	4.303632	102.117302	35.898571	33.131962	101.547577	36.695772	18.717797	101.8324395	-76.312806	11.537225	100.9850505
-13.272794	25.405994	100.775528	-19.804188	15.135476	101.499832	37.539387	4.387937	102.250244	35.890038	33.235386	101.732323	36.7147125	18.8116615	101.9912835	-76.3230885	11.4592905	101.0083805
-13.050813	25.934196	100.89431	-19.795561	15.129421	101.573158	37.607227	4.44869	102.38028	35.902134	33.311302	101.916931	36.7546805	18.879996	102.1486055	-76.3458025	11.378846	100.9977105
-12.803827	26.408936	101.006523	-19.803371	15.152985	101.676849	37.664566	4.498019	102.512802	35.931473	33.376358	102.103722	36.7980195	18.9371885	102.308262	-76.4047615	11.3687815	101.045436
-12.573351	26.872915	101.106598	-19.750988	15.112291	101.73246	37.717365	4.533796	102.603973	35.970692	33.419254	102.227615	36.8440285	18.976525	102.415794	-76.3460045	11.248057	101.049126
-12.327592	27.347502	101.182625	-19.724726	15.10742	101.783859	37.771927	4.570916	102.658173	36.019253	33.448936	102.316559	36.89559	19.009926	102.487366	-76.345042	11.204914	101.080352
-11.916213	28.054884	101.232956	-19.656252	15.115089	101.832436	37.821938	4.626469	102.718506	36.051949	33.481911	102.405403	36.9369435	19.05419	102.5619545	-76.2494475	11.175988	101.1029175
-11.603271	28.516075	101.280609	-19.611717	15.098475	101.847061	37.870304	4.648749	102.717987	36.104782	33.515697	102.455925	36.987543	19.082223	102.586956	-76.210977	11.114727	101.107166
-11.302279	29.033358	101.320877	-19.572264	15.091878	101.84642	37.928345	4.676001	102.70575	36.145298	33.547817	102.504158	37.0368215	19.111909	102.604954	-76.1813495	11.071847	101.087886
-10.985235	29.482058	101.375389	-19.540142	15.086865	101.846481	37.980556	4.700518	102.68998	36.188648	33.583946	102.544769	37.084602	19.142232	102.6173745	-76.164886	11.031498	101.0755875
-10.654017	29.926119	101.423859	-19.498272	15.091547	101.850296	38.038086	4.740011	102.67025	36.224518	33.628445	102.596069	37.131302	19.184228	102.6331595	-76.127846	10.998866	101.0674325
-10.313506	30.312183	101.484665	-19.461004	15.097867	101.859894	38.091736	4.785983	102.652481	36.264492	33.686047	102.668915	37.178114	19.236015	102.660698	-76.100122	10.959719	101.05909
-9.98897	30.716911	101.549194	-19.402746	15.119475	101.882767	38.151108	4.824687	102.646255	36.324318	33.730988	102.75103	37.237713	19.2778375	102.6986425	-76.043205	10.9611125	101.0668915
-9.463695	31.302839	101.699982	-19.315624	15.160753	101.918449	38.234798	4.855402	102.658699	36.404484	33.774776	102.962341	37.319641	19.315089	102.81052	-75.950889	11.006417	101.026378
-9.080936	31.661644	101.812981	-19.268074	15.180681	101.962151	38.284882	4.847567	102.700424	36.471672	33.796722	103.11116	37.378277	19.3221445	102.905792	-75.914425	11.0392175	101.01851
-8.646289	32.021103	101.962898	-19.249523	15.202096	102.027367	38.368492	4.837861	102.7127	36.548267	33.801685	103.279045	37.4583795	19.319773	102.9958725	-75.9574255	11.084419	101.0588615
-8.234729	32.384438	102.132523	-19.208683	15.222412	102.098572	38.375256	4.84422	102.793777	36.612286	33.819393	103.480232	37.493771	19.3318065	103.1370045	-75.911137	11.1130175	101.0601395
-7.821711	32.715553	102.29422	-19.187748	15.262003	102.162842	38.403637	4.840978	102.863434	36.677429	33.81831	103.631416	37.540533	19.329644	103.247425	-75.916029	11.194362	101.078259
-7.380322	32.97319	102.443863	-19.168896	15.303291	102.224472	38.428936	4.844347	102.914795	36.719299	33.822857	103.774727	37.5741175	19.333602	103.344761	-75.9119095	11.27298	101.104183
-6.922312	33.206287	102.557419	-19.135246	15.313406	102.29834	38.465519	4.844769	102.958298	36.768745	33.826378	103.907433	37.617132	19.3355735	103.4328655	-75.887624	11.2912385	101.1638145
-6.304428	33.490902	102.700722	-19.094446	15.349881	102.382614	38.521057	4.837377	103.039146	36.83247	33.826843	104.030144	37.6767635	19.33211	103.534645	-75.8656555	11.367652	101.230583
-5.857603	33.644875	102.769295	-19.064287	15.363657	102.434479	38.575424	4.825184	103.098656	36.885296	33.81546	104.120872	37.73036	19.320322	103.609764	-75.858934	11.406992	101.259194
-5.349789	33.760063	102.8396	-19.013388	15.370485	102.486786	38.637707	4.804107	103.162743	36.940842	33.801056	104.185341	37.7892745	19.3025815	103.674042	-75.8160505	11.4383885	101.29953
-4.800246	33.843822	102.883652	-18.945387	15.387106	102.536514	38.699139	4.773872	103.225708	37.001411	33.765793	104.266312	37.850275	19.2698325	103.74601	-75.741049	11.5043795	101.327018
-4.219406	33.896488	102.939293	-18.890966	15.397161	102.577484	38.771996	4.720434	103.305283	37.083614	33.719631	104.366959	37.927805	19.2200325	103.836121	-75.709737	11.5742895	101.318847
-3.576136	33.947456	103.009125	-18.818848	15.397169	102.62635	38.83279	4.654437	103.382599	37.176136	33.660614	104.470787	38.004463	19.1575255	103.926693	-75.642159	11.6368125	101.326007
-2.957709	33.929485	103.114105	-18.74535	15.369696	102.684654	38.906101	4.580091	103.457451	37.280441	33.593472	104.569534	38.093271	19.0867815	104.0134925	-75.583971	11.6526105	101.3558155
-2.018535	33.843975	103.233131	-18.647963	15.35239	102.764511	39.004726	4.491317	103.557167	37.413181	33.491222	104.733398	38.2089535	18.9912695	104.1452825	-75.5048795	11.7135105	101.3837395
-1.409175	33.771503	103.301964	-18.571684	15.329261	102.810539	39.081226	4.427464	103.633774	37.51363	33.430721	104.859665	38.297428	18.9290925	104.2467195	-75.440796	11.7294295	101.3743585
-0.772045	33.665691	103.401993	-18.508333	15.321046	102.861107	39.153831	4.373529	103.740669	37.600586	33.3899	105.053566	38.3772085	18.8817145	104.3971175	-75.3938745	11.7603775	101.3250965
-0.090246	33.557728	103.559128	-18.446142	15.319962	102.935699	39.240646	4.320975	103.914581	37.727547	33.372257	105.319092	38.4840965	18.846616	104.6168365	-75.3763805	11.793308	101.2545615
0.637541	33.328072	103.771797	-18.353914	15.379897	103.041603	39.352715	4.277686	104.18309	37.844189	33.366848	105.676178	38.598452	18.822267	104.929634	-75.30628	11.937527	101.153572
1.42363	33.12014	104.04718	-18.296009	15.399726	103.190506	39.493412	4.239194	104.535805	37.980247	33.384315	106.156052	38.7368295	18.8117545	105.3459285	-75.3288475	11.9876975	101.0350835
2.154229	32.859238	104.399002	-18.210062	15.485139	103.333977	39.632355	4.232089	104.946991	38.122318	33.415005	106.690422	38.8773365	18.823547	105.8187065	-75.2974605	12.146731	100.8492475
3.259975	32.360004	104.875443	-18.100149	15.592095	103.551826	39.915115	4.222969	105.643639	38.365517	33.481224	107.539497	39.140316	18.8520965	106.591568	-75.340614	12.3320935	100.512084
4.044789	32.018135	105.160919	-18.017294	15.709517	103.646324	40.117271	4.252366	106.115601	38.519211	33.511292	108.093239	39.318241	18.881829	107.10442	-75.352829	12.537205	100.188228
4.793963	31.62705	105.401993	-17.935934	15.832106	103.708313	40.32008	4.268092	106.617905	38.663937	33.553783	108.632172	39.4920085	18.9109375	107.6250385	-75.3638765	12.7532745	99.7915875
5.585954	31.114313	105.62365	-17.842072	15.974318	103.796494	40.516933	4.329498	107.136467	38.789707	33.611732	109.147835	39.65332	18.970615	108.142151	-75.337464	12.978021	99.450837
6.344588	30.567795	105.865013	-17.726028	16.121582	103.876282	40.721218	4.424201	107.659233	38.886551	33.732082	109.637489	39.8038845	19.0781415	108.648361	-75.2559405	13.1650225	99.104203
7.090455	29.99229	106.013618	-17.597387	16.242235	103.951958	40.944382	4.537115	108.165146	39.036057	33.770744	109.992371	39.9902195	19.1539295	109.0787585	-75.1849935	13.3305405	98.8251575
7.849152	29.389317	106.115891	-17.429295	16.402525	104.002419	41.189301	4.642962	108.613983	39.164688	33.88364	110.2911	40.1769945	19.263301	109.4525415	-75.0355845	13.541749	98.5522965
8.940027	28.32815	106.133232	-17.101931	16.597464	104.05513	41.658192	4.802009	109.171295	39.399975	34.065525	110.589668	40.5290835	19.433767	109.8804815	-74.7329455	13.761161	98.2297785
9.640687	27.578661	106.139816	-16.852417	16.747211	104.040108	41.972401	4.867589	109.561523	39.595379	34.192848	110.751152	40.78389	19.5302185	110.1563375	-74.488724	13.9642035	97.9238785
10.334175	26.781496	106.113647	-16.583401	16.830549	104.020462	42.264641	4.932758	109.879211	39.835312	34.272221	110.845222	41.0499765	19.6024895	110.3622165	-74.2167785	14.0586085	97.6787075
10.9929	25.929705	106.088448	-16.269566	16.892813	104.004883	42.577042	4.980677	110.102669	40.0914	34.320175	110.918411	41.334221	19.650426	110.51054	-73.873353	14.1352	97.499226
11.619733	25.041786	106.035126	-15.964111	16.911446	103.948174	42.879883	5.039822	110.302368	40.366219	34.361656	110.938629	41.623051	19.700739	110.6204985	-73.551273	14.122153	97.2758495
12.250257	24.07762	105.972145	-15.649572	16.898975	103.902313	43.237389	5.041408	110.407234	40.640633	34.38485	110.936951	41.939011	19.713129	110.6720925	-73.238155	14.084821	97.1325335
12.797427	23.118532	105.869446	-15.3211	16.911591	103.825996	43.570805	5.070369	110.470596	40.926537	34.402405	110.871246	42.248671	19.736387	110.670921	-72.890871	14.086795	96.981071
13.628801	21.632076	105.634605	-14.817844	16.915497	103.693054	44.056068	5.125	110.430649	41.356003	34.424549	110.574356	42.7060355	19.7747745	110.5025025	-72.3417235	14.0562195	96.8836055
14.118407	20.601736	105.384804	-14.514812	16.975805	103.557884	44.36021	5.158583	110.29612	41.64045	34.473183	110.266365	43.00033	19.815883	110.2812425	-72.029954	14.135727	96.8345255
14.599029	19.568142	105.124344	-14.182565	16.95941	103.372513	44.684113	5.195378	110.031868	41.921436	34.524845	109.859833	43.3027745	19.8601115	109.9458505	-71.6679045	14.0587085	96.7991755
15.034967	18.536364	104.801872	-13.891747	16.997723	103.181801	44.911499	5.245368	109.7286	42.21376	34.577812	109.302094	43.5626295	19.91159	109.515347	-71.3461235	14.083856	96.848255
15.443033	17.477345	104.398224	-13.633341	17.041273	102.916183	45.057182	5.284429	109.341728	42.450367	34.611938	108.658096	43.7537745	19.9481835	108.999912	-71.0204565	14.1343625	96.832454
15.821475	16.392887	103.919174	-13.406341	17.111586	102.600655	45.20507	5.362281	108.779099	42.599548	34.657883	107.975342	43.902309	20.010082	108.3772205	-70.714991	14.21309	96.8240895
16.140017	15.339841	103.381584	-13.178071	17.202837	102.21611	45.25843	5.443884	108.139626	42.766678	34.7229	107.141998	44.012554	20.083392	107.640812	-70.368696	14.322282	96.791408
16.598547	13.755266	102.431938	-12.928099	17.366924	101.522614	45.284481	5.580632	107.083961	42.901363	34.831211	105.758751	44.092922	20.2059215	106.421356	-69.94912	14.5279265	96.623872
16.83972	12.747216	101.810684	-12.809064	17.472839	101.015175	45.272354	5.691658	106.454559	42.940159	34.909817	104.881516	44.1062565	20.3007375	105.6680375	-69.7243845	14.6449405	96.3623125
17.088678	11.675601	101.304268	-12.740871	17.589172	100.560905	45.252701	5.821723	105.959526	42.946945	34.97488	104.091751	44.099823	20.3983015	105.0256385	-69.581565	14.7800425	96.0961715
17.272125	10.674562	100.925186	-12.712967	17.700403	100.167778	45.245205	5.966562	105.605339	42.913292	35.078541	103.473389	44.0792485	20.5225515	104.539364	-69.5051825	14.8782545	95.796192
17.488575	9.675176	100.643494	-12.701687	17.778025	99.847336	45.227085	6.083502	105.350517	42.866356	35.169815	102.96106	44.0467205	20.6266585	104.1557885	-69.4500945	14.9293915	95.5388835
17.657494	8.686428	100.419724	-12.704391	17.842058	99.562698	45.203873	6.175313	105.161575	42.793709	35.216297	102.52887	43.998791	20.695805	103.8452225	-69.407573	14.988311	95.2801735
17.848263	7.744326	100.301186	-12.717785	17.894905	99.338875	45.17292	6.232887	105.038239	42.721478	35.231678	102.20269	43.947199	20.7322825	103.6204645	-69.382769	15.0575275	95.0572855
18.056219	6.424178	100.251808	-12.736748	17.890335	99.129166	45.120407	6.281904	105.011917	42.668774	35.204559	101.906143	43.8945905	20.7432315	103.45903	-69.3680865	15.0374385	94.799302
18.248631	5.556684	100.305573	-12.707697	17.856091	99.044266	45.11692	6.297325	105.04686	42.668629	35.169739	101.836792	43.8927745	20.733532	103.441826	-69.3081685	14.97865	94.646706
18.374008	4.760846	100.37751	-12.666662	17.832766	98.98423	45.186909	6.277728	105.068649	42.724777	35.14864	101.808754	43.955843	20.713184	103.4387015	-69.289167	14.952348	94.5297585
18.580006	3.892143	100.416397	-12.577584	17.809326	98.908478	45.250477	6.276764	105.104912	42.808826	35.134094	101.780083	44.0296515	20.705429	103.4424975	-69.1848195	14.913223	94.3744585
18.75242	3.203818	100.440392	-12.466469	17.807194	98.816795	45.317116	6.281064	105.107536	42.919384	35.138878	101.743713	44.11825	20.709971	103.4256245	-69.051188	14.904417	94.2079655
18.899416	2.577203	100.402725	-12.341629	17.79417	98.714737	45.412071	6.2953	105.063156	43.055847	35.143238	101.66893	44.233959	20.719269	103.366043	-68.917217	14.869071	94.063431
19.085081	1.971595	100.324524	-12.181713	17.798101	98.615784	45.516407	6.320679	104.999519	43.202827	35.145168	101.577606	44.359617	20.7329235	103.2885625	-68.723043	14.8632785	93.9430055
19.37118	1.123663	100.265121	-11.926679	17.826691	98.474617	45.672207	6.359167	104.955795	43.4482	35.177372	101.489723	44.5602035	20.7682695	103.222759	-68.4135615	14.8851125	93.726475
19.48698	0.614443	100.261948	-11.783736	17.870493	98.408684	45.788227	6.39272	104.965088	43.600552	35.217442	101.471474	44.6943895	20.805081	103.218281	-68.2618615	14.935905	93.599087
19.599247	0.14815	100.286629	-11.628393	17.889452	98.346001	45.881512	6.418387	104.983139	43.734531	35.245277	101.475731	44.8080215	20.831832	103.229435	-68.0648075	14.947072	93.462567
19.707191	-0.277638	100.319016	-11.525955	17.937027	98.308937	45.928005	6.452188	105.024399	43.862118	35.284019	101.486992	44.8950615	20.8681035	103.2556955	-67.9469715	15.0059505	93.3621785
19.782696	-0.597585	100.341972	-11.441943	17.979259	98.271255	46.028065	6.463342	104.98912	43.952484	35.321171	101.519394	44.9902745	20.8922565	103.254257	-67.8741605	15.0662615	93.288253
19.864729	-0.821968	100.32309	-11.400083	18.013542	98.243675	46.060955	6.480958	104.962173	44.036915	35.356953	101.553001	45.048935	20.9189555	103.257587	-67.849101	15.1081285	93.229763
19.913483	-0.991711	100.252411	-11.362185	18.064148	98.197403	46.070881	6.494572	104.901207	44.119923	35.389633	101.583992	45.095402	20.9421025	103.2425995	-67.819772	15.1861935	93.1522065
19.935198	-1.136696	100.067947	-11.330245	18.166279	98.075592	46.060944	6.484879	104.765297	44.200249	35.421814	101.668892	45.1305965	20.9533465	103.2170945	-67.7910865	15.3792115	92.9340895
19.932165	-1.160441	99.932426	-11.313974	18.242281	98.01918	46.0327	6.480332	104.691696	44.277523	35.429173	101.800522	45.1551115	20.9547525	103.246109	-67.7830595	15.5298095	92.792251
19.907654	-1.108548	99.794098	-11.292391	18.325098	97.98584	45.998909	6.454929	104.62825	44.382347	35.439758	101.994263	45.190628	20.9473435	103.3112565	-67.77541	15.7028525	92.6604235
19.875906	-1.020556	99.670509	-11.263333	18.425373	97.947105	45.963894	6.420636	104.609131	44.495445	35.430252	102.215073	45.2296695	20.925444	103.412102	-67.7563355	15.925302	92.482108
19.830669	-0.87651	99.580788	-11.235419	18.556252	97.920074	45.928734	6.421208	104.623589	44.60577	35.44183	102.443245	45.267252	20.931519	103.533417	-67.73809	16.180985	92.306731
19.766159	-0.679957	99.514656	-11.18655	18.67411	97.913185	45.88924	6.476524	104.671982	44.719582	35.497086	102.64827	45.304411	20.986805	103.660126	-67.677511	16.361415	92.166244
19.670033	-0.453613	99.462685	-11.1278	18.838329	97.935074	45.923977	6.536362	104.655457	44.808369	35.584373	102.808907	45.366173	21.0603675	103.732182	-67.621773	16.6162905	92.137966
19.476418	-0.068269	99.421104	-11.051102	19.08741	97.963753	45.949635	6.676914	104.670929	44.939983	35.746181	102.955589	45.444809	21.2115475	103.813259	-67.547013	16.9632725	92.114247
19.314985	0.224897	99.384033	-10.997787	19.240618	97.967567	45.972095	6.781895	104.653099	45.001095	35.852875	102.99057	45.486595	21.317385	103.8218345	-67.482169	17.163851	92.1132995
19.100655	0.545671	99.332901	-10.980153	19.395231	97.94397	45.962666	6.870546	104.617249	45.029797	35.946621	103.019928	45.4962315	21.4085835	103.8185885	-67.4565375	17.3818785	92.0693515
18.891794	0.926969	99.264923	-10.97051	19.50248	97.925728	45.941116	6.935192	104.583374	45.048985	36.009319	103.0709	45.4950505	21.4722555	103.827137	-67.4360705	17.5327045	92.024319
18.649231	1.35459	99.204132	-10.987386	19.60578	97.916618	45.882465	6.976543	104.55687	45.076469	36.052105	103.129868	45.479467	21.514324	103.843369	-67.454239	17.697236	91.989867
18.358795	1.766618	99.131088	-11.016279	19.704622	97.894791	45.835258	7.003779	104.502296	45.096813	36.071949	103.18692	45.4660355	21.537864	103.844608	-67.4985935	17.87138	91.944974
18.083628	2.230165	99.018768	-11.045053	19.781954	97.8367	45.775585	7.022436	104.397156	45.100834	36.087399	103.218163	45.4382095	21.5549175	103.8076595	-67.5283155	18.0089905	91.8657405
17.637028	2.871966	98.818901	-11.068911	19.926884	97.741226	45.67844	7.052956	104.213402	45.108513	36.102684	103.197327	45.3934765	21.57782	103.7053645	-67.5312985	18.275948	91.7770875
17.323542	3.290966	98.657761	-11.078579	20.018557	97.682976	45.627113	7.082388	104.065048	45.103813	36.123188	103.175262	45.365463	21.602788	103.620155	-67.522621	18.434326	91.745797
17.044331	3.683928	98.5037	-11.103816	20.135815	97.648361	45.577721	7.108144	103.885582	45.108013	36.141418	103.156853	45.342867	21.624781	103.5212175	-67.550499	18.646849	91.7755045
16.716898	4.111104	98.316788	-11.103539	20.214884	97.623299	45.509125	7.125627	103.632584	45.134068	36.139168	103.15834	45.3215965	21.6323975	103.395462	-67.5286745	18.7973705	91.851136
16.373655	4.498019	98.099121	-11.096371	20.298296	97.563469	45.405075	7.07813	103.343918	45.177399	36.102539	103.151833	45.291237	21.5903345	103.2478755	-67.483979	19.0062575	91.8790625
15.994366	4.893246	97.827423	-11.101114	20.341961	97.507538	45.319817	7.008596	103.032211	45.231606	36.030457	103.125175	45.2757115	21.5195265	103.078693	-67.4779395	19.1643955	91.936383
15.590286	5.280046	97.590454	-11.134566	20.399292	97.457031	45.218334	6.933002	102.698135	45.253635	35.959778	103.110443	45.2359845	21.44639	102.904289	-67.5051165	19.352194	92.009773
14.873357	5.866532	97.281815	-11.222213	20.502621	97.376984	45.022953	6.830483	102.343895	45.263832	35.859806	103.101982	45.1433925	21.3451445	102.7229385	-67.5878185	19.6600975	92.0310295
14.369756	6.166107	97.182487	-11.316069	20.614382	97.358879	44.870586	6.858617	102.193535	45.230831	35.850189	103.115479	45.0507085	21.354403	102.654507	-67.6828465	19.874361	92.063251
13.864686	6.461168	97.112572	-11.424001	20.745302	97.327576	44.724701	6.906529	102.127899	45.143734	35.903179	103.111588	44.9342175	21.404854	102.6197435	-67.7822195	20.08575	92.0354085
13.349592	6.701708	97.097488	-11.555902	20.893219	97.290672	44.597549	7.003668	102.135468	45.029095	36.004871	103.066109	44.813322	21.5042695	102.6007885	-67.925126	20.2821685	91.9805555
12.849113	6.938794	97.079506	-11.694267	21.037783	97.25528	44.517021	7.127097	102.138962	44.890858	36.150608	103.006233	44.7039395	21.6388525	102.5725975	-68.0924735	20.4367135	91.9379625
12.322502	7.170407	97.037773	-11.818377	21.150011	97.207214	44.444691	7.274	102.131332	44.735119	36.307682	102.90123	44.589905	21.790841	102.516281	-68.226659	20.509181	91.898147
11.734058	7.347305	96.953651	-11.931227	21.236092	97.142868	44.393044	7.440106	102.061798	44.591732	36.469017	102.741714	44.492388	21.9545615	102.401756	-68.354842	20.5176225	91.88398
10.78704	7.584924	96.722778	-12.050784	21.310177	96.994293	44.321766	7.719248	101.791695	44.396641	36.732063	102.386055	44.3592035	22.2256555	102.088875	-68.4607715	20.3946985	91.899711
10.089666	7.715129	96.541954	-12.085863	21.317894	96.869766	44.291492	7.909754	101.578285	44.269936	36.87746	102.111496	44.280714	22.393607	101.8448905	-68.45244	20.242181	91.8946415
9.408988	7.795291	96.362419	-12.121579	21.3349	96.745842	44.282372	8.096499	101.347015	44.177078	37.031704	101.795685	44.229725	22.5641015	101.57135	-68.472883	20.1056985	91.920334
8.740864	7.879011	96.145576	-12.11345	21.334143	96.622765	44.279461	8.259627	101.087746	44.075947	37.179909	101.507904	44.177704	22.719768	101.297825	-68.404604	19.948518	91.947705
8.111917	7.929484	95.926758	-12.117048	21.336172	96.479919	44.283939	8.395465	100.826874	44.002605	37.305923	101.226852	44.143272	22.850694	101.026863	-68.377368	19.82165	91.932975
7.418237	7.99611	95.698761	-12.111115	21.334328	96.357056	44.29491	8.488878	100.570152	43.942989	37.410866	100.948212	44.1189495	22.949872	100.759182	-68.3411795	19.718784	91.95493
6.685159	8.005063	95.4851	-12.126545	21.329229	96.236473	44.29398	8.574771	100.315666	43.86446	37.493603	100.726746	44.07922	23.034187	100.521206	-68.33231	19.624271	91.95174
5.481489	8.010796	95.194603	-12.155347	21.335802	96.0784	44.226234	8.637549	99.960609	43.773415	37.555141	100.419327	43.9998245	23.096345	100.189968	-68.3105185	19.575259	91.966832
4.667919	7.97963	95.002136	-12.205828	21.350636	95.987434	44.174915	8.660052	99.737663	43.686352	37.569	100.282684	43.9306335	23.114526	100.0101735	-68.3422895	19.586746	91.9646945
3.914584	7.888821	94.845963	-12.289897	21.373816	95.9188	44.072037	8.682852	99.554008	43.599255	37.595112	100.210594	43.835646	23.138982	99.882301	-68.41544	19.60865	91.955299
3.121198	7.849816	94.69825	-12.383599	21.397907	95.873627	43.970802	8.724711	99.413498	43.51178	37.636463	100.195786	43.741291	23.180587	99.804642	-68.508489	19.615227	91.942612
2.275824	7.732519	94.553024	-12.50636	21.433825	95.868423	43.828045	8.810904	99.33239	43.409954	37.702553	100.200424	43.6189995	23.2567285	99.766407	-68.6317195	19.6109215	91.970439
1.385867	7.616088	94.436401	-12.613421	21.504059	95.855331	43.719776	8.904504	99.207352	43.294815	37.799488	100.184158	43.5072955	23.351996	99.695755	-68.7341375	19.656122	92.014907
0.502346	7.452448	94.311234	-12.733856	21.581404	95.828918	43.60778	9.029316	99.081696	43.173035	37.910809	100.138405	43.3904075	23.4700625	99.6100505	-68.8581195	19.6927455	92.0477855
-0.787583	7.142044	94.097763	-12.886114	21.712164	95.778221	43.444996	9.211324	98.869339	42.971428	38.052616	100.075996	43.208212	23.63197	99.4726675	-68.98044	19.792358	92.0837745
-1.658795	6.939252	93.944588	-13.00163	21.774776	95.725868	43.340031	9.295595	98.74939	42.87199	38.141304	100.038895	43.1060105	23.7184495	99.3941425	-69.1092705	19.8311025	92.0575935
-2.553186	6.633584	93.784988	-13.078718	21.821659	95.69442	43.2355	9.387198	98.63089	42.785191	38.214638	100.004814	43.0103455	23.800918	99.317852	-69.1677815	19.8424	92.070988
-3.461525	6.282938	93.663284	-13.163556	21.892067	95.674339	43.158592	9.476892	98.542053	42.70163	38.299423	99.965195	42.930111	23.8881575	99.253624	-69.257223	19.8959765	92.095054
-4.39451	5.8966	93.573669	-13.234504	21.949057	95.647392	43.093605	9.572304	98.471489	42.614765	38.395985	99.919151	42.854185	23.9841445	99.19532	-69.323193	19.9139695	92.099464
-5.269279	5.48933	93.489281	-13.299879	22.024593	95.646492	43.061394	9.646681	98.398773	42.528255	38.482986	99.852753	42.7948245	24.0648335	99.125763	-69.3945825	19.9843525	92.167221
-6.178946	5.028851	93.461571	-13.352297	22.077148	95.646217	43.022518	9.730017	98.404976	42.459724	38.574375	99.755943	42.741121	24.152196	99.0804595	-69.445715	20.0021	92.2119745
-7.589767	4.217283	93.552254	-13.45125	22.18684	95.668831	42.960415	9.864128	98.516159	42.329468	38.711678	99.507721	42.6449415	24.287903	99.01194	-69.5474415	20.085777	92.325722
-8.546967	3.602093	93.693718	-13.485175	22.28364	95.695152	43.001453	9.941195	98.572906	42.237648	38.815357	99.243561	42.6195505	24.378276	98.9082335	-69.5899005	20.189004	92.4820705
-9.46937	3.021516	93.886147	-13.506844	22.382046	95.698898	43.032028	10.062604	98.659714	42.145592	38.931633	98.902245	42.58881	24.4971185	98.7809795	-69.602498	20.2669735	92.6168165
-10.406487	2.39026	94.086494	-13.533442	22.466288	95.678146	43.07753	10.191491	98.733231	42.035591	39.049194	98.498344	42.5565605	24.6203425	98.6157875	-69.6234445	20.3122335	92.7405045
-11.389199	1.744399	94.359383	-13.53527	22.527916	95.652374	43.11969	10.326647	98.800179	41.946159	39.170483	98.02076	42.5329245	24.748565	98.4104695	-69.6034645	20.307267	92.8942785
-12.315214	1.098878	94.679657	-13.497437	22.587318	95.588905	43.159184	10.480889	98.849327	41.846741	39.280857	97.492371	42.5029625	24.880873	98.170849	-69.4978365	20.293763	93.006961
-13.267491	0.513697	94.959579	-13.468188	22.621935	95.521965	43.227203	10.63904	98.862862	41.731094	39.369736	96.938835	42.4791485	25.004388	97.9008485	-69.4155245	20.239482	93.1430815
-14.702077	-0.380905	95.264526	-13.427819	22.596594	95.320114	43.308197	10.844306	98.810791	41.579117	39.500858	96.138397	42.443657	25.172582	97.474594	-69.299295	20.020606	93.165634
-15.629426	-0.940915	95.385735	-13.415633	22.50989	95.141212	43.326385	10.944353	98.774681	41.499626	39.574032	95.676285	42.4130055	25.2591925	97.225483	-69.2442715	19.7605875	93.056941
-16.541464	-1.387499	95.449905	-13.390035	22.405684	94.955475	43.372326	10.994238	98.687057	41.446079	39.619541	95.261749	42.4092025	25.3068895	96.974403	-69.1892725	19.5044785	92.936547
-17.40395	-1.812906	95.407776	-13.397487	22.291342	94.750946	43.451763	11.010566	98.552132	41.359985	39.625748	94.898148	42.405874	25.318157	96.72514	-69.200848	19.264527	92.776752
-18.386141	-2.153958	95.362839	-13.40909	22.183151	94.535431	43.436859	11.010805	98.444641	41.282585	39.595993	94.584198	42.359722	25.303399	96.5144195	-69.177902	19.062903	92.5564425
-19.304432	-2.459057	95.231735	-13.436161	22.045414	94.320313	43.440395	10.941627	98.28653	41.226074	39.542519	94.353271	42.3332345	25.242073	96.3199005	-69.2055565	18.848755	92.3207255
-20.19244	-2.651518	95.048897	-13.502164	21.920694	94.133842	43.391346	10.86692	98.18335	41.182835	39.456638	94.241684	42.2870905	25.161779	96.212517	-69.2914185	18.679609	92.055167
-21.537838	-2.793808	94.693756	-13.605303	21.736784	93.9039	43.275249	10.704276	98.061531	41.144199	39.316723	94.213318	42.209724	25.0104995	96.1374245	-69.42033	18.4630685	91.6703755
-22.469095	-2.762458	94.47216	-13.660344	21.651197	93.791969	43.168694	10.584836	97.972816	41.141537	39.223022	94.242798	42.1551155	24.903929	96.107807	-69.4758035	18.398465	91.476131
-23.348253	-2.656223	94.293129	-13.704742	21.600155	93.720314	43.075317	10.491192	97.912354	41.150948	39.135189	94.276741	42.1131325	24.8131905	96.0945475	-69.5226165	18.3871195	91.3460805
-24.25848	-2.478974	94.117607	-13.716576	21.580706	93.657562	43.022724	10.405202	97.853333	41.178417	39.061756	94.309441	42.1005705	24.733479	96.081387	-69.5337225	18.427933	91.233737
-25.063869	-2.195383	94.020477	-13.729179	21.581741	93.599663	42.979736	10.348123	97.815483	41.205818	39.007046	94.324867	42.092777	24.6775845	96.070175	-69.551135	18.4858975	91.129151
-25.85437	-1.822816	93.883583	-13.718586	21.589121	93.535545	42.918644	10.30195	97.776276	41.238594	38.950653	94.313103	42.078619	24.6263015	96.0446895	-69.515791	18.5519405	91.0264005
-26.70882	-1.43832	93.755234	-13.683073	21.594456	93.474945	42.9142	10.239101	97.690102	41.281254	38.899734	94.273438	42.097727	24.5694175	95.98177	-69.463873	18.6194945	90.96812
-27.923006	-0.699143	93.535141	-13.642743	21.555773	93.362007	42.952641	10.082631	97.477776	41.332977	38.773735	94.157677	42.142809	24.428183	95.8177265	-69.428295	18.683363	90.9062875
-28.672319	-0.144919	93.382607	-13.638845	21.509453	93.258659	42.910385	9.956807	97.297928	41.359394	38.658474	94.052948	42.1348895	24.3076405	95.675438	-69.4125795	18.7112655	90.84188
-29.404699	0.473115	93.163177	-13.647225	21.437498	93.148453	42.826641	9.80262	97.099701	41.375072	38.506283	93.950409	42.1008565	24.1544515	95.525055	-69.3953065	18.7205445	90.771851
-30.166843	1.107068	92.91082	-13.661512	21.340387	93.016869	42.754955	9.60485	96.836411	41.387897	38.325985	93.814392	42.071426	23.9654175	95.3254015	-69.39445	18.7153565	90.7083365
-30.886545	1.830504	92.639145	-13.685475	21.233278	92.858559	42.640114	9.391155	96.523972	41.389961	38.122646	93.657753	42.0150375	23.7569005	95.0908625	-69.3859875	18.7096555	90.6262555
-31.641289	2.57923	92.384781	-13.736931	21.137209	92.681259	42.525398	9.171839	96.199844	41.378178	37.898033	93.480087	41.951788	23.534936	94.8399655	-69.42565	18.739482	90.5225525
-32.297333	3.36946	92.111046	-13.771454	21.049337	92.503998	42.374668	8.95419	95.888924	41.363407	37.681259	93.30735	41.8690375	23.3177245	94.598137	-69.4119455	18.7809495	90.409859
-33.268826	4.684623	91.721794	-13.835568	20.920759	92.268288	42.232834	8.61883	95.439217	41.349846	37.362392	93.062851	41.79134	22.990611	94.251034	-69.462476	18.850907	90.285542
-33.918381	5.591579	91.576248	-13.899631	20.852985	92.160538	42.129856	8.426144	95.252472	41.324928	37.16716	92.977493	41.727392	22.796652	94.1149825	-69.526654	18.909318	90.2060935
-34.517284	6.509079	91.444572	-13.950154	20.79203	92.082199	42.05315	8.244618	95.179153	41.31657	36.994225	92.980049	41.68486	22.6194215	94.079601	-69.585168	18.9646385	90.084797
-35.101139	7.479096	91.346352	-14.003995	20.735594	92.071022	42.015495	8.076547	95.222023	41.315327	36.846306	93.06958	41.665411	22.4614265	94.1458015	-69.673401	19.0097615	89.9962425
-35.629707	8.473646	91.319008	-14.046444	20.646776	92.132813	42.007462	7.917199	95.367584	41.321022	36.706303	93.241394	41.664242	22.311751	94.304489	-69.75713	18.981801	89.961137
-36.146305	9.490911	91.39267	-14.067395	20.567577	92.23111	42.036285	7.753918	95.591377	41.354206	36.589119	93.471657	41.6952455	22.1715185	94.531517	-69.8300355	18.9636355	89.930703
-36.611919	10.506024	91.454628	-14.069015	20.486845	92.36544	42.074932	7.577883	95.834862	41.406967	36.446949	93.721481	41.7409495	22.012416	94.7781715	-69.8789795	18.961274	89.9527085
-37.216873	12.131528	91.47998	-14.036326	20.29888	92.559555	42.116508	7.286506	96.156082	41.514763	36.185646	94.062927	41.8156355	21.736076	95.1095045	-69.8882875	18.861684	90.0096055
-37.647488	13.2257	91.573288	-13.9991	20.173189	92.659317	42.14254	7.063152	96.291641	41.611252	35.976852	94.242668	41.876896	21.520002	95.2671545	-69.875096	18.826376	90.0514795
-38.012074	14.343632	91.61731	-13.955067	20.009951	92.739021	42.155872	6.827509	96.340645	41.701107	35.745804	94.351288	41.9284895	21.2866565	95.3459665	-69.8386235	18.7332455	90.1320755
-38.377159	15.441574	91.626976	-13.90702	19.874456	92.78476	42.159626	6.595377	96.293236	41.795666	35.505909	94.391678	41.977646	21.050643	95.342457	-69.791686	18.698269	90.227063
-38.706177	16.625467	91.648499	-13.868356	19.714188	92.790344	42.14167	6.364322	96.196388	41.879929	35.266243	94.345642	42.0107995	20.8152825	95.271015	-69.7475115	18.6130935	90.309673
-39.04744	17.790892	91.662636	-13.823891	19.586361	92.75119	42.111191	6.150359	96.0037	41.929707	35.051079	94.237251	42.020449	20.600719	95.1204755	-69.668231	18.572003	90.3819045
-39.350002	18.963272	91.632339	-13.808099	19.44945	92.695984	42.062122	5.952589	95.711868	41.952267	34.861614	94.074722	42.0071945	20.4071015	94.893295	-69.6233925	18.4917985	90.498673
-39.769138	20.779865	91.645935	-13.814846	19.25808	92.547668	41.923679	5.717546	95.128281	41.922043	34.620361	93.720398	41.922861	20.1689535	94.4243395	-69.552553	18.3472065	90.6709965
-40.024883	21.984724	91.644913	-13.86302	19.161112	92.423195	41.810936	5.579085	94.661858	41.861324	34.487202	93.421562	41.83613	20.0331435	94.04171	-69.56217	18.2890805	90.80468
-40.234192	23.211605	91.638107	-13.944199	19.063488	92.279678	41.689743	5.463655	94.173798	41.781841	34.385452	93.070679	41.735792	19.9245535	93.6222385	-69.62419	18.2024225	90.9371175
-40.447815	24.456589	91.680214	-14.031198	19.000973	92.144264	41.544079	5.382249	93.673958	41.663952	34.29837	92.705025	41.6040155	19.8403095	93.1894915	-69.6664115	18.1616365	91.0990365
-40.603367	25.674606	91.747047	-14.137873	18.922939	92.007484	41.391735	5.331633	93.21064	41.525764	34.231777	92.330727	41.4587495	19.781705	92.7706835	-69.7344955	18.064173	91.2442845
-40.706375	26.880768	91.808464	-14.253301	18.86603	91.905983	41.201675	5.30498	92.837059	41.371555	34.194233	92.003731	41.286615	19.7496065	92.420395	-69.793217	17.9824535	91.391571
-40.794537	28.102436	91.84333	-14.410247	18.788887	91.832336	41.086643	5.259205	92.477013	41.195194	34.156643	91.764778	41.1409185	19.707924	92.1208955	-69.9614125	17.86985	91.5437765
-40.833241	29.84988	92.050842	-14.668984	18.681395	91.783432	40.817173	5.190492	92.098969	40.911011	34.102219	91.521278	40.864092	19.6463555	91.8101235	-70.20206	17.7164345	91.7567405
-40.778625	30.99482	92.210236	-14.842107	18.581104	91.794731	40.596375	5.143026	91.980354	40.716198	34.050713	91.456879	40.6562865	19.5968695	91.7186165	-70.3405005	17.5653385	91.8708455
-40.701332	32.153385	92.326729	-15.048308	18.500467	91.82724	40.402836	5.086205	91.907043	40.528042	33.991371	91.495804	40.465439	19.538788	91.7014235	-70.562055	17.462146	91.9530565
-40.54055	33.242249	92.533424	-15.249772	18.419765	91.906807	40.21394	5.025035	91.881653	40.332649	33.942577	91.595627	40.2732945	19.483806	91.73864	-70.7728385	17.355724	92.074974
-40.348598	34.257675	92.73439	-15.461919	18.345364	92.020889	40.033913	4.980431	91.923538	40.154369	33.891068	91.74395	40.094141	19.4357495	91.833744	-71.017979	17.2549785	92.208034
-40.020435	35.318523	92.91011	-15.647428	18.309435	92.149086	39.879719	4.922054	92.02713	39.985649	33.848064	91.944626	39.932684	19.385059	91.985878	-71.22754	17.233811	92.312294
-39.732159	36.327503	93.163834	-15.838954	18.236935	92.317947	39.727543	4.895825	92.203835	39.831741	33.830124	92.177048	39.779642	19.3629745	92.1904415	-71.45755	17.1108955	92.4454525
-39.165436	37.717632	93.503883	-16.113834	18.205864	92.595314	39.543552	4.860823	92.541817	39.583549	33.827198	92.60746	39.5635505	19.3440105	92.5746385	-71.7912185	17.0677175	92.6159895
-38.646889	38.603981	93.704971	-16.314104	18.17959	92.762856	39.452179	4.848493	92.721924	39.432827	33.845322	92.879906	39.442503	19.3469075	92.800915	-72.070711	17.0122725	92.724797
-38.192879	39.473866	93.916054	-16.464527	18.186729	92.906967	39.308758	4.864075	92.916443	39.273663	33.872269	93.105736	39.2912105	19.368172	93.0110895	-72.2202645	17.005286	92.8028445
-37.615265	40.27404	94.108055	-16.64867	18.180635	93.037872	39.171837	4.89067	93.054512	39.101017	33.897938	93.283882	39.136427	19.394304	93.169197	-72.433767	16.966966	92.906547
-37.04987	40.993843	94.263481	-16.827583	18.208563	93.148956	39.03817	4.923851	93.216415	38.920685	33.924641	93.449409	38.9794275	19.424246	93.332912	-72.6345935	16.99288	92.965
-36.364937	41.696697	94.36058	-17.003359	18.223745	93.262268	38.943039	4.953144	93.404579	38.748192	33.964039	93.62693	38.8456155	19.4585915	93.5157545	-72.8523335	16.9888985	93.0087815
-35.71228	42.361122	94.446304	-17.17144	18.267069	93.377914	38.858337	5.000599	93.639511	38.559994	34.027134	93.836899	38.7091655	19.5138665	93.738205	-73.0520455	17.0202715	93.017623
-34.639526	43.217449	94.58976	-17.42012	18.3332	93.566063	38.794975	5.059241	94.029396	38.313595	34.150791	94.1884	38.554285	19.605016	94.108898	-73.394525	17.061384	93.023228
-33.882557	43.734978	94.705795	-17.594929	18.392357	93.720604	38.786324	5.077823	94.283012	38.171986	34.223015	94.427521	38.479155	19.650419	94.3552665	-73.669013	17.134295	93.0859415
-33.065605	44.180191	94.801056	-17.702993	18.378029	93.857162	38.748074	5.096801	94.554367	38.030975	34.259502	94.676033	38.3895245	19.6781515	94.6152	-73.7955105	17.0779065	93.099124
-32.148724	44.59034	94.901749	-17.82918	18.368961	93.995972	38.698948	5.120297	94.852097	37.91433	34.28125	94.923065	38.306639	19.7007735	94.887581	-73.964999	17.0371485	93.104363
-31.342077	44.930893	95.005569	-17.931934	18.364264	94.150749	38.671627	5.125284	95.146988	37.81181	34.290585	95.18132	38.2417185	19.7079345	95.164154	-74.1055865	17.0205935	93.137344
-30.446869	45.202057	95.116005	-18.039877	18.336113	94.302635	38.667393	5.109942	95.456062	37.733124	34.27618	95.468666	38.2002585	19.693061	95.462364	-74.2800125	16.979165	93.142906
-29.517931	45.423855	95.206116	-18.109604	18.285223	94.490669	38.693077	5.095829	95.787193	37.675907	34.246529	95.772629	38.184492	19.671179	95.779911	-74.4037	16.899267	93.201427
-28.01939	45.661907	95.425102	-18.202198	18.187332	94.795761	38.741322	5.052082	96.313004	37.630459	34.183014	96.272049	38.1858905	19.617548	96.2925265	-74.5902865	16.757116	93.2989955
-27.086206	45.722301	95.570198	-18.223053	18.108854	95.004799	38.774323	5.012533	96.67514	37.628254	34.139133	96.60788	38.2012885	19.575833	96.64151	-74.6473945	16.641875	93.368088
-26.059818	45.740837	95.735519	-18.24238	18.042902	95.230072	38.864395	4.932438	97.042458	37.636681	34.08604	96.973381	38.250538	19.509239	97.0079195	-74.735298	16.576565	93.4522245
-24.991617	45.728882	95.888901	-18.242908	17.976631	95.455444	38.962086	4.868766	97.427345	37.67149	34.042091	97.372971	38.316788	19.4554285	97.400158	-74.802604	16.4978335	93.51073
-23.922707	45.687	96.093163	-18.221508	17.909292	95.689552	39.108028	4.788669	97.813522	37.736958	33.999695	97.776047	38.422493	19.394182	97.7947845	-74.865509	16.424402	93.5843195
-22.896868	45.54343	96.303101	-18.196413	17.847658	95.926079	39.242981	4.717219	98.205391	37.799812	33.950199	98.19738	38.5213965	19.333709	98.2013855	-74.9142225	16.361607	93.6507725
-21.859306	45.40041	96.505669	-18.150482	17.800257	96.146263	39.355831	4.682943	98.613556	37.851246	33.967049	98.640182	38.6035385	19.324996	98.626869	-74.9045025	16.275518	93.665657
-20.203608	45.08461	96.765358	-18.052275	17.718248	96.471786	39.54488	4.659259	99.18364	38.021465	33.903358	99.184212	38.7831725	19.2813085	99.183926	-74.8877225	16.1551875	93.759646
-19.146305	44.850014	96.971832	-17.964403	17.698523	96.671608	39.664513	4.656809	99.538147	38.081409	33.93734	99.576744	38.872961	19.2970745	99.5574455	-74.801767	16.0999715	93.7857705
-18.127045	44.553596	97.164841	-17.860279	17.679464	96.871368	39.781906	4.694764	99.908241	38.212307	33.926857	99.89827	38.9971065	19.3108105	99.9032555	-74.7176645	16.0481175	93.8394805
-17.116291	44.20887	97.368782	-17.744337	17.674837	97.083595	39.908276	4.74448	100.292839	38.327477	33.972504	100.257614	39.1178765	19.358492	100.2752265	-74.6065505	15.991182	93.8919635
-16.063272	43.871258	97.589737	-17.632059	17.680183	97.315277	39.999355	4.826193	100.714409	38.451962	34.035992	100.643494	39.2256585	19.4310925	100.6789515	-74.4897765	15.9292735	93.9516025
-15.036875	43.466305	97.839935	-17.499666	17.692854	97.568092	40.140049	4.89802	101.100281	38.597622	34.089355	101.065674	39.3688355	19.4936875	101.0829775	-74.3681675	15.8920205	94.0532065
-14.108571	43.043674	98.123238	-17.37661	17.702557	97.821892	40.257099	4.986976	101.538155	38.736362	34.172169	101.505409	39.4967305	19.5795725	101.521782	-74.2499505	15.8255415	94.122002
-12.72036	42.324963	98.564896	-17.175957	17.75123	98.219185	40.432392	5.119125	102.226326	38.954933	34.319263	102.180519	39.6936625	19.719194	102.2034225	-74.0455765	15.783266	94.2349475
-11.788002	41.789528	98.883835	-17.03952	17.77944	98.490662	40.58157	5.172628	102.647423	39.107914	34.409191	102.644051	39.844742	19.7909095	102.645737	-73.923782	15.7679705	94.335587
-10.919477	41.216118	99.191261	-16.909647	17.81748	98.743454	40.76186	5.235301	103.068092	39.272491	34.495781	103.089836	40.0171755	19.865541	103.078964	-73.8364695	15.769419	94.407944
-10.080538	40.637348	99.516335	-16.735388	17.877066	99.008789	40.937771	5.30983	103.472626	39.445484	34.575317	103.512894	40.1916275	19.9425735	103.49276	-73.6624035	15.8115585	94.524818
-9.293385	40.0214	99.78109	-16.583956	17.948593	99.267845	41.120464	5.379075	103.856361	39.62793	34.653168	103.904892	40.374197	20.0161215	103.8806265	-73.542109	15.8810645	94.6550635
-8.50549	39.362774	100.031372	-16.433453	18.012125	99.527565	41.306026	5.450251	104.219757	39.826618	34.727417	104.246033	40.566322	20.088834	104.232895	-73.433228	15.935416	94.822235
-7.787499	38.65197	100.2267	-16.275129	18.098337	99.742691	41.491024	5.519204	104.555199	40.001675	34.813328	104.517578	40.7463495	20.166266	104.5363885	-73.2966075	16.030408	94.9489935
-6.8057	37.581547	100.423836	-16.054449	18.241541	99.991699	41.781254	5.625697	104.931274	40.253246	34.937256	104.790024	41.01725	20.2814765	104.860649	-73.126148	16.2016055	95.122749
-6.231471	36.862915	100.431503	-15.93523	18.310728	100.083092	41.931629	5.683739	105.047188	40.396072	35.008751	104.797234	41.1638505	20.346245	104.922211	-73.0343105	16.275211	95.243973
-5.690819	36.123772	100.340721	-15.842734	18.378954	100.075569	42.024105	5.729797	105.042183	40.493912	35.059822	104.629936	41.2590085	20.3948095	104.8360595	-72.9444765	16.3630985	95.3150785
-5.189365	35.275887	100.118813	-15.765863	18.44187	99.991837	42.096405	5.790409	104.899849	40.554676	35.097797	104.274429	41.3255405	20.444103	104.587139	-72.8572665	16.439637	95.396535
-4.735242	34.464462	99.834518	-15.741234	18.488766	99.842545	42.158356	5.827324	104.642044	40.546894	35.1325	103.80336	41.352625	20.479912	104.222702	-72.835093	16.49762	95.462388
-4.364597	33.673588	99.511803	-15.74543	18.506433	99.657883	42.190567	5.86002	104.302002	40.531097	35.162395	103.195656	41.360832	20.5112075	103.748829	-72.851692	16.5016585	95.566937
-4.039032	32.871372	99.095222	-15.771714	18.511026	99.430466	42.209572	5.909558	103.843834	40.505562	35.206776	102.414108	41.357567	20.558167	103.128971	-72.900995	16.463885	95.731961
-3.5432	31.641388	98.321838	-15.760718	18.567846	98.963295	42.209427	6.046837	103.11972	40.306084	35.322422	101.200012	41.2577555	20.6846295	102.159866	-72.7791915	16.4510625	95.766724
-3.303531	30.866209	97.842445	-15.775604	18.59339	98.655144	42.217865	6.15921	102.646614	40.190998	35.414707	100.399933	41.2044315	20.7869585	101.5232735	-72.7556395	16.3998215	95.7870145
-3.001377	30.107084	97.424759	-15.775821	18.610481	98.381783	42.235668	6.235094	102.208122	40.062912	35.467754	99.744949	41.14929	20.851424	100.9765355	-72.700932	16.369538	95.7870305
-2.820262	29.377508	97.12355	-15.777211	18.61482	98.174156	42.215824	6.294908	101.904144	39.972557	35.493027	99.283455	41.0941905	20.8939675	100.5937995	-72.6486125	16.3356725	95.7545125
-2.651602	28.687807	97.005447	-15.782939	18.609547	98.083511	42.169174	6.323855	101.732956	39.932728	35.47868	99.026398	41.050951	20.9012675	100.379677	-72.616829	16.3178265	95.787345
-2.500523	28.026802	97.019829	-15.782538	18.603689	98.090889	42.195438	6.267182	101.585472	39.952221	35.444305	98.952278	41.0738295	20.8557435	100.268875	-72.6389055	16.3516345	95.912903
-2.360281	27.367193	97.131058	-15.769633	18.599922	98.157814	42.168037	6.20608	101.52433	40.020878	35.402119	99.015579	41.0944575	20.8040995	100.2699545	-72.6337235	16.3957445	96.0456735
-2.219618	26.543661	97.402588	-15.765413	18.654345	98.33239	42.089188	6.111308	101.523849	40.154995	35.347458	99.268356	41.1220915	20.729383	100.3961025	-72.6529175	16.579307	96.2686775
-2.080378	26.055931	97.572937	-15.777172	18.729725	98.453102	42.091251	6.034652	101.478851	40.246788	35.329895	99.453606	41.1690195	20.6822735	100.4662285	-72.7233635	16.7771765	96.4399755
-1.992193	25.618156	97.701431	-15.773728	18.829697	98.52388	42.018566	6.032237	101.499977	40.332775	35.319771	99.593582	41.1756705	20.676004	100.5467795	-72.7231265	16.98339	96.5009805
-1.959092	25.194527	97.807159	-15.786724	18.94491	98.582458	41.98391	6.050079	101.507629	40.383221	35.347443	99.703941	41.1835655	20.698761	100.605785	-72.7570135	17.191059	96.559131
-1.9193	24.798004	97.851196	-15.808621	19.085503	98.619423	41.950825	6.113938	101.537239	40.404232	35.405685	99.773788	41.1775285	20.7598115	100.6555135	-72.7947705	17.4111945	96.5833325
-1.884959	24.395926	97.899193	-15.837876	19.20104	98.661224	41.938156	6.197541	101.574066	40.387135	35.492348	99.828552	41.1626455	20.8449445	100.701309	-72.8383975	17.5571355	96.621139
-1.862681	23.96718	97.938416	-15.871441	19.316206	98.688255	41.947037	6.278486	101.631912	40.350552	35.585152	99.868095	41.1487945	20.931819	100.7500035	-72.8916765	17.700593	96.6265065
-1.889879	23.406706	97.990616	-15.920465	19.412466	98.716843	41.939228	6.363668	101.738396	40.278183	35.683479	99.957367	41.1087055	21.0235735	100.8478815	-72.9496355	17.8013585	96.5858045
-1.938107	23.044849	98.056038	-15.97725	19.43383	98.76487	41.902229	6.380475	101.825546	40.227238	35.686707	100.050186	41.0647335	21.033591	100.937866	-73.0192335	17.834069	96.591874
-1.991574	22.723572	98.135315	-16.037971	19.405615	98.83226	41.847328	6.348629	101.92392	40.197823	35.642117	100.13269	41.0225755	20.995373	101.028305	-73.0985175	17.815857	96.636215
-2.021514	22.409588	98.208633	-16.092068	19.351248	98.911278	41.784088	6.272846	102.01944	40.171631	35.554138	100.234306	40.9778595	20.913492	101.126873	-73.1619955	17.789004	96.695683
-2.086321	22.10997	98.289261	-16.153023	19.298	98.982277	41.71801	6.17103	102.115723	40.162075	35.43824	100.315536	40.9400425	20.804635	101.2156295	-73.2460885	17.791365	96.7489245
-2.189249	21.869724	98.354584	-16.178488	19.251932	99.036339	41.654884	6.06483	102.235176	40.167973	35.327587	100.367416	40.9114285	20.6962085	101.301296	-73.2684045	17.8076555	96.771382
-2.290686	21.64308	98.403961	-16.206165	19.191147	99.071419	41.631901	5.964241	102.352486	40.1749	35.221691	100.412605	40.9034005	20.592966	101.3825455	-73.3157305	17.789328	96.7602925
-2.472667	21.354668	98.415947	-16.221289	19.074017	99.076942	41.628895	5.809779	102.491333	40.168053	35.089958	100.440742	40.898474	20.4498685	101.4660375	-73.341052	17.6981655	96.6878465
-2.60911	21.172077	98.401711	-16.213833	18.989143	99.058723	41.670734	5.717731	102.504753	40.157898	35.00185	100.407005	40.914316	20.3597905	101.455879	-73.341982	17.6184955	96.661567
-2.754978	21.012516	98.37384	-16.207003	18.883821	99.048424	41.644081	5.660089	102.544868	40.14864	34.911449	100.348076	40.8963605	20.285769	101.446472	-73.3103665	17.481873	96.650376
-2.946325	20.875278	98.330757	-16.18071	18.777792	99.039772	41.682922	5.55561	102.508316	40.155209	34.815495	100.280975	40.9190655	20.1855525	101.3946455	-73.2804855	17.3700315	96.6848985
-3.141141	20.759718	98.310875	-16.149979	18.684139	99.023209	41.698399	5.479055	102.495552	40.166073	34.710468	100.214615	40.932236	20.0947615	101.3550835	-73.232194	17.2735165	96.6913345
-3.362426	20.677843	98.29615	-16.104267	18.583656	99.002251	41.713028	5.404126	102.483627	40.188126	34.627701	100.177673	40.950577	20.0159135	101.33065	-73.159111	17.1513985	96.673852
-3.603846	20.616228	98.27758	-16.083027	18.500692	98.984589	41.731461	5.321176	102.463509	40.218918	34.553665	100.148438	40.9751895	19.9374205	101.3059735	-73.1412435	17.0639635	96.6632045
-3.890533	20.608761	98.235626	-16.028477	18.40691	98.973671	41.732628	5.218109	102.418327	40.271942	34.437378	100.141037	41.002285	19.8277435	101.279682	-73.059239	16.9860765	96.66766
-4.037829	20.636644	98.234764	-15.994474	18.364658	98.969559	41.721958	5.162347	102.37632	40.316406	34.36195	100.148643	41.019182	19.7621485	101.2624815	-73.00813	16.9671675	96.6766365
-4.181112	20.700485	98.224533	-15.960336	18.340515	98.957542	41.716587	5.113527	102.305923	40.356018	34.312637	100.142738	41.0363025	19.713082	101.2243305	-72.9569745	16.967948	96.6907535
-4.279926	20.753517	98.205208	-15.936941	18.332008	98.93689	41.706459	5.080856	102.225113	40.393009	34.276283	100.133469	41.049734	19.6785695	101.179291	-72.923616	16.9854465	96.694489
-4.330141	20.820189	98.183853	-15.9028	18.316895	98.918266	41.706692	5.063096	102.131638	40.422649	34.256393	100.109421	41.0646705	19.6597445	101.1205295	-72.8702705	16.9740455	96.7160025
-4.353213	20.908447	98.146461	-15.877072	18.313292	98.886948	41.71603	5.068822	102.019753	40.441254	34.259113	100.053108	41.078642	19.6639675	101.0364305	-72.832786	16.9626165	96.7374655
-4.375889	20.990103	98.100189	-15.856428	18.306414	98.858292	41.689522	5.096373	101.915695	40.43502	34.275234	99.967278	41.062271	19.6858035	100.9414865	-72.775127	16.9270245	96.7750975
-4.377904	21.119455	98.026627	-15.829492	18.280809	98.827736	41.683857	5.133369	101.659302	40.417568	34.286083	99.77211	41.0507125	19.709726	100.715706	-72.7096965	16.851892	96.939766
-4.358078	21.202518	97.971855	-15.805048	18.24127	98.790741	41.714607	5.137856	101.468277	40.398716	34.285744	99.650543	41.0566615	19.7118	100.55941	-72.6667575	16.77074	97.022072
-4.322686	21.287392	97.928322	-15.771596	18.182318	98.766396	41.724842	5.151542	101.30925	40.390038	34.275383	99.547546	41.05744	19.7134625	100.428398	-72.600632	16.6511735	97.104394
-4.270856	21.388309	97.898239	-15.7372	18.10033	98.753868	41.72646	5.13335	101.188568	40.378098	34.248146	99.458954	41.052279	19.690748	100.323761	-72.526679	16.509912	97.183975
-4.194653	21.496305	97.869995	-15.706408	18.007309	98.746979	41.708439	5.12607	101.145515	40.372322	34.214985	99.408417	41.0403805	19.6705275	100.276966	-72.4531965	16.3440905	97.216992
-4.071159	21.592672	97.874985	-15.680154	17.903959	98.763969	41.777775	5.079794	101.064636	40.37825	34.179306	99.372963	41.0780125	19.62955	100.2187995	-72.4383205	16.178368	97.3091385
-3.908658	21.705175	97.893784	-15.630473	17.781662	98.802719	41.816502	5.021173	101.009094	40.387295	34.130192	99.321632	41.1018985	19.5756825	100.165363	-72.3628445	15.9876415	97.440075
-3.558119	21.890434	97.878075	-15.555261	17.569664	98.831467	41.863243	4.914712	100.944519	40.413483	34.000961	99.254539	41.138363	19.4578365	100.099529	-72.248885	15.6814915	97.563405
-3.276609	22.018097	97.905403	-15.492717	17.394724	98.869362	41.914017	4.834577	100.946274	40.437202	33.897152	99.284622	41.1756095	19.3658645	100.115448	-72.1610435	15.4235835	97.623276
-2.939025	22.151257	97.968918	-15.450384	17.196278	98.919502	41.94529	4.754881	101.036659	40.464066	33.805382	99.377129	41.204678	19.2801315	100.206894	-72.105446	15.1124245	97.63211
-2.591472	22.268311	98.062096	-15.420612	17.000929	98.987831	42.051418	4.637782	101.12661	40.47998	33.723072	99.53373	41.265699	19.180427	100.33017	-72.106923	14.821431	97.645492
-2.221435	22.385998	98.168297	-15.410069	16.770498	99.07299	42.129578	4.542346	101.290497	40.49741	33.63879	99.72506	41.313494	19.090568	100.5077785	-72.133632	14.450428	97.6382015
-1.880643	22.536797	98.306694	-15.37123	16.529522	99.185013	42.194412	4.443255	101.517418	40.511238	33.545414	99.955406	41.352825	18.9943345	100.736412	-72.095285	14.0647095	97.633614
-1.487098	22.595022	98.465103	-15.325286	16.283358	99.338463	42.301754	4.314067	101.754448	40.537037	33.44508	100.22979	41.4193955	18.8795735	100.992119	-72.0699675	13.6871425	97.684807
-0.856485	22.622147	98.828903	-15.227191	15.942565	99.634483	42.491261	4.11118	102.217354	40.637417	33.274982	100.762924	41.564339	18.693081	101.490139	-72.018721	13.192049	97.778827
-0.410009	22.671785	99.116791	-15.169639	15.731867	99.866989	42.624393	3.986574	102.561234	40.745182	33.176441	101.17289	41.6847875	18.5815075	101.867062	-72.0240655	12.8822265	97.866916
0.079383	22.72448	99.375427	-15.103018	15.56477	100.083694	42.754345	3.860463	102.910927	40.831081	33.08083	101.599434	41.792713	18.4706465	102.2551805	-71.998749	12.6588935	97.9122075
0.611837	22.770094	99.654785	-15.049574	15.426104	100.296104	42.89399	3.726953	103.262497	40.931969	32.991634	102.028633	41.9129795	18.3592935	102.645565	-72.0121275	12.4929145	97.946643
1.189912	22.811544	99.95282	-14.967935	15.312947	100.502861	43.027714	3.599926	103.591629	41.050125	32.910122	102.459991	42.0389195	18.255024	103.02581	-71.9747895	12.37087	97.979912
1.745288	22.867907	100.223007	-14.917072	15.225938	100.684425	43.14035	3.490592	103.893593	41.168182	32.846893	102.885559	42.154266	18.1687425	103.389576	-71.98841	12.2831335	97.979274
2.26097	22.909674	100.471283	-14.856831	15.138997	100.836243	43.235744	3.395926	104.149506	41.286003	32.773827	103.257874	42.2608735	18.0848765	103.70369	-71.9745355	12.1931175	97.968796
3.034884	22.860477	100.742279	-14.789555	15.041248	101.00486	43.37254	3.288185	104.379417	41.394096	32.691277	103.670586	42.383318	17.989731	104.0250015	-71.962428	12.092765	97.9847185
3.517647	22.807425	100.858177	-14.748081	14.983098	101.07782	43.437691	3.260159	104.471779	41.439289	32.644146	103.885712	42.43849	17.9521525	104.1787455	-71.934652	12.0140435	97.9768945
3.987437	22.719395	100.993942	-14.723857	14.953579	101.10791	43.485909	3.2408	104.520485	41.475189	32.62075	104.103851	42.480549	17.930775	104.312168	-71.928263	11.976383	97.903652
4.472224	22.580503	101.066086	-14.693628	14.925022	101.099052	43.514172	3.240474	104.542053	41.502769	32.621254	104.347206	42.5084705	17.930864	104.4446295	-71.8957265	11.91918	97.7534745
4.96819	22.447699	101.143349	-14.677379	14.923281	101.073196	43.582329	3.243793	104.568718	41.528538	32.62841	104.608368	42.5554335	17.9361015	104.588543	-71.9101915	11.9104605	97.557849
5.482341	22.278688	101.242767	-14.651024	14.96807	101.033592	43.610146	3.291293	104.685165	41.569317	32.66917	104.892517	42.5897315	17.9802315	104.788841	-71.8917795	11.9559085	97.278343
5.953132	22.056328	101.311096	-14.636583	15.054599	100.96096	43.671024	3.374607	104.781891	41.59726	32.725941	105.182411	42.634142	18.050274	104.982151	-71.907308	12.058924	96.939769
6.614206	21.712027	101.38662	-14.563933	15.191496	100.845337	43.803547	3.537755	104.905716	41.691727	32.87653	105.546967	42.747637	18.2071425	105.2263415	-71.875503	12.1758495	96.4643325
7.001628	21.453594	101.398277	-14.491624	15.332554	100.778831	43.923386	3.679705	104.935928	41.742901	33.02179	105.717812	42.8331435	18.3507475	105.32687	-71.8163915	12.3143605	96.230792
7.331584	21.139687	101.40358	-14.376238	15.497567	100.747559	44.064281	3.840326	104.936363	41.799946	33.196064	105.835793	42.9321135	18.518195	105.386078	-71.6845895	12.476939	96.10904
7.649035	20.848324	101.392708	-14.247377	15.658988	100.740692	44.222767	4.030525	104.947998	41.891239	33.392094	105.891106	43.057003	18.7113095	105.419552	-71.551757	12.6066665	96.061832
7.953008	20.418926	101.330444	-14.104165	15.824257	100.734436	44.372906	4.218796	104.956398	41.993759	33.584854	105.895081	43.1833325	18.901825	105.4257395	-71.3916625	12.746689	96.0431325
8.215924	19.931273	101.265625	-13.970691	15.993662	100.73233	44.53828	4.428831	104.946671	42.0704	33.781193	105.891785	43.30434	19.105012	105.419228	-71.245722	12.882312	96.045432
8.436492	19.376108	101.222298	-13.849492	16.117908	100.720688	44.674984	4.644384	104.939148	42.129047	33.975754	105.880905	43.4020155	19.310069	105.4100265	-71.1009995	12.925747	96.0313495
8.710654	18.498241	101.075432	-13.704602	16.295021	100.665489	44.836056	4.918316	104.941109	42.199383	34.237591	105.816231	43.5177195	19.5779535	105.37867	-70.9269235	13.0120885	95.952308
8.772579	17.866096	100.957535	-13.642084	16.387907	100.592102	44.904751	5.065525	104.909195	42.206474	34.368309	105.734825	43.5556125	19.716917	105.32201	-70.8397805	13.058897	95.862194
8.817027	17.162483	100.789726	-13.610415	16.454025	100.467873	44.952042	5.176728	104.882027	42.200863	34.46487	105.624054	43.5764525	19.820799	105.2530405	-70.7972825	13.087251	95.6827055
8.837583	16.367935	100.613167	-13.607266	16.516327	100.34771	44.968941	5.262706	104.845322	42.187893	34.541634	105.447701	43.578417	19.90217	105.1465115	-70.792949	13.130484	95.5489085
8.760018	15.551358	100.43856	-13.620218	16.586342	100.226227	44.975544	5.348183	104.78212	42.139366	34.605679	105.205704	43.557455	19.976931	104.993912	-70.797891	13.195753	95.458542
8.722887	14.677574	100.256279	-13.605078	16.640711	100.117645	44.946259	5.414001	104.709412	42.093914	34.679943	104.903198	43.5200865	20.046972	104.806305	-70.7302425	13.23445	95.428985
8.561414	13.785872	100.098122	-13.617164	16.665483	100.016914	44.891632	5.469985	104.637482	42.055748	34.741699	104.587402	43.47369	20.105842	104.612442	-70.708018	13.225124	95.421386
8.318869	12.372509	99.816841	-13.614452	16.680592	99.850601	44.84359	5.540287	104.483376	41.966728	34.800724	104.12191	43.405159	20.1705055	104.302643	-70.634063	13.1906785	95.398559
8.089481	11.397308	99.667755	-13.617015	16.645571	99.735458	44.803883	5.575688	104.368996	41.923092	34.805325	103.826378	43.3634875	20.1905065	104.097687	-70.5975175	13.1006355	95.373229
7.841794	10.36826	99.519882	-13.592733	16.610006	99.621056	44.739014	5.595078	104.243217	41.891369	34.782936	103.534386	43.3151915	20.189007	103.8888015	-70.5006575	13.031005	95.3533105
7.502725	9.391603	99.346222	-13.595372	16.537676	99.48764	44.679558	5.602817	104.110481	41.858257	34.737976	103.280853	43.2689075	20.1703965	103.695667	-70.4596515	12.9049555	95.279613
7.162951	8.375455	99.179031	-13.589637	16.449389	99.370155	44.635036	5.57168	104.003586	41.840721	34.683792	103.056458	43.2378785	20.127736	103.530022	-70.4171525	12.771042	95.210288
6.743095	7.387039	99.047073	-13.596874	16.370167	99.240318	44.567097	5.533528	103.883072	41.771152	34.625473	102.877258	43.1691245	20.0795005	103.380165	-70.3628725	12.6608335	95.100471
6.34443	6.326516	98.902534	-13.618875	16.277201	99.125465	44.512051	5.508735	103.753471	41.764294	34.57555	102.67569	43.1381725	20.0421425	103.2145805	-70.3759225	12.5122595	95.0363495
5.605385	4.830978	98.651604	-13.696673	16.160936	98.948006	44.403057	5.482749	103.508293	41.664063	34.515961	102.469185	43.03356	19.999355	102.988739	-70.426906	12.322517	94.907273
5.076837	3.838412	98.453499	-13.756901	16.10453	98.82579	44.288723	5.459529	103.32254	41.557198	34.465096	102.331505	42.9229605	19.9623125	102.8270225	-70.4367625	12.2467475	94.8245575
4.500122	2.92194	98.270157	-13.816937	16.073051	98.707031	44.185387	5.438398	103.134361	41.485065	34.434742	102.178383	42.835226	19.93657	102.656372	-70.4691	12.209532	94.75769
3.934253	1.92207	98.069473	-13.876107	16.076834	98.567635	44.093025	5.445979	102.935982	41.438206	34.418205	102.045265	42.7656155	19.932092	102.4906235	-70.5178295	12.221576	94.6446465
3.273429	0.98979	97.863121	-13.949539	16.122475	98.433601	43.972084	5.467671	102.734566	41.375683	34.422428	101.898933	42.6738835	19.9450495	102.3167495	-70.5729615	12.2999005	94.5504525
2.631079	0.053306	97.630463	-14.00384	16.164656	98.317459	43.842606	5.489655	102.553688	41.306335	34.443893	101.738464	42.5744705	19.966774	102.146076	-70.5821505	12.362538	94.488842
1.887409	-0.820188	97.446213	-14.086813	16.242422	98.195145	43.750988	5.538383	102.360535	41.258266	34.481083	101.588486	42.504627	20.009733	101.9745105	-70.678253	12.475111	94.4157795
0.834042	-2.20175	97.223457	-14.138956	16.381657	98.045296	43.599964	5.697105	102.057434	41.198051	34.546234	101.279198	42.3990075	20.1216695	101.668316	-70.6769195	12.6416445	94.422276
0.091786	-3.117129	97.092949	-14.125815	16.502621	97.992043	43.49881	5.822478	101.882538	41.186066	34.633846	101.021721	42.342438	20.228162	101.4521295	-70.594068	12.77708	94.5319565
-0.711869	-3.954824	97.083458	-14.107987	16.610046	97.9599	43.45295	5.987001	101.704086	41.174515	34.744339	100.718796	42.3137325	20.36567	101.211441	-70.5297065	12.854422	94.708359
-1.450743	-4.855961	97.084709	-14.043496	16.739304	97.883766	43.435429	6.142811	101.495155	41.154911	34.83585	100.320724	42.29517	20.4893305	100.9079395	-70.382162	12.9892775	94.8595925
-2.287415	-5.670236	97.041145	-13.943916	16.8421	97.759018	43.427502	6.261456	101.265755	41.143578	34.905033	99.834808	42.28554	20.5832445	100.5502815	-70.173372	13.1009555	94.9677545
-3.073052	-6.524344	96.995819	-13.857919	16.92025	97.571396	43.431889	6.335815	100.99691	41.160465	34.952866	99.277168	42.296177	20.6443405	100.137039	-70.012015	13.1961595	95.005753
-3.883937	-7.372925	96.97139	-13.784729	16.968557	97.337082	43.427074	6.367851	100.714279	41.156338	34.963097	98.69915	42.291706	20.665474	99.7067145	-69.861164	13.27164	94.9674495
-5.201269	-8.555914	96.88755	-13.711275	17.005922	96.970085	43.392036	6.328513	100.302147	41.142513	34.872555	97.837852	42.2672745	20.600534	99.0699995	-69.6898245	13.41131	94.8701705
-6.085678	-9.244664	96.882782	-13.695834	17.01083	96.73835	43.325462	6.232988	100.050964	41.121975	34.753735	97.307037	42.2237185	20.4933615	98.6790005	-69.6153865	13.5282985	94.7976995
-6.983475	-9.920051	96.877518	-13.713778	16.995714	96.513763	43.239487	6.088858	99.843529	41.111179	34.60017	96.849571	42.175333	20.344514	98.34655	-69.602889	13.646914	94.680976
-7.889278	-10.518542	96.87011	-13.748358	16.972702	96.274712	43.140972	5.938273	99.658653	41.079399	34.431168	96.463219	42.1101855	20.1847205	98.060936	-69.6069015	13.7606835	94.488488
-8.83906	-11.063437	96.793243	-13.812921	16.933872	96.05706	43.000271	5.777024	99.489159	41.041725	34.248318	96.13575	42.020998	20.012671	97.8124545	-69.64684	13.855073	94.3016655
-9.766107	-11.53193	96.694862	-13.907687	16.882767	95.849266	42.847836	5.603961	99.317436	40.979492	34.076324	95.855644	41.913664	19.8401425	97.58654	-69.729038	13.9253915	94.111992
-10.688366	-11.913997	96.618279	-14.004877	16.845682	95.663727	42.688213	5.451651	99.1474	40.905426	33.920818	95.625183	41.7968195	19.6862345	97.3862915	-69.8065735	14.0051295	93.9411625
-12.038988	-12.322916	96.403702	-14.164994	16.793249	95.38028	42.476826	5.260746	98.902	40.79509	33.732506	95.339165	41.635958	19.496626	97.1205825	-69.965946	14.089872	93.6399775
-12.919107	-12.482417	96.249046	-14.272616	16.775682	95.18972	42.321449	5.167716	98.757515	40.707989	33.637135	95.190987	41.514719	19.4024255	96.974251	-70.059951	14.1489385	93.405189
-13.742058	-12.550719	96.064903	-14.364992	16.760979	95.021385	42.143635	5.118377	98.664986	40.622967	33.575745	95.039902	41.383301	19.347061	96.852444	-70.113285	14.174897	93.190326
-14.69645	-12.5439	95.963531	-14.482814	16.769903	94.86834	42.013973	5.086785	98.555534	40.523132	33.536762	94.876694	41.2685525	19.3117735	96.716114	-70.2341805	14.2280325	93.020566
-15.52012	-12.433228	95.870979	-14.582044	16.784534	94.758263	41.882996	5.069158	98.433228	40.409058	33.508175	94.738892	41.146027	19.2886665	96.58606	-70.310115	14.2804015	92.930466
-16.334898	-12.243155	95.757904	-14.684224	16.783216	94.647247	41.740654	5.04396	98.330231	40.29842	33.488792	94.620659	41.019537	19.266376	96.475445	-70.387985	14.300056	92.819049
-17.090788	-11.996045	95.633949	-14.827975	16.805885	94.564133	41.640327	5.015326	98.205505	40.191166	33.469044	94.523079	40.9157465	19.242185	96.364292	-70.5716965	14.369585	92.763974
-18.280012	-11.427217	95.462425	-14.99861	16.766525	94.463661	41.391399	4.973445	98.074738	40.02776	33.432819	94.422264	40.7095795	19.203132	96.248501	-70.7067995	14.329918	92.678821
-19.033115	-10.982748	95.300812	-15.129696	16.7579	94.365822	41.24942	4.913624	97.966309	39.91254	33.392483	94.358322	40.58098	19.1530535	96.1623155	-70.840372	14.3627465	92.5693285
-19.67845	-10.47497	95.088806	-15.257311	16.719795	94.254326	41.097782	4.870028	97.853439	39.786713	33.353081	94.303627	40.4422475	19.1115545	96.078533	-70.9568695	14.3280355	92.430119
-20.345356	-9.886449	94.874222	-15.384806	16.670483	94.140968	40.933426	4.805973	97.728706	39.66576	33.299427	94.287834	40.299593	19.0527	96.00827	-71.069205	14.288266	92.273666
-20.960005	-9.26691	94.645882	-15.535108	16.625414	94.053894	40.763786	4.729987	97.591255	39.552544	33.238392	94.316162	40.158165	18.9841895	95.9537085	-71.228381	14.2666385	92.1540795
-21.545979	-8.57094	94.409019	-15.644942	16.550764	94.003044	40.597591	4.619234	97.432617	39.462036	33.167873	94.393906	40.0298135	18.8935535	95.9132615	-71.3196975	14.2079745	92.0928265
-22.112041	-7.792204	94.110054	-15.751973	16.479986	93.959305	40.476299	4.482117	97.269249	39.4034	33.084572	94.53791	39.9398495	18.7833445	95.9035795	-71.4437955	14.1766275	92.0150305
-22.854805	-6.549839	93.671127	-15.883261	16.425219	93.930008	40.252373	4.258629	97.110046	39.397533	32.919743	94.97197	39.824953	18.589186	96.041008	-71.591475	14.261252	91.819008
-23.316263	-5.689981	93.335281	-15.950205	16.375271	93.95002	40.08456	4.072245	97.073036	39.488472	32.777424	95.37542	39.786516	18.4248345	96.224228	-71.686926	14.3257075	91.675812
-23.707392	-4.794738	93.029663	-15.998268	16.324919	94.013031	39.898415	3.892567	97.047112	39.612148	32.605274	95.873001	39.7552815	18.2489205	96.4600565	-71.7518175	14.4009175	91.5660055
-24.081297	-3.888772	92.721329	-16.021217	16.302074	94.080338	39.721016	3.765858	97.079643	39.733337	32.45871	96.407585	39.7271765	18.112284	96.743614	-71.7696105	14.491864	91.417062
-24.377829	-2.957796	92.498642	-16.042185	16.336819	94.160019	39.671391	3.658269	97.085068	39.859505	32.369026	96.900307	39.765448	18.0136475	96.9926875	-71.849818	14.6599905	91.3273505
-24.686399	-2.056157	92.33374	-16.050587	16.415224	94.207626	39.632523	3.639268	97.134689	39.959095	32.364578	97.31617	39.795809	18.001923	97.2254295	-71.896983	14.828525	91.1898225
-24.937845	-1.171713	92.207497	-16.032549	16.514307	94.238449	39.586304	3.712605	97.205315	40.012157	32.415302	97.638222	39.7992305	18.0639535	97.4217685	-71.8643285	14.9646605	91.0551295
-25.225889	0.131857	92.130142	-15.990837	16.707119	94.296448	39.678082	3.889224	97.214973	40.073189	32.592709	98.007332	39.8756355	18.2409665	97.6111525	-71.8573095	15.1732715	90.9817435
-25.402302	0.943084	92.055344	-15.961808	16.800465	94.287048	39.686932	4.044529	97.266457	40.095608	32.717079	98.199303	39.89127	18.380804	97.73288	-71.814886	15.220126	90.841216
-25.522306	1.72969	91.996292	-15.926894	16.875872	94.284271	39.714657	4.173692	97.266319	40.0947	32.808422	98.364365	39.9046785	18.491057	97.815342	-71.7584665	15.260687	90.7532
-25.662291	2.431441	91.952484	-15.907706	16.906393	94.282555	39.759342	4.278155	97.275124	40.12278	32.911396	98.512115	39.941061	18.5947755	97.8936195	-71.756473	15.2180105	90.6714905
-25.771391	3.053446	91.929153	-15.882551	16.923332	94.283142	39.801125	4.361972	97.289047	40.136429	32.978527	98.665031	39.968777	18.6702495	97.977039	-71.733879	15.1764145	90.589245
-25.838379	3.62007	91.904205	-15.844872	16.951199	94.290398	39.832424	4.431226	97.307983	40.160553	33.037769	98.802269	39.9964885	18.7344975	98.055126	-71.6862325	15.1679005	90.52567
-25.916174	4.11369	91.901627	-15.83636	16.959827	94.292892	39.845558	4.479424	97.334595	40.200989	33.093922	98.895439	40.0232735	18.786673	98.115017	-71.6959935	15.132981	90.470767
-26.052498	4.796086	91.917488	-15.840083	16.999695	94.296814	39.869041	4.571321	97.395676	40.203514	33.182037	99.021408	40.0362775	18.876679	98.208542	-71.7164435	15.122711	90.385086
-26.090977	5.174411	91.904831	-15.860875	17.043835	94.282707	39.877254	4.649718	97.452774	40.197372	33.25547	99.088196	40.037313	18.952594	98.270485	-71.759063	15.135076	90.294929
-26.132511	5.515328	91.878304	-15.871169	17.090261	94.283386	39.884975	4.722988	97.508255	40.18935	33.339237	99.130371	40.0371625	19.0311125	98.319313	-71.7795005	15.1494095	90.247459
-26.17234	5.782704	91.887665	-15.877488	17.133852	94.290154	39.900131	4.817914	97.564453	40.153759	33.433559	99.169281	40.026945	19.1257365	98.366867	-71.781921	15.1419675	90.213441
-26.192232	6.000271	91.907471	-15.892048	17.164797	94.307167	39.925568	4.92567	97.616943	40.113754	33.528004	99.214569	40.019661	19.226837	98.415756	-71.803757	15.102757	90.198578
-26.228731	6.134684	91.928825	-15.888454	17.199955	94.316765	39.951195	5.01036	97.667725	40.09618	33.622353	99.24192	40.0236875	19.3163565	98.4548225	-71.8005955	15.0835535	90.1787075
-26.213724	6.215583	91.94194	-15.87476	17.23852	94.328087	39.980118	5.097858	97.718941	40.078648	33.692196	99.268356	40.029383	19.395027	98.4936485	-71.778903	15.082013	90.1625255
-26.143503	6.195384	92.000259	-15.852092	17.33741	94.390999	40.047646	5.176598	97.799141	40.102814	33.773846	99.318932	40.07523	19.475222	98.5590365	-71.779414	15.199598	90.2229615
-26.077641	6.092145	92.034225	-15.788476	17.334335	94.415115	40.089527	5.197019	97.839226	40.138428	33.796127	99.348404	40.1139775	19.496573	98.593815	-71.6909295	15.172097	90.236415
-26.002604	5.94706	92.069229	-15.741756	17.334732	94.447021	40.136398	5.192955	97.869965	40.184303	33.789677	99.390945	40.1603505	19.491316	98.630455	-71.6438625	15.178148	90.263587
-25.890928	5.73896	92.087311	-15.68609	17.343819	94.477081	40.178055	5.164719	97.907455	40.253838	33.768044	99.439087	40.2159465	19.4663815	98.673271	-71.5881265	15.2212565	90.280891
-25.810411	5.483174	92.106178	-15.631792	17.325157	94.50843	40.220741	5.134334	97.943222	40.304626	33.727406	99.509865	40.2626835	19.43087	98.7265435	-71.5262675	15.219444	90.2903165
-25.709328	5.177126	92.11142	-15.578559	17.297827	94.552895	40.256187	5.096142	97.97847	40.361832	33.685459	99.590614	40.3090095	19.3908005	98.784542	-71.4661275	15.2048535	90.321248
-25.583166	4.829799	92.093849	-15.548123	17.272074	94.582954	40.272678	5.054087	98.017303	40.402145	33.634621	99.673805	40.3374115	19.344354	98.845554	-71.4336575	15.199794	90.320354
-25.398657	4.222811	92.025284	-15.527183	17.225895	94.605492	40.280006	4.992027	98.105331	40.442982	33.564407	99.856659	40.361494	19.278217	98.980995	-71.41586	15.173573	90.229989
-25.272137	3.788841	91.958214	-15.513523	17.214167	94.621643	40.286301	4.944874	98.182251	40.483387	33.521721	99.955688	40.384844	19.2332975	99.0689695	-71.41189	15.1950365	90.1743165
-25.148657	3.276971	91.916183	-15.502638	17.208477	94.631485	40.294895	4.912456	98.247795	40.516491	33.488338	100.050079	40.405693	19.200397	99.148937	-71.410969	15.216557	90.114033
-25.042864	2.705283	91.88488	-15.493445	17.215118	94.642944	40.298439	4.893001	98.329994	40.542267	33.474659	100.107864	40.420353	19.18383	99.218929	-71.407243	15.246406	90.066959
-24.900846	2.087595	91.849243	-15.486638	17.264301	94.651672	40.320824	4.896672	98.423752	40.566872	33.486614	100.121689	40.443848	19.191643	99.2727205	-71.417124	15.336959	90.0306235
-24.757872	1.385749	91.835442	-15.452898	17.332872	94.644997	40.352802	4.919489	98.506905	40.57629	33.511044	100.107956	40.464546	19.2152665	99.3074305	-71.370342	15.4504775	89.9825635
-24.599218	0.658585	91.86689	-15.43612	17.406435	94.651199	40.367107	4.951075	98.596855	40.590973	33.546707	100.067726	40.47904	19.248891	99.3322905	-71.35128	15.563979	89.9701075
-24.423639	-0.487103	91.825012	-15.417023	17.562078	94.612	40.434551	4.985447	98.691971	40.623932	33.627636	99.980339	40.5292415	19.3065415	99.336155	-71.3632875	15.8176145	89.887845
-24.245525	-1.297829	91.803474	-15.39775	17.645912	94.575294	40.419514	5.035063	98.795746	40.64465	33.665401	99.923096	40.532082	19.350232	99.359421	-71.327582	15.941592	89.791167
-24.066374	-2.155425	91.746658	-15.381222	17.726027	94.496147	40.433014	5.043397	98.891228	40.678413	33.699699	99.860451	40.5557135	19.371548	99.3758395	-71.3181575	16.080506	89.6164545
-23.940117	-3.043573	91.770676	-15.369158	17.832018	94.443985	40.472523	5.049021	98.933784	40.711643	33.733624	99.75251	40.592083	19.3913225	99.343147	-71.330399	16.2727135	89.544823
-23.789	-3.97705	91.728424	-15.357278	17.909986	94.386322	40.472038	5.084914	98.986588	40.74099	33.766151	99.650375	40.606514	19.4255325	99.3184815	-71.32107	16.3944395	89.4541625
-23.627205	-4.898289	91.716431	-15.319263	17.99972	94.302307	40.459137	5.127705	99.084076	40.775795	33.801586	99.560112	40.617466	19.4646455	99.322094	-71.255992	16.5347945	89.28252
-23.434576	-5.860389	91.722824	-15.286226	18.07004	94.245537	40.512218	5.151377	99.121742	40.800468	33.842514	99.468719	40.656343	19.4969455	99.2952305	-71.228795	16.6431345	89.1958435
-23.192198	-7.372972	91.834419	-15.212626	18.158039	94.152	40.575497	5.20811	99.227379	40.849335	33.903095	99.331367	40.712416	19.5556025	99.279373	-71.137668	16.7604755	89.024627
-23.038675	-8.378394	91.867149	-15.175371	18.228876	94.089119	40.615891	5.217792	99.3125	40.891666	33.928604	99.231293	40.7537785	19.573198	99.2718965	-71.1045205	16.884554	88.9063415
-22.843212	-9.368772	91.938675	-15.124676	18.247702	94.038025	40.650169	5.230083	99.357773	40.943516	33.931561	99.115875	40.7968425	19.580822	99.236824	-71.0461945	16.914582	88.839226
-22.665415	-10.409384	91.970612	-15.06407	18.256411	93.963066	40.676811	5.220582	99.387703	41.003666	33.926743	98.992424	40.8402385	19.5736625	99.1900635	-70.9683785	16.9391595	88.7360685
-22.503201	-11.425936	92.061455	-14.998049	18.257675	93.884621	40.702583	5.194486	99.39959	41.061768	33.895542	98.87291	40.8821755	19.545014	99.13625	-70.8782735	16.970336	88.632992
-22.36721	-12.445011	92.079384	-14.968067	18.268959	93.782654	40.724518	5.162983	99.424004	41.115154	33.873409	98.757088	40.919836	19.518196	99.090546	-70.85597	17.019722	88.474762
-22.175064	-13.419088	92.115936	-14.944614	18.271082	93.699493	40.741566	5.152615	99.448135	41.160316	33.872623	98.625854	40.950941	19.512619	99.0369945	-70.840169	17.029545	88.3619915
-21.939022	-14.88364	92.159424	-14.91829	18.299154	93.564262	40.744884	5.18042	99.451523	41.163567	33.896713	98.445953	40.9542255	19.5385665	98.948738	-70.7908055	17.0597415	88.179786
-21.841869	-15.831041	92.247627	-14.9262	18.321476	93.464508	40.734131	5.224727	99.435974	41.155106	33.934162	98.293724	40.9446185	19.5794445	98.864849	-70.7970185	17.0635075	88.064167
-21.719091	-16.785116	92.266487	-14.928612	18.355162	93.358528	40.741722	5.291008	99.402168	41.126488	33.991238	98.122406	40.934105	19.641123	98.762287	-70.791329	17.069201	87.954769
-21.517984	-17.670696	92.267548	-14.956929	18.414619	93.22728	40.754498	5.380837	99.359306	41.095467	34.065636	97.926361	40.9249825	19.7232365	98.6428335	-70.8388405	17.1060015	87.8117265
-21.368464	-18.53236	92.290253	-14.953711	18.466145	93.117752	40.764179	5.481318	99.279129	41.056583	34.160748	97.712074	40.910381	19.821033	98.4956015	-70.817803	17.111257	87.7399025
-21.278206	-19.368505	92.389137	-14.948999	18.498589	93.015175	40.784122	5.5995	99.196762	41.020615	34.264183	97.505989	40.9023685	19.9318415	98.3513755	-70.8003665	17.0653365	87.6789745
-21.132166	-20.184193	92.468063	-14.924814	18.543457	92.934914	40.808235	5.696979	99.105392	41.014034	34.371422	97.306549	40.9111345	20.0342005	98.2059705	-70.7607625	17.0527135	87.6638575
-20.912079	-21.315439	92.552284	-14.877011	18.585649	92.806046	40.863903	5.842934	98.933754	41.005798	34.501129	96.974037	40.9348505	20.1720315	97.9538955	-70.6888725	16.9992665	87.6581965
-20.712957	-22.047579	92.558495	-14.836614	18.604763	92.71312	40.900436	5.911881	98.78141	41.006695	34.560944	96.726242	40.9535655	20.2364125	97.753826	-70.6267935	16.9731135	87.672414
-20.570332	-22.701059	92.543747	-14.791791	18.596411	92.606339	40.934155	5.960303	98.620926	41.024075	34.607811	96.473633	40.979115	20.284057	97.5472795	-70.562697	16.908765	87.6653985
-20.481663	-23.372223	92.576805	-14.749101	18.594183	92.495087	40.97839	6.003428	98.472534	41.033989	34.632267	96.238411	41.0061895	20.3178475	97.3554725	-70.5043915	16.8705185	87.6347015
-20.070536	-23.407875	92.615158	-14.699553	18.575037	92.390617	41.015732	6.024465	98.344269	41.046574	34.644783	96.033546	41.031153	20.334624	97.1889075	-70.430259	16.81545	87.5923265
-19.651777	-23.309898	92.685905	-14.67284	18.560537	92.291611	41.046719	6.027277	98.261467	41.063454	34.639145	95.857887	41.0550865	20.333211	97.059677	-70.4007665	16.787863	87.523545
-19.226576	-23.231831	92.729912	-14.629251	18.535414	92.235962	41.091385	6.017587	98.206573	41.089024	34.620567	95.707146	41.0902045	20.319077	96.9568595	-70.3487065	16.751751	87.5150645
-18.750402	-23.080725	92.81572	-14.563992	18.444395	92.166367	41.157295	5.974586	98.178848	41.139263	34.567719	95.586342	41.148279	20.2711525	96.882595	-70.276263	16.6176375	87.450139
-18.46102	-22.928953	92.897087	-14.531075	18.399754	92.140404	41.191437	5.938246	98.192749	41.174213	34.525009	95.541969	41.182825	20.2316275	96.867359	-70.244975	16.5678805	87.413449
-18.306198	-22.722425	92.929062	-14.489669	18.345203	92.139641	41.228329	5.898577	98.215012	41.217449	34.483955	95.528831	41.222889	20.191266	96.8719215	-70.202227	16.49914	87.4073605
-18.191872	-22.43339	92.911789	-14.457528	18.301512	92.139893	41.269222	5.862932	98.246315	41.251862	34.454788	95.53437	41.260542	20.15886	96.8903425	-70.175598	16.444164	87.3894435
-18.233725	-22.0781	92.942993	-14.430848	18.27149	92.146767	41.30183	5.83526	98.271194	41.288044	34.431805	95.548706	41.294937	20.1335325	96.90995	-70.156633	16.4094475	87.383584
-18.250755	-21.63555	92.955269	-14.403939	18.245678	92.169609	41.342087	5.824323	98.296257	41.332954	34.427711	95.580719	41.3375205	20.126017	96.938488	-70.1453985	16.365339	87.40073
-18.292944	-21.123852	92.936127	-14.361651	18.248777	92.199287	41.387714	5.819884	98.330711	41.371201	34.424324	95.617226	41.3794575	20.122104	96.9739685	-70.1027595	16.37545	87.4246055
-18.373537	-20.37175	92.939957	-14.259521	18.240145	92.241127	41.472012	5.799634	98.40387	41.475925	34.404228	95.695602	41.4739685	20.101931	97.049736	-69.9930105	16.378359	87.432518
-18.545229	-19.847801	92.964813	-14.195898	18.24684	92.280281	41.528961	5.77836	98.459526	41.572796	34.384899	95.750214	41.5508785	20.0816295	97.10487	-69.9426745	16.4120505	87.455692
-18.701134	-19.318373	92.958313	-14.100188	18.265511	92.318573	41.612476	5.754738	98.506752	41.673923	34.360783	95.803833	41.6431995	20.0577605	97.1552925	-69.8435755	16.4732615	87.4818535
-18.913519	-18.700825	92.936035	-13.9999	18.255468	92.35141	41.699406	5.722875	98.54081	41.791576	34.331429	95.865425	41.745491	20.027152	97.2031175	-69.745291	16.483784	87.4997025
-19.129398	-18.072315	92.881584	-13.916868	18.248119	92.377968	41.771214	5.677635	98.552979	41.91872	34.288433	95.91449	41.844967	19.983034	97.2337345	-69.678703	16.513204	87.5222015
-19.465235	-17.393572	92.82077	-13.818351	18.240028	92.411346	41.841984	5.627628	98.539055	42.037903	34.238968	95.960823	41.9399435	19.933298	97.249939	-69.5766455	16.546758	87.572753
-19.736652	-16.692863	92.719688	-13.703015	18.214983	92.437317	41.914665	5.582762	98.497864	42.158287	34.19603	95.990555	42.036476	19.889396	97.2442095	-69.442506	16.54057	87.6304245
-20.30191	-15.624664	92.569847	-13.576219	18.211061	92.437576	42.00782	5.540639	98.426216	42.320423	34.149891	96.013145	42.1641215	19.845265	97.2196805	-69.3165595	16.576857	87.6554715
-20.666059	-14.892125	92.410072	-13.485257	18.236376	92.428406	42.063828	5.539026	98.37365	42.412457	34.148479	96.014473	42.2381425	19.8437525	97.1940615	-69.2086565	16.6289995	87.6627505
-21.210979	-14.070612	92.316429	-13.409776	18.271219	92.403915	42.124783	5.556548	98.312065	42.489079	34.165466	95.993721	42.306931	19.861007	97.152893	-69.126483	16.681431	87.654937
-21.694181	-13.244637	92.175117	-13.35681	18.328432	92.363419	42.171524	5.579513	98.239777	42.558773	34.193249	95.935783	42.3651485	19.886381	97.08778	-69.0787685	16.770483	87.639058
-22.214113	-12.410151	92.064003	-13.293305	18.398603	92.307388	42.219398	5.611759	98.131454	42.602028	34.218822	95.840851	42.410713	19.9152905	96.9861525	-68.997323	16.8819155	87.6286235
-22.781612	-11.603556	91.922089	-13.250235	18.471254	92.241081	42.251499	5.629478	98.005562	42.64975	34.234844	95.717255	42.4506245	19.932161	96.8614085	-68.9510945	17.010347	87.6207535
-23.426207	-10.718147	91.804146	-13.194805	18.51899	92.178909	42.279636	5.631317	97.84227	42.690014	34.237862	95.570724	42.484825	19.9345895	96.706497	-68.874435	17.1033905	87.651321
-24.442236	-9.397557	91.573814	-13.123494	18.562584	92.061615	42.315689	5.596603	97.550774	42.763378	34.202282	95.330994	42.5395335	19.8994425	96.440884	-68.7865215	17.2257255	87.682346
-25.126774	-8.531351	91.412628	-13.06158	18.590471	91.968399	42.328735	5.547368	97.334206	42.825462	34.167671	95.151405	42.5770985	19.8575195	96.2428055	-68.7002585	17.3234225	87.6939925
-25.868589	-7.611946	91.198059	-13.022475	18.611835	91.84639	42.344181	5.49641	97.057251	42.874836	34.124786	94.926056	42.6095085	19.810598	95.9916535	-68.6544585	17.413072	87.7011265
-26.681751	-6.690622	91.030853	-12.966919	18.621515	91.714638	42.355042	5.439413	96.725624	42.930641	34.078342	94.647774	42.6428415	19.7588775	95.686699	-68.5766795	17.4841525	87.742577
-27.483961	-5.764377	90.819618	-12.933175	18.647375	91.524002	42.353104	5.383834	96.367607	42.961296	34.017052	94.304253	42.6572	19.700443	95.33593	-68.52355	17.594307	87.712074
-28.32954	-4.85976	90.586143	-12.894938	18.674717	91.33313	42.351513	5.338162	95.984001	42.970963	33.97374	93.933434	42.661238	19.655951	94.9587175	-68.451114	17.693483	87.7075425
-29.184612	-3.91422	90.405663	-12.874643	18.683348	91.151199	42.3088	5.308784	95.574135	42.980705	33.945503	93.527832	42.6447525	19.6271435	94.5509835	-68.3940385	17.7395525	87.7514145
-30.487379	-2.501832	90.108994	-12.884925	18.697199	90.820831	42.204086	5.266155	94.903557	42.937298	33.903675	92.847656	42.570692	19.584915	93.8756065	-68.340542	17.809483	87.7660555
-31.403124	-1.577038	89.895302	-12.924472	18.697433	90.600647	42.112057	5.232061	94.461098	42.860176	33.891678	92.382835	42.4861165	19.5618695	93.4219665	-68.3350605	17.8329965	87.7793275
-32.325806	-0.5996	89.736992	-13.002379	18.705141	90.397087	41.969795	5.240826	94.106529	42.754803	33.885784	91.956078	42.362299	19.563305	93.0313035	-68.367057	17.846977	87.7628705
-33.259483	0.380314	89.579453	-13.116672	18.70787	90.204895	41.898285	5.228628	93.721786	42.620926	33.901733	91.574028	42.2596055	19.5651805	92.647907	-68.4929495	17.8505595	87.761883
-34.22464	1.336006	89.468575	-13.2457	18.683321	90.036362	41.762428	5.220829	93.349525	42.467804	33.923016	91.190697	42.115116	19.5719225	92.270111	-68.606516	17.7947195	87.802613
-35.16888	2.317975	89.348671	-13.378763	18.688782	89.868698	41.543083	5.237798	93.005165	42.296238	33.915432	90.797997	41.9196605	19.576615	91.901581	-68.6771865	17.800949	87.835815
-36.160633	3.324597	89.247971	-13.490444	18.66222	89.696922	41.339283	5.223238	92.596695	42.107929	33.91272	90.385513	41.723606	19.567979	91.491104	-68.704494	17.756461	87.90274
-37.614048	4.823398	89.05278	-13.74446	18.679857	89.403931	41.025566	5.151278	91.87323	41.799107	33.891384	89.690964	41.4123365	19.521331	90.782097	-68.9012565	17.838383	88.025765
-38.590439	5.861827	88.950447	-13.941065	18.694958	89.195808	40.717052	5.146095	91.387108	41.562263	33.846249	89.211998	41.1396575	19.496172	90.299553	-69.0217875	17.893744	88.092063
-39.575706	6.923965	88.852478	-14.146519	18.712406	88.993553	40.407658	5.142593	90.932693	41.346176	33.865711	88.771317	40.876917	19.504152	89.852005	-69.169955	17.92066	88.135101
-40.547489	7.951871	88.78669	-14.37966	18.749277	88.801804	40.118546	5.123469	90.477577	41.089203	33.874874	88.340355	40.6038745	19.4991715	89.408966	-69.3631945	17.9993825	88.194642
-41.446648	9.010239	88.723694	-14.616686	18.777355	88.652748	39.770744	5.173034	90.053413	40.825806	33.8908	87.905792	40.298275	19.531917	88.9796025	-69.531647	18.022793	88.3258935
-42.391651	10.095059	88.793282	-14.843295	18.821863	88.526337	39.492474	5.221577	89.5802	40.562145	33.947102	87.487488	40.0273095	19.5843395	88.533844	-69.7138995	18.0593865	88.51883
-43.271931	11.180041	88.871834	-15.07921	18.87435	88.44175	39.205044	5.254553	89.179909	40.251457	34.008602	87.082527	39.7282505	19.6315775	88.131218	-69.8866705	18.1171225	88.752282
-44.540813	12.798587	89.034203	-15.426971	18.944479	88.326416	38.792732	5.344832	88.559708	39.786701	34.141483	86.428032	39.2897165	19.7431575	87.49387	-70.1436585	18.1458005	89.158962
-45.36591	13.89174	89.226845	-15.663271	19.00025	88.259857	38.466415	5.460087	88.154259	39.463459	34.247097	85.99334	38.964937	19.853592	87.0737995	-70.291479	18.146908	89.4459145
-46.135338	14.990932	89.388161	-15.943357	19.075775	88.201347	38.180428	5.55341	87.726479	39.109028	34.358307	85.574196	38.644728	19.9558585	86.6503375	-70.531442	18.1956915	89.7523565
-46.879295	16.074591	89.575813	-16.199045	19.144163	88.167595	37.868359	5.676648	87.309181	38.750793	34.468887	85.183739	38.309576	20.0727675	86.24646	-70.707666	18.2155585	90.08873
-47.568531	17.159708	89.778023	-16.483986	19.18392	88.160011	37.538715	5.812857	86.945541	38.383179	34.585934	84.877449	37.960947	20.1993955	85.911495	-70.928919	18.1684445	90.408527
-48.20245	18.267447	90.031853	-16.781092	19.225912	88.203094	37.202309	5.939548	86.65094	38.026047	34.711983	84.67395	37.614178	20.3257655	85.662445	-71.176362	18.1260585	90.743743
-48.776081	19.351921	90.29509	-17.087637	19.27837	88.284859	36.866749	6.078959	86.427261	37.691921	34.84407	84.553818	37.279335	20.4615145	85.4905395	-71.454609	18.0952255	91.0791785
-49.51965	20.981009	90.716743	-17.548033	19.3731	88.489624	36.407909	6.271114	86.230919	37.220833	35.04686	84.535721	36.814371	20.658987	85.38332	-71.910437	18.087213	91.595928
-49.908909	22.110058	91.02095	-17.841394	19.427488	88.683037	36.12384	6.391169	86.207428	36.938911	35.178307	84.629295	36.5313755	20.784738	85.4183615	-72.2141635	18.070238	91.9477125
-50.243687	23.204315	91.332779	-18.100777	19.49645	88.899681	35.86726	6.514627	86.249542	36.697075	35.313835	84.790298	36.2821675	20.914231	85.51992	-72.4837215	18.078669	92.279442
-50.489258	24.275286	91.642929	-18.343622	19.5644	89.146988	35.654274	6.643011	86.361732	36.459373	35.435516	85.027122	36.0568235	21.0392635	85.694427	-72.7440675	18.0895365	92.599549
-50.654888	25.372952	91.949692	-18.590406	19.658405	89.439758	35.47324	6.769939	86.568588	36.26722	35.570217	85.340874	35.87023	21.170078	85.954731	-73.051042	18.146732	92.924785
-50.760155	26.485443	92.330391	-18.78965	19.758593	89.760147	35.322182	6.900413	86.83242	36.101738	35.712181	85.735916	35.71196	21.306297	86.284168	-73.29126	18.210889	93.236126
-50.776005	27.555885	92.710716	-18.979763	19.851639	90.101471	35.211239	7.031225	87.125137	35.96376	35.849865	86.17691	35.5874995	21.440545	86.6510235	-73.5470255	18.262733	93.5519185
-50.662441	29.191792	93.249405	-19.202402	20.042301	90.630852	35.078243	7.214668	87.626694	35.821621	36.031837	86.855728	35.449932	21.6232525	87.241211	-73.854736	18.4613495	94.020493
-50.468189	30.254852	93.613495	-19.318796	20.153778	91.005119	35.020405	7.339526	87.996704	35.75618	36.150837	87.355026	35.3882925	21.7451815	87.675865	-74.0258845	18.5623745	94.334373
-50.222527	31.32176	93.976318	-19.423779	20.282169	91.375679	34.972198	7.447797	88.390175	35.713367	36.263039	87.882156	35.3427825	21.855418	88.1361655	-74.1903405	18.70892	94.6151925
-49.853123	32.360935	94.271645	-19.502729	20.436529	91.723564	34.933819	7.532808	88.861397	35.693977	36.381428	88.416008	35.313898	21.957118	88.6387025	-74.319356	18.91594	94.8084255
-49.482727	33.425476	94.559441	-19.598372	20.562008	92.078545	34.933014	7.631645	89.349052	35.686485	36.475407	89.006027	35.3097495	22.053526	89.1775395	-74.5064935	19.07049	94.9795505
-49.026428	34.458229	94.798096	-19.689096	20.693882	92.441452	34.945778	7.720737	89.873764	35.67939	36.552994	89.616272	35.312584	22.1368655	89.745018	-74.690776	19.2508985	95.137886
-48.527985	35.468147	95.079422	-19.773188	20.820683	92.812149	34.990215	7.776114	90.403687	35.693653	36.62141	90.237862	35.341934	22.198762	90.3207745	-74.88831	19.442604	95.3035235
-47.583492	36.93309	95.496567	-19.889889	20.981792	93.359306	34.956806	7.915684	91.25425	35.693787	36.682068	91.204506	35.3252965	22.298876	91.229378	-75.1050745	19.664708	95.489234
-46.963936	37.906368	95.793365	-19.952749	21.061697	93.724266	34.929058	7.972371	91.821922	35.708782	36.708027	91.8722	35.31892	22.340199	91.847061	-75.224418	19.783195	95.601471
-46.188938	38.829121	96.070389	-20.031244	21.134937	94.098534	34.940536	7.931786	92.358986	35.741497	36.734249	92.54953	35.3410165	22.3330175	92.454258	-75.4035045	19.9368565	95.74281
-45.42786	39.713383	96.435036	-20.079676	21.164328	94.47747	34.936329	7.957778	92.901207	35.774006	36.722366	93.223175	35.3551675	22.340072	93.062191	-75.5145195	19.988584	95.892749
-44.587181	40.557213	96.740433	-20.145058	21.210695	94.843498	35.021599	7.94529	93.412071	35.800438	36.727913	93.86937	35.4110185	22.3366015	93.6407205	-75.7011345	20.0847885	96.0462755
-43.747711	41.398643	97.052322	-20.181515	21.222719	95.201584	35.021622	7.978488	93.965843	35.834511	36.716286	94.479836	35.4280665	22.347387	94.2228395	-75.7910965	20.098051	96.1803285
-42.822571	42.210598	97.391113	-20.194021	21.237602	95.560875	35.065739	7.992954	94.458672	35.873001	36.719101	95.096558	35.46937	22.3560275	94.777615	-75.857412	20.1191765	96.344135
-41.340225	43.281189	97.83802	-20.183075	21.225143	96.073235	35.12262	8.013862	95.156281	35.931183	36.67057	96.000595	35.5269015	22.342216	95.578438	-75.8930515	20.10807	96.568032
-40.351967	44.02422	98.153717	-20.172207	21.205803	96.417755	35.159481	8.013862	95.647675	35.982151	36.623123	96.61335	35.570816	22.3184925	96.1305125	-75.91523	20.0931135	96.7049975
-39.310528	44.696323	98.435204	-20.152111	21.167463	96.741302	35.248672	7.976243	96.163872	36.040585	36.568493	97.259392	35.6446285	22.272368	96.711632	-75.9488505	20.062558	96.770972
-38.21162	45.311279	98.740456	-20.12921	21.138025	97.056389	35.338287	7.920457	96.751717	36.105713	36.494278	97.899956	35.722	22.2073675	97.3258365	-75.98042	20.0686825	96.7869415
-37.167583	45.916454	99.062752	-20.091505	21.090117	97.407547	35.487232	7.820501	97.316109	36.183548	36.420395	98.566826	35.83539	22.120448	97.9414675	-76.0184	20.059786	96.8736265
-35.997875	46.491505	99.340752	-20.050194	21.021639	97.737846	35.626602	7.718035	97.883659	36.300152	36.328312	99.227402	35.963377	22.0231735	98.5555305	-76.063765	20.0201045	96.9201615
-34.90213	47.012508	99.697266	-19.995087	20.949677	98.068329	35.765667	7.593539	98.432823	36.42091	36.226406	99.853241	36.0932885	21.9099725	99.143032	-76.0834625	19.9893815	96.993626
-33.184212	47.690453	100.22776	-19.891066	20.810715	98.559624	36.006382	7.393269	99.175278	36.605663	36.054428	100.727356	36.3060225	21.7238485	99.951317	-76.0881545	19.8975815	97.167931
-31.981791	48.108772	100.532448	-19.82214	20.719322	98.870941	36.114769	7.29923	99.716476	36.712337	35.95805	101.303711	36.413553	21.62864	100.5100935	-76.057833	19.810004	97.2317885
-30.829611	48.472469	100.909889	-19.733498	20.595869	99.207481	36.265648	7.187704	100.221085	36.838459	35.851662	101.860405	36.5520535	21.519683	101.040745	-76.0190495	19.672055	97.374217
-29.65719	48.777954	101.28373	-19.639215	20.495901	99.555954	36.424149	7.062911	100.747742	36.970974	35.746433	102.435425	36.6975615	21.404672	101.5915835	-75.9759915	19.58713	97.5203245
-28.533649	49.090229	101.66497	-19.582207	20.387598	99.885544	36.607327	6.935026	101.303589	37.092628	35.657471	103.031601	36.8499775	21.2962485	102.167595	-76.0143915	19.4789475	97.603493
-27.291521	49.327271	102.015854	-19.495852	20.276863	100.223068	36.822098	6.789814	101.856354	37.213001	35.573616	103.64019	37.0175495	21.181715	102.748272	-76.0092535	19.372011	97.697864
-26.182955	49.503975	102.462494	-19.444448	20.132414	100.560654	37.009979	6.659233	102.415802	37.33065	35.483864	104.278435	37.1703145	21.0715485	103.3471185	-76.0592105	19.1932795	97.7741895
-24.578697	49.679028	103.115829	-19.383612	19.943304	101.045883	37.326149	6.473449	103.285919	37.526134	35.359325	105.245605	37.4261415	20.916387	104.265762	-76.1933655	18.970221	97.826004
-23.435057	49.783966	103.482124	-19.345928	19.806463	101.350853	37.539436	6.37061	103.819809	37.601078	35.323486	105.897232	37.570257	20.847048	104.8585205	-76.262113	18.765878	97.8431855
-22.393663	49.834423	103.926178	-19.306309	19.688034	101.64827	37.731869	6.262733	104.32267	37.728901	35.252563	106.475189	37.730385	20.757648	105.3989295	-76.343003	18.61842	97.8976105
-21.249065	49.770844	104.274437	-19.261787	19.558708	101.905975	37.919086	6.171989	104.788544	37.854969	35.147442	106.969559	37.8870275	20.6597155	105.8790515	-76.4106015	18.4577005	97.9328985
-20.265444	49.68166	104.669975	-19.213455	19.432079	102.139648	38.109802	6.088282	105.156326	37.948399	35.060955	107.423225	38.0291005	20.5746185	106.2897755	-76.4560105	18.2895395	97.9895205
-19.197407	49.585812	104.96122	-19.159821	19.307644	102.356804	38.26458	6.032033	105.474838	38.021507	34.985657	107.824051	38.1430435	20.508845	106.6494445	-76.4626855	18.106443	98.0641635
-18.245993	49.427826	105.281487	-19.10257	19.20479	102.528252	38.426132	5.931513	105.748428	38.090694	34.912304	108.144867	38.258413	20.4219085	106.9466475	-76.463553	17.9876715	98.1098565
-16.812618	49.065826	105.671074	-19.043343	19.027641	102.754738	38.641056	5.834393	106.036842	38.156101	34.784775	108.513092	38.3985785	20.309584	107.274967	-76.4852645	17.745698	98.234509
-15.814485	48.721851	105.833282	-19.009979	18.91433	102.861931	38.753746	5.786069	106.177994	38.195423	34.69614	108.64267	38.4745845	20.2411045	107.410332	-76.4945425	17.5875555	98.31353
-14.932221	48.337914	105.933205	-18.99201	18.81488	102.944077	38.848949	5.755799	106.251419	38.249554	34.602322	108.680389	38.5492515	20.1790605	107.465904	-76.5332715	17.4506995	98.42225
-14.036541	47.88913	105.958557	-18.977354	18.716387	102.966019	38.936222	5.688466	106.279312	38.264187	34.553696	108.673943	38.6002045	20.121081	107.4766275	-76.5549125	17.311693	98.4554105
-13.215582	47.405838	105.951797	-18.968796	18.606773	102.951172	39.003349	5.602428	106.254173	38.304512	34.489933	108.536385	38.6539305	20.0461805	107.395279	-76.5915225	17.1673655	98.507065
-12.379124	46.82246	105.836174	-18.963856	18.507608	102.872635	39.035149	5.525678	106.126953	38.311584	34.452553	108.313202	38.6733665	19.9891155	107.2200775	-76.6010785	17.0261005	98.5251925
-11.514796	46.211014	105.5728	-18.958008	18.433731	102.716492	39.043011	5.481236	105.90078	38.229279	34.421112	108.077492	38.636145	19.951174	106.989136	-76.552161	16.916288	98.443848
-10.268367	45.163857	105.199791	-18.964392	18.299681	102.424515	39.022167	5.47894	105.437469	38.159214	34.332439	107.540382	38.5906905	19.9056895	106.4889255	-76.5194745	16.6936725	98.3601045
-9.506829	44.423328	104.916931	-18.972782	18.233187	102.193893	38.990749	5.457857	105.073105	38.051476	34.313175	107.238663	38.5211125	19.885516	106.155884	-76.4666765	16.580858	98.231902
-8.628574	43.601357	104.706398	-18.967953	18.170784	101.9907	38.9613	5.483387	104.71389	37.946995	34.283127	106.984451	38.4541475	19.883257	105.8491705	-76.3900535	16.458311	98.1322295
-7.888897	42.665718	104.533615	-18.989943	18.109425	101.83567	38.933327	5.497832	104.401588	37.862335	34.270409	106.779541	38.397831	19.8841205	105.5905645	-76.377717	16.3347295	98.0807755
-7.123032	41.692242	104.425415	-19.035021	18.057425	101.711617	38.894226	5.513798	104.165901	37.792389	34.27404	106.67157	38.3433075	19.893919	105.4187355	-76.4133495	16.220931	98.0044985
-6.3675	40.672974	104.352013	-19.043118	18.026793	101.667252	38.874901	5.53648	104.002289	37.740612	34.279991	106.626831	38.3077565	19.9082355	105.31456	-76.3939925	16.1453505	98.019944
-5.565679	39.51284	104.27713	-19.077309	18.01255	101.661285	38.864635	5.576838	103.884819	37.711441	34.287403	106.61644	38.288038	19.9321205	105.2506295	-76.442656	16.0929795	98.0719405
-4.431986	37.666672	104.146645	-19.142923	17.966883	101.684059	38.856842	5.631342	103.755486	37.643791	34.322105	106.55085	38.2503165	19.9767235	105.153168	-76.5361625	15.9570425	98.21495
-3.635407	36.397335	103.985428	-19.156937	17.968918	101.700577	38.860844	5.695967	103.693626	37.6119	34.384327	106.391212	38.236372	20.040147	105.042419	-76.550246	15.897689	98.358735
-2.798595	34.962406	103.699493	-19.165016	17.988934	101.701927	38.893757	5.806566	103.658272	37.568424	34.487488	106.230614	38.2310905	20.147027	104.944443	-76.5611225	15.830841	98.459411
-1.9856	33.531883	103.411781	-19.154839	18.001505	101.705841	38.941669	5.912143	103.649925	37.53603	34.64122	105.998528	38.2388495	20.2766815	104.8242265	-76.5485275	15.7263285	98.5874555
-1.114967	31.975248	103.035774	-19.107044	18.031883	101.654472	39.014736	6.050908	103.62896	37.487282	34.748684	105.746628	38.251009	20.399796	104.687794	-76.465097	15.66397	98.62115
-0.280415	30.371555	102.651611	-19.089806	18.038729	101.601135	39.095421	6.16834	103.596588	37.417461	34.862728	105.485939	38.256441	20.515534	104.5412635	-76.436053	15.561924	98.6610065
0.601293	28.738373	102.280106	-18.989655	17.959019	101.488457	39.19376	6.287824	103.58416	37.398594	34.982891	105.195213	38.296177	20.6353575	104.3896865	-76.275487	15.2826805	98.5872275
1.986303	26.07585	101.716362	-18.883102	17.862011	101.254189	39.364204	6.439149	103.557655	37.333485	35.100376	104.835274	38.3488445	20.7697625	104.1964645	-76.1150485	14.9542595	98.3119135
2.952005	24.231152	101.34655	-18.834158	17.801241	101.041458	39.466068	6.505497	103.583458	37.322598	35.143238	104.63591	38.394333	20.8243675	104.109684	-76.062649	14.7781145	97.973232
3.885823	22.379795	100.983551	-18.773327	17.740723	100.751129	39.550976	6.547016	103.641953	37.324894	35.152321	104.456451	38.437935	20.8496685	104.049202	-75.984589	14.6317775	97.453056
4.886515	20.459806	100.658119	-18.734406	17.677616	100.42038	39.626297	6.596757	103.686058	37.318466	35.149773	104.263756	38.4723815	20.873265	103.974907	-75.9411935	14.481967	96.865853
5.833877	18.549109	100.282814	-18.673807	17.65489	100.024673	39.710007	6.643853	103.765717	37.348354	35.141682	104.004395	38.5291805	20.8927675	103.885056	-75.8767945	14.4170125	96.16429
6.84103	16.599201	99.97036	-18.616392	17.691183	99.60392	39.781948	6.729177	103.848824	37.342777	35.142933	103.724327	38.5623625	20.936055	103.7865755	-75.7951465	14.446311	95.4212645
7.800976	14.656711	99.690697	-18.515816	17.724688	99.171539	39.872391	6.834743	103.884506	37.376167	35.185978	103.376053	38.624279	21.0103605	103.6302795	-75.655911	14.4390155	94.7127985
9.307109	11.746595	99.359558	-18.32888	17.806396	98.512947	40.007088	7.047273	103.838326	37.465416	35.290081	102.772629	38.736252	21.168677	103.3054775	-75.394012	14.444115	93.7204165
10.285203	9.832813	99.11734	-18.157595	17.874451	98.045555	40.102375	7.148129	103.718697	37.55938	35.348522	102.313873	38.8308775	21.2483255	103.016285	-75.1460675	14.5005765	93.074825
11.240729	7.897985	98.877373	-17.990135	17.929567	97.541405	40.212608	7.193854	103.557678	37.702919	35.378242	101.814743	38.9577635	21.286048	102.6862105	-74.9380335	14.573086	92.3965995
12.169706	6.042915	98.640221	-17.809826	18.006264	97.018471	40.338528	7.170618	103.33004	37.841614	35.350159	101.351463	39.090071	21.2603885	102.3407515	-74.709723	14.7521395	91.6961905
13.072784	4.120197	98.434753	-17.656902	18.027515	96.512062	40.422405	7.118815	103.142632	38.014568	35.280575	100.948189	39.2184865	21.199695	102.0454105	-74.5322905	14.855335	90.9787135
13.918342	2.33051	98.214859	-17.52284	18.057877	96.005371	40.455608	7.047477	102.917824	38.189529	35.201904	100.55983	39.3225685	21.1246905	101.738827	-74.3682485	14.9910635	90.271915
14.756851	0.488583	97.98716	-17.377298	18.062361	95.498291	40.485832	6.957208	102.661598	38.341984	35.106998	100.188759	39.413908	21.032103	101.4251785	-74.168504	15.092619	89.5714035
15.959306	-2.064181	97.679558	-17.181528	18.016493	94.801674	40.5737	6.854239	102.238617	38.534081	34.984417	99.64135	39.5538905	20.919328	100.9399835	-73.9169465	15.113658	88.6633645
16.720463	-3.770254	97.508041	-17.019547	17.974104	94.405708	40.639378	6.823698	101.977623	38.647045	34.937592	99.328056	39.6432115	20.880645	100.6528395	-73.6823055	15.067563	88.1585765
17.460585	-5.354913	97.352585	-16.880781	17.916124	94.078133	40.730335	6.785166	101.739517	38.777218	34.907101	99.078178	39.7537765	20.8461335	100.4088475	-73.5153385	14.9861145	87.7474185
18.165291	-6.76188	97.249146	-16.760868	17.871458	93.809471	40.804394	6.758355	101.494896	38.912712	34.877567	98.823112	39.858553	20.817961	100.159004	-73.380289	14.924955	87.459938
17.859558	-6.335807	96.959427	-16.624502	17.831835	93.55983	40.863876	6.735078	101.257263	39.008545	34.853867	98.556511	39.9362105	20.7944725	99.906887	-73.1852145	14.8691975	87.212773
17.642488	-6.048055	96.608345	-16.47751	17.76429	93.357811	40.909401	6.725612	100.949814	39.116531	34.821636	98.257637	40.012966	20.773624	99.6037255	-72.967986	14.754956	87.1118965
17.404953	-5.766169	96.263191	-16.341452	17.68539	93.16378	40.939651	6.700712	100.629875	39.216022	34.805397	97.980247	40.0778365	20.7530545	99.305061	-72.7607405	14.6177255	87.022499
17.00161	-5.169871	95.81987	-16.202297	17.615471	92.922256	40.987732	6.6425	100.201836	39.347263	34.800457	97.645393	40.1674975	20.7214785	98.9236145	-72.5720915	14.5094635	86.9208975
16.690641	-4.720274	95.488037	-16.130295	17.562895	92.797295	40.962204	6.588784	99.93396	39.4175	34.794331	97.445656	40.189852	20.6915575	98.689808	-72.450442	14.4342325	86.904782
16.269255	-4.156096	95.216873	-16.087997	17.540808	92.687279	40.914829	6.51781	99.667809	39.47337	34.771355	97.257881	40.1940995	20.6445825	98.462845	-72.3700935	14.4370335	86.911713
15.855083	-3.598823	94.923416	-16.058584	17.534622	92.588867	40.833553	6.452614	99.381325	39.517315	34.746883	97.08268	40.175434	20.5997485	98.2320025	-72.292602	14.4694955	86.9457315
15.413208	-3.01062	94.598465	-16.052828	17.540298	92.498291	40.741489	6.364213	99.06852	39.555809	34.713085	96.932213	40.148649	20.538649	98.0003665	-72.254305	14.541947	86.9962155
14.97688	-2.429582	94.248428	-16.019375	17.532438	92.400627	40.651684	6.274533	98.742157	39.624859	34.663929	96.761688	40.1382715	20.469231	97.7519225	-72.1770215	14.595645	87.0493315
14.516471	-1.788943	93.88707	-16.012596	17.573214	92.299164	40.562172	6.20489	98.348465	39.691284	34.619732	96.559082	40.126728	20.412311	97.4537735	-72.15192	14.734117	87.1445545
13.794334	-0.681927	93.331467	-15.97965	17.692692	92.100792	40.462723	6.147335	97.777428	39.735104	34.588058	96.221603	40.0989135	20.3676965	96.9995155	-72.0582135	15.0176875	87.2020685
13.322732	0.105149	93.029297	-15.946846	17.799938	91.993454	40.417957	6.170907	97.411957	39.786991	34.645985	96.030869	40.102474	20.408446	96.721413	-71.996166	15.19143	87.265495
12.85432	0.900481	92.700996	-15.915439	17.940449	91.88031	40.380386	6.239902	97.094833	39.822418	34.728401	95.876854	40.101402	20.4841515	96.4858435	-71.93228	15.3967465	87.2747765
12.374672	1.675639	92.471939	-15.890437	18.078804	91.829582	40.364044	6.321507	96.841537	39.846912	34.8316	95.802559	40.105478	20.5765535	96.322048	-71.886352	15.5810545	87.337116
11.911489	2.499552	92.256973	-15.876761	18.228172	91.814056	40.34753	6.393619	96.634087	39.878754	34.950264	95.787605	40.113142	20.6719415	96.210846	-71.866664	15.7844025	87.417266
11.40052	3.35806	92.082748	-15.879862	18.362062	91.803566	40.31712	6.452513	96.451744	39.899845	35.057457	95.807106	40.1084825	20.754985	96.129425	-71.8682065	15.969139	87.477707
10.896614	4.183585	91.929306	-15.880801	18.472519	91.810432	40.280483	6.506487	96.282257	39.901501	35.146793	95.851669	40.090992	20.82664	96.066963	-71.852594	16.118398	87.553901
10.163574	5.438632	91.73912	-15.926075	18.636778	91.841019	40.206085	6.61897	96.054634	39.899574	35.267452	95.957298	40.0528295	20.943211	96.005966	-71.9049795	16.330345	87.676072
9.665563	6.217285	91.644516	-15.953403	18.760252	91.843628	40.139206	6.669851	95.920975	39.883503	35.341679	96.025383	40.0113545	21.005765	95.973179	-71.9181605	16.514739	87.714077
9.174311	7.009459	91.530624	-16.000006	18.854906	91.842583	40.053764	6.721701	95.785545	39.854374	35.394382	96.097656	39.954069	21.0580415	95.9416005	-71.954081	16.6517705	87.7435655
8.645679	7.779759	91.474991	-16.022997	18.980234	91.849365	39.96574	6.761584	95.687599	39.848209	35.43729	96.187981	39.9069745	21.099437	95.93779	-71.9529685	16.861031	87.76094
8.146594	8.546872	91.479523	-16.068417	19.0893	91.865456	39.896057	6.806973	95.652222	39.849758	35.474663	96.29142	39.8729075	21.140818	95.971821	-72.0097415	17.037782	87.759091
7.660803	9.23939	91.486183	-16.112099	19.196041	91.896103	39.842823	6.84809	95.638275	39.825268	35.531693	96.433609	39.8340455	21.1898915	96.035942	-72.0582435	17.2021905	87.756264
7.165682	9.868374	91.501999	-16.159338	19.309124	91.919418	39.743164	6.89887	95.654289	39.806774	35.581684	96.529984	39.774969	21.240277	96.0921365	-72.093645	17.377971	87.7466995
6.427994	10.817874	91.514778	-16.215288	19.439871	91.948059	39.680023	6.933162	95.6101	39.780155	35.641289	96.699486	39.730089	21.2872255	96.154793	-72.160665	17.5925165	87.741325
5.92955	11.426194	91.524651	-16.273359	19.525419	91.987076	39.616684	6.948368	95.560722	39.775352	35.682785	96.779457	39.696018	21.3155765	96.1700895	-72.242736	17.7352615	87.8040625
5.390974	12.015502	91.495544	-16.317295	19.606276	91.976654	39.568516	6.935943	95.442108	39.748825	35.723068	96.820885	39.6586705	21.3295055	96.1314965	-72.2932605	17.8830465	87.8218115
4.918864	12.479994	91.410332	-16.380232	19.673012	91.936867	39.461597	6.915784	95.293785	39.726135	35.741653	96.815376	39.593866	21.3287185	96.0545805	-72.35433	18.0173055	87.8191535
4.435308	12.935684	91.271492	-16.400074	19.751957	91.84742	39.363289	6.864692	95.073311	39.697479	35.733212	96.763954	39.530384	21.298952	95.9186325	-72.330532	18.204962	87.7762075
3.950611	13.30772	91.113708	-16.441887	19.813276	91.767387	39.243816	6.83289	94.846298	39.686417	35.712551	96.716064	39.4651165	21.2727205	95.781181	-72.3488905	18.3538315	87.753593
3.48283	13.629272	91.018333	-16.488123	19.883968	91.690186	39.108234	6.786221	94.649956	39.680595	35.674789	96.672249	39.3944145	21.230505	95.6611025	-72.3706605	18.537431	87.7192695
2.702499	14.073493	90.871559	-16.569962	20.026575	91.585335	38.94165	6.67335	94.436897	39.662041	35.600876	96.621513	39.3018455	21.137113	95.529205	-72.4417695	18.916037	87.641465
2.183293	14.31071	90.800842	-16.612057	20.12499	91.540199	38.860382	6.624576	94.315193	39.653893	35.56221	96.602417	39.2571375	21.093393	95.458805	-72.4812515	19.156587	87.621593
1.662569	14.492735	90.787483	-16.688231	20.217829	91.506783	38.709396	6.607018	94.307091	39.634609	35.529545	96.598366	39.1720025	21.0682815	95.4527285	-72.5484645	19.3673765	87.5608375
1.12503	14.63627	90.774818	-16.750689	20.302393	91.504929	38.615425	6.57336	94.269424	39.59655	35.504536	96.599266	39.1059875	21.038948	95.434345	-72.6073655	19.565838	87.575513
0.619994	14.744481	90.75354	-16.822844	20.386354	91.496597	38.525219	6.553423	94.240799	39.553543	35.487003	96.59684	39.039381	21.020213	95.4188195	-72.685069	19.752495	87.5743745
0.120048	14.755593	90.720169	-16.901392	20.444899	91.494598	38.436295	6.542244	94.233345	39.497852	35.477093	96.597847	38.9670735	21.0096685	95.415596	-72.7698575	19.8801295	87.5736
-0.396947	14.749111	90.705063	-16.99374	20.497175	91.489029	38.35025	6.567012	94.249115	39.436893	35.495098	96.614197	38.8935715	21.031055	95.431656	-72.8810515	19.963295	87.546402
-1.160817	14.564472	90.680855	-17.097742	20.610397	91.515831	38.258003	6.697169	94.301392	39.341408	35.572594	96.629456	38.7997055	21.1348815	95.465424	-72.9951895	20.0859125	87.566238
-1.72099	14.402368	90.662758	-17.149345	20.69346	91.530777	38.239883	6.806278	94.308884	39.287636	35.657562	96.628738	38.7637595	21.23192	95.468811	-73.0624495	20.155	87.592743
-2.295947	14.176705	90.603569	-17.171646	20.799906	91.525253	38.157101	6.973089	94.357597	39.223228	35.762589	96.590302	38.6901645	21.367839	95.4739495	-73.0334565	20.231973	87.5765565
-2.93019	13.906689	90.539642	-17.195944	20.899157	91.502968	38.118198	7.129919	94.352921	39.153038	35.879013	96.510666	38.635618	21.504466	95.4317935	-73.027506	20.293848	87.5741425
-3.538831	13.58726	90.463608	-17.21088	20.98955	91.476234	38.097317	7.250576	94.328751	39.090794	35.992188	96.420555	38.5940555	21.621382	95.374653	-73.0158155	20.357718	87.577815
-4.197608	13.20124	90.362526	-17.219744	21.051258	91.456291	38.082268	7.338984	94.304443	39.045624	36.076374	96.336006	38.563946	21.707679	95.3202245	-73.003434	20.394837	87.5923575
-4.844187	12.797321	90.257187	-17.232765	21.103455	91.439323	38.061676	7.388113	94.263062	39.012779	36.130497	96.243973	38.5372275	21.759305	95.2535175	-73.0027575	20.447605	87.6251285
-5.882874	12.060863	90.115845	-17.253668	21.184597	91.397873	38.062439	7.407913	94.176514	38.988152	36.15453	96.144073	38.5252955	21.7812215	95.1602935	-73.0326315	20.5879725	87.6354525
-6.631938	11.526945	90.003815	-17.264755	21.217793	91.369141	37.991768	7.419894	94.165703	38.97221	36.170586	96.091705	38.481989	21.79524	95.128704	-73.011499	20.640346	87.609578
-7.374952	10.951877	89.923073	-17.270336	21.271128	91.330399	37.967377	7.433894	94.117165	38.965965	36.195557	95.991798	38.466671	21.8147255	95.0544815	-73.007343	20.7275305	87.6063165
-8.145736	10.329867	89.758041	-17.27113	21.322275	91.293839	37.990974	7.476165	94.015633	38.954777	36.239269	95.846275	38.4728755	21.857717	94.930954	-73.0151355	20.786833	87.656724
-8.939772	9.715039	89.619324	-17.264704	21.420916	91.228111	37.94622	7.573709	93.990044	38.92001	36.332802	95.658066	38.433115	21.9532555	94.824055	-72.962523	20.8885765	87.632167
-9.771202	9.038319	89.53933	-17.289003	21.527802	91.159874	38.005974	7.716671	93.907539	38.861649	36.476501	95.39547	38.4338115	22.096586	94.6515045	-73.0118175	20.959018	87.6682435
-10.641964	8.321471	89.472855	-17.309164	21.681686	91.106705	38.011421	7.943771	93.86702	38.768665	36.674591	95.028091	38.390043	22.309181	94.4475555	-73.008371	21.054191	87.7658545
-11.943652	7.309523	89.347908	-17.338232	21.949396	90.942726	38.126652	8.36109	93.639862	38.562439	37.082237	94.266418	38.3445455	22.7216635	93.95314	-73.0210095	21.1771285	87.932312
-12.844658	6.592243	89.275955	-17.355299	22.140108	90.771362	38.209557	8.692929	93.377892	38.43486	37.419476	93.58287	38.3222085	23.0562025	93.480381	-73.0328065	21.2240135	88.062343
-13.762309	5.899401	89.210846	-17.387367	22.344442	90.560707	38.306698	9.057927	93.033508	38.281841	37.758503	92.795013	38.2942695	23.408215	92.9142605	-73.0690035	21.280669	88.2071535
-14.674677	5.136386	89.030525	-17.436508	22.536871	90.268936	38.399738	9.398435	92.625656	38.108181	38.084557	91.88678	38.2539595	23.741496	92.256218	-73.1269755	21.332246	88.281654
-15.580644	4.422044	88.862862	-17.454397	22.72043	89.925423	38.451298	9.738501	92.15728	37.926498	38.410217	90.936691	38.188898	24.074359	91.5469855	-73.097692	21.366501	88.3038605
-16.50629	3.717618	88.715759	-17.494402	22.89255	89.550011	38.484844	10.076385	91.691528	37.714893	38.748039	90.016464	38.0998685	24.412212	90.853996	-73.0886725	21.372888	88.246026
-17.479122	3.041153	88.598694	-17.582428	23.055721	89.192909	38.527519	10.411436	91.234673	37.487	39.07048	89.148903	38.0072595	24.740958	90.191788	-73.1721155	21.370484	88.19403
-18.790833	2.19022	88.414551	-17.76354	23.273939	88.6661	38.48563	10.887104	90.577972	37.100807	39.544659	88.007584	37.7932185	25.2158815	89.292778	-73.3202985	21.3319965	88.039422
-19.663746	1.68165	88.236893	-17.920149	23.402445	88.354195	38.411964	11.158255	90.199203	36.820229	39.797409	87.410126	37.6160965	25.477832	88.8046645	-73.4563945	21.327058	87.9037255
-20.539541	1.179209	88.034233	-18.109188	23.512632	88.082687	38.289688	11.388019	89.925156	36.549458	39.992393	86.976532	37.419573	25.690206	88.450844	-73.637949	21.335058	87.71453
-21.431391	0.764689	87.905579	-18.31481	23.587	87.883286	38.126324	11.549544	89.746071	36.323566	40.165714	86.724419	37.224945	25.857629	88.235245	-73.854565	21.316371	87.531327
-22.280998	0.386865	87.783722	-18.53414	23.650513	87.75164	37.944622	11.633141	89.642235	36.131775	40.26582	86.602875	37.0381985	25.9494805	88.122555	-74.1064785	21.3515455	87.380725
-23.164097	0.082099	87.690125	-18.70274	23.704657	87.650993	37.757854	11.665961	89.571228	35.99297	40.2971	86.52607	36.875412	25.9815305	88.048649	-74.280892	21.4277835	87.253337
-24.024109	-0.191472	87.690239	-18.821136	23.746099	87.566147	37.604095	11.629859	89.538231	35.901062	40.287876	86.454216	36.7525785	25.9588675	87.9962235	-74.3948505	21.5333305	87.1360705
-25.180695	-0.494977	87.737785	-18.936756	23.8015	87.479851	37.442207	11.646298	89.485641	35.80666	40.258263	86.279884	36.6244335	25.9522805	87.8827625	-74.4979455	21.6507195	87.0769395
-25.898558	-0.588231	87.830284	-18.958687	23.82048	87.422371	37.375175	11.636868	89.450401	35.759438	40.233021	86.092453	36.5673065	25.9349445	87.771427	-74.4846805	21.7060155	87.073315
-26.588116	-0.66049	87.930168	-18.964264	23.834085	87.371147	37.334461	11.606563	89.397072	35.713856	40.176437	85.898697	36.5241585	25.8915	87.6478845	-74.4526865	21.77667	87.0944095
-27.265951	-0.641212	88.040817	-18.96759	23.811729	87.309921	37.299614	11.532734	89.341766	35.689812	40.070625	85.739594	36.494713	25.8016795	87.54068	-74.429893	21.8217785	87.079162
-27.94486	-0.599418	88.130287	-18.990513	23.749983	87.275581	37.248119	11.375782	89.314583	35.695847	39.916439	85.618797	36.471983	25.6461105	87.46669	-74.453009	21.8538555	87.084472
-28.555943	-0.470334	88.174973	-19.0112	23.647329	87.241051	37.172588	11.157783	89.288513	35.718277	39.725319	85.562256	36.4454325	25.441551	87.4253845	-74.4678325	21.853107	87.0567175
-29.121506	-0.27038	88.147202	-19.052719	23.52046	87.232735	37.07074	10.891687	89.260323	35.745899	39.468842	85.601318	36.4083195	25.1802645	87.4308205	-74.5137575	21.8606555	87.0346495
-29.90481	0.155775	88.005096	-19.147682	23.348391	87.260124	36.831577	10.410744	89.329628	35.828892	39.062588	85.951843	36.3302345	24.736666	87.6407355	-74.6255985	21.960116	86.8795125
-30.401907	0.495099	87.934097	-19.246595	23.241087	87.35598	36.648033	10.094707	89.501587	35.904617	38.784374	86.33387	36.276325	24.4395405	87.9177285	-74.769515	22.0426335	86.7942315
-30.847511	0.896214	87.914261	-19.32922	23.184401	87.525749	36.471905	9.847239	89.756882	35.985409	38.540588	86.865356	36.228657	24.1939135	88.311119	-74.887097	22.1748885	86.740379
-31.20591	1.362801	87.936241	-19.427977	23.181816	87.757576	36.3657	9.616087	90.146324	36.104347	38.375587	87.453003	36.2350235	23.995837	88.7996635	-75.0909775	22.367795	86.7154885
-31.503836	1.928224	88.011894	-19.475006	23.217369	88.02459	36.282505	9.426991	90.608093	36.218868	38.221405	88.112617	36.2506865	23.824198	89.360355	-75.2006985	22.61054	86.688825
-31.771835	2.588262	88.119194	-19.520041	23.28091	88.31707	36.228062	9.306048	91.092773	36.353214	38.117722	88.76458	36.290638	23.711885	89.9286765	-75.33072	22.849935	86.7054635
-32.050644	3.259556	88.327232	-19.496094	23.360449	88.588539	36.22966	9.238833	91.54866	36.476181	38.07502	89.33371	36.3529205	23.6569265	90.441185	-75.3451085	23.0639715	86.735893
-32.281418	4.295824	88.557251	-19.421289	23.479488	88.955254	36.288235	9.231183	92.153748	36.65522	38.088776	90.069534	36.4717275	23.6599795	91.111641	-75.3143055	23.2989965	86.798867
-32.373775	5.029985	88.682121	-19.332644	23.563311	89.171295	36.362545	9.266495	92.511543	36.804108	38.138157	90.449654	36.5833265	23.702326	91.4805985	-75.2486145	23.424296	86.8619915
-32.412769	5.752888	88.798767	-19.222721	23.619539	89.339119	36.473709	9.330717	92.78933	36.901897	38.174088	90.778267	36.687803	23.7524025	91.7837985	-75.133245	23.4866755	86.8944395
-32.390484	6.510087	88.874397	-19.129673	23.661919	89.484268	36.572845	9.360568	92.996811	36.993561	38.172508	91.061768	36.783203	23.766538	92.0292895	-75.042549	23.5573	86.9392465
-32.383553	7.33373	88.952423	-18.994635	23.679247	89.608727	36.634815	9.341503	93.183975	37.114796	38.130543	91.30751	36.8748055	23.736023	92.2457425	-74.8640755	23.622471	86.9717115
-32.356739	8.145856	89.024208	-18.894201	23.666918	89.726631	36.685337	9.280122	93.373283	37.250023	38.073936	91.610542	36.96768	23.677029	92.4919125	-74.756082	23.656807	86.9613495
-32.339973	8.94891	89.093346	-18.789804	23.627253	89.891525	36.738632	9.155698	93.611725	37.394585	37.972214	91.988541	37.0666085	23.563956	92.800133	-74.6462165	23.69055	86.982917
-32.213894	10.195808	89.196327	-18.682728	23.57328	90.171471	36.851604	8.847687	94.022331	37.636177	37.750126	92.686157	37.2438905	23.2989065	93.354244	-74.6093465	23.8476535	86.988698
-32.099934	11.078372	89.262627	-18.619963	23.533054	90.388367	36.87355	8.637621	94.368645	37.802715	37.58194	93.218384	37.3381325	23.1097805	93.7935145	-74.5780585	23.9563275	86.9832195
-32.009621	11.946836	89.408859	-18.547728	23.48736	90.622017	36.865177	8.458162	94.767944	37.976509	37.407158	93.757423	37.420843	22.93266	94.2626835	-74.516299	24.04206	86.9813505
-31.935894	12.814929	89.559814	-18.490032	23.446836	90.86422	36.901657	8.270449	95.137955	38.141598	37.226212	94.299683	37.5216275	22.7483305	94.718819	-74.5016915	24.1453415	87.009621
-31.779528	13.672577	89.714394	-18.421881	23.418137	91.106049	36.936588	8.122821	95.511665	38.28751	37.061241	94.82782	37.612049	22.592031	95.1697425	-74.455811	24.244243	87.0423555
-31.619219	14.51821	89.856934	-18.3528	23.380808	91.338966	36.978607	7.992755	95.88504	38.448368	36.946072	95.327911	37.7134875	22.4694135	95.6064755	-74.4190875	24.2922025	87.0714565
-31.446203	15.389733	89.995834	-18.295435	23.356396	91.559753	37.041348	7.896642	96.230904	38.571148	36.852905	95.82048	37.806248	22.3747735	96.025692	-74.397118	24.3380185	87.093814
-31.258202	16.620468	90.244247	-18.214788	23.298054	91.872047	37.148441	7.783145	96.709702	38.712914	36.7379	96.472946	37.9306775	22.2605225	96.591324	-74.3602535	24.3355855	87.15277
