# Supplementary material for: How to jointly control a ball trajectory on a moving board: Methodological insights into Motor Learning and Rehabilitation
Source: PLoS One. 2025 Oct 15;20(10):e0334588. doi: 10.1371/journal.pone.0334588 (PMC12527165; doi:10.1371/journal.pone.0334588)
Supplement: S2 Data — (ZIP) [file pone.0334588.s002.zip › D2_014.csv]

Ball_X	Ball_Y	Ball_Z	BoardCentre_X	BoardCentre_Y	BoardCentre_Z	P1LeftHand_X	P1LeftHand_Y	P1LeftHand_Z	P1RightHand_X	P1RightHand_Y	P1RightHand_Z	P1MidHands_X	P1MidHands_Y	P1MidHands_Z	P2MidHands_X	P2MidHands_Y	P2MidHands_Z
5.306749	13.28461	107.248726	-15.27675	19.265646	107.495857	43.425388	4.849004	110.408127	43.753731	32.153694	110.384727	43.5895595	18.501349	110.396427	-74.1430595	20.029943	104.595287
5.050627	12.351839	106.976044	-15.194514	19.306833	107.249977	43.490662	4.943322	110.206772	43.780804	32.224854	110.029007	43.635733	18.584088	110.1178895	-74.024761	20.029578	104.3820645
4.77504	11.426868	106.736389	-15.12155	19.338326	107.003937	43.54501	5.018056	109.99279	43.780743	32.288582	109.701584	43.6628765	18.653319	109.847187	-73.9059765	20.023333	104.160687
4.453864	10.508862	106.500832	-15.058963	19.364422	106.73671	43.607925	5.092978	109.782303	43.810543	32.350945	109.374298	43.709234	18.7219615	109.5783005	-73.82716	20.0068825	103.8951195
4.094156	9.620538	106.238136	-15.008304	19.39711	106.446838	43.642929	5.151957	109.545532	43.817749	32.393215	109.079124	43.730339	18.772586	109.312328	-73.746947	20.021634	103.581348
3.686319	8.779695	105.961311	-14.971977	19.414101	106.184814	43.646473	5.201337	109.24369	43.809895	32.402229	108.777527	43.728184	18.801783	109.0106085	-73.672138	20.026419	103.3590195
3.05464	7.542703	105.50177	-14.930646	19.439342	105.789482	43.624557	5.219583	108.797195	43.837833	32.404182	108.263336	43.731195	18.8118825	108.5302655	-73.592487	20.0668015	103.0486985
2.558307	6.807929	105.249146	-14.895779	19.470375	105.549095	43.611633	5.252234	108.459435	43.827827	32.383259	107.982277	43.71973	18.8177465	108.220856	-73.511288	20.1230035	102.877334
2.090019	6.021697	104.940331	-14.863989	19.489578	105.301369	43.584625	5.268547	108.121124	43.837841	32.360737	107.683006	43.711233	18.814642	107.902065	-73.439211	20.164514	102.700673
1.554424	5.308732	104.632332	-14.838939	19.526958	105.048279	43.555637	5.286225	107.785538	43.837833	32.346138	107.363907	43.696735	18.8161815	107.5747225	-73.374613	20.2377345	102.5218355
1.043011	4.630523	104.297569	-14.816031	19.561953	104.792999	43.523521	5.319573	107.410751	43.814041	32.335098	107.061897	43.668781	18.8273355	107.236324	-73.300843	20.2965705	102.349674
0.486724	4.001885	103.96769	-14.774667	19.601561	104.548195	43.485985	5.350276	107.026443	43.815495	32.341515	106.677422	43.65074	18.8458955	106.8519325	-73.200074	20.3572265	102.2444575
-0.103085	3.429779	103.64003	-14.726967	19.6376	104.295753	43.4697	5.394814	106.616234	43.799229	32.348728	106.304321	43.6344645	18.871771	106.4602775	-73.0883985	20.403429	102.1312285
-0.960197	2.51551	103.194595	-14.657039	19.678823	103.952446	43.455784	5.475158	106.01046	43.778839	32.362865	105.757179	43.6173115	18.9190115	105.8838195	-72.9313895	20.4386345	102.0210725
-1.528098	1.956481	102.908943	-14.58403	19.700565	103.725777	43.466373	5.517787	105.670273	43.766224	32.368347	105.427292	43.6162985	18.943067	105.5487825	-72.7843585	20.458063	101.9027715
-2.085697	1.460096	102.643242	-14.527241	19.712557	103.521255	43.487858	5.554223	105.391983	43.757042	32.361237	105.180656	43.62245	18.95773	105.2863195	-72.676932	20.467384	101.7561905
-2.716032	0.995281	102.42543	-14.483951	19.717382	103.331291	43.516621	5.575998	105.168678	43.781971	32.360836	104.954102	43.649296	18.968417	105.06139	-72.617198	20.466347	101.601192
-3.309608	0.493488	102.251732	-14.431198	19.717508	103.13028	43.552101	5.601697	104.959511	43.799801	32.358494	104.738113	43.675951	18.9800955	104.848812	-72.538347	20.4549205	101.411748
-3.908121	0.061418	102.076653	-14.390327	19.724768	102.933563	43.585484	5.628771	104.749069	43.803967	32.361568	104.508102	43.6947255	18.9951695	104.6285855	-72.4753795	20.4543665	101.2385405
-4.527139	-0.335966	101.894272	-14.329878	19.719797	102.756584	43.612999	5.673379	104.517494	43.808586	32.371735	104.210701	43.7107925	19.022557	104.3640975	-72.3705485	20.417037	101.1490705
-5.394599	-0.896321	101.636314	-14.253378	19.702648	102.459778	43.672787	5.742273	104.216408	43.77187	32.367878	103.818443	43.7223285	19.0550755	104.0174255	-72.2290845	20.3502205	100.9021305
-6.022171	-1.189855	101.526466	-14.201677	19.674713	102.297737	43.709312	5.766037	104.027901	43.759541	32.364567	103.562416	43.7344265	19.065302	103.7951585	-72.1377805	20.284124	100.8003155
-6.624662	-1.483784	101.437828	-14.186105	19.657017	102.115669	43.732292	5.773397	103.877274	43.748768	32.358425	103.312363	43.74053	19.065911	103.5948185	-72.11274	20.248123	100.6365195
-7.221386	-1.723907	101.305305	-14.166139	19.622889	101.924095	43.736813	5.760818	103.707352	43.714039	32.317211	103.061386	43.725426	19.0390145	103.384369	-72.057704	20.2067635	100.463821
-7.825804	-1.902798	101.117218	-14.157022	19.58835	101.706337	43.727303	5.75185	103.509155	43.693169	32.269276	102.812386	43.710236	19.010563	103.1607705	-72.02428	20.166137	100.2519035
-8.39959	-2.059618	100.867798	-14.141289	19.544127	101.442894	43.70586	5.737884	103.320206	43.659599	32.216705	102.598488	43.6827295	18.9772945	102.959347	-71.9653075	20.1109595	99.926441
-8.97719	-2.179834	100.58004	-14.13116	19.474634	101.184669	43.691307	5.731459	103.116356	43.633419	32.179245	102.420853	43.662363	18.955352	102.7686045	-71.924683	19.993916	99.6007335
-9.80766	-2.210892	100.157013	-14.098803	19.408087	100.812126	43.686352	5.721458	102.830902	43.633495	32.184525	102.18998	43.6599235	18.9529915	102.510441	-71.8575295	19.8631825	99.113811
-10.35462	-2.176765	99.879005	-14.065306	19.380737	100.598946	43.702305	5.726341	102.620361	43.637009	32.185574	102.08902	43.669657	18.9559575	102.3546905	-71.800269	19.8055165	98.8432015
-10.872235	-2.140722	99.577789	-14.01675	19.348988	100.374817	43.721344	5.726015	102.42971	43.639736	32.179634	102.082756	43.68054	18.9528245	102.256233	-71.71404	19.7451515	98.493401
-11.361895	-2.035434	99.271271	-13.979851	19.335283	100.200569	43.742226	5.706341	102.259003	43.685238	32.172134	102.1054	43.713732	18.9392375	102.1822015	-71.673434	19.7313285	98.2189365
-11.795424	-1.8829	98.91806	-13.935934	19.321178	100.033447	43.75626	5.676255	102.086212	43.769611	32.151588	102.175949	43.7629355	18.9139215	102.1310805	-71.6348035	19.7284345	97.9358135
-12.275989	-1.72539	98.578468	-13.86784	19.336838	99.881393	43.76099	5.644356	101.912643	43.864777	32.126308	102.300598	43.8128835	18.885332	102.1066205	-71.5485635	19.788344	97.6561655
-12.700689	-1.551071	98.217361	-13.774748	19.322365	99.74868	43.785564	5.608776	101.722656	44.003685	32.107574	102.389313	43.8946245	18.858175	102.0559845	-71.4441205	19.786555	97.4413755
-13.330775	-1.285047	97.695885	-13.631087	19.355732	99.523544	43.863781	5.600381	101.445099	44.235825	32.094372	102.511391	44.049803	18.8473765	101.978245	-71.311977	19.8640875	97.068843
-13.728084	-1.064693	97.418747	-13.527571	19.375536	99.387894	43.921764	5.644865	101.242699	44.361351	32.120792	102.520546	44.1415575	18.8828285	101.8816225	-71.1966995	19.8682435	96.8941655
-14.086537	-0.829696	97.213432	-13.41757	19.4475	99.255341	43.985577	5.712931	101.034737	44.455547	32.154377	102.420715	44.220562	18.933654	101.727726	-71.055702	19.961346	96.782956
-14.420889	-0.609037	97.070122	-13.322375	19.497051	99.119659	44.053795	5.8062	100.842896	44.506866	32.219898	102.258957	44.2803305	19.013049	101.5509265	-70.9250805	19.981053	96.6883915
-14.743423	-0.386201	97.017715	-13.227421	19.579575	99.020645	44.130688	5.906289	100.69413	44.539295	32.304173	102.038315	44.3349915	19.105231	101.3662225	-70.7898335	20.053919	96.6750675
-15.047142	-0.147753	97.040215	-13.143608	19.652615	98.934326	44.21767	5.990014	100.585533	44.561375	32.392899	101.795067	44.3895225	19.1914565	101.1903	-70.6767385	20.1137735	96.678352
-15.343599	0.045489	97.087814	-13.094501	19.689356	98.863983	44.295109	6.052347	100.518127	44.572567	32.46331	101.555588	44.433838	19.2578285	101.0368575	-70.62284	20.1208835	96.6911085
-15.790076	0.296227	97.154366	-13.013599	19.701561	98.756142	44.399117	6.111948	100.467094	44.584225	32.541836	101.241371	44.491671	19.326892	100.8542325	-70.518869	20.07623	96.6580515
-16.051529	0.436816	97.157112	-12.968519	19.677481	98.685707	44.461983	6.11819	100.435509	44.594318	32.557228	101.080383	44.5281505	19.337709	100.757946	-70.4651885	20.017253	96.613468
-16.323427	0.597984	97.130196	-12.917101	19.618805	98.587433	44.523701	6.094822	100.429131	44.619732	32.549767	100.98362	44.5717165	19.3222945	100.7063755	-70.4059185	19.9153155	96.4684905
-16.545332	0.773307	97.07695	-12.853934	19.559942	98.5186	44.580276	6.043763	100.433037	44.664806	32.519886	100.944244	44.622541	19.2818245	100.6886405	-70.330409	19.8380595	96.3485595
-16.736988	0.94688	96.988358	-12.787487	19.485041	98.457573	44.622414	5.987008	100.47406	44.729321	32.465225	100.995422	44.6758675	19.2261165	100.734741	-70.2508415	19.7439655	96.180405
-16.947205	1.13825	96.85923	-12.710153	19.41485	98.40152	44.666145	5.918376	100.513329	44.823673	32.393303	101.129402	44.744909	19.1558395	100.8213655	-70.165215	19.6738605	95.9816745
-17.136501	1.279124	96.736115	-12.637089	19.348774	98.369652	44.692783	5.838331	100.561714	44.943981	32.336815	101.302048	44.818382	19.087573	100.931881	-70.09256	19.609975	95.807423
-17.408489	1.464811	96.497833	-12.494764	19.235569	98.333305	44.72401	5.754027	100.582947	45.15263	32.254223	101.606369	44.93832	19.004125	101.094658	-69.927848	19.467013	95.571952
-17.501802	1.573504	96.331032	-12.393696	19.174435	98.321594	44.757275	5.714616	100.586411	45.27985	32.205074	101.857719	45.0185625	18.959845	101.222065	-69.8059545	19.389025	95.421123
-17.664621	1.64767	96.201118	-12.304215	19.156548	98.324867	44.799263	5.699706	100.606499	45.428978	32.18158	102.090958	45.1141205	18.940643	101.3487285	-69.7225505	19.372453	95.3010055
-17.730198	1.705689	96.042145	-12.204535	19.127434	98.323708	44.843803	5.696716	100.646698	45.565754	32.176285	102.339699	45.2047785	18.9365005	101.4931985	-69.6138485	19.3183675	95.1542175
-17.857254	1.743653	95.925156	-12.122391	19.142454	98.33242	44.894306	5.692908	100.709	45.702286	32.204933	102.559135	45.298296	18.9489205	101.6340675	-69.543078	19.3359875	95.0307725
-17.946814	1.751186	95.851089	-12.060065	19.156582	98.350639	44.942657	5.708784	100.794495	45.826668	32.233025	102.717422	45.3846625	18.9709045	101.7559585	-69.5047925	19.3422595	94.9453195
-18.093849	1.73271	95.820831	-11.993688	19.185562	98.374802	45.003422	5.737985	100.85498	45.904823	32.268276	102.817642	45.4541225	19.0031305	101.836311	-69.4414985	19.3679935	94.913293
-18.289154	1.626425	95.852135	-11.913609	19.235514	98.38942	45.086636	5.781898	100.925659	45.975182	32.329781	102.844109	45.530909	19.0558395	101.884884	-69.358127	19.4151885	94.893956
-18.44322	1.510888	95.886215	-11.857544	19.277948	98.388847	45.143585	5.803491	100.975754	45.990562	32.355167	102.780304	45.5670735	19.079329	101.878029	-69.2821615	19.476567	94.899665
-18.620897	1.350021	95.915161	-11.833579	19.338652	98.376808	45.196831	5.812611	101.025627	46.001011	32.363693	102.688538	45.598921	19.088152	101.8570825	-69.266079	19.589152	94.8965335
-18.836563	1.153029	95.957603	-11.763843	19.320135	98.313675	45.247696	5.79759	101.080688	46.007679	32.367615	102.551842	45.6276875	19.0826025	101.816265	-69.1553735	19.5576675	94.811085
-19.089451	0.92216	95.993988	-11.716702	19.304157	98.248688	45.296528	5.7848	101.129402	45.993458	32.329723	102.38942	45.644993	19.0572615	101.759411	-69.078397	19.5510525	94.737965
-19.386806	0.658944	96.006813	-11.663898	19.294903	98.166939	45.359257	5.758092	101.179489	45.994919	32.269058	102.208099	45.677088	19.013575	101.693794	-69.004884	19.576231	94.640084
-19.742016	0.38341	96.022766	-11.613915	19.262609	98.078156	45.409241	5.733148	101.217529	45.971153	32.201229	102.035202	45.690197	18.9671885	101.6263655	-68.918027	19.5580295	94.5299465
-20.307714	-0.030268	96.101105	-11.512523	19.198803	97.978355	45.500366	5.67827	101.277733	45.937565	32.057892	101.813194	45.7189655	18.868081	101.5454635	-68.7440115	19.529525	94.4112465
-20.649368	-0.299005	96.160126	-11.465936	19.140942	97.940269	45.563187	5.622049	101.336098	45.938782	31.972317	101.674927	45.7509845	18.797183	101.5055125	-68.6828565	19.484701	94.3750255
-21.022623	-0.567462	96.216255	-11.412201	19.055328	97.907501	45.615494	5.546941	101.366684	45.938446	31.864511	101.552689	45.77697	18.705726	101.4596865	-68.601372	19.40493	94.3553155
-21.398657	-0.82558	96.295181	-11.374486	18.965973	97.889648	45.652607	5.454429	101.404999	45.951172	31.758236	101.423035	45.8018895	18.6063325	101.414017	-68.5508615	19.3256135	94.365279
-21.76572	-1.04511	96.39402	-11.325245	18.906019	97.8694	45.681591	5.344156	101.444946	45.956486	31.62356	101.31694	45.8190385	18.483858	101.380943	-68.4695285	19.32818	94.357857
-22.164169	-1.226815	96.480026	-11.309442	18.856432	97.859695	45.70892	5.221018	101.478592	45.96043	31.479227	101.2323	45.834675	18.3501225	101.355446	-68.453559	19.3627415	94.363944
-22.596529	-1.38762	96.533699	-11.274552	18.796406	97.846527	45.712006	5.064049	101.533684	45.988857	31.328306	101.149628	45.8504315	18.1961775	101.341656	-68.3995355	19.3966345	94.351398
-23.433287	-1.541874	96.65657	-11.222637	18.681751	97.860672	45.718346	4.857931	101.611305	46.027695	31.109901	101.060822	45.8730205	17.983916	101.3360635	-68.3182945	19.379586	94.3852805
-23.981323	-1.654533	96.783218	-11.202002	18.630009	97.876907	45.730148	4.728658	101.655701	46.063828	30.980947	101.001678	45.896988	17.8548025	101.3286895	-68.300992	19.4052155	94.4251245
-24.467409	-1.723988	96.911926	-11.173182	18.592022	97.889557	45.777134	4.600448	101.652977	46.09005	30.880737	100.91925	45.933592	17.7405925	101.2861135	-68.279956	19.4434515	94.4930005
-24.986311	-1.737361	97.007591	-11.127475	18.539448	97.908646	45.794125	4.498866	101.644066	46.116497	30.796432	100.790787	45.955311	17.647649	101.2174265	-68.210261	19.431247	94.5998655
-25.449833	-1.747061	97.085121	-11.106166	18.499851	97.898735	45.777439	4.43533	101.633728	46.129738	30.731531	100.632668	45.9535885	17.5834305	101.133198	-68.1659205	19.4162715	94.664272
-25.906029	-1.720935	97.123222	-11.089025	18.46027	97.852341	45.794277	4.361567	101.584305	46.122524	30.671232	100.454605	45.9584005	17.5163995	101.019455	-68.1364505	19.4041405	94.685227
-26.354452	-1.617884	97.150818	-11.082577	18.40386	97.789642	45.799324	4.276205	101.511932	46.113354	30.610136	100.261177	45.956339	17.4431705	100.8865545	-68.121493	19.3645495	94.6927295
-27.115982	-1.364943	97.177193	-11.06415	18.317152	97.707787	45.797165	4.15766	101.392029	46.064236	30.52544	99.971588	45.9307005	17.34155	100.6818085	-68.0590005	19.292754	94.7337655
-27.581892	-1.111115	97.230354	-11.075611	18.24572	97.670265	45.788193	4.065031	101.315536	46.019684	30.449347	99.767151	45.9039385	17.257189	100.5413435	-68.0551605	19.234251	94.7991865
-28.034664	-0.760658	97.297783	-11.087092	18.178711	97.634529	45.779408	3.959592	101.237122	45.967995	30.355247	99.546013	45.8737015	17.1574195	100.3915675	-68.0478855	19.2000025	94.8774905
-28.509626	-0.384448	97.371414	-11.09402	18.114639	97.600266	45.794399	3.862609	101.134338	45.90831	30.258039	99.338654	45.8513545	17.060324	100.236496	-68.0393945	19.168954	94.964036
-28.90856	0.031293	97.433723	-11.126489	18.051224	97.573105	45.758366	3.768861	101.080368	45.841694	30.152693	99.143013	45.80003	16.960777	100.1116905	-68.053008	19.141671	95.0345195
-29.242954	0.493383	97.493736	-11.15246	17.992981	97.552422	45.701073	3.67918	101.059067	45.781536	30.06624	98.960152	45.7413045	16.87271	100.0096095	-68.0462245	19.113252	95.0952345
-29.627779	1.022467	97.523994	-11.185796	17.917419	97.530075	45.65654	3.592621	101.010086	45.727879	29.98617	98.819054	45.6922095	16.7893955	99.91457	-68.0638015	19.0454425	95.14558
-30.099016	1.935482	97.458939	-11.218972	17.825186	97.486229	45.637272	3.476465	100.935814	45.655384	29.921574	98.724525	45.646328	16.6990195	99.8301695	-68.084272	18.9513525	95.1422885
-30.419264	2.64774	97.413452	-11.24473	17.752045	97.470596	45.576168	3.409386	100.916588	45.638882	29.891869	98.715012	45.607525	16.6506275	99.8158	-68.096985	18.8534625	95.125392
-30.700264	3.375107	97.277657	-11.270771	17.701952	97.443344	45.560398	3.33663	100.848434	45.638786	29.863974	98.754997	45.599592	16.600302	99.8017155	-68.141134	18.803602	95.0849725
-30.894205	4.148431	97.15081	-11.282451	17.644859	97.432701	45.478466	3.309918	100.8265	45.648327	29.841045	98.826332	45.5633965	16.5754815	99.826416	-68.1282985	18.7142365	95.038986
-31.084749	4.969599	97.001808	-11.288225	17.608814	97.438492	45.478668	3.260915	100.743195	45.671669	29.818192	98.956924	45.5751685	16.5395535	99.8500595	-68.1516185	18.6780745	95.0269245
-31.202269	5.90602	96.852737	-11.292506	17.566309	97.445305	45.43338	3.217185	100.706993	45.718624	29.810614	99.132622	45.576002	16.5138995	99.9198075	-68.161014	18.6187185	94.9708025
-31.3946	6.862325	96.770615	-11.297021	17.558311	97.462936	45.403355	3.178948	100.680367	45.795166	29.814795	99.293449	45.5992605	16.4968715	99.986908	-68.1933025	18.6197505	94.938964
-31.547897	8.333068	96.647095	-11.300269	17.575813	97.506332	45.38736	3.136956	100.586678	45.868397	29.818451	99.497757	45.6278785	16.4777035	100.0422175	-68.2284165	18.6739225	94.9704465
-31.594387	9.319286	96.597656	-11.284462	17.602819	97.53006	45.37011	3.133025	100.487495	45.901993	29.817516	99.578537	45.6360515	16.4752705	100.033016	-68.2049755	18.7303675	95.027104
-31.587713	10.375251	96.55307	-11.27479	17.605516	97.548416	45.350441	3.141651	100.370857	45.931801	29.830917	99.604118	45.641121	16.486284	99.9874875	-68.190701	18.724748	95.1093445
-31.639397	11.421846	96.558899	-11.266549	17.611023	97.550613	45.314945	3.168061	100.289604	45.931831	29.841888	99.630341	45.623388	16.5049745	99.9599725	-68.156486	18.7170715	95.1412535
-31.599319	12.489485	96.540962	-11.272078	17.617706	97.552948	45.298088	3.187512	100.258682	45.928333	29.858381	99.682083	45.6132105	16.5229465	99.9703825	-68.1573665	18.7124655	95.1355135
-31.585716	13.471551	96.538109	-11.298017	17.619238	97.568199	45.281139	3.200438	100.263527	45.917103	29.882441	99.741821	45.599121	16.5414395	100.002674	-68.195155	18.6970365	95.133724
-31.460318	14.50981	96.516113	-11.322451	17.621058	97.582504	45.244144	3.211002	100.301025	45.896847	29.887983	99.794701	45.5704955	16.5494925	100.047863	-68.2153975	18.6926235	95.117145
-31.386726	16.063517	96.610275	-11.35594	17.606003	97.632912	45.209419	3.193356	100.384811	45.84988	29.859028	99.87252	45.5296495	16.526192	100.1286655	-68.2415295	18.685814	95.1371585
-31.295527	17.076487	96.616455	-11.386703	17.586054	97.670105	45.175995	3.152098	100.47245	45.832981	29.827732	99.923981	45.504488	16.489915	100.1982155	-68.277894	18.682193	95.1419945
-31.075895	18.073757	96.629379	-11.42478	17.55987	97.708641	45.143513	3.100945	100.568474	45.802643	29.774117	99.990517	45.473078	16.437531	100.2794955	-68.322638	18.682209	95.1377865
-30.930185	19.1359	96.643501	-11.454743	17.529451	97.746773	45.117336	3.034588	100.645531	45.776554	29.706738	100.041435	45.446945	16.370663	100.343483	-68.356431	18.688239	95.150063
-30.75898	20.189173	96.686592	-11.48403	17.496561	97.782837	45.082016	2.950251	100.700333	45.768742	29.635296	100.07032	45.425379	16.2927735	100.3853265	-68.393439	18.7003485	95.1803475
-30.519306	21.203352	96.682808	-11.510087	17.442652	97.80397	45.043133	2.879154	100.737106	45.745911	29.54882	100.100182	45.394522	16.213987	100.418644	-68.414696	18.671317	95.189296
-30.236021	22.22879	96.691483	-11.520166	17.398874	97.820999	45.020481	2.804653	100.769722	45.744686	29.454937	100.119553	45.3825835	16.129795	100.4446375	-68.4229155	18.667953	95.1973605
-29.810968	23.792032	96.735085	-11.515961	17.347593	97.865746	45.005051	2.682122	100.783119	45.775593	29.33552	100.153137	45.390322	16.008821	100.468128	-68.422244	18.686365	95.263364
-29.522743	24.876245	96.778709	-11.49766	17.32789	97.902176	44.99868	2.613031	100.770546	45.798241	29.266235	100.183426	45.3984605	15.939633	100.476986	-68.3937805	18.716147	95.327366
-29.189289	25.908947	96.852165	-11.464806	17.302902	97.950226	45.001446	2.551051	100.739433	45.834507	29.20023	100.225815	45.4179765	15.8756405	100.482624	-68.3475885	18.7301635	95.417828
-28.791967	26.979519	96.953705	-11.432029	17.278025	98.012154	45.001316	2.501499	100.683334	45.885277	29.153126	100.25666	45.4432965	15.8273125	100.469997	-68.3073545	18.7287375	95.554311
-28.431507	28.025112	97.142532	-11.411418	17.266821	98.092621	44.990166	2.467492	100.60347	45.923901	29.107996	100.290619	45.4570335	15.787744	100.4470445	-68.2798695	18.745898	95.7381975
-28.050419	29.091845	97.291893	-11.384808	17.257862	98.164352	44.978207	2.430729	100.52301	45.946239	29.076763	100.319878	45.462223	15.753746	100.421444	-68.231839	18.761978	95.90726
-27.685678	30.120255	97.514626	-11.381712	17.248367	98.246017	44.955887	2.405224	100.421478	45.970772	29.067099	100.338074	45.4633295	15.7361615	100.379776	-68.2267535	18.7605725	96.112258
-26.973053	31.588333	97.765175	-11.404735	17.264885	98.319176	44.910385	2.394997	100.233391	45.981754	29.072834	100.345123	45.4460695	15.7339155	100.289257	-68.2555395	18.7958545	96.349095
-26.461395	32.595348	97.9207	-11.431989	17.268456	98.35273	44.875153	2.410619	100.084213	45.959831	29.086479	100.334419	45.417492	15.748549	100.209316	-68.28147	18.788363	96.496144
-26.004311	33.517597	98.103775	-11.480665	17.308105	98.388428	44.825062	2.448162	99.967392	45.927834	29.105949	100.33313	45.376448	15.7770555	100.150261	-68.337778	18.8391545	96.626595
-25.383854	34.423904	98.215118	-11.50765	17.304989	98.412483	44.740467	2.503401	99.905533	45.880733	29.135504	100.363686	45.3106	15.8194525	100.1346095	-68.3259	18.7905255	96.6903565
-24.918833	35.266693	98.402695	-11.533524	17.306332	98.457214	44.728516	2.53221	99.858559	45.832436	29.164639	100.408806	45.280476	15.8484245	100.1336825	-68.347524	18.7642395	96.7807455
-24.380707	36.159969	98.587891	-11.608696	17.324551	98.543182	44.683098	2.582322	99.911194	45.78685	29.198997	100.496231	45.234974	15.8906595	100.2037125	-68.452366	18.7584425	96.8826515
-23.759371	36.880608	98.748703	-11.662607	17.336634	98.638481	44.603302	2.649377	100.031342	45.741535	29.233698	100.610291	45.1724185	15.9415375	100.3208165	-68.4976325	18.7317305	96.9561455
-22.769732	37.939442	98.934227	-11.741753	17.354942	98.79068	44.585251	2.707523	100.19281	45.682178	29.285326	100.790802	45.1337145	15.9964245	100.491806	-68.6172205	18.7134595	97.089554
-22.091471	38.57745	99.063339	-11.797571	17.359909	98.885872	44.550339	2.743537	100.336121	45.653149	29.320379	100.890694	45.101744	16.031958	100.6134075	-68.696886	18.68786	97.1583365
-21.434134	39.229958	99.213539	-11.848066	17.349062	99.001945	44.500458	2.804693	100.490173	45.622124	29.341347	100.983109	45.061291	16.07302	100.736641	-68.757423	18.625104	97.267249
-20.661377	39.735367	99.28907	-11.883451	17.334444	99.091454	44.496605	2.825555	100.624062	45.579224	29.354015	101.095924	45.0379145	16.089785	100.859993	-68.8048165	18.579103	97.322915
-19.883923	40.210289	99.369766	-11.926439	17.314505	99.173668	44.481541	2.832017	100.733986	45.54607	29.362974	101.189133	45.0138055	16.0974955	100.9615595	-68.8666835	18.5315145	97.3857765
-19.125996	40.673222	99.475021	-11.963564	17.291836	99.250717	44.465427	2.823365	100.833641	45.534058	29.362381	101.268349	44.9997425	16.092873	101.050995	-68.9268705	18.490799	97.450439
-18.296402	41.076607	99.579605	-11.996414	17.274792	99.310837	44.499218	2.79445	100.870605	45.518497	29.334551	101.354424	45.0088575	16.0645005	101.1125145	-69.0016855	18.4850835	97.5091595
-17.071285	41.613838	99.722519	-12.034847	17.223427	99.389252	44.428772	2.777347	100.970634	45.51115	29.28363	101.476379	44.969961	16.0304885	101.2235065	-69.039655	18.4163655	97.5549975
-16.225286	41.860466	99.823166	-12.055498	17.200539	99.446419	44.45195	2.744062	101.002525	45.52692	29.254856	101.557243	44.989435	15.999459	101.279884	-69.100431	18.401619	97.612954
-15.339587	42.130013	99.898544	-12.081567	17.204908	99.495926	44.413921	2.75684	101.105629	45.530888	29.24287	101.63118	44.9724045	15.999855	101.3684045	-69.1355385	18.409961	97.6234475
-14.426473	42.32362	99.962898	-12.093733	17.22213	99.533455	44.414814	2.774745	101.183281	45.533768	29.24917	101.717056	44.974291	16.0119575	101.4501685	-69.161757	18.4323025	97.6167415
-13.572372	42.500622	100.00634	-12.109372	17.244055	99.566559	44.45694	2.791826	101.219955	45.54512	29.280174	101.779892	45.00103	16.036	101.4999235	-69.219774	18.45211	97.6331945
-12.662379	42.592205	100.046982	-12.120704	17.277687	99.59034	44.424641	2.870693	101.290115	45.533211	29.331612	101.820961	44.978926	16.1011525	101.555538	-69.220334	18.4542215	97.625142
-11.780287	42.598743	100.041367	-12.126789	17.324482	99.606865	44.47681	2.931657	101.296593	45.511578	29.385349	101.849449	44.994194	16.158503	101.573021	-69.247772	18.490461	97.640709
-10.382415	42.585339	100.054398	-12.143899	17.42308	99.621544	44.442509	3.068539	101.384819	45.457806	29.500288	101.888344	44.9501575	16.2844135	101.6365815	-69.2379555	18.5617465	97.6065065
-9.494163	42.484318	100.045929	-12.171601	17.485991	99.63166	44.444031	3.167747	101.449219	45.413418	29.593304	101.923477	44.9287245	16.3805255	101.686348	-69.2719265	18.5914565	97.576972
-8.624147	42.384632	100.039001	-12.195792	17.556831	99.652306	44.439297	3.274542	101.52742	45.365852	29.706213	101.950943	44.9025745	16.4903775	101.7391815	-69.2941585	18.6232845	97.5654305
-7.734448	42.149357	100.014366	-12.245451	17.65247	99.675949	44.478519	3.376227	101.566383	45.303017	29.814989	101.975075	44.890768	16.595608	101.770729	-69.38167	18.709332	97.581169
-6.819408	41.926212	99.995621	-12.2939	17.709499	99.704933	44.412823	3.500614	101.670853	45.231968	29.9254	102.006165	44.8223955	16.713007	101.838509	-69.4101955	18.705991	97.571357
-6.003081	41.622143	99.991531	-12.364397	17.78363	99.733734	44.421989	3.584453	101.721718	45.163818	30.035612	102.021156	44.7929035	16.8100325	101.871437	-69.5216975	18.7572275	97.596031
-5.152547	41.316696	99.959175	-12.405482	17.841759	99.759193	44.388462	3.680816	101.793442	45.091522	30.13759	102.04184	44.739992	16.909203	101.917641	-69.550956	18.774315	97.600745
-3.878374	40.67728	99.926956	-12.499961	17.952124	99.780045	44.344624	3.821018	101.896072	45.008175	30.287191	102.063034	44.6763995	17.0541045	101.979553	-69.6763215	18.8501435	97.580537
-3.055005	40.229649	99.884315	-12.543978	18.004044	99.77533	44.316883	3.901196	101.943649	44.965137	30.375895	102.066994	44.64101	17.1385455	102.0053215	-69.728966	18.8695425	97.5453385
-2.248537	39.713036	99.854065	-12.583195	18.047247	99.749702	44.295551	3.98365	101.979759	44.920036	30.463043	102.075981	44.6077935	17.2233465	102.02787	-69.7741835	18.8711475	97.471534
-1.426599	39.209923	99.817917	-12.608107	18.083958	99.721817	44.281776	4.0726	102.013718	44.891235	30.550793	102.091492	44.5865055	17.3116965	102.052605	-69.8027195	18.8562195	97.391029
-0.638878	38.59618	99.76545	-12.630248	18.116617	99.69677	44.264622	4.159846	102.054192	44.870216	30.65551	102.117195	44.567419	17.407678	102.0856935	-69.827915	18.825556	97.3078465
0.131361	37.982704	99.730125	-12.664403	18.164417	99.679932	44.235394	4.269013	102.109512	44.845448	30.768494	102.168594	44.540421	17.5187535	102.139053	-69.869227	18.8100805	97.220811
0.865503	37.322865	99.758438	-12.684265	18.216961	99.686371	44.220387	4.393888	102.179779	44.800083	30.883434	102.2714	44.510235	17.638661	102.2255895	-69.878765	18.795261	97.1471525
1.944125	36.327641	99.832512	-12.775858	18.332991	99.742966	44.16732	4.601456	102.3116	44.714104	31.09062	102.473488	44.440712	17.846038	102.392544	-69.992428	18.819944	97.093388
2.63192	35.603889	99.889572	-12.840591	18.424582	99.79184	44.124439	4.758189	102.403915	44.663513	31.249861	102.609871	44.393976	18.004025	102.506893	-70.075158	18.845139	97.076787
3.280744	34.849041	99.970787	-12.894156	18.533434	99.85273	44.085915	4.90852	102.496628	44.609909	31.402397	102.731285	44.347912	18.1554585	102.6139565	-70.136224	18.9114095	97.0915035
3.903121	34.095776	100.030113	-12.966204	18.647089	99.900009	44.039772	5.071236	102.599442	44.567619	31.556135	102.827538	44.3036955	18.3136855	102.71349	-70.2361035	18.9804925	97.086528
4.516745	33.29493	100.060356	-13.034144	18.7584	99.953468	44.000526	5.229952	102.682899	44.539589	31.729862	102.877113	44.2700575	18.479907	102.780006	-70.3383455	19.036893	97.12693
5.110153	32.45116	100.044846	-13.080561	18.88113	99.983177	43.98238	5.400352	102.763458	44.497154	31.898657	102.895081	44.239767	18.6495045	102.8292695	-70.400889	19.1127555	97.1370845
5.666846	31.581629	100.038567	-13.101806	18.999182	99.998268	43.980663	5.586215	102.840279	44.457874	32.080402	102.873169	44.2192685	18.8333085	102.856724	-70.4228805	19.1650555	97.139812
6.461701	30.249044	99.955162	-13.1162	19.124022	99.997032	43.986061	5.864918	102.946236	44.388786	32.349918	102.82164	44.1874235	19.107418	102.883938	-70.4198235	19.140626	97.110126
6.966522	29.287502	99.869858	-13.110065	19.18553	99.990562	43.969242	6.036224	103.037109	44.340004	32.517345	102.778473	44.154623	19.2767845	102.907791	-70.374753	19.0942755	97.073333
7.448854	28.318941	99.851372	-13.104524	19.216179	99.990723	43.996677	6.165756	103.103867	44.30867	32.665913	102.724792	44.1526735	19.4158345	102.9143295	-70.3617215	19.0165235	97.0671165
7.858643	27.348909	99.823906	-13.105053	19.224571	99.993507	44.017754	6.287511	103.164444	44.275291	32.789917	102.681396	44.1465225	19.538714	102.92292	-70.3566285	18.910428	97.064094
8.297877	26.359753	99.766541	-13.10554	19.220421	99.989914	44.038723	6.388549	103.198334	44.245205	32.891216	102.647797	44.141964	19.6398825	102.9230655	-70.353044	18.8009595	97.0567625
8.689875	25.318977	99.699692	-13.102463	19.216141	99.965004	44.050934	6.468229	103.22789	44.21814	32.979851	102.600189	44.134537	19.72404	102.9140395	-70.339463	18.708242	97.0159685
9.072265	24.325157	99.675728	-13.117377	19.205198	99.933868	44.055336	6.546945	103.24147	44.201298	33.054909	102.532837	44.128317	19.800927	102.8871535	-70.363071	18.609469	96.9805825
9.55634	22.809221	99.591911	-13.129489	19.194191	99.856171	44.050404	6.643148	103.21611	44.16642	33.135601	102.420677	44.108412	19.8893745	102.8183935	-70.36739	18.4990075	96.8939485
9.866446	21.774778	99.506744	-13.121798	19.191179	99.794136	44.046272	6.695913	103.177223	44.137157	33.166115	102.331902	44.0917145	19.931014	102.7545625	-70.3353105	18.451344	96.8337095
10.140867	20.766281	99.460579	-13.123539	19.1966	99.756157	44.054039	6.740414	103.157082	44.120346	33.19809	102.2771	44.0871925	19.969252	102.717091	-70.3342705	18.423948	96.795223
10.393227	19.723942	99.442375	-13.112947	19.217829	99.726852	44.078579	6.780025	103.157005	44.117172	33.24004	102.25943	44.0978755	20.0100325	102.7082175	-70.3237695	18.4256255	96.7454865
10.610452	18.753138	99.445435	-13.099082	19.219978	99.705688	44.094757	6.829225	103.150299	44.120369	33.275284	102.257957	44.107563	20.0522545	102.704128	-70.305727	18.3877015	96.707248
10.826007	17.714361	99.394142	-13.0795	19.222044	99.65699	44.116734	6.877132	103.146889	44.132721	33.317287	102.257278	44.1247275	20.0972095	102.7020835	-70.2837275	18.3468785	96.6118965
10.97557	16.72316	99.353256	-13.068249	19.226128	99.604942	44.144596	6.933257	103.139969	44.142471	33.389004	102.245949	44.1435335	20.1611305	102.692959	-70.2800315	18.2911255	96.516925
11.164776	15.231299	99.265511	-13.045711	19.268349	99.495636	44.199341	7.049394	103.111351	44.139118	33.504906	102.206596	44.1692295	20.27715	102.6589735	-70.2606515	18.259548	96.3322985
11.258779	14.255351	99.222305	-13.024216	19.299763	99.428253	44.232647	7.117727	103.088081	44.12883	33.569557	102.169273	44.1807385	20.343642	102.628677	-70.2291705	18.255884	96.227829
11.325523	13.236816	99.13868	-13.002445	19.327732	99.352737	44.26889	7.174185	103.087006	44.139385	33.619896	102.129974	44.2041375	20.3970405	102.60849	-70.2090275	18.2584235	96.096984
11.34847	12.254813	99.097252	-12.971965	19.348475	99.2677	44.318035	7.206873	103.093193	44.170891	33.648331	102.088638	44.244463	20.427602	102.5909155	-70.188393	18.269348	95.9444845
11.336822	11.279704	99.040947	-12.914703	19.348705	99.173721	44.37505	7.21878	103.099205	44.237907	33.652489	102.032661	44.3064785	20.4356345	102.565933	-70.1358845	18.2617755	95.781509
11.295582	10.319784	98.961426	-12.852293	19.349478	99.039604	44.443447	7.198129	103.101822	44.304466	33.63327	101.978233	44.3739565	20.4156995	102.5400275	-70.0785425	18.2832565	95.5391805
11.244567	9.33865	98.865524	-12.763604	19.34602	98.887207	44.501274	7.148448	103.072968	44.382412	33.585545	101.878181	44.441843	20.3669965	102.4755745	-69.969051	18.3250435	95.2988395
11.084062	7.873563	98.715744	-12.639317	19.298317	98.684021	44.601295	7.060293	103.018845	44.501961	33.45919	101.690582	44.551628	20.2597415	102.3547135	-69.830262	18.3368925	95.0133285
10.913476	6.961091	98.642593	-12.533392	19.244253	98.552597	44.671947	6.979415	102.954041	44.575489	33.361057	101.562927	44.623718	20.170236	102.258484	-69.690502	18.31827	94.84671
10.708936	6.047791	98.56337	-12.430972	19.167521	98.431999	44.746292	6.878603	102.884087	44.673069	33.252289	101.434219	44.7096805	20.065446	102.159153	-69.5716245	18.269596	94.704845
10.488629	5.140528	98.443871	-12.34252	19.102804	98.321594	44.8326	6.766122	102.805969	44.762878	33.144299	101.320587	44.797739	19.9552105	102.063278	-69.482779	18.2503975	94.57991
10.204695	4.255754	98.32769	-12.234239	19.01915	98.18528	44.908627	6.644759	102.71463	44.849365	33.023441	101.22261	44.878996	19.8341	101.96862	-69.347474	18.2042	94.40194
9.866304	3.471126	98.209938	-12.127482	18.9321	98.057381	44.994568	6.5259	102.625702	44.92939	32.914795	101.12944	44.961979	19.7203475	101.877571	-69.216943	18.1438525	94.237191
9.539156	2.679175	98.093346	-12.041636	18.846237	97.928658	45.073792	6.428946	102.531799	45.002647	32.806881	101.075722	45.0382195	19.6179135	101.8037605	-69.1214915	18.0745605	94.0535555
8.969378	1.569939	97.898682	-11.91214	18.739679	97.757568	45.175755	6.28336	102.408371	45.134399	32.669987	100.993309	45.155077	19.4766735	101.70084	-68.979357	18.0026845	93.814296
8.538644	0.842779	97.768692	-11.813645	18.690268	97.644249	45.255211	6.200921	102.333557	45.228577	32.602859	100.948822	45.241894	19.40189	101.6411895	-68.869184	17.978646	93.6473085
8.054055	0.200955	97.617622	-11.720894	18.659534	97.535034	45.329922	6.122789	102.26902	45.312874	32.542969	100.917206	45.321398	19.332879	101.593113	-68.763186	17.986189	93.476955
7.55298	-0.421798	97.502274	-11.644992	18.633633	97.433624	45.392742	6.060147	102.194	45.389793	32.491936	100.883331	45.3912675	19.2760415	101.5386655	-68.6812515	17.9912245	93.3285825
7.034524	-0.960744	97.384666	-11.550886	18.610413	97.354202	45.463848	6.006764	102.115837	45.474903	32.437222	100.850464	45.4693755	19.221993	101.4831505	-68.5711475	17.998833	93.2252535
6.475022	-1.522543	97.274902	-11.508667	18.602301	97.299835	45.520798	5.960608	102.044083	45.5504	32.392044	100.822655	45.535599	19.176326	101.433369	-68.552933	18.028276	93.166301
5.89893	-2.038138	97.180611	-11.453833	18.589703	97.27076	45.578964	5.906358	101.961365	45.616539	32.349495	100.796555	45.5977515	19.1279265	101.37896	-68.5054175	18.0514795	93.16256
4.91586	-2.709305	97.02845	-11.362643	18.555855	97.217834	45.645054	5.826878	101.875069	45.715485	32.25898	100.772736	45.6802695	19.042929	101.3239025	-68.4055555	18.068781	93.1117655
4.225967	-3.114498	96.964859	-11.325075	18.538752	97.187981	45.678192	5.765156	101.824745	45.761169	32.185993	100.742165	45.7196805	18.9755745	101.283455	-68.3698305	18.1019295	93.092507
3.557422	-3.524681	96.882141	-11.302155	18.509764	97.170097	45.706985	5.689938	101.760605	45.790672	32.098732	100.7239	45.7488285	18.894335	101.2422525	-68.3531385	18.125193	93.0979415
2.827746	-3.892391	96.792786	-11.263848	18.451326	97.142578	45.720608	5.602933	101.718773	45.820942	32.001301	100.688911	45.770775	18.802117	101.203842	-68.298471	18.100535	93.081314
2.090415	-4.235987	96.728584	-11.247217	18.396626	97.125717	45.75211	5.521781	101.684036	45.853275	31.91436	100.641975	45.8026925	18.7180705	101.1630055	-68.2971265	18.0751815	93.0884285
1.282983	-4.531847	96.669548	-11.217908	18.349306	97.105728	45.777966	5.444736	101.638672	45.882885	31.834251	100.581276	45.8304255	18.6394935	101.109974	-68.2662415	18.0591185	93.101482
0.51274	-4.795986	96.61599	-11.181361	18.25979	97.073212	45.801983	5.369462	101.570908	45.910919	31.73834	100.483894	45.856451	18.553901	101.027401	-68.219173	17.965679	93.119023
-0.702711	-5.168487	96.448364	-11.134851	18.162975	96.959602	45.833588	5.232552	101.392387	45.942886	31.569391	100.21843	45.888237	18.4009715	100.8054085	-68.157939	17.9249785	93.1137955
-1.53035	-5.352435	96.322701	-11.088253	18.085171	96.84008	45.847069	5.142559	101.21701	45.954193	31.427744	99.956253	45.900631	18.2851515	100.5866315	-68.077137	17.8851905	93.0935285
-2.367938	-5.571463	96.182076	-11.073445	17.994505	96.692207	45.843704	5.064131	101.00824	45.945362	31.310781	99.681267	45.894533	18.187456	100.3447535	-68.041423	17.801554	93.0396605
-3.21834	-5.707564	96.054321	-11.042038	17.927988	96.582397	45.844738	5.003399	100.796303	45.937317	31.225246	99.436684	45.8910275	18.1143225	100.1164935	-67.9751035	17.7416535	93.0483005
-4.0462	-5.811743	95.944199	-11.000304	17.860832	96.496269	45.862022	4.945807	100.637566	45.950562	31.170542	99.275993	45.906292	18.0581745	99.9567795	-67.9069	17.6634895	93.0357585
-4.879999	-5.858171	95.85041	-10.956964	17.808966	96.431282	45.886139	4.909356	100.536743	45.967762	31.141821	99.201439	45.9269505	18.0255885	99.869091	-67.8408785	17.5923435	92.993473
-5.736706	-5.832054	95.757309	-10.930893	17.771296	96.410248	45.920025	4.871459	100.449547	45.990574	31.117968	99.177231	45.9552995	17.9947135	99.813389	-67.8170855	17.5478785	93.007107
-6.997886	-5.830444	95.583115	-10.847167	17.749825	96.365616	45.959198	4.834983	100.312164	46.073071	31.111494	99.174294	46.0161345	17.9732385	99.743229	-67.7104685	17.5264115	92.988003
-7.862336	-5.745468	95.462166	-10.800237	17.760826	96.32354	45.976765	4.834174	100.224922	46.121292	31.119976	99.179268	46.0490285	17.977075	99.702095	-67.6495025	17.544577	92.944985
-8.702122	-5.614954	95.326576	-10.763424	17.791956	96.301331	46.033127	4.841909	100.109291	46.163128	31.149298	99.19294	46.0981275	17.9956035	99.6511155	-67.6249755	17.5883085	92.9515465
-9.55765	-5.429495	95.195587	-10.73862	17.852844	96.279221	46.021069	4.912597	100.070969	46.215935	31.210518	99.20874	46.118502	18.0615575	99.6398545	-67.595742	17.6441305	92.9185875
-10.375914	-5.309121	95.089806	-10.714659	17.919176	96.258614	46.091251	4.980998	99.995148	46.251411	31.307829	99.222191	46.171331	18.1444135	99.6086695	-67.600649	17.6939385	92.9085585
-11.224206	-5.126102	94.996437	-10.699499	17.984196	96.246376	46.091713	5.087171	99.981781	46.270638	31.424311	99.224838	46.1811755	18.255741	99.6033095	-67.5801735	17.712651	92.8894425
-12.08603	-4.899292	94.939514	-10.677635	18.047556	96.230392	46.130032	5.202828	99.946358	46.272343	31.557127	99.204887	46.2011875	18.3799775	99.5756225	-67.5564575	17.7151345	92.8851615
-13.294682	-4.580681	94.865211	-10.668086	18.136169	96.19487	46.173393	5.349931	99.911354	46.267925	31.710297	99.131134	46.220659	18.530114	99.521244	-67.556831	17.742224	92.868496
-14.122799	-4.328761	94.825813	-10.648913	18.177683	96.148605	46.197014	5.413384	99.88443	46.264652	31.772221	99.074524	46.230833	18.5928025	99.479477	-67.528659	17.7625635	92.817733
-14.967097	-4.099316	94.798729	-10.632566	18.18557	96.110985	46.207489	5.440192	99.860901	46.267746	31.809837	99.011261	46.2376175	18.6250145	99.436081	-67.5027495	17.7461255	92.785889
-15.778775	-3.835651	94.782562	-10.615459	18.176981	96.087616	46.225403	5.430191	99.82209	46.282269	31.805075	98.938278	46.253836	18.617633	99.380184	-67.484754	17.736329	92.795048
-16.575895	-3.568009	94.744911	-10.586996	18.14872	96.06546	46.238934	5.399508	99.773705	46.304062	31.766397	98.882996	46.271498	18.5829525	99.3283505	-67.44549	17.7144875	92.8025695
-17.340508	-3.283622	94.734177	-10.566999	18.141069	96.043274	46.255318	5.343942	99.732491	46.339485	31.712337	98.822113	46.2974015	18.5281395	99.277302	-67.4313995	17.7539985	92.809246
-18.123728	-2.976691	94.722099	-10.534177	18.126482	96.020882	46.265923	5.284808	99.687752	46.366615	31.653759	98.75425	46.316269	18.4692835	99.221001	-67.384623	17.7836805	92.820763
-19.259583	-2.491741	94.690674	-10.469547	18.074833	95.976509	46.28603	5.22183	99.616188	46.417439	31.593121	98.663292	46.3517345	18.4074755	99.13974	-67.2908285	17.7421905	92.813278
-20.003387	-2.110192	94.667992	-10.448612	18.051144	95.961372	46.310787	5.201141	99.556412	46.435143	31.587774	98.583427	46.372965	18.3944575	99.0699195	-67.270189	17.7078305	92.8528245
-20.718904	-1.739411	94.649605	-10.440088	18.046804	95.94915	46.330078	5.20179	99.485092	46.431866	31.594858	98.512634	46.380972	18.398324	98.998863	-67.261148	17.695284	92.899437
-21.424244	-1.345459	94.62616	-10.440199	18.033005	95.925819	46.338074	5.203068	99.413673	46.427101	31.604858	98.429939	46.3825875	18.403963	98.921806	-67.2629855	17.662047	92.929832
-22.153061	-0.921307	94.606712	-10.436772	18.036915	95.884422	46.335011	5.197359	99.321518	46.415733	31.603939	98.315636	46.375372	18.400649	98.818577	-67.248916	17.673181	92.950267
-22.842445	-0.500032	94.566185	-10.432404	18.048376	95.815292	46.29731	5.184753	99.210121	46.396946	31.585049	98.189194	46.347128	18.384901	98.6996575	-67.211936	17.711851	92.9309265
-23.541985	-0.013502	94.503494	-10.449686	18.040373	95.735535	46.255199	5.164721	99.097183	46.372112	31.559858	98.058029	46.3136555	18.3622895	98.577606	-67.2130275	17.7184565	92.893464
-24.488874	0.714155	94.413719	-10.48702	18.035769	95.638641	46.206692	5.099121	98.930878	46.303299	31.51598	97.887268	46.2549955	18.3075505	98.409073	-67.2290355	17.7639875	92.868209
-25.11344	1.208791	94.366295	-10.556758	18.023659	95.566269	46.130867	5.068217	98.845551	46.244015	31.474777	97.797409	46.187441	18.271497	98.32148	-67.300957	17.775821	92.811058
-25.77389	1.70904	94.321442	-10.61829	18.013079	95.52224	46.036964	5.030779	98.766754	46.171482	31.441858	97.724785	46.104223	18.2363185	98.2457695	-67.340803	17.7898395	92.7987105
-26.379528	2.234091	94.284996	-10.698104	18.004461	95.487389	45.923027	5.003541	98.687866	46.09211	31.411066	97.638367	46.0075685	18.2073035	98.1631165	-67.4037765	17.8016185	92.8116615
-26.976383	2.803631	94.240471	-10.807626	17.969069	95.434555	45.813408	4.987529	98.614853	45.996265	31.392914	97.560005	45.9048365	18.1902215	98.087429	-67.5200885	17.7479165	92.781681
-27.540436	3.365756	94.185173	-10.909253	17.976784	95.383095	45.701881	4.982828	98.54689	45.885544	31.395033	97.491119	45.7937125	18.1889305	98.0190045	-67.6122185	17.7646375	92.7471855
-28.059383	3.937977	94.150772	-11.025931	17.982269	95.324951	45.58036	4.992633	98.502075	45.76685	31.407742	97.41803	45.673605	18.2001875	97.9600525	-67.725467	17.7643505	92.6898495
-28.807768	4.815269	94.08432	-11.19253	18.00474	95.232788	45.425758	5.029279	98.466423	45.582829	31.447012	97.32119	45.5042935	18.2381455	97.8938065	-67.8893535	17.7713345	92.5717695
-29.301443	5.421516	94.03344	-11.296036	18.030334	95.176003	45.324837	5.072191	98.458244	45.45583	31.480976	97.254883	45.3903335	18.2765835	97.8565635	-67.9824055	17.7840845	92.4954425
-29.723301	6.084303	94.028793	-11.400051	18.055517	95.139908	45.230137	5.113708	98.465561	45.340828	31.52005	97.189789	45.2854825	18.316879	97.827675	-68.0855845	17.794155	92.452141
-30.173838	6.747028	94.021118	-11.501828	18.070911	95.112175	45.153206	5.147153	98.485603	45.235218	31.556087	97.147934	45.194212	18.35162	97.8167685	-68.197868	17.790202	92.4075815
-30.553823	7.403553	94.005898	-11.605191	18.081322	95.102509	45.072495	5.185246	98.511192	45.12252	31.591909	97.126373	45.0975075	18.3885775	97.8187825	-68.3078895	17.7740665	92.3862355
-30.888935	8.061325	94.030212	-11.681063	18.091034	95.09655	44.990147	5.216723	98.552605	45.02232	31.622368	97.137001	45.0062335	18.4195455	97.844803	-68.3683595	17.7625225	92.348297
-31.226721	8.742903	94.00293	-11.772946	18.084072	95.094658	44.914471	5.228041	98.617958	44.946823	31.656567	97.185547	44.930647	18.442304	97.9017525	-68.476539	17.72584	92.2875635
-31.688923	9.820442	93.998566	-11.888922	18.080256	95.133362	44.812649	5.242322	98.740997	44.847286	31.692181	97.325256	44.8299675	18.4672515	98.0331265	-68.6078115	17.6932605	92.2335975
-31.976202	10.579013	94.001801	-11.947501	18.071182	95.182678	44.764565	5.235435	98.836853	44.816875	31.712671	97.450188	44.79072	18.474053	98.1435205	-68.685722	17.668311	92.2218355
-32.215683	11.32138	93.993011	-11.99934	18.072437	95.21225	44.728081	5.218596	98.940086	44.79718	31.735016	97.586952	44.7626305	18.476806	98.263519	-68.7613105	17.668068	92.160981
-32.429035	12.077108	93.977295	-12.034199	18.081417	95.233574	44.685726	5.207534	99.0485	44.777775	31.743622	97.729614	44.7317505	18.475578	98.389057	-68.8001485	17.687256	92.078091
-32.564529	12.845561	93.945305	-12.064818	18.114594	95.244942	44.648697	5.205713	99.138161	44.764729	31.761461	97.860901	44.706713	18.483587	98.499531	-68.836349	17.745601	91.990353
-32.697483	13.632711	93.901787	-12.0999	18.139351	95.248177	44.613304	5.217295	99.224022	44.762005	31.798113	97.978325	44.6876545	18.507704	98.6011735	-68.8874545	17.770998	91.8951805
-32.859875	14.429395	93.889389	-12.133199	18.166359	95.257164	44.563828	5.242614	99.29792	44.737816	31.844688	98.072884	44.650822	18.543651	98.685402	-68.91722	17.789067	91.828926
-33.02058	15.636156	93.954918	-12.192354	18.225609	95.323685	44.43795	5.323348	99.388626	44.660881	31.930265	98.187347	44.5494155	18.6268065	98.7879865	-68.9341235	17.8244115	91.8593835
-33.138557	16.422922	94.022263	-12.241576	18.249439	95.40126	44.426994	5.363302	99.403015	44.615929	31.994265	98.245979	44.5214615	18.6787835	98.824497	-69.0046135	17.8200945	91.978023
-33.192242	17.212936	94.098625	-12.318174	18.307411	95.468155	44.363113	5.419686	99.450851	44.558502	32.058109	98.297462	44.4608075	18.7388975	98.8741565	-69.0971555	17.8759245	92.0621535
-33.221054	18.064713	94.130905	-12.381168	18.356533	95.526237	44.289204	5.468155	99.503448	44.488899	32.130375	98.329346	44.3890515	18.799265	98.916397	-69.1513875	17.913801	92.136077
-33.268162	18.915562	94.175377	-12.456814	18.426567	95.55394	44.2145	5.512225	99.539307	44.42223	32.184681	98.3237	44.318365	18.848453	98.9315035	-69.231993	18.004681	92.1763765
-33.31377	19.746494	94.176437	-12.530719	18.481373	95.542442	44.128883	5.561327	99.559822	44.332649	32.236855	98.290024	44.230766	18.899091	98.924923	-69.292204	18.063655	92.159961
-33.31171	20.58486	94.118073	-12.631278	18.544662	95.497879	44.030346	5.616979	99.559242	44.2173	32.267948	98.226601	44.123823	18.9424635	98.8929215	-69.386379	18.1468605	92.1028365
-33.301865	21.831545	93.986542	-12.770167	18.60252	95.397331	43.834923	5.68189	99.539711	44.046463	32.301048	98.07196	43.940693	18.991469	98.8058355	-69.481027	18.213571	91.9888265
-33.226444	22.674753	93.900719	-12.879586	18.628069	95.334335	43.768471	5.700853	99.458275	43.918411	32.3097	97.946381	43.843441	19.0052765	98.702328	-69.602613	18.2508615	91.966342
-33.196323	23.535255	93.875008	-12.970296	18.648779	95.297501	43.618046	5.735778	99.420975	43.794537	32.302971	97.819351	43.7062915	19.0193745	98.620163	-69.6468835	18.2781835	91.974839
-33.084805	24.398962	93.877563	-13.080435	18.641033	95.267952	43.529285	5.753701	99.338791	43.680611	32.301395	97.698502	43.604948	19.027548	98.5186465	-69.765818	18.254518	92.0172575
-33.009884	25.235037	93.860298	-13.162242	18.621698	95.253845	43.440681	5.763373	99.266991	43.568466	32.304356	97.59243	43.5045735	19.0338645	98.4297105	-69.8290575	18.2095315	92.0779795
-32.852795	26.089197	93.869141	-13.24131	18.583193	95.258652	43.349545	5.772382	99.188843	43.472481	32.296612	97.509232	43.411013	19.034497	98.3490375	-69.893633	18.131889	92.1682665
-32.675461	26.985598	93.888489	-13.315346	18.56587	95.263924	43.285236	5.777572	99.120316	43.401222	32.292484	97.438797	43.343229	19.035028	98.2795565	-69.973921	18.096712	92.2482915
-32.422951	28.332764	93.902893	-13.397366	18.566006	95.249069	43.17939	5.778443	98.999039	43.298523	32.292332	97.336159	43.2389565	19.0353875	98.167599	-70.0336885	18.0966245	92.330539
-32.204227	29.249477	93.889671	-13.439432	18.579027	95.219986	43.115536	5.777441	98.907669	43.243294	32.287441	97.264557	43.179415	19.032441	98.086113	-70.058279	18.125613	92.353859
-31.982616	30.153906	93.883957	-13.498399	18.577072	95.187477	43.041107	5.778394	98.795158	43.181076	32.281517	97.185959	43.1110915	19.0299555	97.9905585	-70.1078895	18.1241885	92.3843955
-31.720304	31.094673	93.893974	-13.559826	18.595442	95.171913	42.953594	5.773705	98.676193	43.114838	32.266842	97.121864	43.034216	19.0202735	97.8990285	-70.153868	18.1706105	92.4447975
-31.466276	32.048519	93.954025	-13.646318	18.61202	95.160576	42.847511	5.777778	98.542206	43.028419	32.267792	97.067612	42.937965	19.022785	97.804909	-70.230601	18.201255	92.516243
-31.20529	32.976433	94.0271	-13.747668	18.602049	95.150101	42.71167	5.79707	98.409843	42.93095	32.281403	97.024223	42.82131	19.0392365	97.717033	-70.316646	18.1648615	92.583169
-30.874889	33.896648	94.062584	-13.897183	18.631578	95.137466	42.5653	5.822763	98.296928	42.799721	32.300598	97.011169	42.6825105	19.0616805	97.6540485	-70.4768765	18.2014755	92.6208835
-30.389441	35.27356	94.161018	-14.154908	18.682297	95.145302	42.307655	5.89876	98.192368	42.56271	32.364937	97.032486	42.4351825	19.1318485	97.612427	-70.7449985	18.2327455	92.678177
-30.098503	36.187984	94.249763	-14.350742	18.749649	95.160309	42.142902	5.968141	98.179977	42.391548	32.440426	97.069489	42.267225	19.2042835	97.624733	-70.968709	18.2950145	92.695885
-29.741665	37.114548	94.325569	-14.541008	18.823484	95.180008	41.977348	6.05161	98.181702	42.212959	32.52459	97.109344	42.0951535	19.2881	97.645523	-71.1771695	18.358868	92.714493
-29.274624	37.986382	94.359779	-14.742951	18.90443	95.234261	41.811077	6.148202	98.209984	42.033367	32.613018	97.147583	41.922222	19.38061	97.6787835	-71.408124	18.42825	92.7897385
-28.894505	38.824085	94.46064	-14.930529	18.96953	95.294144	41.656441	6.244082	98.261276	41.862316	32.711651	97.19693	41.7593785	19.4778665	97.729103	-71.6204365	18.4611935	92.859185
-28.47352	39.666073	94.57991	-15.11019	19.038481	95.37915	41.5042	6.343044	98.336365	41.692871	32.810928	97.256287	41.5985355	19.576986	97.796326	-71.8189155	18.499976	92.961974
-27.966141	40.521793	94.689278	-15.27759	19.098955	95.509384	41.381153	6.42828	98.453613	41.536095	32.89975	97.319206	41.458624	19.664015	97.8864095	-72.013804	18.533895	93.1323585
-27.289644	41.715763	94.866158	-15.520951	19.208696	95.725922	41.25333	6.542197	98.707314	41.329727	33.011265	97.45945	41.2915285	19.776731	98.083382	-72.3334305	18.640661	93.368462
-26.757549	42.488503	94.923172	-15.632163	19.23686	95.862213	41.174259	6.607617	98.893669	41.228477	33.070667	97.570992	41.201368	19.839142	98.2323305	-72.465694	18.634578	93.4920955
-26.224104	43.258442	95.002251	-15.74586	19.284081	95.975418	41.133003	6.659692	99.075615	41.141605	33.115353	97.701576	41.137304	19.8875225	98.3885955	-72.629024	18.6806395	93.5622405
-25.64053	44.036339	95.044746	-15.818996	19.301529	96.059082	41.099384	6.716727	99.246689	41.051792	33.170147	97.892067	41.075588	19.943437	98.569378	-72.71358	18.659621	93.548786
-25.043699	44.766415	95.115257	-15.89925	19.334198	96.137024	41.074337	6.766971	99.407272	40.976315	33.226387	98.111732	41.025326	19.996679	98.759502	-72.823826	18.671717	93.514546
-24.444252	45.486305	95.278374	-15.984308	19.332491	96.229706	41.071518	6.812976	99.522293	40.880814	33.296745	98.407768	40.976166	20.0548605	98.9650305	-72.944782	18.6101215	93.4943815
-23.843575	46.186085	95.527298	-16.085077	19.321146	96.346451	41.014355	6.880359	99.672386	40.791557	33.364353	98.768532	40.902956	20.122356	99.220459	-73.07311	18.519936	93.472443
-22.859579	47.230999	96.089119	-16.247091	19.347486	96.612617	40.906727	6.986384	99.936584	40.744701	33.49107	99.33255	40.825714	20.238727	99.634567	-73.319896	18.456245	93.590667
-22.185339	47.857876	96.49704	-16.361471	19.408117	96.781754	40.854725	7.058855	100.124725	40.730927	33.595093	99.753311	40.792826	20.326974	99.939018	-73.515768	18.48926	93.62449
-21.531416	48.468685	96.896721	-16.439402	19.480511	96.946182	40.795425	7.155645	100.329636	40.721302	33.706657	100.154922	40.7583635	20.431151	100.242279	-73.6371675	18.529871	93.650085
-20.857201	49.061089	97.262695	-16.519764	19.581984	97.090149	40.737923	7.279568	100.541817	40.734764	33.845417	100.526939	40.7363435	20.5624925	100.534378	-73.7758715	18.6014755	93.64592
-20.147509	49.643604	97.593666	-16.596006	19.708193	97.208298	40.709682	7.442599	100.750076	40.732269	34.009247	100.859642	40.7209755	20.725923	100.804859	-73.9129875	18.690463	93.611737
-19.449736	50.130852	97.850967	-16.645163	19.841219	97.301445	40.692554	7.632762	100.931526	40.717049	34.191212	101.136696	40.7048015	20.911987	101.034111	-73.9951275	18.770451	93.568779
-18.798746	50.550884	98.065193	-16.691994	19.984358	97.379662	40.70013	7.835366	101.091812	40.691612	34.384708	101.337479	40.695871	21.110037	101.2146455	-74.079859	18.858679	93.5446785
-17.803785	51.027191	98.338661	-16.741526	20.178057	97.503883	40.727581	8.179144	101.267418	40.62719	34.700508	101.598572	40.6773855	21.439826	101.432995	-74.1604375	18.916288	93.574771
-17.175138	51.360619	98.571304	-16.742411	20.301996	97.604362	40.751614	8.394588	101.378571	40.605671	34.909603	101.736938	40.6786425	21.6520955	101.5577545	-74.1634645	18.9518965	93.6509695
-16.471056	51.570488	98.754539	-16.743252	20.413511	97.718987	40.768921	8.582845	101.508499	40.606758	35.102047	101.873756	40.6878395	21.842446	101.6911275	-74.1743435	18.984576	93.7468465
-15.8675	51.738392	98.924179	-16.718397	20.526196	97.79509	40.815742	8.747103	101.600853	40.620045	35.267982	102.005661	40.7178935	22.0075425	101.803257	-74.1546875	19.0448495	93.786923
-15.267693	51.837009	99.051971	-16.69882	20.608702	97.860077	40.881474	8.888189	101.676872	40.660988	35.416054	102.11908	40.771231	22.1521215	101.897976	-74.168871	19.0652825	93.822178
-14.722753	51.950638	99.177162	-16.655384	20.702549	97.883392	40.934681	8.996648	101.738594	40.719734	35.496487	102.200554	40.8272075	22.2465675	101.969574	-74.1379755	19.1585305	93.79721
-14.12594	51.929028	99.226433	-16.606522	20.775356	97.892754	40.992741	9.100255	101.777969	40.776806	35.580082	102.25943	40.8847735	22.3401685	102.0186995	-74.0978175	19.2105435	93.7668085
-13.275183	51.772736	99.259415	-16.536661	20.904675	97.885185	41.077511	9.237729	101.787354	40.859528	35.692139	102.263855	40.9685195	22.464934	102.0256045	-74.0418415	19.344416	93.7447655
-12.752488	51.584541	99.271637	-16.477974	20.967562	97.889725	41.135784	9.340837	101.776779	40.892872	35.767658	102.2472	41.014328	22.5542475	102.0119895	-73.970276	19.3808765	93.7674605
-12.278213	51.31575	99.322922	-16.423162	21.014637	97.915993	41.197418	9.440114	101.766014	40.937817	35.849579	102.238968	41.0676175	22.6448465	102.002491	-73.9139415	19.3844275	93.829495
-11.874562	50.979496	99.400703	-16.361118	21.072792	97.993256	41.26865	9.559193	101.749886	40.983818	35.945095	102.213753	41.126234	22.752144	101.9818195	-73.84847	19.39344	94.0046925
-11.5061	50.594265	99.441826	-16.305981	21.119942	98.041534	41.345848	9.677504	101.739609	41.033398	36.052547	102.21312	41.189623	22.8650255	101.9763645	-73.801585	19.3748585	94.1067035
-11.180784	50.199787	99.46299	-16.238325	21.197008	98.068474	41.422054	9.816839	101.742027	41.078697	36.178234	102.224564	41.2503755	22.9975365	101.9832955	-73.7270255	19.3964795	94.1536525
-10.866509	49.775322	99.455101	-16.173803	21.272705	98.069672	41.514271	9.955784	101.730408	41.150536	36.308159	102.214279	41.3324035	23.1319715	101.9723435	-73.6800095	19.4134385	94.1670005
-10.470079	49.006775	99.375671	-16.080418	21.425188	98.032051	41.629894	10.156404	101.667877	41.254799	36.511387	102.136024	41.4423465	23.3338955	101.9019505	-73.6031825	19.5164805	94.1621515
-10.283745	48.4044	99.281631	-16.015167	21.516497	98.015854	41.701027	10.290569	101.619133	41.30294	36.623428	102.04705	41.5019835	23.4569985	101.8330915	-73.5323175	19.5759955	94.1986165
-10.131626	47.781525	99.220886	-15.952074	21.620386	98.044945	41.766491	10.414892	101.573601	41.347797	36.738335	101.92202	41.557144	23.5766135	101.7478105	-73.461292	19.6641585	94.3420795
-10.023371	47.12812	99.143829	-15.876097	21.710629	98.121628	41.8354	10.538546	101.548973	41.392429	36.824081	101.766441	41.6139145	23.6813135	101.657707	-73.3661085	19.7399445	94.585549
-9.920568	46.457649	99.051575	-15.798203	21.794573	98.253304	41.923611	10.646345	101.559387	41.439293	36.91246	101.591064	41.681452	23.7794025	101.5752255	-73.277858	19.8097435	94.9313825
-9.846525	45.759041	98.938789	-15.714637	21.873728	98.395256	42.019962	10.745775	101.610352	41.496052	36.980541	101.386139	41.758007	23.863158	101.4982455	-73.187281	19.884298	95.2922665
-9.824127	44.985973	98.765091	-15.634267	21.96907	98.523399	42.123291	10.827855	101.672272	41.560547	37.049553	101.160416	41.841919	23.938704	101.416344	-73.110453	19.999436	95.630454
-9.819768	43.833729	98.457947	-15.461561	22.048248	98.683014	42.289242	10.928082	101.784554	41.638393	37.151043	100.788223	41.9638175	24.0395625	101.2863885	-72.8869395	20.0569335	96.0796395
-9.836989	43.065487	98.241898	-15.35306	22.07588	98.769325	42.401356	10.970424	101.851677	41.69593	37.180317	100.519836	42.048643	24.0753705	101.1857565	-72.754763	20.0763895	96.3528935
-9.867809	42.324223	98.012337	-15.256969	22.088465	98.80822	42.519962	10.992774	101.920113	41.746349	37.19268	100.300888	42.1331555	24.092727	101.1105005	-72.6470935	20.084203	96.5059395
-9.945632	41.592606	97.851059	-15.149033	22.057693	98.835396	42.636536	10.988693	101.993347	41.803497	37.195152	100.132767	42.2200165	24.0919225	101.063057	-72.5180825	20.0234635	96.607735
-10.048653	40.858685	97.713928	-15.086976	22.018082	98.863953	42.737297	10.959093	102.053497	41.85854	37.182541	100.018867	42.2979185	24.070817	101.036182	-72.4718705	19.965347	96.691724
-10.183259	40.123779	97.665474	-15.023674	21.936176	98.878723	42.811882	10.926763	102.107574	41.893951	37.162735	99.976044	42.3529165	24.044749	101.041809	-72.4002645	19.827603	96.715637
-10.345127	39.47316	97.676483	-14.982599	21.880938	98.908989	42.882977	10.909368	102.148369	41.949642	37.11179	99.987625	42.4163095	24.010579	101.067997	-72.3815075	19.751297	96.749981
-10.625336	38.596115	97.701607	-14.9177	21.81814	98.915375	42.975655	10.876072	102.18631	42.035458	37.132061	100.033661	42.5055565	24.0040665	101.1099855	-72.3409565	19.6322135	96.7207645
-10.787193	38.099335	97.723976	-14.865105	21.800522	98.918449	43.021393	10.886431	102.179398	42.105648	37.162285	100.035965	42.5635205	24.024358	101.1076815	-72.2937305	19.576686	96.7292165
-10.976742	37.643986	97.757217	-14.801364	21.816681	98.945389	43.076363	10.929546	102.174713	42.18169	37.192631	100.034645	42.6290265	24.0610885	101.104679	-72.2317545	19.5722735	96.786099
-11.181809	37.258934	97.766327	-14.729198	21.884102	98.96814	43.151134	10.989631	102.180992	42.255554	37.261971	100.032196	42.703344	24.125801	101.106594	-72.16174	19.642403	96.829686
-11.386305	36.878922	97.785309	-14.656976	21.960991	99.006363	43.235199	11.068864	102.196053	42.302273	37.344048	100.005486	42.768736	24.206456	101.1007695	-72.082688	19.715526	96.9119565
-11.606252	36.548759	97.812653	-14.582918	22.054165	99.04702	43.313427	11.14837	102.221176	42.370583	37.436642	99.980438	42.842005	24.292506	101.100807	-72.007841	19.815824	96.993233
-11.841984	36.279739	97.811333	-14.506349	22.139524	99.075134	43.388157	11.223416	102.273323	42.424057	37.518864	99.978134	42.906107	24.37114	101.1257285	-71.918805	19.907908	97.0245395
-12.226397	36.014301	97.814392	-14.403984	22.232468	99.112732	43.489559	11.296996	102.328583	42.505802	37.600986	99.957764	42.9976805	24.448991	101.1431735	-71.8056485	20.015945	97.0822905
-12.45239	35.897533	97.804039	-14.338127	22.271208	99.127922	43.562309	11.306371	102.355743	42.55986	37.609703	99.944481	43.0610845	24.458037	101.150112	-71.7373385	20.084379	97.105732
-12.67964	35.862133	97.78933	-14.266384	22.291952	99.141037	43.657925	11.265963	102.351746	42.643757	37.586632	99.930687	43.150841	24.4262975	101.1412165	-71.683609	20.1576065	97.1408575
-12.884644	35.880909	97.789856	-14.193538	22.280064	99.158653	43.679943	11.23501	102.40036	42.728153	37.534821	99.939987	43.204048	24.3849155	101.1701735	-71.591124	20.1752125	97.1471325
-13.103992	35.993462	97.808334	-14.123297	22.242136	99.182465	43.763336	11.145387	102.393402	42.822327	37.480228	99.993446	43.2928315	24.3128075	101.193424	-71.5394255	20.1714645	97.171506
-13.3219	36.166012	97.849205	-14.073298	22.209599	99.2183	43.801598	11.055956	102.413116	42.915657	37.411583	100.054024	43.3586275	24.2337695	101.23357	-71.5052235	20.1854285	97.20303
-13.533743	36.462269	97.903618	-14.022825	22.157684	99.245522	43.809105	10.975505	102.452156	42.987297	37.348011	100.115166	43.398201	24.161758	101.283661	-71.443851	20.15361	97.207383
-13.760884	36.888794	97.923454	-13.945574	22.106739	99.270058	43.875801	10.869536	102.432632	43.094181	37.254173	100.179527	43.484991	24.0618545	101.3060795	-71.376139	20.1516235	97.2340365
-13.891041	37.247463	97.948753	-13.896749	22.107426	99.276505	43.925735	10.80707	102.423218	43.166065	37.210484	100.216125	43.5459	24.008777	101.3196715	-71.339398	20.206075	97.2333385
-14.000702	37.620518	97.948624	-13.830871	22.092987	99.26973	43.988792	10.71843	102.386749	43.246548	37.16135	100.24456	43.61767	23.93989	101.3156545	-71.279412	20.246084	97.2238055
-14.070352	38.029362	97.958664	-13.765407	22.075581	99.248711	44.045143	10.625759	102.306808	43.326042	37.096626	100.260162	43.6855925	23.8611925	101.283485	-71.2164065	20.2899695	97.213937
-14.074508	38.462475	97.993858	-13.704064	22.06295	99.233643	44.085407	10.552643	102.205894	43.418331	37.022446	100.279976	43.751869	23.7875445	101.242935	-71.159997	20.3383555	97.224351
-14.024734	38.918724	98.089279	-13.638587	22.026775	99.221382	44.110081	10.456866	102.074471	43.529591	36.96056	100.343498	43.819836	23.708713	101.2089845	-71.09701	20.344837	97.2337795
-13.971454	39.406181	98.200714	-13.560416	21.977951	99.202637	44.116737	10.340876	101.933945	43.635105	36.881413	100.4282	43.875921	23.6111445	101.1810725	-70.996753	20.3447575	97.2242015
-13.781664	40.189529	98.398178	-13.487333	21.897345	99.186745	44.089302	10.213082	101.737907	43.801838	36.737476	100.606087	43.94557	23.475279	101.171997	-70.920236	20.319411	97.201493
-13.733474	40.714035	98.613274	-13.44943	21.85932	99.182114	44.106232	10.156465	101.630363	43.88945	36.677998	100.736282	43.997841	23.4172315	101.1833225	-70.896701	20.3014085	97.1809055
-13.584232	41.232773	98.783745	-13.418102	21.859133	99.185143	44.12796	10.138553	101.557747	43.951805	36.661106	100.85379	44.0398825	23.3998295	101.2057685	-70.8760865	20.3184365	97.1645175
-13.44032	41.749363	98.886482	-13.389725	21.878788	99.173592	44.155243	10.166385	101.507271	43.991478	36.678539	100.935005	44.0733605	23.422462	101.221138	-70.8528105	20.335114	97.126046
-13.262834	42.255638	98.956444	-13.35357	21.943356	99.161034	44.201843	10.225451	101.46209	44.003399	36.741493	100.983261	44.102621	23.483472	101.2226755	-70.809761	20.40324	97.0993925
-13.06337	42.713924	98.9814	-13.331969	22.000378	99.162071	44.248314	10.310638	101.439713	43.987305	36.83025	100.974892	44.1178095	23.570444	101.2073025	-70.7817475	20.430312	97.1168395
-12.809224	43.143284	99.016426	-13.318963	22.066845	99.167625	44.293369	10.410206	101.432312	43.97543	36.919586	100.954544	44.1343995	23.664896	101.193428	-70.7723255	20.468794	97.141822
-12.394096	43.761642	99.028809	-13.311105	22.139654	99.192238	44.351398	10.523319	101.454628	43.937122	37.03083	100.959267	44.14426	23.7770745	101.2069475	-70.76647	20.5022335	97.1775285
-12.080865	44.122055	99.080338	-13.309911	22.174349	99.222252	44.37236	10.547338	101.490723	43.932854	37.063347	100.982323	44.152607	23.8053425	101.236523	-70.772429	20.5433555	97.207981
-11.750754	44.460766	99.146065	-13.307866	22.193159	99.276581	44.380421	10.529064	101.541519	43.946381	37.060051	101.022911	44.163401	23.7945575	101.282215	-70.779133	20.5917605	97.270947
-11.33219	44.748569	99.211708	-13.309896	22.187195	99.321602	44.388821	10.469933	101.578819	43.975239	37.01339	101.076004	44.18203	23.7416615	101.3274115	-70.801822	20.6327285	97.3157925
-10.948616	44.981628	99.269974	-13.303332	22.147369	99.343498	44.383877	10.379495	101.602188	44.009884	36.939892	101.134636	44.1968805	23.6596935	101.368412	-70.8035445	20.6350445	97.318584
-10.563001	45.194054	99.321312	-13.285722	22.089483	99.35305	44.379036	10.270289	101.612495	44.054012	36.838074	101.177422	44.216524	23.5541815	101.3949585	-70.787968	20.6247845	97.3111415
-10.166246	45.347935	99.349869	-13.283033	22.010527	99.347343	44.368805	10.154839	101.619339	44.082691	36.722095	101.218102	44.225748	23.438467	101.4187205	-70.791814	20.582587	97.2759655
-9.528556	45.446793	99.391251	-13.296453	21.920118	99.344627	44.340385	9.998128	101.637444	44.096611	36.557476	101.257431	44.218498	23.277802	101.4474375	-70.811404	20.562434	97.2418165
-9.086008	45.480465	99.410049	-13.321291	21.847076	99.371811	44.320957	9.907649	101.666168	44.090321	36.456509	101.274445	44.205639	23.182079	101.4703065	-70.848221	20.512073	97.2733155
-8.636877	45.488712	99.433777	-13.323598	21.790556	99.409264	44.312222	9.810412	101.697472	44.087212	36.36591	101.301102	44.199717	23.088161	101.499287	-70.846913	20.492951	97.319241
-8.125896	45.453472	99.458244	-13.329021	21.741114	99.431534	44.291458	9.713488	101.719574	44.073254	36.268681	101.324127	44.182356	22.9910845	101.5218505	-70.840398	20.4911435	97.3412175
-7.608922	45.384487	99.48037	-13.356884	21.679243	99.438866	44.2691	9.621687	101.734039	44.068703	36.166973	101.364326	44.1689015	22.89433	101.5491825	-70.8826695	20.464156	97.3285495
-7.150764	45.260021	99.52787	-13.380733	21.620317	99.434982	44.237164	9.512506	101.75502	44.074917	36.056469	101.406944	44.1560405	22.7844875	101.580982	-70.9175065	20.4561465	97.288982
-6.693457	45.106564	99.557411	-13.398372	21.57634	99.424438	44.207962	9.416547	101.763008	44.06427	35.942669	101.452675	44.136116	22.679608	101.6078415	-70.93286	20.473072	97.2410345
-6.015512	44.836651	99.615555	-13.429117	21.481211	99.418617	44.129578	9.283522	101.788605	44.048809	35.763203	101.54203	44.0891935	22.5233625	101.6653175	-70.9474275	20.4390595	97.1719165
-5.577154	44.611919	99.665894	-13.461058	21.426859	99.436447	44.069302	9.209745	101.800003	44.022205	35.650894	101.599991	44.0457535	22.4303195	101.699997	-70.9678695	20.4233985	97.172897
-5.163349	44.262802	99.719284	-13.497275	21.378799	99.466415	43.990337	9.139361	101.818237	43.96896	35.529007	101.656914	43.9796485	22.334184	101.7375755	-70.9741985	20.423414	97.1952545
-4.733325	43.89138	99.755493	-13.547921	21.331749	99.511322	43.917343	9.076236	101.845642	43.901543	35.428062	101.696777	43.909443	22.252149	101.7712095	-71.005285	20.411349	97.2514345
-4.30364	43.507488	99.786018	-13.608916	21.269039	99.545441	43.840927	9.019874	101.88092	43.826191	35.330875	101.722321	43.833559	22.1753745	101.8016205	-71.051391	20.3627035	97.2892615
-3.909235	43.063305	99.786797	-13.679795	21.221954	99.575546	43.751335	8.967039	101.924644	43.735752	35.29113	101.761497	43.7435435	22.1290845	101.8430705	-71.1031335	20.3148235	97.3080215
-3.554391	42.573273	99.792305	-13.767486	21.159468	99.586311	43.656635	8.920327	101.976036	43.638115	35.227936	101.794159	43.647375	22.0741315	101.8850975	-71.182347	20.2448045	97.2875245
-3.059644	41.806835	99.777779	-13.888426	21.085398	99.597603	43.5289	8.853127	102.077499	43.486614	35.127804	101.853584	43.507757	21.9904655	101.9655415	-71.284609	20.1803305	97.2296645
-2.7518	41.293419	99.750862	-13.970245	21.04874	99.586258	43.456528	8.805146	102.146828	43.391533	35.075661	101.895317	43.4240305	21.9404035	102.0210725	-71.3645205	20.1570765	97.1514435
-2.455879	40.673523	99.717216	-14.053695	20.974905	99.590393	43.386017	8.751897	102.213799	43.28783	35.023544	101.938545	43.3369235	21.8877205	102.076172	-71.4443135	20.0620895	97.104614
-2.178661	40.04163	99.683731	-14.125336	20.937689	99.606728	43.340149	8.711839	102.278877	43.199921	34.987053	101.967148	43.270035	21.849446	102.1230125	-71.520707	20.025932	97.0904435
-1.917259	39.363815	99.6791	-14.198825	20.868639	99.620308	43.291073	8.67525	102.343216	43.164829	34.96891	101.959869	43.227951	21.82208	102.1515425	-71.625601	19.915198	97.0890735
-1.686451	38.677883	99.675621	-14.236691	20.8197	99.643066	43.241302	8.637332	102.382515	43.159336	34.94561	101.912437	43.200319	21.791471	102.147476	-71.673701	19.847929	97.138656
-1.454258	37.992493	99.645676	-14.258677	20.758204	99.676323	43.213577	8.603242	102.39962	43.156624	34.909405	101.849655	43.1851005	21.7563235	102.1246375	-71.7024545	19.7600845	97.2280085
-1.169903	36.924088	99.603912	-14.227377	20.667456	99.779961	43.225037	8.555322	102.425896	43.16114	34.819569	101.704178	43.1930885	21.6874455	102.065037	-71.6478425	19.6474665	97.494885
-0.968013	36.161263	99.546478	-14.20244	20.604708	99.869858	43.247585	8.540459	102.463554	43.169487	34.805195	101.569496	43.208536	21.672827	102.016525	-71.613416	19.536589	97.723191
-0.837723	35.373806	99.466171	-14.194542	20.542217	99.95533	43.286942	8.529301	102.515884	43.166412	34.809036	101.412224	43.226677	21.6691685	101.964054	-71.615761	19.4152655	97.946606
-0.67761	34.601288	99.387543	-14.155553	20.47332	100.045036	43.328896	8.522136	102.570053	43.137329	34.802151	101.228439	43.2331125	21.6621435	101.899246	-71.5442185	19.2844965	98.190826
-0.554067	33.86578	99.296272	-14.133891	20.414013	100.103569	43.358963	8.522271	102.6054	43.078403	34.778698	101.032661	43.218683	21.6504845	101.8190305	-71.486465	19.1775415	98.3881075
-0.450267	33.142258	99.198219	-14.123304	20.354683	100.155281	43.378933	8.51325	102.638969	43.044441	34.760605	100.842331	43.211687	21.6369275	101.74065	-71.458295	19.0724385	98.569912
-0.341866	32.438217	99.123482	-14.101498	20.289049	100.199699	43.397167	8.502618	102.648888	43.013294	34.750874	100.671509	43.2052305	21.626746	101.6601985	-71.4082265	18.951352	98.7391995
-0.198126	31.400724	99.037575	-14.052526	20.206755	100.248299	43.43605	8.491821	102.638229	42.991058	34.729298	100.445557	43.213554	21.6105595	101.541893	-71.318606	18.8029505	98.954705
-0.100698	30.733398	98.993576	-14.017611	20.169317	100.268974	43.465172	8.491971	102.612076	43.00869	34.729965	100.31601	43.236931	21.610968	101.464043	-71.272153	18.727666	99.073905
-0.025669	30.153608	99.003174	-13.990159	20.149916	100.284004	43.504581	8.500055	102.573837	43.034508	34.750893	100.209175	43.2695445	21.625474	101.391506	-71.2498625	18.674358	99.176502
0.086445	29.603434	99.011383	-13.954695	20.143616	100.293076	43.563572	8.508414	102.536247	43.076309	34.778767	100.125778	43.3199405	21.6435905	101.3310125	-71.2293305	18.6436415	99.2551395
0.178469	29.123449	99.011475	-13.887623	20.130236	100.309082	43.620628	8.518334	102.504837	43.126072	34.812389	100.059982	43.37335	21.6653615	101.2824095	-71.148596	18.5951105	99.3357545
0.267663	28.682995	99.043076	-13.824031	20.1091	100.337364	43.689434	8.537436	102.484131	43.192482	34.853577	100.033401	43.440958	21.6955065	101.258766	-71.08902	18.5226935	99.415962
0.346512	28.302141	99.094246	-13.775862	20.110067	100.369194	43.753727	8.5586	102.46167	43.249249	34.89093	100.027275	43.501488	21.724765	101.2444725	-71.053212	18.495369	99.4939155
0.479727	27.763828	99.122444	-13.674172	20.125162	100.408569	43.847084	8.56758	102.374474	43.339718	34.926327	99.97393	43.593401	21.7469535	101.174202	-70.941745	18.5033705	99.642936
0.56253	27.421968	99.130341	-13.596768	20.124584	100.412216	43.933853	8.560127	102.280602	43.402607	34.930824	99.934975	43.66823	21.7454755	101.1077885	-70.861766	18.5036925	99.7166435
0.655845	27.110821	99.125397	-13.540649	20.117783	100.421844	43.946209	8.567978	102.253983	43.465118	34.914745	99.899429	43.7056635	21.7413615	101.076706	-70.7869615	18.4942045	99.766982
0.761172	26.807285	99.131821	-13.48944	20.120745	100.407494	44.007118	8.547873	102.213524	43.519772	34.934772	99.889526	43.763445	21.7413225	101.051525	-70.742325	18.5001675	99.763463
0.873058	26.527987	99.108879	-13.451333	20.120108	100.391434	44.067337	8.522731	102.179871	43.582508	34.909374	99.876442	43.8249225	21.7160525	101.0281565	-70.7275885	18.5241635	99.7547115
0.984851	26.323849	99.12014	-13.396184	20.094675	100.38813	44.132866	8.496478	102.153908	43.633831	34.877186	99.88192	43.8833485	21.686832	101.017914	-70.6757165	18.502518	99.758346
1.062885	26.12673	99.154594	-13.341756	20.075523	100.409187	44.193546	8.476707	102.149597	43.684246	34.861172	99.906067	43.938896	21.6689395	101.027832	-70.622408	18.4821065	99.790542
1.184229	25.9359	99.259659	-13.277221	20.06555	100.523163	44.297043	8.457673	102.172264	43.742905	34.817902	99.956459	44.019974	21.6377875	101.0643615	-70.574416	18.4933125	99.9819645
1.229336	25.884825	99.328438	-13.224389	20.054333	100.604439	44.364143	8.445137	102.203644	43.792568	34.825344	100.008904	44.0783555	21.6352405	101.106274	-70.5271335	18.4734255	100.102604
1.273364	25.878912	99.415657	-13.209483	20.082457	100.692917	44.426289	8.408026	102.240074	43.848686	34.817795	100.061737	44.1374875	21.6129105	101.1509055	-70.5564535	18.5520035	100.2349285
1.332411	25.889502	99.448273	-13.118301	20.055561	100.738503	44.45977	8.353324	102.272034	43.916454	34.791409	100.103401	44.188112	21.5723665	101.1877175	-70.424714	18.5387555	100.2892885
1.317561	25.973146	99.476006	-13.083021	20.060005	100.765541	44.476181	8.283433	102.28257	43.989189	34.752186	100.144073	44.232685	21.5178095	101.2133215	-70.398727	18.6022005	100.3177605
1.339137	26.048124	99.49427	-13.05387	20.053411	100.773178	44.484879	8.209543	102.262619	44.075615	34.700687	100.15535	44.280247	21.455115	101.2089845	-70.387987	18.651707	100.3373715
1.294551	26.191456	99.520599	-13.022799	20.045938	100.777161	44.484539	8.137132	102.238213	44.178314	34.634132	100.188339	44.3314265	21.385632	101.213276	-70.3770245	18.706244	100.341046
1.324957	26.413363	99.573883	-12.976556	20.005127	100.796532	44.504692	7.992243	102.205894	44.303719	34.540531	100.31707	44.4042055	21.266387	101.261482	-70.3573175	18.743867	100.331582
1.326894	26.589849	99.643669	-12.914221	19.962572	100.836243	44.543411	7.902739	102.201759	44.388493	34.48587	100.432251	44.465952	21.1943045	101.317005	-70.294394	18.7308395	100.355481
1.352913	26.785315	99.71212	-12.871389	19.962229	100.886604	44.574966	7.827838	102.213463	44.460796	34.430893	100.543892	44.517881	21.1293655	101.3786775	-70.260659	18.7950925	100.3945305
1.374525	26.972679	99.795013	-12.829158	19.960802	100.952209	44.609501	7.780319	102.217972	44.519016	34.393112	100.628296	44.5642585	21.0867155	101.423134	-70.2225745	18.8348885	100.481284
1.405148	27.150106	99.884331	-12.767641	19.964008	101.032272	44.640686	7.754715	102.217606	44.561428	34.370483	100.683334	44.601057	21.062599	101.45047	-70.136339	18.865417	100.614074
1.421059	27.324789	99.955986	-12.710375	19.961903	101.134254	44.667828	7.750072	102.201752	44.584805	34.367371	100.700188	44.6263165	21.0587215	101.45097	-70.0470665	18.8650845	100.817538
1.451921	27.472826	100.018608	-12.655907	19.966978	101.198532	44.700092	7.751744	102.15181	44.603508	34.370617	100.687325	44.6518	21.0611805	101.4195675	-69.963614	18.8727755	100.9774965
1.488686	27.734959	99.982788	-12.611027	19.999451	101.2089	44.723164	7.731835	102.054283	44.628891	34.37418	100.583672	44.6760275	21.0530075	101.3189775	-69.8980815	18.9458945	101.0988225
1.531518	27.874119	99.918884	-12.589444	19.999296	101.164368	44.733082	7.718331	101.94265	44.626953	34.337807	100.468216	44.6800175	21.028069	101.205433	-69.8589055	18.970523	101.123303
1.607057	28.032652	99.832039	-12.560513	20.014147	101.108681	44.741364	7.700867	101.845978	44.622189	34.289555	100.373283	44.6817765	20.995211	101.1096305	-69.8028025	19.033083	101.1077315
1.668453	28.188875	99.766281	-12.52577	20.012238	101.05764	44.761356	7.677826	101.780342	44.627243	34.234283	100.301872	44.6942995	20.9560545	101.041107	-69.7458395	19.0684215	101.074173
1.746249	28.319693	99.742882	-12.500281	19.997204	101.044701	44.786449	7.638822	101.762665	44.624786	34.176167	100.30793	44.7056175	20.9074945	101.0352975	-69.7061795	19.0869135	101.0541045
1.826912	28.450043	99.773582	-12.479474	19.947048	101.079407	44.799595	7.596316	101.794327	44.658615	34.140255	100.352516	44.729105	20.8682855	101.0734215	-69.688053	19.0258105	101.0853925
1.930001	28.608326	99.85466	-12.442569	19.899008	101.16581	44.813683	7.537825	101.834892	44.701012	34.101933	100.419556	44.7573475	20.819879	101.127224	-69.6424855	18.978137	101.204396
2.100699	28.88192	99.983284	-12.381451	19.868849	101.349579	44.843937	7.430204	101.839157	44.767601	34.023922	100.459465	44.805769	20.727063	101.149311	-69.568671	19.010635	101.549847
2.248564	29.132557	100.095284	-12.340643	19.846922	101.487053	44.857658	7.366562	101.815865	44.818325	33.949474	100.467194	44.8379915	20.658018	101.1415295	-69.5192775	19.035826	101.8325765
2.434314	29.393295	100.167068	-12.262046	19.818398	101.598572	44.879513	7.293586	101.829079	44.885506	33.880405	100.508919	44.8825095	20.5869955	101.168999	-69.4066015	19.0498005	102.028145
2.619035	29.692978	100.225151	-12.221529	19.809597	101.67794	44.911526	7.20719	101.858223	44.965569	33.822216	100.585449	44.9385475	20.514703	101.221836	-69.3816055	19.104491	102.134044
2.840533	30.037174	100.274811	-12.191121	19.797096	101.712463	44.93203	7.12418	101.906433	45.026024	33.758503	100.698151	44.979027	20.4413415	101.302292	-69.361269	19.1528505	102.122634
3.092488	30.428085	100.306107	-12.180037	19.773106	101.704277	44.937901	7.040377	101.984474	45.077679	33.690815	100.854683	45.00779	20.365596	101.4195785	-69.367864	19.180616	101.9889755
3.32055	30.825497	100.365677	-12.201324	19.746723	101.701828	44.916336	6.945503	102.088692	45.10154	33.6063	101.094589	45.008938	20.2759015	101.5916405	-69.411586	19.2175445	101.8120155
3.73344	31.39509	100.60537	-12.278008	19.697042	101.783394	44.855125	6.797923	102.41172	45.102074	33.517323	101.648224	44.9785995	20.157623	102.029972	-69.5346155	19.236461	101.536816
3.98998	31.753639	100.853813	-12.381687	19.642576	101.883232	44.792435	6.679649	102.729889	45.113609	33.426327	102.134087	44.953022	20.052988	102.431988	-69.716396	19.232164	101.334476
4.209281	32.140564	101.165833	-12.509426	19.598061	102.038872	44.72596	6.564747	103.081635	45.12925	33.345394	102.685883	44.927605	19.9550705	102.883759	-69.946457	19.2410515	101.193985
4.466749	32.521786	101.505768	-12.627018	19.57058	102.18338	44.67281	6.45028	103.461197	45.145924	33.274834	103.263115	44.909367	19.862557	103.362156	-70.163403	19.278603	101.004604
4.717563	32.926102	101.862183	-12.773158	19.547091	102.354637	44.639534	6.332323	103.847672	45.177223	33.219418	103.821037	44.9083785	19.7758705	103.8343545	-70.4546945	19.3183115	100.8749195
5.028566	33.34766	102.254128	-12.876362	19.56028	102.556084	44.612305	6.245897	104.199936	45.19516	33.172123	104.320572	44.9037325	19.70901	104.260254	-70.6564565	19.41155	100.851914
5.314422	33.792454	102.628265	-12.971361	19.594576	102.752899	44.582916	6.218184	104.532074	45.205406	33.142311	104.789093	44.894161	19.6802475	104.6605835	-70.836883	19.5089045	100.8452145
5.744157	34.380249	103.088257	-13.0787	19.680523	103.002777	44.554363	6.215238	104.990005	45.226669	33.148994	105.390724	44.890516	19.682116	105.1903645	-71.047916	19.67893	100.8151895
6.009417	34.723198	103.319107	-13.150334	19.745705	103.125717	44.539738	6.239224	105.234596	45.232063	33.165939	105.668938	44.8859005	19.7025815	105.451767	-71.1865685	19.7888285	100.799667
6.235821	35.055664	103.497673	-13.194302	19.815474	103.185295	44.519733	6.278852	105.4394	45.212929	33.196266	105.907265	44.866331	19.737559	105.6733325	-71.254935	19.893389	100.6972575
6.447593	35.35828	103.600693	-13.242352	19.862196	103.211388	44.500439	6.316402	105.579338	45.180302	33.219112	106.090424	44.8403705	19.767757	105.834881	-71.3250745	19.956635	100.587895
6.628767	35.64933	103.658882	-13.298927	19.909616	103.190407	44.483292	6.350675	105.654549	45.158108	33.232754	106.199982	44.8207	19.7917145	105.9272655	-71.418554	20.0275175	100.4535485
6.841829	35.910877	103.683533	-13.342201	19.951982	103.133308	44.461853	6.369781	105.675911	45.113461	33.239471	106.296242	44.787657	19.804626	105.9860765	-71.472059	20.099338	100.2805395
7.024282	36.163712	103.737518	-13.377316	19.974453	103.093681	44.444473	6.409918	105.667198	45.058624	33.226116	106.376945	44.7515485	19.818017	106.0220715	-71.5061805	20.130889	100.1652905
7.316662	36.524517	103.858963	-13.419487	20.019238	103.069733	44.44453	6.465072	105.687668	45.042629	33.227657	106.537437	44.7435795	19.8463645	106.1125525	-71.5825535	20.1921115	100.0269135
7.510244	36.758377	103.9636	-13.412573	20.045658	103.052696	44.464512	6.488558	105.681404	45.0532	33.235847	106.649696	44.758856	19.8622025	106.16555	-71.584002	20.2291135	99.939842
7.689454	36.956944	104.082474	-13.400757	20.074636	103.041756	44.486107	6.505934	105.669662	45.075748	33.237438	106.763626	44.7809275	19.871686	106.216644	-71.5824415	20.277586	99.866868
7.843882	37.1362	104.191338	-13.38367	20.098829	103.041267	44.513123	6.529294	105.640182	45.106045	33.2402	106.839241	44.809584	19.884747	106.2397115	-71.576924	20.312911	99.8428225
7.967494	37.248943	104.284836	-13.368036	20.133846	103.041008	44.551315	6.57197	105.604843	45.125683	33.260658	106.908592	44.838499	19.916314	106.2567175	-71.574571	20.351378	99.8252985
8.085288	37.30661	104.354073	-13.317421	20.199255	103.029678	44.592197	6.627678	105.585144	45.122536	33.287201	107.016396	44.8573665	19.9574395	106.30077	-71.4922085	20.4410705	99.758586
8.181218	37.348312	104.408661	-13.276847	20.250782	103.037537	44.623901	6.658582	105.57991	45.123962	33.31068	107.086861	44.8739315	19.984631	106.3333855	-71.4276255	20.516933	99.7416885
8.307047	37.293522	104.488121	-13.230796	20.315502	103.081451	44.641865	6.683264	105.602661	45.152416	33.309963	107.129181	44.8971405	19.9966135	106.365921	-71.3587325	20.6343905	99.796981
8.339247	37.225647	104.529297	-13.241884	20.358109	103.130684	44.645348	6.680817	105.655098	45.16674	33.31208	107.152618	44.906044	19.9964485	106.403858	-71.389812	20.7197695	99.85751
8.32844	37.110882	104.56823	-13.259342	20.390455	103.209831	44.639488	6.680418	105.718758	45.140392	33.315582	107.178604	44.88994	19.998	106.448681	-71.408624	20.78291	99.970981
8.264485	36.97501	104.602013	-13.307208	20.413744	103.283295	44.614429	6.685115	105.796242	45.099415	33.31514	107.185806	44.856922	20.0001275	106.491024	-71.471338	20.8273605	100.075566
8.133358	36.779606	104.590103	-13.36915	20.446133	103.357208	44.601067	6.683275	105.862549	45.044727	33.311184	107.147614	44.822897	19.9972295	106.5050815	-71.561197	20.8950365	100.2093345
7.935658	36.600151	104.556915	-13.4115	20.463749	103.396774	44.589516	6.678149	105.899261	44.997398	33.313351	107.0793	44.793457	19.99575	106.4892805	-71.616457	20.931748	100.3042675
7.734713	36.340336	104.455009	-13.461142	20.460268	103.413757	44.583572	6.666641	105.913559	44.954842	33.300552	106.96769	44.769207	19.9835965	106.4406245	-71.691491	20.9369395	100.3868895
7.320529	35.924957	104.252037	-13.49255	20.422211	103.36496	44.564205	6.624856	105.905426	44.918392	33.257656	106.688629	44.7412985	19.941256	106.2970275	-71.7263985	20.903166	100.4328925
7.015069	35.637989	104.067612	-13.501465	20.403593	103.30471	44.553669	6.589279	105.86834	44.896843	33.250126	106.477425	44.725256	19.9197025	106.1728825	-71.728186	20.8874835	100.4365375
6.692529	35.324417	103.90184	-13.507882	20.364391	103.216919	44.553066	6.559845	105.827286	44.850971	33.248154	106.332825	44.7020185	19.9039995	106.0800555	-71.7177825	20.8247825	100.3537825
6.372353	34.963284	103.772308	-13.515689	20.287674	103.186188	44.54657	6.522707	105.804153	44.780693	33.210159	106.215263	44.6636315	19.866433	106.009708	-71.6950095	20.708915	100.362668
6.050678	34.522717	103.68576	-13.541001	20.201412	103.196655	44.525642	6.456703	105.790291	44.707115	33.112511	106.143639	44.6163785	19.784607	105.966965	-71.6983805	20.618217	100.426345
5.685395	34.135334	103.640686	-13.580137	20.106771	103.23172	44.483017	6.341024	105.796562	44.640045	32.974407	106.100525	44.561531	19.6577155	105.9485435	-71.721805	20.5558265	100.5148965
5.305214	33.719948	103.629066	-13.630973	19.989159	103.270851	44.422546	6.199953	105.806671	44.581352	32.829906	106.06562	44.501949	19.5149295	105.9361455	-71.763895	20.4633885	100.6055565
4.645869	33.111977	103.596863	-13.760246	19.854593	103.342949	44.306984	5.999214	105.810722	44.495644	32.62056	105.950142	44.401314	19.309887	105.880432	-71.921806	20.399299	100.805466
4.21698	32.705574	103.541435	-13.85071	19.819138	103.360641	44.235168	5.939285	105.798218	44.412308	32.525002	105.843124	44.323738	19.2321435	105.820671	-72.025158	20.4061325	100.900611
3.733172	32.29591	103.409615	-13.93751	19.80555	103.35553	44.16304	5.93231	105.78157	44.302292	32.48806	105.67411	44.232666	19.210185	105.72784	-72.107686	20.400915	100.98322
3.201369	31.958977	103.2799	-14.009902	19.803791	103.334572	44.099609	5.968284	105.740273	44.151028	32.513039	105.477585	44.1253185	19.2406615	105.608929	-72.1451225	20.3669205	101.060215
2.674197	31.582806	103.119125	-14.094522	19.827421	103.294144	44.034813	6.027941	105.687782	43.986675	32.550392	105.250336	44.010744	19.2891665	105.469059	-72.199788	20.3656755	101.119229
2.153346	31.236315	102.957657	-14.168056	19.846157	103.267097	43.988274	6.069788	105.626312	43.852501	32.607166	104.989731	43.9203875	19.338477	105.3080215	-72.2564995	20.353837	101.2261725
1.628285	30.88798	102.760605	-14.209564	19.85437	103.235855	43.939911	6.109047	105.576202	43.712215	32.654415	104.75824	43.826063	19.381731	105.167221	-72.245191	20.327009	101.304489
0.804998	30.437294	102.573227	-14.247307	19.845207	103.22847	43.869282	6.126444	105.54657	43.547596	32.669064	104.46534	43.708439	19.397754	105.005955	-72.203053	20.29266	101.450985
0.292474	30.145439	102.453529	-14.274377	19.815788	103.231964	43.81638	6.099051	105.557999	43.438778	32.642563	104.335892	43.627579	19.370807	104.9469455	-72.176333	20.260769	101.5169825
-0.276606	29.933187	102.402351	-14.319237	19.767649	103.243362	43.743519	6.04485	105.569328	43.329014	32.585484	104.235672	43.5362665	19.315167	104.9025	-72.1747405	20.220131	101.584224
-0.825318	29.738039	102.375198	-14.382742	19.6765	103.272163	43.679962	5.97663	105.566154	43.229549	32.49575	104.154037	43.4547555	19.23619	104.8600955	-72.2202395	20.11681	101.6842305
-1.326124	29.579561	102.358719	-14.458625	19.578749	103.306137	43.60516	5.885869	105.58947	43.139801	32.398937	104.119148	43.3724805	19.142403	104.854309	-72.2897305	20.015095	101.757965
-1.848623	29.440308	102.402786	-14.534286	19.464478	103.368736	43.534126	5.809323	105.619896	43.067619	32.310638	104.129829	43.3008725	19.0599805	104.8748625	-72.3694445	19.8689755	101.8626095
-2.341857	29.384163	102.444603	-14.604717	19.346094	103.434311	43.485165	5.7137	105.643715	43.019371	32.225903	104.146149	43.252268	18.9698015	104.894932	-72.461702	19.7223865	101.97369
-3.006732	29.361481	102.516319	-14.684303	19.168934	103.508583	43.446243	5.593169	105.626091	42.954281	32.141411	104.152969	43.200262	18.86729	104.88953	-72.568868	19.470578	102.127636
-3.394351	29.399437	102.54097	-14.692518	19.061214	103.548584	43.431408	5.537439	105.590317	42.921234	32.086861	104.157913	43.176321	18.81215	104.874115	-72.561357	19.310278	102.223053
-3.755375	29.488987	102.552155	-14.713454	18.964109	103.563156	43.433121	5.495525	105.56575	42.910583	32.052864	104.172775	43.171852	18.7741945	104.8692625	-72.59876	19.1540235	102.2570495
-4.080812	29.620766	102.572441	-14.7112	18.8549	103.566002	43.438156	5.45708	105.558098	42.907673	32.029266	104.211639	43.1729145	18.743173	104.8848685	-72.5953145	18.966627	102.2471355
-4.374101	29.877323	102.622284	-14.742271	18.776142	103.595177	43.439735	5.421154	105.542229	42.895515	32.023289	104.266396	43.167625	18.7222215	104.9043125	-72.652167	18.8300625	102.2860415
-4.606144	30.108538	102.664268	-14.721063	18.622082	103.607956	43.425117	5.376698	105.518517	42.890175	32.006176	104.310181	43.157646	18.691437	104.914349	-72.599772	18.552727	102.301563
-4.751177	30.324888	102.7267	-14.764927	18.51692	103.654625	43.388794	5.337854	105.482773	42.854946	31.982845	104.338943	43.12187	18.6603495	104.910858	-72.651724	18.3734905	102.398392
-4.936466	30.680544	102.842293	-14.831903	18.338728	103.754951	43.30127	5.312928	105.468605	42.762653	31.940247	104.386856	43.0319615	18.6265875	104.9277305	-72.6957675	18.0508685	102.5821715
-5.012082	30.930742	102.925743	-14.881428	18.222506	103.827164	43.259804	5.322579	105.464157	42.684479	31.955029	104.415825	42.9721415	18.638804	104.939991	-72.7349975	17.806208	102.714337
-5.035321	31.191021	103.024712	-14.978358	18.156734	103.927994	43.20805	5.343885	105.467857	42.591377	31.978676	104.451843	42.8997135	18.6612805	104.95985	-72.8564295	17.6521875	102.896138
-5.029362	31.436262	103.126396	-15.015456	17.991852	104.002319	43.167793	5.359507	105.485664	42.490231	32.001732	104.496216	42.829012	18.6806195	104.99094	-72.859924	17.3030845	103.013698
-4.958702	31.673374	103.198921	-15.090089	17.865749	104.091873	43.122372	5.360923	105.512825	42.387718	32.009907	104.551788	42.755045	18.685415	105.0323065	-72.935223	17.046083	103.1514395
-4.836087	31.894958	103.261246	-15.157093	17.726254	104.162994	43.06319	5.33143	105.526482	42.295055	31.978188	104.582199	42.6791225	18.654809	105.0543405	-72.9933085	16.797699	103.2716475
-4.668477	32.120628	103.287872	-15.220549	17.57935	104.212173	43.014465	5.276627	105.5158	42.210854	31.923389	104.58342	42.6126595	18.600008	105.04961	-73.0537575	16.558692	103.374736
-4.309268	32.384998	103.259155	-15.265882	17.333517	104.197548	42.960636	5.174786	105.472961	42.109375	31.805161	104.564034	42.5350055	18.4899735	105.0184975	-73.0667695	16.1770605	103.3765985
-3.975046	32.51408	103.226028	-15.269971	17.142408	104.16597	42.948067	5.091105	105.440048	42.065811	31.718477	104.536415	42.506939	18.404791	104.9882315	-73.046881	15.880025	103.3437085
-3.574002	32.606197	103.171394	-15.2566	16.960699	104.136948	42.94072	5.010617	105.416092	42.037693	31.622908	104.521652	42.4892065	18.3167625	104.968872	-73.0024065	15.6046355	103.305024
-3.133573	32.635933	103.154602	-15.236874	16.781092	104.094147	42.944134	4.934788	105.404373	42.026768	31.545061	104.534958	42.485451	18.2399245	104.9696655	-72.959199	15.3222595	103.2186285
-2.655121	32.692024	103.14801	-15.213253	16.603392	104.074966	42.935459	4.861712	105.393661	41.998535	31.471291	104.573784	42.466997	18.1665015	104.9837225	-72.893503	15.0402825	103.1662095
-2.156661	32.744236	103.176537	-15.19603	16.459921	104.075417	42.924129	4.790838	105.377045	41.994076	31.394857	104.624382	42.4591025	18.0928475	105.0007135	-72.8511625	14.8269945	103.1501205
-1.626876	32.764877	103.227959	-15.201799	16.344303	104.091217	42.903675	4.719096	105.358032	42.014816	31.329006	104.695488	42.4592455	18.024051	105.02676	-72.8628435	14.664555	103.155674
-0.802736	32.729881	103.361595	-15.213453	16.217411	104.126106	42.845249	4.608391	105.356468	42.041157	31.232044	104.880646	42.443203	17.9202175	105.118557	-72.870109	14.5146045	103.133655
-0.195114	32.617268	103.491821	-15.222711	16.151293	104.181602	42.801579	4.557779	105.392159	42.048386	31.180054	105.0802	42.4249825	17.8689165	105.2361795	-72.8704045	14.4336695	103.1270245
0.391539	32.491306	103.690674	-15.274528	16.101927	104.251266	42.750515	4.528234	105.462814	42.061287	31.167156	105.333969	42.405901	17.847695	105.3983915	-72.954957	14.356159	103.1041405
0.984408	32.323414	103.915321	-15.360601	16.0721	104.325394	42.697041	4.513483	105.54805	42.058586	31.179295	105.623695	42.3778135	17.846389	105.5858725	-73.0990155	14.297811	103.0649155
1.592412	32.13369	104.16156	-15.456529	16.053305	104.435257	42.633541	4.520346	105.678726	42.037323	31.207926	105.911133	42.335432	17.864136	105.7949295	-73.24849	14.242474	103.0755845
2.187735	31.912094	104.409492	-15.576851	16.05715	104.542816	42.569489	4.55162	105.825333	42.00425	31.26539	106.193253	42.2868695	17.908505	106.009293	-73.4405715	14.205795	103.076339
2.801672	31.675243	104.609528	-15.707363	16.078735	104.637741	42.502678	4.601933	105.975784	41.948116	31.334677	106.463066	42.225397	17.968305	106.219425	-73.640123	14.189165	103.056057
3.674689	31.220425	104.844452	-15.893591	16.082348	104.709587	42.405228	4.689122	106.175911	41.842415	31.43239	106.819977	42.1238215	18.060756	106.497944	-73.9110035	14.10394	102.92123
4.260766	30.825466	104.941681	-15.982991	16.076847	104.720711	42.354836	4.748243	106.285095	41.798294	31.47744	107.012047	42.076565	18.1128415	106.648571	-74.042547	14.0408525	102.792851
4.900126	30.402956	104.996284	-16.046515	16.076794	104.693291	42.310665	4.774619	106.353035	41.76746	31.510458	107.134583	42.0390625	18.1425385	106.743809	-74.1320925	14.0110495	102.642773
5.500234	29.8951	104.991447	-16.087833	16.059738	104.637291	42.278645	4.793029	106.36647	41.734604	31.530359	107.203529	42.0066245	18.161694	106.7849995	-74.1822905	13.957782	102.4895825
6.115134	29.401827	104.952179	-16.138697	16.033916	104.566147	42.240662	4.808326	106.335342	41.697807	31.527567	107.216248	41.9692345	18.1679465	106.775795	-74.2466285	13.8998855	102.356499
6.72453	28.80443	104.859695	-16.160667	15.992522	104.490303	42.21883	4.813437	106.276718	41.662678	31.522581	107.204124	41.940754	18.168009	106.740421	-74.262088	13.817035	102.240185
7.299262	28.106094	104.782211	-16.178797	15.961224	104.406631	42.199551	4.824413	106.221367	41.650787	31.512564	107.179245	41.925169	18.1684885	106.700306	-74.282763	13.7539595	102.112956
8.150455	26.99202	104.626404	-16.208817	15.897208	104.235886	42.18713	4.832979	106.137886	41.619797	31.492462	107.133293	41.9034635	18.1627205	106.6355895	-74.3210975	13.6316955	101.8361825
8.685835	26.141035	104.490128	-16.245314	15.839373	104.125534	42.162113	4.829159	106.108032	41.578392	31.477749	107.081818	41.8702525	18.153454	106.594925	-74.3608805	13.525292	101.656143
9.224864	25.288635	104.340973	-16.288589	15.797016	104.067886	42.145428	4.827534	106.095978	41.527775	31.457802	106.982956	41.8366015	18.142668	106.539467	-74.4137795	13.451364	101.596305
9.704458	24.304407	104.219177	-16.30666	15.774557	104.041016	42.127991	4.81963	106.099571	41.469208	31.440874	106.85685	41.7985995	18.130252	106.4782105	-74.4119195	13.418862	101.6038215
10.194361	23.322359	104.079834	-16.297913	15.76865	104.02504	42.099979	4.877901	106.087898	41.413258	31.425196	106.686317	41.7566185	18.1515485	106.3871075	-74.3524445	13.3857515	101.6629725
10.660089	22.270407	103.914658	-16.323643	15.805915	104.015205	42.095188	4.90841	106.03334	41.380341	31.435146	106.453339	41.7377645	18.171778	106.2433395	-74.3850505	13.440052	101.7870705
11.117121	21.231867	103.69313	-16.268326	15.790073	103.956223	42.089672	4.93722	105.940697	41.354057	31.458557	106.19767	41.7218645	18.1978885	106.0691835	-74.2585165	13.3822575	101.8432625
11.761762	19.527416	103.39595	-16.248291	15.848526	103.802284	42.07943	4.981936	105.792892	41.301697	31.476334	105.872917	41.6905635	18.229135	105.8329045	-74.1871455	13.467917	101.7716635
12.142887	18.372097	103.20108	-16.239944	15.902476	103.663612	42.074905	5.015506	105.703506	41.280991	31.485277	105.663216	41.677948	18.2503915	105.683361	-74.157836	13.5545605	101.643863
12.535008	17.219023	102.992226	-16.233524	15.949281	103.472542	42.077232	5.054006	105.650497	41.250908	31.500181	105.52858	41.66407	18.2770935	105.5895385	-74.131118	13.6214685	101.3555455
12.917995	15.98157	102.79113	-16.220844	15.986793	103.230309	42.095566	5.095607	105.629578	41.216175	31.516584	105.478561	41.6558705	18.3060955	105.5540695	-74.0975585	13.6674905	100.9065485
13.261315	14.751485	102.629028	-16.204926	16.030766	102.978493	42.129097	5.145864	105.632378	41.214664	31.541204	105.461868	41.6718805	18.343534	105.547123	-74.0817325	13.717998	100.409863
13.579427	13.518909	102.422318	-16.184595	16.103975	102.655342	42.157227	5.195529	105.668518	41.238541	31.573284	105.50367	41.697884	18.3844065	105.586094	-74.067074	13.8235435	99.72459
13.88096	12.228661	102.228668	-16.150337	16.172382	102.271667	42.193474	5.244884	105.70034	41.288757	31.607506	105.537476	41.7411155	18.426195	105.618908	-74.0417895	13.918569	98.924426
14.253673	10.270201	101.872253	-16.051624	16.261063	101.674187	42.267384	5.340053	105.693756	41.401157	31.657373	105.504478	41.8342705	18.498713	105.599117	-73.9375185	14.023413	97.749257
14.47424	8.957891	101.567566	-15.961493	16.357027	101.233116	42.331131	5.433921	105.666862	41.46735	31.696346	105.435387	41.8992405	18.5651335	105.5511245	-73.8222265	14.1489205	96.9151075
14.615442	7.628137	101.30024	-15.860205	16.456913	100.803711	42.412071	5.533689	105.613365	41.528473	31.749153	105.307755	41.970272	18.641421	105.46056	-73.690682	14.272405	96.146862
14.718202	6.261277	101.036797	-15.746077	16.584469	100.369682	42.5177	5.627681	105.553307	41.591167	31.820084	105.087128	42.0544335	18.7238825	105.3202175	-73.5465875	14.4450555	95.4191465
14.754423	4.897467	100.808418	-15.6146	16.689146	100.033081	42.624416	5.700744	105.442337	41.666039	31.865129	104.732719	42.1452275	18.7829365	105.087528	-73.3744275	14.5953555	94.978634
14.756317	3.516563	100.624992	-15.458383	16.781239	99.722946	42.741394	5.745779	105.341682	41.744022	31.865364	104.381943	42.242708	18.8055715	104.8618125	-73.159474	14.7569065	94.5840795
14.667606	2.09982	100.519691	-15.292554	16.824011	99.436913	42.867989	5.731804	105.286575	41.873447	31.840944	104.034782	42.370718	18.786374	104.6606785	-72.955826	14.861648	94.2131475
14.409346	0.041598	100.420525	-15.044157	16.866104	99.110291	43.06823	5.598679	105.153587	42.087002	31.725546	103.537155	42.577616	18.6621125	104.345371	-72.66593	15.0700955	93.875211
14.185123	-1.314423	100.390305	-14.883119	16.865196	98.878929	43.203701	5.477139	105.086327	42.266708	31.618362	103.259674	42.7352045	18.5477505	104.1730005	-72.5014425	15.1826415	93.5848575
13.884985	-2.689237	100.311089	-14.721105	16.847013	98.652122	43.339806	5.343231	104.978195	42.437927	31.483179	102.993515	42.8888665	18.413205	103.985855	-72.3310765	15.280821	93.318389
13.54478	-3.979526	100.101135	-14.566	16.809772	98.411339	43.470932	5.206805	104.815361	42.603062	31.337097	102.788994	43.036997	18.271951	103.8021775	-72.168997	15.347593	93.0205005
13.133467	-5.232013	99.8106	-14.423795	16.765318	98.107918	43.590603	5.07857	104.637596	42.789574	31.22456	102.623001	43.1900885	18.151565	103.6302985	-72.0376785	15.379071	92.5855375
12.654702	-6.444447	99.465698	-14.271358	16.723682	97.817337	43.715748	4.998291	104.438255	42.96492	31.146038	102.518867	43.340334	18.0721645	103.478561	-71.88305	15.3751995	92.156113
12.120018	-7.606421	99.093224	-14.108849	16.71225	97.535774	43.838078	4.989781	104.255363	43.124569	31.129963	102.478279	43.4813235	18.059872	103.366821	-71.6990215	15.364628	91.704727
11.148976	-9.118516	98.576965	-13.880168	16.773449	97.117905	44.052238	5.064817	104.016754	43.375587	31.244013	102.395439	43.7139125	18.154415	103.2060965	-71.4742485	15.392483	91.0297135
10.455661	-10.190212	98.22345	-13.698463	16.846663	96.876892	44.205051	5.17812	103.85907	43.524261	31.350538	102.322708	43.864656	18.264329	103.090889	-71.261582	15.428997	90.662895
9.713821	-11.148389	97.863205	-13.538567	16.935513	96.644737	44.349628	5.287361	103.731064	43.675896	31.453089	102.224937	44.012762	18.370225	102.9780005	-71.089896	15.500801	90.3114735
8.828097	-12.061277	97.632133	-13.375157	17.022263	96.459991	44.484932	5.375404	103.600586	43.821709	31.525656	102.079308	44.1533205	18.45053	102.839947	-70.9036345	15.593996	90.080035
7.82965	-12.909012	97.467636	-13.203823	17.099983	96.311752	44.625683	5.452191	103.471985	43.955421	31.538179	101.958656	44.290552	18.495185	102.7153205	-70.698198	15.704781	89.9081835
6.789751	-13.748167	97.323669	-13.068135	17.141672	96.204918	44.755779	5.468991	103.382576	44.119553	31.522083	101.828888	44.437666	18.495537	102.605732	-70.573936	15.787807	89.804104
5.638601	-14.570769	97.288757	-12.94087	17.161236	96.115128	44.867687	5.451157	103.299904	44.266312	31.463987	101.681396	44.5669995	18.457572	102.49065	-70.4487395	15.8649	89.739606
3.781034	-15.672393	97.20536	-12.773693	17.135269	95.956154	44.98872	5.375355	103.120361	44.453983	31.319185	101.368462	44.7213515	18.34727	102.2444115	-70.2687375	15.923268	89.6678965
2.511804	-16.324638	97.080429	-12.645923	17.068214	95.835182	45.081818	5.3155	102.932716	44.548328	31.210781	101.097893	44.815073	18.2631405	102.0153045	-70.106919	15.8732875	89.6550595
1.184978	-16.947309	96.918716	-12.52838	16.980476	95.680801	45.167694	5.252739	102.705597	44.630604	31.108379	100.802658	44.899149	18.180559	101.7541275	-69.955909	15.780393	89.6074745
-0.229288	-17.505886	96.727219	-12.430724	16.85651	95.533035	45.233704	5.166137	102.459839	44.699532	31.014889	100.476646	44.966618	18.090513	101.4682425	-69.828066	15.622507	89.5978275
-1.667799	-17.952192	96.507027	-12.380576	16.720491	95.361008	45.319977	5.0852	102.214729	44.742241	30.929714	100.16481	45.031109	18.007457	101.1897695	-69.792261	15.433525	89.5322465
-3.185461	-18.345373	96.298668	-12.318898	16.60047	95.166252	45.417534	5.001048	101.95726	44.773853	30.852446	99.874466	45.0956935	17.926747	100.915863	-69.7334895	15.274193	89.416641
-4.71457	-18.684799	96.042427	-12.281953	16.460735	94.99617	45.424149	4.95866	101.769638	44.784611	30.794672	99.593483	45.10438	17.876666	100.6815605	-69.668286	15.044804	89.3107795
-7.094674	-19.053436	95.631439	-12.238469	16.31222	94.727478	45.466476	4.871964	101.447769	44.760983	30.747532	99.170723	45.1137295	17.809748	100.309246	-69.5906675	14.814692	89.14571
-8.754436	-19.203831	95.354881	-12.227203	16.219374	94.574013	45.526661	4.815214	101.178444	44.72924	30.726559	98.887489	45.1279505	17.7708865	100.0329665	-69.5823565	14.6678615	89.1150595
-10.399738	-19.260332	95.122818	-12.200402	16.158428	94.438736	45.527039	4.767792	100.933395	44.702621	30.711573	98.59198	45.11483	17.7396825	99.7626875	-69.515634	14.5771735	89.1147845
-12.12303	-19.227757	94.880768	-12.181297	16.119083	94.306419	45.486897	4.72491	100.7071	44.664715	30.709612	98.29715	45.075806	17.717261	99.502125	-69.4384	14.520905	89.110713
-13.833607	-19.122999	94.674278	-12.151676	16.085249	94.181145	45.469505	4.681483	100.445892	44.639027	30.697159	97.998909	45.054266	17.689321	99.2224005	-69.357618	14.481177	89.1398895
-15.597692	-18.962168	94.434097	-12.138407	16.061266	94.037491	45.439072	4.620148	100.142082	44.622952	30.690348	97.696808	45.031012	17.655248	98.919445	-69.307826	14.467284	89.155537
-17.405106	-18.691475	94.197632	-12.147622	16.038006	93.888748	45.378952	4.505453	99.780663	44.574764	30.677588	97.357956	44.976858	17.5915205	98.5693095	-69.272102	14.4844915	89.2081865
-20.070843	-18.166271	93.833168	-12.182787	16.021656	93.639496	45.210934	4.344074	99.153328	44.473221	30.617857	96.738991	44.8420775	17.4809655	97.9461595	-69.2076515	14.5623465	89.3328325
-21.934313	-17.698782	93.667313	-12.198082	16.006741	93.478867	45.077686	4.268545	98.694321	44.388969	30.540129	96.307854	44.7333275	17.404337	97.5010875	-69.1294915	14.609145	89.4566465
-23.712093	-17.184801	93.480354	-12.227175	15.980967	93.316582	44.949802	4.172338	98.228775	44.29834	30.469259	95.875755	44.624071	17.3207985	97.052265	-69.078421	14.6411355	89.580899
-25.547522	-16.561573	93.359131	-12.249064	15.950654	93.190491	44.820347	4.04341	97.767761	44.220383	30.396238	95.448082	44.520365	17.219824	96.6079215	-69.018493	14.681484	89.7730605
-27.299458	-15.89311	93.228668	-12.27787	15.889322	93.05867	44.681305	3.900764	97.295151	44.125145	30.313774	95.025101	44.403225	17.107269	96.160126	-68.958965	14.671375	89.957214
-29.079004	-15.167196	93.111565	-12.323442	15.821566	92.915756	44.575985	3.745831	96.790901	44.007656	30.221436	94.628273	44.2918205	16.9836335	95.709587	-68.9387045	14.6594985	90.121925
-30.805799	-14.318286	93.009865	-12.372511	15.716039	92.781387	44.419849	3.604249	96.319855	43.883793	30.108484	94.252518	44.151821	16.8563665	95.2861865	-68.896843	14.5757115	90.2765875
-33.376877	-12.97736	92.759613	-12.468479	15.553612	92.561264	44.108833	3.44875	95.708755	43.691898	29.929501	93.765945	43.9003655	16.6891255	94.73735	-68.8373235	14.4180985	90.385178
-35.034451	-12.006693	92.555588	-12.553731	15.4296	92.41111	43.942558	3.337491	95.348434	43.558044	29.817625	93.520317	43.750301	16.577558	94.4343755	-68.857763	14.281642	90.3878445
-36.698063	-10.994993	92.373787	-12.679754	15.323009	92.287674	43.766178	3.238965	95.038368	43.431282	29.736557	93.331543	43.59873	16.487761	94.1849555	-68.958238	14.158257	90.3903925
-38.315479	-9.924925	92.199326	-12.809942	15.210049	92.196381	43.579956	3.163221	94.790176	43.298939	29.68362	93.229294	43.4394475	16.4234205	94.009735	-69.0593315	13.9966775	90.383027
-39.881565	-8.808248	92.077225	-12.940624	15.142173	92.155548	43.415222	3.128552	94.642609	43.167988	29.648663	93.227867	43.291605	16.3886075	93.935238	-69.172853	13.8957385	90.375858
-41.403545	-7.603955	91.989151	-13.066402	15.085743	92.171928	43.276543	3.124635	94.608948	43.063065	29.667107	93.31337	43.169804	16.395871	93.961159	-69.302608	13.775615	90.382697
-42.856121	-6.351577	91.929764	-13.190384	15.068509	92.239639	43.179668	3.139527	94.652191	42.970432	29.710262	93.484261	43.07505	16.4248945	94.068226	-69.455818	13.7121235	90.411052
-44.970623	-4.411869	91.962898	-13.311224	15.082258	92.437538	43.094421	3.224035	94.786926	42.868843	29.844141	93.827095	42.981632	16.534088	94.3070105	-69.60408	13.630428	90.5680655
-46.269669	-3.049909	92.036942	-13.368903	15.104072	92.599556	43.048908	3.298864	94.881851	42.854355	29.952515	94.072945	42.9516315	16.6256895	94.477398	-69.6894375	13.5824545	90.721714
-47.585346	-1.684497	92.119484	-13.424495	15.123902	92.787018	43.005703	3.376951	94.945152	42.838928	30.07556	94.330559	42.9223155	16.7262555	94.6378555	-69.7713055	13.5215485	90.9361805
-48.810398	-0.284345	92.207489	-13.467762	15.118849	92.970016	42.952354	3.452767	94.976044	42.829559	30.18527	94.578957	42.8909565	16.8190185	94.7775005	-69.8264805	13.4186795	91.1625315
-50.061451	1.094347	92.286514	-13.510159	15.109022	93.111336	42.885265	3.528793	94.984093	42.825558	30.283373	94.805542	42.8554115	16.906083	94.8948175	-69.8757295	13.311961	91.3278545
-51.202957	2.510031	92.359352	-13.561307	15.125937	93.237511	42.804642	3.599236	94.951706	42.79068	30.375143	95.005974	42.797661	16.9871895	94.97884	-69.920275	13.2646845	91.496182
-51.809895	3.891013	92.602341	-13.639587	15.139127	93.329498	42.701447	3.689851	94.883316	42.718235	30.455212	95.173386	42.709841	17.0725315	95.028351	-69.989015	13.2057225	91.630645
-51.972847	5.786411	92.681122	-13.772941	15.162873	93.410355	42.52491	3.831821	94.795425	42.564758	30.566475	95.363007	42.544834	17.199148	95.079216	-70.090716	13.126598	91.741494
-52.057106	6.925926	92.682243	-13.903253	15.186655	93.454468	42.404755	3.93102	94.749321	42.440536	30.647591	95.45787	42.4226455	17.2893055	95.1035955	-70.2291515	13.0840045	91.8053405
-52.055717	8.050426	92.774734	-14.013699	15.215405	93.510628	42.286327	4.027544	94.726967	42.295933	30.739447	95.544121	42.29113	17.3834955	95.135544	-70.318528	13.0473145	91.885712
-52.208813	9.366549	92.84053	-14.144866	15.231437	93.586716	42.168659	4.120909	94.739319	42.151268	30.827274	95.640266	42.1599635	17.4740915	95.1897925	-70.4496955	12.9887825	91.9836395
-52.193005	10.454273	92.910225	-14.300993	15.248137	93.650848	42.055977	4.196723	94.786331	42.012707	30.901253	95.75106	42.034342	17.548988	95.2686955	-70.636328	12.947286	92.0330005
-52.099926	11.509386	92.976555	-14.443777	15.240829	93.701927	41.946049	4.249547	94.855316	41.863571	30.968212	95.875153	41.90481	17.6088795	95.3652345	-70.792364	12.8727785	92.0386195
-51.969044	12.612656	93.045845	-14.608118	15.231329	93.740349	41.825352	4.282463	94.934792	41.715866	31.025993	95.977356	41.770609	17.654228	95.456074	-70.986845	12.80843	92.024624
-51.661377	14.038589	93.114075	-14.829032	15.212317	93.796165	41.630524	4.331326	95.064804	41.484337	31.072309	96.09761	41.5574305	17.7018175	95.581207	-71.2154945	12.7228165	92.011123
-51.41312	14.961581	93.165047	-14.96879	15.201731	93.816719	41.500141	4.340157	95.152336	41.32774	31.072453	96.167648	41.4139405	17.706305	95.659992	-71.3515205	12.697157	91.973446
-51.154678	15.886182	93.256439	-15.111737	15.186797	93.884987	41.358753	4.336425	95.234436	41.187019	31.056494	96.237137	41.272886	17.6964595	95.7357865	-71.49636	12.6771345	92.0341875
-50.82478	16.681728	93.383163	-15.246174	15.172432	93.947197	41.224125	4.323655	95.34803	41.077717	31.031471	96.305717	41.150921	17.677563	95.8268735	-71.643269	12.667301	92.0675205
-50.429367	17.442852	93.466942	-15.376361	15.132024	94.032623	41.101883	4.294539	95.48687	40.964043	30.984863	96.414909	41.032963	17.639701	95.9508895	-71.785685	12.624347	92.1143565
-50.062855	18.203747	93.580399	-15.528266	15.12627	94.130417	40.994946	4.254827	95.637581	40.867332	30.952967	96.539543	40.931139	17.603897	96.088562	-71.987671	12.648643	92.172272
-49.641102	18.86418	93.693359	-15.64961	15.091078	94.237236	40.899319	4.208282	95.778122	40.78001	30.936666	96.650864	40.8396645	17.572474	96.214493	-72.1388845	12.609682	92.259979
-48.894268	19.716759	93.903526	-15.853866	15.056343	94.38652	40.743462	4.171627	95.929199	40.623863	30.918335	96.803375	40.6836625	17.544981	96.366287	-72.3913945	12.567705	92.406753
-48.387604	20.210447	94.117867	-15.977861	15.023653	94.521935	40.618896	4.175447	95.986275	40.494926	30.939096	96.863174	40.556911	17.5572715	96.4247245	-72.512633	12.4900345	92.6191455
-47.839252	20.660002	94.371223	-16.13586	14.984113	94.675354	40.484356	4.221252	96.001518	40.348629	30.962631	96.921089	40.4164925	17.5919415	96.4613035	-72.6882125	12.3762845	92.8894045
-47.29969	21.046951	94.587044	-16.25445	14.949724	94.792374	40.355873	4.292924	96.043022	40.20647	30.996555	97.016632	40.2811715	17.6447395	96.529827	-72.7900715	12.2547085	93.054921
-46.667393	21.355988	94.641777	-16.360361	14.917509	94.85202	40.26363	4.342411	96.11187	40.101124	31.055248	97.115669	40.182377	17.6988295	96.6137695	-72.903099	12.1361885	93.0902705
-46.035271	21.61698	94.688004	-16.47555	14.924086	94.915268	40.187519	4.385334	96.216927	39.995201	31.10236	97.180611	40.09136	17.743847	96.698769	-73.04246	12.104325	93.131767
-45.320374	21.862808	94.742928	-16.570866	14.947598	94.9748	40.108784	4.440085	96.367561	39.902836	31.124491	97.237328	40.00581	17.782288	96.8024445	-73.147542	12.112908	93.1471555
-44.320988	22.11058	94.770447	-16.694605	15.021427	95.10215	40.015762	4.517027	96.723747	39.792618	31.128941	97.365746	39.90419	17.822984	97.0447465	-73.2934	12.21987	93.1595535
-43.633667	22.163744	94.728157	-16.763866	15.066992	95.200417	39.998852	4.516372	97.070915	39.739502	31.120941	97.501701	39.869177	17.8186565	97.286308	-73.396909	12.3153275	93.114526
-42.874603	22.203966	94.666931	-16.839426	15.10371	95.308571	40.010948	4.553066	97.488045	39.709541	31.123983	97.653946	39.8602445	17.8385245	97.5709955	-73.5390965	12.3688955	93.0461465
-42.1264	22.169054	94.598267	-16.890787	15.133335	95.416985	40.066841	4.564251	97.95417	39.681221	31.145105	97.840462	39.874031	17.854678	97.897316	-73.655605	12.411992	92.936654
-41.374363	22.099337	94.573578	-16.904125	15.15028	95.554283	40.184189	4.565964	98.395882	39.642262	31.180513	98.047363	39.9132255	17.8732385	98.2216225	-73.7214755	12.4273215	92.8869435
-40.713444	21.946365	94.635223	-16.931496	15.136467	95.725983	40.267109	4.583592	98.841202	39.627151	31.21839	98.2425	39.94713	17.900991	98.541851	-73.810122	12.371943	92.910115
-39.987904	21.741802	94.740952	-16.920004	15.09681	95.928009	40.353451	4.602704	99.241135	39.629364	31.237656	98.452652	39.9914075	17.92018	98.8468935	-73.8314155	12.27344	93.0091245
-38.839951	21.433372	94.931	-16.881262	15.002775	96.209267	40.444473	4.584424	99.822876	39.671955	31.223196	98.809135	40.058214	17.90381	99.3160055	-73.820738	12.10174	93.1025285
-38.159786	21.243845	95.020691	-16.855242	14.946194	96.366539	40.52784	4.525565	100.156334	39.744614	31.180176	99.026146	40.136227	17.8528705	99.59124	-73.846711	12.0395175	93.141838
-37.508873	21.016861	95.106728	-16.820713	14.88244	96.500816	40.588371	4.449507	100.434517	39.797543	31.111353	99.239082	40.192957	17.78043	99.8367995	-73.834383	11.98445	93.1648325
-36.862858	20.791943	95.189026	-16.791553	14.823047	96.619766	40.629326	4.344004	100.663757	39.856564	31.006447	99.420753	40.242945	17.6752255	100.042255	-73.826051	11.9708685	93.197277
-36.157162	20.555935	95.292976	-16.77006	14.774286	96.720032	40.650452	4.233424	100.865135	39.908978	30.893818	99.576012	40.279715	17.563621	100.2205735	-73.819835	11.984951	93.2194905
-35.503529	20.384264	95.378494	-16.758711	14.739935	96.814545	40.648647	4.12066	101.029655	39.944847	30.766523	99.707466	40.296747	17.4435915	100.3685605	-73.814169	12.0362785	93.2605295
-34.891815	20.194685	95.428757	-16.771776	14.699325	96.892776	40.637718	4.015254	101.174416	39.941952	30.645046	99.809265	40.289835	17.33015	100.4918405	-73.833387	12.0685	93.2937115
-34.107239	19.881805	95.495422	-16.822397	14.66033	96.96769	40.631348	3.880221	101.315048	39.929867	30.530914	99.916748	40.2806075	17.2055675	100.615898	-73.9254015	12.1150925	93.319482
-33.554558	19.707142	95.542183	-16.846863	14.627978	96.988312	40.616669	3.815047	101.365639	39.913593	30.460396	99.952744	40.265131	17.1377215	100.6591915	-73.958857	12.1182345	93.3174325
-32.961403	19.516682	95.576683	-16.865564	14.592211	96.993027	40.594788	3.74375	101.368248	39.893852	30.391603	99.966705	40.24432	17.0676765	100.6674765	-73.975448	12.1167455	93.3185775
-32.426147	19.364489	95.597801	-16.866796	14.568835	96.989342	40.569355	3.694846	101.363396	39.868553	30.327225	99.981987	40.218954	17.0110355	100.6726915	-73.952546	12.1266345	93.3059925
-31.931553	19.221384	95.603966	-16.865234	14.554456	96.987518	40.562393	3.650149	101.369057	39.846973	30.261669	100.01664	40.204683	16.955909	100.6928485	-73.935151	12.153003	93.2821875
-31.526834	19.061728	95.621613	-16.867311	14.543078	96.998741	40.567371	3.606491	101.407013	39.824623	30.206612	100.09626	40.195997	16.9065515	100.7516365	-73.930619	12.1796045	93.2458455
-31.098095	18.916994	95.659927	-16.861898	14.540623	97.019455	40.585781	3.5516	101.463226	39.833683	30.15703	100.179199	40.209732	16.854315	100.8212125	-73.933528	12.226931	93.2176975
-30.374645	18.719492	95.771347	-16.828609	14.517935	97.101364	40.622955	3.451235	101.546875	39.885105	30.084997	100.312759	40.25403	16.768116	100.929817	-73.911248	12.267754	93.272911
-29.921896	18.571192	95.847939	-16.802877	14.515318	97.181335	40.666256	3.390633	101.623451	39.93161	30.037233	100.40271	40.298933	16.713933	101.0130805	-73.904687	12.316703	93.3495895
-29.475466	18.494198	95.92363	-16.766121	14.497073	97.239319	40.725765	3.325509	101.688026	40.006165	29.979271	100.480972	40.365965	16.65239	101.084499	-73.898207	12.341756	93.394139
-29.086218	18.411726	95.953949	-16.717716	14.480217	97.269753	40.785999	3.259805	101.760101	40.060986	29.908245	100.539528	40.4234925	16.584025	101.1498145	-73.8589245	12.376409	93.3896915
-28.764999	18.310156	95.962646	-16.645821	14.45241	97.279884	40.869137	3.188849	101.820686	40.110687	29.836338	100.589928	40.489912	16.5125935	101.205307	-73.781554	12.3922265	93.354461
-28.432697	18.195047	95.972748	-16.597063	14.434667	97.284035	40.944836	3.124091	101.86335	40.184532	29.772354	100.636635	40.564684	16.4482225	101.2499925	-73.75881	12.4211115	93.3180775
-28.094255	18.127766	95.996391	-16.526165	14.400593	97.300468	41.031532	3.056539	101.884483	40.253021	29.708755	100.678955	40.6422765	16.382647	101.281719	-73.6946065	12.418539	93.319217
-27.551683	18.028059	96.071602	-16.396023	14.332123	97.358963	41.173199	2.959848	101.896332	40.387329	29.607212	100.761726	40.780264	16.28353	101.329029	-73.57231	12.380716	93.388897
-27.182446	17.968538	96.133575	-16.305927	14.284473	97.39238	41.278934	2.886436	101.901917	40.483826	29.548189	100.825119	40.88138	16.2173125	101.363518	-73.493234	12.3516335	93.421242
-26.839252	17.95289	96.174942	-16.227592	14.255449	97.411613	41.37476	2.8236	101.914772	40.572243	29.48476	100.89241	40.9735015	16.15418	101.403591	-73.4286855	12.356718	93.419635
-26.526455	17.944727	96.198692	-16.138618	14.214351	97.447121	41.463619	2.769128	101.933197	40.648102	29.428074	100.957176	41.0558605	16.098601	101.4451865	-73.3330965	12.330101	93.4490555
-26.269186	17.951912	96.205872	-16.045576	14.191554	97.444649	41.541969	2.722658	101.953529	40.726101	29.373894	101.012375	41.134035	16.048276	101.482952	-73.225187	12.334832	93.406346
-26.052036	17.955837	96.201508	-15.972773	14.16875	97.451775	41.616421	2.693953	102.006386	40.776035	29.330725	101.09565	41.196228	16.012339	101.551018	-73.141774	12.325161	93.352532
-25.865984	18.005114	96.21463	-15.905762	14.149364	97.460434	41.714622	2.68452	102.069839	40.826599	29.314026	101.173279	41.2706105	15.999273	101.621559	-73.0821345	12.299455	93.299309
-25.49003	18.079271	96.214668	-15.82762	14.115341	97.484901	41.860836	2.683091	102.166702	40.922241	29.345659	101.253365	41.3915385	16.014375	101.7100335	-73.0467785	12.216307	93.2597685
-25.253349	18.123709	96.197052	-15.772292	14.10176	97.498718	41.951691	2.691636	102.198471	40.980888	29.365932	101.268806	41.4662895	16.028784	101.7336385	-73.0108735	12.174736	93.2637975
-25.052464	18.201061	96.217857	-15.690862	14.074443	97.501427	42.048531	2.698951	102.202293	41.03043	29.374409	101.267586	41.5394805	16.03668	101.7349395	-72.9212045	12.112206	93.2679145
-24.868212	18.313568	96.233086	-15.607672	14.030576	97.51545	42.154907	2.708664	102.210808	41.100288	29.365995	101.270149	41.6275975	16.0373295	101.7404785	-72.8429415	12.0238225	93.2904215
-24.653046	18.466557	96.248665	-15.487003	13.985565	97.523918	42.270348	2.706768	102.24749	41.193176	29.366116	101.29689	41.731762	16.036442	101.77219	-72.705768	11.934688	93.275646
-24.468222	18.615925	96.284332	-15.375887	13.932764	97.574303	42.415436	2.704386	102.287247	41.312309	29.38365	101.340775	41.8638725	16.044018	101.814011	-72.6156465	11.82151	93.334595
-24.323324	18.768915	96.334686	-15.232275	13.879676	97.590195	42.553696	2.695003	102.331528	41.451256	29.392561	101.388023	42.002476	16.043782	101.8597755	-72.467026	11.71557	93.3206145
-24.019447	19.031088	96.336502	-15.021131	13.809114	97.604004	42.757637	2.668454	102.346313	41.682194	29.418945	101.427887	42.2199155	16.0436995	101.8871	-72.2621775	11.5745285	93.320908
-23.771881	19.242971	96.317253	-14.877396	13.739006	97.597977	42.878132	2.638385	102.328583	41.842712	29.411295	101.42865	42.360422	16.02484	101.8786165	-72.115214	11.453172	93.3173375
-23.538603	19.438065	96.272606	-14.749533	13.691195	97.569992	42.99369	2.593553	102.301613	41.992485	29.3888	101.42347	42.4930875	15.9911765	101.8625415	-71.9921535	11.3912135	93.2774425
-23.32893	19.649891	96.247475	-14.625745	13.63893	97.550797	43.09906	2.535203	102.27343	42.140556	29.325905	101.421104	42.619808	15.930554	101.847267	-71.871298	11.347306	93.254327
-23.164289	19.868057	96.273514	-14.477955	13.580637	97.549477	43.200581	2.451287	102.245712	42.288784	29.24085	101.424156	42.7446825	15.8460685	101.834934	-71.7005925	11.3152055	93.26402
-23.05974	20.175648	96.339233	-14.345561	13.503173	97.558464	43.299892	2.344511	102.21373	42.436604	29.127064	101.427582	42.868248	15.7357875	101.820656	-71.55937	11.2705585	93.296272
-22.81987	20.416746	96.359398	-14.222299	13.435766	97.569717	43.411297	2.215517	102.158401	42.580524	28.999182	101.43882	42.9959105	15.6073495	101.7986105	-71.4405085	11.2641825	93.3408235
-22.516048	20.82188	96.379166	-14.010411	13.312478	97.567642	43.581543	1.989806	102.062477	42.775047	28.800884	101.466789	43.178295	15.395345	101.764633	-71.199117	11.229611	93.370651
-22.313932	21.079639	96.436035	-13.897703	13.231327	97.589798	43.694271	1.868678	102.027451	42.899017	28.674545	101.48748	43.296644	15.2716115	101.7574655	-71.09205	11.1910425	93.4221305
-22.072462	21.346867	96.485634	-13.777791	13.178825	97.62207	43.812504	1.779613	102.028526	43.020267	28.589661	101.521347	43.4163855	15.184637	101.7749365	-70.9719675	11.173013	93.4692035
-21.790659	21.647825	96.50853	-13.65895	13.128416	97.664223	43.934254	1.713102	102.055267	43.130283	28.538626	101.559151	43.5322685	15.125864	101.807209	-70.8501685	11.130968	93.521237
-21.512058	21.921877	96.525795	-13.55673	13.109316	97.690239	44.059654	1.665234	102.086243	43.23893	28.492901	101.563499	43.649292	15.0790675	101.824871	-70.762752	11.1395645	93.555607
-21.280926	22.194815	96.517838	-13.439688	13.082819	97.701233	44.179176	1.622792	102.112663	43.34425	28.443348	101.561485	43.761713	15.03307	101.837074	-70.641089	11.132568	93.565392
-21.07847	22.507557	96.543915	-13.313146	13.07114	97.70636	44.300911	1.566584	102.142632	43.458794	28.364552	101.555077	43.8798525	14.965568	101.8488545	-70.5061445	11.176712	93.5638655
-20.698019	22.962708	96.556435	-13.128713	13.000191	97.722313	44.493519	1.441912	102.191231	43.647701	28.216425	101.579605	44.07061	14.8291685	101.885418	-70.328036	11.1712135	93.559208
-20.435297	23.246431	96.575851	-13.006902	12.937781	97.734901	44.629593	1.320593	102.220474	43.775799	28.099516	101.614128	44.202696	14.7100545	101.917301	-70.2165	11.1655075	93.552501
-20.163546	23.534061	96.634247	-12.885192	12.869615	97.784225	44.760117	1.187083	102.225044	43.910172	27.980406	101.659714	44.3351445	14.5837445	101.942379	-70.1055285	11.1554855	93.626071
-19.85342	23.791931	96.719543	-12.771833	12.805334	97.840691	44.87146	1.067704	102.24781	44.036434	27.872515	101.718773	44.453947	14.4701095	101.9832915	-69.997613	11.1405585	93.6980905
-19.554005	24.059631	96.815826	-12.676557	12.737674	97.925545	44.992237	0.963893	102.294876	44.144997	27.774641	101.803398	44.568617	14.369267	102.049137	-69.921731	11.106081	93.801953
-19.190933	24.324162	96.876495	-12.589804	12.697742	98.012695	45.099049	0.882542	102.362038	44.252621	27.674309	101.891541	44.675835	14.2784255	102.1267895	-69.855443	11.1170585	93.8986005
-18.911385	24.597458	96.994827	-12.496826	12.641796	98.097664	45.192104	0.815293	102.458717	44.364117	27.605703	101.991508	44.7781105	14.210498	102.2251125	-69.7717625	11.073094	93.9702155
-18.459129	25.038845	97.08226	-12.376645	12.619451	98.202583	45.32048	0.741823	102.635086	44.513489	27.567625	102.154243	44.9169845	14.154724	102.3946645	-69.6702745	11.084178	94.0105015
-18.129398	25.320604	97.113838	-12.31214	12.603564	98.242729	45.405392	0.711907	102.751801	44.595276	27.558258	102.247215	45.000334	14.1350825	102.499508	-69.624614	11.0720455	93.98595
-17.824877	25.612137	97.101563	-12.251536	12.59916	98.251434	45.455341	0.71901	102.848747	44.650936	27.567574	102.305046	45.0531385	14.143292	102.5768965	-69.5562105	11.055028	93.9259715
-17.555534	25.885183	97.098854	-12.223743	12.635258	98.258507	45.480148	0.753082	102.924309	44.658302	27.593475	102.342018	45.069225	14.1732785	102.6331635	-69.516711	11.0972375	93.8838505
-17.272961	26.147921	97.098175	-12.233131	12.668734	98.264816	45.500145	0.809872	102.962814	44.639214	27.643608	102.372482	45.0696795	14.22674	102.667648	-69.5359415	11.110728	93.861984
-17.006769	26.388287	97.130531	-12.254721	12.70121	98.278267	45.501839	0.86289	102.981415	44.615559	27.697989	102.39035	45.058699	14.2804395	102.6858825	-69.568141	11.1219805	93.8706515
-16.718557	26.639917	97.160248	-12.284307	12.729544	98.303848	45.490314	0.911128	102.980659	44.589748	27.751234	102.40303	45.040031	14.331181	102.6918445	-69.608645	11.127907	93.9158515
-16.299809	26.982561	97.249634	-12.317693	12.7742	98.349129	45.462067	0.972976	102.969215	44.560932	27.825632	102.442696	45.0114995	14.399304	102.7059555	-69.6468855	11.149096	93.9923025
-16.012043	27.21867	97.301254	-12.357745	12.838917	98.366287	45.443333	1.000035	102.960602	44.553753	27.868011	102.479782	44.998543	14.434023	102.720192	-69.714033	11.243811	94.012382
-15.712884	27.454359	97.342415	-12.343587	12.838593	98.359818	45.418476	1.019628	102.951088	44.548626	27.892504	102.524483	44.983551	14.456066	102.7377855	-69.670725	11.22112	93.9818505
-15.436986	27.666962	97.360764	-12.347557	12.862312	98.351898	45.396194	1.030845	102.949402	44.548935	27.901411	102.574242	44.9725645	14.466128	102.761822	-69.6676785	11.258496	93.941974
-15.161621	27.875999	97.377899	-12.352649	12.884885	98.342606	45.368053	1.029818	102.942108	44.554127	27.89543	102.605476	44.96109	14.462624	102.773792	-69.666388	11.307146	93.91142
-14.906044	28.067871	97.393852	-12.367024	12.909857	98.336571	45.316326	1.026531	102.922714	44.543591	27.890556	102.617493	44.9299585	14.4585435	102.7701035	-69.6640065	11.3611705	93.9030385
-14.658072	28.228542	97.414742	-12.398205	12.937421	98.344589	45.264187	1.031833	102.904495	44.520657	27.893623	102.604912	44.892422	14.462728	102.7547035	-69.688832	11.412114	93.9344745
-14.291151	28.393375	97.387558	-12.496823	12.982869	98.337944	45.169205	1.067391	102.86689	44.453712	27.931652	102.527534	44.8114585	14.4995215	102.697212	-69.8051045	11.4662165	93.978676
-14.061358	28.4874	97.357834	-12.57276	13.017268	98.318977	45.107197	1.095608	102.837883	44.37476	27.956469	102.453911	44.7409785	14.5260385	102.645897	-69.8864985	11.5084975	93.992057
-13.819623	28.578054	97.324669	-12.62949	13.037242	98.30452	45.042633	1.124596	102.845428	44.286434	27.982443	102.419319	44.6645335	14.5535195	102.6323735	-69.9235135	11.5209645	93.9766665
-13.593438	28.673141	97.286865	-12.715417	13.06469	98.287872	44.96785	1.131269	102.909256	44.207115	27.989235	102.418053	44.5874825	14.560252	102.6636545	-70.0183165	11.569128	93.9120895
-13.379862	28.758318	97.260498	-12.802766	13.085517	98.30175	44.896168	1.128762	102.994308	44.127678	27.983883	102.433861	44.511923	14.5563225	102.7140845	-70.117455	11.6147115	93.8894155
-13.183458	28.851772	97.256508	-12.871243	13.115681	98.325653	44.826855	1.112835	103.070427	44.056919	27.961163	102.449883	44.441887	14.536999	102.760155	-70.184373	11.694363	93.891151
-13.016145	28.949711	97.252884	-12.936025	13.15296	98.347694	44.762829	1.097684	103.119232	43.995564	27.943548	102.449783	44.3791965	14.520616	102.7845075	-70.2512465	11.785304	93.9108805
-12.805112	29.048597	97.24015	-13.011371	13.213146	98.362106	44.663338	1.074902	103.172829	43.919025	27.930773	102.42865	44.2911815	14.5028375	102.8007395	-70.3139235	11.9234545	93.9234725
-12.659017	29.100954	97.181969	-13.075858	13.281337	98.344383	44.596539	1.069126	103.203773	43.866894	27.930609	102.400764	44.2317165	14.4998675	102.8022685	-70.3834325	12.0628065	93.8864975
-12.555717	29.115999	97.115501	-13.130091	13.324881	98.320877	44.528767	1.071471	103.225029	43.816826	27.935928	102.349159	44.1727965	14.5036995	102.787094	-70.4329785	12.1460625	93.85466
-12.441759	29.181465	97.026405	-13.209573	13.394249	98.289177	44.453903	1.090649	103.24688	43.73476	27.945047	102.30423	44.0943315	14.517848	102.775555	-70.5134775	12.27065	93.802799
-12.336757	29.236469	96.949753	-13.27645	13.447909	98.264496	44.383274	1.118798	103.298904	43.636898	27.9554	102.289566	44.010086	14.537099	102.794235	-70.562986	12.358719	93.734757
-12.256586	29.344347	96.903908	-13.37475	13.516346	98.262138	44.304714	1.151652	103.374565	43.542557	27.977535	102.303406	43.9236355	14.5645935	102.8389855	-70.6731355	12.4680985	93.6852905
-12.199107	29.470438	96.898239	-13.451455	13.570462	98.290962	44.221069	1.184395	103.461777	43.458645	28.003746	102.329758	43.839857	14.5940705	102.8957675	-70.742767	12.5468535	93.6861565
-12.134197	29.684471	96.907578	-13.593318	13.644523	98.347618	44.096756	1.212635	103.569839	43.342255	28.036663	102.389648	43.7195055	14.624649	102.9797435	-70.9061415	12.664397	93.7154925
-12.108582	29.859993	96.916832	-13.683067	13.686829	98.363655	44.012794	1.229822	103.608871	43.275963	28.056475	102.420723	43.6443785	14.6431485	103.014797	-71.0105125	12.7305095	93.712513
-12.098809	30.058388	96.91124	-13.768373	13.737193	98.376633	43.921272	1.250284	103.621208	43.212555	28.074869	102.436089	43.5669135	14.6625765	103.0286485	-71.1036595	12.8118095	93.7246175
-12.075394	30.261585	96.903587	-13.849118	13.792959	98.375229	43.837009	1.282912	103.625229	43.152687	28.098017	102.445732	43.494848	14.6904645	103.0354805	-71.193084	12.8954535	93.7149775
-12.03966	30.464676	96.91777	-13.915523	13.857894	98.375359	43.769997	1.333215	103.638458	43.089287	28.146685	102.465401	43.429642	14.73995	103.0519295	-71.260688	12.975838	93.6987885
-12.005379	30.680212	96.915466	-13.984385	13.947611	98.372299	43.708855	1.406952	103.663063	43.036129	28.218914	102.483574	43.372492	14.812933	103.0733185	-71.341262	13.082289	93.6712795
-11.911397	30.888542	96.884224	-14.046057	14.026419	98.351891	43.651924	1.496136	103.698006	42.980076	28.314804	102.503029	43.316	14.90547	103.1005175	-71.408114	13.147368	93.6032645
-11.784555	31.238699	96.825676	-14.149488	14.166296	98.31897	43.575066	1.663375	103.724754	42.871891	28.478447	102.49559	43.2234785	15.070911	103.110172	-71.5224545	13.261681	93.527768
-11.676857	31.514612	96.788147	-14.217335	14.263025	98.288773	43.535599	1.782685	103.749573	42.798717	28.592768	102.501335	43.167158	15.1877265	103.125454	-71.601828	13.3383235	93.452092
-11.563135	31.792372	96.774086	-14.280147	14.353362	98.285126	43.500378	1.89854	103.776871	42.74015	28.71055	102.512344	43.120264	15.304545	103.1446075	-71.680558	13.402179	93.4256445
-11.469209	32.102074	96.767784	-14.327748	14.432067	98.298096	43.477428	2.015119	103.800835	42.692463	28.832441	102.523888	43.0849455	15.42378	103.1623615	-71.7404415	13.440354	93.4338305
-11.356134	32.437344	96.778076	-14.348732	14.494075	98.305321	43.462357	2.119817	103.822708	42.674385	28.936867	102.529419	43.068371	15.528342	103.1760635	-71.765835	13.459808	93.4345785
-11.22321	32.778301	96.800758	-14.352081	14.532042	98.317253	43.464817	2.223004	103.821823	42.650948	29.046349	102.550949	43.0578825	15.6346765	103.186386	-71.7620445	13.4294075	93.44812
-11.08534	33.141636	96.823669	-14.347337	14.568708	98.328384	43.469193	2.307078	103.821648	42.658981	29.149076	102.575768	43.064087	15.728077	103.198708	-71.758761	13.409339	93.45806
-10.858262	33.706413	96.881004	-14.335008	14.605034	98.343605	43.480152	2.398678	103.804611	42.704361	29.277786	102.622749	43.0922565	15.838232	103.21368	-71.7622725	13.371836	93.47353
-10.733651	34.110893	96.919441	-14.317642	14.613469	98.337242	43.482197	2.44337	103.783585	42.734459	29.324133	102.662956	43.108328	15.8837515	103.2232705	-71.743612	13.3431865	93.4512135
-10.646218	34.549484	96.974266	-14.301254	14.62139	98.328819	43.477119	2.474547	103.736832	42.761082	29.358725	102.711296	43.1191005	15.916636	103.224064	-71.7216085	13.326144	93.433574
-10.539259	34.990631	97.090981	-14.291642	14.615067	98.333687	43.471806	2.503157	103.662422	42.805363	29.390791	102.772247	43.1385845	15.946974	103.2173345	-71.7218685	13.28316	93.4500395
-10.40123	35.494724	97.224464	-14.279425	14.607162	98.339165	43.468971	2.526341	103.580116	42.849712	29.429441	102.858864	43.1593415	15.977891	103.21949	-71.7181915	13.236433	93.45884
-10.266665	36.012611	97.391548	-14.264957	14.600883	98.35154	43.465485	2.550671	103.461647	42.905941	29.481792	102.949295	43.185713	16.0162315	103.205471	-71.715627	13.1855345	93.497609
-10.132767	36.536617	97.618027	-14.237534	14.602902	98.388031	43.461647	2.57645	103.322792	42.964859	29.518572	103.019127	43.213253	16.047511	103.1709595	-71.688321	13.158293	93.6051025
-9.876693	37.330322	98.015396	-14.175996	14.58882	98.469597	43.455551	2.630509	103.081261	43.043385	29.567177	103.131546	43.249468	16.098843	103.1064035	-71.60146	13.078797	93.8327905
-9.664534	37.828987	98.274986	-14.134604	14.600441	98.523254	43.453529	2.677256	102.932449	43.112576	29.604504	103.191589	43.2830525	16.14088	103.062019	-71.5522605	13.060002	93.984489
-9.494473	38.275146	98.521301	-14.095783	14.616386	98.577621	43.478382	2.736866	102.822388	43.183228	29.657518	103.245232	43.330805	16.197192	103.03381	-71.522371	13.03558	94.121432
-9.327108	38.735287	98.724457	-14.071181	14.671528	98.639587	43.507652	2.803128	102.771912	43.236904	29.72447	103.318741	43.372278	16.263799	103.0453265	-71.51464	13.079257	94.2338475
-9.136735	39.179932	98.886856	-14.046393	14.733174	98.693756	43.523296	2.880746	102.762619	43.259747	29.792919	103.377914	43.3915215	16.3368325	103.0702665	-71.4843075	13.1295155	94.3172455
-8.950182	39.586174	99.008881	-14.04198	14.783217	98.740578	43.530365	2.955433	102.787781	43.261963	29.866636	103.441635	43.396164	16.4110345	103.114708	-71.480124	13.1553995	94.366448
-8.733359	39.969368	99.120506	-14.050809	14.820877	98.809502	43.540649	3.014369	102.834389	43.250374	29.923609	103.506706	43.3955115	16.468989	103.1705475	-71.4971295	13.172765	94.4484565
-8.413154	40.45079	99.287254	-14.062086	14.847077	98.875145	43.546688	3.039728	102.874565	43.24234	29.957998	103.598633	43.394514	16.498863	103.236599	-71.518686	13.195291	94.513691
-8.195695	40.709351	99.388283	-14.07369	14.833654	98.898384	43.530571	3.034245	102.885231	43.23344	29.958693	103.640854	43.3820055	16.496469	103.2630425	-71.5293855	13.170839	94.5337255
-7.988212	40.949402	99.467888	-14.090845	14.816618	98.899559	43.508743	3.020905	102.885521	43.220127	29.941126	103.693939	43.364435	16.4810155	103.28973	-71.546125	13.1522205	94.509388
-7.782228	41.10577	99.526665	-14.121289	14.808564	98.873268	43.483906	2.999727	102.888466	43.210255	29.922087	103.730728	43.3470805	16.460907	103.309597	-71.5896585	13.156221	94.436939
-7.578789	41.202515	99.55764	-14.151385	14.803656	98.849655	43.437717	2.988704	102.878593	43.190907	29.914024	103.749756	43.314312	16.451364	103.3141745	-71.617082	13.155948	94.3851355
-7.396616	41.245739	99.600754	-14.17751	14.822857	98.844681	43.403782	3.003844	102.86702	43.151993	29.923286	103.776741	43.2778875	16.463565	103.3218805	-71.6329075	13.182149	94.3674815
-7.214977	41.223366	99.616318	-14.215234	14.864847	98.84948	43.376839	3.042767	102.864418	43.124512	29.956415	103.792892	43.2506755	16.499591	103.328655	-71.6811435	13.230103	94.370305
-6.924368	41.114491	99.678452	-14.256768	14.966184	98.884201	43.35376	3.142352	102.849068	43.079842	30.04756	103.789925	43.216801	16.594956	103.3194965	-71.730337	13.337412	94.4489055
-6.706408	41.031807	99.702003	-14.261256	15.034289	98.894539	43.342937	3.228902	102.843903	43.045441	30.133539	103.796997	43.194189	16.6812205	103.32045	-71.716701	13.3873575	94.468628
-6.501935	40.921875	99.716705	-14.296365	15.103828	98.886307	43.329983	3.326114	102.839508	43.031181	30.231953	103.79348	43.180582	16.7790335	103.316494	-71.773312	13.4286225	94.45612
-6.31929	40.803318	99.708214	-14.305183	15.151522	98.864586	43.323456	3.426628	102.847588	43.006207	30.334381	103.779686	43.1648315	16.8805045	103.313637	-71.7751975	13.4225395	94.415535
-6.154393	40.671021	99.678192	-14.317505	15.211776	98.828682	43.29982	3.522214	102.875771	42.969307	30.42906	103.77494	43.1345635	16.975637	103.3253555	-71.7695735	13.447915	94.3320085
-6.033807	40.510498	99.640144	-14.365814	15.275882	98.771828	43.270412	3.621153	102.901985	42.933292	30.52705	103.74688	43.101852	17.0741015	103.3244325	-71.83348	13.4776625	94.2192235
-5.920352	40.352837	99.59494	-14.421001	15.318632	98.745956	43.246719	3.725598	102.909897	42.876152	30.632803	103.687035	43.0614355	17.1792005	103.298466	-71.9034375	13.4580635	94.193446
-5.831482	40.092258	99.48645	-14.490688	15.410482	98.732445	43.202332	3.90358	102.927551	42.79076	30.798716	103.531799	42.996546	17.351148	103.229675	-71.977922	13.469816	94.235215
-5.818134	39.902981	99.370941	-14.53736	15.461336	98.722229	43.183681	4.037	102.950096	42.765282	30.925442	103.406204	42.9744815	17.481221	103.17815	-72.0492015	13.441451	94.266308
-5.822915	39.668621	99.253166	-14.566229	15.50663	98.722183	43.155773	4.155478	102.958656	42.727913	31.036356	103.270103	42.941843	17.595917	103.1143795	-72.074301	13.417343	94.3299865
-5.874763	39.409229	99.134644	-14.5847	15.549372	98.728607	43.145897	4.255208	102.960823	42.677887	31.118151	103.143776	42.911892	17.6866795	103.0522995	-72.081292	13.4120645	94.4049145
-5.961114	39.112328	99.003052	-14.584701	15.576861	98.736938	43.155354	4.325069	102.958359	42.644302	31.161585	103.024384	42.899828	17.743327	102.9913715	-72.06923	13.410395	94.4825045
-6.076477	38.762074	98.88652	-14.575579	15.596416	98.741714	43.166985	4.357268	102.966728	42.612144	31.185362	102.91011	42.8895645	17.771315	102.938419	-72.0407225	13.421517	94.545009
-6.241944	38.377514	98.7789	-14.574802	15.58334	98.749069	43.173752	4.37004	102.985466	42.574738	31.201088	102.828682	42.874245	17.785564	102.907074	-72.023849	13.381116	94.591064
-6.53371	37.860443	98.559021	-14.583418	15.579319	98.755684	43.172298	4.411644	103.015579	42.481602	31.226221	102.687393	42.82695	17.8189325	102.851486	-71.993786	13.3397055	94.659882
-6.725389	37.539829	98.415794	-14.597957	15.588908	98.760902	43.167912	4.450054	103.028854	42.408264	31.247694	102.567307	42.788088	17.848874	102.7980805	-71.984002	13.328942	94.7237235
-6.948173	37.266125	98.277153	-14.613856	15.622658	98.777885	43.165554	4.49957	103.039635	42.333977	31.285688	102.418182	42.7497655	17.892629	102.7289085	-71.9774775	13.352687	94.8268615
-7.175533	37.006657	98.130013	-14.616855	15.660789	98.805496	43.174332	4.550241	103.07357	42.261482	31.320875	102.308502	42.717907	17.935558	102.691036	-71.951617	13.38602	94.919956
-7.43568	36.791645	98.018372	-14.617759	15.683554	98.837593	43.194843	4.58177	103.136589	42.228985	31.343035	102.22068	42.711914	17.9624025	102.6786345	-71.947432	13.4047055	94.9965515
-7.706472	36.606472	97.933372	-14.62311	15.682059	98.863266	43.219082	4.581889	103.208008	42.22097	31.351084	102.185036	42.720026	17.9664865	102.696522	-71.966246	13.3976315	95.03001
-8.020963	36.443062	97.877312	-14.610854	15.660622	98.884628	43.254787	4.545252	103.259743	42.224308	31.329546	102.191284	42.7395475	17.937399	102.7255135	-71.9612555	13.383845	95.0437425
-8.513453	36.264175	97.870399	-14.582483	15.569589	98.918571	43.305897	4.434618	103.335297	42.28429	31.242609	102.253517	42.7950935	17.8386135	102.794407	-71.9600595	13.3005645	95.042735
-8.851994	36.150578	97.921875	-14.55197	15.512853	98.966026	43.333591	4.339491	103.365723	42.35965	31.172157	102.311623	42.8466205	17.755824	102.838673	-71.9505605	13.269882	95.093379
-9.269946	36.085621	97.995796	-14.4999	15.447676	99.034576	43.365089	4.260933	103.391579	42.423496	31.095501	102.395966	42.8942925	17.678217	102.8937725	-71.8940925	13.217135	95.1753795
-9.66638	36.114178	98.040771	-14.447824	15.406269	99.092285	43.418221	4.196289	103.41407	42.514721	31.031755	102.464508	42.966471	17.614022	102.939289	-71.862119	13.198516	95.245281
-10.005402	36.071964	98.102913	-14.385003	15.377294	99.145432	43.468281	4.135877	103.433517	42.599453	31.008669	102.507713	43.033867	17.572273	102.970615	-71.803873	13.182315	95.320249
-10.34899	36.135353	98.128235	-14.33231	15.361317	99.195976	43.517963	4.111119	103.4366	42.660339	30.981592	102.54335	43.089151	17.5463555	102.989975	-71.753771	13.1762785	95.401977
-10.637519	36.233086	98.16555	-14.264318	15.35507	99.217712	43.565029	4.104466	103.433647	42.724194	30.965828	102.571281	43.1446115	17.535147	103.002464	-71.6732475	13.174993	95.43296
-11.097067	36.457218	98.203209	-14.194674	15.329631	99.24041	43.620899	4.097845	103.432121	42.817818	30.978319	102.601326	43.2193585	17.538082	103.0167235	-71.6087065	13.12118	95.4640965
-11.421389	36.711617	98.287003	-14.169198	15.326656	99.258141	43.64542	4.117398	103.426933	42.856041	30.996286	102.63784	43.2507305	17.556842	103.0323865	-71.5891265	13.09647	95.4838955
-11.71705	36.948261	98.342789	-14.153502	15.324004	99.282715	43.66349	4.145905	103.40921	42.879021	31.027805	102.719131	43.2712555	17.586855	103.0641705	-71.5782595	13.061153	95.5012595
-12.07279	37.236984	98.43412	-14.159044	15.313083	99.312508	43.666149	4.183309	103.38736	42.922798	31.075251	102.785919	43.2944735	17.62928	103.0866395	-71.6125615	12.996886	95.5383765
-12.457037	37.56839	98.570358	-14.15791	15.322417	99.354347	43.660881	4.229558	103.354027	42.951721	31.122953	102.838242	43.306301	17.6762555	103.0961345	-71.622121	12.9685785	95.6125595
-12.822533	37.940968	98.677475	-14.158228	15.331496	99.386528	43.664223	4.2773	103.307686	42.974506	31.173187	102.922592	43.3193645	17.7252435	103.115139	-71.6358205	12.9377485	95.657917
-13.160701	38.267227	98.835777	-14.146894	15.343274	99.419121	43.670734	4.330571	103.249046	43.006985	31.239906	102.979721	43.3388595	17.7852385	103.1143835	-71.6326475	12.9013095	95.7238585
-13.653154	38.735836	99.088104	-14.12682	15.38379	99.476364	43.688892	4.434552	103.153015	43.062202	31.345261	103.049362	43.375547	17.8899065	103.1011885	-71.629187	12.8776735	95.8515395
-13.930549	39.061745	99.247673	-14.099882	15.418675	99.518753	43.704327	4.5061	103.082703	43.106697	31.421917	103.096031	43.405512	17.9640085	103.089367	-71.605276	12.8733415	95.948139
-14.134924	39.379494	99.370888	-14.060884	15.459134	99.546455	43.729946	4.575812	103.021622	43.147472	31.475809	103.105881	43.438709	18.0258105	103.0637515	-71.560477	12.8924575	96.0291585
-14.31233	39.740166	99.446831	-14.034592	15.502652	99.566315	43.764885	4.636605	102.957848	43.180523	31.527069	103.096214	43.472704	18.081837	103.027031	-71.541888	12.923467	96.105599
-14.515901	40.139431	99.495712	-14.010172	15.543524	99.560364	43.792885	4.687996	102.881134	43.19944	31.574348	103.068581	43.4961625	18.131172	102.9748575	-71.5165065	12.955876	96.1458705
-14.746637	40.516998	99.519119	-13.977303	15.591997	99.53727	43.825779	4.732476	102.797081	43.206715	31.608242	102.994431	43.516247	18.170359	102.895756	-71.470853	13.013635	96.178784
-14.949353	40.87331	99.497322	-13.959133	15.606292	99.502686	43.85762	4.775487	102.715767	43.20702	31.646332	102.913216	43.53232	18.2109095	102.8144915	-71.450586	13.0016745	96.1908805
-15.310695	41.508408	99.432358	-13.938011	15.634702	99.436188	43.891785	4.864324	102.628922	43.168381	31.722757	102.813889	43.530083	18.2935405	102.7214055	-71.406105	12.9758635	96.1509705
-15.472427	41.822403	99.372765	-13.939601	15.653001	99.41275	43.910561	4.922145	102.586296	43.144398	31.781569	102.734604	43.5274795	18.351857	102.66045	-71.4066815	12.954145	96.16505
-15.647449	42.121544	99.334541	-13.950036	15.669791	99.394814	43.924931	4.974542	102.54184	43.115837	31.834295	102.641273	43.520384	18.4044185	102.5915565	-71.420456	12.9351635	96.1980715
-15.797508	42.388744	99.315437	-13.959001	15.674576	99.377296	43.927689	5.014665	102.494339	43.07753	31.855253	102.566528	43.5026095	18.434959	102.5304335	-71.4206115	12.914193	96.2241585
-15.925095	42.622417	99.281433	-13.968447	15.662954	99.358871	43.93306	5.039708	102.458397	43.055653	31.869585	102.494194	43.4943565	18.4546465	102.4762955	-71.4312505	12.8712615	96.2414465
-16.048027	42.82803	99.260406	-13.970748	15.643538	99.352196	43.933731	5.055061	102.438187	43.033062	31.879135	102.44236	43.4833965	18.467098	102.4402735	-71.4248925	12.819978	96.2641185
-16.126932	42.983646	99.247375	-13.974293	15.621712	99.348946	43.936245	5.06217	102.433762	43.008457	31.877848	102.42524	43.472351	18.470009	102.429501	-71.420937	12.773415	96.268391
-16.172535	43.207684	99.230438	-13.986421	15.588136	99.342102	43.935577	5.068552	102.440834	43.01273	31.88475	102.400146	43.4741535	18.476651	102.42049	-71.4469955	12.699621	96.263714
-16.14193	43.355038	99.233505	-13.992567	15.567681	99.336937	43.935894	5.090099	102.443604	43.012707	31.905689	102.394608	43.4743005	18.497894	102.419106	-71.4594345	12.637468	96.254768
-16.136717	43.507214	99.245811	-13.990995	15.574964	99.336395	43.942669	5.131972	102.454147	43.014622	31.947004	102.40432	43.4786455	18.539488	102.4292335	-71.4606355	12.61044	96.2435565
-16.074453	43.669231	99.276871	-13.994162	15.584906	99.331848	43.953285	5.178432	102.461311	43.035591	32.010174	102.41349	43.494438	18.594303	102.4374005	-71.482762	12.575509	96.2262955
-15.985682	43.830002	99.314377	-14.002769	15.611564	99.317894	43.952965	5.235729	102.455833	43.055134	32.076427	102.413521	43.5040495	18.656078	102.434677	-71.5095875	12.56705	96.201111
-15.894005	44.010265	99.347183	-14.024502	15.659952	99.299255	43.943489	5.298096	102.439026	43.076321	32.150921	102.413681	43.509905	18.7245085	102.4263535	-71.558909	12.5953955	96.1721565
-15.758331	44.180244	99.397102	-14.051432	15.705485	99.282379	43.928165	5.372654	102.41877	43.093475	32.244934	102.407608	43.51082	18.808794	102.413189	-71.613684	12.602176	96.151569
-15.535397	44.435673	99.469444	-14.0964	15.837954	99.273209	43.897789	5.507204	102.41275	43.083546	32.377289	102.425468	43.4906675	18.9422465	102.419109	-71.6834675	12.7336615	96.127309
-15.380597	44.574677	99.542305	-14.137785	15.934772	99.297646	43.877365	5.621441	102.434967	43.072899	32.480225	102.458488	43.475132	19.050833	102.4467275	-71.750702	12.818711	96.1485645
-15.208157	44.715588	99.601105	-14.153893	16.024105	99.324066	43.858093	5.732352	102.460686	43.054588	32.605236	102.469513	43.4563405	19.168794	102.4650995	-71.7641265	12.879416	96.1830325
-15.062608	44.840996	99.637009	-14.189853	16.116613	99.348541	43.841274	5.846806	102.478424	43.058567	32.731949	102.45578	43.4499205	19.2893775	102.467102	-71.8296265	12.9438485	96.22998
-14.919842	44.942257	99.641853	-14.209344	16.194321	99.364052	43.833916	5.940826	102.472267	43.049603	32.845905	102.426552	43.4417595	19.3933655	102.4494095	-71.8604475	12.9952765	96.2786945
-14.790124	45.037258	99.593216	-14.237966	16.299746	99.355942	43.80999	6.032491	102.465927	43.043243	32.94136	102.363289	43.4266165	19.4869255	102.414608	-71.9025485	13.1125665	96.297276
-14.728512	45.149628	99.545372	-14.249783	16.383627	99.331139	43.784554	6.103772	102.448257	43.034283	33.004536	102.295158	43.4094185	19.554154	102.3717075	-71.9089845	13.2131	96.2905705
-14.660493	45.25898	99.454514	-14.296939	16.533768	99.286942	43.727451	6.181538	102.432098	43.007698	33.057457	102.229294	43.3675745	19.6194975	102.330696	-71.9614525	13.4480385	96.243188
-14.673162	45.328545	99.399231	-14.334458	16.612001	99.280205	43.663509	6.223683	102.432045	42.984516	33.096756	102.196503	43.3240125	19.6602195	102.314274	-71.9929285	13.5637825	96.246136
-14.731513	45.392017	99.363289	-14.371695	16.708847	99.279312	43.585873	6.257284	102.432617	42.955349	33.122856	102.180466	43.270611	19.69007	102.3065415	-72.014001	13.727624	96.2520825
-14.848206	45.458839	99.330322	-14.430371	16.802246	99.27668	43.498306	6.289513	102.442841	42.918854	33.151436	102.179085	43.20858	19.7204745	102.310963	-72.069322	13.8840175	96.242397
-14.984983	45.525219	99.31678	-14.517361	16.887907	99.272873	43.402409	6.318883	102.451584	42.878872	33.176994	102.166664	43.1406405	19.7479385	102.309124	-72.1753625	14.0278755	96.236622
-15.049224	45.549686	99.302582	-14.583579	16.959057	99.273308	43.288975	6.355625	102.446304	42.832043	33.190556	102.152969	43.060509	19.7730905	102.2996365	-72.227667	14.1450235	96.2469795
-15.267886	45.587193	99.301491	-14.67247	17.049639	99.259254	43.16864	6.395629	102.424835	42.774929	33.189514	102.114883	42.9717845	19.7925715	102.269859	-72.3167245	14.3067065	96.248649
-15.559135	45.663975	99.240341	-14.822392	17.187082	99.196434	42.996529	6.456769	102.355423	42.684265	33.199387	102.015259	42.840397	19.828078	102.185341	-72.485181	14.546086	96.207527
-15.757831	45.691147	99.189606	-14.918709	17.27327	99.142136	42.869968	6.507716	102.281509	42.610344	33.205048	101.955093	42.740156	19.856382	102.118301	-72.577574	14.690158	96.165971
-15.954889	45.736801	99.148949	-15.025532	17.370314	99.086746	42.740311	6.547853	102.197014	42.53722	33.211163	101.890884	42.6387655	19.879508	102.043949	-72.6898295	14.86112	96.129543
-16.140654	45.779175	99.121277	-15.106577	17.467216	99.049225	42.622143	6.60285	102.097061	42.477066	33.229099	101.786629	42.5496045	19.9159745	101.941845	-72.7627585	15.0184575	96.156605
-16.319227	45.81395	99.093307	-15.179114	17.606991	99.020279	42.527634	6.666824	101.997078	42.414852	33.260719	101.693871	42.471243	19.9637715	101.8454745	-72.829471	15.2502105	96.1950835
-16.467056	45.858128	99.066963	-15.199894	17.679161	98.9673	42.450573	6.734224	101.903893	42.368919	33.314518	101.605316	42.409746	20.024371	101.7546045	-72.809534	15.333951	96.1799955
-16.583956	45.940559	99.026085	-15.212217	17.766184	98.92704	42.416901	6.821918	101.821877	42.345135	33.38023	101.524437	42.381018	20.101074	101.673157	-72.805452	15.431294	96.180923
-16.689392	46.095898	98.951393	-15.196175	17.947353	98.877838	42.425148	6.941138	101.721397	42.331879	33.507015	101.404449	42.3785135	20.2240765	101.562923	-72.7708635	15.6706295	96.192753
-16.762598	46.213245	98.919609	-15.164143	18.052128	98.853806	42.451702	7.020214	101.665092	42.34185	33.584919	101.348534	42.396776	20.3025665	101.506813	-72.725062	15.8016895	96.200799
-16.794638	46.307758	98.908798	-15.139596	18.154871	98.858994	42.487682	7.085479	101.608002	42.379585	33.662411	101.276482	42.4336335	20.373945	101.442242	-72.7128255	15.935797	96.275746
-16.78598	46.456539	98.902733	-15.094384	18.256809	98.867325	42.510567	7.150296	101.554657	42.411293	33.719116	101.199974	42.46093	20.434706	101.3773155	-72.649698	16.078912	96.3573345
-16.731894	46.616318	98.898834	-15.0651	18.348785	98.884926	42.531086	7.201638	101.504662	42.431736	33.763306	101.14695	42.481411	20.482472	101.325806	-72.611611	16.215098	96.444046
-16.664587	46.746815	98.898987	-15.026185	18.426456	98.926254	42.550392	7.24121	101.460495	42.456379	33.800388	101.085663	42.5033855	20.520799	101.273079	-72.5557555	16.332113	96.579429
-16.570454	46.880165	98.859909	-14.99354	18.495079	98.953789	42.569046	7.245409	101.417625	42.479019	33.820499	101.011444	42.5240325	20.532954	101.2145345	-72.5111125	16.457204	96.6930435
-16.381567	47.110085	98.803085	-14.991942	18.581911	98.951546	42.535313	7.221679	101.385368	42.469986	33.777828	100.953949	42.5026495	20.4997535	101.1696585	-72.4865335	16.6640685	96.7334335
-16.236851	47.287155	98.77224	-15.024592	18.640505	98.933876	42.500622	7.199138	101.372803	42.473331	33.75452	100.936592	42.4869765	20.476829	101.1546975	-72.5361605	16.804181	96.7130545
-16.084564	47.464664	98.749207	-15.048001	18.710602	98.903297	42.462479	7.185504	101.342979	42.475231	33.750893	100.917198	42.468855	20.4681985	101.1300885	-72.564857	16.9530055	96.6765055
-15.898742	47.630455	98.74662	-15.05737	18.757196	98.849617	42.412342	7.187445	101.264511	42.460945	33.763184	100.899529	42.4366435	20.4753145	101.08202	-72.5513835	17.0390775	96.617214
-15.709771	47.800629	98.770477	-15.06181	18.805534	98.802658	42.373363	7.224639	101.154175	42.449409	33.794586	100.854446	42.411386	20.5096125	101.0043105	-72.535006	17.1014555	96.6010055
-15.539792	47.948269	98.790207	-15.043685	18.843145	98.74617	42.353718	7.273262	101.005379	42.44825	33.839722	100.779327	42.400984	20.556492	100.892353	-72.488354	17.129798	96.599987
-15.366298	48.077396	98.786217	-15.001292	18.884781	98.674622	42.357971	7.321922	100.863625	42.450947	33.893051	100.705338	42.404459	20.6074865	100.7844815	-72.407043	17.1620755	96.5647625
-15.097875	48.221798	98.802132	-14.947769	18.969347	98.592506	42.369347	7.382898	100.702621	42.469425	33.959946	100.625847	42.419386	20.671422	100.664234	-72.314924	17.267272	96.520778
-14.966888	48.297031	98.819611	-14.923053	19.016014	98.554497	42.372234	7.415303	100.640236	42.482849	34.005241	100.611206	42.4275415	20.710272	100.625721	-72.2736475	17.321756	96.483273
-14.885624	48.344723	98.835297	-14.923866	19.033848	98.511826	42.355648	7.44324	100.608841	42.484779	34.039162	100.61631	42.4202135	20.741201	100.6125755	-72.2679455	17.326495	96.4110765
-14.848906	48.381084	98.855354	-14.937269	19.047581	98.477959	42.339951	7.462175	100.579239	42.478806	34.065048	100.62178	42.4093785	20.7636115	100.6005095	-72.2839165	17.3315505	96.3554085
-14.880335	48.371464	98.876541	-14.960468	19.046455	98.449203	42.318092	7.47769	100.548363	42.461239	34.085361	100.62606	42.3896655	20.7815255	100.5872115	-72.3106015	17.3113845	96.3111945
-14.996737	48.325691	98.908241	-14.989871	19.032379	98.417511	42.286457	7.494908	100.513817	42.428104	34.098606	100.639557	42.3572805	20.796757	100.576687	-72.3370225	17.268001	96.258335
-15.17157	48.271805	98.943657	-15.044904	18.982847	98.39325	42.256573	7.503396	100.476883	42.385464	34.112156	100.668457	42.3210185	20.807776	100.57267	-72.4108265	17.157918	96.21383
-15.464979	48.108627	99.02002	-15.106431	18.933535	98.363457	42.188251	7.503752	100.450386	42.325638	34.127232	100.706818	42.2569445	20.815492	100.578602	-72.4698065	17.051578	96.148312
-15.669865	47.973145	99.053841	-15.139214	18.888355	98.348	42.162209	7.505846	100.418053	42.290295	34.132378	100.711502	42.226252	20.819112	100.5647775	-72.50468	16.957598	96.1312225
-15.870747	47.766258	99.078163	-15.142584	18.843069	98.330406	42.152348	7.502684	100.383011	42.273502	34.127472	100.700722	42.212925	20.815078	100.5418665	-72.498093	16.87106	96.1189455
-16.071291	47.541004	99.095329	-15.133062	18.7924	98.330391	42.152908	7.496146	100.340843	42.268276	34.11956	100.67334	42.210592	20.807853	100.5070915	-72.476716	16.776947	96.1536905
-16.235806	47.306953	99.108337	-15.092617	18.753637	98.334396	42.165817	7.483622	100.297058	42.280483	34.100063	100.650116	42.22315	20.7918425	100.473587	-72.408384	16.7154315	96.195205
-16.367895	47.045498	99.125023	-15.057826	18.734499	98.336586	42.189552	7.462879	100.263847	42.316334	34.081001	100.634506	42.252943	20.77194	100.4491765	-72.368595	16.697058	96.2239955
-16.473444	46.793518	99.103653	-15.016511	18.723446	98.33831	42.217224	7.432026	100.23745	42.355816	34.062176	100.606346	42.28652	20.747101	100.421898	-72.319542	16.699791	96.254722
-16.5893	46.376404	99.04644	-14.967358	18.704742	98.319633	42.245697	7.38252	100.202385	42.407627	34.016903	100.560295	42.326662	20.6997115	100.38134	-72.261378	16.7097725	96.257926
-16.654833	46.101864	99.021683	-14.962321	18.690388	98.294319	42.255882	7.353882	100.180504	42.421337	33.981647	100.539413	42.3386095	20.6677645	100.3599585	-72.2632515	16.7130115	96.2286795
-16.71785	45.78476	98.983353	-14.969452	18.670771	98.276176	42.24704	7.314105	100.171936	42.416897	33.94392	100.542412	42.3319685	20.6290125	100.357174	-72.2708725	16.7125295	96.195178
-16.757072	45.422974	98.988113	-14.98026	18.640036	98.262337	42.22802	7.27396	100.17971	42.404263	33.903877	100.557434	42.3161415	20.5889185	100.368572	-72.2766615	16.6911535	96.156102
-16.803356	45.148232	98.990623	-15.015732	18.600672	98.254021	42.203812	7.235812	100.195328	42.388596	33.854546	100.584457	42.296204	20.545179	100.3898925	-72.327668	16.656165	96.1181495
-16.86854	44.80933	98.955994	-15.04452	18.569481	98.238739	42.183952	7.187824	100.214401	42.370792	33.810421	100.620506	42.277372	20.4991225	100.4174535	-72.366412	16.6398395	96.0600245
-16.886631	44.406868	98.899109	-15.067842	18.531374	98.235962	42.170506	7.141382	100.244774	42.359535	33.764637	100.642899	42.2650205	20.4530095	100.4438365	-72.4007045	16.6097385	96.0280875
-16.94261	43.705753	98.819351	-15.08293	18.48971	98.253738	42.156826	7.064191	100.316833	42.345543	33.676247	100.666283	42.2511845	20.370219	100.491558	-72.4170445	16.609201	96.015918
-16.971926	43.160419	98.771042	-15.081959	18.449224	98.291206	42.172935	7.001588	100.369225	42.346428	33.604343	100.663399	42.2596815	20.3029655	100.516312	-72.4235995	16.5954825	96.0661
-17.006641	42.593182	98.706535	-15.056669	18.410706	98.350998	42.199993	6.931075	100.427856	42.360737	33.536983	100.644157	42.280365	20.234029	100.5360065	-72.393703	16.587383	96.1659895
-16.992701	42.035175	98.643806	-14.996302	18.35886	98.406723	42.237343	6.848003	100.499321	42.383541	33.446533	100.623878	42.310442	20.147268	100.5615995	-72.303046	16.570452	96.2518465
-16.973322	41.445744	98.580048	-14.949308	18.313988	98.519165	42.283012	6.737779	100.588036	42.40918	33.337738	100.567566	42.346096	20.0377585	100.577801	-72.244712	16.5902175	96.460529
-16.937078	40.893543	98.496567	-14.870754	18.263443	98.661995	42.348255	6.624919	100.6912	42.445358	33.215328	100.472153	42.3968065	19.9201235	100.5816765	-72.1383145	16.6067625	96.7423135
-16.797152	40.363712	98.444519	-14.785211	18.221157	98.795837	42.418041	6.489967	100.824509	42.491539	33.053291	100.382401	42.45479	19.771629	100.603455	-72.025212	16.670685	96.988219
-16.548265	39.578609	98.250732	-14.702584	18.129972	98.941055	42.515953	6.230865	101.042366	42.541656	32.791866	100.236237	42.5288045	19.5113655	100.6393015	-71.9339725	16.7485785	97.2428085
-16.32774	38.9571	98.130051	-14.673092	18.012363	99.04232	42.543892	6.044617	101.1436	42.545212	32.58762	100.130928	42.544552	19.3161185	100.637264	-71.890736	16.7086075	97.447376
-16.105955	38.348248	98.064171	-14.655836	17.919939	99.115791	42.56263	5.859566	101.241028	42.52565	32.366196	100.046181	42.54414	19.112881	100.6436045	-71.855812	16.726997	97.5879775
-15.886966	37.747055	97.971207	-14.644443	17.771021	99.194557	42.592731	5.668974	101.322044	42.509903	32.150188	99.961395	42.551317	18.909581	100.6417195	-71.840203	16.632461	97.7473945
-15.597038	37.23489	97.914505	-14.646116	17.648611	99.241676	42.625599	5.499469	101.380493	42.491184	31.978134	99.895638	42.5583915	18.7388015	100.6380655	-71.8506235	16.5584205	97.8452865
-15.421706	36.78978	97.882095	-14.611338	17.505234	99.257484	42.659378	5.349059	101.421906	42.490566	31.831619	99.836479	42.574972	18.590339	100.6291925	-71.797648	16.420129	97.8857755
-15.124557	36.355064	97.797997	-14.58371	17.404915	99.244705	42.71217	5.22549	101.394775	42.486382	31.729061	99.776077	42.599276	18.4772755	100.585426	-71.766696	16.3325545	97.903984
-14.710305	35.856663	97.707207	-14.53065	17.315033	99.199173	42.777485	5.115911	101.312508	42.498718	31.629696	99.670074	42.6381015	18.3728035	100.491291	-71.6994015	16.2572625	97.907055
-14.39303	35.740528	97.738121	-14.482413	17.288137	99.177834	42.833778	5.092618	101.244423	42.525082	31.602631	99.632172	42.67943	18.3476245	100.4382975	-71.644256	16.2286495	97.9173705
-14.062858	35.649879	97.72438	-14.424503	17.29044	99.176666	42.882137	5.084037	101.196457	42.571621	31.595417	99.612289	42.726879	18.339727	100.404373	-71.575885	16.241153	97.948959
-13.654639	35.626167	97.717117	-14.364505	17.323048	99.169159	42.937153	5.088716	101.179291	42.642548	31.608318	99.61528	42.7898505	18.348517	100.3972855	-71.5188605	16.297579	97.9410325
-13.206024	35.614002	97.735039	-14.297507	17.385424	99.193237	42.981022	5.093309	101.163673	42.701611	31.621746	99.628853	42.8413165	18.3575275	100.396263	-71.4363305	16.4133205	97.990211
-12.721959	35.644329	97.774086	-14.242582	17.431913	99.228958	43.014599	5.090652	101.169121	42.755501	31.620661	99.697121	42.88505	18.3556565	100.433121	-71.370214	16.5081695	98.024795
-12.157851	35.691242	97.871208	-14.199244	17.471945	99.265114	43.044445	5.063279	101.206543	42.825577	31.610847	99.794594	42.935011	18.337063	100.5005685	-71.333499	16.606827	98.0296595
-11.333883	35.831123	98.019737	-14.186962	17.479321	99.367836	43.058178	4.984638	101.28981	42.900749	31.555254	100.034019	42.9794635	18.269946	100.6619145	-71.3533875	16.688696	98.0737575
-10.78169	35.929432	98.16584	-14.188348	17.471582	99.447472	43.052605	4.899123	101.391518	42.936302	31.509987	100.268684	42.9944535	18.204555	100.830101	-71.3711495	16.738609	98.064843
-10.24437	36.019329	98.33783	-14.236949	17.440662	99.537209	43.04261	4.807599	101.534355	42.982365	31.452948	100.572548	43.0124875	18.1302735	101.0534515	-71.4863855	16.7510505	98.0209665
-9.742471	36.206039	98.567375	-14.259979	17.403421	99.631798	43.014297	4.713495	101.700127	43.024979	31.393873	100.941589	43.019638	18.053684	101.320858	-71.539596	16.753158	97.942738
-9.252022	36.414883	98.830353	-14.32746	17.362904	99.754005	42.9832	4.615014	101.891304	43.083847	31.34506	101.348244	43.0335235	17.980037	101.619774	-71.6884435	16.745771	97.888236
-8.690372	36.701118	99.120621	-14.385885	17.303345	99.884804	42.958546	4.51884	102.100281	43.157894	31.286415	101.803001	43.05822	17.9026275	101.951641	-71.82999	16.7040625	97.817967
-8.130541	36.959805	99.490372	-14.459462	17.268476	99.997086	42.927746	4.413985	102.316154	43.231194	31.240129	102.27977	43.07947	17.827057	102.297962	-71.998394	16.709895	97.69621
-7.243205	37.365395	100.032082	-14.559417	17.241285	100.183441	42.897602	4.294288	102.64019	43.342693	31.183016	102.987373	43.1201475	17.738652	102.8137815	-72.2389815	16.743918	97.5531005
-6.679721	37.581989	100.436066	-14.631888	17.239227	100.314178	42.877598	4.249768	102.866241	43.40971	31.164732	103.42717	43.143654	17.70725	103.1467055	-72.40743	16.771204	97.4816505
-6.141115	37.782578	100.808502	-14.676431	17.237326	100.47451	42.850937	4.247756	103.106354	43.46999	31.167103	103.842712	43.1604635	17.7074295	103.474533	-72.5133255	16.7672225	97.474487
-5.675478	37.977676	101.149628	-14.72552	17.258615	100.618866	42.85268	4.26146	103.33065	43.544853	31.186247	104.184868	43.1987665	17.7238535	103.757759	-72.6498065	16.7933765	97.479973
-5.152422	38.179314	101.459908	-14.771792	17.269669	100.791046	42.856346	4.302634	103.509071	43.571198	31.252176	104.447952	43.213772	17.777405	103.9785115	-72.757356	16.761933	97.6035805
-4.648137	38.334167	101.746132	-14.780553	17.30253	100.970413	42.862411	4.375919	103.620949	43.565521	31.316277	104.633354	43.213966	17.846098	104.1271515	-72.775072	16.758962	97.8136745
-4.045426	38.466011	101.983521	-14.782855	17.351391	101.108887	42.874058	4.473148	103.676842	43.568703	31.388277	104.735687	43.2213805	17.9307125	104.2062645	-72.7870905	16.7720695	98.0115095
-3.261277	38.547604	102.15609	-14.776286	17.419044	101.222923	42.909451	4.608721	103.67038	43.546379	31.539085	104.777565	43.227915	18.073903	104.2239725	-72.780487	16.764185	98.2218735
-2.738903	38.56292	102.191269	-14.780164	17.477331	101.247856	42.923832	4.708601	103.629517	43.519402	31.619612	104.767395	43.221617	18.1641065	104.198456	-72.781945	16.7905555	98.297256
-2.2879	38.526592	102.196289	-14.779179	17.557104	101.229034	42.929283	4.785758	103.579773	43.491173	31.687775	104.736473	43.210228	18.2367665	104.158123	-72.768586	16.8774415	98.299945
-1.869423	38.469807	102.167152	-14.79111	17.606201	101.190529	42.92065	4.842013	103.521034	43.440964	31.74511	104.705383	43.180807	18.2935615	104.1132085	-72.763027	16.9188405	98.2678495
-1.411972	38.353542	102.117348	-14.817345	17.653118	101.14341	42.898853	4.891517	103.454567	43.400753	31.778065	104.646767	43.149803	18.334791	104.050667	-72.784493	16.971445	98.236153
-0.952807	38.169388	102.04631	-14.831961	17.704695	101.07869	42.890774	4.943578	103.377388	43.369228	31.813065	104.561447	43.130001	18.3783215	103.9694175	-72.793923	17.0310685	98.1879625
-0.464671	37.946835	102.002907	-14.828335	17.747576	101.033226	42.885441	5.018715	103.286217	43.338295	31.870667	104.498146	43.111868	18.444691	103.8921815	-72.768538	17.050461	98.1742705
0.304067	37.494633	101.899384	-14.799647	17.82814	100.982559	42.892899	5.127815	103.173553	43.313824	31.948936	104.380836	43.1033615	18.5383755	103.7771945	-72.7026555	17.1179045	98.1879235
0.819915	37.094723	101.803925	-14.772506	17.903236	100.938629	42.916096	5.196039	103.118027	43.328251	31.996456	104.278816	43.1221735	18.5962475	103.6984215	-72.6671855	17.2102245	98.1788365
1.288324	36.713688	101.690018	-14.724079	17.97934	100.888649	42.943371	5.258901	103.067543	43.338451	32.051201	104.169098	43.140911	18.655051	103.6183205	-72.589069	17.303629	98.1589775
1.73705	36.353493	101.554535	-14.694744	18.058331	100.83445	42.957237	5.319641	103.045479	43.329327	32.086365	104.070953	43.143282	18.703003	103.558216	-72.53277	17.413659	98.110684
2.215387	35.913136	101.429726	-14.683476	18.125668	100.795677	42.985664	5.39326	103.047134	43.299408	32.12368	103.986214	43.142536	18.75847	103.516674	-72.509488	17.492866	98.07468
2.673981	35.419006	101.324638	-14.668991	18.183207	100.784111	43.013557	5.481206	103.059479	43.268883	32.180141	103.903076	43.14122	18.8306735	103.4812775	-72.479202	17.5357405	98.0869445
3.186194	34.839222	101.261856	-14.675024	18.235847	100.78933	43.028332	5.569723	103.084778	43.234058	32.241596	103.821121	43.131195	18.9056595	103.4529495	-72.481243	17.5660345	98.1257105
3.902297	33.953323	101.139626	-14.673622	18.29117	100.758652	43.08569	5.734228	103.144012	43.163128	32.35638	103.750145	43.124409	19.045304	103.4470785	-72.471653	17.537036	98.0702255
4.321749	33.371605	101.054726	-14.646626	18.353758	100.694084	43.122795	5.847435	103.178848	43.127197	32.449268	103.704346	43.124996	19.1483515	103.441597	-72.418248	17.5591645	97.946571
4.763251	32.748432	100.903091	-14.629419	18.426886	100.565315	43.169128	5.954532	103.198349	43.131386	32.545593	103.661667	43.150257	19.2500625	103.430008	-72.409095	17.6037095	97.700622
5.220831	32.060566	100.735542	-14.618714	18.500393	100.386238	43.21764	6.049336	103.204666	43.140694	32.623497	103.60347	43.179167	19.3364165	103.404068	-72.416595	17.6643695	97.368408
5.690139	31.314817	100.556419	-14.59545	18.55068	100.153885	43.272644	6.138714	103.180695	43.151207	32.690418	103.548203	43.2119255	19.414566	103.364449	-72.4028255	17.686794	96.943321
6.129613	30.553871	100.387207	-14.57594	18.572041	99.887672	43.30452	6.235385	103.133301	43.151009	32.775005	103.519417	43.2277645	19.505195	103.326359	-72.3796445	17.638887	96.448985
6.515908	29.823172	100.240311	-14.55926	18.593832	99.632797	43.346947	6.350777	103.054771	43.157177	32.857731	103.506958	43.252062	19.604254	103.2808645	-72.370582	17.58341	95.9847295
7.082696	28.632832	99.979729	-14.528543	18.636509	99.26857	43.412971	6.494644	102.950523	43.177467	33.006977	103.510223	43.295219	19.7508105	103.230373	-72.352305	17.5222075	95.306767
7.484876	27.726959	99.831383	-14.489205	18.674637	99.105835	43.450081	6.605124	102.869904	43.213905	33.103924	103.464737	43.331993	19.854524	103.1673205	-72.310403	17.49475	95.0443495
7.853112	26.833429	99.713509	-14.428391	18.731831	98.976273	43.500835	6.724558	102.795029	43.238441	33.208561	103.407791	43.369638	19.9665595	103.10141	-72.22642	17.4971025	94.851136
8.167115	25.932737	99.570618	-14.373931	18.790686	98.856354	43.545444	6.813963	102.738037	43.256424	33.280354	103.352676	43.400934	20.0471585	103.0453565	-72.148796	17.5342135	94.6673515
8.496059	25.00926	99.362167	-14.311215	18.869055	98.709831	43.595772	6.872257	102.675011	43.298634	33.330669	103.260635	43.447203	20.101463	102.967823	-72.069633	17.636647	94.451839
8.801125	23.981468	99.14547	-14.239115	18.942446	98.552612	43.621574	6.895164	102.623001	43.335026	33.337574	103.134071	43.4783	20.116369	102.878536	-71.95653	17.768523	94.226688
9.058619	22.97924	98.933586	-14.20086	19.003868	98.389465	43.635349	6.903668	102.55423	43.359894	33.304657	102.988304	43.4976215	20.1041625	102.771267	-71.8993415	17.9035735	94.007663
9.379526	21.354555	98.596741	-14.131217	19.122501	98.114334	43.659412	6.879868	102.512215	43.41835	33.212795	102.767227	43.538881	20.0463315	102.639721	-71.801315	18.1986705	93.588947
9.559309	20.265722	98.383255	-14.077403	19.183254	97.933563	43.69352	6.860676	102.479782	43.460144	33.166775	102.595566	43.576832	20.0137255	102.537674	-71.731638	18.3527825	93.329452
9.691332	19.103262	98.177269	-14.012774	19.231604	97.757439	43.740665	6.860898	102.465378	43.493809	33.144817	102.417801	43.617237	20.0028575	102.4415895	-71.642785	18.4603505	93.0732885
9.796539	17.970089	97.982788	-13.950687	19.283266	97.574989	43.797245	6.877551	102.43055	43.517277	33.151676	102.211617	43.657261	20.0146135	102.3210835	-71.558635	18.5519185	92.8288945
9.838849	16.857435	97.819717	-13.860919	19.311754	97.404007	43.854198	6.906152	102.375626	43.545349	33.157795	101.962349	43.6997735	20.0319735	102.1689875	-71.4216115	18.5915345	92.6390265
9.88955	15.660073	97.618736	-13.786861	19.342646	97.235268	43.933262	6.927996	102.298904	43.554626	33.161655	101.709106	43.743944	20.0448255	102.004005	-71.317666	18.6404665	92.466531
9.87335	14.496658	97.457634	-13.714213	19.357529	97.075378	44.01458	6.950067	102.222992	43.568466	33.155708	101.445198	43.791523	20.0528875	101.834095	-71.219949	18.6621705	92.316661
9.82845	12.721589	97.217125	-13.631823	19.363182	96.79615	44.098736	6.948509	102.126205	43.583115	33.13755	101.06102	43.8409255	20.0430295	101.5936125	-71.1045715	18.6833345	91.9986875
9.754842	11.588738	97.034386	-13.575292	19.334787	96.632973	44.157471	6.931219	102.017487	43.561878	33.076263	100.823662	43.8596745	20.003741	101.4205745	-71.0102585	18.665833	91.8453715
9.606365	10.384946	96.916832	-13.540276	19.304499	96.478378	44.201679	6.904005	101.938751	43.572899	33.014088	100.614296	43.887289	19.9590465	101.2765235	-70.967841	18.6499515	91.6802325
9.463658	9.225842	96.820381	-13.496561	19.274204	96.335129	44.249977	6.862562	101.863373	43.596882	32.965832	100.407173	43.9234295	19.914197	101.135273	-70.9165515	18.634211	91.534985
9.2441	8.116653	96.695107	-13.455093	19.233753	96.217896	44.305473	6.811993	101.752213	43.606121	32.915565	100.172028	43.955797	19.863779	100.9621205	-70.865983	18.603727	91.4736715
9.022229	7.027436	96.583435	-13.415398	19.20903	96.107964	44.368835	6.797356	101.630928	43.627121	32.87532	99.926636	43.997978	19.836338	100.778782	-70.828774	18.581722	91.437146
8.741136	5.897556	96.479622	-13.37352	19.188265	95.9841	44.430183	6.80235	101.503227	43.631916	32.865192	99.696777	44.0310495	19.833771	100.600002	-70.7780895	18.542759	91.368198
8.327092	4.337897	96.323708	-13.27568	19.184336	95.791336	44.529594	6.801805	101.287201	43.635513	32.876301	99.331757	44.0825535	19.839053	100.309479	-70.6339135	18.529619	91.273193
7.994191	3.375266	96.18647	-13.233356	19.18404	95.642868	44.589787	6.818501	101.131882	43.644791	32.874146	99.087036	44.117289	19.8463235	100.109459	-70.584001	18.5217565	91.176277
7.620482	2.365354	96.047874	-13.187584	19.186697	95.464798	44.640282	6.829263	100.970169	43.666542	32.862572	98.86821	44.153412	19.8459175	99.9191895	-70.52858	18.5274765	91.0104065
7.252608	1.36839	95.886688	-13.138474	19.188135	95.283257	44.692986	6.800717	100.804688	43.702652	32.851219	98.649628	44.197819	19.825968	99.727158	-70.474767	18.550302	90.839356
6.848413	0.494316	95.729088	-13.071961	19.180044	95.103111	44.724091	6.778678	100.61953	43.729721	32.814827	98.435814	44.226906	19.7967525	99.527672	-70.370828	18.5633355	90.67855
6.373355	-0.342544	95.555511	-13.009332	19.17654	94.95475	44.742306	6.759943	100.431129	43.773796	32.762962	98.258003	44.258051	19.7614525	99.344566	-70.276715	18.5916275	90.564934
5.920026	-1.188396	95.411629	-12.962398	19.174509	94.795403	44.753376	6.733116	100.275269	43.847115	32.721745	98.081604	44.3002455	19.7274305	99.1784365	-70.2250415	18.6215875	90.4123695
5.147311	-2.37922	95.196648	-12.913359	19.20289	94.529228	44.776569	6.702714	100.046989	43.925198	32.696171	97.775604	44.3508835	19.6994425	98.9112965	-70.1776015	18.7063375	90.1471595
4.614235	-3.087051	95.070419	-12.87283	19.245314	94.329956	44.788242	6.712102	99.901749	43.960045	32.695328	97.551125	44.3741435	19.703715	98.726437	-70.1198035	18.786913	89.933475
4.00842	-3.696548	94.88649	-12.835935	19.289267	94.101936	44.813313	6.721238	99.740295	43.990353	32.709141	97.290909	44.401833	19.7151895	98.515602	-70.073703	18.8633445	89.68827
3.424489	-4.351225	94.732986	-12.795237	19.319521	93.863014	44.878178	6.729159	99.522614	44.008083	32.727165	97.011475	44.4431305	19.728162	98.2670445	-70.0336045	18.91088	89.4589835
2.762838	-4.934877	94.569572	-12.730929	19.344482	93.619843	44.87125	6.76225	99.372742	44.019241	32.731537	96.728241	44.4452455	19.7468935	98.0504915	-69.9071035	18.9420705	89.1891945
2.111085	-5.489492	94.429977	-12.680528	19.365019	93.38131	44.902672	6.770133	99.193375	44.043621	32.73138	96.42688	44.4731465	19.7507565	97.8101275	-69.8342025	18.9792815	88.9524925
1.46499	-5.939271	94.301636	-12.632286	19.376595	93.152252	44.935463	6.774253	99.007568	44.064232	32.718807	96.13221	44.4998475	19.74653	97.569889	-69.7644195	19.00666	88.734615
0.404989	-6.48034	94.064941	-12.537376	19.371649	92.796928	44.973137	6.745102	98.743553	44.120823	32.678776	95.710663	44.54698	19.711939	97.227108	-69.621732	19.031359	88.366748
-0.357121	-6.79805	93.889763	-12.498954	19.363026	92.573341	45.001526	6.694428	98.568634	44.174141	32.641029	95.432831	44.5878335	19.6677285	97.0007325	-69.5857415	19.0583235	88.1459495
-1.131445	-7.05272	93.714386	-12.441538	19.342243	92.342873	45.026772	6.621574	98.361404	44.209133	32.586891	95.149918	44.6179525	19.6042325	96.755661	-69.5010285	19.0802535	87.930085
-1.914301	-7.269315	93.512932	-12.397976	19.313309	92.124329	45.020088	6.522833	98.098343	44.239079	32.512184	94.845039	44.6295835	19.5175085	96.471691	-69.4255355	19.1091095	87.776967
-2.688333	-7.366261	93.284302	-12.359949	19.277843	91.925377	44.984886	6.42246	97.801498	44.261223	32.427547	94.519913	44.6230545	19.4250035	96.1607055	-69.3429525	19.1306825	87.6900485
-3.510545	-7.396048	93.045532	-12.311601	19.228306	91.731819	44.928345	6.304881	97.499153	44.274471	32.330456	94.198448	44.601408	19.3176685	95.8488005	-69.22461	19.1389435	87.6148375
-4.336023	-7.381334	92.799553	-12.292444	19.16386	91.562668	44.901836	6.204133	97.177864	44.281048	32.243507	93.908768	44.591442	19.22382	95.543316	-69.17633	19.1039	87.58202
-5.625664	-7.214722	92.423866	-12.272246	19.06707	91.333214	44.840221	6.082806	96.718651	44.282936	32.148922	93.556023	44.5615785	19.115864	95.137337	-69.1060705	19.018276	87.529091
-6.456609	-7.032361	92.167778	-12.262032	19.024294	91.20546	44.789345	6.029549	96.436913	44.265633	32.083504	93.377266	44.527489	19.0565265	94.9070895	-69.051553	18.9920615	87.5038305
-7.266328	-6.732243	91.89444	-12.268957	18.977554	91.062859	44.730045	5.977286	96.163139	44.252361	32.036087	93.219688	44.491203	19.0066865	94.6914135	-69.029117	18.9484215	87.4343045
-8.088877	-6.410709	91.597496	-12.270237	18.957767	90.928207	44.64698	5.943158	95.907883	44.238213	32.000576	93.076134	44.4425965	18.971867	94.4920085	-68.9830705	18.943667	87.3644055
-8.969473	-5.984993	91.304169	-12.286743	18.958813	90.809456	44.543896	5.93004	95.662247	44.214046	31.975342	92.950623	44.378971	18.952691	94.306435	-68.952457	18.964935	87.312477
-9.826389	-5.521341	91.072151	-12.313294	18.98274	90.70018	44.421978	5.92519	95.444939	44.172283	31.976805	92.864662	44.2971305	18.9509975	94.1548005	-68.9237185	19.0144825	87.2455595
-10.638624	-5.014759	90.833061	-12.352633	19.047277	90.607079	44.305748	5.96168	95.232941	44.139435	32.016312	92.791344	44.2225915	18.988996	94.0121425	-68.9278575	19.105558	87.2020155
-11.840292	-4.109488	90.489189	-12.398074	19.184412	90.527367	44.150669	6.078537	94.948875	44.076805	32.12698	92.756172	44.113737	19.1027585	93.8525235	-68.909885	19.2660655	87.2022105
-12.693399	-3.437657	90.273743	-12.456038	19.292881	90.482506	44.065197	6.166313	94.810425	44.021832	32.220383	92.819839	44.0435145	19.193348	93.815132	-68.9555905	19.392414	87.14988
-13.497231	-2.738565	90.098701	-12.494937	19.414667	90.468269	43.988373	6.256941	94.728889	43.991508	32.336361	92.932823	43.9899405	19.296651	93.830856	-68.9798145	19.532683	87.105682
-14.292563	-2.027853	89.947838	-12.543135	19.534836	90.475136	43.931103	6.358498	94.690277	43.990402	32.457703	93.074852	43.9607525	19.4081005	93.8825645	-69.0470225	19.6615715	87.0677075
-15.064822	-1.197008	89.803123	-12.580729	19.671001	90.50042	43.890182	6.446627	94.668518	43.986988	32.584019	93.244179	43.938585	19.515323	93.9563485	-69.100043	19.826679	87.0444915
-15.806227	-0.453472	89.671921	-12.605761	19.791927	90.542763	43.858818	6.547985	94.647049	43.989742	32.702721	93.406883	43.92428	19.625353	94.026966	-69.135802	19.958501	87.05856
-16.551828	0.365073	89.554901	-12.605323	19.930584	90.584038	43.83152	6.661479	94.620445	44.00433	32.824932	93.567848	43.917925	19.7432055	94.0941465	-69.128571	20.1179625	87.0739295
-17.696754	1.588053	89.438339	-12.610314	20.107967	90.624207	43.803181	6.815003	94.587997	44.027149	33.009338	93.76107	43.915165	19.9121705	94.1745335	-69.135793	20.3037635	87.0738805
-18.372944	2.437227	89.33419	-12.589441	20.245466	90.614723	43.780064	6.911669	94.557884	44.044083	33.112324	93.835815	43.9120735	20.0119965	94.1968495	-69.0909555	20.4789355	87.0325965
-19.070383	3.265629	89.216362	-12.588973	20.360346	90.573105	43.768318	7.026305	94.516701	44.054459	33.216724	93.879051	43.9113885	20.1215145	94.197876	-69.0893345	20.5991775	86.948334
-19.731009	4.112031	89.090019	-12.566452	20.471447	90.5112	43.769379	7.118995	94.47171	44.056545	33.297558	93.8899	43.912962	20.2082765	94.180805	-69.045866	20.7346175	86.841595
-20.46418	4.909056	88.993431	-12.548213	20.57267	90.418282	43.765614	7.19847	94.412956	44.066616	33.385345	93.867599	43.916115	20.2919075	94.1402775	-69.012541	20.8534325	86.6962865
-21.112139	5.723622	88.847633	-12.540272	20.65941	90.320953	43.763618	7.280256	94.340172	44.081936	33.48315	93.829933	43.922777	20.381703	94.0850525	-69.003321	20.937117	86.5568535
-21.761274	6.561058	88.700935	-12.535116	20.743969	90.22673	43.758888	7.354012	94.234245	44.077099	33.559208	93.772392	43.9179935	20.45661	94.0033185	-68.9882255	21.031328	86.4501415
-22.784254	7.748408	88.532425	-12.546764	20.812283	90.074608	43.735397	7.442189	94.048889	44.081005	33.664986	93.622795	43.908201	20.5535875	93.835842	-69.001729	21.0709785	86.313374
-23.487888	8.461075	88.461182	-12.545207	20.848234	89.972122	43.714325	7.500435	93.921295	44.067383	33.732204	93.494339	43.890854	20.6163195	93.707817	-68.981268	21.0801485	86.236427
-24.159697	9.170942	88.378212	-12.537238	20.87571	89.897079	43.693645	7.560412	93.804398	44.042973	33.781807	93.356773	43.868309	20.6711095	93.5805855	-68.942785	21.0803105	86.2135725
-24.87236	9.895005	88.341484	-12.526533	20.911077	89.828812	43.685677	7.622094	93.70562	44.02335	33.847004	93.208191	43.8545135	20.734549	93.4569055	-68.9075795	21.087605	86.2007185
-25.54459	10.630746	88.304451	-12.521722	20.941416	89.770561	43.678574	7.682606	93.619675	44.004028	33.905514	93.064171	43.841301	20.79406	93.341923	-68.884745	21.088772	86.199199
-26.259392	11.321919	88.326164	-12.527682	20.95875	89.74556	43.713829	7.721362	93.501915	43.967484	33.964378	92.927261	43.8406565	20.84287	93.214588	-68.8960205	21.07463	86.276532
-26.909182	11.995287	88.343971	-12.543251	20.967037	89.727989	43.654972	7.784752	93.466072	43.931595	34.01347	92.809509	43.7932835	20.899111	93.1377905	-68.8797855	21.034963	86.3181875
-27.899147	13.058831	88.350235	-12.581762	20.986986	89.687889	43.623562	7.824654	93.374275	43.879166	34.070496	92.620895	43.751364	20.947575	92.997585	-68.914888	21.026397	86.378193
-28.546253	13.784946	88.319046	-12.618963	20.991043	89.658722	43.599491	7.844877	93.293976	43.839104	34.102615	92.471352	43.7192975	20.973746	92.882664	-68.9572235	21.00834	86.43478
-29.228964	14.463897	88.33902	-12.655822	20.979507	89.619698	43.567162	7.859905	93.194069	43.775539	34.12569	92.299545	43.6713505	20.9927975	92.746807	-68.9829945	20.9662165	86.492589
-29.863766	15.119548	88.362946	-12.706587	20.952732	89.566788	43.530777	7.873706	93.055435	43.704975	34.147854	92.079613	43.617876	21.01078	92.567524	-69.03105	20.894684	86.566052
-30.463596	15.836986	88.407654	-12.757908	20.919613	89.542175	43.475079	7.8825	92.875061	43.623398	34.169136	91.820053	43.5492385	21.025818	92.347557	-69.0650545	20.813408	86.736793
-31.089188	16.542385	88.439133	-12.811768	20.870808	89.520294	43.414764	7.889578	92.657425	43.524059	34.175137	91.534508	43.4694115	21.0323575	92.0959665	-69.0929475	20.7092585	86.9446215
-31.668076	17.255882	88.512611	-12.871655	20.811127	89.498207	43.31031	7.907578	92.447517	43.417007	34.172291	91.249451	43.3636585	21.0399345	91.848484	-69.1069685	20.5823195	87.14793
-32.49184	18.288355	88.594177	-12.989482	20.75934	89.440498	43.185364	7.876449	92.145546	43.251099	34.156055	90.818428	43.2182315	21.016252	91.481987	-69.1971955	20.502428	87.399009
-32.978531	19.018864	88.584229	-13.074332	20.726116	89.379295	43.068062	7.84575	91.978676	43.130207	34.125412	90.554901	43.0991345	20.985581	91.2667885	-69.2477985	20.466651	87.4918015
-33.491879	19.790134	88.590088	-13.182616	20.709269	89.348747	42.933311	7.805032	91.826683	42.987633	34.06823	90.325829	42.960472	20.936631	91.076256	-69.325704	20.481907	87.621238
-33.950882	20.626507	88.66275	-13.283443	20.706417	89.369713	42.78606	7.774611	91.676422	42.875305	34.015312	90.137421	42.8306825	20.8949615	90.9069215	-69.3975685	20.5178725	87.8325045
-34.367664	21.42281	88.799477	-13.372697	20.707542	89.415977	42.632042	7.747755	91.564354	42.766941	33.953388	90.009781	42.6994915	20.8505715	90.7870675	-69.4448855	20.5645125	88.0448865
-34.762882	22.197138	88.936012	-13.457899	20.712641	89.496758	42.512924	7.717003	91.481445	42.675705	33.902637	89.943298	42.5943145	20.80982	90.7123715	-69.5101125	20.615462	88.2811445
-35.054295	23.020313	89.125366	-13.529735	20.707008	89.63279	42.437645	7.668821	91.383591	42.626987	33.87505	89.927498	42.532316	20.7719355	90.6555445	-69.591786	20.6420805	88.6100355
-35.436291	24.329428	89.450706	-13.59108	20.701326	89.877388	42.304001	7.62119	91.318527	42.589222	33.846661	89.989891	42.4466115	20.7339255	90.654209	-69.6287715	20.6687265	89.100567
-35.647308	25.222073	89.707199	-13.629031	20.702402	90.044174	42.266827	7.572149	91.255142	42.564247	33.834969	90.098442	42.415537	20.703559	90.676792	-69.673599	20.701245	89.411556
-35.77935	26.117928	89.909325	-13.668537	20.708496	90.186897	42.201092	7.536303	91.22963	42.552311	33.831585	90.2323	42.3767015	20.683944	90.730965	-69.7137755	20.733048	89.642829
-35.887585	26.975208	90.119034	-13.729438	20.68845	90.32785	42.138248	7.512966	91.219292	42.548813	33.826385	90.391335	42.3435305	20.6696755	90.8053135	-69.8024065	20.7072245	89.8503865
-35.916672	27.837706	90.359917	-13.794353	20.678568	90.466583	42.022564	7.521793	91.244072	42.529354	33.832478	90.557556	42.275959	20.6771355	90.900814	-69.864665	20.6800005	90.032352
-35.881828	28.777683	90.525299	-13.850649	20.650049	90.612564	41.923828	7.540976	91.262093	42.492893	33.833588	90.740135	42.2083605	20.687282	91.001114	-69.9096585	20.612816	90.224014
-35.862232	29.618198	90.753494	-13.934919	20.638332	90.749115	41.843189	7.595223	91.303825	42.445385	33.845398	90.930458	42.144287	20.7203105	91.1171415	-70.014125	20.5563535	90.3810885
-35.689392	30.841949	91.060028	-14.01822	20.618925	90.962486	41.74514	7.695921	91.454079	42.357521	33.908665	91.211082	42.0513305	20.802293	91.3325805	-70.0877705	20.435557	90.5923915
-35.505013	31.609598	91.251587	-14.088305	20.604858	91.106194	41.731361	7.740188	91.605827	42.298801	33.964504	91.433342	42.015081	20.852346	91.5195845	-70.191691	20.35737	90.6928035
-35.280155	32.405121	91.375717	-14.167693	20.565228	91.238869	41.737125	7.769696	91.783401	42.242699	34.008495	91.664085	41.989912	20.8890955	91.723743	-70.325298	20.2413605	90.753995
-35.033627	33.151672	91.53965	-14.21872	20.524082	91.374336	41.732521	7.772048	91.977051	42.207043	34.023384	91.872208	41.969782	20.897716	91.9246295	-70.407222	20.150448	90.8240425
-34.700504	33.850655	91.703331	-14.264995	20.442215	91.535927	41.71384	7.747142	92.189087	42.179398	33.989578	92.073685	41.946619	20.86836	92.131386	-70.476609	20.01607	90.940468
-34.357605	34.442856	91.870079	-14.299228	20.371017	91.69384	41.693661	7.702026	92.406792	42.145069	33.922283	92.313988	41.919365	20.8121545	92.36039	-70.517821	19.9298795	91.02729
-33.953304	35.013233	91.998581	-14.343275	20.280045	91.845566	41.673515	7.632886	92.647156	42.126461	33.83564	92.554268	41.899988	20.734263	92.600712	-70.586538	19.825827	91.09042
-33.240585	35.874825	92.16964	-14.387199	20.110386	92.087265	41.671383	7.458004	93.036362	42.125484	33.65353	92.908302	41.8984335	20.555767	92.972332	-70.6728315	19.665005	91.202198
-32.690697	36.397686	92.319565	-14.408088	20.001547	92.256737	41.673954	7.313296	93.316055	42.153957	33.518208	93.141037	41.9139555	20.415752	93.228546	-70.7301315	19.587342	91.284928
-32.145874	36.868416	92.450859	-14.401711	19.867393	92.428802	41.696793	7.157732	93.586937	42.176434	33.366879	93.372353	41.9366135	20.2623055	93.479645	-70.7400355	19.4724805	91.377959
-31.598801	37.262623	92.616585	-14.396219	19.744905	92.60553	41.72324	6.987271	93.811035	42.201416	33.208771	93.603546	41.962328	20.098021	93.7072905	-70.754766	19.391789	91.5037695
-31.001606	37.617878	92.778748	-14.37317	19.601492	92.763435	41.730518	6.829033	94.006119	42.236961	33.047211	93.811836	41.9837395	19.938122	93.9089775	-70.7300795	19.264862	91.6178925
-30.268791	37.964497	92.917084	-14.351195	19.463352	92.906647	41.727859	6.682078	94.189384	42.285618	32.894695	94.021484	42.0067385	19.7883865	94.105434	-70.7091285	19.1383175	91.70786
-29.67078	38.299011	93.086014	-14.330196	19.336554	93.011169	41.768749	6.521585	94.336067	42.337807	32.744328	94.232628	42.053278	19.6329565	94.2843475	-70.71367	19.0401515	91.7379905
-28.544527	38.721542	93.222549	-14.316836	19.163557	93.14566	41.811687	6.337443	94.57045	42.390282	32.566254	94.565353	42.1009845	19.4518485	94.5679015	-70.7346565	18.8752655	91.7234185
-27.891094	38.938732	93.363441	-14.284919	19.068062	93.260139	41.840363	6.262877	94.754013	42.417343	32.481899	94.795006	42.128853	19.372388	94.7745095	-70.698691	18.763736	91.7457685
-27.170959	39.112236	93.508095	-14.278761	18.99469	93.383751	41.829403	6.224633	94.984795	42.456055	32.421291	95.018585	42.142729	19.322962	95.00169	-70.700251	18.666418	91.765812
-26.376205	39.249466	93.593857	-14.253004	18.930725	93.507721	41.872387	6.169104	95.195435	42.51865	32.379856	95.235779	42.1955185	19.27448	95.215607	-70.7015265	18.58697	91.799835
-25.577238	39.372181	93.686882	-14.220487	18.861792	93.603012	41.912392	6.139944	95.437103	42.542782	32.338924	95.478935	42.227587	19.239434	95.458019	-70.668561	18.48415	91.748005
-24.74531	39.453014	93.784317	-14.195177	18.802254	93.720192	41.962845	6.10595	95.68483	42.564468	32.299107	95.738892	42.2636565	19.2025285	95.711861	-70.6540105	18.4019795	91.728523
-23.988182	39.453983	93.918854	-14.165444	18.737482	93.87146	41.999237	6.059258	95.965591	42.624294	32.272945	95.994019	42.3117655	19.1661015	95.979805	-70.6426535	18.3088625	91.763115
-22.839575	39.373055	94.13102	-14.151814	18.594063	94.133255	42.086849	5.950898	96.409302	42.705467	32.179005	96.37146	42.396158	19.0649515	96.390381	-70.699786	18.1231745	91.876129
-22.008648	39.247242	94.261658	-14.141305	18.487593	94.309013	42.102211	5.856791	96.7612	42.759071	32.080181	96.602875	42.430641	18.968486	96.6820375	-70.713251	18.0067	91.9359885
-21.146994	39.104519	94.392433	-14.138775	18.376377	94.48793	42.157127	5.732004	97.085594	42.826279	31.952604	96.805901	42.491703	18.842304	96.9457475	-70.769253	17.91045	92.0301125
-20.323931	38.906048	94.487717	-14.114539	18.218771	94.674026	42.200268	5.57277	97.404793	42.888554	31.799036	96.981583	42.544411	18.685903	97.193188	-70.773489	17.751639	92.154864
-19.53079	38.675694	94.573601	-14.096172	18.021612	94.866524	42.269329	5.371338	97.692047	42.936882	31.609123	97.113457	42.6031055	18.4902305	97.402752	-70.7954495	17.5529935	92.330296
-18.791077	38.420807	94.629845	-14.076674	17.796133	95.040306	42.296307	5.163536	98.01442	42.990173	31.380821	97.216064	42.64324	18.2721785	97.615242	-70.796588	17.3200875	92.46537
-17.959782	38.044334	94.622406	-14.068484	17.539223	95.208946	42.346329	4.934014	98.335197	43.024597	31.143209	97.315224	42.685463	18.0386115	97.8252105	-70.822431	17.0398345	92.5926815
-16.708746	37.541931	94.519203	-14.049164	17.103592	95.400215	42.418449	4.547697	98.806496	43.055897	30.771866	97.431877	42.737173	17.6597815	98.1191865	-70.835501	16.5474025	92.6812435
-15.92768	37.180756	94.489693	-14.04624	16.788248	95.528397	42.413078	4.309156	99.100441	43.06086	30.518639	97.486481	42.736969	17.4138975	98.293461	-70.829449	16.1625985	92.763333
-15.171422	36.834465	94.472252	-14.054018	16.476881	95.622284	42.429516	4.061371	99.349876	43.049339	30.257971	97.550354	42.7394275	17.159671	98.450115	-70.8474635	15.794091	92.794453
-14.446315	36.495842	94.441101	-14.052447	16.176289	95.72345	42.448822	3.833972	99.570366	43.059753	30.010042	97.615662	42.7542875	16.922007	98.593014	-70.8591815	15.430571	92.853886
-13.690003	36.11385	94.42453	-14.056129	15.899041	95.808006	42.50436	3.608157	99.736916	43.039886	29.805302	97.677185	42.772123	16.7067295	98.7070505	-70.884381	15.0913525	92.9089615
-12.959938	35.809811	94.400856	-14.064641	15.65288	95.881203	42.465973	3.426541	99.934189	43.015636	29.611448	97.727356	42.7408045	16.5189945	98.8307725	-70.8700865	14.7867655	92.9316335
-12.168891	35.511269	94.399628	-14.084922	15.425685	95.980843	42.514462	3.247055	100.047813	42.999313	29.453495	97.769073	42.7568875	16.350275	98.908443	-70.9267315	14.501095	93.053243
-11.124071	35.155857	94.474098	-14.086177	15.155893	96.106865	42.474716	3.056429	100.252556	42.940323	29.264359	97.842751	42.7075195	16.160394	99.0476535	-70.8798735	14.151392	93.1660765
-10.452933	34.945141	94.547722	-14.105039	14.988507	96.194458	42.495502	2.925444	100.318237	42.902893	29.167171	97.921692	42.6991975	16.0463075	99.1199645	-70.9092755	13.9307065	93.2689515
-9.795178	34.752987	94.634712	-14.139676	14.879556	96.254517	42.447628	2.841227	100.413338	42.883518	29.094574	98.014214	42.665573	15.9679005	99.213776	-70.944925	13.7912115	93.295258
-9.120265	34.614262	94.760262	-14.164697	14.757499	96.309464	42.432381	2.75425	100.439323	42.855373	29.054821	98.123848	42.643877	15.9045355	99.2815855	-70.973271	13.6104625	93.3373425
-8.381498	34.525276	94.898079	-14.209933	14.703725	96.33992	42.398834	2.687615	100.40979	42.816673	29.03985	98.25132	42.6077535	15.8637325	99.330555	-71.0276195	13.5437175	93.349285
-7.749424	34.465412	95.037964	-14.26484	14.646968	96.339882	42.344601	2.656979	100.349869	42.790474	29.043123	98.363373	42.5675375	15.850051	99.356621	-71.0972175	13.443885	93.323143
-7.1039	34.418304	95.202911	-14.304413	14.648933	96.320984	42.291859	2.660529	100.271294	42.775303	29.063955	98.463997	42.533581	15.862242	99.3676455	-71.142407	13.435624	93.2743225
-6.22692	34.388966	95.457199	-14.392183	14.696775	96.290298	42.222847	2.754697	100.167976	42.733734	29.154869	98.636887	42.4782905	15.954783	99.4024315	-71.2626565	13.438767	93.1781645
-5.62444	34.318031	95.638618	-14.451775	14.761639	96.297073	42.201389	2.86355	100.144539	42.698715	29.258305	98.755608	42.450052	16.0609275	99.4500735	-71.353602	13.4623505	93.1440725
-5.027054	34.289066	95.777061	-14.493542	14.857406	96.300041	42.220345	2.978934	100.105026	42.669296	29.405117	98.844894	42.4448205	16.1920255	99.47496	-71.4319045	13.5227865	93.125122
-4.39256	34.280552	95.900688	-14.541067	14.924569	96.305183	42.197685	3.133284	100.075615	42.638714	29.565546	98.89064	42.4181995	16.349415	99.4831275	-71.5003335	13.499723	93.1272385
-3.840509	34.232956	96.003723	-14.561275	15.005398	96.294876	42.156464	3.323234	100.057304	42.613754	29.751089	98.882599	42.385109	16.5371615	99.4699515	-71.507659	13.4736345	93.1198005
-3.292289	34.18438	96.073326	-14.567587	15.108665	96.273918	42.223202	3.504035	99.970039	42.545521	29.905159	98.897224	42.3843615	16.704597	99.4336315	-71.5195355	13.512733	93.1142045
-2.794857	34.119518	96.147743	-14.603776	15.181761	96.258072	42.179176	3.672426	99.947533	42.486076	30.058464	98.915817	42.332626	16.865445	99.431675	-71.540178	13.498077	93.084469
-2.062248	33.908653	96.252602	-14.644444	15.217588	96.251877	42.229633	3.828279	99.87896	42.435043	30.243761	98.971962	42.332338	17.03602	99.425461	-71.621226	13.399156	93.078293
-1.566797	33.724571	96.332336	-14.670226	15.225102	96.242592	42.160683	3.906896	99.869652	42.399918	30.306833	99.0047	42.2803005	17.1068645	99.437176	-71.6207525	13.3433395	93.048008
-1.041586	33.537151	96.390656	-14.699697	15.218825	96.227249	42.174923	3.947459	99.800751	42.370121	30.338615	99.017433	42.272522	17.143037	99.409092	-71.671916	13.294613	93.045406
-0.56686	33.269455	96.415474	-14.753771	15.218404	96.195496	42.14423	3.99143	99.745041	42.333351	30.36179	99.005875	42.2387905	17.17661	99.375458	-71.7463325	13.260198	93.015534
-0.135492	32.985817	96.440186	-14.795141	15.19928	96.145309	42.061501	4.053576	99.706528	42.285904	30.402168	98.965736	42.1737025	17.227872	99.336132	-71.7639845	13.170688	92.954486
0.291108	32.716454	96.441307	-14.841347	15.196295	96.105515	42.035908	4.116791	99.639824	42.220333	30.45524	98.902527	42.1281205	17.2860155	99.2711755	-71.8108145	13.1065745	92.9398545
0.664609	32.403069	96.445457	-14.866735	15.200167	96.077652	42.015617	4.186372	99.556419	42.157589	30.510403	98.838631	42.086603	17.3483875	99.197525	-71.820073	13.0519465	92.957779
1.19918	31.833113	96.403328	-14.878718	15.205804	96.038834	42.04068	4.264361	99.425179	42.07214	30.603054	98.765442	42.05641	17.4337075	99.0953105	-71.813846	12.9779005	92.9823575
1.561741	31.406906	96.415337	-14.869677	15.208369	96.030045	42.009411	4.331503	99.395439	42.047276	30.659494	98.751518	42.0283435	17.4954985	99.0734785	-71.7676975	12.9212395	92.9866115
1.910781	30.931299	96.439117	-14.853244	15.212014	96.026596	42.035412	4.376945	99.349747	42.043961	30.709669	98.762352	42.0396865	17.543307	99.0560495	-71.7461745	12.880721	92.9971425
2.24352	30.384672	96.451118	-14.820189	15.224913	96.02549	42.12429	4.395929	99.256622	42.05965	30.754364	98.778297	42.09197	17.5751465	99.0174595	-71.732348	12.8746795	93.0335205
2.544749	29.854275	96.467888	-14.772573	15.238249	96.022186	42.120205	4.440507	99.236282	42.102592	30.786852	98.794647	42.1113985	17.6136795	99.0154645	-71.6565445	12.8628185	93.0289075
2.841406	29.299948	96.458908	-14.709894	15.266508	95.995354	42.164646	4.487193	99.199066	42.15107	30.837551	98.81852	42.157858	17.662372	99.008793	-71.577646	12.870644	92.981915
3.069704	28.72591	96.457001	-14.658706	15.307082	95.992958	42.25629	4.534464	99.132362	42.198162	30.905878	98.843292	42.227226	17.720171	98.987827	-71.544638	12.893993	92.998089
3.385262	27.766285	96.442955	-14.607406	15.414781	96.014252	42.255699	4.66971	99.107452	42.233242	31.018566	98.874962	42.2444705	17.844138	98.991207	-71.4592825	12.985424	93.037297
3.55724	27.03492	96.440323	-14.576629	15.479042	96.061333	42.270981	4.774241	99.082619	42.255985	31.108036	98.892883	42.263483	17.9411385	98.987751	-71.416741	13.0169455	93.134915
3.700017	26.294935	96.447594	-14.547272	15.545097	96.109024	42.341484	4.833331	99.029579	42.277855	31.189928	98.914101	42.3096695	18.0116295	98.97184	-71.4042135	13.0785645	93.246208
3.842054	25.494534	96.432884	-14.532401	15.622969	96.141861	42.324013	4.93866	99.051666	42.296825	31.287544	98.936485	42.310419	18.113102	98.9940755	-71.375221	13.132836	93.2896465
3.900148	24.72653	96.428009	-14.524685	15.673475	96.168793	42.3937	5.010475	99.065643	42.299046	31.36956	98.972153	42.346373	18.1900175	99.018898	-71.395743	13.1569325	93.318688
3.98942	23.84635	96.363762	-14.518152	15.723334	96.171623	42.416363	5.090814	99.126419	42.293892	31.458759	99.019936	42.3551275	18.2747865	99.0731775	-71.3914315	13.1718815	93.2700685
4.069656	22.891186	96.308784	-14.524237	15.748816	96.168793	42.38974	5.243435	99.220398	42.287292	31.547033	99.05854	42.338516	18.395234	99.139469	-71.38699	13.102398	93.198117
4.108496	21.431881	96.22541	-14.542274	15.772474	96.167686	42.370205	5.464793	99.370041	42.259857	31.676487	99.072472	42.315031	18.57064	99.2212565	-71.399579	12.974308	93.1141155
4.079397	20.427952	96.174965	-14.550671	15.77155	96.179626	42.402058	5.570387	99.445549	42.231594	31.757137	99.06353	42.316826	18.663762	99.2545395	-71.418168	12.879338	93.1047125
4.055291	19.37887	96.119308	-14.546776	15.759303	96.21553	42.528801	5.571397	99.468658	42.205528	31.823679	99.028526	42.3671645	18.697538	99.248592	-71.4607165	12.821068	93.182468
4.031913	18.239897	96.089104	-14.524353	15.734159	96.277138	42.551594	5.660075	99.591377	42.196003	31.875244	98.98764	42.3737985	18.7676595	99.2895085	-71.4225045	12.7006585	93.2647675
3.983546	17.085413	96.076485	-14.501328	15.718007	96.357491	42.615978	5.702624	99.680847	42.195293	31.911507	98.937569	42.4056355	18.8070655	99.309208	-71.4082915	12.6289485	93.405774
3.870418	15.948859	96.043854	-14.467838	15.665479	96.418869	42.695713	5.719254	99.764664	42.211426	31.933054	98.871666	42.4535695	18.826154	99.318165	-71.3892455	12.504804	93.519573
3.782147	14.735625	96.006317	-14.427752	15.625721	96.459023	42.776237	5.722941	99.837692	42.233437	31.930319	98.782921	42.504837	18.82663	99.3103065	-71.360341	12.424812	93.6077395
3.613585	12.859194	95.957199	-14.345566	15.550581	96.458595	42.896461	5.707868	99.910515	42.279076	31.887806	98.611473	42.5877685	18.797837	99.260994	-71.2789005	12.303325	93.656196
3.497362	11.651297	95.90213	-14.283442	15.503285	96.438812	42.983105	5.687946	99.958366	42.312824	31.850233	98.46785	42.6479645	18.7690895	99.213108	-71.2148485	12.2374805	93.664516
3.333323	10.392202	95.848686	-14.223125	15.455151	96.397148	43.07217	5.669093	100.000084	42.335564	31.814877	98.309509	42.703867	18.741985	99.1547965	-71.150117	12.168317	93.6394995
3.178701	9.133701	95.849518	-14.177065	15.415257	96.359688	43.161076	5.624945	100.055695	42.357792	31.778866	98.152351	42.759434	18.7019055	99.104023	-71.113564	12.1286085	93.615353
3.002509	7.880031	95.856758	-14.141941	15.381564	96.316269	43.243401	5.607515	100.128326	42.365986	31.734488	98.011353	42.8046935	18.6710015	99.0698395	-71.0885755	12.0921265	93.5626985
2.731154	6.659518	95.868484	-14.10429	15.337333	96.26416	43.370064	5.539285	100.168594	42.379551	31.685301	97.871056	42.8748075	18.612293	99.019825	-71.0833875	12.062373	93.508495
2.540127	5.44534	95.897354	-14.077398	15.280163	96.214714	43.395199	5.544331	100.275169	42.407829	31.638203	97.740646	42.901514	18.591267	99.0079075	-71.05631	11.969059	93.4215205
2.155468	3.653729	95.909126	-14.05162	15.222285	96.061913	43.490147	5.457693	100.326576	42.415379	31.547918	97.572838	42.952763	18.5028055	98.949707	-71.056003	11.9417645	93.174119
1.86221	2.561488	95.872757	-14.026835	15.181377	95.937881	43.536705	5.370289	100.308014	42.394821	31.461685	97.491196	42.965763	18.415987	98.899605	-71.019433	11.946767	92.976157
1.585761	1.417958	95.804443	-14.004068	15.117642	95.798279	43.554279	5.303535	100.308296	42.421577	31.401527	97.40963	42.987928	18.352531	98.858963	-70.996064	11.882753	92.737595
1.255197	0.362026	95.749451	-13.999811	15.066367	95.642868	43.563938	5.244481	100.333107	42.456757	31.352463	97.381172	43.0103475	18.298472	98.8571395	-71.0099695	11.834262	92.4285965
0.901826	-0.66086	95.656578	-14.000021	15.05069	95.469551	43.568672	5.193468	100.335846	42.473057	31.316896	97.365547	43.0208645	18.255182	98.8506965	-71.0209065	11.846198	92.0884055
0.53103	-1.600612	95.529266	-13.977827	15.048257	95.306358	43.603489	5.112661	100.286995	42.500069	31.279379	97.359741	43.051779	18.19602	98.823368	-71.007433	11.900494	91.789348
0.127993	-2.522301	95.389717	-13.97149	15.047228	95.119926	43.603928	5.084766	100.274155	42.533012	31.24279	97.342804	43.06847	18.163778	98.8084795	-71.01145	11.930678	91.4313725
-0.554973	-3.776368	95.210526	-13.92583	15.054401	94.886108	43.577351	5.127967	100.215866	42.56543	31.186974	97.267769	43.0713905	18.1574705	98.7418175	-70.9230505	11.9513315	91.0303985
-1.037891	-4.558202	95.131371	-13.859029	15.025753	94.789215	43.609859	5.137091	100.147606	42.626156	31.161924	97.20533	43.1180075	18.1495075	98.676468	-70.8360655	11.9019985	90.901962
-1.509182	-5.286642	95.021347	-13.784853	15.045549	94.671036	43.65789	5.136616	100.106087	42.692776	31.149029	97.145782	43.175333	18.1428225	98.6259345	-70.745039	11.9482755	90.7161375
-2.051247	-5.948332	94.963104	-13.687136	15.038246	94.587364	43.724037	5.130444	100.051559	42.762508	31.129641	97.061691	43.2432725	18.1300425	98.556625	-70.6175445	11.9464495	90.618103
-2.639247	-6.589703	94.91552	-13.578032	14.99748	94.5355	43.779732	5.112519	100.006012	42.845196	31.090096	96.973503	43.312464	18.1013075	98.4897575	-70.468528	11.8936525	90.5812425
-3.217776	-7.178219	94.90863	-13.460552	14.943859	94.472778	43.832794	5.081404	99.978363	42.929741	31.024637	96.905075	43.3812675	18.0530205	98.441719	-70.3023715	11.8346975	90.503837
-3.833198	-7.709672	94.86425	-13.370046	14.896852	94.378922	43.891224	5.005263	99.944778	42.997696	30.92754	96.843895	43.44446	17.9664015	98.3943365	-70.184552	11.8273025	90.3635075
-4.823715	-8.385997	94.736084	-13.260449	14.769755	94.247574	44.002495	4.785101	99.838188	43.114079	30.760292	96.733803	43.558287	17.7726965	98.2859955	-70.079185	11.7668135	90.2091525
-5.524175	-8.749436	94.649292	-13.222046	14.715852	94.150749	44.005058	4.709225	99.825134	43.183395	30.652411	96.659851	43.5942265	17.680818	98.2424925	-70.0383185	11.750886	90.0590055
-6.275879	-9.095987	94.581154	-13.186487	14.651484	94.045975	44.038902	4.645712	99.784286	43.225784	30.54846	96.588127	43.632343	17.597086	98.1862065	-70.005317	11.705882	89.9057435
-7.033876	-9.371366	94.475723	-13.153945	14.623772	93.933014	44.065701	4.563758	99.726616	43.259819	30.471346	96.50145	43.66276	17.517552	98.114033	-69.97065	11.729992	89.751995
-7.790978	-9.52916	94.351814	-13.121358	14.632811	93.792282	44.137238	4.425613	99.613533	43.284607	30.420498	96.406578	43.7109225	17.4230555	98.0100555	-69.9536385	11.8425665	89.5745085
-8.552324	-9.637163	94.216042	-13.097397	14.65435	93.657127	44.156521	4.36335	99.523613	43.289886	30.371956	96.295616	43.7232035	17.367653	97.9096145	-69.9179975	11.941047	89.4046395
-9.357164	-9.676084	94.029068	-13.081906	14.696428	93.52272	44.148724	4.314493	99.396637	43.292027	30.313433	96.208977	43.7203755	17.313963	97.802807	-69.8841875	12.078893	89.242633
-10.685181	-9.631168	93.733055	-13.054463	14.77678	93.319443	44.131947	4.163896	99.166084	43.332077	30.238461	96.090981	43.732012	17.2011785	97.6285325	-69.840938	12.3523815	89.0103535
-11.543718	-9.518565	93.447647	-13.027408	14.834174	93.159851	44.099281	4.068025	98.944771	43.363583	30.171829	96.023758	43.731432	17.119927	97.4842645	-69.786248	12.548421	88.8354375
-12.416475	-9.331768	93.086395	-13.006721	14.891423	92.948624	43.988327	3.973413	98.733971	43.389828	30.074347	96.002647	43.6890775	17.02388	97.368309	-69.7025195	12.758966	88.528939
-13.256971	-9.117217	92.657928	-13.029997	14.945008	92.747711	43.911549	3.828661	98.466141	43.444069	29.947937	95.984924	43.677809	16.888299	97.2255325	-69.737803	13.001717	88.2698895
-14.205943	-8.841816	92.214783	-13.043955	14.994849	92.560883	43.855614	3.678088	98.164764	43.502209	29.82522	95.969833	43.6789115	16.751654	97.0672985	-69.7668215	13.238044	88.0544675
-15.166421	-8.531353	91.810036	-13.063937	15.057294	92.388062	43.696495	3.554596	97.9076	43.545734	29.690615	95.942345	43.6211145	16.6226055	96.9249725	-69.7489885	13.4919825	87.8511515
-16.131271	-8.151168	91.459587	-13.10334	15.13416	92.238777	43.574089	3.472505	97.624191	43.56208	29.627663	95.88755	43.5680845	16.550084	96.7558705	-69.7747645	13.718236	87.7216835
-17.533539	-7.507044	91.027351	-13.117928	15.291394	92.038757	43.443336	3.444958	97.203964	43.55344	29.615828	95.724754	43.498388	16.530393	96.464359	-69.734244	14.052395	87.613155
-18.447403	-7.061061	90.764702	-13.145531	15.401983	91.890678	43.385715	3.478855	96.965828	43.542263	29.652834	95.554382	43.463989	16.5658445	96.260105	-69.755051	14.2381215	87.521251
-19.432249	-6.574926	90.566025	-13.138917	15.559324	91.7295	43.380665	3.549989	96.748047	43.513226	29.727661	95.335396	43.4469455	16.638825	96.0417215	-69.7247795	14.479823	87.4172785
-20.402632	-6.05832	90.404434	-13.129598	15.69873	91.55262	43.404476	3.643893	96.534172	43.484051	29.820881	95.086426	43.4442635	16.732387	95.810299	-69.7034595	14.665073	87.294941
-21.298233	-5.529859	90.208046	-13.11055	15.843717	91.36795	43.425228	3.742945	96.306534	43.459759	29.934689	94.820847	43.4424935	16.838817	95.5636905	-69.6635935	14.848617	87.1722095
-22.217243	-4.960577	90.030815	-13.063585	15.967567	91.201714	43.452049	3.834002	96.068184	43.441502	30.026325	94.566887	43.4467755	16.9301635	95.3175355	-69.5739455	15.0049705	87.0858925
-23.184179	-4.404895	89.846672	-13.031608	16.057726	91.041519	43.481236	3.905727	95.821632	43.450703	30.108902	94.33358	43.4659695	17.0073145	95.077606	-69.5291855	15.1081375	87.005432
-24.613499	-3.518725	89.623573	-12.952587	16.17481	90.873665	43.48772	3.992803	95.484634	43.493744	30.192858	94.05423	43.490732	17.0928305	94.769432	-69.395906	15.2567895	86.977898
-25.528971	-2.904252	89.487167	-12.894444	16.238607	90.792152	43.508972	4.02952	95.287498	43.533504	30.247408	93.915337	43.521238	17.138464	94.6014175	-69.310126	15.33875	86.9828865
-26.474789	-2.258665	89.331093	-12.842359	16.287931	90.677185	43.549339	4.05969	95.103218	43.588676	30.300961	93.774918	43.5690075	17.1803255	94.439068	-69.2537255	15.3955365	86.915302
-27.431684	-1.586249	89.179108	-12.755669	16.359367	90.552528	43.598518	4.092337	94.931595	43.639854	30.351322	93.638214	43.619186	17.2218295	94.2849045	-69.130524	15.4969045	86.8201515
-28.349644	-0.92239	89.021759	-12.682906	16.41889	90.427155	43.64579	4.131703	94.763641	43.689026	30.397881	93.504265	43.667408	17.264792	94.133953	-69.03322	15.572988	86.720357
-29.252455	-0.206557	88.907349	-12.627621	16.4641	90.330666	43.683037	4.177883	94.615181	43.737232	30.433882	93.367348	43.7101345	17.3058825	93.9912645	-68.9653765	15.6223175	86.6700675
-30.171364	0.496995	88.835136	-12.567089	16.519018	90.26725	43.697201	4.223662	94.509644	43.76915	30.46439	93.254684	43.7331755	17.344026	93.882164	-68.8673535	15.69401	86.652336
-31.569687	1.595498	88.80619	-12.514576	16.564726	90.232536	43.732037	4.288958	94.427216	43.822937	30.540646	93.131584	43.777487	17.414802	93.7794	-68.806639	15.71465	86.685672
-32.456905	2.327089	88.785103	-12.494743	16.575783	90.232452	43.766708	4.339386	94.397408	43.843311	30.584621	93.078323	43.8050095	17.4620035	93.7378655	-68.7944955	15.6895625	86.7270385
-33.380604	3.073429	88.799324	-12.4772	16.575954	90.251572	43.788731	4.391439	94.389809	43.844997	30.63797	93.030052	43.816864	17.5147045	93.7099305	-68.771264	15.6372035	86.7932135
-34.322815	3.857478	88.846352	-12.475203	16.560307	90.272514	43.806858	4.441955	94.405006	43.84692	30.688343	92.976913	43.826889	17.565149	93.6909595	-68.777295	15.555465	86.8540685
-35.180473	4.655684	88.896576	-12.474312	16.544432	90.293625	43.829739	4.48664	94.413872	43.829174	30.742842	92.891808	43.8294565	17.614741	93.65284	-68.7780805	15.474123	86.93441
-36.038391	5.471406	88.994804	-12.488323	16.538235	90.320053	43.839134	4.542316	94.407448	43.789955	30.792606	92.769402	43.8145445	17.667461	93.588425	-68.7911905	15.409009	87.051681
-36.879807	6.333604	89.035133	-12.509253	16.536272	90.333969	43.837692	4.590233	94.385078	43.744839	30.847635	92.609116	43.7912655	17.718934	93.497097	-68.8097715	15.35361	87.170841
-38.171352	7.670366	89.179817	-12.533646	16.532248	90.348068	43.837925	4.641573	94.268883	43.659725	30.911306	92.301071	43.748825	17.7764395	93.284977	-68.816117	15.2880565	87.411159
-38.988129	8.587607	89.295448	-12.548203	16.528196	90.364548	43.825512	4.660913	94.138306	43.59153	30.94455	92.053551	43.708521	17.8027315	93.0959285	-68.804927	15.2536605	87.6331675
-39.74551	9.585308	89.409554	-12.565989	16.529995	90.37748	43.805355	4.666717	93.967247	43.526695	30.96784	91.793091	43.666025	17.8172785	92.880169	-68.798003	15.2427115	87.874791
-40.551029	10.592546	89.561989	-12.595372	16.534254	90.401718	43.764534	4.659963	93.757278	43.453392	30.989769	91.532394	43.608963	17.824866	92.644836	-68.799707	15.243642	88.1586
-41.275711	11.670533	89.68631	-12.633737	16.527691	90.420685	43.717064	4.64497	93.498627	43.382107	31.014484	91.280678	43.5495855	17.829727	92.3896525	-68.8170595	15.225655	88.4517175
-41.944725	12.755212	89.749603	-12.680471	16.526573	90.423798	43.640495	4.635248	93.209572	43.301376	31.053013	91.042175	43.4709355	17.8441305	92.1258735	-68.8318775	15.2090155	88.7217225
-42.691158	13.90024	89.88382	-12.751637	16.541729	90.413971	43.570732	4.638195	92.859039	43.208981	31.09569	90.803604	43.3898565	17.8669425	91.8313215	-68.8931305	15.2165155	88.9966205
-43.643234	15.643194	90.062889	-12.849149	16.563404	90.410789	43.403629	4.697464	92.291138	43.040924	31.210178	90.479515	43.2222765	17.953821	91.3853265	-68.9205745	15.172987	89.4362515
-44.185684	16.85433	90.146996	-12.951976	16.602928	90.392052	43.245922	4.775239	91.918518	42.935276	31.309608	90.326256	43.090599	18.0424235	91.122387	-68.994551	15.1634325	89.661717
-44.826225	18.050804	90.242165	-13.065074	16.637142	90.353378	43.074081	4.873956	91.594551	42.811451	31.418762	90.227173	42.942766	18.146359	90.910862	-69.072914	15.127925	89.795894
-45.327778	19.296625	90.335495	-13.229264	16.67569	90.336861	42.866428	5.020829	91.315971	42.666531	31.542051	90.198318	42.7664795	18.28144	90.7571445	-69.2250075	15.06994	89.9165775
-45.752636	20.524025	90.419456	-13.405137	16.743547	90.342659	42.664803	5.135599	91.100281	42.516552	31.678143	90.232666	42.5906775	18.406871	90.6664735	-69.4009515	15.080223	90.0188445
-46.198933	21.772682	90.59314	-13.601997	16.797106	90.380066	42.473049	5.246257	90.937668	42.373978	31.810749	90.326088	42.4235135	18.528503	90.631878	-69.6275075	15.065709	90.128254
-46.581676	23.009323	90.751495	-13.772353	16.861536	90.42453	42.271935	5.366096	90.823334	42.239223	31.946194	90.445015	42.255579	18.656145	90.6341745	-69.800285	15.066927	90.2148855
-46.958767	24.835007	90.952377	-14.034096	16.956911	90.509415	42.023003	5.549636	90.73954	42.030441	32.125546	90.645447	42.026722	18.837591	90.6924935	-70.094914	15.076231	90.3263365
-47.157669	26.013153	91.158539	-14.194219	17.047983	90.57122	41.875793	5.685178	90.747612	41.892395	32.23259	90.786057	41.884094	18.958884	90.7668345	-70.272532	15.137082	90.3756055
-47.305737	27.159136	91.326004	-14.314289	17.124073	90.654587	41.715065	5.904075	90.820801	41.780602	32.347645	90.940346	41.7478335	19.12586	90.8805735	-70.3764115	15.122286	90.4286005
-47.33329	28.258184	91.498917	-14.404451	17.198465	90.734047	41.659611	6.036107	90.894333	41.718063	32.474194	91.105003	41.688837	19.2551505	90.999668	-70.497739	15.1417795	90.468426
-47.27961	29.339668	91.599205	-14.452821	17.25984	90.818893	41.638493	6.170558	90.994629	41.657604	32.583179	91.29583	41.6480485	19.3768685	91.1452295	-70.5536905	15.1428115	90.4925565
-47.240227	30.30653	91.746696	-14.494428	17.310022	90.902626	41.652081	6.260672	91.121361	41.601624	32.677673	91.527916	41.6268525	19.4691725	91.3246385	-70.6157085	15.1508715	90.4806135
-47.0905	31.257069	91.867455	-14.515967	17.33404	90.985069	41.659416	6.356462	91.279701	41.587856	32.775005	91.749031	41.623636	19.5657335	91.514366	-70.65557	15.1023465	90.455772
-46.740578	32.592003	92.053673	-14.544762	17.344036	91.143112	41.675369	6.490812	91.56562	41.568069	32.862671	92.031738	41.621719	19.6767415	91.798679	-70.711243	15.0113305	90.487545
-46.420391	33.448322	92.174507	-14.555356	17.341442	91.277794	41.681335	6.555526	91.767899	41.544323	32.88113	92.205688	41.612829	19.718328	91.9867935	-70.723541	14.964556	90.5687945
-46.086548	34.179852	92.343925	-14.574634	17.311039	91.420563	41.67754	6.60298	91.977997	41.542854	32.892975	92.35067	41.610197	19.7479775	92.1643335	-70.759465	14.8741005	90.6767925
-45.667931	34.875851	92.456856	-14.586562	17.276897	91.556946	41.68177	6.63086	92.179512	41.536629	32.889809	92.482613	41.6091995	19.7603345	92.3310625	-70.7823235	14.7934595	90.7828295
-45.21928	35.492981	92.53994	-14.591831	17.257957	91.662621	41.689548	6.646565	92.379318	41.523232	32.882977	92.632278	41.60639	19.764771	92.505798	-70.790052	14.751143	90.819444
-44.693932	36.076374	92.595558	-14.603408	17.220308	91.764702	41.721916	6.638674	92.564789	41.519539	32.879211	92.751984	41.6207275	19.7589425	92.6583865	-70.8275435	14.6816735	90.8710175
-44.133778	36.609417	92.629616	-14.62254	17.185877	91.873756	41.743958	6.633553	92.750366	41.523823	32.868706	92.860329	41.6338905	19.7511295	92.8053475	-70.8789705	14.6206245	90.9421645
-43.207561	37.295433	92.733017	-14.647248	17.129419	92.021591	41.741413	6.603245	92.999634	41.499088	32.821117	93.055244	41.6202505	19.712181	93.027439	-70.9147465	14.546657	91.015743
-42.545109	37.654449	92.808983	-14.681678	17.1026	92.115936	41.691669	6.61692	93.167107	41.487675	32.792583	93.219635	41.589672	19.7047515	93.193371	-70.953028	14.5004485	91.038501
-41.865738	37.951305	92.931931	-14.715479	17.037773	92.221947	41.655987	6.60146	93.310059	41.491142	32.772297	93.379036	41.5735645	19.6868785	93.3445475	-71.0045225	14.3886675	91.0993465
-41.145382	38.17654	93.074478	-14.757111	17.011829	92.310455	41.625637	6.595083	93.435349	41.494446	32.758381	93.558052	41.5600415	19.676732	93.4967005	-71.0742635	14.346926	91.1242095
-40.421394	38.357807	93.162186	-14.784365	17.004066	92.403351	41.593231	6.602728	93.549591	41.500397	32.758827	93.740585	41.546814	19.6807775	93.645088	-71.115544	14.3273545	91.161614
-39.583145	38.506172	93.288719	-14.788445	16.984556	92.491478	41.577625	6.636925	93.660065	41.507008	32.771908	93.92527	41.5423165	19.7044165	93.7926675	-71.1192065	14.2646955	91.1902885
-38.78614	38.587456	93.400246	-14.777024	16.982702	92.559143	41.589809	6.68098	93.773201	41.544975	32.797058	94.101448	41.567392	19.739019	93.9373245	-71.12144	14.226385	91.1809615
-37.585503	38.625313	93.531075	-14.72328	17.007675	92.673615	41.709564	6.678344	93.956894	41.618206	32.85231	94.374855	41.663885	19.765327	94.1658745	-71.110445	14.250023	91.1813555
-36.744671	38.507561	93.628372	-14.692691	17.033587	92.762619	41.757599	6.73751	94.121071	41.678623	32.89727	94.558495	41.718111	19.81739	94.339783	-71.103493	14.249784	91.185455
-35.868046	38.387608	93.684227	-14.638516	17.077593	92.898895	41.823654	6.795573	94.341209	41.748917	32.941814	94.748154	41.7862855	19.8686935	94.5446815	-71.0633175	14.2864925	91.2531085
-34.982857	38.199406	93.757668	-14.606911	17.108185	93.044525	41.909946	6.817558	94.59745	41.828094	32.979755	94.944763	41.86902	19.8986565	94.7711065	-71.082842	14.3177135	91.3179435
-34.159981	37.896881	93.807762	-14.571846	17.115419	93.185959	41.997166	6.872374	94.884666	41.891365	33.023964	95.131966	41.9442655	19.948169	95.008316	-71.0879575	14.282669	91.363602
-33.284233	37.580585	93.786858	-14.535257	17.126228	93.337097	42.081219	6.917375	95.188454	41.952213	33.057178	95.282455	42.016716	19.9872765	95.2354545	-71.08723	14.2651795	91.4387395
-32.473572	37.132385	93.766182	-14.506823	17.117794	93.483505	42.182186	6.954764	95.505508	41.992531	33.08342	95.380379	42.0873585	20.019092	95.4429435	-71.1010045	14.216496	91.5240665
-31.181881	36.407673	93.642914	-14.441392	17.065353	93.69738	42.36747	6.986414	95.953094	42.032562	33.12323	95.488701	42.200016	20.054822	95.7208975	-71.0828	14.075884	91.6738625
-30.431005	35.826218	93.613815	-14.401063	17.007631	93.844238	42.455002	6.997922	96.268394	42.045914	33.131104	95.519432	42.250458	20.064513	95.893913	-71.052584	13.950749	91.794563
-29.5714	35.261459	93.494453	-14.366899	16.940464	94.005272	42.555672	7.006039	96.569374	42.05492	33.119308	95.523766	42.305296	20.0626735	96.04657	-71.039094	13.8182545	91.963974
-28.775263	34.620388	93.449142	-14.315443	16.870535	94.163254	42.603828	7.011044	96.905006	42.050251	33.077084	95.519394	42.3270395	20.044064	96.2122	-70.9579255	13.697006	92.114308
-27.959961	33.978546	93.373322	-14.292147	16.794956	94.314049	42.694355	6.972293	97.211365	42.048462	33.01347	95.514412	42.3714085	19.9928815	96.3628885	-70.9557025	13.5970305	92.2652095
-27.233046	33.3255	93.39138	-14.243671	16.662312	94.485672	42.774437	6.893272	97.508202	42.057552	32.920113	95.51722	42.4159945	19.9066925	96.512711	-70.9033365	13.4179315	92.458633
-26.477055	32.65736	93.418396	-14.213805	16.563261	94.631607	42.845177	6.794871	97.789871	42.080162	32.788364	95.559601	42.4626695	19.7916175	96.674736	-70.8902795	13.3349045	92.588478
-25.29875	31.717714	93.424911	-14.164433	16.365797	94.833664	42.932358	6.606904	98.154083	42.145813	32.591915	95.681175	42.5390855	19.5994095	96.917629	-70.8679515	13.1321845	92.749699
-24.558146	31.067854	93.491707	-14.131421	16.231638	94.95874	42.983486	6.48706	98.358475	42.195999	32.456802	95.786789	42.5897425	19.471931	97.072632	-70.8525845	12.991345	92.844848
-23.870466	30.457449	93.571388	-14.120546	16.108482	95.048836	43.015579	6.370963	98.556923	42.264919	32.345181	95.916061	42.640249	19.358072	97.236492	-70.881341	12.858892	92.86118
-23.214739	29.878294	93.676147	-14.116221	16.038532	95.144882	43.032333	6.272206	98.741844	42.329575	32.26786	96.063293	42.680954	19.270033	97.4025685	-70.913396	12.807031	92.8871955
-22.569229	29.30072	93.786102	-14.134705	15.97213	95.237862	43.027164	6.184488	98.918755	42.395885	32.225422	96.224037	42.7115245	19.204955	97.571396	-70.9809345	12.739305	92.904328
-21.870602	28.81448	93.882469	-14.138339	15.928377	95.33606	43.003296	6.1443	99.100296	42.475876	32.223667	96.375999	42.739586	19.1839835	97.7381475	-71.016264	12.6727705	92.9339725
-21.249548	28.29071	94.014099	-14.181277	15.921441	95.457443	42.957531	6.15475	99.269485	42.553787	32.271542	96.526558	42.755659	19.213146	97.8980215	-71.118213	12.629736	93.0168645
-20.392326	27.563587	94.163239	-14.222588	15.940804	95.582397	42.876568	6.224288	99.471375	42.636967	32.376003	96.733917	42.7567675	19.3001455	98.102646	-71.2019435	12.5814625	93.062148
-19.843746	27.119177	94.240913	-14.233537	15.958825	95.622955	42.831764	6.282802	99.556046	42.677929	32.443699	96.825066	42.7548465	19.3632505	98.190556	-71.2219205	12.5543995	93.055354
-19.325916	26.69169	94.292229	-14.242259	15.971472	95.645416	42.793617	6.336983	99.636673	42.705448	32.495258	96.88208	42.7495325	19.4161205	98.2593765	-71.2340505	12.5268235	93.0314555
-18.772243	26.326427	94.310959	-14.249855	15.990825	95.66787	42.777397	6.388966	99.714386	42.694721	32.523071	96.928528	42.736059	19.4560185	98.321457	-71.235769	12.5256315	93.014283
-18.25416	25.936115	94.329338	-14.262981	16.001419	95.703232	42.772469	6.415689	99.793442	42.659725	32.516808	96.987656	42.716097	19.4662485	98.390549	-71.242059	12.5365895	93.015915
-17.75934	25.581074	94.379974	-14.253727	15.990613	95.74781	42.776199	6.420824	99.871735	42.643822	32.490044	97.020271	42.7100105	19.455434	98.446003	-71.2174645	12.525792	93.049617
-17.284191	25.23905	94.446907	-14.249537	15.964595	95.801704	42.796986	6.395996	99.961731	42.647022	32.449005	97.027847	42.722004	19.4225005	98.494789	-71.221078	12.5066895	93.108619
-16.636932	24.752182	94.547134	-14.220106	15.848242	95.906471	42.854328	6.294408	100.072227	42.64624	32.324078	97.063255	42.750284	19.309243	98.567741	-71.190496	12.387241	93.245201
-16.244944	24.438255	94.620255	-14.173394	15.756273	95.962425	42.901836	6.177705	100.147484	42.682503	32.214214	97.050896	42.7921695	19.1959595	98.59919	-71.1389575	12.3165865	93.32566
-15.866063	24.150606	94.643852	-14.114873	15.624267	96.019104	42.946556	6.032304	100.20536	42.707989	32.075401	97.053902	42.8272725	19.0538525	98.629631	-71.0570185	12.1946815	93.408577
-15.509142	23.920938	94.666222	-14.073189	15.485881	96.047523	43.023212	5.850225	100.221405	42.729179	31.9044	97.074142	42.8761955	18.8773125	98.6477735	-71.0225735	12.0944495	93.4472725
-15.1378	23.71977	94.658157	-14.012426	15.33691	96.069405	43.020096	5.660352	100.281731	42.761044	31.713226	97.057205	42.89057	18.686789	98.669468	-70.915422	11.987031	93.469342
-14.807423	23.558428	94.659767	-13.960688	15.160015	96.080818	43.091934	5.414679	100.279976	42.789265	31.490017	97.058609	42.9405995	18.452348	98.6692925	-70.8619755	11.867682	93.4923435
-14.443542	23.446024	94.659935	-13.91906	15.032637	96.092316	43.080589	5.18812	100.32048	42.792023	31.239466	97.101784	42.936306	18.213793	98.711132	-70.774426	11.851481	93.4735
-13.911926	23.32416	94.708595	-13.860594	14.788057	96.115097	43.11274	4.808374	100.312271	42.821491	30.880678	97.226738	42.9671155	17.844526	98.7695045	-70.6883035	11.731588	93.4606895
-13.524765	23.301245	94.750877	-13.811029	14.62107	96.141609	43.125805	4.565226	100.299309	42.85236	30.665134	97.343307	42.9890825	17.61518	98.821308	-70.6111405	11.62696	93.46191
-13.143462	23.339832	94.792816	-13.78282	14.49696	96.17308	43.136162	4.35712	100.313164	42.885784	30.459061	97.505226	43.010973	17.4080905	98.909195	-70.576613	11.5858295	93.436965
-12.733833	23.39423	94.875923	-13.768385	14.377141	96.230141	43.156349	4.172635	100.354912	42.916729	30.293488	97.68927	43.036539	17.2330615	99.022091	-70.573309	11.5212205	93.438191
-12.302005	23.484663	94.959602	-13.75516	14.304916	96.28389	43.169361	4.02155	100.394676	42.956543	30.162653	97.869659	43.062952	17.0921015	99.1321675	-70.573272	11.5177305	93.4356125
-11.864415	23.610189	95.037689	-13.726501	14.241139	96.318398	43.181301	3.897354	100.428963	42.98893	30.061207	98.036728	43.0851155	16.9792805	99.2328455	-70.5381175	11.5029975	93.4039505
-11.419983	23.75197	95.088814	-13.72191	14.21447	96.337273	43.194134	3.796723	100.453415	43.019604	29.980751	98.179291	43.106869	16.888737	99.316353	-70.550689	11.540203	93.358193
-10.764829	23.967005	95.189407	-13.728682	14.195211	96.386246	43.211029	3.66432	100.469482	43.041752	29.874697	98.360023	43.1263905	16.7695085	99.4147525	-70.5837545	11.6209135	93.3577395
-10.366158	24.125866	95.27327	-13.73112	14.164525	96.416267	43.220024	3.584201	100.485588	43.042294	29.766479	98.499306	43.131159	16.67534	99.492447	-70.593399	11.65371	93.340087
-9.930503	24.311993	95.369026	-13.717024	14.125403	96.474716	43.224846	3.473616	100.493065	43.061367	29.658981	98.646149	43.1431065	16.5662985	99.569607	-70.5771545	11.6845075	93.379825
-9.498296	24.501524	95.486763	-13.703399	14.086577	96.5271	43.229382	3.355028	100.513329	43.102695	29.530672	98.810936	43.1660385	16.44285	99.6621325	-70.5728365	11.730304	93.3920675
-9.055389	24.70706	95.598869	-13.699563	14.031775	96.57959	43.238632	3.199616	100.522705	43.154995	29.391771	98.975128	43.1968135	16.2956935	99.7489165	-70.5959395	11.7678565	93.4102635
-8.616775	24.928492	95.704803	-13.672879	13.954171	96.638344	43.25108	3.021291	100.502571	43.229351	29.245817	99.132401	43.2402155	16.133554	99.817486	-70.5859735	11.774788	93.459202
-8.136382	25.128525	95.818588	-13.646711	13.880234	96.686386	43.275196	2.830057	100.490822	43.311481	29.083136	99.260956	43.2933385	15.9565965	99.875889	-70.5867605	11.8038715	93.496883
-7.349398	25.395983	95.956268	-13.570627	13.771441	96.738731	43.384476	2.563441	100.466965	43.448292	28.841362	99.425789	43.416384	15.7024015	99.946377	-70.557638	11.8404805	93.531085
-6.820196	25.578182	96.025162	-13.520436	13.696867	96.760246	43.429401	2.413105	100.484917	43.518265	28.685188	99.499115	43.473833	15.5491465	99.992016	-70.514705	11.8445875	93.528476
-6.318507	25.759735	96.068993	-13.455157	13.643655	96.781929	43.479	2.290352	100.509384	43.568336	28.559586	99.540901	43.523668	15.424969	100.0251425	-70.433982	11.862341	93.5387155
-5.818449	25.93185	96.123894	-13.393915	13.590993	96.797577	43.529499	2.169653	100.525261	43.591854	28.430414	99.573204	43.5606765	15.3000335	100.0492325	-70.3485065	11.8819525	93.5459215
-5.269231	26.028124	96.153961	-13.340312	13.529643	96.814507	43.595619	2.057674	100.513199	43.618645	28.315893	99.595947	43.607132	15.1867835	100.054573	-70.287756	11.8725025	93.574441
-4.755739	26.108599	96.217789	-13.308547	13.420102	96.841797	43.637356	1.940289	100.479172	43.637951	28.201904	99.63092	43.6376535	15.0710965	100.055046	-70.2547475	11.7691075	93.628548
-4.2432	26.190659	96.266708	-13.284535	13.333869	96.851852	43.64677	1.80187	100.444794	43.653057	28.061331	99.702927	43.6499135	14.9316005	100.0738605	-70.2189835	11.7361375	93.6298435
-3.432462	26.253336	96.383629	-13.294415	13.163013	96.867195	43.625858	1.571986	100.386406	43.682228	27.845808	99.844032	43.654043	14.708897	100.115219	-70.242873	11.617129	93.619171
-2.864398	26.252989	96.485634	-13.304907	13.080462	96.878647	43.592335	1.412088	100.349403	43.699734	27.700632	99.949905	43.6460345	14.55636	100.149654	-70.2558485	11.604564	93.60764
-2.332799	26.198616	96.57547	-13.316332	13.016513	96.880272	43.546078	1.252451	100.325943	43.710693	27.529076	100.042763	43.6283855	14.3907635	100.184353	-70.2610495	11.6422625	93.576191
-1.800359	26.154724	96.665154	-13.34792	12.972596	96.894684	43.480637	1.1033	100.309372	43.706165	27.382481	100.117096	43.593401	14.2428905	100.213234	-70.289241	11.7023015	93.576134
-1.284509	26.084894	96.761009	-13.38012	12.932314	96.957512	43.386356	1.003853	100.325302	43.709503	27.2456	100.146088	43.5479295	14.1247265	100.235695	-70.3081695	11.7399015	93.679329
-0.783246	25.929249	96.817902	-13.397545	12.928409	96.980408	43.348034	0.917767	100.300552	43.717358	27.16074	100.136688	43.532696	14.0392535	100.21862	-70.327786	11.8175645	93.742196
-0.264898	25.731152	96.815796	-13.403482	12.929857	96.970764	43.333607	0.862418	100.250938	43.706882	27.116474	100.09787	43.5202445	13.989446	100.174404	-70.3272085	11.870268	93.767124
0.47751	25.416527	96.802666	-13.395786	12.94383	96.913177	43.339298	0.829721	100.186028	43.676544	27.070259	100.030327	43.507921	13.94999	100.1081775	-70.299493	11.93767	93.7181765
0.938369	25.130695	96.809998	-13.381846	12.95908	96.901581	43.372353	0.821907	100.141785	43.664612	27.045996	100.016724	43.5184825	13.9339515	100.0792545	-70.2821745	11.9842085	93.7239075
1.354013	24.795893	96.832161	-13.3624	12.971105	96.897057	43.387806	0.800432	100.103439	43.66713	27.014992	100.046471	43.527468	13.907712	100.074955	-70.252268	12.034498	93.719159
1.780982	24.403963	96.912582	-13.328677	12.956498	96.930611	43.402882	0.75754	100.079262	43.721935	26.969212	100.088097	43.5624085	13.863376	100.0836795	-70.2197625	12.04962	93.7775425
2.186378	24.01306	96.978012	-13.308711	12.955017	96.96373	43.40596	0.696435	100.085701	43.795895	26.907495	100.145493	43.6009275	13.801965	100.115597	-70.2183495	12.108069	93.811863
2.551548	23.590658	97.036644	-13.273713	12.968069	96.986771	43.416317	0.617801	100.10511	43.852886	26.828152	100.209717	43.6346015	13.7229765	100.1574135	-70.1820275	12.2131615	93.8161285
2.890698	23.103918	97.055351	-13.244698	12.987739	96.997192	43.429272	0.543502	100.118408	43.903587	26.733318	100.249687	43.6664295	13.63841	100.1840475	-70.1558255	12.337068	93.8103365
3.341784	22.316141	97.017021	-13.215301	13.006425	96.99926	43.443707	0.459852	100.136497	43.951584	26.631611	100.269936	43.6976455	13.5457315	100.2032165	-70.1282475	12.4671185	93.7953035
3.596096	21.750799	96.982338	-13.203764	13.034801	96.994057	43.444271	0.421634	100.147125	43.959602	26.58613	100.272987	43.7019365	13.503882	100.210056	-70.1094645	12.56572	93.778058
3.810388	21.122423	96.956238	-13.203152	13.049496	96.99157	43.431747	0.396055	100.157501	43.964828	26.556665	100.245644	43.6982875	13.47636	100.2015725	-70.1045915	12.622632	93.7815675
3.988525	20.489061	96.910309	-13.21204	13.065854	96.976997	43.428566	0.375612	100.163757	43.959351	26.531094	100.205147	43.6939585	13.453353	100.184452	-70.1180385	12.678355	93.769542
4.135661	19.828663	96.856438	-13.217455	13.095506	96.950432	43.421101	0.3612	100.159683	43.940899	26.498493	100.149742	43.681	13.4298465	100.1547125	-70.11591	12.7611655	93.7461515
4.235425	19.144798	96.811256	-13.20702	13.114508	96.928375	43.415829	0.349575	100.15625	43.921036	26.459206	100.082985	43.6684325	13.4043905	100.1196175	-70.0824725	12.8246255	93.7371325
4.313441	18.440891	96.723518	-13.203454	13.119949	96.919617	43.412762	0.329362	100.15509	43.911686	26.430698	100.015465	43.662224	13.38003	100.0852775	-70.069132	12.859868	93.7539565
4.363442	17.311815	96.635094	-13.205149	13.132954	96.904221	43.41066	0.302228	100.145378	43.908108	26.401281	99.944839	43.659384	13.3517545	100.0451085	-70.069682	12.9141535	93.7633335
4.334943	16.54143	96.580978	-13.192836	13.150689	96.898994	43.407948	0.290248	100.128067	43.911667	26.390076	99.893394	43.6598075	13.340162	100.0107305	-70.0454795	12.961216	93.7872575
4.30262	15.773521	96.538338	-13.201756	13.180834	96.896065	43.402672	0.293975	100.103462	43.919392	26.392933	99.838989	43.661032	13.343454	99.9712255	-70.064544	13.018214	93.8209045
4.202337	15.019009	96.494972	-13.194047	13.23389	96.891525	43.383904	0.315357	100.079987	43.921154	26.411516	99.786003	43.652529	13.3634365	99.932995	-70.040623	13.1043435	93.850055
4.090019	14.232333	96.435532	-13.193032	13.284962	96.883408	43.362804	0.358753	100.07045	43.918003	26.449051	99.72953	43.6404035	13.403902	99.89999	-70.0264675	13.166022	93.866826
3.936049	13.442535	96.383492	-13.213661	13.339679	96.879623	43.343441	0.428591	100.07312	43.905823	26.517687	99.696648	43.624632	13.473139	99.884884	-70.051954	13.206219	93.874362
3.732483	12.659595	96.361259	-13.224702	13.447529	96.881851	43.332855	0.532021	100.092529	43.890499	26.619629	99.673843	43.611677	13.575825	99.883186	-70.061081	13.319233	93.880516
3.4096	11.507932	96.332863	-13.262245	13.582336	96.88623	43.311394	0.735743	100.160889	43.831589	26.827768	99.675484	43.5714915	13.7817555	99.9181865	-70.0959815	13.3829165	93.8542735
3.082922	10.727968	96.307091	-13.283521	13.701582	96.896111	43.302925	0.909844	100.204422	43.789196	26.992025	99.673248	43.5460605	13.9509345	99.938835	-70.1131025	13.4522295	93.853387
2.787349	9.961217	96.280846	-13.318282	13.841684	96.907516	43.281467	1.10778	100.25843	43.730587	27.176798	99.676506	43.506027	14.142289	99.967468	-70.142591	13.541079	93.847564
2.442669	9.205502	96.275467	-13.374385	13.96549	96.908348	43.260735	1.317426	100.312553	43.666187	27.392153	99.666664	43.463461	14.3547895	99.9896085	-70.212231	13.5761905	93.8270875
2.078891	8.435286	96.260345	-13.420454	14.127393	96.897957	43.245716	1.55095	100.355949	43.605381	27.63493	99.650253	43.4255485	14.59294	100.003101	-70.2664565	13.661846	93.792813
1.678786	7.726154	96.237083	-13.471959	14.293353	96.897484	43.233189	1.813342	100.388268	43.525368	27.905148	99.630341	43.3792785	14.859245	100.0093045	-70.3231965	13.727461	93.7856635
1.238281	6.969264	96.17675	-13.500978	14.463041	96.893089	43.232128	2.086869	100.402153	43.458363	28.190916	99.607086	43.3452455	15.1388925	100.0046195	-70.3472015	13.7871895	93.7815585
0.542209	5.917618	96.144638	-13.544014	14.703876	96.892937	43.231232	2.520481	100.382957	43.348606	28.61194	99.5811	43.289919	15.5662105	99.9820285	-70.377947	13.8415415	93.8038455
0.053475	5.200504	96.090477	-13.564282	14.871895	96.875137	43.241482	2.802609	100.378593	43.303482	28.896376	99.589012	43.272482	15.8494925	99.9838025	-70.401046	13.8942975	93.7664715
-0.493227	4.517713	96.027702	-13.580303	15.013334	96.86821	43.306469	3.075489	100.35508	43.267971	29.187763	99.597557	43.28722	16.131626	99.9763185	-70.447826	13.895042	93.7601015
-1.028171	3.851129	95.98616	-13.575933	15.179241	96.851906	43.321301	3.370345	100.374451	43.229641	29.461658	99.611542	43.275471	16.4160015	99.9929965	-70.427337	13.9424805	93.7108155
-1.554918	3.158078	95.937996	-13.586758	15.349492	96.836327	43.36322	3.673371	100.37973	43.200058	29.745615	99.603371	43.281639	16.709493	99.9915505	-70.455155	13.989491	93.6811035
-2.141468	2.521114	95.906265	-13.550565	15.495096	96.822708	43.419701	3.982022	100.352455	43.172134	30.051085	99.571571	43.2959175	17.0165535	99.962013	-70.3970475	13.9736385	93.683403
-2.741099	1.856823	95.834923	-13.50573	15.655611	96.793587	43.491196	4.296164	100.316444	43.150745	30.368757	99.510483	43.3209705	17.3324605	99.9134635	-70.3324305	13.9787615	93.6737105
-3.675464	0.92307	95.712936	-13.433966	15.917479	96.735725	43.595531	4.769788	100.23732	43.128551	30.827049	99.370728	43.362041	17.7984185	99.804024	-70.229973	14.0365395	93.667426
-4.354248	0.330569	95.635971	-13.355306	16.071091	96.69339	43.691795	5.070526	100.159279	43.135876	31.124491	99.276939	43.4138355	18.0975085	99.718109	-70.1244475	14.0446735	93.668671
-4.989428	-0.269648	95.551796	-13.292135	16.240353	96.645958	43.783516	5.363887	100.102493	43.155758	31.416613	99.209663	43.469637	18.39025	99.656078	-70.053907	14.090456	93.635838
-5.666626	-0.841626	95.501595	-13.225219	16.379265	96.608871	43.89156	5.632823	100.037956	43.173306	31.691378	99.146149	43.532433	18.6621005	99.5920525	-69.982871	14.0964295	93.6256895
-6.370807	-1.376827	95.387917	-13.162859	16.503195	96.570831	43.982933	5.914652	99.958237	43.203743	31.942177	99.06987	43.593338	18.9284145	99.5140535	-69.919056	14.0779755	93.6276085
-7.093284	-1.914994	95.327606	-13.096528	16.645807	96.489532	44.049599	6.175797	99.89772	43.212322	32.193844	98.968605	43.6309605	19.1848205	99.4331625	-69.8240165	14.1067935	93.5459015
-7.824355	-2.454113	95.27021	-13.034151	16.787968	96.408371	44.114391	6.439684	99.821266	43.205357	32.421604	98.832024	43.659874	19.430644	99.326645	-69.728176	14.145292	93.490097
-8.972578	-3.227234	95.186661	-12.959075	17.032633	96.255928	44.226273	6.79683	99.782349	43.194973	32.735622	98.608345	43.710623	19.766226	99.195347	-69.628773	14.29904	93.316509
-9.745151	-3.700228	95.153152	-12.923728	17.163773	96.149536	44.316353	7.002258	99.778137	43.194874	32.947685	98.460564	43.7556135	19.9749715	99.1193505	-69.6030695	14.3525745	93.1797215
-10.568512	-4.073953	95.103249	-12.877109	17.310158	96.005592	44.397961	7.177042	99.741966	43.198517	33.132336	98.303139	43.798239	20.154689	99.0225525	-69.552457	14.465627	92.9886315
-11.343988	-4.556722	94.993996	-12.841309	17.391365	95.849197	44.455688	7.331783	99.686058	43.203499	33.276848	98.159065	43.8295935	20.3043155	98.9225615	-69.5122115	14.4784145	92.7758325
-12.198153	-4.917041	94.864883	-12.791898	17.48436	95.699234	44.511372	7.461051	99.603676	43.243946	33.389153	98.012314	43.877659	20.425102	98.807995	-69.461455	14.543618	92.590473
-12.996949	-5.310206	94.727768	-12.726789	17.547058	95.537468	44.572338	7.553378	99.502441	43.290974	33.464886	97.842369	43.931656	20.509132	98.672405	-69.385234	14.584984	92.402531
-13.806372	-5.632565	94.631752	-12.660633	17.590561	95.385857	44.62571	7.595791	99.397156	43.355198	33.507004	97.66468	43.990454	20.5513975	98.530918	-69.31172	14.6297245	92.240796
-15.058001	-6.020715	94.483505	-12.526136	17.641588	95.119255	44.697895	7.590519	99.227219	43.477283	33.490059	97.366829	44.087589	20.540289	98.297024	-69.139861	14.742887	91.941486
-15.949766	-6.219455	94.358322	-12.464131	17.663427	94.926331	44.715794	7.520429	99.059166	43.560623	33.430202	97.120522	44.1382085	20.4753155	98.089844	-69.0664705	14.8515385	91.762818
-16.838552	-6.377089	94.194885	-12.401436	17.697851	94.70945	44.73349	7.438283	98.833557	43.634163	33.357677	96.834213	44.1838265	20.39798	97.833885	-68.9866985	14.997722	91.585015
-17.677433	-6.458265	94.050331	-12.346268	17.720194	94.461807	44.732765	7.356645	98.594025	43.694794	33.271442	96.506088	44.2137795	20.3140435	97.5500565	-68.9063155	15.1263445	91.3735575
-18.586952	-6.437279	93.875435	-12.298497	17.732897	94.206314	44.710739	7.264313	98.340317	43.735809	33.169846	96.161575	44.223274	20.2170795	97.250946	-68.820268	15.2487145	91.161682
-19.372818	-6.447535	93.641754	-12.25719	17.761669	93.929604	44.697342	7.164196	98.054909	43.76894	33.086105	95.803581	44.233141	20.1251505	96.929245	-68.747521	15.3981875	90.929963
-20.271641	-6.361967	93.424149	-12.23814	17.777048	93.645782	44.674175	7.0821	97.786179	43.787182	32.998856	95.462189	44.2306785	20.040478	96.624184	-68.7069585	15.513618	90.66738
-21.537586	-6.113482	93.033249	-12.228662	17.799166	93.227402	44.618111	6.947271	97.390106	43.799721	32.865627	95.0448	44.208916	19.906449	96.217453	-68.66624	15.691883	90.237351
-22.348665	-5.833037	92.73217	-12.22633	17.801945	92.961975	44.572517	6.848579	97.138229	43.821686	32.780899	94.803619	44.1971015	19.814739	95.970924	-68.6497615	15.789151	89.953026
-23.168156	-5.543081	92.447777	-12.232867	17.811165	92.725502	44.510292	6.752313	96.891006	43.825893	32.698078	94.59034	44.1680925	19.7251955	95.740673	-68.6338265	15.8971345	89.710331
-23.964783	-5.192846	92.18438	-12.24055	17.801241	92.528976	44.447701	6.664423	96.616989	43.836983	32.623779	94.420784	44.142342	19.644101	95.5188865	-68.623442	15.958381	89.5390655
-24.74239	-4.768766	91.839523	-12.229527	17.792887	92.305794	44.403732	6.586462	96.355942	43.852608	32.561852	94.275314	44.12817	19.574157	95.315628	-68.587224	16.011617	89.29596
-25.483223	-4.304409	91.500717	-12.22967	17.804306	92.086136	44.358391	6.525971	96.114182	43.865154	32.506744	94.164398	44.1117725	19.5163575	95.13929	-68.5711125	16.0922545	89.032982
-26.175007	-3.752716	91.175751	-12.21196	17.816057	91.882507	44.355923	6.472786	95.894012	43.890236	32.45787	94.096703	44.1230795	19.465328	94.9953575	-68.5469995	16.166786	88.7696565
-27.205647	-2.891328	90.720924	-12.188932	17.844866	91.600243	44.283203	6.424373	95.744148	43.948456	32.409466	94.071556	44.1158295	19.4169195	94.907852	-68.4936935	16.2728125	88.292634
-27.855986	-2.23854	90.414597	-12.179687	17.870934	91.42836	44.325752	6.36651	95.641815	43.98217	32.392048	94.07695	44.153961	19.379279	94.8593825	-68.513335	16.362589	87.9973375
-28.511616	-1.549086	90.133324	-12.172986	17.901487	91.253456	44.311764	6.329797	95.588585	44.007534	32.37772	94.073212	44.159649	19.3537585	94.8308985	-68.505621	16.4492155	87.6760135
-29.097397	-0.827369	89.936584	-12.162195	17.938808	91.11068	44.256203	6.307256	95.580116	44.026878	32.348015	94.048203	44.1415405	19.3276355	94.8141595	-68.4659305	16.5499805	87.4072005
-29.675711	-0.054178	89.754036	-12.169026	17.978474	90.994232	44.240009	6.275081	95.560387	44.024288	32.317089	94.014473	44.1321485	19.296085	94.78743	-68.4702005	16.660863	87.201034
-30.274546	0.701006	89.630493	-12.174591	18.013952	90.88485	44.220734	6.24061	95.55452	44.01292	32.288006	93.963448	44.116827	19.264308	94.758984	-68.466009	16.763596	87.010716
-30.864201	1.503446	89.520851	-12.179373	18.035469	90.772888	44.205399	6.210623	95.572487	43.999897	32.252556	93.891693	44.102648	19.2315895	94.73209	-68.461394	16.8393485	86.813686
-31.70034	2.717956	89.360321	-12.210831	18.024546	90.618309	44.192226	6.172477	95.596054	43.962105	32.211266	93.760788	44.0771655	19.1918715	94.678421	-68.4988275	16.8572205	86.558197
-32.213882	3.5827	89.240425	-12.236121	17.999109	90.516335	44.176022	6.139332	95.580856	43.922787	32.197132	93.634506	44.0494045	19.168232	94.607681	-68.5216465	16.829986	86.424989
-32.754467	4.458721	89.127586	-12.279609	17.950804	90.385399	44.146667	6.093914	95.520142	43.866371	32.172127	93.476234	44.006519	19.1330205	94.498188	-68.565737	16.7685875	86.27261
-33.259968	5.386186	88.972923	-12.321339	17.897152	90.25692	44.119164	6.04055	95.435677	43.801834	32.12487	93.298775	43.960499	19.08271	94.367226	-68.603177	16.711594	86.146614
-33.741467	6.34673	88.838318	-12.383986	17.819902	90.120819	44.061024	5.964616	95.316193	43.73341	32.070934	93.10405	43.897217	19.017775	94.2101215	-68.665189	16.622029	86.0315165
-34.14344	7.355759	88.714905	-12.432211	17.75021	90.014488	43.985741	5.862882	95.200363	43.650742	31.979307	92.923645	43.8182415	18.9210945	94.062004	-68.6826635	16.5793255	85.966972
-34.569885	8.401596	88.614799	-12.51442	17.663284	89.905525	43.880978	5.755573	95.065948	43.56929	31.865421	92.767906	43.725134	18.810497	93.916927	-68.753974	16.516071	85.894123
-35.167393	10.062291	88.440887	-12.62541	17.557396	89.793259	43.702812	5.547128	94.833542	43.466705	31.6693	92.553459	43.5847585	18.608214	93.6935005	-68.8355785	16.506578	85.8930175
-35.552708	11.194303	88.336723	-12.712604	17.500204	89.718674	43.580448	5.39665	94.669701	43.401234	31.543669	92.435417	43.490841	18.4701595	93.552559	-68.916049	16.5302485	85.884789
-35.930721	12.378958	88.226799	-12.812363	17.450701	89.629868	43.457977	5.259193	94.485603	43.319904	31.423029	92.32206	43.3889405	18.341111	93.4038315	-69.0136665	16.560291	85.8559045
-36.260921	13.620318	88.118912	-12.902038	17.425476	89.54464	43.333908	5.135554	94.322632	43.233063	31.306664	92.230583	43.2834855	18.221109	93.2766075	-69.0875615	16.629843	85.8126725
-36.579914	14.890761	87.994484	-13.011686	17.41864	89.458145	43.210159	5.047573	94.194931	43.153397	31.220945	92.140839	43.181778	18.134259	93.167885	-69.20515	16.703021	85.748405
-36.838917	16.176722	87.890831	-13.097982	17.466534	89.395485	43.087952	4.981819	94.102188	43.069817	31.156012	92.085548	43.0788845	18.0689155	93.093868	-69.2748485	16.8641525	85.697102
-37.088009	17.513252	87.823471	-13.186009	17.509365	89.352791	42.98584	4.941722	94.045998	42.997543	31.121536	92.067703	42.9916915	18.031629	93.0568505	-69.3637095	16.987101	85.6487315
-37.398029	19.571472	87.749306	-13.269907	17.588936	89.36171	42.923374	4.889319	93.971069	42.931137	31.095146	92.09893	42.9272555	17.9922325	93.0349995	-69.4670695	17.1856395	85.6884205
-37.534161	21.002533	87.787193	-13.289521	17.648052	89.419159	42.846508	4.921183	93.990639	42.921291	31.091461	92.153496	42.8838995	18.006322	93.0720675	-69.4629415	17.289782	85.7662505
-37.661972	22.407515	87.862892	-13.301844	17.688637	89.488792	42.84132	4.885353	93.978386	42.93951	31.094101	92.230171	42.890415	17.989727	93.1042785	-69.494103	17.387547	85.8733055
-37.722885	23.877375	87.932961	-13.269804	17.714863	89.580666	42.849873	4.850734	93.955666	42.967468	31.088081	92.322968	42.9086705	17.9694075	93.139317	-69.4482785	17.4603185	86.022015
-37.722054	25.30969	88.067268	-13.246456	17.727163	89.686111	42.860813	4.813644	93.904861	43.02002	31.081318	92.421814	42.9404165	17.947481	93.1633375	-69.4333285	17.506845	86.2088845
-37.713623	26.783157	88.250313	-13.201572	17.7241	89.789833	42.859207	4.784482	93.843491	43.086941	31.078867	92.529221	42.973074	17.9316745	93.186356	-69.376218	17.5165255	86.39331
-37.627438	28.287273	88.403427	-13.185371	17.722313	89.876656	42.855576	4.767505	93.738098	43.146774	31.100979	92.606659	43.001175	17.934242	93.1723785	-69.371917	17.510384	86.5809335
-37.433537	30.498718	88.722733	-13.168195	17.724577	89.966034	42.849026	4.771888	93.503105	43.204472	31.193117	92.66507	43.026749	17.9825025	93.0840875	-69.363139	17.4666515	86.8479805
-37.272129	31.976145	88.92556	-13.184312	17.743301	90.02169	42.823872	4.827912	93.317017	43.18306	31.26882	92.661957	43.003466	18.048366	92.989487	-69.37209	17.438236	87.053893
-37.023933	33.422485	89.166901	-13.219397	17.756247	90.069977	42.76387	4.922081	93.125145	43.138432	31.363451	92.636993	42.951151	18.142766	92.881069	-69.389945	17.369728	87.258885
-36.760387	34.835827	89.419449	-13.287118	17.795769	90.116776	42.681099	5.04023	92.936913	43.076748	31.491793	92.601303	42.8789235	18.2660115	92.769108	-69.4531595	17.3255265	87.464444
-36.457031	36.251724	89.710846	-13.371031	17.83317	90.179161	42.57906	5.189675	92.771416	42.988377	31.620941	92.557777	42.7837185	18.405308	92.6645965	-69.5257805	17.261032	87.6937255
-36.127914	37.588707	90.013344	-13.478741	17.878216	90.258018	42.455185	5.359273	92.635521	42.869385	31.754938	92.530663	42.662285	18.5571055	92.583092	-69.619767	17.1993265	87.932944
-35.701256	38.881161	90.370636	-13.576794	17.928209	90.380081	42.358231	5.509602	92.507278	42.733448	31.881184	92.52507	42.5458395	18.695393	92.516174	-69.6994275	17.161025	88.243988
-35.003601	40.737679	90.949013	-13.754582	18.001328	90.609253	42.183716	5.738647	92.376076	42.535408	32.084732	92.574814	42.359562	18.9116895	92.475445	-69.868726	17.0909665	88.743061
-34.477959	41.918488	91.31839	-13.89752	18.069818	90.772141	42.054836	5.888848	92.359001	42.422443	32.182926	92.647919	42.2386395	19.035887	92.50346	-70.0336795	17.103749	89.040822
-33.891144	43.029865	91.702423	-14.033708	18.154156	90.963821	41.943161	6.020082	92.397797	42.30217	32.279331	92.764565	42.1226655	19.1497065	92.581181	-70.1900815	17.1586055	89.346461
-33.296116	44.094162	92.082932	-14.183778	18.235498	91.182899	41.821514	6.130915	92.51078	42.17786	32.366325	92.910843	41.999687	19.24862	92.7108115	-70.367243	17.222376	89.6549865
-32.662178	45.11607	92.419708	-14.337195	18.331629	91.423965	41.714485	6.247407	92.700134	42.068188	32.461494	93.088165	41.8913365	19.3544505	92.8941495	-70.5657265	17.3088075	89.9537805
-31.987387	46.069881	92.703926	-14.491426	18.452597	91.669754	41.648193	6.352368	92.936043	41.958855	32.570774	93.297485	41.803524	19.461571	93.116764	-70.786376	17.443623	90.222744
-31.205944	46.98254	92.956253	-14.652291	18.580833	91.900391	41.522087	6.558356	93.230194	41.861965	32.707466	93.52124	41.692026	19.632911	93.375717	-70.996608	17.528755	90.425065
-30.095858	48.225159	93.294769	-14.861049	18.789347	92.230103	41.437355	6.71987	93.645599	41.699631	32.92115	93.876083	41.568493	19.82051	93.760841	-71.290591	17.758184	90.699365
-29.331238	49.006088	93.497551	-14.996057	18.929234	92.424866	41.392784	6.861348	93.916031	41.59774	33.064167	94.135353	41.495262	19.9627575	94.025692	-71.487376	17.8957105	90.82404
-28.50433	49.707249	93.72625	-15.102114	19.061127	92.605782	41.356667	6.967227	94.165169	41.508472	33.199821	94.416275	41.4325695	20.083524	94.290722	-71.6367975	18.03873	90.920842
-27.648359	50.322163	93.970627	-15.209967	19.151598	92.788239	41.325329	7.100867	94.421448	41.458817	33.345638	94.708084	41.392073	20.2232525	94.564766	-71.812007	18.0799435	91.011712
-26.75415	50.849354	94.228531	-15.272595	19.250708	92.957512	41.322517	7.245108	94.667145	41.452721	33.483448	95.003532	41.387619	20.364278	94.8353385	-71.932809	18.137138	91.0796855
-25.861666	51.320393	94.495377	-15.300995	19.351469	93.107239	41.350777	7.378367	94.893051	41.458	33.600704	95.31604	41.4043885	20.4895355	95.1045455	-72.0063785	18.2134025	91.1099325
-24.93713	51.749374	94.718964	-15.32815	19.450695	93.219276	41.394032	7.48333	95.119003	41.481968	33.725498	95.625946	41.438	20.604414	95.3724745	-72.0943	18.296976	91.0660775
-23.489697	52.265747	94.977119	-15.301026	19.619612	93.388077	41.475552	7.691354	95.450775	41.548599	33.90723	95.992752	41.5120755	20.799292	95.7217635	-72.1141275	18.439932	91.0543905
-22.520622	52.48444	95.086105	-15.235858	19.747452	93.472206	41.557518	7.829274	95.647209	41.60873	34.02076	96.165215	41.583124	20.925017	95.906212	-72.05484	18.569887	91.0382
-21.55934	52.659138	95.13871	-15.162674	19.859121	93.556908	41.649166	7.979368	95.819351	41.653316	34.133793	96.309212	41.651241	21.0565805	96.0642815	-71.976589	18.6616615	91.0495345
-20.582438	52.741642	95.183411	-15.095364	19.975414	93.64827	41.753273	8.115836	95.976273	41.719639	34.269981	96.417282	41.736456	21.1929085	96.1967775	-71.927184	18.7579195	91.0997625
-19.565001	52.760822	95.250175	-15.007856	20.086197	93.749771	41.861534	8.265051	96.13826	41.77346	34.397419	96.522141	41.817497	21.331235	96.3302005	-71.833209	18.841159	91.1693415
-18.597025	52.652287	95.325462	-14.92434	20.158886	93.880196	41.975403	8.403977	96.307289	41.833138	34.500999	96.640198	41.9042705	21.452488	96.4737435	-71.7529505	18.865284	91.2866485
-17.706591	52.47224	95.392319	-14.821956	20.243158	93.985245	42.084328	8.533163	96.484047	41.901794	34.60775	96.762482	41.993061	21.5704565	96.6232645	-71.636973	18.9158595	91.3472255
-16.323257	52.071457	95.480553	-14.705843	20.286114	94.11113	42.284134	8.662627	96.721352	41.996017	34.724613	96.959778	42.1400755	21.69362	96.840565	-71.5517615	18.878608	91.381695
-15.396571	51.757805	95.430016	-14.654453	20.322977	94.144737	42.395817	8.730801	96.876442	42.060982	34.793533	97.07428	42.2283995	21.762167	96.975361	-71.5373055	18.883787	91.314113
-14.507318	51.332951	95.408478	-14.584155	20.34457	94.169121	42.528324	8.769354	96.975014	42.117928	34.866554	97.134262	42.323126	21.817954	97.054638	-71.491436	18.871186	91.283604
-13.644247	50.847446	95.333237	-14.514462	20.37331	94.196281	42.612354	8.842288	97.05452	42.1632	34.917839	97.160782	42.387777	21.8800635	97.107651	-71.416701	18.8665565	91.284911
-12.848103	50.299686	95.267052	-14.449615	20.399494	94.213577	42.654598	8.925967	97.162231	42.200771	34.98394	97.172173	42.4276845	21.9549535	97.167202	-71.3269145	18.8440345	91.259952
-12.037781	49.679951	95.190475	-14.401491	20.450649	94.23851	42.715439	9.008158	97.240715	42.240578	35.054848	97.176453	42.4780085	22.031503	97.208584	-71.2809905	18.869795	91.268436
-11.255626	49.024616	95.140419	-14.347829	20.498552	94.267609	42.782204	9.093185	97.335152	42.261581	35.125141	97.193542	42.5218925	22.109163	97.264347	-71.2175505	18.887941	91.270871
-10.17852	47.886471	95.057587	-14.274302	20.543774	94.342819	42.879547	9.209862	97.486206	42.305187	35.225452	97.23452	42.592367	22.217657	97.360363	-71.140971	18.869891	91.325275
-9.56356	47.052841	95.025581	-14.22731	20.556515	94.395744	42.941132	9.27476	97.575081	42.342987	35.275135	97.255737	42.6420595	22.2749475	97.415409	-71.0966795	18.8380825	91.376079
-8.954973	46.158649	94.976646	-14.175563	20.590065	94.467972	43.006336	9.332247	97.666702	42.367981	35.320766	97.260788	42.6871585	22.3265065	97.463745	-71.0382845	18.8536235	91.472199
-8.402547	45.19894	94.954262	-14.129766	20.582706	94.532776	43.069687	9.377347	97.73819	42.379498	35.343739	97.248009	42.7245925	22.360543	97.4930995	-70.9841245	18.804869	91.5724525
-7.882501	44.256897	94.859428	-14.101735	20.569504	94.610909	43.124363	9.438313	97.826569	42.393894	35.364632	97.207825	42.7591285	22.4014725	97.517197	-70.9625985	18.7375355	91.704621
-7.478708	43.25745	94.818748	-14.066395	20.551556	94.71386	43.197693	9.49442	97.914085	42.40147	35.392452	97.143593	42.7995815	22.443436	97.528839	-70.9323715	18.659676	91.898881
-7.108022	42.209969	94.732574	-14.033909	20.527107	94.836708	43.266193	9.55343	97.99868	42.385082	35.430248	97.047104	42.8256375	22.491839	97.522892	-70.8934555	18.562375	92.150524
-6.638929	40.608318	94.586143	-13.982332	20.50095	95.028847	43.376846	9.612283	98.129951	42.364044	35.475349	96.83139	42.870445	22.543816	97.4806705	-70.835109	18.458084	92.5770235
-6.378571	39.531925	94.465179	-13.937235	20.488483	95.170975	43.459034	9.629579	98.222885	42.354088	35.47319	96.628647	42.906561	22.5513845	97.425766	-70.781031	18.4255815	92.916184
-6.196738	38.447407	94.340469	-13.869612	20.452818	95.300179	43.539684	9.615317	98.317436	42.340313	35.429199	96.413376	42.9399985	22.522258	97.365406	-70.6792225	18.383378	93.234952
-6.011567	37.399239	94.232162	-13.80399	20.407026	95.427002	43.623295	9.55829	98.438644	42.352684	35.358955	96.184044	42.9879895	22.4586225	97.311344	-70.5959695	18.3554295	93.54266
-5.880079	36.335297	94.131966	-13.752797	20.364479	95.541748	43.695038	9.470063	98.554398	42.367691	35.253235	95.966682	43.0313645	22.361649	97.26054	-70.5369585	18.367309	93.822956
-5.76302	35.353981	94.051331	-13.693783	20.268688	95.614182	43.767651	9.341947	98.643463	42.382195	35.109425	95.794205	43.074923	22.225686	97.218834	-70.462489	18.31169	94.00953
-5.696056	34.400471	94.002419	-13.631227	20.158138	95.689407	43.81963	9.201795	98.699806	42.416676	34.959991	95.620941	43.118153	22.080893	97.1603735	-70.380607	18.235383	94.2184405
-5.634694	33.06884	94.021034	-13.528566	19.982027	95.801964	43.897705	8.975097	98.739113	42.491131	34.721107	95.42247	43.194418	21.848102	97.0807915	-70.25155	18.115952	94.5231365
-5.581265	32.277584	94.080307	-13.432617	19.844698	95.889	43.953243	8.821316	98.744217	42.552574	34.570309	95.346085	43.2529085	21.6958125	97.045151	-70.1181425	17.9935835	94.732849
-5.514862	31.586695	94.161179	-13.338569	19.726849	95.95134	44.019199	8.68805	98.758492	42.628784	34.466438	95.306816	43.3239915	21.577244	97.032654	-70.0011295	17.876454	94.870026
-5.475188	30.965078	94.245499	-13.272005	19.635075	96.014679	44.095505	8.593089	98.757324	42.718716	34.394066	95.298218	43.4071105	21.4935775	97.027771	-69.9511205	17.7765725	95.001587
-5.373643	30.441702	94.351212	-13.196646	19.572649	96.088882	44.176796	8.522312	98.733505	42.793308	34.357552	95.325562	43.485052	21.439932	97.0295335	-69.878344	17.705366	95.1482305
-5.235785	29.986351	94.44429	-13.12533	19.519827	96.142593	44.221474	8.500771	98.70742	42.860836	34.355896	95.34626	43.541155	21.4283335	97.02684	-69.791815	17.6113205	95.258346
-5.108185	29.631609	94.535789	-13.06254	19.503544	96.195419	44.277546	8.499471	98.68293	42.928059	34.3713	95.364174	43.6028025	21.4353855	97.023552	-69.7278825	17.5717025	95.367286
-4.882546	29.214975	94.621468	-12.977377	19.528494	96.23748	44.352337	8.520029	98.659775	43.00861	34.397125	95.394371	43.6804735	21.458577	97.027073	-69.6352275	17.598411	95.447887
-4.727412	28.964645	94.660309	-12.925361	19.55225	96.247734	44.404282	8.537233	98.659935	43.071903	34.428829	95.438454	43.7380925	21.483031	97.0491945	-69.5888145	17.621469	95.4462735
-4.578156	28.774796	94.686714	-12.880409	19.597626	96.241226	44.444397	8.540814	98.67437	43.127899	34.456177	95.49231	43.786148	21.4984955	97.08334	-69.546966	17.6967565	95.399112
-4.440063	28.601328	94.722008	-12.854067	19.630104	96.243416	44.47337	8.541269	98.689819	43.169205	34.473034	95.553101	43.8212875	21.5071515	97.12146	-69.5294215	17.7530565	95.365372
-4.320021	28.498251	94.762337	-12.840816	19.662851	96.264816	44.493355	8.535896	98.706879	43.189274	34.485115	95.63121	43.8413145	21.5105055	97.1690445	-69.5229465	17.8151965	95.3605875
-4.206162	28.421412	94.821762	-12.851604	19.675333	96.296486	44.495636	8.529719	98.729187	43.209057	34.502991	95.707573	43.8523465	21.516355	97.21838	-69.5555545	17.834311	95.374592
-4.062807	28.397221	94.882133	-12.862633	19.677032	96.340988	44.484856	8.510735	98.743805	43.213047	34.523949	95.783669	43.8489515	21.517342	97.263737	-69.5742175	17.836722	95.418239
-3.864933	28.399435	94.99379	-12.906083	19.675613	96.418358	44.448296	8.48169	98.76664	43.201439	34.523956	95.918915	43.8248675	21.502823	97.3427775	-69.6370335	17.848403	95.4939385
-3.728638	28.488523	95.053131	-12.924436	19.670353	96.485458	44.422474	8.451729	98.788765	43.195457	34.51162	95.998001	43.8089655	21.4816745	97.393383	-69.6578375	17.8590315	95.577533
-3.591754	28.584259	95.134079	-12.925823	19.652405	96.532837	44.396999	8.413359	98.814407	43.195881	34.474735	96.091667	43.79644	21.444047	97.453037	-69.648086	17.860763	95.612637
-3.445089	28.711206	95.164833	-12.916909	19.635565	96.564537	44.377781	8.356479	98.838959	43.224403	34.432011	96.185173	43.801092	21.394245	97.512066	-69.63491	17.876885	95.617008
-3.224961	28.887028	95.199059	-12.901772	19.611153	96.596016	44.375957	8.284414	98.851524	43.263939	34.369129	96.28231	43.819948	21.3267715	97.566917	-69.623492	17.8955345	95.625115
-3.042142	28.977695	95.260674	-12.886645	19.588827	96.603653	44.375507	8.199642	98.87291	43.313374	34.297306	96.401581	43.8444405	21.248474	97.6372455	-69.6177305	17.92918	95.5700605
-2.895036	29.042969	95.29921	-12.875307	19.559956	96.606133	44.373203	8.110189	98.884026	43.36945	34.221062	96.507317	43.8713265	21.1656255	97.6956715	-69.6219405	17.9542865	95.5165945
-2.550244	29.217316	95.343285	-12.858134	19.499947	96.606705	44.360508	7.999333	98.879776	43.418751	34.116642	96.712975	43.8896295	21.0579875	97.7963755	-69.6058975	17.9419065	95.4170345
-2.259955	29.427773	95.388016	-12.846006	19.478539	96.617691	44.356075	7.939368	98.882172	43.442265	34.071056	96.883423	43.89917	21.005212	97.8827975	-69.591182	17.951866	95.3525845
-1.929193	29.687696	95.457649	-12.845121	19.450495	96.634598	44.355648	7.896756	98.88871	43.457039	34.036888	97.101822	43.9063435	20.966822	97.995266	-69.5965855	17.934168	95.27393
-1.543371	29.959021	95.573074	-12.855058	19.420214	96.677635	44.347431	7.862707	98.906128	43.493572	34.028133	97.342224	43.9205015	20.94542	98.124176	-69.6306175	17.895008	95.231094
-1.114607	30.283897	95.698257	-12.860682	19.41107	96.721115	44.330002	7.841232	98.935951	43.545403	34.034935	97.574867	43.9377025	20.9380835	98.255409	-69.6590665	17.8840565	95.186821
-0.706041	30.597649	95.826302	-12.877746	19.409313	96.752434	44.314964	7.82467	98.963791	43.592392	34.045662	97.811447	43.953678	20.935166	98.387619	-69.70917	17.88346	95.117249
-0.277345	30.895441	95.953583	-12.893291	19.414995	96.7743	44.292458	7.818911	98.978462	43.638264	34.062733	98.016182	43.965361	20.940822	98.497322	-69.751943	17.889168	95.051278
0.34439	31.269751	96.095726	-12.924676	19.43454	96.801521	44.251259	7.821566	98.99926	43.670288	34.095448	98.264603	43.9607735	20.958507	98.6319315	-69.8101255	17.910573	94.9711105
0.699259	31.605461	96.162209	-12.963168	19.468884	96.802002	44.217953	7.820517	99.022812	43.62571	34.094639	98.445045	43.9218315	20.957578	98.7339285	-69.8481675	17.98019	94.8700755
1.07561	31.928644	96.238319	-13.004894	19.488447	96.818176	44.174644	7.815347	99.062134	43.571301	34.080853	98.608986	43.8729725	20.9481	98.83556	-69.8827605	18.028794	94.800792
1.481053	32.30983	96.327644	-13.064972	19.504559	96.844589	44.125515	7.79584	99.120804	43.523727	34.040707	98.77388	43.824621	20.9182735	98.947342	-69.954565	18.0908445	94.741836
1.931617	32.604866	96.441078	-13.135333	19.496801	96.878914	44.063705	7.76964	99.203758	43.424717	33.990433	99.011711	43.744211	20.8800365	99.1077345	-70.014877	18.1135655	94.6500935
2.420413	32.917137	96.585625	-13.221678	19.489241	96.923027	44.004124	7.737428	99.303368	43.344566	33.945858	99.25724	43.674345	20.841643	99.280304	-70.117701	18.136839	94.56575
2.853882	33.175884	96.75322	-13.299769	19.456764	96.957825	43.934155	7.696572	99.447105	43.283756	33.911907	99.535828	43.6089555	20.8042395	99.4914665	-70.2084935	18.1092885	94.4241835
3.488845	33.498764	97.029869	-13.449751	19.422293	97.020844	43.834625	7.652668	99.687439	43.212292	33.871277	99.986031	43.5234585	20.7619725	99.836735	-70.4229605	18.0826135	94.204953
3.831047	33.71373	97.23349	-13.532215	19.424162	97.048805	43.781609	7.630323	99.866623	43.174053	33.86129	100.297836	43.477831	20.7458065	100.0822295	-70.542261	18.1025175	94.0153805
4.198833	33.91737	97.415764	-13.618176	19.416676	97.08297	43.73843	7.61358	100.066101	43.132477	33.857208	100.615356	43.4354535	20.735394	100.3407285	-70.6718055	18.097958	93.8252115
4.569836	34.171906	97.603767	-13.698615	19.412148	97.107246	43.702549	7.60958	100.270966	43.104172	33.872242	100.91349	43.4033605	20.740911	100.592228	-70.8005905	18.083385	93.622264
4.986551	34.301365	97.748978	-13.751679	19.427284	97.136078	43.677368	7.645246	100.466705	43.075096	33.910892	101.148117	43.376232	20.778069	100.807411	-70.87959	18.076499	93.464745
5.432571	34.445076	97.900368	-13.802002	19.464243	97.151917	43.668846	7.714453	100.634827	43.044289	33.958706	101.292336	43.3565675	20.8365795	100.9635815	-70.9605715	18.0919065	93.3402525
5.849762	34.574753	97.948326	-13.825674	19.505232	97.153183	43.6548	7.80675	100.777756	42.981956	34.008987	101.408424	43.318378	20.9078685	101.09309	-70.969726	18.1025955	93.213276
6.393303	34.622299	98.009148	-13.840561	19.546593	97.132919	43.61644	7.948472	100.950691	42.891689	34.08881	101.586784	43.2540645	21.018641	101.2687375	-70.9351865	18.074545	92.9971005
6.732034	34.628754	98.039558	-13.858082	19.553511	97.109772	43.591164	8.016214	101.056549	42.8671	34.12553	101.689301	43.229132	21.070872	101.372925	-70.945296	18.03615	92.846619
6.993028	34.576302	98.072884	-13.873096	19.559252	97.056122	43.575119	8.062374	101.122269	42.837952	34.131348	101.78009	43.2065355	21.096861	101.4511795	-70.9527275	18.021643	92.6610645
7.209046	34.490185	98.081367	-13.904935	19.556519	96.991974	43.556168	8.090555	101.14415	42.804073	34.109226	101.861153	43.1801205	21.0998905	101.5026515	-70.9899905	18.0131475	92.4812965
7.428198	34.378216	98.106293	-13.916225	19.541342	96.945663	43.530975	8.091135	101.135101	42.779045	34.085964	101.910934	43.15501	21.0885495	101.5230175	-70.98746	17.9941345	92.3683085
7.591749	34.278904	98.124451	-13.904134	19.517097	96.888641	43.499817	8.076209	101.086426	42.762775	34.025326	101.977943	43.131296	21.0507675	101.5321845	-70.939564	17.9834265	92.2450975
7.777158	34.055595	98.151062	-13.901189	19.498116	96.833923	43.461235	8.047899	101.038864	42.772953	33.952679	102.056953	43.117094	21.000289	101.5479085	-70.919472	17.995943	92.1199375
8.071782	33.531826	98.225365	-13.883987	19.467283	96.790581	43.427368	8.006635	100.964775	42.839485	33.866367	102.180313	43.1334265	20.936501	101.572544	-70.9014005	17.998065	92.008618
8.230845	33.121193	98.249855	-13.854548	19.44912	96.769562	43.432407	8.010917	100.902649	42.882011	33.840366	102.231644	43.157209	20.9256415	101.5671465	-70.866305	17.9725985	91.9719775
8.377479	32.663895	98.276451	-13.822481	19.463964	96.733276	43.448544	8.047215	100.859383	42.910324	33.849014	102.249619	43.179434	20.9481145	101.554501	-70.824396	17.9798135	91.912051
8.536248	32.088955	98.224625	-13.774492	19.493069	96.736504	43.488674	8.126531	100.823067	42.925236	33.899281	102.217506	43.206955	21.012906	101.5202865	-70.755939	17.973232	91.9527215
8.682453	31.52594	98.153633	-13.731975	19.552567	96.736847	43.531471	8.24847	100.805855	42.922009	34.005596	102.137886	43.22674	21.127033	101.4718705	-70.69069	17.978101	92.0018235
8.816357	30.944241	98.07943	-13.678461	19.607315	96.740845	43.60078	8.394925	100.794533	42.923744	34.165375	102.019714	43.262262	21.28015	101.4071235	-70.619184	17.93448	92.0745665
8.824027	30.355799	97.96553	-13.661079	19.662937	96.709373	43.662033	8.550656	100.763809	42.929092	34.358192	101.83239	43.2955625	21.454424	101.2980995	-70.6177205	17.87145	92.1206465
8.829881	29.267117	97.607613	-13.599035	19.748621	96.6287	43.742329	8.768332	100.644012	42.962505	34.677967	101.42112	43.352417	21.7231495	101.032566	-70.550487	17.7740925	92.224834
8.821823	28.434238	97.375984	-13.555722	19.789572	96.53199	43.807365	8.876554	100.541809	42.969257	34.846985	101.134941	43.388311	21.8617695	100.838375	-70.499755	17.7173745	92.225605
8.812509	27.556156	97.166893	-13.5224	19.789074	96.462379	43.865166	8.952279	100.461975	42.999504	34.9589	100.861832	43.432335	21.9555895	100.6619035	-70.477135	17.6225585	92.2628545
8.78833	26.695993	96.998444	-13.472718	19.788862	96.424202	43.945732	9.004139	100.402069	43.031998	35.039986	100.621101	43.488865	22.0220625	100.511585	-70.434301	17.5556615	92.336819
8.660791	25.799477	96.847847	-13.43218	19.767021	96.40744	44.033413	9.031437	100.348953	43.053513	35.094593	100.419106	43.543463	22.063015	100.3840295	-70.407823	17.471027	92.4308505
8.522247	24.817633	96.703903	-13.360643	19.720083	96.404877	44.122265	9.046266	100.29631	43.060852	35.122334	100.253365	43.5915585	22.0843	100.2748375	-70.3128445	17.355866	92.5349165
8.398767	23.720705	96.559296	-13.320141	19.678509	96.397881	44.207832	9.058299	100.235107	43.071949	35.158436	100.068115	43.6398905	22.1083675	100.151611	-70.2801725	17.2486505	92.644151
8.188708	22.151203	96.327225	-13.247026	19.600317	96.354881	44.343193	9.082809	100.126556	43.115692	35.198967	99.71701	43.7294425	22.140888	99.921783	-70.2234945	17.059746	92.787979
7.94982	21.120041	96.196991	-13.182556	19.555336	96.303474	44.421368	9.112261	100.028732	43.124287	35.206978	99.421638	43.7728275	22.1596195	99.725185	-70.1379395	16.9510525	92.881763
7.694291	19.973057	95.983025	-13.108977	19.515131	96.230835	44.498981	9.143078	99.91629	43.117054	35.202824	99.09111	43.8080175	22.172951	99.5037	-70.0259715	16.857311	92.95797
7.468636	18.82328	95.804619	-13.029458	19.477413	96.154831	44.578506	9.179081	99.787407	43.106998	35.205059	98.738258	43.842752	22.19207	99.2628325	-69.901668	16.762756	93.0468295
7.233723	17.738415	95.628792	-12.946036	19.424267	96.076027	44.666935	9.201317	99.652969	43.097538	35.209675	98.384804	43.8822365	22.205496	99.0188865	-69.7743085	16.643038	93.1331675
6.916966	16.664486	95.470718	-12.865061	19.350739	95.988113	44.748146	9.21908	99.508286	43.097553	35.200077	98.063431	43.9228495	22.2095785	98.7858585	-69.6529715	16.4918995	93.1903675
6.54446	15.566258	95.340538	-12.78758	19.263945	95.916748	44.837631	9.217723	99.384895	43.104343	35.173996	97.812393	43.970987	22.1958595	98.598644	-69.546147	16.3320305	93.234852
6.103287	13.859465	95.186974	-12.688901	19.104307	95.803665	44.948555	9.165017	99.220047	43.155262	35.123989	97.531937	44.0519085	22.144503	98.375992	-69.4297105	16.064111	93.231338
5.748899	12.835863	95.145103	-12.620625	18.981558	95.751762	45.018932	9.125019	99.134048	43.206669	35.082394	97.41713	44.1128005	22.1037065	98.275589	-69.3540505	15.8594095	93.227935
5.37436	11.827535	95.017319	-12.57443	18.878572	95.722778	45.075485	9.092252	99.053131	43.243332	35.052628	97.337189	44.1594085	22.07244	98.19516	-69.3082685	15.684704	93.250396
4.971377	10.788982	94.981606	-12.525399	18.794939	95.684143	45.137962	9.076622	98.969612	43.282757	35.042576	97.277054	44.2103595	22.059599	98.123333	-69.2611575	15.530279	93.244953
4.618666	9.801893	94.886353	-12.486003	18.718981	95.63784	45.183361	9.08378	98.896828	43.310162	35.050739	97.224602	44.2467615	22.0672595	98.060715	-69.2187675	15.3707025	93.214965
4.264329	8.871474	94.81514	-12.444787	18.68012	95.602707	45.240372	9.110592	98.8228	43.332592	35.080482	97.180336	44.286482	22.095537	98.001568	-69.176056	15.264703	93.203846
3.821826	7.990156	94.718864	-12.406537	18.66036	95.571877	45.280464	9.157903	98.764748	43.348259	35.11694	97.150291	44.3143615	22.1374215	97.9575195	-69.1274355	15.1832985	93.1862345
3.168752	6.595884	94.634071	-12.359491	18.662184	95.558044	45.356163	9.268262	98.711868	43.353004	35.182014	97.141396	44.3545835	22.225138	97.926632	-69.0735655	15.09923	93.189456
2.745722	5.697638	94.599571	-12.32494	18.665854	95.575188	45.40448	9.349442	98.698715	43.36084	35.249275	97.149612	44.38266	22.2993585	97.9241635	-69.03254	15.0323495	93.2262125
2.329793	4.838801	94.598503	-12.302719	18.69141	95.596443	45.462574	9.425594	98.676506	43.370647	35.315605	97.164131	44.4166105	22.3705995	97.9203185	-69.0220485	15.0122205	93.2725675
1.88495	3.967376	94.546761	-12.271796	18.686794	95.622406	45.495682	9.483853	98.645615	43.380081	35.361366	97.167953	44.4378815	22.4226095	97.906784	-68.9814735	14.9509785	93.338028
1.407935	3.077028	94.506584	-12.248378	18.683903	95.620071	45.521225	9.523952	98.605904	43.39484	35.387501	97.148491	44.4580325	22.4557265	97.8771975	-68.9547885	14.9120795	93.3629445
0.985918	2.148176	94.477638	-12.22173	18.678072	95.596237	45.548176	9.54381	98.557091	43.403454	35.380684	97.107224	44.475815	22.462247	97.8321575	-68.919275	14.893897	93.3603165
0.565394	1.275537	94.421051	-12.186039	18.674204	95.55069	45.560757	9.536166	98.519012	43.400604	35.354015	97.033203	44.4806805	22.4450905	97.7761075	-68.8527585	14.9033175	93.3252725
-0.125315	3e-05	94.45192	-12.153418	18.67424	95.493988	45.569706	9.500447	98.516769	43.416668	35.268219	96.881638	44.493187	22.384333	97.6992035	-68.800023	14.964147	93.2887725
-0.610539	-0.893279	94.51757	-12.121322	18.676128	95.423485	45.587914	9.436949	98.541672	43.431091	35.163864	96.768486	44.5095025	22.3004065	97.655079	-68.7521465	15.0518495	93.191891
-1.036746	-1.758207	94.603821	-12.073509	18.654202	95.334251	45.612152	9.323975	98.548195	43.457787	35.049213	96.605278	44.5349695	22.186594	97.5767365	-68.6819875	15.12181	93.0917655
-1.41836	-2.612379	94.651726	-12.042798	18.628654	95.220169	45.631855	9.187242	98.545639	43.499405	34.886898	96.434486	44.56563	22.03707	97.4900625	-68.651226	15.220238	92.9502755
-1.900525	-3.375232	94.682434	-11.973794	18.573469	95.099403	45.648621	9.044984	98.556534	43.542698	34.718113	96.301773	44.5956595	21.8815485	97.4291535	-68.5432475	15.2653895	92.7696525
-2.360297	-4.142853	94.695534	-11.932301	18.479013	94.982803	45.679619	8.882095	98.583282	43.62038	34.552429	96.206329	44.6499995	21.717262	97.3948055	-68.5146015	15.240764	92.5708005
-2.856113	-4.929027	94.680862	-11.870733	18.377014	94.831711	45.714577	8.732369	98.627243	43.703415	34.399464	96.167458	44.708996	21.5659165	97.3973505	-68.450462	15.1881115	92.2660715
-3.521122	-6.020957	94.551186	-11.796312	18.220083	94.583939	45.750504	8.503589	98.646469	43.80669	34.204803	96.134308	44.778597	21.354196	97.3903885	-68.371221	15.08597	91.7774895
-3.942556	-6.699925	94.417343	-11.75318	18.114422	94.391891	45.772438	8.390043	98.665909	43.878239	34.092937	96.136833	44.8253385	21.24149	97.401371	-68.3316985	14.987354	91.382411
-4.414616	-7.255332	94.233009	-11.716984	18.019176	94.168564	45.798946	8.29649	98.687469	43.936382	34.013012	96.135994	44.867664	21.154751	97.4117315	-68.301632	14.883601	90.9253965
-4.888057	-7.807801	94.038269	-11.692858	17.952555	93.944756	45.818501	8.233572	98.674431	43.960358	33.964752	96.1194	44.8894295	21.099162	97.3969155	-68.2751455	14.805948	90.4925965
-5.402597	-8.310488	93.814774	-11.686781	17.908278	93.728508	45.823612	8.222775	98.659668	43.968868	33.951141	96.099266	44.89624	21.086958	97.379467	-68.269802	14.729598	90.077549
-5.949036	-8.828751	93.625015	-11.671006	17.892288	93.528641	45.838982	8.236362	98.652054	43.963184	33.958511	96.105827	44.901083	21.0974365	97.3789405	-68.243095	14.6871395	89.6783415
-6.461683	-9.308719	93.469673	-11.655636	17.869059	93.375221	45.849609	8.244406	98.66288	43.970055	33.985481	96.13504	44.909832	21.1149435	97.39896	-68.221104	14.6231745	89.351482
-7.220335	-9.903178	93.293991	-11.648837	17.843483	93.214005	45.850101	8.240475	98.670128	43.986923	34.006683	96.16526	44.918512	21.123579	97.417694	-68.216186	14.563387	89.010316
-7.755147	-10.149235	93.217247	-11.63697	17.825506	93.135056	45.851212	8.221642	98.655228	43.996708	33.98674	96.15567	44.92396	21.104191	97.405449	-68.1979	14.546821	88.864663
-8.364275	-10.3565	93.167267	-11.624428	17.801571	93.028793	45.84943	8.179238	98.640961	44.007469	33.936363	96.116028	44.9284495	21.0578005	97.3784945	-68.1773055	14.5453415	88.6790915
-9.019601	-10.505909	93.079315	-11.610256	17.774693	92.954414	45.851242	8.107128	98.609116	44.026981	33.855545	96.038078	44.9391115	20.9813365	97.323597	-68.1596235	14.5680495	88.585231
-9.695222	-10.683512	93.07251	-11.593977	17.751486	92.887405	45.853443	7.997277	98.557404	44.044712	33.731045	95.96611	44.9490775	20.864161	97.261757	-68.1370315	14.638811	88.513053
-10.349538	-10.829824	93.01329	-11.589865	17.708345	92.804253	45.831467	7.858706	98.517616	44.071503	33.598343	95.888847	44.951485	20.7285245	97.2032315	-68.131215	14.6881655	88.4052745
-11.040612	-10.908226	92.938927	-11.591684	17.652925	92.707321	45.803265	7.680015	98.449364	44.103378	33.45422	95.798073	44.9533215	20.5671175	97.1237185	-68.1366895	14.7387325	88.2909235
-12.011217	-10.962084	92.720924	-11.603096	17.536432	92.522171	45.777584	7.415646	98.286201	44.131989	33.224686	95.645088	44.9547865	20.320166	96.9656445	-68.1609785	14.752698	88.0786975
-12.646625	-10.826776	92.498604	-11.614681	17.460485	92.367188	45.723339	7.249942	98.140129	44.145092	33.076225	95.550049	44.9342155	20.1630835	96.845089	-68.1635775	14.7578865	87.889287
-13.31804	-10.668234	92.23233	-11.623578	17.333103	92.22007	45.667381	7.083446	97.958458	44.144466	32.922939	95.472549	44.9059235	20.0031925	96.7155035	-68.1530795	14.6630135	87.7246365
-14.073658	-10.465	91.960884	-11.653753	17.221916	92.071503	45.582336	6.926654	97.80397	44.136856	32.78194	95.39901	44.859596	19.854297	96.60149	-68.167102	14.589535	87.541516
-14.813913	-10.255904	91.731339	-11.715774	17.085003	91.949837	45.496933	6.777073	97.660194	44.104645	32.650898	95.35186	44.800789	19.7139855	96.506027	-68.232337	14.4560205	87.393647
-15.581194	-10.022828	91.526291	-11.794995	16.97928	91.836227	45.41354	6.614433	97.546982	44.04213	32.504631	95.325996	44.727835	19.559532	96.436489	-68.317825	14.399028	87.235965
-16.309591	-9.774084	91.350731	-11.869194	16.906874	91.772408	45.308933	6.466237	97.458725	43.993546	32.362076	95.314659	44.6512395	19.4141565	96.386692	-68.3896275	14.3995915	87.158124
-17.37536	-9.24273	91.103683	-11.98092	16.800808	91.667191	45.146893	6.290319	97.334	43.936069	32.189907	95.304817	44.541481	19.240113	96.3194085	-68.503321	14.361503	87.0149735
-18.1138	-8.845577	90.916153	-12.027887	16.763023	91.602638	45.057552	6.188506	97.250267	43.91077	32.098457	95.301682	44.484161	19.1434815	96.2759745	-68.539935	14.3825645	86.9293015
-18.933386	-8.397363	90.713242	-12.049899	16.731747	91.543968	45.006165	6.114974	97.15683	43.915596	32.034389	95.289047	44.4608805	19.0746815	96.2229385	-68.5606785	14.3888125	86.8649975
-19.659378	-7.972343	90.523239	-12.03464	16.718159	91.494774	45.002518	6.059992	97.058456	43.946777	31.990601	95.282219	44.4746475	19.0252965	96.1703375	-68.5439275	14.4110215	86.8192105
-20.391678	-7.541111	90.364929	-11.987324	16.720703	91.429352	45.036175	6.010623	96.94545	43.987186	31.969421	95.27253	44.5116805	18.990022	96.10899	-68.4863285	14.451384	86.749714
-21.074539	-7.017673	90.180595	-11.898727	16.702669	91.349747	45.090443	5.974708	96.81179	44.05431	31.964251	95.239449	44.5723765	18.9694795	96.0256195	-68.3698305	14.4358585	86.6738745
-21.803858	-6.454118	89.957352	-11.80741	16.694017	91.244019	45.172779	5.937769	96.670822	44.136368	31.960779	95.187225	44.6545735	18.949274	95.9290235	-68.2693935	14.43876	86.5590145
-22.948875	-5.672189	89.656334	-11.63376	16.656075	91.097183	45.304108	5.903289	96.442451	44.275047	31.955088	95.084335	44.7895775	18.9291885	95.763393	-68.0570975	14.3829615	86.430973
-23.667618	-5.18566	89.483742	-11.525636	16.628784	90.994438	45.412243	5.855582	96.261948	44.368408	31.955168	94.994728	44.8903255	18.905375	95.628338	-67.9415975	14.352193	86.360538
-24.317064	-4.666863	89.309517	-11.420572	16.581041	90.875221	45.50264	5.804216	96.070885	44.461163	31.947248	94.878036	44.9819015	18.875732	95.4744605	-67.8230455	14.28635	86.2759815
-25.012463	-4.119758	89.099739	-11.314173	16.520683	90.753281	45.575901	5.752123	95.845955	44.542366	31.92214	94.741043	45.0591335	18.8371315	95.293499	-67.6874795	14.2042345	86.213063
-25.753868	-3.606666	88.843414	-11.239279	16.444736	90.623817	45.641918	5.685707	95.577393	44.62672	31.886398	94.567673	45.134319	18.7860525	95.072533	-67.612877	14.1034195	86.175101
-26.460728	-3.11676	88.678253	-11.152321	16.36105	90.470131	45.676598	5.602849	95.267036	44.710117	31.843224	94.33268	45.1933575	18.7230365	94.799858	-67.4979995	13.9990635	86.140404
-27.187511	-2.62974	88.458656	-11.078042	16.269827	90.313904	45.693283	5.536918	94.925606	44.774967	31.771248	94.054665	45.234125	18.654083	94.4901355	-67.390209	13.885571	86.1376725
-28.343328	-1.839064	88.240822	-10.977171	16.165533	90.072243	45.773926	5.395529	94.391182	44.830429	31.655949	93.61161	45.3021775	18.525739	94.001396	-67.2565195	13.805327	86.14309
-29.135536	-1.350953	88.191452	-10.932312	16.090818	89.958298	45.749905	5.313735	94.113426	44.847183	31.569448	93.32132	45.298544	18.4415915	93.717373	-67.163168	13.7400445	86.199223
-29.908579	-0.879286	88.243637	-10.920632	15.990752	89.905075	45.731525	5.228732	93.863731	44.821865	31.483307	93.048355	45.276695	18.3560195	93.456043	-67.117959	13.6254845	86.354107
-30.674305	-0.417527	88.310486	-10.947512	15.916054	89.88044	45.700043	5.129981	93.665878	44.776199	31.412968	92.768776	45.238121	18.2714745	93.217327	-67.133145	13.5606335	86.543553
-31.410145	0.038614	88.420166	-11.014301	15.826784	89.875908	45.581291	5.073576	93.494972	44.672333	31.347227	92.485626	45.126812	18.2104015	92.990299	-67.155414	13.4431665	86.761517
-32.234921	0.550888	88.644394	-11.099222	15.719596	89.931664	45.565605	4.939012	93.235275	44.534119	31.274351	92.173401	45.049862	18.1066815	92.704338	-67.248306	13.3325105	87.15899
-33.010986	0.99579	88.966919	-11.188924	15.612784	90.023544	45.458942	4.843155	93.026123	44.397251	31.188208	91.835037	44.9280965	18.0156815	92.43058	-67.3059445	13.2098865	87.616508
-34.112926	1.629964	89.511086	-11.284343	15.462084	90.228989	45.249378	4.705893	92.75988	44.195824	31.018505	91.314713	44.722601	17.862199	92.0372965	-67.291287	13.061969	88.4206815
-34.834423	2.065933	89.920761	-11.34145	15.33427	90.375961	45.218384	4.539076	92.521454	44.084362	30.878061	90.966354	44.651373	17.7085685	91.743904	-67.334273	12.9599715	89.008018
-35.559608	2.53867	90.298981	-11.374732	15.235718	90.519035	45.134426	4.374257	92.325935	43.998756	30.72407	90.653976	44.566591	17.5491635	91.4899555	-67.316055	12.9222725	89.5481145
-36.311859	3.003896	90.662643	-11.39539	15.111656	90.662804	45.003227	4.221183	92.186508	43.915382	30.555988	90.419456	44.4593045	17.3885855	91.302982	-67.2500845	12.8347265	90.022626
-36.92775	3.496264	90.954521	-11.413952	14.993854	90.794548	44.996532	4.034035	92.036186	43.856438	30.393654	90.254875	44.426485	17.2138445	91.1455305	-67.254389	12.7738635	90.4435655
-37.514828	3.950022	91.209572	-11.427693	14.857568	90.918152	44.875259	3.898337	92.005798	43.822693	30.248455	90.169502	44.348976	17.073396	91.08765	-67.204362	12.64174	90.748654
-38.073311	4.459356	91.459908	-11.456637	14.744546	91.077431	44.766739	3.831135	92.028519	43.80386	30.117344	90.163429	44.2852995	16.9742395	91.095974	-67.1985735	12.5148525	91.058888
-38.845505	5.350658	91.754272	-11.492623	14.604658	91.322243	44.721325	3.634845	92.102837	43.774841	29.96594	90.309372	44.248083	16.8003925	91.2061045	-67.233329	12.4089235	91.4383815
-39.340343	5.938848	91.962273	-11.541517	14.54233	91.524261	44.6689	3.584188	92.240707	43.75201	29.911995	90.519638	44.210455	16.7480915	91.3801725	-67.293489	12.3365685	91.6683495
-39.742516	6.576697	92.140427	-11.587049	14.506496	91.730179	44.637985	3.528769	92.407906	43.742146	29.887867	90.778076	44.1900655	16.708318	91.592991	-67.3641635	12.304674	91.867367
-40.139641	7.179455	92.316193	-11.642216	14.462398	91.933159	44.613232	3.504827	92.62056	43.738148	29.896891	91.067497	44.17569	16.700859	91.8440285	-67.460122	12.223937	92.0222895
-40.510452	7.801011	92.511711	-11.68334	14.441751	92.145828	44.57568	3.506339	92.816704	43.738724	29.924068	91.366486	44.157202	16.7152035	92.091595	-67.523882	12.1682985	92.200061
-40.838379	8.45736	92.646515	-11.72497	14.44029	92.35659	44.538776	3.524858	93.015137	43.749008	29.973312	91.647812	44.143892	16.749085	92.3314745	-67.593832	12.131495	92.3817055
-41.166882	9.176162	92.80098	-11.770134	14.44885	92.553658	44.487129	3.564773	93.220192	43.732674	30.006365	91.925484	44.1099015	16.785569	92.572838	-67.6501695	12.112131	92.534478
-41.580208	10.22015	93.021515	-11.85252	14.496491	92.81176	44.438507	3.627754	93.49437	43.691261	30.079607	92.327621	44.064884	16.8536805	92.9109955	-67.769924	12.1393015	92.7125245
-41.782307	10.895758	93.140335	-11.913076	14.525348	92.966934	44.39658	3.690303	93.667374	43.660172	30.148788	92.55706	44.028376	16.9195455	93.112217	-67.854528	12.1311505	92.821651
-41.951889	11.547653	93.25473	-11.975602	14.572379	93.098526	44.349075	3.749767	93.8228	43.621628	30.214197	92.754837	43.9853515	16.981982	93.2888185	-67.9365555	12.162776	92.9082335
-42.078243	12.242256	93.358635	-12.017514	14.620921	93.231789	44.313015	3.803312	93.957153	43.566315	30.267233	92.931206	43.939665	17.0352725	93.4441795	-67.974693	12.2065695	93.0193985
-42.202377	12.926914	93.451965	-12.06471	14.666313	93.330864	44.262764	3.869691	94.10096	43.517361	30.311628	93.076553	43.8900625	17.0906595	93.5887565	-68.0194825	12.2419665	93.0729715
-42.291901	13.673367	93.563232	-12.092161	14.716594	93.446266	44.211872	3.920676	94.236038	43.470703	30.34724	93.207817	43.8412875	17.133958	93.7219275	-68.0256095	12.29923	93.1706045
-42.390804	14.363499	93.666924	-12.117789	14.753374	93.570641	44.193714	3.957678	94.382355	43.440174	30.365923	93.362518	43.816944	17.1618005	93.8724365	-68.052522	12.3449475	93.2688455
-42.42662	15.393923	93.851242	-12.147387	14.803277	93.76403	44.174809	3.975221	94.645294	43.440022	30.368931	93.63134	43.8074155	17.172076	94.138317	-68.1021895	12.434478	93.389743
-42.405838	16.023653	93.99369	-12.138883	14.82283	93.911469	44.184269	3.963203	94.830124	43.474163	30.356413	93.813766	43.829216	17.159808	94.321945	-68.106982	12.485852	93.500993
-42.327927	16.676115	94.150078	-12.111976	14.838452	94.089027	44.206326	3.942341	95.005981	43.523281	30.328283	94.008102	43.8648035	17.135312	94.5070415	-68.0887555	12.541592	93.6710125
-42.221603	17.377722	94.343086	-12.06789	14.843388	94.270393	44.188709	3.977203	95.226151	43.599197	30.279659	94.230812	43.893953	17.128431	94.7284815	-68.029733	12.558345	93.8123045
-42.079987	18.024662	94.548264	-12.009782	14.834368	94.469925	44.266262	3.888202	95.400253	43.681473	30.223612	94.487587	43.9738675	17.055907	94.94392	-67.9934315	12.612829	93.99593
-41.920017	18.747873	94.732689	-11.964995	14.829439	94.667061	44.319149	3.838666	95.59623	43.789772	30.172174	94.742332	44.0544605	17.00542	95.169281	-67.9844505	12.653458	94.164841
-41.748299	19.392599	94.960075	-11.923772	14.80674	94.848251	44.373005	3.775988	95.761978	43.89875	30.138037	95.001755	44.1358775	16.9570125	95.3818665	-67.9834215	12.6564675	94.3146355
-41.415604	20.313095	95.244591	-11.861939	14.760433	95.123383	44.40818	3.724307	96.021057	44.029079	30.077284	95.443436	44.2186295	16.9007955	95.7322465	-67.9425075	12.6200705	94.5145195
-41.178616	20.888956	95.385147	-11.831262	14.741474	95.28801	44.450981	3.697041	96.223549	44.100018	30.059507	95.741318	44.2754995	16.878274	95.9824335	-67.9380235	12.604674	94.5935865
-40.914326	21.503626	95.528343	-11.822596	14.741665	95.448769	44.486233	3.687523	96.44751	44.178394	30.065901	96.010986	44.3323135	16.876712	96.229248	-67.9775055	12.606618	94.66829
-40.595047	22.08325	95.620934	-11.829206	14.74532	95.595009	44.50198	3.720805	96.678772	44.198666	30.093119	96.284889	44.350323	16.906962	96.4818305	-68.008735	12.583678	94.7081875
-40.253918	22.720728	95.711044	-11.859248	14.79472	95.738808	44.516762	3.755078	96.92923	44.20253	30.14006	96.575188	44.359646	16.947569	96.752209	-68.078142	12.641871	94.725407
-39.952129	23.309412	95.819023	-11.907495	14.821066	95.894875	44.504673	3.843994	97.197533	44.22044	30.234671	96.851646	44.3625565	17.0393325	97.0245895	-68.1775465	12.6027995	94.7651605
-39.624924	23.880367	95.919075	-11.971967	14.891847	96.049568	44.514931	3.946378	97.459816	44.230278	30.328964	97.128448	44.3726045	17.137671	97.294132	-68.3165385	12.646023	94.805004
-39.159428	24.668713	96.115234	-12.074079	14.978711	96.344666	44.464344	4.112492	97.979584	44.235931	30.47773	97.598602	44.3501375	17.295111	97.789093	-68.4982955	12.662311	94.900239
-38.833282	25.218	96.27153	-12.16317	15.029324	96.557556	44.46191	4.179362	98.379547	44.243473	30.585119	97.933784	44.3526915	17.3822405	98.1566655	-68.6790315	12.6764075	94.9584465
-38.471676	25.778151	96.388779	-12.25662	15.096983	96.787888	44.466408	4.238947	98.773926	44.264542	30.678787	98.283401	44.365475	17.458867	98.5286635	-68.878715	12.735099	95.0471125
-38.067036	26.363781	96.546135	-12.332872	15.126063	97.01741	44.416912	4.317683	99.194382	44.281815	30.751558	98.646454	44.3493635	17.5346205	98.920418	-69.0151075	12.7175055	95.114402
-37.696152	26.938698	96.681442	-12.397294	15.176682	97.231628	44.388557	4.370439	99.592865	44.3139	30.827969	99.00457	44.3512285	17.599204	99.2987175	-69.1458165	12.75416	95.1645385
-37.330215	27.470293	96.825363	-12.450669	15.223927	97.437325	44.374794	4.420144	99.971863	44.354092	30.902958	99.313438	44.364443	17.661551	99.6426505	-69.265781	12.786303	95.2319995
-36.965839	27.974182	96.937027	-12.515916	15.290766	97.622314	44.372524	4.475532	100.31897	44.368923	30.982695	99.620552	44.3707235	17.7291135	99.969761	-69.4025555	12.8524185	95.274867
-36.460835	28.779211	97.061897	-12.590631	15.36908	97.853371	44.399548	4.54976	100.807716	44.383537	31.114233	100.024689	44.3915425	17.8319965	100.4162025	-69.5728045	12.9061635	95.2905395
-36.103817	29.31988	97.122093	-12.628141	15.438515	98.002678	44.418861	4.602087	101.094757	44.394421	31.183371	100.261131	44.406641	17.892729	100.677944	-69.662923	12.984301	95.327412
-35.707561	29.884418	97.199295	-12.666267	15.47714	98.124901	44.438961	4.649415	101.353058	44.406235	31.250494	100.48735	44.422598	17.9499545	100.920204	-69.755132	13.0043255	95.329598
-35.345955	30.482519	97.285408	-12.671818	15.525709	98.267136	44.450188	4.68732	101.593933	44.413982	31.294132	100.713623	44.432085	17.990726	101.153778	-69.775721	13.060692	95.380494
-35.018066	31.010553	97.40976	-12.703876	15.553697	98.406288	44.478073	4.724814	101.821114	44.422714	31.314934	100.943352	44.4503935	18.019874	101.382233	-69.8581455	13.08752	95.430343
-34.686546	31.520172	97.542534	-12.717249	15.569727	98.5504	44.508678	4.736843	102.026917	44.455154	31.347963	101.159653	44.481916	18.042403	101.593285	-69.916414	13.097051	95.507515
-34.400017	32.045658	97.627625	-12.741584	15.584515	98.655724	44.536694	4.72787	102.209045	44.491859	31.379774	101.330147	44.5142765	18.053822	101.769596	-69.9974445	13.115208	95.541852
-34.014683	32.841499	97.746758	-12.758533	15.619381	98.79213	44.570198	4.715255	102.437233	44.541759	31.409777	101.556541	44.5559785	18.062516	101.996887	-70.0730445	13.176246	95.587373
-33.742199	33.394058	97.782532	-12.770743	15.643186	98.83432	44.570278	4.698596	102.534378	44.541721	31.419399	101.674126	44.5559995	18.0589975	102.104252	-70.0974855	13.2273745	95.564388
-33.455299	33.977936	97.825516	-12.789098	15.677105	98.853638	44.546654	4.69365	102.593979	44.539181	31.409655	101.72094	44.5429175	18.0516525	102.1574595	-70.1211135	13.3025575	95.5498165
-33.217278	34.577843	97.81501	-12.814101	15.721928	98.854767	44.540668	4.703133	102.603355	44.526474	31.39687	101.740135	44.533571	18.0500015	102.171745	-70.161773	13.3938545	95.537789
-32.994617	35.126842	97.816841	-12.851982	15.789716	98.806862	44.527874	4.70098	102.558472	44.508369	31.417316	101.693428	44.5181215	18.059148	102.12595	-70.2220855	13.520284	95.487774
-32.809357	35.656158	97.826691	-12.89266	15.853415	98.76815	44.509579	4.714345	102.448593	44.464882	31.456795	101.591423	44.4872305	18.08557	102.020008	-70.2725505	13.62126	95.516292
-32.642357	36.145931	97.836082	-12.901114	15.906651	98.723076	44.486435	4.769889	102.304039	44.408165	31.496086	101.487717	44.4473	18.1329875	101.895878	-70.249528	13.6803145	95.550274
-32.510185	36.942135	97.868752	-12.90548	15.986444	98.637863	44.482109	4.844099	102.072296	44.380756	31.571478	101.288208	44.4314325	18.2077885	101.680252	-70.2423925	13.7650995	95.595474
-32.401794	37.473953	97.878342	-12.903002	16.05863	98.61264	44.491592	4.910271	101.960289	44.363686	31.608721	101.203491	44.427639	18.259496	101.58189	-70.233643	13.857764	95.64339
-32.277874	38.01133	97.934029	-12.862332	16.13323	98.613533	44.526318	4.971791	101.877144	44.378044	31.650188	101.160873	44.452181	18.3109895	101.5190085	-70.176845	13.9554705	95.7080575
-32.177765	38.599766	98.028191	-12.832515	16.180067	98.632813	44.56123	5.007586	101.82103	44.435337	31.701759	101.119865	44.4982835	18.3546725	101.4704475	-70.1633135	14.0054615	95.7951785
-32.056725	39.149662	98.110596	-12.779077	16.23233	98.646339	44.590466	5.025839	101.746117	44.493252	31.740278	101.086105	44.541859	18.3830585	101.416111	-70.100013	14.0816015	95.876567
-31.968742	39.664143	98.247932	-12.718283	16.284737	98.672852	44.618412	5.047866	101.628342	44.564541	31.762531	101.026604	44.5914765	18.4051985	101.327473	-70.0280425	14.1642755	96.018231
-31.882084	40.130325	98.434593	-12.660485	16.312563	98.711182	44.65657	5.068598	101.48027	44.650642	31.79163	100.93409	44.653606	18.430114	101.20718	-69.974576	14.195012	96.215184
-31.757101	40.757309	98.777466	-12.545936	16.366989	98.762054	44.71777	5.123725	101.226318	44.757442	31.825029	100.817749	44.737606	18.474377	101.0220335	-69.829478	14.259601	96.5020745
-31.669348	41.080929	98.992569	-12.48162	16.395445	98.779007	44.767933	5.155474	101.031219	44.826927	31.862206	100.752815	44.79743	18.50884	100.892017	-69.76067	14.28205	96.665997
-31.560097	41.41489	99.155846	-12.419014	16.423515	98.762222	44.813473	5.185661	100.826607	44.895149	31.924477	100.632225	44.854311	18.555069	100.729416	-69.692339	14.291961	96.795028
-31.470663	41.750553	99.309151	-12.346491	16.434383	98.71508	44.852741	5.242565	100.611069	44.947861	31.953552	100.49453	44.900301	18.5980585	100.5527995	-69.593283	14.2707075	96.8773605
-31.371025	42.085274	99.425659	-12.301738	16.446575	98.678261	44.881485	5.322789	100.411263	44.954567	31.974421	100.402679	44.918026	18.648605	100.406971	-69.521502	14.244545	96.949551
-31.286654	42.390884	99.512856	-12.254292	16.46575	98.64959	44.89006	5.395163	100.268806	44.961407	32.008385	100.317368	44.9257335	18.701774	100.293087	-69.4343175	14.229726	97.006093
-31.162661	42.689972	99.572899	-12.215814	16.485559	98.632866	44.933285	5.470832	100.165535	44.987343	32.065384	100.233856	44.960314	18.768108	100.1996955	-69.391942	14.20301	97.0660365
-30.971321	43.069637	99.633148	-12.179029	16.489918	98.627762	44.989334	5.550051	100.08992	44.989212	32.13089	100.174973	44.989273	18.8404705	100.1324465	-69.347331	14.1393655	97.1230775
-30.829597	43.316277	99.652168	-12.167021	16.489662	98.657181	45.00882	5.578305	100.080048	44.99033	32.162861	100.12249	44.999575	18.870583	100.101269	-69.333617	14.108741	97.213093
-30.701054	43.491016	99.683472	-12.162747	16.479536	98.694786	45.030586	5.596043	100.082611	44.988831	32.156773	100.074554	45.0097085	18.876408	100.0785825	-69.3352025	14.082664	97.3109895
-30.572239	43.616356	99.733147	-12.146709	16.44442	98.753761	45.044212	5.595461	100.094093	44.990494	32.117332	100.042618	45.017353	18.8563965	100.0683555	-69.310771	14.0324435	97.4391665
-30.435658	43.694077	99.718628	-12.148671	16.389885	98.803627	45.057594	5.567298	100.12851	45.002487	32.058491	100.029579	45.0300405	18.8128945	100.0790445	-69.3273825	13.9668755	97.5282095
-30.281757	43.746307	99.696198	-12.137421	16.350113	98.82769	45.076729	5.504804	100.171951	45.02861	31.98995	100.012947	45.0526695	18.747377	100.092449	-69.3275115	13.952849	97.562931
-30.154633	43.740147	99.693336	-12.114441	16.316845	98.847527	45.105927	5.425304	100.182068	45.058899	31.910261	99.984573	45.082413	18.6677825	100.0833205	-69.311295	13.9659075	97.6117335
-29.87932	43.674442	99.664001	-12.045347	16.235243	98.846237	45.140396	5.306661	100.176048	45.119431	31.778049	99.935875	45.1299135	18.542355	100.0559615	-69.2206075	13.928131	97.6365125
-29.71603	43.573017	99.690834	-12.003036	16.183033	98.860031	45.180618	5.23688	100.14595	45.158367	31.703129	99.922005	45.1694925	18.4700045	100.0339775	-69.1755645	13.8960615	97.6860845
-29.573139	43.430145	99.723938	-11.959985	16.091282	98.861603	45.226368	5.191394	100.120316	45.198166	31.652155	99.930557	45.212267	18.4217745	100.0254365	-69.132237	13.7607895	97.6977695
-29.44672	43.233025	99.757881	-11.922878	16.038269	98.853088	45.279514	5.159545	100.086334	45.251938	31.626575	99.929031	45.265726	18.39306	100.0076825	-69.111482	13.683478	97.6984935
-29.299318	43.003159	99.784294	-11.885193	15.993887	98.837852	45.327728	5.152307	100.040833	45.292549	31.616936	99.916313	45.3101385	18.3846215	99.978573	-69.0805245	13.6031525	97.697131
-29.1343	42.715668	99.795494	-11.82581	15.941484	98.820648	45.382008	5.156425	99.975861	45.323753	31.611147	99.889229	45.3528805	18.383786	99.932545	-69.0045005	13.499182	97.708751
-28.97476	42.396839	99.796989	-11.786691	15.913749	98.807106	45.419323	5.163793	99.910187	45.358978	31.605143	99.828232	45.3891505	18.384468	99.8692095	-68.9625325	13.44303	97.7450025
-28.691097	41.803188	99.765244	-11.752088	15.897158	98.803101	45.469131	5.170705	99.833435	45.393837	31.588327	99.742142	45.431484	18.379516	99.7877885	-68.93566	13.4148	97.8184135
-28.496302	41.338989	99.748383	-11.714736	15.870955	98.810745	45.491562	5.157144	99.807678	45.41103	31.570234	99.706558	45.451296	18.363689	99.757118	-68.880768	13.378221	97.864372
-28.267496	40.842659	99.702988	-11.683909	15.849588	98.836456	45.499844	5.129929	99.800133	45.425381	31.544538	99.669312	45.4626125	18.3372335	99.7347225	-68.8304305	13.3619425	97.9381895
-28.070045	40.321533	99.660912	-11.663342	15.826243	98.850731	45.502239	5.08582	99.792641	45.436993	31.50123	99.615593	45.469616	18.293525	99.704117	-68.7963	13.358961	97.997345
-27.850166	39.807411	99.580322	-11.63132	15.806894	98.869431	45.499416	5.02357	99.785629	45.428902	31.428114	99.539879	45.464159	18.225842	99.662754	-68.726799	13.387946	98.076108
-27.636894	39.272137	99.445709	-11.606062	15.763016	98.876633	45.491028	4.964489	99.815681	45.421116	31.339371	99.428452	45.456072	18.15193	99.6220665	-68.668196	13.374102	98.1311995
-27.445454	38.699867	99.283173	-11.594132	15.731579	98.898201	45.482151	4.890859	99.882965	45.40519	31.243416	99.320076	45.4436705	18.0671375	99.6015205	-68.6319345	13.3960205	98.1948815
-27.117685	37.795494	99.037781	-11.614635	15.680011	98.965546	45.456009	4.755914	100.041199	45.355133	31.094534	99.146233	45.405571	17.925224	99.593716	-68.634841	13.434798	98.337376
-26.925472	37.135967	98.860184	-11.632781	15.62839	99.03006	45.438316	4.658027	100.184952	45.322243	30.967131	99.040894	45.3802795	17.812579	99.612923	-68.6458415	13.444201	98.447197
-26.698845	36.473644	98.731407	-11.671482	15.589161	99.118835	45.416183	4.537869	100.332138	45.285282	30.823364	98.955635	45.3507325	17.6806165	99.6438865	-68.6936965	13.4977055	98.5937835
-26.483192	35.809803	98.629356	-11.669848	15.469338	99.17704	45.392151	4.412665	100.509346	45.247215	30.680763	98.90007	45.319683	17.546714	99.704708	-68.659379	13.391962	98.649372
-26.302402	35.161625	98.56073	-11.704205	15.357799	99.260551	45.370384	4.269548	100.712029	45.226803	30.506798	98.873917	45.2985935	17.388173	99.792973	-68.7070035	13.327425	98.728129
-26.016808	34.550674	98.472023	-11.728541	15.188928	99.345055	45.34853	4.130688	100.9105	45.203011	30.333221	98.893135	45.2757705	17.2319545	99.9018175	-68.7328525	13.1459015	98.7882925
-25.818256	33.94315	98.409805	-11.787332	15.065943	99.413734	45.32243	4.003594	101.123466	45.182755	30.176712	98.944824	45.2525925	17.090153	100.034145	-68.8272565	13.041733	98.793323
-25.451294	33.012939	98.339264	-11.82966	14.795794	99.501068	45.30666	3.8183	101.380417	45.160423	29.9781	99.026817	45.2335415	16.8982	100.203617	-68.8928615	12.693388	98.798519
-25.206554	32.415585	98.328377	-11.825904	14.614058	99.53727	45.294079	3.718569	101.499893	45.142658	29.86446	99.044197	45.2183685	16.7915145	100.272045	-68.8701765	12.4366015	98.802495
-24.966938	31.845375	98.311707	-11.825443	14.455165	99.580811	45.291157	3.644558	101.572594	45.135181	29.766897	99.032883	45.213169	16.7057275	100.3027385	-68.864055	12.2046025	98.8588835
-24.651087	31.310818	98.27211	-11.808889	14.368036	99.611694	45.338146	3.564341	101.59185	45.124214	29.675623	99.000488	45.23118	16.619982	100.296169	-68.848958	12.11609	98.927219
-24.364719	30.857912	98.274574	-11.783601	14.280398	99.623238	45.347778	3.508347	101.636459	45.128693	29.618576	98.975441	45.2382355	16.5634615	100.30595	-68.8054375	11.9973345	98.940526
-24.120378	30.443108	98.271973	-11.762497	14.211604	99.630577	45.368515	3.44905	101.65728	45.143112	29.569759	98.945229	45.2558135	16.5094045	100.3012545	-68.7808075	11.9138035	98.9598995
-23.800674	30.078321	98.282288	-11.746804	14.163406	99.639603	45.352684	3.419979	101.683029	45.157307	29.512766	98.916885	45.2549955	16.4663725	100.299957	-68.7486035	11.8604395	98.979249
-23.333675	29.618286	98.26815	-11.700327	14.098562	99.630127	45.415073	3.331535	101.661346	45.188156	29.422522	98.935303	45.3016145	16.3770285	100.2983245	-68.7022685	11.8200955	98.9619295
-23.039839	29.344841	98.291069	-11.709898	14.084385	99.643127	45.395123	3.298879	101.704498	45.213573	29.381523	98.957748	45.304348	16.340201	100.331123	-68.724144	11.828569	98.955131
-22.7363	29.074537	98.309174	-11.700253	14.056378	99.663963	45.446129	3.239407	101.699356	45.237904	29.346687	98.994957	45.3420165	16.293047	100.3471565	-68.7425225	11.819709	98.9807695
-22.445251	28.793865	98.352753	-11.657051	14.010687	99.689354	45.458622	3.203113	101.745079	45.256504	29.323444	99.041122	45.357563	16.2632785	100.3931005	-68.671665	11.7580955	98.9856075
-22.05575	28.549782	98.385223	-11.642836	13.988373	99.736801	45.473068	3.177146	101.775696	45.28088	29.301849	99.066315	45.376974	16.2394975	100.4210055	-68.662646	11.7372485	99.0525965
-21.621761	28.386009	98.393066	-11.627638	13.972743	99.770691	45.49192	3.151593	101.800224	45.301815	29.281061	99.091049	45.3968675	16.216327	100.4456365	-68.6521435	11.729159	99.0957455
-21.254639	28.213766	98.430458	-11.610052	13.966593	99.794586	45.472622	3.12281	101.841721	45.32523	29.246271	99.093803	45.398926	16.1845405	100.467762	-68.61903	11.7486455	99.12141
-20.65786	28.003811	98.438499	-11.567983	13.956155	99.81179	45.489986	3.056122	101.873741	45.370338	29.17239	99.079727	45.430162	16.114256	100.476734	-68.566128	11.798054	99.146846
-20.269907	27.907207	98.433167	-11.548633	13.953717	99.812355	45.506454	3.003465	101.89296	45.398369	29.116503	99.079735	45.4524115	16.059984	100.4863475	-68.5496775	11.84745	99.1383625
-19.807306	27.833334	98.390228	-11.543167	13.976626	99.816223	45.520985	2.949744	101.912453	45.433258	29.059113	99.076477	45.4771215	16.0044285	100.494465	-68.5634555	11.9488235	99.137981
-19.427759	27.815771	98.397972	-11.516843	13.980929	99.82283	45.57251	2.880422	101.905083	45.45929	29.003185	99.082962	45.5159	15.9418035	100.4940225	-68.549586	12.0200545	99.1516375
-18.982813	27.808262	98.368599	-11.475148	13.99938	99.839485	45.596363	2.829617	101.932228	45.500282	28.961977	99.103424	45.5483225	15.895797	100.517826	-68.4986185	12.102963	99.161144
-18.488146	27.812586	98.380432	-11.452946	14.009279	99.854782	45.621517	2.779479	101.953423	45.539345	28.929148	99.126335	45.580431	15.8543135	100.539879	-68.486323	12.1642445	99.169685
-17.962984	27.86161	98.391937	-11.408338	13.987742	99.879913	45.607697	2.755339	102.002403	45.567501	28.901295	99.146942	45.587599	15.828317	100.5746725	-68.404275	12.147167	99.1851535
-17.117809	27.994411	98.41993	-11.354506	14.003823	99.942513	45.691143	2.687182	102.008911	45.628246	28.860497	99.215088	45.6596945	15.7738395	100.6119995	-68.3687065	12.2338065	99.2730265
-16.461506	28.141542	98.4356	-11.329618	14.01013	99.975845	45.724762	2.645788	102.03183	45.675518	28.834612	99.273148	45.70014	15.7402	100.652489	-68.359376	12.28006	99.299201
-15.848297	28.30501	98.487595	-11.297439	14.023748	100.008072	45.746983	2.588236	102.057587	45.716892	28.800514	99.32563	45.7319375	15.694375	100.6916085	-68.3268155	12.353121	99.3245355
-15.217413	28.469315	98.496597	-11.250916	14.047748	100.033234	45.773964	2.532526	102.085159	45.777905	28.743706	99.418602	45.7759345	15.638116	100.7518805	-68.2777665	12.45738	99.3145875
-14.560122	28.66725	98.517326	-11.216998	14.062524	100.048615	45.801285	2.454253	102.129387	45.838867	28.673822	99.56424	45.820076	15.5640375	100.8468135	-68.254072	12.5610105	99.2504165
-13.830544	28.870274	98.55999	-11.183206	14.063241	100.073433	45.831863	2.356547	102.192627	45.918621	28.577688	99.756058	45.875242	15.4671175	100.9743425	-68.241654	12.6593645	99.1725235
-13.066951	29.111681	98.604568	-11.163589	14.093349	100.123749	45.835957	2.259383	102.297386	45.988979	28.467733	100.029099	45.912468	15.363558	101.1632425	-68.239646	12.82314	99.0842555
-11.83201	29.534483	98.737877	-11.08559	14.055909	100.207207	45.87188	2.04363	102.446999	46.14402	28.305784	100.450813	46.00795	15.174707	101.448906	-68.17913	12.937111	98.965508
-11.023239	29.826897	98.915306	-11.044238	14.041121	100.293175	45.883823	1.903185	102.55278	46.260815	28.17922	100.757126	46.072319	15.0412025	101.654953	-68.160795	13.0410395	98.931397
-10.234562	30.16046	99.108307	-11.027767	14.027783	100.383202	45.896137	1.748676	102.67881	46.392311	28.075808	101.064613	46.144224	14.912242	101.8717115	-68.199758	13.143324	98.8946925
-9.332758	30.387581	99.328529	-11.011851	14.012421	100.500023	45.924438	1.601166	102.764359	46.512283	28.01173	101.374115	46.2183605	14.806448	102.069237	-68.2420625	13.218394	98.930809
-8.438034	30.68852	99.508148	-11.006738	13.998872	100.586189	45.89241	1.505399	102.905083	46.617981	27.952606	101.689384	46.2551955	14.7290025	102.2972335	-68.2686715	13.2687415	98.8751445
-7.519885	31.015804	99.700745	-11.006009	13.99872	100.662842	45.898582	1.433073	103.019203	46.715744	27.930799	101.978935	46.307163	14.681936	102.499069	-68.319181	13.315504	98.826615
-6.612358	31.313238	99.898544	-11.007938	14.010686	100.716759	45.901779	1.400246	103.117989	46.81348	27.929731	102.194801	46.3576295	14.6649885	102.656395	-68.3735055	13.3563835	98.777123
-5.253829	31.750193	100.067886	-11.004038	14.109954	100.746193	45.910446	1.439621	103.239822	46.883236	28.006256	102.457657	46.396841	14.7229385	102.8487395	-68.404917	13.4969695	98.6436465
-4.296857	32.003933	100.156334	-11.031214	14.205615	100.763794	45.922756	1.53161	103.315994	46.889858	28.093094	102.585411	46.406307	14.812352	102.9507025	-68.468735	13.598878	98.5768855
-3.318405	32.326904	100.219704	-11.018106	14.291861	100.77858	45.936523	1.680165	103.414665	46.88398	28.212648	102.697113	46.4102515	14.9464065	103.055889	-68.4464635	13.6373155	98.501271
-2.398551	32.558289	100.341141	-11.029117	14.415683	100.831474	45.985115	1.848992	103.527855	46.861477	28.346972	102.829071	46.423296	15.097982	103.178463	-68.48153	13.733384	98.484485
-1.496446	32.813404	100.430595	-11.059538	14.543631	100.874664	46.019989	2.006172	103.644112	46.848152	28.505934	102.954018	46.4340705	15.256053	103.299065	-68.5531465	13.831209	98.450263
-0.518813	32.945145	100.538544	-11.067317	14.645201	100.931595	46.050339	2.148074	103.733788	46.825375	28.661629	103.071785	46.437857	15.4048515	103.4027865	-68.572491	13.8855505	98.4604035
0.466626	33.096432	100.635101	-11.076158	14.727118	100.974442	46.106831	2.254918	103.809669	46.808102	28.786076	103.210129	46.4574665	15.520497	103.509899	-68.6097825	13.933739	98.438985
1.890525	33.244263	100.846008	-11.077675	14.821011	101.015999	46.161854	2.352805	103.929726	46.821396	28.938255	103.457275	46.491625	15.64553	103.6935005	-68.646975	13.996492	98.3384975
2.832385	33.29427	100.987183	-11.063077	14.878956	101.042152	46.199532	2.411156	104.00354	46.839447	29.029205	103.648926	46.5194895	15.7201805	103.826233	-68.6456435	14.0377315	98.258071
3.7908	33.265751	101.129379	-11.067131	14.924783	101.044907	46.227268	2.46413	104.067055	46.883854	29.116508	103.837326	46.555561	15.790319	103.9521905	-68.689823	14.059247	98.1376235
4.779234	33.232529	101.227188	-11.062605	14.965658	101.028214	46.245388	2.509238	104.097733	46.921028	29.197811	104.011581	46.583208	15.8535245	104.054657	-68.708418	14.0777915	98.001771
5.716819	33.158352	101.34771	-11.0462	15.015757	101.003311	46.257648	2.559254	104.090836	46.985214	29.261545	104.131149	46.621431	15.9103995	104.1109925	-68.713831	14.1211145	97.8956295
6.644159	33.00071	101.435684	-11.012054	15.089857	100.96537	46.282608	2.616782	104.078484	47.038971	29.308949	104.23925	46.6607895	15.9628655	104.158867	-68.6848975	14.2168485	97.771873
7.572932	32.830681	101.536606	-10.979058	15.160075	100.945366	46.313248	2.676967	104.102478	47.084843	29.354176	104.380249	46.6990455	16.0155715	104.2413635	-68.6571615	14.3045785	97.6493685
8.946867	32.457809	101.745186	-10.918825	15.310746	100.986923	46.398758	2.799668	104.258957	47.134163	29.438343	104.710579	46.7664605	16.1190055	104.484768	-68.6041105	14.5024865	97.489078
9.806099	32.119591	101.967712	-10.892447	15.378897	101.076866	46.465775	2.911209	104.474136	47.1637	29.525158	105.060913	46.8147375	16.2181835	104.7675245	-68.5996315	14.5396105	97.3862075
10.633307	31.74477	102.250015	-10.850995	15.479787	101.204262	46.547897	3.028091	104.729935	47.202892	29.637966	105.436752	46.8753945	16.3330285	105.0833435	-68.5773845	14.6265455	97.3251805
11.40895	31.315825	102.500931	-10.854199	15.56743	101.324341	46.62851	3.159119	104.976227	47.269142	29.788664	105.753075	46.948826	16.4738915	105.364651	-68.657224	14.6609685	97.284031
12.185961	30.814013	102.706787	-10.821808	15.683653	101.418709	46.709709	3.300948	105.188309	47.317661	29.948252	106.013824	47.013685	16.6246	105.6010665	-68.657301	14.742706	97.2363515
12.917726	30.242725	102.818993	-10.804335	15.786719	101.458382	46.79314	3.465537	105.356766	47.336258	30.1262	106.256165	47.064699	16.7958685	105.8064655	-68.673369	14.7775695	97.1102985
13.605239	29.639339	102.909294	-10.789151	15.906012	101.46431	46.854294	3.639387	105.507683	47.347282	30.308807	106.430077	47.100788	16.974097	105.96888	-68.67909	14.837927	96.95974
14.542665	28.638956	102.96019	-10.759861	16.091816	101.420235	46.931942	3.928069	105.701195	47.339394	30.571178	106.623375	47.135668	17.2496235	106.162285	-68.65539	14.9340085	96.678185
15.132071	27.854479	102.898613	-10.746827	16.20018	101.377594	46.975319	4.102218	105.832626	47.328835	30.733431	106.725052	47.152077	17.4178245	106.278839	-68.645731	14.9825355	96.476349
15.669504	27.03013	102.853813	-10.729756	16.315514	101.324867	47.019257	4.26977	105.952629	47.328033	30.87672	106.759941	47.173645	17.573245	106.356285	-68.633157	15.057783	96.293449
16.141426	26.147547	102.807686	-10.70073	16.416401	101.263557	47.066437	4.426806	106.062462	47.32251	31.008074	106.789398	47.1944735	17.71744	106.42593	-68.5959335	15.115362	96.101184
16.556261	25.238155	102.730324	-10.666461	16.479267	101.202522	47.110226	4.55797	106.139931	47.31699	31.143368	106.805565	47.213608	17.850669	106.472748	-68.54653	15.107865	95.932296
16.951778	24.183105	102.584389	-10.623571	16.536623	101.146408	47.145634	4.67744	106.204247	47.352501	31.274446	106.73764	47.2490675	17.975943	106.4709435	-68.4962095	15.097303	95.8218725
17.285065	23.125008	102.444199	-10.571614	16.582401	101.060905	47.210903	4.797442	106.22139	47.387932	31.403049	106.621086	47.2994175	18.1002455	106.421238	-68.4426455	15.0645565	95.700572
17.656635	21.474812	102.129684	-10.467391	16.634495	100.875702	47.305546	4.966934	106.185104	47.458832	31.592077	106.329224	47.382189	18.2795055	106.257164	-68.316971	14.9894845	95.49424
17.869007	20.305248	101.871994	-10.385962	16.669439	100.710823	47.368557	5.068699	106.119408	47.506279	31.698299	106.028412	47.437418	18.383499	106.07391	-68.209342	14.955379	95.347736
18.022936	19.11265	101.601196	-10.276011	16.713411	100.541046	47.442955	5.185863	106.0177	47.533791	31.79777	105.712494	47.488373	18.4918165	105.865097	-68.040395	14.9350055	95.216995
18.072067	17.923332	101.304672	-10.174498	16.744593	100.327888	47.52047	5.265708	105.915176	47.599873	31.867249	105.347527	47.5601715	18.5664785	105.6313515	-67.9091675	14.9227075	95.0244245
18.095579	16.698408	101.004997	-10.051164	16.760477	100.093697	47.595985	5.326696	105.794754	47.66671	31.909243	104.970757	47.6313475	18.6179695	105.3827555	-67.7336755	14.9029845	94.8046385
18.041464	15.436968	100.713242	-9.922536	16.77055	99.861694	47.673244	5.343602	105.659798	47.731644	31.916561	104.617271	47.702444	18.6300815	105.1385345	-67.547516	14.9110185	94.5848535
17.958227	14.184295	100.467125	-9.802678	16.771212	99.642357	47.758015	5.35003	105.535828	47.81398	31.906557	104.260345	47.7859975	18.6282935	104.8980865	-67.3913535	14.9141305	94.3866275
17.695295	12.339398	100.111046	-9.613184	16.768375	99.301437	47.883301	5.351716	105.335533	47.931496	31.898153	103.788994	47.9073985	18.6249345	104.5622635	-67.1337665	14.9118155	94.0406105
17.403172	11.125055	99.889595	-9.496475	16.76429	99.104935	47.972782	5.364733	105.161819	48.027534	31.919441	103.458107	48.000158	18.642087	104.309963	-66.993108	14.886493	93.899907
17.131512	9.932883	99.662987	-9.386562	16.785135	98.901405	48.070961	5.396832	104.978218	48.109226	31.975513	103.132057	48.0900935	18.6861725	104.0551375	-66.8632175	14.8840975	93.7476725
16.744349	8.804466	99.418205	-9.284082	16.803585	98.685837	48.161621	5.46132	104.760757	48.140057	32.028713	102.852272	48.150839	18.7450165	103.8065145	-66.719003	14.8621535	93.5651595
16.335829	7.665304	99.181915	-9.179438	16.848108	98.483368	48.232639	5.537047	104.524658	48.179585	32.083233	102.539383	48.206112	18.81014	103.5320205	-66.564988	14.886076	93.4347155
15.880457	6.587272	98.933067	-9.106662	16.88756	98.269218	48.288151	5.61463	104.300163	48.215607	32.141434	102.224266	48.251879	18.878032	103.2622145	-66.465203	14.897088	93.2762215
15.34584	5.539479	98.692322	-9.024134	16.957001	98.074631	48.359383	5.699867	104.063965	48.228817	32.21056	101.91996	48.2941	18.9552135	102.9919625	-66.342368	14.9587885	93.1572995
14.466219	3.979017	98.384407	-8.932213	17.056721	97.810211	48.446468	5.82286	103.730568	48.239594	32.323826	101.437553	48.343031	19.073343	102.5840605	-66.207457	15.040099	93.0363615
13.804009	3.02089	98.198868	-8.89298	17.106512	97.659813	48.49139	5.915381	103.504204	48.201996	32.34304	101.154922	48.346693	19.1292105	102.329563	-66.132653	15.0838135	92.990063
13.108603	2.085763	98.008881	-8.863907	17.162622	97.52343	48.542019	6.003742	103.273369	48.17868	32.409012	100.862411	48.3603495	19.206377	102.06789	-66.0881635	15.118867	92.97897
12.367069	1.156368	97.801895	-8.854083	17.200193	97.378403	48.567139	6.093532	102.986191	48.143124	32.480972	100.527252	48.3551315	19.287252	101.7567215	-66.0632975	15.113134	93.0000845
11.567779	0.377415	97.545494	-8.864244	17.249298	97.196831	48.558693	6.212755	102.6147	48.074432	32.565193	100.13987	48.3165625	19.388974	101.377285	-66.0450505	15.109622	93.016377
10.786545	-0.459242	97.233429	-8.873557	17.328348	96.959724	48.513859	6.390023	102.231705	47.977509	32.682011	99.682747	48.245684	19.536017	100.957226	-65.992798	15.120679	92.962222
9.942595	-1.217404	96.961227	-8.91618	17.421982	96.725243	48.50386	6.571187	101.90506	47.830956	32.838779	99.284744	48.167408	19.704983	100.594902	-65.999768	15.138981	92.855584
8.596144	-2.276093	96.699425	-9.022847	17.56912	96.440308	48.475327	6.822461	101.602867	47.630062	33.109482	98.869072	48.0526945	19.9659715	100.2359695	-66.0983885	15.1722685	92.6446465
7.681984	-2.914154	96.585854	-9.100814	17.646547	96.290314	48.438087	6.954321	101.47213	47.522255	33.239674	98.662025	47.980171	20.0969975	100.0670775	-66.181799	15.1960965	92.5135505
6.705075	-3.49747	96.458466	-9.155328	17.717646	96.175751	48.363571	7.051545	101.361511	47.428669	33.326099	98.521957	47.89612	20.188822	99.941734	-66.206776	15.24647	92.409768
5.745995	-4.032842	96.372948	-9.200255	17.736467	96.077393	48.291199	7.108832	101.273849	47.362839	33.372581	98.431816	47.827019	20.2407065	99.8528325	-66.227529	15.2322275	92.3019535
4.732564	-4.502444	96.281158	-9.229863	17.734802	96.006805	48.220306	7.121534	101.188835	47.312183	33.383972	98.369232	47.7662445	20.252753	99.7790335	-66.2259705	15.216851	92.2345765
3.722023	-4.994096	96.182404	-9.268543	17.739878	95.954033	48.137234	7.104794	101.109985	47.292168	33.359138	98.329636	47.714701	20.231966	99.7198105	-66.251787	15.24779	92.1882555
2.689617	-5.421995	96.060738	-9.303198	17.720121	95.91349	48.069893	7.078851	101.028671	47.285072	33.32196	98.319962	47.6774825	20.2004055	99.6743165	-66.2838785	15.2398365	92.1526635
1.113404	-5.943318	95.907143	-9.331171	17.717808	95.867928	47.983353	7.006519	100.937698	47.248943	33.229992	98.414581	47.616148	20.1182555	99.6761395	-66.27849	15.3173605	92.0597165
0.036429	-6.213033	95.79834	-9.348294	17.702065	95.867065	47.935688	6.929992	100.943062	47.225254	33.131004	98.616837	47.580471	20.030498	99.7799495	-66.277059	15.373632	91.9541805
-1.030445	-6.419337	95.684639	-9.366732	17.684826	95.895866	47.887932	6.813396	100.969971	47.27401	33.010777	98.80928	47.580971	19.9120865	99.8896255	-66.314435	15.4575655	91.9021065
-2.105293	-6.639226	95.511833	-9.366371	17.65642	95.914223	47.83548	6.680001	100.961349	47.368263	32.884712	98.963257	47.6018715	19.7823565	99.962303	-66.3346135	15.5304835	91.866143
-3.218148	-6.82942	95.30777	-9.358201	17.634068	95.904388	47.78616	6.558678	100.8685	47.462387	32.766098	99.029907	47.6242735	19.662388	99.9492035	-66.3406755	15.605748	91.8595725
-4.325074	-6.954414	95.08284	-9.318874	17.641554	95.834297	47.749275	6.487621	100.6987	47.538956	32.71489	98.972473	47.6441155	19.6012555	99.8355865	-66.2818635	15.6818525	91.8330075
-5.391537	-7.02951	94.886017	-9.283102	17.70812	95.723595	47.713345	6.529077	100.510803	47.584663	32.759224	98.814407	47.649004	19.6441505	99.662605	-66.215208	15.7720895	91.784585
-7.049999	-7.080205	94.720993	-9.250813	17.92856	95.545128	47.765842	6.809547	100.298729	47.521576	33.055294	98.507973	47.643709	19.9324205	99.403351	-66.145335	15.9246995	91.686905
