# Supplementary material for: How to jointly control a ball trajectory on a moving board: Methodological insights into Motor Learning and Rehabilitation
Source: PLoS One. 2025 Oct 15;20(10):e0334588. doi: 10.1371/journal.pone.0334588 (PMC12527165; doi:10.1371/journal.pone.0334588)
Supplement: S2 Data — (ZIP) [file pone.0334588.s002.zip › D2_015.csv]

Ball_X	Ball_Y	Ball_Z	BoardCentre_X	BoardCentre_Y	BoardCentre_Z	P1LeftHand_X	P1LeftHand_Y	P1LeftHand_Z	P1RightHand_X	P1RightHand_Y	P1RightHand_Z	P1MidHands_X	P1MidHands_Y	P1MidHands_Z	P2MidHands_X	P2MidHands_Y	P2MidHands_Z
6.439652	24.150133	100.883064	-14.373715	19.635494	101.901665	43.705025	7.248896	104.547905	42.369923	34.127907	103.115593	43.037474	20.6884015	103.831749	-71.784904	18.5825865	99.971581
6.549827	23.867548	101.145149	-14.47355	19.759895	102.01033	43.617809	7.274976	104.729973	42.406853	34.211552	103.702652	43.012331	20.743264	104.2163125	-71.959431	18.776526	99.8043475
6.707553	23.560396	101.431969	-14.529064	19.912315	102.125717	43.556763	7.355676	104.93573	42.480515	34.351887	104.302666	43.018639	20.8537815	104.619198	-72.076767	18.9708485	99.632236
6.901153	23.301765	101.690384	-14.565474	20.095531	102.259789	43.516998	7.467666	105.124733	42.588909	34.531475	104.87056	43.0529535	20.9995705	104.9976465	-72.1839015	19.1914915	99.5219315
7.081172	23.092157	101.936531	-14.586263	20.301941	102.379333	43.522038	7.610497	105.278351	42.705296	34.735317	105.365562	43.113667	21.172907	105.3219565	-72.286193	19.430975	99.4367095
7.244846	22.928278	102.136162	-14.614102	20.535599	102.4757	43.534794	7.777965	105.388153	42.790077	34.960957	105.775131	43.1624355	21.369461	105.581642	-72.3906395	19.701737	99.369758
7.563136	22.617298	102.276764	-14.614945	20.851946	102.539154	43.551411	8.109232	105.47348	42.833664	35.3251	106.219543	43.1925375	21.717166	105.8465115	-72.4224275	19.986726	99.2317965
7.729209	22.411133	102.30645	-14.638509	21.051779	102.533195	43.56678	8.324038	105.528893	42.8419	35.568058	106.437531	43.20434	21.946048	105.983212	-72.481358	20.15751	99.083178
7.883562	22.133251	102.299652	-14.660269	21.213911	102.498352	43.566891	8.537818	105.559937	42.818413	35.777027	106.578613	43.192652	22.1574225	106.069275	-72.51319	20.2703995	98.927429
8.063186	21.789722	102.267792	-14.688773	21.361031	102.430344	43.549068	8.723149	105.603622	42.775742	35.929195	106.719589	43.162405	22.326172	106.1616055	-72.539951	20.39589	98.6990825
8.221556	21.407486	102.237846	-14.712496	21.455719	102.357674	43.531601	8.839342	105.672775	42.731239	36.047974	106.859589	43.13142	22.443658	106.266182	-72.556412	20.46778	98.449166
8.411508	20.930689	102.218773	-14.742247	21.528399	102.322159	43.51421	8.923626	105.746399	42.723396	36.101307	106.936684	43.118803	22.5124665	106.3415415	-72.603297	20.5443315	98.3027765
8.593025	20.463804	102.212273	-14.730689	21.570747	102.30365	43.499481	8.979568	105.829147	42.728458	36.099094	106.991219	43.1139695	22.539331	106.410183	-72.5753475	20.602163	98.197117
8.873623	19.687548	102.177551	-14.698672	21.565243	102.257027	43.503414	9.026948	105.898773	42.726444	36.083168	106.994438	43.114929	22.555058	106.4466055	-72.512273	20.575428	98.0674485
9.014523	19.148563	102.117264	-14.659286	21.543207	102.235687	43.48912	9.060578	105.904221	42.732697	36.074947	106.89061	43.1109085	22.5677625	106.3974155	-72.4294805	20.5186515	98.0739585
9.094549	18.600189	102.033722	-14.621994	21.512205	102.192177	43.496933	9.094382	105.876907	42.728188	36.051678	106.726631	43.1125605	22.57303	106.301769	-72.3565485	20.45138	98.082585
9.196013	17.934772	101.903091	-14.592783	21.51775	102.092575	43.506821	9.133348	105.840279	42.701496	36.045677	106.516685	43.1041585	22.5895125	106.178482	-72.2897245	20.4459875	98.006668
9.232674	17.301601	101.774704	-14.570914	21.523161	101.968491	43.508907	9.169759	105.805565	42.646599	36.040039	106.246689	43.077753	22.604899	106.026127	-72.219581	20.441423	97.910855
9.288558	16.545015	101.661133	-14.56617	21.535707	101.860092	43.498283	9.201399	105.769691	42.608166	36.023556	105.9207	43.0532245	22.6124775	105.8451955	-72.1855645	20.4589365	97.8749885
9.307498	15.881902	101.575424	-14.568952	21.547955	101.727486	43.484306	9.220469	105.765221	42.537109	35.996338	105.623329	43.0107075	22.6084035	105.694275	-72.1486115	20.4875065	97.760697
9.336256	14.865716	101.50058	-14.591816	21.557537	101.548698	43.464592	9.217046	105.803535	42.403854	35.928913	105.252777	42.934223	22.5729795	105.528156	-72.117855	20.5420945	97.56924
9.2971	14.251182	101.465919	-14.610152	21.54121	101.443993	43.456707	9.192417	105.85083	42.339611	35.87706	105.06823	42.898159	22.5347385	105.45953	-72.118463	20.5476815	97.428456
9.275775	13.549659	101.447548	-14.621149	21.516382	101.320221	43.446808	9.139904	105.910477	42.270832	35.811573	104.965462	42.85882	22.4757385	105.4379695	-72.101118	20.5570255	97.2024725
9.214181	12.871784	101.41082	-14.625398	21.474621	101.210571	43.450703	9.07565	105.945732	42.244415	35.733795	104.919601	42.847559	22.4047225	105.4326665	-72.098355	20.5445195	96.9884755
9.137168	12.186659	101.360748	-14.618176	21.376831	101.083168	43.455521	8.978257	105.97303	42.262093	35.635311	104.901276	42.858807	22.306784	105.437153	-72.095159	20.446878	96.729183
9.078585	11.51974	101.276108	-14.606783	21.30628	100.94384	43.456402	8.873123	105.952606	42.281696	35.539249	104.922127	42.869049	22.206186	105.4373665	-72.082615	20.406374	96.4503135
9.002033	10.929322	101.186501	-14.580409	21.255972	100.788605	43.470123	8.76042	105.911598	42.338215	35.427971	104.963409	42.904169	22.0941955	105.4375035	-72.064987	20.4177485	96.1397065
8.898028	10.102935	100.95742	-14.498822	21.17565	100.501846	43.50946	8.588566	105.814339	42.448772	35.298492	104.997765	42.979116	21.943529	105.406052	-71.97676	20.407771	95.59764
8.804829	9.612382	100.778236	-14.431858	21.146914	100.335022	43.53479	8.516301	105.713737	42.528744	35.212887	105.006699	43.031767	21.864594	105.360218	-71.895483	20.429234	95.309826
8.63731	9.17592	100.585243	-14.34575	21.129919	100.148132	43.589386	8.452532	105.608749	42.613785	35.164734	105.030716	43.1015855	21.808633	105.3197325	-71.7930855	20.451205	94.9765315
8.448439	8.729129	100.379501	-14.281162	21.11627	99.983421	43.64817	8.402566	105.47113	42.700424	35.130543	105.018044	43.174297	21.7665545	105.244587	-71.736621	20.4659855	94.722255
8.214162	8.27394	100.155411	-14.196502	21.102043	99.811867	43.703384	8.367382	105.331352	42.791737	35.086124	105.026306	43.2475605	21.726753	105.178829	-71.6405645	20.477333	94.444905
7.926618	7.787313	99.918159	-14.126865	21.105873	99.614845	43.758183	8.306419	105.171669	42.865692	35.04121	105.026459	43.3119375	21.6738145	105.099064	-71.5656675	20.5379315	94.130626
7.637025	7.324025	99.712402	-14.061399	21.105705	99.463577	43.787933	8.247313	104.976669	42.918308	34.961109	104.953064	43.3531205	21.604211	104.9648665	-71.4759185	20.607199	93.9622875
7.196321	6.58533	99.37468	-13.959622	21.069918	99.228851	43.81028	8.143863	104.721619	43.020771	34.832291	104.83123	43.4155255	21.488077	104.7764245	-71.3347695	20.651759	93.6812775
6.878956	6.141333	99.168648	-13.912495	21.028502	99.080742	43.830475	8.061697	104.531883	43.06189	34.73077	104.738464	43.4461825	21.3962335	104.6351735	-71.2711725	20.6607705	93.5263105
6.511456	5.699991	98.956955	-13.859484	20.962534	98.931976	43.825512	7.968719	104.362381	43.10244	34.606873	104.645691	43.463976	21.287796	104.504036	-71.182944	20.637272	93.359916
6.086133	5.302014	98.73246	-13.838698	20.923443	98.773407	43.811737	7.850245	104.205238	43.145576	34.479687	104.523682	43.4786565	21.164966	104.36446	-71.1560525	20.68192	93.182354
5.625526	4.835981	98.51152	-13.806632	20.864067	98.664001	43.802132	7.727355	104.03167	43.171318	34.334465	104.378487	43.486725	21.03091	104.2050785	-71.099989	20.697224	93.1229235
5.083673	4.334052	98.335236	-13.803718	20.770178	98.552467	43.782707	7.584654	103.858475	43.19936	34.172832	104.22039	43.4910335	20.878743	104.0394325	-71.0984695	20.661613	93.0655015
4.543384	3.804604	98.152962	-13.804744	20.686296	98.442619	43.784187	7.417928	103.653893	43.258171	34.013226	104.010536	43.521179	20.715577	103.8322145	-71.130667	20.657015	93.0530235
3.670673	3.045295	97.879532	-13.801524	20.52776	98.250427	43.744339	7.170659	103.308281	43.302498	33.741959	103.60067	43.5234185	20.456309	103.4544755	-71.1264665	20.599211	93.0463785
3.119692	2.550806	97.661247	-13.780817	20.423323	98.089844	43.704563	7.021949	103.018974	43.294125	33.555325	103.250847	43.499344	20.288637	103.1349105	-71.060978	20.558009	93.0447775
2.507971	2.039659	97.445831	-13.772124	20.341707	97.887329	43.645279	6.885599	102.749397	43.261673	33.374615	102.884766	43.453476	20.130107	102.8170815	-70.997724	20.553307	92.9575765
1.859777	1.560441	97.210571	-13.780911	20.243771	97.698433	43.595139	6.750715	102.51429	43.218231	33.205364	102.523598	43.406685	19.9780395	102.518944	-70.968507	20.5095025	92.877922
1.157734	1.01995	97.018356	-13.797533	20.148212	97.528824	43.556778	6.629708	102.281311	43.17284	33.051838	102.216232	43.364809	19.840773	102.2487715	-70.959875	20.455651	92.8088765
0.461959	0.462098	96.844482	-13.825703	20.032463	97.363441	43.503777	6.493724	102.081284	43.119591	32.908096	101.972984	43.311684	19.70091	102.027134	-70.96309	20.364016	92.699748
-0.256309	-0.058341	96.681602	-13.837683	19.912498	97.228966	43.444321	6.360871	101.892731	43.07682	32.762058	101.722778	43.2605705	19.5614645	101.8077545	-70.9359365	20.2635315	92.6501775
-1.301072	-0.79468	96.425117	-13.867603	19.763752	97.023087	43.387157	6.193826	101.600136	42.999859	32.584209	101.44606	43.193508	19.3890175	101.523098	-70.928714	20.1384865	92.523076
-2.028258	-1.249485	96.281792	-13.902272	19.666458	96.923325	43.358265	6.104012	101.470657	42.948048	32.500072	101.292671	43.1531565	19.302042	101.381664	-70.9577005	20.030874	92.464986
-2.849791	-1.779181	96.178352	-13.928537	19.62632	96.830734	43.319668	6.023514	101.36763	42.908459	32.433044	101.151947	43.1140635	19.228279	101.2597885	-70.9711375	20.024361	92.4016795
-3.62556	-2.274082	96.097977	-13.957414	19.577595	96.772972	43.28302	5.945429	101.30072	42.872509	32.369377	101.028755	43.0777645	19.157403	101.1647375	-70.9925925	19.997787	92.3812065
-4.413096	-2.778834	96.060432	-13.964842	19.533922	96.736328	43.256893	5.866443	101.262459	42.856308	32.296394	100.90332	43.0566005	19.0814185	101.0828895	-70.9862845	19.9864255	92.3897665
-5.199013	-3.195867	96.047043	-13.947244	19.493134	96.710236	43.247841	5.766842	101.222481	42.857086	32.20425	100.79715	43.0524635	18.985546	101.0098155	-70.9469515	20.000722	92.4106565
-6.008108	-3.61139	96.016548	-13.933261	19.447021	96.684517	43.248169	5.638441	101.199387	42.875263	32.077469	100.70192	43.061716	18.857955	100.9506535	-70.928238	20.036087	92.4183805
-7.307105	-4.276382	95.993927	-13.869672	19.35006	96.60743	43.250351	5.395306	101.163864	42.941875	31.854374	100.537979	43.096113	18.62484	100.8509215	-70.835457	20.07528	92.3639385
-8.164251	-4.696371	95.971008	-13.830869	19.274496	96.548958	43.263695	5.205032	101.102654	42.995934	31.680716	100.396637	43.1298145	18.442874	100.7496455	-70.7915525	20.106118	92.3482705
-8.999724	-5.101456	95.958832	-13.765605	19.186619	96.466782	43.277908	5.00733	101.044121	43.047489	31.492096	100.230301	43.1626985	18.249713	100.637211	-70.6939085	20.123525	92.296353
-9.869678	-5.433179	95.983002	-13.721991	19.114674	96.407448	43.304901	4.825968	100.968826	43.087803	31.308699	100.027405	43.196352	18.0673335	100.4981155	-70.640334	20.1620145	92.3167805
-10.741269	-5.749248	96.041725	-13.653553	19.014244	96.36805	43.290565	4.658522	100.881958	43.129726	31.11923	99.769081	43.2101455	17.888876	100.3255195	-70.5172515	20.139612	92.4105805
-11.66033	-6.054298	96.099648	-13.5942	18.911392	96.327827	43.379223	4.482881	100.736557	43.166317	30.946926	99.489693	43.27277	17.7149035	100.113125	-70.46117	20.1078805	92.542529
-12.536751	-6.344758	96.159645	-13.532932	18.817116	96.268723	43.363052	4.327208	100.61512	43.195557	30.783316	99.191742	43.2793045	17.555262	99.903431	-70.3451685	20.07897	92.634015
-13.802442	-6.621688	96.165993	-13.461458	18.640892	96.168114	43.384041	4.098708	100.345314	43.21582	30.534357	98.765602	43.2999305	17.3165325	99.555458	-70.2228465	19.9652515	92.78077
-14.658731	-6.749348	96.087006	-13.433271	18.52459	96.062927	43.366833	3.943542	100.154449	43.203629	30.37851	98.504814	43.285231	17.161026	99.3296315	-70.151773	19.888154	92.7962225
-15.59626	-6.8523	95.990601	-13.414158	18.380043	95.958786	43.333141	3.803138	99.93969	43.188251	30.221981	98.247437	43.260696	17.0125595	99.0935635	-70.089012	19.7475265	92.8240085
-16.481369	-6.890269	95.871628	-13.423922	18.263945	95.821999	43.274162	3.681053	99.72197	43.155979	30.086008	98.014267	43.2150705	16.8835305	98.8681185	-70.0629145	19.6443595	92.7758795
-17.308126	-6.903445	95.728096	-13.424264	18.147146	95.680656	43.209	3.586588	99.516037	43.108551	29.970583	97.803169	43.1587755	16.7785855	98.659603	-70.0073035	19.5157065	92.701709
-18.126926	-6.797928	95.61158	-13.467895	18.074213	95.563126	43.129749	3.515287	99.335304	43.051201	29.888546	97.598198	43.090475	16.7019165	98.466751	-70.026265	19.4465095	92.659501
-18.886839	-6.635138	95.462105	-13.514129	18.034979	95.45639	43.055984	3.489953	99.186073	42.976452	29.848179	97.429504	43.016218	16.669066	98.3077885	-70.044476	19.400892	92.6049915
-20.151592	-6.260766	95.338097	-13.601171	17.976706	95.327919	42.945377	3.49053	99.022705	42.856735	29.858974	97.263428	42.901056	16.674752	98.1430665	-70.103398	19.27866	92.5127715
-20.950733	-5.990621	95.222855	-13.681081	17.959543	95.256691	42.878113	3.520701	98.942146	42.762108	29.88748	97.234138	42.8201105	16.7040905	98.088142	-70.1822725	19.2149955	92.42524
-21.701132	-5.730622	95.07827	-13.748511	17.937811	95.220093	42.806164	3.550909	98.908623	42.697899	29.929108	97.272568	42.7520315	16.7400085	98.0905955	-70.2490535	19.1356135	92.3495905
-22.412706	-5.352212	94.967239	-13.818136	17.953529	95.171509	42.761837	3.583072	98.896667	42.650375	29.993755	97.348312	42.706106	16.7884135	98.1224895	-70.342378	19.1186445	92.2205285
-23.107121	-4.948204	94.817505	-13.87451	17.963814	95.147667	42.723625	3.620729	98.891434	42.604832	30.044592	97.465828	42.6642285	16.8326605	98.178631	-70.4132485	19.0949675	92.116703
-23.873312	-4.502015	94.693939	-13.9149	17.994183	95.14151	42.685307	3.669165	98.884811	42.566387	30.074469	97.612991	42.625847	16.871817	98.248901	-70.455647	19.116549	92.034119
-24.591103	-4.04893	94.598831	-13.947604	18.033045	95.155228	42.653446	3.709658	98.907509	42.558563	30.114904	97.779999	42.6060045	16.912281	98.343754	-70.5012125	19.153809	91.966702
-25.609371	-3.364183	94.392891	-13.982883	18.110565	95.182442	42.619751	3.785442	98.957375	42.566093	30.190138	98.042809	42.592922	16.98779	98.500092	-70.558688	19.23334	91.864792
-26.226812	-2.844273	94.318512	-14.004697	18.162062	95.214302	42.593262	3.853537	98.984741	42.576694	30.250666	98.178993	42.584978	17.0521015	98.581867	-70.594372	19.2720225	91.846737
-26.864788	-2.30036	94.254387	-14.027312	18.229584	95.241058	42.571346	3.933454	98.992546	42.574547	30.330662	98.254242	42.5729465	17.132058	98.623394	-70.6275705	19.32711	91.858722
-27.536779	-1.720525	94.265823	-14.031978	18.308887	95.274971	42.563133	4.033112	98.953667	42.574463	30.439096	98.256348	42.568798	17.236104	98.6050075	-70.632754	19.38167	91.9449345
-28.19142	-1.164546	94.239906	-14.021095	18.356956	95.274178	42.564598	4.126327	98.875984	42.56889	30.548611	98.205399	42.566744	17.337469	98.5406915	-70.608934	19.376443	92.0076645
-28.825727	-0.614703	94.160568	-14.032003	18.40696	95.217964	42.57172	4.199946	98.753769	42.535069	30.677786	98.109238	42.5533945	17.438866	98.4315035	-70.6174005	19.375054	92.0044245
-29.409361	-0.081818	94.061699	-14.043522	18.439514	95.129555	42.575481	4.260623	98.583481	42.508797	30.779198	97.975868	42.542139	17.5199105	98.2796745	-70.629183	19.3591175	91.9794355
-30.215458	0.802461	93.846336	-14.063804	18.455231	94.955811	42.544861	4.355149	98.289597	42.438271	30.8965	97.716393	42.491566	17.6258245	98.002995	-70.619174	19.2846375	91.908627
-30.823469	1.441106	93.717514	-14.083554	18.444391	94.808128	42.509598	4.405822	98.068146	42.39452	30.947029	97.53231	42.452059	17.6764255	97.800228	-70.619167	19.2123565	91.816028
-31.374561	2.039516	93.570099	-14.103074	18.432093	94.638191	42.457031	4.449866	97.858124	42.347462	30.984968	97.325447	42.4022465	17.717417	97.5917855	-70.6083945	19.146769	91.6845965
-31.888762	2.632081	93.40078	-14.125581	18.412525	94.475655	42.393433	4.493282	97.655037	42.284645	31.015244	97.120392	42.339039	17.754263	97.3877145	-70.590201	19.070787	91.5635955
-32.347752	3.202332	93.280418	-14.17324	18.362541	94.334023	42.370136	4.520902	97.417152	42.223675	31.043276	96.912079	42.2969055	17.782089	97.1646155	-70.6433855	18.942993	91.5034305
-32.734825	3.849971	93.198784	-14.209498	18.322687	94.246323	42.253361	4.574533	97.26709	42.158245	31.064875	96.716713	42.205803	17.819704	96.9919015	-70.624799	18.82567	91.5007445
-33.19783	4.493569	93.17762	-14.25253	18.27783	94.169891	42.236141	4.604501	97.094925	42.082836	31.08511	96.553604	42.1594885	17.8448055	96.8242645	-70.6645485	18.7108545	91.5155175
-33.804024	5.525272	93.217743	-14.324469	18.182339	94.149445	42.132507	4.651155	96.980087	41.988743	31.10467	96.358727	42.060625	17.8779125	96.669407	-70.709563	18.4867655	91.629483
-34.163654	6.176546	93.240799	-14.356645	18.139639	94.141479	42.104874	4.666949	96.924332	41.935966	31.119102	96.272842	42.02042	17.8930255	96.598587	-70.73371	18.3862525	91.684371
-34.4734	6.815254	93.255981	-14.39448	18.076145	94.131485	42.094604	4.672621	96.884735	41.898354	31.136024	96.203575	41.996479	17.9043225	96.544155	-70.785439	18.2479675	91.718815
-34.699432	7.516393	93.264839	-14.416154	18.031441	94.124535	42.082699	4.673692	96.850655	41.870399	31.150208	96.132919	41.976549	17.91195	96.491787	-70.808857	18.150932	91.757283
-34.999947	8.216259	93.274872	-14.430672	17.989746	94.102165	42.07761	4.675738	96.818665	41.839951	31.156424	96.064758	41.9587805	17.916081	96.4417115	-70.8201245	18.063411	91.7626185
-35.273117	8.964554	93.269875	-14.435913	17.959866	94.067642	42.072319	4.685512	96.777985	41.814465	31.171072	96.003143	41.943392	17.928292	96.390564	-70.815218	17.99144	91.74472
-35.486977	9.703648	93.252769	-14.45594	17.924198	94.049927	42.061665	4.696033	96.745773	41.793877	31.17642	95.940636	41.927771	17.9362265	96.3432045	-70.839651	17.9121695	91.7566495
-35.767746	10.70216	93.267242	-14.49251	17.880053	94.028351	42.038231	4.684824	96.687546	41.751591	31.183678	95.876762	41.894911	17.934251	96.282154	-70.879931	17.825855	91.774548
-35.843407	11.434067	93.266121	-14.510545	17.82975	94.031822	42.021957	4.671318	96.654358	41.737656	31.180164	95.842949	41.8798065	17.925741	96.2486535	-70.9008965	17.733759	91.8149905
-35.947315	12.167184	93.276993	-14.514424	17.806175	94.022751	42.006126	4.645563	96.619263	41.729664	31.166489	95.806519	41.867895	17.906026	96.212891	-70.896743	17.706324	91.832611
-36.025494	12.993017	93.30304	-14.53673	17.77478	94.026878	41.992123	4.615619	96.578682	41.722164	31.14152	95.77079	41.8571435	17.8785695	96.174736	-70.9306035	17.6709905	91.87902
-36.08876	13.772922	93.261169	-14.538596	17.754993	94.002548	41.967644	4.585689	96.551056	41.721146	31.107649	95.740829	41.844395	17.846669	96.1459425	-70.921587	17.663317	91.8591535
-36.143791	14.482078	93.207825	-14.560266	17.735466	93.958031	41.935017	4.555196	96.536812	41.710102	31.072113	95.72422	41.8225595	17.8136545	96.130516	-70.9430915	17.6572775	91.785546
-36.066277	15.19023	93.16011	-14.585866	17.710894	93.924133	41.904743	4.531	96.523598	41.686829	31.040646	95.715828	41.795786	17.785823	96.119713	-70.967518	17.635965	91.728553
-35.87421	16.271154	93.101105	-14.632309	17.628828	93.8843	41.842918	4.501276	96.484566	41.635921	31.016525	95.738853	41.7394195	17.7589005	96.1117095	-71.0040375	17.4987555	91.6568905
-35.695709	17.092613	93.093666	-14.67845	17.5865	93.890198	41.788612	4.495334	96.472084	41.598003	31.009075	95.771927	41.6933075	17.7522045	96.1220055	-71.0502075	17.4207955	91.6583905
-35.533951	17.885321	93.103859	-14.727809	17.552385	93.913063	41.7477	4.500067	96.470818	41.556671	31.016323	95.819794	41.6521855	17.758195	96.145306	-71.1078035	17.346575	91.68082
-35.38018	18.61846	93.078583	-14.786937	17.507425	93.940659	41.69981	4.51592	96.479607	41.498627	31.038717	95.884933	41.5992185	17.7773185	96.18227	-71.1730925	17.2375315	91.699048
-35.103695	19.29603	93.152214	-14.843729	17.471664	93.97715	41.647438	4.549795	96.529877	41.455597	31.062191	95.94313	41.5515175	17.805993	96.2365035	-71.2389755	17.137335	91.7177965
-34.760128	19.99201	93.188766	-14.881414	17.458075	94.022423	41.619488	4.590714	96.606056	41.405201	31.105841	96.021576	41.5123445	17.8482775	96.313816	-71.2751725	17.0678725	91.73103
-34.404297	20.777645	93.235245	-14.929992	17.446146	94.092293	41.605904	4.630248	96.685043	41.36512	31.153091	96.116249	41.485512	17.8916695	96.400646	-71.345496	17.0006225	91.78394
-33.850853	21.880508	93.315079	-14.948247	17.418724	94.174408	41.564995	4.711701	96.852768	41.349129	31.203768	96.280983	41.457062	17.9577345	96.5668755	-71.353556	16.8797135	91.7819405
-33.483738	22.545835	93.391121	-14.962992	17.393545	94.271919	41.566227	4.74302	97.02729	41.367386	31.212879	96.480667	41.4668065	17.9779495	96.7539785	-71.3927905	16.8091405	91.7898595
-33.039364	23.107006	93.468697	-14.96571	17.34779	94.386467	41.602043	4.748242	97.226891	41.39743	31.226236	96.725365	41.4997365	17.987239	96.976128	-71.4311565	16.708341	91.796806
-32.4921	23.719772	93.539902	-14.967508	17.294247	94.492462	41.620487	4.733548	97.481583	41.429909	31.216043	96.995033	41.525198	17.9747955	97.238308	-71.460214	16.6136985	91.746616
-31.929176	24.37863	93.653763	-14.955382	17.229153	94.636673	41.645042	4.713799	97.802803	41.465714	31.182224	97.314049	41.555378	17.9480115	97.558426	-71.466142	16.5102945	91.71492
-31.379505	24.991367	93.793335	-14.944834	17.184469	94.822021	41.693249	4.687352	98.177246	41.526245	31.140999	97.662735	41.609747	17.9141755	97.9199905	-71.499415	16.4547625	91.7240515
-30.886627	25.564829	93.898323	-14.933554	17.132124	95.022408	41.757347	4.646467	98.591057	41.582012	31.109274	97.999344	41.6696795	17.8778705	98.2952005	-71.5367875	16.3863775	91.7496155
-30.346668	26.50989	94.105789	-14.914274	17.087639	95.319214	41.866634	4.579518	99.208626	41.662792	31.052299	98.437851	41.764713	17.8159085	98.8232385	-71.593261	16.3593695	91.8151895
-29.991564	27.201235	94.18116	-14.884624	17.062094	95.497665	41.965752	4.521673	99.590614	41.713428	31.021605	98.670433	41.83959	17.771639	99.1305235	-71.608838	16.352549	91.8648065
-29.62141	27.944016	94.198196	-14.861822	17.054691	95.623962	42.065315	4.463559	99.952095	41.760532	30.987432	98.835579	41.9129235	17.7254955	99.393837	-71.6365675	16.3838865	91.854087
-29.277584	28.673601	94.184555	-14.831684	17.029497	95.732407	42.148022	4.39129	100.269676	41.802029	30.927654	98.948753	41.9750255	17.659472	99.6092145	-71.6383935	16.399522	91.8555995
-28.967527	29.369242	94.159088	-14.80431	16.993404	95.810341	42.221546	4.306118	100.501167	41.839981	30.847717	99.051651	42.0307635	17.5769175	99.776409	-71.6393835	16.4098905	91.844273
-28.659126	29.867577	94.26712	-14.763803	16.910067	95.867294	42.274826	4.199342	100.665474	41.870747	30.753603	99.123169	42.0727865	17.4764725	99.8943215	-71.6003925	16.3436615	91.8402665
-28.365278	30.2987	94.290909	-14.743689	16.821999	95.928085	42.306076	4.06807	100.766899	41.907276	30.627962	99.19574	42.106676	17.348016	99.9813195	-71.594054	16.295982	91.8748505
-27.841068	31.137238	94.311356	-14.704386	16.666443	95.9981	42.336906	3.863229	100.792755	41.981129	30.443424	99.307632	42.1590175	17.1533265	100.0501935	-71.5677895	16.1795595	91.9460065
-27.418518	31.738901	94.325897	-14.697992	16.567167	96.023331	42.32827	3.718044	100.772163	42.036636	30.317684	99.358002	42.182453	17.017864	100.0650825	-71.578437	16.11647	91.9815795
-27.091928	32.364609	94.346657	-14.702283	16.490906	96.022408	42.306583	3.583633	100.687218	42.073864	30.200529	99.374771	42.1902235	16.892081	100.0309945	-71.5947895	16.089731	92.0138215
-26.796314	32.989834	94.391541	-14.684802	16.447746	95.988228	42.266651	3.470703	100.564598	42.077156	30.090586	99.39122	42.1719035	16.7806445	99.977909	-71.5415075	16.1148475	91.998547
-26.602825	33.660431	94.435669	-14.697104	16.433702	95.960152	42.21846	3.358874	100.405647	42.098042	30.00646	99.36908	42.158251	16.682667	99.8873635	-71.552459	16.184737	92.0329405
-26.497387	34.375877	94.536125	-14.731051	16.445021	95.912102	42.155163	3.273816	100.208267	42.115314	29.945543	99.317841	42.1352385	16.6096795	99.763054	-71.5973405	16.2803625	92.06115
-26.359999	35.136635	94.610733	-14.755143	16.46273	95.872383	42.080189	3.219611	99.971741	42.105492	29.86973	99.252403	42.0928405	16.5446705	99.612072	-71.6031265	16.3807895	92.132694
-26.110893	36.364643	94.708084	-14.801595	16.518852	95.786667	41.969612	3.159241	99.582443	42.089695	29.805014	99.113846	42.0296535	16.4821275	99.3481445	-71.6328435	16.5555765	92.2251895
-26.017517	37.137638	94.798187	-14.843172	16.563557	95.728455	41.868549	3.122343	99.299065	42.053318	29.764456	99.007759	41.9609335	16.4433995	99.153412	-71.6472775	16.6837145	92.303498
-25.905598	37.858124	94.909958	-14.896994	16.61202	95.698227	41.745125	3.103242	99.001335	42.025715	29.716143	98.882736	41.88542	16.4096925	98.9420355	-71.679408	16.8143475	92.4544185
-25.951529	38.555885	95.118828	-14.961871	16.644119	95.665306	41.650608	3.082719	98.661469	42.001625	29.695024	98.754799	41.8261165	16.3888715	98.708134	-71.7498585	16.8993665	92.622478
-26.023615	39.294971	95.310173	-15.006824	16.687849	95.597939	41.561954	3.061063	98.254791	41.950359	29.699039	98.606567	41.7561565	16.380051	98.430679	-71.7698045	16.995647	92.765199
-26.071125	39.99506	95.536407	-15.096741	16.719542	95.514809	41.43755	3.071676	97.845467	41.867996	29.706877	98.443169	41.652773	16.3892765	98.144318	-71.846255	17.0498075	92.8853
-26.065722	40.731316	95.755753	-15.168921	16.74943	95.455597	41.325058	3.099535	97.437866	41.784851	29.708395	98.332336	41.5549545	16.403965	97.885101	-71.8927965	17.094895	93.026093
-26.129929	41.716022	96.159187	-15.3248	16.788704	95.438156	41.057045	3.204249	97.035744	41.662952	29.715677	98.245132	41.3599985	16.459963	97.640438	-72.0095985	17.117445	93.235874
-26.160139	42.249619	96.425407	-15.408081	16.815742	95.46006	40.93338	3.265239	96.865379	41.586189	29.741325	98.247154	41.2597845	16.503282	97.5562665	-72.0759465	17.128202	93.3638535
-26.231077	42.750099	96.65313	-15.519254	16.87022	95.510704	40.852592	3.326042	96.791023	41.512897	29.772203	98.282486	41.1827445	16.5491225	97.5367545	-72.2212525	17.1913175	93.4846535
-26.355993	43.165932	96.785873	-15.609821	16.918802	95.562477	40.785156	3.376435	96.803566	41.432846	29.812399	98.328468	41.109001	16.594417	97.566017	-72.328643	17.243187	93.558937
-26.454744	43.574917	96.889076	-15.709851	16.979492	95.644882	40.731258	3.421885	96.87561	41.35508	29.848114	98.375	41.043169	16.6349995	97.625305	-72.462871	17.3239845	93.664459
-26.574165	43.965816	96.987663	-15.785377	17.032446	95.738388	40.705807	3.458068	96.979248	41.278763	29.873487	98.426765	40.992285	16.6657775	97.7030065	-72.563039	17.3991145	93.7737695
-26.661575	44.312378	97.052818	-15.855326	17.066067	95.828827	40.683052	3.477522	97.100899	41.210537	29.890902	98.478821	40.9467945	16.684212	97.78986	-72.6574465	17.447922	93.867794
-26.702366	44.803993	97.208153	-15.931611	17.057844	95.978188	40.653755	3.484072	97.257973	41.145668	29.885202	98.550552	40.8997115	16.684637	97.9042625	-72.7629335	17.431051	94.0521135
-26.758322	45.077854	97.2948	-15.971531	17.035995	96.083931	40.63599	3.466311	97.345848	41.112633	29.87034	98.602333	40.8743115	16.6683255	97.9740905	-72.8173735	17.4036645	94.1937715
-26.805872	45.285851	97.392357	-16.010664	17.007923	96.173691	40.618179	3.423524	97.402466	41.084358	29.831196	98.640938	40.8512685	16.62736	98.021702	-72.8725965	17.388486	94.32568
-26.846228	45.38792	97.467979	-16.070724	16.981419	96.242668	40.575855	3.373581	97.448471	41.043262	29.784885	98.672737	40.8095585	16.579233	98.060604	-72.9510065	17.383605	94.424732
-26.864948	45.482235	97.52887	-16.115063	16.945295	96.331039	40.526119	3.308029	97.465149	41.000492	29.745537	98.671806	40.7633055	16.526783	98.0684775	-72.9934315	17.363807	94.5936005
-26.881855	45.488121	97.570702	-16.172079	16.935846	96.389351	40.464092	3.250096	97.453453	40.939938	29.69417	98.63736	40.702015	16.472133	98.0454065	-73.046173	17.399559	94.7332955
-26.927242	45.425533	97.588898	-16.242004	16.929237	96.430214	40.36702	3.187417	97.437279	40.862282	29.628901	98.573303	40.614651	16.408159	98.005291	-73.098659	17.450315	94.855137
-26.830223	45.257065	97.62056	-16.38233	16.935276	96.536591	40.197968	3.096906	97.414459	40.7276	29.514322	98.446198	40.462784	16.305614	97.9303285	-73.227444	17.564938	95.1428535
-26.76762	45.061913	97.674995	-16.490408	16.94437	96.628807	40.067627	3.032573	97.419739	40.640221	29.435658	98.390999	40.353924	16.2341155	97.905369	-73.33474	17.6546245	95.352245
-26.707411	44.831295	97.739555	-16.594551	16.945904	96.758507	39.936848	2.973888	97.465302	40.54652	29.379213	98.359863	40.241684	16.1765505	97.9125825	-73.430786	17.7152575	95.6044315
-26.638317	44.55912	97.784332	-16.726171	16.956972	96.892769	39.826717	2.926532	97.532898	40.463562	29.34984	98.359749	40.1451395	16.138186	97.9463235	-73.5974815	17.775758	95.8392145
-26.579124	44.28236	97.817368	-16.839787	16.965029	97.007126	39.731617	2.889927	97.63295	40.370773	29.327599	98.375031	40.051195	16.108763	98.0039905	-73.730769	17.821295	96.0102615
-26.52281	43.988365	97.817116	-16.951435	16.986032	97.120667	39.651085	2.863605	97.757431	40.277645	29.31679	98.381035	39.964365	16.0901975	98.069233	-73.867235	17.8818665	96.172101
-26.496645	43.688957	97.795822	-17.033215	16.995493	97.214203	39.583096	2.850496	97.903191	40.179085	29.300604	98.374382	39.8810905	16.07555	98.1387865	-73.9475205	17.915436	96.2896195
-26.373804	43.201714	97.645462	-17.160988	17.00963	97.366325	39.506016	2.807742	98.185562	40.043755	29.241034	98.347733	39.7748855	16.024388	98.2666475	-74.0968615	17.994872	96.4660025
-26.257578	42.85651	97.51004	-17.208424	17.002872	97.472992	39.482273	2.755456	98.424477	39.983894	29.179392	98.336678	39.7330835	15.967424	98.3805775	-74.1499315	18.03832	96.5654065
-26.148308	42.489231	97.335831	-17.230515	16.978033	97.58065	39.515133	2.669914	98.661324	39.938232	29.072765	98.324806	39.7266825	15.8713395	98.493065	-74.1877125	18.0847265	96.668235
-25.973902	42.071838	97.163246	-17.257225	16.915869	97.671616	39.474796	2.591608	98.980164	39.919281	28.963291	98.310989	39.6970385	15.7774495	98.6455765	-74.2114885	18.0542885	96.6976555
-25.816864	41.622059	96.957413	-17.25375	16.825993	97.766754	39.506931	2.476964	99.241516	39.901085	28.828066	98.298225	39.704008	15.652515	98.7698705	-74.211508	17.999471	96.7636375
-25.64658	41.179951	96.765182	-17.239475	16.715012	97.827675	39.56356	2.342097	99.475227	39.891224	28.697878	98.28672	39.727392	15.5199875	98.8809735	-74.206342	17.9100365	96.7743765
-25.438988	40.70335	96.609413	-17.227808	16.563631	97.91172	39.61837	2.22526	99.683121	39.878242	28.560553	98.270531	39.748306	15.3929065	98.976826	-74.203922	17.7343555	96.846614
-25.185989	40.05563	96.466919	-17.183287	16.319777	98.01207	39.696648	2.06026	99.993172	39.878677	28.369442	98.332886	39.7876625	15.214851	99.163029	-74.1542365	17.424703	96.861111
-24.974705	39.696682	96.434471	-17.139709	16.156715	98.098114	39.756828	1.96283	100.172844	39.895947	28.276411	98.414879	39.8263875	15.1196205	99.2938615	-74.1058055	17.1938095	96.9023665
-24.776487	39.383011	96.432869	-17.126036	15.999405	98.158493	39.808064	1.869706	100.310684	39.920902	28.196938	98.500786	39.864483	15.033322	99.405735	-74.116555	16.965488	96.911251
-24.572199	39.127056	96.441406	-17.084377	15.882622	98.206978	39.843063	1.804629	100.388321	39.941414	28.142965	98.56179	39.8922385	14.973797	99.4750555	-74.0609925	16.791447	96.9389005
-24.354765	38.93121	96.453651	-17.074139	15.763935	98.230621	39.854977	1.767614	100.416222	39.952869	28.105852	98.588112	39.903923	14.936733	99.502167	-74.052201	16.591137	96.959075
-24.154974	38.790646	96.504463	-17.041677	15.692635	98.251755	39.865963	1.750134	100.400803	39.94389	28.0905	98.606369	39.9049265	14.920317	99.503586	-73.9882805	16.464953	96.999924
-23.995958	38.700981	96.595634	-17.034002	15.653279	98.280609	39.878414	1.758941	100.351929	39.939762	28.100098	98.623093	39.909088	14.9295195	99.487511	-73.977092	16.3770385	97.073707
-23.719791	38.68248	96.719307	-17.03548	15.614073	98.32798	39.874561	1.783844	100.289986	39.93409	28.166496	98.687881	39.9043255	14.97517	99.4889335	-73.9752855	16.252976	97.1670265
-23.512184	38.846035	96.838699	-17.039145	15.598804	98.360909	39.88118	1.827859	100.241592	39.932213	28.236038	98.733345	39.9066965	15.0319485	99.4874685	-73.9849865	16.1656595	97.2343495
-23.331951	39.075195	96.937164	-17.040703	15.595724	98.390327	39.871407	1.886943	100.186089	39.922913	28.307745	98.803574	39.89716	15.097344	99.4948315	-73.978566	16.094104	97.2858225
-23.039667	39.364704	97.011238	-17.044025	15.606287	98.40078	39.8564	1.964301	100.150749	39.925129	28.384453	98.862839	39.8907645	15.174377	99.506794	-73.9788145	16.038197	97.294766
-22.777489	39.676735	97.099396	-17.046824	15.625718	98.412437	39.856262	2.040255	100.123306	39.923656	28.467861	98.907722	39.889959	15.254058	99.515514	-73.983607	15.997378	97.30936
-22.444368	40.063396	97.146706	-17.05393	15.648381	98.416809	39.851192	2.117059	100.078545	39.907627	28.564703	98.944679	39.8794095	15.340881	99.511612	-73.9872695	15.955881	97.322006
-22.053654	40.503384	97.181358	-17.068802	15.664606	98.407936	39.83223	2.195426	100.040222	39.890965	28.655138	98.967155	39.8615975	15.425282	99.5036885	-73.9992015	15.90393	97.3121835
-21.485577	41.101952	97.264694	-17.112377	15.685481	98.387459	39.813305	2.309606	99.926018	39.835548	28.757608	98.989388	39.8244265	15.533607	99.457703	-74.0491805	15.837355	97.317215
-21.110077	41.486435	97.369576	-17.146286	15.644249	98.385513	39.786201	2.374245	99.845139	39.780979	28.816929	99.053864	39.78359	15.595587	99.4495015	-74.076162	15.692911	97.3215245
-20.739285	41.902058	97.526558	-17.202362	15.643519	98.391548	39.772324	2.421866	99.772682	39.739956	28.858795	99.167679	39.75614	15.6403305	99.4701805	-74.160864	15.6467075	97.3129155
-20.405935	42.351688	97.753349	-17.188879	15.570408	98.399864	39.740318	2.448865	99.688789	39.703987	28.900824	99.344566	39.7221525	15.6748445	99.5166775	-74.0999105	15.4659715	97.2830505
-20.0107	42.835175	98.057007	-17.224016	15.529396	98.455833	39.693947	2.480505	99.620041	39.678322	28.925205	99.557846	39.6861345	15.702855	99.5889435	-74.1341665	15.355937	97.3227225
-19.576601	43.350826	98.390259	-17.250126	15.508848	98.487259	39.668293	2.52645	99.566299	39.689518	28.966454	99.807938	39.6789055	15.746452	99.6871185	-74.1791575	15.271244	97.2873995
-19.049322	43.862972	98.732857	-17.290602	15.499581	98.520317	39.638336	2.576093	99.521233	39.708069	29.034403	100.089241	39.6732025	15.805248	99.805237	-74.2544065	15.193914	97.235397
-18.387917	44.501122	99.312485	-17.329304	15.5462	98.588593	39.584965	2.703719	99.519714	39.74213	29.1343	100.522629	39.6635475	15.9190095	100.0211715	-74.3221555	15.1733905	97.1560145
-17.942934	44.898132	99.672356	-17.359791	15.600885	98.612213	39.593937	2.798043	99.551888	39.766705	29.229885	100.860229	39.680321	16.013964	100.2060585	-74.399903	15.187806	97.0183675
-17.548939	45.322914	100.01165	-17.362242	15.681739	98.650536	39.594105	2.912528	99.602997	39.776871	29.323429	101.198555	39.685488	16.1179785	100.400776	-74.409972	15.2454995	96.900296
-17.013941	45.738384	100.32933	-17.399513	15.766374	98.645424	39.605652	3.05615	99.663902	39.799278	29.417	101.494621	39.702465	16.236575	100.5792615	-74.501491	15.296173	96.7115865
-16.607943	46.099571	100.605812	-17.398863	15.865474	98.640808	39.621101	3.192183	99.72953	39.819366	29.556629	101.770912	39.7202335	16.374406	100.750221	-74.5179595	15.356542	96.531395
-16.016882	46.37648	100.791618	-17.402594	15.959162	98.636452	39.652382	3.338645	99.81263	39.83963	29.694122	101.996872	39.746006	16.5163835	100.904751	-74.551194	15.4019405	96.368153
-15.541848	46.610718	100.92952	-17.40033	16.042414	98.611008	39.705215	3.488244	99.905724	39.862457	29.83779	102.194168	39.783836	16.663017	101.049946	-74.584496	15.421811	96.17207
-14.824985	46.787903	101.058044	-17.378651	16.189968	98.562737	39.786102	3.688694	100.018265	39.870247	30.055077	102.442863	39.8281745	16.8718855	101.230564	-74.5854765	15.5080505	95.89491
-14.370759	46.799938	101.100197	-17.348415	16.246153	98.531563	39.843849	3.819529	100.093124	39.876858	30.169905	102.533951	39.8603535	16.994717	101.3135375	-74.5571835	15.497589	95.7495885
-13.897571	46.781754	101.07869	-17.323244	16.334307	98.465706	39.916542	3.920567	100.168945	39.887238	30.261494	102.618286	39.90189	17.0910305	101.3936155	-74.548378	15.5775835	95.5377965
-13.404836	46.660007	101.058556	-17.303921	16.385469	98.426224	39.978344	4.000722	100.243065	39.896042	30.335703	102.692017	39.937193	17.1682125	101.467541	-74.545035	15.6027255	95.384907
-12.914123	46.450108	101.009727	-17.27796	16.396423	98.380005	40.046291	4.05748	100.309494	39.914272	30.385859	102.744019	39.9802815	17.2216695	101.5267565	-74.5362015	15.5711765	95.2332535
-12.383703	46.162056	100.985023	-17.249165	16.390247	98.355225	40.101089	4.108777	100.370384	39.933182	30.418051	102.783012	40.0171355	17.263414	101.576698	-74.5154655	15.51708	95.133752
-11.827045	45.771347	100.917259	-17.22163	16.380169	98.356918	40.158657	4.169878	100.446663	39.970432	30.446157	102.80397	40.0645445	17.3080175	101.6253165	-74.5078045	15.4523205	95.0885195
-11.090011	45.115204	100.842728	-17.177551	16.365995	98.364914	40.267776	4.236945	100.564049	40.040337	30.506199	102.79747	40.1540565	17.371572	101.6807595	-74.5091585	15.360418	95.0490685
-10.619982	44.611122	100.706779	-17.133665	16.372326	98.361702	40.348057	4.279627	100.634315	40.077801	30.540556	102.752579	40.212929	17.4100915	101.693447	-74.480259	15.3345605	95.029957
-10.127822	44.106918	100.520515	-17.074709	16.388788	98.356827	40.44371	4.311001	100.675735	40.125938	30.569067	102.635017	40.284824	17.440034	101.655376	-74.434242	15.337542	95.058278
-9.60779	43.452484	100.287033	-17.007593	16.396872	98.344437	40.526863	4.317118	100.693214	40.170113	30.572727	102.479134	40.348488	17.4449225	101.586174	-74.363674	15.3488215	95.1027
-9.022475	42.758282	100.017838	-16.93084	16.384666	98.327362	40.602909	4.298409	100.672768	40.214161	30.537991	102.265999	40.408535	17.4182	101.4693835	-74.270215	15.351132	95.1853405
-8.454988	42.001484	99.727898	-16.858007	16.3731	98.322083	40.679314	4.259695	100.649246	40.266026	30.476194	102.026665	40.47267	17.3679445	101.3379555	-74.188684	15.3782555	95.3062105
-8.008509	41.221039	99.519409	-16.767368	16.333546	98.322281	40.741341	4.181165	100.622108	40.306862	30.413754	101.796173	40.5241015	17.2974595	101.2091405	-74.0588375	15.3696325	95.4354215
-7.209714	40.049477	99.128166	-16.663498	16.260416	98.35434	40.832382	4.031412	100.590179	40.368561	30.267912	101.398048	40.6004715	17.149662	100.9941135	-73.9274675	15.37117	95.7145665
-6.677849	39.18549	98.879364	-16.60174	16.176485	98.37326	40.89122	3.903478	100.516914	40.382839	30.161509	101.117828	40.6370295	17.0324935	100.817371	-73.8405095	15.3204765	95.929149
-6.087662	38.238579	98.610031	-16.554752	16.074492	98.356865	40.929035	3.756288	100.417999	40.404629	30.0177	100.820137	40.666832	16.886994	100.619068	-73.776336	15.26199	96.094662
-5.55234	37.340717	98.386147	-16.515795	15.962336	98.314133	40.949272	3.618069	100.285492	40.421722	29.884737	100.498451	40.685497	16.751403	100.3919715	-73.717087	15.173269	96.2362945
-5.007633	36.467747	98.117683	-16.481974	15.879332	98.214897	40.957859	3.475969	100.130806	40.424046	29.750448	100.190842	40.6909525	16.6132085	100.160824	-73.6549005	15.1454555	96.26897
-4.407413	35.538074	97.869164	-16.455482	15.784306	98.094162	40.960499	3.363129	99.979774	40.427036	29.604069	99.913338	40.6937675	16.483599	99.946556	-73.6047315	15.085013	96.241768
-3.782697	34.620049	97.652092	-16.42812	15.688215	97.98175	40.986374	3.234982	99.813583	40.440113	29.48399	99.677757	40.7132435	16.359486	99.74567	-73.5694835	15.016944	96.21783
-2.870795	33.229042	97.398529	-16.387171	15.562741	97.806015	40.985798	3.100566	99.6119	40.4627	29.337687	99.420898	40.724249	16.2191265	99.516399	-73.498591	14.9063555	96.095631
-2.257022	32.354012	97.250336	-16.372105	15.520759	97.706436	40.981476	3.031869	99.507072	40.463604	29.263216	99.305573	40.72254	16.1475425	99.4063225	-73.46675	14.8939755	96.0065495
-1.618153	31.408171	97.147301	-16.371042	15.4885	97.658676	40.975052	2.983649	99.431335	40.455914	29.203909	99.246162	40.715483	16.093779	99.3387485	-73.457567	14.883221	95.9786035
-0.905356	30.497631	97.094299	-16.373013	15.479925	97.64045	40.967941	2.95782	99.401482	40.441906	29.167089	99.252792	40.7049235	16.0624545	99.327137	-73.4509495	14.8973955	95.953763
-0.241768	29.608532	97.126572	-16.383944	15.489888	97.654358	40.961712	2.943451	99.408051	40.432892	29.152939	99.32486	40.697302	16.048195	99.3664555	-73.46519	14.931581	95.9422605
0.391358	28.753271	97.215912	-16.399366	15.517892	97.695572	40.95435	2.947394	99.445526	40.434296	29.156082	99.435867	40.694323	16.051738	99.4406965	-73.493055	14.984046	95.9504475
1.023836	27.820078	97.234848	-16.419687	15.570791	97.748795	40.950764	2.967864	99.532692	40.436504	29.177338	99.592216	40.693634	16.072601	99.562454	-73.533008	15.068981	95.935136
2.030188	26.470539	97.389618	-16.438713	15.685284	97.788467	40.984921	3.031031	99.746117	40.446918	29.27137	99.954407	40.7159195	16.1512005	99.850262	-73.5933455	15.2193675	95.726672
2.669754	25.616106	97.457672	-16.448875	15.767376	97.810318	40.981995	3.106654	99.964172	40.439686	29.353138	100.244049	40.7108405	16.229896	100.1041105	-73.6085905	15.304856	95.5165255
3.307804	24.716694	97.564697	-16.459238	15.861827	97.848167	41.015388	3.191543	100.168251	40.469215	29.461988	100.515953	40.7423015	16.3267655	100.342102	-73.6607775	15.3968885	95.354232
3.996163	23.818134	97.623024	-16.469549	15.954326	97.865448	41.053913	3.278251	100.393867	40.502132	29.563723	100.808403	40.7780225	16.420987	100.601135	-73.7171205	15.487665	95.129761
4.643596	22.909672	97.748253	-16.458632	16.067835	97.888107	41.095104	3.376812	100.609276	40.53093	29.677021	101.097015	40.813017	16.5269165	100.8531455	-73.730281	15.6087535	94.9230685
5.298312	22.042017	97.817596	-16.422514	16.182337	97.903084	41.14933	3.484571	100.834869	40.581188	29.785955	101.319977	40.865259	16.635263	101.077423	-73.710287	15.729411	94.728745
5.996583	21.084654	97.849846	-16.382929	16.310987	97.894753	41.238827	3.606082	101.033852	40.621181	29.901165	101.488068	40.930004	16.7536235	101.26096	-73.695862	15.8683505	94.528546
7.057335	19.66025	97.890762	-16.271009	16.494007	97.878716	41.374924	3.831223	101.314606	40.709076	30.085155	101.642036	41.042	16.958189	101.478321	-73.584018	16.029825	94.279111
7.69036	18.725412	97.918961	-16.173285	16.644169	97.832642	41.489143	3.99209	101.523575	40.778664	30.219612	101.719154	41.1339035	17.105851	101.6213645	-73.4804735	16.182487	94.0439195
8.328358	17.735275	97.858849	-16.06633	16.791887	97.74501	41.620842	4.151404	101.726189	40.849201	30.35582	101.785492	41.2350215	17.253612	101.7558405	-73.3676815	16.330162	93.7341795
8.960044	16.734219	97.844749	-15.960257	16.925312	97.616386	41.73917	4.311273	101.918831	40.94442	30.495527	101.811478	41.341795	17.4034	101.8651545	-73.262309	16.447224	93.3676175
9.530106	15.767299	97.762909	-15.847972	17.072969	97.429878	41.84639	4.449473	102.073479	41.012318	30.624481	101.822975	41.429354	17.536977	101.948227	-73.125298	16.608961	92.911529
10.058411	14.813004	97.676109	-15.733353	17.184759	97.233582	41.941498	4.562444	102.172783	41.082733	30.708635	101.791779	41.5121155	17.6355395	101.982281	-72.9788215	16.7339785	92.484883
10.568828	13.784699	97.569939	-15.639729	17.277536	97.001968	42.020912	4.654645	102.242172	41.170181	30.75523	101.741028	41.5955465	17.7049375	101.9916	-72.8750045	16.8501345	92.012336
11.208955	12.241323	97.381935	-15.49023	17.400904	96.597069	42.108433	4.712932	102.252457	41.296074	30.774879	101.633629	41.7022535	17.7439055	101.943043	-72.6827135	17.0579025	91.251095
11.590193	11.257092	97.224922	-15.397544	17.450188	96.292625	42.176922	4.703799	102.217552	41.387836	30.755939	101.541504	41.782379	17.729869	101.879528	-72.577467	17.170507	90.705722
11.933798	10.239513	97.054352	-15.3089	17.486706	95.973915	42.251316	4.665282	102.169693	41.491535	30.713263	101.443588	41.8714255	17.6892725	101.8066405	-72.4892255	17.2841395	90.1411895
12.2422	9.227807	96.844467	-15.225853	17.519253	95.638611	42.313835	4.613625	102.087296	41.59724	30.660721	101.311615	41.9555375	17.637173	101.6994555	-72.4072435	17.401333	89.5777665
12.469801	8.270317	96.657944	-15.127927	17.556753	95.296974	42.36887	4.561442	102.004982	41.703594	30.602146	101.164803	42.036232	17.581794	101.5848925	-72.292086	17.531712	89.0090555
12.641891	7.303226	96.449928	-14.993757	17.570513	94.951805	42.44146	4.522659	101.895927	41.824368	30.542465	100.9869	42.132914	17.532562	101.4414135	-72.120428	17.608464	88.4621965
12.769422	6.408244	96.255692	-14.883219	17.598703	94.593521	42.530994	4.474974	101.797569	41.946533	30.505318	100.808243	42.2387635	17.490146	101.302906	-72.0052015	17.70726	87.884136
12.835511	4.969073	95.886597	-14.675077	17.637583	94.043175	42.708412	4.387743	101.572487	42.134159	30.440262	100.458923	42.4212855	17.4140025	101.015705	-71.7714395	17.8611635	87.070645
12.804195	4.100564	95.615677	-14.542616	17.689383	93.665405	42.80674	4.32936	101.396538	42.279072	30.378866	100.156906	42.542906	17.354113	100.776722	-71.628138	18.024653	86.554088
12.693167	3.231556	95.37178	-14.380156	17.721956	93.294243	42.835011	4.283048	101.206375	42.403965	30.312296	99.811996	42.619488	17.297672	100.5091855	-71.3798	18.14624	86.0793005
12.564942	2.418712	95.08255	-14.258769	17.757082	92.958488	42.909725	4.213993	100.934471	42.529907	30.240307	99.438301	42.719816	17.22715	100.186386	-71.237354	18.287014	85.73059
12.282455	1.654958	94.815292	-14.136078	17.781452	92.635742	42.961494	4.148692	100.648102	42.645767	30.163378	99.077415	42.8036305	17.156035	99.8627585	-71.0757865	18.406869	85.4087255
11.998008	0.783548	94.52652	-14.04567	17.775276	92.3526	42.986515	4.090723	100.352058	42.751209	30.073631	98.734215	42.868862	17.082177	99.5431365	-70.960202	18.468375	85.1620635
11.556325	0.051347	94.236465	-14.003176	17.77548	92.119774	42.976772	4.031314	100.01503	42.825775	29.990139	98.3815	42.9012735	17.0107265	99.198265	-70.9076255	18.5402335	85.041283
10.869012	-0.944512	93.848892	-13.970202	17.791691	91.801338	42.908886	3.94414	99.563477	42.90543	29.859808	97.894463	42.907158	16.901974	98.72897	-70.847562	18.681408	84.873706
10.330959	-1.553342	93.596985	-13.96755	17.80323	91.628227	42.873379	3.915008	99.273178	42.935448	29.806677	97.600601	42.9044135	16.8608425	98.4368895	-70.8395135	18.7456175	84.8195645
9.659715	-2.106501	93.353447	-13.982368	17.819141	91.464264	42.817196	3.907456	98.984695	42.936047	29.777483	97.317131	42.8766215	16.8424695	98.150913	-70.8413575	18.7958125	84.777615
8.997629	-2.658515	93.111427	-13.991533	17.835238	91.31913	42.762451	3.920127	98.719742	42.935192	29.758757	97.050545	42.8488215	16.839442	97.8851435	-70.8318875	18.831034	84.7531165
8.234868	-3.132929	92.880768	-14.010957	17.867111	91.182693	42.732273	3.940066	98.445335	42.930489	29.756073	96.801033	42.831381	16.8480695	97.623184	-70.853295	18.8861525	84.742202
7.449628	-3.532153	92.629181	-14.011896	17.904932	91.045639	42.690147	3.958064	98.159691	42.921524	29.759533	96.544724	42.8058355	16.8587985	97.3522075	-70.8296275	18.9510655	84.7390705
6.650955	-3.873528	92.3582	-14.023561	17.957569	90.915337	42.645542	3.975168	97.868378	42.918129	29.766127	96.274666	42.7818355	16.8706475	97.071522	-70.8289575	19.0444905	84.759152
5.253322	-4.339329	91.930374	-14.059657	18.040701	90.704842	42.591614	4.003318	97.405563	42.900772	29.790665	95.871498	42.746193	16.8969915	96.6385305	-70.865507	19.1844105	84.7711535
4.254532	-4.585354	91.634369	-14.070447	18.089592	90.564255	42.534374	4.027819	97.078125	42.894741	29.810017	95.579216	42.7145575	16.918918	96.3286705	-70.8554515	19.260266	84.7998395
3.273706	-4.779966	91.322693	-14.06215	18.175804	90.40921	42.495216	4.056701	96.723526	42.899708	29.830164	95.275673	42.697462	16.9434325	95.9995995	-70.821762	19.4081755	84.8188205
2.304238	-4.910415	91.003632	-14.04666	18.243582	90.25267	42.472153	4.100241	96.367142	42.910637	29.866716	94.959526	42.691395	16.9834785	95.663334	-70.784715	19.5036855	84.842006
1.238979	-5.024328	90.685616	-14.023879	18.322723	90.075645	42.452587	4.15002	96.011284	42.919029	29.908195	94.640198	42.685808	17.0291075	95.325741	-70.733566	19.6163385	84.825549
0.106846	-5.089883	90.375702	-13.991443	18.412096	89.906891	42.456085	4.217026	95.671394	42.929779	29.953474	94.325119	42.692932	17.08525	94.9982565	-70.675818	19.738942	84.8155255
-0.982658	-5.129025	90.115341	-13.970411	18.494886	89.713654	42.460911	4.271324	95.38459	42.945103	30.01914	94.047424	42.703007	17.145232	94.716007	-70.643829	19.84454	84.711301
-2.651547	-5.060904	89.795647	-13.918807	18.579548	89.553848	42.467243	4.34527	95.044937	42.946804	30.108122	93.745712	42.7070235	17.226696	94.3953245	-70.5446375	19.9324	84.7123715
-3.85039	-4.961526	89.603928	-13.919057	18.650623	89.480301	42.47506	4.374897	94.885345	42.954094	30.167973	93.618851	42.714577	17.271435	94.252098	-70.552691	20.029811	84.708504
-5.039487	-4.847277	89.470253	-13.910398	18.68251	89.4254	42.512001	4.379532	94.724258	42.953964	30.221479	93.531258	42.7329825	17.3005055	94.127758	-70.5537785	20.0645145	84.723042
-6.204208	-4.688496	89.32914	-13.895033	18.730059	89.397842	42.474892	4.43321	94.653175	42.957012	30.276239	93.485497	42.715952	17.3547245	94.069336	-70.506018	20.1053935	84.726348
-7.435016	-4.512665	89.20652	-13.888605	18.764744	89.377579	42.475231	4.465732	94.575066	42.974995	30.338631	93.461418	42.725113	17.4021815	94.018242	-70.502323	20.1273065	84.736916
-8.711159	-4.292214	89.052399	-13.875243	18.820147	89.333328	42.483326	4.503481	94.507858	42.99601	30.399048	93.448448	42.739668	17.4512645	93.978153	-70.490154	20.1890295	84.688503
-9.944568	-4.044624	88.95636	-13.837049	18.881538	89.289383	42.52076	4.546287	94.424713	43.022457	30.462868	93.445244	42.7716085	17.5045775	93.9349785	-70.4457065	20.2584985	84.6437875
-11.824337	-3.572975	88.721985	-13.785163	18.983307	89.260422	42.55373	4.625128	94.319077	43.09169	30.581566	93.445679	42.82271	17.603347	93.882378	-70.393036	20.363267	84.638466
-13.13985	-3.22463	88.572304	-13.741512	19.078327	89.239624	42.54269	4.693783	94.250168	43.122944	30.665154	93.421539	42.832817	17.6794685	93.8358535	-70.315841	20.4771855	84.6433945
-14.377293	-2.850265	88.431366	-13.682487	19.153635	89.206192	42.55027	4.767468	94.108154	43.165428	30.75403	93.364838	42.857849	17.760749	93.736496	-70.222823	20.546521	84.675888
-15.676126	-2.437405	88.239708	-13.627188	19.225016	89.165535	42.567207	4.84166	93.936905	43.209839	30.842674	93.28125	42.888523	17.842167	93.6090775	-70.142899	20.607865	84.7219925
-17.048397	-1.922916	88.01712	-13.565959	19.324242	89.081017	42.582325	4.917711	93.722412	43.254829	30.939453	93.15168	42.918577	17.928582	93.437046	-70.050495	20.719902	84.724988
-18.296745	-1.509331	87.841026	-13.512874	19.415459	88.981636	42.602367	4.990674	93.430412	43.301132	31.036646	92.951111	42.9517495	18.01366	93.1907615	-69.9774975	20.817258	84.7725105
-19.561382	-1.025437	87.585464	-13.465441	19.525551	88.821762	42.653217	5.052456	93.020859	43.360226	31.149403	92.660492	43.0067215	18.1009295	92.8406755	-69.9376035	20.9501725	84.8028485
-21.547474	-0.250952	87.116661	-13.350751	19.688004	88.501724	42.672199	5.148569	92.298416	43.43544	31.300533	92.002747	43.0538195	18.224551	92.1505815	-69.7553215	21.151457	84.8528665
-22.791353	0.258987	86.815079	-13.27256	19.778521	88.208626	42.714359	5.22867	91.644981	43.497044	31.403795	91.394707	43.1057015	18.3162325	91.519844	-69.6508215	21.2408095	84.897408
-24.114845	0.806384	86.480286	-13.176806	19.877083	87.87027	42.720161	5.324634	90.864822	43.544716	31.507269	90.649918	43.1324385	18.4159515	90.75737	-69.4860505	21.3382145	84.98317
-25.425192	1.351095	86.102997	-13.100343	19.96924	87.467812	42.725754	5.422126	89.975105	43.582371	31.603256	89.803802	43.1540625	18.512691	89.8894535	-69.3547485	21.425789	85.0461705
-26.628971	1.886059	85.736481	-13.02446	20.039865	87.028587	42.700779	5.540113	89.023529	43.603603	31.675926	88.885201	43.152191	18.6080195	88.954365	-69.201111	21.4717105	85.102809
-27.902306	2.460194	85.411301	-12.971266	20.087919	86.581375	42.671848	5.640716	88.094643	43.610577	31.772926	87.983299	43.1412125	18.706821	88.038971	-69.0837445	21.469017	85.123779
-29.130438	3.037576	85.151443	-12.947075	20.153048	86.174171	42.649376	5.737038	87.263268	43.600266	31.856077	87.151604	43.124821	18.7965575	87.207436	-69.018971	21.5095385	85.140906
-30.824789	3.884551	84.862839	-12.939336	20.220945	85.659424	42.656021	5.871325	86.244453	43.584221	31.970554	86.098564	43.120121	18.9209395	86.1715085	-68.998793	21.5209505	85.1473395
-31.964264	4.456987	84.73793	-12.947665	20.229679	85.378876	42.648254	5.939531	85.71032	43.56472	32.039566	85.537132	43.106487	18.9895485	85.623726	-69.001817	21.4698095	85.134026
-33.032101	5.047353	84.680351	-12.964378	20.256287	85.180214	42.639656	6.005234	85.315437	43.537876	32.122196	85.081444	43.088766	19.063715	85.1984405	-69.017522	21.448859	85.1619875
-33.986282	5.61642	84.702232	-12.989113	20.264822	85.044022	42.640011	6.067182	85.059662	43.496258	32.210621	84.741791	43.0681345	19.1389015	84.9007265	-69.0463605	21.3907425	85.1873175
-34.908928	6.209702	84.733871	-13.021423	20.255371	84.955147	42.638752	6.148485	84.890373	43.451248	32.294472	84.476494	43.045	19.2214785	84.6834335	-69.087846	21.2892635	85.2268605
-35.806007	6.786571	84.807434	-13.053184	20.250433	84.883133	42.619926	6.234416	84.785187	43.389606	32.374348	84.255852	43.004766	19.304382	84.5205195	-69.111134	21.196484	85.2457465
-36.610435	7.392642	84.864265	-13.093412	20.250324	84.81353	42.589127	6.325719	84.733711	43.310726	32.453716	84.059906	42.9499265	19.3897175	84.3968085	-69.1367505	21.1109305	85.2302515
-37.653503	8.302908	84.94651	-13.191562	20.256313	84.736404	42.579796	6.412836	84.69294	43.18465	32.563557	83.783737	42.882223	19.4881965	84.2383385	-69.265347	21.0244295	85.2344695
-38.304077	8.97292	84.972954	-13.261623	20.23576	84.673157	42.553791	6.461957	84.627968	43.089455	32.640244	83.584198	42.821623	19.5511005	84.106083	-69.344869	20.9204195	85.240231
-38.89917	9.629294	84.976105	-13.359488	20.183462	84.583847	42.501923	6.524097	84.512436	42.973915	32.70385	83.365654	42.737919	19.6139735	83.939045	-69.456895	20.7529505	85.228649
-39.421947	10.341584	84.954124	-13.447865	20.153254	84.489609	42.416065	6.584765	84.36409	42.846069	32.765259	83.139526	42.631067	19.675012	83.751808	-69.526797	20.631496	85.22741
-39.891144	11.012666	84.933907	-13.554978	20.110598	84.396339	42.311188	6.649324	84.195107	42.705444	32.809269	82.917061	42.508316	19.7292965	83.556084	-69.618272	20.4918995	85.236594
-40.266083	11.727682	84.903229	-13.679152	20.073187	84.314354	42.198059	6.704246	84.042122	42.570282	32.860653	82.737793	42.3841705	19.7824495	83.3899575	-69.7424745	20.3639245	85.2387505
-40.589756	12.460145	84.897766	-13.810411	20.037863	84.25708	42.093868	6.745435	83.914497	42.425041	32.91711	82.622398	42.2594545	19.8312725	83.2684475	-69.8802765	20.2444535	85.2457125
-40.91214	13.689819	84.895233	-14.015873	19.974146	84.2435	41.927162	6.826066	83.743866	42.22974	33.019321	82.553383	42.078451	19.9226935	83.1486245	-70.110197	20.0255985	85.3383755
-41.057377	14.475528	84.921326	-14.141883	19.972075	84.26548	41.803406	6.889238	83.672691	42.1241	33.097786	82.559372	41.963753	19.993512	83.1160315	-70.247519	19.950638	85.4149285
-41.113266	15.272663	84.962234	-14.274807	19.980637	84.308319	41.697968	6.959959	83.6306	42.011223	33.182636	82.608765	41.8545955	20.0712975	83.1196825	-70.4042095	19.8899765	85.4969555
-41.071922	16.061335	84.992256	-14.387405	20.008801	84.361755	41.590878	7.064657	83.654709	41.913422	33.28231	82.712189	41.75215	20.1734835	83.183449	-70.52696	19.8441185	85.540061
-40.952732	16.882128	85.051224	-14.49081	20.011101	84.470871	41.489368	7.167953	83.74115	41.819366	33.383186	82.893684	41.654367	20.2755695	83.317417	-70.635987	19.7466325	85.624325
-40.798241	17.74877	85.162567	-14.603467	20.032871	84.616127	41.434143	7.268615	83.892471	41.721954	33.487019	83.163116	41.5780485	20.377817	83.5277935	-70.7849825	19.687925	85.7044605
-40.534847	18.564432	85.248123	-14.697905	20.069464	84.77079	41.388985	7.368645	84.10984	41.649445	33.592518	83.515533	41.519215	20.4805815	83.8126865	-70.915025	19.6583465	85.7288935
-40.043629	19.723999	85.39299	-14.810744	20.130892	85.039177	41.359882	7.479789	84.57428	41.581768	33.749416	84.139809	41.470825	20.6146025	84.3570445	-71.092313	19.6471815	85.7213095
-39.600563	20.474699	85.504089	-14.878228	20.148655	85.272202	41.355858	7.55028	84.997162	41.549637	33.816883	84.631172	41.4527475	20.6835815	84.814167	-71.2092035	19.6137285	85.730237
-39.109886	21.26222	85.637924	-14.922808	20.176468	85.521248	41.34605	7.645656	85.518616	41.550629	33.852089	85.156425	41.4483395	20.7488725	85.3375205	-71.2939555	19.6040635	85.7049755
-38.525284	22.003599	85.767426	-14.944686	20.169397	85.80056	41.354561	7.656614	86.162643	41.570229	33.850754	85.743752	41.462395	20.753684	85.9531975	-71.351767	19.58511	85.6479225
-37.945251	22.732773	85.978874	-14.957847	20.15588	86.141632	41.409618	7.655226	86.884827	41.616825	33.842022	86.402008	41.5132215	20.748624	86.6434175	-71.4289155	19.563136	85.6398465
-37.318363	23.391293	86.187263	-14.944599	20.114298	86.53373	41.473328	7.695469	87.714645	41.694389	33.80999	87.142387	41.5838585	20.7527295	87.428516	-71.4730565	19.4758665	85.638944
-36.559959	24.096458	86.435768	-14.887982	20.049355	86.958466	41.644447	7.572337	88.589096	41.790421	33.766502	87.932358	41.717434	20.6694195	88.260727	-71.493398	19.4292905	85.656205
-35.431229	25.10623	86.85865	-14.778752	19.882908	87.641304	41.905506	7.435516	89.875549	41.994907	33.671158	89.109352	41.9502065	20.553337	89.4924505	-71.5077105	19.212479	85.7901575
-34.644028	25.728617	87.133751	-14.678658	19.738647	88.075119	42.094715	7.342622	90.71212	42.135792	33.588448	89.865036	42.1152535	20.465535	90.288578	-71.4725695	19.011759	85.86166
-33.852436	26.354387	87.392883	-14.552489	19.595572	88.501099	42.285027	7.214523	91.511406	42.30658	33.497238	90.587799	42.2958035	20.3558805	91.0496025	-71.4007815	18.8352635	85.9525955
-32.987587	27.020195	87.669373	-14.406679	19.430347	88.8993	42.474518	7.061921	92.265938	42.483677	33.372257	91.253632	42.4790975	20.217089	91.759785	-71.2924555	18.643605	86.038815
-32.123199	27.695984	87.920006	-14.254549	19.260679	89.281693	42.645596	6.96388	92.974655	42.65699	33.244987	91.887131	42.651293	20.1044335	92.430893	-71.160391	18.4169245	86.132493
-31.262276	28.345385	88.186958	-14.095497	19.105423	89.660858	42.836437	6.817275	93.627419	42.835636	33.121002	92.466827	42.8360365	19.9691385	93.047123	-71.0270305	18.2417075	86.274593
-30.395559	29.008276	88.412056	-13.923071	18.982962	89.999756	43.02607	6.657424	94.216881	43.012905	32.993938	92.99765	43.0194875	19.825681	93.6072655	-70.8656295	18.140243	86.3922465
-29.13615	30.103039	88.806381	-13.708512	18.810188	90.488747	43.320278	6.358634	94.950714	43.264763	32.770233	93.685089	43.2925205	19.5644335	94.3179015	-70.7095445	18.0559425	86.6595925
-28.262733	30.871443	89.037155	-13.5526	18.712141	90.781799	43.44772	6.211575	95.410988	43.434433	32.621006	94.062576	43.4410765	19.4162905	94.736782	-70.5462765	18.0079915	86.826816
-27.393574	31.592342	89.212509	-13.425835	18.636234	91.042343	43.562576	6.071336	95.812782	43.577393	32.480633	94.403275	43.5699845	19.2759845	95.1080285	-70.4216545	17.9964835	86.9766575
-26.463778	32.400139	89.349136	-13.323042	18.573809	91.273537	43.66917	5.9494	96.141602	43.715862	32.373257	94.69593	43.692516	19.1613285	95.418766	-70.3386	17.9862895	87.128308
-25.708241	33.224426	89.503075	-13.239126	18.537073	91.453728	43.7491	5.855192	96.390938	43.822689	32.269085	94.907707	43.7858945	19.0621385	95.6493225	-70.2641465	18.0120075	87.2581335
-24.872948	34.11145	89.577652	-13.191037	18.503315	91.573662	43.819939	5.776804	96.53624	43.87994	32.195198	95.055328	43.8499395	18.986001	95.795784	-70.2320135	18.020629	87.35154
-24.095945	34.976513	89.627197	-13.171569	18.497839	91.627686	43.855804	5.71512	96.553001	43.944405	32.135174	95.099632	43.9001045	18.925147	95.8263165	-70.2432425	18.070531	87.4290555
-22.948751	36.380871	89.665085	-13.178712	18.515646	91.581146	43.782772	5.698465	96.266869	43.933323	32.065521	95.009537	43.8580475	18.881993	95.638203	-70.2154715	18.149299	87.524089
-22.174833	37.394661	89.694176	-13.226589	18.554804	91.466293	43.664898	5.674635	95.896957	43.924206	32.044697	94.845673	43.794552	18.859666	95.371315	-70.24773	18.249942	87.561271
-21.458405	38.367592	89.748322	-13.306162	18.608583	91.331413	43.552834	5.659964	95.408218	43.871487	32.029827	94.641426	43.7121605	18.8448955	95.024822	-70.3244845	18.3722705	87.638004
-20.700857	39.409943	89.826126	-13.390196	18.697338	91.182976	43.320015	5.709158	94.928261	43.813251	32.031303	94.453522	43.566633	18.8702305	94.6908915	-70.347025	18.5244455	87.6750605
-19.972683	40.452099	90.0019	-13.512972	18.816891	91.053505	43.11338	5.749048	94.450981	43.757713	32.072102	94.277534	43.4355465	18.910575	94.3642575	-70.4614905	18.723207	87.7427525
-19.281807	41.504566	90.245262	-13.634777	18.962566	90.97361	42.938526	5.828187	93.999031	43.677441	32.147324	94.171661	43.3079835	18.9877555	94.085346	-70.5775375	18.9373765	87.861874
-18.584108	42.503956	90.498497	-13.747719	19.134495	90.935982	42.7645	5.957838	93.664047	43.586117	32.255684	94.142647	43.1753085	19.106761	93.903347	-70.6707465	19.162229	87.968617
-17.480494	44.037132	90.9683	-13.919915	19.443501	90.990883	42.560196	6.176747	93.399109	43.483315	32.436443	94.275055	43.0217555	19.306595	93.837082	-70.8615855	19.580407	88.144684
-16.766211	45.056717	91.302132	-14.023489	19.670797	91.104637	42.456894	6.365853	93.389023	43.406956	32.6241	94.49704	42.931925	19.4949765	93.9430315	-70.978903	19.8466175	88.2662425
-16.004326	45.941071	91.67086	-14.115602	19.881264	91.280251	42.400223	6.57053	93.496628	43.342625	32.793468	94.797501	42.871424	19.681999	94.1470645	-71.102628	20.080529	88.4134375
-15.247838	46.799129	92.043289	-14.189076	20.066545	91.466156	42.361061	6.783857	93.705894	43.300934	32.98613	95.164574	42.8309975	19.8849935	94.435234	-71.2091495	20.2480965	88.497078
-14.476358	47.637875	92.463547	-14.24381	20.233419	91.681511	42.341213	6.973583	93.968201	43.274536	33.159084	95.573219	42.8078745	20.0663335	94.77071	-71.2954945	20.4005045	88.592312
-13.687013	48.400856	92.893188	-14.247317	20.381489	91.895836	42.354633	7.144615	94.235596	43.26096	33.306507	95.990677	42.8077965	20.225561	95.1131365	-71.3024305	20.537417	88.6785355
-12.926867	49.050243	93.340569	-14.265151	20.493885	92.114082	42.378754	7.278205	94.48822	43.291031	33.41304	96.417503	42.8348925	20.3456225	95.4528615	-71.3651945	20.6421475	88.7753025
-11.724818	49.889435	94.022743	-14.218932	20.598755	92.4384	42.411617	7.426719	94.818893	43.357582	33.519844	96.99379	42.8845995	20.4732815	95.9063415	-71.3224635	20.7242285	88.9704585
-10.905564	50.375008	94.485207	-14.176938	20.648129	92.624214	42.451553	7.485067	94.986359	43.448597	33.569614	97.329422	42.950075	20.5273405	96.1578905	-71.303951	20.7689175	89.0905375
-10.073547	50.785488	94.895737	-14.120746	20.720915	92.78318	42.497749	7.527865	95.150497	43.523945	33.602779	97.634987	43.010847	20.565322	96.392742	-71.252339	20.876508	89.173618
-9.30281	51.108257	95.25473	-14.06531	20.762451	92.95549	42.559357	7.584864	95.318451	43.601017	33.653336	97.926247	43.080187	20.6191	96.622349	-71.210807	20.905802	89.288631
-8.554801	51.339989	95.56086	-13.996542	20.846624	93.098259	42.636726	7.648338	95.490662	43.672489	33.7127	98.192154	43.1546075	20.680519	96.841408	-71.1476915	21.012729	89.35511
-7.79347	51.502968	95.809303	-13.940816	20.938684	93.231003	42.70747	7.732522	95.657135	43.73193	33.800388	98.40934	43.2197	20.766455	97.0332375	-71.101332	21.110913	89.4287685
-7.045086	51.613735	96.017197	-13.888656	21.014277	93.348656	42.774738	7.831819	95.810608	43.773495	33.894234	98.604851	43.2741165	20.8630265	97.2077295	-71.0514285	21.1655275	89.4895825
-5.899308	51.55732	96.258888	-13.839396	21.15012	93.481514	42.861263	8.007564	95.979515	43.81992	34.062828	98.828568	43.3405915	21.035196	97.4040415	-71.0193835	21.265044	89.5589865
-5.228333	51.410301	96.388535	-13.810441	21.253347	93.545479	42.911251	8.141649	96.0485	43.819519	34.180676	98.933403	43.365385	21.1611625	97.4909515	-70.986267	21.3455315	89.6000065
-4.610412	51.171829	96.468552	-13.801086	21.328056	93.601799	42.935535	8.273305	96.128532	43.82357	34.304066	99.03743	43.3795525	21.2886855	97.582981	-70.9817245	21.3674265	89.620617
-4.038876	50.87487	96.484657	-13.805777	21.442133	93.653076	42.95023	8.410166	96.22834	43.801399	34.441746	99.116333	43.3758145	21.425956	97.6723365	-70.9873685	21.45831	89.6338155
-3.462249	50.448788	96.480942	-13.827886	21.565493	93.714508	42.95879	8.557004	96.329155	43.769615	34.57547	99.160339	43.3642025	21.566237	97.744747	-71.0199745	21.564749	89.684269
-2.905922	49.944832	96.415207	-13.85044	21.714577	93.750725	42.953735	8.695676	96.440102	43.717278	34.721233	99.201904	43.3355065	21.7084545	97.821003	-71.0363865	21.7206995	89.680447
-2.369936	49.362396	96.361557	-13.908623	21.845675	93.784729	42.941154	8.832984	96.561768	43.667614	34.861855	99.21138	43.304384	21.8474195	97.886574	-71.12163	21.8439305	89.682884
-1.70039	48.419849	96.194809	-13.982212	22.045235	93.831108	42.904526	9.056387	96.720604	43.586044	35.076927	99.176994	43.245285	22.066657	97.948799	-71.209709	22.023813	89.713417
-1.296404	47.681	96.011337	-14.0256	22.174519	93.847206	42.902943	9.204802	96.820793	43.534618	35.232544	99.125	43.2187805	22.218673	97.9728965	-71.2699805	22.130365	89.7215155
-0.901748	46.837719	95.817902	-14.055863	22.290432	93.857887	42.903774	9.367463	96.898376	43.491398	35.38483	99.021523	43.197586	22.3761465	97.9599495	-71.309312	22.2047175	89.7558245
-0.529112	45.937996	95.610832	-14.048834	22.389143	93.874069	42.926636	9.521386	96.950455	43.460014	35.542133	98.863861	43.193325	22.5317595	97.907158	-71.290993	22.2465265	89.84098
-0.243123	45.024033	95.377533	-14.058971	22.497318	93.889854	42.975296	9.689827	96.986504	43.403702	35.715546	98.705498	43.189499	22.7026865	97.846001	-71.307441	22.2919495	89.933707
0.038082	44.058819	95.125542	-14.04661	22.579618	93.925415	43.017151	9.848931	97.00367	43.361561	35.88084	98.481659	43.189356	22.8648855	97.7426645	-71.282576	22.2943505	90.1081655
0.309551	42.974274	94.893646	-14.042213	22.634886	93.981773	43.060726	9.992217	96.981071	43.318653	36.032997	98.208252	43.1896895	23.012607	97.5946615	-71.2741155	22.257165	90.3688845
0.637996	41.35918	94.488846	-14.047398	22.751144	94.039375	43.121761	10.179339	96.875366	43.248997	36.232685	97.705864	43.185379	23.206012	97.290615	-71.280175	22.296276	90.788135
0.842272	40.287453	94.200317	-14.050505	22.81352	94.062698	43.143127	10.291554	96.742653	43.179901	36.335529	97.325989	43.161514	23.3135415	97.034321	-71.262524	22.3134985	91.091075
1.012589	39.087151	93.967804	-14.070564	22.853918	94.05854	43.113266	10.365772	96.579369	43.112175	36.417561	96.938614	43.1127205	23.3916665	96.7589915	-71.2538485	22.3161695	91.3580885
1.186303	37.919357	93.762848	-14.106442	22.899611	94.045197	43.088333	10.416492	96.401855	43.057205	36.48185	96.544014	43.072769	23.449171	96.4729345	-71.285653	22.350051	91.6174595
1.292098	36.770031	93.540192	-14.143867	22.94973	94.00309	43.062332	10.46073	96.19799	42.985687	36.537025	96.164688	43.0240095	23.4988775	96.181339	-71.3117435	22.4005825	91.824841
1.423573	35.645576	93.302048	-14.183116	23.00333	93.946281	42.998451	10.487165	95.959595	42.901806	36.570381	95.757271	42.9501285	23.528773	95.858433	-71.3163605	22.477887	92.034129
1.518025	34.46806	93.107071	-14.243962	23.041931	93.886887	42.906605	10.501322	95.699814	42.8004	36.579887	95.354774	42.8535025	23.5406045	95.527294	-71.3414265	22.5432575	92.24648
1.697047	32.728218	92.851219	-14.378689	23.116381	93.807014	42.766582	10.528599	95.350578	42.645416	36.613159	94.772881	42.705999	23.570879	95.0617295	-71.463377	22.661883	92.5522985
1.819758	31.633541	92.692551	-14.484471	23.149534	93.776253	42.645924	10.553864	95.151894	42.513515	36.643898	94.421959	42.5797195	23.598881	94.7869265	-71.5486615	22.700187	92.7655795
1.903899	30.524332	92.612259	-14.600466	23.188433	93.771729	42.529423	10.589411	94.999084	42.373131	36.658321	94.092537	42.451277	23.623866	94.5458105	-71.652209	22.753	92.9976475
2.062652	29.405605	92.546326	-14.706087	23.205235	93.79734	42.42775	10.617735	94.895966	42.228432	36.672802	93.857857	42.328091	23.6452685	94.3769115	-71.740265	22.7652015	93.2177685
2.140218	28.374397	92.525879	-14.823112	23.227472	93.836212	42.332481	10.629725	94.861031	42.092728	36.671692	93.680527	42.2126045	23.6507085	94.270779	-71.8588285	22.8042355	93.401645
2.273173	27.349129	92.541893	-14.920211	23.212776	93.905838	42.230743	10.612797	94.889137	41.976868	36.629265	93.558876	42.1038055	23.621031	94.2240065	-71.9442275	22.804521	93.5876695
2.413429	26.315371	92.608223	-15.003175	23.191647	93.962082	42.154636	10.568901	94.952988	41.877956	36.587376	93.529053	42.016296	23.5781385	94.2410205	-72.022646	22.8051555	93.6831435
2.734735	24.869955	92.732681	-15.120573	23.094681	94.072876	42.071442	10.458417	95.109108	41.767006	36.49778	93.587128	41.919224	23.4780985	94.348118	-72.16037	22.7112635	93.797634
2.881595	23.930008	92.848717	-15.167989	23.01845	94.137833	42.023251	10.36062	95.222061	41.736614	36.407681	93.667259	41.8799325	23.3841505	94.44466	-72.2159105	22.6527495	93.831006
3.101278	23.065107	92.914566	-15.187012	22.905632	94.186417	41.983299	10.245031	95.326279	41.729778	36.299152	93.745453	41.8565385	23.2720915	94.535866	-72.2305625	22.5391725	93.836968
3.324997	22.152554	92.975914	-15.199593	22.791313	94.223091	41.959858	10.116787	95.398331	41.735413	36.162853	93.826317	41.8476355	23.13982	94.612324	-72.2468215	22.442806	93.833858
3.56233	21.34627	93.048622	-15.20936	22.681929	94.263916	41.927368	9.987544	95.446648	41.735847	36.040325	93.89489	41.8316075	23.0139345	94.670769	-72.2503275	22.3499235	93.857063
3.865584	20.528536	93.102982	-15.187266	22.55374	94.308548	41.913593	9.879845	95.464241	41.733543	35.924278	93.933319	41.823568	22.9020615	94.69878	-72.1981	22.2054185	93.918316
4.12215	19.782028	93.147583	-15.191547	22.461246	94.330826	41.910473	9.784239	95.481293	41.742252	35.828163	93.98671	41.8263625	22.806201	94.7340015	-72.2094565	22.116291	93.9276505
4.536652	18.748714	93.179062	-15.171557	22.330675	94.350273	41.908127	9.669545	95.517754	41.731693	35.715389	94.125824	41.81991	22.692467	94.821789	-72.163024	21.968883	93.878757
4.811229	18.096828	93.203178	-15.191939	22.262508	94.319054	41.896896	9.618994	95.569595	41.740467	35.665348	94.268837	41.8186815	22.642171	94.919216	-72.2025595	21.882845	93.718892
5.093061	17.433193	93.191109	-15.222571	22.220226	94.243607	41.890942	9.569183	95.627563	41.748104	35.655571	94.488976	41.819523	22.612377	95.0582695	-72.264665	21.828075	93.4289445
5.409707	16.812464	93.131699	-15.26112	22.181541	94.135681	41.840187	9.530753	95.691483	41.733189	35.62112	94.691216	41.786688	22.5759365	95.1913495	-72.308928	21.7871455	93.0800125
5.692742	16.255224	93.094872	-15.321491	22.149216	94.038246	41.74361	9.497201	95.767845	41.708786	35.592693	94.909218	41.726198	22.544947	95.3385315	-72.36918	21.753485	92.7379605
5.934035	15.701692	93.091751	-15.381692	22.1243	93.973549	41.716896	9.438398	95.835236	41.675381	35.549694	95.203995	41.6961385	22.494046	95.5196155	-72.4595225	21.754554	92.4274825
6.199366	15.137337	93.116692	-15.455521	22.091339	93.937202	41.625782	9.376155	95.994286	41.671356	35.508583	95.536461	41.648569	22.442369	95.7653735	-72.559611	21.740309	92.1090305
6.560584	14.276692	93.170975	-15.542986	22.023888	93.94931	41.497646	9.265568	96.309868	41.692726	35.428967	96.106155	41.595186	22.3472675	96.2080115	-72.681158	21.7005085	91.6906085
6.832024	13.640283	93.289337	-15.570114	21.995186	93.981728	41.394321	9.185077	96.639091	41.750599	35.361172	96.498375	41.57246	22.2731245	96.568733	-72.712688	21.7172475	91.394723
7.058402	13.048908	93.428978	-15.581647	21.968832	94.000412	41.409489	9.093083	96.955956	41.820148	35.302277	96.885033	41.6148185	22.19768	96.9204945	-72.7781125	21.739984	91.0803295
7.308559	12.448604	93.553337	-15.575325	21.908772	94.002838	41.440956	9.003435	97.260727	41.871391	35.250412	97.241112	41.6561735	22.1269235	97.2509195	-72.8068235	21.6906205	90.7547565
7.517734	11.8901	93.642792	-15.542992	21.872129	93.979439	41.486919	8.912782	97.533981	41.946163	35.187416	97.505196	41.716541	22.050099	97.5195885	-72.802525	21.694159	90.4392895
7.655046	11.292323	93.710892	-15.505942	21.830294	93.911972	41.551804	8.843637	97.742065	41.992088	35.126858	97.688896	41.771946	21.9852475	97.7154805	-72.78383	21.6753405	90.1084635
7.750431	10.692993	93.718842	-15.446079	21.773901	93.819435	41.631935	8.762504	97.917595	42.041782	35.06617	97.83696	41.8368585	21.914337	97.8772775	-72.7290165	21.633465	89.7615925
7.895442	9.727907	93.690758	-15.360381	21.673929	93.649399	41.757309	8.639288	98.095634	42.13118	34.94894	97.974854	41.9442445	21.794114	98.035244	-72.6650065	21.553744	89.263554
7.932508	9.087462	93.670822	-15.302823	21.592882	93.552071	41.787266	8.578094	98.193657	42.195587	34.87421	98.03257	41.9914265	21.726152	98.1131135	-72.5970725	21.459612	88.9910285
7.912778	8.456324	93.609756	-15.233731	21.497038	93.414711	41.855858	8.498397	98.249786	42.281082	34.79073	98.054955	42.06847	21.6445635	98.1523705	-72.535932	21.3495125	88.6770515
7.871205	7.901611	93.551651	-15.134907	21.417778	93.262466	41.952663	8.43082	98.264748	42.356594	34.717308	98.042793	42.1546285	21.574064	98.1537705	-72.4244425	21.261492	88.3711615
7.833874	7.280044	93.423256	-15.046213	21.369371	93.076881	42.10442	8.358265	98.215736	42.442654	34.640034	97.977272	42.273537	21.4991495	98.096504	-72.365963	21.2395925	88.057258
7.728756	6.748173	93.259033	-14.930307	21.303982	92.879799	42.168072	8.315336	98.162498	42.53952	34.586861	97.841988	42.353796	21.4510985	98.002243	-72.21441	21.1568655	87.757355
7.554294	6.207041	93.059364	-14.794223	21.255661	92.651947	42.310101	8.292455	97.996597	42.606194	34.547733	97.704636	42.4581475	21.420094	97.8506165	-72.0465935	21.091228	87.4532775
7.237072	5.408165	92.667923	-14.629084	21.18696	92.317329	42.41568	8.287923	97.754158	42.741768	34.535446	97.462074	42.578724	21.4116845	97.608116	-71.836892	20.9622355	87.026542
6.954679	4.94681	92.413376	-14.53174	21.172604	92.090134	42.561558	8.29623	97.508743	42.808918	34.552326	97.257339	42.685238	21.424278	97.383041	-71.748718	20.92093	86.797227
6.630947	4.488068	92.123657	-14.414425	21.151003	91.84671	42.668362	8.32639	97.256454	42.866211	34.583942	97.031822	42.7672865	21.455166	97.144138	-71.5961365	20.84684	86.549282
6.31443	4.009343	91.820892	-14.314129	21.154266	91.589836	42.758114	8.360327	96.958229	42.921356	34.619564	96.733955	42.839735	21.4899455	96.846092	-71.467993	20.8185865	86.33358
5.950445	3.591699	91.489166	-14.196677	21.133099	91.306534	42.777195	8.415866	96.675728	42.949749	34.641914	96.426865	42.863472	21.52889	96.5512965	-71.256826	20.737308	86.0617715
5.507092	3.215133	91.161552	-14.120168	21.12487	91.041878	42.84343	8.422248	96.362137	42.990177	34.650879	96.107605	42.9168035	21.5365635	96.234871	-71.1571395	20.7131765	85.848885
5.010608	2.810809	90.842751	-14.06658	21.099268	90.792778	42.900311	8.408081	96.04229	43.013092	34.641342	95.783524	42.9567015	21.5247115	95.912907	-71.0898615	20.6738245	85.672649
4.183837	2.251407	90.380081	-13.987732	21.031124	90.418167	42.945728	8.372442	95.588669	43.049423	34.591408	95.294144	42.9975755	21.481925	95.4414065	-70.9730395	20.580323	85.3949275
3.592005	1.886747	90.099274	-13.970116	20.976694	90.185303	42.963543	8.342721	95.278343	43.048042	34.550594	94.961151	43.0057925	21.4466575	95.119747	-70.9460245	20.5067305	85.250859
2.991533	1.536209	89.812851	-13.958963	20.895275	89.955124	42.943893	8.311583	94.964066	43.007328	34.497822	94.630119	42.9756105	21.4047025	94.7970925	-70.8935365	20.3858475	85.1131555
2.354505	1.24525	89.552834	-13.965401	20.847319	89.735313	42.899944	8.280917	94.683548	42.967396	34.441353	94.295547	42.93367	21.361135	94.4895475	-70.864472	20.333503	84.9810785
1.643421	0.975305	89.306503	-14.011106	20.77887	89.540718	42.864559	8.255653	94.441208	42.899426	34.411648	94.022438	42.8819925	21.3336505	94.231823	-70.9042045	20.2240895	84.849613
0.927877	0.754271	89.109123	-14.072268	20.72814	89.369934	42.820385	8.237271	94.230446	42.81163	34.393295	93.790657	42.8160075	21.315283	94.0105515	-70.9605435	20.140997	84.7293165
0.132908	0.519467	88.89711	-14.139546	20.647253	89.229027	42.80534	8.209066	94.00563	42.720356	34.377575	93.581268	42.762848	21.2933205	93.793449	-71.04194	20.0011855	84.664605
-1.037948	0.276725	88.650093	-14.254041	20.569962	89.021133	42.64922	8.211683	93.780701	42.51944	34.323387	93.301735	42.58433	21.267535	93.541218	-71.092412	19.872389	84.501048
-1.838307	0.143945	88.517784	-14.342038	20.509039	88.901718	42.569889	8.196001	93.62072	42.412323	34.301411	93.112556	42.491106	21.248706	93.366638	-71.175182	19.769372	84.436798
-2.650061	0.066433	88.408844	-14.411717	20.455479	88.808426	42.478798	8.178215	93.494026	42.300606	34.26553	92.965408	42.389702	21.2218725	93.229717	-71.213136	19.6890855	84.387135
-3.522414	-0.033253	88.287224	-14.50489	20.404736	88.75325	42.404602	8.157033	93.413963	42.208443	34.241695	92.848221	42.3065225	21.199364	93.131092	-71.3163025	19.610108	84.375408
-4.395877	-0.094995	88.202957	-14.593461	20.333662	88.711342	42.340088	8.146717	93.293266	42.137932	34.222923	92.743393	42.23901	21.18482	93.0183295	-71.425932	19.482504	84.4043545
-5.271337	-0.09312	88.095352	-14.64196	20.276863	88.649239	42.3102	8.155362	93.107841	42.064388	34.213482	92.618156	42.187294	21.184422	92.8629985	-71.471214	19.369304	84.4354795
-6.137927	-0.11162	87.902382	-14.696072	20.199642	88.553802	42.218948	8.197264	92.893936	42.01403	34.22015	92.441574	42.116489	21.208707	92.667755	-71.508633	19.190577	84.439849
-7.416748	-0.025899	87.460693	-14.726276	20.145208	88.284233	42.109032	8.325269	92.353485	41.933487	34.243919	92.068657	42.0212595	21.284594	92.211071	-71.4738115	19.005822	84.357395
-8.310682	0.040544	87.07383	-14.740619	20.117941	88.090759	42.053272	8.397716	91.879921	41.884205	34.270535	91.7677	41.9687385	21.3341255	91.8238105	-71.4499765	18.9017565	84.3577075
-9.193915	0.107931	86.697647	-14.758094	20.077974	87.886703	41.987186	8.471449	91.394524	41.843517	34.310951	91.446426	41.9153515	21.3912	91.420475	-71.4315395	18.764748	84.352931
-10.083743	0.208175	86.341454	-14.780945	20.099903	87.670967	41.925941	8.536952	90.919479	41.801003	34.358246	91.118851	41.863472	21.447599	91.019165	-71.425362	18.752207	84.322769
-10.9568	0.327972	86.026253	-14.797112	20.149353	87.486496	41.870686	8.612673	90.472641	41.760265	34.405758	90.807762	41.8154755	21.5092155	90.6402015	-71.4096995	18.7894905	84.3327905
-11.82204	0.502482	85.797813	-14.827526	20.220558	87.32827	41.818825	8.688285	90.089157	41.704403	34.455982	90.536423	41.761614	21.5721335	90.31279	-71.416666	18.8689825	84.34375
-12.722659	0.648121	85.534401	-14.856146	20.288805	87.195236	41.766342	8.746367	89.741066	41.650017	34.504211	90.327438	41.7081795	21.625289	90.034252	-71.4204715	18.952321	84.35622
-14.045724	0.816754	85.26828	-14.90998	20.434313	87.036774	41.647316	8.822036	89.352791	41.588692	34.562138	90.11319	41.618004	21.692087	89.7329905	-71.437964	19.176539	84.3405575
-14.929596	0.930845	85.090134	-14.971932	20.549423	86.970886	41.523476	8.911434	89.171753	41.538193	34.598537	90.063461	41.5308345	21.7549855	89.617607	-71.4746985	19.3438605	84.324165
-15.760672	1.066972	84.98027	-15.032174	20.652067	86.928436	41.409935	8.968525	89.018852	41.496338	34.632839	90.04438	41.4531365	21.800682	89.531616	-71.5174845	19.503452	84.325256
-16.629282	1.192377	84.894882	-15.118515	20.748831	86.918304	41.31382	9.00432	88.92746	41.452824	34.662941	90.034737	41.383322	21.8336305	89.4810985	-71.620352	19.6640315	84.3555095
-17.49684	1.304375	84.818054	-15.200657	20.868454	86.899521	41.218914	9.066799	88.910896	41.392033	34.718025	90.045929	41.3054735	21.892412	89.4784125	-71.7067875	19.844496	84.3206295
-18.353508	1.384219	84.82605	-15.279573	21.008522	86.926826	41.163177	9.117312	88.941803	41.334946	34.786789	90.067902	41.2490615	21.9520505	89.5048525	-71.8082075	20.0649935	84.3487995
-19.192654	1.454916	84.881554	-15.337721	21.166269	86.962578	41.112431	9.223245	89.033417	41.282982	34.879833	90.086395	41.1977065	22.051539	89.559906	-71.8731485	20.280999	84.36525
-20.354939	1.585835	85.038773	-15.376513	21.380615	87.033951	41.092674	9.391606	89.260033	41.232208	35.034512	90.114189	41.162441	22.213059	89.687111	-71.915467	20.548171	84.380791
-21.141958	1.659371	85.216766	-15.367387	21.52759	87.09375	41.11187	9.490683	89.453796	41.23085	35.12672	90.128693	41.17136	22.3087015	89.7912445	-71.906134	20.7464785	84.3962555
-21.965891	1.750076	85.391922	-15.332733	21.641485	87.176041	41.137814	9.616144	89.65802	41.249901	35.219868	90.132164	41.1938575	22.418006	89.895092	-71.8593235	20.864964	84.45699
-22.760237	1.774221	85.612526	-15.269258	21.736231	87.273201	41.19593	9.673738	89.833054	41.292267	35.284077	90.123207	41.2440985	22.4789075	89.9781305	-71.7826145	20.9935545	84.5682715
-23.501486	1.833258	85.834084	-15.201738	21.808409	87.352112	41.275414	9.710958	90.020706	41.349712	35.315224	90.107689	41.312563	22.513091	90.0641975	-71.716039	21.103727	84.6400265
-24.225842	1.890532	86.053398	-15.085906	21.860544	87.43322	41.359177	9.718035	90.207619	41.432781	35.319283	90.085045	41.395979	22.518659	90.146332	-71.567791	21.202429	84.720108
-24.94618	1.976345	86.265053	-14.989715	21.885088	87.49823	41.437023	9.695183	90.380409	41.528084	35.292877	90.067711	41.4825535	22.49403	90.22406	-71.4619835	21.276146	84.7724
-26.096096	2.155311	86.48967	-14.844915	21.92276	87.591591	41.595585	9.530139	90.593895	41.687946	35.202156	90.053383	41.6417655	22.3661475	90.323639	-71.3315955	21.4793725	84.859543
-26.83222	2.301192	86.616745	-14.744036	21.906706	87.625191	41.672371	9.439174	90.713997	41.798191	35.123684	90.060196	41.735281	22.281429	90.3870965	-71.223353	21.531983	84.8632855
-27.516296	2.507981	86.691513	-14.657513	21.905552	87.649246	41.736538	9.353616	90.824402	41.910667	35.043762	90.057877	41.8236025	22.198689	90.4411395	-71.1386285	21.612415	84.8573525
-28.188065	2.718056	86.725372	-14.57697	21.906498	87.641083	41.789967	9.272821	90.889854	42.022663	34.977356	90.042351	41.906315	22.1250885	90.4661025	-71.060255	21.6879075	84.8160635
-28.889307	2.980206	86.755974	-14.489841	21.902134	87.619301	41.832603	9.219843	90.92173	42.113327	34.921661	89.985542	41.972965	22.070752	90.453636	-70.952647	21.733516	84.784966
-29.602533	3.310437	86.779144	-14.429779	21.93574	87.591484	41.882889	9.192406	90.92881	42.188393	34.890755	89.889091	42.035641	22.0415805	90.4089505	-70.895199	21.8298995	84.7740175
-30.304176	3.665408	86.756714	-14.37889	21.977238	87.553757	41.917629	9.203417	90.907372	42.241547	34.901352	89.765198	42.079588	22.0523845	90.336285	-70.837368	21.9020915	84.771229
-31.280718	4.306503	86.757713	-14.347367	22.051018	87.465279	41.970749	9.268026	90.841766	42.283447	34.97121	89.52504	42.127098	22.119618	90.183403	-70.821832	21.982418	84.747155
-31.906391	4.766486	86.72747	-14.337461	22.140289	87.37899	41.992805	9.336753	90.773003	42.283276	35.034454	89.349579	42.1380405	22.1856035	90.061291	-70.8129625	22.0949745	84.696689
-32.52655	5.29901	86.697594	-14.33674	22.203449	87.304947	41.997849	9.413301	90.691208	42.28336	35.104103	89.174561	42.1406045	22.258702	89.9328845	-70.8140845	22.148196	84.6770095
-33.167973	5.872398	86.641518	-14.344461	22.271461	87.213203	42.002575	9.481064	90.616127	42.264862	35.17157	89.012543	42.1337185	22.326317	89.814335	-70.8226405	22.216605	84.612071
-33.768974	6.510724	86.541916	-14.347389	22.322937	87.140175	42.007439	9.532763	90.562286	42.249844	35.221786	88.892555	42.1286415	22.3772745	89.7274205	-70.8234195	22.2685995	84.5529295
-34.354046	7.18364	86.494469	-14.353104	22.358047	87.087502	42.001038	9.565528	90.541939	42.243122	35.258205	88.81086	42.12208	22.4118665	89.6763995	-70.828288	22.3042275	84.4986045
-34.868561	7.892606	86.455124	-14.369848	22.400078	87.04229	41.995865	9.569385	90.535751	42.247662	35.270077	88.769432	42.1217635	22.419731	89.6525915	-70.8614595	22.380425	84.4319885
-35.659538	9.04885	86.441566	-14.387925	22.44342	87.057396	41.98494	9.532673	90.53952	42.263683	35.249325	88.760277	42.1243115	22.390999	89.6498985	-70.9001615	22.495841	84.4648935
-36.154682	9.897335	86.435959	-14.40078	22.45183	87.099045	41.970425	9.494133	90.546761	42.274265	35.211254	88.777771	42.122345	22.3526935	89.662266	-70.923905	22.5509665	84.535824
-36.650833	10.799517	86.498566	-14.410396	22.444361	87.170868	41.953362	9.438067	90.543381	42.288601	35.159348	88.818069	42.1209815	22.2987075	89.680725	-70.9417735	22.5900145	84.661011
-37.106785	11.693673	86.550911	-14.412716	22.402195	87.264931	41.931984	9.372832	90.52951	42.313961	35.10331	88.873917	42.1229725	22.238071	89.7017135	-70.9484045	22.566319	84.8281485
-37.541271	12.633777	86.649902	-14.395663	22.357611	87.371788	41.902901	9.297071	90.490685	42.342819	35.037277	88.958435	42.12286	22.167174	89.72456	-70.914186	22.548048	85.019016
-37.939358	13.608975	86.675468	-14.404389	22.296095	87.496803	41.849365	9.208878	90.4366	42.375011	34.966595	89.058159	42.112188	22.0877365	89.7473795	-70.920966	22.5044535	85.2462265
-38.438465	14.626823	86.75206	-14.414273	22.229507	87.62336	41.787739	9.130156	90.352455	42.404556	34.897007	89.162842	42.0961475	22.0135815	89.7576485	-70.9246935	22.4454325	85.4890715
-39.073284	16.144869	86.946297	-14.451739	22.136875	87.811806	41.684074	9.045801	90.18795	42.40921	34.835529	89.313927	42.046642	21.940665	89.7509385	-70.95012	22.333085	85.8726735
-39.370377	17.210598	87.086723	-14.482817	22.097773	87.942902	41.613895	9.034987	90.0868	42.393013	34.83894	89.411591	42.003454	21.9369635	89.7491955	-70.969088	22.2585825	86.1366085
-39.629436	18.331358	87.239166	-14.536299	22.100029	88.083664	41.553562	9.080698	90.028702	42.347317	34.875618	89.533852	41.9504395	21.978158	89.781277	-71.0230375	22.2219	86.386051
-39.86134	19.410641	87.422997	-14.608647	22.112707	88.233948	41.502563	9.162941	90.034012	42.28466	34.963604	89.671173	41.8936115	22.0632725	89.8525925	-71.1109055	22.1621415	86.6153035
-39.995895	20.466877	87.624634	-14.685987	22.116365	88.418678	41.461575	9.279058	90.129402	42.195847	35.079857	89.845436	41.828711	22.1794575	89.987419	-71.200685	22.0532725	86.849937
-40.071423	21.58674	87.810455	-14.768006	22.161789	88.608971	41.45929	9.391837	90.304008	42.109055	35.226597	90.054115	41.7841725	22.309217	90.1790615	-71.3201845	22.014361	87.0388805
-40.212315	22.687845	88.032333	-14.861207	22.176603	88.804459	41.462025	9.498364	90.508995	42.021816	35.366806	90.276047	41.7419205	22.432585	90.392521	-71.4643345	21.920621	87.216397
-40.343338	24.280201	88.288467	-14.987397	22.184671	89.077309	41.433945	9.646014	90.812889	41.880707	35.540577	90.584511	41.657326	22.5932955	90.6987	-71.63212	21.7760465	87.455918
-40.36898	25.313837	88.481346	-15.065023	22.164873	89.2481	41.39856	9.717048	90.98159	41.800953	35.614624	90.761848	41.5997565	22.665836	90.871719	-71.7298025	21.66391	87.624481
-40.335999	26.356796	88.65538	-15.140189	22.118509	89.392693	41.360905	9.763803	91.136215	41.713371	35.654701	90.940285	41.537138	22.709252	91.03825	-71.817516	21.527766	87.747136
-40.233318	27.368462	88.808075	-15.21595	22.029295	89.548592	41.307846	9.774329	91.279213	41.629539	35.680065	91.131172	41.4686925	22.727197	91.2051925	-71.9005925	21.331393	87.8919915
-40.056984	28.33226	88.968811	-15.301144	21.949848	89.69294	41.254116	9.770753	91.443481	41.567036	35.679977	91.328255	41.410576	22.725365	91.385868	-72.012864	21.174331	88.000012
-39.761082	29.33189	89.14325	-15.366295	21.850031	89.863083	41.187653	9.784882	91.631683	41.523167	35.656876	91.559753	41.35541	22.720879	91.595718	-72.088	20.979183	88.130448
-39.526482	30.26124	89.344604	-15.426268	21.773361	90.019371	41.181709	9.688692	91.773201	41.487045	35.629566	91.800842	41.334377	22.659129	91.7870215	-72.186913	20.887593	88.2517205
-38.980572	31.613905	89.619469	-15.495065	21.647757	90.257805	41.134888	9.616319	91.982391	41.449368	35.570278	92.112404	41.292128	22.5932985	92.0473975	-72.282258	20.7022155	88.4682125
-38.569214	32.518051	89.84124	-15.526913	21.582508	90.414391	41.118397	9.608328	92.103973	41.417034	35.545959	92.313683	41.2677155	22.5771435	92.208828	-72.3215415	20.5878725	88.619954
-38.17873	33.411522	90.08091	-15.546426	21.549019	90.575638	41.104931	9.604488	92.220978	41.40604	35.542248	92.50798	41.2554855	22.573368	92.364479	-72.3483375	20.52467	88.786797
-37.751305	34.251804	90.288376	-15.560084	21.522289	90.732101	41.108959	9.624366	92.373283	41.405552	35.557686	92.704865	41.2572555	22.591026	92.539074	-72.3774235	20.453552	88.925128
-37.292133	35.078773	90.493111	-15.57924	21.512529	90.901932	41.130806	9.663713	92.565826	41.396496	35.596268	92.928246	41.263651	22.6299905	92.747036	-72.422131	20.3950675	89.056828
-36.770439	35.820099	90.685341	-15.59538	21.516462	91.079842	41.148117	9.712783	92.814545	41.366726	35.643482	93.153877	41.2574215	22.6781325	92.984211	-72.4481815	20.3547915	89.175473
-36.249283	36.561768	90.85701	-15.613394	21.510353	91.267998	41.176529	9.76502	93.142387	41.35289	35.686317	93.379463	41.2647095	22.7256685	93.260925	-72.4914975	20.2950375	89.275071
-35.352699	37.559891	91.039017	-15.638264	21.476595	91.584335	41.290928	9.820703	93.720398	41.35537	35.753338	93.777412	41.323149	22.7870205	93.748905	-72.599677	20.1661695	89.419765
-34.728096	38.160641	91.121758	-15.638746	21.441542	91.79026	41.368782	9.843243	94.125229	41.358784	35.787983	94.00164	41.363783	22.815613	94.0634345	-72.641275	20.067471	89.5170855
-34.114594	38.720226	91.207741	-15.631082	21.373114	91.996712	41.425037	9.904029	94.520226	41.365906	35.785191	94.202072	41.3954715	22.84461	94.361149	-72.6576355	19.901618	89.632275
-33.481167	39.258801	91.299477	-15.587677	21.274076	92.206085	41.63958	9.813332	94.796318	41.395794	35.763474	94.369835	41.517687	22.788403	94.5830765	-72.693041	19.759749	89.8290935
-32.821129	39.774963	91.371895	-15.554655	21.184036	92.37294	41.702255	9.785427	95.104149	41.417591	35.726501	94.523209	41.559923	22.755964	94.813679	-72.669233	19.612108	89.932201
-32.156937	40.31485	91.482666	-15.521519	21.042923	92.523056	41.781857	9.701127	95.324074	41.453175	35.656864	94.67292	41.617516	22.6789955	94.998497	-72.660554	19.4068505	90.047615
-31.367762	40.745552	91.579803	-15.498917	20.896376	92.669586	41.823532	9.590056	95.530457	41.479733	35.570297	94.872749	41.6516325	22.5801765	95.201603	-72.6494665	19.2125755	90.137569
-30.345865	41.403553	91.850616	-15.491549	20.649757	92.890167	41.866585	9.388438	95.766571	41.549934	35.387623	95.16761	41.7082595	22.3880305	95.4670905	-72.6913575	18.9114835	90.3132435
-29.658651	41.884117	92.058617	-15.494607	20.472816	93.021866	41.865494	9.259035	95.855621	41.577717	35.275658	95.349724	41.7216055	22.2673465	95.6026725	-72.7108195	18.6782855	90.4410595
-28.962713	42.384995	92.272781	-15.512808	20.352154	93.110855	41.860916	9.163859	95.912514	41.584576	35.180351	95.520058	41.722746	22.172105	95.716286	-72.748362	18.532203	90.505424
-28.217781	42.781639	92.460541	-15.525128	20.229942	93.19355	41.856232	9.095934	95.932495	41.588013	35.1199	95.674934	41.7221225	22.107917	95.8037145	-72.7723785	18.351967	90.5833855
-27.485678	43.151684	92.71669	-15.550288	20.144432	93.272766	41.834908	9.068759	95.93055	41.577	35.082676	95.831802	41.705954	22.0757175	95.881176	-72.80653	18.2131465	90.664356
-26.773491	43.561996	92.927292	-15.558629	20.093864	93.362488	41.818195	9.079817	95.932938	41.548882	35.086079	95.979111	41.6835385	22.082948	95.9560245	-72.8007965	18.10478	90.7689515
-26.026245	43.97134	93.151901	-15.586543	20.088085	93.429794	41.799465	9.124925	95.958344	41.524261	35.118969	96.137978	41.661863	22.121947	96.048161	-72.834949	18.054223	90.811427
-24.938557	44.487728	93.50058	-15.656097	20.131336	93.567986	41.76733	9.238433	96.037148	41.448334	35.221752	96.418396	41.607832	22.2300925	96.227772	-72.920026	18.0325795	90.9082
-24.221546	44.764431	93.742828	-15.70868	20.175201	93.66861	41.742359	9.31615	96.124527	41.39159	35.31266	96.636497	41.5669745	22.314405	96.380512	-72.9843345	18.035997	90.956708
-23.49015	44.986847	93.982826	-15.792855	20.216129	93.766342	41.707985	9.395554	96.219543	41.33334	35.394051	96.847778	41.5206625	22.3948025	96.5336605	-73.1063725	18.0374555	90.9990235
-22.749641	45.213768	94.245934	-15.872025	20.260992	93.897453	41.659218	9.488393	96.356979	41.247498	35.454037	97.085442	41.453358	22.471215	96.7212105	-73.197408	18.050769	91.0736955
-21.957312	45.350086	94.504379	-15.96362	20.297674	94.046478	41.617542	9.566959	96.522026	41.160728	35.518192	97.342583	41.389135	22.5425755	96.9323045	-73.316375	18.0527725	91.1606515
-21.287888	45.400234	94.760521	-16.069895	20.328268	94.212761	41.55854	9.637699	96.725037	41.073368	35.584785	97.621033	41.315954	22.611242	97.173035	-73.455744	18.045294	91.252487
-20.607578	45.43705	94.992142	-16.171532	20.357237	94.371124	41.506298	9.690223	96.926819	40.978302	35.636665	97.876694	41.2423	22.663444	97.4017565	-73.585364	18.05103	91.3404915
-19.581244	45.313553	95.311722	-16.32419	20.359444	94.606186	41.422619	9.746122	97.230881	40.831032	35.686592	98.208984	41.1268255	22.716357	97.7199325	-73.7752055	18.002531	91.4924395
-18.854116	45.179741	95.483849	-16.438017	20.333275	94.755302	41.350765	9.761004	97.416733	40.725578	35.69442	98.400536	41.0381715	22.727712	97.9086345	-73.9142055	17.938838	91.6019695
-18.188156	44.952923	95.638062	-16.539335	20.281294	94.903503	41.279579	9.759746	97.597443	40.621174	35.686787	98.539841	40.9503765	22.7232665	98.068642	-74.0290465	17.8393215	91.738364
-17.54851	44.657978	95.734512	-16.643963	20.230692	95.045326	41.212906	9.720294	97.77095	40.509583	35.658855	98.658569	40.8612445	22.6895745	98.2147595	-74.1491705	17.7718095	91.8758925
-16.957115	44.342377	95.818222	-16.740284	20.144072	95.19442	41.147465	9.67762	97.933784	40.403889	35.606815	98.752037	40.775677	22.6422175	98.3429105	-74.256245	17.6459265	92.0459295
-16.352234	43.91169	95.880089	-16.831953	20.050375	95.348206	41.089619	9.624096	98.094269	40.310219	35.541382	98.807617	40.699919	22.582739	98.450943	-74.363825	17.518011	92.245469
-15.72459	43.446796	95.909752	-16.92215	19.935564	95.494553	41.03693	9.539712	98.236694	40.213367	35.469715	98.841438	40.6251485	22.5047135	98.539066	-74.4694485	17.3664145	92.45004
-14.890348	42.646393	95.910172	-17.03619	19.750902	95.678429	40.971344	9.38591	98.42144	40.082638	35.327568	98.814262	40.526991	22.356739	98.617851	-74.599371	17.145065	92.739007
-14.347675	42.050934	95.841652	-17.097012	19.610315	95.791733	40.916237	9.272637	98.539436	40.008083	35.208969	98.739769	40.46216	22.240803	98.6396025	-74.656184	16.979827	92.9438635
-13.822855	41.457474	95.772621	-17.167719	19.475096	95.88073	40.86948	9.136639	98.639503	39.93869	35.075172	98.656197	40.404085	22.1059055	98.64785	-74.739523	16.8442865	93.11361
-13.3373	40.830139	95.668999	-17.221025	19.306932	95.963516	40.827007	8.985924	98.738632	39.880363	34.924194	98.541931	40.353685	21.955059	98.6402815	-74.795735	16.658805	93.2867505
-12.84093	40.145443	95.562683	-17.265392	19.135513	96.025917	40.774315	8.822839	98.824867	39.835575	34.748821	98.387489	40.304945	21.78583	98.606178	-74.835729	16.485196	93.445656
-12.343843	39.456116	95.450745	-17.307859	18.965395	96.093529	40.743561	8.644879	98.901436	39.781242	34.568737	98.230675	40.2624015	21.606808	98.5660555	-74.8781195	16.323982	93.6210025
-11.930947	38.728748	95.322815	-17.327332	18.788824	96.15242	40.714603	8.469329	98.981834	39.751366	34.386959	98.038475	40.2329845	21.428144	98.5101545	-74.8876485	16.149504	93.7946855
-11.320744	37.670135	95.10218	-17.365885	18.495382	96.214905	40.692516	8.211156	99.066902	39.700924	34.124851	97.723694	40.19672	21.1680035	98.395298	-74.92849	15.8227605	94.034512
-10.941633	36.993832	94.936691	-17.393456	18.312187	96.22303	40.685959	8.060416	99.100166	39.636604	33.958061	97.527519	40.1612815	21.0092385	98.3138425	-74.9481935	15.6151355	94.1322175
-10.571175	36.335094	94.778465	-17.400894	18.112358	96.234093	40.66423	7.910772	99.121651	39.572334	33.792549	97.322853	40.118282	20.8516605	98.222252	-74.92007	15.3730555	94.245934
-10.209457	35.678223	94.666519	-17.419142	17.91791	96.239784	40.649868	7.765563	99.148682	39.518059	33.617283	97.149834	40.0839635	20.691423	98.149258	-74.9222475	15.144397	94.33031
-9.873842	35.057156	94.586525	-17.441946	17.716915	96.24736	40.634357	7.619205	99.197151	39.480206	33.447353	97.059479	40.0572815	20.533279	98.128315	-74.9411735	14.900551	94.366405
-9.560904	34.424503	94.587166	-17.469288	17.534805	96.267982	40.626907	7.473131	99.241028	39.438152	33.291237	97.009674	40.0325295	20.382184	98.125351	-74.9711055	14.687426	94.410613
-9.276123	33.86261	94.590286	-17.481909	17.353882	96.299484	40.597878	7.355771	99.262085	39.408905	33.135109	96.971649	40.0033915	20.24544	98.116867	-74.9672095	14.462324	94.482101
-8.891686	33.135181	94.594627	-17.510122	17.118637	96.32135	40.570103	7.189597	99.274124	39.370987	32.983608	96.944565	39.970545	20.0866025	98.1093445	-74.990789	14.1506715	94.5333555
-8.65235	32.72094	94.613228	-17.54278	17.000072	96.333084	40.518059	7.172887	99.285347	39.325928	32.918728	96.935234	39.9219935	20.0458075	98.1102905	-75.0075535	13.9543365	94.5558775
-8.446455	32.386715	94.66745	-17.57081	16.894312	96.351891	40.501427	7.120939	99.28138	39.283707	32.866035	96.964005	39.892567	19.993487	98.1226925	-75.034187	13.795137	94.5810895
-8.245605	32.096436	94.737747	-17.602777	16.813299	96.381462	40.513123	7.009026	99.2827	39.244312	32.830303	97.0588	39.8787175	19.9196645	98.17075	-75.0842715	13.7069335	94.592174
-8.027399	31.826221	94.840446	-17.643826	16.751446	96.419739	40.496696	6.958872	99.317055	39.215843	32.794037	97.175705	39.8562695	19.8764545	98.24638	-75.1439215	13.6264375	94.593098
-7.805909	31.605721	94.951935	-17.688871	16.693394	96.486435	40.478241	6.909465	99.34037	39.172485	32.766609	97.300385	39.825363	19.838037	98.3203775	-75.203105	13.548751	94.6524925
-7.567609	31.413284	95.064201	-17.733639	16.653027	96.530457	40.447186	6.860734	99.340828	39.145569	32.736553	97.429047	39.7963775	19.7986435	98.3849375	-75.2636555	13.5074105	94.6759765
-7.210104	31.150076	95.246574	-17.823578	16.601759	96.597038	40.364017	6.753739	99.295212	39.088024	32.694187	97.557442	39.7260205	19.723963	98.426327	-75.3731765	13.479555	94.767749
-6.999332	31.00354	95.358826	-17.901709	16.5742	96.628716	40.272385	6.744947	99.208076	39.03447	32.668491	97.612305	39.6534275	19.706719	98.4101905	-75.4568455	13.441681	94.8472415
-6.794548	30.85198	95.444023	-18.009895	16.534307	96.644997	40.160709	6.698189	99.112167	38.953339	32.639698	97.636086	39.557024	19.6689435	98.3741265	-75.576814	13.3996705	94.9158675
-6.620317	30.660864	95.510704	-18.124624	16.502771	96.65641	40.00507	6.728228	99.003609	38.851704	32.609715	97.627815	39.428387	19.6689715	98.315712	-75.677635	13.3365705	94.997108
-6.466878	30.486441	95.567108	-18.241776	16.443502	96.655067	39.897015	6.637746	98.816101	38.730663	32.585594	97.594872	39.313839	19.61167	98.2054865	-75.797391	13.275334	95.1046475
-6.321028	30.310471	95.598763	-18.34033	16.385355	96.651825	39.762276	6.613628	98.633087	38.594574	32.551323	97.521851	39.178425	19.5824755	98.077469	-75.859085	13.1882345	95.226181
-6.173467	30.142984	95.620865	-18.430069	16.317839	96.661499	39.649338	6.596315	98.446915	38.459751	32.51263	97.422882	39.0545445	19.5544725	97.9348985	-75.9146825	13.0812055	95.3880995
-5.914546	29.939175	95.673058	-18.541151	16.226759	96.717766	39.501701	6.586737	98.227814	38.281303	32.479683	97.321869	38.891502	19.53321	97.7748415	-75.973804	12.920308	95.6606905
-5.738531	29.825357	95.713196	-18.599047	16.152718	96.770569	39.445625	6.565942	98.145241	38.204502	32.452663	97.2929	38.8250635	19.5093025	97.7190705	-76.0231575	12.7961335	95.8220675
-5.519502	29.693913	95.772377	-18.63344	16.088734	96.836632	39.392921	6.540859	98.099754	38.148731	32.406162	97.281708	38.770826	19.4735105	97.690731	-76.037706	12.7039575	95.982533
-5.28963	29.565891	95.85347	-18.650398	16.047951	96.930023	39.374222	6.512688	98.101593	38.118153	32.371696	97.301712	38.7461875	19.442192	97.7016525	-76.0469835	12.65371	96.1583935
-5.019396	29.437143	95.942619	-18.652321	16.016062	97.029587	39.386566	6.482277	98.122261	38.110844	32.345356	97.350784	38.748705	19.4138165	97.7365225	-76.053347	12.6183075	96.3226515
-4.705237	29.301092	96.016983	-18.619526	15.990016	97.134712	39.405647	6.452897	98.143562	38.123409	32.327381	97.411865	38.764528	19.390139	97.7777135	-76.00358	12.589893	96.4917105
-4.37241	29.16551	96.119621	-18.609434	15.97205	97.239738	39.422176	6.419901	98.155975	38.144581	32.302536	97.489571	38.7833785	19.3612185	97.822773	-76.0022465	12.5828815	96.656703
-3.794709	28.967264	96.316895	-18.575375	15.968204	97.392662	39.434715	6.31183	98.21846	38.202606	32.236683	97.652969	38.8186605	19.2742565	97.9357145	-75.9694105	12.6621515	96.8496095
-3.374967	28.76152	96.471535	-18.564289	15.971512	97.513275	39.438946	6.272051	98.31826	38.239117	32.202156	97.844986	38.8390315	19.2371035	98.081623	-75.9676095	12.7059205	96.944927
-3.004671	28.569019	96.674744	-18.578276	15.993852	97.658867	39.466232	6.256145	98.472961	38.280457	32.192551	98.113945	38.8733445	19.224348	98.293453	-76.0298965	12.763356	97.024281
-2.623122	28.332079	96.893478	-18.597809	16.039314	97.822868	39.495422	6.254987	98.685112	38.317699	32.211372	98.416588	38.9065605	19.2331795	98.55085	-76.1021785	12.8454485	97.094886
-2.23359	28.100889	97.128586	-18.592136	16.089125	98.010063	39.540337	6.276763	98.913017	38.358353	32.252686	98.73201	38.949345	19.2647245	98.8225135	-76.133617	12.9135255	97.1976125
-1.833416	27.884228	97.343002	-18.583204	16.161524	98.18512	39.612633	6.304906	99.145767	38.403431	32.309826	99.042458	39.008032	19.307366	99.0941125	-76.17444	13.015682	97.2761275
-1.416886	27.683617	97.558144	-18.563334	16.234745	98.349174	39.676712	6.352837	99.391075	38.447987	32.377209	99.326691	39.0623495	19.365023	99.358883	-76.1890175	13.104467	97.339465
-0.763636	27.296757	97.819389	-18.526896	16.342091	98.518097	39.776669	6.41608	99.754219	38.546833	32.46302	99.768517	39.161751	19.43955	99.761368	-76.215543	13.244632	97.274826
-0.320354	27.030432	97.984077	-18.51836	16.404892	98.573608	39.836617	6.450424	99.963936	38.617195	32.516029	100.06263	39.226906	19.4832265	100.013283	-76.263626	13.3265575	97.133933
0.126495	26.747099	98.143784	-18.501289	16.478544	98.596649	39.876999	6.482471	100.177444	38.68243	32.546444	100.366211	39.2797145	19.5144575	100.2718275	-76.2822925	13.4426305	96.9214705
0.540812	26.364786	98.255249	-18.503292	16.566334	98.634232	39.926022	6.506374	100.355385	38.751049	32.583378	100.667824	39.3385355	19.544876	100.5116045	-76.3451195	13.587792	96.7568595
0.945073	25.966993	98.395691	-18.479193	16.649532	98.653214	39.961178	6.545969	100.51886	38.818897	32.632126	100.954735	39.3900375	19.5890475	100.7367975	-76.3484235	13.7100165	96.5696305
1.326413	25.579882	98.479042	-18.460852	16.736742	98.64563	39.995571	6.601874	100.642647	38.902275	32.677288	101.201965	39.448923	19.639581	100.922306	-76.370627	13.833903	96.368954
1.698329	25.158596	98.539909	-18.432484	16.864246	98.620483	40.033386	6.639492	100.71769	38.965927	32.732395	101.415573	39.4996565	19.6859435	101.0666315	-76.3646245	14.0425485	96.1743345
2.210417	24.461006	98.52243	-18.383381	17.06002	98.504601	40.056965	6.728234	100.739761	39.083588	32.812305	101.592484	39.5702765	19.7702695	101.1661225	-76.3370385	14.3497705	95.8430795
2.558718	23.942093	98.449509	-18.345018	17.185892	98.38961	40.078037	6.818195	100.673058	39.147697	32.871498	101.573517	39.612867	19.8448465	101.1232875	-76.302903	14.5269375	95.6559325
2.876085	23.37051	98.318604	-18.322641	17.327082	98.264748	40.090866	6.922882	100.548935	39.16	32.949524	101.524986	39.625433	19.936203	101.0369605	-76.270715	14.717961	95.4925355
3.154514	22.740767	98.14196	-18.294333	17.461617	98.109993	40.094711	7.043934	100.390327	39.170559	33.040848	101.422607	39.632635	20.042391	100.906467	-76.221301	14.880843	95.313519
3.415987	22.084846	97.932121	-18.270231	17.54151	97.948502	40.104446	7.146676	100.202034	39.190121	33.134468	101.227043	39.6472835	20.140572	100.7145385	-76.1877455	14.942448	95.1824655
3.630628	21.41605	97.675987	-18.248249	17.641193	97.748817	40.105877	7.259756	99.983582	39.179317	33.214909	101.01812	39.642597	20.2373325	100.500851	-76.139095	15.0450535	94.996783
3.837744	20.64163	97.394547	-18.223803	17.743456	97.55294	40.122936	7.354229	99.761024	39.165028	33.294052	100.749252	39.643982	20.3241405	100.255138	-76.091588	15.1627715	94.850742
4.13204	19.389086	96.9245	-18.223495	17.848257	97.187164	40.132202	7.453819	99.435211	39.103455	33.389809	100.344849	39.6178285	20.421814	99.89003	-76.0648185	15.2747	94.484298
4.274232	18.483105	96.605095	-18.233309	17.902798	96.905434	40.127747	7.479403	99.229134	39.075531	33.41626	100.058403	39.601639	20.4478315	99.6437685	-76.068257	15.3577645	94.1670995
4.386759	17.571548	96.247322	-18.236658	17.940695	96.599594	40.109695	7.46494	99.02092	39.022747	33.404331	99.801857	39.566221	20.4346355	99.4113885	-76.039537	15.4467545	93.7877995
4.462065	16.603977	95.867622	-18.242788	17.961582	96.256874	40.079834	7.42312	98.782387	38.98658	33.341984	99.520912	39.533207	20.382552	99.1516495	-76.018783	15.540612	93.3620985
4.569997	15.535302	95.469818	-18.243248	18.01013	95.879921	40.033386	7.341343	98.55114	38.985348	33.257652	99.224632	39.509367	20.2994975	98.887886	-75.995863	15.7207625	92.871956
4.59375	14.445299	95.086494	-18.233459	18.06716	95.489853	39.971123	7.227884	98.324387	38.980347	33.11932	98.938591	39.475735	20.173602	98.631489	-75.942653	15.960718	92.348217
4.612961	13.360387	94.746109	-18.221283	18.152691	95.152596	39.899834	7.102467	98.147102	38.996475	32.964645	98.664436	39.4481545	20.033556	98.405769	-75.8907205	16.271826	91.899423
4.535468	11.667074	94.275665	-18.257214	18.281816	94.638718	39.785732	6.925565	97.968658	39.028202	32.778744	98.339241	39.406967	19.8521545	98.1539495	-75.921395	16.7114775	91.1234865
4.462715	10.472652	93.98362	-18.257881	18.364288	94.343086	39.737797	6.811987	97.82972	39.045059	32.687294	98.155228	39.391428	19.7496405	97.992474	-75.90719	16.9789355	90.693698
4.361025	9.299479	93.694206	-18.267008	18.457935	94.038361	39.680603	6.751767	97.716057	39.072235	32.635971	98.005188	39.376419	19.693869	97.8606225	-75.910435	17.222001	90.2160995
4.175391	8.132939	93.388008	-18.283859	18.547544	93.727219	39.636532	6.71236	97.585007	39.068012	32.592495	97.876396	39.352272	19.6524275	97.7307015	-75.91999	17.4426605	89.7237365
3.981311	6.912006	93.105911	-18.28632	18.62533	93.431053	39.584221	6.6956	97.480759	39.053513	32.562584	97.756248	39.318867	19.629092	97.6185035	-75.891507	17.621568	89.2436025
3.726259	5.653204	92.832359	-18.285452	18.7145	93.115349	39.546452	6.684563	97.400612	39.053749	32.554073	97.632019	39.3001005	19.619318	97.5163155	-75.8710045	17.809682	88.7143825
3.445117	4.446079	92.515274	-18.273901	18.777094	92.809006	39.515774	6.702816	97.290497	39.036896	32.558067	97.49575	39.276335	19.6304415	97.3931235	-75.824137	17.9237465	88.2248885
2.939804	2.555161	92.021439	-18.267717	18.854593	92.296768	39.476318	6.713713	97.109367	39.022453	32.564754	97.285919	39.2493855	19.6392335	97.197643	-75.7848195	18.0699525	87.395893
2.539385	1.287233	91.693207	-18.254589	18.882944	91.953896	39.498451	6.710414	96.917717	39.021408	32.568535	97.068253	39.2599295	19.6394745	96.992985	-75.7691075	18.1264135	86.914807
2.097572	0.019865	91.321411	-18.231388	18.899151	91.567604	39.484509	6.73284	96.678665	39.015636	32.561604	96.786003	39.2500725	19.647222	96.732334	-75.7128485	18.15108	86.402874
1.622889	-1.293006	90.879959	-18.201874	18.905096	91.143433	39.470169	6.724543	96.345459	39.031532	32.530952	96.38961	39.2508505	19.6277475	96.3675345	-75.6545985	18.1824445	85.9193315
1.077503	-2.602068	90.377068	-18.165026	18.888077	90.682449	39.454548	6.701697	95.799042	39.043621	32.461544	95.805206	39.2490845	19.5816205	95.802124	-75.5791365	18.1945335	85.562774
0.515029	-3.910613	89.746933	-18.108143	18.838163	90.10611	39.413795	6.650151	95.107811	39.059143	32.352493	95.016441	39.236469	19.501322	95.062126	-75.452755	18.175004	85.150094
-0.124819	-5.252728	89.023849	-18.060373	18.782734	89.463402	39.334301	6.624577	94.276451	39.100159	32.239185	93.987289	39.21723	19.431881	94.13187	-75.337976	18.133587	84.794934
-1.17652	-7.231205	87.852432	-17.960545	18.692287	88.342239	39.394188	6.408754	92.676926	39.157928	32.056885	92.12513	39.276058	19.2328195	92.401028	-75.197148	18.1517545	84.28345
-1.920856	-8.551535	87.018494	-17.90974	18.605827	87.496361	39.389362	6.285088	91.518036	39.200363	31.916111	90.697426	39.2948625	19.1005995	91.107731	-75.1143425	18.1110545	83.884991
-2.674084	-9.850758	86.24189	-17.820879	18.503527	86.63369	39.386662	6.162342	90.29071	39.233181	31.755966	89.184502	39.3099215	18.959154	89.737606	-74.9516795	18.0479	83.529774
-3.500712	-11.124525	85.528809	-17.7421	18.376265	85.756569	39.409416	6.020541	89.060181	39.255192	31.592268	87.632126	39.332304	18.8064045	88.3461535	-74.816504	17.9461255	83.1669845
-4.294254	-12.370706	84.879303	-17.657515	18.233404	84.869438	39.456753	5.863227	87.870934	39.237396	31.395248	86.110481	39.3470745	18.6292375	86.9907075	-74.6621045	17.8375705	82.7481685
-5.109338	-13.574064	84.377296	-17.568918	18.067808	84.052658	39.498482	5.698585	86.783257	39.220177	31.197372	84.694328	39.3593295	18.4479785	85.7387925	-74.4971655	17.6876375	82.3665235
-5.96293	-14.722466	83.973763	-17.489067	17.843842	83.364502	39.534519	5.515533	85.858864	39.199837	30.991423	83.476486	39.367178	18.253478	84.667675	-74.345312	17.434206	82.061329
-7.209789	-16.322966	83.544136	-17.430908	17.45706	82.569366	39.574768	5.218101	84.813461	39.188309	30.656603	82.142685	39.3815385	17.937352	83.478073	-74.2433545	16.976768	81.660659
-8.041032	-17.290594	83.336868	-17.406178	17.213142	82.150055	39.586102	5.012276	84.310272	39.18742	30.464844	81.506088	39.386761	17.73856	82.90818	-74.199117	16.687724	81.39193
-8.906137	-18.149004	83.18116	-17.409405	16.982824	81.821373	39.567139	4.812974	83.878052	39.175148	30.287174	80.982971	39.3711435	17.550074	82.4305115	-74.1899535	16.415574	81.2122345
-9.749041	-18.914322	82.985657	-17.408033	16.773525	81.531563	39.512768	4.660639	83.504311	39.14064	30.124178	80.556572	39.326704	17.3924085	82.0304415	-74.14277	16.1546415	81.0326845
-10.552291	-19.607414	82.817497	-17.465269	16.613504	81.267105	39.459084	4.542382	83.205505	39.083004	30.014683	80.214073	39.271044	17.2785325	81.709789	-74.201582	15.9484755	80.824421
-11.328045	-20.2036	82.653145	-17.539007	16.514694	81.00914	39.374226	4.46015	83.002716	39.012821	29.941719	79.960373	39.1935235	17.2009345	81.4815445	-74.2715375	15.8284535	80.5367355
-12.165152	-20.678852	82.487656	-17.623781	16.444244	80.788887	39.280102	4.415409	82.860779	38.91819	29.899967	79.814545	39.099146	17.157688	81.337662	-74.346708	15.7308	80.240112
-13.394764	-21.190235	82.223404	-17.785515	16.39238	80.521767	39.148827	4.348596	82.728523	38.787758	29.876617	79.785164	38.9682925	17.1126065	81.2568435	-74.5393225	15.6721535	79.7866905
-14.09914	-21.473101	81.992607	-17.892778	16.388672	80.386749	39.033257	4.320948	82.670013	38.713928	29.867849	79.829292	38.8735925	17.0943985	81.2496525	-74.6591485	15.6829455	79.5238455
-14.849201	-21.630173	81.773415	-17.990099	16.367941	80.294762	38.919983	4.289025	82.620674	38.635983	29.847336	79.88607	38.777983	17.0681805	81.253372	-74.758181	15.6677015	79.336152
-15.61278	-21.698166	81.585625	-18.072498	16.381254	80.205803	38.798561	4.274812	82.602646	38.574039	29.839092	79.951897	38.6863	17.056952	81.2772715	-74.831296	15.705556	79.1343345
-16.369354	-21.672935	81.464371	-18.152077	16.407782	80.158379	38.699432	4.271217	82.621452	38.507889	29.845953	80.032272	38.6036605	17.058585	81.326862	-74.9078145	15.756979	78.989896
-17.053205	-21.534391	81.3825	-18.215012	16.449728	80.146461	38.614388	4.290851	82.685211	38.463387	29.872278	80.162659	38.5388875	17.0815645	81.423935	-74.9689115	15.8178915	78.868987
-17.698299	-21.329306	81.317207	-18.267874	16.488361	80.155708	38.561691	4.295335	82.76046	38.433422	29.907366	80.328011	38.4975565	17.1013505	81.5442355	-75.0333045	15.8753715	78.7671805
-18.614521	-20.933079	81.176659	-18.343809	16.561758	80.151894	38.494125	4.274825	82.858971	38.423813	29.924253	80.539307	38.458969	17.099539	81.699139	-75.146587	16.023977	78.604649
-19.157967	-20.578817	81.090446	-18.370768	16.597078	80.149055	38.44873	4.249724	82.887444	38.423134	29.913479	80.605003	38.435932	17.0816015	81.7462235	-75.177468	16.1125545	78.5518865
-19.672647	-20.128895	81.030128	-18.38134	16.618231	80.13604	38.4006	4.229343	82.91037	38.428131	29.881987	80.642006	38.4143655	17.055665	81.776188	-75.1770455	16.180797	78.495892
-20.162573	-19.61091	80.992363	-18.389614	16.645607	80.108711	38.363056	4.195132	82.940987	38.428944	29.844009	80.671646	38.396	17.0195705	81.8063165	-75.175228	16.2716435	78.4111055
-20.60388	-19.082083	80.972733	-18.394665	16.646711	80.095291	38.347878	4.151583	82.987946	38.434963	29.801783	80.709991	38.3914205	16.976683	81.8489685	-75.1807505	16.316739	78.3416135
-21.017168	-18.476412	80.958984	-18.384542	16.632431	80.071472	38.347282	4.101092	83.040154	38.455368	29.760075	80.760124	38.401325	16.9305835	81.900139	-75.170409	16.3342785	78.242805
-21.3859	-17.859928	80.885277	-18.3608	16.602667	80.026047	38.361404	4.040004	83.091347	38.49395	29.697544	80.796585	38.427677	16.868774	81.943966	-75.149277	16.33656	78.108128
-21.820385	-16.821381	80.785019	-18.301102	16.549557	79.941429	38.403423	3.934351	83.163712	38.564739	29.586946	80.827591	38.484081	16.7606485	81.9956515	-75.086285	16.3384655	77.8872065
-22.078375	-16.061396	80.70018	-18.22978	16.489479	79.886375	38.449974	3.848525	83.203171	38.634975	29.493195	80.840851	38.5424745	16.67086	82.022011	-75.0020345	16.308098	77.750739
-22.259869	-15.238266	80.618851	-18.154739	16.432949	79.84285	38.500023	3.77985	83.252518	38.711773	29.409126	80.889046	38.605898	16.594488	82.070782	-74.915376	16.27141	77.614918
-22.503086	-14.375937	80.54525	-18.05332	16.35498	79.823395	38.581024	3.693273	83.306374	38.805191	29.3318	80.986038	38.6931075	16.5125365	82.146206	-74.7997475	16.1974235	77.500584
-22.650661	-13.493967	80.408844	-17.948597	16.286396	79.821075	38.65588	3.598697	83.363327	38.920593	29.271141	81.124969	38.7882365	16.434919	82.244148	-74.6854305	16.137873	77.398002
-22.764496	-12.539634	80.267349	-17.845366	16.217457	79.834839	38.743397	3.50042	83.409828	39.045612	29.213608	81.297798	38.8945045	16.357014	82.353813	-74.5852365	16.0779	77.315865
-22.823744	-11.55145	80.098167	-17.728849	16.128109	79.889992	38.826981	3.404856	83.444603	39.171402	29.167652	81.504303	38.9991915	16.286254	82.474453	-74.4568895	15.969964	77.305531
-22.988489	-10.014958	79.800461	-17.522858	16.011099	80.007248	38.913425	3.356937	83.525703	39.398529	29.114822	81.931831	39.155977	16.2358795	82.728767	-74.201693	15.7863185	77.285729
-23.018824	-8.931609	79.595139	-17.401369	15.964688	80.105263	39.015041	3.274834	83.588814	39.5564	29.119461	82.30471	39.2857205	16.1971475	82.946762	-74.0884585	15.7322285	77.263764
-23.033117	-7.815336	79.410011	-17.287966	15.973875	80.220268	39.098782	3.284936	83.737831	39.709301	29.161259	82.750938	39.4040415	16.2230975	83.2443845	-73.9799735	15.7246525	77.1961515
-23.077	-6.656995	79.261559	-17.174786	16.000244	80.354019	39.198421	3.345434	83.924477	39.854767	29.246593	83.215477	39.526594	16.2960135	83.569977	-73.876166	15.7044745	77.138061
-23.07542	-5.520372	79.126175	-17.050062	16.095085	80.464157	39.30484	3.4582	84.121666	39.982834	29.360426	83.653084	39.643837	16.409313	83.887375	-73.743961	15.780857	77.040939
-23.006001	-4.367882	79.024918	-16.929157	16.210207	80.559769	39.405327	3.618843	84.319466	40.081112	29.494371	84.085175	39.7432195	16.556607	84.2023205	-73.6015335	15.863807	76.9172175
-22.949652	-3.204452	78.95121	-16.806822	16.348761	80.649979	39.512066	3.794147	84.54641	40.197792	29.67045	84.529953	39.854929	16.7322985	84.5381815	-73.468573	15.9652235	76.7617765
-22.932703	-1.462987	78.955559	-16.603037	16.593365	80.829498	39.691101	4.082425	84.970787	40.363312	29.96328	85.187874	40.0272065	17.0228525	85.0793305	-73.2332805	16.1638775	76.5796655
-22.899714	-0.384459	78.994598	-16.465801	16.742886	80.97419	39.832218	4.293823	85.2799	40.465919	30.159727	85.636848	40.1490685	17.226775	85.458374	-73.0806705	16.258997	76.490006
-22.815222	0.658319	79.081512	-16.326881	16.908487	81.127113	39.975914	4.50108	85.608116	40.575016	30.362997	86.088715	40.275465	17.4320385	85.8484155	-72.929227	16.3849355	76.4058105
-22.754784	1.693504	79.160835	-16.178814	17.05727	81.287888	40.104328	4.697984	85.969788	40.695652	30.541553	86.552773	40.39999	17.6197685	86.2612805	-72.757618	16.4947715	76.3144955
-22.744427	2.696525	79.316223	-16.01581	17.186567	81.465485	40.234177	4.872639	86.322609	40.825333	30.703331	86.997391	40.529755	17.787985	86.66	-72.561375	16.585149	76.27097
-22.769382	3.638066	79.467384	-15.87376	17.310324	81.642189	40.370632	5.02271	86.666664	40.94223	30.843094	87.412651	40.656431	17.932902	87.0396575	-72.403951	16.687746	76.2447205
-22.771772	4.515044	79.577194	-15.722847	17.411209	81.800079	40.493797	5.157516	86.999512	41.058998	30.955706	87.798882	40.7763975	18.056611	87.399197	-72.2220915	16.765807	76.200961
-22.820204	5.723564	79.789841	-15.501793	17.53619	82.004974	40.692307	5.33301	87.407455	41.249081	31.140884	88.24987	40.970694	18.236947	87.8286625	-71.97428	16.835433	76.1812855
-22.848261	6.515479	79.889992	-15.345843	17.625019	82.101059	40.81826	5.453526	87.611832	41.358456	31.252272	88.476471	41.088358	18.352899	88.0441515	-71.780044	16.897139	76.1579665
-22.921276	7.2888	79.987946	-15.180619	17.698309	82.187775	40.92345	5.613432	87.798721	41.476677	31.361055	88.642136	41.2000635	18.4872435	88.2204285	-71.5613015	16.9093745	76.1551215
-23.037951	7.989987	80.096199	-15.018052	17.773537	82.258179	41.051189	5.729862	87.929169	41.597836	31.468313	88.73674	41.3245125	18.5990875	88.3329545	-71.3606165	16.9479865	76.1834035
-23.138708	8.630996	80.187553	-14.842473	17.811495	82.333389	41.194618	5.840312	88.045792	41.716774	31.565323	88.777908	41.455696	18.7028175	88.41185	-71.140642	16.9201725	76.254928
-23.252136	9.231471	80.28315	-14.677591	17.884558	82.3853	41.39835	5.84693	88.116882	41.832428	31.669992	88.775894	41.615389	18.758461	88.446388	-70.970571	17.010655	76.324212
-23.419697	9.766631	80.366348	-14.528515	17.933525	82.42234	41.553276	5.944129	88.149796	41.94545	31.781124	88.728676	41.749363	18.8626265	88.439236	-70.806393	17.0044235	76.405444
-23.742586	10.592511	80.389877	-14.279869	17.999924	82.432816	41.767345	6.064368	88.124588	42.122513	31.932154	88.598648	41.944929	18.998261	88.361618	-70.504667	17.001587	76.504014
-23.989872	11.147969	80.379593	-14.137287	18.062246	82.402115	41.95446	6.124437	88.055824	42.223518	32.016502	88.486313	42.088989	19.0704695	88.2710685	-70.363563	17.0540225	76.5331615
-24.275013	11.652584	80.399612	-13.993865	18.11845	82.401756	42.096401	6.203092	88.064644	42.326771	32.089268	88.400421	42.211586	19.14618	88.2325325	-70.199316	17.09072	76.5709795
-24.558647	12.116173	80.424484	-13.847462	18.161493	82.433372	42.204266	6.299309	88.156006	42.415894	32.163124	88.376984	42.31008	19.2312165	88.266495	-70.005004	17.0917695	76.600249
-24.860584	12.585345	80.467339	-13.713011	18.216232	82.481651	42.365269	6.364361	88.250526	42.51075	32.24884	88.428291	42.4380095	19.3066005	88.3394085	-69.8640315	17.1258635	76.6238935
-25.183483	13.005363	80.533981	-13.564401	18.257738	82.559113	42.486492	6.410923	88.389328	42.630913	32.316936	88.533081	42.5587025	19.3639295	88.4612045	-69.6875045	17.1515465	76.6570215
-25.553768	13.438394	80.587944	-13.433268	18.303915	82.652573	42.653042	6.435622	88.519249	42.748493	32.38224	88.680229	42.7007675	19.408931	88.599739	-69.5673035	17.198899	76.705407
-26.206375	14.084579	80.663895	-13.243715	18.421129	82.801414	42.805965	6.499493	88.786598	42.914505	32.495922	88.88813	42.860235	19.4977075	88.837364	-69.347665	17.3445505	76.765464
-26.649969	14.513026	80.729675	-13.101194	18.523449	82.887741	42.948837	6.555937	88.92453	43.014069	32.593834	88.998589	42.981453	19.5748855	88.9615595	-69.183841	17.4720125	76.8139225
-27.120358	14.97398	80.768875	-12.981214	18.62307	82.954147	43.085423	6.643063	89.006744	43.126335	32.703434	89.096207	43.105879	19.6732485	89.0514755	-69.068307	17.5728915	76.8568185
-27.602964	15.402818	80.767365	-12.85392	18.742662	83.01722	43.198536	6.724682	89.051491	43.243492	32.830029	89.14772	43.221014	19.7773555	89.0996055	-68.928854	17.7079685	76.9348345
-28.151312	15.790607	80.787354	-12.7359	18.888401	83.058617	43.299889	6.830808	89.055748	43.343578	32.966846	89.150345	43.3217335	19.898827	89.1030465	-68.7935335	17.877975	77.0141875
-28.761929	16.237551	80.774605	-12.634596	19.035278	83.090096	43.400867	6.960072	89.013702	43.431355	33.116718	89.110527	43.416111	20.038395	89.0621145	-68.685303	18.032161	77.1180775
-29.40951	16.620033	80.762314	-12.554678	19.171246	83.094437	43.487804	7.103226	88.923615	43.510162	33.270557	89.006233	43.498983	20.1868915	88.964924	-68.608339	18.1556005	77.22395
-30.445354	17.243484	80.741791	-12.480662	19.376614	83.044106	43.606285	7.334574	88.627754	43.581818	33.517708	88.621559	43.5940515	20.426141	88.6246565	-68.5553755	18.327087	77.4635555
-31.132582	17.629816	80.709686	-12.422264	19.526133	82.942245	43.685673	7.498071	88.277611	43.620258	33.701645	88.133209	43.6529655	20.599858	88.20541	-68.4974935	18.452408	77.67908
-31.887037	17.988047	80.603531	-12.386219	19.651653	82.757744	43.787247	7.700621	87.748207	43.637184	33.893505	87.435707	43.7122155	20.797063	87.591957	-68.4846535	18.506243	77.923531
-32.654976	18.378166	80.481819	-12.337057	19.779644	82.480843	43.901482	7.863097	87.088226	43.666641	34.093346	86.532906	43.7840615	20.9782215	86.810566	-68.4581755	18.5810665	78.15112
-33.427097	18.73304	80.384132	-12.24538	19.882917	82.183044	44.039536	8.005842	86.337402	43.662949	34.236385	85.50914	43.8512425	21.1211135	85.923271	-68.3420025	18.6447205	78.442817
-34.184494	19.138689	80.297256	-12.133628	19.978683	81.86779	44.18811	8.116567	85.531326	43.676613	34.374969	84.421997	43.9323615	21.245768	84.9766615	-68.1996175	18.711598	78.7589185
-34.918777	19.559021	80.241539	-11.997586	20.035276	81.564156	44.343521	8.18673	84.693649	43.71397	34.477421	83.302315	44.0287455	21.3320755	83.997982	-68.0239175	18.7384765	79.13033
-35.992458	20.218891	80.218903	-11.773086	20.097914	81.170013	44.54771	8.250192	83.510063	43.744656	34.558952	81.835464	44.146183	21.404572	82.6727635	-67.692355	18.791256	79.6672625
-36.673805	20.687788	80.23806	-11.658498	20.120043	80.963585	44.63871	8.251381	82.808914	43.794319	34.59845	81.028793	44.2165145	21.4249155	81.9188535	-67.5335105	18.8151705	80.0083165
-37.358574	21.215286	80.301178	-11.575656	20.143063	80.801956	44.686676	8.211405	82.196899	43.850159	34.619312	80.375603	44.2684175	21.4153585	81.286251	-67.4197295	18.8707675	80.317661
-37.992027	21.788338	80.414154	-11.512023	20.169432	80.691895	44.680305	8.138458	81.672684	43.892704	34.613678	79.84008	44.2865045	21.376068	80.756382	-67.3105505	18.962796	80.627408
-38.56995	22.392302	80.519272	-11.50181	20.184387	80.601402	44.605965	8.063874	81.183281	43.909653	34.577457	79.395744	44.257809	21.3206655	80.2895125	-67.261429	19.0481085	80.9132915
-39.132381	23.029554	80.596855	-11.527052	20.185148	80.516663	44.489803	7.991661	80.787209	43.898399	34.50946	79.089294	44.194101	21.2505605	79.9382515	-67.248205	19.1197355	81.0950745
-39.609451	23.712549	80.698029	-11.581418	20.195704	80.493271	44.340023	7.932402	80.504341	43.862354	34.440331	78.945343	44.1011885	21.1863665	79.724842	-67.2640245	19.2050415	81.2617
-40.260792	24.808279	80.929146	-11.786776	20.224945	80.561546	44.080021	7.842671	80.237892	43.768414	34.364849	78.917603	43.9242175	21.10376	79.5777475	-67.4977695	19.34613	81.5453445
-40.648571	25.548574	81.085709	-11.933506	20.283764	80.632172	43.875149	7.800797	80.158272	43.689312	34.346218	78.98719	43.7822305	21.0735075	79.572731	-67.6492425	19.4940205	81.691613
-40.930107	26.284456	81.231804	-12.109759	20.359474	80.722336	43.665054	7.788392	80.123924	43.586956	34.345123	79.071556	43.626005	21.0667575	79.59774	-67.845523	19.6521905	81.846932
-41.132889	27.034496	81.409088	-12.303176	20.447716	80.83004	43.448647	7.810375	80.139229	43.452015	34.374424	79.157898	43.450331	21.0923995	79.6485635	-68.056683	19.8030325	82.0115165
-41.282444	27.771214	81.549957	-12.485131	20.559008	80.940887	43.242195	7.869649	80.208847	43.308067	34.423462	79.262672	43.275131	21.1465555	79.7357595	-68.245393	19.9714605	82.1460145
-41.357578	28.532135	81.660088	-12.659894	20.687016	81.053566	43.065517	7.949708	80.325958	43.163414	34.495014	79.391167	43.1144655	21.222361	79.8585625	-68.4342535	20.151671	82.2485695
-41.395264	29.269314	81.815529	-12.841005	20.832457	81.196968	42.921589	8.023712	80.470856	43.034653	34.580154	79.555527	42.978121	21.301933	80.0131915	-68.660131	20.362981	82.3807445
-41.259842	30.355474	82.037125	-13.051515	21.011511	81.423462	42.741009	8.158179	80.732979	42.880077	34.708134	79.826996	42.810543	21.4331565	80.2799875	-68.913573	20.5898655	82.5669365
-41.064217	31.042444	82.209785	-13.164957	21.132845	81.572701	42.658283	8.183644	80.876831	42.809547	34.775986	80.010406	42.733915	21.479815	80.4436185	-69.063829	20.785875	82.7017835
-40.783207	31.669218	82.370789	-13.24106	21.212746	81.739281	42.579018	8.241594	81.016815	42.767086	34.836945	80.170853	42.673052	21.5392695	80.593834	-69.155172	20.8862225	82.884728
-40.43446	32.290054	82.533089	-13.296819	21.298388	81.884636	42.506443	8.301849	81.163902	42.744038	34.877377	80.32547	42.6252405	21.589613	80.744686	-69.2188785	21.007163	83.024586
-40.033379	32.879292	82.667336	-13.332242	21.36627	82.041878	42.433025	8.371921	81.35405	42.729618	34.901562	80.486717	42.5813215	21.6367415	80.9203835	-69.2458055	21.0957985	83.1633725
-39.545742	33.426327	82.7882	-13.359921	21.438036	82.201889	42.41256	8.408255	81.575653	42.734726	34.902649	80.698715	42.573643	21.655452	81.137184	-69.293485	21.22062	83.266594
-38.978741	33.979691	82.903435	-13.371332	21.46941	82.385216	42.406136	8.424212	81.83004	42.756454	34.88205	80.965393	42.581295	21.653131	81.3977165	-69.323959	21.285689	83.3727155
-38.032211	34.703247	83.062553	-13.358216	21.471273	82.653282	42.398499	8.410569	82.319	42.813019	34.803631	81.444046	42.605759	21.6071	81.881523	-69.322191	21.335446	83.425041
-37.339672	35.111038	83.172478	-13.335751	21.444611	82.854637	42.417522	8.334826	82.713722	42.883892	34.724194	81.79612	42.650707	21.52951	82.254921	-69.322209	21.359712	83.454353
-36.627293	35.504467	83.249756	-13.327744	21.394802	83.085159	42.438305	8.232977	83.19838	42.946495	34.596729	82.208542	42.6924	21.414853	82.703461	-69.347888	21.374751	83.466857
-35.859375	35.881367	83.325798	-13.31358	21.332085	83.333618	42.468254	8.118016	83.774681	43.022568	34.442947	82.707909	42.745411	21.2804815	83.241295	-69.372571	21.3836885	83.425941
-35.011406	36.242073	83.417099	-13.278378	21.240414	83.619614	42.521061	7.953404	84.426651	43.122425	34.274437	83.275047	42.821743	21.1139205	83.850849	-69.378499	21.3669075	83.388379
-34.14299	36.568024	83.532585	-13.246937	21.104624	83.960068	42.603603	7.763119	85.143372	43.23	34.076691	83.919998	42.9168015	20.919905	84.531685	-69.4106755	21.289343	83.388451
-33.274479	36.809338	83.730232	-13.205457	20.977282	84.315941	42.70813	7.559865	85.894325	43.352921	33.877796	84.598953	43.0305255	20.7188305	85.246639	-69.4414395	21.2357335	83.385243
-31.886292	37.185268	83.981392	-13.124694	20.744839	84.888931	42.90974	7.242412	87.079376	43.530254	33.550415	85.672928	43.219997	20.3964135	86.376152	-69.469385	21.0932645	83.40171
-30.866205	37.45715	84.184166	-13.068694	20.592012	85.285583	43.026272	7.055367	87.907501	43.678196	33.384449	86.416336	43.352234	20.219908	87.1619185	-69.489622	20.964116	83.4092475
-29.957905	37.707336	84.438774	-13.002687	20.409115	85.695541	43.1441	6.87712	88.740204	43.826336	33.210373	87.163696	43.485218	20.0437465	87.95195	-69.490592	20.7744835	83.439132
-28.956997	37.901352	84.671616	-12.927754	20.246674	86.092819	43.26709	6.709203	89.550224	43.973511	33.044918	87.919533	43.6203005	19.8770605	88.7348785	-69.4758085	20.6162875	83.4507595
-27.996422	38.125225	84.875755	-12.844857	20.085285	86.483749	43.431602	6.505393	90.352417	44.146126	32.908195	88.633003	43.788864	19.706794	89.49271	-69.478578	20.463776	83.474788
-26.988571	38.351372	85.117287	-12.761203	19.938082	86.844543	43.586147	6.343517	91.096764	44.29866	32.783417	89.333321	43.9424035	19.563467	90.2150425	-69.4648095	20.312697	83.4740435
-25.993835	38.616283	85.404221	-12.675631	19.805779	87.21917	43.731205	6.202083	91.776138	44.423264	32.669388	89.992416	44.0772345	19.4357355	90.884277	-69.4284965	20.1758225	83.554063
-24.542715	38.947437	85.860741	-12.559557	19.596333	87.735558	43.932194	6.02527	92.65596	44.616207	32.530571	90.852493	44.2742005	19.2779205	91.7542265	-69.3933145	19.9147455	83.7168895
-23.600296	39.198769	86.157555	-12.468561	19.465712	88.034935	44.063881	5.926252	93.137939	44.713226	32.450226	91.375923	44.3885535	19.188239	92.256931	-69.3256755	19.743185	83.812939
-22.668835	39.451305	86.449623	-12.378694	19.348902	88.298592	44.171761	5.832213	93.525574	44.830326	32.377983	91.819328	44.5010435	19.105098	92.672451	-69.2584315	19.592706	83.924733
-21.738403	39.708462	86.756721	-12.29833	19.237141	88.524857	44.271687	5.737587	93.802238	44.927631	32.31147	92.168793	44.599659	19.0245285	92.9855155	-69.196319	19.4497535	84.0641985
-20.868046	39.997658	87.021378	-12.231614	19.130981	88.680687	44.345917	5.66188	93.967857	44.982979	32.248272	92.445549	44.664448	18.955076	93.206703	-69.127676	19.306886	84.154671
-19.98147	40.210827	87.260925	-12.189957	19.057104	88.789597	44.360172	5.598343	94.037865	45.013321	32.198494	92.640343	44.6867465	18.8984185	93.339104	-69.0666605	19.2157895	84.24009
-19.162579	40.486343	87.455734	-12.17796	18.98525	88.868546	44.347919	5.548604	94.054222	45.025425	32.143814	92.78196	44.686672	18.846209	93.418091	-69.042592	19.124291	84.319001
-17.937702	40.877445	87.80162	-12.2521	18.881941	88.96978	44.238316	5.495617	94.047256	44.953682	32.076416	92.967285	44.595999	18.7860165	93.5072705	-69.100199	18.9778655	84.4322895
-17.20352	41.145725	88.034721	-12.369004	18.854071	89.036743	44.151474	5.481634	94.019096	44.863556	32.058559	93.064812	44.507515	18.7700965	93.541954	-69.245523	18.9380455	84.531532
-16.479153	41.34528	88.24025	-12.493372	18.82732	89.077415	44.034378	5.490789	93.967476	44.760902	32.059635	93.123909	44.39764	18.775212	93.5456925	-69.384384	18.879428	84.6091375
-15.785805	41.547722	88.369469	-12.651059	18.7971	89.11235	43.902008	5.52238	93.90049	44.613857	32.076679	93.114235	44.2579325	18.7995295	93.5073625	-69.5600505	18.7946705	84.7173375
-15.073488	41.729961	88.478378	-12.794214	18.799175	89.11673	43.763714	5.578798	93.792084	44.42646	32.10194	93.067154	44.095087	18.840369	93.429619	-69.683515	18.757981	84.803841
-14.446137	41.918743	88.579071	-12.962251	18.793924	89.108185	43.613808	5.65483	93.695534	44.236107	32.128075	92.977318	43.9249575	18.8914525	93.336426	-69.8494595	18.6963955	84.879944
-13.826025	42.084896	88.638039	-13.101614	18.773443	89.120514	43.467697	5.717063	93.587334	44.04406	32.154102	92.8899	43.7558785	18.9355825	93.238617	-69.9591065	18.6113035	85.002411
-12.911287	42.175179	88.777168	-13.314652	18.745312	89.167618	43.267136	5.776602	93.455223	43.789898	32.175957	92.796677	43.528517	18.9762795	93.12595	-70.157821	18.5143445	85.209286
-12.325416	42.228069	88.851967	-13.446701	18.694534	89.177658	43.139896	5.779645	93.391853	43.654026	32.187233	92.765312	43.396961	18.983439	93.0785825	-70.290363	18.405629	85.2767335
-11.709845	42.254128	88.924446	-13.56692	18.632565	89.191887	43.036118	5.771266	93.32135	43.532921	32.177948	92.73423	43.2845195	18.974607	93.02779	-70.4183595	18.290523	85.355984
-11.16935	42.213387	88.998978	-13.645728	18.593765	89.191559	42.937092	5.764337	93.233559	43.422215	32.16544	92.694641	43.1796535	18.9648885	92.9641	-70.4711095	18.2226415	85.419018
-10.650778	42.142166	89.04734	-13.749693	18.527754	89.157196	42.852257	5.75392	93.113998	43.322334	32.165581	92.629715	43.0872955	18.9597505	92.8718565	-70.5866815	18.0957575	85.4425355
-10.122916	42.069447	89.06321	-13.812868	18.482769	89.12561	42.775402	5.758085	92.986664	43.220398	32.162586	92.559364	42.9979	18.9603355	92.773014	-70.623636	18.0052025	85.478206
-9.617743	41.900021	89.092758	-13.881781	18.450926	89.084358	42.699398	5.784368	92.863968	43.130131	32.15929	92.483047	42.9147645	18.971829	92.6735075	-70.6783265	17.930023	85.4952085
-8.877445	41.60965	89.106804	-13.98347	18.417845	89.026192	42.591232	5.842246	92.72509	43.003708	32.193901	92.414589	42.79747	19.0180735	92.5698395	-70.76441	17.8176165	85.4825445
-8.416822	41.381039	89.164536	-14.070511	18.410151	89.015076	42.555599	5.89987	92.680962	42.931522	32.245789	92.410965	42.7435605	19.0728295	92.5459635	-70.8845825	17.7474725	85.4841885
-8.035376	41.108643	89.193672	-14.139487	18.426285	89.007706	42.52314	5.977369	92.659012	42.844818	32.327442	92.418228	42.683979	19.1524055	92.53862	-70.962953	17.7001645	85.476792
-7.672633	40.786613	89.221367	-14.208843	18.447147	89.013496	42.495354	6.07587	92.649879	42.759022	32.432468	92.407486	42.627188	19.254169	92.5286825	-71.044874	17.640125	85.4983095
-7.327023	40.465836	89.245972	-14.287527	18.492819	89.037041	42.446114	6.208972	92.653374	42.662273	32.535355	92.390022	42.5541935	19.3721635	92.521698	-71.1292475	17.6134745	85.552384
-7.031702	40.108948	89.251373	-14.369612	18.547941	89.069733	42.4203	6.3286	92.679176	42.564426	32.652828	92.36441	42.492363	19.490714	92.521793	-71.231587	17.605168	85.617673
-6.757571	39.694283	89.242477	-14.443213	18.602034	89.110115	42.386665	6.4621	92.723991	42.466129	32.771248	92.32872	42.426397	19.616674	92.5263555	-71.312823	17.587394	85.6938745
-6.444044	39.047085	89.202049	-14.577638	18.690058	89.196686	42.335026	6.63511	92.818192	42.324699	32.950981	92.253342	42.3298625	19.7930455	92.535767	-71.4851385	17.5870705	85.857605
-6.270859	38.561356	89.171776	-14.687904	18.752609	89.284294	42.31797	6.746658	92.874542	42.225536	33.05899	92.163383	42.271753	19.902824	92.5189625	-71.647561	17.602394	86.0496255
-6.155926	38.075592	89.156319	-14.793223	18.79302	89.38031	42.253677	6.833879	92.968956	42.102844	33.128948	92.032196	42.1782605	19.9814135	92.500576	-71.7647065	17.6046265	86.260044
-6.070789	37.575306	89.103844	-14.932069	18.816769	89.49868	42.192665	6.885651	93.073753	41.958897	33.169941	91.875771	42.075781	20.027796	92.474762	-71.939919	17.605742	86.522598
-6.028667	37.072109	89.033348	-15.05089	18.80978	89.651642	42.112194	6.934124	93.169014	41.819225	33.187424	91.669487	41.9657095	20.060774	92.4192505	-72.0674895	17.558786	86.8840335
-6.012917	36.572212	88.947289	-15.16577	18.797085	89.768806	42.042084	6.95003	93.248169	41.671162	33.175465	91.451653	41.856623	20.0627475	92.349911	-72.188163	17.5314225	87.187701
-6.02328	36.059456	88.843109	-15.254617	18.754616	89.875603	41.937447	6.938251	93.372055	41.527176	33.117302	91.249527	41.7323115	20.0277765	92.310791	-72.2415455	17.4814555	87.440415
-6.07014	35.305599	88.696976	-15.389809	18.635519	90.022881	41.87973	6.85289	93.526764	41.352036	33.050343	90.979675	41.615883	19.9516165	92.2532195	-72.395501	17.3194215	87.7925425
-6.147367	34.829887	88.622925	-15.47828	18.533049	90.103577	41.828136	6.786248	93.623772	41.24239	32.96722	90.852295	41.535263	19.876734	92.2380335	-72.491823	17.189364	87.9691205
-6.216585	34.374763	88.573265	-15.562606	18.431341	90.177345	41.766968	6.704291	93.719849	41.136463	32.888283	90.747849	41.4517155	19.796287	92.233849	-72.5769275	17.066395	88.120841
-6.323835	33.984329	88.552437	-15.639292	18.301266	90.253815	41.702812	6.617195	93.778534	41.027153	32.784782	90.663689	41.3649825	19.7009885	92.2211115	-72.6435665	16.9015435	88.2865185
-6.465766	33.672642	88.532761	-15.733186	18.189157	90.314827	41.606037	6.533858	93.815636	40.918404	32.695915	90.59256	41.2622205	19.6148865	92.204098	-72.7285925	16.7634275	88.425556
-6.644739	33.447006	88.55262	-15.825865	18.070969	90.36721	41.497787	6.464916	93.830223	40.820972	32.624821	90.550713	41.1593795	19.5448685	92.190468	-72.8111095	16.5970695	88.543952
-6.825423	33.326336	88.56839	-15.925855	17.965807	90.392487	41.39666	6.40722	93.825089	40.726864	32.571056	90.527771	41.061762	19.489138	92.17643	-72.913472	16.442476	88.608544
-7.151819	33.295979	88.578705	-16.048752	17.841383	90.394699	41.262981	6.351559	93.754021	40.592319	32.55088	90.51413	40.92765	19.4512195	92.1340755	-73.025154	16.2315465	88.6553225
-7.339477	33.381638	88.588402	-16.1229	17.775288	90.383324	41.168026	6.354437	93.662315	40.507679	32.581268	90.503517	40.8378525	19.4678525	92.082916	-73.0836525	16.0827235	88.683732
-7.550301	33.559322	88.602791	-16.221687	17.763359	90.353653	41.087463	6.400021	93.546814	40.419094	32.634754	90.484222	40.7532785	19.5173875	92.015518	-73.1966525	16.0093305	88.691788
-7.758978	33.807076	88.594009	-16.289312	17.760902	90.301666	41.009666	6.453512	93.399643	40.337841	32.713337	90.453522	40.6737535	19.5834245	91.9265825	-73.2523775	15.9383795	88.6767495
-7.961823	34.081604	88.586823	-16.335608	17.780048	90.243607	40.915302	6.569664	93.231895	40.253578	32.808708	90.414047	40.58444	19.689186	91.822971	-73.255656	15.87091	88.664243
-8.132459	34.36755	88.578056	-16.379906	17.815647	90.186172	40.840393	6.67818	93.07074	40.194939	32.926022	90.366158	40.517666	19.802101	91.718449	-73.277478	15.829193	88.653895
-8.265517	34.703712	88.597725	-16.430901	17.882935	90.130875	40.782604	6.803353	92.898056	40.136021	33.062279	90.323898	40.4593125	19.932816	91.610977	-73.3211145	15.833054	88.650773
-8.446596	35.249714	88.65992	-16.467772	17.95755	90.113739	40.712891	6.98958	92.640343	40.060883	33.274471	90.259842	40.386887	20.1320255	91.4500925	-73.322431	15.7830745	88.7773855
-8.560688	35.618271	88.748283	-16.485573	18.016016	90.12178	40.671776	7.117589	92.456764	40.024498	33.413982	90.22493	40.348137	20.2657855	91.340847	-73.319283	15.7662465	88.902713
-8.616003	35.938869	88.853668	-16.497805	18.065319	90.130272	40.618332	7.244859	92.257813	39.984535	33.556313	90.208183	40.3014335	20.400586	91.232998	-73.2970435	15.730052	89.027546
-8.662395	36.301498	88.932426	-16.509733	18.115419	90.14695	40.557854	7.370306	92.072708	39.961941	33.685059	90.190414	40.2598975	20.5276825	91.131561	-73.2793635	15.7031555	89.162339
-8.875062	36.629669	89.067276	-16.53373	18.155542	90.165009	40.478901	7.540728	91.901749	39.933266	33.816929	90.159561	40.2060835	20.6788285	91.030655	-73.2735435	15.6322555	89.299363
-9.081129	36.940239	89.137962	-16.549168	18.202911	90.167496	40.4216	7.661805	91.707123	39.90266	33.94577	90.099022	40.16213	20.8037875	90.9030725	-73.260466	15.6020345	89.4319195
-9.322001	37.304436	89.237862	-16.568571	18.280046	90.156609	40.457951	7.734638	91.440208	39.860596	34.066959	90.031158	40.1592735	20.9007985	90.735683	-73.2964155	15.6592935	89.577535
-9.594349	37.809925	89.288597	-16.566919	18.40168	90.150909	40.39682	7.946543	91.217049	39.817814	34.268818	89.949669	40.107317	21.1076805	90.583359	-73.241155	15.6956795	89.718459
-9.770452	38.206734	89.34494	-16.56237	18.47463	90.168533	40.310745	8.129199	91.148605	39.79406	34.391075	89.926468	40.0524025	21.260137	90.5375365	-73.1771425	15.689123	89.7995295
-9.950517	38.631962	89.460007	-16.584951	18.543503	90.233849	40.315044	8.222585	91.061134	39.780224	34.514542	89.917694	40.047634	21.3685635	90.489414	-73.217536	15.7184425	89.978284
-10.083171	39.058949	89.583618	-16.564487	18.623453	90.289322	40.301453	8.340658	91.00811	39.767876	34.614365	89.938942	40.0346645	21.4775115	90.473526	-73.1636385	15.7693945	90.105118
-10.150866	39.433208	89.708069	-16.541321	18.678541	90.374481	40.299191	8.446991	90.976639	39.775745	34.723343	89.974648	40.037468	21.585167	90.4756435	-73.12011	15.771915	90.2733185
-10.191195	39.785831	89.851212	-16.520634	18.726221	90.456352	40.30365	8.551135	90.95504	39.788364	34.82325	90.035294	40.046007	21.6871925	90.495167	-73.087275	15.7652495	90.417537
-10.211032	40.127117	90.013809	-16.497513	18.784277	90.540817	40.346481	8.63885	90.920639	39.806385	34.922382	90.105278	40.076433	21.780616	90.5129585	-73.071459	15.787938	90.5686755
-10.082545	40.504921	90.185013	-16.446733	18.85103	90.626076	40.34716	8.787852	90.920967	39.839218	35.04668	90.192451	40.093189	21.917266	90.556709	-72.986655	15.784794	90.695443
-9.964816	40.710987	90.282211	-16.405804	18.881124	90.675926	40.370064	8.862227	90.899048	39.874615	35.12812	90.253868	40.1223395	21.9951735	90.576458	-72.9339475	15.7670745	90.775394
-9.821369	40.894268	90.372452	-16.365442	18.915583	90.691254	40.398502	8.929788	90.872726	39.910553	35.185589	90.304527	40.1545275	22.0576885	90.5886265	-72.8854115	15.7734775	90.7938815
-9.615961	41.022717	90.444557	-16.336369	18.936195	90.704483	40.413475	9.012885	90.853409	39.943851	35.243984	90.343262	40.178663	22.1284345	90.5983355	-72.851401	15.7439555	90.8106305
-9.348481	41.110077	90.521973	-16.306704	18.959732	90.714668	40.448193	9.027364	90.766075	39.975555	35.281029	90.368584	40.211874	22.1541965	90.5673295	-72.825282	15.7652675	90.8620065
-9.003761	41.158581	90.608994	-16.280823	18.98642	90.73085	40.456554	9.067904	90.708496	40.019409	35.321983	90.39064	40.2379815	22.1949435	90.549568	-72.7996275	15.7778965	90.912132
-8.623124	41.203705	90.626373	-16.254776	19.010807	90.740936	40.470375	9.104965	90.645073	40.049763	35.348667	90.395737	40.260069	22.226816	90.520405	-72.769621	15.794798	90.961467
-7.949285	41.186741	90.676041	-16.20203	19.085693	90.749374	40.498489	9.142172	90.555992	40.099407	35.371799	90.377167	40.298948	22.2569855	90.4665795	-72.703008	15.9144005	91.0321685
-7.384837	41.153889	90.67157	-16.172331	19.129641	90.737526	40.501122	9.200585	90.52771	40.135967	35.38929	90.365318	40.3185445	22.2949375	90.446514	-72.6632065	15.9643445	91.028538
-6.871396	41.052532	90.655762	-16.142054	19.160458	90.717796	40.543186	9.16901	90.455025	40.167328	35.397987	90.343895	40.355257	22.2834985	90.39946	-72.639365	16.0374175	91.036132
-6.310331	40.946674	90.626427	-16.114893	19.185507	90.699547	40.555531	9.17009	90.409256	40.195213	35.39135	90.325554	40.375372	22.28072	90.367405	-72.605158	16.090294	91.031689
-5.742152	40.795296	90.613106	-16.092182	19.199123	90.68969	40.57449	9.152687	90.3909	40.226288	35.367756	90.333977	40.400389	22.2602215	90.3624385	-72.584753	16.1380245	91.0169415
-5.176885	40.666538	90.6409	-16.077629	19.201572	90.701477	40.605312	9.128222	90.398216	40.267471	35.341526	90.374527	40.4363915	22.234874	90.3863715	-72.5916495	16.16827	91.0165825
-4.56625	40.473663	90.636261	-16.054781	19.201702	90.728333	40.645485	9.092335	90.431686	40.31517	35.306725	90.443184	40.4803275	22.19953	90.437435	-72.5898895	16.203874	91.019231
-3.501578	40.154179	90.687042	-15.995611	19.197653	90.756676	40.727383	9.017892	90.553787	40.425579	35.233219	90.616661	40.576481	22.1255555	90.585224	-72.567703	16.2697505	90.928128
-2.693759	39.860962	90.741493	-15.942761	19.179302	90.776436	40.802132	8.94498	90.682404	40.520206	35.17588	90.779251	40.661169	22.06043	90.7308275	-72.546691	16.298174	90.8220445
-1.926679	39.552967	90.782303	-15.886876	19.170902	90.771645	40.887161	8.873081	90.843407	40.630409	35.119179	90.974457	40.758785	21.99613	90.908932	-72.532537	16.345674	90.634358
-1.138178	39.191662	90.847794	-15.828506	19.193512	90.75975	40.978325	8.809825	91.034218	40.730507	35.056435	91.226624	40.854416	21.93313	91.130421	-72.511428	16.453894	90.389079
-0.318112	38.87981	90.921074	-15.776036	19.221996	90.760155	41.04483	8.764033	91.290115	40.83868	35.02005	91.516373	40.941755	21.8920415	91.403244	-72.493827	16.5519505	90.117066
0.52051	38.46788	91.019676	-15.734081	19.238415	90.772049	41.139622	8.726891	91.584312	40.947132	34.989086	91.865753	41.043377	21.8579885	91.7250325	-72.511539	16.6188415	89.8190655
1.439721	38.035423	91.162766	-15.687988	19.277201	90.791924	41.248562	8.700223	91.898308	41.050312	34.972881	92.249397	41.149437	21.836552	92.0738525	-72.525413	16.71785	89.5099955
2.799938	37.333862	91.344925	-15.552834	19.410355	90.847656	41.422558	8.72904	92.395805	41.220585	34.973526	92.789146	41.3215715	21.851283	92.5924755	-72.4272395	16.969427	89.1028365
3.678537	36.841442	91.499954	-15.429625	19.517082	90.881027	41.571598	8.766388	92.699272	41.323021	34.974789	93.14119	41.4473095	21.8705885	92.920231	-72.3065595	17.1635755	88.841823
4.598431	36.279766	91.611526	-15.289042	19.602997	90.910461	41.713501	8.813841	92.978622	41.504871	35.042988	93.463737	41.609186	21.9284145	93.2211795	-72.18727	17.2775795	88.5997425
5.573943	35.717602	91.686935	-15.120615	19.712824	90.884277	41.87376	8.854632	93.242142	41.706264	35.079819	93.720352	41.790012	21.9672255	93.481247	-72.031242	17.4584225	88.287307
6.499122	35.06216	91.689293	-14.923842	19.834747	90.820518	42.056068	8.916874	93.444321	41.890491	35.124092	93.889603	41.9732795	22.020483	93.666962	-71.8209635	17.649011	87.974074
7.418754	34.410698	91.621933	-14.677247	19.966057	90.681633	42.250103	8.997617	93.600266	42.087234	35.160343	94.016243	42.1686685	22.07898	93.8082545	-71.5231625	17.853134	87.5550115
8.334952	33.728905	91.511787	-14.421876	20.079233	90.501602	42.467056	9.064421	93.714005	42.307941	35.214077	94.107452	42.3874985	22.139249	93.9107285	-71.2312505	18.019217	87.0924755
9.742537	32.559387	91.296112	-13.997995	20.212755	90.15976	42.748993	9.190557	93.884773	42.692913	35.272434	94.197861	42.720953	22.2314955	94.041317	-70.716943	18.1940145	86.278203
10.621089	31.722788	91.16172	-13.704726	20.329203	89.919296	43.036575	9.139215	93.968521	42.925419	35.29446	94.247437	42.980997	22.2168375	94.107979	-70.390449	18.4415685	85.730613
11.465913	30.920876	91.008141	-13.422948	20.426897	89.68087	43.325104	9.175828	94.053856	43.155567	35.340466	94.290131	43.2403355	22.258147	94.1719935	-70.0862315	18.595647	85.1897465
12.314806	29.999155	90.798325	-13.10303	20.520229	89.405647	43.617607	9.18767	94.127472	43.428078	35.411388	94.300919	43.5228425	22.299529	94.2141955	-69.7289025	18.740929	84.5970985
13.170969	29.067608	90.589806	-12.794245	20.599409	89.104019	43.938229	9.223112	94.170776	43.685696	35.491871	94.250282	43.8119625	22.3574915	94.210529	-69.4004525	18.8413265	83.997509
13.932748	28.097645	90.354744	-12.45464	20.673203	88.773163	44.289406	9.276429	94.167549	43.908798	35.559643	94.156067	44.099102	22.418036	94.161808	-69.008382	18.92837	83.384518
14.694103	27.13842	90.093758	-12.103921	20.730042	88.431152	44.644897	9.317333	94.137718	44.158417	35.620708	94.035637	44.401657	22.4690205	94.0866775	-68.609499	18.9910635	82.7756265
15.777527	25.573435	89.634499	-11.53213	20.781013	87.875801	45.133427	9.34352	94.042595	44.58939	35.700504	93.793945	44.8614085	22.522012	93.91827	-67.9256685	19.040014	81.833332
16.400227	24.501934	89.308899	-11.170898	20.807384	87.464371	45.514668	9.315513	93.882263	44.877659	35.72123	93.583229	45.1961635	22.5183715	93.732746	-67.5379595	19.0963965	81.195996
17.006285	23.359909	88.916603	-10.838221	20.806944	87.049835	45.7738	9.25194	93.711182	45.156292	35.697468	93.333275	45.465046	22.474704	93.5222285	-67.141488	19.139184	80.5774415
17.548088	22.271147	88.614662	-10.542055	20.819668	86.63842	46.026203	9.152909	93.490967	45.420677	35.639858	93.068542	45.72344	22.3963835	93.2797545	-66.80755	19.2429525	79.9970855
18.043432	21.131521	88.229546	-10.276055	20.804743	86.253258	46.241074	9.010178	93.286446	45.654545	35.543301	92.824135	45.9478095	22.2767395	93.0552905	-66.4999195	19.3327465	79.4512255
18.422464	19.958282	87.92498	-10.041503	20.780949	85.886299	46.420086	8.840941	93.09124	45.871777	35.415146	92.593864	46.1459315	22.1280435	92.842552	-66.2289375	19.4338545	78.930046
18.731544	18.759119	87.61483	-9.859872	20.740831	85.567589	46.554096	8.671507	92.937195	46.048019	35.249962	92.439362	46.3010575	21.9607345	92.6882785	-66.0208015	19.5209275	78.4468995
19.013859	16.944221	87.275078	-9.65012	20.66221	85.210838	46.68222	8.407634	92.785858	46.293415	34.980579	92.321884	46.4878175	21.6941065	92.553871	-65.7880575	19.6303135	77.867805
19.103762	15.625979	87.074387	-9.551475	20.62599	85.007149	46.742588	8.232853	92.721046	46.408482	34.813694	92.30661	46.575535	21.5232735	92.513828	-65.678485	19.7287065	77.50047
19.095263	14.326492	86.927895	-9.491163	20.590612	84.823853	46.790585	8.070098	92.689529	46.50742	34.654972	92.306725	46.6490025	21.362535	92.498127	-65.6313285	19.818689	77.149579
19.013416	13.078224	86.779755	-9.443513	20.575603	84.673012	46.83411	7.922134	92.668694	46.592079	34.523041	92.319458	46.7130945	21.2225875	92.494076	-65.6001205	19.9286185	76.851948
18.8554	11.709108	86.614952	-9.421796	20.585526	84.528679	46.860703	7.799809	92.670189	46.640049	34.410892	92.344734	46.750376	21.1053505	92.5074615	-65.593968	20.0657015	76.5498965
18.595095	10.343017	86.506119	-9.395203	20.593739	84.429962	46.881172	7.689688	92.688934	46.698685	34.318115	92.381683	46.7899285	21.0039015	92.5353085	-65.5803345	20.1835765	76.3246155
18.27177	8.98877	86.377701	-9.369563	20.623487	84.354858	46.905754	7.598987	92.727516	46.754147	34.22641	92.428413	46.8299505	20.9126985	92.5779645	-65.5690765	20.3342755	76.1317515
17.584187	6.887171	86.167107	-9.334953	20.695162	84.241859	46.920643	7.446084	92.775894	46.844452	34.092381	92.460754	46.8825475	20.7692325	92.618324	-65.5524535	20.6210915	75.865394
17.036154	5.451014	86.04554	-9.316989	20.726759	84.158012	46.961884	7.322688	92.771133	46.912113	33.980255	92.398071	46.9369985	20.6514715	92.584602	-65.5709765	20.8020465	75.731422
16.417305	4.072408	85.886528	-9.279815	20.766354	84.058769	46.95182	7.2216	92.772827	46.985798	33.862442	92.285172	46.968809	20.542021	92.5289995	-65.528439	20.990687	75.5885385
15.715274	2.571042	85.694275	-9.224181	20.777369	83.948593	46.906425	7.129701	92.758064	47.077789	33.742287	92.106644	46.992107	20.435994	92.432354	-65.440469	21.118744	75.464832
14.937165	1.114807	85.513214	-9.168447	20.794571	83.812408	46.897812	7.04143	92.656731	47.154259	33.5839	91.885948	47.0260355	20.312665	92.2713395	-65.3629295	21.276477	75.3534765
14.050336	-0.335024	85.315742	-9.119331	20.801146	83.684395	46.791847	6.98368	92.609337	47.237633	33.430332	91.636246	47.01474	20.207006	92.1227915	-65.253402	21.395286	75.2459985
13.05885	-1.857611	85.168442	-9.091763	20.774155	83.555687	46.761181	6.88497	92.474037	47.304897	33.27219	91.32618	47.033039	20.07858	91.9001085	-65.216565	21.46973	75.2112655
11.435944	-4.008338	84.857452	-9.049853	20.691669	83.296387	46.755211	6.715981	92.053429	47.417114	33.006077	90.575226	47.0861625	19.861029	91.3143275	-65.1858685	21.522309	75.2784465
10.234386	-5.494647	84.561584	-9.02389	20.597183	83.00959	46.804939	6.574306	91.519051	47.505199	32.827484	89.834686	47.155069	19.700895	90.6768685	-65.202849	21.493471	75.3423115
9.007093	-6.89802	84.12252	-8.974208	20.491776	82.639626	46.851547	6.412559	90.854233	47.582741	32.621937	88.919243	47.217144	19.517248	89.886738	-65.16556	21.466304	75.392514
7.678134	-8.312064	83.593025	-8.903972	20.360308	82.174873	46.908909	6.215418	90.016182	47.680836	32.380302	87.874817	47.2948725	19.29786	88.9454995	-65.1028165	21.422756	75.4042465
6.318667	-9.689178	83.038063	-8.811016	20.191278	81.671646	46.983433	5.967894	89.052521	47.788696	32.109215	86.7631	47.3860645	19.0385545	87.9078105	-65.0080965	21.3440015	75.4354815
4.922696	-11.041188	82.361351	-8.68875	19.99785	81.119713	47.058022	5.689855	88.047638	47.912178	31.801956	85.65667	47.4851	18.7459055	86.852154	-64.8626	21.2497945	75.387272
3.433214	-12.367201	81.714317	-8.562012	19.770382	80.546608	47.107731	5.420249	87.020508	48.028229	31.501787	84.567337	47.56798	18.461018	85.7939225	-64.692004	21.079746	75.2992935
1.197451	-14.213265	80.749641	-8.352926	19.433517	79.743156	47.23225	5.013179	85.492294	48.171337	31.093777	83.004913	47.7017935	18.053478	84.2486035	-64.4076455	20.813556	75.2377085
-0.35467	-15.365258	80.232964	-8.241354	19.222509	79.235809	47.268478	4.788765	84.571709	48.248375	30.869652	82.046959	47.7584265	17.8292085	83.309334	-64.2411345	20.6158095	75.162284
-1.931753	-16.406277	79.692215	-8.1622	19.049753	78.769478	47.274616	4.566731	83.733627	48.301735	30.676872	81.161148	47.7881755	17.6218015	82.4473875	-64.1125755	20.4777045	75.0915685
-3.568246	-17.418194	79.304359	-8.136341	18.900421	78.34137	47.25692	4.358107	82.995239	48.296398	30.516552	80.364174	47.776659	17.4373295	81.6797065	-64.049341	20.3635125	75.0030335
-5.219923	-18.303699	78.952148	-8.148643	18.794514	77.944237	47.223137	4.181952	82.34819	48.246178	30.368349	79.631615	47.7346575	17.2751505	80.9899025	-64.0319435	20.3138775	74.8985715
-6.943711	-19.149309	78.611641	-8.20487	18.688726	77.566093	47.140949	4.037447	81.761963	48.149673	30.236826	78.988075	47.645311	17.1371365	80.375019	-64.055051	20.2403155	74.757167
-8.617533	-19.904783	78.406235	-8.29159	18.60955	77.239662	47.019188	3.900604	81.269241	48.016476	30.128952	78.470543	47.517832	17.014778	79.869892	-64.101012	20.204322	74.609432
-11.194002	-20.927174	78.075531	-8.517009	18.504637	76.862556	46.742119	3.708053	80.704674	47.777386	29.968006	77.899948	47.2597525	16.8380295	79.302311	-64.2937705	20.1712445	74.422801
-12.906811	-21.501516	77.994545	-8.723909	18.470448	76.662773	46.52515	3.598719	80.450569	47.593704	29.867947	77.610901	47.059427	16.733333	79.030735	-64.507245	20.207563	74.294811
-14.612908	-21.985472	77.939453	-8.948665	18.451506	76.517548	46.298409	3.508124	80.286316	47.36578	29.778723	77.379333	46.8320945	16.6434235	78.8328245	-64.7294245	20.2595885	74.2022715
-16.381159	-22.354971	77.933357	-9.184304	18.44931	76.390137	46.054615	3.435746	80.195465	47.136509	29.711872	77.205017	46.595562	16.573809	78.700241	-64.96417	20.324811	74.080033
-17.917038	-22.465172	77.963348	-9.421428	18.468649	76.318611	45.804504	3.379952	80.162865	46.899872	29.663342	77.091583	46.352188	16.521647	78.627224	-65.195044	20.415651	74.009998
-18.775902	-21.691946	77.925194	-9.659517	18.498348	76.25901	45.555988	3.348233	80.168282	46.68259	29.618763	77.031654	46.119289	16.483498	78.599968	-65.438323	20.513198	73.918052
-19.708721	-20.888628	77.91407	-9.872623	18.5023	76.205627	45.326069	3.320295	80.186775	46.48875	29.586098	77.0187	45.9074095	16.4531965	78.6027375	-65.6526555	20.5514035	73.8085165
-21.210552	-19.784683	77.837219	-10.146418	18.506912	76.165619	45.036739	3.34313	80.20105	46.212914	29.619118	77.021446	45.6248265	16.481124	78.611248	-65.9176625	20.5327	73.71999
-22.073978	-18.94883	77.717278	-10.296158	18.518366	76.128166	44.882847	3.415074	80.22319	46.036102	29.690552	77.062065	45.4594745	16.552813	78.6426275	-66.0517905	20.483919	73.6137045
-22.992096	-18.006416	77.62075	-10.436356	18.525986	76.132599	44.747116	3.520129	80.256386	45.870232	29.798157	77.138268	45.308674	16.659143	78.697327	-66.181386	20.392829	73.567871
-23.914137	-17.09584	77.495811	-10.568374	18.569487	76.148651	44.621037	3.655155	80.300697	45.727081	29.938789	77.245041	45.174059	16.796972	78.772869	-66.310807	20.342002	73.524433
-24.727655	-16.088394	77.330307	-10.673468	18.603464	76.181084	44.519699	3.804455	80.349686	45.59177	30.097939	77.373169	45.0557345	16.951197	78.8614275	-66.4026705	20.255731	73.5007405
-25.689449	-15.024908	77.183975	-10.791402	18.651005	76.230774	44.407497	3.965859	80.397537	45.470375	30.283833	77.511887	44.938936	17.124846	78.954712	-66.52174	20.177164	73.506836
-26.585188	-13.931894	77.055496	-10.884226	18.722696	76.287582	44.301434	4.155281	80.44191	45.349846	30.473978	77.660522	44.82564	17.3146295	79.051216	-66.594092	20.1307625	73.523948
-27.874517	-12.198915	76.860191	-11.021339	18.840967	76.367416	44.142258	4.449205	80.499062	45.175785	30.776697	77.877991	44.6590215	17.612951	79.1885265	-66.7016995	20.068983	73.5463055
-28.856236	-10.947863	76.718964	-11.128308	18.929789	76.422882	44.06525	4.606514	80.464462	45.07481	30.990955	77.995247	44.57003	17.7987345	79.2298545	-66.826646	20.0608435	73.6159095
-29.734415	-9.718972	76.587097	-11.237494	19.012121	76.456276	43.916683	4.756021	80.418968	44.951771	31.179445	78.071365	44.434227	17.967733	79.2451665	-66.909215	20.056509	73.6673855
-30.658522	-8.452138	76.371826	-11.364326	19.091291	76.486664	43.76844	4.899137	80.286629	44.82589	31.365335	78.090591	44.297165	18.132236	79.18861	-67.025817	20.050346	73.784718
-31.666296	-7.14211	76.240143	-11.52239	19.156651	76.494072	43.571457	5.050372	80.102364	44.672924	31.53669	78.041489	44.1221905	18.293531	79.0719265	-67.1669705	20.019771	73.9162175
-32.626842	-5.87357	76.174637	-11.710602	19.224829	76.48912	43.341263	5.207991	79.861031	44.497452	31.687248	77.917358	43.9193575	18.4476195	78.8891945	-67.3405615	20.0020385	74.0890455
-33.666252	-4.595916	76.016586	-11.924371	19.29401	76.465622	43.091583	5.357065	79.574203	44.273193	31.842972	77.743774	43.682388	18.6000185	78.6589885	-67.53113	19.9880015	74.2722555
-35.23127	-2.628769	75.970543	-12.307891	19.367958	76.413277	42.73315	5.518583	79.052452	43.859718	32.069809	77.37352	43.296434	18.794196	78.212986	-67.912216	19.94172	74.613568
-36.282822	-1.415347	76.039871	-12.618224	19.385798	76.401642	42.405693	5.599275	78.68309	43.531544	32.183895	77.063713	42.9686185	18.891585	77.8734015	-68.2050665	19.880011	74.9298825
-37.466248	-0.172134	76.08239	-12.933071	19.379217	76.377716	42.1175	5.654044	78.185135	43.188053	32.284798	76.709038	42.6527765	18.969421	77.4470865	-68.5189185	19.789013	75.3083455
-38.552414	1.087314	76.175377	-13.248773	19.356493	76.316238	41.784389	5.683339	77.6409	42.817429	32.337891	76.286537	42.300909	19.010615	76.9637185	-68.798455	19.702371	75.6687575
-39.520962	2.294875	76.234619	-13.584484	19.303282	76.257668	41.387962	5.724947	77.071747	42.435726	32.359417	75.825203	41.911844	19.042182	76.448475	-69.080812	19.564382	76.066861
-40.568916	3.535789	76.403625	-13.92608	19.22109	76.208786	40.985954	5.740299	76.431519	42.042839	32.3811	75.344437	41.5143965	19.0606995	75.887978	-69.3665565	19.3814805	76.529594
-41.486187	4.671919	76.655861	-14.281219	19.139771	76.166138	40.587475	5.749247	75.79306	41.63221	32.397312	74.871368	41.1098425	19.0732795	75.332214	-69.6722805	19.2062625	77.000062
-42.655567	6.223945	76.752701	-14.83666	19.006542	76.091263	39.976685	5.777959	74.867462	41.005283	32.425308	74.209816	40.490984	19.1016335	74.538639	-70.164304	18.9114505	77.643887
-43.396511	7.243966	77.218811	-15.208501	18.924286	76.078621	39.587627	5.80362	74.311981	40.583797	32.46582	73.821167	40.085712	19.13472	74.066574	-70.502714	18.713852	78.090668
-44.032349	8.030069	77.448997	-15.562199	18.866783	76.10025	39.232594	5.843767	73.85704	40.168312	32.506828	73.534737	39.700453	19.1752975	73.6958885	-70.824851	18.5582685	78.5046115
-44.635178	8.587291	77.891586	-15.889068	18.827394	76.181747	38.88382	5.903193	73.53611	39.811054	32.555233	73.338303	39.347437	19.229213	73.4372065	-71.125573	18.425575	78.9262875
-45.221497	9.118878	77.876381	-16.20607	18.787689	76.313614	38.5774	5.963404	73.383095	39.47591	32.620911	73.262863	39.026655	19.2921575	73.322979	-71.438795	18.2832205	79.304249
-45.709503	9.687942	78.305351	-16.487724	18.780638	76.490173	38.336418	6.037529	73.382912	39.170589	32.697105	73.298195	38.7535035	19.367317	73.3405535	-71.7289515	18.193959	79.6397925
-46.062683	10.308805	78.440842	-16.761375	18.78088	76.699432	38.115311	6.12188	73.520027	38.89246	32.779137	73.398933	38.5038855	19.4505085	73.45948	-72.0266355	18.1112515	79.939384
-46.50156	11.193576	78.767624	-17.096128	18.765337	77.015533	37.892704	6.259586	73.88665	38.522564	32.920689	73.665352	38.207634	19.5901375	73.776001	-72.39989	17.9405365	80.255065
-46.82967	11.787475	78.906235	-17.297791	18.764961	77.19133	37.79641	6.342656	74.16713	38.295822	33.027264	73.846901	38.046116	19.68496	74.0070155	-72.641698	17.844962	80.3756445
-47.113796	12.392884	79.095398	-17.463533	18.747137	77.378578	37.692146	6.43265	74.463303	38.083622	33.102997	73.983803	37.887884	19.7678235	74.223553	-72.81495	17.7264505	80.533603
-47.348705	13.046257	79.263519	-17.629803	18.709187	77.519638	37.570824	6.508971	74.776375	37.872974	33.128841	74.12027	37.721899	19.818906	74.4483225	-72.981505	17.599468	80.5909535
-47.509876	13.621424	79.365112	-17.798807	18.650331	77.665161	37.450436	6.545135	75.144379	37.688225	33.130386	74.269928	37.5693305	19.8377605	74.7071535	-73.1669445	17.4629015	80.6231685
-47.606979	14.191299	79.573494	-17.968798	18.538519	77.862297	37.356686	6.541914	75.528442	37.490322	33.079044	74.487213	37.423504	19.810479	75.0078275	-73.3611	17.266559	80.7167665
-47.613537	14.697599	79.731575	-18.151991	18.384064	78.133713	37.275864	6.519815	75.94429	37.331688	33.028362	74.780235	37.303776	19.7740885	75.3622625	-73.607758	16.9940395	80.9051635
-47.437302	15.476295	80.083313	-18.401218	18.109077	78.584343	37.19902	6.429265	76.590385	37.158897	32.963375	75.327126	37.1789585	19.69632	75.9587555	-73.9813945	16.521834	81.2099305
-47.193279	16.066555	80.322159	-18.564692	17.899302	78.904869	37.132717	6.363883	76.998642	37.046303	32.9226	75.705734	37.08951	19.6432415	76.352188	-74.218894	16.1553625	81.45755
-46.897606	16.62748	80.578682	-18.726625	17.662357	79.229843	37.041965	6.288385	77.343002	36.913448	32.886269	76.065483	36.9777065	19.587327	76.7042425	-74.4309565	15.737387	81.7554435
-46.575687	17.186552	80.839508	-18.883373	17.444727	79.514427	36.93409	6.197525	77.620193	36.763386	32.824306	76.426178	36.848738	19.5109155	77.0231855	-74.615484	15.3785385	82.0056685
-46.190678	17.724842	81.045731	-19.051218	17.193178	79.789619	36.767075	6.113612	77.87455	36.612656	32.729301	76.78112	36.6898655	19.4214565	77.327835	-74.7923015	14.9648995	82.251403
-45.725788	18.293219	81.243881	-19.247662	16.955557	80.067581	36.597748	6.026969	78.140076	36.458675	32.626137	77.161499	36.5282115	19.326553	77.6507875	-75.0235355	14.584561	82.4843745
-45.152699	18.918545	81.464439	-19.4636	16.740887	80.354492	36.431656	5.94504	78.444305	36.293251	32.510578	77.603378	36.3624535	19.227809	78.0238415	-75.2896535	14.253965	82.6851425
-44.294495	19.807106	81.765526	-19.767532	16.458979	80.833542	36.20359	5.819511	79.174042	36.073154	32.318314	78.442741	36.138372	19.0689125	78.8083915	-75.673436	13.8490455	82.8586925
-43.587502	20.406189	81.974648	-19.951719	16.278324	81.225769	36.147907	5.695177	79.840569	35.985275	32.172314	79.137642	36.066591	18.9337455	79.4891055	-75.970029	13.6229025	82.9624325
-42.801895	21.077698	82.245255	-20.080471	16.112886	81.682747	36.143585	5.57114	80.67012	35.926632	31.994963	79.95359	36.0351085	18.7830515	80.311855	-76.1960505	13.4427205	83.053639
-41.983147	21.68539	82.506142	-20.146496	15.95562	82.185448	36.204987	5.412529	81.623161	35.915302	31.83234	80.846848	36.0601445	18.6224345	81.2350045	-76.3531365	13.2888055	83.1358915
-41.125347	22.309879	82.809364	-20.170498	15.783295	82.732841	36.357063	5.236662	82.634514	35.983475	31.671026	81.751099	36.170269	18.453844	82.1928065	-76.511265	13.112746	83.2728755
-40.173874	22.988136	83.11731	-20.117062	15.587574	83.281311	36.51437	5.044046	83.685936	36.12254	31.49626	82.634178	36.318455	18.270153	83.160057	-76.552579	12.904995	83.402565
-39.168018	23.646093	83.431984	-20.007206	15.359278	83.848335	36.724319	4.836863	84.724525	36.267002	31.280655	83.538544	36.4956605	18.058759	84.1315345	-76.5100725	12.659797	83.5651355
-37.701294	24.632717	83.901993	-19.767136	15.005398	84.702454	37.069069	4.48561	86.317337	36.582298	30.901623	84.846756	36.8256835	17.6936165	85.5820465	-76.3599555	12.3171795	83.8228615
-36.676571	25.378761	84.308052	-19.563719	14.72916	85.285339	37.292828	4.230202	87.378952	36.825947	30.622301	85.749374	37.0593875	17.4262515	86.564163	-76.1868255	12.0320685	84.006515
-35.630806	26.138037	84.587029	-19.358938	14.440229	85.88961	37.57708	3.963284	88.424942	37.076004	30.358744	86.691475	37.326542	17.161014	87.5582085	-76.044418	11.719444	84.2210115
-34.600327	26.906315	84.980682	-19.152304	14.135925	86.497192	37.868877	3.673011	89.473846	37.377792	30.088589	87.600067	37.6233345	16.8808	88.5369565	-75.9279425	11.39105	84.4574275
-33.523838	27.755579	85.371346	-18.927774	13.845965	87.096146	38.170406	3.371245	90.460114	37.655563	29.812849	88.499855	37.9129845	16.592047	89.4799845	-75.7685325	11.099883	84.7123075
-32.436157	28.643576	85.821083	-18.685951	13.531509	87.709221	38.470406	3.060631	91.352654	37.939491	29.545868	89.354919	38.2049485	16.3032495	90.3537865	-75.5768505	10.7597685	85.0646555
-31.435797	29.549795	86.332619	-18.46735	13.228875	88.301796	38.744499	2.760042	92.145699	38.286808	29.285255	90.107956	38.5156535	16.0226485	91.1268275	-75.4503535	10.4351015	85.4767645
-29.809004	31.086239	87.088799	-18.13195	12.793682	89.152336	39.13015	2.335554	93.032181	38.700581	28.929636	91.146591	38.9153655	15.632595	92.089386	-75.1792655	9.954769	86.215286
-28.842167	32.136841	87.716446	-17.935787	12.538526	89.661232	39.304916	2.166199	93.41185	38.993896	28.729656	91.647598	39.149406	15.4479275	92.529724	-75.02098	9.6291245	86.79274
-27.843554	33.252651	88.284454	-17.762346	12.321218	90.073242	39.515259	1.933277	93.528107	39.180187	28.562992	92.076614	39.347723	15.2481345	92.8023605	-74.872415	9.3943015	87.3441235
-26.815847	34.454632	88.857979	-17.627182	12.168389	90.339676	39.630623	1.776852	93.487099	39.330597	28.430164	92.386299	39.48061	15.103508	92.936699	-74.734974	9.23327	87.742653
-25.860018	35.675365	89.452652	-17.517712	12.072808	90.521255	39.6437	1.734234	93.33094	39.462807	28.308645	92.602867	39.5532535	15.0214395	92.9669035	-74.5886775	9.1241765	88.0756065
-24.913101	36.904968	90.072243	-17.450958	12.006721	90.641174	39.694111	1.618572	92.992516	39.531277	28.227837	92.814606	39.612694	14.9232045	92.903561	-74.51461	9.0902375	88.378787
-23.921303	38.11409	90.62056	-17.450687	12.012589	90.706345	39.633472	1.623052	92.658989	39.613976	28.191805	92.955292	39.623724	14.9074285	92.8071405	-74.525098	9.1177495	88.6055495
-22.584633	39.922039	91.44133	-17.46349	12.123277	90.740509	39.532524	1.744328	92.195015	39.644745	28.273552	93.176064	39.5886345	15.00894	92.6855395	-74.5156145	9.237614	88.7954785
-21.647497	41.150272	91.972008	-17.506807	12.288597	90.754578	39.505028	1.904382	91.92701	39.637051	28.40637	93.355431	39.5710395	15.155376	92.6412205	-74.5846535	9.421818	88.8679355
-20.742466	42.305389	92.510948	-17.53731	12.491098	90.808014	39.481197	2.117934	91.748596	39.62439	28.573898	93.591103	39.5527935	15.345916	92.6698495	-74.6274135	9.63628	88.9461785
-19.822454	43.374454	93.052933	-17.535561	12.724182	90.890877	39.494007	2.358358	91.647049	39.607792	28.765743	93.909439	39.5508995	15.5620505	92.778244	-74.6220215	9.8863135	89.00351
-18.839176	44.400654	93.714317	-17.509096	12.966342	91.00264	39.5359	2.605868	91.625854	39.6147	28.895945	94.261719	39.5753	15.7509065	92.9437865	-74.593492	10.1817775	89.0614935
-17.850941	45.277645	94.331528	-17.450974	13.17883	91.158142	39.593636	2.846284	91.697014	39.6576	29.13574	94.683945	39.625618	15.991012	93.1904795	-74.527566	10.366648	89.1258045
-16.875973	46.095131	94.941109	-17.427032	13.409606	91.349327	39.698948	3.054654	91.830086	39.743378	29.299641	95.123032	39.721163	16.1771475	93.476559	-74.575227	10.6420645	89.222095
-15.407361	47.15205	95.872566	-17.248266	13.608459	91.641586	39.89658	3.305491	92.083183	39.943729	29.526657	95.759827	39.9201545	16.416074	93.921505	-74.4166865	10.800844	89.361667
-14.331683	47.698872	96.396675	-17.127781	13.739446	91.803795	40.036285	3.447546	92.243927	40.070415	29.647959	96.140991	40.05335	16.5477525	94.192459	-74.308912	10.9311395	89.415131
-13.343367	48.154636	96.821854	-17.016186	13.851531	91.941696	40.171421	3.574643	92.433205	40.197395	29.74976	96.486801	40.184408	16.6622015	94.460003	-74.21678	11.0408605	89.423389
-12.31341	48.555843	97.101418	-16.922398	13.986419	92.058578	40.309299	3.689576	92.671425	40.295521	29.842764	96.810486	40.30241	16.76617	94.7409555	-74.147206	11.206668	89.3762005
-11.284708	48.795467	97.331657	-16.855789	14.061472	92.213486	40.433537	3.772027	92.972565	40.356968	29.909256	97.122681	40.3952525	16.8406415	95.047623	-74.1068305	11.2823025	89.379349
-10.267667	48.934654	97.494278	-16.789223	14.139353	92.373344	40.55957	3.830749	93.320518	40.408085	29.973497	97.432564	40.4838275	16.902123	95.376541	-74.0622735	11.376583	89.370147
-9.249521	48.955135	97.576431	-16.766356	14.188326	92.545128	40.674419	3.872732	93.691238	40.453678	30.024391	97.687698	40.5640485	16.9485615	95.689468	-74.0967605	11.4280905	89.400788
-7.808848	48.785545	97.628517	-16.733818	14.195638	92.755753	40.839584	3.918915	94.172546	40.466751	30.116901	98.032166	40.6531675	17.017908	96.102356	-74.1208035	11.373368	89.40915
-6.82988	48.498413	97.59095	-16.715843	14.177559	92.86602	40.944054	3.937591	94.425087	40.474976	30.161205	98.173828	40.709515	17.049398	96.2994575	-74.141201	11.30572	89.4325825
-5.850239	48.133171	97.530472	-16.69175	14.151115	92.915443	41.046135	3.92258	94.619995	40.477013	30.195309	98.279099	40.761574	17.0589445	96.449547	-74.145074	11.2432855	89.381339
-4.887589	47.679771	97.39238	-16.650034	14.112814	92.938492	41.122074	3.936583	94.780312	40.479401	30.216682	98.347244	40.8007375	17.0766325	96.563778	-74.1008055	11.1489955	89.313206
-3.951536	47.147945	97.259354	-16.623386	14.069012	92.952576	41.179806	3.949608	94.916954	40.489109	30.226469	98.379234	40.8344575	17.0880385	96.648094	-74.0812295	11.0499855	89.257058
-3.036864	46.467991	97.087585	-16.592916	14.043639	92.956955	41.243801	3.973017	95.053131	40.507423	30.240452	98.380417	40.875612	17.1067345	96.716774	-74.061444	10.9805435	89.197136
-2.073517	45.738495	96.906181	-16.573668	14.037381	92.984352	41.313675	4.002152	95.175705	40.515205	30.280281	98.372902	40.91444	17.1412165	96.7743035	-74.061776	10.9335455	89.1944005
-0.712044	44.492111	96.636002	-16.532619	14.062747	93.031021	41.425213	4.068322	95.350349	40.556355	30.376217	98.304245	40.990784	17.2222695	96.827297	-74.056022	10.9032245	89.234745
0.164699	43.566952	96.422081	-16.499748	14.115612	93.06604	41.490131	4.139336	95.432297	40.595303	30.477827	98.201775	41.042717	17.3085815	96.817036	-74.042213	10.9226425	89.315044
1.075752	42.558968	96.247391	-16.472143	14.214193	93.071381	41.541008	4.25333	95.5158	40.625763	30.582968	98.100204	41.0833855	17.418149	96.808002	-74.0276715	11.010237	89.33476
1.913136	41.50362	96.078362	-16.467157	14.341861	93.053757	41.597836	4.383049	95.573082	40.673302	30.717575	97.953232	41.135569	17.550312	96.763157	-74.069883	11.13341	89.344357
2.76069	40.408672	95.786354	-16.433853	14.472064	93.006035	41.638035	4.52372	95.587067	40.683762	30.879953	97.81089	41.1608985	17.7018365	96.6989785	-74.0286045	11.2422915	89.3130915
3.612368	39.204903	95.462677	-16.41086	14.634345	92.88591	41.678093	4.687265	95.568314	40.699203	31.045414	97.647011	41.188648	17.8663395	96.6076625	-74.010368	11.4023505	89.1641575
4.448704	37.975098	95.126266	-16.367567	14.825481	92.753357	41.722958	4.853338	95.514885	40.709942	31.224358	97.450104	41.21645	18.038848	96.4824945	-73.951584	11.612114	89.0242195
5.692232	35.986614	94.48317	-16.315956	15.1344	92.453537	41.776722	5.117111	95.37809	40.728024	31.481556	97.094551	41.252373	18.2993335	96.2363205	-73.884285	11.9694665	88.6707535
6.481769	34.611423	94.090126	-16.249647	15.33627	92.230362	41.81591	5.296361	95.273483	40.754787	31.638817	96.833237	41.2853485	18.467589	96.05336	-73.7846425	12.204951	88.407364
7.242412	33.140461	93.617996	-16.182726	15.547334	92.000732	41.881516	5.456235	95.191269	40.815475	31.784534	96.552856	41.3484955	18.6203845	95.8720625	-73.7139475	12.4742835	88.1294015
7.991385	31.6068	93.176651	-16.113707	15.771149	91.769577	41.949322	5.627774	95.117409	40.888329	31.933519	96.229195	41.4188255	18.7806465	95.673302	-73.6462395	12.7616515	87.865852
8.738243	30.05184	92.73558	-15.991187	15.997626	91.546158	42.01601	5.829694	95.041428	40.963547	32.084366	95.887032	41.4897785	18.95703	95.46423	-73.4721525	13.038222	87.628086
9.472963	28.446896	92.266319	-15.87507	16.213142	91.296532	42.118378	6.042963	94.975807	41.064503	32.25462	95.495811	41.5914405	19.1487915	95.235809	-73.3415805	13.2774925	87.357255
10.169164	26.893822	91.803452	-15.700165	16.43973	91.007309	42.257835	6.262182	94.885689	41.164383	32.426991	95.044052	41.711109	19.3445865	94.9648705	-73.111439	13.5348735	87.0497475
11.187884	24.363146	91.112534	-15.410759	16.73081	90.539917	42.473385	6.576922	94.666237	41.324772	32.647854	94.286423	41.8990785	19.612388	94.47633	-72.7205965	13.849232	86.603504
11.82011	22.712435	90.691856	-15.235056	16.907839	90.191566	42.597858	6.752793	94.518814	41.43618	32.783459	93.791069	42.017019	19.768126	94.1549415	-72.487131	14.047552	86.2281905
12.434951	20.999872	90.344063	-15.071249	17.066679	89.836838	42.736469	6.897563	94.370155	41.537315	32.907059	93.279732	42.136892	19.902311	93.8249435	-72.27939	14.231047	85.8487325
12.973769	19.376961	90.016251	-14.93197	17.178886	89.482483	42.849804	7.024012	94.202774	41.588924	32.99662	92.82856	42.219364	20.010316	93.515667	-72.083304	14.347456	85.449299
13.464977	17.720417	89.722443	-14.824917	17.244188	89.120331	42.922611	7.10086	94.043114	41.646404	33.039932	92.395744	42.2845075	20.070396	93.219429	-71.9343415	14.41798	85.021233
13.883506	16.07806	89.490662	-14.745758	17.274946	88.765205	42.965755	7.117692	93.895706	41.707481	33.03178	92.023209	42.336618	20.074736	92.9594575	-71.828134	14.475156	84.5709525
14.244164	14.491324	89.291374	-14.689146	17.287907	88.432175	42.991272	7.092399	93.763611	41.762833	32.998066	91.685852	42.3770525	20.0452325	92.7247315	-71.7553445	14.5305815	84.1396185
14.708474	12.152634	89.118584	-14.597864	17.246264	87.984543	43.038719	7.014132	93.630997	41.85762	32.881622	91.281219	42.4481695	19.947877	92.456108	-71.6438975	14.544651	83.512978
14.976643	10.704432	89.041069	-14.529769	17.198589	87.686836	43.085072	6.935921	93.563553	41.934322	32.802303	91.078766	42.509697	19.869112	92.3211595	-71.569235	14.528066	83.0525125
15.154634	9.298955	88.9496	-14.443307	17.150427	87.429253	43.134769	6.862782	93.515579	42.01619	32.716515	90.897667	42.5754795	19.7896485	92.206623	-71.4620935	14.5112055	82.651883
15.325806	7.892705	88.870262	-14.346094	17.121874	87.206573	43.20871	6.807868	93.492729	42.103165	32.643253	90.768936	42.6559375	19.7255605	92.1308325	-71.3481255	14.5181875	82.2823135
15.448255	6.630062	88.852623	-14.230445	17.071516	87.016708	43.311424	6.761868	93.474716	42.217941	32.59539	90.686058	42.7646825	19.678629	92.080387	-71.2255725	14.464403	81.953029
15.49765	5.383976	88.849602	-14.101418	17.014439	86.840347	43.423756	6.717988	93.464722	42.337246	32.57235	90.616936	42.880501	19.645169	92.040829	-71.083337	14.383709	81.639865
15.496151	4.171363	88.823013	-13.9725	16.965265	86.709183	43.532326	6.699084	93.434135	42.444454	32.566391	90.544624	42.98839	19.6327375	91.9893795	-70.93339	14.2977925	81.4289865
15.404881	2.510744	88.82827	-13.790262	16.91044	86.516899	43.693714	6.70152	93.371948	42.590473	32.568657	90.422043	43.1420935	19.6350885	91.8969955	-70.7226175	14.1857915	81.1368025
15.280014	1.553691	88.761238	-13.675798	16.874598	86.390678	43.802238	6.704018	93.316666	42.69294	32.56723	90.32122	43.247589	19.635624	91.818943	-70.599185	14.113572	80.962413
15.058522	0.615221	88.733398	-13.566053	16.864395	86.276505	43.888863	6.697361	93.252487	42.784035	32.573906	90.221115	43.336449	19.6356335	91.736801	-70.468555	14.0931565	80.816209
14.798453	-0.304082	88.673637	-13.478644	16.865307	86.171959	43.965523	6.68532	93.180885	42.871952	32.575451	90.148094	43.4187375	19.6303855	91.6644895	-70.3760255	14.1002285	80.6794285
14.4767	-1.075122	88.660553	-13.422336	16.870554	86.060974	44.018448	6.651522	93.116089	42.949242	32.569344	90.087273	43.483845	19.610433	91.601681	-70.328517	14.130675	80.520267
14.101802	-1.784106	88.580566	-13.376925	16.89006	85.962013	44.046001	6.59978	93.024864	43.011486	32.547005	90.034561	43.5287435	19.5733925	91.5297125	-70.2825935	14.2067275	80.3943135
13.686921	-2.379648	88.436783	-13.344587	16.896143	85.855705	44.051865	6.528881	92.899925	43.063858	32.504429	89.988495	43.5578615	19.516655	91.44421	-70.2470355	14.275631	80.2672
12.89139	-3.206795	88.235695	-13.313098	16.941124	85.71106	43.981678	6.439664	92.734863	43.13763	32.409447	89.927383	43.559654	19.4245555	91.331123	-70.18585	14.4576925	80.090997
12.295517	-3.7238	88.073822	-13.311778	16.983501	85.640816	43.926811	6.39039	92.619164	43.172482	32.348358	89.900314	43.5496465	19.369374	91.259739	-70.1732025	14.597628	80.021893
11.675316	-4.114627	87.944984	-13.306681	17.022995	85.59256	43.867176	6.356893	92.520004	43.197777	32.310299	89.884537	43.5324765	19.333596	91.2022705	-70.1458385	14.712394	79.9828495
11.034279	-4.432353	87.827011	-13.309042	17.078596	85.566811	43.817562	6.329399	92.439529	43.222775	32.305386	89.897087	43.5201685	19.3173925	91.168308	-70.1382525	14.8397995	79.965314
10.365716	-4.667139	87.721199	-13.316892	17.155249	85.571243	43.768936	6.346276	92.359337	43.237164	32.33123	89.897667	43.50305	19.338753	91.128502	-70.136834	14.971745	80.013984
9.629382	-4.786699	87.608276	-13.329309	17.258095	85.563148	43.722591	6.398398	92.272987	43.234612	32.389153	89.870712	43.4786015	19.3937755	91.0718495	-70.1372195	15.1224145	80.0544465
8.852242	-4.916851	87.45784	-13.330741	17.358219	85.551117	43.688984	6.474459	92.171249	43.209293	32.46508	89.837654	43.4491385	19.4697695	91.0044515	-70.1106205	15.2466685	80.0977825
7.58116	-4.941959	87.196175	-13.344756	17.527895	85.504845	43.657787	6.610232	91.966103	43.183674	32.616402	89.751564	43.4207305	19.613317	90.8588335	-70.1102425	15.442473	80.1508565
6.732044	-4.833603	86.967041	-13.347943	17.625315	85.45208	43.624931	6.693885	91.79277	43.161278	32.71196	89.670151	43.3931045	19.7029225	90.7314605	-70.0889905	15.5477075	80.1726995
5.865508	-4.730319	86.729271	-13.35416	17.735437	85.391258	43.587502	6.775812	91.573502	43.140663	32.808895	89.562485	43.3640825	19.7923535	90.5679935	-70.0724025	15.6785205	80.2145225
4.910582	-4.510898	86.456093	-13.355374	17.826502	85.313049	43.536469	6.842749	91.353943	43.119255	32.883949	89.440041	43.327862	19.863349	90.396992	-70.03861	15.789655	80.229106
3.957312	-4.338699	86.219513	-13.365886	17.933743	85.270195	43.486359	6.903414	91.188011	43.099888	32.953747	89.349121	43.2931235	19.9285805	90.268566	-70.0248955	15.9389055	80.271824
2.985418	-4.063923	86.040298	-13.37244	18.039028	85.254578	43.463295	6.948159	91.043922	43.086952	33.023769	89.268372	43.2751235	19.985964	90.156147	-70.0200035	16.092092	80.353009
1.999569	-3.783631	85.881721	-13.359693	18.126261	85.245514	43.450253	6.981206	90.895271	43.077541	33.086216	89.193436	43.263897	20.033711	90.0443535	-69.983283	16.218811	80.4466745
0.476151	-3.254225	85.643021	-13.346163	18.271225	85.218048	43.416962	7.045846	90.713501	43.070198	33.16243	89.12619	43.24358	20.104138	89.9198455	-69.935906	16.438312	80.5162505
-0.593735	-2.846684	85.49411	-13.329432	18.362574	85.22345	43.425297	7.07598	90.586319	43.074753	33.204468	89.08728	43.250025	20.140224	89.8367995	-69.908889	16.584924	80.6101005
-1.647552	-2.41593	85.308907	-13.311273	18.44212	85.208199	43.425293	7.06823	90.430779	43.079071	33.241714	89.060036	43.252182	20.154972	89.7454075	-69.874728	16.729268	80.6709905
-2.689021	-1.960814	85.121178	-13.296398	18.501081	85.186081	43.40826	7.055917	90.263077	43.101799	33.252533	89.057747	43.2550295	20.154225	89.660412	-69.8478255	16.847937	80.71175
-3.760466	-1.45403	84.925095	-13.267869	18.5627	85.175179	43.395058	7.032719	90.06958	43.149872	33.285446	89.098869	43.272465	20.1590825	89.5842245	-69.808203	16.9663175	80.7661335
-4.920289	-0.893647	84.664886	-13.265875	18.636618	85.148201	43.384842	6.975453	89.836212	43.177452	33.285496	89.145912	43.281147	20.1304745	89.491062	-69.812897	17.1427615	80.80534
-5.960424	-0.387184	84.39653	-13.245537	18.715385	85.109367	43.372105	6.920878	89.548508	43.227409	33.289307	89.164391	43.299757	20.1050925	89.3564495	-69.790831	17.3256775	80.8622845
-7.554554	0.450735	83.925575	-13.190436	18.865244	85.015587	43.302879	6.884744	89.054314	43.324898	33.29483	89.206108	43.3138885	20.089787	89.130211	-69.6947605	17.640701	80.900963
-8.695767	1.004118	83.588348	-13.150631	18.992012	84.978249	43.257038	6.869287	88.713661	43.399071	33.301819	89.209145	43.3280545	20.085553	88.961403	-69.6293165	17.898471	80.995095
-9.789325	1.55571	83.336296	-13.104163	19.150723	84.944496	43.18924	6.907053	88.410225	43.473442	33.321735	89.210495	43.331341	20.114394	88.81036	-69.539667	18.187052	81.078632
-10.866954	2.100714	83.134064	-13.065602	19.331478	84.930214	43.156853	6.976051	88.155869	43.530022	33.383099	89.233421	43.3434375	20.179575	88.694645	-69.4746415	18.483381	81.165783
-11.954939	2.643116	82.969101	-13.043115	19.55851	84.907028	43.153866	7.080825	87.981895	43.58186	33.480995	89.262619	43.367863	20.28091	88.622257	-69.454093	18.83611	81.191799
-13.115928	3.177093	82.837502	-13.01594	19.777342	84.882179	43.148933	7.204465	87.875313	43.603374	33.582695	89.280937	43.3761535	20.39358	88.578125	-69.4080335	19.161104	81.186233
-14.209983	3.641377	82.786995	-13.000228	19.983099	84.89389	43.146835	7.332294	87.83432	43.62854	33.687778	89.285286	43.3876875	20.510036	88.559803	-69.3881435	19.456162	81.227977
-15.84066	4.27566	82.823883	-12.97006	20.253887	84.927841	43.150242	7.480425	87.908264	43.658333	33.804276	89.279999	43.4042875	20.6423505	88.5941315	-69.3444075	19.8654235	81.2615505
-17.00658	4.635172	82.861748	-12.975724	20.3797	84.966965	43.162209	7.538162	88.026474	43.666874	33.853283	89.279518	43.4145415	20.6957225	88.652996	-69.3659895	20.0636775	81.280934
-18.141438	4.949264	82.944786	-12.984329	20.459677	85.008118	43.180962	7.563068	88.174232	43.665459	33.86982	89.274078	43.4232105	20.716444	88.724155	-69.3918685	20.20291	81.292081
-19.24332	5.191689	83.032394	-13.004303	20.488195	85.061371	43.178616	7.575875	88.352882	43.663189	33.864231	89.253342	43.4209025	20.720053	88.803112	-69.4295085	20.256337	81.31963
-20.344198	5.40504	83.152786	-13.024751	20.474747	85.108078	43.197021	7.567592	88.514069	43.64217	33.835953	89.217529	43.4195955	20.7017725	88.865799	-69.4690975	20.2477215	81.350357
-21.5368	5.564433	83.217484	-13.042599	20.42687	85.144409	43.218212	7.540015	88.659927	43.613537	33.786766	89.128792	43.4158745	20.6633905	88.8943595	-69.5010725	20.1903495	81.3944585
-22.646246	5.69152	83.300934	-13.040194	20.355259	85.140381	43.23579	7.497351	88.760315	43.593311	33.743649	88.979904	43.4145505	20.6205	88.8701095	-69.4949385	20.090018	81.4106525
-24.248304	5.877601	83.379463	-13.030934	20.180317	85.099594	43.271614	7.397416	88.785217	43.540134	33.629681	88.679756	43.405874	20.5135485	88.7324865	-69.467742	19.8470855	81.4667015
-25.460138	5.993025	83.380226	-13.016685	20.036373	85.042709	43.299332	7.311448	88.730713	43.525856	33.545952	88.433083	43.412594	20.4287	88.581898	-69.445964	19.644046	81.50352
-26.594213	6.115682	83.367355	-13.013106	19.885693	84.976997	43.314304	7.197604	88.60601	43.514706	33.441788	88.187569	43.414505	20.319696	88.3967895	-69.440717	19.45169	81.5572045
-27.690006	6.257216	83.356308	-13.034399	19.734167	84.890106	43.312897	7.07448	88.425034	43.497894	33.336533	87.910393	43.4053955	20.2055065	88.1677135	-69.4741935	19.2628275	81.6124985
-28.804213	6.417303	83.321693	-13.049839	19.602989	84.804955	43.277206	6.95715	88.174896	43.46571	33.214714	87.571075	43.371458	20.085932	87.8729855	-69.471136	19.120046	81.7369245
-30.003279	6.57025	83.254578	-13.098585	19.470089	84.691574	43.218571	6.862706	87.836998	43.403809	33.089344	87.172905	43.31119	19.976025	87.5049515	-69.50836	18.964153	81.8781965
-31.145117	6.777349	83.181557	-13.171591	19.367371	84.524132	43.111115	6.76481	87.396942	43.329601	32.984905	86.676384	43.220358	19.8748575	87.036663	-69.56354	18.8598845	82.011601
-32.773674	7.127085	83.007599	-13.34424	19.281641	84.141289	42.87809	6.67795	86.478477	43.154297	32.892902	85.684326	43.0161935	19.785426	86.0814015	-69.7046735	18.777856	82.2011765
-33.942982	7.402617	82.81118	-13.492926	19.247921	83.760071	42.700733	6.637534	85.629036	42.994164	32.84985	84.789406	42.8474485	19.743692	85.209221	-69.8333005	18.75215	82.310921
-35.048515	7.691823	82.562119	-13.656628	19.233374	83.297005	42.481304	6.632973	84.659378	42.773067	32.785648	83.746178	42.6271855	19.7093105	84.202778	-69.9404415	18.7574375	82.391232
-36.12561	8.016735	82.335945	-13.819554	19.214674	82.800255	42.198116	6.625775	83.666039	42.511177	32.720093	82.682732	42.3546465	19.672934	83.1743855	-69.9937545	18.756414	82.4261245
-37.083305	8.359319	82.111282	-14.032366	19.199869	82.320435	41.949654	6.620511	82.66153	42.274483	32.683701	81.615982	42.1120685	19.652106	82.138756	-70.1768005	18.747632	82.502114
-37.998276	8.767988	81.871124	-14.232047	19.191879	81.835716	41.693371	6.608894	81.70089	42.011185	32.666328	80.591461	41.852278	19.637611	81.1461755	-70.316372	18.746147	82.5252565
-38.968475	9.146648	81.629082	-14.464869	19.164156	81.366173	41.433807	6.587842	80.858574	41.741199	32.635742	79.659134	41.587503	19.611792	80.258854	-70.517241	18.71652	82.473492
-40.217461	9.792853	81.346008	-14.785832	19.100496	80.783134	41.102459	6.519101	79.843803	41.365871	32.576366	78.499359	41.234165	19.5477335	79.171581	-70.805829	18.6532585	82.394687
-40.946941	10.249311	81.209358	-14.985641	19.049648	80.491234	40.897121	6.465591	79.389801	41.136745	32.524765	77.955452	41.016933	19.495178	78.6726265	-70.988215	18.604118	82.3098415
-41.530407	10.716801	81.137245	-15.172587	18.965111	80.291489	40.69788	6.398441	79.105789	40.92363	32.455723	77.575348	40.810755	19.427082	78.3405685	-71.155929	18.50314	82.2424095
-42.067783	11.208124	81.090508	-15.354813	18.857925	80.164268	40.52626	6.297184	78.930794	40.732441	32.355934	77.345367	40.6293505	19.326559	78.1380805	-71.3389765	18.389291	82.1904555
-42.504391	11.708686	81.021126	-15.53819	18.701109	80.086166	40.363544	6.15425	78.885628	40.562496	32.224312	77.271553	40.46302	19.189281	78.0785905	-71.5394	18.212937	82.0937415
-42.870792	12.285158	80.991867	-15.707877	18.528933	80.097687	40.200256	5.967913	78.950005	40.436508	32.051598	77.317665	40.318382	19.0097555	78.133835	-71.734136	18.0481105	82.061539
-43.160896	12.810493	81.03344	-15.887602	18.336273	80.165863	40.073524	5.737882	79.108063	40.333534	31.86112	77.476089	40.203529	18.799501	78.292076	-71.978733	17.873045	82.03965
-43.446854	13.597582	81.112747	-16.093204	18.005934	80.337372	39.899826	5.385354	79.512497	40.190849	31.53507	77.843239	40.0453375	18.460212	78.677868	-72.2317455	17.551656	81.996876
-43.508583	14.11833	81.207214	-16.236744	17.799934	80.515579	39.824139	5.123768	79.88092	40.135662	31.301052	78.178474	39.9799005	18.21241	79.029697	-72.4533885	17.387458	82.001461
-43.460499	14.683305	81.351669	-16.332588	17.56274	80.760155	39.764729	4.862815	80.336235	40.109715	31.059742	78.602753	39.937222	17.9612785	79.469494	-72.602398	17.1642015	82.050816
-43.38398	15.29088	81.569786	-16.411205	17.325874	81.083801	39.73922	4.59667	80.856537	40.088158	30.819988	79.109451	39.913689	17.708329	79.982994	-72.736099	16.943419	82.184608
-43.205936	15.872743	81.79689	-16.494059	17.097563	81.411575	39.74889	4.347802	81.385597	40.102043	30.60564	79.629387	39.9254665	17.476721	80.507492	-72.9135845	16.718405	82.315658
-42.973213	16.463835	82.011589	-16.539446	16.856321	81.773193	39.766258	4.093029	81.90715	40.135353	30.398087	80.167854	39.9508055	17.245558	81.037502	-73.0296975	16.467084	82.508884
-42.672901	17.032686	82.224236	-16.578983	16.653032	82.096596	39.766426	3.851199	82.440742	40.158993	30.172077	80.711243	39.9627095	17.011638	81.5759925	-73.1206755	16.294426	82.6171995
-42.06459	18.004675	82.549568	-16.611385	16.326281	82.613853	39.794746	3.522974	83.211647	40.212223	29.868507	81.532219	40.0034845	16.6957405	82.371933	-73.2262545	15.9568215	82.855773
-41.630356	18.644058	82.790306	-16.645655	16.127106	82.952515	39.806473	3.327432	83.712074	40.238415	29.675585	82.107681	40.022444	16.5015085	82.9098775	-73.313754	15.7527035	82.9951525
-41.14476	19.33083	82.968231	-16.659107	15.96147	83.269249	39.793404	3.134712	84.236526	40.270466	29.495865	82.706345	40.031935	16.3152885	83.4714355	-73.350149	15.6076515	83.0670625
-40.595566	19.983656	83.185982	-16.686142	15.778346	83.605698	39.799679	2.950192	84.742958	40.31385	29.329428	83.322945	40.0567645	16.13981	84.0329515	-73.4290485	15.416882	83.1784445
-39.963787	20.684196	83.411606	-16.703068	15.606213	83.940094	39.80526	2.777848	85.253799	40.355732	29.159826	83.927414	40.080496	15.968837	84.5906065	-73.486632	15.243589	83.2895815
-39.374611	21.378069	83.643066	-16.702761	15.474389	84.263657	39.798851	2.602631	85.788712	40.401093	28.97743	84.517479	40.099972	15.7900305	85.1530955	-73.505494	15.1587475	83.3742185
-38.677467	22.108444	83.816322	-16.685127	15.353231	84.560356	39.793076	2.416832	86.32917	40.476543	28.814703	85.095444	40.1348095	15.6157675	85.712307	-73.5050635	15.0906945	83.408405
-37.641563	23.155519	84.109062	-16.666893	15.168677	84.976372	39.784409	2.180062	87.098892	40.626041	28.552141	85.894394	40.205225	15.3661015	86.496643	-73.539011	14.9712525	83.456101
-36.870991	23.876534	84.289124	-16.633133	15.026638	85.238251	39.825054	1.945866	87.541443	40.710182	28.38895	86.373619	40.267618	15.167408	86.957531	-73.533884	14.885868	83.518971
-36.078884	24.586138	84.454369	-16.609797	14.885098	85.468452	39.865944	1.761733	87.918976	40.791515	28.235765	86.803917	40.3287295	14.998749	87.3614465	-73.5483235	14.771447	83.5754575
-35.292038	25.25905	84.604523	-16.568592	14.710942	85.683029	39.875042	1.641621	88.269432	40.861305	28.092852	87.154167	40.3681735	14.8672365	87.7117995	-73.5053575	14.5546475	83.6542585
-34.478371	25.927458	84.760391	-16.531628	14.549793	85.850784	39.945667	1.432034	88.492775	40.912617	27.951115	87.43512	40.429142	14.6915745	87.9639475	-73.492398	14.4080115	83.7376205
-33.691284	26.600122	84.897705	-16.509478	14.363355	85.988358	39.991467	1.295599	88.673172	40.941578	27.834145	87.656563	40.4665225	14.564872	88.1648675	-73.4854785	14.161838	83.8118485
-32.831974	27.294546	84.979179	-16.471613	14.194017	86.089668	40.026798	1.168076	88.790054	40.980293	27.706932	87.791267	40.5035455	14.437504	88.2906605	-73.4467715	13.95053	83.8886755
-31.613064	28.241842	85.060341	-16.456377	13.970749	86.14666	40.082184	1.021616	88.821045	40.958057	27.572723	87.897476	40.5201205	14.2971695	88.3592605	-73.4328745	13.6443285	83.9340595
-30.771265	28.917578	85.093788	-16.457613	13.821387	86.139618	40.073418	0.942489	88.8032	40.928711	27.490747	87.913086	40.5010645	14.216618	88.358143	-73.4162905	13.426156	83.921093
-29.839373	29.598391	85.097137	-16.462048	13.701251	86.13755	40.060204	0.857598	88.775734	40.907143	27.422697	87.925873	40.4836735	14.1401475	88.3508035	-73.4077695	13.2623545	83.9242965
-29.025005	30.238443	85.135216	-16.487951	13.573324	86.147499	40.048946	0.782014	88.767365	40.890995	27.340343	87.949188	40.4699705	14.0611785	88.3582765	-73.4458725	13.0854695	83.9367215
-28.113239	30.871864	85.160202	-16.496897	13.455561	86.174759	40.030407	0.70351	88.786568	40.886108	27.254841	87.975441	40.4582575	13.9791755	88.3810045	-73.4520515	12.9319465	83.9685135
-27.208897	31.50104	85.205696	-16.490528	13.330449	86.200172	40.025841	0.613572	88.838287	40.892673	27.174202	88.012779	40.459257	13.893887	88.425533	-73.440313	12.767011	83.974811
-26.26391	32.184799	85.207283	-16.477642	13.22107	86.227127	40.050991	0.512288	88.88855	40.910122	27.074686	88.062645	40.4805565	13.793487	88.4755975	-73.4358405	12.648653	83.9786565
-24.8473	33.096054	85.251968	-16.419134	13.026778	86.260864	40.056	0.402102	88.946442	40.956818	26.911072	88.111969	40.506409	13.656587	88.5292055	-73.344677	12.396969	83.9925225
-23.88633	33.702682	85.303055	-16.368979	12.885584	86.29007	40.126522	0.242438	88.916573	41.004284	26.799397	88.132324	40.565403	13.5209175	88.5244485	-73.303361	12.2502505	84.0556915
-22.877827	34.354939	85.335472	-16.330112	12.755466	86.306564	40.170513	0.147287	88.910378	41.020004	26.69619	88.193382	40.5952585	13.4217385	88.55188	-73.2554825	12.0891935	84.061248
-21.889931	34.911434	85.412125	-16.282206	12.642534	86.334435	40.20005	0.059386	88.916489	41.036873	26.613894	88.283745	40.6184615	13.33664	88.600117	-73.1828735	11.948428	84.068753
-20.877062	35.47187	85.514801	-16.27067	12.519175	86.385216	40.21384	-0.025526	88.935913	41.054966	26.525793	88.431	40.634403	13.2501335	88.6834565	-73.175743	11.7882165	84.0869755
-19.819345	36.083652	85.692551	-16.273968	12.448837	86.457748	40.228661	-0.109418	88.945618	41.090031	26.454344	88.595673	40.659346	13.172463	88.7706455	-73.207282	11.725211	84.1448505
-18.841959	36.689575	85.865799	-16.293821	12.388446	86.496895	40.214081	-0.185877	88.931969	41.107475	26.390898	88.738075	40.660778	13.1025105	88.835022	-73.24842	11.6743815	84.158768
-17.282734	37.436752	86.090157	-16.352324	12.377601	86.510185	40.15242	-0.261253	88.795784	41.088486	26.314718	88.831406	40.620453	13.0267325	88.813595	-73.325101	11.7284695	84.206775
-16.204769	37.99374	86.157898	-16.414152	12.44506	86.459824	40.087238	-0.261741	88.593559	41.04443	26.298899	88.807587	40.565834	13.018579	88.700573	-73.394138	11.871541	84.219075
-15.16779	38.513905	86.253494	-16.457012	12.525956	86.377846	40.002338	-0.259402	88.316002	40.997604	26.299816	88.708221	40.499971	13.020207	88.5121115	-73.413995	12.031705	84.2435805
-14.143416	38.973019	86.313766	-16.5145	12.622251	86.254295	39.881901	-0.224925	87.972527	40.958275	26.299376	88.550224	40.420088	13.0372255	88.2613755	-73.449088	12.2072765	84.2472145
-13.066747	39.40094	86.373756	-16.567932	12.747433	86.146133	39.741901	-0.162108	87.58297	40.902557	26.312737	88.389114	40.322229	13.0753145	87.986042	-73.458093	12.4195515	84.306224
-11.938314	39.815769	86.46241	-16.62484	12.86774	86.030785	39.61306	-0.097033	87.183449	40.846794	26.337952	88.232239	40.229927	13.1204595	87.707844	-73.479607	12.6150205	84.353726
-10.864549	40.174374	86.5886	-16.695229	13.024367	85.930809	39.46487	0.024372	86.834801	40.796249	26.381756	88.12265	40.1305595	13.203064	87.4787255	-73.5210175	12.84567	84.3828925
-9.275812	40.533272	86.845032	-16.782862	13.286224	85.872665	39.314671	0.205681	86.527481	40.751717	26.527361	88.105301	40.033194	13.366521	87.316391	-73.598918	13.205927	84.428939
-8.137385	40.76997	87.012779	-16.852587	13.481026	85.874916	39.274395	0.340584	86.510063	40.735809	26.656416	88.249008	40.005102	13.4985	87.3795355	-73.710276	13.463552	84.3702965
-6.998762	40.920227	87.282906	-16.889935	13.683474	85.945763	39.276543	0.500277	86.64518	40.762299	26.811111	88.478172	40.019421	13.655694	87.561676	-73.799291	13.711254	84.32985
-5.90181	41.021416	87.509018	-16.895943	13.885489	86.069939	39.316101	0.672602	86.88781	40.7981	26.997223	88.793991	40.0571005	13.8349125	87.8409005	-73.8489865	13.9360655	84.2989775
-4.766881	40.951427	87.71524	-16.889603	14.091039	86.205795	39.398949	0.856915	87.188927	40.837395	27.185238	89.130615	40.118172	14.0210765	88.159771	-73.897378	14.1610015	84.251819
-3.600799	40.875378	87.947624	-16.869511	14.277901	86.327187	39.517738	1.063316	87.514862	40.877785	27.379543	89.506966	40.1977615	14.2214295	88.510914	-73.9367835	14.3343725	84.14346
-2.461847	40.710403	88.162804	-16.801302	14.459066	86.469261	39.657219	1.266863	87.873444	40.953094	27.584721	89.866325	40.3051565	14.425792	88.8698845	-73.9077605	14.49234	84.0686375
-0.794509	40.305946	88.456627	-16.671898	14.723153	86.665329	39.916603	1.583827	88.48954	41.095661	27.890448	90.482986	40.506132	14.7371375	89.486263	-73.849928	14.7091685	83.844395
0.331673	39.965816	88.691277	-16.562479	14.886127	86.788902	40.111126	1.788908	88.893471	41.214474	28.086987	90.904968	40.6628	14.9379475	89.8992195	-73.787758	14.8343065	83.6785845
1.442974	39.505993	88.907829	-16.441423	15.024188	86.879578	40.30328	1.967381	89.269203	41.355438	28.2589	91.293594	40.829359	15.1131405	90.2813985	-73.712205	14.9352355	83.4777575
2.509827	38.990948	89.090012	-16.28454	15.160726	86.941887	40.494545	2.148475	89.606682	41.493233	28.44961	91.696152	40.993889	15.2990425	90.651417	-73.562969	15.0224095	83.232357
3.562258	38.399738	89.206558	-16.120165	15.303248	86.968513	40.699253	2.321179	89.900612	41.639572	28.622177	92.009155	41.1694125	15.471678	90.9548835	-73.4097425	15.134818	82.9821425
4.565488	37.73138	89.287109	-15.945536	15.456607	86.949272	40.914135	2.513079	90.118095	41.793274	28.794369	92.251541	41.3537045	15.653724	91.184818	-73.2447765	15.25949	82.713726
5.557801	36.978519	89.301361	-15.758771	15.633543	86.885849	41.113815	2.701077	90.293053	41.919975	28.9722	92.425072	41.516895	15.8366385	91.3590625	-73.034437	15.4304475	82.4126355
6.937537	35.783962	89.17054	-15.515421	15.922265	86.709511	41.429199	3.030755	90.493294	42.102383	29.267597	92.484703	41.765791	16.149176	91.4889985	-72.796633	15.695354	81.9300235
7.800277	34.873852	88.985764	-15.341936	16.110327	86.582466	41.646851	3.263377	90.587616	42.185097	29.488882	92.418381	41.915974	16.3761295	91.5029985	-72.599846	15.8445245	81.6619335
8.599802	33.901932	88.694778	-15.169173	16.312309	86.405685	41.875267	3.54805	90.595863	42.276428	29.750475	92.221443	42.0758475	16.6492625	91.408653	-72.4141935	15.9753555	81.402717
9.362933	32.91927	88.280495	-14.992712	16.526588	86.152824	42.091499	3.861842	90.558357	42.335823	30.045736	91.920029	42.213661	16.953789	91.239193	-72.199085	16.099387	81.066455
10.068484	31.851202	87.833321	-14.808774	16.717369	85.877762	42.327682	4.169204	90.440956	42.408077	30.351004	91.519203	42.3678795	17.260104	90.9800795	-71.9854275	16.174634	80.7754445
10.742609	30.709696	87.330612	-14.615967	16.867373	85.562943	42.568008	4.464385	90.270493	42.502995	30.649858	91.034058	42.5355015	17.5571215	90.6522755	-71.7674355	16.1776245	80.4736105
11.338943	29.571686	86.77668	-14.39783	16.996094	85.232285	42.820652	4.747167	90.063026	42.60574	30.922747	90.485252	42.713196	17.834957	90.274139	-71.508856	16.157231	80.190431
12.189032	27.716278	85.958115	-14.052004	17.157955	84.724792	43.185993	5.152683	89.644188	42.757431	31.305248	89.586449	42.971712	18.2289655	89.6153185	-71.07572	16.0869445	79.8342655
12.627728	26.46839	85.438255	-13.811204	17.212637	84.379814	43.427132	5.377985	89.317169	42.869801	31.505957	88.998001	43.1484665	18.441971	89.157585	-70.7708745	15.983303	79.602043
13.043283	25.175274	84.954262	-13.575694	17.265036	84.038254	43.67054	5.54984	88.981682	43.019085	31.668573	88.448738	43.3448125	18.6092065	88.71521	-70.4962005	15.9208655	79.361298
13.447926	23.860138	84.557381	-13.37097	17.288525	83.718582	43.886368	5.67487	88.651779	43.142963	31.783978	87.965683	43.5146655	18.729424	88.308731	-70.2566055	15.847626	79.128433
13.726425	22.533289	84.23098	-13.173125	17.309944	83.464943	44.067627	5.769041	88.330582	43.284561	31.874006	87.536438	43.676094	18.8215235	87.93351	-70.022344	15.7983645	78.996376
13.989184	21.233253	83.893967	-12.990838	17.312212	83.209213	44.239475	5.84893	88.048607	43.428314	31.936518	87.150085	43.8338945	18.892724	87.599346	-69.8155705	15.7317	78.81908
14.190372	19.895313	83.623024	-12.836911	17.318525	82.993187	44.38868	5.89418	87.801727	43.558727	31.987244	86.83477	43.9737035	18.940712	87.3182485	-69.6475255	15.696338	78.6681255
14.340364	17.928362	83.334465	-12.636107	17.359486	82.725189	44.566147	5.958465	87.52047	43.73312	32.056442	86.482864	44.1496335	19.0074535	87.001667	-69.4218475	15.7115185	78.448711
14.394251	16.622108	83.15258	-12.530011	17.414572	82.570679	44.666363	6.012325	87.39212	43.831028	32.106125	86.278984	44.2486955	19.059225	86.835552	-69.3087175	15.769919	78.305806
14.410983	15.34977	83.009903	-12.41827	17.468079	82.442543	44.749115	6.080599	87.287804	43.912674	32.152248	86.101349	44.3308945	19.1164235	86.6945765	-69.1674345	15.8197345	78.1905095
14.321414	14.098072	82.890312	-12.319416	17.555811	82.317535	44.820679	6.144012	87.218895	44.007221	32.209984	85.951523	44.41395	19.176998	86.585209	-69.052782	15.934624	78.049861
14.2297	12.838152	82.761826	-12.23361	17.657095	82.192604	44.897926	6.214512	87.164513	44.103153	32.269974	85.811638	44.5005395	19.242243	86.4880755	-68.9677595	16.071947	77.8971325
14.066678	11.606466	82.686615	-12.138753	17.768101	82.080933	44.959797	6.285666	87.130501	44.168583	32.330536	85.685371	44.56419	19.308101	86.407936	-68.841696	16.228101	77.75393
13.850405	10.416721	82.596054	-12.064848	17.857653	81.95919	45.004482	6.353276	87.095604	44.245686	32.39072	85.572052	44.625084	19.371998	86.333828	-68.75478	16.343308	77.584552
13.407831	8.660175	82.450577	-11.969415	17.990814	81.790718	45.067635	6.445302	87.032501	44.341282	32.460239	85.35498	44.7044585	19.4527705	86.1937405	-68.6432885	16.5288575	77.3876955
13.030071	7.53012	82.377808	-11.903634	18.068916	81.693222	45.106113	6.495315	86.949898	44.388329	32.477814	85.178635	44.747221	19.4865645	86.0642665	-68.554489	16.6512675	77.3221775
12.610828	6.413801	82.268402	-11.846558	18.092627	81.570282	45.126488	6.522194	86.835823	44.431236	32.482662	84.958961	44.778862	19.502428	85.897392	-68.471978	16.682826	77.243172
12.147884	5.327837	82.138397	-11.77985	18.106483	81.428734	45.139652	6.533007	86.697838	44.452183	32.470959	84.696045	44.7959175	19.501983	85.6969415	-68.3556175	16.710983	77.1605265
11.60524	4.305505	82.016029	-11.748316	18.111235	81.283455	45.146961	6.521915	86.550079	44.453163	32.439331	84.431236	44.800062	19.480623	85.4906575	-68.296694	16.741847	77.0762525
11.03101	3.30304	81.93132	-11.733543	18.092398	81.153374	45.129948	6.502178	86.40052	44.437737	32.399128	84.194199	44.7838425	19.450653	85.2973595	-68.2509285	16.734143	77.0093885
10.398043	2.345384	81.855698	-11.762444	18.061941	81.026932	45.07933	6.451461	86.293732	44.418488	32.345142	83.998817	44.748909	19.3983015	85.1462745	-68.273797	16.7255805	76.9075895
9.344712	1.032332	81.78479	-11.832838	17.999706	80.897491	44.987061	6.329208	86.16909	44.357296	32.23082	83.770943	44.6721785	19.280014	84.9700165	-68.3378545	16.719398	76.8249655
8.540457	0.255851	81.772842	-11.888612	17.973064	80.811401	44.907318	6.234185	86.090965	44.314232	32.141243	83.658318	44.610775	19.187714	84.8746415	-68.387999	16.758414	76.7481605
7.773849	-0.508004	81.718491	-11.95787	17.941519	80.745621	44.813728	6.132503	85.994125	44.274563	32.054943	83.583748	44.5441455	19.093723	84.7889365	-68.4598855	16.789315	76.7023055
6.919868	-1.188311	81.590256	-12.017126	17.933271	80.662384	44.700432	6.028716	85.876274	44.24889	31.964594	83.526871	44.474661	18.996655	84.7015725	-68.508913	16.869887	76.6231955
6.045477	-1.783288	81.452217	-12.063714	17.956875	80.571899	44.5839	5.947905	85.751877	44.232742	31.886488	83.500984	44.408321	18.9171965	84.6264305	-68.535749	16.9965535	76.5173675
5.131755	-2.266294	81.309731	-12.107942	18.019377	80.515335	44.486691	5.874319	85.637741	44.228657	31.837761	83.503052	44.357674	18.85604	84.5703965	-68.573558	17.182714	76.4602735
4.162967	-2.671101	81.157501	-12.119353	18.120909	80.453148	44.391327	5.834322	85.546127	44.249424	31.806044	83.524727	44.3203755	18.820183	84.535427	-68.5590815	17.421635	76.370869
2.725486	-3.217994	80.920624	-12.122304	18.325979	80.369926	44.314869	5.808671	85.427917	44.306202	31.826262	83.568588	44.3105355	18.8174665	84.4982525	-68.5551435	17.8344915	76.2415995
1.706967	-3.407161	80.762077	-12.101776	18.476896	80.325485	44.275936	5.859829	85.360756	44.347019	31.880211	83.591614	44.3114775	18.87002	84.476185	-68.5150295	18.083772	76.174785
0.67742	-3.573967	80.630753	-12.070196	18.675627	80.294083	44.256489	5.936373	85.293671	44.393688	31.965578	83.604614	44.3250885	18.9509755	84.4491425	-68.4654805	18.4002785	76.1390235
-0.36727	-3.670449	80.502357	-12.031581	18.862856	80.251488	44.252987	6.025914	85.220703	44.436501	32.054508	83.595573	44.344744	19.040211	84.408138	-68.407906	18.685501	76.094838
-1.452175	-3.683145	80.347145	-12.006132	19.052172	80.186829	44.228271	6.144473	85.130516	44.462498	32.168491	83.56501	44.3453845	19.156482	84.347763	-68.3576485	18.947862	76.025895
-2.572458	-3.685667	80.170479	-11.994469	19.198368	80.124802	44.19883	6.237859	85.042351	44.469334	32.26231	83.530151	44.334082	19.2500845	84.286251	-68.32302	19.1466515	75.963353
-3.703748	-3.613244	80.003151	-12.015279	19.350962	80.032707	44.14975	6.318504	84.94342	44.462021	32.348408	83.486244	44.3058855	19.333456	84.214832	-68.3364435	19.368468	75.850582
-5.43433	-3.452239	79.74575	-12.083405	19.487812	79.869781	44.050163	6.377199	84.763885	44.406353	32.426582	83.35041	44.228258	19.4018905	84.0571475	-68.395068	19.5737335	75.6824145
-6.658455	-3.280959	79.527267	-12.134292	19.578148	79.752586	43.967319	6.381453	84.637436	44.342663	32.421638	83.246124	44.154991	19.4015455	83.94178	-68.423575	19.7547505	75.563392
-7.85839	-3.083941	79.365448	-12.21268	19.632824	79.635841	43.867336	6.353091	84.537498	44.282673	32.390095	83.182823	44.0750045	19.371593	83.8601605	-68.5003645	19.894055	75.4115215
-9.067469	-2.85209	79.187279	-12.299052	19.627823	79.572464	43.773018	6.292998	84.455582	44.251915	32.333668	83.177391	44.0124665	19.313333	83.8164865	-68.6105705	19.942313	75.3284415
-10.291266	-2.554901	78.998062	-12.36937	19.630211	79.506958	43.677498	6.208872	84.387314	44.219097	32.264664	83.231544	43.9482975	19.236768	83.809429	-68.6870375	20.023654	75.204487
-11.532963	-2.218327	78.800362	-12.436512	19.64572	79.459633	43.582016	6.127347	84.318138	44.197186	32.194839	83.288826	43.889601	19.161093	83.803482	-68.762625	20.130347	75.115784
-12.776642	-1.835398	78.656998	-12.483432	19.671675	79.431442	43.503876	6.060968	84.249397	44.181381	32.129372	83.310135	43.8426285	19.09517	83.779766	-68.8094925	20.24818	75.083118
-14.638866	-1.11393	78.467781	-12.520292	19.759109	79.377136	43.403008	6.012424	84.131454	44.177402	32.051216	83.278297	43.790205	19.03182	83.7048755	-68.830789	20.486398	75.0493965
-15.902159	-0.628266	78.333168	-12.53413	19.834692	79.359886	43.328407	5.991326	84.022385	44.189411	32.024536	83.215691	43.758909	19.007931	83.619038	-68.827169	20.661453	75.100734
-17.13884	-0.09361	78.196022	-12.549575	19.906837	79.323158	43.281109	6.017873	83.872375	44.192112	32.036301	83.099541	43.7366105	19.027087	83.485958	-68.8357605	20.786587	75.160358
-18.405733	0.493832	78.020569	-12.567393	19.999077	79.22567	43.245571	6.07514	83.650978	44.174641	32.065544	82.907814	43.710106	19.070342	83.279396	-68.844892	20.927812	75.171944
-19.674822	1.101872	77.779846	-12.586127	20.077457	79.073425	43.210629	6.126513	83.277664	44.165359	32.095875	82.583412	43.687994	19.111194	82.930538	-68.860248	21.04372	75.216312
-20.933619	1.745726	77.500084	-12.600345	20.131962	78.852219	43.169308	6.177934	82.7285	44.148338	32.11224	82.107773	43.658823	19.145087	82.4181365	-68.859513	21.118837	75.2863015
-22.147573	2.403895	77.120827	-12.597386	20.175369	78.521576	43.093227	6.21942	82.004776	44.130013	32.120468	81.473602	43.61162	19.169944	81.739189	-68.806392	21.180794	75.303963
-24.002439	3.479806	76.477951	-12.625903	20.238239	77.894196	42.964607	6.256077	80.611404	44.089653	32.118187	80.215385	43.52713	19.187132	80.4133945	-68.778936	21.289346	75.3749975
-25.175167	4.214865	76.047554	-12.651803	20.263346	77.395462	42.86108	6.247655	79.580986	44.03685	32.090668	79.246841	43.448965	19.1691615	79.4139135	-68.752571	21.3575305	75.3770105
-26.386715	4.973627	75.624619	-12.700219	20.284405	76.897293	42.762764	6.266418	78.566559	43.965748	32.070759	78.264923	43.364256	19.1685885	78.415741	-68.764694	21.4002215	75.378845
-27.567858	5.755996	75.253365	-12.766734	20.301567	76.409035	42.655056	6.251637	77.613525	43.89106	32.05999	77.308876	43.273058	19.1558135	77.4612005	-68.806526	21.4473205	75.3568695
-28.663136	6.531387	74.963181	-12.859435	20.324003	75.973663	42.534904	6.2467	76.804642	43.786392	32.042034	76.455444	43.160648	19.144367	76.630043	-68.879518	21.503639	75.317283
-29.754431	7.314695	74.781624	-12.96533	20.338627	75.662582	42.454372	6.229172	76.170479	43.67498	32.053608	75.782913	43.064676	19.14139	75.976696	-68.995336	21.535864	75.348468
-30.814415	8.103764	74.694893	-13.072016	20.363533	75.42794	42.363987	6.231519	75.736549	43.557095	32.066795	75.277382	42.960541	19.149157	75.5069655	-69.104573	21.577909	75.3489145
-32.24992	9.268211	74.654266	-13.242039	20.316404	75.244019	42.255219	6.206249	75.408623	43.392582	32.065079	74.833916	42.8239005	19.135664	75.1212695	-69.3079785	21.497144	75.3667685
-33.115433	10.083626	74.720207	-13.335816	20.276291	75.21312	42.197456	6.153404	75.377037	43.31641	32.02512	74.703011	42.756933	19.089262	75.040024	-69.428565	21.46332	75.386216
-33.940323	10.87901	74.836884	-13.433608	20.192383	75.249336	42.156635	6.073465	75.47113	43.225353	31.960682	74.686432	42.690994	19.0170735	75.078781	-69.55821	21.3676925	75.419891
-34.70578	11.674168	74.935951	-13.5073	20.102972	75.337875	42.115837	5.944924	75.633148	43.156422	31.863895	74.755486	42.6361295	18.9044095	75.194317	-69.6507295	21.3015345	75.481433
-35.395634	12.498711	75.07061	-13.586992	19.967207	75.436867	42.066025	5.820416	75.821754	43.106167	31.739056	74.851189	42.586096	18.779736	75.3364715	-69.76008	21.154678	75.5372625
-36.017616	13.30256	75.198425	-13.650581	19.830896	75.539825	42.009956	5.665598	76.024719	43.044865	31.585697	74.976585	42.5274105	18.6256475	75.500652	-69.8285725	21.0361445	75.578998
-36.593769	14.126023	75.332054	-13.722091	19.665817	75.646744	41.94458	5.505436	76.221184	42.985756	31.421423	75.109238	42.465168	18.4634295	75.665211	-69.90935	20.8682045	75.628277
-37.326546	15.419242	75.508026	-13.810338	19.417068	75.850349	41.85371	5.240729	76.535477	42.928421	31.149208	75.357941	42.3910655	18.1949685	75.946709	-70.0117415	20.6391675	75.753989
-37.714787	16.272617	75.631798	-13.858654	19.235781	75.989616	41.798836	5.066155	76.75502	42.905922	30.97547	75.54052	42.352379	18.0208125	76.14777	-70.069687	20.4507495	75.831462
-38.030369	17.133444	75.776314	-13.919248	19.062761	76.134232	41.745045	4.891304	76.961639	42.875595	30.798346	75.738304	42.31032	17.844825	76.3499715	-70.148816	20.280697	75.9184925
-38.290768	18.033892	75.904114	-13.962877	18.920017	76.288383	41.693909	4.722932	77.168297	42.837212	30.646626	75.947266	42.2655605	17.684779	76.5577815	-70.1913145	20.155255	76.0189845
-38.550858	18.949789	76.046814	-14.02881	18.789782	76.453728	41.633518	4.547398	77.370178	42.782707	30.52116	76.15461	42.2081125	17.534279	76.762394	-70.2657325	20.045285	76.145062
-38.722721	19.846029	76.201645	-14.099447	18.662033	76.61554	41.560642	4.410949	77.524384	42.718788	30.409939	76.317223	42.139715	17.410444	76.9208035	-70.338609	19.913622	76.3102765
-38.840378	20.770691	76.368729	-14.197144	18.549391	76.767715	41.461269	4.289282	77.61657	42.641563	30.323511	76.424591	42.051416	17.3063965	77.0205805	-70.445704	19.7923855	76.5148495
-38.944481	22.20763	76.63343	-14.417298	18.388142	76.936684	41.244881	4.183593	77.581985	42.460308	30.219156	76.453484	41.8525945	17.2013745	77.0177345	-70.6871905	19.5749095	76.8556335
-38.978954	23.148539	76.776161	-14.600115	18.300169	77.01046	41.03582	4.143162	77.4785	42.291477	30.166292	76.406425	41.6636485	17.154727	76.9424625	-70.8638785	19.445611	77.0784575
-38.963432	24.06908	76.893204	-14.826314	18.256466	77.080063	40.811562	4.119494	77.38649	42.087967	30.144045	76.364349	41.4497645	17.1317695	76.8754195	-71.1023925	19.3811625	77.2847065
-38.85342	25.013235	77.056984	-15.086159	18.205454	77.168015	40.570869	4.120288	77.338226	41.855209	30.147175	76.388237	41.213039	17.1337315	76.8632315	-71.385357	19.2771765	77.4727985
-38.732121	25.969065	77.201103	-15.365759	18.190317	77.275246	40.323227	4.13516	77.381607	41.61919	30.154142	76.472511	40.9712085	17.144651	76.927059	-71.7027265	19.235983	77.623433
-38.53669	26.865328	77.347794	-15.645952	18.187283	77.397461	40.078312	4.135597	77.493187	41.377815	30.166182	76.616249	40.7280635	17.1508895	77.054718	-72.0199675	19.2236765	77.740204
-38.322056	27.756044	77.441826	-15.919277	18.166666	77.542946	39.821087	4.133941	77.737663	41.139885	30.155777	76.85997	40.480486	17.144859	77.2988165	-72.31904	19.188473	77.7870755
-37.865871	29.083881	77.68679	-16.305384	18.162773	77.89415	39.544331	4.096513	78.365479	40.79969	30.142626	77.459045	40.1720105	17.1195695	77.912262	-72.7827785	19.2059765	77.876038
-37.493706	29.936016	77.864563	-16.551361	18.130394	78.181259	39.383175	4.056485	78.906853	40.61013	30.129025	77.957054	39.9966525	17.092755	78.4319535	-73.0993745	19.168033	77.9305645
-37.072842	30.755037	78.058441	-16.74777	18.080803	78.48703	39.24921	4.013289	79.460403	40.454903	30.10054	78.479759	39.8520565	17.0569145	78.970081	-73.3475965	19.1046915	78.003979
-36.588894	31.537216	78.26947	-16.928003	18.003044	78.811455	39.150814	3.941204	80.005455	40.306263	30.043072	79.031357	39.7285385	16.992138	79.518406	-73.5845445	19.01395	78.104504
-36.054066	32.307129	78.492798	-17.050943	17.912037	79.120392	39.043652	3.87576	80.557243	40.208881	29.944143	79.552483	39.6262665	16.9099515	80.054863	-73.7281525	18.9141225	78.185921
-35.455585	33.04755	78.712006	-17.103487	17.760885	79.425293	39.00782	3.704622	81.053062	40.172882	29.801241	80.043541	39.590351	16.7529315	80.5483015	-73.797325	18.7688385	78.3022845
-34.840885	33.735825	78.932533	-17.110752	17.605577	79.720345	38.992462	3.538483	81.532272	40.184963	29.634567	80.522171	39.5887125	16.586525	81.0272215	-73.8102165	18.624629	78.4134685
-33.794319	34.726837	79.319611	-17.055164	17.296549	80.150108	39.024563	3.274701	82.191055	40.255909	29.361046	81.201729	39.640236	16.3178735	81.696392	-73.750564	18.2752245	78.603824
-33.071552	35.384743	79.593155	-16.977993	17.099823	80.434456	39.101109	3.091228	82.595154	40.333443	29.183334	81.655273	39.717276	16.137281	82.1252135	-73.673262	18.062365	78.7436985
-32.303829	35.999958	79.864296	-16.88899	16.87505	80.719124	39.172665	2.905535	82.976624	40.433201	29.001518	82.10878	39.802933	15.9535265	82.542702	-73.580913	17.7965735	78.895546
-31.529617	36.604836	80.156433	-16.78952	16.682348	80.988632	39.256035	2.72083	83.328583	40.541538	28.83614	82.535362	39.8987865	15.778485	82.9319725	-73.4778265	17.586211	79.0452915
-30.706409	37.173527	80.462059	-16.714304	16.477343	81.236137	39.326454	2.566701	83.621422	40.629692	28.705359	82.916946	39.978073	15.63603	83.269184	-73.406681	17.318656	79.20309
-29.927444	37.760517	80.758514	-16.653961	16.3214	81.462563	39.379768	2.451629	83.875046	40.690231	28.622898	83.24897	40.0349995	15.5372635	83.562008	-73.3429215	17.1055365	79.363118
-29.120052	38.318623	81.013184	-16.647493	16.197659	81.654015	39.405994	2.393369	84.12355	40.70229	28.579866	83.561935	40.054142	15.4866175	83.8427425	-73.349128	16.9087005	79.4652875
-27.934017	39.060299	81.400223	-16.687822	16.074095	81.968124	39.396267	2.377264	84.514954	40.641163	28.582567	84.063744	40.018715	15.4799155	84.289349	-73.394359	16.6682745	79.646899
-27.150434	39.548973	81.704758	-16.750929	16.040501	82.188469	39.338032	2.406065	84.847466	40.581779	28.603054	84.449928	39.9599055	15.5045595	84.648697	-73.4617635	16.5764425	79.728241
-26.355526	40.024075	82.012802	-16.840258	16.026321	82.436661	39.268894	2.440035	85.226776	40.508438	28.648142	84.880424	39.888666	15.5440885	85.0536	-73.569182	16.5085535	79.819722
-25.553185	40.459614	82.305504	-16.969637	16.063108	82.688995	39.176491	2.494667	85.622009	40.414452	28.711287	85.323952	39.7954715	15.602977	85.4729805	-73.7347455	16.523239	79.9050095
-24.79307	40.88747	82.585052	-17.115961	16.1059	82.938759	39.064083	2.562635	86.032448	40.285812	28.787523	85.748322	39.6749475	15.675079	85.890385	-73.9068695	16.536721	79.987133
-24.017658	41.218967	82.850807	-17.259716	16.155994	83.164146	38.930939	2.636006	86.413414	40.148144	28.855858	86.174759	39.5395415	15.745932	86.2940865	-74.0589735	16.566056	80.0342055
-23.252567	41.564827	83.121452	-17.422371	16.237194	83.346497	38.788368	2.692577	86.78521	40.023499	28.91094	86.582115	39.4059335	15.8017585	86.6836625	-74.2506755	16.6726295	80.0093315
-22.11002	42.011288	83.470139	-17.616507	16.30628	83.617401	38.597027	2.764977	87.289497	39.847366	28.954891	87.135239	39.2221965	15.859934	87.212368	-74.4552105	16.752626	80.022434
-21.386618	42.236336	83.69873	-17.729937	16.360214	83.79213	38.497627	2.818953	87.597038	39.747803	29.020283	87.504654	39.122715	15.919618	87.550846	-74.582589	16.80081	80.033414
-20.698561	42.396652	83.968819	-17.810553	16.41254	83.982132	38.41642	2.886751	87.908592	39.675297	29.080698	87.876038	39.0458585	15.9837245	87.892315	-74.6669645	16.8413555	80.071949
-19.991777	42.510181	84.272324	-17.862267	16.49782	84.184685	38.392281	2.964094	88.196678	39.623119	29.167408	88.235405	39.0077	16.065751	88.2160415	-74.732234	16.929889	80.1533285
-19.295237	42.613312	84.621834	-17.868916	16.55151	84.412964	38.390327	3.054731	88.42971	39.619503	29.258654	88.560448	39.004915	16.1566925	88.495079	-74.742747	16.9463275	80.330849
-18.627441	42.665951	84.956039	-17.854261	16.617226	84.634224	38.407158	3.152493	88.645607	39.634445	29.351879	88.872726	39.0208015	16.252186	88.7591665	-74.7293235	16.982266	80.5092815
-18.001684	42.634796	85.304581	-17.808714	16.689968	84.864151	38.454327	3.26214	88.846695	39.65675	29.443863	89.178192	39.0555385	16.3530015	89.0124435	-74.6729665	17.0269345	80.7158585
-17.186377	42.425327	85.788879	-17.761608	16.820335	85.195923	38.538345	3.444822	89.123947	39.709381	29.630676	89.607872	39.123863	16.537749	89.3659095	-74.647079	17.102921	81.0259365
-16.710781	42.191093	86.070297	-17.714098	16.927168	85.411522	38.590939	3.619737	89.314255	39.740086	29.778715	89.847771	39.1655125	16.699226	89.581013	-74.5937085	17.15511	81.242031
-16.283249	41.890636	86.318245	-17.673809	17.065916	85.586258	38.67942	3.729002	89.454308	39.772282	29.943762	90.066963	39.225851	16.836382	89.7606355	-74.573469	17.29545	81.4118805
-15.90485	41.554832	86.486542	-17.660923	17.215734	85.733841	38.733994	3.881199	89.643982	39.789665	30.10791	90.271965	39.2618295	16.9945545	89.9579735	-74.5836755	17.4369135	81.5097085
-15.601796	41.174084	86.663864	-17.672918	17.361027	85.876991	38.776299	4.024383	89.840088	39.78331	30.263212	90.466248	39.2798045	17.1437975	90.153168	-74.6256405	17.5782565	81.600814
-15.337595	40.744423	86.791489	-17.712872	17.501106	86.017296	38.785332	4.16603	90.031418	39.756065	30.427971	90.627853	39.2706985	17.2970005	90.3296355	-74.6964425	17.7052115	81.7049565
-15.11035	40.311951	86.815216	-17.78434	17.635756	86.125046	38.789898	4.310908	90.207893	39.711369	30.579762	90.686951	39.2506335	17.445335	90.447422	-74.8193135	17.826177	81.80267
-14.851626	39.61393	86.687447	-17.91724	17.845026	86.191124	38.760841	4.555388	90.33918	39.564613	30.798668	90.543922	39.162727	17.677028	90.441551	-74.997207	18.013024	81.940697
-14.754301	39.059872	86.480072	-17.997147	17.951839	86.170441	38.717533	4.715319	90.378326	39.457806	30.919027	90.302887	39.0876695	17.817173	90.3406065	-75.0819635	18.086505	82.0002755
-14.729335	38.474751	86.209091	-18.094803	18.027218	86.12825	38.685223	4.837597	90.365585	39.33989	31.015354	89.993446	39.0125565	17.9264755	90.1795155	-75.2021625	18.1279605	82.0769845
-14.744364	37.857796	85.933266	-18.185017	18.046682	86.084579	38.665058	4.932858	90.309265	39.225544	31.093159	89.622787	38.945301	18.0130085	89.966026	-75.315335	18.0803555	82.203132
-14.803268	37.239494	85.632072	-18.258503	18.041918	86.014664	38.643311	4.992208	90.19883	39.101551	31.137091	89.214958	38.872431	18.0646495	89.706894	-75.389437	18.0191865	82.322434
-14.885634	36.612167	85.339394	-18.30826	17.992868	85.949203	38.640335	5.005882	90.073242	39.012661	31.159241	88.825867	38.826498	18.0825615	89.4495545	-75.443018	17.9031745	82.4488515
-15.007771	35.999916	85.092529	-18.35796	17.913502	85.871712	38.642216	4.98345	89.923317	38.949131	31.139755	88.465866	38.7956735	18.0616025	89.1945915	-75.5115935	17.7654015	82.5488325
-15.26605	35.117378	84.784439	-18.372593	17.780771	85.772369	38.644703	4.908057	89.692047	38.902927	31.079611	87.983047	38.773815	17.993834	88.837547	-75.519001	17.567708	82.707191
-15.48378	34.542	84.635284	-18.369745	17.697653	85.715309	38.652004	4.853591	89.546646	38.89019	31.030312	87.694069	38.771097	17.9419515	88.6203575	-75.510587	17.4533545	82.8102605
-15.729901	34.029034	84.524841	-18.350918	17.624708	85.671555	38.656933	4.806703	89.393112	38.887997	30.984735	87.428436	38.772465	17.895719	88.410774	-75.474301	17.353697	82.932336
-16.022364	33.586006	84.399101	-18.342566	17.57148	85.621246	38.663574	4.776017	89.229637	38.888248	30.948162	87.163162	38.775911	17.8620895	88.1963995	-75.461043	17.2808705	83.0460925
-16.34234	33.213219	84.302414	-18.340176	17.559721	85.563263	38.689007	4.757527	89.036217	38.892647	30.939278	86.898491	38.790827	17.8484025	87.967354	-75.471179	17.2710395	83.159172
-16.651501	32.903004	84.175117	-18.328241	17.586443	85.464951	38.698814	4.767019	88.801964	38.89188	30.946709	86.616486	38.795347	17.856864	87.709225	-75.451829	17.316022	83.220677
-16.969385	32.639118	84.008041	-18.320784	17.599783	85.338959	38.690781	4.793439	88.534714	38.88776	30.96987	86.304649	38.7892705	17.8816545	87.4196815	-75.4308385	17.3179115	83.2582365
-17.450623	32.378571	83.752625	-18.316177	17.684404	85.099045	38.66991	4.863464	88.064453	38.869434	31.020203	85.837402	38.769672	17.9418335	86.9509275	-75.402026	17.4269745	83.2471625
-17.766531	32.256096	83.595398	-18.325203	17.75481	84.924408	38.640072	4.921026	87.705025	38.852848	31.071865	85.52536	38.74646	17.9964455	86.6151925	-75.396866	17.5131745	83.2336235
-18.0928	32.207153	83.438156	-18.333241	17.824505	84.746437	38.597698	4.98516	87.326401	38.838253	31.136585	85.211792	38.7179755	18.0608725	86.2690965	-75.3844575	17.5881375	83.2237775
-18.470692	32.221077	83.32074	-18.317472	17.916986	84.59407	38.553505	5.067653	86.97744	38.819187	31.206348	84.934753	38.686346	18.1370005	85.9560965	-75.32129	17.6969715	83.2320435
-18.835796	32.25552	83.233665	-18.330406	17.98959	84.452698	38.52142	5.144204	86.664063	38.80402	31.292435	84.69635	38.66272	18.2183195	85.6802065	-75.323532	17.7608605	83.2251895
-19.203869	32.36235	83.168015	-18.365755	18.095238	84.329865	38.4851	5.219078	86.364311	38.787289	31.389359	84.477325	38.6361945	18.3042185	85.420818	-75.3677045	17.8862575	83.238912
-19.540144	32.530739	83.067329	-18.378941	18.184265	84.213676	38.435547	5.290811	86.072159	38.757179	31.47612	84.250763	38.596363	18.3834655	85.161461	-75.354245	17.9850645	83.265891
-19.977322	32.848442	82.903214	-18.436653	18.332998	83.994507	38.340645	5.388944	85.622719	38.707886	31.585562	83.879379	38.5242655	18.487253	84.751049	-75.3975715	18.178743	83.237965
-20.19331	33.125175	82.765694	-18.493248	18.411688	83.853027	38.25341	5.457439	85.334122	38.649292	31.661575	83.625763	38.451351	18.559507	84.4799425	-75.437847	18.263869	83.2261115
-20.297436	33.450253	82.647903	-18.562574	18.52191	83.720818	38.15451	5.531653	85.081131	38.572254	31.725288	83.379921	38.363382	18.6284705	84.230526	-75.48853	18.4153495	83.21111
-20.471157	33.822361	82.545128	-18.622051	18.610411	83.61322	38.066151	5.609196	84.862953	38.502918	31.79344	83.168152	38.2845345	18.701318	84.0155525	-75.5286365	18.519504	83.2108875
-20.490963	34.169735	82.433205	-18.704062	18.672056	83.521843	37.988579	5.665288	84.67395	38.420326	31.865725	82.99025	38.2044525	18.7655065	83.8321	-75.6125765	18.5786055	83.211586
-20.490471	34.564373	82.36084	-18.766731	18.730576	83.443832	37.919132	5.727334	84.509323	38.358128	31.936771	82.840347	38.13863	18.8320525	83.674835	-75.672092	18.6290995	83.212829
-20.448961	34.946339	82.306892	-18.837927	18.771618	83.387604	37.845802	5.782063	84.373222	38.292824	31.994545	82.733681	38.069313	18.888304	83.5534515	-75.745167	18.654932	83.2217565
-20.272137	35.544739	82.269691	-18.923399	18.833279	83.320343	37.770401	5.837016	84.194679	38.214188	32.069569	82.615051	37.9922945	18.9532925	83.404865	-75.8390925	18.7132655	83.235821
-20.069904	35.936172	82.25396	-18.969965	18.855087	83.285591	37.707256	5.883894	84.100227	38.17337	32.117527	82.569	37.940313	19.0007105	83.3346135	-75.880243	18.7094635	83.2365685
-19.824276	36.31995	82.241287	-18.998459	18.882986	83.261757	37.664589	5.919355	84.02832	38.141098	32.161552	82.541725	37.9028435	19.0404535	83.2850225	-75.8997615	18.7255185	83.2384915
-19.520353	36.687069	82.25145	-19.029608	18.928574	83.249878	37.619827	5.96642	83.973251	38.115189	32.205433	82.535332	37.867508	19.0859265	83.2542915	-75.926724	18.7712215	83.2454645
-19.150875	37.035648	82.280663	-19.052578	18.98085	83.229263	37.58746	6.007233	83.936867	38.104534	32.259048	82.566238	37.845997	19.1331405	83.2515525	-75.951153	18.8285595	83.2069735
-18.749725	37.37402	82.291634	-19.070841	19.025084	83.218781	37.553833	6.054114	83.914909	38.105499	32.31002	82.61412	37.829666	19.182067	83.2645145	-75.971348	18.868101	83.1730475
-18.282631	37.692032	82.326721	-19.093605	19.079132	83.205856	37.531643	6.099011	83.897598	38.109699	32.369377	82.682785	37.820671	19.234194	83.2901915	-76.007881	18.92407	83.1215205
-17.525469	38.152954	82.404045	-19.138149	19.174013	83.19207	37.500076	6.193205	83.891449	38.114025	32.475098	82.840256	37.8070505	19.3341515	83.3658525	-76.0833485	19.0138745	83.0182875
-16.968061	38.433941	82.525269	-19.144831	19.241323	83.214867	37.48867	6.280509	83.901299	38.119133	32.555271	82.99604	37.8039015	19.41789	83.4486695	-76.0935635	19.064756	82.9810645
-16.396275	38.669502	82.643028	-19.162401	19.345089	83.246971	37.468945	6.385817	83.952362	38.129898	32.658073	83.180214	37.7994215	19.521945	83.566288	-76.1242235	19.168233	82.927654
-15.801003	38.867455	82.790947	-19.181023	19.445398	83.309135	37.45919	6.513651	84.090523	38.142006	32.769875	83.418228	37.800598	19.641763	83.7543755	-76.162644	19.249033	82.8638945
-15.162544	39.028122	82.9758	-19.185591	19.577013	83.409348	37.499481	6.639321	84.276459	38.153934	32.903526	83.714828	37.8267075	19.7714235	83.9956435	-76.1978895	19.3826025	82.8230525
-14.519629	39.150349	83.138268	-19.193291	19.716228	83.524612	37.540024	6.791701	84.515137	38.158916	33.043175	84.040619	37.84947	19.917438	84.277878	-76.236052	19.515018	82.771346
-13.830312	39.202343	83.29641	-19.184158	19.849566	83.659973	37.589775	6.953356	84.808258	38.175125	33.188133	84.371201	37.88245	20.0707445	84.5897295	-76.250766	19.6283875	82.7302165
-12.801045	39.236843	83.58802	-19.174229	20.044252	83.906776	37.711899	7.169385	85.26577	38.224014	33.423618	84.886848	37.9679565	20.2965015	85.076309	-76.3164145	19.7920025	82.737243
-12.166011	39.161629	83.778511	-19.168106	20.166998	84.072334	37.804775	7.310842	85.570755	38.265453	33.564178	85.189125	38.035114	20.43751	85.37994	-76.371326	19.896486	82.764728
-11.490025	39.075527	83.921638	-19.136152	20.279716	84.21653	37.876938	7.436484	85.838295	38.293278	33.690189	85.428589	38.085108	20.5633365	85.633442	-76.357412	19.9960955	82.799618
-10.816621	38.946194	84.05587	-19.107763	20.377493	84.357323	37.951077	7.542965	86.04525	38.329292	33.814556	85.622841	38.1401845	20.6787605	85.8340455	-76.3557105	20.0762255	82.8806005
-10.145796	38.734715	84.134026	-19.068018	20.473848	84.45694	38.005035	7.635538	86.211899	38.371098	33.911221	85.73864	38.1880665	20.7733795	85.9752695	-76.3241025	20.1743165	82.9386105
-9.487895	38.519875	84.174469	-19.056742	20.555889	84.514168	38.03297	7.700311	86.307838	38.392536	33.981518	85.787018	38.212753	20.8409145	86.047428	-76.326237	20.2708635	82.980908
-8.858263	38.253475	84.177155	-19.032639	20.635553	84.536217	38.047657	7.751232	86.358391	38.405384	34.041576	85.817581	38.2265205	20.896404	86.087986	-76.2917985	20.374702	82.984448
-7.961852	37.739601	84.156822	-19.034534	20.718491	84.570015	38.053822	7.81012	86.437218	38.41346	34.095798	85.816666	38.233641	20.952959	86.126942	-76.302709	20.484023	83.013088
-7.354428	37.369488	84.125481	-19.035084	20.765959	84.568214	38.061348	7.829089	86.466888	38.404266	34.123295	85.795929	38.232807	20.976192	86.1314085	-76.302975	20.555726	83.0050195
-6.759475	36.985031	84.071365	-19.032265	20.810913	84.558121	38.058842	7.838741	86.484756	38.400486	34.138992	85.753532	38.229664	20.9888665	86.119144	-76.294194	20.6329595	82.997098
-6.183429	36.558624	83.986404	-19.034714	20.84211	84.549721	38.054066	7.844587	86.503128	38.393326	34.143234	85.708153	38.223696	20.9939105	86.1056405	-76.293124	20.6903095	82.9938015
-5.622655	36.111012	83.919785	-19.037449	20.887514	84.542435	38.051567	7.85262	86.523903	38.370827	34.147709	85.689835	38.211197	21.0001645	86.106869	-76.286095	20.7748635	82.978001
-5.093012	35.647823	83.894775	-19.029812	20.929089	84.54303	38.044689	7.869843	86.580193	38.355091	34.155125	85.700073	38.19989	21.012484	86.140133	-76.259514	20.845694	82.945927
-4.595022	35.12236	83.887932	-19.050013	20.988979	84.565887	38.041477	7.87738	86.679474	38.348125	34.170269	85.74028	38.194801	21.0238245	86.209877	-76.294827	20.9541335	82.921897
-3.8252	34.384098	83.916161	-19.065622	21.06271	84.631386	38.048859	7.914097	86.846992	38.328392	34.196762	85.854233	38.1886255	21.0554295	86.3506125	-76.3198695	21.0699905	82.9121595
-3.344976	33.849628	83.969772	-19.07996	21.124235	84.676048	38.039581	7.96051	86.954376	38.320621	34.225494	85.940025	38.180101	21.093002	86.4472005	-76.340021	21.155468	82.9048955
-2.889728	33.328133	83.99929	-19.091255	21.194256	84.731003	38.043674	8.0243	87.062805	38.315407	34.279968	86.020264	38.1795405	21.152134	86.5415345	-76.3620505	21.236378	82.9204715
-2.459067	32.79274	84.067413	-19.090069	21.270905	84.805603	38.055107	8.099494	87.144424	38.298859	34.350811	86.090286	38.176983	21.2251525	86.617355	-76.357121	21.3166575	82.993851
-2.083791	32.270615	84.147758	-19.086468	21.377043	84.891663	38.065773	8.186472	87.228172	38.290241	34.449814	86.147217	38.178007	21.318143	86.6876945	-76.350943	21.435943	83.0956315
-1.700721	31.754612	84.219185	-19.072538	21.471935	84.979279	38.068573	8.299384	87.301796	38.286228	34.547611	86.2015	38.1774005	21.4234975	86.751648	-76.3224765	21.5203725	83.20691
-1.328182	31.245575	84.30619	-19.093637	21.596865	85.058334	38.07357	8.412196	87.387459	38.276905	34.664627	86.269157	38.1752375	21.5384115	86.828308	-76.3625115	21.6553185	83.28836
-0.841691	30.470041	84.408707	-19.128614	21.755573	85.14621	38.079796	8.574709	87.537651	38.251461	34.841152	86.422951	38.1656285	21.7079305	86.980301	-76.4228565	21.8032155	83.312119
-0.524925	29.960087	84.47213	-19.15451	21.89187	85.166702	38.073341	8.69871	87.646866	38.235229	34.975716	86.537117	38.154285	21.837213	87.0919915	-76.463305	21.946527	83.2414125
-0.248825	29.460644	84.530457	-19.19594	21.985319	85.173996	38.059727	8.830855	87.754669	38.211483	35.100052	86.63958	38.135605	21.9654535	87.1971245	-76.527485	22.0051845	83.1508675
-0.023443	28.986799	84.557831	-19.210186	22.127346	85.175011	38.040089	8.954412	87.848495	38.196117	35.229431	86.743973	38.118103	22.0919215	87.296234	-76.538475	22.1627705	83.053788
0.240971	28.498814	84.62291	-19.255423	22.268221	85.170959	38.04105	9.104894	87.947014	38.180099	35.383087	86.868767	38.1105745	22.2439905	87.4078905	-76.6214205	22.2924515	82.9340275
0.530372	28.076801	84.682693	-19.27014	22.411293	85.174408	38.042267	9.259342	88.031425	38.16383	35.553879	87.024925	38.1030485	22.4066105	87.528175	-76.6433285	22.4159755	82.820641
0.767153	27.640289	84.772263	-19.277941	22.584644	85.21257	38.056484	9.441033	88.116333	38.160496	35.744408	87.192627	38.10849	22.5927205	87.65448	-76.664372	22.5765675	82.77066
1.087565	27.021208	84.937531	-19.270191	22.847462	85.341415	38.104408	9.746737	88.247917	38.163288	36.080036	87.504669	38.133848	22.9133865	87.876293	-76.67423	22.7815375	82.806537
1.25299	26.59075	85.084167	-19.245314	23.026192	85.460197	38.16119	9.974039	88.330437	38.195858	36.320522	87.717644	38.178524	23.1472805	88.0240405	-76.669152	22.9051035	82.8963535
1.368249	26.165638	85.227158	-19.222532	23.219912	85.583809	38.223534	10.203305	88.421181	38.223289	36.567966	87.927536	38.2234115	23.3856355	88.1743585	-76.6684755	23.0541885	82.9932595
1.455058	25.737535	85.368103	-19.183804	23.412928	85.707901	38.29351	10.432657	88.491859	38.250168	36.809025	88.129089	38.271839	23.620841	88.310474	-76.639447	23.205015	83.105328
1.546935	25.324272	85.479042	-19.14883	23.59819	85.81353	38.371201	10.649307	88.557106	38.29961	37.037785	88.296715	38.3354055	23.843546	88.4269105	-76.6330655	23.352834	83.2001495
1.604132	24.892654	85.58062	-19.112642	23.790768	85.925446	38.3839	10.905865	88.655838	38.309299	37.248047	88.430023	38.3465995	24.076956	88.5429305	-76.5718835	23.50458	83.3079615
1.665163	24.445217	85.666664	-19.096542	23.977749	86.021736	38.39838	11.150393	88.741821	38.314011	37.443729	88.564667	38.3561955	24.297061	88.653244	-76.5492795	23.658437	83.390228
1.640393	23.75662	85.748383	-19.102522	24.209745	86.15387	38.471268	11.379811	88.842293	38.332256	37.723106	88.708534	38.401762	24.5514585	88.7754135	-76.606806	23.8680315	83.5323265
1.576795	23.278267	85.798744	-19.122431	24.334314	86.210205	38.450806	11.581389	88.988869	38.297947	37.886398	88.787498	38.3743765	24.7338935	88.8881835	-76.6192385	23.9347345	83.5322265
1.473071	22.765327	85.846756	-19.146242	24.467716	86.23764	38.492714	11.763503	89.108444	38.267174	38.073318	88.846573	38.379944	24.9184105	88.9775085	-76.672428	24.0170215	83.4977715
1.364212	22.254963	85.835754	-19.167639	24.564219	86.234108	38.511795	11.944697	89.208565	38.218193	38.252827	88.833908	38.364994	25.098762	89.0212365	-76.700272	24.029676	83.4469795
1.218748	21.743589	85.809517	-19.17289	24.662092	86.190704	38.535454	12.138906	89.280472	38.127247	38.415882	88.799232	38.3313505	25.277394	89.039852	-76.6771305	24.04679	83.341556
1.040714	21.219738	85.789925	-19.187302	24.727074	86.152687	38.578194	12.312218	89.352592	38.065514	38.578529	88.730469	38.321854	25.4453735	89.0415305	-76.696458	24.0087745	83.2638435
0.849625	20.712925	85.74826	-19.184477	24.769554	86.121521	38.622246	12.467194	89.409508	37.990894	38.71669	88.636787	38.30657	25.591942	89.0231475	-76.675524	23.947166	83.2198945
0.44969	19.943226	85.726334	-19.148851	24.794086	86.067177	38.715057	12.633763	89.483551	37.934814	38.865902	88.534286	38.3249355	25.7498325	89.0089185	-76.6226375	23.8383395	83.1254355
0.142254	19.471285	85.719887	-19.115023	24.779329	86.039696	38.765408	12.741153	89.543633	37.928196	38.944237	88.484703	38.346802	25.842695	89.014168	-76.576848	23.715963	83.065224
-0.189345	19.029194	85.744652	-19.090782	24.760252	86.027786	38.842136	12.741921	89.553688	37.925701	38.981911	88.492897	38.3839185	25.861916	89.0232925	-76.5654825	23.658588	83.0322795
-0.512257	18.533173	85.723747	-19.052433	24.731211	86.023468	38.880928	12.725881	89.549217	37.943501	38.978722	88.498093	38.4122145	25.8523015	89.023655	-76.5170805	23.6101205	83.023281
-0.889118	18.113388	85.693138	-19.030382	24.682898	86.021126	38.877872	12.678817	89.506409	37.973698	38.931572	88.492065	38.425785	25.8051945	88.999237	-76.486549	23.5606015	83.043015
-1.262733	17.712782	85.642746	-19.008949	24.641325	86.00631	38.855583	12.597701	89.429321	38.003925	38.853043	88.513573	38.429754	25.725372	88.971447	-76.447652	23.557278	83.041173
-1.706095	17.385887	85.564339	-19.000109	24.605156	86.015648	38.824512	12.519792	89.318504	38.041832	38.777069	88.548782	38.433172	25.6484305	88.933643	-76.43339	23.5618815	83.097653
-2.375231	16.909857	85.429214	-19.01124	24.605715	86.008842	38.739094	12.381893	89.098923	38.078186	38.676636	88.630623	38.40864	25.5292645	88.864773	-76.43112	23.6821655	83.152911
-2.91361	16.656082	85.335007	-19.029804	24.637398	86.000168	38.667721	12.325711	88.916313	38.115849	38.621658	88.686111	38.391785	25.4736845	88.801212	-76.451393	23.8011115	83.199124
-3.418059	16.42292	85.22245	-19.046167	24.697998	86.011055	38.572598	12.309322	88.7425	38.141678	38.595299	88.731133	38.357138	25.4523105	88.7368165	-76.449472	23.9436855	83.2852935
-3.937671	16.215281	85.149536	-19.067415	24.789724	86.045403	38.506794	12.332554	88.557465	38.164776	38.616737	88.793236	38.335785	25.4746455	88.6753505	-76.470615	24.1048025	83.4154555
-4.43595	15.978022	85.03997	-19.076017	24.916359	86.078789	38.448109	12.393507	88.366135	38.183014	38.658112	88.853035	38.3155615	25.5258095	88.609585	-76.4675955	24.3069085	83.547993
-4.96013	15.766603	84.959114	-19.075773	25.05217	86.124985	38.376965	12.490723	88.216553	38.203949	38.733574	88.921379	38.290457	25.6121485	88.568966	-76.442003	24.4921915	83.681004
-5.521019	15.541321	84.859589	-19.091246	25.212223	86.171387	38.336456	12.606415	88.102219	38.216503	38.842476	88.979156	38.2764795	25.7244455	88.5406875	-76.4589715	24.7000005	83.8020865
-6.314115	15.164347	84.758339	-19.10203	25.465076	86.238205	38.294445	12.811312	87.980148	38.201683	39.03191	89.069801	38.248064	25.921611	88.5249745	-76.452124	25.008541	83.9514355
-6.897097	14.897263	84.731682	-19.107533	25.634649	86.281258	38.27808	12.952319	87.947281	38.196667	39.146881	89.125481	38.2373735	26.0496	88.536381	-76.4524395	25.219698	84.026135
-7.480478	14.637298	84.698578	-19.130398	25.80472	86.308182	38.267902	13.069628	87.951202	38.186626	39.27755	89.19603	38.227264	26.173589	88.573616	-76.48806	25.435851	84.042748
-8.060392	14.24884	84.637596	-19.159908	25.936169	86.323608	38.253517	13.182777	87.99633	38.176929	39.37886	89.251839	38.215223	26.2808185	88.6240845	-76.535039	25.5915195	84.0231315
-8.661911	13.866494	84.60907	-19.158922	26.061338	86.332108	38.253899	13.273069	88.069603	38.169121	39.459522	89.280991	38.21151	26.3662955	88.675297	-76.529354	25.7563805	83.988919
-9.248771	13.443823	84.545586	-19.177471	26.155445	86.318993	38.270542	13.33601	88.124687	38.151093	39.517803	89.304993	38.2108175	26.4269065	88.71484	-76.5657595	25.8839835	83.923146
-9.866122	13.027037	84.473846	-19.174156	26.230352	86.263962	38.287899	13.378939	88.160789	38.152622	39.567081	89.308296	38.2202605	26.47301	88.7345425	-76.5685725	25.987694	83.7933815
-10.831499	12.320208	84.3536	-19.154648	26.289808	86.174225	38.301785	13.411629	88.160019	38.16489	39.594433	89.259537	38.2333375	26.503031	88.709778	-76.5426335	26.076585	83.638672
-11.456172	11.759292	84.28392	-19.13229	26.31999	86.132088	38.321281	13.416169	88.160263	38.177074	39.579388	89.221924	38.2491775	26.4977785	88.6910935	-76.5137575	26.1422015	83.5730825
-12.115106	11.192137	84.225639	-19.113043	26.315561	86.117004	38.342361	13.407773	88.180748	38.208855	39.557156	89.172134	38.275608	26.4824645	88.676441	-76.501694	26.1486575	83.557567
-12.786007	10.614666	84.208374	-19.086926	26.302242	86.120834	38.386692	13.394567	88.206329	38.235691	39.53817	89.09845	38.3111915	26.4663685	88.6523895	-76.4850435	26.1381155	83.5892785
-13.491553	10.038022	84.226463	-19.052292	26.305595	86.107841	38.419693	13.389024	88.242905	38.260098	39.520435	88.988747	38.3398955	26.4547295	88.615826	-76.4444795	26.1564605	83.599856
-14.210688	9.442587	84.264992	-19.021719	26.313385	86.077179	38.452244	13.3955	88.280533	38.262188	39.510181	88.844643	38.357216	26.4528405	88.562588	-76.400654	26.1739295	83.59177
-14.9129	8.768693	84.296539	-19.005684	26.301544	86.022621	38.502998	13.368938	88.29998	38.259609	39.503586	88.656067	38.3813035	26.436262	88.4780235	-76.3926715	26.166826	83.5672185
-16.023338	7.811131	84.32502	-18.983364	26.292171	85.901245	38.52816	13.363701	88.315567	38.235271	39.47966	88.282135	38.3817155	26.4216805	88.298851	-76.3484435	26.1626615	83.503639
-16.824684	7.211061	84.364761	-18.966576	26.256413	85.792824	38.568966	13.333036	88.282936	38.222462	39.450661	87.986908	38.395714	26.3918485	88.134922	-76.328866	26.1209775	83.450726
-17.619333	6.592389	84.423088	-18.991606	26.193062	85.689362	38.589714	13.286776	88.220482	38.192829	39.407085	87.669388	38.3912715	26.3469305	87.944935	-76.3744835	26.0391935	83.433789
-18.433853	5.963406	84.46196	-19.002272	26.143948	85.561852	38.579063	13.234219	88.131889	38.148956	39.332348	87.329468	38.3640095	26.2832835	87.7306785	-76.3685535	26.0046125	83.3930255
-19.242056	5.389208	84.419052	-19.033028	26.079184	85.405228	38.545364	13.164231	88.016006	38.094463	39.250778	86.993095	38.3199135	26.2075045	87.5045505	-76.3859695	25.9508635	83.3059055
-20.105492	4.895689	84.351349	-19.072958	25.971546	85.247093	38.480221	13.097895	87.890877	38.049217	39.168434	86.660576	38.264719	26.1331645	87.2757265	-76.410635	25.8099275	83.2184595
-20.954456	4.399128	84.29567	-19.127024	25.869778	85.071892	38.436684	13.014996	87.727539	37.986191	39.065903	86.332443	38.2114375	26.0404495	87.029991	-76.4654855	25.6991065	83.113793
-22.159103	3.715077	84.155609	-19.175907	25.691832	84.824722	38.353611	12.891528	87.497307	37.900627	38.899822	85.921791	38.127119	25.895675	86.709549	-76.478933	25.487989	82.939895
-23.022463	3.339611	84.081741	-19.208456	25.578526	84.687943	38.302589	12.825732	87.378914	37.860958	38.836281	85.688293	38.0817735	25.8310065	86.5336035	-76.4986855	25.3260455	82.8422825
-23.881191	3.010878	84.016296	-19.239985	25.466309	84.574295	38.283806	12.785456	87.280243	37.811783	38.764515	85.474442	38.0477945	25.7749855	86.3773425	-76.5277645	25.1576325	82.7712475
-24.704361	2.735518	84.017426	-19.250505	25.365635	84.455711	38.288639	12.766224	87.196861	37.774239	38.724499	85.281303	38.031439	25.7453615	86.239082	-76.532449	24.9859085	82.67234
-25.513258	2.534061	84.000381	-19.239075	25.269169	84.346413	38.313435	12.760644	87.113335	37.746155	38.702019	85.060699	38.029795	25.7313315	86.087017	-76.507945	24.8070065	82.605809
-26.282537	2.389492	84.017853	-19.217409	25.187952	84.223946	38.36021	12.750286	87.024239	37.705826	38.660187	84.831146	38.033018	25.7052365	85.9276925	-76.467836	24.6706675	82.5201995
-27.045853	2.341728	84.073128	-19.1768	25.089481	84.132858	38.400539	12.716084	86.959549	37.698681	38.608936	84.602592	38.04961	25.66251	85.7810705	-76.40321	24.516452	82.4846455
-28.214231	2.339549	84.13044	-19.108656	24.906502	84.024933	38.488285	12.589094	86.876389	37.718105	38.482357	84.322701	38.103195	25.5357255	85.599545	-76.320507	24.2772785	82.450321
-28.91222	2.443487	84.183815	-19.0746	24.760788	83.975281	38.526791	12.454906	86.811493	37.748833	38.357437	84.182442	38.137812	25.4061715	85.4969675	-76.287012	24.1154045	82.4535945
-29.600229	2.60516	84.185379	-19.053429	24.598339	83.938667	38.545578	12.284422	86.723175	37.777504	38.189514	84.044411	38.161541	25.236968	85.383793	-76.268399	23.95971	82.493541
-30.254316	2.838398	84.159058	-19.027719	24.423475	83.898537	38.525406	12.125016	86.601608	37.798107	38.001259	83.908867	38.1617565	25.0631375	85.2552375	-76.2171945	23.7838125	82.5418365
-30.909899	3.172562	84.078613	-19.037533	24.251261	83.851799	38.458237	11.956778	86.458549	37.807144	37.795509	83.765823	38.1326905	24.8761435	85.112186	-76.2077565	23.6263785	82.591412
-31.555489	3.549831	84.025085	-19.049498	24.078554	83.805016	38.418995	11.713623	86.274788	37.788589	37.588993	83.605843	38.103792	24.651308	84.9403155	-76.202788	23.5058	82.6697165
-32.093735	3.986457	83.953896	-19.095776	23.9065	83.739311	38.324734	11.556246	86.124847	37.751888	37.386383	83.463669	38.038311	24.4713145	84.794258	-76.229863	23.3416855	82.684364
-32.88303	4.80045	83.793869	-19.172308	23.675323	83.636131	38.224014	11.236704	85.903236	37.706696	37.098679	83.293365	37.965355	24.1676915	84.5983005	-76.309971	23.1829545	82.6739615
-33.30714	5.422567	83.692047	-19.229124	23.529131	83.58725	38.15625	11.055587	85.807434	37.671539	36.930378	83.240738	37.9138945	23.9929825	84.524086	-76.3721425	23.0652795	82.650414
-33.700706	6.0912	83.565895	-19.260935	23.400625	83.530739	38.111919	10.888592	85.768692	37.644039	36.788235	83.259277	37.877979	23.8384135	84.5139845	-76.399849	22.9628365	82.5474935
-34.013729	6.804087	83.416435	-19.29467	23.275309	83.499664	38.089188	10.73594	85.787804	37.633842	36.645481	83.343246	37.861515	23.6907105	84.565525	-76.450855	22.8599075	82.433803
-34.303215	7.570271	83.292702	-19.308823	23.129246	83.480492	38.087757	10.582143	85.856644	37.657211	36.516541	83.519333	37.872484	23.549342	84.6879885	-76.49013	22.70915	82.2729955
-34.538704	8.366529	83.166542	-19.29418	22.991652	83.495461	38.1143	10.413788	85.993393	37.717598	36.374008	83.8125	37.915949	23.393898	84.9029465	-76.504309	22.589406	82.0879755
-34.657574	9.20428	83.026169	-19.250067	22.836451	83.51886	38.151367	10.219999	86.224976	37.821907	36.209908	84.237511	37.986637	23.2149535	85.2312435	-76.486771	22.4579485	81.8064765
-34.769852	10.541374	82.759621	-19.100874	22.579725	83.613121	38.282928	9.886546	86.778519	38.088928	35.934456	85.138802	38.185928	22.910501	85.9586605	-76.387676	22.248949	81.2675815
-34.780952	11.447907	82.664482	-18.967386	22.426752	83.734116	38.436028	9.614327	87.318985	38.321529	35.742558	85.887245	38.3787785	22.6784425	86.603115	-76.3135505	22.1750615	80.865117
-34.756561	12.375431	82.62561	-18.813761	22.265064	83.92041	38.609852	9.381901	87.957535	38.578968	35.543118	86.74411	38.59441	22.4625095	87.3508225	-76.221932	22.0676185	80.4899975
-34.659611	13.312845	82.627876	-18.639542	22.095078	84.141266	38.814388	9.145646	88.61908	38.862389	35.357086	87.611839	38.8383885	22.251366	88.1154595	-76.1174725	21.93879	80.1670725
-34.557552	14.271322	82.594833	-18.466545	21.939646	84.351471	39.061348	8.907701	89.231911	39.12421	35.164803	88.48336	39.092779	22.036252	88.8576355	-76.025869	21.84304	79.8453065
-34.478523	15.205206	82.586563	-18.269901	21.79985	84.516708	39.243042	8.718285	89.804169	39.37339	34.998901	89.275398	39.308216	21.858593	89.5397835	-75.848018	21.741107	79.4936325
-34.392616	16.134886	82.562111	-18.06739	21.689629	84.645767	39.477753	8.529429	90.228477	39.63467	34.875824	89.913353	39.5562115	21.7026265	90.070915	-75.6909915	21.6766315	79.220619
-34.182255	17.556124	82.538391	-17.748434	21.579086	84.77668	39.772865	8.369394	90.72934	39.960526	34.726681	90.705818	39.8666955	21.5480375	90.717579	-75.3635635	21.6101345	78.835781
-34.102688	18.494991	82.537323	-17.547745	21.514547	84.861122	40.024727	8.292251	90.919922	40.186928	34.682213	91.095375	40.1058275	21.487232	91.0076485	-75.2013175	21.541862	78.7145955
-34.040611	19.394197	82.556786	-17.324659	21.484671	84.916374	40.229454	8.2627	91.053802	40.385857	34.636337	91.360817	40.3076555	21.4495185	91.2073095	-74.9569735	21.5198235	78.6254385
-33.99633	20.274988	82.571877	-17.124811	21.482315	84.927353	40.434811	8.259315	91.065506	40.563679	34.619934	91.498436	40.499245	21.4396245	91.281971	-74.748867	21.5250055	78.572735
-33.921078	21.13504	82.633606	-16.929026	21.482443	84.929207	40.629528	8.299642	90.974663	40.72633	34.639263	91.470825	40.677929	21.4694525	91.222744	-74.535981	21.4954335	78.63567
-33.908058	21.979437	82.687607	-16.754358	21.483541	84.935837	40.788166	8.358869	90.823433	40.861885	34.683884	91.335655	40.8250255	21.5213765	91.079544	-74.3337415	21.4457055	78.79213
-33.927174	22.808098	82.800713	-16.608292	21.50531	84.950073	40.959557	8.44844	90.653839	40.961494	34.763222	91.135284	40.9605255	21.605831	90.8945615	-74.1771095	21.404789	79.0055845
-33.97588	23.927412	83.004196	-16.440369	21.528698	85.024605	41.162518	8.593647	90.448509	41.076488	34.922409	90.815483	41.119503	21.758028	90.631996	-74.000241	21.299368	79.417214
-34.034538	24.640562	83.156845	-16.369034	21.548302	85.090042	41.276268	8.690336	90.338326	41.153793	35.02092	90.546455	41.2150305	21.855628	90.4423905	-73.9530985	21.240976	79.7376935
-34.118042	25.32551	83.255066	-16.321548	21.538771	85.11705	41.371292	8.779047	90.215836	41.153778	35.110065	90.245506	41.262535	21.944556	90.230671	-73.905631	21.132986	80.003429
-34.198521	26.013855	83.317688	-16.313934	21.506054	85.119919	41.427303	8.893562	90.061989	41.110634	35.193794	89.875763	41.2689685	22.043678	89.968876	-73.8968365	20.96843	80.270962
-34.308453	26.655027	83.352432	-16.321171	21.438231	85.105392	41.444778	8.973991	89.867416	41.052059	35.246765	89.418663	41.2484185	22.110378	89.6430395	-73.8907605	20.766084	80.5677445
-34.40675	27.263611	83.368889	-16.340424	21.368942	85.063034	41.433914	9.032821	89.668808	40.951839	35.27589	88.980011	41.1928765	22.1543555	89.3244095	-73.8737245	20.5835285	80.8016585
-34.482635	27.860615	83.335747	-16.406744	21.274549	85.013306	41.408894	9.06111	89.448479	40.867146	35.288261	88.495872	41.13802	22.1746855	88.9721755	-73.951508	20.3744125	81.0544365
-34.648792	28.764132	83.25766	-16.51652	21.114378	84.879372	41.300648	9.073803	89.087036	40.645088	35.267338	87.809151	40.972868	22.1705705	88.4480935	-74.005908	20.0581855	81.3106505
-34.714973	29.375359	83.170631	-16.625822	21.007412	84.793556	41.205589	9.049338	88.895012	40.50425	35.233505	87.409424	40.8549195	22.1414215	88.152218	-74.1065635	19.8734025	81.434894
-34.800594	29.998896	83.093246	-16.756149	20.855774	84.725479	41.083019	8.989085	88.713501	40.351864	35.164455	87.104492	40.7174415	22.07677	87.9089965	-74.2297395	19.634778	81.5419615
-34.879807	30.616894	83.043747	-16.914589	20.713795	84.658569	40.931217	8.925119	88.551308	40.194691	35.062218	86.891785	40.562954	21.9936685	87.7215465	-74.392132	19.4339215	81.5955915
-34.909481	31.241127	83.028236	-17.074202	20.565449	84.614723	40.75243	8.832965	88.41877	40.044056	34.956272	86.744179	40.398243	21.8946185	87.5814745	-74.546647	19.2362795	81.6479715
-34.96011	31.892618	83.008156	-17.230553	20.43774	84.592628	40.586681	8.746404	88.304016	39.897125	34.869038	86.645088	40.241903	21.807721	87.474552	-74.703009	19.067759	81.710704
-35.003941	32.577454	83.024651	-17.380131	20.361845	84.564362	40.420517	8.665835	88.220207	39.758175	34.779861	86.574326	40.089346	21.722848	87.3972665	-74.849608	19.000842	81.7314575
-34.984856	33.626194	82.990837	-17.610287	20.27309	84.541634	40.197632	8.580912	88.125023	39.562756	34.712173	86.486778	39.880194	21.6465425	87.3059005	-75.100768	18.8996375	81.7773675
-34.961838	34.334534	82.969818	-17.735888	20.236692	84.520546	40.067318	8.574425	88.054413	39.431351	34.702171	86.412521	39.7493345	21.638298	87.233467	-75.2211105	18.835086	81.807625
-34.904274	35.029621	82.948181	-17.870871	20.240463	84.481339	39.94075	8.595461	87.975052	39.291523	34.715225	86.32618	39.6161365	21.655343	87.150616	-75.3578785	18.825583	81.812062
-34.790726	35.745838	82.891335	-17.985329	20.25573	84.428177	39.812511	8.609303	87.854614	39.157425	34.736744	86.185768	39.484968	21.6730235	87.020191	-75.455626	18.8384365	81.836163
-34.692947	36.501438	82.82946	-18.099958	20.290886	84.36747	39.686462	8.653333	87.711533	39.024975	34.755733	86.018829	39.3557185	21.704533	86.865181	-75.5556345	18.877239	81.869759
-34.575916	37.267204	82.737251	-18.20466	20.330269	84.288063	39.553299	8.68368	87.564545	38.889091	34.769901	85.832283	39.221195	21.7267905	86.698414	-75.630515	18.9337475	81.877712
-34.439152	38.032745	82.666061	-18.327414	20.374275	84.203392	39.423527	8.717072	87.400696	38.753223	34.790714	85.651199	39.088375	21.753893	86.5259475	-75.743203	18.994657	81.8808365
-34.15126	39.176186	82.597282	-18.496624	20.430382	84.08551	39.206253	8.748563	87.148758	38.565739	34.821323	85.462563	38.885996	21.784943	86.3056605	-75.879244	19.075821	81.8653595
-33.922157	39.946697	82.61618	-18.615469	20.467251	84.027405	39.05669	8.773481	86.975441	38.458439	34.836334	85.376831	38.7575645	21.8049075	86.176136	-75.9885025	19.1295945	81.878674
-33.684731	40.756371	82.677437	-18.737156	20.507917	83.974571	38.902393	8.78513	86.80896	38.345222	34.85228	85.338776	38.6238075	21.818705	86.073868	-76.0981195	19.197129	81.875274
-33.425251	41.540115	82.775879	-18.851542	20.54491	83.943466	38.747257	8.806019	86.659096	38.245045	34.87215	85.333244	38.496151	21.8390845	85.99617	-76.199235	19.2507355	81.890762
-33.137409	42.318962	82.903671	-18.9627	20.591591	83.928696	38.6003	8.83866	86.521812	38.157799	34.90799	85.354538	38.3790495	21.873325	85.938175	-76.3044495	19.309857	81.919217
-32.824368	43.076096	83.08091	-19.076595	20.638212	83.940987	38.466732	8.868806	86.396301	38.064716	34.953247	85.40786	38.265724	21.9110265	85.9020805	-76.418914	19.3653975	81.9798935
-32.487354	43.822952	83.261169	-19.172703	20.709137	83.958687	38.328323	8.929567	86.33223	37.984612	35.015873	85.487648	38.1564675	21.97272	85.909939	-76.5018735	19.445554	82.007435
-31.921658	44.956974	83.564209	-19.32996	20.843021	84.04837	38.183041	9.056464	86.32901	37.865402	35.13871	85.659668	38.0242215	22.097587	85.994339	-76.6841415	19.588455	82.102401
-31.510145	45.65448	83.745155	-19.421274	20.948654	84.157303	38.093864	9.157347	86.400024	37.777122	35.233135	85.797943	37.935493	22.195241	86.0989835	-76.778041	19.702067	82.2156225
-31.112719	46.322041	83.927711	-19.502621	21.051268	84.257286	38.023548	9.25505	86.515511	37.703781	35.325794	85.950699	37.8636645	22.290422	86.233105	-76.8689065	19.812114	82.281467
-30.678072	46.948605	84.087364	-19.592268	21.13176	84.383583	37.970623	9.344994	86.635918	37.620464	35.425335	86.112137	37.7955435	22.3851645	86.3740275	-76.9800795	19.8783555	82.3931385
-30.214113	47.513275	84.236504	-19.691523	21.205227	84.477303	37.907703	9.423073	86.751213	37.535828	35.510082	86.25708	37.7217655	22.4665775	86.5041465	-77.1048115	19.9438765	82.4504595
-29.727926	48.084236	84.350143	-19.795174	21.243813	84.534958	37.824001	9.480132	86.81559	37.434681	35.569595	86.373589	37.629341	22.5248635	86.5945895	-77.219689	19.9627625	82.4753265
-29.244617	48.599304	84.496536	-19.914413	21.25423	84.580421	37.708153	9.523521	86.829842	37.324505	35.604641	86.451462	37.516329	22.564081	86.640652	-77.345155	19.944379	82.52019
-28.482372	49.218483	84.702026	-20.097172	21.228146	84.615921	37.484722	9.54027	86.794594	37.139809	35.6017	86.526581	37.3122655	22.570985	86.6605875	-77.5066095	19.885307	82.5712545
-28.002399	49.589363	84.817299	-20.245499	21.201601	84.639481	37.335541	9.526779	86.767395	37.005814	35.567291	86.567268	37.1706775	22.547035	86.6673315	-77.6616755	19.856167	82.6116305
-27.468357	49.884621	84.976204	-20.368715	21.150803	84.695076	37.192963	9.49571	86.745598	36.883583	35.527241	86.621078	37.038273	22.5114755	86.683338	-77.775703	19.7901305	82.706814
-26.907936	50.141273	85.152473	-20.507082	21.123848	84.7463	37.050045	9.46185	86.714226	36.769901	35.488537	86.671814	36.909973	22.4751935	86.69302	-77.924137	19.7725025	82.79958
-26.343418	50.36441	85.321159	-20.6064	21.106144	84.81675	36.91795	9.449981	86.69323	36.668221	35.466946	86.724579	36.7930855	22.4584635	86.7089045	-78.0058855	19.7538245	82.9245955
-25.771709	50.511505	85.494537	-20.696911	21.092957	84.895767	36.817059	9.44936	86.665741	36.584724	35.46426	86.763893	36.7008915	22.45681	86.714817	-78.0947135	19.729104	83.076717
-25.198826	50.584324	85.669151	-20.773731	21.125217	84.982559	36.734085	9.4755	86.653671	36.503681	35.475864	86.808472	36.618883	22.475682	86.7310715	-78.166345	19.774752	83.2340465
-24.313448	50.600082	85.902878	-20.863159	21.170897	85.136795	36.628712	9.531169	86.69606	36.403126	35.527184	86.911301	36.515919	22.5291765	86.8036805	-78.242237	19.8126175	83.4699095
-23.712584	50.506638	86.070541	-20.947084	21.232628	85.252357	36.567844	9.585939	86.775223	36.315788	35.581848	87.023895	36.441816	22.5838935	86.899559	-78.335984	19.8813625	83.605155
-23.142672	50.368874	86.236099	-21.048563	21.282402	85.387535	36.516079	9.642279	86.892235	36.220543	35.642025	87.162231	36.368311	22.642152	87.027233	-78.465437	19.922652	83.747837
-22.569811	50.195648	86.379539	-21.161934	21.344419	85.505661	36.455849	9.708429	87.04319	36.123894	35.708897	87.320366	36.2898715	22.708663	87.181778	-78.6137395	19.980175	83.829544
-22.032944	49.940685	86.485985	-21.282635	21.407614	85.615189	36.383907	9.770657	87.239014	36.032925	35.775967	87.505577	36.208416	22.773312	87.3722955	-78.773686	20.041916	83.8580825
-21.481129	49.629276	86.546814	-21.395164	21.436762	85.720024	36.323303	9.823215	87.420509	35.944565	35.843037	87.67083	36.133934	22.833126	87.5456695	-78.924262	20.040398	83.8943785
-20.944616	49.267551	86.573715	-21.505569	21.494432	85.809174	36.268993	9.877016	87.58036	35.848145	35.908401	87.790672	36.058569	22.8927085	87.685516	-79.069707	20.0961555	83.932832
-20.207466	48.587315	86.54705	-21.656649	21.567207	85.926804	36.172745	9.976525	87.801987	35.697418	36.004623	87.86132	35.9350815	22.990574	87.8316535	-79.2483795	20.14384	84.0219545
-19.698269	48.099918	86.489395	-21.735174	21.604691	86.008553	36.109783	10.022651	87.95105	35.609009	36.045082	87.862892	35.859396	23.0338665	87.906971	-79.329744	20.1755155	84.110135
-19.238808	47.548256	86.405914	-21.829477	21.638466	86.099792	36.05706	10.053317	88.092361	35.521675	36.061291	87.833008	35.7893675	23.057304	87.9626845	-79.4483215	20.219628	84.2368995
-18.772501	46.949245	86.282661	-21.900347	21.658125	86.201004	35.992153	10.056231	88.223633	35.435036	36.059803	87.783447	35.7135945	23.058017	88.00354	-79.5142885	20.258233	84.398468
-18.331781	46.339523	86.1707	-21.985945	21.668518	86.304863	35.924831	10.023947	88.34819	35.335186	36.029404	87.708359	35.6300085	23.0266755	88.0282745	-79.6018985	20.3103605	84.5814515
-17.971783	45.655106	86.069756	-22.103197	21.633991	86.416588	35.838596	9.975891	88.487396	35.237309	35.957077	87.616852	35.5379525	22.966484	88.052124	-79.7443465	20.301498	84.781052
-17.586552	44.958336	85.950752	-22.20668	21.579744	86.53109	35.734428	9.899347	88.631615	35.131569	35.876347	87.513367	35.4329985	22.887847	88.072491	-79.8463585	20.271641	84.989689
-17.068542	43.89629	85.773201	-22.424067	21.475067	86.700447	35.580788	9.752208	88.844803	34.938023	35.710945	87.341637	35.2594055	22.7315765	88.09322	-80.1075395	20.2185575	85.307674
-16.765743	43.15757	85.625748	-22.565933	21.392178	86.775879	35.447578	9.649905	88.967148	34.781281	35.585327	87.196449	35.1144295	22.617616	88.0817985	-80.2462955	20.16674	85.4699595
-16.483213	42.444927	85.471161	-22.719236	21.299959	86.836349	35.322701	9.550683	89.061913	34.610615	35.457741	87.063148	34.966658	22.504212	88.0625305	-80.40513	20.095706	85.6101675
-16.266066	41.714085	85.35778	-22.870262	21.200434	86.901108	35.206886	9.450052	89.141029	34.447495	35.348225	86.93029	34.8271905	22.3991385	88.0356595	-80.5677145	20.0017295	85.7665565
-16.020739	41.008923	85.276375	-23.016514	21.109737	86.946922	35.098122	9.359293	89.207275	34.281826	35.246803	86.81469	34.689974	22.303048	88.0109825	-80.723002	19.916426	85.8828615
-15.780547	40.360405	85.211006	-23.127705	20.994844	86.993546	34.987129	9.254245	89.270462	34.144012	35.127121	86.729996	34.5655705	22.190683	88.000229	-80.8209805	19.799005	85.986863
-15.56928	39.751625	85.213013	-23.238661	20.87768	87.035728	34.900986	9.159502	89.326874	34.044613	35.026196	86.680687	34.4727995	22.092849	88.0037805	-80.9501215	19.662511	86.0676755
-15.261287	38.865582	85.222046	-23.371637	20.724806	87.087181	34.769428	8.992091	89.378349	33.924286	34.873348	86.65799	34.346857	21.9327195	88.0181695	-81.090131	19.5168925	86.1561925
-15.074489	38.330647	85.249016	-23.44964	20.632755	87.113609	34.663006	8.931715	89.394257	33.860737	34.777348	86.6633	34.2618715	21.8545315	88.0287785	-81.1611515	19.4109785	86.1984395
-14.923395	37.840797	85.306953	-23.543907	20.543144	87.109612	34.58427	8.804201	89.323906	33.802105	34.701736	86.667534	34.1931875	21.7529685	87.99572	-81.2810015	19.3333195	86.223504
-14.788826	37.384193	85.355873	-23.615021	20.480148	87.100288	34.486153	8.739309	89.208206	33.718815	34.656178	86.648384	34.102484	21.6977435	87.928295	-81.332526	19.2625525	86.272281
-14.684741	36.958961	85.408051	-23.699911	20.446548	87.0811	34.379749	8.69662	89.024918	33.638638	34.621471	86.572357	34.0091935	21.6590455	87.7986375	-81.4090155	19.2340505	86.3635625
-14.556397	36.587578	85.441628	-23.772028	20.418301	87.04216	34.276485	8.677357	88.802467	33.550381	34.612	86.471138	33.913433	21.6446785	87.6368025	-81.457489	19.1919235	86.4475175
-14.435016	36.285885	85.466919	-23.823395	20.423031	87.014908	34.15678	8.714474	88.569084	33.482201	34.613068	86.331024	33.8194905	21.663771	87.450054	-81.4662805	19.182291	86.579762
-14.296457	35.865204	85.520218	-23.861006	20.442972	87.011803	34.069252	8.714837	88.137581	33.407913	34.645401	86.094269	33.7385825	21.680119	87.115925	-81.4605945	19.205825	86.907681
-14.19305	35.605206	85.579117	-23.862303	20.454666	87.010399	34.017757	8.736372	87.879288	33.385582	34.667377	85.944038	33.7016695	21.7018745	86.911663	-81.4262755	19.2074575	87.109135
-14.071978	35.382332	85.624191	-23.849087	20.465136	87.013878	33.98267	8.765255	87.626854	33.381729	34.689495	85.796692	33.6821995	21.727375	86.711773	-81.3803735	19.202897	87.315983
-13.93442	35.189693	85.626831	-23.82954	20.471027	87.007263	33.953583	8.795106	87.389999	33.376438	34.712608	85.666885	33.6650105	21.753857	86.528442	-81.3240905	19.188197	87.486084
-13.801044	34.975746	85.639153	-23.793095	20.459219	86.994812	33.933281	8.809258	87.157593	33.383312	34.720272	85.520813	33.6582965	21.764765	86.339203	-81.2444865	19.153673	87.650421
-13.657361	34.791737	85.606857	-23.740532	20.434601	86.969826	33.928516	8.816813	86.947151	33.397755	34.719532	85.390228	33.6631355	21.7681725	86.1686895	-81.1441995	19.1010295	87.7709625
-13.520243	34.565041	85.565765	-23.683926	20.402998	86.927246	33.935665	8.808055	86.744316	33.423321	34.698956	85.254425	33.679493	21.7535055	85.9993705	-81.047345	19.0524905	87.8551215
-13.264188	34.203808	85.488136	-23.599051	20.316887	86.847603	33.959896	8.743113	86.453773	33.473213	34.628952	85.037865	33.7165545	21.6860325	85.745819	-80.9146565	18.9477415	87.949387
-13.108926	33.970348	85.431099	-23.531662	20.262774	86.797211	33.98114	8.688719	86.301109	33.514214	34.559784	84.928802	33.747677	21.6242515	85.6149555	-80.811001	18.9012965	87.9794665
-12.905828	33.702026	85.403778	-23.460155	20.182346	86.76815	34.013618	8.632776	86.212059	33.566719	34.497501	84.868149	33.7901685	21.5651385	85.540104	-80.7104785	18.7995535	87.996196
-12.733955	33.434578	85.385391	-23.406208	20.132681	86.772064	34.08707	8.55724	86.176369	33.647179	34.432865	84.849159	33.8671245	21.4950525	85.512764	-80.6795405	18.7703095	88.031364
-12.504582	33.158405	85.375404	-23.324924	20.042057	86.769356	34.141285	8.51616	86.17923	33.736469	34.375427	84.832909	33.938877	21.4457935	85.5060695	-80.588725	18.6383205	88.0326425
-12.285881	32.889931	85.356445	-23.260855	19.984018	86.758919	34.235176	8.406363	86.136383	33.817699	34.31757	84.798447	34.0264375	21.3619665	85.467415	-80.5481475	18.6060695	88.050423
-12.079226	32.603065	85.328453	-23.174141	19.91263	86.726379	34.293903	8.34706	86.094193	33.875771	34.251469	84.771385	34.084837	21.2992645	85.432789	-80.433119	18.5259955	88.019969
-11.709321	32.188614	85.328957	-23.072369	19.802654	86.739952	34.378727	8.278754	86.099258	33.971737	34.164856	84.809502	34.175232	21.221805	85.45438	-80.31997	18.383503	88.025524
-11.451126	31.893841	85.365303	-23.019997	19.720552	86.791031	34.455143	8.214118	86.144867	34.031548	34.122162	84.88929	34.2433455	21.16814	85.5170785	-80.2833395	18.272964	88.0649835
-11.168372	31.618717	85.454315	-22.979275	19.662779	86.842102	34.522003	8.165987	86.227592	34.085434	34.091084	84.99733	34.3037185	21.1285355	85.612461	-80.2622685	18.1970225	88.071743
-10.847393	31.335999	85.569885	-22.938625	19.606497	86.938652	34.596508	8.143287	86.384262	34.14764	34.083031	85.177467	34.372074	21.113159	85.7808645	-80.249324	18.099835	88.0964395
-10.506314	31.034555	85.699417	-22.915201	19.549414	87.028709	34.687378	8.151874	86.565254	34.221809	34.100307	85.380379	34.4545935	21.1260905	85.9728165	-80.2849955	17.9727375	88.0846015
-10.140466	30.723822	85.795593	-22.885641	19.518753	87.143776	34.777225	8.114365	86.698219	34.256016	34.109882	85.576874	34.5166205	21.1121235	86.1375465	-80.2879025	17.9253825	88.1500055
-9.767766	30.36772	85.91362	-22.867018	19.489391	87.226334	34.834122	8.11668	86.862892	34.279297	34.132278	85.773758	34.5567095	21.124479	86.318325	-80.2907455	17.854303	88.134343
-9.203556	29.815016	86.12336	-22.853867	19.436253	87.429932	34.925018	8.136786	87.113258	34.326149	34.153202	86.054436	34.6255835	21.144994	86.583847	-80.3333175	17.727512	88.276017
-8.811763	29.404285	86.260925	-22.828781	19.393276	87.565735	34.980587	8.14874	87.280464	34.343822	34.176746	86.251083	34.6622045	21.162743	86.7657735	-80.3197665	17.623809	88.3656965
-8.399345	28.992119	86.407455	-22.7838	19.373487	87.704391	35.027538	8.19077	87.493271	34.390091	34.193314	86.464531	34.7088145	21.192042	86.978901	-80.2764145	17.554932	88.429881
-7.959908	28.592344	86.580505	-22.744102	19.333527	87.850365	35.112556	8.161626	87.69268	34.435856	34.203087	86.695251	34.774206	21.1823565	87.1939655	-80.26241	17.4846975	88.5067645
-7.517556	28.19285	86.752106	-22.705387	19.288948	87.997589	35.179138	8.169377	87.906807	34.478535	34.218235	86.941528	34.8288365	21.193806	87.4241675	-80.2396105	17.38409	88.5710105
-7.066402	27.766987	86.914406	-22.644489	19.25194	88.140541	35.251938	8.18795	88.161812	34.524387	34.232208	87.213539	34.8881625	21.210079	87.6876755	-80.1771405	17.293801	88.5934065
-6.566514	27.310648	87.089935	-22.565231	19.208925	88.297615	35.345203	8.203659	88.46521	34.586143	34.235703	87.522072	34.965673	21.219681	87.993641	-80.096135	17.198169	88.601589
-5.795536	26.641632	87.409035	-22.438612	19.111658	88.564911	35.511345	8.226381	89.003876	34.717579	34.233509	88.063995	35.114462	21.229945	88.5339355	-79.991686	16.993371	88.5958865
-5.299531	26.150126	87.639961	-22.355261	19.061871	88.766579	35.633343	8.242414	89.37616	34.805828	34.251854	88.435455	35.2195855	21.247134	88.9058075	-79.9301075	16.876608	88.6273505
-4.774202	25.627661	87.887398	-22.251858	18.999376	88.963303	35.779343	8.256836	89.754654	34.894741	34.260052	88.798653	35.337042	21.258444	89.2766535	-79.840758	16.740308	88.6499525
-4.25912	25.150305	88.100639	-22.162514	18.944078	89.108345	35.947311	8.284742	90.130783	34.978775	34.270496	89.201439	35.463043	21.277619	89.666111	-79.788071	16.610537	88.550579
-3.740821	24.657103	88.306541	-22.069685	18.893488	89.20919	36.101536	8.310959	90.500046	35.09967	34.311317	89.589523	35.600603	21.311138	90.0447845	-79.739973	16.475838	88.3735955
-3.232111	24.138987	88.461601	-22.01144	18.810753	89.25367	36.259651	8.339892	90.865509	35.205132	34.344814	89.974991	35.7323915	21.342353	90.42025	-79.7552715	16.279153	88.08709
-2.721939	23.607372	88.562286	-21.958212	18.745268	89.254059	36.415092	8.38321	91.176208	35.28693	34.404762	90.339378	35.851011	21.393986	90.757793	-79.767435	16.09655	87.750325
-2.009496	22.768856	88.636185	-21.868797	18.66083	89.127869	36.630196	8.478844	91.540077	35.397198	34.521095	90.726448	36.013697	21.4999695	91.1332625	-79.751291	15.8216905	87.1224755
-1.556509	22.198765	88.584145	-21.787264	18.602451	88.946243	36.758049	8.557835	91.696701	35.440853	34.602642	90.933243	36.099451	21.5802385	91.314972	-79.673979	15.6246635	86.577514
-1.107511	21.646027	88.488266	-21.686672	18.591398	88.714935	36.885876	8.657081	91.793983	35.503494	34.685925	91.051575	36.194685	21.671503	91.422779	-79.568029	15.511293	86.007091
-0.703864	21.064648	88.35453	-21.571802	18.569235	88.466408	37.033382	8.733475	91.791664	35.592571	34.77187	91.076752	36.3129765	21.7526725	91.434208	-79.4565805	15.3857975	85.498608
-0.331602	20.46349	88.158531	-21.435486	18.570307	88.194443	37.167305	8.83591	91.707436	35.691483	34.855885	91.063255	36.429394	21.8458975	91.3853455	-79.300366	15.2947165	85.0035405
-0.00361	19.83634	87.9161	-21.284615	18.587578	87.935982	37.301521	8.930143	91.562164	35.815666	34.95409	90.97155	36.5585935	21.9421165	91.266857	-79.1278235	15.2330395	84.605107
0.295569	19.202597	87.680016	-21.128212	18.619701	87.675613	37.446438	9.032208	91.376152	35.954742	35.047737	90.806168	36.70059	22.0399725	91.09116	-78.957014	15.1994295	84.260066
0.672482	18.257395	87.252281	-20.879122	18.689106	87.246773	37.64735	9.168598	90.937813	36.139984	35.188206	90.401863	36.893667	22.178402	90.669838	-78.651911	15.19981	83.823708
0.858652	17.608364	86.877235	-20.700756	18.715511	86.931625	37.770836	9.263494	90.574272	36.254162	35.255028	90.089355	37.012499	22.259261	90.3318135	-78.414011	15.171761	83.5314365
0.987438	16.963537	86.530762	-20.551172	18.761524	86.63427	37.883163	9.326308	90.194115	36.374561	35.306431	89.745865	37.128862	22.3163695	89.96999	-78.231206	15.2066785	83.29855
1.077293	16.242462	86.194969	-20.427973	18.779205	86.353798	37.990707	9.396046	89.825783	36.486401	35.370628	89.414909	37.238554	22.383337	89.620346	-78.0945	15.175073	83.08725
1.122788	15.537649	85.836006	-20.323553	18.791613	86.074951	38.078518	9.452427	89.492554	36.565586	35.415783	89.115059	37.322052	22.434105	89.3038065	-77.969158	15.149121	82.8460955
1.1222	14.824698	85.52417	-20.232224	18.784964	85.804886	38.164688	9.509895	89.202217	36.626755	35.467537	88.849945	37.3957215	22.488716	89.026081	-77.8601695	15.081212	82.583691
1.047385	14.093121	85.237778	-20.171976	18.774475	85.56926	38.231861	9.55353	88.955574	36.655712	35.510681	88.638313	37.4437865	22.5321055	88.7969435	-77.7877385	15.0168445	82.3415765
0.895471	12.957112	84.887398	-20.080944	18.717913	85.293076	38.314312	9.592304	88.658798	36.695793	35.534576	88.384178	37.5050525	22.56344	88.521488	-77.6669405	14.872386	82.064664
0.702917	12.146198	84.702911	-20.024399	18.652582	85.147652	38.373959	9.59882	88.519028	36.726849	35.524296	88.266983	37.550404	22.561558	88.3930055	-77.599202	14.743606	81.9022985
0.487862	11.33685	84.496239	-19.980997	18.56213	85.027985	38.426479	9.599566	88.381943	36.729763	35.511894	88.176765	37.578121	22.55573	88.279354	-77.540115	14.56853	81.776616
0.25595	10.479847	84.309784	-19.962711	18.457602	84.90609	38.45676	9.58628	88.233681	36.72467	35.484669	88.103714	37.590715	22.5354745	88.1686975	-77.516137	14.3797295	81.6434825
-0.051311	9.643665	84.143234	-19.943665	18.355333	84.810814	38.47348	9.556092	88.100739	36.719009	35.448505	88.055054	37.5962445	22.5022985	88.0778965	-77.4835745	14.2083675	81.5437315
-0.372192	8.74479	83.960007	-19.930647	18.256496	84.727257	38.480034	9.516174	87.959938	36.711464	35.40065	88.019577	37.595749	22.458412	87.9897575	-77.457043	14.05458	81.4647565
-0.764154	7.880767	83.755203	-19.946224	18.171494	84.664795	38.456245	9.482138	87.808899	36.679932	35.340084	88.004379	37.5680885	22.411111	87.906639	-77.4605365	13.931877	81.422951
-1.400721	6.466852	83.441864	-19.992954	18.059616	84.575165	38.380642	9.415336	87.59024	36.643883	35.251312	88.013687	37.5122625	22.333324	87.8019635	-77.4981705	13.785908	81.3483665
-1.899873	5.522915	83.25071	-20.03429	18.008116	84.506424	38.333447	9.374614	87.460907	36.621052	35.189747	88.010643	37.4772495	22.2821805	87.735775	-77.5458295	13.7340515	81.277073
-2.378642	4.568291	83.030815	-20.044744	17.989424	84.428642	38.281509	9.347316	87.330681	36.594131	35.139866	87.9925	37.43782	22.243591	87.6615905	-77.527308	13.735257	81.1956935
-2.947045	3.54865	82.801933	-20.070292	17.978924	84.343094	38.234886	9.327992	87.230904	36.566879	35.094105	87.944969	37.4008825	22.2110485	87.5879365	-77.5414665	13.7467995	81.0982515
-3.521593	2.501803	82.604507	-20.093515	18.02347	84.249916	38.188007	9.365465	87.152359	36.549698	35.068779	87.85582	37.3688525	22.217122	87.5040895	-77.5558825	13.829818	80.9957425
-4.171796	1.479434	82.430878	-20.106974	18.071569	84.144875	38.178043	9.338939	87.068138	36.528324	35.057114	87.754295	37.3531835	22.1980265	87.4112165	-77.5671315	13.9451115	80.8785335
-4.802595	0.368049	82.246284	-20.135124	18.117867	84.015823	38.15094	9.328924	86.988075	36.511742	35.048298	87.59655	37.331341	22.188611	87.2923125	-77.601589	14.047123	80.7393335
-5.836329	-1.32237	81.982185	-20.1395	18.187183	83.813492	38.108864	9.302835	86.855072	36.484726	35.005913	87.323616	37.296795	22.154374	87.089344	-77.575795	14.219992	80.53764
-6.5781	-2.495744	81.843552	-20.139275	18.232302	83.654015	38.107922	9.287036	86.778625	36.480209	34.967037	87.101791	37.2940655	22.1270365	86.940208	-77.5726155	14.3375675	80.367822
-7.341347	-3.706807	81.734375	-20.127539	18.26437	83.480202	38.123196	9.264716	86.704979	36.488159	34.929134	86.827843	37.3056775	22.096925	86.766411	-77.5607555	14.431815	80.193993
-8.133389	-4.945022	81.665176	-20.092396	18.320116	83.261612	38.152348	9.241232	86.648605	36.486034	34.877293	86.50351	37.319191	22.0592625	86.5760575	-77.503983	14.5809695	79.9471665
-8.977958	-6.142437	81.65287	-20.047592	18.361097	83.008614	38.203068	9.200573	86.595474	36.504707	34.817299	86.134186	37.3538875	22.008936	86.36483	-77.4490715	14.713258	79.652398
-9.848916	-7.400098	81.64666	-19.996075	18.399498	82.680885	38.257294	9.151825	86.541458	36.541973	34.745945	85.715164	37.3996335	21.948885	86.128311	-77.3917835	14.850111	79.233459
-10.740561	-8.59251	81.599304	-19.935904	18.421637	82.316383	38.310669	9.09328	86.460213	36.585365	34.678879	85.264	37.448017	21.8860795	85.8621065	-77.319825	14.9571945	78.7706595
-12.174434	-10.376777	81.55526	-19.848112	18.445101	81.708305	38.353107	8.983912	86.24276	36.665638	34.53371	84.464226	37.5093725	21.758811	85.353493	-77.2055965	15.131391	78.063117
-13.209015	-11.468975	81.463066	-19.793106	18.440767	81.258095	38.367317	8.898077	86.026794	36.718494	34.409382	83.854202	37.5429055	21.6537295	84.940498	-77.1291175	15.2278045	77.575692
-14.22309	-12.579142	81.425163	-19.715256	18.412035	80.78952	38.378269	8.798146	85.742226	36.765709	34.252258	83.186028	37.571989	21.525202	84.464127	-77.002501	15.298868	77.114913
-15.279568	-13.626328	81.351974	-19.65237	18.374786	80.319176	38.392467	8.700049	85.410217	36.79501	34.089073	82.491585	37.5937385	21.394561	83.950901	-76.8984785	15.355011	76.687451
-16.384283	-14.55613	81.285568	-19.584675	18.314972	79.875587	38.417233	8.603045	85.050552	36.817245	33.935654	81.818459	37.617239	21.2693495	83.4345055	-76.786589	15.3605945	76.3166685
-17.515867	-15.39869	81.277794	-19.528826	18.266161	79.478851	38.448559	8.487911	84.709244	36.85408	33.794888	81.23304	37.6513195	21.1413995	82.971142	-76.7089715	15.3909225	75.98656
-18.656464	-16.190006	81.294685	-19.482136	18.173359	79.187599	38.481617	8.348464	84.422318	36.886387	33.64254	80.728783	37.684002	20.995502	82.5755505	-76.648274	15.351216	75.7996475
-20.52104	-17.170803	81.308876	-19.468645	18.05055	78.821846	38.470413	8.149179	84.088097	36.941383	33.377254	80.148735	37.705898	20.7632165	82.118416	-76.643188	15.3378835	75.525276
-21.754417	-17.664476	81.333672	-19.457342	17.949474	78.644287	38.4478	7.950447	83.887428	36.954819	33.184368	79.853714	37.7013095	20.5674075	81.870571	-76.6159935	15.3315405	75.418003
-23.020037	-18.068031	81.31974	-19.491077	17.876659	78.479942	38.379066	7.778038	83.716614	36.946198	32.999493	79.634445	37.662632	20.3887655	81.6755295	-76.644786	15.3645525	75.2843545
-24.357439	-18.367723	81.28746	-19.552814	17.797556	78.360725	38.270081	7.649883	83.584114	36.936008	32.831131	79.454369	37.6030445	20.240507	81.5192415	-76.7086725	15.354605	75.2022085
-25.663801	-18.55649	81.209694	-19.607988	17.758574	78.257248	38.172379	7.46465	83.410713	36.911453	32.686977	79.295006	37.541916	20.0758135	81.3528595	-76.757892	15.4413345	75.1616365
-26.932474	-18.589437	81.127235	-19.674435	17.732351	78.193031	38.052345	7.337316	83.259949	36.87685	32.554195	79.159454	37.4645975	19.9457555	81.2097015	-76.8134675	15.5189465	75.1763605
-28.285971	-18.520832	81.051788	-19.748085	17.727203	78.16169	37.93055	7.234663	83.130264	36.842617	32.445969	79.07489	37.3865835	19.840316	81.102577	-76.8827535	15.61409	75.220803
-30.287281	-18.203558	80.873772	-19.85673	17.749323	78.1745	37.753792	7.107153	82.969734	36.810745	32.343864	79.012146	37.2822685	19.7255085	80.99094	-76.9957285	15.7731375	75.35806
-31.598837	-17.856047	80.698517	-19.924229	17.787134	78.165794	37.654762	7.063658	82.872765	36.785732	32.3228	78.985336	37.220247	19.693229	80.9290505	-77.068705	15.881039	75.4025375
-32.913013	-17.39168	80.532822	-19.966843	17.845554	78.130928	37.585087	7.058473	82.75444	36.756535	32.344021	78.941689	37.170811	19.701247	80.8480645	-77.104497	15.989861	75.4137915
-34.161438	-16.764795	80.326645	-20.006323	17.894676	78.099472	37.540859	7.108168	82.617691	36.730759	32.397713	78.863747	37.135809	19.7529405	80.740719	-77.148455	16.0364115	75.458225
-35.436501	-16.096317	80.111412	-20.032324	17.968842	78.028038	37.512161	7.16686	82.414276	36.709885	32.475483	78.716721	37.111023	19.8211715	80.5654985	-77.175671	16.1165125	75.4905775
-36.687397	-15.281172	79.897865	-20.034309	18.04141	77.924255	37.466141	7.258982	82.150368	36.687721	32.565575	78.491394	37.076931	19.9122785	80.320881	-77.145549	16.1705415	75.527629
-37.868755	-14.335743	79.688087	-20.047899	18.152002	77.781952	37.437134	7.351647	81.847168	36.646503	32.661297	78.200844	37.0418185	20.006472	80.024006	-77.1376165	16.297532	75.539898
-39.687828	-12.789255	79.404381	-20.088057	18.257807	77.569756	37.392189	7.461975	81.30899	36.58691	32.776596	77.65712	36.9895495	20.1192855	79.483055	-77.1656635	16.3963285	75.656457
-40.865963	-11.633292	79.248955	-20.115225	18.320885	77.399948	37.349899	7.49241	80.870071	36.547707	32.820576	77.220284	36.948803	20.156493	79.0451775	-77.179253	16.485277	75.7547185
-42.000053	-10.350615	79.015198	-20.14633	18.360743	77.213387	37.267807	7.502727	80.36953	36.491688	32.826202	76.740227	36.8797475	20.1644645	78.5548785	-77.1724075	16.5570215	75.8718955
-43.108158	-8.996327	78.721329	-20.221256	18.369057	76.994286	37.165936	7.469003	79.790321	36.424744	32.818623	76.232658	36.79534	20.143813	78.0114895	-77.237852	16.594301	75.9770825
-44.205429	-7.566121	78.420647	-20.302078	18.376877	76.741478	37.046059	7.400564	79.156998	36.334816	32.800224	75.694969	36.6904375	20.100394	77.4259835	-77.2945935	16.65336	76.0569725
-45.242039	-6.070086	78.096809	-20.436285	18.385065	76.493874	36.867012	7.327023	78.499016	36.208805	32.786579	75.145164	36.5379085	20.056801	76.82209	-77.4104785	16.713329	76.165658
-46.257771	-4.476255	77.819504	-20.617451	18.371241	76.289352	36.673813	7.296199	77.870628	36.053913	32.797626	74.639687	36.363863	20.0469125	76.2551575	-77.598765	16.6955695	76.3235465
-47.672062	-1.916349	77.525208	-20.933905	18.428846	76.091888	36.343433	7.292743	77.064728	35.757896	32.861847	74.03511	36.0506645	20.077295	75.549919	-77.9184745	16.780397	76.633857
-48.557999	-0.09681	77.464294	-21.160961	18.490274	76.085594	36.137608	7.33724	76.739975	35.558876	32.938038	73.802834	35.848242	20.137639	75.2714045	-78.170164	16.842909	76.8997835
-49.377857	1.761567	77.523514	-21.382105	18.560593	76.213806	35.953541	7.409858	76.565338	35.383778	33.041656	73.730858	35.6686595	20.225757	75.148098	-78.4328695	16.895429	77.279514
-50.09222	3.693102	77.623299	-21.567907	18.653082	76.395302	35.806812	7.502578	76.494965	35.230793	33.167564	73.774803	35.5188025	20.335071	75.134884	-78.6546165	16.971093	77.65572
-50.771832	5.70116	77.769936	-21.733908	18.760485	76.610909	35.661324	7.626945	76.486275	35.091156	33.299698	73.865417	35.37624	20.4633215	75.175846	-78.844056	17.0576485	78.045972
-51.328693	7.743481	77.893295	-21.871975	18.865007	76.808243	35.51947	7.75429	76.514801	34.958282	33.430771	73.980507	35.238876	20.5925305	75.247654	-78.982826	17.1374835	78.368832
-51.87722	9.86541	78.02655	-22.002495	18.965519	76.996162	35.365311	7.866456	76.539841	34.82687	33.55777	74.125633	35.0960905	20.712113	75.332737	-79.1010805	17.218925	78.659587
-52.49638	13.085629	78.171486	-22.22253	19.085686	77.251465	35.100658	7.993792	76.582855	34.650894	33.709232	74.347206	34.875776	20.851512	75.4650305	-79.320836	17.31986	79.0378995
-52.820415	15.266588	78.235641	-22.374409	19.162817	77.387711	34.908329	8.060269	76.604462	34.524712	33.787399	74.543396	34.7165205	20.923834	75.573929	-79.4653385	17.4018	79.201493
-53.059875	17.495665	78.336464	-22.545578	19.240301	77.54921	34.700493	8.102651	76.612236	34.420212	33.853905	74.764084	34.5603525	20.978278	75.68816	-79.6515085	17.502324	79.41026
-53.237957	19.736313	78.446533	-22.723326	19.321554	77.706886	34.499489	8.15163	76.630699	34.317883	33.926304	75.003342	34.408686	21.038967	75.8170205	-79.855338	17.604141	79.5967515
-53.268391	21.990982	78.626305	-22.898411	19.41036	77.873703	34.311516	8.21502	76.669762	34.215141	34.01342	75.255478	34.2633285	21.11422	75.96262	-80.0601505	17.7065	79.784786
-53.266781	24.241171	78.830292	-23.059315	19.510281	78.05497	34.142902	8.316203	76.725159	34.122555	34.124699	75.521217	34.1327285	21.220451	76.123188	-80.2513585	17.800111	79.986752
-53.118645	26.509857	79.117966	-23.191799	19.62207	78.273865	34.012787	8.42443	76.784042	34.041767	34.256145	75.774399	34.027277	21.3402875	76.2792205	-80.410875	17.9038525	80.2685095
-52.718945	29.898479	79.611084	-23.352007	19.778629	78.623474	33.845295	8.653125	76.862518	33.94302	34.487309	76.193184	33.8941575	21.570217	76.527851	-80.5981715	17.987041	80.719097
-52.406609	32.112797	80.084053	-23.445047	19.895393	78.899727	33.766453	8.811128	76.961243	33.899338	34.663757	76.468307	33.8328955	21.7374425	76.714775	-80.7229895	18.0533435	81.084679
-51.963158	34.301323	80.545898	-23.489817	20.021431	79.180611	33.716774	8.998658	77.062386	33.862587	34.837814	76.761162	33.7896805	21.918236	76.911774	-80.7693145	18.124626	81.449448
-51.50132	36.460419	81.004219	-23.571829	20.157528	79.444603	33.65049	9.185361	77.151222	33.808334	35.041271	77.026237	33.729412	22.113316	77.0887295	-80.87307	18.20174	81.8004765
-50.928104	38.582333	81.421783	-23.638716	20.283188	79.676125	33.574291	9.375027	77.206383	33.72707	35.223969	77.245056	33.6506805	22.299498	77.2257195	-80.9281125	18.266878	82.1265305
-50.262936	40.684605	81.831818	-23.72422	20.41943	79.854996	33.479984	9.561084	77.236847	33.634754	35.412308	77.438095	33.557369	22.486696	77.337471	-81.005809	18.352164	82.372521
-49.551022	42.714668	82.157043	-23.843536	20.565483	80.00856	33.365807	9.734178	77.271278	33.544163	35.576847	77.583855	33.454985	22.6555125	77.4275665	-81.142057	18.4754535	82.5895535
-48.349197	45.69902	82.613411	-24.030087	20.780403	80.215546	33.178894	9.987944	77.335289	33.362679	35.802052	77.812019	33.2707865	22.894998	77.573654	-81.3309605	18.665808	82.857438
-47.427139	47.59071	82.91404	-24.176737	20.939865	80.359306	33.041824	10.126372	77.404907	33.249081	35.93959	78.020935	33.1454525	23.032981	77.712921	-81.4989265	18.846749	83.005691
-46.447392	49.471241	83.262711	-24.319414	21.084023	80.514595	32.903801	10.254229	77.498863	33.147938	36.063011	78.245453	33.0258695	23.15862	77.872158	-81.6646975	19.009426	83.157032
-45.389984	51.229042	83.540016	-24.479618	21.240866	80.659416	32.772213	10.373528	77.629143	33.04718	36.179371	78.498047	32.9096965	23.2764495	78.063595	-81.8689325	19.2052825	83.255237
-44.238888	52.979557	83.833672	-24.622683	21.427416	80.783806	32.643154	10.50383	77.798317	32.943966	36.31501	78.746994	32.79356	23.40942	78.2726555	-82.038926	19.445412	83.2949565
-42.886089	54.458977	83.987724	-24.790735	21.627838	80.887924	32.550163	10.671468	78.024429	32.829201	36.48735	79.015373	32.689682	23.579409	78.519901	-82.271152	19.676267	83.255947
-41.906528	56.261242	84.081924	-24.936577	21.841335	81.007629	32.481472	10.86691	78.304077	32.714741	36.667179	79.307922	32.5981065	23.7670445	78.8059995	-82.4712605	19.9156255	83.2092585
-39.792694	58.428226	84.115494	-25.111876	22.187687	81.185135	32.44701	11.178483	78.798309	32.569462	36.975189	79.746452	32.508236	24.076836	79.2723805	-82.731988	20.298538	83.0978895
-38.288776	59.624344	84.064949	-25.178238	22.386831	81.308235	32.469273	11.370405	79.13913	32.485752	37.161819	80.0392	32.4775125	24.266112	79.589165	-82.8339885	20.50755	83.027305
-36.734081	60.747536	83.966377	-25.225973	22.557299	81.440079	32.52058	11.529029	79.483734	32.441013	37.336304	80.306015	32.4807965	24.4326665	79.8948745	-82.9327425	20.6819315	82.9852835
-35.087639	61.714626	83.899658	-25.262249	22.677172	81.552406	32.573132	11.675925	79.813606	32.390171	37.470039	80.562347	32.4816515	24.572982	80.1879765	-83.0061495	20.781362	82.9168355
-33.423901	62.655788	83.819191	-25.263187	22.785101	81.682549	32.620995	11.766686	80.100777	32.361191	37.568554	80.804604	32.491093	24.66762	80.4526905	-83.017467	20.902582	82.9124075
-31.642496	63.41433	83.788452	-25.302692	22.856436	81.787575	32.654144	11.844545	80.361389	32.350044	37.637379	81.021309	32.502094	24.740962	80.691349	-83.107478	20.97191	82.883801
-29.716059	64.040016	83.762657	-25.332352	22.904945	81.859344	32.682354	11.877783	80.613052	32.331089	37.676872	81.25811	32.5067215	24.7773275	80.935581	-83.1714255	21.0325625	82.783107
-26.892811	64.904572	83.665482	-25.411547	22.968418	81.954254	32.681438	11.920597	80.962036	32.287945	37.727886	81.570282	32.4846915	24.8242415	81.266159	-83.3077855	21.1125945	82.642349
-24.928699	65.322365	83.655235	-25.476725	23.010437	82.018066	32.677715	11.928969	81.177444	32.25975	37.738388	81.781815	32.4687325	24.8336785	81.4796295	-83.4221825	21.1871955	82.5565025
-23.764004	64.696213	83.697586	-25.507875	23.022642	82.094185	32.665482	11.931275	81.39637	32.23093	37.747784	81.978172	32.448206	24.8395295	81.687271	-83.463956	21.2057545	82.501099
-22.694979	63.718445	83.599129	-25.557121	23.046703	82.179771	32.665981	11.920456	81.608612	32.2155	37.756714	82.179863	32.4407405	24.838585	81.8942375	-83.5549825	21.254821	82.4653045
-21.620913	62.746895	83.701012	-25.594717	23.05802	82.254494	32.670029	11.921598	81.789871	32.220619	37.755455	82.368744	32.445324	24.8385265	82.0793075	-83.634758	21.2775135	82.4296805
-20.462143	61.68132	83.702499	-25.625225	23.087791	82.329353	32.665668	11.933827	81.936401	32.219318	37.772499	82.555244	32.442493	24.853163	82.2458225	-83.692943	21.322419	82.4128835
-19.350674	60.627792	83.765152	-25.635237	23.094244	82.40535	32.663586	11.969354	82.079437	32.206871	37.795948	82.746628	32.4352285	24.882651	82.4130325	-83.7057025	21.305837	82.3976675
-17.60961	58.87925	83.831856	-25.674644	23.15657	82.524315	32.684631	12.084274	82.280045	32.189594	37.914673	82.972038	32.4371125	24.9994735	82.6260415	-83.7864005	21.3136665	82.4225885
-16.471893	57.692181	83.852615	-25.697453	23.192877	82.611809	32.701626	12.210814	82.418915	32.147617	38.037781	83.090935	32.4246215	25.1242975	82.754925	-83.8195275	21.2614565	82.468693
-15.336311	56.41153	83.793121	-25.713545	23.268267	82.695938	32.745605	12.376179	82.55809	32.093777	38.19709	83.187927	32.419691	25.2866345	82.8730085	-83.846781	21.2498995	82.5188675
-14.194817	55.118382	83.697388	-25.706535	23.321465	82.825592	32.821278	12.559443	82.699928	32.033184	38.374062	83.248718	32.427231	25.4667525	82.974323	-83.840301	21.1761775	82.676861
-13.043961	53.789814	83.574699	-25.665474	23.390867	82.940224	32.907623	12.747155	82.86512	31.995491	38.556599	83.288277	32.451557	25.651877	83.0766985	-83.782505	21.129857	82.8037495
-11.887925	52.409584	83.425667	-25.63096	23.470947	83.063164	33.010605	12.931717	83.03891	31.957829	38.737801	83.308311	32.484217	25.834759	83.1736105	-83.746137	21.107135	82.9527175
-10.723361	50.989269	83.286705	-25.597715	23.534918	83.20871	33.107082	13.110663	83.244965	31.923807	38.924606	83.310165	32.5154445	26.0176345	83.277565	-83.7108745	21.0522015	83.139855
-9.002659	48.778839	83.079041	-25.525776	23.649855	83.444481	33.270973	13.368559	83.5849	31.892651	39.178642	83.360542	32.581812	26.2736005	83.472721	-83.633364	21.0261095	83.416241
-7.83992	47.291073	82.97654	-25.466177	23.739374	83.609795	33.366524	13.504183	83.833809	31.894356	39.303665	83.417419	32.63044	26.403924	83.625614	-83.562794	21.074824	83.593976
-6.681521	45.755283	82.947197	-25.415993	23.832348	83.779144	33.472149	13.581389	84.102959	31.925764	39.378387	83.497559	32.6989565	26.479888	83.800259	-83.5309425	21.184808	83.758029
-5.491746	44.208736	82.951096	-25.351074	23.907593	83.958344	33.543129	13.667403	84.385773	31.975782	39.419807	83.627579	32.7594555	26.543605	84.006676	-83.4616035	21.271581	83.910012
-4.324167	42.644531	83.041832	-25.296741	23.972202	84.152283	33.659897	13.662503	84.618301	32.048164	39.440872	83.78965	32.8540305	26.5516875	84.2039755	-83.4475125	21.3927165	84.1005905
-3.127504	41.099037	83.11837	-25.202814	24.042721	84.340378	33.759003	13.68048	84.881996	32.121571	39.445068	83.986763	32.940287	26.562774	84.4343795	-83.345915	21.522668	84.2463765
-1.957026	39.550396	83.293495	-25.09853	24.1259	84.544083	33.871563	13.726274	85.1782	32.197147	39.482681	84.224762	33.034355	26.6044775	84.701481	-83.231415	21.6473225	84.386685
-0.180127	37.218781	83.618958	-24.889669	24.252668	84.897247	34.066616	13.82766	85.783272	32.359337	39.553932	84.706749	33.2129765	26.690796	85.2450105	-82.9923145	21.81454	84.5494835
1.056203	35.71439	83.918762	-24.748123	24.303144	85.1894	34.237705	13.916842	86.264397	32.504402	39.616688	85.141922	33.3710535	26.766765	85.7031595	-82.8672995	21.839523	84.6756405
2.257857	34.175812	84.327705	-24.549339	24.35737	85.536613	34.426716	14.019604	86.879929	32.666832	39.67894	85.675819	33.546774	26.849272	86.277874	-82.645452	21.865468	84.795352
3.512643	32.666847	84.840683	-24.32745	24.39735	85.95787	34.648338	14.11414	87.596016	32.83968	39.747791	86.342125	33.744009	26.9309655	86.9690705	-82.398909	21.8637345	84.9466695
4.715284	31.158308	85.462692	-24.118757	24.414274	86.426865	34.923996	14.226416	88.373337	33.050179	39.847069	87.073578	33.9870875	27.0367425	87.7234575	-82.2246015	21.7918055	85.1302725
5.959606	29.676088	86.119232	-23.899467	24.437153	86.91436	35.18837	14.34608	89.219376	33.233299	39.958183	87.87664	34.2108345	27.1521315	88.548008	-82.0097685	21.7221745	85.280712
7.147918	28.171385	86.852486	-23.703979	24.458344	87.418396	35.450424	14.472906	90.08992	33.430058	40.066822	88.666069	34.440241	27.269864	89.3779945	-81.848199	21.646824	85.4587975
8.937579	26.007832	87.908241	-23.406738	24.445557	88.115425	35.811119	14.631504	91.350533	33.690205	40.227619	89.816566	34.750662	27.4295615	90.5835495	-81.564138	21.4615525	85.6473005
10.068115	24.59317	88.617973	-23.209196	24.436329	88.535507	36.005066	14.775194	92.149986	33.86272	40.341839	90.582916	34.933893	27.5585165	91.366451	-81.352285	21.3141415	85.704563
11.232918	23.191095	89.240608	-23.03299	24.38348	88.883835	36.241138	14.819482	92.830048	34.061832	40.426853	91.292	35.151485	27.6231675	92.061024	-81.217465	21.1437925	85.706646
12.308221	21.794479	89.802612	-22.841722	24.331335	89.148163	36.420891	14.893545	93.420502	34.244198	40.482029	91.943451	35.3325445	27.687787	92.6819765	-81.0159885	20.974883	85.6143495
13.413513	20.465317	90.252998	-22.648447	24.276428	89.326569	36.594219	14.918059	93.928665	34.431042	40.524822	92.491615	35.5126305	27.7214405	93.21014	-80.8095245	20.8314155	85.442998
14.502414	19.022182	90.564537	-22.442545	24.23349	89.452469	36.816101	14.885053	94.322166	34.628777	40.540359	92.904869	35.722439	27.712706	93.6135175	-80.607529	20.754274	85.2914205
15.529434	17.688717	90.867378	-22.232393	24.182886	89.535942	37.011929	14.915813	94.652672	34.811623	40.572128	93.222221	35.911776	27.7439705	93.9374465	-80.376562	20.6218015	85.1344375
16.938131	15.636953	91.238716	-21.894167	24.119066	89.599052	37.324738	14.940921	95.034668	35.110203	40.60088	93.534378	36.2174705	27.7709005	94.284523	-80.0058045	20.4672315	84.913581
17.569916	14.414149	91.592598	-21.680666	24.075144	89.604187	37.530449	14.96076	95.239128	35.305775	40.618702	93.680687	36.418112	27.789731	94.4599075	-79.779444	20.360557	84.7484665
18.219589	13.025122	91.643265	-21.477961	24.033064	89.582703	37.7295	14.986346	95.419434	35.474941	40.640835	93.786278	36.6022205	27.8135905	94.602856	-79.5581425	20.2525375	84.56255
18.429859	11.721123	91.786804	-21.284166	23.984621	89.544853	37.924118	14.998421	95.54731	35.646465	40.635193	93.816986	36.7852915	27.816807	94.682148	-79.3536235	20.152435	84.407558
18.701801	10.355922	91.83493	-21.099138	23.926712	89.477409	38.090786	15.005363	95.619301	35.808853	40.634602	93.756264	36.9498195	27.8199825	94.6877825	-79.1480955	20.0334415	84.2670355
18.836498	9.126369	91.80986	-20.92099	23.873846	89.401505	38.265606	15.007665	95.64698	35.950218	40.637337	93.697334	37.107912	27.822501	94.672157	-78.949892	19.925191	84.130853
18.862776	7.924963	91.871613	-20.756613	23.807201	89.339241	38.456322	14.99912	95.650604	36.121559	40.638702	93.592216	37.2889405	27.818911	94.62141	-78.8021665	19.795491	84.057072
18.768494	6.140944	91.806358	-20.483221	23.675875	89.189613	38.73772	14.94237	95.577827	36.385273	40.586201	93.352798	37.5614965	27.7642855	94.4653125	-78.5279385	19.5874645	83.9139135
18.630713	5.048492	91.728973	-20.280556	23.587385	89.057816	38.912415	14.868821	95.489281	36.557831	40.531998	93.224518	37.735123	27.7004095	94.3568995	-78.296235	19.4743605	83.7587325
18.404148	3.968461	91.64814	-20.038063	23.478289	88.911407	39.121803	14.769617	95.346573	36.796577	40.437584	93.0149	37.95919	27.6036005	94.1807365	-78.035316	19.3529775	83.6420775
18.177923	2.89298	91.486786	-19.794989	23.376461	88.78418	39.329659	14.664449	95.197998	37.01693	40.304691	92.842812	38.1732945	27.48457	94.020405	-77.7632725	19.268352	83.547955
17.882715	1.957362	91.395096	-19.553902	23.273218	88.693596	39.538963	14.564281	95.071114	37.240128	40.237663	92.740723	38.3895455	27.400972	93.9059185	-77.4973495	19.145464	83.4812735
17.526407	1.04255	91.304512	-19.29677	23.179852	88.632874	39.746258	14.495343	94.97049	37.502438	40.1423	92.591812	38.624348	27.3188215	93.781151	-77.217888	19.0408825	83.484597
17.121138	0.195804	91.205894	-19.021862	23.066845	88.578209	40.009193	14.368643	94.84951	37.726795	40.049129	92.471077	38.867994	27.208886	93.6602935	-76.911718	18.924804	83.4961245
16.234144	-0.597851	91.075294	-18.614887	22.895739	88.555283	40.386032	14.220664	94.741913	38.116554	39.897118	92.370972	39.251293	27.058891	93.5564425	-76.481067	18.732587	83.5541235
15.625553	-1.042009	90.986015	-18.353067	22.771774	88.544525	40.638119	14.088054	94.752045	38.425255	39.728443	92.313942	39.531687	26.9082485	93.5329935	-76.237821	18.6352995	83.5560565
14.915113	-1.399881	91.031387	-18.09063	22.631363	88.576256	40.865883	13.975924	94.845879	38.661922	39.587479	92.396706	39.7639025	26.7817015	93.6212925	-75.9451625	18.4810245	83.5312195
14.212082	-1.811413	91.053627	-17.854528	22.480982	88.652855	41.120678	13.795848	94.956337	38.915146	39.46331	92.537476	40.017912	26.629579	93.7469065	-75.726968	18.332385	83.5588035
13.461688	-2.11938	91.102692	-17.647934	22.340988	88.769005	41.322067	13.647875	95.083557	39.147118	39.341713	92.704208	40.2345925	26.494794	93.8938825	-75.5304605	18.187182	83.6441275
12.646118	-2.398434	91.164238	-17.461941	22.179045	88.894211	41.474903	13.506493	95.194	39.341213	39.224861	92.852806	40.408058	26.365677	94.023403	-75.33194	17.992413	83.765019
11.796536	-2.5708	91.140755	-17.317009	22.058788	88.986153	41.580837	13.400414	95.216438	39.496548	39.10672	92.894157	40.5386925	26.253567	94.0552975	-75.1727105	17.864009	83.9170085
10.444212	-2.747831	90.952217	-17.109058	21.88014	88.970818	41.688408	13.266653	95.142578	39.617748	38.957901	92.861549	40.653078	26.112277	94.0020635	-74.871194	17.648003	83.9395725
9.533571	-2.864376	90.716759	-17.008884	21.765324	88.900261	41.761951	13.177389	95.012299	39.697006	38.876869	92.769333	40.7294785	26.027129	93.890816	-74.7472465	17.503519	83.909706
8.557071	-2.86518	90.512238	-16.908991	21.666348	88.813248	41.810341	13.096532	94.871658	39.777939	38.795559	92.652443	40.79414	25.9460455	93.7620505	-74.612122	17.3866505	83.8644455
7.556449	-2.849589	90.278923	-16.817217	21.569355	88.71981	41.879372	12.984714	94.679245	39.866478	38.721539	92.511139	40.872925	25.8531265	93.595192	-74.507359	17.2855835	83.844428
6.527151	-2.791298	89.981392	-16.73946	21.475481	88.613792	41.937202	12.845984	94.449547	39.940052	38.608814	92.338028	40.938627	25.727399	93.3937875	-74.417547	17.223563	83.8337965
5.467025	-2.668557	89.6987	-16.685244	21.387413	88.519409	41.970207	12.716015	94.163918	40.006229	38.499348	92.109444	40.988218	25.6076815	93.136681	-74.358706	17.1671445	83.902137
4.381231	-2.493638	89.412079	-16.645796	21.296412	88.40641	41.997562	12.585239	93.81311	40.046165	38.385719	91.824966	41.0218635	25.485479	92.819038	-74.3134555	17.107345	83.993782
2.713707	-2.187419	88.888947	-16.594051	21.18906	88.192604	41.989082	12.455034	93.210564	40.06636	38.231422	91.341515	41.027721	25.343228	92.2760395	-74.215823	17.034892	84.1091685
1.595713	-1.91015	88.51812	-16.573891	21.0942	87.997971	41.952793	12.31786	92.757866	40.058475	38.09576	90.952614	41.005634	25.20681	91.85524	-74.153416	16.98159	84.140702
0.445425	-1.590149	88.0578	-16.560276	21.027292	87.759544	41.920414	12.081017	92.242622	40.039608	37.923138	90.594208	40.980011	25.0020775	91.418415	-74.100563	17.0525065	84.100673
-0.732309	-1.27086	87.603004	-16.573372	20.915602	87.528328	41.846134	11.87958	91.766487	40.058617	37.725758	90.258995	40.9523755	24.802669	91.012741	-74.0991195	17.028535	84.043915
-1.909017	-0.893811	87.156456	-16.601559	20.834677	87.29055	41.789082	11.580592	91.243385	40.061104	37.503445	90.001572	40.925093	24.5420185	90.6224785	-74.128211	17.1273355	83.9586215
-3.095485	-0.499676	86.657204	-16.611755	20.721272	87.080887	41.678818	11.349377	90.795349	40.060013	37.241032	89.819229	40.8694155	24.2952045	90.307289	-74.0929255	17.1473395	83.854485
-4.257187	-0.118904	86.226257	-16.654331	20.630283	86.922211	41.573631	11.061154	90.422012	40.073929	36.98888	89.738365	40.82378	24.025017	90.0801885	-74.132442	17.235549	83.7642335
-5.993405	0.583039	85.782333	-16.717199	20.498514	86.85601	41.434593	10.714647	90.109077	40.115704	36.645271	89.906601	40.7751485	23.679959	90.007839	-74.2095465	17.317069	83.704181
-7.141598	1.030546	85.587509	-16.755749	20.42717	86.906082	41.374229	10.514162	90.077614	40.162296	36.445133	90.220383	40.7682625	23.4796475	90.1489985	-74.2797605	17.3746925	83.6631655
-8.231558	1.498089	85.515045	-16.75049	20.368387	87.040031	41.353779	10.342808	90.176811	40.235542	36.271782	90.604546	40.7946605	23.307295	90.3906785	-74.2956405	17.429479	83.6893835
-9.351917	1.963064	85.540352	-16.736345	20.335142	87.192986	41.374401	10.188574	90.352432	40.317173	36.117004	91.05101	40.845787	23.152789	90.701721	-74.318477	17.517495	83.684251
-10.444296	2.401912	85.593658	-16.703842	20.323587	87.379478	41.420177	10.047877	90.572151	40.433521	35.999302	91.471191	40.926849	23.0235895	91.021671	-74.334533	17.6235845	83.737285
-11.508683	2.826781	85.635544	-16.646854	20.3358	87.542572	41.464504	9.972342	90.802971	40.546329	35.888515	91.844856	41.0054165	22.9304285	91.3239135	-74.2991245	17.7411715	83.7612305
-12.574668	3.2164	85.677902	-16.585527	20.348	87.66674	41.536221	9.860759	90.985641	40.639843	35.803612	92.156883	41.088032	22.8321855	91.571262	-74.259086	17.8638145	83.762218
-14.17276	3.718046	85.728775	-16.47463	20.392422	87.822937	41.654011	9.815113	91.237625	40.789787	35.745697	92.505554	41.221899	22.780405	91.8715895	-74.171159	18.004439	83.7742845
-15.262763	4.043747	85.762398	-16.378378	20.426123	87.890007	41.736599	9.824825	91.391495	40.856476	35.753242	92.67514	41.2965375	22.7890335	92.0333175	-74.0532935	18.0632125	83.7466965
-16.337187	4.313118	85.805283	-16.300112	20.45479	87.943092	41.816875	9.862583	91.540459	40.9202	35.796852	92.781738	41.3685375	22.8297175	92.1610985	-73.9687615	18.0798625	83.7250855
-17.42975	4.567355	85.814461	-16.233458	20.512934	87.981781	41.910618	9.9217	91.664055	40.960339	35.873466	92.832115	41.4354785	22.897583	92.248085	-73.9023945	18.128285	83.715477
-18.557314	4.784553	85.851952	-16.171921	20.581659	87.991966	41.992298	10.00444	91.748009	40.984978	35.977127	92.805618	41.488638	22.9907835	92.2768135	-73.83248	18.1725345	83.7071185
-19.672905	4.927948	85.855148	-16.142624	20.624353	87.972565	42.037971	10.121722	91.779877	40.973701	36.101486	92.701164	41.505836	23.111604	92.2405205	-73.791084	18.137102	83.7046095
-20.823456	5.082808	85.866653	-16.121367	20.684412	87.946503	42.073097	10.251365	91.75415	40.951828	36.235802	92.465157	41.5124625	23.2435835	92.1096535	-73.7551965	18.1252405	83.7833525
-22.584663	5.304834	85.905022	-16.107273	20.78834	87.841576	42.106979	10.472892	91.636841	40.82486	36.453117	91.979118	41.4659195	23.4630045	91.8079795	-73.6804655	18.1136755	83.8751725
-23.78631	5.403179	85.905212	-16.131037	20.811333	87.754456	42.09523	10.60294	91.524475	40.75679	36.588631	91.57151	41.42601	23.5957855	91.5479925	-73.688084	18.0268805	83.9609195
-25.002497	5.53108	85.894806	-16.163456	20.862579	87.642967	42.092377	10.709113	91.33625	40.672462	36.695404	91.081581	41.3824195	23.7022585	91.2089155	-73.7093315	18.0228995	84.0770185
-26.248888	5.642509	85.86969	-16.207127	20.880827	87.470436	42.041088	10.809052	91.094559	40.54063	36.786003	90.556511	41.290859	23.7975275	90.825535	-73.705113	17.9641265	84.115337
-27.520657	5.754968	85.770073	-16.286503	20.890919	87.255852	41.958591	10.815164	90.728638	40.406208	36.826141	89.935173	41.1823995	23.8206525	90.3319055	-73.7554055	17.9611855	84.1797985
-28.768831	5.888827	85.630264	-16.393747	20.866255	86.98912	41.808834	10.849857	90.259964	40.218468	36.838932	89.286118	41.013651	23.8443945	89.773041	-73.801145	17.8881155	84.205199
-30.048641	6.036034	85.471306	-16.541876	20.825312	86.706619	41.599857	10.84591	89.761185	40.027866	36.798183	88.639511	40.8138615	23.8220465	89.200348	-73.8976135	17.8285775	84.21289
-32.019444	6.299131	85.217346	-16.818903	20.724476	86.291481	41.233006	10.739442	89.032974	39.702053	36.688862	87.718369	40.4675295	23.714152	88.3756715	-74.1053355	17.7348	84.2072905
-33.282944	6.532677	85.043594	-17.039629	20.64418	86.031273	40.960236	10.627299	88.61274	39.479023	36.578484	87.195129	40.2196295	23.6028915	87.9039345	-74.2988875	17.6854685	84.1586115
-34.567394	6.798017	84.929695	-17.278332	20.567701	85.824081	40.689529	10.486973	88.253799	39.257244	36.44598	86.728722	39.9733865	23.4664765	87.4912605	-74.5300505	17.6689255	84.1569015
-35.825523	7.125803	84.835083	-17.531086	20.49931	85.63607	40.401264	10.352011	87.923241	39.02536	36.296047	86.306564	39.713312	23.324029	87.1149025	-74.775484	17.674591	84.1572375
-37.041836	7.48164	84.761436	-17.743681	20.460951	85.466217	40.115147	10.223372	87.674385	38.780884	36.156136	85.936203	39.4480155	23.189754	86.805294	-74.9353775	17.732148	84.12714
-38.238983	7.902773	84.755203	-17.967247	20.431419	85.373398	39.862679	10.099825	87.503944	38.572407	36.031578	85.625923	39.217543	23.0657015	86.5649335	-75.152037	17.7971365	84.1818625
-39.402634	8.364378	84.824471	-18.157177	20.404015	85.334984	39.648895	9.99606	87.403847	38.387329	35.911514	85.424767	39.018112	22.953787	86.414307	-75.332466	17.854243	84.255661
-41.064678	9.142345	84.910568	-18.393612	20.366526	85.335007	39.385227	9.863407	87.369247	38.170074	35.763393	85.257271	38.7776505	22.8134	86.313259	-75.5648745	17.919652	84.356755
-42.065533	9.734342	84.964661	-18.512142	20.359772	85.365608	39.241611	9.784732	87.358803	38.050323	35.691189	85.2071	38.645967	22.7379605	86.2829515	-75.670251	17.9815835	84.4482645
-43.069981	10.394287	85.037109	-18.623362	20.333704	85.409935	39.107521	9.725547	87.356911	37.941463	35.620415	85.187004	38.524492	22.672981	86.2719575	-75.771216	17.994427	84.5479125
-44.030228	11.112402	85.080872	-18.719698	20.308409	85.459709	38.967567	9.682615	87.352844	37.858715	35.589687	85.191879	38.413141	22.636151	86.2723615	-75.852537	17.980667	84.6470565
-44.885242	11.852113	85.143211	-18.816999	20.298981	85.50631	38.846569	9.652803	87.331108	37.771286	35.560989	85.196014	38.3089275	22.606896	86.263561	-75.9429255	17.991066	84.749059
-45.727112	12.653449	85.185486	-18.905706	20.281727	85.54287	38.724438	9.629915	87.274002	37.682167	35.540573	85.207581	38.2033025	22.585244	86.2407915	-76.0147145	17.97821	84.8449485
-46.535164	13.490293	85.223869	-18.999353	20.280315	85.562027	38.592606	9.61636	87.216446	37.59742	35.516991	85.229202	38.095013	22.5666755	86.222824	-76.093719	17.9939545	84.90123
-47.615902	14.813127	85.253769	-19.173735	20.269766	85.620895	38.388779	9.586544	87.089256	37.467159	35.494431	85.276024	37.927969	22.5404875	86.18264	-76.275439	17.9990445	85.05915
-48.301228	15.773019	85.32769	-19.306606	20.266136	85.680946	38.227108	9.558967	86.974167	37.372196	35.488739	85.318489	37.799652	22.523853	86.146328	-76.412864	18.008419	85.215564
-48.929371	16.710236	85.455009	-19.442595	20.256109	85.749062	38.045372	9.547832	86.837402	37.259487	35.501049	85.354156	37.6524295	22.5244405	86.095779	-76.5376195	17.9877775	85.402345
-49.498978	17.666288	85.555855	-19.60923	20.234486	85.801628	37.854542	9.555539	86.68895	37.120571	35.529343	85.379654	37.4875565	22.542441	86.034302	-76.7060165	17.926531	85.568954
-50.016975	18.62923	85.705688	-19.759615	20.216928	85.868416	37.660721	9.583935	86.518257	36.958035	35.563747	85.381233	37.309378	22.573841	85.949745	-76.828608	17.860015	85.787087
-50.512386	19.578493	85.899529	-19.934656	20.191317	85.947327	37.458084	9.641203	86.350922	36.779938	35.617065	85.388832	37.119011	22.629134	85.869877	-76.988323	17.7535	86.024777
-50.915367	20.532732	86.125206	-20.092316	20.151482	86.035416	37.277164	9.704806	86.179039	36.598457	35.676235	85.388565	36.9378105	22.6905205	85.783802	-77.1224425	17.6124435	86.28703
-51.381767	21.935066	86.517288	-20.333477	20.120314	86.189735	37.021412	9.81229	85.941536	36.313343	35.812981	85.370827	36.6673775	22.8126355	85.6561815	-77.3343315	17.4279925	86.7232885
-51.597507	22.819868	86.863174	-20.47691	20.082571	86.350487	36.851597	9.897389	85.826317	36.12854	35.885273	85.379501	36.4900685	22.891331	85.602909	-77.4438885	17.273811	87.098065
-51.734268	23.694286	87.244003	-20.612822	20.050182	86.54007	36.68409	9.978855	85.751686	35.9701	35.962078	85.417976	36.327095	22.9704665	85.584831	-77.552739	17.1298975	87.495309
-51.760548	24.581715	87.638489	-20.732931	19.995455	86.765701	36.55529	10.04646	85.701828	35.829769	36.026905	85.484062	36.1925295	23.0366825	85.592945	-77.6583915	16.9542275	87.938457
-51.727657	25.377979	88.047943	-20.815281	19.960646	87.000832	36.454609	10.123895	85.694084	35.707188	36.080437	85.597076	36.0808985	23.102166	85.64558	-77.7114605	16.819126	88.356084
-51.609261	26.125154	88.481071	-20.891201	19.928087	87.258888	36.370155	10.198175	85.766289	35.611282	36.13237	85.758598	35.9907185	23.1652725	85.7624435	-77.7731205	16.6909015	88.7553325
-51.401054	26.880211	88.85611	-20.952009	19.905573	87.545227	36.328968	10.273192	85.921463	35.545841	36.182556	85.980171	35.9374045	23.227874	85.950817	-77.8414225	16.583272	89.139637
-50.996529	27.904024	89.369705	-21.044092	19.851887	87.961166	36.302906	10.343421	86.295113	35.461445	36.219822	86.391006	35.8821755	23.2816215	86.3430595	-77.9703595	16.4221525	89.5792725
-50.607361	28.523561	89.603439	-21.110462	19.847675	88.229614	36.285835	10.41651	86.663429	35.423153	36.229023	86.722214	35.854494	23.3227665	86.6928215	-78.075418	16.3725835	89.7664065
-50.124992	29.098341	89.785561	-21.165819	19.816214	88.500893	36.345421	10.391809	87.095856	35.42009	36.230652	87.096764	35.8827555	23.3112305	87.09631	-78.2143935	16.3211975	89.905476
-49.585594	29.593542	89.937592	-21.219019	19.784193	88.790527	36.393238	10.375441	87.612495	35.422783	36.218086	87.498772	35.9080105	23.2967635	87.5556335	-78.3460485	16.2716225	90.0254205
-48.991234	30.062649	90.005997	-21.261307	19.745754	89.069168	36.460541	10.371867	88.201416	35.450096	36.189999	87.932777	35.9553185	23.280933	88.0670965	-78.4779325	16.210575	90.0712395
-48.324562	30.473101	90.056389	-21.262297	19.698269	89.337898	36.585964	10.282337	88.816307	35.519836	36.145599	88.391411	36.0529	23.213968	88.603859	-78.577494	16.18257	90.071937
-47.59367	30.83955	90.102188	-21.255478	19.616163	89.624237	36.715195	10.193127	89.485535	35.603527	36.067177	88.888565	36.159361	23.130152	89.18705	-78.670317	16.102174	90.061424
-46.378857	31.267294	90.24012	-21.184071	19.438557	90.089157	36.945744	10.004186	90.516701	35.815006	35.905952	89.727509	36.380375	22.955069	90.122105	-78.748517	15.922045	90.056209
