# Supplementary material for: How to jointly control a ball trajectory on a moving board: Methodological insights into Motor Learning and Rehabilitation
Source: PLoS One. 2025 Oct 15;20(10):e0334588. doi: 10.1371/journal.pone.0334588 (PMC12527165; doi:10.1371/journal.pone.0334588)
Supplement: S2 Data — (ZIP) [file pone.0334588.s002.zip › D2_016.csv]

Ball_X	Ball_Y	Ball_Z	BoardCentre_X	BoardCentre_Y	BoardCentre_Z	P1LeftHand_X	P1LeftHand_Y	P1LeftHand_Z	P1RightHand_X	P1RightHand_Y	P1RightHand_Z	P1MidHands_X	P1MidHands_Y	P1MidHands_Z	P2MidHands_X	P2MidHands_Y	P2MidHands_Z
1.270704	46.642998	115.182236	-14.192756	19.656317	112.420532	44.949718	3.531896	116.983101	41.443584	39.814156	118.181763	43.196651	21.673026	117.582432	-71.582163	17.639608	107.258632
1.483238	46.37957	115.213478	-14.046592	19.707127	112.320053	45.106274	3.604764	116.815094	41.585506	39.892727	118.172302	43.34589	21.7487455	117.493698	-71.439074	17.6655085	107.146408
1.708014	46.061596	115.205063	-13.930471	19.743113	112.244545	45.238434	3.701238	116.627731	41.718124	39.997192	118.095802	43.478279	21.849215	117.3617665	-71.339221	17.637011	107.1273235
1.937352	45.6539	115.152466	-13.779263	19.822559	112.202744	45.32407	3.829677	116.399719	41.822723	40.094585	117.927917	43.5733965	21.962131	117.163818	-71.1319225	17.682987	107.24167
2.078987	45.199108	115.045944	-13.686302	19.900154	112.144295	45.357544	3.991614	116.11161	41.945877	40.215466	117.648819	43.6517105	22.10354	116.8802145	-71.0243145	17.696768	107.4083755
2.145623	44.762344	114.854454	-13.607183	20.014658	112.063942	45.351143	4.155814	115.789429	41.976322	40.313843	117.307663	43.6637325	22.2348285	116.548546	-70.8780985	17.7944875	107.579338
2.424227	43.793182	114.342796	-13.567596	20.161837	111.805748	45.300819	4.37684	115.209854	41.975574	40.511066	116.585228	43.6381965	22.443953	115.897541	-70.7733885	17.879721	107.713955
2.469175	43.20919	113.934326	-13.516624	20.264338	111.594162	45.259945	4.451617	114.906288	41.914005	40.62941	116.076538	43.586975	22.5405135	115.491413	-70.620223	17.9881625	107.696911
2.569463	42.539608	113.486412	-13.490859	20.330982	111.450562	45.251457	4.503483	114.671028	41.85191	40.786526	115.611122	43.5516835	22.6450045	115.141075	-70.5334015	18.0169595	107.760049
2.709264	41.761856	113.078728	-13.435738	20.386505	111.380516	45.255306	4.525867	114.561821	41.797939	40.922176	115.195885	43.5266225	22.7240215	114.878853	-70.3980985	18.0489885	107.882179
2.7798	40.935364	112.748253	-13.368194	20.418022	111.404205	45.304722	4.523846	114.499107	41.867275	40.999329	114.855209	43.5859985	22.7615875	114.677158	-70.3223865	18.0744565	108.131252
2.893927	40.022289	112.480042	-13.294448	20.40913	111.445999	45.348698	4.479626	114.506485	41.905396	40.992649	114.554321	43.627047	22.7361375	114.530403	-70.215943	18.0821225	108.361595
3.017365	39.108234	112.248192	-13.219528	20.362143	111.4851	45.373581	4.395072	114.530991	41.976944	40.922047	114.301193	43.6752625	22.6585595	114.416092	-70.1143185	18.0657265	108.554108
3.24292	37.683346	112.04039	-13.074959	20.25869	111.566841	45.450485	4.195703	114.680687	42.119583	40.751221	114.220139	43.785034	22.473462	114.450413	-69.934952	18.043918	108.683269
3.421027	36.660202	112.040451	-12.99243	20.158409	111.693237	45.516911	4.042517	114.919281	42.248066	40.629665	114.327469	43.8824885	22.336091	114.623375	-69.8673485	17.980727	108.763099
3.582473	35.605507	112.204956	-12.909046	20.051605	111.882401	45.577888	3.877632	115.189812	42.418655	40.496849	114.557114	43.9982715	22.1872405	114.873463	-69.8163635	17.9159695	108.891339
3.749661	34.570744	112.435318	-12.870386	19.957119	112.065628	45.648708	3.733944	115.417442	42.583687	40.374008	114.810852	44.1161975	22.053976	115.114147	-69.8569695	17.860262	109.017109
3.905106	33.552231	112.557365	-12.852486	19.888838	112.214073	45.69783	3.631314	115.542839	42.690571	40.283852	114.985634	44.1942005	21.957583	115.2642365	-69.8991725	17.820093	109.1639095
4.09488	32.55291	112.637726	-12.846936	19.894691	112.306595	45.739273	3.614341	115.553322	42.733944	40.25848	115.051476	44.2366085	21.9364105	115.302399	-69.9304805	17.8529715	109.310791
4.265594	31.603441	112.586105	-12.846218	19.955887	112.363579	45.767628	3.672165	115.471474	42.73307	40.317898	114.97998	44.250349	21.9950315	115.225727	-69.942785	17.9167425	109.501431
4.531265	30.087372	112.429955	-12.818578	20.139626	112.337173	45.750828	3.85676	115.291824	42.679386	40.503761	114.680954	44.215107	22.1802605	114.986389	-69.852263	18.0989915	109.687957
4.726759	29.118526	112.271523	-12.867119	20.326305	112.301064	45.720108	3.991506	115.16626	42.609673	40.622032	114.398346	44.1648905	22.306769	114.782303	-69.8991285	18.345841	109.819825
4.96161	28.116142	112.050056	-12.833304	20.409111	112.201904	45.64463	4.107735	115.031967	42.506439	40.705658	114.05835	44.0755345	22.4066965	114.5451585	-69.7421425	18.4115255	109.8586495
5.174619	27.098392	111.81456	-12.87103	20.498964	112.063393	45.556816	4.200478	114.881554	42.391991	40.799877	113.696083	43.9744035	22.5001775	114.2888185	-69.7164635	18.4977505	109.8379675
5.397872	26.134661	111.565422	-12.93082	20.578337	111.889923	45.477032	4.250516	114.729965	42.28828	40.872292	113.314186	43.882656	22.561404	114.0220755	-69.744296	18.59527	109.7577705
5.648696	25.150139	111.322021	-12.987015	20.614454	111.71833	45.375511	4.266264	114.590347	42.166176	40.908413	112.979233	43.7708435	22.5873385	113.78479	-69.7448735	18.6415695	109.65187
5.928878	24.187969	111.129745	-13.030956	20.617092	111.561028	45.289864	4.241015	114.493469	42.069489	40.888836	112.744179	43.6796765	22.5649255	113.618824	-69.7415885	18.6692585	109.503232
6.378572	22.63673	111.004295	-13.0328	20.561056	111.420883	45.188801	4.116535	114.41156	42.024906	40.792553	112.608276	43.6068535	22.454544	113.509918	-69.6724535	18.667568	109.331848
6.68894	21.676544	110.950264	-13.106047	20.471916	111.36731	45.134701	3.991551	114.396713	42.062267	40.664501	112.638153	43.598484	22.328026	113.517433	-69.810578	18.615806	109.217187
7.037826	20.737995	110.959717	-13.122253	20.377216	111.339951	45.094875	3.838793	114.381157	42.11758	40.526344	112.734482	43.6062275	22.1825685	113.5578195	-69.8507335	18.5718635	109.1220825
7.419073	19.854683	110.955383	-13.137952	20.266439	111.283943	45.053368	3.699105	114.391586	42.189701	40.381985	112.881409	43.6215345	22.040545	113.6364975	-69.8974385	18.492333	108.9313885
7.790829	18.849892	110.937355	-13.17412	20.19187	111.235199	45.031544	3.555305	114.43132	42.223297	40.267834	113.054214	43.6274205	21.9115695	113.742767	-69.9756605	18.4721705	108.727631
8.149224	17.991854	110.970711	-13.230808	20.135889	111.198166	45.007908	3.446115	114.519516	42.225357	40.155689	113.233498	43.6166325	21.800902	113.876507	-70.0782485	18.470876	108.519825
8.508239	17.156008	111.026932	-13.228666	20.129112	111.152664	45.016827	3.363775	114.690849	42.217564	40.08107	113.441826	43.6171955	21.7224225	114.0663375	-70.0745275	18.5358015	108.2389905
9.085039	15.934403	111.175331	-13.374035	20.130829	111.175262	45.056469	3.268538	115.039658	42.140472	40.010307	113.709808	43.5984705	21.6394225	114.374733	-70.3465405	18.6222355	107.975791
9.492451	15.011829	111.271576	-13.423554	20.132008	111.166359	45.106445	3.24651	115.284584	42.080219	39.987564	113.846848	43.593332	21.617037	114.565716	-70.44044	18.646979	107.767002
9.826315	14.184909	111.369179	-13.458103	20.148621	111.120697	45.15015	3.229108	115.524948	42.018204	39.976673	113.923218	43.584177	21.6028905	114.724083	-70.500383	18.6943515	107.517311
10.210038	13.380012	111.451805	-13.470532	20.141977	111.067963	45.179871	3.239818	115.728317	41.980968	39.943832	113.937531	43.5804195	21.591825	114.832924	-70.5214835	18.692129	107.303002
10.55632	12.598213	111.488518	-13.47664	20.115551	110.943306	45.230721	3.230025	115.897705	41.957279	39.914455	113.910721	43.594	21.57224	114.904213	-70.54728	18.658862	106.982399
10.947003	11.834066	111.479591	-13.469288	20.08914	110.790588	45.295002	3.175933	115.998901	41.940514	39.848083	113.852325	43.617758	21.512008	114.925613	-70.556334	18.666272	106.655563
11.315732	10.96647	111.413315	-13.461349	20.047941	110.610558	45.331993	3.081785	116.032112	41.904114	39.748016	113.770363	43.6180535	21.4149005	114.9012375	-70.5407515	18.6809815	106.3198785
11.763226	9.816804	111.285332	-13.421082	19.919331	110.303368	45.332623	2.919628	115.9729	41.966263	39.530388	113.649918	43.649443	21.225008	114.811409	-70.491607	18.613654	105.795327
12.064292	9.127808	111.135994	-13.370598	19.84293	110.078224	45.322159	2.78806	115.826691	42.039635	39.375038	113.564514	43.680897	21.081549	114.6956025	-70.422093	18.604311	105.4608455
12.33682	8.478453	110.941719	-13.302732	19.752712	109.849075	45.302505	2.660544	115.66111	42.12455	39.229549	113.467667	43.7135275	20.9450465	114.5643885	-70.3189915	18.5603775	105.1337615
12.604898	7.83433	110.708687	-13.235861	19.714592	109.618507	45.284218	2.580852	115.471313	42.225555	39.116978	113.354767	43.7548865	20.848915	114.41304	-70.2266085	18.580269	104.823974
12.886421	7.206859	110.489967	-13.12606	19.732735	109.41478	45.291	2.546818	115.279198	42.297127	39.055862	113.266289	43.7940635	20.80134	114.2727435	-70.0461835	18.66413	104.5568165
13.102947	6.614601	110.322334	-13.042275	19.778162	109.218994	45.323563	2.54561	115.172089	42.403618	39.038143	113.208412	43.8635905	20.7918765	114.1902505	-69.9481405	18.7644475	104.2477375
13.323326	6.026339	110.19648	-12.956717	19.833113	109.038719	45.353073	2.562044	115.108337	42.486237	39.041069	113.200035	43.919655	20.8015565	114.154186	-69.833089	18.8646695	103.923252
13.587685	5.250293	110.005058	-12.852041	19.960733	108.800003	45.400738	2.575201	115.043274	42.634495	39.071205	113.266441	44.0176165	20.823203	114.1548575	-69.7216985	19.098263	103.4451485
13.740672	4.796835	109.906769	-12.801165	20.02445	108.651993	45.418537	2.58768	115.01857	42.704529	39.095009	113.329491	44.061533	20.8413445	114.1740305	-69.663863	19.2075555	103.1299555
13.851606	4.325414	109.835007	-12.757153	20.094736	108.523582	45.42379	2.615096	115.001038	42.767101	39.107735	113.349358	44.0954455	20.8614155	114.175198	-69.6097515	19.3280565	102.871966
13.928016	3.844658	109.737183	-12.734963	20.167906	108.376694	45.44117	2.667436	114.955032	42.802471	39.142548	113.330498	44.1218205	20.904992	114.142765	-69.5917465	19.43082	102.610623
13.984877	3.3496	109.59623	-12.724711	20.239315	108.19725	45.452271	2.724492	114.891418	42.795242	39.196686	113.246628	44.1237565	20.960589	114.069023	-69.5731785	19.518041	102.325477
14.00609	2.877763	109.467232	-12.730338	20.299873	107.975555	45.46402	2.790302	114.825996	42.78447	39.250454	113.071861	44.124245	21.020378	113.9489285	-69.584921	19.579368	102.0021815
13.996551	2.386508	109.31324	-12.741663	20.384525	107.717987	45.45319	2.837801	114.739677	42.739544	39.314625	112.866928	44.096367	21.076213	113.8033025	-69.579693	19.692837	101.6326715
13.932188	1.71858	109.095428	-12.750181	20.442526	107.254875	45.419224	2.900062	114.618813	42.666283	39.373077	112.49437	44.0427535	21.1365695	113.5565915	-69.5431155	19.7484825	100.9531585
13.885626	1.299562	108.859489	-12.755744	20.468363	106.888519	45.378719	2.924359	114.492943	42.645512	39.400459	112.185143	44.0121155	21.162409	113.339043	-69.5236035	19.774317	100.437995
13.784957	0.906559	108.572327	-12.770041	20.479185	106.476852	45.30566	2.951097	114.256142	42.594818	39.392952	111.817406	43.950239	21.1720245	113.036774	-69.490321	19.7863455	99.91693
13.655671	0.51311	108.179543	-12.781386	20.441996	106.028023	45.167397	2.974014	113.866402	42.562546	39.357559	111.294624	43.8649715	21.1657865	112.580513	-69.4277435	19.7182055	99.475533
13.482365	0.119117	107.660294	-12.79997	20.412933	105.564941	44.987175	2.982715	113.351631	42.464417	39.284386	110.721382	43.725796	21.1335505	112.0365065	-69.325736	19.6923155	99.0933755
13.289508	-0.28126	107.107796	-12.80486	20.365057	105.132759	44.79958	2.967595	112.756332	42.210831	39.26265	110.172844	43.5052055	21.1151225	111.464588	-69.1149255	19.6149915	98.80093
13.0509	-0.704558	106.529869	-12.805046	20.298687	104.7295	44.64566	2.990601	112.100914	42.109379	39.209454	109.555855	43.3775195	21.1000275	110.8283845	-68.9876115	19.4973465	98.6306155
12.571941	-1.261093	105.845901	-12.840814	20.228876	104.188278	44.435162	2.9691	111.296204	42.13372	39.088432	108.599052	43.284441	21.028766	109.947628	-68.966069	19.428986	98.428928
12.217775	-1.630032	105.434776	-12.868844	20.18965	103.878609	44.300526	2.987912	110.819801	42.042347	39.075176	108.077644	43.1714365	21.031544	109.4487225	-68.9091245	19.347756	98.3084955
11.845817	-2.002418	105.051163	-12.904397	20.164644	103.561279	44.118542	3.017359	110.412666	41.866631	39.053448	107.687126	42.9925865	21.0354035	109.049896	-68.8013805	19.2938845	98.072662
11.502906	-2.375108	104.719177	-12.945454	20.137337	103.278854	43.984638	3.054933	110.064468	41.724464	39.094688	107.326935	42.854551	21.0748105	108.6957015	-68.745459	19.1998635	97.8620065
11.134308	-2.734417	104.41935	-13.002248	20.085964	103.058983	43.897362	3.104058	109.741806	41.600723	39.059441	106.992065	42.7490425	21.0817495	108.3669355	-68.7535385	19.0901785	97.7510305
10.723124	-3.062477	104.154671	-13.054996	20.052956	102.866974	43.796452	3.155593	109.488785	41.447613	39.083099	106.840347	42.6220325	21.119346	108.164566	-68.7320245	18.986566	97.569382
10.279772	-3.375486	103.928497	-13.114448	20.010078	102.712097	43.686092	3.187141	109.327316	41.338421	39.053715	106.757866	42.5122565	21.120428	108.042591	-68.7411525	18.899728	97.381603
9.603766	-3.931571	103.631317	-13.212085	19.938707	102.543747	43.554981	3.274803	109.164917	41.231094	39.072186	106.718376	42.3930375	21.1734945	107.9416465	-68.8172075	18.7039195	97.1458475
9.077769	-4.288054	103.479218	-13.247338	19.925802	102.438057	43.471863	3.351055	109.11425	41.162613	39.133347	106.697906	42.317238	21.242201	107.906078	-68.811914	18.609403	96.970036
8.561218	-4.587489	103.393829	-13.27462	19.927675	102.364601	43.430927	3.48602	109.107254	41.088928	39.222828	106.6465	42.2599275	21.354424	107.876877	-68.8091675	18.500926	96.852325
8.036386	-4.950781	103.340271	-13.29311	19.95657	102.264259	43.422577	3.660744	109.100792	41.020954	39.403004	106.548019	42.2217655	21.531874	107.8244055	-68.8079855	18.381266	96.7041125
7.527312	-5.284599	103.25663	-13.301967	19.999352	102.11953	43.429649	3.866771	109.066917	40.909798	39.610401	106.341591	42.1697235	21.738586	107.704254	-68.7736575	18.260118	96.534806
6.978741	-5.601871	103.163231	-13.306524	20.053164	101.913925	43.429367	4.087256	108.980789	40.788128	39.823608	106.041679	42.1087475	21.955432	107.511234	-68.7217955	18.150896	96.316616
6.438324	-5.970987	103.002022	-13.316011	20.124977	101.644806	43.420597	4.29392	108.85955	40.653049	40.028538	105.69619	42.036823	22.161229	107.27787	-68.668845	18.088725	96.011742
5.515854	-6.459496	102.671555	-13.350934	20.156498	101.207115	43.388321	4.529548	108.585037	40.445919	40.278305	105.14344	41.91712	22.4039265	106.8642385	-68.618988	17.9090695	95.5499915
4.853505	-6.816413	102.400986	-13.391817	20.140787	100.91317	43.353451	4.651512	108.357262	40.337605	40.402649	104.813812	41.845528	22.5270805	106.585537	-68.629162	17.7544935	95.240803
4.194159	-7.172283	102.107681	-13.428537	20.086504	100.632324	43.323563	4.733387	108.046356	40.228317	40.484081	104.476234	41.77594	22.608734	106.261295	-68.633014	17.564274	95.003353
3.476436	-7.472216	101.750305	-13.445427	20.019876	100.350403	43.210354	4.796996	107.680214	40.137901	40.508934	104.138901	41.6741275	22.652965	105.9095575	-68.5649815	17.386787	94.7912485
2.762442	-7.819319	101.359024	-13.447763	19.941307	100.047424	43.072544	4.82558	107.267883	40.049473	40.511379	103.766548	41.5610085	22.6684795	105.5172155	-68.4565345	17.2141345	94.5776325
1.99632	-8.165463	100.92205	-13.48546	19.88681	99.710655	42.930813	4.855262	106.773285	39.990009	40.499405	103.329781	41.460411	22.6773335	105.051533	-68.431331	17.0962865	94.369777
1.199978	-8.493342	100.487686	-13.484947	19.854723	99.367737	42.751453	4.873665	106.314087	39.897648	40.456726	102.866295	41.3245505	22.6651955	104.590191	-68.2944445	17.0442505	94.145283
-0.010071	-8.942726	99.955368	-13.474831	19.830355	98.898918	42.58403	4.925014	105.645737	39.816509	40.438904	102.185425	41.2002695	22.681959	103.915581	-68.1499315	16.978751	93.882255
-0.845416	-9.216079	99.664413	-13.470271	19.839411	98.60199	42.509018	4.936246	105.249619	39.769707	40.428837	101.756157	41.1393625	22.6825415	103.502888	-68.0799045	16.9962805	93.701092
-1.700932	-9.496008	99.400566	-13.463905	19.833292	98.31958	42.417015	4.949067	104.913162	39.739159	40.430447	101.319885	41.078087	22.689757	103.1165235	-68.005897	16.976827	93.5226365
-2.615423	-9.748127	99.167397	-13.435239	19.798689	98.095825	42.327766	4.95126	104.584076	39.713154	40.41264	100.909828	41.02046	22.68195	102.746952	-67.890938	16.915428	93.444698
-3.479421	-10.01331	98.94912	-13.408364	19.749844	97.864189	42.254681	4.910823	104.214561	39.699287	40.359314	100.475647	40.976984	22.6350685	102.345104	-67.793712	16.8646195	93.383274
-4.393736	-10.260061	98.72776	-13.363721	19.669346	97.649994	42.199867	4.85458	103.83667	39.691025	40.294987	100.036812	40.945446	22.5747835	101.936741	-67.672888	16.7639085	93.363247
-5.308156	-10.479759	98.524551	-13.332817	19.559376	97.444107	42.178368	4.762826	103.432594	39.655491	40.183743	99.649155	40.9169295	22.4732845	101.5408745	-67.5825635	16.6454675	93.3473395
-6.754866	-10.820142	98.221146	-13.327324	19.359404	97.174667	42.065208	4.577181	102.957497	39.628372	39.983837	99.116539	40.84679	22.280509	101.037018	-67.501438	16.438299	93.312316
-7.711943	-11.004292	98.012802	-13.299238	19.210716	96.995148	42.018883	4.428399	102.591835	39.61702	39.835197	98.781471	40.8179515	22.131798	100.686653	-67.4164275	16.289634	93.303643
-8.668046	-11.207012	97.8349	-13.316446	19.053183	96.817139	41.966648	4.263788	102.182327	39.60059	39.691536	98.466843	40.783619	21.977662	100.324585	-67.416511	16.128704	93.309693
-9.645432	-11.352245	97.62944	-13.3038	18.889294	96.644562	41.854694	4.09581	101.806641	39.602383	39.540997	98.12648	40.7285385	21.8184035	99.9665605	-67.3361385	15.9601845	93.3225635
-10.636979	-11.487756	97.415871	-13.312692	18.732624	96.456024	41.754185	3.925586	101.383301	39.583759	39.374863	97.778389	40.668972	21.6502245	99.580845	-67.294356	15.8150235	93.331203
-11.642081	-11.58268	97.230026	-13.292813	18.570011	96.28125	41.651207	3.742294	100.95475	39.556835	39.16666	97.461235	40.604021	21.454477	99.2079925	-67.189647	15.685545	93.3545075
-12.579532	-11.710477	97.016846	-13.306208	18.429319	96.113678	41.604942	3.521078	100.53096	39.514858	38.935738	97.19519	40.5599	21.228408	98.863075	-67.172316	15.63023	93.364281
-14.008538	-11.803395	96.696022	-13.315196	18.201817	95.895149	41.437824	3.208156	100.054077	39.528801	38.595634	96.896072	40.4833125	20.901895	98.4750745	-67.1137045	15.501739	93.3152235
-15.035738	-11.859264	96.484413	-13.342169	18.068052	95.778519	41.321598	2.978238	99.849495	39.559219	38.381657	96.799316	40.4404085	20.6799475	98.3244055	-67.1247465	15.4561565	93.2326325
-16.015654	-11.878093	96.250763	-13.36649	17.931717	95.666489	41.275074	2.734313	99.642105	39.625446	38.193588	96.787926	40.45026	20.4639505	98.2150155	-67.18324	15.3994835	93.1179625
-16.98559	-11.852984	96.003403	-13.368506	17.809319	95.568115	41.194969	2.505167	99.504997	39.679558	38.036411	96.834717	40.4372635	20.270789	98.169857	-67.1742755	15.347849	92.966373
-17.947489	-11.829906	95.760483	-13.408035	17.663895	95.460983	41.086788	2.32561	99.430351	39.744083	37.853558	96.910179	40.4154355	20.089584	98.170265	-67.2315055	15.238206	92.751701
-18.816149	-11.757447	95.444969	-13.416184	17.532885	95.345627	41.077385	2.125502	99.284996	39.798615	37.708889	96.997849	40.438	19.9171955	98.1414225	-67.270368	15.1485745	92.5498315
-19.765465	-11.687564	95.15992	-13.395174	17.421734	95.206528	41.0345	1.957522	99.136002	39.837181	37.580196	97.035965	40.4358405	19.768859	98.0859835	-67.2261885	15.074609	92.3270725
-21.177086	-11.548265	94.695854	-13.386436	17.249796	94.966484	41.035378	1.739005	98.79332	39.895088	37.412098	96.984512	40.465233	19.5755515	97.888916	-67.238105	14.9240405	92.044052
-22.116556	-11.463604	94.430428	-13.356781	17.125643	94.786682	41.004189	1.637908	98.529915	39.910667	37.308773	96.897728	40.457428	19.4733405	97.7138215	-67.17099	14.7779455	91.8595425
-23.000122	-11.36461	94.207939	-13.321879	17.031384	94.610313	40.98967	1.527551	98.266975	39.914837	37.222828	96.764206	40.4522535	19.3751895	97.5155905	-67.0960115	14.6875785	91.7050355
-23.945755	-11.303192	93.995415	-13.278322	16.959608	94.444412	41.00946	1.430444	98.009109	39.897991	37.149506	96.588219	40.4537255	19.289975	97.298664	-67.0103695	14.629241	91.59016
-24.900555	-11.214542	93.874893	-13.229352	16.889444	94.30336	41.007309	1.343408	97.761246	39.883244	37.087975	96.390976	40.4452765	19.2156915	97.076111	-66.9039805	14.5631965	91.530609
-25.802494	-11.128301	93.794472	-13.213926	16.835325	94.198761	40.96973	1.278042	97.579422	39.870338	37.029655	96.198631	40.420034	19.1538485	96.8890265	-66.847886	14.5168015	91.5084955
-26.702684	-11.046995	93.767067	-13.191936	16.774956	94.096336	41.000561	1.148072	97.34166	39.870255	36.973164	95.993599	40.435408	19.060618	96.6676295	-66.81928	14.489294	91.5250425
-28.06193	-10.91459	93.75132	-13.152543	16.690695	93.990456	40.971561	0.949632	97.056404	39.83873	36.848461	95.670341	40.4051455	18.8990465	96.3633725	-66.7102315	14.4823435	91.6175395
-28.970539	-10.852178	93.784866	-13.161913	16.602192	93.937271	40.923771	0.81695	96.87027	39.806892	36.702568	95.476303	40.3653315	18.759759	96.1732865	-66.6891575	14.444625	91.7012555
-29.856937	-10.758777	93.822731	-13.169998	16.488285	93.905075	40.877209	0.647639	96.674576	39.740505	36.533661	95.281494	40.308857	18.59065	95.978035	-66.648853	14.38592	91.832115
-30.711683	-10.677881	93.87838	-13.185385	16.364025	93.888931	40.767456	0.495334	96.476707	39.686974	36.342628	95.08934	40.227215	18.418981	95.7830235	-66.597985	14.309069	91.9948385
-31.530771	-10.559839	93.962181	-13.172385	16.208773	93.880371	40.688358	0.2759	96.242104	39.636154	36.141376	94.901428	40.162256	18.208638	95.571766	-66.507026	14.208908	92.188976
-32.362469	-10.464513	94.040131	-13.171008	16.031963	93.889786	40.609486	0.064401	96.040031	39.604313	35.931808	94.72979	40.1068995	17.9981045	95.3849105	-66.4489155	14.0658215	92.3946615
-33.174046	-10.381052	94.156494	-13.164626	15.894346	93.914635	40.537575	-0.12749	95.867439	39.59586	35.739403	94.601036	40.0667175	17.8059565	95.2342375	-66.3959695	13.9827355	92.5950325
-34.335712	-10.232125	94.372604	-13.156221	15.653229	94.000847	40.428886	-0.384346	95.717514	39.561428	35.492409	94.471664	39.995157	17.5540315	95.094589	-66.307599	13.7524265	92.907105
-35.071747	-10.145744	94.485229	-13.16723	15.50788	94.071869	40.396263	-0.522424	95.660942	39.54105	35.343147	94.427521	39.9686565	17.4103615	95.0442315	-66.3031165	13.6053985	93.0995065
-35.741676	-10.000899	94.610252	-13.175135	15.393111	94.122276	40.409653	-0.655078	95.648521	39.527721	35.24173	94.411888	39.968687	17.293326	95.0302045	-66.318957	13.492896	93.2143475
-36.439487	-9.876302	94.68885	-13.184942	15.252616	94.172791	40.41748	-0.766888	95.654663	39.505665	35.150604	94.429901	39.9615725	17.191858	95.042282	-66.3314565	13.313374	93.3033
-37.089596	-9.742119	94.75946	-13.227679	15.102476	94.269951	40.420753	-0.878807	95.676605	39.479492	35.061134	94.490364	39.9501225	17.0911635	95.0834845	-66.4054805	13.1137885	93.4564175
-37.695408	-9.618218	94.842125	-13.226372	14.979938	94.350311	40.414574	-0.975792	95.695045	39.462452	34.976494	94.565086	39.938513	17.000351	95.1300655	-66.391257	12.959525	93.5705565
-38.2887	-9.455375	94.910271	-13.265274	14.828173	94.43483	40.387184	-1.083493	95.698967	39.439297	34.885025	94.648323	39.9132405	16.900766	95.173645	-66.4437885	12.75558	93.696015
-39.132778	-9.246225	94.978897	-13.305465	14.630675	94.538292	40.30999	-1.187022	95.695335	39.410561	34.765377	94.768524	39.8602755	16.7891775	95.2319295	-66.4712055	12.4721725	93.8446545
-39.638817	-9.080369	95.03688	-13.326162	14.506067	94.60112	40.300438	-1.357191	95.638634	39.402386	34.674244	94.830009	39.851412	16.6585265	95.2343215	-66.503736	12.3536075	93.9679185
-40.123581	-8.905259	95.054375	-13.381971	14.38171	94.646492	40.263794	-1.447971	95.598595	39.376976	34.586727	94.88739	39.820385	16.569378	95.2429925	-66.584327	12.194042	94.0499915
-40.5965	-8.754743	95.114395	-13.427355	14.264224	94.696777	40.223362	-1.547087	95.565132	39.316208	34.532188	94.928917	39.769785	16.4925505	95.2470245	-66.624495	12.0358975	94.1465295
-41.019852	-8.576517	95.212265	-13.472774	14.162944	94.774063	40.172199	-1.613619	95.570885	39.24157	34.458214	94.957626	39.7068845	16.4222975	95.2642555	-66.6524325	11.9035905	94.2838705
-41.413803	-8.398626	95.305588	-13.516562	14.054857	94.840363	40.123047	-1.681733	95.598015	39.174107	34.374393	94.975189	39.648577	16.34633	95.286602	-66.681701	11.763384	94.394124
-41.780083	-8.20992	95.381233	-13.588262	13.932276	94.88578	40.07526	-1.780518	95.628136	39.08865	34.307499	94.991669	39.581955	16.2634905	95.3099025	-66.758479	11.6010615	94.4616575
-42.351986	-8.041939	95.437996	-13.721869	13.733268	94.913918	39.961296	-1.937612	95.66745	38.967163	34.139565	95.01519	39.4642295	16.1009765	95.34132	-66.9079675	11.3655595	94.486516
-42.714935	-7.956821	95.440392	-13.811512	13.583033	94.931541	39.863148	-2.06789	95.700089	38.885727	33.995518	95.054001	39.3744375	15.963814	95.377045	-66.9974615	11.202252	94.486037
-43.050941	-7.877317	95.447601	-13.905963	13.418839	94.941666	39.767681	-2.221169	95.751495	38.803947	33.830006	95.118744	39.285814	15.8044185	95.4351195	-67.09774	11.0332595	94.4482125
-43.342815	-7.771143	95.449394	-13.997017	13.225325	94.955925	39.665298	-2.376571	95.811523	38.719879	33.649361	95.178917	39.1925885	15.636395	95.49522	-67.1866225	10.814255	94.41663
-43.618263	-7.630262	95.473976	-14.092382	13.03747	95.005249	39.5504	-2.534958	95.902718	38.644104	33.4557	95.261559	39.097252	15.460371	95.5821385	-67.282016	10.614569	94.4283595
-43.872246	-7.468585	95.524475	-14.167331	12.906277	95.070518	39.442287	-2.715595	96.001762	38.591415	33.258457	95.34333	39.016851	15.271431	95.672546	-67.351513	10.541123	94.46849
-44.080738	-7.316579	95.619431	-14.226325	12.741473	95.136459	39.366211	-2.885184	96.124405	38.542286	33.079453	95.425201	38.9542485	15.0971345	95.774803	-67.4068985	10.3858115	94.498115
-44.388454	-7.008831	95.714775	-14.290001	12.538597	95.24054	39.280956	-3.11447	96.304451	38.495934	32.84565	95.521194	38.888445	14.86559	95.9128225	-67.468447	10.211604	94.5682575
-44.549149	-6.778063	95.759621	-14.359729	12.40853	95.281326	39.234665	-3.256322	96.426056	38.47348	32.708729	95.567787	38.8540725	14.7262035	95.9969215	-67.5735305	10.0908565	94.5657305
-44.681919	-6.516769	95.775757	-14.418917	12.320946	95.299736	39.201935	-3.368652	96.521011	38.416622	32.594666	95.6054	38.8092785	14.613007	96.0632055	-67.6471125	10.028885	94.5362665
-44.827488	-6.238715	95.80603	-14.470321	12.238061	95.312592	39.142105	-3.471591	96.585907	38.3657	32.483849	95.623703	38.7539025	14.506129	96.104805	-67.6945445	9.969993	94.520379
-44.963341	-5.921229	95.832565	-14.529621	12.159316	95.343987	39.082317	-3.556955	96.64695	38.321186	32.39159	95.630875	38.7017515	14.4173175	96.1389125	-67.7609935	9.9013145	94.5490615
-45.134064	-5.639498	95.846886	-14.602557	12.105066	95.358299	39.008755	-3.656197	96.718895	38.251011	32.28426	95.64003	38.629883	14.3140315	96.1794625	-67.834997	9.8961005	94.5371355
-45.284676	-5.31302	95.842987	-14.690213	12.033536	95.361588	38.932411	-3.724723	96.778984	38.182198	32.209805	95.665474	38.5573045	14.242541	96.222229	-67.9377305	9.824531	94.500947
-45.602409	-4.853962	95.864716	-14.818483	11.983267	95.380356	38.786751	-3.821661	96.882286	38.071899	32.099232	95.710587	38.429325	14.1387855	96.2964365	-68.066291	9.8277485	94.4642755
-45.790146	-4.478561	95.88176	-14.940964	11.935525	95.405838	38.673553	-3.880355	96.945213	37.983547	32.040672	95.759293	38.32855	14.0801585	96.352253	-68.210478	9.7908915	94.459423
-45.965004	-4.101841	95.861931	-15.071757	11.943071	95.427528	38.549591	-3.930673	96.97258	37.887318	32.01104	95.79483	38.2184545	14.0401835	96.383705	-68.3619685	9.8459585	94.471351
-46.104416	-3.678174	95.840584	-15.200001	11.954297	95.424911	38.418324	-3.990517	96.966476	37.785576	31.967958	95.826614	38.10195	13.9887205	96.396545	-68.501952	9.9198735	94.453277
-46.248486	-3.232521	95.811165	-15.34542	11.951283	95.424187	38.280621	-4.04618	96.933296	37.69891	31.933632	95.851913	37.9897655	13.943726	96.3926045	-68.6806055	9.95884	94.4557695
-46.362309	-2.722985	95.78064	-15.478638	11.974838	95.421875	38.117947	-4.133179	96.831032	37.611488	31.908031	95.880875	37.8647175	13.887426	96.3559535	-68.8219935	10.06225	94.4877965
-46.472431	-2.187135	95.717209	-15.601041	11.986288	95.413803	37.991489	-4.227475	96.649681	37.524422	31.867954	95.896614	37.7579555	13.8202395	96.2731475	-68.9600375	10.1523365	94.5544585
-46.650551	-1.300193	95.615211	-15.804569	12.040236	95.393539	37.658543	-4.270234	96.431694	37.393143	31.818775	95.918945	37.525843	13.7742705	96.1753195	-69.134981	10.3062015	94.6117585
-46.781948	-0.667724	95.537086	-15.944217	12.109043	95.359352	37.529106	-4.279366	96.218155	37.301937	31.823557	95.931374	37.4155215	13.7720955	96.0747645	-69.3039555	10.4459905	94.6439395
-46.888187	-0.037505	95.476616	-16.071766	12.184407	95.323242	37.320362	-4.22308	96.111961	37.206753	31.856638	95.950897	37.2635575	13.816779	96.031429	-69.4070895	10.552035	94.615055
-47.000755	0.59738	95.423553	-16.195065	12.294039	95.29303	37.186623	-4.143199	96.019341	37.101913	31.933208	95.9879	37.144268	13.8950045	96.0036205	-69.534398	10.6930735	94.5824395
-47.128685	1.223015	95.391487	-16.308109	12.39561	95.268639	37.13023	-4.062114	95.941849	36.998413	32.03503	96.014763	37.0643215	13.986458	95.978306	-69.6805395	10.804762	94.558972
-47.216415	1.828628	95.347023	-16.399443	12.525563	95.288246	37.007919	-3.915632	95.992348	36.882324	32.151493	96.038391	36.9451215	14.1179305	96.0153695	-69.7440075	10.9331955	94.5611225
-47.273178	2.488841	95.328056	-16.524658	12.643367	95.264671	36.94838	-3.76843	96.03624	36.761745	32.277927	96.065384	36.8550625	14.2547485	96.050812	-69.9043785	11.0319855	94.47853
-47.338428	3.445383	95.310692	-16.669086	12.809762	95.284622	36.867447	-3.562244	96.109734	36.603321	32.499973	96.072441	36.735384	14.4688645	96.0910875	-70.073556	11.1506595	94.4781565
-47.41964	4.104167	95.29673	-16.741558	12.913069	95.300781	36.823402	-3.424152	96.159897	36.50021	32.612667	96.088951	36.661806	14.5942575	96.124424	-70.144922	11.2318805	94.477138
-47.44104	4.787769	95.304527	-16.800598	13.007689	95.316795	36.771347	-3.316384	96.216972	36.420074	32.729321	96.121178	36.5957105	14.7064685	96.169075	-70.1969065	11.3089095	94.464515
-47.512909	5.454808	95.327606	-16.878788	13.092132	95.316536	36.743954	-3.274983	96.251274	36.357605	32.815968	96.163177	36.5507795	14.7704925	96.2072255	-70.3083555	11.4137715	94.4258465
-47.566639	6.11772	95.294495	-16.952175	13.154597	95.324821	36.673641	-3.195481	96.292305	36.298698	32.902557	96.219109	36.4861695	14.853538	96.255707	-70.3905195	11.455656	94.393935
-47.607128	6.785616	95.270622	-17.038176	13.233869	95.318352	36.594238	-3.146682	96.32251	36.243259	32.967861	96.265289	36.4187485	14.9105895	96.2938995	-70.4951005	11.5571485	94.3428045
-47.631027	7.461479	95.264473	-17.07513	13.286797	95.342636	36.494926	-3.103938	96.322983	36.171764	33.026703	96.315041	36.333345	14.9613825	96.319012	-70.483605	11.6122115	94.36626
-47.675098	8.501364	95.245834	-17.19593	13.375412	95.336395	36.353249	-3.067107	96.243416	36.085018	33.105408	96.348412	36.2191335	15.0191505	96.295914	-70.6109935	11.7316735	94.376876
-47.737507	9.213582	95.265076	-17.284765	13.448373	95.326889	36.223385	-3.030858	96.145943	36.011059	33.162903	96.357552	36.117222	15.0660225	96.2517475	-70.686752	11.8307235	94.4020305
-47.781353	9.922892	95.284012	-17.377851	13.491769	95.343834	36.090366	-2.985784	96.045479	35.929974	33.214767	96.355476	36.01017	15.1144915	96.2004775	-70.765872	11.8690465	94.4871905
-47.790611	10.620902	95.341866	-17.47838	13.569045	95.337524	35.955559	-2.918075	95.94442	35.849419	33.281635	96.346321	35.902489	15.18178	96.1453705	-70.859249	11.95631	94.5296775
-47.840378	11.313588	95.356689	-17.546947	13.628303	95.320763	35.847752	-2.821285	95.815018	35.754662	33.388668	96.290329	35.801207	15.2836915	96.0526735	-70.895101	11.9729145	94.5888525
-47.88229	11.994145	95.374962	-17.624714	13.720092	95.268448	35.768059	-2.735891	95.6707	35.66753	33.50666	96.213066	35.7177945	15.3853845	95.941883	-70.9672225	12.0547995	94.595013
-47.915478	12.682194	95.343201	-17.669813	13.817464	95.197365	35.718803	-2.609292	95.51889	35.587387	33.619724	96.077461	35.653095	15.505216	95.7981755	-70.992721	12.129712	94.5965545
-47.984428	13.694943	95.236717	-17.715353	13.942327	95.048485	35.669235	-2.440627	95.248955	35.466125	33.788326	95.812119	35.56768	15.6738495	95.530537	-70.998386	12.2108045	94.566433
-48.051311	14.361596	95.164452	-17.735077	14.0318	94.918495	35.653542	-2.328837	95.050797	35.376545	33.89542	95.626923	35.5150435	15.7832915	95.33886	-70.9851975	12.2803085	94.49813
-48.073917	14.996285	95.13118	-17.750547	14.104092	94.797287	35.61573	-2.192946	94.900101	35.31469	33.991684	95.443848	35.46521	15.899369	95.1719745	-70.966304	12.308815	94.4225995
-48.114456	15.606205	95.121468	-17.775812	14.190085	94.740906	35.593468	-2.104107	94.762802	35.23814	34.07283	95.299019	35.415804	15.9843615	95.0309105	-70.967428	12.3958085	94.4509015
-48.118256	16.199369	95.120956	-17.796492	14.229423	94.706223	35.564045	-2.017834	94.673363	35.179443	34.133904	95.18837	35.371744	16.058035	94.9308665	-70.964728	12.400811	94.4815795
-48.099716	16.792267	95.138153	-17.829149	14.259778	94.693466	35.545841	-1.959414	94.603813	35.135342	34.183334	95.138443	35.3405915	16.11196	94.871128	-70.9988895	12.407596	94.515804
-48.082161	17.385418	95.167488	-17.865177	14.297813	94.698845	35.514614	-1.941277	94.532806	35.095032	34.226715	95.124031	35.304823	16.142719	94.8284185	-71.035177	12.452907	94.5692715
-48.031643	18.338547	95.14994	-17.921009	14.317756	94.672363	35.416718	-1.971508	94.430832	35.059464	34.24865	95.137833	35.238091	16.138571	94.7843325	-71.080109	12.496941	94.5603935
-48.032043	18.918692	95.128563	-17.978624	14.311976	94.587173	35.344807	-2.003858	94.312767	35.010189	34.238083	95.122841	35.177498	16.1171125	94.717804	-71.134746	12.5068395	94.456542
-48.003857	19.510727	95.116768	-18.016697	14.315528	94.54512	35.260551	-2.027388	94.17617	34.949547	34.212513	95.079529	35.105049	16.0925625	94.6278495	-71.138443	12.5384935	94.4623905
-48.015533	20.047602	95.126007	-18.064569	14.333881	94.487923	35.165554	-2.037485	94.00779	34.888145	34.188881	95.001198	35.0268495	16.075698	94.504494	-71.1559875	12.592064	94.471352
-47.901398	20.632225	95.094307	-18.112274	14.366278	94.39492	35.072701	-1.990126	93.845001	34.825871	34.187744	94.91378	34.949286	16.098809	94.3793905	-71.173834	12.633747	94.4104495
-47.830521	21.166601	95.025589	-18.149837	14.39673	94.331909	35.000019	-1.959985	93.69989	34.764748	34.204086	94.790306	34.8823835	16.1220505	94.245098	-71.1820575	12.6714095	94.41872
-47.801842	21.728153	95.019775	-18.177584	14.431999	94.252975	34.954418	-1.92179	93.551697	34.701027	34.228008	94.648643	34.8277225	16.153109	94.10017	-71.1828905	12.710889	94.40578
-47.63377	22.550272	94.975052	-18.226332	14.508793	94.150269	34.826294	-1.738119	93.412514	34.619701	34.273468	94.409645	34.7229975	16.2676745	93.9110795	-71.1756615	12.7499115	94.3894585
-47.511478	23.136	94.923851	-18.241346	14.533852	94.07605	34.81942	-1.662085	93.319145	34.578876	34.32621	94.258553	34.699148	16.3320625	93.788849	-71.18184	12.7356415	94.363251
-47.41317	23.649782	94.891586	-18.232834	14.580832	94.040863	34.927132	-1.677195	93.222549	34.551666	34.387032	94.1362	34.739399	16.3549185	93.6793745	-71.205067	12.8067455	94.4023515
-47.303368	24.190664	94.905602	-18.229317	14.639717	93.985138	34.877689	-1.5183	93.268311	34.540054	34.44725	94.018921	34.7088715	16.464475	93.643616	-71.1675055	12.814959	94.32666
-47.151653	24.71446	94.888908	-18.188473	14.703962	93.996315	34.936016	-1.43741	93.295403	34.529427	34.500195	93.939903	34.7327215	16.5313925	93.617653	-71.1096675	12.8765315	94.374977
-46.930008	25.192312	94.883125	-18.163494	14.728582	94.00769	34.996796	-1.375422	93.335487	34.518452	34.546627	93.892113	34.757624	16.5856025	93.6138	-71.084612	12.8715615	94.40158
-46.678631	25.70281	94.880074	-18.130487	14.755158	94.041924	35.133656	-1.395126	93.340614	34.522781	34.581917	93.883522	34.8282185	16.5933955	93.612068	-71.0891925	12.9169205	94.47178
-46.238792	26.443663	94.865532	-18.084238	14.779754	94.100174	35.128136	-1.263669	93.50988	34.544453	34.623058	93.93766	34.8362945	16.6796945	93.72377	-71.0047705	12.8798135	94.476578
-45.93692	26.968801	94.87146	-18.077358	14.76637	94.109543	35.162689	-1.244419	93.566139	34.559757	34.640793	93.977997	34.861223	16.698187	93.772068	-71.015939	12.834553	94.447018
-45.634964	27.499317	94.884972	-18.050426	14.735492	94.153748	35.204525	-1.236412	93.60701	34.587826	34.665749	94.01152	34.8961755	16.7146685	93.809265	-70.9970275	12.7563155	94.498231
-45.303528	28.046204	94.913475	-18.038069	14.717364	94.18045	35.235409	-1.229242	93.618843	34.597572	34.68391	94.041481	34.9164905	16.727334	93.830162	-70.9926285	12.707394	94.530738
-44.935715	28.561819	94.938377	-18.016171	14.707271	94.19809	35.256535	-1.209627	93.611656	34.606285	34.711422	94.069107	34.93141	16.7508975	93.8403815	-70.963752	12.6636445	94.5557985
-44.494499	29.080626	94.94548	-17.986227	14.721255	94.198219	35.368008	-1.259274	93.524467	34.637173	34.766468	94.079544	35.0025905	16.753597	93.8020055	-70.9750445	12.688913	94.5944325
-44.094528	29.644531	94.911957	-17.953339	14.736162	94.184181	35.293011	-1.103724	93.568604	34.667908	34.8339	94.101456	34.9804595	16.865088	93.83503	-70.8871375	12.607236	94.533332
-43.421822	30.506329	94.833847	-17.946878	14.807725	94.143166	35.430153	-1.024551	93.486542	34.716816	34.974945	94.151161	35.0734845	16.975197	93.8188515	-70.9672405	12.640253	94.4674805
-42.925972	31.085896	94.841064	-17.899311	14.877158	94.146255	35.422508	-0.805169	93.549736	34.737335	35.089706	94.199402	35.0799215	17.1422685	93.874569	-70.8785435	12.6120475	94.417941
-42.425907	31.709068	94.896782	-17.844587	14.948482	94.176125	35.511902	-0.657955	93.584801	34.775124	35.221577	94.27829	35.143513	17.281811	93.9315455	-70.832687	12.615153	94.4207045
-41.845982	32.300121	94.896698	-17.799681	15.015038	94.229889	35.699402	-0.602321	93.593063	34.835197	35.364784	94.384399	35.2672995	17.3812315	93.988731	-70.8666615	12.6488445	94.471047
-41.2645	32.90424	95.013687	-17.763828	15.099783	94.302544	35.771236	-0.444696	93.735573	34.901066	35.494434	94.529358	35.336151	17.524869	94.1324655	-70.863807	12.674697	94.4726225
-40.708008	33.528961	95.058182	-17.678442	15.161659	94.395622	35.859226	-0.253333	93.887154	34.960377	35.599525	94.711205	35.4098015	17.673096	94.2991795	-70.7666855	12.650222	94.4920645
-40.062496	34.103733	95.11821	-17.626863	15.194707	94.472878	36.034248	-0.207012	94.021538	35.036457	35.722031	94.902596	35.5353525	17.7575095	94.462067	-70.7890785	12.6319045	94.483689
-39.048332	35.046841	95.215309	-17.488041	15.234327	94.60202	36.224754	-0.009655	94.303818	35.176418	35.889946	95.220795	35.700586	17.9401455	94.7623065	-70.676668	12.5285085	94.4417335
-38.322784	35.616913	95.219246	-17.398966	15.241957	94.674622	36.362701	0.075991	94.468079	35.29314	35.999229	95.418739	35.8279205	18.03761	94.943409	-70.6258525	12.446304	94.405835
-37.63533	36.232601	95.271072	-17.301582	15.252354	94.737503	36.589718	0.053099	94.523773	35.411732	36.092976	95.566063	36.000725	18.0730375	95.044918	-70.603889	12.4316705	94.430088
-36.874996	36.871017	95.294167	-17.182312	15.267857	94.774918	36.680527	0.141609	94.630623	35.541908	36.1777	95.671097	36.1112175	18.1596545	95.15086	-70.4758415	12.3760595	94.398976
-36.068184	37.45911	95.301041	-17.046587	15.28803	94.798325	36.803635	0.191306	94.654617	35.66296	36.228771	95.738632	36.2332975	18.2100385	95.1966245	-70.3264715	12.3660215	94.4000255
-35.26997	38.089386	95.379105	-16.935644	15.318573	94.814636	36.910824	0.247337	94.652924	35.788746	36.266571	95.78038	36.349785	18.256954	95.216652	-70.221073	12.380192	94.41262
-34.410252	38.669785	95.420975	-16.816702	15.330543	94.809738	36.979462	0.370228	94.658165	35.87603	36.322121	95.872505	36.427746	18.3461745	95.265335	-70.06115	12.3149115	94.354141
-33.152439	39.627411	95.498642	-16.620737	15.365458	94.862762	37.1768	0.378934	94.597572	36.084198	36.32061	95.94973	36.630499	18.349772	95.273651	-69.871973	12.381144	94.451873
-32.227921	40.214993	95.554199	-16.490749	15.393606	94.867905	37.261524	0.500418	94.615234	36.208286	36.369682	96.047684	36.734905	18.43505	95.331459	-69.716403	12.352162	94.404351
-31.353247	40.825699	95.647789	-16.37483	15.455476	94.898689	37.426411	0.50563	94.623276	36.311295	36.43819	96.174675	36.868853	18.47191	95.3989755	-69.618513	12.439042	94.3984025
-30.393229	41.418678	95.701042	-16.268257	15.496673	94.946526	37.528732	0.669771	94.74836	36.391304	36.575222	96.371819	36.960018	18.6224965	95.5600895	-69.496532	12.3708495	94.3329625
-29.508177	42.037643	95.814316	-16.165243	15.59283	95.013626	37.701138	0.729768	94.847237	36.495728	36.63163	96.538933	37.098433	18.680699	95.693085	-69.428919	12.504961	94.334167
-28.496838	42.634483	95.864082	-16.08041	15.675222	95.093224	37.833237	0.860179	95.016434	36.589691	36.768654	96.755699	37.211464	18.8144165	95.8860665	-69.372284	12.5360275	94.3003815
-27.506145	43.242851	95.977638	-15.983047	15.783519	95.185715	37.938366	1.058332	95.241302	36.697323	36.928581	96.985619	37.3178445	18.9934565	96.1134605	-69.2839385	12.5735815	94.2579695
-26.001537	44.091911	96.105179	-15.848028	15.96698	95.320854	38.170738	1.297126	95.604065	36.881874	37.192028	97.408028	37.526306	19.244577	96.5060465	-69.222362	12.689383	94.1356615
-25.054583	44.710579	96.288872	-15.741108	16.102114	95.451553	38.373901	1.414409	95.886658	36.995953	37.391922	97.764832	37.684927	19.4031655	96.825745	-69.167143	12.8010625	94.077361
-23.958055	45.303226	96.443878	-15.632823	16.227318	95.601532	38.568222	1.587017	96.238197	37.110607	37.603561	98.177856	37.8394145	19.595289	97.2080265	-69.1050605	12.859347	93.9950375
-22.977236	45.857983	96.720497	-15.5351	16.383144	95.785179	38.758003	1.759858	96.613441	37.23983	37.807255	98.615326	37.9989165	19.7835565	97.6143835	-69.0691165	12.9827315	93.9559745
-21.907803	46.396561	96.962181	-15.446756	16.512663	95.962769	38.94677	1.923769	96.991676	37.376297	38.024128	99.043282	38.1615335	19.9739485	98.017479	-69.0550455	13.0513775	93.908059
-20.864408	46.95871	97.173355	-15.375371	16.651449	96.141556	39.135693	2.087608	97.34539	37.51358	38.223492	99.475243	38.3246365	20.15555	98.4103165	-69.0753785	13.147348	93.8727955
-19.772503	47.465263	97.382729	-15.317824	16.797628	96.270164	39.314857	2.240339	97.674614	37.63903	38.418591	99.868561	38.4769435	20.329465	98.7715875	-69.1125915	13.265791	93.7687405
-18.189106	48.183445	97.72155	-15.19607	17.032179	96.482185	39.535896	2.496791	98.124565	37.795437	38.69178	100.38855	38.6656665	20.5942855	99.2565575	-69.0578065	13.4700725	93.7078125
-17.15452	48.625919	97.931633	-15.1367	17.184944	96.601448	39.671589	2.659003	98.397865	37.892456	38.864292	100.714508	38.7820225	20.7616475	99.5561865	-69.0554225	13.6082405	93.6467095
-16.067131	49.004372	98.105431	-15.073503	17.34828	96.704575	39.770298	2.872494	98.674706	37.988094	39.015564	101.019012	38.879196	20.944029	99.846859	-69.026202	13.752531	93.562291
-14.990658	49.339409	98.277802	-15.021605	17.479967	96.778435	39.916691	3.019263	98.901176	38.069866	39.165749	101.320412	38.9932785	21.092506	100.110794	-69.0364885	13.867428	93.446076
-13.93861	49.629818	98.428116	-14.969182	17.632526	96.796234	40.043137	3.145762	99.095879	38.160084	39.304707	101.582275	39.1016105	21.2252345	100.339077	-69.0399745	14.0398175	93.253391
-12.853005	49.85675	98.53405	-14.932529	17.792709	96.80056	40.193832	3.19417	99.211044	38.247063	39.398922	101.786217	39.2204475	21.296546	100.4986305	-69.0855055	14.288872	93.1024895
-11.801538	50.129913	98.62471	-14.904883	17.902288	96.770607	40.305798	3.330942	99.324326	38.320816	39.531193	101.98494	39.313307	21.4310675	100.654633	-69.123073	14.3735085	92.886581
-10.249237	50.447483	98.805527	-14.800429	18.11965	96.726685	40.424583	3.556589	99.469963	38.423946	39.72121	102.261063	39.4242645	21.6388995	100.865513	-69.0251225	14.6004005	92.587857
-9.205147	50.585674	98.836357	-14.76228	18.267485	96.665382	40.515045	3.712385	99.576408	38.473083	39.856003	102.427414	39.494064	21.784194	101.001911	-69.018624	14.750776	92.328853
-8.221601	50.683445	98.932854	-14.70757	18.40019	96.612053	40.570839	3.928432	99.683769	38.515251	40.001869	102.5718	39.543045	21.9651505	101.1277845	-68.958185	14.8352295	92.0963215
-7.227589	50.809067	98.961395	-14.677891	18.518621	96.544044	40.707172	4.006529	99.711487	38.568493	40.127754	102.659264	39.6378325	22.0671415	101.1853755	-68.9936145	14.9701005	91.9027125
-6.220411	50.841515	98.973152	-14.61174	18.649158	96.445946	40.799187	4.153218	99.712128	38.610577	40.245361	102.673813	39.704882	22.1992895	101.1929705	-68.928362	15.0990265	91.6989215
-5.319308	50.91679	98.968269	-14.5705	18.766422	96.308067	40.900906	4.306836	99.696106	38.650715	40.363644	102.646049	39.7758105	22.33524	101.1710775	-68.9168105	15.197604	91.4450565
-4.337753	50.881313	98.748161	-14.483267	18.884865	96.154457	41.00246	4.438521	99.665543	38.67947	40.469025	102.565002	39.840965	22.453773	101.1152725	-68.807499	15.315957	91.1936415
-2.93857	50.783138	98.48774	-14.302852	19.046703	95.876953	41.160057	4.665076	99.593185	38.715565	40.636246	102.384583	39.937811	22.650661	100.988884	-68.543515	15.442745	90.765022
-2.008366	50.738026	98.212502	-14.199023	19.139967	95.632515	41.270535	4.817594	99.535721	38.730209	40.828411	102.269386	40.000372	22.8230025	100.9025535	-68.398418	15.4569315	90.3624765
-1.150616	50.634922	98.050461	-14.079637	19.216244	95.441536	41.396698	4.92581	99.439812	38.779884	40.893257	102.088776	40.088291	22.9095335	100.764294	-68.247565	15.5229545	90.118778
-0.257466	50.499744	97.810547	-13.961075	19.301743	95.228104	41.491863	5.060151	99.341446	38.828773	40.968868	101.931335	40.160318	23.0145095	100.6363905	-68.082468	15.5889765	89.8198175
0.57415	50.272579	97.628296	-13.850142	19.390081	95.093124	41.578102	5.207009	99.233398	38.888821	41.10162	101.821342	40.2334615	23.1543145	100.52737	-67.9337455	15.6258475	89.658878
1.435845	50.073433	97.500282	-13.769128	19.461248	94.988014	41.66856	5.302213	99.131905	38.95409	41.211948	101.728058	40.311325	23.2570805	100.4299815	-67.849581	15.6654155	89.5460465
2.259306	49.848347	97.418823	-13.69004	19.572241	94.878876	41.733669	5.402508	99.089668	39.02906	41.289989	101.679253	40.3813645	23.3462485	100.3844605	-67.7614445	15.7982335	89.3732915
3.436009	49.467762	97.411491	-13.561243	19.735498	94.741196	41.852882	5.527339	99.065659	39.131622	41.43055	101.728889	40.492252	23.4789445	100.397274	-67.614738	15.9920515	89.085118
4.194591	49.175598	97.380363	-13.496404	19.835314	94.651657	41.929317	5.646103	99.104134	39.202354	41.536236	101.816032	40.5658355	23.5911695	100.460083	-67.5586435	16.0794585	88.843231
4.885577	48.860432	97.39167	-13.418736	19.992319	94.571465	41.978806	5.753922	99.170128	39.269707	41.695278	101.900589	40.6242565	23.7246	100.5353585	-67.4617285	16.260038	88.6075715
5.585615	48.568817	97.405746	-13.35807	20.134178	94.490334	42.05233	5.884817	99.187141	39.357269	41.851009	101.928139	40.7047995	23.867913	100.55764	-67.4209395	16.400443	88.423028
6.330897	48.121655	97.28952	-13.280397	20.300211	94.378716	42.133888	6.009629	99.145035	39.433064	41.935848	101.880669	40.783476	23.9727385	100.512852	-67.34427	16.6276835	88.24458
7.022955	47.689919	97.168648	-13.191442	20.411278	94.258911	42.203613	6.153226	99.053123	39.502895	42.095943	101.770401	40.853254	24.1245845	100.411762	-67.236138	16.6979715	88.10606
7.67226	47.245399	96.959793	-13.08424	20.566433	94.137451	42.285301	6.292839	98.927658	39.577652	42.197697	101.591217	40.9314765	24.245268	100.2594375	-67.0999565	16.887598	88.0154645
8.631446	46.535549	96.702805	-12.901857	20.769789	94.002464	42.361992	6.529906	98.781166	39.669518	42.316906	101.318741	41.015755	24.423406	100.0499535	-66.819469	17.116172	87.9549745
9.290343	46.058582	96.551178	-12.762453	20.928381	93.921967	42.48093	6.601731	98.685287	39.723606	42.439606	101.179123	41.102268	24.5206685	99.932205	-66.627174	17.3360935	87.911729
9.946992	45.392879	96.323242	-12.64392	21.05085	93.863083	42.572552	6.698312	98.611	39.836823	42.478031	100.991249	41.2046875	24.5881715	99.8011245	-66.4925275	17.5135285	87.9250415
10.514934	44.778797	96.168015	-12.517127	21.171642	93.777496	42.673595	6.787432	98.51873	39.92514	42.550209	100.806343	41.2993675	24.6688205	99.6625365	-66.3336215	17.6744635	87.8924555
11.070895	44.146355	95.941437	-12.393088	21.260208	93.683769	42.775269	6.867933	98.415146	40.013165	42.652931	100.635765	41.394217	24.760432	99.5254555	-66.180393	17.759984	87.8420825
11.635881	43.485676	95.759323	-12.292848	21.376081	93.570251	42.833706	6.946698	98.330559	40.09721	42.715534	100.45768	41.465458	24.831116	99.3941195	-66.051154	17.921046	87.7463825
12.207829	42.825863	95.583115	-12.182637	21.472342	93.479568	42.916679	7.016329	98.241837	40.175152	42.76675	100.299797	41.5459155	24.8915395	99.270817	-65.9111895	18.0531445	87.688319
13.037592	41.619976	95.315529	-12.041875	21.624409	93.331963	43.035507	7.083647	98.157753	40.286152	42.83102	100.125137	41.6608295	24.9573335	99.141445	-65.7445795	18.2914845	87.522481
13.533566	40.840019	95.208099	-11.952425	21.718472	93.269562	43.106304	7.125145	98.145996	40.363224	42.877693	100.068832	41.734764	25.001419	99.107414	-65.639614	18.435525	87.43171
14.049896	40.05476	95.168007	-11.888111	21.814999	93.225113	43.163811	7.15424	98.153107	40.447514	42.929958	100.066551	41.8056625	25.042099	99.109829	-65.5818845	18.587899	87.340397
14.54695	39.266609	95.131721	-11.822989	21.924509	93.207977	43.219326	7.177129	98.178604	40.550465	42.992573	100.097908	41.8848955	25.084851	99.138256	-65.5308735	18.764167	87.277698
15.051125	38.31966	95.083595	-11.792937	22.019493	93.207535	43.259319	7.210594	98.250755	40.649437	43.052044	100.152954	41.954378	25.131319	99.2018545	-65.540252	18.907667	87.2132155
15.464468	37.426666	95.077606	-11.756207	22.157249	93.235413	43.293606	7.26179	98.310318	40.714848	43.113232	100.210487	42.004227	25.187511	99.2604025	-65.516641	19.126987	87.2104235
15.921873	36.546982	95.089546	-11.697062	22.284224	93.248466	43.347927	7.333913	98.366531	40.786213	43.193035	100.230492	42.06707	25.263474	99.2985115	-65.461194	19.304974	87.1984205
16.602631	35.094578	94.965096	-11.646587	22.458435	93.229416	43.394135	7.45315	98.400185	40.839005	43.295322	100.17569	42.11657	25.374236	99.2879375	-65.409744	19.542634	87.1708945
17.007889	34.140545	94.850296	-11.597105	22.572615	93.168518	43.435932	7.547252	98.373726	40.863316	43.365295	100.076714	42.149624	25.4562735	99.22522	-65.343834	19.6889565	87.111816
17.41411	33.183937	94.680946	-11.541899	22.666161	93.070808	43.47929	7.627378	98.311874	40.897861	43.436337	99.922417	42.1885755	25.5318575	99.1171455	-65.2723735	19.8004645	87.0244705
17.814211	32.156597	94.51403	-11.509681	22.78389	92.948074	43.510666	7.705614	98.22094	40.906044	43.500648	99.743286	42.208355	25.603131	98.982113	-65.227717	19.964649	86.914035
18.223465	31.125242	94.299393	-11.471086	22.874754	92.807411	43.564049	7.78662	98.140366	40.908077	43.542652	99.556564	42.236063	25.664636	98.848465	-65.178235	20.084872	86.766357
18.536333	29.997301	94.112839	-11.410831	22.959465	92.670143	43.60133	7.84028	98.066483	40.918766	43.588436	99.345451	42.260048	25.714358	98.705967	-65.08171	20.204572	86.634319
18.906174	28.956572	93.931282	-11.37957	23.020212	92.563942	43.652225	7.883766	97.998505	40.933331	43.612461	99.136887	42.292778	25.7481135	98.567696	-65.051918	20.2923105	86.560188
19.430422	27.237406	93.693336	-11.297791	23.091724	92.409111	43.725006	7.915154	97.917923	40.98003	43.59536	98.835442	42.352518	25.755257	98.3766825	-64.9481	20.428191	86.4415395
19.740978	26.096905	93.549477	-11.239196	23.085354	92.303543	43.795372	7.899121	97.843842	41.023262	43.568031	98.664841	42.409317	25.733576	98.2543415	-64.887709	20.437132	86.3527445
20.08428	24.956186	93.429749	-11.175711	23.061209	92.20871	43.839008	7.86526	97.780594	41.069229	43.530853	98.51609	42.4541185	25.6980565	98.148342	-64.8055405	20.4243615	86.269078
20.350487	23.790325	93.328407	-11.109203	23.02083	92.116272	43.908134	7.825563	97.708572	41.118126	43.474987	98.384117	42.51313	25.650275	98.0463445	-64.731536	20.391385	86.1861995
20.662235	22.572735	93.18718	-11.041116	22.981255	92.008842	43.958534	7.770325	97.655472	41.146828	43.447769	98.306183	42.552681	25.609047	97.9808275	-64.634913	20.353463	86.0368565
20.913946	21.333738	93.105469	-10.951705	22.92363	91.921303	43.98233	7.753539	97.669289	41.220577	43.314323	98.218636	42.6014535	25.533931	97.9439625	-64.5048635	20.313329	85.8986435
21.171604	20.19459	93.084213	-10.911403	22.876242	91.844208	44.059357	7.627689	97.701988	41.275639	43.242188	98.194359	42.667498	25.4349385	97.9481735	-64.490304	20.3175455	85.7402425
21.491127	18.418432	93.081467	-10.830424	22.803791	91.757736	44.117157	7.522207	97.85144	41.336018	43.160576	98.165398	42.7265875	25.3413915	98.008419	-64.3874355	20.2661905	85.507053
21.724392	17.13583	93.090515	-10.80669	22.771494	91.712502	44.15736	7.485958	97.973427	41.346447	43.140011	98.140114	42.7519035	25.3129845	98.0567705	-64.3652835	20.2300035	85.3682335
21.910881	16.008104	93.092201	-10.795305	22.747158	91.665833	44.196857	7.463281	98.068199	41.336674	43.123768	98.080292	42.7667655	25.2935245	98.0742455	-64.3573755	20.2007915	85.2574205
22.063322	14.772409	93.0821	-10.79907	22.698294	91.594551	44.206257	7.458167	98.105499	41.320316	43.096844	97.998497	42.7632865	25.2775055	98.051998	-64.3614265	20.1190825	85.137104
22.250975	13.525884	93.010681	-10.77898	22.677177	91.51445	44.189449	7.44233	98.102196	41.302063	43.041882	97.883888	42.745756	25.242106	97.993042	-64.303716	20.112248	85.035858
22.339613	12.356194	92.938904	-10.779456	22.642008	91.432831	44.160828	7.410013	98.064987	41.289532	42.986485	97.754349	42.72518	25.198249	97.909668	-64.284092	20.085767	84.955994
22.434013	11.212726	92.873055	-10.776426	22.592716	91.337082	44.128971	7.356439	98.008331	41.276585	42.913292	97.620453	42.702778	25.1348655	97.814392	-64.25563	20.0505665	84.859772
22.537094	9.462859	92.759415	-10.789574	22.512379	91.198959	44.070366	7.239851	97.894051	41.255562	42.793411	97.420334	42.662964	25.016631	97.6571925	-64.242112	20.008127	84.7407255
22.600204	8.213893	92.644997	-10.809717	22.454006	91.116974	43.988377	7.205492	97.836151	41.230785	42.701782	97.288528	42.609581	24.953637	97.5623395	-64.229015	19.954375	84.6716085
22.598602	7.111781	92.548737	-10.83427	22.432503	91.011772	43.937363	7.137848	97.735397	41.215668	42.618458	97.141815	42.5765155	24.878153	97.438606	-64.2450555	19.986853	84.584938
22.659098	5.94146	92.444817	-10.846372	22.389736	90.899628	43.908154	7.005736	97.588264	41.198372	42.53537	96.982788	42.553263	24.770553	97.285526	-64.246007	20.008919	84.51373
22.635334	4.830879	92.307243	-10.868896	22.336674	90.775368	43.8396	7.010002	97.46759	41.188164	42.453751	96.786263	42.513882	24.7318765	97.1269265	-64.251674	19.9414715	84.4238095
22.645451	3.688088	92.16317	-10.871675	22.303555	90.62812	43.794613	6.962306	97.322044	41.177753	42.381767	96.561531	42.486183	24.6720365	96.9417875	-64.229533	19.9350735	84.3144525
22.658112	2.533869	92.056572	-10.846375	22.259317	90.472008	43.789562	6.848421	97.189423	41.175858	42.304276	96.329376	42.48271	24.5763485	96.7593995	-64.17546	19.9422855	84.1846165
22.629911	0.92051	91.98912	-10.819642	22.167206	90.259811	43.715908	6.813706	97.125092	41.151543	42.185089	96.010353	42.4337255	24.4993975	96.5677225	-64.0730095	19.8350145	83.9518995
22.576939	-0.094575	92.060928	-10.810886	22.062319	90.156952	43.756622	6.670128	97.103989	41.13747	42.08511	95.842018	42.447046	24.377619	96.4730035	-64.068818	19.747019	83.8409005
22.551323	-1.253307	92.023903	-10.774781	21.960247	90.070709	43.741718	6.616243	97.12632	41.115479	41.985287	95.695869	42.4285985	24.300765	96.4110945	-63.9781605	19.619729	83.7303235
22.463076	-2.295743	92.026489	-10.756983	21.81212	89.991287	43.752758	6.513504	97.119659	41.12397	41.861923	95.545616	42.438364	24.1877135	96.3326375	-63.95233	19.4365265	83.6499365
22.382259	-3.291999	92.05761	-10.731543	21.647026	89.922592	43.834972	6.300481	97.045921	41.118832	41.741882	95.363579	42.476902	24.0211815	96.20475	-63.939988	19.2728705	83.640434
22.295443	-4.198204	92.140121	-10.692928	21.458342	89.836151	43.848583	6.218462	96.998306	41.097748	41.619118	95.18264	42.4731655	23.91879	96.090473	-63.8590215	18.997894	83.581829
21.876535	-4.552709	92.075821	-10.672849	21.317413	89.749931	43.820839	6.167845	96.964775	41.094528	41.538559	94.999191	42.4576835	23.853202	95.981983	-63.8033815	18.781624	83.517879
21.240072	-4.985739	92.040924	-10.659233	21.056536	89.638115	43.885914	6.050502	96.854057	41.073887	41.426346	94.754494	42.4799005	23.738424	95.8042755	-63.7983665	18.374648	83.4719545
20.843279	-5.305882	92.022232	-10.631615	20.887789	89.572182	43.895027	5.971531	96.819687	41.066811	41.351948	94.65197	42.480919	23.6617395	95.7358285	-63.744149	18.1138385	83.4085355
20.378286	-5.628595	91.965958	-10.634466	20.763016	89.520523	43.893967	5.884977	96.789497	41.061108	41.272484	94.567284	42.4775375	23.5787305	95.6783905	-63.7464695	17.9473015	83.3626555
19.872925	-5.889277	91.874718	-10.638003	20.604927	89.466522	43.889599	5.803348	96.752121	41.060413	41.216518	94.516205	42.475006	23.509933	95.634163	-63.751012	17.699921	83.298881
19.275627	-6.137683	91.790176	-10.661753	20.488695	89.410843	43.825806	5.713169	96.719765	41.054722	41.153965	94.488449	42.440264	23.433567	95.604107	-63.76377	17.543823	83.217579
18.667761	-6.369876	91.681396	-10.683743	20.39666	89.344246	43.857838	5.608575	96.587379	41.051422	41.081718	94.462868	42.45463	23.3451465	95.5251235	-63.822116	17.4481735	83.1633685
18.018389	-6.58706	91.482452	-10.703796	20.335169	89.250618	43.823929	5.51391	96.46022	41.057236	41.011368	94.420578	42.4405825	23.262639	95.440399	-63.8481745	17.407699	83.060837
17.11871	-6.766058	91.184525	-10.705236	20.250723	89.131409	43.629185	5.551004	96.309502	41.058334	40.927334	94.365189	42.3437595	23.239169	95.3373455	-63.7542315	17.262277	82.9254725
16.441866	-6.724488	91.031647	-10.717771	20.244865	89.066689	43.57708	5.49668	96.182205	41.08073	40.869869	94.342461	42.328905	23.1832745	95.262333	-63.764447	17.3064555	82.871045
15.75475	-6.628516	90.827118	-10.723927	20.216875	88.987259	43.530586	5.450911	96.075333	41.111542	40.839947	94.326782	42.321064	23.145429	95.2010575	-63.768918	17.288321	82.7734605
14.967338	-6.458426	90.694084	-10.718181	20.224588	88.943329	43.490726	5.409317	95.989494	41.128479	40.81263	94.314545	42.3096025	23.1109735	95.1520195	-63.7459645	17.3382025	82.7346385
14.185904	-6.358194	90.511307	-10.712339	20.253576	88.898643	43.472656	5.366487	95.876602	41.151871	40.782921	94.290283	42.3122635	23.074704	95.0834425	-63.7369415	17.432448	82.7138435
13.342587	-6.205617	90.32399	-10.706462	20.253191	88.84996	43.457512	5.29306	95.758064	41.203037	40.736431	94.235291	42.3302745	23.0147455	94.9966775	-63.7431985	17.4916365	82.7032425
12.536366	-5.979948	90.157959	-10.691524	20.262016	88.768806	43.468712	5.145566	95.581238	41.239548	40.671379	94.137611	42.35413	22.9084725	94.8594245	-63.737178	17.6155595	82.6781875
11.324388	-5.526461	89.803406	-10.674134	20.228935	88.641495	43.354542	5.025848	95.316681	41.247196	40.514072	93.981468	42.300869	22.76996	94.6490745	-63.649137	17.68791	82.6339155
10.398873	-5.18232	89.568672	-10.695202	20.203152	88.547806	43.294086	4.899973	95.115059	41.274391	40.404388	93.873741	42.2842385	22.6521805	94.4944	-63.6746425	17.7541235	82.601212
9.451309	-4.851158	89.326744	-10.727939	20.15621	88.446854	43.209152	4.752642	94.90303	41.273609	40.256504	93.805519	42.2413805	22.504573	94.3542745	-63.6972585	17.807847	82.5394335
8.552253	-4.549716	89.077225	-10.780435	20.08215	88.384438	43.109337	4.59272	94.707001	41.265396	40.10939	93.785866	42.1873665	22.351055	94.2464335	-63.7482365	17.813245	82.5224425
7.597934	-4.129771	88.845924	-10.832436	19.985664	88.339966	43.027084	4.368793	94.510193	41.256695	39.960896	93.83448	42.1418895	22.1648445	94.1723365	-63.8067615	17.8064835	82.5075955
6.667515	-3.65838	88.627113	-10.914022	19.927671	88.322899	42.859932	4.272646	94.390274	41.226254	39.81266	93.939636	42.043093	22.042653	94.164955	-63.871137	17.812689	82.480843
5.632217	-3.2408	88.451561	-11.003269	19.849211	88.338005	42.723236	4.117459	94.290977	41.206242	39.686523	94.12056	41.964739	21.901991	94.2057685	-63.971277	17.796431	82.4702415
4.094504	-2.576034	88.238403	-11.149174	19.776085	88.427589	42.506504	3.874848	94.202644	41.205795	39.481796	94.508949	41.8561495	21.678322	94.3557965	-64.1544975	17.873848	82.4993815
3.046368	-2.10251	88.080635	-11.258606	19.731516	88.485023	42.382431	3.726445	94.153625	41.234325	39.35421	94.780815	41.808378	21.5403275	94.46722	-64.32559	17.9227045	82.502826
1.962865	-1.59675	87.906433	-11.343404	19.717554	88.54982	42.331383	3.510486	94.049004	41.228397	39.242287	95.027039	41.77989	21.3763865	94.5380215	-64.466698	18.0587215	82.5616185
0.870263	-1.154307	87.734451	-11.399595	19.707117	88.588203	42.207565	3.461166	93.959007	41.216015	39.146633	95.248566	41.71179	21.3038995	94.6037865	-64.51098	18.1103345	82.5726195
-0.215423	-0.705948	87.542389	-11.454979	19.700911	88.614471	42.155098	3.341333	93.799156	41.205563	39.085777	95.441689	41.6803305	21.213555	94.6204225	-64.5902885	18.188267	82.6085195
-1.317075	-0.268676	87.356483	-11.50895	19.724876	88.617477	42.032139	3.368658	93.673737	41.190331	39.071129	95.560005	41.611235	21.2198935	94.616871	-64.629135	18.2298585	82.618083
-2.460958	0.141331	87.153755	-11.581003	19.77606	88.597641	41.968662	3.36846	93.522003	41.142025	39.109222	95.648308	41.5553435	21.238841	94.5851555	-64.7173495	18.313279	82.6101265
-4.187077	0.639179	86.903435	-11.665333	19.863661	88.557343	41.877625	3.483041	93.308502	41.027	39.222771	95.663712	41.4523125	21.352906	94.486107	-64.7829785	18.374416	82.628579
-5.351938	0.959359	86.700096	-11.73241	19.957493	88.504074	41.843487	3.524315	93.151184	40.91328	39.3228	95.63488	41.3783835	21.4235575	94.393032	-64.8432035	18.4914285	82.615116
-6.536578	1.264656	86.544304	-11.790586	20.043493	88.457428	41.753963	3.732338	93.055016	40.776226	39.440018	95.551811	41.2650945	21.586178	94.3034135	-64.8462665	18.500808	82.6114425
-7.814745	1.472799	86.400208	-11.87377	20.12845	88.399429	41.684853	3.844717	92.937157	40.647438	39.564522	95.441429	41.1661455	21.7046195	94.189293	-64.9136855	18.5522805	82.609565
-9.043615	1.635048	86.310455	-11.937354	20.201269	88.335159	41.644497	3.854056	92.811989	40.511013	39.680923	95.284546	41.077755	21.7674895	94.0482675	-64.952463	18.6350485	82.6220505
-10.303549	1.772512	86.226379	-12.024136	20.26894	88.261337	41.574818	3.936406	92.697159	40.382133	39.784199	95.083313	40.9784755	21.8603025	93.890236	-65.0267475	18.6775775	82.632438
-11.606633	1.89526	86.120377	-12.100138	20.304594	88.18898	41.48801	4.068159	92.613396	40.255856	39.869667	94.825676	40.871933	21.968913	93.719536	-65.072209	18.640275	82.658424
-13.533011	1.893214	86.051888	-12.180258	20.355957	88.064781	41.427135	4.04827	92.422157	40.1334	39.928967	94.340881	40.7802675	21.9886185	93.381519	-65.1407835	18.7232955	82.748043
-14.814981	1.799965	85.984703	-12.220769	20.363859	87.993523	41.337494	4.092714	92.331367	40.05048	39.940903	93.977402	40.693987	22.0168085	93.1543845	-65.135525	18.7109095	82.8326615
-16.154907	1.653976	85.938278	-12.230998	20.341579	87.909683	41.285084	4.048082	92.212219	39.985809	39.9216	93.589714	40.6354465	21.984841	92.9009665	-65.0974425	18.698317	82.9183995
-17.461205	1.447757	85.921738	-12.260828	20.307659	87.837532	41.280495	3.911834	92.059433	39.943432	39.869221	93.195023	40.6119635	21.8905275	92.627228	-65.1336195	18.7247905	83.047836
-18.772367	1.223231	85.903595	-12.257317	20.240963	87.755455	41.224098	3.867916	91.945175	39.902729	39.785229	92.796234	40.5634135	21.8265725	92.3707045	-65.0780475	18.6553535	83.1402055
-20.051081	0.917551	85.86657	-12.247787	20.154902	87.680122	41.19912	3.750503	91.788589	39.881607	39.685738	92.400246	40.5403635	21.7181205	92.0944175	-65.0359375	18.5916835	83.2658265
-21.441498	0.586592	85.899353	-12.253477	20.060591	87.591873	41.156319	3.65171	91.627258	39.830914	39.585102	92.027489	40.4936165	21.618406	91.8273735	-65.0005705	18.502776	83.3563725
-23.438423	0.086993	85.928535	-12.235459	19.884434	87.487732	41.084282	3.490119	91.340759	39.783775	39.425774	91.44133	40.4340285	21.4579465	91.3910445	-64.9049465	18.3109215	83.5844195
-24.788927	-0.30033	85.968269	-12.217723	19.769827	87.423058	41.040424	3.388975	91.116158	39.754372	39.309029	91.027748	40.397398	21.349002	91.071953	-64.832844	18.190652	83.774163
-26.0963	-0.683933	86.038261	-12.214274	19.675121	87.356415	40.995525	3.270155	90.869919	39.719044	39.172112	90.593971	40.3572845	21.2211335	90.731945	-64.7858325	18.1291085	83.980885
-27.404478	-1.070505	86.103485	-12.216866	19.541193	87.278801	40.934082	3.163597	90.598198	39.681835	39.035297	90.164024	40.3079585	21.099447	90.381111	-64.7416905	17.982939	84.176491
-28.670141	-1.467284	86.11972	-12.22781	19.459011	87.16642	40.89365	3.045236	90.302177	39.625683	38.895779	89.729561	40.2596665	20.9705075	90.015869	-64.7152865	17.9475145	84.316971
-29.939112	-1.875824	86.139854	-12.240208	19.338911	87.057793	40.860638	2.928447	89.998154	39.546551	38.74733	89.299706	40.2035945	20.8378885	89.64893	-64.6840105	17.8399335	84.466656
-31.195467	-2.251706	86.159233	-12.282812	19.236683	86.933464	40.788326	2.814343	89.741798	39.477016	38.599117	88.925865	40.132671	20.70673	89.3338315	-64.698295	17.766636	84.5330965
-33.016834	-2.883833	86.122559	-12.379973	19.079687	86.797684	40.691341	2.679365	89.455597	39.34259	38.412407	88.51516	40.0169655	20.545886	88.9853785	-64.7769115	17.613488	84.6099895
-34.238819	-3.311729	86.124512	-12.457571	18.982128	86.736389	40.656704	2.54956	89.305687	39.237823	38.334915	88.329651	39.9472635	20.4422375	88.817669	-64.8624055	17.5220185	84.655109
-35.413044	-3.712355	86.166145	-12.534709	18.888889	86.672058	40.553528	2.548787	89.22628	39.126308	38.282513	88.176956	39.839918	20.41565	88.701618	-64.909336	17.362128	84.642498
-36.505554	-4.124974	86.14933	-12.621267	18.799431	86.626541	40.462936	2.490133	89.128166	39.025791	38.236755	88.041954	39.7443635	20.363444	88.58506	-64.9868975	17.235418	84.668022
-37.607784	-4.547571	86.177689	-12.674907	18.734171	86.575912	40.359074	2.469668	89.031479	38.943565	38.18671	87.890045	39.6513195	20.328189	88.460762	-65.0011335	17.140153	84.691062
-38.664661	-4.979049	86.195068	-12.762146	18.679543	86.541878	40.274464	2.439297	88.981888	38.855221	38.134502	87.776207	39.5648425	20.2868995	88.3790475	-65.0891345	17.0721865	84.7047085
-39.724411	-5.39501	86.261375	-12.833836	18.623373	86.515633	40.199657	2.4144	88.974472	38.776138	38.074558	87.681847	39.4878975	20.244479	88.3281595	-65.1555695	17.002267	84.7031065
-41.105766	-5.984672	86.380608	-12.925296	18.550362	86.502892	40.231186	2.302009	88.95813	38.704102	38.032993	87.52652	39.467644	20.167501	88.242325	-65.318236	16.933223	84.763459
-42.058418	-6.376524	86.488029	-12.954659	18.521069	86.496605	40.145283	2.358729	89.062035	38.66864	37.99942	87.408844	39.4069615	20.1790745	88.2354395	-65.3162795	16.8630635	84.7577705
-42.915272	-6.765871	86.615845	-12.982373	18.45676	86.488205	40.256237	2.258836	89.055405	38.613922	37.97266	87.272652	39.4350795	20.115748	88.1640285	-65.3998255	16.797772	84.8123815
-43.762608	-7.167943	86.764168	-12.987312	18.393621	86.498169	40.237213	2.255194	89.141464	38.569267	37.949078	87.129303	39.40324	20.102136	88.1353835	-65.377864	16.685106	84.8609545
-44.420441	-7.476627	86.910667	-12.981826	18.320412	86.502403	40.253563	2.269265	89.181396	38.534527	37.904396	86.98954	39.394045	20.0868305	88.085468	-65.357697	16.5539935	84.919338
-45.12468	-7.822458	87.056129	-12.987057	18.172241	86.453186	40.329849	2.199399	89.16082	38.473572	37.825958	86.847343	39.4017105	20.0126785	88.0040815	-65.3758245	16.3318035	84.9022905
-45.558636	-7.873356	87.131943	-12.974851	18.053923	86.42247	40.386269	2.096231	89.121124	38.434933	37.726921	86.74324	39.410601	19.911576	87.932182	-65.360303	16.19627	84.912758
-46.979843	-8.705828	87.031494	-12.965634	17.808489	86.380455	40.424328	1.869883	89.048973	38.429203	37.501087	86.685715	39.4267655	19.685485	87.867344	-65.3580335	15.931493	84.893566
-47.327549	-8.693741	87.02285	-12.972453	17.62674	86.370239	40.389557	1.673369	88.996628	38.439281	37.313797	86.728706	39.414419	19.493583	87.862667	-65.359325	15.759897	84.877811
-47.591763	-8.462557	86.953629	-12.984859	17.444511	86.368546	40.366489	1.400578	88.927147	38.47982	37.119694	86.802658	39.4231545	19.260136	87.8649025	-65.3928725	15.628886	84.8721895
-47.372375	-7.843411	87.031212	-13.00474	17.321877	86.379189	40.272469	1.22133	88.916985	38.529987	36.931961	86.897499	39.401228	19.0766455	87.907242	-65.410708	15.5671085	84.851136
-47.572483	-7.600427	86.906891	-13.046707	17.217857	86.38945	40.24305	0.999479	88.839378	38.56139	36.749374	86.964684	39.40222	18.8744265	87.902031	-65.495634	15.5612875	84.876869
-48.011185	-7.484314	86.730888	-13.068043	17.144608	86.373093	40.275082	0.756323	88.694344	38.605335	36.585503	86.998444	39.4402085	18.670913	87.846394	-65.5762945	15.618303	84.899792
-48.030586	-6.983163	86.652359	-13.10673	17.076849	86.342697	40.259872	0.566514	88.549416	38.635487	36.427086	87.018646	39.4476795	18.4968	87.784031	-65.6611395	15.656898	84.901363
-48.176483	-6.261683	86.458862	-13.123633	17.044588	86.316803	40.209885	0.349672	88.307281	38.682186	36.195343	87.053528	39.4460355	18.2725075	87.6804045	-65.6933015	15.8166685	84.9532015
-48.224056	-5.734535	86.366776	-13.124466	17.032322	86.321709	40.18121	0.213507	88.177246	38.738758	36.034378	87.122444	39.459984	18.1239425	87.649845	-65.708916	15.9407015	84.993573
-48.19278	-5.242867	86.306534	-13.117393	17.027277	86.334	40.141666	0.101536	88.057785	38.817295	35.930756	87.208862	39.4794805	18.016146	87.6333235	-65.7142665	16.038408	85.0346765
-48.109241	-4.750558	86.229172	-13.101344	17.028856	86.348785	40.106823	0.010549	87.975517	38.9217	35.871082	87.30825	39.5142615	17.9408155	87.6418835	-65.7169495	16.1168965	85.0556865
-47.943459	-4.269653	86.164124	-13.065246	17.060867	86.361259	40.088615	-0.056366	87.892929	39.015198	35.840874	87.374786	39.5519065	17.892254	87.6338575	-65.6823985	16.22948	85.0886605
-47.72789	-3.780529	86.12413	-13.025601	17.106625	86.368553	40.091206	-0.037593	87.803009	39.140221	35.858948	87.358299	39.6157135	17.9106775	87.580654	-65.6669155	16.3025725	85.156452
-47.428993	-3.264644	86.106186	-12.989209	17.158432	86.37088	40.088291	0.061177	87.724373	39.147461	35.860378	87.356575	39.617876	17.9607775	87.540474	-65.596294	16.3560865	85.201286
-46.944912	-2.52316	86.127434	-12.927647	17.231884	86.381554	40.017349	0.276401	87.708138	39.164017	35.898026	87.292305	39.590683	18.0872135	87.5002215	-65.445977	16.3765545	85.2628865
-46.585819	-2.046428	86.174812	-12.884794	17.288198	86.437988	39.909348	0.413355	87.858238	39.154457	35.948238	87.308212	39.5319025	18.1807965	87.583225	-65.3014905	16.3955995	85.292751
-46.210575	-1.60729	86.297356	-12.883142	17.314045	86.533623	39.807541	0.510212	88.162483	39.136116	36.009922	87.397621	39.4718285	18.260067	87.780052	-65.2381125	16.368023	85.287194
-45.826897	-1.239151	86.420738	-12.918848	17.326666	86.675446	39.785854	0.603056	88.561539	39.103264	36.090004	87.553963	39.444559	18.34653	88.057751	-65.282255	16.306802	85.293141
-45.337112	-0.878613	86.541199	-12.970249	17.309099	86.835945	39.86956	0.662136	89.059334	39.040119	36.17202	87.798866	39.4548395	18.417078	88.4291	-65.3953375	16.20112	85.24279
-44.837917	-0.51813	86.646576	-13.047026	17.265057	87.013229	39.964371	0.711807	89.621506	38.967125	36.236427	88.095352	39.465748	18.474117	88.858429	-65.5598	16.055997	85.168029
-44.314445	-0.114154	86.729523	-13.137123	17.213068	87.171844	40.053867	0.753256	90.174362	38.888012	36.274818	88.431252	39.4709395	18.514037	89.302807	-65.7451855	15.912099	85.040881
-43.533733	0.437835	86.80201	-13.295777	17.045732	87.391541	40.088253	0.789471	90.973732	38.813286	36.26413	88.935509	39.4507695	18.5268005	89.9546205	-66.0423235	15.5646635	84.8284615
-42.997162	0.784439	86.834747	-13.374585	16.944031	87.516373	40.107159	0.693498	91.393356	38.78862	36.203625	89.257324	39.4478895	18.4485615	90.32534	-66.1970595	15.4395005	84.707406
-42.422482	1.153008	86.865669	-13.44103	16.805008	87.62928	40.032085	0.66621	91.792854	38.77425	36.079742	89.556831	39.4031675	18.372976	90.6748425	-66.2852275	15.23704	84.5837175
-41.830383	1.609127	86.873848	-13.500701	16.647648	87.743927	39.990185	0.464068	92.090485	38.788681	35.919376	89.807655	39.389433	18.191722	90.94907	-66.390835	15.103574	84.538784
-41.213779	2.046248	86.913567	-13.523945	16.516172	87.839172	39.920742	0.315556	92.32225	38.808743	35.706413	90.019943	39.3647425	18.0109845	91.1710965	-66.4126325	15.0213595	84.5072475
-40.623623	2.504888	86.917625	-13.518202	16.366467	87.89241	39.892567	0.136341	92.488632	38.878822	35.48634	90.194473	39.3856945	17.8113405	91.3415525	-66.4220985	14.9215935	84.4432675
-40.044441	2.949594	86.940483	-13.486377	16.240395	87.958252	39.902161	-0.040603	92.643158	38.990585	35.26022	90.361679	39.446373	17.6098085	91.5024185	-66.419127	14.8709815	84.4140855
-39.067242	3.699397	86.975349	-13.368651	16.055424	88.102303	40.031704	-0.31185	92.938049	39.251564	34.922539	90.656334	39.641634	17.3053445	91.7971915	-66.378936	14.8055035	84.4074145
-38.471973	4.280146	87.054276	-13.247016	15.957889	88.256523	40.154289	-0.454237	93.169624	39.483719	34.7337	90.935623	39.819004	17.1397315	92.0526235	-66.313036	14.7760465	84.4604225
-37.76318	4.824475	87.156944	-13.063762	15.872572	88.447159	40.287239	-0.607398	93.463432	39.696823	34.545509	91.319824	39.992031	16.9690555	92.391628	-66.119555	14.7760885	84.50269
-37.134026	5.433879	87.254608	-12.86797	15.776147	88.648094	40.413773	-0.782606	93.790657	39.951908	34.37888	91.704735	40.1828405	16.798137	92.747696	-65.9187805	14.754157	84.548492
-36.483208	6.021044	87.390129	-12.642015	15.696892	88.828568	40.507938	-0.906156	94.059624	40.233002	34.238903	92.014954	40.37047	16.6663735	93.037289	-65.6545	14.7274105	84.619847
-35.8377	6.671266	87.461128	-12.451882	15.628749	88.947144	40.687744	-1.115664	94.1558	40.456413	34.10968	92.221245	40.5720785	16.497008	93.1885225	-65.4758425	14.76049	84.7057655
-35.234924	7.394126	87.492844	-12.26736	15.572636	88.976112	40.822029	-1.224808	94.118759	40.622837	33.990459	92.293098	40.722433	16.3828255	93.2059285	-65.257153	14.7624465	84.7462955
-34.404461	8.489637	87.409691	-12.092327	15.498946	88.85273	40.96096	-1.327573	93.797905	40.83075	33.842407	92.203461	40.895855	16.257417	93.000683	-65.080509	14.740475	84.704777
-33.8671	9.186028	87.306648	-12.026235	15.459678	88.732185	40.98653	-1.372155	93.532227	40.939922	33.784122	92.091858	40.963226	16.2059835	92.8120425	-65.015696	14.7133725	84.6523275
-33.36927	9.894437	87.184235	-12.024919	15.426586	88.640404	41.004852	-1.404563	93.337288	41.005623	33.727615	92.052116	41.0052375	16.161526	92.694702	-65.0550755	14.691646	84.586106
-32.821365	10.665306	87.135719	-12.020737	15.40864	88.625435	41.017471	-1.426392	93.289001	41.016693	33.710556	92.142303	41.017082	16.142082	92.715652	-65.058556	14.675198	84.535218
-32.33268	11.443544	87.190422	-12.024475	15.406895	88.697311	41.036137	-1.414028	93.415604	41.031578	33.716335	92.337448	41.0338575	16.1511535	92.876526	-65.0828075	14.6626365	84.518096
-31.827801	12.20601	87.292892	-12.039144	15.428418	88.849792	41.061207	-1.38875	93.640762	41.045864	33.762428	92.620613	41.0535355	16.186839	93.1306875	-65.1318235	14.669997	84.5688965
-31.385294	12.920051	87.452492	-12.05198	15.466722	89.009491	41.088055	-1.358177	93.91745	41.054276	33.820107	92.953453	41.0711655	16.230965	93.4354515	-65.1751255	14.702479	84.5835305
-30.561378	14.036446	87.621864	-12.061742	15.508586	89.239937	41.09573	-1.318453	94.290215	41.065243	33.888336	93.41877	41.0804865	16.2849415	93.8544925	-65.2039705	14.7322305	84.6253815
-30.130571	14.832815	87.740097	-12.092766	15.526843	89.360062	41.064529	-1.310897	94.409927	41.092701	33.907516	93.632339	41.078615	16.2983095	94.021133	-65.264147	14.7553765	84.698991
-29.645052	15.615353	87.810532	-12.11861	15.530393	89.4272	41.033451	-1.312632	94.411682	41.126293	33.892281	93.737656	41.079872	16.2898245	94.074669	-65.317092	14.7709615	84.779731
-29.217121	16.351679	87.857185	-12.12531	15.534835	89.425346	41.010933	-1.306808	94.317787	41.158016	33.869263	93.751076	41.0844745	16.2812275	94.0344315	-65.3350945	14.7884425	84.8162605
-28.752974	17.074085	87.838921	-12.130628	15.54864	89.399559	40.989609	-1.309052	94.145737	41.173252	33.854355	93.698662	41.0814305	16.2726515	93.9221995	-65.3426865	14.8246285	84.8769185
-28.244118	17.83989	87.88427	-12.114534	15.576954	89.375809	40.975079	-1.282495	93.981941	41.184322	33.850445	93.647568	41.0797005	16.283975	93.8147545	-65.3087685	14.869933	84.9368635
-27.815968	18.618828	87.94268	-12.092929	15.579921	89.397911	40.982361	-1.254912	93.878265	41.195	33.846821	93.672005	41.0886805	16.2959545	93.775135	-65.2745385	14.8638875	85.020687
-27.191717	19.756052	88.086319	-12.05195	15.619883	89.47039	40.979679	-1.238696	93.812965	41.233063	33.857571	93.821045	41.106371	16.3094375	93.817005	-65.210271	14.9303285	85.123775
-26.709866	20.409021	88.176498	-12.01532	15.644371	89.517845	40.962238	-1.26689	93.809067	41.260384	33.871738	93.956261	41.111311	16.302424	93.882664	-65.141951	14.986318	85.153026
-26.219353	21.088297	88.237091	-12.005583	15.678185	89.546028	40.951321	-1.290486	93.831627	41.288876	33.895767	94.048759	41.1200985	16.3026405	93.940193	-65.1312645	15.0537295	85.151863
-25.723886	21.800154	88.269447	-12.013005	15.695879	89.561386	40.944889	-1.277511	93.852882	41.296082	33.959553	94.100746	41.1204855	16.341021	93.976814	-65.1464955	15.050737	85.145958
-25.338919	22.468081	88.314537	-12.033846	15.740278	89.570396	40.9519	-1.223976	93.858269	41.255562	34.029778	94.11837	41.103731	16.402901	93.9883195	-65.171423	15.077655	85.1524725
-24.89086	23.140642	88.342087	-12.045562	15.793528	89.575943	40.969925	-1.109787	93.869553	41.202087	34.108356	94.10405	41.086006	16.4992845	93.9868015	-65.17713	15.0877715	85.1650845
-24.495571	23.733074	88.379951	-12.060203	15.829765	89.59037	40.999268	-1.002393	93.89167	41.162609	34.208138	94.070374	41.0809385	16.6028725	93.981022	-65.2013445	15.0566575	85.199718
-23.831596	24.581928	88.421509	-12.066222	15.862303	89.615723	41.031361	-0.829903	93.984657	41.086311	34.359707	94.039467	41.058836	16.764902	94.012062	-65.19128	14.959704	85.219384
-23.348921	25.151056	88.439003	-12.07156	15.847768	89.645119	41.084461	-0.758196	94.094765	41.043484	34.407814	94.031876	41.0639725	16.824809	94.0633205	-65.2070925	14.870727	85.2269175
-22.96876	25.702581	88.487877	-12.050365	15.80766	89.695419	41.156048	-0.742371	94.18576	41.005604	34.436794	94.009766	41.080826	16.8472115	94.097763	-65.181556	14.7681085	85.293075
-22.528885	26.219072	88.494003	-12.05048	15.752563	89.708221	41.2272	-0.740685	94.263008	40.985138	34.439331	93.967163	41.106169	16.849323	94.1150855	-65.207129	14.655803	85.3013565
-22.131092	26.723701	88.479927	-12.025235	15.702555	89.702148	41.296215	-0.771064	94.327751	40.980553	34.419048	93.91729	41.138384	16.823992	94.1225205	-65.188854	14.581118	85.2817755
-21.738026	27.16695	88.424545	-12.019834	15.623912	89.690987	41.35807	-0.815586	94.387794	40.993473	34.377769	93.853195	41.1757715	16.7810915	94.1204945	-65.2154395	14.4667325	85.2614795
-21.318935	27.617702	88.398186	-11.982593	15.535976	89.676865	41.425602	-0.873049	94.433746	41.024696	34.323223	93.796219	41.225149	16.725087	94.1149825	-65.190335	14.346865	85.2387475
-20.691317	28.369442	88.368484	-11.906942	15.468651	89.69239	41.484772	-1.00857	94.518616	41.103725	34.190975	93.734184	41.2942485	16.5912025	94.1264	-65.1081325	14.3460995	85.25838
-20.279602	28.856071	88.413612	-11.850571	15.409094	89.72551	41.516987	-1.083532	94.557777	41.191986	34.117462	93.721497	41.3544865	16.516965	94.139637	-65.0556285	14.301223	85.311383
-19.873194	29.360189	88.447319	-11.770049	15.367921	89.764374	41.572956	-1.163003	94.592712	41.28307	34.025883	93.733643	41.428013	16.43144	94.1631775	-64.968111	14.304402	85.3655705
-19.469318	29.874846	88.487175	-11.690359	15.325973	89.813484	41.673584	-1.254936	94.586342	41.375671	33.963688	93.742371	41.5246275	16.354376	94.1643565	-64.9053455	14.29757	85.4626115
-19.075382	30.320415	88.544205	-11.619555	15.328674	89.844673	41.690681	-1.302701	94.627068	41.463463	33.903011	93.754379	41.577072	16.300155	94.1907235	-64.816182	14.357193	85.4986225
-18.681877	30.79348	88.573822	-11.535915	15.334019	89.870445	41.735153	-1.341284	94.608498	41.558422	33.854076	93.767967	41.6467875	16.256396	94.1882325	-64.7186175	14.411642	85.5526575
-18.237015	31.3258	88.599487	-11.487471	15.352785	89.874825	41.7785	-1.378454	94.550987	41.654213	33.843456	93.776291	41.7163565	16.232501	94.163639	-64.6912985	14.473069	85.586011
-17.669836	32.15379	88.63868	-11.408508	15.430069	89.855484	41.817085	-1.401341	94.441307	41.771599	33.839203	93.781601	41.794342	16.218931	94.111454	-64.611358	14.641207	85.599514
-17.255001	32.701649	88.680817	-11.398539	15.503817	89.852615	41.817371	-1.375022	94.39183	41.818123	33.857208	93.782257	41.817747	16.241093	94.0870435	-64.614825	14.766541	85.6181865
-16.849527	33.255882	88.757004	-11.367928	15.611031	89.876022	41.81012	-1.335969	94.351479	41.835022	33.887833	93.790604	41.822571	16.275932	94.0710415	-64.558427	14.94613	85.6810025
-16.512478	33.797642	88.828453	-11.386244	15.716185	89.913734	41.81773	-1.28122	94.330841	41.848133	33.934177	93.808022	41.8329315	16.3264785	94.0694315	-64.6054195	15.1058915	85.7580365
-16.155231	34.282734	88.938049	-11.373541	15.855238	89.9636	41.861412	-1.248236	94.289726	41.857937	33.99033	93.843727	41.8596745	16.371047	94.0667265	-64.6067565	15.339429	85.8604735
-15.804609	34.782879	89.053764	-11.400229	15.98161	90.027596	41.801231	-1.173953	94.291977	41.859837	34.057095	93.908951	41.830534	16.441571	94.100464	-64.630992	15.521649	85.954728
-15.41877	35.302765	89.162323	-11.396991	16.098652	90.052994	41.761063	-1.136792	94.221565	41.869743	34.114471	93.9655	41.815403	16.4888395	94.0935325	-64.609385	15.7084645	86.0124555
-14.87977	36.079899	89.312866	-11.455798	16.235981	90.05159	41.675022	-1.110761	94.012314	41.903713	34.208344	94.005432	41.7893675	16.5487915	94.008873	-64.7009635	15.9231705	86.094307
-14.513988	36.605194	89.402962	-11.510694	16.327841	90.016045	41.558914	-1.106145	93.805412	41.888775	34.229191	94.000679	41.7238445	16.561523	93.9030455	-64.7452325	16.094159	86.1290445
-14.101306	37.025612	89.509521	-11.57079	16.417698	89.997726	41.396477	-1.092304	93.614807	41.864445	34.221611	93.999496	41.630461	16.5646535	93.8071515	-64.772041	16.2707425	86.1883005
-13.797383	37.547398	89.603439	-11.63578	16.517788	89.987053	41.300819	-1.096535	93.455437	41.821964	34.20438	94.014702	41.5613915	16.5539225	93.7350695	-64.8329515	16.4816535	86.2390365
-13.41211	37.918797	89.733162	-11.709413	16.607674	90.009598	41.132751	-1.054547	93.426933	41.775517	34.20858	94.072456	41.454134	16.5770165	93.7496945	-64.87296	16.6383315	86.2695015
-13.096592	38.280582	89.846504	-11.777815	16.692656	90.059654	41.045258	-1.023974	93.437889	41.743843	34.240654	94.168076	41.3945505	16.60834	93.8029825	-64.9501805	16.776972	86.3163255
-12.739214	38.611244	89.963257	-11.826239	16.796377	90.125916	41.012848	-0.988512	93.496742	41.708706	34.30352	94.263031	41.360777	16.657504	93.8798865	-65.013255	16.93525	86.3719455
-12.195014	39.077435	90.080452	-11.888543	16.910643	90.220909	41.018124	-0.928733	93.614212	41.644588	34.388794	94.374146	41.331356	16.7300305	93.994179	-65.108442	17.0912555	86.447639
-11.820853	39.361237	90.177544	-11.909357	16.9562	90.274231	41.014404	-0.873323	93.673363	41.574348	34.424202	94.454788	41.294376	16.7754395	94.0640755	-65.11309	17.1369605	86.4843865
-11.4422	39.615509	90.28199	-11.919456	16.985294	90.331512	40.989338	-0.853963	93.713852	41.518364	34.437405	94.546852	41.253851	16.791721	94.130352	-65.092763	17.178867	86.532672
-11.033363	39.811237	90.386292	-11.956908	16.989944	90.379997	40.921238	-0.882565	93.73259	41.482243	34.41684	94.650681	41.2017405	16.7671375	94.1916355	-65.1155565	17.2127505	86.5683585
-10.668641	39.946735	90.52774	-12.003232	16.980574	90.403809	40.830002	-0.927397	93.717812	41.466042	34.369526	94.771591	41.148022	16.7210645	94.2447015	-65.154486	17.2400835	86.5629165
-10.367964	40.036476	90.645859	-12.064539	16.958551	90.433884	40.724258	-0.97569	93.696693	41.424419	34.306698	94.888901	41.0743385	16.665504	94.292797	-65.2034165	17.251598	86.574971
-10.091956	40.108612	90.768143	-12.151403	16.931635	90.487839	40.61451	-1.026765	93.702927	41.37151	34.271069	95.014168	40.99301	16.622152	94.3585475	-65.295816	17.241118	86.6171305
-9.711107	40.135578	90.939018	-12.305795	16.929695	90.562874	40.491425	-1.012825	93.7733	41.248775	34.290512	95.186317	40.8701	16.6388435	94.4798085	-65.48169	17.2205465	86.6459395
-9.484078	40.065868	91.062454	-12.43339	16.935532	90.620079	40.427467	-0.961133	93.857536	41.135593	34.343388	95.305779	40.78153	16.6911275	94.5816575	-65.64831	17.1799365	86.6585005
-9.251739	39.942162	91.146507	-12.55119	16.964066	90.675842	40.418674	-0.911973	93.913147	41.001312	34.425755	95.431015	40.709993	16.756891	94.672081	-65.812373	17.171241	86.679603
-8.986594	39.791752	91.255417	-12.663415	16.986481	90.757446	40.30439	-0.806687	94.012238	40.862438	34.524094	95.522598	40.583414	16.8587035	94.767418	-65.910244	17.1142585	86.747474
-8.707644	39.582809	91.374847	-12.766996	16.995237	90.84446	40.269718	-0.7463	94.051018	40.744965	34.608234	95.576469	40.5073415	16.930967	94.8137435	-66.0413335	17.059507	86.8751765
-8.488711	39.328468	91.43605	-12.871085	17.007215	90.927353	40.136269	-0.661312	94.133118	40.631237	34.684792	95.586456	40.383753	17.01174	94.859787	-66.125923	17.00269	86.994919
-8.319115	39.070503	91.499283	-12.95831	17.023119	91.03891	40.053276	-0.589432	94.169304	40.512009	34.750946	95.534866	40.2826425	17.080757	94.852085	-66.1992625	16.965481	87.225735
-8.068822	38.604851	91.559395	-13.087617	17.036745	91.279778	39.965389	-0.506052	94.217674	40.301071	34.848576	95.365974	40.13323	17.171262	94.791824	-66.308464	16.902228	87.767732
-7.953142	38.294167	91.570724	-13.191748	17.038048	91.446732	39.892231	-0.444327	94.29599	40.184181	34.907001	95.186523	40.038206	17.231337	94.7412565	-66.421702	16.844759	88.1522075
-7.869221	37.937904	91.556175	-13.255262	17.036339	91.631653	39.844315	-0.414513	94.380486	40.07066	34.947765	94.983528	39.9574875	17.266626	94.682007	-66.4680115	16.806052	88.581299
-7.772503	37.557819	91.522301	-13.321999	17.011587	91.808792	39.778431	-0.416166	94.474632	39.935883	34.941555	94.754242	39.857157	17.2626945	94.614437	-66.501155	16.7604795	89.003147
-7.704916	37.14011	91.47522	-13.371126	16.97183	91.960991	39.717899	-0.457233	94.575851	39.811916	34.906693	94.528725	39.7649075	17.22473	94.552288	-66.5071595	16.71893	89.369694
-7.658333	36.67448	91.421844	-13.458307	16.908356	92.107758	39.668045	-0.521283	94.682465	39.688335	34.809639	94.333	39.67819	17.144178	94.5077325	-66.594804	16.672534	89.7077835
-7.616573	36.177422	91.372902	-13.555789	16.811195	92.214119	39.600071	-0.61441	94.794235	39.562981	34.680904	94.178978	39.581526	17.033247	94.4866065	-66.693104	16.589143	89.9416315
-7.569678	35.404602	91.306831	-13.68714	16.583517	92.343994	39.479389	-0.820865	94.961647	39.401611	34.465965	94.021431	39.4405	16.82255	94.491539	-66.81478	16.344484	90.196449
-7.545225	34.919106	91.309738	-13.781521	16.409416	92.403412	39.403828	-0.995263	95.0392	39.332924	34.317051	93.964478	39.368376	16.660894	94.501839	-66.931418	16.157938	90.304985
-7.530555	34.473667	91.303322	-13.865201	16.255955	92.463486	39.306751	-1.155805	95.117836	39.274658	34.153263	93.952774	39.2907045	16.498729	94.535305	-67.0211065	16.013181	90.391667
-7.508908	34.06739	91.341789	-13.928599	16.109842	92.547241	39.218254	-1.282201	95.176567	39.2201	33.99995	93.962791	39.219177	16.3588745	94.569679	-67.076375	15.8608095	90.524803
-7.499375	33.733227	91.377922	-13.994096	15.999791	92.587624	39.16758	-1.418862	95.225754	39.186134	33.889423	93.97966	39.176857	16.2352805	94.602707	-67.165049	15.7643015	90.572541
-7.471723	33.402866	91.424133	-14.016369	15.893404	92.637718	39.114716	-1.507994	95.275879	39.154736	33.786678	94.003349	39.134726	16.139342	94.639614	-67.167464	15.647466	90.635822
-7.435525	33.151096	91.451424	-14.061874	15.78435	92.67907	39.09058	-1.570413	95.319191	39.117653	33.730255	94.046616	39.1041165	16.079921	94.6829035	-67.2278645	15.488779	90.6752365
-7.390794	32.823093	91.504822	-14.080526	15.698968	92.725784	39.080257	-1.647388	95.363983	39.084824	33.692257	94.096519	39.0825405	16.0224345	94.730251	-67.2435925	15.3755015	90.721317
-7.386342	32.631481	91.54438	-14.107162	15.64011	92.752632	39.073421	-1.66758	95.356766	39.052818	33.68943	94.128365	39.0631195	16.010925	94.7425655	-67.2774435	15.269295	90.7626985
-7.365245	32.461842	91.573822	-14.099219	15.609338	92.75531	39.074703	-1.676459	95.319908	39.017452	33.68927	94.129822	39.0460775	16.0064055	94.724865	-67.2445155	15.2122705	90.785755
-7.355158	32.322807	91.594223	-14.113176	15.561252	92.753532	39.074604	-1.678595	95.278267	38.982174	33.701454	94.108162	39.028389	16.0114295	94.6932145	-67.254741	15.1110745	90.8138495
-7.330023	32.1842	91.583954	-14.110306	15.527227	92.740738	39.073494	-1.677508	95.211777	38.942318	33.708843	94.064293	39.007906	16.0156675	94.638035	-67.228518	15.0387865	90.843441
-7.322812	32.085133	91.574417	-14.118165	15.505752	92.717102	39.021339	-1.615303	95.161568	38.879948	33.719006	93.984634	38.9506435	16.0518515	94.573101	-67.1869735	14.9596525	90.861103
-7.29024	31.989017	91.57077	-14.120746	15.470684	92.700989	39.013828	-1.598316	95.056572	38.798325	33.714149	93.916664	38.9060765	16.0579165	94.486618	-67.1475685	14.8834515	90.91536
-7.270585	31.807024	91.575844	-14.147041	15.450823	92.715164	39.043133	-1.614779	94.917091	38.70245	33.714832	93.842461	38.8727915	16.0500265	94.379776	-67.1668735	14.8516195	91.050552
-7.242364	31.738064	91.625366	-14.177762	15.409525	92.741966	39.027634	-1.624419	94.880684	38.661186	33.715813	93.83815	38.84441	16.045697	94.359417	-67.199934	14.773353	91.124515
-7.20138	31.605303	91.661835	-14.206462	15.379513	92.782402	38.916534	-1.5576	94.917503	38.623177	33.726971	93.861481	38.7698555	16.0846855	94.389492	-67.1827795	14.6743405	91.175312
-7.165392	31.502333	91.740387	-14.274672	15.337581	92.851158	38.882015	-1.583825	94.891167	38.575645	33.733627	93.893181	38.72883	16.074901	94.392174	-67.278174	14.600261	91.310142
-7.151311	31.317032	91.785652	-14.329524	15.306627	92.883209	38.810658	-1.616317	94.850113	38.535152	33.731964	93.915215	38.672905	16.0578235	94.382664	-67.331953	14.5554305	91.383754
-7.116779	31.106842	91.792908	-14.404404	15.25144	92.896729	38.798912	-1.761884	94.736954	38.484146	33.7131	93.918365	38.641529	15.975608	94.3276595	-67.450337	14.527272	91.4657985
-7.091192	30.912909	91.810265	-14.488991	15.204697	92.880707	38.637318	-1.802843	94.685547	38.428574	33.679989	93.888885	38.532946	15.938573	94.287216	-67.510928	14.470821	91.474198
-7.070764	30.5741	91.744926	-14.637905	15.136065	92.795471	38.457298	-1.926027	94.526443	38.286606	33.601952	93.784401	38.371952	15.8379625	94.155422	-67.647762	14.4341675	91.43552
-7.067894	30.384626	91.683762	-14.745797	15.112281	92.725754	38.331108	-1.952655	94.432343	38.170174	33.573654	93.710594	38.250641	15.8104995	94.0714685	-67.742235	14.4140625	91.3800395
-7.043656	30.170982	91.615921	-14.858222	15.099317	92.675682	38.21619	-1.963364	94.383904	38.026897	33.557442	93.650177	38.1215435	15.797039	94.0170405	-67.8379875	14.401595	91.3343235
-7.023633	29.950628	91.574333	-14.999278	15.066925	92.627228	38.168491	-1.977236	94.340134	37.90144	33.570999	93.642143	38.0349655	15.7968815	93.9911385	-68.0335215	14.3369685	91.2633175
-7.018881	29.771301	91.568237	-15.124544	15.075975	92.612427	38.054405	-1.927858	94.415581	37.793949	33.602123	93.666924	37.924177	15.8371325	94.0412525	-68.173265	14.3148175	91.1836015
-7.048425	29.587757	91.593681	-15.231368	15.056361	92.622932	38.065525	-1.930274	94.443687	37.709461	33.644119	93.712761	37.887493	15.8569225	94.078224	-68.350229	14.2557995	91.16764
-7.031523	29.432735	91.644531	-15.328841	15.054853	92.673561	37.955269	-1.814111	94.566971	37.631161	33.701744	93.768654	37.793215	15.9438165	94.1678125	-68.450897	14.1658895	91.1793095
-7.054552	29.23192	91.73143	-15.403091	15.07567	92.747047	37.968887	-1.838847	94.637863	37.539242	33.749287	93.840401	37.7540645	15.95522	94.239132	-68.5602465	14.19612	91.254962
-7.04208	29.123577	91.788246	-15.447168	15.051516	92.800438	37.91674	-1.759444	94.700668	37.50528	33.767368	93.869995	37.71101	16.003962	94.2853315	-68.605346	14.09907	91.3155445
-7.021533	29.019979	91.804794	-15.456462	15.039118	92.834404	37.937813	-1.831755	94.69429	37.497364	33.768673	93.877075	37.7175885	15.968459	94.2856825	-68.6305125	14.109777	91.3831255
-6.987558	28.921091	91.811974	-15.462035	15.018375	92.850685	37.956776	-1.907319	94.641319	37.489872	33.758636	93.846436	37.723324	15.9256585	94.2438775	-68.647394	14.1110915	91.4574925
-6.945414	28.876877	91.777405	-15.477303	15.010241	92.818703	37.841053	-1.880327	94.63401	37.464294	33.746853	93.786453	37.6526735	15.933263	94.2102315	-68.6072795	14.087219	91.4271745
-6.886478	28.807903	91.735168	-15.501426	14.981851	92.78054	37.8503	-1.988709	94.520226	37.406082	33.750717	93.731552	37.628191	15.881004	94.125889	-68.631043	14.082698	91.435191
-6.836621	28.778938	91.715935	-15.529397	14.977709	92.759903	37.774319	-1.957026	94.469604	37.33107	33.768127	93.682846	37.5526945	15.9055505	94.076225	-68.6114885	14.0498675	91.443581
-6.726614	28.7402	91.791344	-15.619484	14.989302	92.859665	37.709641	-2.004321	94.323875	37.228294	33.808014	93.567795	37.4689675	15.9018465	93.945835	-68.7079355	14.0767575	91.773495
-6.632431	28.74988	91.891632	-15.663683	15.017322	93.035469	37.628532	-1.964612	94.236931	37.143074	33.841587	93.477272	37.385803	15.9384875	93.8571015	-68.713169	14.0961565	92.2138365
-6.557555	28.771999	91.998474	-15.717411	15.047853	93.164139	37.516891	-1.871326	94.189621	37.065674	33.85347	93.412689	37.2912825	15.991072	93.801155	-68.7261045	14.104634	92.527123
-6.512627	28.788448	91.995049	-15.785278	15.059018	93.162918	37.492443	-1.918502	94.09671	37.013428	33.871567	93.36441	37.2529355	15.9765325	93.73056	-68.8234915	14.1415035	92.595276
-6.411657	28.703129	91.918945	-15.886233	15.103342	93.063171	37.418835	-1.918662	94.019417	36.963852	33.880272	93.347633	37.1913435	15.980805	93.683525	-68.9638095	14.225879	92.442817
-6.298014	28.603004	91.869057	-15.926881	15.125667	92.969711	37.370346	-1.901816	93.945587	36.910023	33.880215	93.384117	37.1401845	15.9891995	93.664852	-68.9939465	14.2621345	92.27457
-6.143774	28.461069	91.86512	-15.957844	15.131103	92.919395	37.341202	-1.877782	93.900787	36.897385	33.903206	93.461151	37.1192935	16.012712	93.680969	-69.0349815	14.249494	92.157821
-5.81235	28.20896	91.937134	-15.965941	15.180729	92.935722	37.332901	-1.763003	93.97554	36.939137	33.980473	93.592171	37.136019	16.108735	93.7838555	-69.067901	14.252723	92.0875885
-5.525811	28.035885	91.977814	-15.936579	15.214644	93.001976	37.387421	-1.730881	94.047775	36.995171	34.024609	93.715195	37.191296	16.146864	93.881485	-69.064454	14.282424	92.122467
-5.182648	27.865931	92.052437	-15.885003	15.314935	93.057495	37.493828	-1.758481	94.11972	37.070866	34.084885	93.82016	37.282347	16.163202	93.96994	-69.052353	14.466668	92.14505
-4.775068	27.657595	92.136955	-15.83707	15.346064	93.149269	37.57515	-1.727427	94.234436	37.146954	34.126774	93.946091	37.361052	16.1996735	94.0902635	-69.035192	14.4924545	92.2082745
-4.375612	27.441479	92.225739	-15.761129	15.43865	93.253654	37.654503	-1.681824	94.346222	37.215603	34.172779	94.054199	37.435053	16.2454775	94.2002105	-68.957311	14.6318225	92.3070975
-3.956419	27.244238	92.330887	-15.714185	15.488376	93.347145	37.722404	-1.645446	94.492493	37.286545	34.216183	94.156013	37.5044745	16.2853685	94.324253	-68.9328445	14.6913835	92.370037
-3.517061	27.036917	92.415688	-15.64649	15.561035	93.437981	37.799202	-1.626499	94.588142	37.337719	34.272831	94.220345	37.5684605	16.323166	94.4042435	-68.8614405	14.798904	92.4717185
-2.937462	26.769537	92.435074	-15.629576	15.586105	93.495712	37.89056	-1.66549	94.668304	37.357498	34.296242	94.289001	37.624029	16.315376	94.4786525	-68.883181	14.856834	92.5127715
-2.496136	26.587074	92.42334	-15.631087	15.625161	93.495667	37.878128	-1.669548	94.7043	37.344875	34.283997	94.316795	37.6115015	16.3072245	94.5105475	-68.8736755	14.9430975	92.4807865
-2.024934	26.392633	92.434052	-15.670564	15.617267	93.501877	37.828186	-1.683784	94.74865	37.306206	34.257633	94.358391	37.567196	16.2869245	94.5535205	-68.908324	14.9476095	92.4502335
-1.530434	26.185444	92.407486	-15.715692	15.622287	93.512131	37.764679	-1.703895	94.842819	37.262798	34.200832	94.420372	37.5137385	16.2484685	94.6315955	-68.9451225	14.9961055	92.3926665
-0.953124	25.998137	92.457428	-15.803	15.606517	93.540558	37.695724	-1.747619	94.990631	37.207104	34.138836	94.550156	37.451414	16.1956085	94.7703935	-69.057414	15.0174255	92.3107225
-0.378139	25.77647	92.529457	-15.906106	15.602282	93.605896	37.632488	-1.814807	95.210739	37.161655	34.096279	94.756218	37.3970715	16.140736	94.9834785	-69.2092835	15.063828	92.2283135
0.211998	25.570129	92.675507	-15.993279	15.598544	93.688766	37.570156	-1.896666	95.480637	37.139233	34.064575	95.029327	37.3546945	16.0839545	95.254982	-69.3412525	15.1131335	92.12255
1.070247	25.290668	92.969688	-16.118898	15.575257	93.908058	37.505226	-2.026226	96.012779	37.15733	34.055363	95.576401	37.331278	16.0145685	95.79459	-69.569074	15.1359455	92.021526
1.642684	25.076923	93.212723	-16.165396	15.55116	94.083023	37.531834	-2.139048	96.399178	37.206997	34.043209	96.012817	37.3694155	15.9520805	96.2059975	-69.7002075	15.1502395	91.9600485
2.273597	24.860752	93.458313	-16.216057	15.532244	94.221153	37.633263	-2.25552	96.74929	37.286987	34.023399	96.469994	37.460125	15.8839395	96.609642	-69.892239	15.1805485	91.832664
2.938159	24.64452	93.710861	-16.243088	15.522197	94.332809	37.670769	-2.306343	97.170952	37.371582	34.047565	96.953964	37.5211755	15.870611	97.062458	-70.0073515	15.173783	91.60316
3.638437	24.40538	93.935898	-16.267179	15.531208	94.380539	37.768261	-2.352976	97.545891	37.468407	34.082848	97.463455	37.618334	15.864936	97.504673	-70.152692	15.19748	91.256405
4.294278	24.180075	94.167702	-16.278391	15.555985	94.394455	37.861618	-2.348144	97.919426	37.584217	34.166958	97.945206	37.7229175	15.909407	97.932316	-70.2796995	15.202563	90.856594
4.882361	23.98213	94.35067	-16.270702	15.624814	94.384689	37.985638	-2.312845	98.285797	37.699501	34.262344	98.424759	37.8425695	15.9747495	98.355278	-70.3839735	15.2748785	90.4141
5.752043	23.68087	94.607201	-16.251587	15.688946	94.309006	38.241604	-2.214973	98.774353	37.869774	34.434582	99.081459	38.055689	16.1098045	98.927906	-70.558863	15.2680875	89.690106
6.358242	23.418377	94.761078	-16.19858	15.756369	94.286163	38.418808	-2.111072	99.055511	37.947945	34.552212	99.470253	38.1833765	16.22057	99.262882	-70.5805365	15.292168	89.309444
6.969685	23.166693	94.959877	-16.110683	15.840222	94.282356	38.589195	-1.978086	99.318573	38.030136	34.671356	99.798782	38.3096655	16.346635	99.5586775	-70.5310315	15.333809	89.0060345
7.572369	22.83201	95.099716	-16.012199	15.907592	94.271454	38.78928	-1.862872	99.542633	38.130943	34.802986	100.054634	38.4601115	16.470057	99.7986335	-70.4845095	15.345127	88.7442745
8.098277	22.525215	95.170532	-15.874866	15.994638	94.223007	39.006565	-1.714978	99.702988	38.238533	34.933418	100.23851	38.622549	16.60922	99.970749	-70.372281	15.380056	88.475265
8.61115	22.201239	95.201149	-15.71905	16.055239	94.13176	39.228527	-1.577294	99.81987	38.339027	35.049751	100.367424	38.783777	16.7362285	100.093647	-70.221877	15.3742495	88.169873
9.021551	21.878996	95.155533	-15.547196	16.102139	93.965744	39.432438	-1.464349	99.876823	38.443069	35.157742	100.438629	38.9377535	16.8466965	100.157726	-70.0321455	15.3575815	87.773762
9.598936	21.408995	94.918541	-15.291016	16.178801	93.599304	39.702248	-1.266572	99.790024	38.499771	35.298981	100.403236	39.1010095	17.0162045	100.09663	-69.6830415	15.3413975	87.101978
9.917015	20.934273	94.664558	-15.132422	16.200109	93.302414	39.882057	-1.177447	99.65451	38.47123	35.370041	100.3032	39.1766435	17.096297	99.978855	-69.4414875	15.303921	86.625973
10.159636	20.470621	94.396423	-14.964944	16.218719	92.978683	40.075645	-1.087464	99.493622	38.478287	35.463146	100.096214	39.276966	17.187841	99.794918	-69.206854	15.249597	86.162448
10.380417	19.906879	94.097099	-14.817513	16.240231	92.63903	40.270016	-0.984935	99.326691	38.479153	35.576649	99.855179	39.3745845	17.295857	99.590935	-69.0096105	15.184605	85.687125
10.492975	19.412634	93.775551	-14.68891	16.272516	92.32032	40.447025	-0.875861	99.163284	38.463428	35.721573	99.602585	39.4552265	17.422856	99.3829345	-68.8330465	15.122176	85.2577055
10.54257	18.849352	93.497314	-14.547117	16.306833	92.037148	40.624352	-0.741541	99.016197	38.503662	35.843143	99.324738	39.564007	17.550801	99.1704675	-68.658241	15.062865	84.9038285
10.59399	18.344297	93.241982	-14.426523	16.336315	91.815201	40.763081	-0.597837	98.894516	38.570251	35.969776	99.072098	39.666666	17.6859695	98.983307	-68.519712	14.9866605	84.647095
10.661009	17.5518	92.920326	-14.218299	16.407375	91.518036	40.929695	-0.420327	98.695206	38.708328	36.089981	98.609314	39.8190115	17.834827	98.65226	-68.2556095	14.979923	84.383812
10.676154	16.941593	92.608437	-14.077109	16.437864	91.322777	41.03553	-0.301103	98.498726	38.90892	36.17057	98.137398	39.972225	17.9347335	98.318062	-68.126443	14.9409945	84.327492
10.628711	16.272507	92.288956	-13.909295	16.518053	91.110321	41.177185	-0.170905	98.214645	39.127411	36.273895	97.55439	40.152298	18.051495	97.8845175	-67.970888	14.984611	84.3361245
10.537235	15.708465	91.922707	-13.694414	16.618206	90.891609	41.31955	-0.019973	97.87339	39.182781	36.321545	97.043884	40.2511655	18.150786	97.458637	-67.6399935	15.085626	84.324581
10.412569	15.114268	91.618828	-13.499271	16.703472	90.71212	41.45647	0.144453	97.500343	39.137012	36.360733	96.579422	40.296741	18.252593	97.0398825	-67.295283	15.154351	84.3843575
10.329383	14.510828	91.304962	-13.317655	16.794853	90.538696	41.575779	0.274688	97.145561	39.13792	36.423103	96.131004	40.3568495	18.3488955	96.6382825	-66.9921595	15.2408105	84.4391095
10.242406	13.880941	91.019104	-13.168337	16.86972	90.378914	41.668365	0.41059	96.80275	39.146214	36.512939	95.731094	40.4072895	18.4617645	96.266922	-66.7439635	15.2776755	84.490906
10.012356	12.884721	90.610733	-13.057033	16.974955	90.161324	41.774464	0.60549	96.287445	39.190056	36.673527	95.25972	40.48226	18.6395085	95.7735825	-66.596326	15.3104015	84.5490655
9.803112	12.227275	90.343315	-13.039743	17.059851	90.013329	41.811924	0.688742	95.939011	39.201069	36.779224	95.026764	40.5064965	18.733983	95.4828875	-66.5859825	15.385719	84.5437705
9.522491	11.600882	90.13369	-13.06163	17.13953	89.865562	41.79586	0.743072	95.605347	39.188023	36.879452	94.888947	40.4919415	18.811262	95.247147	-66.6152015	15.467798	84.483977
9.272739	10.911303	89.887383	-13.104304	17.2139	89.780396	41.702965	0.809427	95.302216	39.152336	36.917511	94.782768	40.4276505	18.863469	95.042492	-66.6362585	15.564331	84.5183
9.040534	10.273617	89.698021	-13.20755	17.284092	89.681358	41.565166	0.856123	95.023033	39.08596	36.926167	94.743706	40.325563	18.891145	94.8833695	-66.740663	15.677039	84.4793465
8.799995	9.557371	89.489426	-13.320579	17.354729	89.588394	41.380539	0.878812	94.783943	38.985535	36.919968	94.730392	40.183037	18.89939	94.7571675	-66.824195	15.810068	84.4196205
8.510736	8.761478	89.303482	-13.468596	17.433086	89.508858	41.164501	0.92096	94.563225	38.869694	36.946579	94.717522	40.0170975	18.9337695	94.6403735	-66.9542895	15.9324025	84.3773425
8.004149	7.612066	89.074684	-13.761504	17.586676	89.394409	40.847778	1.022022	94.321754	38.668179	37.004845	94.691574	39.7579785	19.0134335	94.506664	-67.2809865	16.1599185	84.282154
7.643898	6.847148	88.925293	-13.945855	17.668463	89.323151	40.65794	1.107958	94.244461	38.51812	37.077316	94.664734	39.58803	19.092637	94.4545975	-67.47974	16.244289	84.1917045
7.303725	6.090998	88.810837	-14.12731	17.768417	89.25811	40.5154	1.22176	94.228516	38.388721	37.18692	94.605988	39.4520605	19.20434	94.417252	-67.7066805	16.332494	84.098968
6.995461	5.211186	88.738167	-14.301226	17.863672	89.214867	40.422611	1.375107	94.260361	38.192619	37.316765	94.586441	39.307615	19.345936	94.423401	-67.910067	16.381408	84.006333
6.658843	4.322138	88.670815	-14.441856	17.970633	89.15802	40.368996	1.536792	94.322464	38.086243	37.484966	94.463028	39.2276195	19.510879	94.392746	-68.1113315	16.430387	83.923294
6.294008	3.396398	88.640717	-14.526622	18.071947	89.110855	40.339638	1.710862	94.398979	37.990364	37.662514	94.284554	39.165001	19.686688	94.3417665	-68.218245	16.457206	83.8799435
5.965282	2.537678	88.611206	-14.559497	18.145636	89.038849	40.326748	1.890791	94.458511	37.912579	37.796185	94.056992	39.1196635	19.843488	94.2577515	-68.2386575	16.447784	83.8199465
5.473604	1.058344	88.5047	-14.521903	18.229387	88.869148	40.340961	2.05568	94.481972	37.836647	37.920841	93.617409	39.088804	19.9882605	94.0496905	-68.13261	16.4705135	83.6886055
5.123754	0.054527	88.444443	-14.472638	18.238173	88.711708	40.366276	2.09808	94.441467	37.830437	37.92065	93.236282	39.0983565	20.009365	93.8388745	-68.0436325	16.466981	83.5845415
4.761642	-0.933395	88.382652	-14.403881	18.210762	88.516335	40.395489	2.090589	94.358009	37.82317	37.879379	92.822472	39.1093295	19.984984	93.5902405	-67.9170915	16.43654	83.4424295
4.390601	-1.909525	88.265701	-14.347681	18.171114	88.302216	40.428005	2.029323	94.247513	37.836117	37.778469	92.372276	39.132061	19.903896	93.3098945	-67.827423	16.438332	83.2945375
4.040625	-2.989439	88.149765	-14.243269	18.093174	88.049683	40.441093	1.940941	94.105026	37.894276	37.667614	91.8983	39.1676845	19.8042775	93.001663	-67.6542225	16.3820705	83.097703
3.62536	-3.988733	88.012985	-14.15292	18.000452	87.795029	40.461651	1.817993	93.906975	37.936192	37.512085	91.445305	39.1989215	19.665039	92.67614	-67.5047615	16.335865	82.913918
3.208725	-5.015203	87.910286	-14.095397	17.880886	87.551651	40.475445	1.684728	93.690842	38.002598	37.329258	90.970634	39.2390215	19.506993	92.330738	-67.4298155	16.254779	82.772564
2.627555	-6.421745	87.739853	-13.963262	17.691452	87.215706	40.494831	1.463571	93.315475	38.115112	37.049492	90.272919	39.3049715	19.2565315	91.794197	-67.2314955	16.1263725	82.637215
2.233704	-7.411341	87.645584	-13.86638	17.572695	87.035461	40.495567	1.322791	93.074524	38.176296	36.836235	89.828041	39.3359315	19.079513	91.4512825	-67.0686915	16.065877	82.6196395
1.830202	-8.32832	87.632889	-13.788774	17.431503	86.884941	40.497974	1.19286	92.872009	38.247509	36.64035	89.407051	39.3727415	18.916605	91.13953	-66.9502895	15.946401	82.630352
1.360729	-9.190796	87.626915	-13.710889	17.348537	86.762314	40.500088	1.044931	92.720818	38.326881	36.469231	89.020332	39.4134845	18.757081	90.870575	-66.8352625	15.939993	82.654053
0.968131	-9.960475	87.689346	-13.639413	17.285347	86.655495	40.520489	0.929028	92.586906	38.39315	36.291348	88.674171	39.4568195	18.610188	90.6305385	-66.7356455	15.960506	82.6804515
0.547624	-10.69555	87.723564	-13.573011	17.235394	86.544365	40.575958	0.813339	92.454391	38.398766	36.125359	88.393272	39.487362	18.469349	90.4238315	-66.633384	16.001439	82.6648985
0.15488	-11.415801	87.806664	-13.531312	17.19046	86.469582	40.530178	0.713136	92.421875	38.459202	36.000099	88.143364	39.49469	18.3566175	90.2826195	-66.557314	16.0243025	82.6565445
-0.543535	-12.383504	87.895042	-13.491956	17.180195	86.348442	40.511658	0.562029	92.339455	38.563156	35.80621	87.843025	39.537407	18.1841195	90.09124	-66.521319	16.1762705	82.605644
-1.01964	-12.92011	87.939346	-13.485034	17.17363	86.288559	40.477135	0.452973	92.30143	38.547306	35.661171	87.742332	39.5122205	18.057072	90.021881	-66.4822885	16.290188	82.555237
-1.462992	-13.359073	87.978813	-13.49074	17.167267	86.220337	40.420521	0.352401	92.2686	38.583084	35.533089	87.644539	39.5018025	17.942745	89.9565695	-66.4832825	16.391789	82.4841045
-1.888037	-13.738338	88.003548	-13.503745	17.146938	86.179985	40.346066	0.24764	92.233551	38.58886	35.399212	87.59211	39.467463	17.823426	89.9128305	-66.474953	16.47045	82.4471395
-2.299512	-14.084463	87.979492	-13.518767	17.123991	86.148392	40.28212	0.146508	92.188606	38.598713	35.27359	87.560287	39.4404165	17.710049	89.8744465	-66.4779505	16.537933	82.4223375
-2.771404	-14.410381	87.955414	-13.538586	17.11598	86.121567	40.190853	0.0367	92.153587	38.608173	35.148354	87.546913	39.399513	17.592527	89.85025	-66.476685	16.639433	82.392884
-3.244875	-14.646671	87.943115	-13.554898	17.108158	86.098663	40.100685	-0.073185	92.127419	38.641605	35.037872	87.544136	39.371145	17.4823435	89.8357775	-66.480941	16.7339725	82.3615485
-4.015121	-14.875574	87.885681	-13.562231	17.101061	86.047836	39.966335	-0.205479	92.068504	38.667305	34.933098	87.543716	39.31682	17.3638095	89.80611	-66.441282	16.8383125	82.289562
-4.519341	-14.95008	87.815269	-13.578984	17.102875	86.019867	39.941261	-0.295244	91.988525	38.670918	34.857746	87.554398	39.3060895	17.281251	89.7714615	-66.4640575	16.924499	82.2682725
-4.999291	-14.938986	87.773445	-13.604614	17.087515	85.985168	39.845234	-0.350426	91.95063	38.683796	34.798584	87.56926	39.264515	17.224079	89.759945	-66.473743	16.950951	82.210391
-5.460918	-14.86471	87.714325	-13.617119	17.094259	85.953949	39.709534	-0.381057	91.947571	38.699741	34.757702	87.576721	39.2046375	17.1883225	89.762146	-66.4388755	17.0001955	82.145752
-5.893678	-14.723279	87.61438	-13.610792	17.112663	85.923843	39.624783	-0.449729	91.889778	38.701786	34.704269	87.583328	39.1632845	17.12727	89.736553	-66.3848685	17.098056	82.111133
-6.308035	-14.550344	87.535004	-13.62381	17.113714	85.896416	39.558647	-0.524188	91.830681	38.681362	34.614544	87.599678	39.1200045	17.045178	89.7151795	-66.3676245	17.18225	82.0776525
-6.714871	-14.251666	87.43998	-13.634918	17.110531	85.875305	39.496216	-0.603425	91.797096	38.681179	34.520744	87.626442	39.0886975	16.9586595	89.711769	-66.3585335	17.2624025	82.038841
-7.325441	-13.673491	87.316635	-13.658979	17.089905	85.87635	39.393105	-0.757898	91.786339	38.693672	34.331654	87.756279	39.0433885	16.786878	89.771309	-66.3613465	17.392932	81.981391
-7.776215	-13.208609	87.275269	-13.693942	17.059338	85.895645	39.319885	-0.867117	91.812378	38.733013	34.220657	87.891792	39.026449	16.67677	89.852085	-66.414333	17.441906	81.939205
-8.238017	-12.618224	87.198547	-13.696461	17.045397	85.924355	39.268974	-0.975693	91.835533	38.823154	34.102718	88.036781	39.046064	16.5635125	89.936157	-66.438986	17.5272815	81.912553
-8.661625	-12.031082	87.141167	-13.693518	17.025618	85.978745	39.222061	-1.06542	91.852432	38.911758	33.957012	88.216064	39.0669095	16.445796	90.034248	-66.4539455	17.60544	81.923242
-9.071245	-11.435424	87.062439	-13.660303	17.011841	86.042824	39.177574	-1.134382	91.846283	39.034672	33.818729	88.448227	39.106123	16.3421735	90.147255	-66.426729	17.6815085	81.938393
-9.504188	-10.80909	86.948837	-13.60297	16.985023	86.109505	39.167465	-1.228544	91.754028	39.192982	33.706066	88.710526	39.1802235	16.238761	90.232277	-66.3861635	17.731285	81.986733
-9.976939	-10.145796	86.741837	-13.506433	16.967237	86.18792	39.115276	-1.296934	91.628784	39.363018	33.59388	88.991791	39.239147	16.148473	90.3102875	-66.252013	17.786001	82.0655525
-10.703809	-9.042919	86.413269	-13.312231	16.917116	86.297905	39.029125	-1.419194	91.396797	39.68005	33.464996	89.418541	39.3545875	16.022901	90.407669	-65.9790495	17.811331	82.188141
-11.191886	-8.27032	86.164909	-13.148752	16.927853	86.351761	39.036068	-1.465716	91.209045	39.901196	33.404427	89.713326	39.468632	15.9693555	90.4611855	-65.766136	17.8863505	82.2423365
-11.646334	-7.563446	85.92836	-12.972938	16.920172	86.40715	39.105572	-1.479025	91.028053	40.106441	33.367428	90.005653	39.6060065	15.9442015	90.516853	-65.5518825	17.8961425	82.297447
-12.133499	-6.83149	85.662827	-12.798706	16.968765	86.439499	39.223221	-1.46075	90.844666	40.316624	33.367912	90.243019	39.7699225	15.953581	90.5438425	-65.3673345	17.983949	82.3351555
-12.70131	-6.098939	85.44593	-12.617334	17.037369	86.473259	39.387905	-1.397198	90.664658	40.498798	33.445538	90.448044	39.9433515	16.02417	90.556351	-65.1780195	18.050568	82.390167
-13.246277	-5.306248	85.259743	-12.444202	17.131464	86.487213	39.56662	-1.272141	90.486458	40.639877	33.577957	90.596474	40.1032485	16.152908	90.541466	-64.9916525	18.11002	82.43296
-13.735554	-4.5669	85.100975	-12.298687	17.277071	86.497475	39.689556	-1.069372	90.35936	40.755699	33.762829	90.686485	40.2226275	16.3467285	90.5229225	-64.8200015	18.2074135	82.4720275
-14.606704	-3.524301	84.89473	-12.138292	17.504465	86.475044	39.964569	-0.733415	90.126923	40.840351	34.148602	90.706345	40.40246	16.7075935	90.416634	-64.679044	18.3013365	82.533454
-15.210472	-2.884291	84.802742	-12.066689	17.674368	86.442024	40.069908	-0.461983	90.02739	40.831932	34.4375	90.645927	40.45092	16.9877585	90.3366585	-64.584298	18.3609775	82.5473895
-15.866047	-2.181802	84.712807	-12.036543	17.834852	86.376282	40.154869	-0.180616	89.927483	40.780945	34.71822	90.544418	40.467907	17.268802	90.2359505	-64.540993	18.400902	82.5166135
-16.51412	-1.546262	84.630508	-12.026416	17.974482	86.313881	40.213921	0.065232	89.828125	40.704643	34.99464	90.395775	40.459282	17.529936	90.11195	-64.512114	18.419028	82.515812
-17.124872	-0.977149	84.60659	-12.094776	18.091042	86.212883	40.224426	0.279063	89.713631	40.596741	35.261017	90.20285	40.4105835	17.77004	89.9582405	-64.6001355	18.412044	82.4675255
-17.728291	-0.469282	84.544655	-12.154602	18.160187	86.096344	40.15704	0.485227	89.593376	40.445652	35.451004	89.939049	40.301346	17.9681155	89.7662125	-64.61055	18.3522585	82.4264755
-18.374113	-0.012898	84.45369	-12.262942	18.214375	85.956123	40.160316	0.606447	89.403564	40.285515	35.619209	89.642609	40.2229155	18.112828	89.5230865	-64.7487995	18.315922	82.3891595
-19.425388	0.724366	84.358307	-12.444913	18.259216	85.751595	40.031269	0.750914	89.155685	40.049736	35.794521	89.152756	40.0405025	18.2727175	89.1542205	-64.9303285	18.2457145	82.3489695
-20.106731	1.181105	84.287758	-12.577603	18.277628	85.61586	39.91877	0.803545	88.996964	39.883949	35.83886	88.815834	39.9013595	18.3212025	88.906399	-65.0565655	18.2340535	82.325321
-20.704365	1.587385	84.232559	-12.719858	18.292624	85.49176	39.792423	0.826542	88.849503	39.691986	35.846619	88.51828	39.7422045	18.3365805	88.6838915	-65.1819205	18.2486675	82.2996285
-21.369377	1.929484	84.19062	-12.862926	18.257736	85.379166	39.6605	0.830307	88.737556	39.539116	35.840275	88.296852	39.599808	18.335291	88.517204	-65.32566	18.180181	82.241128
-22.080549	2.259285	84.123367	-12.987256	18.24972	85.303566	39.5532	0.820156	88.644913	39.420887	35.802288	88.166374	39.4870435	18.311222	88.4056435	-65.4615555	18.188218	82.2014885
-22.782644	2.555102	84.049561	-13.127795	18.199829	85.240875	39.450321	0.793976	88.59623	39.331863	35.779682	88.124084	39.391092	18.286829	88.360157	-65.646682	18.112829	82.121593
-23.561998	2.914132	84.001999	-13.204986	18.190039	85.226265	39.362492	0.760409	88.596489	39.305706	35.759331	88.150864	39.334099	18.25987	88.3736765	-65.744071	18.120208	82.0788535
-24.583672	3.440023	83.988152	-13.262907	18.189375	85.238251	39.284771	0.740627	88.662872	39.32827	35.741638	88.263611	39.3065205	18.2411325	88.4632415	-65.8323345	18.1376175	82.0132605
-25.215677	3.767149	84.007004	-13.253795	18.21784	85.279007	39.295189	0.749752	88.736305	39.380344	35.749565	88.370766	39.3377665	18.2496585	88.5535355	-65.8453565	18.1860215	82.0044785
-25.853781	4.014293	84.043732	-13.215404	18.273596	85.357605	39.347668	0.796668	88.818405	39.451469	35.821003	88.492241	39.3995685	18.3088355	88.655323	-65.8303765	18.2383565	82.059887
-26.508034	4.247743	84.101448	-13.100013	18.357296	85.442017	39.438389	0.902788	88.904144	39.534916	35.887817	88.614288	39.4866525	18.3953025	88.759216	-65.6866785	18.3192895	82.124818
-27.164925	4.433268	84.184479	-12.969044	18.455204	85.537804	39.556278	1.016517	88.97197	39.586128	36.05323	88.74807	39.571203	18.5348735	88.86002	-65.509291	18.3755345	82.215588
-27.791506	4.646493	84.254471	-12.837882	18.550087	85.646858	39.676346	1.148078	89.077766	39.735138	36.118561	88.795692	39.705742	18.6333195	88.936729	-65.381506	18.4668545	82.356987
-28.491835	4.870969	84.350311	-12.679384	18.653639	85.732285	39.823322	1.281329	89.189217	39.837894	36.257137	88.855873	39.830608	18.769233	89.022545	-65.189376	18.538045	82.442025
-29.343245	5.112852	84.546486	-12.454998	18.802734	85.851624	40.048992	1.465471	89.36763	39.97155	36.474907	88.869339	40.010271	18.970189	89.1184845	-64.920267	18.635279	82.5847635
-29.98283	5.217946	84.628098	-12.318501	18.864363	85.908669	40.176846	1.598908	89.469116	40.048153	36.620152	88.817123	40.1124995	19.10953	89.1431195	-64.7495015	18.619196	82.6742185
-30.592165	5.320398	84.732445	-12.225265	18.929224	85.95031	40.277203	1.709392	89.552185	40.06485	36.747421	88.72789	40.1710265	19.2284065	89.1400375	-64.6215565	18.6300415	82.7605825
-31.274632	5.455705	84.839455	-12.179516	18.965857	85.9767	40.359768	1.807646	89.59893	40.042633	36.882256	88.559677	40.2012005	19.344951	89.0793035	-64.5602325	18.586763	82.8740965
-31.953609	5.561114	84.951523	-12.16822	18.996685	85.973701	40.394344	1.893737	89.601151	39.99691	36.971935	88.316467	40.195627	19.432836	88.958809	-64.532067	18.560534	82.988593
-32.577061	5.688445	85.059898	-12.19816	19.003931	85.935806	40.395061	1.954255	89.55423	39.897816	37.047012	88.000511	40.1464385	19.5006335	88.7773705	-64.5427585	18.5072285	83.0942415
-33.172733	5.802108	85.163078	-12.266854	19.007511	85.883926	40.370987	1.981661	89.474724	39.762249	37.059765	87.621346	40.066618	19.520713	88.548035	-64.600326	18.494309	83.219817
-34.16156	5.85703	85.330017	-12.444171	18.941753	85.79641	40.273289	1.961218	89.309212	39.527855	37.020145	87.018936	39.900572	19.4906815	88.164074	-64.788914	18.3928245	83.428746
-34.803265	5.968462	85.408035	-12.578636	18.874392	85.707207	40.174156	1.914647	89.20269	39.35857	36.913284	86.651306	39.766363	19.4139655	87.926998	-64.923635	18.3348185	83.487416
-35.490227	6.143728	85.494812	-12.72996	18.809723	85.673561	40.036125	1.822801	89.108528	39.189049	36.785652	86.35537	39.612587	19.3042265	87.731949	-65.072507	18.3152195	83.615173
-36.176918	6.362536	85.525543	-12.920432	18.712923	85.632774	39.876141	1.698741	89.009598	39.058926	36.656807	86.143951	39.4675335	19.177774	87.5767745	-65.3083975	18.248072	83.6887735
-36.772774	6.608807	85.570953	-13.091755	18.584423	85.61071	39.694496	1.544647	88.925041	38.950253	36.538582	86.010323	39.3223745	19.0416145	87.467682	-65.5058845	18.1272315	83.753738
-37.33707	6.872541	85.593628	-13.296323	18.446957	85.609482	39.519653	1.402818	88.834885	38.808105	36.437664	85.933266	39.163879	18.920241	87.3840755	-65.756525	17.973673	83.8348885
-37.886395	7.136193	85.644096	-13.494942	18.286129	85.647888	39.307442	1.289297	88.788757	38.670116	36.358646	85.90596	38.988779	18.8239715	87.3473585	-65.978663	17.7482865	83.9484175
-38.783924	7.545774	85.785965	-13.780853	18.107996	85.751282	39.013424	1.206511	88.75499	38.407722	36.294292	85.873535	38.710573	18.7504015	87.3142625	-66.272279	17.4655905	84.1883015
-39.307655	7.892768	85.913368	-13.948483	18.007515	85.842499	38.86805	1.20052	88.741722	38.2136	36.280277	85.847046	38.540825	18.7403985	87.294384	-66.437791	17.2746315	84.390614
-39.895824	8.298165	86.041084	-14.107861	17.996132	85.947639	38.742767	1.227832	88.775986	38.011482	36.293953	85.838303	38.3771245	18.7608925	87.3071445	-66.5928465	17.2313715	84.5881335
-40.454567	8.838606	86.115387	-14.255001	17.963055	86.033127	38.662094	1.260504	88.821175	37.839535	36.345699	85.850174	38.2508145	18.8031015	87.3356745	-66.7608165	17.1230085	84.7305795
-40.92067	9.371489	86.18351	-14.418252	17.968016	86.101807	38.57235	1.307684	88.902519	37.691002	36.38271	85.896393	38.131676	18.845197	87.399456	-66.96818	17.090835	84.804158
-41.389256	9.913839	86.241142	-14.539928	17.953543	86.176689	38.490444	1.320104	88.998528	37.562416	36.422741	85.968849	38.02643	18.8714225	87.4836885	-67.106286	17.0356635	84.8696895
-41.805515	10.470305	86.278084	-14.645231	17.960606	86.233475	38.389263	1.305322	89.075211	37.47052	36.430496	86.044678	37.9298915	18.867909	87.5599445	-67.2203535	17.053303	84.9070055
-42.501694	11.290194	86.317032	-14.796013	17.934469	86.337341	38.259418	1.25141	89.130341	37.363522	36.408215	86.197212	37.81147	18.8298125	87.6637765	-67.403496	17.0391255	85.0109055
-42.952709	11.929189	86.339661	-14.899826	17.875788	86.423103	38.180794	1.193567	89.127525	37.306652	36.3778	86.332497	37.743723	18.7856835	87.730011	-67.543375	16.9658925	85.116195
-43.425838	12.623283	86.394371	-14.983953	17.853508	86.504036	38.087158	1.151131	89.096855	37.268139	36.343784	86.466805	37.6776485	18.7474575	87.78183	-67.6455545	16.9595585	85.226242
-43.797871	13.342996	86.442612	-15.053114	17.802692	86.591682	37.993034	1.101629	89.047577	37.239216	36.308903	86.626534	37.616125	18.705266	87.8370555	-67.722353	16.900118	85.3463085
-44.125957	14.02195	86.502777	-15.126522	17.750051	86.690018	37.913433	1.058519	88.972244	37.211422	36.281025	86.811653	37.5624275	18.669772	87.8919485	-67.8154715	16.83033	85.4880875
-44.344093	14.78312	86.604706	-15.193154	17.706495	86.800163	37.833698	1.029216	88.902191	37.193489	36.283947	87.024025	37.5135935	18.6565815	87.963108	-67.8999015	16.7564085	85.637218
-44.551025	15.592556	86.710976	-15.264153	17.666254	86.911469	37.765099	0.994272	88.820198	37.174549	36.317547	87.248337	37.469824	18.6559095	88.0342675	-67.99813	16.6765985	85.7886705
-44.814796	16.866386	86.88797	-15.426798	17.606586	87.06337	37.630924	0.978179	88.697914	37.101883	36.414265	87.578476	37.3664035	18.696222	88.138195	-68.2199995	16.51695	85.988545
-44.93755	17.718	87.024544	-15.543612	17.601952	87.168755	37.555866	0.986198	88.590393	37.026081	36.477531	87.771049	37.2909735	18.7318645	88.180721	-68.3781975	16.4720395	86.156789
-45.020428	18.483566	87.205513	-15.69771	17.596445	87.27816	37.43512	1.008044	88.480293	36.908142	36.529404	87.935776	37.171631	18.768724	88.2080345	-68.567051	16.424166	86.3482855
-44.986874	19.220839	87.323845	-15.836742	17.624037	87.371864	37.310017	1.032954	88.382256	36.770592	36.570286	88.087471	37.0403045	18.80162	88.2348635	-68.7137885	16.446454	86.5088645
-44.927174	19.979317	87.471687	-16.011089	17.601242	87.465492	37.171333	1.075417	88.29763	36.605812	36.609802	88.232826	36.8885725	18.8426095	88.265228	-68.9107505	16.3598745	86.665756
-44.782986	20.786848	87.589577	-16.143761	17.622671	87.546349	37.026955	1.122243	88.251999	36.464123	36.643456	88.365845	36.745539	18.8828495	88.308922	-69.033061	16.3624925	86.783776
-44.657215	21.512493	87.783035	-16.303085	17.609701	87.65461	36.887257	1.215629	88.249245	36.302696	36.694233	88.511269	36.5949765	18.954931	88.380257	-69.2011465	16.264471	86.928963
-44.431305	22.516098	88.011574	-16.536785	17.573271	87.854568	36.726318	1.300438	88.318802	36.078701	36.7752	88.768944	36.4025095	19.037819	88.543873	-69.4760795	16.108723	87.165263
-44.174446	23.187614	88.171364	-16.690563	17.585276	87.989845	36.618679	1.343806	88.434097	35.92588	36.826481	88.943413	36.2722795	19.0851435	88.688755	-69.6534055	16.0854085	87.290935
-43.924248	23.816223	88.324142	-16.868074	17.586918	88.137482	36.473789	1.404919	88.641563	35.762863	36.864796	89.155594	36.118326	19.1348575	88.8985785	-69.854474	16.0389785	87.3763855
-43.547646	24.470888	88.429794	-17.048445	17.568693	88.299805	36.352234	1.438545	88.907974	35.598263	36.890236	89.357635	35.9752485	19.1643905	89.1328045	-70.0721385	15.9729955	87.4668055
-43.236095	25.071447	88.572731	-17.199257	17.541086	88.471512	36.285042	1.413531	89.250771	35.472614	36.87114	89.547188	35.878828	19.1423355	89.3989795	-70.277342	15.9398365	87.5440445
-42.851196	25.666527	88.614098	-17.364586	17.524055	88.659027	36.206238	1.411754	89.707169	35.364182	36.837112	89.718369	35.78521	19.124433	89.712769	-70.514382	15.923677	87.605285
-42.468079	26.21265	88.733444	-17.488268	17.473587	88.842926	36.211185	1.352569	90.186874	35.237183	36.769909	89.897385	35.724184	19.061239	90.0421295	-70.70072	15.885935	87.6437225
-41.790771	26.948753	88.783066	-17.628839	17.383247	89.142159	36.219669	1.213075	90.980942	35.06221	36.642643	90.131516	35.6409395	18.927859	90.556229	-70.8986175	15.838635	87.728089
-41.221661	27.495611	88.790283	-17.701017	17.260494	89.339264	36.295097	1.076517	91.435463	34.947796	36.527344	90.325668	35.6214465	18.8019305	90.8805655	-71.0234805	15.7190575	87.7979625
-40.739983	27.974102	88.903542	-17.759054	17.085081	89.532372	36.274044	0.931246	91.892731	34.884392	36.366367	90.519485	35.579218	18.6488065	91.206108	-71.097326	15.5213555	87.858636
-40.194443	28.46221	88.940193	-17.828074	16.8957	89.692627	36.256287	0.752497	92.248512	34.871716	36.192223	90.701263	35.5640015	18.47236	91.4748875	-71.2201495	15.31904	87.9103665
-39.646927	28.949287	88.980362	-17.887386	16.694664	89.811333	36.207901	0.540264	92.516983	34.860809	36.02816	90.880829	35.534355	18.284212	91.698906	-71.309127	15.105116	87.92376
-39.06802	29.467709	89.011345	-17.964661	16.463135	89.926926	36.144775	0.336551	92.701164	34.835979	35.834599	91.047684	35.490377	18.085575	91.874424	-71.419699	14.840695	87.979428
-38.479248	30.032562	89.076004	-18.020956	16.257439	90.009979	36.083611	0.13036	92.809219	34.827293	35.641186	91.176895	35.455452	17.885773	91.993057	-71.497364	14.629105	88.026901
-37.621025	30.867348	89.160851	-18.132727	15.997185	90.098885	35.933075	-0.106511	92.836952	34.759941	35.378681	91.322411	35.346508	17.636085	92.0796815	-71.611962	14.358285	88.1180885
-37.015213	31.444502	89.213959	-18.162252	15.8765	90.127518	35.829117	-0.227348	92.809853	34.703106	35.241215	91.36496	35.2661115	17.5069335	92.0874065	-71.5906155	14.2460665	88.1676295
-36.359955	32.039513	89.24379	-18.230993	15.778425	90.132751	35.72953	-0.335225	92.756409	34.66629	35.114681	91.368217	35.19791	17.389728	92.062313	-71.659896	14.167122	88.203189
-35.699753	32.720509	89.268906	-18.274719	15.734763	90.134842	35.637402	-0.392733	92.687622	34.605309	35.035881	91.38974	35.1213555	17.321574	92.038681	-71.6707935	14.147952	88.231003
-35.016941	33.388538	89.303558	-18.323044	15.727403	90.133247	35.539009	-0.437944	92.618057	34.53162	34.958652	91.419617	35.0353145	17.260354	92.018837	-71.6814025	14.194452	88.247657
-34.359215	34.039169	89.361366	-18.374765	15.726995	90.131447	35.463818	-0.472542	92.54731	34.473354	34.897408	91.470413	34.968586	17.212433	92.0088615	-71.718116	14.241557	88.2540325
-33.680637	34.723454	89.42704	-18.438984	15.737666	90.14183	35.368843	-0.529	92.489189	34.416466	34.843914	91.56852	34.8926545	17.157457	92.0288545	-71.7706225	14.317875	88.2548055
-32.604046	35.775322	89.610298	-18.539061	15.691408	90.208061	35.215549	-0.64799	92.410454	34.382229	34.746651	91.757942	34.798889	17.0493305	92.084198	-71.877011	14.3334855	88.331924
-31.832397	36.459221	89.791336	-18.59429	15.670897	90.252884	35.11932	-0.736789	92.355568	34.344311	34.6628	91.931969	34.7318155	16.9630055	92.1437685	-71.9203955	14.3787885	88.3619995
-31.191921	37.12532	90.003983	-18.671356	15.643932	90.322639	35.02771	-0.839222	92.307625	34.30682	34.587967	92.11348	34.667265	16.8743725	92.2105525	-72.009977	14.4134915	88.4347255
-30.44154	37.802177	90.158913	-18.73505	15.615754	90.370056	34.939564	-0.926823	92.259331	34.276131	34.518986	92.278526	34.6078475	16.7960815	92.2689285	-72.0779475	14.4354265	88.4711835
-29.656986	38.488815	90.343132	-18.812445	15.561559	90.416321	34.853962	-1.021855	92.227142	34.230633	34.437164	92.449173	34.5422975	16.7076545	92.3381575	-72.1671875	14.4154635	88.4944845
-28.883228	39.138977	90.516937	-18.887955	15.507725	90.477676	34.77034	-1.091065	92.221481	34.17672	34.345699	92.609322	34.47353	16.627317	92.4154015	-72.24944	14.388133	88.5399505
-28.14588	39.780392	90.681847	-18.961433	15.495255	90.508492	34.702343	-1.152247	92.236938	34.128086	34.289371	92.76915	34.4152145	16.568562	92.503044	-72.3380805	14.421948	88.51394
-26.947615	40.752048	90.92614	-19.047396	15.473252	90.618233	34.731213	-1.29724	92.304604	34.083027	34.216972	93.02887	34.40712	16.459866	92.666737	-72.501912	14.486638	88.569729
-26.14747	41.392063	91.143494	-19.109646	15.443733	90.739662	34.689472	-1.387072	92.478714	34.081505	34.185158	93.252563	34.3854885	16.399043	92.8656385	-72.6047805	14.488423	88.6136855
-25.302517	41.963524	91.404404	-19.123095	15.421377	90.872826	34.727921	-1.524777	92.611656	34.094734	34.133675	93.537918	34.4113275	16.304449	93.074787	-72.6575175	14.538305	88.670865
-24.505604	42.522743	91.721321	-19.112846	15.380452	91.052475	34.758114	-1.646412	92.761421	34.126465	34.020134	93.856987	34.4422895	16.186861	93.309204	-72.6679815	14.574043	88.795746
-23.644842	43.05843	92.045441	-19.106251	15.338513	91.208771	34.720058	-1.694821	92.948975	34.205654	33.868694	94.183075	34.462856	16.0869365	93.566025	-72.675358	14.5900895	88.851517
-22.744968	43.606071	92.387329	-19.083408	15.318224	91.394897	34.768234	-1.871338	93.088005	34.298512	33.724464	94.49295	34.533373	15.926563	93.7904775	-72.700189	14.709885	88.9993165
-21.900349	44.058662	92.742081	-19.046219	15.304968	91.54908	34.829647	-2.052702	93.198723	34.375854	33.637051	94.770866	34.6027505	15.7921745	93.9847945	-72.6951885	14.8177615	89.1133655
-20.645279	44.690708	93.07962	-19.014	15.327957	91.728195	34.911812	-2.118451	93.378983	34.454094	33.631645	95.094582	34.682953	15.756597	94.2367825	-72.710953	14.899317	89.2196075
-19.770449	45.094898	93.236755	-19.01301	15.377439	91.797424	34.961739	-2.050234	93.504181	34.446606	33.703346	95.261192	34.7041725	15.826556	94.3826865	-72.7301925	14.928322	89.2121615
-18.90616	45.446201	93.33828	-19.027767	15.493114	91.848473	35.01952	-1.913901	93.665855	34.416313	33.84156	95.415649	34.7179165	15.9638295	94.540752	-72.7734505	15.0223985	89.156194
-18.129745	45.793659	93.447266	-19.054232	15.55975	91.91024	35.088245	-1.726358	93.838203	34.356438	34.025394	95.572464	34.7223415	16.149518	94.7053335	-72.8308055	14.969982	89.1151465
-17.329102	46.081066	93.567947	-19.100927	15.660553	91.973022	35.138771	-1.496204	94.04129	34.292912	34.250889	95.766899	34.7158415	16.3773425	94.9040945	-72.9176955	14.9437635	89.0419495
-16.549459	46.339016	93.673309	-19.112928	15.766376	92.040543	35.191299	-1.250159	94.231941	34.243965	34.500427	95.97139	34.717632	16.625134	95.1016655	-72.943488	14.907618	88.9794205
-15.752086	46.603664	93.846298	-19.137381	15.889072	92.094414	35.258156	-0.985824	94.416451	34.216248	34.759884	96.188995	34.737202	16.88703	95.302723	-73.011964	14.891114	88.886105
-14.513789	46.799881	94.065804	-19.147581	16.098415	92.198929	35.366146	-0.570055	94.672516	34.199188	35.189213	96.495354	34.782667	17.309579	95.583935	-73.077829	14.887251	88.813923
-13.707516	46.934444	94.22464	-19.16787	16.262793	92.262215	35.44989	-0.266335	94.812958	34.208496	35.499836	96.669952	34.829193	17.6167505	95.741455	-73.164933	14.9088355	88.782975
-12.963321	47.004913	94.30246	-19.138355	16.437689	92.309669	35.546566	0.033114	94.939148	34.219296	35.813148	96.804344	34.882931	17.923131	95.871746	-73.159641	14.952247	88.747592
-12.11842	47.113506	94.390533	-19.102398	16.61985	92.348442	35.684895	0.337103	95.033257	34.22187	36.120823	96.896339	34.9533825	18.228963	95.964798	-73.1581785	15.010737	88.732086
-11.314572	47.058674	94.44738	-19.040491	16.831184	92.367653	35.816528	0.650632	95.095398	34.216072	36.429585	96.9552	35.0163	18.5401085	96.025299	-73.097282	15.1222595	88.710007
-10.546089	47.073364	94.509972	-18.999853	17.045694	92.350014	35.944817	0.975253	95.130989	34.214619	36.728504	96.96302	35.079718	18.8518785	96.0470045	-73.079424	15.2395095	88.6530235
-9.729119	46.972282	94.447678	-18.912645	17.232208	92.305969	36.061245	1.308586	95.156982	34.221371	37.023861	96.96328	35.141308	19.1662235	96.060131	-72.966598	15.2981925	88.551807
-8.557917	46.809727	94.412926	-18.785212	17.544273	92.271095	36.219872	1.77385	95.168579	34.240608	37.481163	97.013573	35.23024	19.6275065	96.091076	-72.800664	15.4610395	88.451114
-7.789522	46.687977	94.444702	-18.716145	17.731428	92.247574	36.301105	2.047192	95.178955	34.262604	37.755116	97.099365	35.2818545	19.901154	96.13916	-72.7141445	15.561702	88.355988
-6.975467	46.354397	94.482719	-18.680082	17.912409	92.212585	36.363789	2.28056	95.205841	34.301151	37.977718	97.203896	35.33247	20.129139	96.2048685	-72.692634	15.695679	88.2203015
-6.237785	46.107243	94.591034	-18.623642	18.078808	92.204323	36.41761	2.496458	95.207962	34.333534	38.187702	97.324936	35.375572	20.34208	96.266449	-72.622856	15.815536	88.142197
-5.480029	45.703827	94.588356	-18.582569	18.240847	92.177155	36.464531	2.699398	95.207703	34.383606	38.369896	97.404007	35.4240685	20.534647	96.305855	-72.5892065	15.947047	88.048455
-4.712107	45.343578	94.592049	-18.522299	18.401531	92.17247	36.51519	2.906361	95.175995	34.423634	38.552643	97.462463	35.469412	20.729502	96.319229	-72.51401	16.07356	88.025711
-3.947252	44.932983	94.554886	-18.466005	18.584303	92.16449	36.569057	3.0927	95.12915	34.468594	38.723495	97.453918	35.5188255	20.9080975	96.291534	-72.4508355	16.2605085	88.037446
-2.78125	44.14019	94.446648	-18.382263	18.857796	92.108002	36.637669	3.367705	95.04464	34.522175	38.972408	97.378792	35.579922	21.1700565	96.211716	-72.344448	16.5455355	88.004288
-2.021442	43.564304	94.298264	-18.284939	19.021263	92.130707	36.674938	3.530402	94.98674	34.580891	39.100166	97.286552	35.6279145	21.315284	96.136646	-72.1977925	16.727242	88.124768
-1.227647	42.935257	94.188286	-18.206057	19.164783	92.118767	36.729446	3.657323	94.944473	34.643158	39.218342	97.199501	35.686302	21.4378325	96.071987	-72.098416	16.8917335	88.165547
-0.42328	42.233978	94.034859	-18.148548	19.329197	92.077248	36.775906	3.771254	94.922318	34.716942	39.324471	97.109634	35.746424	21.5478625	96.015976	-72.04352	17.1105315	88.13852
0.367311	41.483963	93.940514	-18.104107	19.436264	92.060616	36.848434	3.864662	94.903526	34.779697	39.402107	97.042931	35.8140655	21.6333845	95.9732285	-72.0222795	17.2391435	88.1480035
1.102003	40.680355	93.795685	-18.044992	19.546595	92.016182	36.921303	3.971549	94.875137	34.846107	39.499897	96.93615	35.883705	21.735723	95.9056435	-71.973689	17.357467	88.1267205
1.894116	39.824886	93.597961	-17.991306	19.651424	91.939026	36.98497	4.076995	94.82357	34.884109	39.600544	96.794373	35.9345395	21.8387695	95.8089715	-71.9171515	17.4640785	88.0690805
3.052125	38.455578	93.23085	-17.88571	19.803778	91.79985	37.124802	4.290451	94.705833	34.913197	39.781326	96.516869	36.0189995	22.0358885	95.611351	-71.7904195	17.5716675	87.988349
3.795186	37.489506	92.997536	-17.829105	19.906134	91.671822	37.235924	4.456966	94.620148	34.912258	39.913101	96.310089	36.074091	22.1850335	95.4651185	-71.732301	17.6272345	87.8785255
4.598812	36.508686	92.780525	-17.750822	20.000698	91.562263	37.341797	4.631107	94.51487	34.92215	40.0783	96.08963	36.1319735	22.3547035	95.30225	-71.6336175	17.6466925	87.822276
5.386049	35.456474	92.428932	-17.672043	20.114477	91.405739	37.450756	4.788843	94.406975	34.940464	40.224995	95.870819	36.19561	22.506919	95.138897	-71.539696	17.722035	87.672581
6.144052	34.397621	92.191551	-17.577972	20.203218	91.272995	37.550861	4.9484	94.319748	34.954834	40.369125	95.694565	36.2528475	22.6587625	95.0071565	-71.4087915	17.7476735	87.5388335
6.933332	33.306122	91.957336	-17.48295	20.298018	91.112747	37.654411	5.107175	94.276062	34.994473	40.491383	95.564224	36.324442	22.799279	94.920143	-71.290342	17.796757	87.305351
7.751862	32.086418	91.681877	-17.386599	20.408558	90.906288	37.750008	5.222069	94.276382	35.044716	40.589012	95.461998	36.397362	22.9055405	94.86919	-71.17056	17.9115755	86.943386
8.914935	30.299135	91.307289	-17.230453	20.592411	90.554832	37.922703	5.323035	94.277031	35.190926	40.703995	95.293716	36.5568145	23.013515	94.7853735	-71.0177205	18.171307	86.3242905
9.713206	29.030975	91.085388	-17.101475	20.715	90.340408	38.034405	5.368715	94.260002	35.321091	40.765774	95.178429	36.677748	23.0672445	94.7192155	-70.880698	18.3627555	85.9616005
10.525684	27.692413	90.863487	-16.979036	20.849998	90.135208	38.155956	5.420234	94.251183	35.468163	40.813015	95.069328	36.8120595	23.1166245	94.6602555	-70.7701315	18.5833715	85.6101605
11.267418	26.379713	90.661903	-16.835897	20.95575	89.923401	38.296959	5.469069	94.227371	35.647278	40.874363	94.932121	36.9721185	23.171716	94.579746	-70.6439125	18.739784	85.267056
12.097419	25.014061	90.391006	-16.660534	21.098713	89.7024	38.450188	5.529687	94.192802	35.829044	40.945656	94.767082	37.139616	23.2376715	94.479942	-70.460684	18.9597545	84.924858
12.845935	23.637821	90.170265	-16.480484	21.244473	89.484962	38.626732	5.570715	94.14666	36.028179	40.991619	94.573944	37.3274555	23.281167	94.360302	-70.2884235	19.207779	84.609622
13.601224	22.282652	89.964767	-16.255861	21.382029	89.280006	38.797127	5.639977	94.096962	36.227024	41.035858	94.351814	37.5120755	23.3379175	94.224388	-70.0237975	19.4261405	84.335624
14.752173	20.159929	89.650818	-15.926689	21.56349	88.959351	39.055115	5.705326	94.037155	36.532074	41.078365	94.053581	37.7935945	23.3918455	94.045368	-69.6469725	19.7351345	83.873334
15.510475	18.765692	89.449364	-15.682992	21.673319	88.758919	39.219501	5.704676	94.006004	36.76828	41.074741	93.852646	37.9938905	23.3897085	93.929325	-69.3598745	19.9569295	83.588513
16.282654	17.260494	89.298988	-15.466536	21.781107	88.557243	39.362827	5.704658	93.973526	36.984695	41.059124	93.655739	38.173761	23.381891	93.8146325	-69.106833	20.180323	83.2998535
17.02026	15.778839	89.129707	-15.248795	21.838346	88.34613	39.51582	5.665008	93.925735	37.194424	41.013424	93.438408	38.355122	23.339216	93.6820715	-68.852712	20.337476	83.0101885
17.705286	14.389245	89.000847	-15.055535	21.910978	88.107567	39.657883	5.630832	93.845924	37.388863	40.957642	93.191299	38.523373	23.294237	93.5186115	-68.634443	20.527719	82.6965225
18.435982	12.862497	88.752007	-14.87214	21.969471	87.837204	39.800716	5.598126	93.745346	37.552216	40.915043	92.909119	38.676466	23.2565845	93.3272325	-68.420746	20.6823575	82.3471755
19.081688	11.4194	88.582733	-14.71425	22.010235	87.573654	39.91235	5.577732	93.635521	37.690811	40.863567	92.605385	38.8015805	23.2206495	93.120453	-68.2300805	20.7998205	82.026855
20.023195	9.301602	88.370255	-14.531576	22.025848	87.189323	40.059174	5.529328	93.433426	37.844963	40.798462	92.133057	38.9520685	23.163895	92.7832415	-68.0152205	20.887801	81.5954045
20.657215	7.777047	88.21257	-14.450336	22.038971	86.96386	40.123074	5.482786	93.324699	37.935211	40.738327	91.835686	39.0291425	23.1105565	92.5801925	-67.9298145	20.9673855	81.3475275
21.150732	6.450388	88.148537	-14.364288	22.014856	86.771118	40.159508	5.43838	93.229744	37.989685	40.656883	91.573395	39.0745965	23.0476315	92.4015695	-67.8031725	20.9820805	81.1406665
21.70492	5.033795	88.147255	-14.309864	21.987461	86.618828	40.189396	5.36718	93.167915	38.043507	40.554611	91.369759	39.1164515	22.9608955	92.268837	-67.7361795	21.0140265	80.968819
22.273073	3.550838	88.135246	-14.257693	21.93401	86.519867	40.215881	5.27588	93.129745	38.093548	40.460648	91.211639	39.1547145	22.868264	92.170692	-67.6701005	20.999756	80.869042
22.717226	2.211244	88.119034	-14.219957	21.891714	86.422119	40.215458	5.181363	93.105469	38.13752	40.351395	91.111336	39.176489	22.766379	92.1084025	-67.616403	21.017049	80.7358355
22.981701	1.053043	88.286125	-14.206812	21.845072	86.358734	40.18932	5.04951	93.090195	38.181778	40.227779	91.034996	39.185549	22.6386445	92.0625955	-67.599173	21.0514995	80.6548725
23.85803	-1.147464	88.237938	-14.209835	21.8002	86.282364	40.116806	4.884944	93.065155	38.245129	40.057625	90.941742	39.1809675	22.4712845	92.0034485	-67.6006375	21.1291155	80.5612795
23.351297	-0.851009	88.26664	-14.231777	21.762913	86.225388	40.049797	4.773951	93.022011	38.255177	39.949314	90.890465	39.152487	22.3616325	91.956238	-67.616041	21.1641935	80.494538
22.889872	-0.361999	88.066101	-14.253974	21.754354	86.163025	39.99202	4.697069	92.968277	38.255627	39.867256	90.836205	39.1238235	22.2821625	91.902241	-67.6317715	21.2265455	80.423809
22.360537	0.099612	88.015167	-14.278621	21.749275	86.114182	39.918877	4.633512	92.885902	38.249416	39.800747	90.782249	39.0841465	22.2171295	91.8340755	-67.6413885	21.2814205	80.3942885
21.806986	0.638387	87.836861	-14.314347	21.75034	86.025795	39.881435	4.587768	92.777657	38.241879	39.750553	90.725174	39.061657	22.1691605	91.7514155	-67.690351	21.3315195	80.3001745
21.273155	1.175166	87.656372	-14.32368	21.754917	85.938194	39.844898	4.565472	92.666901	38.228668	39.723499	90.664963	39.036783	22.1444855	91.665932	-67.684143	21.3653485	80.210456
20.680256	1.739171	87.512192	-14.342257	21.783724	85.855194	39.826878	4.552125	92.573326	38.222359	39.698986	90.607742	39.0246185	22.1255555	91.590534	-67.7091325	21.4418925	80.119854
19.843269	2.581422	87.318657	-14.310702	21.78441	85.757797	39.820553	4.53318	92.421906	38.227406	39.674145	90.551392	39.0239795	22.1036625	91.486649	-67.6453835	21.4651575	80.028945
19.235525	3.161695	87.152405	-14.294042	21.802715	85.713272	39.831409	4.509207	92.326996	38.255959	39.656666	90.525841	39.043684	22.0829365	91.4264185	-67.631768	21.5224935	80.0001255
18.543615	3.841646	87.042007	-14.259674	21.798208	85.68811	39.856384	4.480236	92.220932	38.298458	39.623512	90.509697	39.077421	22.051874	91.3653145	-67.596769	21.544542	80.0109055
17.878838	4.439683	86.916885	-14.185402	21.792479	85.655121	39.894695	4.432013	92.095879	38.351788	39.582027	90.500603	39.1232415	22.00702	91.298241	-67.4940455	21.577938	80.012001
17.204527	5.006455	86.780426	-14.102321	21.779066	85.621857	39.931904	4.36448	91.946838	38.445969	39.519627	90.476273	39.1889365	21.9420535	91.2115555	-67.3935785	21.6160785	80.0321585
16.553324	5.623924	86.581749	-14.037395	21.777784	85.571373	39.953217	4.296483	91.758293	38.524673	39.467113	90.425453	39.238945	21.881798	91.091873	-67.313735	21.67377	80.050873
15.809496	6.252396	86.331177	-13.961439	21.749823	85.494926	39.970726	4.219872	91.503838	38.615646	39.396996	90.337143	39.293186	21.808434	90.9204905	-67.216064	21.691212	80.0693615
14.66655	7.175489	85.943123	-13.868776	21.709251	85.340813	39.945488	4.102383	91.065895	38.713963	39.309319	90.145424	39.3297255	21.705851	90.6056595	-67.0672775	21.712651	80.0759665
13.932173	7.748045	85.69133	-13.858479	21.676598	85.229019	39.906219	4.016531	90.731232	38.758163	39.242771	89.987793	39.332191	21.629651	90.3595125	-67.049149	21.723545	80.0985255
13.179167	8.358656	85.39798	-13.853082	21.641197	85.118774	39.851997	3.917339	90.373634	38.789787	39.176132	89.793381	39.320892	21.5467355	90.0835075	-67.027056	21.7356585	80.1540405
12.300473	8.964808	85.099045	-13.854206	21.615616	84.996918	39.798199	3.82992	89.97171	38.816296	39.111019	89.548889	39.3072475	21.4704695	89.7602995	-67.0156595	21.7607625	80.2335365
11.451664	9.558848	84.795982	-13.869297	21.572666	84.834274	39.731739	3.754719	89.545052	38.826931	39.066982	89.258369	39.279335	21.4108505	89.4017105	-67.017929	21.7344815	80.2668375
10.645163	10.070905	84.457489	-13.904002	21.535934	84.639915	39.677029	3.693365	89.097534	38.828514	39.025349	88.922249	39.2527715	21.359357	89.0098915	-67.0607755	21.712511	80.2699385
9.8011	10.639301	84.1129	-13.924341	21.505238	84.432869	39.604328	3.671314	88.652458	38.799171	39.003746	88.550987	39.2017495	21.33753	88.6017225	-67.0504315	21.672946	80.2640155
8.433346	11.446405	83.639244	-13.955789	21.482428	84.151688	39.499043	3.662147	88.000755	38.707069	39.00045	87.992157	39.103056	21.3312985	87.996456	-67.014634	21.6335575	80.30692
7.575881	11.938552	83.361504	-13.992037	21.46641	83.961784	39.43927	3.677852	87.602043	38.63736	39.01989	87.646118	39.038315	21.348871	87.6240805	-67.022389	21.583949	80.2994875
6.748744	12.406866	83.100739	-14.060065	21.405563	83.776405	39.390217	3.70015	87.212059	38.532955	39.05658	87.362381	38.961586	21.378365	87.28722	-67.081716	21.432761	80.26559
5.909166	12.854104	82.855347	-14.101556	21.397602	83.637199	39.353695	3.72036	86.859444	38.444511	39.108723	87.142296	38.899103	21.4145415	87.00087	-67.102215	21.3806625	80.273528
5.032157	13.275361	82.653374	-14.141072	21.383896	83.531296	39.310192	3.761691	86.566856	38.34465	39.168392	86.986336	38.827421	21.4650415	86.776596	-67.109565	21.3027505	80.285996
4.12739	13.735208	82.529427	-14.220662	21.365078	83.447784	39.263092	3.800432	86.314163	38.283611	39.249672	86.896614	38.7733515	21.525052	86.6053885	-67.2146755	21.205104	80.2901795
3.275536	14.092006	82.396713	-14.286412	21.360313	83.390388	39.233578	3.837937	86.098251	38.231045	39.323071	86.825005	38.7323115	21.580504	86.461628	-67.3051355	21.140122	80.319148
2.115532	14.581254	82.286133	-14.352923	21.397734	83.292633	39.243385	3.860899	85.835655	38.192173	39.406734	86.80423	38.717779	21.6338165	86.3199425	-67.423625	21.1616515	80.2653235
1.307841	14.822631	82.220589	-14.380403	21.424875	83.273293	39.176064	3.961514	85.780807	38.188011	39.448803	86.83844	38.6820375	21.7051585	86.3096235	-67.4428435	21.1445915	80.2369625
0.454152	15.113886	82.260368	-14.360775	21.488993	83.290329	39.169819	4.004623	85.733665	38.206673	39.491714	86.914993	38.688246	21.7481685	86.324329	-67.409796	21.2298175	80.256329
-0.30628	15.280196	82.26664	-14.349273	21.535225	83.333984	39.164333	4.045836	85.711266	38.263275	39.538757	87.041634	38.713804	21.7922965	86.37645	-67.41235	21.2781535	80.291518
-1.071286	15.401173	82.295662	-14.331683	21.576239	83.37487	39.173603	4.072883	85.696899	38.335575	39.568031	87.170654	38.754589	21.820457	86.4337765	-67.417955	21.332021	80.3159635
-1.738807	15.501412	82.326591	-14.242623	21.661356	83.454857	39.188057	4.088874	85.69397	38.422424	39.598907	87.311409	38.8052405	21.8438905	86.5026895	-67.2904865	21.4788215	80.4070245
-2.439961	15.55388	82.354988	-14.211618	21.697517	83.51532	39.161579	4.151822	85.746788	38.499065	39.617481	87.467621	38.830322	21.8846515	86.6072045	-67.253558	21.5103825	80.4234355
-3.543205	15.55208	82.394081	-14.12832	21.80337	83.58551	39.215324	4.136707	85.787636	38.608299	39.654327	87.664803	38.9118115	21.895517	86.7262195	-67.1684515	21.711223	80.4448005
-4.288538	15.462611	82.41526	-14.093156	21.832052	83.61985	39.236805	4.181181	85.853401	38.672775	39.709614	87.761528	38.95479	21.9453975	86.8074645	-67.141102	21.7187065	80.4322355
-4.984364	15.321917	82.410156	-14.062955	21.884514	83.637184	39.236374	4.305624	85.956543	38.695301	39.783936	87.836525	38.9658375	22.04478	86.896534	-67.0917475	21.724248	80.377834
-5.611659	15.178339	82.391937	-14.060931	21.954376	83.621712	39.286175	4.370312	86.039009	38.686932	39.891357	87.866524	38.9865535	22.1308345	86.9527665	-67.1084155	21.7779175	80.2906575
-6.268763	14.948442	82.336617	-14.054624	22.008818	83.612854	39.355476	4.41257	86.088455	38.664539	40.00827	87.843353	39.0100075	22.21042	86.965904	-67.1192555	21.807216	80.259804
-6.944593	14.676589	82.28643	-14.064757	22.068356	83.572342	39.396622	4.525867	86.178078	38.599308	40.130699	87.777214	38.997965	22.328283	86.977646	-67.127479	21.808429	80.167038
-7.664294	14.299422	82.247543	-14.100575	22.130669	83.520439	39.414112	4.612962	86.270668	38.537159	40.235512	87.663689	38.9756355	22.424237	86.9671785	-67.1767855	21.837101	80.0736995
-8.738873	13.701841	82.166374	-14.165092	22.207121	83.459656	39.40316	4.790212	86.430374	38.404541	40.381287	87.455681	38.9038505	22.5857495	86.9430275	-67.2340345	21.8284925	79.9762845
-9.355724	13.236938	82.103821	-14.215488	22.266417	83.407806	39.401218	4.836802	86.484375	38.310867	40.448227	87.299583	38.8560425	22.6425145	86.891979	-67.2870185	21.8903195	79.923633
-9.997446	12.810743	82.035179	-14.262342	22.300465	83.35807	39.376587	4.865253	86.505135	38.218727	40.501167	87.153709	38.797657	22.68321	86.829422	-67.322341	21.91772	79.886718
-10.665501	12.307509	81.953423	-14.342955	22.325308	83.29863	39.359768	4.819602	86.486839	38.135128	40.526085	87.031326	38.747448	22.6728435	86.7590825	-67.433358	21.9777725	79.8381775
-11.398169	11.695925	81.909149	-14.409782	22.363869	83.265221	39.292923	4.840948	86.497787	38.055843	40.530228	86.917679	38.674383	22.685588	86.707733	-67.493947	22.04215	79.822709
-12.068001	11.117685	81.868271	-14.477676	22.368147	83.24012	39.26963	4.83596	86.491493	37.971611	40.522758	86.849342	38.6206205	22.679359	86.6704175	-67.5759725	22.056935	79.8098225
-12.728092	10.521772	81.852066	-14.560357	22.39513	83.21096	39.152554	4.861906	86.565269	37.909328	40.521816	86.789406	38.530941	22.691861	86.6773375	-67.651655	22.098399	79.7445825
-13.668701	9.618128	81.837799	-14.67678	22.447132	83.225342	39.04932	4.854304	86.678001	37.786411	40.51265	86.757011	38.4178655	22.683477	86.717506	-67.7714255	22.210787	79.733178
-14.313796	8.940228	81.855904	-14.740117	22.466675	83.25145	38.983143	4.835622	86.789444	37.749325	40.498959	86.736702	38.366234	22.6672905	86.763073	-67.846468	22.2660595	79.739827
-14.986656	8.219572	81.883705	-14.803105	22.539906	83.271065	38.913418	4.808291	86.898331	37.71566	40.464172	86.719391	38.314539	22.6362315	86.808861	-67.920749	22.4435805	79.733269
-15.645014	7.49772	81.918205	-14.832788	22.583082	83.289406	38.854748	4.777349	86.998131	37.692688	40.422085	86.682762	38.273718	22.599717	86.8404465	-67.939294	22.566447	79.7383655
-16.238638	6.851117	81.968498	-14.882376	22.631207	83.326927	38.804981	4.772092	87.093536	37.673904	40.398186	86.651009	38.2394425	22.585139	86.8722725	-68.0041945	22.677275	79.7815815
-16.892744	6.195259	81.989037	-14.922671	22.688335	83.360291	38.74435	4.790442	87.182114	37.65382	40.378578	86.619308	38.199085	22.58451	86.900711	-68.044427	22.79216	79.819871
-17.513264	5.378275	82.047668	-14.933779	22.714962	83.386925	38.687798	4.825261	87.241577	37.634136	40.368378	86.570068	38.160967	22.5968195	86.9058225	-68.028525	22.8331045	79.8680275
-18.452654	4.222449	82.123932	-14.919374	22.762674	83.423691	38.634003	4.940196	87.308739	37.611233	40.396927	86.458038	38.122618	22.6685615	86.8833885	-67.961366	22.8567865	79.9639935
-19.038578	3.504512	82.217133	-14.872755	22.784775	83.44751	38.620506	5.024188	87.372086	37.591141	40.444721	86.309975	38.1058235	22.7344545	86.8410305	-67.8513335	22.8350955	80.0539895
-19.616594	2.800288	82.36554	-14.839323	22.793968	83.455833	38.637741	5.088654	87.456955	37.559589	40.486721	86.112938	38.098665	22.7876875	86.7849465	-67.777311	22.8002485	80.1267195
-20.22781	2.000051	82.53112	-14.786485	22.821709	83.449059	38.673218	5.139015	87.547539	37.533836	40.500736	85.866493	38.103527	22.8198755	86.707016	-67.676497	22.8235425	80.191102
-20.758568	1.283552	82.725731	-14.735192	22.800297	83.456673	38.714108	5.166378	87.632614	37.496731	40.501183	85.614784	38.1054195	22.8337805	86.623699	-67.5758035	22.7668135	80.289647
-21.345592	0.592421	82.927238	-14.687845	22.75956	83.469254	38.764484	5.164606	87.711945	37.456745	40.438641	85.389183	38.1106145	22.8016235	86.550564	-67.4863045	22.7174965	80.387944
-21.847567	-0.074675	83.152374	-14.642021	22.686026	83.519135	38.798649	5.118864	87.800201	37.440319	40.357548	85.196182	38.119484	22.738206	86.4981915	-67.403526	22.633846	80.5400785
-22.662245	-1.113487	83.510384	-14.598195	22.518948	83.636848	38.826595	4.956948	87.967972	37.468071	40.131657	85.025597	38.147333	22.5443025	86.4967845	-67.343723	22.4935935	80.7769115
-23.250166	-1.790705	83.809929	-14.556331	22.392647	83.727692	38.845013	4.830074	88.12439	37.5242	39.946049	84.987541	38.1846065	22.3880615	86.5559655	-67.2972685	22.3972325	80.8994185
-23.772871	-2.373024	84.100761	-14.537803	22.256868	83.865273	38.8727	4.639774	88.333282	37.586601	39.777725	85.036697	38.2296505	22.2087495	86.6849895	-67.3052565	22.3049865	81.0455565
-24.264027	-2.891927	84.415588	-14.487722	22.159437	84.039833	38.934345	4.452114	88.594231	37.691849	39.590298	85.149803	38.313097	22.021206	86.872017	-67.288541	22.297668	81.207649
-24.724934	-3.331809	84.720207	-14.437819	22.039274	84.231277	38.997662	4.236994	88.912842	37.810078	39.418213	85.33152	38.40387	21.8276035	87.122181	-67.279508	22.2509445	81.340373
-25.169416	-3.751671	85.01403	-14.379604	21.929342	84.451935	39.122425	4.018878	89.225586	37.930687	39.232094	85.587265	38.526556	21.625486	87.4064255	-67.285764	22.233198	81.4974445
-25.616821	-4.113305	85.287796	-14.306329	21.817616	84.690491	39.160286	3.822858	89.632828	38.084984	39.069832	85.912537	38.622635	21.446345	87.7726825	-67.235293	22.188887	81.6082995
-26.316742	-4.566817	85.712646	-14.151551	21.65576	85.083733	39.335491	3.500558	90.161537	38.340343	38.842846	86.467003	38.837917	21.171702	88.31427	-67.141019	22.139818	81.853196
-26.766115	-4.815096	85.956711	-14.005017	21.5588	85.337662	39.411572	3.333283	90.57003	38.538601	38.697731	86.844322	38.9750865	21.015507	88.707176	-66.9851205	22.102093	81.968148
-27.182474	-5.016477	86.276459	-13.858029	21.450367	85.613342	39.531105	3.1798	90.974678	38.765953	38.555161	87.218307	39.148529	20.8674805	89.0964925	-66.864587	22.0332535	82.1301915
-27.601538	-5.146129	86.577812	-13.718033	21.383181	85.906532	39.608337	3.063599	91.43412	38.972904	38.425449	87.58371	39.2906205	20.744524	89.508915	-66.7266865	22.021838	82.304149
-27.953989	-5.228751	86.91452	-13.516453	21.318842	86.201736	39.803322	2.907526	91.833847	39.174011	38.291489	87.95842	39.4886665	20.5995075	89.8961335	-66.5215725	22.0381765	82.5073385
-28.286091	-5.35142	87.218369	-13.328494	21.253939	86.50869	39.980812	2.718868	92.244705	39.38147	38.145306	88.341881	39.681141	20.432087	90.293293	-66.338129	22.075791	82.724087
-28.596565	-5.408234	87.50885	-13.127102	21.186544	86.81144	40.172813	2.534203	92.644417	39.586327	37.985184	88.720268	39.87957	20.2596935	90.6823425	-66.133774	22.1133945	82.9405375
-29.075417	-5.354573	87.846893	-12.818157	21.093287	87.241379	40.444164	2.208452	93.163193	39.934841	37.744617	89.275917	40.1895025	19.9765345	91.219555	-65.8258165	22.2100395	83.263203
-29.546415	-5.090767	88.084152	-12.632177	20.991158	87.519432	40.597183	1.978115	93.485901	40.177017	37.58432	89.67186	40.3871	19.7812175	91.5788805	-65.651454	22.2010985	83.4599835
-29.944637	-4.863616	88.274948	-12.430483	20.879499	87.818466	40.709	1.77394	93.799767	40.431232	37.425911	90.07605	40.570116	19.5999255	91.9379085	-65.431082	22.1590725	83.6990235
-30.287561	-4.573406	88.436028	-12.254119	20.771387	88.104988	40.79702	1.545521	94.13224	40.682899	37.261562	90.51284	40.7399595	19.4035415	92.32254	-65.2481975	22.1392325	83.887436
-30.658192	-4.238656	88.603607	-12.098757	20.634769	88.386475	40.891556	1.313976	94.468582	40.921543	37.078278	90.95858	40.9065495	19.196127	92.713581	-65.1040635	22.073411	84.059369
-30.934664	-3.802514	88.745972	-11.949851	20.491476	88.66777	40.985249	1.097774	94.825706	41.169884	36.903152	91.397003	41.0775665	19.000463	93.1113545	-64.9772685	21.982489	84.2241855
-31.120905	-3.257427	88.899567	-11.809325	20.388395	88.950943	41.075726	0.871912	95.200348	41.38089	36.691059	91.87278	41.228308	18.7814855	93.536564	-64.846958	21.9953045	84.365322
-31.631664	-2.275028	89.145035	-11.626639	20.164036	89.366302	41.229706	0.482958	95.735123	41.747208	36.37117	92.580269	41.488457	18.427064	94.157696	-64.741735	21.901008	84.574908
-31.99263	-1.590291	89.286591	-11.537012	20.014824	89.628105	41.311352	0.194674	96.039848	42.062057	36.239246	92.957397	41.6867045	18.21696	94.4986225	-64.7607285	21.812688	84.7575875
-32.35133	-0.859747	89.430885	-11.45611	19.873983	89.829163	41.408192	-0.065847	96.23513	42.327019	36.148571	93.200096	41.8676055	18.041362	94.717613	-64.7798255	21.706604	84.940713
-32.61644	-0.108346	89.523682	-11.375196	19.764242	89.98687	41.506271	-0.274705	96.307388	42.489513	36.057674	93.295677	41.997892	17.8914845	94.8015325	-64.748284	21.6369995	85.1722075
-32.903145	0.738003	89.630592	-11.312643	19.659189	90.09536	41.599216	-0.405316	96.266243	42.554359	35.952785	93.241814	42.0767875	17.7737345	94.7540285	-64.7020735	21.5446435	85.4366915
-33.281548	1.671398	89.73378	-11.230529	19.562468	90.170326	41.653492	-0.481601	96.147552	42.542412	35.82613	93.101196	42.097952	17.6722645	94.624374	-64.55901	21.4526715	85.716278
-33.586647	2.662839	89.766212	-11.169304	19.481716	90.220345	41.696003	-0.531107	96.012978	42.456665	35.673882	92.973862	42.076334	17.5713875	94.49342	-64.414942	21.3920445	85.94727
-33.936607	4.10534	89.803413	-11.135713	19.359898	90.358994	41.627758	-0.616076	95.869865	42.356297	35.474415	92.975159	41.9920275	17.4291695	94.422512	-64.2634535	21.2906265	86.295476
-34.217533	5.15755	89.825729	-11.160048	19.243137	90.488007	41.528881	-0.709661	95.821869	42.335655	35.373196	93.159508	41.932268	17.3317675	94.4906885	-64.252364	21.1545065	86.4853255
-34.485321	6.230002	89.851509	-11.221205	19.146051	90.661919	41.429466	-0.858882	95.829918	42.303623	35.237103	93.514099	41.8665445	17.1891105	94.6720085	-64.3089545	21.1029915	86.6518295
-34.799583	7.27887	89.866814	-11.306271	19.004635	90.873558	41.312008	-1.048488	95.898079	42.321239	35.076656	93.969299	41.8166235	17.014084	94.933689	-64.4291655	20.995186	86.813427
-35.122372	8.390547	89.813766	-11.423405	18.89608	91.069344	41.204487	-1.271089	95.969765	42.351143	34.942081	94.440292	41.777815	16.835496	95.2050285	-64.624625	20.956664	86.9336595
-35.514877	9.552563	89.808861	-11.543063	18.811657	91.265411	41.109722	-1.503724	96.012718	42.37722	34.808693	94.870255	41.743471	16.6524845	95.4414865	-64.829597	20.9708295	87.0893355
-35.908707	10.743214	89.867332	-11.626945	18.749706	91.422997	41.024418	-1.697228	96.0327	42.35751	34.661369	95.212082	41.690964	16.4820705	95.622391	-64.944854	21.0173415	87.223603
-36.485584	12.459851	89.977242	-11.736328	18.704184	91.628181	40.840328	-1.905005	96.035324	42.318283	34.422508	95.543091	41.5793055	16.2587515	95.7892075	-65.0519615	21.1496165	87.4671545
-36.92458	13.651149	90.105072	-11.755155	18.69072	91.747055	40.838787	-2.041596	95.93782	42.274643	34.281132	95.67569	41.556715	16.119768	95.806755	-65.067025	21.261672	87.687355
-37.366608	14.818607	90.249397	-11.754523	18.676414	91.878265	40.782696	-2.119617	95.838844	42.2686	34.155636	95.762123	41.525648	16.0180095	95.8004835	-65.034694	21.3348185	87.9560465
-37.767349	15.887208	90.461243	-11.755273	18.621632	91.99839	40.745991	-2.186905	95.706505	42.300133	34.077991	95.822098	41.523062	15.945543	95.7643015	-65.033608	21.297721	88.2324785
-38.082054	16.986156	90.67926	-11.749424	18.591471	92.142921	40.737514	-2.225145	95.582321	42.333832	34.042488	95.90155	41.535673	15.9086715	95.7419355	-65.034521	21.2742705	88.5439065
-38.48037	18.110943	90.946838	-11.725731	18.554506	92.324783	40.716698	-2.228398	95.515686	42.355667	34.040337	95.995934	41.5361825	15.9059695	95.75581	-64.9876445	21.2030425	88.893756
-38.841812	19.185411	91.309013	-11.689753	18.516108	92.561508	40.802158	-2.234962	95.429436	42.358242	34.076546	96.130898	41.5802	15.920792	95.780167	-64.959706	21.111424	89.342849
-39.351383	20.641964	91.922958	-11.643912	18.461006	92.949249	40.851135	-2.162325	95.399323	42.318745	34.172195	96.280609	41.58494	16.004935	95.839966	-64.872764	20.917077	90.058532
-39.746838	21.635086	92.344246	-11.607901	18.43494	93.198433	40.89407	-2.080764	95.330185	42.274834	34.26239	96.325836	41.584452	16.090813	95.8280105	-64.800254	20.779067	90.5688555
-40.153996	22.569904	92.789726	-11.581032	18.40177	93.43013	40.849789	-1.955609	95.235825	42.222698	34.373047	96.309975	41.5362435	16.208719	95.7729	-64.6983075	20.594821	91.08736
-40.517586	23.457422	93.191414	-11.570867	18.389172	93.634384	40.829346	-1.824249	95.076263	42.164143	34.494801	96.239532	41.4967445	16.335276	95.6578975	-64.6384785	20.443068	91.6108705
-40.84219	24.294474	93.65329	-11.586378	18.374884	93.827751	40.785393	-1.688737	94.875282	42.08786	34.595634	96.140556	41.4366265	16.4534485	95.507919	-64.6093825	20.2963195	92.147583
-41.196503	25.109652	94.060913	-11.622407	18.335224	93.985542	40.785934	-1.585121	94.633049	41.984657	34.694698	96.035591	41.3852955	16.5547885	95.33432	-64.6301095	20.1156595	92.636764
-41.557648	25.939482	94.470619	-11.654843	18.319773	94.151215	40.72224	-1.464343	94.466003	41.838005	34.782391	95.954521	41.2801225	16.659024	95.210262	-64.5898085	19.980522	93.092168
-42.023678	27.027428	95.027832	-11.779228	18.306376	94.396606	40.556816	-1.273096	94.360115	41.620796	34.914444	95.918671	41.088806	16.820674	95.139393	-64.647262	19.792078	93.653819
-42.283474	27.669128	95.353424	-11.90634	18.286179	94.575706	40.487164	-1.167364	94.333626	41.487034	35.003777	95.945412	40.987099	16.9182065	95.139519	-64.799779	19.6541515	94.011893
-42.524166	28.266922	95.641731	-12.039299	18.286987	94.754753	40.327972	-1.019453	94.444321	41.346134	35.097702	96.034966	40.837053	17.0391245	95.2396435	-64.915651	19.5348495	94.2698625
-42.751785	28.864944	95.91011	-12.191651	18.27578	94.937096	40.244675	-0.912866	94.569168	41.214169	35.204201	96.158455	40.729422	17.1456675	95.3638115	-65.112724	19.4058925	94.5103805
-42.961491	29.483482	96.156601	-12.332765	18.274654	95.1409	40.146038	-0.780086	94.755562	41.095921	35.309689	96.289116	40.6209795	17.2648015	95.522339	-65.2865095	19.2845065	94.759461
-43.123013	29.980955	96.377319	-12.48333	18.309956	95.325089	40.045895	-0.642776	94.978317	40.964394	35.4259	96.427383	40.5051445	17.391562	95.70285	-65.4718045	19.22835	94.947328
-43.305824	30.47938	96.543327	-12.645004	18.327269	95.494064	39.945824	-0.501937	95.181885	40.833599	35.552738	96.526993	40.3897115	17.5254005	95.854439	-65.6797195	19.1291375	95.133689
-43.469265	31.031609	96.737465	-12.863782	18.376558	95.684418	39.771805	-0.302377	95.442375	40.577801	35.73233	96.600395	40.174803	17.7149765	96.021385	-65.902367	19.0381395	95.347451
-43.480698	31.342443	96.81488	-13.022079	18.412771	95.780983	39.67775	-0.17628	95.582375	40.393494	35.85339	96.592766	40.035622	17.838555	96.0875705	-66.07978	18.986987	95.4743955
-43.449314	31.549198	96.907036	-13.167662	18.461025	95.871193	39.590664	-0.065034	95.71257	40.199665	35.956322	96.587685	39.8951645	17.945644	96.1501275	-66.2304885	18.976406	95.5922585
-43.330761	31.729265	96.943207	-13.328676	18.486252	95.963303	39.517715	0.037158	95.857498	40.01569	36.044659	96.607773	39.7667025	18.0409085	96.2326355	-66.4240545	18.9315955	95.6939705
-43.113171	31.896448	97.022331	-13.468536	18.488533	96.080505	39.454933	0.10462	95.970329	39.86533	36.121223	96.658508	39.6601315	18.1129215	96.3144185	-66.5972035	18.8641445	95.8465915
-42.84462	32.080425	97.067032	-13.605915	18.524744	96.172699	39.323917	0.196633	96.12529	39.721535	36.196186	96.732025	39.522726	18.1964095	96.4286575	-66.734556	18.8530785	95.9167405
-42.552311	32.285561	97.119408	-13.739832	18.548513	96.255501	39.274727	0.280484	96.208305	39.581509	36.281322	96.807037	39.428118	18.280903	96.507671	-66.907782	18.816123	96.003331
-41.988876	32.590576	97.178307	-13.955519	18.596806	96.383308	39.11039	0.471551	96.44619	39.38895	36.484921	96.975479	39.24967	18.478236	96.7108345	-67.160708	18.715376	96.0557815
-41.614361	32.7463	97.19838	-14.106926	18.655352	96.467102	38.994877	0.624553	96.646584	39.254425	36.667503	97.13913	39.124651	18.646028	96.892857	-67.338503	18.664676	96.041347
-41.193626	32.904007	97.222198	-14.259523	18.729799	96.573593	38.9268	0.746432	96.861618	39.154526	36.846848	97.315666	39.040663	18.79664	97.088642	-67.559709	18.662958	96.058544
-40.790886	33.021603	97.269051	-14.407377	18.810984	96.696785	38.79488	0.885293	97.179276	39.050304	36.990891	97.527122	38.922592	18.938092	97.353199	-67.737346	18.683876	96.040371
-40.387077	33.043957	97.269806	-14.520492	18.880411	96.861504	38.770557	0.997207	97.514793	38.909729	37.097809	97.776215	38.840143	19.047508	97.645504	-67.881127	18.713314	96.077504
-39.827835	33.144634	97.245613	-14.64072	18.954468	97.015373	38.690552	1.097354	97.960083	38.761387	37.152348	98.057228	38.7259695	19.124851	98.0086555	-68.0074095	18.784085	96.0220905
-39.277378	33.176281	97.236931	-14.750216	18.989975	97.184639	38.582821	1.184349	98.488647	38.619057	37.19442	98.331276	38.600939	19.1893845	98.4099615	-68.101371	18.7905655	95.9593165
-38.354034	33.284985	97.133667	-14.908293	19.019737	97.41217	38.505733	1.24219	99.296944	38.468666	37.233608	98.674934	38.4871995	19.237899	98.985939	-68.3037855	18.801575	95.838401
-37.72842	33.334343	97.053543	-14.99366	19.006348	97.54071	38.500919	1.223451	99.804214	38.414745	37.256367	98.844467	38.457832	19.239909	99.3243405	-68.445152	18.772787	95.7570795
-37.151535	33.360245	96.991302	-15.0802	18.948507	97.674873	38.490829	1.151444	100.297676	38.349758	37.234821	99.020432	38.4202935	19.1931325	99.659054	-68.5806935	18.7038815	95.690692
-36.546211	33.377541	96.950981	-15.14986	18.833544	97.845726	38.502728	1.059801	100.746811	38.307838	37.129326	99.199295	38.405283	19.0945635	99.973053	-68.705003	18.5725245	95.718399
-35.858974	33.419003	96.955757	-15.221104	18.719267	97.986984	38.506943	0.923573	101.147141	38.273296	37.000065	99.3787	38.3901195	18.961819	100.2629205	-68.8323275	18.476715	95.7110475
-35.136868	33.485828	96.981972	-15.256265	18.560163	98.128967	38.490402	0.776754	101.494705	38.193489	36.88554	99.596985	38.3419455	18.831147	100.545845	-68.8544755	18.289179	95.712089
-34.420612	33.576241	96.97863	-15.310688	18.389942	98.262276	38.505749	0.588307	101.735603	38.19101	36.663857	99.740944	38.3483795	18.626082	100.7382735	-68.9697555	18.153802	95.7862785
-33.367611	33.792606	96.991119	-15.379206	18.138466	98.372833	38.399658	0.346676	102.045425	38.182083	36.391178	99.968872	38.2908705	18.368927	101.0071485	-69.0492825	17.908005	95.7385175
-32.729973	33.852646	97.006615	-15.423022	17.972178	98.428764	38.379574	0.177341	102.127823	38.150036	36.203491	100.10939	38.264805	18.190416	101.1186065	-69.110849	17.75394	95.7389215
-31.950188	33.997143	97.043823	-15.446191	17.829016	98.464767	38.296749	0.023359	102.191757	38.129154	36.020439	100.242249	38.2129515	18.021899	101.217003	-69.1053335	17.636133	95.712531
-31.194046	34.215347	97.100357	-15.522205	17.714828	98.493546	38.189915	-0.096973	102.2547	38.121632	35.879066	100.34977	38.1557735	17.8910465	101.302235	-69.2001835	17.5386095	95.684857
-30.462366	34.459431	97.152115	-15.589814	17.607664	98.519936	38.186951	-0.22525	102.250961	38.085026	35.765823	100.469482	38.1359885	17.7702865	101.3602215	-69.3156165	17.4450415	95.6796505
-29.708109	34.721272	97.199783	-15.6425	17.529436	98.544182	38.130386	-0.288888	102.285789	38.068436	35.701748	100.599098	38.099411	17.70643	101.4424435	-69.384411	17.352442	95.6459205
-29.004246	34.960381	97.256294	-15.686327	17.492619	98.552834	38.118362	-0.370939	102.282272	38.062607	35.653576	100.690987	38.0904845	17.6413185	101.4866295	-69.4631385	17.3439195	95.6190385
-27.866337	35.379826	97.367386	-15.732482	17.495953	98.562119	38.121178	-0.468911	102.217331	38.045837	35.605457	100.807442	38.0835075	17.568273	101.5123865	-69.5484715	17.423633	95.6118515
-27.093506	35.687237	97.446785	-15.73977	17.514296	98.557083	38.164501	-0.511732	102.130676	38.062195	35.585178	100.883224	38.113348	17.536723	101.50695	-69.592888	17.491869	95.607216
-26.33259	36.067123	97.542877	-15.725883	17.551636	98.559814	38.119678	-0.514627	102.132248	38.085526	35.600849	100.991096	38.102602	17.543111	101.561672	-69.554368	17.560161	95.557956
-25.503805	36.435787	97.627769	-15.72579	17.59697	98.626144	38.15007	-0.518981	102.135849	38.120064	35.615788	101.094971	38.135067	17.5484035	101.61541	-69.586647	17.6455365	95.636878
-24.826666	36.749859	97.769249	-15.701431	17.644232	98.716202	38.212982	-0.528566	102.176758	38.175251	35.608181	101.210464	38.1941165	17.5398075	101.693611	-69.5969785	17.7486565	95.738793
-24.034534	37.101124	97.86837	-15.683887	17.707117	98.80117	38.313606	-0.568134	102.215302	38.232811	35.592449	101.299644	38.2732085	17.5121575	101.757473	-69.6409825	17.9020765	95.844867
-23.217569	37.445477	97.939423	-15.653589	17.715775	98.854073	38.397125	-0.619438	102.241875	38.292683	35.572357	101.370361	38.344904	17.4764595	101.806118	-69.652082	17.9550905	95.902028
-22.032347	38.049583	97.982208	-15.617925	17.725071	98.898331	38.486126	-0.69094	102.292336	38.362808	35.497444	101.42379	38.424467	17.403252	101.858063	-69.660317	18.04689	95.938599
-21.217402	38.411777	98.024467	-15.586312	17.721563	98.932106	38.550304	-0.734368	102.312637	38.388004	35.446255	101.460052	38.469154	17.3559435	101.8863445	-69.641778	18.0871825	95.9778675
-20.481367	38.737331	98.041603	-15.564592	17.684433	98.954086	38.574421	-0.801428	102.315773	38.389145	35.402779	101.531113	38.481783	17.3006755	101.923443	-69.610967	18.0681905	95.984729
-19.660118	39.071995	98.091644	-15.57758	17.637995	98.978645	38.582859	-0.851487	102.285858	38.357441	35.367958	101.673363	38.47015	17.2582355	101.9796105	-69.62531	18.0177545	95.9776795
-18.798424	39.469521	98.200081	-15.584533	17.548359	98.978607	38.591396	-0.92721	102.232185	38.327724	35.311127	101.82415	38.45956	17.1919585	102.0281675	-69.628626	17.9047595	95.9290465
-18.016964	39.818607	98.304871	-15.590978	17.465424	98.963753	38.607517	-1.034911	102.103409	38.340862	35.232731	101.944603	38.4741895	17.09891	102.024006	-69.6561455	17.831938	95.9035
-17.201406	40.191132	98.450211	-15.624025	17.392431	98.951195	38.50531	-1.125079	102.016853	38.353302	35.086445	102.0802	38.429306	16.980683	102.0485265	-69.677356	17.804179	95.8538635
-16.010914	40.640911	98.72168	-15.661028	17.299309	98.965874	38.419125	-1.290501	101.881241	38.394115	34.927551	102.312866	38.40662	16.818525	102.0970535	-69.728676	17.780093	95.8346945
-15.155433	40.945034	98.912453	-15.693063	17.266672	99.011383	38.379517	-1.358526	101.843285	38.468464	34.858139	102.449821	38.4239905	16.7498065	102.146553	-69.8101165	17.7835375	95.876213
-14.349688	41.30304	99.081245	-15.719797	17.271448	99.070129	38.351856	-1.402845	101.849007	38.522453	34.834789	102.607819	38.4371545	16.715972	102.228413	-69.8767485	17.826924	95.911845
-13.503316	41.599209	99.215477	-15.742847	17.291201	99.094269	38.343056	-1.423941	101.873306	38.572865	34.829586	102.739586	38.4579605	16.7028225	102.306446	-69.9436545	17.8795795	95.882092
-12.757129	41.852097	99.339905	-15.762886	17.323832	99.102806	38.349663	-1.413626	101.888969	38.603905	34.876427	102.848289	38.476784	16.7314005	102.368629	-70.002556	17.9162635	95.836983
-11.926994	42.075108	99.406601	-15.787114	17.365555	99.082825	38.353424	-1.382444	101.895226	38.603451	34.90329	102.940002	38.4784375	16.760423	102.417614	-70.0526655	17.970687	95.748036
-11.108282	42.275692	99.471138	-15.816215	17.416029	99.070374	38.352859	-1.349078	101.917885	38.583202	34.935474	103.025414	38.4680305	16.793198	102.4716495	-70.1004605	18.03886	95.6690985
-9.879483	42.56152	99.588409	-15.824458	17.459318	99.111366	38.382904	-1.313628	102.007401	38.511837	34.974854	103.190903	38.4473705	16.830613	102.599152	-70.0962865	18.088023	95.62358
-9.086985	42.696419	99.740501	-15.880114	17.477142	99.153008	38.396687	-1.3309	102.08844	38.448872	35.018623	103.323158	38.4227795	16.8438615	102.705799	-70.1830075	18.1104225	95.600217
-8.388767	42.731953	99.80513	-15.907799	17.539558	99.24234	38.409527	-1.333609	102.19046	38.376038	35.077354	103.41774	38.3927825	16.8718725	102.8041	-70.2083805	18.2072435	95.68058
-7.646605	42.812672	99.917137	-15.958807	17.566952	99.301788	38.389912	-1.336985	102.292122	38.300644	35.091557	103.464928	38.345278	16.877286	102.878525	-70.262892	18.256618	95.725051
-6.873816	42.784466	100.0159	-16.021496	17.620441	99.342636	38.379967	-1.346809	102.395805	38.165295	35.125614	103.544189	38.272631	16.8894025	102.969997	-70.315623	18.3514795	95.715275
-6.098537	42.739037	100.037086	-16.110186	17.645214	99.354477	38.346062	-1.304227	102.488914	37.994198	35.125889	103.652206	38.17013	16.910831	103.07056	-70.390502	18.379597	95.638394
-5.357113	42.7257	100.093094	-16.203039	17.683308	99.348495	38.276501	-1.240487	102.528931	37.849022	35.165459	103.743279	38.0627615	16.962486	103.136105	-70.4688395	18.40413	95.560885
-4.392141	42.546402	100.16922	-16.330578	17.731022	99.281273	38.154564	-1.132951	102.493599	37.654823	35.269047	103.847412	37.9046935	17.068048	103.1705055	-70.5658495	18.393996	95.3920405
-3.691101	42.394966	100.255898	-16.423624	17.770205	99.243584	38.097183	-1.076108	102.442421	37.53709	35.340099	103.930916	37.8171365	17.1319955	103.1866685	-70.6643845	18.4084145	95.3004995
-3.011793	42.137295	100.384125	-16.501507	17.786272	99.207596	38.060902	-1.023678	102.390221	37.422962	35.41819	104.047714	37.741932	17.197256	103.2189675	-70.744946	18.375288	95.1962245
-2.325345	41.899933	100.528717	-16.554651	17.828238	99.218163	38.035633	-0.989786	102.378479	37.354256	35.457584	104.201416	37.6949445	17.233899	103.2899475	-70.8042465	18.422577	95.1463785
-1.654659	41.658768	100.685455	-16.619619	17.885218	99.235565	38.028198	-0.960154	102.40377	37.316708	35.480923	104.340027	37.672453	17.2603845	103.3718985	-70.911691	18.5100515	95.0992315
-1.054674	41.330704	100.792336	-16.664799	17.933224	99.283943	38.034523	-0.930955	102.468063	37.290375	35.499859	104.476189	37.662449	17.284452	103.472126	-70.992047	18.581996	95.09576
-0.466676	40.922009	100.855782	-16.688108	18.00235	99.315414	38.050781	-0.893253	102.535522	37.2714	35.542877	104.554535	37.6610905	17.324812	103.5450285	-71.0373065	18.679888	95.0857995
0.402367	40.212959	100.848282	-16.676334	18.086012	99.341537	38.091202	-0.780697	102.644539	37.240334	35.627491	104.587212	37.665768	17.423397	103.6158755	-71.018436	18.748627	95.0671985
1.027448	39.662163	100.775932	-16.660994	18.14312	99.305321	38.143673	-0.679804	102.688286	37.212677	35.690762	104.579163	37.678175	17.505479	103.6337245	-71.000163	18.780761	94.9769175
1.573379	39.118004	100.724838	-16.625406	18.185087	99.255936	38.222782	-0.557884	102.728256	37.174671	35.764458	104.564606	37.6987265	17.603287	103.646431	-70.9495385	18.766887	94.865441
2.095541	38.510139	100.608734	-16.582642	18.191069	99.16394	38.314152	-0.466044	102.752708	37.157742	35.85183	104.544891	37.735947	17.692893	103.6487995	-70.901231	18.689245	94.6790805
2.597441	37.794136	100.490532	-16.541779	18.188972	99.05291	38.413162	-0.403713	102.753159	37.149124	35.897366	104.530609	37.781143	17.7468265	103.641884	-70.864701	18.6311175	94.463936
3.092473	37.064236	100.361717	-16.490931	18.154417	98.942337	38.511799	-0.369728	102.733696	37.149803	35.916565	104.513107	37.830801	17.7734185	103.6234015	-70.812663	18.5354155	94.2612725
3.609637	36.232586	100.25251	-16.420931	18.117794	98.78923	38.616402	-0.327963	102.699753	37.163029	35.918049	104.477394	37.8897155	17.795043	103.5885735	-70.7315775	18.440545	93.9898865
4.315049	34.999348	100.030945	-16.313118	18.082857	98.51445	38.798866	-0.248558	102.649773	37.199478	35.943161	104.413727	37.999172	17.8473015	103.53175	-70.625408	18.3184125	93.49715
4.732189	34.129848	99.800858	-16.213631	18.081432	98.279823	38.93787	-0.19688	102.618118	37.227833	35.97971	104.357491	38.0828515	17.891415	103.4878045	-70.5101135	18.271449	93.0718415
5.114587	33.196152	99.538254	-16.130157	18.078812	98.013496	39.099892	-0.10445	102.554642	37.256042	36.123756	104.274628	38.177967	18.009653	103.414635	-70.438281	18.147971	92.612357
5.51655	32.199142	99.260445	-16.022964	18.086792	97.751343	39.247509	0.015861	102.45713	37.294846	36.142349	104.054329	38.2711775	18.079105	103.2557295	-70.3171055	18.094479	92.2469565
5.919534	31.218636	98.953377	-15.8877	18.118267	97.470604	39.408028	0.175416	102.331268	37.278854	36.34301	103.818085	38.343441	18.259213	103.0746765	-70.118841	17.977321	91.8665315
6.229359	30.232281	98.589447	-15.742907	18.161745	97.193024	39.582413	0.381242	102.191841	37.250706	36.538445	103.513313	38.4165595	18.4598435	102.852577	-69.9023735	17.8636465	91.533471
6.546521	29.157492	98.160645	-15.602505	18.213268	96.901642	39.76424	0.627203	102.006828	37.213387	36.794304	103.175308	38.4888135	18.7107535	102.591068	-69.6938235	17.7157825	91.212216
7.023113	27.475761	97.572754	-15.392919	18.303709	96.4562	40.038258	1.000069	101.611961	37.177532	37.190716	102.614532	38.607895	19.0953925	102.1132465	-69.393733	17.5120255	90.7991535
7.250674	26.394617	97.158173	-15.260524	18.355484	96.182877	40.172432	1.231762	101.264015	37.191021	37.443413	102.227654	38.6817265	19.3375875	101.7458345	-69.2027745	17.3733805	90.6199195
7.510766	25.169199	96.811775	-15.117806	18.37715	95.975937	40.272289	1.432138	100.92627	37.213211	37.663185	101.869522	38.74275	19.5476615	101.397896	-68.978362	17.2066385	90.553978
7.769994	23.924877	96.510162	-14.98442	18.399715	95.788887	40.360458	1.638733	100.621353	37.20676	37.859699	101.575783	38.783609	19.749216	101.098568	-68.752449	17.050214	90.479206
7.942277	22.709919	96.229179	-14.901187	18.411211	95.689873	40.444244	1.833116	100.34761	37.222633	38.041515	101.325462	38.8334385	19.9373155	100.836536	-68.6358125	16.8851065	90.54321
8.190874	21.385338	95.996628	-14.800741	18.435822	95.585823	40.504757	2.033267	100.129425	37.233486	38.222889	101.075897	38.8691215	20.128078	100.602661	-68.4706035	16.743566	90.568985
8.39257	20.040792	95.791306	-14.721468	18.496782	95.521919	40.565147	2.231131	99.959595	37.258106	38.39257	100.855209	38.9116265	20.3118505	100.407402	-68.3545625	16.6817135	90.636436
8.657074	18.003813	95.483582	-14.677051	18.554024	95.433456	40.640507	2.490298	99.79882	37.240047	38.699421	100.61039	38.940277	20.5948595	100.204605	-68.294379	16.5131885	90.662307
8.827565	16.556137	95.307961	-14.654343	18.61516	95.356735	40.653229	2.644152	99.74588	37.245796	38.817032	100.422836	38.9495125	20.730592	100.084358	-68.2581985	16.499728	90.629112
8.989807	15.111992	95.141258	-14.676136	18.708166	95.252785	40.668201	2.798461	99.748062	37.216423	38.962536	100.281204	38.942312	20.8804985	100.014633	-68.294584	16.5358335	90.490937
9.130994	13.677925	94.98381	-14.724329	18.792572	95.099693	40.658855	2.922789	99.801682	37.154083	39.075123	100.151291	38.906469	20.998956	99.9764865	-68.355127	16.586188	90.2228995
9.267325	12.131986	94.811928	-14.77264	18.853331	94.91671	40.662964	3.037269	99.889603	37.090965	39.149071	100.016037	38.8769645	21.09317	99.95282	-68.4222445	16.613492	89.8806
9.38837	10.592783	94.686493	-14.823935	18.932878	94.689232	40.655014	3.158855	99.994621	36.991848	39.213829	99.882744	38.823431	21.186342	99.9386825	-68.471301	16.679414	89.4397815
9.493271	9.06843	94.519974	-14.866589	19.001568	94.421539	40.65485	3.268734	100.124718	36.875908	39.29369	99.747398	38.765379	21.281212	99.936058	-68.498557	16.721924	88.90702
9.658346	6.653163	94.314369	-14.93633	19.102085	93.957214	40.635731	3.441918	100.320839	36.73542	39.402241	99.477341	38.6855755	21.4220795	99.89909	-68.5582355	16.7820905	88.015338
9.773847	5.043754	94.190056	-14.934133	19.150377	93.560448	40.636486	3.530315	100.410904	36.680981	39.453518	99.23307	38.6587335	21.4919165	99.821987	-68.5269995	16.8088375	87.298909
9.832969	3.449496	94.005707	-14.916756	19.191811	93.124054	40.635807	3.575898	100.464233	36.65625	39.470181	98.895668	38.6460285	21.5230395	99.6799505	-68.4795405	16.8605825	86.5681575
9.86263	1.921474	93.875946	-14.877147	19.21608	92.710854	40.643341	3.59096	100.429596	36.631306	39.420284	98.490036	38.6373235	21.505622	99.459816	-68.3916175	16.926538	85.961892
9.869488	0.312294	93.642059	-14.763673	19.192741	92.32489	40.640636	3.574133	100.330315	36.589542	39.300182	98.063278	38.615089	21.4371575	99.1967965	-68.142435	16.9483245	85.4529835
9.870239	-1.300801	93.546906	-14.679672	19.175322	91.926613	40.621429	3.496502	100.147438	36.639435	39.173206	97.556808	38.630432	21.334854	98.852123	-67.989776	17.01579	85.001103
9.808052	-2.778427	93.320213	-14.549567	19.095001	91.509293	40.536087	3.418803	99.898163	36.769833	39.024704	96.953781	38.65296	21.2217535	98.425972	-67.752094	16.9682485	84.592614
9.687897	-5.120222	93.039047	-14.381303	18.993057	90.92453	40.41671	3.262572	99.405556	36.99395	38.74165	96.089401	38.70533	21.002111	97.7474785	-67.467936	16.984003	84.1015815
9.569897	-6.620995	92.826172	-14.24956	18.893541	90.593727	40.382313	3.086373	99.081894	37.141346	38.521133	95.550789	38.7618295	20.803753	97.3163415	-67.2609495	16.983329	83.8711125
9.431207	-8.061134	92.71949	-14.122726	18.788464	90.31395	40.406872	2.894826	98.782822	37.286781	38.299377	95.058044	38.8468265	20.5971015	96.920433	-67.0922785	16.9798265	83.707467
9.251762	-9.483786	92.573219	-13.991804	18.705688	90.065895	40.445976	2.714476	98.484596	37.429554	38.123478	94.586769	38.937765	20.418977	96.5356825	-66.921373	16.992399	83.5961075
9.022316	-10.864951	92.511711	-13.873808	18.600019	89.834961	40.486366	2.542754	98.18708	37.581604	37.981094	94.160683	39.033985	20.261924	96.1738815	-66.781601	16.938114	83.4960405
8.77424	-12.128802	92.402786	-13.737042	18.531075	89.635231	40.538876	2.39676	97.874054	37.735203	37.86079	93.763283	39.1370395	20.128775	95.8186685	-66.6111235	16.933375	83.4517935
8.562971	-13.369828	92.277504	-13.612969	18.473665	89.439804	40.584545	2.277943	97.568008	37.880829	37.759403	93.416481	39.232687	20.018673	95.4922445	-66.458625	16.928657	83.3873635
7.945307	-14.639195	92.074791	-13.484624	18.384068	89.209076	40.680672	2.127363	97.161934	38.066856	37.66552	93.022003	39.373764	19.8964415	95.0919685	-66.343012	16.8716945	83.3261835
7.260383	-14.734171	91.830467	-13.397834	18.338039	89.095924	40.739807	2.058139	96.962601	38.158218	37.632938	92.858162	39.4490125	19.8455385	94.9103815	-66.2446805	16.8305395	83.2814665
6.549767	-14.771761	91.601952	-13.341864	18.300198	89.018646	40.852627	2.011663	96.767929	38.215145	37.622375	92.787308	39.533886	19.817019	94.7776185	-66.217614	16.783377	83.2596735
5.733453	-14.714689	91.37278	-13.295067	18.297407	88.953156	40.935715	1.994222	96.61351	38.271393	37.639629	92.751854	39.603554	19.8169255	94.682682	-66.193688	16.7778885	83.22363
4.917006	-14.630506	91.167198	-13.267324	18.298651	88.885773	41.004139	1.956357	96.453819	38.3232	37.680988	92.7314	39.6636695	19.8186725	94.5926095	-66.1983175	16.7786295	83.1789365
4.107797	-14.475786	90.917297	-13.237463	18.355091	88.798973	41.063568	1.936483	96.305107	38.386398	37.732807	92.713921	39.724983	19.834645	94.509514	-66.199909	16.875537	83.088432
3.283377	-14.237447	90.646019	-13.216704	18.396095	88.746513	41.155865	1.916305	96.086533	38.424442	37.766342	92.714485	39.7901535	19.8413235	94.400509	-66.2235615	16.9508665	83.092517
1.906704	-13.767518	90.235138	-13.209003	18.475716	88.686859	41.197979	1.902591	95.817329	38.493053	37.772118	92.772354	39.845516	19.8373545	94.2948415	-66.263522	17.1140775	83.0788765
0.950003	-13.408987	90.000412	-13.19351	18.555147	88.681656	41.196651	1.891961	95.659218	38.587524	37.773087	92.844482	39.8920875	19.832524	94.25185	-66.2791075	17.27777	83.111462
0.017598	-12.999654	89.764969	-13.174621	18.615328	88.673637	41.221497	1.850713	95.470169	38.674061	37.786751	92.92408	39.947779	19.818732	94.1971245	-66.297021	17.411924	83.1501495
-0.913067	-12.556211	89.543022	-13.129748	18.702623	88.663849	41.196026	1.85143	95.290718	38.75737	37.786419	92.965141	39.976698	19.8189245	94.1279295	-66.236194	17.5863215	83.1997685
-1.973744	-12.020095	89.273041	-13.09052	18.775684	88.615265	41.179276	1.848385	95.076645	38.856831	37.798435	92.954842	40.0180535	19.82341	94.0157435	-66.1990935	17.727958	83.2147865
-2.967	-11.56102	89.034546	-13.042901	18.876154	88.561264	41.093231	1.863112	94.898041	38.947796	37.82066	92.897652	40.0205135	19.841886	93.8978465	-66.1063155	17.910422	83.2246815
-3.955999	-10.967808	88.816696	-13.013083	18.966827	88.500061	41.044201	1.908377	94.683258	39.03381	37.858627	92.815331	40.0390055	19.883502	93.7492945	-66.0651715	18.050152	83.2508275
-5.544295	-10.071363	88.472054	-12.954087	19.108936	88.396652	41.006683	1.949538	94.354851	39.165901	37.918751	92.687973	40.086292	19.9341445	93.521412	-65.994466	18.2837275	83.271892
-6.641569	-9.472068	88.277039	-12.919728	19.172863	88.330917	41.05307	1.954157	94.118378	39.249863	37.963249	92.596123	40.1514665	19.958703	93.3572505	-65.9909225	18.387023	83.3045835
-7.67707	-8.75137	88.045792	-12.864566	19.231853	88.25885	41.04731	1.956057	93.908051	39.322697	37.986816	92.497505	40.1850035	19.9714365	93.202778	-65.9141355	18.4922695	83.314922
-8.785099	-8.063764	87.806786	-12.826097	19.266081	88.197014	41.060154	1.939324	93.686745	39.370693	38.004456	92.408798	40.2154235	19.97189	93.0477715	-65.8676175	18.560272	83.3462565
-9.862271	-7.407422	87.645416	-12.80098	19.2638	88.117851	41.068489	1.927518	93.454666	39.407036	38.013287	92.325104	40.2377625	19.9704025	92.889885	-65.8397225	18.5571975	83.345817
-10.939547	-6.648736	87.409203	-12.760593	19.272671	88.071732	41.061077	1.9508	93.23394	39.433308	38.015968	92.265701	40.2471925	19.983384	92.7498205	-65.7683785	18.561958	83.3936435
-12.053307	-5.900789	87.174179	-12.737215	19.281704	88.023582	41.049763	1.979572	93.019547	39.472805	38.034874	92.245613	40.261284	20.007223	92.63258	-65.735714	18.556185	83.414584
-13.686066	-4.811596	86.892715	-12.678705	19.303312	87.967644	41.037907	2.016998	92.747902	39.57753	38.106503	92.263466	40.3077185	20.0617505	92.505684	-65.6651285	18.5448735	83.429604
-14.792962	-4.020361	86.707985	-12.654938	19.326263	87.939667	41.027908	2.049643	92.612747	39.639263	38.145027	92.309746	40.3335855	20.097335	92.4612465	-65.6434615	18.555191	83.4180875
-15.907807	-3.209328	86.549644	-12.650723	19.355865	87.920937	41.032516	2.083618	92.54026	39.67762	38.194492	92.37899	40.355068	20.139055	92.459625	-65.656514	18.572675	83.382249
-17.014149	-2.444591	86.432076	-12.657974	19.388311	87.907707	41.020023	2.130034	92.504288	39.719074	38.234692	92.456642	40.3695485	20.182363	92.480465	-65.6854965	18.594259	83.334949
-18.085653	-1.623085	86.340004	-12.645782	19.428148	87.89917	41.027447	2.167718	92.468849	39.765774	38.269379	92.527451	40.3966105	20.2185485	92.49815	-65.6881745	18.6377475	83.30019
-19.221933	-0.833244	86.230202	-12.619455	19.468227	87.888405	41.024445	2.207	92.443588	39.835102	38.297062	92.588058	40.4297735	20.252031	92.515823	-65.6686835	18.684423	83.260987
-20.293839	-0.092175	86.118713	-12.592226	19.49423	87.878563	41.00782	2.253109	92.424622	39.890625	38.298943	92.635147	40.4492225	20.276026	92.5298845	-65.6336745	18.712434	83.2272415
-21.969316	1.104779	85.979698	-12.552116	19.460255	87.827362	41.028294	2.276711	92.353073	39.968052	38.313919	92.639694	40.498173	20.295315	92.4963835	-65.602405	18.625195	83.1583405
-23.043123	1.833744	85.93084	-12.498735	19.470343	87.792648	41.047825	2.283598	92.288658	39.991074	38.323719	92.579285	40.5194495	20.3036585	92.4339715	-65.5169195	18.6370275	83.1513245
-24.129311	2.582229	85.916214	-12.460579	19.440416	87.746376	41.052647	2.293625	92.21431	40.016087	38.339397	92.448669	40.534367	20.316511	92.3314895	-65.455525	18.564321	83.1612625
-25.283745	3.361917	85.861992	-12.428761	19.43462	87.686501	41.057831	2.298591	92.095474	40.021332	38.359909	92.249413	40.5395815	20.32925	92.1724435	-65.3971035	18.53999	83.2005585
-26.369068	4.074239	85.864235	-12.397628	19.396132	87.603859	41.068123	2.28568	91.935959	40.012768	38.373585	91.974129	40.5404455	20.3296325	91.955044	-65.3357015	18.4626315	83.252674
-27.42297	4.823534	85.847725	-12.385292	19.372688	87.478706	41.041927	2.248075	91.687035	40.007172	38.367199	91.620461	40.5245495	20.307637	91.653748	-65.2951335	18.437739	83.303664
-28.594313	5.579189	85.719894	-12.369553	19.347677	87.333946	40.965652	2.195925	91.413536	40.00016	38.314526	91.224724	40.482906	20.2552255	91.31913	-65.222012	18.4401285	83.348762
-30.19574	6.674243	85.633316	-12.397148	19.297262	87.088966	40.916462	2.023678	90.883621	39.972462	38.136383	90.583176	40.444462	20.0800305	90.7333985	-65.238758	18.5144935	83.4445335
-31.28525	7.44383	85.538467	-12.444438	19.22559	86.934349	40.743103	1.899188	90.579247	39.954914	37.961613	90.188034	40.3490085	19.9304005	90.3836405	-65.2378845	18.5207795	83.4850575
-32.430809	8.205197	85.445511	-12.499386	19.180401	86.786041	40.631519	1.719669	90.196495	39.880405	37.759655	89.817314	40.255962	19.739662	90.0069045	-65.254734	18.62114	83.5651775
-33.528194	8.962748	85.400955	-12.576763	19.108101	86.636856	40.393383	1.546932	89.895699	39.828465	37.55349	89.462257	40.110924	19.550211	89.678978	-65.26445	18.665991	83.594734
-34.583519	9.755813	85.380737	-12.688337	19.053879	86.505234	40.228359	1.349551	89.55497	39.751251	37.370213	89.158119	39.989805	19.359882	89.3565445	-65.366479	18.747876	83.6539235
-35.712036	10.547782	85.297646	-12.832006	18.993023	86.417282	40.000526	1.184181	89.280609	39.64175	37.189575	88.902573	39.821138	19.186878	89.091591	-65.48515	18.799168	83.742973
-36.766693	11.301775	85.274414	-13.001822	18.926506	86.329826	39.788208	1.008822	89.057373	39.52354	37.020195	88.702431	39.655874	19.0145085	88.879902	-65.659518	18.8385035	83.77975
-38.30024	12.467549	85.261536	-13.277927	18.860903	86.223015	39.44952	0.761373	88.801033	39.293304	36.776619	88.526627	39.371412	18.768996	88.66383	-65.927266	18.95281	83.7822
-39.357685	13.272274	85.248718	-13.492048	18.802061	86.184349	39.207146	0.595516	88.647934	39.114422	36.642311	88.455353	39.160784	18.6189135	88.5516435	-66.14488	18.9852085	83.8170545
-40.332733	14.047763	85.265343	-13.738958	18.754391	86.170639	38.956078	0.443965	88.501892	38.94949	36.504757	88.426682	38.952784	18.474361	88.464287	-66.4307	19.034421	83.876991
-41.256798	14.797397	85.326546	-13.968168	18.713556	86.172981	38.692768	0.285461	88.361076	38.770615	36.360737	88.427345	38.7316915	18.323099	88.3942105	-66.6680275	19.104013	83.9517515
-42.144058	15.63376	85.432663	-14.170986	18.676958	86.22097	38.42495	0.133776	88.221672	38.598869	36.207905	88.44783	38.5119095	18.1708405	88.334751	-66.8538815	19.1830755	84.107189
-43.088444	16.420988	85.568962	-14.38037	18.648289	86.281425	38.179577	-0.014312	88.081833	38.438148	36.050812	88.48243	38.3088625	18.01825	88.2821315	-67.0696025	19.278328	84.2807185
-43.938839	17.195688	85.766754	-14.565824	18.649929	86.37587	37.926064	-0.137948	87.947128	38.295235	35.914665	88.51049	38.1106495	17.8883585	88.228809	-67.2422975	19.4114995	84.522931
-45.121841	18.277273	86.055801	-14.834682	18.601437	86.521515	37.560677	-0.300885	87.761673	38.097225	35.762337	88.548004	37.828951	17.730726	88.1548385	-67.498315	19.472148	84.8881915
-45.870995	19.032206	86.270645	-15.002399	18.597357	86.61718	37.336174	-0.383765	87.668976	37.953339	35.675358	88.561264	37.6447565	17.6457965	88.11512	-67.6495545	19.5489175	85.11924
-46.638695	19.748802	86.462364	-15.181105	18.584656	86.709587	37.102695	-0.458681	87.598907	37.777466	35.610508	88.568092	37.4400805	17.5759135	88.0834995	-67.8022905	19.5933985	85.3356745
-47.340134	20.391638	86.625572	-15.340929	18.554888	86.767517	36.915501	-0.501627	87.552956	37.597794	35.533325	88.563469	37.2566475	17.515849	88.0582125	-67.9385055	19.593927	85.4768215
-47.959698	20.995777	86.749275	-15.516654	18.552172	86.826714	36.725311	-0.544263	87.545967	37.413216	35.472149	88.57972	37.0692635	17.463943	88.0628435	-68.1025715	19.640401	85.5905845
-48.553562	21.588682	86.864532	-15.690231	18.475771	86.8936	36.573555	-0.586741	87.571045	37.227898	35.39027	88.612709	36.9007265	17.4017645	88.091877	-68.2811885	19.5497775	85.695323
-49.101673	22.182632	86.948578	-15.839548	18.43231	86.949165	36.390011	-0.61257	87.642792	37.064934	35.303741	88.689133	36.7274725	17.3455855	88.1659625	-68.4065685	19.5190345	85.7323675
-49.876495	23.03336	87.113136	-16.036434	18.307444	87.111153	36.184101	-0.783436	87.859222	36.876888	35.065216	88.933487	36.5304945	17.14089	88.3963545	-68.6033625	19.473998	85.8259515
-50.32127	23.512772	87.268593	-16.16712	18.178555	87.271477	36.070747	-0.936271	88.095367	36.781918	34.859962	89.209534	36.4263325	16.9618455	88.6524505	-68.7605725	19.3952645	85.8905035
-50.725258	23.951803	87.40007	-16.259933	18.039919	87.453377	35.997364	-1.124833	88.345215	36.75584	34.636002	89.527733	36.376602	16.7555845	88.936474	-68.896468	19.3242535	85.97028
-51.026066	24.360741	87.553528	-16.339523	17.87958	87.616539	35.914001	-1.337144	88.627701	36.778908	34.432739	89.840225	36.3464545	16.5477975	89.233963	-69.0255005	19.2113625	85.999115
-51.299614	24.761345	87.699326	-16.395441	17.711977	87.798897	35.946037	-1.61459	88.841255	36.82505	34.23373	90.099678	36.3855435	16.30957	89.4704665	-69.1764255	19.114384	86.1273275
-51.549549	25.1528	87.847496	-16.378365	17.616077	87.947807	35.920067	-1.8307	89.058754	36.882957	34.041069	90.281364	36.401512	16.1051845	89.670059	-69.158242	19.1269695	86.225555
-51.781738	25.532993	87.989059	-16.382456	17.462921	88.072578	35.916008	-2.009123	89.228439	36.930115	33.882057	90.369652	36.4230615	15.936467	89.7990455	-69.1879735	18.989375	86.3461105
-52.006786	26.060808	88.129593	-16.29278	17.346357	88.195023	35.930832	-2.213025	89.388542	36.943348	33.643471	90.383385	36.43709	15.715223	89.8859635	-69.02265	18.977491	86.5040825
-52.151997	26.311859	88.227844	-16.267704	17.243042	88.234291	35.946175	-2.342203	89.474739	36.950962	33.48967	90.346542	36.4485685	15.5737335	89.9106405	-68.9839765	18.9123505	86.5579415
-52.255917	26.505503	88.292694	-16.23218	17.132446	88.305244	35.968788	-2.454404	89.543816	36.952343	33.377983	90.315697	36.4605655	15.4617895	89.9297565	-68.9249255	18.8031025	86.6807315
-52.281994	26.6835	88.346443	-16.18968	17.060829	88.352005	36.01376	-2.573345	89.597664	36.958443	33.273312	90.298393	36.4861015	15.3499835	89.9480285	-68.8654615	18.7716745	86.7559815
-52.24461	26.859591	88.41626	-16.17907	16.972242	88.373062	36.047817	-2.702974	89.604118	36.965687	33.176735	90.305756	36.506752	15.2368805	89.954937	-68.864892	18.7076035	86.791187
-52.182495	27.01498	88.450401	-16.194496	16.864979	88.399147	36.052235	-2.808614	89.593307	36.955223	33.092041	90.333466	36.503729	15.1417135	89.9633865	-68.892721	18.5882445	86.8349075
-52.091915	27.195839	88.482689	-16.191046	16.772144	88.428375	36.018093	-2.916765	89.566803	36.960873	33.009209	90.379227	36.489483	15.046222	89.973015	-68.871575	18.498066	86.883735
-51.862862	27.472061	88.548035	-16.247154	16.625555	88.450966	35.923607	-3.055631	89.528618	37.00106	32.863575	90.509094	36.4623335	14.903972	90.018856	-68.9566415	18.347138	86.883076
-51.686432	27.653629	88.583031	-16.253353	16.581524	88.472549	35.8409	-3.132277	89.551666	37.022209	32.778378	90.629478	36.4315545	14.8230505	90.090572	-68.9382605	18.3399975	86.854526
-51.504498	27.776342	88.610573	-16.317385	16.560493	88.518433	35.777813	-3.189379	89.603409	37.025101	32.715137	90.767059	36.401457	14.762879	90.185234	-69.036227	18.358107	86.851632
-51.39653	27.899923	88.642868	-16.400871	16.533504	88.561348	35.739712	-3.219574	89.686058	37.012135	32.701183	90.874954	36.3759235	14.7408045	90.280506	-69.1776655	18.3262035	86.84219
-51.308228	28.019745	88.666939	-16.44643	16.558859	88.601028	35.695328	-3.211166	89.79821	36.974384	32.717289	90.954201	36.334856	14.7530615	90.3762055	-69.227716	18.3646565	86.8258505
-51.250561	28.087637	88.658035	-16.504318	16.580463	88.661606	35.667679	-3.15736	89.960464	36.912937	32.770927	91.00914	36.290308	14.8067835	90.484802	-69.298944	18.3541425	86.83841
-51.168877	28.090446	88.647675	-16.556339	16.661907	88.719238	35.665627	-3.060823	90.130913	36.821297	32.854481	91.024414	36.243462	14.896829	90.5776635	-69.35614	18.426985	86.8608125
-50.977398	28.021023	88.62442	-16.645897	16.726591	88.812759	35.682701	-2.858882	90.455803	36.666828	33.010376	91.000259	36.1747645	15.075747	90.728031	-69.4665585	18.377435	86.897487
-50.813042	27.885025	88.598099	-16.683987	16.775122	88.901802	35.724174	-2.727237	90.722198	36.588169	33.099312	91.004196	36.1561715	15.1860375	90.863197	-69.5241455	18.3642065	86.940407
-50.590153	27.693922	88.536415	-16.722752	16.785091	88.998222	35.787247	-2.62215	91.039917	36.516041	33.170727	91.013	36.151644	15.2742885	91.0264585	-69.597148	18.2958935	86.9699855
-50.335438	27.485769	88.517746	-16.756792	16.786674	89.081856	35.888706	-2.567548	91.371292	36.474552	33.206356	91.038803	36.181629	15.319404	91.2050475	-69.695213	18.253944	86.9586645
-50.032852	27.276871	88.499023	-16.761683	16.758974	89.194839	36.014004	-2.593735	91.693497	36.464081	33.200489	91.088593	36.2390425	15.303377	91.391045	-69.7624085	18.214571	86.998633
-49.744724	27.033028	88.501953	-16.782049	16.636381	89.292206	36.103294	-2.658024	91.984329	36.494507	33.148602	91.157654	36.2989005	15.245289	91.5709915	-69.8629985	18.027473	87.0134205
-49.462044	26.8255	88.515251	-16.733278	16.538984	89.39254	36.194386	-2.751632	92.234467	36.554482	33.063709	91.234116	36.374434	15.1560385	91.7342915	-69.84099	17.9219295	87.0507885
-49.090118	26.487238	88.581978	-16.663843	16.328001	89.51239	36.308167	-2.914463	92.508041	36.671707	32.893105	91.288483	36.489937	14.989321	91.898262	-69.817623	17.666681	87.126518
-48.833717	26.269495	88.632065	-16.540037	16.208822	89.579865	36.401531	-3.02282	92.603111	36.759132	32.793598	91.273911	36.5803315	14.885389	91.938511	-69.6604055	17.532255	87.221219
-48.615948	26.074596	88.669525	-16.425446	16.082911	89.636253	36.51347	-3.129879	92.660805	36.846016	32.681896	91.230026	36.679743	14.7760085	91.9454155	-69.530635	17.3898135	87.3270905
-48.405273	25.923458	88.690445	-16.309395	15.996067	89.653328	36.655022	-3.238983	92.663544	36.943356	32.58535	91.171371	36.799189	14.6731835	91.9174575	-69.417979	17.3189505	87.3891985
-48.14011	25.789619	88.709259	-16.175455	15.906279	89.660378	36.761497	-3.292399	92.655914	37.052422	32.516663	91.11483	36.9069595	14.612132	91.885372	-69.2578695	17.200426	87.435384
-47.921734	25.70417	88.721115	-16.053314	15.862412	89.646072	36.945621	-3.377486	92.589828	37.177322	32.455753	91.056824	37.0614715	14.5391335	91.823326	-69.1680995	17.1856905	87.468818
-47.660236	25.668198	88.752258	-15.928543	15.83817	89.640465	37.0994	-3.502564	92.524651	37.295856	32.424736	91.026405	37.197628	14.461086	91.775528	-69.054714	17.215254	87.505402
-47.222046	25.615566	88.794754	-15.751751	15.816143	89.649513	37.343426	-3.705835	92.417435	37.512508	32.373932	91.013428	37.427967	14.3340485	91.7154315	-68.931469	17.2982375	87.5835945
-46.894218	25.566402	88.856285	-15.637009	15.829945	89.681801	37.392723	-3.738873	92.414101	37.652081	32.32983	91.032501	37.522402	14.2954785	91.723301	-68.79642	17.3644115	87.640301
-46.54475	25.507307	88.911293	-15.547213	15.877565	89.740715	37.44006	-3.765378	92.413918	37.779369	32.289642	91.054031	37.6097145	14.262132	91.7339745	-68.7041405	17.492998	87.7474555
-46.139053	25.480057	88.98867	-15.452356	15.89204	89.772385	37.481388	-3.781906	92.425362	37.88055	32.269375	91.055405	37.680969	14.2437345	91.7403835	-68.585681	17.5403455	87.8043865
-45.725266	25.464535	89.024261	-15.377775	15.930525	89.810005	37.540607	-3.774067	92.411873	37.965115	32.264481	91.034317	37.752861	14.245207	91.723095	-68.508411	17.615843	87.896915
-45.293598	25.491009	89.053841	-15.328471	15.978321	89.832687	37.610374	-3.759846	92.397697	38.037186	32.281139	91.001846	37.82378	14.2606465	91.6997715	-68.480722	17.6959955	87.9656025
-44.886997	25.498428	89.076599	-15.274194	16.019503	89.852158	37.667122	-3.743927	92.413231	38.090099	32.305347	90.987419	37.8786105	14.28071	91.700325	-68.4269985	17.758296	88.003991
-44.302559	25.57782	89.109863	-15.243366	16.070148	89.880318	37.73159	-3.728857	92.482307	38.146839	32.341923	91.01899	37.9392145	14.306533	91.7506485	-68.4259465	17.833763	88.0099875
-43.935608	25.636683	89.083199	-15.239653	16.086582	89.912834	37.760086	-3.709969	92.551926	38.181454	32.356632	91.079048	37.97077	14.3233315	91.815487	-68.450076	17.8498325	88.010181
-43.545433	25.683064	89.096382	-15.244597	16.101015	89.94503	37.800991	-3.692485	92.643616	38.210754	32.371208	91.127121	38.0058725	14.3393615	91.8853685	-68.4950665	17.8626685	88.0046915
-43.137615	25.739717	89.072083	-15.242243	16.097086	89.968834	37.83408	-3.689522	92.719727	38.236893	32.390713	91.171387	38.0354865	14.3505955	91.945557	-68.5199725	17.8435765	87.992111
-42.717503	25.779121	89.094147	-15.224936	16.084827	89.988869	37.880367	-3.68309	92.779968	38.276836	32.390255	91.195488	38.0786015	14.3535825	91.987728	-68.5284735	17.8160715	87.99001
-42.234646	25.871531	89.063911	-15.175525	16.058762	90.015625	37.93856	-3.700711	92.853165	38.304909	32.365204	91.199669	38.1217345	14.3322465	92.026417	-68.4727845	17.7852775	88.004833
-41.726608	25.979132	89.042168	-15.146595	16.024307	90.041824	38.014622	-3.740517	92.899773	38.336285	32.32365	91.199356	38.1754535	14.2915665	92.0495645	-68.4686435	17.7570475	88.0340835
-40.864265	26.144249	89.033417	-15.070477	15.949185	90.046463	38.055817	-3.81324	92.96524	38.414017	32.222824	91.180298	38.234917	14.204792	92.072769	-68.375871	17.693578	88.020157
-40.30117	26.279863	89.019341	-15.010184	15.882993	90.048065	38.061642	-3.888027	92.969162	38.445663	32.145935	91.159683	38.2536525	14.128954	92.0644225	-68.2740205	17.637032	88.0317075
-39.745277	26.46504	88.968964	-14.963952	15.80406	90.029022	38.051731	-3.97383	92.943024	38.478817	32.022007	91.126129	38.265274	14.0240885	92.0345765	-68.193178	17.5840315	88.0234675
-39.208931	26.636986	88.950241	-14.945765	15.725543	90.013046	38.028301	-4.07498	92.916908	38.527447	31.923622	91.106071	38.277874	13.924321	92.0114895	-68.169404	17.526765	88.0146025
-38.637451	26.78746	88.922249	-14.945624	15.644707	89.994377	37.994808	-4.177942	92.913002	38.594837	31.81554	91.112831	38.2948225	13.818799	92.0129165	-68.1860705	17.470615	87.9758375
-37.994785	26.996073	88.905602	-14.91776	15.580082	90.002609	37.987606	-4.27107	92.928871	38.636917	31.727379	91.150398	38.3122615	13.7281545	92.0396345	-68.1477815	17.4320095	87.9655835
-37.370506	27.217134	88.90226	-14.914121	15.535789	90.016632	37.981762	-4.351988	92.952248	38.665665	31.681538	91.198502	38.3237135	13.664775	92.075375	-68.1519555	17.406803	87.957889
-36.322109	27.632349	88.885498	-14.89224	15.495433	90.029297	37.988995	-4.415508	93.022896	38.721081	31.643156	91.252251	38.355038	13.613824	92.1375735	-68.139518	17.377042	87.9210205
-35.680611	27.953276	88.849159	-14.883408	15.487912	90.028099	38.011841	-4.43038	93.061401	38.752094	31.646437	91.268082	38.3819675	13.6080285	92.1647415	-68.1487835	17.3677955	87.8914565
-35.016972	28.25095	88.807571	-14.866632	15.487543	90.016716	38.030113	-4.418459	93.093719	38.769768	31.663088	91.275299	38.3999405	13.6223145	92.184509	-68.1332045	17.3527715	87.848923
-34.282612	28.540621	88.781204	-14.844288	15.498926	90.013062	38.034523	-4.386817	93.126663	38.771374	31.693968	91.279686	38.4029485	13.6535755	92.2031745	-68.0915245	17.3442765	87.8229495
-33.561237	28.872776	88.724823	-14.830083	15.506763	90.008377	38.047134	-4.340564	93.158569	38.745895	31.713093	91.290649	38.3965145	13.6862645	92.224609	-68.0566805	17.3272615	87.792145
-32.782475	29.243698	88.689713	-14.824139	15.527697	90.007584	38.046921	-4.283806	93.212288	38.738018	31.736969	91.324554	38.3924695	13.7265815	92.268421	-68.0407475	17.3288125	87.746747
-32.042973	29.615358	88.684311	-14.827657	15.540087	90.014481	38.035591	-4.246397	93.267563	38.740013	31.766087	91.383453	38.387802	13.759845	92.325508	-68.043116	17.320329	87.703454
-30.949556	30.196779	88.705757	-14.843082	15.552499	90.046608	38.003887	-4.226635	93.311111	38.736458	31.788122	91.56028	38.3701725	13.7807435	92.4356955	-68.0563365	17.3242545	87.6575205
-30.132994	30.599796	88.701981	-14.870186	15.54976	90.087685	37.959293	-4.229213	93.341133	38.761341	31.788269	91.676193	38.360317	13.779528	92.508663	-68.100689	17.319992	87.666707
-29.328875	31.019268	88.744072	-14.881742	15.564802	90.116112	37.91008	-4.239464	93.384949	38.787556	31.763041	91.819756	38.348818	13.7617885	92.6023525	-68.112302	17.3678155	87.6298715
-28.425472	31.473339	88.764557	-14.884728	15.578881	90.147171	37.87537	-4.253985	93.428345	38.800209	31.710962	91.981064	38.3377895	13.7284885	92.7047045	-68.1072455	17.4292735	87.5896375
-27.65406	31.926594	88.858292	-14.885573	15.598239	90.203285	37.848705	-4.26796	93.485329	38.833981	31.679768	92.160103	38.341343	13.705904	92.822716	-68.112489	17.490574	87.583854
-26.811855	32.381332	88.893936	-14.852634	15.638887	90.249359	37.840389	-4.29793	93.546936	38.925484	31.673046	92.318306	38.3829365	13.687558	92.932621	-68.0882045	17.590216	87.566097
-25.918245	32.833294	88.941284	-14.816566	15.679982	90.303627	37.841087	-4.302937	93.601791	39.028324	31.665161	92.464966	38.4347055	13.681112	93.0333785	-68.0678375	17.678852	87.5738755
-24.495016	33.543209	89.048721	-14.736255	15.705623	90.37645	37.880894	-4.311558	93.628349	39.178143	31.638592	92.648857	38.5295185	13.663517	93.138603	-68.0020285	17.747729	87.614297
-23.65032	34.050175	89.141396	-14.653659	15.741989	90.422737	37.926655	-4.32434	93.613121	39.278019	31.62722	92.744713	38.602337	13.65144	93.178917	-67.909655	17.832538	87.666557
-22.73811	34.548412	89.252594	-14.569431	15.765966	90.492317	37.975548	-4.305454	93.578545	39.36602	31.605404	92.840538	38.670784	13.649975	93.2095415	-67.809646	17.881957	87.7750925
-21.784225	35.021538	89.353676	-14.472527	15.800375	90.543274	38.016254	-4.292529	93.555801	39.427792	31.614069	92.966919	38.722023	13.66077	93.26136	-67.667077	17.93998	87.825188
-20.82353	35.520462	89.487076	-14.395282	15.817946	90.604172	38.050659	-4.285677	93.549507	39.500477	31.611845	93.140419	38.775568	13.663084	93.344963	-67.566132	17.972808	87.863381
-19.879208	36.028618	89.624054	-14.357564	15.808458	90.679092	38.082649	-4.28767	93.555031	39.5942	31.625002	93.354012	38.8384245	13.668666	93.4545215	-67.5535525	17.94825	87.9036625
-18.943745	36.518173	89.778175	-14.32579	15.823104	90.734009	38.105026	-4.288856	93.566895	39.693386	31.654942	93.589554	38.899206	13.683043	93.5782245	-67.550786	17.963165	87.8897935
-17.480412	37.236549	90.023804	-14.304926	15.836104	90.844505	38.117676	-4.280315	93.603828	39.818367	31.679893	93.958847	38.9680215	13.699789	93.7813375	-67.5778735	17.972419	87.9076725
-16.452168	37.682064	90.199142	-14.301779	15.876844	90.883224	38.12487	-4.259914	93.631889	39.855053	31.698719	94.213631	38.9899615	13.7194025	93.92276	-67.5935195	18.0342855	87.843688
-15.522112	38.145802	90.453659	-14.296773	15.931016	90.971619	38.1278	-4.198614	93.658463	39.861427	31.734106	94.475716	38.9946135	13.767746	94.0670895	-67.5881595	18.094286	87.8761485
-14.590949	38.567436	90.663536	-14.31928	15.977618	91.053253	38.094662	-4.061502	93.685318	39.867065	31.785063	94.733414	38.9808635	13.8617805	94.209366	-67.6194235	18.0934555	87.89714
-13.609168	38.958073	90.842957	-14.339622	15.997869	91.122238	38.0476	-3.947522	93.719055	39.861603	31.848488	94.987885	38.9546015	13.950483	94.35347	-67.6338455	18.045255	87.891006
-12.599665	39.363712	91.03569	-14.370979	16.027401	91.188835	37.994938	-3.820925	93.758194	39.843876	31.942631	95.233795	38.919407	14.060853	94.4959945	-67.661365	17.993949	87.8816755
-11.648787	39.682762	91.248863	-14.426459	16.060297	91.247902	37.861557	-3.604392	93.869179	39.831638	32.022552	95.448128	38.8465975	14.20908	94.6586535	-67.6995155	17.911514	87.8371505
-10.224333	40.106487	91.474831	-14.479549	16.110815	91.290733	37.941074	-3.527964	93.882332	39.816486	32.172531	95.700157	38.87878	14.3222835	94.7912445	-67.837878	17.8993465	87.7902215
-9.280957	40.32634	91.579277	-14.504886	16.125505	91.329208	37.956818	-3.40952	93.932213	39.774479	32.260559	95.839226	38.8656485	14.4255195	94.8857195	-67.8754205	17.8254905	87.7726965
-8.297883	40.519573	91.724098	-14.519941	16.127802	91.366737	37.965424	-3.309044	93.977684	39.728851	32.31184	95.958458	38.8471375	14.501398	94.968071	-67.8870195	17.754206	87.765403
-7.380664	40.628403	91.861855	-14.527442	16.118454	91.38974	37.917957	-3.143477	94.078278	39.701736	32.343945	96.091133	38.8098465	14.600234	95.0847055	-67.8647305	17.636674	87.6947745
-6.482691	40.68261	92.000389	-14.516807	16.098825	91.413872	38.041439	-3.186466	94.04097	39.708954	32.356567	96.199471	38.8751965	14.5850505	95.1202205	-67.9088105	17.6125995	87.7075235
-5.556758	40.636677	92.110329	-14.490599	16.085016	91.437096	38.044388	-3.147692	94.091583	39.73774	32.342693	96.332932	38.891064	14.5975005	95.2122575	-67.872262	17.5725315	87.6619345
-4.590422	40.603737	92.251244	-14.443771	16.045792	91.46431	38.048901	-3.097721	94.127869	39.755947	32.318096	96.458878	38.902424	14.6101875	95.2933735	-67.789966	17.4813965	87.6352465
-3.267082	40.381222	92.480263	-14.352189	16.020035	91.484634	38.242271	-3.166127	94.079803	39.799141	32.272514	96.660896	39.020706	14.5531935	95.3703495	-67.725084	17.4868765	87.5989185
-2.426789	40.253891	92.614311	-14.289956	15.999845	91.509712	38.220482	-3.064267	94.15947	39.852135	32.27729	96.776382	39.0363085	14.6065115	95.467926	-67.6162205	17.3931785	87.551498
-1.568086	39.935772	92.7239	-14.226238	15.984817	91.534126	38.38158	-3.104665	94.111717	39.890827	32.289768	96.871719	39.1362035	14.5925515	95.491718	-67.5886795	17.3770825	87.576534
-0.703213	39.649124	92.766083	-14.169545	16.008127	91.529999	38.468796	-3.048092	94.121422	39.928963	32.324429	96.913635	39.1988795	14.6381685	95.5175285	-67.5379695	17.3780855	87.5424695
0.12214	39.306892	92.784096	-14.06385	16.075048	91.551628	38.560673	-2.974762	94.122688	39.943981	32.3983	96.933495	39.252327	14.711769	95.5280915	-67.380027	17.438327	87.5751645
0.895023	38.897835	92.796364	-13.998193	16.129406	91.551239	38.654991	-2.862391	94.13636	39.954628	32.485748	96.938248	39.3048095	14.8116785	95.537304	-67.3011955	17.4471335	87.565174
1.626902	38.488976	92.816231	-13.922577	16.233652	91.548264	38.735962	-2.766482	94.167274	39.969517	32.561024	96.946777	39.3527395	14.897271	95.5570255	-67.1978935	17.570033	87.5395025
2.685687	37.679672	92.795395	-13.860305	16.333685	91.501472	38.773754	-2.612058	94.244026	40.011093	32.704586	97.007713	39.3924235	15.046264	95.6258695	-67.1130335	17.621106	87.3770745
3.346241	37.059956	92.786255	-13.825567	16.428265	91.461784	38.860504	-2.553196	94.246323	40.046516	32.776649	97.076721	39.45351	15.1117265	95.661522	-67.104644	17.7448035	87.262046
3.968649	36.418968	92.812843	-13.797819	16.503136	91.410286	38.862381	-2.454264	94.335327	40.081657	32.862938	97.149223	39.472019	15.204337	95.742275	-67.067657	17.801935	87.078297
4.534647	35.708668	92.821579	-13.797182	16.588739	91.382393	38.950336	-2.389692	94.392326	40.097504	32.946873	97.229271	39.52392	15.2785905	95.8107985	-67.118284	17.8988875	86.9539875
5.084938	34.974609	92.806137	-13.744807	16.658375	91.398659	38.994076	-2.260596	94.56588	40.110275	33.065514	97.305336	39.5521755	15.402459	95.935608	-67.0417895	17.914291	86.86171
5.595978	34.15807	92.775902	-13.70279	16.740025	91.410759	39.104454	-2.134862	94.747162	40.103455	33.222	97.344162	39.6039545	15.543569	96.045662	-67.0095345	17.936481	86.775856
6.07275	33.284752	92.706543	-13.666945	16.852991	91.411728	39.244415	-1.959155	94.930374	40.080975	33.415749	97.366562	39.662695	15.728297	96.148468	-66.996585	17.977685	86.674988
6.665602	31.968637	92.578293	-13.645763	16.996161	91.430542	39.483299	-1.635098	95.162895	40.041191	33.764954	97.28537	39.762245	16.064928	96.2241325	-67.053771	17.927394	86.6369515
7.015412	31.031879	92.43457	-13.605006	17.110451	91.391464	39.628597	-1.404181	95.270226	40.027817	34.04351	97.156845	39.828207	16.3196645	96.2135355	-67.038219	17.9012375	86.5693925
7.302824	30.013292	92.247711	-13.594018	17.203672	91.334221	39.763676	-1.148669	95.326843	40.020145	34.326145	96.96447	39.8919105	16.588738	96.1456565	-67.0799465	17.818606	86.5227855
7.580019	28.982887	92.057236	-13.54693	17.301586	91.274643	39.872398	-0.883136	95.330254	40.000069	34.596218	96.74086	39.9362335	16.856541	96.035557	-67.0300935	17.746631	86.513729
7.803373	27.953144	91.878517	-13.524445	17.376057	91.170082	39.954994	-0.627217	95.263733	39.928345	34.829823	96.491364	39.9416695	17.101303	95.8775485	-66.9905595	17.650811	86.4626155
7.966899	26.848045	91.624451	-13.50464	17.480444	91.058228	40.023438	-0.384857	95.167595	39.861202	35.042957	96.224693	39.94232	17.32905	95.696144	-66.9516	17.631838	86.420312
8.14782	25.697544	91.373299	-13.497673	17.540689	90.910027	40.089149	-0.158107	95.045815	39.798515	35.260036	95.930588	39.943832	17.5509645	95.4882015	-66.939178	17.5304135	86.3318525
8.231842	24.062712	91.024094	-13.472133	17.673256	90.648781	40.184509	0.162614	94.818718	39.692886	35.569355	95.473549	39.9386975	17.8659845	95.1461335	-66.8829635	17.4805275	86.1514285
8.29238	22.857473	90.725357	-13.485064	17.755255	90.46022	40.239967	0.394299	94.63559	39.626019	35.764458	95.152847	39.932993	18.0793785	94.8942185	-66.903121	17.4311315	86.0262215
8.310923	21.728342	90.460594	-13.466102	17.872545	90.273575	40.295685	0.649707	94.437714	39.547138	35.99789	94.848854	39.9214115	18.3237985	94.643284	-66.8536155	17.4212915	85.903866
8.263556	20.618162	90.209549	-13.455744	17.976191	90.12133	40.341774	0.936798	94.251816	39.461594	36.243671	94.529533	39.901684	18.5902345	94.3906745	-66.813172	17.3621475	85.8519855
8.207003	19.409176	89.972397	-13.429165	18.108427	89.974602	40.407787	1.226577	94.097229	39.38065	36.501411	94.198112	39.8942185	18.863994	94.1476705	-66.7525485	17.35286	85.8015335
8.094286	18.268129	89.800247	-13.424386	18.257994	89.860619	40.492989	1.534948	93.986183	39.279324	36.790638	93.885117	39.8861565	19.162793	93.93565	-66.7349285	17.353195	85.785588
7.95771	17.113951	89.606659	-13.397363	18.413553	89.773216	40.604649	1.875941	93.921402	39.168873	37.093338	93.608078	39.886761	19.4846395	93.76474	-66.681487	17.3424665	85.781692
7.662737	15.337682	89.438538	-13.372876	18.660971	89.670517	40.779442	2.372597	93.89032	39.075043	37.558346	93.200546	39.9272425	19.9654715	93.545433	-66.6729945	17.3564705	85.795601
7.457663	14.200388	89.342392	-13.323503	18.800344	89.601227	40.885139	2.699978	93.87056	39.04166	37.832436	92.945267	39.9633995	20.266207	93.4079135	-66.6104055	17.334481	85.7945405
7.186577	13.047509	89.253578	-13.243019	18.924599	89.522835	40.96521	3.007403	93.844566	38.98159	38.048435	92.69651	39.9734	20.527919	93.270538	-66.459438	17.321279	85.775132
6.926761	11.844031	89.180878	-13.17195	19.026518	89.44165	41.006573	3.303179	93.810173	38.936852	38.205402	92.468811	39.9717125	20.7542905	93.139492	-66.3156125	17.2987455	85.743808
6.61602	10.695767	89.185211	-13.084877	19.10355	89.366623	40.987347	3.539122	93.770256	38.922474	38.317795	92.25618	39.9549105	20.9284585	93.013218	-66.1246645	17.2786415	85.720028
6.274548	9.605728	89.139015	-12.98683	19.141233	89.307961	40.9687	3.717005	93.726578	38.924618	38.377018	92.073906	39.946659	21.0470115	92.900242	-65.920319	17.2354545	85.71568
5.917379	8.47183	89.094887	-12.919116	19.151043	89.221397	40.98114	3.782132	93.684593	38.961323	38.398792	91.922852	39.9712315	21.090462	92.8037225	-65.8094635	17.211624	85.6390715
5.263062	6.845693	89.036293	-12.837069	19.129248	89.062546	41.015095	3.751608	93.611404	39.061886	38.36948	91.777283	40.0384905	21.060544	92.6943435	-65.7126285	17.197952	85.4307485
4.817908	5.825346	88.933556	-12.809682	19.103737	88.94059	41.049858	3.645288	93.534332	39.159248	38.311459	91.706451	40.104553	20.9783735	92.6203915	-65.723917	17.2291005	85.2607885
4.331273	4.801644	88.790359	-12.761563	19.086348	88.794022	41.088558	3.502327	93.426224	39.253635	38.244678	91.632538	40.1710965	20.8735025	92.529381	-65.6942225	17.2991935	85.058663
3.826799	3.846065	88.605621	-12.714185	19.090219	88.627914	41.162167	3.363775	93.260826	39.336819	38.164757	91.553101	40.249493	20.764266	92.4069635	-65.677863	17.416172	84.8488645
3.292477	2.926902	88.446793	-12.653319	19.12652	88.467484	41.106968	3.305681	93.162415	39.415943	38.106293	91.460655	40.2614555	20.705987	92.311535	-65.5680935	17.547053	84.623433
2.751176	2.06619	88.30088	-12.568644	19.182802	88.335907	41.078999	3.291393	93.053406	39.483803	38.061459	91.382645	40.281401	20.676426	92.2180255	-65.418689	17.689178	84.4537885
2.190835	1.210357	88.201485	-12.502548	19.258993	88.219032	41.127037	3.298647	92.938629	39.577312	38.049953	91.321938	40.3521745	20.6743	92.1302835	-65.3572705	17.843686	84.3077805
1.26674	0.097506	88.071716	-12.364821	19.399979	88.106277	41.168686	3.375109	92.89003	39.718124	38.095959	91.301239	40.443405	20.735534	92.0956345	-65.173047	18.064424	84.1169195
0.649758	-0.602961	88.039291	-12.269755	19.496588	88.058075	41.227108	3.431774	92.905182	39.832592	38.166393	91.337494	40.52985	20.7990835	92.121338	-65.06936	18.1940925	83.994812
-0.02771	-1.247967	88.014679	-12.163086	19.60183	88.043419	41.255619	3.508555	92.967628	39.93663	38.205086	91.399231	40.5961245	20.8568205	92.1834295	-64.9222965	18.3468395	83.9034085
-0.707516	-1.897822	88.016373	-12.052225	19.655085	88.030167	41.339649	3.541641	92.969734	40.02219	38.237415	91.465752	40.6809195	20.889528	92.217743	-64.7853695	18.420642	83.842591
-1.454632	-2.485075	88.015671	-11.947336	19.706896	88.016716	41.349564	3.58049	93.022057	40.139977	38.261387	91.482384	40.7447705	20.9209385	92.2522205	-64.6394425	18.4928535	83.7812115
-2.176827	-3.046137	87.986938	-11.843206	19.715115	87.982277	41.40593	3.579397	93.012825	40.248741	38.253448	91.44545	40.8273355	20.9164225	92.2291375	-64.5137475	18.5138075	83.7354165
-2.932926	-3.527267	87.945541	-11.724263	19.699282	87.935089	41.474602	3.552025	92.953651	40.32917	38.218506	91.361504	40.901886	20.8852655	92.1575775	-64.350412	18.5132985	83.7126005
-4.117635	-4.241175	87.86721	-11.576715	19.625784	87.854042	41.585239	3.475359	92.831329	40.406227	38.125481	91.166489	40.995733	20.80042	91.998909	-64.149163	18.451148	83.709175
-4.968823	-4.642042	87.858154	-11.497637	19.573549	87.815735	41.646271	3.405205	92.75589	40.446732	38.059765	91.021416	41.0465015	20.732485	91.888653	-64.0417755	18.414613	83.742817
-5.784838	-5.056972	87.832039	-11.43122	19.470654	87.784302	41.748703	3.29304	92.659744	40.485611	37.952553	90.903053	41.117157	20.6227965	91.7813985	-63.979597	18.3185115	83.7872055
-6.625064	-5.357854	87.857201	-11.418979	19.374817	87.76133	41.782627	3.166563	92.622437	40.502346	37.869099	90.823242	41.1424865	20.517831	91.7228395	-63.9804445	18.231803	83.7998205
-7.51426	-5.680397	87.862785	-11.39047	19.272638	87.737099	41.799572	2.980416	92.602692	40.568542	37.671707	90.71032	41.184057	20.3260615	91.656506	-63.964997	18.2192145	83.817692
-8.453063	-5.918123	87.836617	-11.403303	19.158455	87.72953	41.8009	2.753874	92.599152	40.611439	37.48658	90.659332	41.2061695	20.120227	91.629242	-64.0127755	18.196683	83.829818
-9.375026	-6.117468	87.853912	-11.437939	19.030922	87.730095	41.728687	2.529911	92.617508	40.64394	37.261658	90.653053	41.1863135	19.8957845	91.6352805	-64.0621915	18.1660595	83.8249095
-10.713179	-6.278577	87.738838	-11.446828	18.827715	87.724815	41.70612	2.152077	92.508354	40.70171	36.912937	90.692917	41.203915	19.532507	91.6006355	-64.097571	18.122923	83.8489945
-11.631752	-6.253127	87.616844	-11.441351	18.735477	87.708649	41.638752	1.909547	92.416306	40.760239	36.668053	90.733704	41.1994955	19.2888	91.575005	-64.0821975	18.182154	83.842293
-12.568844	-6.239998	87.488716	-11.432597	18.612005	87.690338	41.57531	1.691183	92.306023	40.833958	36.447273	90.774826	41.204634	19.069228	91.5404245	-64.069828	18.154782	83.8402515
-13.506584	-6.151213	87.347649	-11.403317	18.548946	87.670341	41.514591	1.497969	92.183044	40.924896	36.260685	90.804016	41.2197435	18.879327	91.49353	-64.0263775	18.218565	83.847152
-14.397848	-5.984225	87.194283	-11.355623	18.495859	87.645454	41.49118	1.345528	92.05616	41.018307	36.118404	90.846985	41.2547435	18.731966	91.4515725	-63.9659895	18.259752	83.8393355
-15.263578	-5.773226	87.05658	-11.278814	18.470079	87.623367	41.504501	1.242395	91.920784	41.113953	36.023327	90.884552	41.309227	18.632861	91.402668	-63.866855	18.307297	83.844066
-16.113495	-5.477584	86.938377	-11.204131	18.47047	87.639252	41.519405	1.168958	91.82222	41.219501	35.933498	90.950653	41.369453	18.551228	91.3864365	-63.777715	18.389712	83.8920675
-17.464739	-5.016352	86.833572	-11.067811	18.511263	87.682053	41.571842	1.092533	91.731171	41.382626	35.867691	91.064041	41.477234	18.480112	91.397606	-63.612856	18.542414	83.9665
-18.338467	-4.649144	86.771217	-10.960323	18.556581	87.723053	41.630577	1.046834	91.712402	41.493591	35.819458	91.124222	41.562084	18.433146	91.418312	-63.48273	18.680016	84.027794
-19.161617	-4.272306	86.722557	-10.864472	18.599392	87.748634	41.709812	1.012667	91.698143	41.601082	35.789948	91.164169	41.655447	18.4013075	91.431156	-63.384391	18.7974765	84.066112
-20.013136	-3.806392	86.671272	-10.77002	18.666489	87.762917	41.779388	0.975494	91.682297	41.69352	35.761021	91.18074	41.736454	18.3682575	91.4315185	-63.276494	18.9647205	84.0943155
-20.848202	-3.387246	86.637482	-10.704017	18.684174	87.768547	41.846569	0.936933	91.653152	41.77953	35.720818	91.176353	41.8130495	18.3288755	91.4147525	-63.2210835	19.0394725	84.1223415
-21.675953	-2.897155	86.585884	-10.624143	18.702927	87.745468	41.893913	0.888215	91.627594	41.861908	35.66399	91.151985	41.8779105	18.2761025	91.3897895	-63.1261965	19.1297515	84.1011465
-22.488441	-2.435431	86.540543	-10.546918	18.70595	87.732086	41.938557	0.827371	91.607887	41.93388	35.589516	91.113182	41.9362185	18.2084435	91.3605345	-63.0300545	19.2034565	84.1036375
-23.724226	-1.604002	86.470375	-10.475985	18.684486	87.692604	42.006248	0.705994	91.585365	42.011757	35.484974	91.041046	42.0090025	18.095484	91.3132055	-62.9609725	19.273488	84.0720025
-24.531897	-1.09164	86.441895	-10.43991	18.661579	87.660202	42.043346	0.643228	91.57299	42.058392	35.412361	90.993408	42.050869	18.0277945	91.283199	-62.930689	19.2953635	84.037205
-25.375704	-0.519258	86.36837	-10.41255	18.613085	87.601242	42.080666	0.564089	91.546165	42.089729	35.336815	90.934349	42.0851975	17.950452	91.240257	-62.9102975	19.275718	83.962227
-26.158371	0.030462	86.308945	-10.40222	18.567831	87.557312	42.080315	0.484793	91.528961	42.111507	35.266552	90.869011	42.095911	17.8756725	91.198986	-62.900351	19.2599895	83.915638
-26.969168	0.62161	86.246689	-10.39305	18.519619	87.49292	42.060226	0.41077	91.516159	42.131565	35.187603	90.793274	42.0958955	17.7991865	91.1547165	-62.8819955	19.2400515	83.8311235
-27.783081	1.206544	86.228004	-10.409465	18.471313	87.445686	42.037354	0.334256	91.496475	42.127426	35.083092	90.692047	42.08239	17.708674	91.094261	-62.90132	19.233952	83.797111
-28.57514	1.883275	86.189201	-10.430508	18.44408	87.388611	42.002045	0.255297	91.466568	42.104492	35.005264	90.579155	42.0532685	17.6302805	91.0228615	-62.9142845	19.2578795	83.7543605
-29.752838	2.87375	86.174622	-10.511928	18.398996	87.329826	41.942387	0.132145	91.383453	42.052387	34.885372	90.382294	41.997387	17.5087585	90.8828735	-63.021243	19.2892335	83.7767785
-30.518377	3.602145	86.161736	-10.571178	18.364502	87.289299	41.871338	0.026643	91.301178	41.995548	34.792755	90.234032	41.933443	17.409699	90.767605	-63.075799	19.319305	83.810993
-31.234774	4.373494	86.141319	-10.651424	18.334345	87.263954	41.79071	-0.061514	91.222572	41.930107	34.683922	90.09079	41.8604085	17.311204	90.656681	-63.1632565	19.357486	83.871227
-32.027653	5.201455	86.11441	-10.751903	18.314434	87.209251	41.673687	-0.182785	91.154472	41.864105	34.575577	89.958649	41.768896	17.196396	90.5565605	-63.272702	19.432472	83.8619415
-32.744923	6.011549	86.073021	-10.85198	18.265686	87.165657	41.528625	-0.29275	91.106812	41.781384	34.437126	89.848656	41.6550045	17.072188	90.477734	-63.3589645	19.459184	83.85358
-33.435051	6.875055	86.03231	-10.992689	18.238741	87.127106	41.350338	-0.421203	91.083755	41.685898	34.325748	89.763931	41.518118	16.9522725	90.423843	-63.503496	19.5252095	83.830369
-34.14888	7.753734	85.9533	-11.153792	18.210587	87.10099	41.152363	-0.531046	91.084808	41.580494	34.215073	89.727058	41.3664285	16.8420135	90.405933	-63.6740125	19.5791605	83.796047
-35.21315	9.170022	85.882477	-11.421317	18.182478	87.054703	40.839844	-0.671156	91.095108	41.383514	34.069778	89.715569	41.111679	16.699311	90.4053385	-63.954313	19.665645	83.7040675
-35.833393	10.113518	85.787598	-11.593924	18.149897	87.027756	40.633739	-0.752864	91.113762	41.255005	33.994862	89.722412	40.944372	16.620999	90.418087	-64.13222	19.678795	83.637425
-36.439835	11.131521	85.703293	-11.778764	18.132509	87.009232	40.44062	-0.842019	91.13031	41.110493	33.914955	89.737495	40.7755565	16.536468	90.4339025	-64.3330845	19.72855	83.5845615
-37.025024	12.209769	85.711601	-11.935444	18.098595	87.008156	40.277454	-0.928647	91.137016	40.979599	33.849197	89.764824	40.6285265	16.460275	90.45092	-64.4994145	19.736915	83.565392
-37.620609	13.273318	85.669464	-12.080935	18.077301	87.020645	40.108391	-0.999648	91.148209	40.854481	33.764927	89.791397	40.481436	16.3826395	90.469803	-64.643306	19.7719625	83.571487
-38.097355	14.370975	85.674248	-12.227847	18.037649	87.0457	39.950035	-1.069512	91.149017	40.720829	33.680729	89.8396	40.335432	16.3056085	90.4943085	-64.791126	19.7696895	83.5970915
-38.60918	15.451416	85.699829	-12.35554	17.99716	87.102203	39.803459	-1.143862	91.142883	40.601425	33.619877	89.905426	40.202442	16.2380075	90.5241545	-64.913522	19.7563125	83.6802515
-39.362144	17.198145	85.739792	-12.552817	17.92244	87.198387	39.576466	-1.236143	91.154633	40.424938	33.552368	90.029427	40.000702	16.1581125	90.59203	-65.106336	19.6867675	83.804744
-39.796005	18.333988	85.782097	-12.699405	17.849327	87.236015	39.451088	-1.282456	91.168663	40.300468	33.539436	90.117493	39.875778	16.12849	90.643078	-65.274588	19.570164	83.828952
-40.198757	19.528152	85.784584	-12.826097	17.792387	87.306366	39.330006	-1.310759	91.189445	40.176159	33.512688	90.202003	39.7530825	16.1009645	90.695724	-65.4052765	19.4838095	83.917008
-40.681419	20.752354	85.879288	-12.953237	17.74485	87.358597	39.211411	-1.34675	91.200714	40.027	33.503227	90.290321	39.6192055	16.0782385	90.7455175	-65.5256795	19.4114615	83.9716765
-41.079845	21.905582	85.903404	-13.113435	17.686047	87.42083	39.113277	-1.392624	91.187683	39.85873	33.493801	90.361282	39.4860035	16.0505885	90.7744825	-65.7128735	19.3215055	84.0671775
-41.425591	23.12326	85.955521	-13.268442	17.617382	87.461105	39.000748	-1.448007	91.161026	39.704399	33.486141	90.42672	39.3525735	16.019067	90.793873	-65.8894575	19.215697	84.128337
-41.828537	24.40666	86.053925	-13.431907	17.540901	87.496048	38.873077	-1.513562	91.095871	39.533062	33.469505	90.483849	39.2030695	15.9779715	90.78986	-66.0668835	19.1038305	84.202236
-42.354069	26.239506	86.239273	-13.694448	17.444506	87.589737	38.628056	-1.616701	90.925301	39.302353	33.388809	90.570145	38.9652045	15.886054	90.747723	-66.3541005	19.002958	84.431751
-42.635857	27.503065	86.434631	-13.851696	17.372128	87.673904	38.446297	-1.697965	90.801308	39.147102	33.318062	90.640167	38.7966995	15.8100485	90.7207375	-66.5000915	18.9342075	84.6270705
-42.955139	28.776693	86.716377	-14.024611	17.314455	87.781578	38.245304	-1.776985	90.705757	38.991165	33.239239	90.718102	38.6182345	15.731127	90.7119295	-66.6674565	18.897783	84.8512265
-43.247444	30.012524	86.948601	-14.192027	17.240084	87.903725	38.048435	-1.824191	90.604813	38.854202	33.197891	90.81134	38.4513185	15.68685	90.7080765	-66.8353725	18.793318	85.0993735
-43.415424	31.233288	87.233452	-14.33982	17.185371	88.034309	37.881096	-1.868912	90.543678	38.717251	33.172333	90.916748	38.2991735	15.6517105	90.730213	-66.9788135	18.7190315	85.338405
-43.650219	32.480736	87.490967	-14.496162	17.171404	88.139122	37.745998	-1.885265	90.494743	38.572426	33.160225	91.029526	38.159212	15.63748	90.7621345	-67.151536	18.705328	85.5161095
-43.863293	33.677643	87.722816	-14.655408	17.154049	88.242699	37.626102	-1.878632	90.472549	38.433365	33.184933	91.139481	38.0297335	15.6531505	90.806015	-67.3405495	18.6549475	85.679383
-44.016029	35.383545	88.038734	-14.899156	17.153233	88.36718	37.480545	-1.856463	90.455284	38.201134	33.265923	91.291336	37.8408395	15.70473	90.87331	-67.6391515	18.601736	85.86105
-44.129333	36.554165	88.277191	-15.072039	17.15873	88.447556	37.375069	-1.815235	90.462753	38.053329	33.330566	91.387978	37.714199	15.7576655	90.9253655	-67.858277	18.5597945	85.9697465
-44.208481	37.663967	88.515915	-15.183989	17.148207	88.545967	37.282089	-1.764582	90.459686	37.910995	33.393284	91.489807	37.596542	15.814351	90.9747465	-67.96452	18.482063	86.1171875
-44.256977	38.69278	88.730667	-15.296049	17.156494	88.635063	37.202431	-1.710641	90.436722	37.783974	33.44421	91.594582	37.4932025	15.8667845	91.015652	-68.0853005	18.4462035	86.254474
-44.193306	39.714928	88.972595	-15.412918	17.136412	88.722366	37.11087	-1.664631	90.414093	37.688789	33.485107	91.705093	37.3998295	15.910238	91.059593	-68.2256655	18.362586	86.385139
-44.160301	40.681953	89.276688	-15.473371	17.138493	88.811699	37.030598	-1.638182	90.396515	37.606579	33.50948	91.818794	37.3185885	15.935649	91.1076545	-68.2653305	18.341337	86.5157435
-44.088146	41.61721	89.553329	-15.577343	17.093214	88.896248	36.967293	-1.623651	90.372314	37.535305	33.530182	91.916504	37.251299	15.9532655	91.144409	-68.405985	18.2331625	86.648087
-43.851471	42.851711	89.93998	-15.639928	17.045609	89.058685	36.895996	-1.604952	90.346306	37.453182	33.539917	92.06736	37.174589	15.9674825	91.206833	-68.454445	18.1237355	86.910537
-43.638676	43.61866	90.179916	-15.66983	16.996231	89.161613	36.861343	-1.581511	90.355942	37.430653	33.542286	92.154243	37.145998	15.9803875	91.2550925	-68.485658	18.0120745	87.0681335
-43.39135	44.293388	90.45607	-15.717009	16.943253	89.261475	36.759029	-1.495523	90.436455	37.41745	33.547527	92.211601	37.0882395	16.026002	91.324028	-68.5222575	17.860504	87.198922
-43.110386	44.984108	90.669258	-15.695755	16.896509	89.394913	36.762844	-1.502426	90.48658	37.405609	33.544361	92.244514	37.0842265	16.0209675	91.365547	-68.4757365	17.7720505	87.424279
-42.768341	45.545101	90.904739	-15.675524	16.86488	89.538155	36.779186	-1.518142	90.557671	37.397835	33.539555	92.272942	37.0885105	16.0107065	91.4153065	-68.4395585	17.7190535	87.6610035
-42.377235	46.068058	91.083496	-15.63883	16.815928	89.692116	36.798012	-1.544182	90.652885	37.403717	33.529552	92.311371	37.1008645	15.992685	91.482128	-68.3785245	17.639171	87.902104
-41.898964	46.26392	91.198929	-15.62464	16.773777	89.812973	36.820248	-1.568619	90.745171	37.407612	33.515362	92.353836	37.11393	15.9733715	91.5495035	-68.36321	17.5741825	88.0764425
-41.102226	46.424721	91.384804	-15.616809	16.707035	90.003067	36.822258	-1.645452	90.910614	37.412533	33.454311	92.417641	37.1173955	15.9044295	91.6641275	-68.3510135	17.5096405	88.3420065
-40.506718	46.53941	91.496712	-15.625771	16.660213	90.140625	36.863297	-1.758581	91.004303	37.425049	33.376797	92.487679	37.144173	15.809108	91.745991	-68.395715	17.511318	88.535259
-39.968925	46.580162	91.616638	-15.655485	16.596342	90.221748	36.809574	-1.765914	91.164825	37.419521	33.307159	92.603729	37.1145475	15.7706225	91.884277	-68.4255175	17.4220615	88.559219
-39.403065	46.555794	91.722244	-15.693317	16.524328	90.36071	36.755867	-1.826861	91.328171	37.409786	33.256348	92.759666	37.0828265	15.7147435	92.0439185	-68.4694605	17.3339125	88.6775015
-38.854523	46.450714	91.799049	-15.742116	16.467999	90.46106	36.715347	-1.88612	91.521576	37.39476	33.223717	92.934212	37.0550535	15.6687985	92.227894	-68.5392855	17.2671995	88.694226
-38.291164	46.313625	91.813812	-15.820469	16.410006	90.577782	36.732437	-1.991489	91.70858	37.373436	33.211121	93.125198	37.0529365	15.609816	92.416889	-68.6938745	17.210196	88.738675
-37.748394	46.146336	91.819458	-15.877153	16.36738	90.651642	36.711945	-2.001112	91.927116	37.341267	33.208088	93.335655	37.026606	15.603488	92.6313855	-68.780912	17.131272	88.6718985
-36.807926	45.734177	91.84642	-15.963705	16.310417	90.783104	36.673347	-1.921023	92.308945	37.292385	33.222446	93.663895	36.982866	15.6507115	92.98642	-68.910276	16.9701225	88.579788
-36.209446	45.460186	91.892601	-16.02529	16.270884	90.899414	36.686077	-1.889221	92.533325	37.261379	33.248459	93.879539	36.973728	15.679619	93.206432	-69.024308	16.862149	88.592396
-35.604591	45.123638	91.957451	-16.071369	16.259895	90.978745	36.716225	-1.851048	92.748047	37.234131	33.282696	94.072548	36.975178	15.715824	93.4102975	-69.117916	16.803966	88.5471925
-35.023575	44.71328	91.998405	-16.056351	16.243683	91.084755	36.774956	-1.857398	92.925919	37.218956	33.330761	94.240089	36.996956	15.7366815	93.583004	-69.109658	16.7506845	88.586506
-34.420048	44.276009	92.045799	-16.032413	16.253153	91.231621	36.815918	-1.786891	93.12059	37.219471	33.399979	94.372185	37.0176945	15.806544	93.7463875	-69.0825205	16.699762	88.7168545
-33.746143	43.752739	92.097115	-15.988992	16.267723	91.412537	36.88382	-1.708645	93.331726	37.236599	33.463417	94.440147	37.0602095	15.877386	93.8859365	-69.0381935	16.65806	88.9391375
-33.081432	43.268234	92.125099	-15.938484	16.313707	91.574677	36.931366	-1.555096	93.585312	37.269329	33.525841	94.466248	37.1003475	15.9853725	94.02578	-68.9773155	16.6420415	89.123574
-32.145512	42.50338	92.118599	-15.816179	16.433565	91.834511	37.110649	-1.49402	93.924889	37.338528	33.62487	94.434662	37.2245885	16.065425	94.1797755	-68.8569465	16.801705	89.4892465
-31.640661	41.941204	92.06707	-15.730988	16.516371	92.006989	37.234531	-1.460595	94.187332	37.385513	33.669518	94.36837	37.310022	16.1044615	94.277851	-68.771998	16.9282805	89.736127
-30.895763	41.358715	91.943062	-15.653788	16.588398	92.158798	37.346825	-1.400334	94.459267	37.428066	33.714066	94.286438	37.3874455	16.156866	94.3728525	-68.6950215	17.01993	89.9447435
-30.182531	40.745945	91.855972	-15.582159	16.673901	92.310158	37.449867	-1.357639	94.712509	37.480114	33.753189	94.190323	37.4649905	16.197775	94.451416	-68.6293085	17.150027	90.1689
-29.5825	40.18454	91.828712	-15.535582	16.708765	92.452744	37.538887	-1.341254	94.946877	37.529087	33.75993	94.107094	37.533987	16.209338	94.5269855	-68.605151	17.208192	90.3785025
-28.990005	39.586269	91.812775	-15.456028	16.697054	92.580688	37.624023	-1.360688	95.122566	37.582272	33.73959	94.047691	37.6031475	16.189451	94.5851285	-68.5152035	17.204657	90.5762475
-28.349091	38.973007	91.762093	-15.395435	16.693388	92.680954	37.613712	-1.365696	95.341362	37.638412	33.706207	93.994637	37.626062	16.1702555	94.6679995	-68.416932	17.2165205	90.6939085
-27.362659	38.054588	91.676437	-15.327159	16.666615	92.801109	37.686764	-1.416805	95.637016	37.72987	33.64344	93.942429	37.708317	16.1133175	94.7897225	-68.362635	17.2199125	90.8124955
-26.674942	37.484177	91.605202	-15.280559	16.639971	92.872513	37.741764	-1.436749	95.862923	37.76326	33.622719	93.935883	37.752512	16.092985	94.899403	-68.31363	17.186957	90.845623
-26.054123	36.946133	91.546959	-15.243533	16.599022	92.940468	37.807415	-1.435163	96.097748	37.793224	33.62476	93.945618	37.8003195	16.0947985	95.021683	-68.2873855	17.1032455	90.859253
-25.452677	36.422329	91.514465	-15.210379	16.583183	93.026665	37.880154	-1.417887	96.342468	37.823601	33.644882	93.986572	37.8518775	16.1134975	95.16452	-68.2726355	17.0528685	90.88881
-24.822771	35.873871	91.505219	-15.190999	16.559528	93.084541	38.00378	-1.400211	96.574242	37.861744	33.682915	94.083595	37.932762	16.141352	95.3289185	-68.31476	16.977704	90.8401635
-24.147789	35.422512	91.508255	-15.152207	16.515169	93.180313	38.086395	-1.356234	96.842415	37.897797	33.748917	94.200203	37.992096	16.1963415	95.521309	-68.29651	16.8339965	90.839317
-23.475855	34.96772	91.495552	-15.122974	16.499073	93.249443	38.142281	-1.284825	97.134644	37.924122	33.806717	94.335556	38.0332015	16.260946	95.7351	-68.2791495	16.7372	90.763786
-22.499273	34.434036	91.554344	-15.053261	16.487003	93.378807	38.257954	-1.173991	97.476639	37.960632	33.935673	94.57151	38.109293	16.380841	96.0240745	-68.215815	16.593165	90.7335395
-21.868103	34.161236	91.599991	-15.020076	16.49848	93.436195	38.347187	-1.094628	97.694427	38.018806	34.032692	94.740578	38.1829965	16.469032	96.2175025	-68.2231485	16.527928	90.6548875
-21.239229	33.843464	91.672302	-14.975532	16.510134	93.499985	38.477436	-1.041166	97.867569	38.099663	34.119423	94.921593	38.2885495	16.5391285	96.394581	-68.2396135	16.4811395	90.605389
-20.612238	33.614262	91.733101	-14.902008	16.563356	93.583778	38.522999	-0.936864	98.105583	38.166313	34.201199	95.118423	38.344656	16.6321675	96.612003	-68.148672	16.4945445	90.555553
-19.883984	33.455677	91.832527	-14.831821	16.612171	93.684578	38.66024	-0.879824	98.285385	38.232464	34.274036	95.337227	38.446352	16.697106	96.811306	-68.109994	16.527236	90.55785
-19.22769	33.333569	91.960701	-14.735497	16.686365	93.800209	38.715885	-0.803979	98.532021	38.316994	34.339096	95.567329	38.5164395	16.7675585	97.049675	-67.9874335	16.6051715	90.550743
-18.562538	33.249725	92.126389	-14.670096	16.748415	93.932388	38.848293	-0.777065	98.701439	38.432091	34.40728	95.795357	38.640192	16.8151075	97.248398	-67.980384	16.6817225	90.616378
-17.632622	33.245377	92.38356	-14.525758	16.843393	94.12616	38.999332	-0.683028	98.949631	38.620384	34.507481	96.165977	38.809858	16.9122265	97.557804	-67.861374	16.7745595	90.694516
-17.02956	33.262794	92.524315	-14.411492	16.901043	94.242622	39.111347	-0.619107	99.102814	38.740955	34.588322	96.404579	38.926151	16.9846075	97.7536965	-67.749135	16.8174785	90.7315475
-16.384621	33.319359	92.691879	-14.316775	16.977468	94.33934	39.232567	-0.537021	99.227623	38.867603	34.700306	96.627609	39.050085	17.0816425	97.927616	-67.683635	16.8732935	90.751064
-15.773293	33.412811	92.813812	-14.182722	17.037012	94.437157	39.312317	-0.42336	99.36097	38.987617	34.819775	96.844116	39.149967	17.1982075	98.102543	-67.515411	16.8758165	90.771771
-15.172596	33.596542	92.982887	-14.017137	17.100031	94.545258	39.485435	-0.322904	99.425148	39.116306	34.948765	97.042923	39.3008705	17.3129305	98.2340355	-67.3351445	16.8871315	90.8564805
-14.468815	33.768036	93.127815	-13.890393	17.174778	94.638496	39.623039	-0.197971	99.53688	39.221092	35.085785	97.249954	39.4220655	17.443907	98.393417	-67.2028515	16.905649	90.883575
-13.845242	33.959515	93.261452	-13.75219	17.260059	94.726494	39.78299	-0.081005	99.636398	39.326328	35.250668	97.456856	39.554659	17.5848315	98.546627	-67.059039	16.9352865	90.906361
-13.028769	34.310776	93.469849	-13.559108	17.414356	94.822365	40.017353	0.135452	99.737724	39.529289	35.539421	97.736374	39.773321	17.8374365	98.737049	-66.891537	16.9912755	90.907681
-12.491827	34.578915	93.601006	-13.442698	17.521164	94.892487	40.115185	0.317416	99.822983	39.627502	35.738995	97.922096	39.8713435	18.0282055	98.8725395	-66.7567395	17.0141225	90.9124345
-11.970345	34.844833	93.715576	-13.335815	17.621605	94.947906	40.210598	0.50515	99.858727	39.733803	35.958447	98.108826	39.9722005	18.2317985	98.9837765	-66.6438305	17.0114115	90.9120355
-11.41872	35.111679	93.850456	-13.284461	17.745415	94.990906	40.348972	0.686679	99.840981	39.85994	36.209972	98.288429	40.104456	18.4483255	99.064705	-66.673378	17.0425045	90.917107
-10.886668	35.402222	93.927345	-13.218999	17.873169	95.003677	40.380913	0.908681	99.859657	39.953724	36.454296	98.446205	40.1673185	18.6814885	99.152931	-66.6053165	17.0648495	90.854423
-10.342481	35.770042	94.070694	-13.198956	18.014776	95.038414	40.465912	1.128795	99.849831	39.98521	36.697666	98.601089	40.225561	18.9132305	99.22546	-66.623473	17.1163215	90.851368
-9.809757	36.10091	94.197388	-13.1532	18.119696	95.076241	40.53109	1.387798	99.861771	39.985855	36.954842	98.772285	40.2584725	19.17132	99.317028	-66.5648725	17.068072	90.835454
-9.116965	36.60553	94.422791	-13.130167	18.301575	95.151611	40.622326	1.777662	99.872208	39.968262	37.34758	98.996552	40.295294	19.562621	99.43438	-66.555628	17.040529	90.868842
-8.688892	36.917362	94.566383	-13.113271	18.398066	95.208847	40.696781	2.020203	99.860992	39.966106	37.596848	99.131134	40.3314435	19.8085255	99.496063	-66.5579855	16.9876065	90.921631
-8.308985	37.217049	94.703133	-13.082401	18.511435	95.269684	40.787872	2.253109	99.840797	39.959702	37.853386	99.248192	40.373787	20.0532475	99.5444945	-66.538589	16.9696225	90.9948735
-7.8559	37.488388	94.867393	-13.057135	18.578701	95.325249	40.879753	2.491	99.806854	39.951492	38.099277	99.377914	40.4156225	20.2951385	99.592384	-66.5298925	16.8622635	91.058114
-7.401922	37.770588	95.021202	-13.015196	18.685076	95.400497	40.976604	2.694668	99.773674	39.956253	38.316639	99.487885	40.4664285	20.5056535	99.6307795	-66.4968205	16.8644985	91.1702145
-6.979215	38.075958	95.149956	-12.987275	18.765194	95.481857	41.058487	2.875009	99.759399	39.96933	38.519737	99.598373	40.5139085	20.697373	99.678886	-66.4884585	16.833015	91.284828
-6.52532	38.351051	95.330963	-12.934072	18.875343	95.571976	41.15258	3.040539	99.747314	39.98288	38.69128	99.702362	40.56773	20.8659095	99.724838	-66.435874	16.8847765	91.419114
-5.846813	38.754822	95.601509	-12.838247	18.984098	95.752831	41.34354	3.256241	99.709976	40.059765	38.948425	99.8181	40.7016525	21.102333	99.764038	-66.3781465	16.865863	91.741624
-5.454028	38.941238	95.813667	-12.75728	19.054041	95.903206	41.503712	3.37529	99.662865	40.112862	39.105545	99.881798	40.808287	21.2404175	99.7723315	-66.322847	16.8676645	92.0340805
-5.078128	39.101364	96.068367	-12.645155	19.107046	96.106384	41.647858	3.511954	99.624435	40.151436	39.237762	99.950294	40.899647	21.374858	99.7873645	-66.189957	16.839234	92.4254035
-4.704585	39.246147	96.326363	-12.514576	19.160891	96.339279	41.808979	3.653994	99.594734	40.222847	39.374767	100.032379	41.015913	21.5143805	99.8135565	-66.045065	16.8074015	92.8650015
-4.384112	39.3564	96.590248	-12.378207	19.217896	96.571388	41.965668	3.778271	99.57795	40.321995	39.496117	100.118294	41.1438315	21.637194	99.848122	-65.9002455	16.798598	93.294654
-4.007047	39.426418	96.825974	-12.265217	19.259279	96.80191	42.107384	3.902221	99.567619	40.443611	39.631176	100.202621	41.2754975	21.7666985	99.88512	-65.8059315	16.7518595	93.7187
-3.598237	39.382576	97.054146	-12.123544	19.312225	97.021576	42.250713	4.005247	99.57666	40.565025	39.753677	100.278938	41.407869	21.879462	99.927799	-65.654957	16.744988	94.115353
-2.97665	39.281689	97.347382	-11.950675	19.389017	97.325546	42.466469	4.147087	99.637123	40.722599	39.909138	100.373352	41.594534	22.0281125	100.0052375	-65.495884	16.7499215	94.6458545
-2.535657	39.197903	97.453537	-11.833778	19.467949	97.497681	42.604904	4.219679	99.692261	40.812592	39.958298	100.399384	41.708748	22.0889885	100.0458225	-65.376304	16.8469095	94.9495395
-2.068985	39.10984	97.528015	-11.741394	19.52149	97.624809	42.711563	4.256587	99.770042	40.883369	40.008137	100.392189	41.797466	22.132362	100.0811155	-65.280254	16.910618	95.1685025
-1.571588	38.947971	97.524117	-11.678683	19.604502	97.717758	42.79546	4.249177	99.847496	40.967209	40.062252	100.337257	41.8813345	22.1557145	100.0923765	-65.2387005	17.0532895	95.3431395
-1.111469	38.754635	97.467636	-11.638617	19.649416	97.778336	42.863476	4.225595	99.879539	41.05085	40.068874	100.217499	41.957163	22.1472345	100.048519	-65.234397	17.1515975	95.508153
-0.668322	38.578011	97.43206	-11.603166	19.658321	97.829567	42.906876	4.179002	99.890701	41.1301	40.041534	100.090851	42.018488	22.110268	99.990776	-65.22482	17.206374	95.668358
-0.225352	38.3717	97.409676	-11.577649	19.672186	97.871399	42.916531	4.101161	99.926102	41.181057	39.968391	100.029053	42.048794	22.034776	99.9775775	-65.204092	17.309596	95.7652205
0.342673	38.011715	97.49688	-11.562595	19.634237	97.988617	42.880329	3.91836	100.04805	41.245621	39.795208	100.112709	42.062975	21.856784	100.0803795	-65.188165	17.41169	95.8968545
0.728618	37.74667	97.600609	-11.563347	19.596087	98.1054	42.842682	3.796162	100.194809	41.286892	39.610939	100.243401	42.064787	21.7035505	100.219105	-65.191481	17.4886235	95.991695
1.178478	37.373356	97.729012	-11.57254	19.576874	98.227402	42.807457	3.660202	100.378098	41.333469	39.497417	100.418793	42.070463	21.5788095	100.3984455	-65.215543	17.5749385	96.0563585
1.655616	37.022045	97.813423	-11.599811	19.571045	98.339279	42.77578	3.548793	100.575684	41.353603	39.406784	100.602257	42.0646915	21.4777885	100.5889705	-65.2643135	17.6643015	96.0895875
2.149647	36.66272	97.959305	-11.64865	19.613718	98.452255	42.759632	3.434383	100.811699	41.359283	39.323444	100.810005	42.0594575	21.3789135	100.810852	-65.3567575	17.8485225	96.093658
2.627342	36.290924	98.07988	-11.670247	19.628349	98.582024	42.741997	3.354549	101.098251	41.318893	39.269062	101.092384	42.030445	21.3118055	101.0953175	-65.370939	17.9448925	96.0687305
3.114005	35.894836	98.332184	-11.728133	19.660034	98.748413	42.736752	3.298334	101.491478	41.253246	39.206791	101.507339	41.994999	21.2525625	101.4994085	-65.451265	18.0675055	95.9974175
3.746846	35.35545	98.76239	-11.855778	19.692282	99.037872	42.696362	3.149076	102.145134	41.151489	39.101944	102.203461	41.9239255	21.12551	102.1742975	-65.6354815	18.259054	95.9014465
4.121731	35.012825	98.987732	-11.965672	19.675032	99.182907	42.641769	3.065861	102.453903	41.113884	39.048855	102.563011	41.8778265	21.057358	102.508457	-65.8091705	18.292706	95.857357
4.580546	34.537838	99.158546	-12.075132	19.700136	99.289238	42.624054	2.967624	102.655792	41.09486	39.014603	102.818871	41.859457	20.9911135	102.7373315	-66.009721	18.4091585	95.8411445
5.019682	34.138397	99.281433	-12.17229	19.707998	99.378319	42.616016	2.910843	102.814316	41.010826	39.000881	103.00901	41.813421	20.955862	102.911663	-66.158001	18.460134	95.844975
5.489216	33.642662	99.373566	-12.265912	19.737881	99.460426	42.553585	2.941546	102.962318	40.862831	38.946159	103.157791	41.708208	20.9438525	103.0600545	-66.240032	18.5319095	95.8607975
5.888067	33.210587	99.43396	-12.363296	19.793091	99.506691	42.468002	3.025526	103.077721	40.750198	38.9944	103.203674	41.6091	21.009963	103.1406975	-66.335692	18.576219	95.8726845
6.255	32.779743	99.422112	-12.464292	19.858313	99.521545	42.400063	3.098573	103.147484	40.703644	39.119987	103.179237	41.5518535	21.10928	103.1633605	-66.4804375	18.607346	95.8797295
6.781108	32.146931	99.39846	-12.544821	19.980873	99.514877	42.322201	3.188262	103.327164	40.566635	39.18531	103.234993	41.444418	21.186786	103.2810785	-66.53406	18.77496	95.7486755
7.138854	31.623072	99.409798	-12.605904	20.045761	99.491142	42.279823	3.232484	103.437149	40.46114	39.163857	103.295639	41.3704815	21.1981705	103.366394	-66.5822895	18.8933515	95.61589
7.502296	31.127544	99.390099	-12.65337	20.090542	99.43676	42.214111	3.327132	103.532623	40.418194	39.195641	103.345047	41.3161525	21.2613865	103.438835	-66.6228925	18.9196975	95.434685
7.867115	30.552834	99.364784	-12.704844	20.143824	99.368706	42.183788	3.343287	103.556046	40.403084	39.342983	103.434387	41.293436	21.343135	103.4952165	-66.703124	18.944513	95.2421955
8.142425	30.067671	99.413925	-12.740989	20.166149	99.341568	42.2006	3.326425	103.538261	40.381317	39.324837	103.58535	41.2909585	21.325631	103.5618055	-66.7729365	19.006667	95.1213305
8.427936	29.530979	99.469246	-12.765917	20.198956	99.366516	42.202168	3.345739	103.559029	40.455658	39.532661	103.734352	41.328913	21.4392	103.6466905	-66.860747	18.958712	95.0863415
8.64098	29.024187	99.563286	-12.78608	20.226761	99.41967	42.219742	3.349227	103.571114	40.540886	39.647869	103.8843	41.380314	21.498548	103.727707	-66.952474	18.954974	95.111633
8.946334	28.21213	99.590073	-12.749565	20.324303	99.453011	42.285843	3.356322	103.515327	40.683041	39.7626	103.953697	41.484442	21.559461	103.734512	-66.983572	19.089145	95.17151
9.144883	27.641422	99.548019	-12.720397	20.401905	99.417946	42.377167	3.35863	103.409683	40.760132	39.809818	103.878593	41.5686495	21.584224	103.644138	-67.0094435	19.219586	95.191754
9.373588	26.976004	99.393166	-12.638622	20.490255	99.341507	42.451294	3.368863	103.288857	40.762321	39.841263	103.756035	41.6068075	21.605063	103.522446	-66.8840515	19.375447	95.160568
9.524096	26.442259	99.317451	-12.555489	20.575258	99.263672	42.487709	3.395408	103.206444	40.702545	39.857063	103.687943	41.595127	21.6262355	103.4471935	-66.706105	19.5242805	95.0801505
9.687901	25.827078	99.246094	-12.514099	20.610802	99.199692	42.513115	3.437375	103.2024	40.664772	39.883404	103.690765	41.5889435	21.6603895	103.4465825	-66.6171415	19.5612145	94.9528015
9.808273	25.247314	99.221268	-12.49157	20.642847	99.143997	42.524136	3.485484	103.269814	40.690559	39.93935	103.741714	41.6073475	21.712417	103.505764	-66.5904875	19.573277	94.78223
9.913445	24.665024	99.216393	-12.523057	20.670656	99.079094	42.542255	3.513108	103.34259	40.721138	39.972458	103.837776	41.6316965	21.742783	103.590183	-66.6778105	19.598529	94.568005
10.052064	23.691418	99.142204	-12.543631	20.659901	98.945473	42.557507	3.544711	103.393639	40.72485	40.000404	103.904793	41.6411785	21.7725575	103.649216	-66.7284405	19.5472445	94.24173
10.146892	22.920675	99.015495	-12.574695	20.64801	98.792786	42.559212	3.549669	103.366318	40.687592	40.000858	103.858589	41.623402	21.7752635	103.6124535	-66.772792	19.5207565	93.9731185
10.144299	22.252254	98.84903	-12.614536	20.65196	98.615562	42.570354	3.568386	103.303925	40.631329	40.009159	103.733566	41.6008415	21.7887725	103.5187455	-66.8299135	19.5151475	93.7123785
10.163703	21.531824	98.623184	-12.638746	20.666105	98.393387	42.608639	3.593186	103.182495	40.581387	40.056652	103.508606	41.595013	21.824919	103.3455505	-66.872505	19.507291	93.4412235
10.113848	20.878252	98.351616	-12.660768	20.66074	98.141922	42.685802	3.611908	103.003677	40.561981	40.130383	103.222748	41.6238915	21.8711455	103.1132125	-66.9454275	19.4503345	93.1706315
10.070786	20.171143	98.067131	-12.649695	20.666418	97.871605	42.761604	3.629851	102.852013	40.531868	40.170097	102.935432	41.646736	21.899974	102.8937225	-66.946126	19.432862	92.8494875
10.01034	19.451023	97.820839	-12.614536	20.673326	97.632393	42.832912	3.666642	102.704109	40.455524	40.180725	102.689552	41.644218	21.9236835	102.6968305	-66.87329	19.4229685	92.5679555
9.816048	18.265678	97.438324	-12.536422	20.663773	97.293991	42.951775	3.718997	102.48288	40.399445	40.216652	102.329399	41.67561	21.9678245	102.4061395	-66.748454	19.3597215	92.1818425
9.681697	17.524992	97.235344	-12.491113	20.614538	97.070023	43.031879	3.737624	102.308311	40.4174	40.230621	102.105057	41.7246395	21.9841225	102.206684	-66.7068655	19.2449535	91.933362
9.520249	16.781895	96.954063	-12.4151	20.592863	96.811447	43.118229	3.742362	102.10849	40.479103	40.224197	101.875664	41.798666	21.9832795	101.992077	-66.628866	19.2024465	91.630817
9.337712	16.057201	96.639236	-12.296695	20.53614	96.529755	43.185787	3.727018	101.867104	40.573826	40.19577	101.638321	41.8798065	21.961394	101.7527125	-66.4731965	19.110886	91.3067975
9.136024	15.280173	96.307846	-12.189904	20.510107	96.21685	43.262924	3.712086	101.582397	40.676243	40.165199	101.385971	41.9695835	21.9386425	101.484184	-66.3493915	19.0815715	90.949516
8.881422	14.466222	95.948357	-12.048293	20.507526	95.885956	43.343769	3.698523	101.301491	40.781513	40.136509	101.118423	42.062641	21.917516	101.209957	-66.159227	19.097536	90.561955
8.602611	13.693148	95.572807	-11.913569	20.505322	95.548645	43.449772	3.674183	100.983444	40.904408	40.132614	100.837448	42.17709	21.9033985	100.910446	-66.004228	19.1072455	90.186844
8.19526	12.61059	95.004097	-11.693425	20.50388	95.07431	43.588387	3.679877	100.43663	41.04274	40.125107	100.42067	42.3155635	21.902492	100.42865	-65.7024135	19.105268	89.71997
7.845759	11.861479	94.597939	-11.565037	20.535309	94.797859	43.683369	3.705744	100.034271	41.154705	40.133415	100.134018	42.419037	21.9195795	100.0841445	-65.549111	19.1510385	89.5115735
7.518473	11.077719	94.217232	-11.441551	20.547762	94.540146	43.771152	3.745398	99.609894	41.259251	40.184502	99.858391	42.5152015	21.96495	99.7341425	-65.3983035	19.130574	89.3461495
7.077322	10.296556	93.815903	-11.329642	20.62009	94.32003	43.822388	3.778155	99.169914	41.347679	40.231377	99.643074	42.5850335	22.004766	99.406494	-65.2443175	19.235414	89.233566
6.674785	9.517297	93.491234	-11.246689	20.637356	94.104912	43.818676	3.829929	98.74588	41.416431	40.269012	99.436028	42.6175535	22.0494705	99.090954	-65.1109315	19.2252415	89.11887
6.23848	8.786565	93.118759	-11.200888	20.691418	93.922333	43.773724	3.874113	98.336815	41.469894	40.316776	99.227814	42.621809	22.0954445	98.7823145	-65.023585	19.2873915	89.0623515
5.721801	7.992386	92.784492	-11.208561	20.751335	93.737373	43.671356	3.946151	97.967018	41.492897	40.369728	99.037399	42.5821265	22.1579395	98.5022085	-64.9992485	19.3447305	88.9725375
4.87358	6.777374	92.298851	-11.266914	20.91622	93.499771	43.481934	4.099324	97.518875	41.433029	40.465824	98.750122	42.4574815	22.282574	98.1344985	-64.9913095	19.549866	88.8650435
4.320676	5.923238	92.110779	-11.354131	21.063103	93.375908	43.341305	4.224922	97.340065	41.343044	40.555988	98.566338	42.3421745	22.390455	97.9532015	-65.0504365	19.735751	88.7986145
3.669816	5.119786	91.949348	-11.481829	21.203331	93.270638	43.234341	4.350217	97.234268	41.220612	40.662697	98.368454	42.2274765	22.506457	97.801361	-65.1911345	19.900205	88.739915
3.028375	4.266562	91.840668	-11.626501	21.368847	93.151924	43.134621	4.477417	97.20343	41.081673	40.788605	98.128601	42.108147	22.633011	97.6660155	-65.361149	20.104683	88.6378325
2.313085	3.387046	91.757179	-11.764318	21.563513	93.034157	43.038517	4.596383	97.228493	40.916878	40.911358	97.860992	41.9776975	22.7538705	97.5447425	-65.5063335	20.3731555	88.5235715
1.624119	2.499123	91.758934	-11.878297	21.716814	92.90696	42.953068	4.699581	97.273209	40.746162	41.012951	97.520813	41.849615	22.856266	97.397011	-65.606209	20.577362	88.416909
0.870841	1.628591	91.774414	-11.998896	21.875841	92.763565	42.865444	4.787807	97.314903	40.606102	41.102371	97.086426	41.735773	22.945089	97.2006645	-65.733565	20.806593	88.3264655
-0.252495	0.21617	91.810577	-12.139633	22.047831	92.48732	42.740799	4.904182	97.304955	40.427277	41.207882	96.290863	41.584038	23.056032	96.797909	-65.863304	21.03963	88.176731
-1.003023	-0.719978	91.897865	-12.189553	22.096066	92.315445	42.639927	4.93951	97.279556	40.338718	41.223465	95.746269	41.4893225	23.0814875	96.5129125	-65.8684285	21.1106445	88.1179775
-1.807249	-1.57323	91.975853	-12.235214	22.124069	92.118279	42.544819	4.921136	97.231277	40.231457	41.155972	95.2183	41.388138	23.038554	96.2247885	-65.858566	21.209584	88.0117695
-2.595618	-2.475987	92.046043	-12.277136	22.101088	91.923561	42.486931	4.850207	97.134468	40.132706	41.03891	94.698326	41.3098185	22.9445585	95.916397	-65.8640905	21.2576175	87.930725
-3.478269	-3.275596	92.080536	-12.30409	22.066811	91.737053	42.492172	4.741685	96.969856	40.074425	40.869507	94.220627	41.2832985	22.805596	95.5952415	-65.8914785	21.328026	87.8788645
-4.301693	-4.017984	92.135147	-12.316157	22.014032	91.553467	42.370243	4.653892	96.866913	40.057671	40.700443	93.816505	41.213957	22.6771675	95.341709	-65.846271	21.3508965	87.765225
-5.11774	-4.745132	92.114952	-12.312666	21.942755	91.404709	42.344616	4.510702	96.692101	40.091335	40.53196	93.461273	41.2179755	22.521331	95.076687	-65.8433075	21.364179	87.732731
-6.407193	-5.7022	92.098396	-12.280126	21.829355	91.19426	42.236504	4.298728	96.48053	40.160496	40.289207	93.048187	41.1985	22.2939675	94.7643585	-65.758752	21.3647425	87.6241615
-7.307681	-6.221194	92.068062	-12.245267	21.782154	91.084084	42.224262	4.167248	96.357277	40.236721	40.148998	92.811241	41.2304915	22.158123	94.584259	-65.7210255	21.406185	87.583909
-8.127074	-6.689397	92.105667	-12.197629	21.747679	91.009033	42.253063	4.04208	96.250122	40.303898	39.974491	92.632774	41.2784805	22.0082855	94.441448	-65.6737385	21.4870725	87.576618
-8.973634	-7.005908	92.146805	-12.108414	21.700481	90.996071	42.333336	3.934442	96.155273	40.34877	39.866932	92.523453	41.341053	21.900687	94.339363	-65.557881	21.500275	87.652779
-9.800303	-7.27986	92.23378	-12.016285	21.699778	91.00782	42.371494	3.867166	96.15728	40.440979	39.772923	92.485008	41.4062365	21.8200445	94.321144	-65.4388065	21.5795115	87.694496
-10.657629	-7.479856	92.313538	-11.937744	21.704994	91.032333	42.379971	3.830636	96.24733	40.556576	39.738232	92.493042	41.4682735	21.784434	94.370186	-65.3437615	21.625554	87.69448
-11.495318	-7.543384	92.359909	-11.84036	21.734867	91.038437	42.501785	3.798585	96.271172	40.665932	39.707985	92.552322	41.5838585	21.753285	94.411747	-65.2645785	21.716449	87.665127
-12.637177	-7.525138	92.256477	-11.69696	21.795942	90.961006	42.545948	3.819681	96.354782	40.836632	39.777458	92.619675	41.69129	21.7985695	94.4872285	-65.08521	21.7933145	87.4347835
-13.411272	-7.362396	92.105339	-11.627208	21.854092	90.85775	42.602299	3.858899	96.318726	40.910107	39.826725	92.614227	41.756203	21.842812	94.4664765	-65.010619	21.865372	87.2490235
-14.199233	-7.119522	91.936584	-11.563878	21.944763	90.737495	42.666077	3.916778	96.203697	40.962811	39.903522	92.572731	41.814444	21.91015	94.388214	-64.9422	21.979376	87.086776
-14.983036	-6.822459	91.729004	-11.528773	22.04711	90.598564	42.633842	4.026763	96.10096	41.011383	39.963295	92.480141	41.8226125	21.995029	94.2905505	-64.8801585	22.099191	86.9065775
-15.795495	-6.429617	91.525002	-11.51833	22.158102	90.455597	42.608948	4.128997	95.952835	41.038269	40.060043	92.379967	41.8236085	22.09452	94.166401	-64.8602685	22.221684	86.744793
-16.524605	-5.995923	91.356606	-11.528344	22.272665	90.328407	42.578022	4.23571	95.812378	41.046448	40.168957	92.280373	41.812235	22.2023335	94.0463755	-64.868923	22.3429965	86.6104385
-17.247509	-5.423542	91.171394	-11.549334	22.395866	90.231667	42.590378	4.314263	95.69014	41.043499	40.262241	92.208008	41.8169385	22.288252	93.949074	-64.9156065	22.50348	86.51426
-18.380743	-4.464439	90.963379	-11.602781	22.596315	90.123901	42.571819	4.414659	95.602295	41.021053	40.398548	92.176506	41.796436	22.4066035	93.8894005	-65.001998	22.7860265	86.3584015
-19.143789	-3.701051	90.851517	-11.66161	22.702307	90.075394	42.565533	4.423452	95.576569	41.015606	40.486546	92.195236	41.7905695	22.454999	93.8859025	-65.1137895	22.949615	86.2648855
-19.865856	-2.933997	90.696098	-11.71325	22.828293	90.02491	42.543674	4.41938	95.575653	41.007122	40.57872	92.229996	41.775398	22.49905	93.9028245	-65.201898	23.157536	86.1469955
-20.532597	-2.082631	90.529205	-11.776823	22.913582	89.976418	42.492069	4.430899	95.57946	41.008698	40.627235	92.28231	41.7503835	22.529067	93.930885	-65.3040295	23.298097	86.021951
-21.244814	-1.172553	90.381134	-11.838298	23.004101	89.91613	42.42918	4.453228	95.568321	41.00119	40.664967	92.373764	41.715185	22.5590975	93.9710425	-65.391781	23.4491045	85.8612175
-21.883656	-0.158284	90.180138	-11.904871	23.075148	89.876778	42.348595	4.462782	95.538071	40.995209	40.68605	92.473152	41.671902	22.574416	94.0056115	-65.481644	23.57588	85.7479445
-22.629896	0.868608	89.973877	-11.991461	23.127207	89.821915	42.251915	4.458462	95.489388	40.998867	40.674217	92.596939	41.625391	22.5663395	94.0431635	-65.608313	23.6880745	85.6006665
-23.58123	2.474583	89.5811	-12.108667	23.175716	89.734879	42.078091	4.431204	95.413773	41.007748	40.649925	92.847069	41.5429195	22.5405645	94.130421	-65.7602535	23.8108675	85.339337
-24.21772	3.642004	89.263901	-12.18571	23.206907	89.687294	41.947826	4.401012	95.348793	41.010384	40.627068	93.059845	41.479105	22.51404	94.204319	-65.850525	23.899774	85.170269
-24.918615	4.832216	88.986427	-12.238479	23.252737	89.61216	41.829063	4.384945	95.253525	41.042572	40.595116	93.274498	41.4358175	22.4900305	94.2640115	-65.9127755	24.0154435	84.9603085
-25.563231	6.032994	88.679764	-12.254138	23.291952	89.547646	41.722446	4.384218	95.133682	41.096359	40.56881	93.453896	41.4094025	22.476514	94.293789	-65.9176785	24.10739	84.801503
-26.182762	7.315414	88.392349	-12.276701	23.347736	89.455971	41.627186	4.417631	94.993172	41.131252	40.579693	93.579018	41.379219	22.498662	94.286095	-65.932621	24.19681	84.625847
-26.817533	8.641438	88.142151	-12.250446	23.434765	89.36676	41.582386	4.507692	94.805092	41.142082	40.659653	93.634628	41.362234	22.5836725	94.21986	-65.863126	24.2858575	84.51366
-27.432219	9.935666	87.888359	-12.243183	23.546959	89.252403	41.560402	4.645755	94.605545	41.13298	40.789879	93.615547	41.346691	22.717817	94.110546	-65.833057	24.376101	84.39426
-28.337526	11.995073	87.588661	-12.216141	23.703094	89.088287	41.581825	4.9498	94.26506	41.082096	41.07299	93.515244	41.3319605	23.011395	93.890152	-65.7642425	24.394793	84.286422
-28.997669	13.35161	87.434334	-12.190163	23.821825	88.975075	41.631767	5.177528	94.036163	41.016422	41.317825	93.431152	41.3240945	23.2476765	93.7336575	-65.7044205	24.3959735	84.2164925
-29.596237	14.686495	87.302605	-12.215508	23.916479	88.879272	41.692497	5.399589	93.829529	40.934937	41.564552	93.318306	41.313717	23.4820705	93.5739175	-65.744733	24.3508875	84.1846265
-30.187876	16.071482	87.18222	-12.231409	24.001179	88.761688	41.745564	5.614615	93.649193	40.853935	41.813236	93.167465	41.2997495	23.7139255	93.408329	-65.7625675	24.2884325	84.115047
-30.869249	17.406126	87.102577	-12.243133	24.065018	88.666512	41.811756	5.80055	93.464005	40.752335	42.03479	92.951263	41.2820455	23.91767	93.207634	-65.7683115	24.212366	84.12539
-31.483019	18.736597	87.036156	-12.277108	24.126495	88.569473	41.860752	5.977399	93.289185	40.626446	42.209545	92.683014	41.243599	24.093472	92.9860995	-65.797815	24.159518	84.1528465
-32.119804	20.089163	86.96788	-12.324707	24.124985	88.450378	41.891487	6.121852	93.081856	40.49342	42.349834	92.361984	41.1924535	24.235843	92.72192	-65.8418675	24.014127	84.178836
-33.089302	22.090466	87.001747	-12.383821	24.111565	88.382187	41.885757	6.258898	92.794952	40.289272	42.424206	91.862793	41.0875145	24.341552	92.3288725	-65.8551565	23.881578	84.4355015
-33.713242	23.428696	87.051857	-12.450564	24.020844	88.395432	41.851471	6.287972	92.62812	40.143929	42.442341	91.593483	40.9977	24.3651565	92.1108015	-65.898828	23.6765315	84.6800625
-34.379227	24.79644	87.16301	-12.545128	23.911751	88.429276	41.767311	6.257101	92.509232	40.018017	42.408398	91.394241	40.892664	24.3327495	91.9517365	-65.98292	23.4907525	84.9068155
-34.931488	26.140074	87.323631	-12.655958	23.761095	88.522575	41.652622	6.177181	92.389801	39.893253	42.317921	91.265717	40.7729375	24.247551	91.827759	-66.0848535	23.274639	85.217391
-35.471294	27.549505	87.575584	-12.776642	23.634607	88.689453	41.506432	6.057903	92.266724	39.76516	42.204254	91.220322	40.635796	24.1310785	91.743523	-66.18908	23.1381355	85.635383
-36.121662	28.920334	87.875732	-12.908647	23.444256	88.88311	41.305931	5.933743	92.137505	39.624031	42.066307	91.23748	40.464981	24.000025	91.6874925	-66.282275	22.888487	86.0787275
-36.596653	30.273251	88.196068	-13.076056	23.261847	89.081398	41.074516	5.796114	91.970116	39.490108	41.925865	91.281654	40.282312	23.8609895	91.625885	-66.434424	22.6627045	86.536911
-37.378651	32.448158	88.772461	-13.345724	23.002016	89.376694	40.649616	5.62173	91.652122	39.241791	41.741917	91.376938	39.9457035	23.6818235	91.51453	-66.6371515	22.3222085	87.238858
-37.820419	33.837906	89.179871	-13.570757	22.890005	89.559036	40.34296	5.52292	91.41671	39.058132	41.637833	91.445656	39.700546	23.5803765	91.431183	-66.84206	22.1996335	87.686889
-38.228878	35.310143	89.585129	-13.787302	22.831448	89.769165	40.043468	5.453986	91.218025	38.871307	41.559265	91.588005	39.4573875	23.5066255	91.403015	-67.0319915	22.1562705	88.135315
-38.634388	36.763229	90.09063	-14.031504	22.814276	89.997086	39.712734	5.426167	91.098213	38.655136	41.507038	91.794312	39.183935	23.4666025	91.4462625	-67.246943	22.1619495	88.5479095
-38.972301	38.126537	90.66217	-14.293458	22.828209	90.298965	39.362968	5.460737	91.05587	38.441345	41.498356	92.050903	38.9021565	23.4795465	91.5533865	-67.4890725	22.1768715	89.0445435
-39.269932	39.572704	91.182449	-14.559875	22.879341	90.606979	39.051979	5.492592	91.094292	38.203938	41.529655	92.365005	38.6279585	23.5111235	91.7296485	-67.7477085	22.2475585	89.4843095
-39.533581	40.957825	91.747986	-14.83607	22.965387	90.912277	38.800499	5.535836	91.210297	37.97345	41.593273	92.705093	38.3869745	23.5645545	91.957695	-68.0591145	22.3662195	89.866859
-39.824177	42.891407	92.496361	-15.240274	23.116568	91.402634	38.517155	5.621148	91.493347	37.699516	41.713909	93.252571	38.1083355	23.6675285	92.372959	-68.5888835	22.5656075	90.432309
-39.894291	44.191345	92.923187	-15.473259	23.213581	91.685951	38.384811	5.658773	91.72065	37.531487	41.777672	93.642967	37.958149	23.7182225	92.6818085	-68.904667	22.7089395	90.6900935
-39.969101	45.401718	93.349167	-15.685131	23.275841	91.958084	38.245872	5.695334	91.965111	37.360073	41.869358	94.007225	37.8029725	23.782346	92.986168	-69.1732345	22.769336	90.93
-39.977043	46.531708	93.726852	-15.865328	23.347122	92.219673	38.097301	5.723705	92.206825	37.197552	41.897419	94.328171	37.6474265	23.810562	93.267498	-69.3780825	22.883682	91.171848
-39.840351	47.596279	94.038696	-16.005663	23.392874	92.430046	37.959324	5.744098	92.437546	37.055157	41.90345	94.637825	37.5072405	23.823774	93.5376855	-69.5185665	22.961974	91.3224065
-39.699226	48.648842	94.334129	-16.122223	23.392002	92.64917	37.794556	5.765302	92.708153	36.961338	41.886856	94.925156	37.377947	23.826079	93.8166545	-69.622393	22.957925	91.4816855
-39.519306	49.614212	94.614182	-16.238955	23.411583	92.801086	37.711761	5.737455	92.941322	36.896507	41.862	95.210289	37.304134	23.7997275	94.0758055	-69.782044	23.0234385	91.5263665
-39.14748	50.861637	94.910805	-16.372141	23.327372	93.018112	37.661667	5.680797	93.299164	36.808693	41.820999	95.654671	37.23518	23.750898	94.4769175	-69.979462	22.903846	91.5593065
-38.766247	51.628338	95.077309	-16.427927	23.264595	93.16082	37.671078	5.634998	93.572334	36.776752	41.769619	95.943787	37.223915	23.7023085	94.7580605	-70.079769	22.8268815	91.5635795
-38.417355	52.327271	95.261086	-16.486996	23.191093	93.344864	37.736664	5.570426	93.862404	36.761345	41.723579	96.227905	37.2490045	23.6470025	95.0451545	-70.2229965	22.7351835	91.6445735
-37.973167	52.961082	95.435776	-16.510939	23.126984	93.538078	37.771797	5.51967	94.226379	36.735142	41.663258	96.529808	37.2534695	23.591464	95.3780935	-70.2753475	22.662504	91.6980625
-37.492859	53.534691	95.627441	-16.50116	23.068443	93.756203	37.831001	5.482154	94.616516	36.718456	41.610744	96.859589	37.2747285	23.546449	95.7380525	-70.2770485	22.590437	91.7743535
-36.99337	53.967667	95.815033	-16.471514	23.0308	93.98497	37.85112	5.454325	95.058838	36.728935	41.579773	97.171989	37.2900275	23.517049	96.1154135	-70.2330555	22.544551	91.8545265
-36.415585	54.355789	95.992233	-16.441839	22.984179	94.239479	37.938015	5.422932	95.450966	36.758007	41.563473	97.498711	37.348011	23.4932025	96.4748385	-70.231689	22.4751555	92.0041195
-35.511131	54.813637	96.304688	-16.40324	22.926682	94.618484	38.060944	5.381467	95.963219	36.807529	41.549801	97.951164	37.4342365	23.465634	96.9571915	-70.2407165	22.38773	92.2797765
-34.80727	55.061592	96.533569	-16.410261	22.871391	94.865707	38.138409	5.305084	96.239296	36.836998	41.521484	98.212776	37.4877035	23.413284	97.226036	-70.3082255	22.329498	92.505378
-34.17181	55.242508	96.791512	-16.425699	22.835979	95.109795	38.206421	5.221202	96.471603	36.852341	41.456898	98.459717	37.529381	23.33905	97.46566	-70.380779	22.332908	92.75393
-33.488083	55.331772	97.02346	-16.434093	22.7913	95.341095	38.235176	5.134368	96.671799	36.868835	41.383629	98.677071	37.5520055	23.2589985	97.674435	-70.4201915	22.3236015	93.007755
-32.818687	55.320801	97.248161	-16.47032	22.713472	95.541824	38.25729	5.029988	96.822586	36.885853	41.320938	98.863358	37.5715715	23.175463	97.842972	-70.5122115	22.251481	93.240676
-32.146339	55.227531	97.39698	-16.489904	22.679993	95.759186	38.184757	4.988024	97.061844	36.877251	41.306774	99.062538	37.531004	23.147399	98.062191	-70.510812	22.212587	93.456181
-31.417768	55.110855	97.536964	-16.524532	22.66551	95.950127	38.173367	4.939466	97.294449	36.902985	41.228878	99.219162	37.538176	23.084172	98.2568055	-70.58724	22.246848	93.6434485
-30.333372	54.783714	97.658424	-16.590204	22.659401	96.218262	38.147976	4.856982	97.742668	36.859409	41.288994	99.539421	37.5036925	23.072988	98.6410445	-70.6841005	22.245814	93.7954795
-29.59201	54.531555	97.685173	-16.649084	22.656693	96.382233	38.172047	4.812766	98.096542	36.882652	41.271557	99.715134	37.5273495	23.0421615	98.905838	-70.8255175	22.2712245	93.858628
-28.889257	54.205662	97.662552	-16.703465	22.678877	96.547989	38.210003	4.771303	98.463585	36.867817	41.306667	99.904327	37.53891	23.038985	99.183956	-70.94584	22.318769	93.912022
-28.271744	53.797607	97.676552	-16.76182	22.701763	96.722351	38.246937	4.725968	98.875626	36.845047	41.328995	100.084328	37.545992	23.0274815	99.479977	-71.069632	22.3760445	93.964725
-27.435192	53.370316	97.630432	-16.791353	22.71286	96.918221	38.278503	4.696455	99.287094	36.80304	41.344845	100.271545	37.5407715	23.02065	99.7793195	-71.1234775	22.40507	94.0571225
-26.811394	52.887363	97.661171	-16.844593	22.721313	97.138275	38.303711	4.65119	99.689873	36.751862	41.346149	100.443733	37.5277865	22.9986695	100.066803	-71.2169725	22.4439565	94.209747
-26.046154	52.353497	97.671661	-16.905169	22.7321	97.375793	38.320728	4.58702	100.068436	36.726837	41.331085	100.544968	37.5237825	22.9590525	100.306702	-71.3341205	22.5051475	94.444884
-25.045172	51.50647	97.66114	-16.982149	22.735939	97.717316	38.339439	4.471108	100.549767	36.698559	41.256588	100.626396	37.518999	22.863848	100.5880815	-71.483297	22.60803	94.8465505
-24.251682	50.901134	97.624329	-17.001299	22.73377	97.928688	38.362961	4.349949	100.836266	36.683002	41.183968	100.653038	37.5229815	22.7669585	100.744652	-71.5255795	22.7005815	95.112724
-23.612661	50.270416	97.662582	-17.045727	22.747631	98.149559	38.372387	4.248834	101.107201	36.682766	41.089355	100.681747	37.5275765	22.6690945	100.894474	-71.6190305	22.8261675	95.404644
-22.913349	49.665249	97.716957	-17.086224	22.757261	98.353142	38.371532	4.130246	101.345757	36.693031	40.986618	100.711182	37.5322815	22.558432	101.0284695	-71.7047295	22.95609	95.6778145
-22.317135	49.08292	97.804039	-17.096054	22.75395	98.560654	38.34351	4.031378	101.555	36.702232	40.89743	100.743866	37.522871	22.464404	101.149433	-71.714979	23.043496	95.971875
-21.636713	48.397655	97.883759	-17.124153	22.742552	98.759224	38.331779	3.925778	101.750908	36.722889	40.806244	100.773857	37.527334	22.366011	101.2623825	-71.77564	23.119093	96.2560655
-20.919922	47.718872	97.9254	-17.145428	22.725071	98.923668	38.298096	3.845501	101.939247	36.720573	40.713139	100.825607	37.5093345	22.27932	101.382427	-71.8001905	23.170822	96.464909
-19.946022	46.754635	98.008224	-17.166519	22.66851	99.096077	38.254555	3.724242	102.205643	36.713661	40.622463	100.909866	37.484108	22.1733525	101.5577545	-71.817146	23.1636675	96.6343995
-19.314901	46.138416	98.039124	-17.185539	22.654339	99.160156	38.236965	3.677691	102.362869	36.697788	40.573441	100.971893	37.4673765	22.125566	101.667381	-71.8384545	23.183112	96.652931
-18.731567	45.5158	98.033867	-17.203756	22.63175	99.185524	38.234608	3.654029	102.495575	36.690948	40.54726	101.026382	37.462778	22.1006445	101.7609785	-71.87029	23.1628555	96.6100695
-18.033552	44.868874	98.00209	-17.241329	22.587177	99.193634	38.269489	3.64262	102.611458	36.69582	40.539818	101.085815	37.4826545	22.091219	101.8486365	-71.9653125	23.083135	96.5386315
-17.433891	44.254696	98.010635	-17.245882	22.53075	99.204704	38.306965	3.644838	102.734772	36.694313	40.53474	101.161362	37.500639	22.089789	101.948067	-71.992403	22.971711	96.461341
-16.788843	43.65535	98.027946	-17.248503	22.497959	99.244621	38.353817	3.667093	102.897217	36.702511	40.523731	101.273682	37.528164	22.095412	102.0854495	-72.02517	22.900506	96.4037925
-16.160789	43.109531	98.06485	-17.220741	22.475647	99.312393	38.407402	3.682082	103.106293	36.743637	40.525539	101.364693	37.5755195	22.1038105	102.235493	-72.0170015	22.8474835	96.389293
-15.240595	42.212681	98.105659	-17.17527	22.439648	99.449905	38.501354	3.673442	103.456734	36.808277	40.534088	101.497986	37.6548155	22.103765	102.47736	-72.0053555	22.775531	96.42245
-14.604205	41.686813	98.155846	-17.14209	22.4373	99.541473	38.595448	3.672263	103.668663	36.857067	40.54694	101.540741	37.7262575	22.1096015	102.604702	-72.0104375	22.7649985	96.478244
-14.043243	41.141682	98.171806	-17.107082	22.403028	99.617889	38.672848	3.68745	103.859558	36.906528	40.553234	101.568077	37.789688	22.120342	102.7138175	-72.003852	22.685714	96.5219605
-13.42965	40.623543	98.174667	-17.081671	22.389927	99.672707	38.724636	3.782165	104.0187	36.940655	40.549072	101.568398	37.8326455	22.1656185	102.793549	-71.9959875	22.6142355	96.551865
-12.899479	40.207966	98.177628	-17.031233	22.339773	99.698433	38.802425	3.721865	104.088737	36.961861	40.527008	101.551987	37.882143	22.1244365	102.820362	-71.944609	22.5551095	96.576504
-12.330783	39.714542	98.15947	-17.00882	22.272783	99.715225	38.809029	3.756921	104.159569	36.982552	40.481575	101.522896	37.8957905	22.119248	102.8412325	-71.9134305	22.426318	96.5892175
-11.813895	39.275661	98.138908	-16.993063	22.220865	99.70726	38.866192	3.650133	104.125023	37.015816	40.406754	101.500107	37.941004	22.0284435	102.812565	-71.92713	22.4132865	96.601955
-10.937546	38.63002	98.101105	-16.983751	22.062794	99.66066	38.831524	3.528859	103.964058	37.08062	40.232658	101.396988	37.956072	21.8807585	102.680523	-71.923574	22.2448295	96.640797
-10.412687	38.230953	98.077599	-16.966782	21.982523	99.592255	38.76004	3.401681	103.751053	37.136452	40.071476	101.300583	37.948246	21.7365785	102.525818	-71.88181	22.2284675	96.658692
-9.911132	37.873074	98.056877	-16.954359	21.845276	99.495918	38.621387	3.259434	103.452957	37.184925	39.8894	101.138519	37.903156	21.574417	102.295738	-71.811874	22.116135	96.696098
-9.420949	37.548847	97.976318	-16.950752	21.771402	99.38427	38.458202	3.079088	103.128349	37.201195	39.713936	100.943504	37.8296985	21.396512	102.0359265	-71.7312025	22.146292	96.7326135
-8.920005	37.279789	97.897377	-16.946304	21.705975	99.288544	38.286789	2.965854	102.864037	37.212635	39.541801	100.739716	37.749712	21.2538275	101.8018765	-71.64232	22.1581225	96.7752115
-8.458691	37.032791	97.817238	-16.951033	21.66695	99.201462	38.17857	2.893557	102.644112	37.211243	39.442265	100.561211	37.6949065	21.167911	101.6026615	-71.5969725	22.165989	96.8002625
-7.935328	36.6912	97.713356	-16.982542	21.657433	99.119659	38.171761	2.831003	102.414261	37.202065	39.380234	100.404099	37.686913	21.1056185	101.40918	-71.651997	22.2092475	96.830138
-7.109688	36.392952	97.601929	-17.001051	21.632936	99.002228	38.058975	2.75204	102.178368	37.125492	39.322239	100.296738	37.5922335	21.0371395	101.237553	-71.5943355	22.2287325	96.766903
-6.602839	36.162064	97.580658	-17.034662	21.591681	98.929916	37.975258	2.628315	102.036758	37.121094	39.264252	100.292717	37.548176	20.9462835	101.1647375	-71.6175	22.2370785	96.6950945
-6.106697	35.934525	97.587967	-17.085705	21.503561	98.843948	37.842567	2.509681	101.881805	37.131283	39.164745	100.333801	37.486925	20.837213	101.107803	-71.658335	22.169909	96.580093
-5.598711	35.735764	97.579262	-17.151592	21.441845	98.773232	37.683945	2.410583	101.705124	37.124542	39.068859	100.41317	37.4042435	20.739721	101.059147	-71.7074275	22.143969	96.487317
-5.128219	35.560242	97.602013	-17.237997	21.355265	98.69223	37.519688	2.288494	101.521423	37.127686	38.938053	100.498947	37.323687	20.6132735	101.010185	-71.799681	22.0972565	96.374275
-4.561367	35.318787	97.640213	-17.319466	21.295795	98.636536	37.359543	2.179445	101.352516	37.105644	38.842117	100.609993	37.2325935	20.510781	100.9812545	-71.8715255	22.080809	96.2918175
-3.997622	35.076748	97.650078	-17.394829	21.227398	98.593384	37.217323	2.106588	101.224556	37.111351	38.677483	100.682915	37.164337	20.3920355	100.9537355	-71.953995	22.0627605	96.2330325
-3.117812	34.7528	97.681389	-17.523405	21.211432	98.549011	37.115414	2.035644	101.094734	37.106113	38.596161	100.814583	37.1107635	20.3159025	100.9546585	-72.1575735	22.1069615	96.1433635
-2.559743	34.513973	97.730362	-17.565752	21.215178	98.526299	37.05257	2.041962	101.123474	37.091793	38.602852	100.908592	37.0721815	20.322407	101.016033	-72.2036855	22.107949	96.036565
-1.994299	34.286072	97.775093	-17.592255	21.233631	98.490288	37.107857	2.039766	101.111176	37.084156	38.629223	101.028885	37.0960065	20.3344945	101.0700305	-72.2805165	22.1327675	95.9105455
-1.447931	34.020355	97.801849	-17.595407	21.232836	98.458366	37.113415	2.06823	101.140274	37.087803	38.658669	101.130974	37.100609	20.3634495	101.135624	-72.291423	22.1022225	95.781108
-0.881851	33.764149	97.808426	-17.58342	21.246161	98.41124	37.147388	2.086354	101.104401	37.098366	38.696007	101.227654	37.122877	20.3911805	101.1660275	-72.289717	22.1011415	95.6564525
-0.326237	33.413498	97.789116	-17.56039	21.226233	98.330589	37.232239	2.064761	100.980972	37.129791	38.678043	101.283943	37.181015	20.371402	101.1324575	-72.301795	22.081064	95.5287205
0.291438	33.081608	97.756721	-17.51375	21.191442	98.256462	37.265125	2.032495	100.834915	37.198776	38.622734	101.280251	37.2319505	20.3276145	101.057583	-72.2594505	22.0552695	95.455341
1.170962	32.502781	97.712837	-17.368782	21.091293	98.148178	37.301056	1.972811	100.614883	37.290455	38.473061	101.321556	37.2957555	20.222936	100.9682195	-72.0333195	21.95965	95.3281365
1.735918	32.069229	97.718987	-17.276827	20.998243	98.088692	37.348854	1.871699	100.511703	37.414333	38.366936	101.357986	37.3815935	20.1193175	100.9348445	-71.9352475	21.8771685	95.2425395
2.288054	31.643517	97.719948	-17.161402	20.912552	98.050323	37.42783	1.767472	100.463737	37.532795	38.29641	101.439819	37.4803125	20.031941	100.951778	-71.8031165	21.793163	95.148868
2.808385	31.168982	97.748779	-17.03063	20.8284	98.035538	37.571575	1.672739	100.483688	37.67942	38.173218	101.523018	37.6254975	19.9229785	101.003353	-71.6867575	21.7338215	95.067723
3.355373	30.675739	97.784607	-16.886271	20.746101	98.012512	37.736423	1.633305	100.631058	37.796101	38.120659	101.681412	37.766262	19.876982	101.156235	-71.538804	21.61522	94.868789
3.875222	30.13184	97.81929	-16.766129	20.695076	97.976074	37.992516	1.564363	100.783051	37.903862	38.108997	101.859558	37.948189	19.83668	101.3213045	-71.480447	21.553472	94.6308435
4.393769	29.57761	97.875229	-16.601957	20.640446	97.912506	38.173763	1.520415	101.072052	38.036812	38.111042	102.094223	38.1052875	19.8157285	101.5831375	-71.3092015	21.4651635	94.2418745
5.125699	28.648764	97.984077	-16.370605	20.495062	97.756027	38.544132	1.442533	101.504478	38.190022	38.049381	102.637115	38.367077	19.745957	102.0707965	-71.108287	21.244167	93.4412575
5.566219	28.029867	98.059044	-16.219009	20.387272	97.644302	38.790737	1.349362	101.771759	38.300335	37.986553	102.950821	38.545536	19.6679575	102.36129	-70.983554	21.1065865	92.927314
5.944736	27.386385	98.078712	-16.07197	20.266466	97.502899	38.986458	1.297177	101.991447	38.397552	37.907444	103.202866	38.692005	19.6023105	102.5971565	-70.835945	20.9306215	92.4086415
6.307989	26.705242	98.064003	-15.889592	20.158136	97.366661	39.106266	1.303728	102.145493	38.437351	37.835373	103.423164	38.7718085	19.5695505	102.7843285	-70.5509925	20.7467215	91.9489935
6.625571	25.998133	98.001678	-15.705654	20.036783	97.207184	39.184475	1.310801	102.25679	38.487373	37.775864	103.552917	38.835924	19.5433325	102.9048535	-70.247232	20.5302335	91.5095145
6.9246	25.21847	97.88884	-15.551292	19.91221	97.05661	39.268967	1.294783	102.261795	38.564053	37.75098	103.568031	38.91651	19.5228815	102.914913	-70.019094	20.3015385	91.198307
7.136289	24.421198	97.704262	-15.4109	19.800831	96.880882	39.372826	1.290275	102.164482	38.609283	37.695904	103.496468	38.9910545	19.4930895	102.830475	-69.8128545	20.1085725	90.931289
7.35253	23.275925	97.383049	-15.23681	19.678745	96.533928	39.531891	1.290042	101.891563	38.613148	37.619812	103.264763	39.0725195	19.454927	102.578163	-69.5461395	19.902563	90.489693
7.434206	22.475315	97.094872	-15.146608	19.5898	96.275414	39.620232	1.287595	101.632095	38.613487	37.558662	103.024185	39.1168595	19.4231285	102.32814	-69.4100755	19.7564715	90.222688
7.436396	21.645262	96.783966	-15.055984	19.515749	96.017227	39.676117	1.276156	101.357391	38.585934	37.498245	102.82338	39.1310255	19.3872005	102.0903855	-69.2429935	19.6442975	89.9440685
7.397322	20.725742	96.494446	-14.99416	19.409042	95.77404	39.695381	1.243497	101.055229	38.56152	37.413673	102.670227	39.1284505	19.328585	101.862728	-69.1167705	19.489499	89.685352
7.292162	19.773869	96.187798	-14.933472	19.327835	95.551956	39.724384	1.213748	100.721512	38.577072	37.355602	102.492783	39.150728	19.284675	101.6071475	-69.017672	19.370995	89.4967645
7.163861	18.880096	95.918083	-14.888135	19.261684	95.326088	39.754444	1.197121	100.379501	38.585464	37.299847	102.276291	39.169954	19.248484	101.327896	-68.946224	19.274884	89.32428
6.937767	17.934973	95.535149	-14.833589	19.193966	95.132431	39.793034	1.200918	100.041077	38.573154	37.251419	101.971451	39.183094	19.2261685	101.006264	-68.850272	19.1617635	89.258598
6.520126	16.427183	95.027878	-14.750989	19.220764	94.840172	39.7906	1.268907	99.635582	38.527744	37.268112	101.409721	39.159172	19.2685095	100.5226515	-68.66115	19.1730185	89.1576925
6.140819	15.426393	94.753189	-14.7199	19.251879	94.656036	39.801537	1.356456	99.440231	38.412346	37.325077	101.059303	39.1069415	19.3407665	100.249767	-68.5467415	19.1629915	89.062305
5.752361	14.353603	94.451889	-14.717291	19.282053	94.509491	39.832603	1.466738	99.301109	38.321789	37.390507	100.662575	39.077196	19.4286225	99.981842	-68.511778	19.1354835	89.03714
5.289883	13.269405	94.236931	-14.71806	19.301748	94.374428	39.88026	1.578347	99.200531	38.263214	37.49374	100.211319	39.071737	19.5360435	99.705925	-68.507857	19.0674525	89.042931
4.768194	12.134237	93.964859	-14.737542	19.322659	94.206314	39.95467	1.678789	99.107162	38.161419	37.600002	99.75602	39.0580445	19.6393955	99.431591	-68.5331285	19.0059225	88.981037
4.209356	10.984982	93.723366	-14.762078	19.30912	93.998291	39.983578	1.763611	98.981277	38.020756	37.695679	99.29071	39.002167	19.729645	99.1359935	-68.526323	18.888595	88.8605885
3.600506	9.837596	93.425591	-14.779362	19.2439	93.736389	39.970848	1.810701	98.805611	37.892586	37.751961	98.786972	38.931717	19.781331	98.7962915	-68.490441	18.706469	88.6764865
2.63014	8.04485	92.935623	-14.784392	19.131725	93.311951	39.961994	1.828222	98.433853	37.740646	37.698174	98.05423	38.85132	19.763198	98.2440415	-68.420104	18.500252	88.3798605
1.945921	6.817791	92.723724	-14.766532	19.005245	93.070755	39.940735	1.78061	98.23745	37.671108	37.568207	97.644592	38.8059215	19.6744085	97.941021	-68.3389855	18.3360815	88.200489
1.224844	5.622741	92.471306	-14.713864	18.884048	92.858002	39.903088	1.650867	98.066376	37.658447	37.392838	97.292465	38.7807675	19.5218525	97.6794205	-68.2084955	18.2462435	88.0365835
0.472153	4.416085	92.26329	-14.665061	18.743299	92.641327	39.880707	1.479841	97.908089	37.66468	37.175961	96.993813	38.7726935	19.327901	97.450951	-68.1028155	18.158697	87.831703
-0.335125	3.211061	92.064949	-14.610752	18.623819	92.410385	39.898521	1.271379	97.743355	37.730721	36.955029	96.727425	38.814621	19.113204	97.23539	-68.036125	18.134434	87.58538
-1.163898	2.085215	91.858803	-14.548476	18.518574	92.191544	39.826878	1.071139	97.669228	37.845608	36.743603	96.467537	38.836243	18.907371	97.0683825	-67.933195	18.129777	87.3147055
-2.030555	0.908401	91.695023	-14.47545	18.425817	91.986862	39.792477	0.85852	97.592957	37.931694	36.510338	96.248352	38.8620855	18.684429	96.9206545	-67.8129855	18.167205	87.0530695
-3.416392	-0.695913	91.484604	-14.384852	18.299828	91.735771	39.8116	0.593128	97.44236	38.045395	36.190865	95.93	38.9284975	18.3919965	96.68618	-67.6982015	18.2076595	86.785362
-4.407399	-1.696002	91.364288	-14.266761	18.231968	91.570885	39.760307	0.544497	97.366295	38.08255	36.022846	95.690262	38.9214285	18.2836715	96.5282785	-67.4549505	18.1802645	86.6134915
-5.377709	-2.74476	91.286484	-14.190618	18.172295	91.407394	39.741699	0.516476	97.238693	38.126316	35.905029	95.385994	38.9340075	18.2107525	96.3123435	-67.3152435	18.1338375	86.5024445
-6.361293	-3.718575	91.229263	-14.097685	18.100374	91.207382	39.744446	0.497464	97.095314	38.215523	35.840023	95.018356	38.9799845	18.1687435	96.056835	-67.1753545	18.0320045	86.357929
-7.420961	-4.62468	91.112206	-14.002352	18.011209	90.962082	39.778568	0.465577	96.926102	38.227852	35.75898	94.638863	39.00321	18.1122785	95.7824825	-67.007914	17.9101395	86.1416815
-8.51021	-5.514484	91.013023	-13.936017	17.867117	90.71138	39.871441	0.337786	96.703476	38.232376	35.636787	94.244041	39.0519085	17.9872865	95.4737585	-66.9239425	17.7469475	85.9490015
-9.642147	-6.345763	90.874252	-13.881981	17.736023	90.467964	39.896175	0.157879	96.522057	38.254025	35.440929	93.836174	39.0751	17.799404	95.1791155	-66.839062	17.672642	85.7568125
-11.391517	-7.458462	90.73262	-13.853459	17.542191	90.118378	39.797089	-0.141478	96.317261	38.253021	35.093491	93.266998	39.025055	17.4760065	94.7921295	-66.731973	17.6083755	85.4446265
-12.640175	-8.063185	90.708481	-13.877912	17.443905	89.954636	39.752232	-0.387384	96.180954	38.28352	34.840744	92.954063	39.017876	17.22668	94.5675085	-66.7737	17.66113	85.3417635
-13.893601	-8.631513	90.684547	-13.888796	17.357525	89.834145	39.630199	-0.635419	96.121124	38.325111	34.5965	92.713531	38.977655	16.9805405	94.4173275	-66.755247	17.7345095	85.2509625
-15.186007	-9.084533	90.699944	-13.91835	17.288645	89.762436	39.506054	-0.885787	96.086411	38.372505	34.356079	92.563721	38.9392795	16.735146	94.325066	-66.7759795	17.842144	85.199806
-16.480299	-9.43682	90.701653	-13.957999	17.202536	89.709801	39.328789	-1.1043	96.104691	38.440765	34.106125	92.496696	38.884777	16.5009125	94.3006935	-66.800775	17.9041595	85.1189085
-17.84107	-9.702609	90.700928	-13.978479	17.154306	89.687393	39.26474	-1.351739	96.037331	38.538139	33.898861	92.481918	38.9014395	16.273561	94.2596245	-66.8583975	18.035051	85.1151615
-19.142683	-9.903615	90.617683	-13.990032	17.104464	89.672279	39.168583	-1.565762	95.958916	38.631927	33.700443	92.512222	38.900255	16.0673405	94.235569	-66.880319	18.1415875	85.108989
-21.150997	-9.983253	90.483833	-13.959467	17.048508	89.639626	39.046406	-1.859162	95.820114	38.766018	33.437439	92.536461	38.906212	15.7891385	94.1782875	-66.825146	18.3078775	85.1009645
-22.46731	-9.916286	90.375809	-13.92014	17.018351	89.61203	38.971855	-1.99217	95.7239	38.851044	33.279903	92.543373	38.9114495	15.6438665	94.1336365	-66.7517295	18.3928355	85.0904235
-23.792562	-9.811814	90.235687	-13.895875	17.011473	89.593948	38.921692	-2.092363	95.622238	38.921158	33.145432	92.54258	38.921425	15.5265345	94.082409	-66.713175	18.4964115	85.105487
-25.093416	-9.556232	90.124443	-13.830519	17.014019	89.562195	38.885098	-2.167299	95.513138	38.995178	33.061558	92.517082	38.940138	15.4471295	94.01511	-66.601176	18.5809085	85.10928
-26.462156	-9.220209	90.04055	-13.765497	17.045393	89.531357	38.882996	-2.204322	95.391281	39.097725	33.032246	92.471634	38.9903605	15.413962	93.9314575	-66.5213545	18.676824	85.1312565
-27.754255	-8.872916	89.902512	-13.700299	17.083397	89.498016	38.879211	-2.222579	95.265266	39.203053	33.02961	92.390892	39.041132	15.4035155	93.828079	-66.44173	18.7632785	85.167953
-29.105742	-8.293572	89.84951	-13.646605	17.118988	89.483864	38.889332	-2.243005	95.142212	39.273643	33.027477	92.309937	39.0814875	15.392236	93.7260745	-66.3746975	18.84574	85.2416535
-31.083315	-7.408662	89.776817	-13.578537	17.135403	89.504486	38.870895	-2.282712	94.943962	39.357735	33.001312	92.187057	39.114315	15.3593	93.5655095	-66.271389	18.911506	85.4434625
-32.367878	-6.725751	89.75193	-13.555924	17.133362	89.532181	38.833694	-2.344177	94.782051	39.410011	32.956036	92.096718	39.1218525	15.3059295	93.4393845	-66.2337005	18.9607945	85.6249775
-33.717422	-5.976287	89.703636	-13.5653	17.090269	89.569321	38.775208	-2.411201	94.591362	39.447224	32.904877	92.028679	39.111216	15.246838	93.3100205	-66.241816	18.9337	85.8286215
-35.052406	-5.135179	89.680618	-13.616769	17.055393	89.630219	38.682903	-2.493623	94.387604	39.449276	32.830406	91.985962	39.0660895	15.1683915	93.186783	-66.2996275	18.9423945	86.073655
-36.317635	-4.238363	89.655159	-13.661064	17.026405	89.69545	38.567696	-2.580263	94.165657	39.426048	32.776989	91.974709	38.996872	15.098363	93.070183	-66.319	18.954447	86.320717
-37.576561	-3.258121	89.599014	-13.765091	16.974855	89.763466	38.451569	-2.671053	93.920639	39.389503	32.741634	91.974792	38.920536	15.0352905	92.9477155	-66.450718	18.9144195	86.5792165
-38.853504	-2.214922	89.551094	-13.847894	16.976065	89.823547	38.329552	-2.722432	93.689812	39.33292	32.719654	91.996544	38.831236	14.998611	92.843178	-66.527024	18.953519	86.803916
-40.668545	-0.524284	89.465805	-14.018745	16.985094	89.920715	38.148087	-2.791353	93.371704	39.238049	32.716087	92.070992	38.693068	14.962367	92.721348	-66.730558	19.007821	87.120082
-41.860695	0.674703	89.45903	-14.138404	17.02503	90.006752	38.037399	-2.808502	93.183319	39.151974	32.77396	92.147995	38.5946865	14.982729	92.665657	-66.8714945	19.067331	87.347847
-42.984512	1.908395	89.470825	-14.246462	17.102766	90.093269	37.934807	-2.773905	93.041061	39.089649	32.851067	92.254623	38.512228	15.038581	92.647842	-67.005152	19.166951	87.538696
-44.081192	3.162537	89.521957	-14.351404	17.208956	90.221878	37.877674	-2.721805	92.942917	39.014347	32.940842	92.384598	38.4460105	15.1095185	92.6637575	-67.1488185	19.3083935	87.7799985
-45.194565	4.480463	89.683601	-14.454311	17.296417	90.400925	37.827438	-2.656615	92.903473	38.929401	33.059765	92.556473	38.3784195	15.201575	92.729973	-67.2870415	19.391259	88.071877
-46.202362	5.796408	89.897507	-14.53437	17.396378	90.61615	37.816269	-2.556118	92.903633	38.858799	33.208977	92.743767	38.337534	15.3264295	92.8237	-67.406274	19.4663265	88.4086
-47.162041	7.131501	90.155945	-14.604656	17.497433	90.869072	37.840816	-2.415308	92.923286	38.796669	33.368092	92.953186	38.3187425	15.476392	92.938236	-67.5280545	19.518474	88.799908
-48.550388	9.129451	90.624519	-14.635693	17.631172	91.251114	37.892464	-2.144933	93.0084	38.691128	33.641048	93.320465	38.291796	15.7480575	93.1644325	-67.563182	19.5142865	89.3377955
-49.376656	10.464022	90.892937	-14.649092	17.728567	91.510735	37.929691	-1.960013	93.08287	38.653732	33.835938	93.585358	38.2917115	15.9379625	93.334114	-67.5898955	19.5191715	89.687356
-50.22435	11.821264	91.213264	-14.674423	17.785259	91.767151	37.959408	-1.803237	93.180466	38.629837	34.026279	93.84874	38.2946225	16.111521	93.514603	-67.6434685	19.458997	90.019699
-50.949131	13.151537	91.51239	-14.695567	17.854897	91.997856	37.957901	-1.6525	93.284996	38.611004	34.180939	94.110443	38.2844525	16.2642195	93.6977195	-67.6755865	19.4455745	90.2979925
-51.650364	14.519936	91.812103	-14.720446	17.902216	92.245834	37.968826	-1.534483	93.360527	38.606106	34.325115	94.388733	38.287466	16.395316	93.87463	-67.728358	19.409116	90.617038
-52.333157	15.849623	92.175453	-14.7221	17.968056	92.497711	37.99324	-1.419614	93.419434	38.610085	34.444168	94.669983	38.3016625	16.512277	94.0447085	-67.7458625	19.423835	90.9507135
-52.861076	17.15292	92.555222	-14.721127	18.002676	92.752617	37.98917	-1.325221	93.491364	38.622562	34.53965	94.956085	38.305866	16.6072145	94.2237245	-67.74812	19.3981375	91.2815095
-53.338917	19.052473	93.227592	-14.673747	18.073778	93.128342	38.033478	-1.162984	93.627693	38.684269	34.70702	95.390472	38.3588735	16.772018	94.5090825	-67.7063675	19.375538	91.7476015
-53.264248	20.15436	93.579414	-14.629325	18.117256	93.372414	38.087402	-1.066797	93.716179	38.703911	34.829952	95.681229	38.3956565	16.8815775	94.698704	-67.6543065	19.3529345	92.046124
-53.100742	21.209166	93.835999	-14.572823	18.165047	93.584946	38.048698	-0.843492	93.878143	38.745655	34.924278	95.952515	38.3971765	17.040393	94.915329	-67.5428225	19.289701	92.254563
-52.842861	22.244806	94.073143	-14.538447	18.234707	93.778557	38.147606	-0.803129	93.974739	38.819286	35.026974	96.194221	38.483446	17.1119225	95.08448	-67.56034	19.3574915	92.472634
-52.55373	23.15337	94.343132	-14.468967	18.282709	93.988297	38.234283	-0.696329	94.071594	38.87085	35.135262	96.414383	38.5525665	17.2194665	95.2429885	-67.4905005	19.3459515	92.7336055
-52.187698	24.004938	94.578262	-14.424075	18.327362	94.169075	38.294868	-0.616751	94.196823	38.923584	35.226067	96.617355	38.609226	17.304658	95.407089	-67.457376	19.350066	92.931061
-51.696777	24.855106	94.836662	-14.362033	18.367285	94.36618	38.358299	-0.526393	94.344803	38.960133	35.29958	96.833679	38.659216	17.3865935	95.589241	-67.383282	19.3479765	93.143119
-51.005131	25.980864	95.183426	-14.316533	18.441811	94.621971	38.439499	-0.389148	94.6446	38.994659	35.43684	97.148376	38.717079	17.523846	95.896488	-67.350145	19.359776	93.347454
-50.514507	26.618549	95.325531	-14.330586	18.464533	94.786026	38.496319	-0.289882	94.885284	38.999413	35.530247	97.377983	38.747866	17.6201825	96.1316335	-67.409038	19.3088835	93.4404185
-49.941223	27.188801	95.458946	-14.338717	18.512062	94.940376	38.559017	-0.177333	95.162773	38.998993	35.635502	97.603889	38.779005	17.7290845	96.383331	-67.456439	19.2950395	93.497421
-49.30357	27.77817	95.557228	-14.349705	18.527348	95.142235	38.585678	-0.056123	95.515007	38.976028	35.751282	97.814827	38.780853	17.8475795	96.664917	-67.480263	19.2071165	93.619553
-48.74688	28.291231	95.650948	-14.380045	18.560316	95.308395	38.631111	0.077317	95.912949	38.959373	35.847946	98.002869	38.795242	17.9626315	96.957909	-67.555332	19.1580005	93.658881
-48.146004	28.682211	95.712936	-14.400895	18.569424	95.483917	38.688313	0.158277	96.333786	38.954178	35.927452	98.175453	38.8212455	18.0428645	97.2546195	-67.6230355	19.0959835	93.7132145
-47.457333	29.050228	95.70546	-14.443985	18.600191	95.641678	38.721752	0.221846	96.823898	38.927238	36.006329	98.296776	38.824495	18.1140875	97.560337	-67.712465	19.0862945	93.723019
-46.445992	29.598972	95.606247	-14.516883	18.622911	95.839096	38.847698	0.287051	97.574356	38.833359	36.066334	98.486374	38.8405285	18.1766925	98.030365	-67.8742945	19.0691295	93.647827
-45.807285	29.893927	95.493523	-14.559752	18.616234	95.924347	38.948048	0.357176	98.022957	38.771202	36.115627	98.574623	38.859625	18.2364015	98.29879	-67.979129	18.9960665	93.549904
-45.133316	30.124786	95.356293	-14.605841	18.587143	95.954323	39.013985	0.407026	98.391006	38.703587	36.189018	98.649109	38.858786	18.298022	98.5200575	-68.070468	18.876264	93.3885885
-44.384407	30.317041	95.191696	-14.650371	18.496571	95.970039	39.063015	0.488629	98.688164	38.648193	36.248371	98.701523	38.855604	18.3685	98.6948435	-68.156346	18.624642	93.2452345
-43.668087	30.536478	95.102303	-14.685308	18.42791	95.989227	39.154072	0.504183	98.899185	38.594604	36.281593	98.740166	38.874338	18.392888	98.8196755	-68.244954	18.462932	93.1587785
-42.960312	30.736897	95.041718	-14.725353	18.331116	96.014458	39.194515	0.559996	99.087761	38.533257	36.316776	98.777649	38.863886	18.438386	98.932705	-68.314592	18.223846	93.096211
-42.264214	30.939049	95.007942	-14.698319	18.245584	96.053574	39.21616	0.614521	99.234215	38.496746	36.345493	98.793724	38.856453	18.480007	99.0139695	-68.253091	18.011161	93.0931785
-41.148922	31.149282	94.975243	-14.715734	18.09779	96.089363	39.215038	0.682643	99.403839	38.458931	36.374485	98.802994	38.8369845	18.528564	99.1034165	-68.2684525	17.667016	93.0753095
-40.320686	31.364119	94.928101	-14.680738	18.0292	96.065727	39.265747	0.692718	99.452354	38.454483	36.384827	98.801453	38.860115	18.5387725	99.1269035	-68.221591	17.5196275	93.0045505
-39.587624	31.537909	94.862228	-14.663256	17.961021	96.030342	39.313808	0.679532	99.482086	38.475151	36.386669	98.785172	38.8944795	18.5331005	99.133629	-68.2209915	17.3889415	92.927055
-38.879738	31.735477	94.763145	-14.600984	17.88784	95.949707	39.392506	0.654592	99.493988	38.518124	36.384106	98.767151	38.955315	18.519349	99.1305695	-68.157283	17.256331	92.7688445
-38.06461	31.89922	94.594231	-14.555722	17.838533	95.843643	39.468002	0.618295	99.508652	38.572899	36.379005	98.731995	39.0204505	18.49865	99.1203235	-68.1318945	17.178416	92.5669625
-37.301765	32.100338	94.421379	-14.489635	17.822842	95.740997	39.516178	0.600598	99.554665	38.637188	36.357342	98.665977	39.076683	18.47897	99.110321	-68.055953	17.166714	92.371673
-36.477489	32.352879	94.294418	-14.424994	17.806793	95.684395	39.573647	0.570005	99.629158	38.690968	36.30899	98.579315	39.1323075	18.4394975	99.1042365	-67.9822955	17.1740885	92.2645535
-35.365467	32.718338	94.142479	-14.323969	17.788931	95.635857	39.695126	0.497079	99.728905	38.774609	36.230949	98.483673	39.2348675	18.364014	99.106289	-67.8828055	17.213848	92.165425
-34.635208	32.900532	94.10202	-14.267187	17.752596	95.626778	39.745884	0.455482	99.796494	38.84201	36.17384	98.435478	39.293947	18.314661	99.115986	-67.828321	17.190531	92.13757
-33.835392	33.135857	94.05249	-14.241177	17.71422	95.637909	39.809929	0.411117	99.86364	38.882603	36.128117	98.430046	39.346266	18.269617	99.146843	-67.82862	17.158823	92.128975
-33.084316	33.395641	94.052528	-14.220151	17.642305	95.64682	39.898365	0.358619	99.905006	38.921978	36.092896	98.445526	39.4101715	18.2257575	99.175266	-67.8504735	17.0588525	92.118374
-32.358616	33.648392	94.051392	-14.190555	17.584734	95.644638	39.884285	0.341314	99.969383	38.947933	36.065037	98.469925	39.416109	18.2031755	99.219654	-67.797219	16.9662925	92.069622
-31.699789	33.928974	94.041161	-14.164027	17.542046	95.661217	39.902054	0.307645	99.976601	38.979939	36.020123	98.483673	39.4409965	18.163884	99.230137	-67.7690505	16.920208	92.092297
-30.987289	34.182758	94.086906	-14.169296	17.512203	95.671997	39.916603	0.26743	99.985878	39.012039	35.972542	98.503586	39.464321	18.119986	99.244732	-67.802913	16.90442	92.099262
-29.893768	34.655922	94.116539	-14.152658	17.436205	95.69445	39.939766	0.168203	100.014687	39.042385	35.867073	98.563347	39.4910755	18.017638	99.289017	-67.7963915	16.854772	92.099883
-29.151587	35.029526	94.134956	-14.135369	17.404669	95.715996	39.942596	0.095344	100.043381	39.087933	35.776859	98.615036	39.5152645	17.9361015	99.3292085	-67.7860025	16.8732365	92.1027835
-28.551102	35.389397	94.213142	-14.113964	17.396168	95.737717	39.950817	-0.006746	100.054863	39.160641	35.690353	98.68161	39.555729	17.8418035	99.3682365	-67.783657	16.9505325	92.1071975
-27.878193	35.754387	94.26825	-14.071862	17.377628	95.764473	39.968849	-0.121662	100.024811	39.246532	35.5965	98.740456	39.6076905	17.737419	99.3826335	-67.7514145	17.017837	92.1463125
-27.085215	36.125648	94.328865	-14.019396	17.356531	95.789139	39.96833	-0.211166	99.961342	39.328068	35.522709	98.804909	39.648199	17.6557715	99.3831255	-67.686991	17.0572905	92.1951525
-26.404348	36.540993	94.398659	-13.972847	17.321911	95.774788	40.024334	-0.318596	99.84597	39.409561	35.436798	98.87233	39.7169475	17.559101	99.35915	-67.6626415	17.084721	92.190426
-25.693893	36.995098	94.430717	-13.974728	17.281221	95.717758	39.98008	-0.398224	99.767746	39.488052	35.378933	98.963219	39.734066	17.4903545	99.3654825	-67.683522	17.0720875	92.0700335
-24.799898	37.585781	94.443352	-14.004713	17.240961	95.554085	39.967354	-0.541637	99.522858	39.571224	35.281635	99.120522	39.769289	17.369999	99.32169	-67.778715	17.111923	91.78648
-24.158163	37.95937	94.505783	-14.046844	17.234293	95.466049	39.865242	-0.593441	99.41819	39.606815	35.241009	99.200127	39.7360285	17.323784	99.3091585	-67.8297165	17.144802	91.6229395
-23.548866	38.407776	94.567711	-14.102175	17.218899	95.403954	39.781338	-0.633616	99.321838	39.614468	35.203087	99.282379	39.697903	17.2847355	99.3021085	-67.902253	17.1530625	91.5057995
-22.853197	38.817326	94.605629	-14.148024	17.247297	95.335617	39.712791	-0.665824	99.224518	39.604996	35.177525	99.335602	39.6588935	17.2558505	99.28006	-67.9549415	17.2387435	91.391174
-22.232908	39.192333	94.654297	-14.20161	17.245037	95.264206	39.678959	-0.680537	99.088791	39.590031	35.177906	99.35569	39.634495	17.2486845	99.2222405	-68.037715	17.2413895	91.3061715
-21.671837	39.544044	94.673454	-14.248173	17.231014	95.178192	39.716938	-0.694251	98.898308	39.581238	35.197006	99.350243	39.649088	17.2513775	99.1242755	-68.145434	17.2106505	91.2321085
-21.070812	39.845375	94.700531	-14.26491	17.219658	95.05751	39.697872	-0.675136	98.750275	39.573296	35.230465	99.329361	39.635584	17.2776645	99.039818	-68.165404	17.1616515	91.075202
-20.176796	40.309513	94.752533	-14.24916	17.198437	94.881721	39.750256	-0.741767	98.434952	39.53138	35.26944	99.276497	39.640818	17.2638365	98.8557245	-68.139138	17.1330375	90.9077175
-19.520384	40.574181	94.758636	-14.242374	17.176134	94.738098	39.749016	-0.777934	98.208427	39.48576	35.293816	99.182907	39.617388	17.257941	98.695667	-68.102136	17.094327	90.780529
-18.918674	40.809475	94.696358	-14.239608	17.146935	94.564186	39.750305	-0.77991	97.954407	39.439972	35.293827	99.071846	39.5951385	17.2569585	98.5131265	-68.0743545	17.0369115	90.6152455
-18.422384	41.005726	94.614807	-14.252642	17.114151	94.383644	39.743446	-0.781797	97.681793	39.393185	35.282402	98.929787	39.5683155	17.2503025	98.30579	-68.0735995	16.9779995	90.461498
-17.889008	41.095551	94.552879	-14.277217	17.054171	94.220863	39.727654	-0.771666	97.423386	39.346828	35.271854	98.751152	39.537241	17.250094	98.087269	-68.091675	16.858248	90.354457
-17.309219	41.205086	94.46273	-14.306979	17.032776	94.071869	39.697914	-0.749962	97.223053	39.28149	35.239597	98.593452	39.489702	17.2448175	97.9082525	-68.10366	16.8207345	90.2354855
-16.819998	41.291531	94.369057	-14.326149	17.01668	93.961685	39.621834	-0.724975	97.119621	39.21381	35.210968	98.446159	39.417822	17.2429965	97.78289	-68.07012	16.7903635	90.14048
-15.88777	41.304989	94.220436	-14.37864	17.005814	93.873665	39.583618	-0.715247	96.988281	39.125019	35.195629	98.204597	39.3543185	17.240191	97.596439	-68.1115985	16.771437	90.150891
-15.381314	41.268307	94.154861	-14.404451	16.998899	93.810028	39.620476	-0.724836	96.905014	39.075356	35.203835	98.054245	39.347916	17.2394995	97.4796295	-68.156818	16.7582985	90.1404265
-14.901179	41.189064	94.070648	-14.451655	16.942127	93.759857	39.635094	-0.721519	96.856812	39.024982	35.226803	97.930435	39.330038	17.252642	97.3936235	-68.233348	16.631612	90.1260905
-14.452413	41.046547	94.009438	-14.474329	16.908417	93.729141	39.64706	-0.730709	96.820679	38.970291	35.229603	97.843109	39.3086755	17.249447	97.331894	-68.2573335	16.567387	90.126388
-13.946618	40.814274	93.978462	-14.494556	16.858885	93.706055	39.660614	-0.765002	96.783455	38.929646	35.210052	97.762146	39.29513	17.222525	97.2728005	-68.284242	16.495245	90.1393095
-13.491641	40.604084	93.904884	-14.497529	16.801205	93.665848	39.663761	-0.803654	96.748772	38.890533	35.177578	97.702545	39.277147	17.186962	97.2256585	-68.272205	16.415448	90.1060375
-12.933315	40.315861	93.858643	-14.524148	16.737017	93.635223	39.646225	-0.841148	96.721947	38.851852	35.130901	97.6297	39.2490385	17.1448765	97.1758235	-68.2973345	16.3291575	90.0946225
-12.222472	39.927223	93.733421	-14.548058	16.691458	93.597511	39.558998	-0.882222	96.699905	38.835655	35.077087	97.503235	39.1973265	17.0974325	97.10157	-68.2934425	16.2854835	90.093452
-11.729469	39.637554	93.726563	-14.547771	16.689522	93.604034	39.568607	-0.920377	96.652122	38.829693	35.038307	97.401436	39.19915	17.058965	97.026779	-68.294692	16.320079	90.181289
-11.313133	39.310234	93.705132	-14.523554	16.699398	93.651939	39.546787	-0.930371	96.655228	38.843861	35.017803	97.286247	39.195324	17.043716	96.9707375	-68.242432	16.35508	90.3331405
-10.886823	38.977154	93.671616	-14.486715	16.723934	93.735764	39.55547	-0.934742	96.675446	38.872833	35.001343	97.162842	39.2141515	17.0333005	96.919144	-68.1875815	16.4145675	90.552384
-10.471888	38.561043	93.632301	-14.432223	16.765244	93.814774	39.601524	-0.936605	96.69828	38.88776	35.005005	97.002151	39.244642	17.0342	96.8502155	-68.109088	16.496288	90.7793325
-10.021653	38.165276	93.597206	-14.362407	16.756121	93.899208	39.675873	-0.941262	96.699654	38.906937	35.026093	96.792503	39.291405	17.0424155	96.7460785	-68.016219	16.4698265	91.0523375
-9.52979	37.685932	93.514832	-14.335868	16.771166	93.979874	39.721333	-0.948501	96.691833	38.942245	35.024952	96.551735	39.331789	17.0382255	96.621784	-68.003525	16.5041065	91.337964
-8.93	37.045982	93.423363	-14.25363	16.72937	94.076553	39.735596	-1.009726	96.663391	38.948097	34.929253	96.218849	39.3418465	16.9597635	96.44112	-67.8491065	16.4989765	91.711986
-8.52638	36.630569	93.370583	-14.255831	16.676353	94.128593	39.68174	-1.069214	96.656975	38.931793	34.825191	96.013138	39.3067665	16.8779885	96.3350565	-67.8184285	16.4747175	91.9221295
-8.171618	36.198132	93.306618	-14.262003	16.63718	94.147697	39.706242	-1.174207	96.586571	38.896057	34.709766	95.84861	39.3011495	16.7677795	96.2175905	-67.8251555	16.5065805	92.0778035
-7.812191	35.706665	93.236633	-14.307703	16.566822	94.1567	39.66354	-1.236335	96.550835	38.8484	34.625824	95.708252	39.25597	16.6947445	96.1295435	-67.871376	16.4388995	92.1838565
-7.437559	35.242226	93.182823	-14.368439	16.517567	94.150002	39.60968	-1.290651	96.512703	38.783409	34.579197	95.612732	39.1965445	16.644273	96.0627175	-67.9334225	16.390861	92.2372865
-7.013388	34.750099	93.136192	-14.415913	16.457567	94.140427	39.56155	-1.322553	96.480148	38.721394	34.568996	95.510216	39.141472	16.6232215	95.995182	-67.973298	16.2919125	92.285672
-6.583848	34.308846	93.057541	-14.473454	16.393209	94.151405	39.5238	-1.329823	96.46431	38.647198	34.56258	95.421036	39.085499	16.6163785	95.942673	-68.032407	16.1700395	92.360137
-5.976201	33.696983	93.034569	-14.523684	16.35758	94.183662	39.458714	-1.335299	96.470978	38.514359	34.543808	95.296974	38.9865365	16.6042545	95.883976	-68.0339045	16.1109055	92.483348
-5.585273	33.306606	93.026314	-14.551888	16.336067	94.206665	39.438255	-1.355459	96.475494	38.453209	34.522545	95.235687	38.945732	16.583543	95.8555905	-68.049508	16.088591	92.5577395
-5.158439	32.920761	93.018265	-14.574557	16.310566	94.224915	39.426594	-1.39968	96.468063	38.422577	34.495743	95.168892	38.9245855	16.5480315	95.8184775	-68.0736995	16.0731005	92.6313525
-4.698553	32.491795	92.985413	-14.585252	16.302176	94.230881	39.407585	-1.443016	96.454178	38.390373	34.434742	95.129097	38.898979	16.495863	95.7916375	-68.069483	16.108489	92.6701245
-4.193406	32.140396	93.001709	-14.604001	16.287376	94.220062	39.375511	-1.496541	96.427505	38.395718	34.383507	95.115021	38.8856145	16.443483	95.771263	-68.0936165	16.131269	92.668861
-3.664105	31.751091	92.995682	-14.613256	16.293985	94.199059	39.344971	-1.548086	96.399101	38.40416	34.343304	95.146034	38.8745655	16.397609	95.7725675	-68.1010775	16.190361	92.6255505
-3.183286	31.365696	93.007362	-14.629825	16.302271	94.193245	39.320778	-1.586405	96.353371	38.416832	34.314014	95.204391	38.868805	16.3638045	95.778881	-68.128455	16.2407375	92.607609
-2.443382	30.871758	93.07975	-14.650122	16.290804	94.206635	39.287453	-1.60814	96.344406	38.449951	34.316555	95.35611	38.868702	16.3542075	95.850258	-68.168946	16.2274005	92.563012
-1.956476	30.553755	93.134239	-14.659039	16.32135	94.215134	39.254128	-1.600991	96.360603	38.464436	34.341995	95.508095	38.859282	16.370502	95.934349	-68.17736	16.272198	92.495919
-1.434788	30.151165	93.195183	-14.690727	16.342505	94.235229	39.235512	-1.563341	96.388779	38.466076	34.403755	95.683296	38.850794	16.420207	96.0360375	-68.232248	16.264803	92.4344205
-0.859461	29.844582	93.283112	-14.719359	16.376772	94.229866	39.229576	-1.493687	96.441612	38.462524	34.47728	95.876328	38.84605	16.4917965	96.15897	-68.284768	16.2617475	92.300762
-0.296864	29.495508	93.338326	-14.764638	16.427437	94.204262	39.233982	-1.413302	96.485863	38.46936	34.584103	96.096085	38.851671	16.5854005	96.290974	-68.380947	16.2694735	92.11755
0.249083	29.15126	93.399925	-14.813934	16.474377	94.146843	39.237137	-1.307737	96.508202	38.471256	34.707676	96.318665	38.8541965	16.6999695	96.4134335	-68.4820645	16.2487845	91.8802525
0.779784	28.825613	93.456116	-14.861629	16.545938	94.106827	39.222137	-1.188591	96.514824	38.452953	34.867149	96.54528	38.837545	16.839279	96.530052	-68.560803	16.252597	91.683602
1.574926	28.295195	93.56192	-14.935859	16.664413	94.105476	39.181328	-0.975539	96.508118	38.410248	35.09594	96.833023	38.795788	17.0602005	96.6705705	-68.667506	16.2686255	91.5403815
2.145509	27.916605	93.651489	-14.959638	16.747114	94.15696	39.155102	-0.821262	96.541595	38.355827	35.222378	96.978149	38.7554645	17.200558	96.759872	-68.6747405	16.29367	91.554048
2.717807	27.449268	93.738785	-14.989657	16.8598	94.199768	39.124786	-0.667344	96.592865	38.314419	35.352661	97.115364	38.7196025	17.3426585	96.8541145	-68.6989165	16.3769415	91.5454215
3.254718	27.042843	93.822746	-15.020305	16.93895	94.240402	39.145271	-0.521596	96.64241	38.241497	35.479717	97.26799	38.693384	17.4790605	96.9552	-68.733994	16.3988395	91.525604
3.810496	26.625717	93.896866	-15.045203	17.047701	94.262245	39.145054	-0.369568	96.729538	38.187927	35.625614	97.41069	38.6664905	17.628023	97.070114	-68.7568965	16.467379	91.454376
4.300092	26.169655	93.962914	-15.068666	17.11557	94.283524	39.154007	-0.221309	96.846611	38.173149	35.762104	97.537926	38.663578	17.7703975	97.1922685	-68.80091	16.4607425	91.3747795
4.859293	25.654089	94.001732	-15.085457	17.185194	94.295532	39.165039	-0.042781	96.983025	38.140572	35.919849	97.667198	38.6528055	17.938534	97.3251115	-68.8237195	16.431854	91.2659525
5.662187	24.838303	94.025955	-15.088217	17.313999	94.267509	39.180393	0.244035	97.205444	38.068855	36.163319	97.825966	38.624624	18.203677	97.515705	-68.801058	16.424321	91.019313
