# Supplementary material for: How to jointly control a ball trajectory on a moving board: Methodological insights into Motor Learning and Rehabilitation
Source: PLoS One. 2025 Oct 15;20(10):e0334588. doi: 10.1371/journal.pone.0334588 (PMC12527165; doi:10.1371/journal.pone.0334588)
Supplement: S2 Data — (ZIP) [file pone.0334588.s002.zip › D2_017.csv]

Ball_X	Ball_Y	Ball_Z	BoardCentre_X	BoardCentre_Y	BoardCentre_Z	P1LeftHand_X	P1LeftHand_Y	P1LeftHand_Z	P1RightHand_X	P1RightHand_Y	P1RightHand_Z	P1MidHands_X	P1MidHands_Y	P1MidHands_Z	P2MidHands_X	P2MidHands_Y	P2MidHands_Z
-3.280535	45.670082	100.942459	-15.108914	18.727301	99.486855	40.811947	3.085732	101.814911	39.635162	37.951157	103.911819	40.2235545	20.5184445	102.863365	-70.4413825	16.9361575	96.110345
-3.172839	45.631699	100.965813	-15.081981	18.746706	99.543488	40.835785	3.081639	101.868141	39.637081	37.965256	103.889557	40.236433	20.5234475	102.878849	-70.400395	16.9699645	96.208127
-3.053659	45.546394	100.954399	-15.037872	18.770863	99.594971	40.866707	3.091645	101.915611	39.639439	37.954041	103.852379	40.253073	20.522843	102.883995	-70.328817	17.018883	96.305947
-2.974701	45.476185	100.906982	-15.027584	18.795671	99.657532	40.891388	3.089743	101.976822	39.636688	37.947723	103.767418	40.264038	20.518733	102.87212	-70.319206	17.072609	96.442944
-2.899735	45.343803	100.825729	-14.996094	18.816133	99.72522	40.918835	3.076357	102.020409	39.620964	37.941162	103.669586	40.2698995	20.5087595	102.8449975	-70.2620875	17.1235065	96.6054425
-2.81213	45.203537	100.767838	-14.987791	18.845325	99.806908	40.932354	3.05596	102.090927	39.589546	37.897812	103.597084	40.26095	20.476886	102.8440055	-70.236532	17.213764	96.7698105
-2.643847	44.919212	100.689903	-14.947883	18.857294	99.957062	40.950096	3.004949	102.243332	39.576084	37.797237	103.543839	40.26309	20.401093	102.8935855	-70.158856	17.313495	97.0205385
-2.573516	44.731651	100.708374	-14.954694	18.845345	100.040344	40.971325	2.929204	102.335426	39.588711	37.716942	103.580627	40.280018	20.323073	102.9580265	-70.189406	17.367617	97.1226615
-2.476966	44.572735	100.753105	-14.937742	18.795444	100.148735	40.980934	2.8277	102.444862	39.606667	37.620205	103.663788	40.2938005	20.2239525	103.054325	-70.1692845	17.3669355	97.243145
-2.280155	44.317108	100.810005	-14.921143	18.765419	100.238884	41.002567	2.730265	102.563141	39.634819	37.524982	103.79158	40.318693	20.1276235	103.1773605	-70.160979	17.4032145	97.3004075
-1.992822	44.14566	100.947823	-14.910622	18.722279	100.360062	41.033848	2.60797	102.682899	39.696148	37.419632	103.944138	40.364998	20.013801	103.3135185	-70.186242	17.430757	97.4066055
-1.658372	44.043953	101.024452	-14.878994	18.694275	100.455544	41.077847	2.482415	102.781204	39.762669	37.33107	104.052925	40.420258	19.9067425	103.4170645	-70.178246	17.4818075	97.4940235
-1.321373	43.855743	101.115051	-14.837652	18.659351	100.570145	41.122402	2.371696	102.884499	39.856182	37.232292	104.118851	40.489292	19.801994	103.501675	-70.164596	17.516708	97.638615
-0.716229	43.48629	101.173531	-14.741158	18.606152	100.704102	41.207932	2.228799	102.942131	39.972687	37.110081	104.160164	40.5903095	19.66944	103.5511475	-70.0726255	17.542864	97.8570565
-0.270223	43.20475	101.157234	-14.658422	18.583057	100.75827	41.242374	2.127316	102.960457	40.038239	37.003143	104.159668	40.6403065	19.5652295	103.5600625	-69.9571505	17.6008845	97.9564775
0.216431	42.84882	101.156952	-14.594642	18.55876	100.791397	41.275043	2.014808	102.951942	40.135204	36.871834	104.144684	40.7051235	19.443321	103.548313	-69.8944075	17.674199	98.034481
0.723481	42.476269	101.103172	-14.524529	18.513357	100.810753	41.30093	1.872439	102.923927	40.233494	36.744968	104.113182	40.767212	19.3087035	103.5185545	-69.81627	17.7180105	98.1029515
1.216065	42.113708	101.048508	-14.452637	18.460598	100.809944	41.324921	1.709546	102.887894	40.319798	36.580482	104.081879	40.8223595	19.145014	103.4848865	-69.7276335	17.776182	98.1350015
1.702603	41.734383	101.009438	-14.38764	18.429352	100.784492	41.343086	1.512743	102.867767	40.390236	36.392063	104.057869	40.866661	18.952403	103.462818	-69.641941	17.906301	98.106166
2.178126	41.344204	101.001907	-14.352685	18.366377	100.748993	41.361732	1.321648	102.876343	40.474083	36.191113	104.107155	40.9179075	18.7563805	103.491749	-69.6232775	17.9763735	98.006237
2.796365	40.658249	100.974449	-14.328475	18.246498	100.667549	41.399578	1.015316	102.961098	40.597935	35.828144	104.297867	40.9987565	18.42173	103.6294825	-69.6557065	18.071266	97.7056155
3.207969	40.095581	100.989189	-14.30697	18.185041	100.556648	41.455738	0.811311	103.076111	40.67939	35.666138	104.481064	41.067564	18.2387245	103.7785875	-69.681504	18.1313575	97.3347085
3.631739	39.484718	100.991524	-14.276381	18.125214	100.446793	41.528233	0.605276	103.215576	40.805084	35.59417	104.723228	41.1666585	18.099723	103.969402	-69.7194205	18.150705	96.924184
4.112225	38.822979	101.032318	-14.278598	18.055449	100.380959	41.602951	0.431891	103.322983	40.911251	35.484158	104.917839	41.257101	17.9580245	104.120411	-69.814297	18.1528735	96.641507
4.551282	38.162628	101.034676	-14.249851	18.010975	100.306198	41.668365	0.310277	103.457031	41.009552	35.376392	105.105141	41.3389585	17.8433345	104.281086	-69.8386605	18.1786155	96.33131
4.957821	37.478535	101.081573	-14.227022	17.972666	100.262283	41.715694	0.195239	103.587326	41.101688	35.286011	105.273582	41.408691	17.740625	104.430454	-69.862735	18.204707	96.094112
5.368596	36.825962	101.079704	-14.178027	17.93648	100.241432	41.761395	0.140033	103.703674	41.171589	35.228207	105.403831	41.466492	17.68412	104.5537525	-69.822546	18.18884	95.9291115
5.775728	35.660885	101.111984	-14.090874	17.896469	100.252571	41.897961	0.040634	103.828171	41.272766	35.158829	105.528679	41.5853635	17.5997315	104.678425	-69.7671115	18.1932065	95.826717
6.022581	34.854446	101.072502	-14.01932	17.873365	100.253937	42.000275	-0.017938	103.861534	41.336189	35.101109	105.540573	41.668232	17.5415855	104.7010535	-69.706872	18.2051445	95.8068205
6.329255	33.987827	100.982178	-13.928996	17.867865	100.252296	42.094097	-0.107713	103.901352	41.401802	35.026112	105.516197	41.7479495	17.4591995	104.7087745	-69.6059415	18.2765305	95.7958175
6.582474	33.150368	100.930695	-13.85466	17.863346	100.257935	42.174183	-0.191534	103.953552	41.469883	34.937801	105.473221	41.822033	17.3731335	104.7133865	-69.531353	18.3535585	95.8024835
6.826243	32.301052	100.85466	-13.788928	17.846966	100.249733	42.215137	-0.275129	103.996895	41.522453	34.834473	105.41272	41.868795	17.279672	104.7048075	-69.446651	18.41426	95.7946585
6.926776	31.423388	100.753387	-13.750874	17.80896	100.226387	42.263008	-0.384519	104.009758	41.583679	34.716869	105.352333	41.9233435	17.166175	104.6810455	-69.4250915	18.451745	95.7717285
7.015117	30.482965	100.62693	-13.711267	17.754185	100.171425	42.284081	-0.491521	104.018578	41.60075	34.608688	105.283592	41.9424155	17.0585835	104.651085	-69.3649495	18.4497865	95.691765
7.149782	29.013166	100.428452	-13.710281	17.650589	100.058769	42.286076	-0.670341	103.927544	41.598335	34.428303	105.140617	41.9422055	16.878981	104.5340805	-69.3627675	18.422197	95.5834575
7.232149	28.035963	100.320663	-13.722359	17.571991	99.966362	42.251881	-0.757154	103.844643	41.570534	34.314938	104.98819	41.9112075	16.778892	104.4164165	-69.3559255	18.36509	95.5163075
7.206395	27.218225	100.324318	-13.75415	17.521944	99.890953	42.238335	-0.796291	103.752533	41.555561	34.240509	104.79615	41.896948	16.722109	104.2743415	-69.405248	18.321779	95.5075645
7.190209	26.517221	100.067558	-13.74785	17.477331	99.789551	42.247662	-0.835352	103.620255	41.514908	34.185165	104.594025	41.881285	16.6749065	104.10714	-69.376985	18.2797555	95.471962
7.148436	25.720013	99.791222	-13.764265	17.474501	99.688576	42.261333	-0.854633	103.491829	41.462662	34.158531	104.338112	41.8619975	16.651949	103.9149705	-69.3905275	18.297053	95.4621815
7.122029	24.89142	99.589691	-13.762061	17.461447	99.604836	42.263557	-0.841917	103.343948	41.394772	34.157524	104.055939	41.8291645	16.6578035	103.6999435	-69.3532865	18.2650905	95.5097285
7.084306	24.072697	99.404915	-13.790719	17.455984	99.493782	42.263481	-0.785334	103.183456	41.275131	34.084351	103.74707	41.769306	16.6495085	103.465263	-69.350744	18.2624595	95.522301
6.980131	22.932552	99.149704	-13.821106	17.484322	99.355812	42.21962	-0.629288	102.97184	41.132607	34.231056	103.193977	41.6761135	16.800884	103.0829085	-69.3183255	18.16776	95.6287155
6.902293	22.114265	98.938095	-13.844296	17.542679	99.279411	42.194691	-0.479466	102.856277	41.000843	34.364967	102.827774	41.597767	16.9427505	102.8420255	-69.286359	18.1426075	95.7167965
6.817063	21.306309	98.737686	-13.90059	17.648979	99.227127	42.178818	-0.335571	102.763367	40.853359	34.474735	102.469948	41.5160885	17.069582	102.6166575	-69.3172685	18.228376	95.8375965
6.743804	20.501938	98.622345	-13.92615	17.733746	99.2052	42.137348	-0.15498	102.72393	40.708523	34.576988	102.130402	41.4229355	17.211004	102.427166	-69.2752355	18.256488	95.983234
6.690702	19.769264	98.498848	-13.982201	17.853388	99.190155	42.117867	-0.032181	102.710381	40.568306	34.655849	101.857483	41.3430865	17.311834	102.283932	-69.3074885	18.394942	96.096378
6.667663	19.070253	98.513359	-14.023891	17.94561	99.180511	42.096928	0.062475	102.709961	40.435612	34.744411	101.643715	41.26627	17.403443	102.176838	-69.314052	18.487777	96.184184
6.627233	18.395741	98.496857	-14.084293	18.012814	99.191902	42.074085	0.145007	102.724823	40.324856	34.810349	101.483788	41.1994705	17.477678	102.1043055	-69.3680565	18.54795	96.2794985
6.565316	17.378742	98.409569	-14.167536	18.089508	99.193039	42.031277	0.254799	102.785194	40.207256	34.885082	101.366104	41.1192665	17.5699405	102.075649	-69.4543385	18.6090755	96.310429
6.566578	16.704988	98.452484	-14.217	18.110586	99.15403	42.007454	0.306378	102.849831	40.138683	34.938793	101.389923	41.0730685	17.6225855	102.119877	-69.5070685	18.5985865	96.188183
6.571956	16.096245	98.454124	-14.292386	18.125477	99.103928	41.991711	0.360443	102.911186	40.093121	35.001011	101.512192	41.042416	17.680727	102.211689	-69.627188	18.570227	95.996167
6.621913	15.536791	98.447433	-14.356939	18.114969	98.998055	41.971024	0.408999	102.995857	40.097313	35.097088	101.714409	41.0341685	17.7530435	102.355133	-69.7480465	18.4768945	95.640977
6.616057	15.016765	98.370422	-14.438452	18.078377	98.890121	41.952072	0.499004	103.050507	40.119202	35.215439	101.966728	41.035637	17.8572215	102.5086175	-69.912541	18.2995325	95.2716245
6.628694	14.494678	98.367668	-14.496962	18.050356	98.813423	41.942169	0.565641	103.096138	40.118046	35.347202	102.234268	41.0301075	17.9564215	102.665203	-70.0240315	18.1442905	94.961643
6.709372	13.869246	98.36219	-14.515537	18.046757	98.744713	41.92194	0.669984	103.189514	40.114819	35.525455	102.54747	41.0183795	18.0977195	102.868492	-70.0494535	17.9957945	94.620934
6.788239	13.006809	98.329781	-14.537543	18.113312	98.653564	41.957802	0.894343	103.274689	40.196251	35.761662	102.84288	41.0770265	18.3280025	103.0587845	-70.1521125	17.8986215	94.2483435
6.838626	12.459999	98.276039	-14.501757	18.196278	98.583664	42.006813	1.097041	103.283272	40.240025	35.986286	102.960716	41.123419	18.5416635	103.121994	-70.126933	17.8508925	94.045334
6.91507	11.918384	98.163162	-14.462057	18.28336	98.452293	42.065601	1.327822	103.257774	40.271202	36.201687	103.0121	41.1684015	18.7647545	103.134937	-70.0925155	17.8019655	93.769649
7.011442	11.451906	98.024925	-14.384073	18.410469	98.292397	42.135956	1.569018	103.186905	40.294403	36.46619	103.012932	41.2151795	19.017604	103.0999185	-69.9833255	17.803334	93.4848755
7.084065	10.91723	97.838272	-14.292815	18.575201	98.110291	42.223946	1.816923	103.094734	40.343666	36.659428	102.907921	41.283806	19.2381755	103.0013275	-69.869436	17.9122265	93.2192545
7.17188	10.340381	97.62088	-14.192181	18.722555	97.900078	42.336891	2.063535	102.976921	40.368443	36.884705	102.822639	41.352667	19.47412	102.89978	-69.737029	17.97099	92.900376
7.223094	9.75657	97.398376	-14.072495	18.856503	97.707451	42.430809	2.313951	102.846397	40.407581	37.116211	102.724838	41.419195	19.715081	102.7856175	-69.564185	17.997925	92.6292845
7.304274	8.851315	97.093491	-13.91609	19.020823	97.448143	42.591465	2.6809	102.642914	40.481026	37.463753	102.616753	41.5362455	20.0723265	102.6298335	-69.3684255	17.9693195	92.2664525
7.368154	8.287157	96.933784	-13.835139	19.149948	97.290779	42.71106	2.897159	102.51963	40.522121	37.697533	102.535919	41.6165905	20.297346	102.5277745	-69.2868685	18.00255	92.0537835
7.422774	7.721764	96.764091	-13.75037	19.247856	97.167786	42.805393	3.09685	102.400505	40.581364	37.873795	102.434158	41.6933785	20.4853225	102.4173315	-69.1941185	18.0103895	91.9182405
7.490751	7.032931	96.577492	-13.658561	19.38484	97.025284	42.924725	3.278903	102.294197	40.650043	38.025085	102.305862	41.787384	20.651994	102.3000295	-69.104506	18.117686	91.7505385
7.538868	6.363021	96.416763	-13.569781	19.51276	96.86319	43.049232	3.428886	102.183685	40.71402	38.19146	102.128685	41.881626	20.810173	102.156185	-69.021188	18.215347	91.570195
7.581142	5.635407	96.238693	-13.458425	19.615301	96.690918	43.176613	3.581704	102.058151	40.766354	38.329113	101.886215	41.9714835	20.9554085	101.972183	-68.8883335	18.2751935	91.409653
7.591831	5.020073	96.096733	-13.329387	19.766882	96.479317	43.317001	3.745983	101.953003	40.830032	38.451012	101.613213	42.0735165	21.0984975	101.783108	-68.7322905	18.4352665	91.175526
7.688605	3.984293	95.835587	-13.102731	19.927172	96.114914	43.576893	3.936228	101.825462	40.977921	38.690002	101.175011	42.277407	21.313115	101.5002365	-68.482869	18.541229	90.7295915
7.737365	3.234468	95.67234	-12.932693	20.034941	95.85186	43.750961	4.074612	101.765152	41.06039	38.830444	100.954056	42.4056755	21.452528	101.359604	-68.2710615	18.617354	90.344116
7.73707	2.496432	95.556343	-12.794466	20.105782	95.631065	43.900814	4.188982	101.785805	41.166794	38.974121	100.771729	42.533804	21.5815515	101.278767	-68.122736	18.6300125	89.983363
7.733706	1.774473	95.521072	-12.631509	20.164963	95.445702	44.043499	4.295293	101.83004	41.290543	39.080788	100.613441	42.667021	21.6880405	101.2217405	-67.930039	18.6418855	89.6696635
7.743993	1.06225	95.4897	-12.451687	20.192265	95.261696	44.178616	4.355009	101.872322	41.438663	39.174145	100.467957	42.8086395	21.764577	101.1701395	-67.7120135	18.619953	89.3532525
7.736118	0.365157	95.441254	-12.300111	20.21356	95.050903	44.306248	4.403092	101.89444	41.581161	39.210693	100.278976	42.9437045	21.8068925	101.086708	-67.5439265	18.6202275	89.015098
7.781351	-0.38565	95.388641	-12.146978	20.18339	94.888832	44.431644	4.432829	101.855064	41.717304	39.214611	100.047478	43.074474	21.82372	100.951271	-67.36843	18.54306	88.826393
7.705311	-1.481637	95.227364	-11.916668	20.104309	94.63047	44.634731	4.477568	101.720703	41.824356	39.173447	99.717163	43.2295435	21.8255075	100.718933	-67.0628795	18.3831105	88.542007
7.646134	-2.242696	95.1511	-11.811603	20.050146	94.435257	44.758884	4.478558	101.649841	41.89299	39.1395	99.49649	43.325937	21.809029	100.5731655	-66.949143	18.291263	88.2973485
7.557682	-2.887992	95.065659	-11.73089	19.979977	94.246536	44.865833	4.478464	101.583824	41.962395	39.145203	99.284966	43.414114	21.8118335	100.434395	-66.875894	18.1481205	88.058677
7.43498	-3.480873	94.99205	-11.648255	19.909937	94.044235	44.948517	4.482268	101.531067	42.006935	39.118637	99.095459	43.477726	21.8004525	100.313263	-66.774236	18.0194215	87.775207
7.312724	-3.994993	94.926041	-11.589923	19.853447	93.856445	45.0196	4.486139	101.49025	42.013348	39.082508	98.945503	43.516474	21.7843235	100.2178765	-66.69632	17.9225705	87.4950135
7.249061	-4.638223	94.836098	-11.557622	19.776258	93.67717	45.091335	4.482111	101.425896	42.01553	39.067173	98.836899	43.5534325	21.774642	100.1313975	-66.6686765	17.777874	87.2229425
7.108406	-5.270409	94.706619	-11.530015	19.686714	93.50502	45.139832	4.46343	101.336479	42.020123	39.038971	98.737587	43.5799775	21.7512005	100.037033	-66.6400075	17.6222275	86.973007
6.823624	-6.145879	94.441208	-11.493007	19.56632	93.251465	45.155907	4.454663	101.159439	42.001228	38.982395	98.64019	43.5785675	21.718529	99.8998145	-66.5645815	17.414111	86.6031155
6.61044	-6.6514	94.236214	-11.490623	19.475855	93.06942	45.148998	4.445758	101.01738	42.016415	38.946499	98.574432	43.5827065	21.6961285	99.795906	-66.5639525	17.2555815	86.342934
6.34567	-7.16045	94.035225	-11.486636	19.393555	92.903641	45.130997	4.425712	100.858261	42.03038	38.90477	98.479935	43.5806885	21.665241	99.669098	-66.5539605	17.121869	86.138184
6.120085	-7.608225	93.787399	-11.464171	19.315807	92.738327	45.128517	4.425762	100.676277	42.001842	38.878532	98.385902	43.5651795	21.652147	99.5310895	-66.4935215	16.979467	85.9455645
5.884928	-8.017206	93.600449	-11.429061	19.269257	92.559769	45.153843	4.442298	100.49884	41.9907	38.857838	98.270844	43.5722715	21.650068	99.384842	-66.4303935	16.888446	85.734696
5.661887	-8.435808	93.382088	-11.393851	19.235498	92.396179	45.183712	4.452148	100.342308	41.985737	38.876297	98.110321	43.5847245	21.6642225	99.2263145	-66.3724265	16.8067735	85.5660435
5.409715	-8.8429	93.212746	-11.376391	19.196032	92.229866	45.248825	4.466316	100.17202	41.958572	38.893639	97.954277	43.6036985	21.6799775	99.0631485	-66.3564805	16.7120865	85.3965835
4.916315	-9.493007	93.000099	-11.323205	19.143166	91.999886	45.334232	4.478734	99.953606	41.945404	38.945133	97.669182	43.639818	21.7119335	98.811394	-66.286228	16.5743985	85.188378
4.527423	-9.926093	92.869171	-11.298541	19.080919	91.853775	45.375103	4.476009	99.812874	41.951649	38.944389	97.460304	43.663376	21.710199	98.636589	-66.260458	16.451639	85.070961
4.137727	-10.318536	92.793449	-11.256978	19.036755	91.723801	45.404945	4.466907	99.664902	41.945221	38.911694	97.25351	43.675083	21.6893005	98.459206	-66.189039	16.3842095	84.988396
3.7074	-10.659245	92.69664	-11.209167	18.952543	91.584244	45.397678	4.411204	99.532646	41.950291	38.846298	97.042732	43.6739845	21.628751	98.287689	-66.0923185	16.276335	84.880799
3.298188	-11.00432	92.567757	-11.178717	18.87315	91.448898	45.365463	4.298369	99.373093	41.958099	38.750763	96.855164	43.661781	21.524566	98.1141285	-66.019215	16.221734	84.7836675
2.895229	-11.339972	92.422722	-11.165152	18.749857	91.325226	45.311092	4.164114	99.19957	41.965164	38.615978	96.682152	43.638128	21.390046	97.940861	-65.968432	16.109668	84.709591
2.417188	-11.681559	92.240234	-11.161737	18.631792	91.201141	45.243816	3.995382	99.005684	41.992874	38.430561	96.522827	43.618345	21.2129715	97.7642555	-65.941819	16.0506125	84.6380265
1.584413	-12.214878	91.927101	-11.174065	18.444366	90.996513	45.176163	3.659408	98.678787	42.023174	38.134899	96.301613	43.5996685	20.8971535	97.4902	-65.9477985	15.9915785	84.502826
0.953623	-12.574117	91.71347	-11.186351	18.328089	90.868271	45.08897	3.454133	98.484077	42.032856	37.934513	96.147011	43.560913	20.694323	97.315544	-65.933615	15.961855	84.420998
0.308792	-12.914408	91.516182	-11.197212	18.219494	90.769989	44.977539	3.274531	98.296242	42.058842	37.739513	96.023949	43.5181905	20.507022	97.1600955	-65.9126145	15.931966	84.3798825
-0.357139	-13.189608	91.354813	-11.201688	18.121777	90.688202	44.868843	3.099302	98.093643	42.102821	37.585537	95.901917	43.485832	20.3424195	96.99778	-65.889208	15.9011345	84.378624
-1.005778	-13.432405	91.17054	-11.208234	18.023773	90.586594	44.760639	2.965663	97.885864	42.159504	37.427475	95.754982	43.4600715	20.196569	96.820423	-65.8765395	15.850977	84.352765
-1.629347	-13.70727	91.006561	-11.163222	17.951632	90.511292	44.694824	2.892555	97.690735	42.205036	37.281845	95.592834	43.44993	20.0872	96.6417845	-65.776374	15.816064	84.3807995
-2.335235	-13.936191	90.871399	-11.116283	17.928577	90.432152	44.644989	2.840111	97.520386	42.170288	37.144657	95.453674	43.4076385	19.992384	96.48703	-65.6402045	15.86477	84.377274
-3.409818	-14.353697	90.748772	-11.042346	17.887613	90.333107	44.613644	2.801867	97.320862	42.150085	37.041912	95.179329	43.3818645	19.9218895	96.2500955	-65.4665565	15.8533365	84.4161185
-4.152037	-14.617775	90.716469	-10.991828	17.889748	90.252396	44.636669	2.805697	97.184196	42.14624	37.035389	94.938156	43.3914545	19.920543	96.061176	-65.3751105	15.858953	84.443616
-4.897971	-14.800495	90.668922	-10.933363	17.91503	90.159454	44.665672	2.838126	97.059853	42.118103	37.042809	94.687973	43.3918875	19.9404675	95.873913	-65.2586135	15.8895925	84.444995
-5.593271	-15.018587	90.627487	-10.880561	17.916626	90.053345	44.680019	2.868467	96.928696	42.09716	37.051819	94.433365	43.3885895	19.960143	95.6810305	-65.1497115	15.873109	84.4256595
-6.368071	-15.192744	90.53466	-10.85285	17.920393	89.959946	44.671398	2.882643	96.781128	42.06789	37.0508	94.20108	43.369644	19.9667215	95.491104	-65.075344	15.8740645	84.428788
-7.17497	-15.378934	90.42691	-10.838913	17.894459	89.854958	44.643658	2.863274	96.604958	42.022324	37.018272	93.983215	43.332991	19.940773	95.2940865	-65.010817	15.848145	84.4158295
-8.006371	-15.545784	90.321404	-10.83461	17.852217	89.747856	44.601868	2.815116	96.404381	41.999619	36.983646	93.748352	43.3007435	19.899381	95.0763665	-64.9699635	15.805053	84.4193455
-9.239368	-15.7527	90.132347	-10.872388	17.755014	89.556252	44.535343	2.698225	96.039238	41.958107	36.917435	93.354233	43.246725	19.80783	94.6967355	-64.991501	15.702198	84.4157685
-10.050442	-15.921921	89.988152	-10.890341	17.715111	89.404961	44.476692	2.619022	95.755264	41.921486	36.846806	93.045181	43.199089	19.732914	94.4002225	-64.979771	15.697308	84.4096995
-10.890926	-16.07996	89.83062	-10.930805	17.685812	89.259132	44.415035	2.53598	95.465347	41.863121	36.77177	92.728531	43.139078	19.653875	94.096939	-65.000688	15.717749	84.421325
-11.744437	-16.204107	89.643661	-10.986204	17.635561	89.084267	44.329746	2.445014	95.175468	41.808891	36.691071	92.432007	43.0693185	19.5680425	93.8037375	-65.0417265	15.7030795	84.3647965
-12.650617	-16.331295	89.43338	-11.045337	17.59832	88.907425	44.229733	2.36563	94.871727	41.752697	36.601768	92.135651	42.991215	19.483699	93.503689	-65.081889	15.712941	84.311161
-13.526217	-16.404226	89.272156	-11.094746	17.55818	88.748901	44.111141	2.296757	94.564285	41.710518	36.525238	91.83326	42.9108295	19.4109975	93.1987725	-65.1003215	15.7053625	84.2990295
-14.350532	-16.453819	89.108185	-11.157358	17.485817	88.581322	43.981613	2.263337	94.25338	41.669777	36.479523	91.537682	42.825695	19.37143	92.895531	-65.140411	15.600204	84.267113
-15.596177	-16.544876	88.91729	-11.248338	17.414396	88.387215	43.786655	2.265704	93.887917	41.594688	36.366867	91.142815	42.6906715	19.3162855	92.515366	-65.1873475	15.5125065	84.259064
-16.498493	-16.53196	88.861725	-11.298456	17.344206	88.283356	43.714386	2.142938	93.665909	41.546352	36.287914	90.917534	42.630369	19.215426	92.2917215	-65.227281	15.472986	84.2749905
-17.393225	-16.506678	88.831009	-11.357675	17.292343	88.209259	43.620182	2.142121	93.519676	41.55204	36.213421	90.658943	42.586111	19.177771	92.0893095	-65.301461	15.406915	84.3292085
-18.279816	-16.454668	88.840897	-11.38048	17.247005	88.126625	43.55022	2.066968	93.36895	41.458382	36.142303	90.438889	42.504301	19.1046355	91.9039195	-65.265261	15.3893745	84.3493305
-19.077919	-16.382296	88.883385	-11.421697	17.162045	88.072678	43.540428	1.959284	93.194374	41.413536	36.061184	90.17746	42.476982	19.010234	91.685917	-65.320376	15.313856	84.459439
-19.916895	-16.295036	88.973915	-11.440192	17.091368	88.015923	43.477978	1.967686	93.072098	41.415722	35.99741	89.880226	42.44685	18.982548	91.476162	-65.327234	15.200188	84.555684
-20.734295	-16.173143	89.102623	-11.439666	17.036217	87.978073	43.435783	1.897454	92.938217	41.305016	35.889767	89.621674	42.3703995	18.8936105	91.2799455	-65.2497315	15.1788235	84.6762005
-21.98966	-15.939596	89.29567	-11.46514	16.935236	87.953979	43.393955	1.782942	92.759979	41.284019	35.740932	89.180649	42.338987	18.761937	90.970314	-65.269267	15.108535	84.937644
-22.800831	-15.702699	89.412903	-11.464253	16.822769	87.949249	43.405243	1.630496	92.619087	41.183823	35.610176	88.990921	42.294533	18.620336	90.805004	-65.223039	15.025202	85.093494
-23.5154	-15.476844	89.494934	-11.508218	16.713711	87.938805	43.346306	1.567677	92.554878	41.197094	35.485943	88.816681	42.2717	18.52681	90.6857795	-65.288136	14.900612	85.1918305
-24.331345	-15.214478	89.499146	-11.544208	16.590506	87.942673	43.301727	1.43244	92.480843	41.122116	35.32513	88.755325	42.2119215	18.378785	90.618084	-65.3003375	14.802227	85.267262
-25.102551	-14.902719	89.427254	-11.610372	16.486607	87.923393	43.251945	1.229371	92.379745	41.125393	35.197937	88.745659	42.188669	18.213654	90.562702	-65.409413	14.75956	85.284084
-25.931553	-14.532478	89.318451	-11.66003	16.362473	87.919144	43.114544	1.086941	92.315079	41.182289	35.075577	88.764404	42.1484165	18.081259	90.5397415	-65.4684765	14.643687	85.2985465
-26.69706	-14.103724	89.22084	-11.724737	16.235773	87.940147	42.951168	0.958008	92.277718	41.112995	34.935547	88.902092	42.0320815	17.9467775	90.589905	-65.4815555	14.5247685	85.290389
-27.827137	-13.431928	89.104103	-11.818721	16.15663	87.987434	42.739319	0.779971	92.266289	41.073112	34.769119	89.067612	41.9062155	17.774545	90.6669505	-65.5436575	14.538715	85.3079175
-28.527637	-12.910689	89.08107	-11.91402	16.123817	88.039467	42.626049	0.698143	92.274544	41.033043	34.707077	89.182594	41.829546	17.70261	90.728569	-65.657586	14.545024	85.350365
-29.24828	-12.256501	89.008644	-11.984197	16.1383	88.093575	42.489208	0.717699	92.31485	40.987366	34.691864	89.278999	41.738287	17.7047815	90.7969245	-65.706681	14.5718185	85.3902255
-30.026403	-11.626667	88.982407	-12.048575	16.169052	88.125427	42.430828	0.702842	92.306389	40.955101	34.699677	89.358009	41.6929645	17.7012595	90.832199	-65.7901145	14.6368445	85.418655
-30.71563	-10.909929	88.904602	-12.112008	16.208744	88.17244	42.37405	0.708142	92.291924	40.933983	34.728794	89.444908	41.6540165	17.718468	90.868416	-65.8780325	14.69902	85.476464
-31.392628	-10.226881	88.846085	-12.155965	16.268467	88.237755	42.352051	0.691098	92.28727	40.91692	34.765057	89.568878	41.6344855	17.7280775	90.928074	-65.9464155	14.8088565	85.547436
-32.052605	-9.533376	88.837189	-12.191243	16.333017	88.338844	42.254795	0.807529	92.411926	40.915089	34.806408	89.776741	41.584942	17.8069685	91.0943335	-65.967428	14.8590655	85.5833545
-33.111687	-8.334527	88.798943	-12.205937	16.41342	88.534698	42.201675	0.85473	92.672035	40.91193	34.889786	90.182816	41.5568025	17.872258	91.4274255	-65.9686765	14.954582	85.6419705
-33.762318	-7.481073	88.825333	-12.226254	16.494963	88.674889	42.210342	0.829473	92.854637	40.890865	34.957397	90.461311	41.5506035	17.893435	91.657974	-66.0031115	15.096491	85.691804
-34.389679	-6.669165	88.880692	-12.268166	16.57645	88.821465	42.1754	0.883159	93.051826	40.858547	35.063625	90.706955	41.5169735	17.973392	91.8793905	-66.0533055	15.179508	85.7635395
-35.048908	-5.81486	88.931152	-12.324464	16.624611	88.940056	42.136909	0.934167	93.194687	40.788284	35.150452	90.872696	41.4625965	18.0423095	92.0336915	-66.1115245	15.2069125	85.8464205
-35.744194	-4.921649	88.928131	-12.41352	16.696795	88.996658	42.042648	1.035806	93.280914	40.695354	35.22916	90.935509	41.369001	18.132483	92.1082115	-66.196041	15.261107	85.8851045
-36.434479	-4.014516	88.910851	-12.507113	16.731165	88.990715	41.969288	1.069102	93.228653	40.623291	35.306015	90.857239	41.2962895	18.1875585	92.042946	-66.3105155	15.2747715	85.938484
-37.112762	-3.126107	88.847809	-12.620089	16.745966	88.951889	41.90329	1.036612	93.032875	40.489353	35.361359	90.716843	41.1963215	18.1989855	91.874859	-66.4364995	15.2929465	86.028919
-38.136135	-1.72876	88.794197	-12.774977	16.713629	88.875397	41.753586	1.070858	92.646309	40.271252	35.366039	90.456863	41.012419	18.2184485	91.551586	-66.562373	15.2088095	86.199208
-38.858372	-0.786119	88.813866	-12.869724	16.679691	88.87339	41.607044	1.14787	92.392723	40.132183	35.368645	90.29847	40.8696135	18.2582575	91.3455965	-66.6090615	15.1011245	86.4011835
-39.538349	0.176231	88.867599	-12.952301	16.630411	88.903999	41.507919	1.155787	92.11277	40.010899	35.388668	90.171394	40.759409	18.2722275	91.142082	-66.664011	14.9885945	86.665916
-40.199497	1.127143	88.97419	-13.066201	16.575987	88.970482	41.390533	1.17911	91.846313	39.880161	35.462322	90.075317	40.635347	18.320716	90.960815	-66.767749	14.831258	86.980149
-40.847797	2.122812	89.071777	-13.193922	16.528532	89.047859	41.267616	1.219644	91.576988	39.675385	35.528042	90.034729	40.4715005	18.373843	90.8058585	-66.8593445	14.683221	87.2898595
-41.538296	3.151639	89.167511	-13.344749	16.511938	89.092392	41.115078	1.276569	91.283379	39.498608	35.623802	89.981819	40.306843	18.4501855	90.632599	-66.996341	14.5736905	87.552185
-42.143898	4.12716	89.275246	-13.497869	16.511173	89.153229	40.914734	1.376949	90.971222	39.312862	35.734776	89.920387	40.113798	18.5558625	90.4458045	-67.109536	14.4664835	87.8606535
-43.048317	5.650226	89.434784	-13.748505	16.545506	89.241821	40.623276	1.560399	90.497383	38.998451	35.918854	89.864983	39.8108635	18.7396265	90.181183	-67.3078735	14.3513855	88.302459
-43.68071	6.678315	89.559135	-13.93856	16.606449	89.323509	40.347828	1.790783	90.31813	38.78352	36.047379	89.890053	39.565674	18.919081	90.1040915	-67.442794	14.293817	88.5429265
-44.255562	7.705417	89.71402	-14.121787	16.705893	89.445587	40.085392	1.967521	90.258926	38.603573	36.159943	90.00872	39.3444825	19.063732	90.133823	-67.5880565	14.348054	88.757351
-44.839394	8.686967	89.882744	-14.338018	16.804045	89.593758	39.919872	2.078446	90.273491	38.446133	36.240971	90.24913	39.1830025	19.1597085	90.2613105	-67.8590385	14.4483815	88.9262055
-45.335011	9.704551	90.001259	-14.538339	16.931025	89.783989	39.738758	2.241945	90.430008	38.290501	36.371357	90.549728	39.0146295	19.306651	90.489868	-68.0913075	14.555399	89.07811
-45.825207	10.719854	90.178314	-14.741426	17.08395	89.966713	39.58136	2.320814	90.629402	38.159431	36.521358	90.877243	38.8703955	19.421086	90.7533225	-68.3532475	14.746814	89.1801035
-46.31131	11.696108	90.371506	-14.926826	17.210272	90.170547	39.438717	2.378991	90.841942	38.038906	36.668083	91.216202	38.7388115	19.523537	91.029072	-68.5924635	14.897007	89.312022
-46.926449	13.042447	90.637962	-15.201138	17.421171	90.453629	39.232246	2.475099	91.094978	37.840496	36.839149	91.68866	38.536371	19.657124	91.391819	-68.938647	15.185218	89.515439
-47.335392	13.90518	90.833061	-15.407686	17.523108	90.631935	39.055328	2.547982	91.214485	37.723377	36.93111	91.927872	38.3893525	19.739546	91.5711785	-69.2047245	15.30667	89.6926915
-47.697239	14.738727	91.026802	-15.572797	17.619352	90.77771	38.862526	2.639092	91.31517	37.578781	36.986481	92.128113	38.2206535	19.8127865	91.7216415	-69.3662475	15.4259175	89.8337785
-48.03997	15.575626	91.221382	-15.730703	17.709772	90.933403	38.730927	2.677371	91.382263	37.431473	37.028507	92.315849	38.0812	19.852939	91.849056	-69.542606	15.566605	90.01775
-48.332848	16.319395	91.451012	-15.875937	17.795458	91.093918	38.557659	2.815873	91.516075	37.274014	37.064259	92.510414	37.9158365	19.940066	92.0132445	-69.6677105	15.65085	90.1745915
-48.651279	16.999445	91.689095	-16.02709	17.868517	91.298019	38.436817	2.833908	91.655609	37.12114	37.102783	92.702469	37.7789785	19.9683455	92.179039	-69.8331585	15.7686885	90.416999
-48.883717	17.629375	91.956604	-16.195688	17.967321	91.497269	38.255962	2.93755	91.883003	36.98938	37.137379	92.896484	37.622671	20.0374645	92.3897435	-70.014047	15.8971775	90.6047945
-49.207302	18.479092	92.408813	-16.379169	18.099764	91.874466	38.076847	2.979945	92.205132	36.794121	37.203754	93.123428	37.435484	20.0918495	92.66428	-70.193822	16.1076785	91.084652
-49.397789	18.995071	92.69648	-16.516186	18.169704	92.087326	37.979767	3.004407	92.38607	36.680431	37.260036	93.199959	37.330099	20.1322215	92.7930145	-70.362471	16.2071865	91.3816375
-49.581333	19.511105	92.974098	-16.63726	18.228886	92.279297	37.908459	2.98229	92.487648	36.554127	37.319992	93.183388	37.231293	20.151141	92.835518	-70.505813	16.306631	91.723076
-49.720524	20.002533	93.236038	-16.758034	18.292418	92.426422	37.831516	3.012774	92.57122	36.424561	37.355667	93.080658	37.1280385	20.1842205	92.825939	-70.6441065	16.4006155	92.026905
-49.840969	20.501825	93.442154	-16.848131	18.345249	92.519974	37.746506	3.044593	92.641899	36.300869	37.380245	92.940643	37.0236875	20.212419	92.791271	-70.7199495	16.478079	92.248677
-49.880226	20.953863	93.597275	-16.917685	18.389101	92.61824	37.640369	3.073004	92.748917	36.19508	37.361122	92.786865	36.9177245	20.217063	92.767891	-70.7530945	16.561139	92.468589
-49.944801	21.363297	93.732521	-16.992981	18.429199	92.720596	37.507236	3.12565	92.923393	36.095627	37.293045	92.660431	36.8014315	20.2093475	92.791912	-70.7873935	16.6490505	92.64928
-49.935516	21.955847	93.905487	-17.084843	18.473547	92.885277	37.412239	2.971428	93.178421	36.001507	37.157547	92.547493	36.706873	20.0644875	92.862957	-70.876559	16.8826065	92.907597
-49.873791	22.283201	93.96199	-17.146397	18.481388	92.992355	37.321938	2.871651	93.423058	35.974125	37.029381	92.523346	36.6480315	19.950516	92.973202	-70.9408255	17.01226	93.011508
-49.776699	22.631748	93.94857	-17.212255	18.451563	93.065247	37.24501	2.75623	93.69516	35.968952	36.901413	92.527809	36.606981	19.8288215	93.1114845	-71.031491	17.0743045	93.0190095
-49.654713	22.943695	93.950478	-17.273443	18.427763	93.134483	37.18832	2.628536	93.976868	35.92728	36.770756	92.55719	36.5578	19.699646	93.267029	-71.104686	17.15588	93.001937
-49.492935	23.27527	93.893906	-17.35808	18.376362	93.214439	37.081089	2.604212	94.287544	35.880089	36.648327	92.617523	36.480589	19.6262695	93.4525335	-71.196749	17.1264545	92.9763445
-49.288513	23.669825	93.862289	-17.438009	18.301394	93.275803	37.027084	2.540465	94.552742	35.814598	36.571396	92.7043	36.420841	19.5559305	93.628521	-71.296859	17.0468575	92.923085
-49.004025	24.08267	93.830803	-17.525015	18.215349	93.369537	37.013103	2.454946	94.759056	35.747932	36.515949	92.812241	36.3805175	19.4854475	93.7856485	-71.4305475	16.9452505	92.9534255
-48.493286	24.80192	93.821945	-17.611368	18.093002	93.489197	36.945824	2.459135	95.033646	35.661484	36.478363	93.011063	36.303654	19.468749	94.0223545	-71.52639	16.717255	92.9560395
-48.145432	25.288561	93.836784	-17.645763	18.049913	93.569092	36.876873	2.543252	95.199867	35.618458	36.486851	93.133316	36.2476655	19.5150515	94.1665915	-71.5391915	16.5847745	92.9715925
-47.720207	25.795416	93.821411	-17.664736	18.04351	93.624603	36.861183	2.578218	95.312675	35.596092	36.539585	93.232147	36.2286375	19.5589015	94.272411	-71.5581095	16.5281185	92.976795
-47.326546	26.299582	93.812622	-17.68947	18.054764	93.674377	36.907253	2.586801	95.375717	35.549583	36.623596	93.31736	36.228418	19.6051985	94.3465385	-71.607358	16.5043295	93.0022155
-46.888859	26.888361	93.812424	-17.714689	18.107605	93.710129	36.912457	2.655918	95.426903	35.51968	36.710323	93.401421	36.2160685	19.6831205	94.414162	-71.6454465	16.5320895	93.006096
-46.310535	27.558083	93.832466	-17.723635	18.173193	93.743553	36.885704	2.799025	95.46814	35.499557	36.805092	93.495987	36.1926305	19.8020585	94.4820635	-71.6399005	16.5443275	93.0050425
-45.72773	28.301311	93.820801	-17.701473	18.283457	93.781357	36.885597	2.885937	95.468781	35.481335	36.9235	93.630379	36.183466	19.9047185	94.54958	-71.586412	16.6621955	93.013134
-44.825771	29.392952	93.925919	-17.695047	18.468805	93.852203	36.836536	3.014236	95.427826	35.514858	37.092491	93.91256	36.175697	20.0533635	94.670193	-71.565791	16.8842465	93.034213
-44.247623	30.123589	93.961105	-17.659628	18.57794	93.864014	36.810284	3.117943	95.341797	35.609905	37.226479	94.125916	36.2100945	20.172211	94.7338565	-71.5293505	16.983669	92.9941715
-43.583523	30.91098	94.002274	-17.648115	18.726852	93.859352	36.80682	3.164511	95.24057	35.726402	37.375904	94.350563	36.266611	20.2702075	94.7955665	-71.562841	17.1834965	92.9231375
-42.828915	31.753746	94.045135	-17.631964	18.841728	93.862938	36.79417	3.279933	95.173676	35.831364	37.516289	94.589828	36.312767	20.398111	94.881752	-71.576695	17.285345	92.844124
-42.15712	32.611958	94.097717	-17.60746	19.019531	93.890343	36.754395	3.490014	95.192085	35.907604	37.668442	94.803352	36.3309995	20.579228	94.9977185	-71.5459195	17.459834	92.7829675
-41.387321	33.437416	94.139191	-17.607971	19.217072	93.907562	36.809776	3.586669	95.230049	35.976315	37.841946	94.974716	36.3930455	20.7143075	95.1023825	-71.6089875	17.7198365	92.7127415
-40.707218	34.203854	94.111763	-17.630762	19.407009	93.932053	36.85611	3.770418	95.359711	35.981361	38.041969	95.1231	36.4187355	20.9061935	95.2414055	-71.6802595	17.9078245	92.6227005
-39.519905	35.427036	94.095657	-17.634563	19.702671	94.008728	36.939739	4.138932	95.681137	35.949509	38.369385	95.310593	36.444624	21.2541585	95.495865	-71.71375	18.1511835	92.521591
-38.73595	36.255032	94.014313	-17.639462	19.867903	94.044594	37.082668	4.280453	95.869987	35.924072	38.591202	95.408615	36.50337	21.4358275	95.639301	-71.782294	18.2999785	92.449887
-37.914635	37.029278	93.995117	-17.65819	19.982649	94.102348	37.19347	4.445457	96.06015	35.890804	38.792065	95.501221	36.542137	21.618761	95.7806855	-71.858517	18.346537	92.4240105
-37.164276	37.760521	93.973755	-17.65073	20.056263	94.134705	37.283058	4.590602	96.219429	35.876431	38.944454	95.587265	36.5797445	21.767528	95.903347	-71.8812045	18.344998	92.366063
-36.27195	38.571342	93.94532	-17.618456	20.113981	94.180351	37.322197	4.780052	96.355614	35.896851	39.06385	95.654922	36.609524	21.921951	96.005268	-71.846436	18.306011	92.355434
-35.440857	39.356483	93.973595	-17.580887	20.130173	94.233978	37.446167	4.788912	96.431068	35.929226	39.117542	95.711143	36.6876965	21.953227	96.0711055	-71.8494705	18.307119	92.3968505
-34.577007	40.133362	94.013138	-17.512541	20.128603	94.31633	37.509247	4.887514	96.550713	35.980492	39.143681	95.778381	36.7448695	22.0155975	96.164547	-71.7699515	18.2416085	92.468113
-33.307682	41.249474	94.085068	-17.411694	20.113922	94.397125	37.711948	4.850525	96.661392	36.085106	39.146233	95.950623	36.898527	21.998379	96.3060075	-71.721915	18.229465	92.4882425
-32.374485	42.103813	94.126358	-17.342159	20.080414	94.463913	37.768539	4.899734	96.791367	36.194519	39.148113	96.090019	36.981529	22.0239235	96.440693	-71.665847	18.1369045	92.487133
-31.411072	42.880058	94.142113	-17.274406	20.059547	94.501633	37.898083	4.836489	96.870522	36.317097	39.165405	96.250992	37.10759	22.000947	96.560757	-71.656402	18.118147	92.442509
-30.552128	43.624146	94.199509	-17.193699	20.035107	94.506203	37.990017	4.842294	96.928528	36.427383	39.180859	96.41861	37.2087	22.0115765	96.673569	-71.596098	18.0586375	92.338837
-29.562691	44.451233	94.214905	-17.138424	20.01339	94.50988	38.060047	4.861814	96.968842	36.520462	39.235191	96.555809	37.2902545	22.0485025	96.7623255	-71.5671025	17.9782775	92.2574345
-28.657499	45.310154	94.291229	-17.09947	20.013134	94.510605	38.118534	4.953339	96.998688	36.584702	39.275421	96.658272	37.351618	22.11438	96.82848	-71.550558	17.911888	92.19273
-27.732464	46.077072	94.372932	-17.038284	20.042316	94.495865	38.219219	4.991286	96.951851	36.638523	39.354969	96.759834	37.428871	22.1731275	96.8558425	-71.505439	17.9115045	92.1358875
-26.317331	47.26532	94.530479	-16.962402	20.100033	94.488785	38.347851	5.111938	96.891541	36.688034	39.485367	96.943207	37.5179425	22.2986525	96.917374	-71.4427465	17.9014135	92.060196
-25.347504	48.142059	94.698181	-16.928967	20.133286	94.535172	38.445477	5.164431	96.875877	36.764614	39.59375	97.12439	37.6050455	22.3790905	97.0001335	-71.4629795	17.8874815	92.0702105
-24.380596	48.925999	94.931671	-16.867092	20.219776	94.590256	38.506359	5.279576	96.915749	36.841503	39.715275	97.354164	37.673931	22.4974255	97.1349565	-71.408115	17.9421265	92.0455555
-23.436098	49.662479	95.18589	-16.829739	20.294424	94.635056	38.558662	5.393296	96.999702	36.925129	39.839005	97.644302	37.7418955	22.6161505	97.322002	-71.4013735	17.9726975	91.94811
-22.424706	50.475903	95.513374	-16.799721	20.407537	94.714455	38.577286	5.585268	97.117065	36.99509	39.99181	97.993164	37.786188	22.788539	97.5551145	-71.38563	18.026535	91.8737955
-21.439451	51.228706	95.859756	-16.765141	20.506111	94.808655	38.669678	5.663908	97.20636	37.041992	40.164227	98.356667	37.855835	22.9140675	97.7815135	-71.386117	18.0981545	91.8357965
-20.518393	51.907124	96.250389	-16.750311	20.634821	94.925087	38.749256	5.8325	97.357864	37.058296	40.338535	98.763885	37.903776	23.0855175	98.0608745	-71.404398	18.1841245	91.7892995
-19.0811	52.903545	96.804955	-16.790892	20.812603	95.117836	38.859825	6.097896	97.65062	37.133091	40.645729	99.361305	37.996458	23.3718125	98.5059625	-71.578242	18.2533935	91.7297095
-18.14958	53.551502	97.169701	-16.784105	20.949736	95.219109	38.955338	6.289859	97.863312	37.156479	40.858822	99.77121	38.0559085	23.5743405	98.817261	-71.6241185	18.3251315	91.620957
-17.217327	54.102993	97.513756	-16.82213	21.073332	95.304138	39.079914	6.481278	98.056137	37.160706	41.099854	100.179123	38.12031	23.790566	99.11763	-71.76457	18.356098	91.490646
-16.330471	54.612236	97.832306	-16.840652	21.187506	95.358147	39.207233	6.667404	98.247864	37.178509	41.326256	100.527176	38.192871	23.99683	99.38752	-71.874175	18.378182	91.328774
-15.406097	55.07695	98.10553	-16.875505	21.308586	95.422874	39.315231	6.87289	98.432976	37.204041	41.535027	100.857254	38.259636	24.2039585	99.645115	-72.010646	18.4132135	91.200633
-14.523082	55.552612	98.359428	-16.877398	21.428989	95.437431	39.405434	7.062151	98.610222	37.214378	41.727558	101.169754	38.309906	24.3948545	99.889988	-72.064702	18.4631235	90.984874
-13.558311	55.841194	98.588562	-16.87948	21.544746	95.423439	39.479218	7.226141	98.775406	37.238232	41.896271	101.444695	38.358725	24.561206	100.1100505	-72.117685	18.528286	90.7368275
-12.280319	56.225742	98.819862	-16.873388	21.672552	95.39061	39.59877	7.417321	98.927399	37.265526	42.115124	101.762596	38.432148	24.7662225	100.3449975	-72.178924	18.5788815	90.4362225
-11.409662	56.436275	98.899826	-16.883902	21.719929	95.324203	39.662563	7.551803	99.008873	37.271683	42.224621	101.928238	38.467123	24.888212	100.4685555	-72.234927	18.551646	90.1798505
-10.553301	56.589169	98.974266	-16.900311	21.811516	95.209	39.723217	7.660316	99.075119	37.272461	42.301254	102.036652	38.497839	24.980785	100.5558855	-72.298461	18.642247	89.8621145
-9.689915	56.623657	98.944099	-16.876577	21.859468	95.124077	39.780483	7.749439	99.12056	37.271355	42.367699	102.076195	38.525919	25.058569	100.5983775	-72.279073	18.660367	89.6497765
-8.930545	56.641697	98.84465	-16.882004	21.940067	94.986115	39.829472	7.839313	99.132706	37.247269	42.45158	102.031876	38.5383705	25.1454465	100.582291	-72.3023785	18.7346875	89.389939
-8.140632	56.581871	98.655853	-16.8664	21.976555	94.805779	39.882198	7.920316	99.064896	37.23695	42.507923	101.896561	38.559574	25.2141195	100.4807285	-72.292374	18.7389905	89.1308295
-7.384023	56.484276	98.444267	-16.837416	22.033957	94.574142	39.934998	7.98888	98.932961	37.249165	42.575047	101.687065	38.5920815	25.2819635	100.310013	-72.2669135	18.7859505	88.838271
-6.26355	56.204075	98.066978	-16.761641	22.056837	94.284683	40.006741	8.11046	98.739143	37.196682	42.679066	101.384262	38.6017115	25.394763	100.0617025	-72.1249935	18.718911	88.5076635
-5.43538	55.891438	97.715164	-16.664673	22.117737	94.083	40.034386	8.19124	98.670807	37.17218	42.66745	101.154686	38.603283	25.429345	99.9127465	-71.932629	18.806129	88.2532535
-4.761446	55.587994	97.365166	-16.61783	22.14481	93.854942	40.091114	8.25931	98.6063	37.141533	42.723042	100.964722	38.6163235	25.491176	99.785511	-71.8519835	18.798444	87.924373
-4.105268	55.228878	97.09874	-16.56361	22.191896	93.61097	40.120174	8.306884	98.500572	37.122681	42.790504	100.753769	38.6214275	25.548694	99.6271705	-71.7486475	18.835098	87.5947695
-3.415892	54.801689	96.766472	-16.522614	22.204075	93.376961	40.117176	8.371695	98.347885	37.066177	42.874363	100.610649	38.5916765	25.623029	99.479267	-71.6369045	18.785121	87.274655
-2.751781	54.286373	96.530304	-16.488583	22.225979	93.113472	40.080471	8.430319	98.168388	37.057133	42.853729	100.42009	38.568802	25.642024	99.294239	-71.545968	18.809934	86.932705
-2.106027	53.692383	96.275887	-16.483339	22.241617	92.835274	40.025215	8.482437	97.938538	37.047832	42.872395	100.225067	38.5365235	25.677416	99.0818025	-71.5032015	18.805818	86.5887455
-1.271096	52.780682	95.821396	-16.458393	22.31846	92.397545	39.928143	8.612657	97.568832	37.029499	42.933418	99.892754	38.478821	25.7730375	98.730793	-71.395607	18.8638825	86.064297
-0.749838	52.082794	95.581047	-16.482193	22.414129	92.149391	39.904804	8.72461	97.31501	37.001114	43.009491	99.629974	38.452959	25.8670505	98.472492	-71.417345	18.9612075	85.82629
-0.173849	51.312405	95.281006	-16.482021	22.512964	91.942955	39.891552	8.866092	97.106865	36.926125	43.108135	99.397148	38.4088385	25.9871135	98.2520065	-71.3728805	19.0388145	85.6339035
0.314881	50.563248	95.016449	-16.494432	22.665331	91.783867	39.881878	9.002509	96.925529	36.847004	43.234245	99.112289	38.364441	26.118377	98.018909	-71.353305	19.212285	85.548825
0.80504	49.68269	94.65062	-16.502483	22.776722	91.651527	39.861935	9.163071	96.7612	36.776947	43.377831	98.812935	38.319441	26.270451	97.7870675	-71.324407	19.282993	85.5159865
1.284367	48.787605	94.293549	-16.499117	22.929855	91.50193	39.826859	9.317058	96.632225	36.687042	43.503632	98.518745	38.2569505	26.410345	97.575485	-71.2551845	19.449365	85.428375
1.804711	47.817852	93.949547	-16.483524	23.058788	91.348953	39.811264	9.461048	96.510109	36.637932	43.61797	98.199989	38.224598	26.539509	97.355049	-71.191646	19.578067	85.342857
2.486151	46.275688	93.384651	-16.473492	23.225443	91.107834	39.781834	9.632273	96.368965	36.556915	43.770512	97.777878	38.1693745	26.7013925	97.0734215	-71.1163585	19.7494935	85.1422465
2.934253	45.136299	93.046387	-16.463722	23.307819	90.965912	39.7617	9.697266	96.277977	36.51265	43.835014	97.536621	38.137175	26.76614	96.907299	-71.064619	19.849498	85.024525
3.400809	43.941505	92.79364	-16.426554	23.350216	90.863029	39.751259	9.727695	96.204796	36.512383	43.843571	97.335716	38.131821	26.785633	96.770256	-70.984929	19.914799	84.955802
3.840384	42.688473	92.552322	-16.380398	23.383551	90.748726	39.752872	9.730869	96.134033	36.535706	43.82869	97.16922	38.144289	26.7797795	96.6516265	-70.905085	19.9873225	84.8458255
4.256957	41.397575	92.332489	-16.32049	23.384527	90.648499	39.775261	9.698675	96.050949	36.595444	43.796139	97.021904	38.1853525	26.747407	96.5364265	-70.8263325	20.021647	84.7605715
4.715934	40.067822	92.122337	-16.264908	23.370686	90.566734	39.796074	9.648841	95.978813	36.659637	43.748444	96.902527	38.2278555	26.6986425	96.44067	-70.7576715	20.0427295	84.692798
5.14315	38.703133	91.934036	-16.190214	23.361115	90.467606	39.816792	9.594285	95.927147	36.757668	43.694794	96.780106	38.28723	26.6445395	96.3536265	-70.667658	20.0776905	84.5815855
5.763921	36.572304	91.615791	-16.056681	23.348913	90.333504	39.847904	9.508523	95.830933	36.882893	43.562698	96.581093	38.3653985	26.5356105	96.206013	-70.4787605	20.1622155	84.460995
6.209301	35.093971	91.457756	-15.994432	23.336105	90.285835	39.874325	9.436176	95.776245	36.939896	43.476139	96.402374	38.4071105	26.4561575	96.0893095	-70.3959745	20.2160525	84.4823605
6.58712	33.602352	91.27359	-15.932971	23.321613	90.243523	39.912975	9.370956	95.726517	36.982403	43.374851	96.214249	38.447689	26.3729035	95.970383	-70.313631	20.2703225	84.516663
6.985181	32.073738	91.065521	-15.862354	23.29355	90.209442	39.954395	9.310836	95.687363	37.021496	43.287724	95.9963	38.4879455	26.29928	95.8418315	-70.2126535	20.28782	84.5770525
7.375497	30.489811	90.883926	-15.838	23.266325	90.162971	40.018471	9.228173	95.634392	37.055618	43.207699	95.738205	38.5370445	26.217936	95.6862985	-70.2130445	20.314714	84.6396435
7.723691	28.922939	90.690681	-15.7922	23.233534	90.100304	40.069206	9.166751	95.610954	37.068943	43.135521	95.492516	38.5690745	26.151136	95.551735	-70.1534745	20.315932	84.648873
8.04622	27.30493	90.534248	-15.760365	23.200186	90.05632	40.108295	9.110923	95.600952	37.07542	43.053493	95.289246	38.5918575	26.082208	95.445099	-70.1125875	20.318164	84.667541
8.605732	24.790211	90.346359	-15.698701	23.123257	90.011444	40.131905	8.985497	95.627403	37.0802	42.942581	95.02652	38.6060525	25.964039	95.3269615	-70.0034545	20.282475	84.6959265
8.94906	23.11673	90.281174	-15.679058	23.044373	90.018898	40.133228	8.888827	95.68129	37.07402	42.854706	94.882271	38.603624	25.8717665	95.2817805	-69.96174	20.2169795	84.7560155
9.29958	21.427689	90.260414	-15.666694	22.98134	90.045486	40.138355	8.75273	95.754433	37.084599	42.738716	94.726303	38.611477	25.745723	95.240368	-69.944865	20.216957	84.850604
9.625964	19.73093	90.219025	-15.658538	22.932037	90.054306	40.134663	8.624275	95.835548	37.106602	42.615871	94.576729	38.6206325	25.620073	95.2061385	-69.9377085	20.244001	84.9024735
9.912939	18.02656	90.213814	-15.652108	22.897272	90.033028	40.151245	8.467377	95.891548	37.139637	42.46167	94.431084	38.645441	25.4645235	95.161316	-69.949657	20.3300205	84.90474
10.239255	16.316076	90.188828	-15.641356	22.851805	89.987259	40.160671	8.312737	95.925835	37.156059	42.300449	94.252724	38.658365	25.306593	95.0892795	-69.941077	20.397017	84.8852385
10.565618	14.660981	90.190575	-15.625207	22.796019	89.936043	40.154533	8.191304	95.955727	37.205242	42.138145	94.037506	38.6798875	25.1647245	94.9966165	-69.9303015	20.4273135	84.8754695
11.005373	12.182199	90.194839	-15.531938	22.772022	89.819969	40.152325	8.041604	96.005844	37.24226	41.885399	93.699867	38.6972925	24.9635015	94.8528555	-69.7611685	20.5805425	84.7870825
11.296163	10.590405	90.194771	-15.453224	22.729149	89.723351	40.175968	7.961391	96.054634	37.29356	41.71624	93.452393	38.734764	24.8388155	94.7535135	-69.641212	20.6194825	84.6931885
11.557608	9.000859	90.238419	-15.380719	22.699121	89.596939	40.229279	7.871491	96.109871	37.349667	41.55616	93.194923	38.789473	24.7138255	94.652397	-69.550911	20.6844165	84.541481
11.904881	7.388634	90.278503	-15.286176	22.641983	89.464035	40.308167	7.794202	96.138992	37.396324	41.396034	92.938522	38.8522455	24.595118	94.538757	-69.4245975	20.688848	84.389313
12.177787	5.893922	90.332748	-15.156959	22.555832	89.314362	40.37336	7.694642	96.162498	37.46793	41.235451	92.659935	38.920645	24.4650465	94.4112165	-69.234563	20.6466175	84.2175075
12.44788	4.370501	90.376091	-15.052955	22.459641	89.153542	40.439083	7.595082	96.164185	37.520962	41.066307	92.386467	38.9800225	24.3306945	94.275326	-69.0859325	20.5885875	84.031758
12.736662	2.945853	90.48774	-14.963797	22.34729	88.995918	40.490227	7.470584	96.153473	37.577961	40.867992	92.121841	39.034094	24.169288	94.137657	-68.961688	20.525292	83.854179
13.138434	0.922554	90.569199	-14.789949	22.133862	88.785027	40.512474	7.274553	96.125984	37.680035	40.544624	91.794739	39.0962545	23.9095885	93.9603615	-68.6761525	20.3581355	83.6096925
13.335623	-0.337767	90.644203	-14.716859	21.967129	88.663376	40.530384	7.130129	96.116547	37.74567	40.343021	91.653786	39.138027	23.736575	93.8851665	-68.571745	20.197683	83.4415855
13.627924	-1.636437	90.736862	-14.656244	21.784801	88.554092	40.582695	6.964209	96.112396	37.816803	40.156124	91.561279	39.199749	23.5601665	93.8368375	-68.512237	20.0094355	83.2713465
13.840002	-2.814726	90.790955	-14.559274	21.627062	88.481087	40.621243	6.801645	96.107361	37.870945	39.990929	91.497063	39.246094	23.396287	93.802212	-68.364642	19.857837	83.159962
14.105804	-3.834119	90.802803	-14.505885	21.442099	88.425446	40.653847	6.677785	96.080231	37.904686	39.847229	91.458572	39.2792665	23.262507	93.7694015	-68.2910365	19.621691	83.0814905
14.313291	-4.820043	90.848251	-14.43691	21.307083	88.368385	40.686283	6.548542	96.030029	37.954136	39.728268	91.423386	39.3202095	23.138405	93.7267075	-68.1940295	19.475761	83.0100625
14.489662	-5.808662	90.863426	-14.407433	21.190319	88.331146	40.712189	6.456599	95.971497	37.971546	39.620045	91.38707	39.3418675	23.038322	93.6792835	-68.1567335	19.342316	82.9830085
14.692903	-6.877907	90.89267	-14.346971	21.028513	88.264244	40.731564	6.352108	95.874741	37.983356	39.505245	91.351936	39.35746	22.9286765	93.6133385	-68.051402	19.1283495	82.9151495
14.482895	-6.910117	90.821922	-14.337385	20.979439	88.237282	40.730663	6.301314	95.818558	37.987492	39.44418	91.344749	39.3590775	22.872747	93.5816535	-68.0338475	19.086131	82.8929105
14.266594	-6.854986	90.712822	-14.3297	20.953768	88.185997	40.716461	6.262378	95.769417	37.985924	39.409523	91.345482	39.3511925	22.8359505	93.5574495	-68.0105925	19.0715855	82.8145445
13.97388	-6.695093	90.621719	-14.335944	20.958267	88.128685	40.690891	6.229112	95.70961	37.986145	39.385105	91.358101	39.338518	22.8071085	93.5338555	-68.010406	19.1094255	82.7235145
13.661924	-6.486595	90.466972	-14.349564	20.932848	88.075783	40.668129	6.176762	95.640251	38.004337	39.363758	91.371277	39.336233	22.77026	93.505764	-68.035361	19.095436	82.645802
13.334419	-6.201145	90.351143	-14.368298	20.943249	88.012848	40.633396	6.128447	95.545593	38.030045	39.339497	91.380203	39.3317205	22.733972	93.462898	-68.0683165	19.152526	82.562798
12.94304	-5.85174	90.188889	-14.357541	20.956329	87.957962	40.601105	6.075453	95.44635	38.053101	39.304905	91.400734	39.327103	22.690179	93.423542	-68.042185	19.222479	82.492382
12.309351	-5.237444	89.952141	-14.349376	20.989994	87.909576	40.536942	6.001813	95.295555	38.133926	39.237019	91.467575	39.335434	22.619416	93.381565	-68.034186	19.360572	82.437587
11.87346	-4.838513	89.812294	-14.321162	21.00728	87.891754	40.505592	5.946499	95.20607	38.196327	39.198921	91.542259	39.3509595	22.57271	93.3741645	-67.9932835	19.44185	82.4093435
11.461673	-4.423774	89.637199	-14.285517	21.034279	87.880371	40.498924	5.887416	95.115616	38.26112	39.164604	91.65081	39.380022	22.52601	93.383213	-67.951056	19.542548	82.377529
10.98583	-3.93019	89.446594	-14.232787	21.049881	87.853745	40.500591	5.808048	95.003929	38.347691	39.140835	91.769218	39.424141	22.4744415	93.3865735	-67.889715	19.6253205	82.3209165
10.500952	-3.422627	89.168831	-14.176661	21.061543	87.811752	40.50893	5.722386	94.872566	38.431442	39.114796	91.894981	39.470186	22.418591	93.3837735	-67.823508	19.704495	82.2397305
9.932225	-2.832358	88.922844	-14.114608	21.083237	87.768143	40.504276	5.651656	94.687859	38.538864	39.067566	92.004814	39.52157	22.359611	93.3463365	-67.750786	19.806863	82.1899495
9.373757	-2.22271	88.639488	-14.060101	21.105101	87.720856	40.495251	5.559406	94.443939	38.63271	39.008221	92.121178	39.5639805	22.2838135	93.2825585	-67.6841825	19.9263885	82.1591535
8.556168	-1.438097	88.149742	-13.951774	21.109354	87.671562	40.48867	5.323349	93.980461	38.83147	38.872707	92.279343	39.66007	22.098028	93.129902	-67.563618	20.12068	82.213222
7.955995	-0.886753	87.798866	-13.885994	21.078009	87.668633	40.470497	5.190884	93.645187	38.978336	38.744049	92.358849	39.7244165	21.9674665	93.002018	-67.4964045	20.1885515	82.335248
7.293357	-0.329463	87.530792	-13.819417	21.042561	87.691025	40.443615	5.06721	93.318039	39.103271	38.611591	92.425163	39.773443	21.8394005	92.871601	-67.412277	20.2457215	82.510449
6.574354	0.266327	87.321632	-13.80402	21.025282	87.723297	40.408741	4.973755	93.023712	39.186981	38.532341	92.469398	39.797861	21.753048	92.746555	-67.405901	20.297516	82.700039
5.894146	0.817224	87.144241	-13.793103	21.027542	87.736061	40.375565	4.904903	92.781364	39.242874	38.490589	92.471298	39.8092195	21.697746	92.626331	-67.3954255	20.357338	82.845791
5.191191	1.284127	86.982437	-13.823082	21.060516	87.71875	40.34351	4.850777	92.585014	39.224907	38.488098	92.452187	39.7842085	21.6694375	92.5186005	-67.4303725	20.4515945	82.9188995
4.421315	1.724788	86.833	-13.889683	21.106096	87.688614	40.333179	4.825217	92.439255	39.158108	38.518616	92.426552	39.7456435	21.6719165	92.4329035	-67.5250095	20.5402755	82.9443245
3.168712	2.363585	86.646774	-14.011131	21.158312	87.57917	40.331432	4.817095	92.239296	39.003063	38.600376	92.377357	39.6672475	21.7087355	92.3083265	-67.6895095	20.6078885	82.8500135
2.328951	2.760773	86.500618	-14.100638	21.174179	87.487831	40.314373	4.817726	92.074387	38.888885	38.606136	92.383614	39.601629	21.711931	92.2290005	-67.802905	20.636427	82.7466615
1.54178	3.067257	86.337563	-14.187546	21.127981	87.405342	40.28661	4.78359	91.898842	38.834183	38.57872	92.400681	39.5603965	21.681155	92.1497615	-67.9354885	20.574807	82.6609225
0.750132	3.305281	86.132843	-14.234349	21.068962	87.334839	40.187565	4.709888	91.715263	38.833843	38.499176	92.447075	39.510704	21.604532	92.081169	-67.979402	20.533392	82.588509
-0.072749	3.423738	85.929482	-14.236151	20.960119	87.278137	40.170845	4.591862	91.481308	38.890736	38.393703	92.522011	39.5307905	21.4927825	92.0016595	-68.0030925	20.4274555	82.5546145
-0.947233	3.551411	85.774033	-14.204444	20.88056	87.261238	40.088741	4.487773	91.334053	38.986385	38.272285	92.615036	39.537563	21.380029	91.9745445	-67.946451	20.381091	82.5479315
-1.826784	3.598313	85.681282	-14.144118	20.82056	87.280464	40.069668	4.345379	91.207275	39.139603	38.151428	92.690926	39.6046355	21.2484035	91.9491005	-67.8928715	20.3927165	82.6118275
-3.030979	3.584289	85.619286	-13.957636	20.809052	87.363358	40.080418	4.271287	91.157341	39.42741	38.015862	92.777771	39.753914	21.1435745	91.967556	-67.669186	20.4745295	82.75916
-3.805347	3.438558	85.596123	-13.81388	20.833967	87.401016	40.200275	4.159731	91.139221	39.614761	37.987251	92.776161	39.907518	21.073491	91.957691	-67.535278	20.594443	82.844341
-4.578862	3.205305	85.617226	-13.637384	20.877193	87.464836	40.311577	4.195576	91.18885	39.766964	37.988941	92.719589	40.0392705	21.0922585	91.9542195	-67.3140385	20.6621275	82.9754525
-5.403466	2.896378	85.677315	-13.446401	20.960337	87.504311	40.505089	4.156284	91.201363	39.90477	38.035492	92.600883	40.2049295	21.095888	91.901123	-67.0977315	20.824786	83.107499
-6.173613	2.583766	85.740158	-13.292074	21.047436	87.521492	40.647388	4.182755	91.241539	40.007339	38.104164	92.406548	40.3273635	21.1434595	91.8240435	-66.9115115	20.9514125	83.2189405
-6.818525	2.239232	85.912773	-13.150864	21.123724	87.499825	40.808628	4.235532	91.273026	40.085571	38.211014	92.144936	40.4470995	21.223273	91.708981	-66.7488275	21.024175	83.290669
-7.39146	1.81215	85.894844	-13.053346	21.179832	87.459656	40.931728	4.351649	91.284874	40.108437	38.309837	91.823669	40.5200825	21.330743	91.5542715	-66.6267745	21.028921	83.3650405
-8.240609	0.997842	85.82093	-12.93175	21.243874	87.341888	41.177189	4.409929	91.167137	40.027245	38.429543	91.27272	40.602217	21.419736	91.2199285	-66.465717	21.068012	83.4638475
-8.8262	0.465303	85.892113	-12.886685	21.257269	87.23951	41.297909	4.478549	91.076874	39.985687	38.512604	90.855972	40.641798	21.4955765	90.966423	-66.415168	21.0189615	83.512597
-9.370199	-0.08826	85.900497	-12.858412	21.269539	87.121918	41.400444	4.522161	90.974541	39.959709	38.580738	90.436211	40.6800765	21.5514495	90.705376	-66.3969005	20.9876285	83.53846
-9.774728	-0.486575	86.067238	-12.822357	21.255751	87.027885	41.442234	4.594557	90.912003	39.903957	38.594391	90.077438	40.6730955	21.594474	90.4947205	-66.3178095	20.917028	83.5610495
-10.153844	-0.886469	86.130249	-12.822834	21.226692	86.969101	41.47443	4.576767	90.861549	39.841202	38.553539	89.811546	40.657816	21.565153	90.3365475	-66.303484	20.888231	83.6016545
-10.550937	-1.285249	86.152374	-12.841943	21.169163	86.947464	41.465549	4.539287	90.870399	39.814301	38.472878	89.619514	40.639925	21.5060825	90.2449565	-66.323811	20.8322435	83.6499715
-10.950444	-1.786873	86.265854	-12.857047	21.087219	86.95208	41.423054	4.465272	90.921547	39.783653	38.37146	89.499214	40.6033535	21.418366	90.2103805	-66.3174475	20.756072	83.6937795
-11.528576	-2.48291	86.409813	-12.900266	20.948946	87.047737	41.483452	4.242997	91.018974	39.745152	38.172668	89.444	40.614302	21.2078325	90.231487	-66.414834	20.6900595	83.863987
-11.897821	-2.882661	86.614769	-12.926926	20.839479	87.092285	41.479534	4.113702	91.159332	39.758335	38.022343	89.456329	40.6189345	21.0680225	90.3078305	-66.4727865	20.6109355	83.8767395
-12.217377	-3.249954	86.759529	-12.91849	20.743313	87.162636	41.466484	4.004123	91.346344	39.825161	37.896988	89.496078	40.6458225	20.9505555	90.421211	-66.4828025	20.5360705	83.904061
-12.501821	-3.585297	86.863426	-12.932158	20.617044	87.225677	41.437717	3.910065	91.534752	39.782112	37.75745	89.629677	40.6099145	20.8337575	90.5822145	-66.4742305	20.4003305	83.8691395
-12.748805	-3.937253	86.892937	-12.924269	20.497278	87.298141	41.439625	3.820453	91.709389	39.797272	37.671238	89.802689	40.6184485	20.7458455	90.756039	-66.4669865	20.2487105	83.840243
-12.872017	-4.321136	86.973289	-12.9246	20.401377	87.34185	41.454144	3.765261	91.886032	39.832069	37.591415	90.032936	40.6431065	20.678338	90.959484	-66.4923065	20.124416	83.724216
-13.004652	-4.666515	86.974861	-12.896879	20.263723	87.407341	41.449879	3.732698	92.094734	39.863441	37.541008	90.33744	40.65666	20.636853	91.216087	-66.450418	19.890593	83.598595
-13.191204	-5.192773	87.006592	-12.838427	20.132477	87.543434	41.497028	3.707815	92.470566	39.948868	37.50985	90.939125	40.722948	20.6088325	91.7048455	-66.399802	19.6561215	83.3820225
-13.348314	-5.536358	86.996964	-12.807634	20.041019	87.644043	41.526707	3.707883	92.781456	40.025051	37.536377	91.38353	40.775879	20.62213	92.082493	-66.391147	19.459908	83.205593
-13.540525	-5.894234	87.04689	-12.754261	19.984426	87.759033	41.547523	3.73322	93.143669	40.086288	37.572254	91.867393	40.8169055	20.652737	92.505531	-66.3254275	19.316115	83.012535
-13.737557	-6.249137	87.079094	-12.696916	19.948874	87.876282	41.58638	3.799661	93.518997	40.152988	37.634666	92.330055	40.869684	20.7171635	92.924526	-66.263516	19.1805845	82.828038
-13.934731	-6.569812	87.096146	-12.635618	19.944065	87.935158	41.694592	3.839662	93.822945	40.24276	37.717785	92.691658	40.968676	20.7787235	93.2573015	-66.239912	19.1094065	82.6130145
-14.131567	-6.846475	87.07476	-12.561014	19.941715	87.954674	41.81918	3.912865	94.060669	40.322411	37.836494	92.950859	41.0707955	20.8746795	93.505764	-66.1928235	19.0087505	82.403584
-14.32609	-7.098188	87.020149	-12.480726	19.94195	87.921501	41.930698	3.970676	94.216194	40.373318	37.951538	93.103981	41.152008	20.961107	93.6600875	-66.11346	18.922793	82.1829145
-14.577571	-7.408205	86.975334	-12.356006	19.944052	87.838669	42.127792	4.072776	94.287018	40.398186	38.052975	93.080322	41.262989	21.0628755	93.68367	-65.975001	18.8252285	81.993668
-14.776667	-7.626622	86.975655	-12.263449	19.947893	87.768135	42.177586	4.167043	94.339874	40.399292	38.079479	92.91803	41.288439	21.123261	93.628952	-65.815337	18.772525	81.907318
-14.853106	-7.890876	87.063972	-12.182482	19.928616	87.688705	42.315613	4.206537	94.269089	40.428146	38.09457	92.653	41.3718795	21.1505535	93.4610445	-65.7368435	18.7066785	81.9163655
-14.944352	-8.15216	87.102249	-12.112875	19.880522	87.556198	42.352894	4.226095	94.181961	40.436287	38.098625	92.31179	41.3945905	21.16236	93.2468755	-65.6203405	18.598684	81.8655205
-15.066992	-8.441628	87.106995	-12.062994	19.814699	87.404076	42.432083	4.175005	93.974213	40.434582	38.056202	91.901276	41.4333325	21.1156035	92.9377445	-65.5593205	18.5137945	81.8704075
-15.240664	-8.726143	87.061035	-12.020111	19.708261	87.223961	42.455044	4.042981	93.727562	40.450958	37.947254	91.460434	41.453001	20.9951175	92.593998	-65.493223	18.4214045	81.853924
-15.454952	-9.029028	86.999062	-12.02121	19.563328	87.046967	42.47575	3.865021	93.44117	40.45586	37.770248	91.039497	41.465805	20.8176345	92.2403335	-65.508225	18.3090215	81.8536005
-15.889843	-9.479572	86.925957	-12.077497	19.312628	86.783615	42.377041	3.570776	93.131332	40.439655	37.435326	90.551132	41.408348	20.503051	91.841232	-65.563342	18.122205	81.725998
-16.217484	-9.75061	86.838699	-12.139329	19.106522	86.662659	42.282127	3.328633	92.978348	40.413494	37.194202	90.335976	41.3478105	20.2614175	91.657162	-65.6264685	17.9516265	81.668156
-16.531013	-9.99605	86.77729	-12.214989	18.902243	86.547127	42.188854	3.123839	92.887527	40.357746	36.958076	90.185226	41.2733	20.0409575	91.5363765	-65.703278	17.7635285	81.5578775
-16.862131	-10.248499	86.735901	-12.302352	18.733763	86.437653	42.092297	2.93848	92.830009	40.306698	36.762917	90.066673	41.1994975	19.8506985	91.448341	-65.8042015	17.6168275	81.426965
-17.07806	-10.396281	86.654572	-12.368896	18.565729	86.329109	42.064484	2.76884	92.753685	40.261215	36.619362	89.972687	41.1628495	19.694101	91.363186	-65.9006415	17.437357	81.295032
-17.406742	-10.522883	86.611732	-12.417375	18.429098	86.214775	42.025738	2.652087	92.730156	40.220535	36.492519	89.892006	41.1231365	19.572303	91.311081	-65.9578865	17.285893	81.118469
-17.657734	-10.624098	86.504326	-12.440681	18.325674	86.104927	42.021362	2.548597	92.719231	40.192921	36.393833	89.848747	41.1071415	19.471215	91.283989	-65.9885035	17.180133	80.925865
-18.005194	-10.684373	86.346603	-12.417603	18.161472	85.971718	42.069351	2.422802	92.719498	40.239674	36.277382	89.874275	41.1545125	19.350092	91.2968865	-65.9897185	16.972852	80.6465495
-18.219666	-10.68852	86.274185	-12.37615	18.086407	85.926811	42.096497	2.329093	92.75695	40.30088	36.225643	89.949455	41.1986885	19.277368	91.3532025	-65.9509885	16.895446	80.5004195
-18.492327	-10.707281	86.174599	-12.286138	18.006144	85.922417	42.142513	2.248693	92.8134	40.398659	36.148148	90.05687	41.270586	19.1984205	91.435135	-65.842862	16.8138675	80.409699
-18.758116	-10.752874	86.13678	-12.182819	17.958	85.939316	42.203201	2.15941	92.873764	40.514488	36.064461	90.182373	41.3588445	19.1119355	91.5280685	-65.7244825	16.8040645	80.3505635
-19.031073	-10.745752	86.094604	-12.046373	17.927387	85.960983	42.279465	2.051443	92.921066	40.668892	35.973263	90.292519	41.4741785	19.012353	91.6067925	-65.5669245	16.842421	80.3151735
-19.366823	-10.688542	86.042923	-11.892715	17.903324	85.997734	42.37722	1.955093	92.940445	40.863663	35.888817	90.382751	41.6204415	18.921955	91.661598	-65.4058715	16.884693	80.33387
-19.704786	-10.601102	86.009956	-11.73046	17.914955	86.005066	42.49387	1.869804	92.959503	41.055767	35.803638	90.407982	41.7748185	18.836721	91.6837425	-65.2357385	16.993189	80.3263895
-20.348879	-10.379864	85.985756	-11.441888	17.961979	86.011017	42.712421	1.826241	92.988518	41.335125	35.742054	90.359604	42.023773	18.7841475	91.674061	-64.907549	17.1398105	80.347973
-20.710295	-10.206191	86.020584	-11.258653	18.025436	86.002083	42.838081	1.856554	93.018684	41.487358	35.7281	90.285538	42.1627195	18.792327	91.652111	-64.6800255	17.258545	80.352055
-21.156399	-9.990337	86.036148	-11.105246	18.028166	86.004478	43.050087	1.878489	92.977943	41.629333	35.771992	90.189484	42.33971	18.8252405	91.5837135	-64.550202	17.2310915	80.4252425
-21.552141	-9.749949	86.008682	-10.970567	18.081774	85.987198	43.16943	1.944001	92.967949	41.749634	35.840218	90.080437	42.459532	18.8921095	91.524193	-64.400666	17.2714385	80.450203
-21.927462	-9.368163	86.032936	-10.847373	18.102154	85.950859	43.368179	1.968057	92.879662	41.84515	35.907547	89.960426	42.6066645	18.937802	91.420044	-64.3014105	17.266506	80.481674
-22.31175	-8.953392	85.970238	-10.752639	18.103426	85.917938	43.429821	1.994411	92.839226	41.946053	35.933037	89.822029	42.687937	18.963724	91.3306275	-64.193215	17.243128	80.5052485
-22.73838	-8.464722	85.901024	-10.694783	18.077908	85.833618	43.525215	1.966725	92.719734	42.033279	35.936718	89.639961	42.779247	18.9517215	91.1798475	-64.168813	17.2040945	80.4873885
-23.536472	-7.688725	85.726143	-10.627392	18.010971	85.645859	43.678204	1.874634	92.352219	42.128475	35.901871	89.267334	42.9033395	18.8882525	90.8097765	-64.1581235	17.1336895	80.4819415
-24.043346	-7.113563	85.534393	-10.621125	17.92594	85.487099	43.649899	1.825724	92.067062	42.160889	35.842915	88.951286	42.905394	18.8343195	90.509174	-64.147644	17.0175605	80.465024
-24.534088	-6.527418	85.345726	-10.627231	17.863897	85.319298	43.65271	1.749574	91.704681	42.158405	35.753117	88.605896	42.9055575	18.7513455	90.1552885	-64.1600195	16.9764485	80.4833075
-25.016863	-5.861667	85.147781	-10.617427	17.806765	85.159042	43.619526	1.694184	91.344238	42.150887	35.662472	88.266579	42.8852065	18.678328	89.8054085	-64.1200605	16.935202	80.5126755
-25.560617	-5.089008	84.99276	-10.648398	17.764299	85.02346	43.611855	1.616561	90.984383	42.116108	35.589146	87.979523	42.8639815	18.6028535	89.481953	-64.1607775	16.9257445	80.564967
-26.110054	-4.293283	84.871208	-10.688297	17.699772	84.938316	43.490929	1.610889	90.738075	42.069695	35.544971	87.759583	42.780312	18.57793	89.248829	-64.156906	16.821614	80.627803
-26.62575	-3.447886	84.724663	-10.732843	17.685534	84.865173	43.473946	1.566576	90.501366	42.024872	35.513981	87.640671	42.749409	18.5402785	89.0710185	-64.215095	16.8307895	80.6593275
-27.324898	-2.085569	84.516251	-10.817524	17.668285	84.814301	43.400166	1.553166	90.343002	41.945404	35.486401	87.640091	42.672785	18.5197835	88.9915465	-64.307833	16.8167865	80.6370555
-27.881536	-1.097376	84.403084	-10.891334	17.661257	84.843307	43.307003	1.546243	90.382431	41.924484	35.481472	87.789932	42.6157435	18.5138575	89.0861815	-64.3984115	16.8086565	80.6004325
-28.367085	-0.044481	84.305641	-10.959508	17.675648	84.892807	43.314968	1.467693	90.401718	41.966545	35.485313	88.015167	42.6407565	18.476503	89.2084425	-64.5597725	16.874793	80.5771715
-28.872162	0.99929	84.200249	-10.99719	17.716669	84.938484	43.294098	1.377329	90.467834	42.027969	35.485615	88.282745	42.6610335	18.431472	89.3752895	-64.6554135	17.001866	80.5016785
-29.327995	2.131226	84.056541	-10.995802	17.77359	84.983093	43.260303	1.271501	90.510284	42.101818	35.448307	88.564178	42.6810605	18.359904	89.537231	-64.6726645	17.187276	80.428955
-29.846722	3.303973	83.953033	-10.982003	17.824467	85.038406	43.232342	1.155148	90.52095	42.213161	35.395397	88.812744	42.7227515	18.2752725	89.666847	-64.6867575	17.3736615	80.409965
-30.2813	4.528859	83.847969	-10.934887	17.888151	85.064735	43.21838	1.047512	90.480637	42.335724	35.350956	88.983894	42.777052	18.199234	89.7322655	-64.646826	17.577068	80.3972045
-30.926672	6.297163	83.719864	-10.823823	18.04772	85.045746	43.176739	0.959295	90.320084	42.493679	35.283932	89.070908	42.835209	18.1216135	89.695496	-64.482855	17.9738265	80.395996
-31.351795	7.510029	83.640793	-10.739398	18.16531	85.000061	43.139713	0.952059	90.158119	42.582626	35.287754	89.007492	42.8611695	18.1199065	89.5828055	-64.3399655	18.2107135	80.4173165
-31.811502	8.747748	83.580246	-10.690604	18.298216	84.933922	43.102188	0.993789	89.923668	42.648994	35.321381	88.860558	42.875591	18.157585	89.392113	-64.256799	18.438847	80.475731
-32.257252	9.970446	83.480461	-10.674733	18.436169	84.855927	43.068974	1.071516	89.639969	42.674805	35.379868	88.677147	42.8718895	18.225692	89.158558	-64.2213555	18.646646	80.553296
-32.649906	11.207814	83.413124	-10.667858	18.565868	84.763489	42.989269	1.194321	89.374031	42.669014	35.460598	88.480408	42.8291415	18.3274595	88.9272195	-64.1648575	18.8042765	80.5997585
-33.132271	12.458057	83.337341	-10.714745	18.667391	84.684669	43.003342	1.271987	89.069443	42.606823	35.565109	88.296959	42.8050825	18.418548	88.683201	-64.2345725	18.916234	80.686137
-33.563049	13.729646	83.308586	-10.789577	18.749245	84.618141	42.933525	1.379085	88.84713	42.520012	35.659771	88.135269	42.7267685	18.519428	88.4911995	-64.3059225	18.979062	80.7450825
-34.216873	15.471665	83.3871	-10.939739	18.833021	84.56794	42.760952	1.533443	88.614502	42.365623	35.793041	87.954727	42.5632875	18.663242	88.2846145	-64.4427655	19.0028	80.8512655
-34.685692	16.639767	83.402023	-11.088799	18.876333	84.58046	42.599342	1.613816	88.541618	42.216091	35.868488	87.878296	42.4077165	18.741152	88.209957	-64.5853145	19.011514	80.950963
-35.166176	17.804014	83.50145	-11.26513	18.892845	84.630112	42.444427	1.659713	88.485329	42.038071	35.912498	87.82988	42.241249	18.7861055	88.1576045	-64.771509	18.9995845	81.1026195
-35.634197	18.937376	83.583107	-11.491076	18.860733	84.691719	42.260517	1.667949	88.428589	41.827522	35.939587	87.794197	42.0440195	18.803768	88.111393	-65.0261715	18.917698	81.272045
-36.051765	20.079279	83.662369	-11.733562	18.834017	84.737083	42.053379	1.635303	88.409454	41.597046	35.900574	87.78775	41.8252125	18.7679385	88.098602	-65.2923365	18.9000955	81.375564
-36.552921	21.243271	83.749039	-11.982338	18.787416	84.800171	41.794479	1.551395	88.39093	41.364521	35.839619	87.777306	41.5795	18.695507	88.084118	-65.544176	18.879325	81.516224
-37.017509	22.368767	83.884674	-12.259165	18.72986	84.890121	41.498001	1.461794	88.403122	41.096481	35.745285	87.798782	41.297241	18.6035395	88.100952	-65.815571	18.8561805	81.67929
-37.72176	24.028797	84.084061	-12.731714	18.644684	85.010971	41.056568	1.322658	88.362762	40.682438	35.614281	87.867775	40.869503	18.4684695	88.1152685	-66.332931	18.8208985	81.9066735
-38.185459	25.150883	84.19426	-13.069627	18.584352	85.068161	40.718189	1.266719	88.285629	40.402985	35.584778	87.87587	40.560587	18.4257485	88.0807495	-66.699841	18.7429555	82.0555725
-38.665527	26.289791	84.360847	-13.436466	18.543869	85.125481	40.24543	1.287971	88.222733	40.071209	35.561012	87.855247	40.1583195	18.4244915	88.03899	-67.0312515	18.6632465	82.211972
-39.127773	27.373135	84.563248	-13.810232	18.554132	85.19191	39.889915	1.250761	88.022423	39.719971	35.566608	87.777222	39.804943	18.4086845	87.8998225	-67.425407	18.6995795	82.4839975
-39.612633	28.48988	84.757141	-14.208022	18.600307	85.24543	39.522636	1.310211	87.82106	39.356647	35.61776	87.673347	39.4396415	18.4639855	87.7472035	-67.8556855	18.7366285	82.7436565
-40.063137	29.581207	84.947548	-14.603453	18.665203	85.296402	39.090816	1.500287	87.666687	38.962879	35.716724	87.558006	39.0268475	18.6085055	87.6123465	-68.2337535	18.7219005	82.9804575
-40.522587	30.683771	85.16404	-15.003085	18.740589	85.360008	38.764687	1.619517	87.485527	38.527649	35.84528	87.47168	38.646168	18.7323985	87.4786035	-68.652338	18.7487795	83.2414125
-41.133228	32.243271	85.439392	-15.657852	18.919491	85.48233	38.264702	1.922879	87.399712	37.911808	36.119686	87.424225	38.088255	19.0212825	87.4119685	-69.403959	18.8176995	83.5526915
-41.543221	33.297199	85.627182	-16.072023	19.059847	85.61644	37.945396	2.147973	87.468712	37.523727	36.32008	87.452095	37.7345615	19.2340265	87.4604035	-69.8786075	18.8856675	83.7724765
-41.924942	34.332283	85.882378	-16.447115	19.219017	85.78772	37.642788	2.361662	87.610909	37.122654	36.501335	87.555054	37.382721	19.4314985	87.5829815	-70.276951	19.0065355	83.9924585
-42.216335	35.34296	86.123238	-16.812733	19.378023	85.977982	37.450718	2.521143	87.743591	36.783325	36.69157	87.68631	37.1170215	19.6063565	87.7149505	-70.7424875	19.1496895	84.2410135
-42.508183	36.300972	86.388603	-17.110405	19.522131	86.16468	37.210419	2.69939	87.948608	36.50362	36.861053	87.872818	36.8570195	19.7802215	87.910713	-71.0778295	19.2640405	84.418647
-42.744961	37.231068	86.570129	-17.352121	19.640936	86.347565	37.028603	2.838093	88.142403	36.259613	36.987152	88.096085	36.644108	19.9126225	88.119244	-71.34835	19.3692495	84.575886
-42.950466	38.166729	86.785576	-17.535267	19.74283	86.503372	36.87405	2.940195	88.319023	36.075436	37.062801	88.329086	36.474743	20.001498	88.3240545	-71.545277	19.484162	84.6826895
-43.255119	39.532009	87.13446	-17.741102	19.876095	86.748779	36.652832	3.034943	88.544434	35.9254	37.137978	88.652977	36.289116	20.0864605	88.5987055	-71.77132	19.6657295	84.8988525
-43.389259	40.366821	87.353012	-17.817043	19.912317	86.901001	36.530537	3.072591	88.671761	35.843678	37.167011	88.844444	36.1871075	20.119801	88.7581025	-71.8211935	19.704833	85.0438995
-43.458351	41.173752	87.585609	-17.889297	19.963013	87.031731	36.418499	3.106357	88.755135	35.784081	37.186153	89.01506	36.10129	20.146255	88.8850975	-71.879884	19.779771	85.1783645
-43.518726	41.918812	87.807098	-17.952955	19.989794	87.16053	36.316864	3.141089	88.833817	35.744312	37.211334	89.15905	36.030588	20.1762115	88.9964335	-71.936498	19.8033765	85.3246265
-43.57386	42.619209	88.000618	-18.008297	20.033678	87.293823	36.294907	3.170069	88.868874	35.674187	37.25235	89.328598	35.984547	20.2112095	89.098736	-72.001141	19.8561465	85.48891
-43.59824	43.320744	88.198883	-18.111607	20.078236	87.401749	36.257099	3.237958	88.966988	35.608143	37.314758	89.486038	35.932621	20.276358	89.226513	-72.155835	19.880114	85.576985
-43.553207	44.030502	88.380859	-18.178143	20.109133	87.522682	36.234257	3.306354	89.078293	35.548275	37.381714	89.624153	35.891266	20.344034	89.351223	-72.247552	19.874232	85.694141
-43.443348	44.96265	88.659683	-18.264824	20.192604	87.739334	36.171165	3.421101	89.256378	35.423534	37.499199	89.811852	35.7973495	20.46015	89.534115	-72.3269975	19.925058	85.944553
-43.375153	45.542515	88.80896	-18.299797	20.223942	87.884766	36.104141	3.538102	89.410988	35.344421	37.560307	89.910416	35.724281	20.5492045	89.660702	-72.323875	19.8986795	86.10883
-43.275875	46.056564	88.927422	-18.38019	20.284349	87.981323	36.091934	3.576631	89.529877	35.249672	37.618595	90.002953	35.670803	20.597613	89.766415	-72.431183	19.971085	86.196231
-43.133602	46.537266	88.961586	-18.440996	20.350784	88.060898	36.053391	3.632545	89.667732	35.15778	37.664505	90.091743	35.6055855	20.648525	89.8797375	-72.4875775	20.053043	86.2420585
-42.949341	46.973618	88.919327	-18.542654	20.432362	88.117393	35.948566	3.713308	89.850258	35.060493	37.716438	90.173805	35.5045295	20.714873	90.0120315	-72.5898375	20.149851	86.2227545
-42.750221	47.420959	88.981941	-18.640549	20.513695	88.188896	35.861919	3.718349	89.984451	34.951939	37.758236	90.282158	35.406929	20.7382925	90.1333045	-72.688027	20.2890975	86.2444875
-42.529861	47.856651	89.022278	-18.775473	20.610733	88.282242	35.705036	3.780232	90.198334	34.814159	37.78199	90.470535	35.2595975	20.781111	90.3344345	-72.8105435	20.440355	86.2300495
-42.087833	48.517136	89.153954	-19.00383	20.681549	88.51696	35.462715	3.765798	90.618195	34.64724	37.785618	90.880905	35.0549775	20.775708	90.74955	-73.0626375	20.58739	86.28437
-41.820724	48.920227	89.276062	-19.169403	20.751591	88.689331	35.342728	3.741282	90.967674	34.578506	37.83773	91.236328	34.960617	20.789506	91.102001	-73.299423	20.713676	86.276661
-41.588192	49.277122	89.440193	-19.330063	20.786959	88.90789	35.263199	3.698899	91.362473	34.513256	37.892948	91.637077	34.8882275	20.7959235	91.499775	-73.5483535	20.7779945	86.316005
-41.277512	49.601616	89.593781	-19.470734	20.849756	89.136955	35.214859	3.638331	91.798332	34.478073	37.972252	92.045967	34.846466	20.8052915	91.9221495	-73.787934	20.8942205	86.3517605
-40.99662	49.909813	89.770927	-19.570736	20.911915	89.395378	35.209885	3.634551	92.175369	34.47776	38.076279	92.418594	34.8438225	20.855415	92.2969815	-73.9852945	20.968415	86.4937745
-40.708241	50.158672	89.966675	-19.632202	20.985594	89.642006	35.221992	3.654509	92.50988	34.471127	38.195374	92.714706	34.8465595	20.9249415	92.612293	-74.1109635	21.0462465	86.671719
-40.379124	50.421448	90.131912	-19.64999	21.06818	89.831505	35.248585	3.688936	92.756668	34.475731	38.295574	92.927208	34.862158	20.992255	92.841938	-74.162138	21.144105	86.821072
-39.788105	50.781876	90.360832	-19.633236	21.191593	90.02874	35.298561	3.77945	92.946396	34.512661	38.418915	93.1259	34.905611	21.0991825	93.036148	-74.172083	21.2840035	87.021332
-39.358311	51.025982	90.507172	-19.590492	21.240995	90.11647	35.341862	3.860283	92.944328	34.531136	38.465557	93.204979	34.936499	21.16292	93.0746535	-74.117483	21.31907	87.1582865
-38.88052	51.247204	90.668259	-19.516283	21.289335	90.134041	35.383427	3.921303	92.87484	34.582348	38.491009	93.248215	34.9828875	21.206156	93.0615275	-74.0154535	21.372514	87.2065545
-38.393909	51.461308	90.765427	-19.420914	21.314804	90.09935	35.415287	3.972007	92.749825	34.655544	38.522781	93.274895	35.0354155	21.247394	93.01236	-73.8772435	21.382214	87.18634
-37.923389	51.622017	90.910507	-19.336155	21.302748	90.071663	35.459354	4.035335	92.627266	34.741314	38.53046	93.299446	35.100334	21.2828975	92.963356	-73.772644	21.3225985	87.17997
-37.505047	51.744961	91.061066	-19.262632	21.301825	90.065613	35.515717	4.148568	92.549187	34.827557	38.525627	93.39045	35.171637	21.3370975	92.9698185	-73.696901	21.2665525	87.1614075
-37.001064	51.8041	91.207977	-19.147629	21.319653	90.105911	35.597057	4.228277	92.581863	34.904755	38.537155	93.564049	35.250906	21.382716	93.072956	-73.546164	21.25659	87.138866
-36.333012	51.833267	91.474136	-18.979662	21.31953	90.295532	35.842045	4.239255	92.80162	35.087543	38.584717	93.956078	35.464794	21.411986	93.378849	-73.424118	21.227074	87.212215
-35.920368	51.681664	91.738853	-18.818621	21.318972	90.480331	36.072964	4.255154	93.052292	35.27338	38.607189	94.252113	35.673172	21.4311715	93.6522025	-73.310414	21.2067725	87.3084595
-35.451328	51.514053	91.871529	-18.633949	21.337929	90.699554	36.334106	4.230193	93.362244	35.444759	38.626335	94.573723	35.8894325	21.428264	93.9679835	-73.1573305	21.247594	87.4311245
-34.964897	51.287048	92.065125	-18.43013	21.341742	90.917305	36.587982	4.220941	93.688187	35.664986	38.616161	94.869804	36.126484	21.418551	94.2789955	-72.986744	21.264933	87.5556145
-34.409344	51.034225	92.191582	-18.196211	21.334202	91.131279	36.855869	4.171483	94.021461	35.920067	38.613468	95.159775	36.387968	21.3924755	94.590618	-72.78039	21.2759285	87.67194
-33.784981	50.729416	92.306145	-17.940464	21.298336	91.350517	37.104568	4.128271	94.346703	36.155899	38.591393	95.484612	36.6302335	21.359832	94.9156575	-72.5111615	21.23684	87.7853765
-33.170731	50.342537	92.494873	-17.673042	21.286566	91.583946	37.342773	4.053983	94.682388	36.424252	38.52739	95.791664	36.8835125	21.2906865	95.237026	-72.2295965	21.2824455	87.930866
-32.20042	49.740993	92.755035	-17.26733	21.16613	91.947052	37.717361	3.879255	95.092537	36.906429	38.386196	96.142601	37.311895	21.1327255	95.617569	-71.846555	21.1995345	88.276535
-31.577755	49.323128	92.929695	-16.973436	21.069138	92.191399	37.928085	3.733272	95.319504	37.203148	38.253738	96.293724	37.5656165	20.993505	95.806614	-71.5124885	21.144771	88.576184
-30.964491	48.893784	93.072006	-16.690254	20.999643	92.449745	38.125225	3.593724	95.514725	37.499119	38.086777	96.337639	37.812172	20.8402505	95.926182	-71.19268	21.1590355	88.973308
-30.377916	48.438148	93.193802	-16.409861	20.89086	92.690063	38.374729	3.43197	95.647789	37.721371	37.936543	96.315056	38.04805	20.6842565	95.9814225	-70.867772	21.0974635	89.3987035
-29.877462	47.979324	93.230072	-16.145098	20.794195	92.956139	38.560501	3.285459	95.863167	37.906315	37.743191	96.2033	38.233408	20.514325	96.0332335	-70.523604	21.074065	89.8790445
-29.310184	47.43161	93.225517	-15.883186	20.690485	93.207611	38.675106	3.250204	96.153473	38.067875	37.534466	96.048607	38.3714905	20.392335	96.10104	-70.1378625	20.988635	90.314182
-28.813967	46.870342	93.170471	-15.633169	20.56432	93.445999	38.901878	3.028857	96.422485	38.170933	37.31675	95.90329	38.5364055	20.1728035	96.1628875	-69.8027435	20.9558365	90.7291105
-27.895597	45.95686	93.096169	-15.316616	20.360678	93.793335	39.191402	2.717209	96.896461	38.393871	36.950794	95.674026	38.7926365	19.8340015	96.2852435	-69.4258685	20.8873545	91.3014265
-27.254927	45.392334	93.027771	-15.139397	20.180634	94.011093	39.377808	2.529652	97.235207	38.5574	36.703362	95.578545	38.967604	19.616507	96.406876	-69.246398	20.744761	91.61531
-26.656113	44.846386	93.043777	-14.96506	19.96361	94.236794	39.600784	2.20576	97.507545	38.692192	36.41967	95.559471	39.146488	19.312715	96.533508	-69.076608	20.614505	91.94008
-26.039368	44.359962	93.093452	-14.771035	19.724897	94.486526	39.831497	1.891567	97.771614	38.894978	36.122498	95.606148	39.3632375	19.0070325	96.688881	-68.9053075	20.4427615	92.284171
-25.534687	43.885265	93.234077	-14.628671	19.483355	94.721848	39.971542	1.607202	98.042969	39.083534	35.849224	95.723701	39.527538	18.728213	96.883335	-68.78488	20.238497	92.560361
-24.972776	43.405655	93.407227	-14.487569	19.22443	94.972198	40.119923	1.289479	98.288101	39.273052	35.563583	95.91687	39.6964875	18.426531	97.1024855	-68.6716255	20.022329	92.8419105
-24.36235	42.98378	93.616905	-14.372951	18.987066	95.204742	40.200119	1.020268	98.578918	39.479912	35.307793	96.169762	39.8400155	18.1640305	97.37434	-68.5859175	19.8101015	93.035144
-23.395208	42.429153	93.91758	-14.228712	18.675055	95.536156	40.40591	0.617452	98.904449	39.791901	34.986973	96.639786	40.0989055	17.8022125	97.7721175	-68.5563295	19.5478975	93.3001945
-22.636957	42.093513	94.164642	-14.140693	18.482346	95.723351	40.471897	0.414278	99.163979	39.985405	34.813377	96.97612	40.228651	17.6138275	98.0700495	-68.510037	19.3508645	93.3766525
-21.965691	41.851608	94.411148	-14.050755	18.353912	95.886803	40.591282	0.236057	99.341965	40.170879	34.694309	97.322914	40.3810805	17.465183	98.3324395	-68.4825905	19.242641	93.4411665
-21.213657	41.638313	94.665977	-13.949158	18.255339	96.067673	40.77438	0.102524	99.471596	40.351936	34.610504	97.642601	40.563158	17.356514	98.5570985	-68.461474	19.154164	93.5782475
-20.555235	41.465927	94.921455	-13.840368	18.205397	96.263184	40.922581	0.009489	99.621719	40.542778	34.551437	97.932297	40.7326795	17.280463	98.777008	-68.4134155	19.130331	93.74936
-19.904568	41.242779	95.22361	-13.704008	18.167429	96.460236	41.025269	-0.028945	99.803932	40.719158	34.532917	98.180351	40.8722135	17.251986	98.9921415	-68.2802295	19.082872	93.9283305
-19.19227	41.034924	95.471153	-13.580632	18.14913	96.65696	41.176704	-0.058852	99.970909	40.883343	34.528191	98.406174	41.0300235	17.2346695	99.1885415	-68.1912875	19.0635905	94.1253785
-18.09561	40.771797	95.77536	-13.369656	18.129305	96.946548	41.407169	-0.079343	100.19696	41.082909	34.527225	98.68679	41.245039	17.223941	99.441875	-67.984351	19.034669	94.451221
-17.305853	40.594925	95.921883	-13.24822	18.115974	97.070732	41.578667	-0.121857	100.292313	41.19458	34.510612	98.867508	41.3866235	17.1943775	99.5799105	-67.8830635	19.0375705	94.5615535
-16.554842	40.460987	96.074593	-13.139072	18.096928	97.183701	41.663445	-0.156479	100.444153	41.291771	34.475006	99.048935	41.477608	17.1592635	99.746544	-67.755752	19.0345925	94.620858
-15.761721	40.314327	96.218102	-13.034935	18.012093	97.297684	41.777699	-0.245402	100.577904	41.400005	34.40284	99.273628	41.588852	17.078719	99.925766	-67.658722	18.945467	94.669602
-15.049555	40.175758	96.370735	-12.988956	17.926674	97.396988	41.86845	-0.36901	100.755119	41.508205	34.311874	99.539993	41.6883275	16.971432	100.147556	-67.6662395	18.881916	94.64642
-14.341928	39.969982	96.498711	-12.936918	17.829397	97.52314	41.945984	-0.516898	100.977959	41.638977	34.198566	99.832863	41.7924805	16.840834	100.405411	-67.6663165	18.81796	94.640869
-13.566533	39.778156	96.635475	-12.902254	17.740767	97.664055	42.016891	-0.676614	101.268425	41.757317	34.081802	100.165215	41.887104	16.702594	100.71682	-67.691612	18.77894	94.61129
-12.341917	39.491177	96.946877	-12.868235	17.565922	97.960358	42.149387	-0.94941	101.847984	41.957821	33.86945	100.766991	42.053604	16.46002	101.3074875	-67.790074	18.671824	94.6132285
-11.567223	39.334644	97.239723	-12.857656	17.480896	98.210419	42.278816	-1.131116	102.283646	42.097378	33.788261	101.23671	42.188097	16.3285725	101.760178	-67.903409	18.6332195	94.66066
-10.828146	39.181564	97.548721	-12.875797	17.395365	98.484711	42.418724	-1.310392	102.729568	42.230927	33.750298	101.750732	42.3248255	16.219953	102.24015	-68.0764195	18.570777	94.729272
-10.182519	38.961887	97.868744	-12.904417	17.313919	98.76564	42.565636	-1.477681	103.172768	42.358345	33.707638	102.296104	42.4619905	16.1149785	102.734436	-68.2708245	18.5128595	94.796844
-9.477658	38.690613	98.221481	-12.925445	17.232914	99.059868	42.69561	-1.634026	103.649582	42.481213	33.68298	102.836136	42.5884115	16.024477	103.242859	-68.4393015	18.441351	94.876877
-8.826487	38.458614	98.514229	-12.932446	17.183899	99.328987	42.796703	-1.764025	104.117981	42.63921	33.643963	103.359512	42.7179565	15.939969	103.7387465	-68.5828485	18.427829	94.9192275
-8.074436	38.18298	98.844818	-12.926498	17.138054	99.564476	42.883144	-1.92766	104.533539	42.773361	33.573021	103.845894	42.8282525	15.8226805	104.1897165	-68.6812485	18.4534275	94.9392355
-7.062933	37.843975	99.324074	-12.930089	17.066128	99.897644	43.007893	-2.136963	105.004051	42.965305	33.453827	104.503647	42.986599	15.658432	104.753849	-68.846777	18.473824	95.041439
-6.4519	37.644188	99.612076	-12.903373	17.018923	100.079224	43.127777	-2.26938	105.212379	43.070255	33.471088	104.921257	43.099016	15.600854	105.066818	-68.905762	18.436992	95.09163
-5.943848	37.394028	99.92131	-12.899206	16.961622	100.239685	43.176292	-2.375211	105.402779	43.190319	33.380447	105.205879	43.1833055	15.502618	105.304329	-68.9817175	18.420626	95.175041
-5.47067	37.049995	100.127136	-12.879801	16.888039	100.371895	43.20892	-2.471588	105.515053	43.274014	33.344013	105.426048	43.241467	15.4362125	105.4705505	-69.001069	18.3398655	95.2732395
-4.968016	36.696152	100.273346	-12.866916	16.823786	100.472298	43.240513	-2.548405	105.544685	43.315971	33.274002	105.511032	43.278242	15.3627985	105.5278585	-69.012074	18.2847735	95.4167375
-4.458306	36.356617	100.353935	-12.835571	16.749186	100.544289	43.285057	-2.636828	105.494186	43.309311	33.158401	105.471977	43.297184	15.2607865	105.4830815	-68.968326	18.2375855	95.6054965
-3.94749	35.935585	100.372635	-12.80417	16.63459	100.575874	43.267372	-2.706577	105.441902	43.258606	33.01688	105.383003	43.262989	15.1551515	105.4124525	-68.871329	18.1140285	95.7392955
-3.268739	35.380318	100.353577	-12.758171	16.4958	100.598595	43.284668	-2.816389	105.29985	43.227501	32.813339	105.174049	43.2560845	14.998475	105.2369495	-68.7724265	17.993125	95.9602405
-2.836359	35.031277	100.33699	-12.727092	16.361076	100.61219	43.308571	-2.873902	105.225693	43.174553	32.755009	105.081322	43.241562	14.9405535	105.1535075	-68.695746	17.7815985	96.0708725
-2.451793	34.706272	100.317108	-12.67896	16.240164	100.634445	43.343006	-2.898301	105.176865	43.164433	32.631027	104.954109	43.2537195	14.866363	105.065487	-68.6116395	17.613965	96.203403
-2.148073	34.305222	100.309921	-12.631397	16.11306	100.654243	43.414776	-2.909195	105.12886	43.133236	32.601097	104.847168	43.274006	14.845951	104.988014	-68.5368	17.380169	96.320472
-1.926794	33.909027	100.258514	-12.585004	15.998411	100.672569	43.466736	-2.892647	105.087616	43.080013	32.610138	104.752708	43.2733745	14.8587455	104.920162	-68.4433825	17.1380765	96.424976
-1.648463	33.446648	100.247177	-12.527333	15.932544	100.701233	43.52206	-2.852567	105.0495	43.028179	32.640678	104.646469	43.2751195	14.8940555	104.8479845	-68.3297855	16.9710325	96.5544815
-1.394145	32.987831	100.206932	-12.468062	15.850202	100.7192	43.551655	-2.805222	104.995003	42.964638	32.682915	104.562691	43.2581465	14.9388465	104.778847	-68.1942705	16.7615575	96.659553
-0.969588	32.285622	100.261322	-12.45131	15.745018	100.747192	43.558754	-2.757913	104.893684	42.901699	32.731907	104.533539	43.2302265	14.986997	104.7136115	-68.1328465	16.503039	96.7807725
-0.700064	31.804094	100.340187	-12.433554	15.669009	100.813057	43.540779	-2.739339	104.816879	42.831581	32.825424	104.631912	43.18618	15.0430425	104.7243955	-68.053288	16.2949755	96.9017185
-0.47956	31.409737	100.512291	-12.457002	15.589422	100.915977	43.514061	-2.721011	104.773369	42.850029	32.818623	104.703156	43.182045	15.048806	104.7382625	-68.096049	16.130038	97.0936915
-0.217779	30.966095	100.700821	-12.475292	15.544939	101.07579	43.481537	-2.673688	104.758385	42.844269	32.873047	104.836227	43.162903	15.0996795	104.797306	-68.113487	15.9901985	97.354274
-0.002259	30.583981	100.873734	-12.498982	15.51556	101.254677	43.467987	-2.590075	104.777397	42.815414	32.952835	104.942612	43.1417005	15.18138	104.8600045	-68.1396645	15.84974	97.6493495
0.113408	30.205303	101.06897	-12.518713	15.567218	101.433853	43.465515	-2.467189	104.823364	42.759232	33.082859	105.011032	43.1123735	15.307835	104.917198	-68.1497995	15.826601	97.950508
0.214046	29.740915	101.176743	-12.568794	15.62757	101.612343	43.471901	-2.284197	104.891624	42.666634	33.254486	105.028519	43.0692675	15.4851445	104.9600715	-68.2068555	15.7699955	98.2646145
0.390666	29.072878	101.259575	-12.61914	15.756326	101.841293	43.489799	-1.965539	105.00705	42.489876	33.56002	104.935394	42.9898375	15.7972405	104.971222	-68.2281175	15.7154115	98.711364
0.527618	28.557978	101.290985	-12.644683	15.838001	101.9748	43.507854	-1.739213	105.078804	42.348434	33.76659	104.85202	42.928144	16.0136885	104.965412	-68.21751	15.6623135	98.984188
0.67306	28.100744	101.319633	-12.677245	15.869592	102.106651	43.551205	-1.56014	105.147408	42.212521	33.941452	104.793945	42.881863	16.190656	104.9706765	-68.236353	15.548528	99.2426255
0.824249	27.65457	101.410164	-12.744677	15.906271	102.218758	43.563606	-1.415423	105.260071	42.108807	34.095478	104.785362	42.8362065	16.3400275	105.0227165	-68.3255605	15.4725145	99.4147995
0.989623	27.22641	101.469444	-12.785892	15.877331	102.33371	43.591084	-1.315275	105.368683	42.061001	34.194862	104.798492	42.8260425	16.4397935	105.0835875	-68.3978265	15.3148685	99.5838325
1.116457	26.791462	101.530006	-12.824072	15.856093	102.433334	43.613701	-1.249031	105.477417	42.02417	34.285881	104.848251	42.8189355	16.518425	105.162834	-68.4670795	15.193761	99.703834
1.115877	26.372551	101.620712	-12.844661	15.815651	102.534653	43.638115	-1.221658	105.577919	42.011036	34.343166	104.900108	42.8245755	16.560754	105.2390135	-68.5138975	15.070548	99.8302925
1.238162	25.621744	101.747063	-12.818578	15.761142	102.718544	43.669693	-1.214131	105.706261	42.011425	34.367264	104.975235	42.840559	16.5765665	105.340748	-68.477715	14.9457175	100.09634
1.328026	25.137913	101.814529	-12.8081	15.722574	102.82196	43.706329	-1.241357	105.793144	42.035713	34.352489	105.026962	42.871021	16.555566	105.410053	-68.487221	14.889582	100.233867
1.452643	24.70384	101.921822	-12.788944	15.692787	102.923843	43.746761	-1.314722	105.884827	42.080318	34.311996	105.098251	42.9135395	16.498637	105.491539	-68.4914275	14.886937	100.356147
1.612889	24.163031	101.997963	-12.791384	15.681289	103.018097	43.760422	-1.404162	106.017563	42.144909	34.255592	105.177071	42.9526655	16.425715	105.597317	-68.5354335	14.936863	100.438877
1.735718	23.798504	102.103317	-12.784119	15.657314	103.137627	43.780674	-1.49863	106.162109	42.179581	34.188469	105.295158	42.9801275	16.3449195	105.7286335	-68.5483655	14.9697085	100.5466205
1.89508	23.382099	102.247574	-12.784225	15.642947	103.25769	43.789852	-1.60217	106.301407	42.208164	34.08123	105.364319	42.999008	16.23953	105.832863	-68.567458	15.046364	100.682517
2.04807	22.999582	102.323189	-12.782678	15.626155	103.378174	43.783016	-1.677199	106.42511	42.244495	34.002899	105.390396	43.0137555	16.16285	105.907753	-68.5791115	15.08946	100.848595
2.306253	22.611437	102.42469	-12.758015	15.607473	103.522148	43.761223	-1.797182	106.517151	42.273476	33.857063	105.342804	43.0173495	16.0299405	105.9299775	-68.5333795	15.1850055	101.1143185
2.444145	22.30941	102.424789	-12.717194	15.592679	103.604401	43.766464	-1.842389	106.579849	42.253304	33.797409	105.300781	43.009884	15.97751	105.940315	-68.444272	15.207848	101.268487
2.50242	22.030983	102.448166	-12.661264	15.592731	103.662643	43.79995	-1.885896	106.669273	42.276989	33.664013	105.196297	43.0384695	15.8890585	105.932785	-68.3609975	15.2964035	101.392501
2.61198	21.760311	102.451035	-12.595489	15.58059	103.707611	43.854839	-1.947665	106.756737	42.282272	33.552204	105.117455	43.0685555	15.8022695	105.937096	-68.2595335	15.3589105	101.478126
2.685327	21.523432	102.474228	-12.526722	15.585905	103.761887	43.922623	-2.038213	106.842789	42.270733	33.490185	105.085434	43.096678	15.725986	105.9641115	-68.150122	15.445824	101.5596625
2.837246	21.261318	102.490959	-12.460211	15.567335	103.771591	43.980667	-2.14755	106.908157	42.314426	33.329647	104.996811	43.1475465	15.5910485	105.952484	-68.0679685	15.5436215	101.590698
3.009514	20.97872	102.449951	-12.40504	15.533185	103.764389	44.012115	-2.253991	106.942497	42.363949	33.214272	104.955849	43.188032	15.4801405	105.949173	-67.998112	15.5862295	101.579605
3.301952	20.661745	102.420059	-12.379316	15.46429	103.717697	43.991917	-2.352301	106.974289	42.395721	33.058289	104.983818	43.193819	15.352994	105.9790535	-67.952451	15.575586	101.4563405
3.53791	20.470264	102.414597	-12.395043	15.445948	103.709396	44.025356	-2.443587	106.936058	42.393078	33.018372	105.066643	43.209217	15.2873925	106.0013505	-67.999303	15.6045035	101.4174415
3.782495	20.321175	102.487816	-12.457539	15.439642	103.754974	43.990311	-2.45866	106.930473	42.370251	33.022358	105.158386	43.180281	15.281849	106.0444295	-68.095359	15.597435	101.4655185
4.019094	20.200314	102.592491	-12.519495	15.455069	103.850899	43.912487	-2.413875	106.938599	42.325207	33.066429	105.279251	43.118847	15.326277	106.108925	-68.157837	15.583861	101.592873
4.262341	20.080101	102.676727	-12.585402	15.493786	103.935577	43.868832	-2.31933	106.879517	42.249878	33.20993	105.413017	43.059355	15.4453	106.146267	-68.230159	15.542272	101.724887
4.496652	20.025507	102.749405	-12.65977	15.560031	103.987801	43.782459	-2.212997	106.808517	42.219952	33.289402	105.430069	43.0012055	15.5382025	106.119293	-68.3207455	15.5818595	101.856309
4.710211	19.956051	102.72081	-12.714012	15.639922	103.979179	43.714207	-2.11024	106.637108	42.144524	33.422966	105.378105	42.9293655	15.656363	106.0076065	-68.3573895	15.623481	101.9507515
5.110525	19.900101	102.585602	-12.747328	15.807589	103.856888	43.547089	-1.928773	106.446884	42.010437	33.591976	105.256805	42.778763	15.8316015	105.8518445	-68.273419	15.7835765	101.8619315
5.35639	19.921568	102.538681	-12.782398	15.891412	103.816116	43.545776	-1.810727	106.376579	41.960068	33.670448	105.286453	42.752922	15.9298605	105.831516	-68.317718	15.8529635	101.800716
5.688141	19.843576	102.577927	-12.794344	15.961881	103.795288	43.568592	-1.738772	106.428932	42.000053	33.754463	105.408012	42.7843225	16.0078455	105.918472	-68.3730105	15.9159165	101.672104
6.01541	19.769169	102.663597	-12.816519	16.030983	103.836845	43.595238	-1.716091	106.546272	42.094753	33.840664	105.613304	42.8449955	16.0622865	106.079788	-68.4780335	15.9996795	101.593902
6.394571	19.643209	102.790367	-12.790391	16.054295	103.870605	43.615387	-1.685939	106.704926	42.203808	33.951042	105.903091	42.9095975	16.1325515	106.3040085	-68.4903795	15.9760385	101.4372015
6.761399	19.544966	102.893448	-12.805602	16.083092	103.910576	43.695621	-1.662336	106.828896	42.336975	34.083946	106.222092	43.016298	16.210805	106.525494	-68.627502	15.955379	101.295658
7.189909	19.447151	103.042015	-12.810861	16.102291	103.949394	43.752441	-1.61358	107.088898	42.453968	34.239815	106.64077	43.1032045	16.3131175	106.864834	-68.7249265	15.8914645	101.033954
7.82633	19.271833	103.395905	-12.881552	16.185814	104.050209	43.984516	-1.513691	107.522522	42.606091	34.55846	107.417366	43.2953035	16.5223845	107.469944	-69.0584075	15.8492435	100.630474
8.206782	19.152609	103.626945	-12.940392	16.261305	104.150177	44.043396	-1.355156	107.852028	42.707695	34.827789	107.880547	43.3755455	16.7363165	107.8662875	-69.2563295	15.7862935	100.4340665
8.565216	18.965519	103.82531	-12.99137	16.361025	104.214775	44.122211	-1.231864	108.074905	42.770218	35.105602	108.308647	43.4462145	16.936869	108.191776	-69.4289545	15.785181	100.237774
8.911737	18.839109	103.966103	-13.04605	16.471552	104.253555	44.111423	-1.029343	108.250961	42.830746	35.252983	108.554169	43.4710845	17.11182	108.402565	-69.5631845	15.831284	100.104545
9.241464	18.661627	104.033073	-13.082917	16.612362	104.252815	44.162285	-0.89467	108.313774	42.833454	35.390026	108.717171	43.4978695	17.247678	108.5154725	-69.6637035	15.977046	99.9901575
9.571839	18.416637	104.016136	-13.11329	16.721476	104.179169	44.157253	-0.677583	108.295097	42.800083	35.502758	108.800545	43.478668	17.4125875	108.547821	-69.705248	16.0303645	99.810517
9.860373	18.17145	103.882729	-13.152443	16.878302	104.034996	44.194744	-0.53143	108.191933	42.766602	35.618214	108.730873	43.480673	17.543392	108.461403	-69.785559	16.213212	99.608589
10.28878	17.745192	103.601181	-13.177337	17.069145	103.757187	44.206917	-0.236636	107.943306	42.648811	35.779961	108.507523	43.427864	17.7716625	108.2254145	-69.782538	16.3666275	99.2889595
10.540762	17.380653	103.387199	-13.152536	17.168818	103.554497	44.211994	-0.036574	107.795738	42.573479	35.912018	108.318367	43.3927365	17.937722	108.0570525	-69.6978085	16.399914	99.0519415
10.752645	17.026958	103.223785	-13.139653	17.297573	103.38707	44.260242	0.154596	107.695648	42.528679	36.062283	108.117294	43.3944605	18.1084395	107.906471	-69.6737665	16.4867065	98.867669
10.925197	16.659616	103.070854	-13.083482	17.419498	103.214874	44.345284	0.355456	107.584511	42.498013	36.198097	107.906281	43.4216485	18.2767765	107.745396	-69.5886125	16.5622195	98.684352
11.095013	16.296122	102.891991	-13.031501	17.500648	103.041924	44.400154	0.550367	107.530533	42.488037	36.321632	107.651543	43.4440955	18.4359995	107.591038	-69.5070975	16.5652965	98.49281
11.214371	15.888856	102.713844	-12.956682	17.582382	102.859436	44.470318	0.743172	107.45224	42.41964	36.439232	107.420441	43.444979	18.591202	107.4363405	-69.358343	16.573562	98.2825315
11.298784	15.471403	102.510406	-12.896583	17.632816	102.62085	44.555004	0.911085	107.387566	42.324219	36.540432	107.232117	43.4396115	18.7257585	107.3098415	-69.2327775	16.5398735	97.9318585
11.358505	14.731847	102.177414	-12.840743	17.694918	102.195129	44.698906	1.088194	107.319382	42.220261	36.632595	106.982819	43.4595835	18.8603945	107.1511005	-69.1410695	16.5294415	97.2391575
11.354195	14.246145	101.935303	-12.823622	17.687151	101.833496	44.735424	1.165147	107.297203	42.23481	36.605156	106.856453	43.485117	18.8851515	107.076828	-69.132361	16.4891505	96.590164
11.294724	13.74063	101.682236	-12.832981	17.691986	101.462158	44.774635	1.183656	107.20829	42.202644	36.593304	106.781616	43.4886395	18.88848	106.994953	-69.1546015	16.495492	95.929363
11.153502	13.259125	101.417137	-12.823137	17.693645	101.080193	44.781452	1.189888	107.063545	42.143784	36.545422	106.720116	43.462618	18.867655	106.8918305	-69.108892	16.519635	95.2685555
10.984726	12.799415	101.090515	-12.779472	17.676886	100.695503	44.767818	1.196556	106.887344	42.121227	36.518253	106.664696	43.4445225	18.8574045	106.77602	-69.0034665	16.4963675	94.614986
10.810382	12.294403	100.72628	-12.74823	17.707418	100.29644	44.746372	1.217748	106.671951	42.140049	36.529449	106.577667	43.4432105	18.8735985	106.624809	-68.9396705	16.5412375	93.968071
10.53889	11.833871	100.344017	-12.699729	17.754902	99.853874	44.718563	1.285696	106.424438	42.142902	36.606998	106.469498	43.4307325	18.946347	106.446968	-68.8301905	16.563457	93.26078
10.042638	11.133592	99.611557	-12.6106	17.914286	99.166451	44.677578	1.425072	105.841537	42.160683	36.659412	106.009438	43.4191305	19.042242	105.9254875	-68.6403305	16.78633	92.4074145
9.674213	10.683471	99.028351	-12.521164	18.091955	98.678825	44.575443	1.563507	105.354523	42.125916	36.721336	105.493736	43.3506795	19.1424215	105.4241295	-68.3930075	17.0414885	91.9335205
9.249077	10.281087	98.406181	-12.403152	18.268936	98.149681	44.481342	1.750955	104.752289	42.054375	36.793243	104.939041	43.2678585	19.272099	104.845665	-68.0741625	17.265773	91.453697
8.740985	9.851745	97.726357	-12.3277	18.451618	97.611534	44.343166	1.913898	104.080032	41.959518	36.856903	104.301201	43.151342	19.3854005	104.1906165	-67.806742	17.5178355	91.0324515
8.193266	9.386238	97.094276	-12.268055	18.646147	97.119576	44.206158	2.091694	103.453789	41.844337	36.891491	103.650604	43.0252475	19.4915925	103.5521965	-67.5613575	17.8007015	90.6869555
7.559737	8.951035	96.514305	-12.267828	18.823652	96.678062	44.085537	2.275349	102.844475	41.691525	36.880375	103.11441	42.888531	19.577862	102.9794425	-67.424187	18.069442	90.3766815
6.845359	8.555369	95.98381	-12.296545	19.00872	96.284286	43.926903	2.425908	102.334297	41.606731	36.998661	102.586761	42.766817	19.7122845	102.460529	-67.359907	18.3051555	90.108043
5.694232	7.85756	95.330658	-12.425953	19.268879	95.790604	43.659634	2.719833	101.707611	41.378681	37.255348	102.063835	42.5191575	19.9875905	101.885723	-67.3710635	18.5501675	89.695485
4.884733	7.42252	94.935127	-12.541254	19.441931	95.516663	43.466003	2.867165	101.320015	41.214363	37.398285	101.79821	42.340183	20.132725	101.5591125	-67.422691	18.751137	89.4742135
3.994871	6.945075	94.538048	-12.699032	19.6094	95.265457	43.238731	2.995907	100.973335	41.083008	37.580608	101.515495	42.1608695	20.2882575	101.244415	-67.5589335	18.9305425	89.286499
3.042876	6.538994	94.185898	-12.854272	19.812117	95.05188	42.992229	3.162477	100.6241	40.875511	37.720665	101.272453	41.93387	20.441571	100.9482765	-67.642414	19.182663	89.1554835
2.063711	6.061872	93.951233	-13.021662	20.012901	94.884102	42.725403	3.319661	100.389954	40.665142	37.844135	100.97773	41.6952725	20.581898	100.683842	-67.7385965	19.443904	89.084362
1.025581	5.60849	93.752548	-13.153924	20.255617	94.727448	42.507793	3.455666	100.221954	40.490231	37.942047	100.660751	41.499012	20.6988565	100.4413525	-67.80686	19.8123775	89.0135435
-0.018392	5.096338	93.640564	-13.31165	20.496796	94.601372	42.329407	3.564381	100.122643	40.32317	38.048683	100.333977	41.3262885	20.806532	100.22831	-67.9495885	20.18706	88.974434
-1.726845	4.452137	93.553513	-13.492539	20.835661	94.408798	42.11536	3.677148	100.159813	40.11298	38.141613	99.795937	41.11417	20.9093805	99.977875	-68.099248	20.7619415	88.839721
-2.870085	3.969661	93.620506	-13.583817	21.02454	94.309357	42.024734	3.729995	100.218903	39.9683	38.195263	99.424309	40.996517	20.962629	99.821606	-68.164151	21.086451	88.797108
-4.042597	3.520163	93.670082	-13.662106	21.196451	94.201935	41.97525	3.737079	100.292763	39.859211	38.227169	99.004539	40.9172305	20.982124	99.648651	-68.2414425	21.410778	88.755219
-5.260087	3.087443	93.698677	-13.684312	21.303724	94.045898	41.92786	3.709855	100.340607	39.750107	38.210835	98.576126	40.8389835	20.960345	99.4583665	-68.2076075	21.647103	88.6334295
-6.448253	2.672805	93.735298	-13.717455	21.36092	93.879478	41.901642	3.64816	100.331429	39.670795	38.15284	98.138741	40.7862185	20.9005	99.235085	-68.2211285	21.82134	88.523871
-7.678306	2.301074	93.703377	-13.717754	21.356256	93.684319	41.877373	3.536049	100.267479	39.62413	38.041161	97.694031	40.7507515	20.788605	98.980755	-68.1862595	21.923907	88.387883
-8.886213	1.905505	93.584694	-13.729443	21.284966	93.484375	41.800709	3.396516	100.111832	39.59523	37.866535	97.311409	40.6979695	20.6315255	98.7116205	-68.1568555	21.9384065	88.2571295
-10.753341	1.391612	93.325981	-13.750146	21.132154	93.189201	41.61853	3.139832	99.774361	39.569942	37.589497	96.886864	40.594236	20.3646645	98.3306125	-68.094528	21.8996435	88.0477895
-12.007667	1.135411	93.085602	-13.776231	20.986759	93.02198	41.471954	2.946085	99.525826	39.589405	37.390652	96.721443	40.5306795	20.1683685	98.1236345	-68.0831415	21.8051495	87.9203255
-13.273371	0.883793	92.776474	-13.787971	20.897337	92.835907	41.35244	2.737571	99.28524	39.629692	37.212494	96.653404	40.491066	19.9750325	97.969322	-68.067008	21.8196415	87.702492
-14.519636	0.720501	92.451851	-13.80802	20.801832	92.658272	41.259579	2.541687	99.038658	39.695621	37.067879	96.640564	40.4776	19.804783	97.839611	-68.09364	21.798881	87.476933
-15.753527	0.667858	92.157288	-13.810804	20.761816	92.506424	41.167225	2.391419	98.777733	39.772343	36.951729	96.630325	40.469784	19.671574	97.704029	-68.091392	21.852058	87.308819
-17.001707	0.705358	91.854683	-13.812336	20.789536	92.364777	41.075657	2.327108	98.520821	39.810036	36.884037	96.617813	40.4428465	19.6055725	97.569317	-68.0675185	21.9734995	87.160237
-18.273085	0.812994	91.632668	-13.776058	20.886604	92.271278	40.986591	2.317694	98.283485	39.87088	36.88279	96.540154	40.4287355	19.600242	97.4118195	-67.9808515	22.172966	87.1307365
-20.105726	1.08049	91.440918	-13.76234	21.082773	92.189926	40.891693	2.337638	97.957787	39.938431	36.869152	96.32415	40.415062	19.603395	97.1409685	-67.939742	22.562151	87.2388835
-21.357397	1.346213	91.385941	-13.717122	21.210344	92.151772	40.858536	2.352919	97.751236	39.962795	36.844643	96.121811	40.4106655	19.598781	96.9365235	-67.8449095	22.821907	87.3670205
-22.662796	1.6566	91.30352	-13.70036	21.325998	92.092018	40.892181	2.323406	97.49073	39.979889	36.816563	95.876198	40.436035	19.5699845	96.683464	-67.836755	23.0820115	87.500572
-23.898035	1.977926	91.239182	-13.690392	21.421213	92.008415	40.886986	2.280923	97.164749	39.993782	36.819878	95.553024	40.440384	19.5504005	96.3588865	-67.821168	23.2920255	87.6579435
-25.136072	2.376329	91.145531	-13.726457	21.464327	91.896339	40.814747	2.220211	96.801895	39.982147	36.832775	95.182663	40.398447	19.526493	95.992279	-67.851361	23.402161	87.800399
-26.420307	2.790796	91.169228	-13.751575	21.487835	91.830116	40.747128	2.13738	96.351532	39.915546	36.797512	94.75959	40.331337	19.467446	95.555561	-67.834487	23.508224	88.104671
-27.639467	3.264577	91.240799	-13.819097	21.488571	91.785606	40.542557	2.072545	95.993607	39.847229	36.721272	94.316498	40.194893	19.3969085	95.1550525	-67.833087	23.5802335	88.4161595
-29.428566	4.044423	91.458717	-13.936949	21.396339	91.812103	40.27533	1.922823	95.41832	39.702129	36.513165	93.654732	39.9887295	19.217994	94.536526	-67.8626275	23.574684	89.08768
-30.605099	4.593855	91.687866	-14.057244	21.302731	91.883507	40.063061	1.821928	95.082909	39.575687	36.383186	93.263763	39.819374	19.102557	94.173336	-67.933862	23.502905	89.593678
-31.755379	5.212354	91.938011	-14.205914	21.2132	91.975494	39.84993	1.731291	94.784081	39.444431	36.278942	92.922379	39.6471805	19.0051165	93.85323	-68.0590085	23.4212835	90.097758
-32.810841	5.86539	92.193764	-14.389093	21.115461	92.112823	39.642441	1.648445	94.527763	39.293201	36.178421	92.668083	39.467821	18.913433	93.597923	-68.246007	23.317489	90.627723
-33.803307	6.539758	92.513336	-14.570935	21.008602	92.305305	39.412567	1.587446	94.330223	39.119263	36.107334	92.511772	39.265915	18.84739	93.4209975	-68.407785	23.169814	91.1896125
-34.794174	7.268867	92.848328	-14.775019	20.920725	92.518333	39.185585	1.536878	94.196213	38.943718	36.048885	92.446716	39.0646515	18.7928815	93.3214645	-68.6146895	23.0485685	91.7152015
-35.68734	8.073719	93.146011	-14.984073	20.798357	92.768593	38.973572	1.494963	94.143257	38.780357	35.996788	92.483643	38.8769645	18.7458755	93.31345	-68.8451105	22.8508385	92.223736
-36.864189	9.307173	93.542358	-15.263602	20.684984	93.096123	38.695438	1.415557	94.158737	38.539513	35.949879	92.693848	38.6174755	18.682718	93.4262925	-69.1446795	22.68725	92.7659535
-37.581955	10.154233	93.733055	-15.437087	20.639191	93.305511	38.541637	1.366971	94.240601	38.432209	35.929989	92.901176	38.486923	18.64848	93.5708885	-69.361097	22.629902	93.0401335
-38.20134	11.072028	93.895943	-15.5896	20.566566	93.47982	38.435898	1.318641	94.340363	38.366299	35.899544	93.158615	38.4010985	18.6090925	93.749489	-69.5802985	22.5240395	93.210151
-38.745064	12.013804	93.991486	-15.681346	20.515928	93.657646	38.361309	1.232556	94.445717	38.326229	35.841133	93.452011	38.343769	18.5368445	93.948864	-69.706461	22.4950115	93.366428
-39.171101	12.973423	94.129417	-15.733227	20.468189	93.82119	38.304443	1.12885	94.575272	38.325207	35.769238	93.785614	38.314825	18.449044	94.180443	-69.781279	22.487334	93.461937
-39.531647	13.918583	94.29834	-15.776791	20.383118	94.018257	38.250626	1.010481	94.71463	38.380089	35.667892	94.166618	38.3153575	18.3391865	94.440624	-69.8689395	22.4270495	93.59589
-39.810604	14.894119	94.467384	-15.76292	20.304195	94.229073	38.182285	0.853611	94.914642	38.473263	35.5229	94.593063	38.327774	18.1882555	94.7538525	-69.853614	22.4201345	93.7042935
-40.126987	16.324007	94.702522	-15.718783	20.09166	94.549683	38.225292	0.512103	95.117043	38.727905	35.245209	95.231972	38.4765985	17.878656	95.1745075	-69.9141645	22.304664	93.9248585
-40.19537	17.246197	94.915268	-15.644886	19.935898	94.748886	38.216473	0.264802	95.290489	38.948105	35.050472	95.629875	38.582289	17.657637	95.460182	-69.872061	22.214159	94.03759
-40.202885	18.176748	95.094124	-15.544669	19.768942	94.950348	38.193703	0.037388	95.502785	39.175449	34.792664	96.013687	38.684576	17.415026	95.758236	-69.773914	22.122858	94.14246
-40.187202	19.084324	95.269012	-15.436329	19.602989	95.151779	38.214806	-0.177299	95.716179	39.413784	34.585388	96.360992	38.814295	17.2040445	96.0385855	-69.686953	22.0019335	94.2649725
-40.094967	19.940052	95.488914	-15.298557	19.444273	95.361198	38.229538	-0.343567	95.954353	39.627373	34.402634	96.688339	38.9284555	17.0295335	96.321346	-69.5255695	21.8590125	94.40105
-39.904305	20.799749	95.700905	-15.220319	19.293577	95.584778	38.285572	-0.480254	96.218925	39.824207	34.226341	96.983871	39.0548895	16.8730435	96.601398	-69.4955275	21.7141105	94.568158
-39.648842	21.640863	95.940186	-15.096778	19.158306	95.815361	38.390709	-0.60494	96.49823	39.993679	34.086914	97.246132	39.192194	16.740987	96.872181	-69.38575	21.575625	94.758541
-39.186337	22.828115	96.376999	-14.954288	18.942131	96.193871	38.578053	-0.724467	96.968948	40.156868	33.959221	97.606155	39.3674605	16.617377	97.2875515	-69.2760365	21.266885	95.1001905
-38.773392	23.562645	96.669113	-14.870758	18.793369	96.478943	38.671528	-0.755287	97.326607	40.242722	33.911942	97.827744	39.457125	16.5783275	97.5771755	-69.198641	21.0084105	95.3807105
-38.344105	24.284351	96.926483	-14.805326	18.699621	96.762047	38.843426	-0.786584	97.633324	40.293484	33.898155	98.063965	39.568455	16.5557855	97.8486445	-69.179107	20.8434565	95.6754495
-37.835358	24.992886	97.183609	-14.765716	18.568573	97.025391	38.959496	-0.806381	97.954086	40.343147	33.911053	98.285469	39.6513215	16.552336	98.1197775	-69.1827535	20.58481	95.9310045
-37.305439	25.679266	97.470566	-14.732454	18.454624	97.291992	39.016586	-0.805034	98.279724	40.388863	33.918713	98.495567	39.7027245	16.5568395	98.3876455	-69.1676325	20.3524085	96.1963385
-36.655605	26.342508	97.764282	-14.724498	18.362612	97.586342	39.084381	-0.802958	98.550148	40.401306	33.93808	98.71244	39.7428435	16.567561	98.631294	-69.1918395	20.157663	96.54139
-36.009418	26.97464	98.113258	-14.738438	18.298628	97.918762	39.163368	-0.800621	98.777412	40.410862	33.941422	98.911728	39.787115	16.5704005	98.84457	-69.263991	20.0268555	96.992954
-34.92762	27.881548	98.724625	-14.747143	18.186697	98.474297	39.163445	-0.711176	99.195915	40.383732	33.968212	99.220444	39.7735885	16.628518	99.2081795	-69.2678745	19.744876	97.7404145
-34.124809	28.473696	99.099197	-14.779383	18.101273	98.832741	39.191563	-0.642741	99.484711	40.36335	34.007679	99.445099	39.7774565	16.682469	99.464905	-69.3362225	19.520077	98.200577
-33.290424	29.023876	99.403152	-14.788097	18.051283	99.176521	39.231342	-0.582056	99.787605	40.335266	34.055771	99.675705	39.783304	16.7368575	99.731655	-69.359498	19.3657085	98.621387
-32.394497	29.536871	99.666679	-14.783041	18.018637	99.476624	39.333847	-0.54608	100.08078	40.314854	34.106533	99.910774	39.8243505	16.7802265	99.995777	-69.3904325	19.2570475	98.957471
-31.461807	30.057632	99.842117	-14.774066	17.965633	99.73465	39.423859	-0.530966	100.436424	40.323204	34.119015	100.125267	39.8735315	16.7940245	100.2808455	-69.4216635	19.1372415	99.1884545
-30.428091	30.565825	99.977333	-14.719814	17.917377	99.969337	39.488132	-0.523162	100.84597	40.372707	34.092873	100.319145	39.9304195	16.7848555	100.5825575	-69.3700475	19.0498985	99.3561165
-29.421627	31.0749	100.07933	-14.611801	17.866648	100.187492	39.628246	-0.574013	101.224075	40.446011	34.047535	100.485931	40.0371285	16.736761	100.855003	-69.2607305	18.996535	99.519981
-27.606804	31.669918	100.063499	-14.404671	17.767303	100.473175	39.884613	-0.720197	101.831367	40.612965	33.893467	100.705589	40.248789	16.586635	101.268478	-69.058131	18.947971	99.677872
-26.348793	32.107525	100.066315	-14.247039	17.64377	100.649277	40.089722	-0.866297	102.212021	40.752075	33.728973	100.925636	40.4208985	16.431338	101.5688285	-68.9149765	18.856202	99.7297255
-25.054789	32.495476	100.126984	-14.08862	17.482044	100.846169	40.266209	-1.057857	102.590584	40.949245	33.552284	101.192162	40.607727	16.2472135	101.891373	-68.784967	18.7168745	99.800965
-23.766146	32.853851	100.258659	-13.910182	17.260742	101.088043	40.450058	-1.250399	102.944992	41.185532	33.357449	101.546989	40.817795	16.053525	102.2459905	-68.638159	18.467959	99.9300955
-22.401957	33.206429	100.442596	-13.756795	17.023869	101.341965	40.635662	-1.454992	103.275345	41.429218	33.182697	101.992081	41.03244	15.8638525	102.633713	-68.54603	18.1838855	100.050217
-20.975241	33.610699	100.668465	-13.634311	16.795189	101.60968	40.813942	-1.644864	103.628555	41.667522	33.02327	102.513817	41.240732	15.689203	103.071186	-68.509354	17.901175	100.148174
-19.544415	33.965618	100.93573	-13.498775	16.570026	101.86055	41.034191	-1.801588	103.992828	41.929752	32.893124	103.126205	41.4819715	15.545768	103.5595165	-68.4795215	17.594284	100.1615835
-17.304281	34.534161	101.330589	-13.35303	16.27352	102.207901	41.367931	-1.997087	104.509903	42.312424	32.818604	104.094803	41.8401775	15.4107585	104.302353	-68.5462375	17.1362815	100.113449
-15.820066	34.935654	101.641655	-13.27133	16.16272	102.415321	41.563324	-2.070915	104.849815	42.52623	32.817787	104.755486	42.044777	15.373436	104.8026505	-68.587437	16.952004	100.0279915
-14.290391	35.260475	101.951859	-13.201838	16.046791	102.609047	41.774246	-2.105182	105.13208	42.741436	32.85722	105.364883	42.257841	15.376019	105.2484815	-68.661517	16.717563	99.9696125
-12.741166	35.664738	102.251007	-13.142448	15.997449	102.784286	41.990204	-2.108786	105.352768	42.904564	32.925354	105.917892	42.447384	15.408284	105.63533	-68.73228	16.586614	99.933242
-11.235917	36.015606	102.592728	-13.079676	15.94785	102.925827	42.182793	-2.032989	105.591843	43.021919	33.019062	106.45974	42.602356	15.4930365	106.0257915	-68.761708	16.4026635	99.8258625
-9.680741	36.298187	102.863785	-13.041533	15.939659	103.034019	42.357635	-1.927361	105.795349	43.155556	33.133949	106.953384	42.7565955	15.603294	106.3743665	-68.8396615	16.276024	99.6936715
-8.117606	36.637344	103.148819	-13.014628	15.965964	103.119324	42.511047	-1.812987	105.961159	43.266861	33.287266	107.352432	42.888954	15.7371395	106.6567955	-68.91821	16.1947885	99.5818525
-5.841265	36.998138	103.530968	-12.950169	16.003233	103.23893	42.690937	-1.567936	106.213799	43.368923	33.529465	107.977631	43.02993	15.9807645	107.095715	-68.930268	16.0257015	99.382145
-4.285898	37.223251	103.800262	-12.936361	16.057865	103.272507	42.806999	-1.396803	106.3694	43.439007	33.715435	108.37072	43.123003	16.159316	107.37006	-68.995725	15.956414	99.174954
-2.799536	37.351372	104.071007	-12.925416	16.173214	103.32222	42.912609	-1.236595	106.551125	43.46637	33.94632	108.796585	43.1894895	16.3548625	107.673855	-69.0403215	15.9915655	98.970585
-1.334336	37.441177	104.345276	-12.927448	16.248556	103.362381	43.037144	-1.050214	106.743988	43.527451	34.169918	109.273384	43.2822975	16.559852	108.008686	-69.1371935	15.93726	98.716076
0.163451	37.506531	104.699066	-12.925988	16.388323	103.407158	43.184845	-0.908386	106.968285	43.622936	34.403687	109.709404	43.4038905	16.7476505	108.3388445	-69.2558665	16.0289955	98.4754715
1.587664	37.4753	104.964745	-12.958542	16.487854	103.46357	43.312733	-0.775676	107.176331	43.705185	34.609814	110.117065	43.508959	16.917069	108.646698	-69.426043	16.058639	98.280442
2.984557	37.38979	105.251434	-12.956413	16.63525	103.471581	43.418209	-0.620057	107.372192	43.81015	34.787525	110.503235	43.6141795	17.083734	108.9377135	-69.5270055	16.186766	98.0054485
5.051789	37.146774	105.557884	-12.97152	16.889395	103.469109	43.515961	-0.382237	107.627296	43.920506	35.065571	110.878036	43.7182335	17.341667	109.252666	-69.6612735	16.437123	97.685552
6.369209	36.943962	105.683945	-13.016973	17.023586	103.444611	43.571899	-0.185709	107.772842	43.931576	35.259102	111.045158	43.7517375	17.5366965	109.409	-69.7856835	16.5104755	97.480222
7.648078	36.574986	105.73053	-13.026656	17.207823	103.336395	43.654037	0.025124	107.887062	43.919609	35.443085	111.126793	43.786823	17.7341045	109.5069275	-69.840135	16.6815415	97.1658625
8.87776	36.178009	105.748901	-13.05791	17.36698	103.192902	43.719402	0.225392	107.98259	43.855076	35.672932	111.213394	43.787239	17.949162	109.597992	-69.903059	16.784798	96.787812
10.025064	35.742096	105.731796	-13.082118	17.503746	103.040436	43.805534	0.455023	108.081642	43.81382	35.873226	111.279358	43.809677	18.1641245	109.6805	-69.973913	16.8433675	96.400372
11.132868	35.172802	105.66436	-13.081678	17.633181	102.896187	43.910294	0.66497	108.194984	43.818886	36.028969	111.241486	43.86459	18.3469695	109.718235	-70.027946	16.9193925	96.074139
12.209298	34.534611	105.553642	-13.05628	17.74283	102.721283	44.0355	0.847801	108.284317	43.796383	36.220776	111.191284	43.9159415	18.5342885	109.7378005	-70.0285015	16.9513715	95.7047655
13.705441	33.478867	105.288849	-12.979028	17.890123	102.402115	44.244576	1.094862	108.399513	43.800709	36.441692	111.048256	44.0226425	18.768277	109.7238845	-69.9806985	17.011969	95.0803455
14.604185	32.642345	105.061638	-12.889717	17.970467	102.153954	44.328751	1.26575	108.487793	43.811218	36.558784	110.879089	44.0699845	18.912267	109.683441	-69.8494185	17.028667	94.624467
15.466094	31.727167	104.854134	-12.781055	17.997297	101.882339	44.489914	1.319639	108.464722	43.838398	36.644115	110.748672	44.164156	18.981877	109.606697	-69.726266	17.012717	94.157981
16.242014	30.781565	104.616013	-12.646272	18.020851	101.601364	44.618587	1.405729	108.467247	43.917812	36.662804	110.587906	44.2681995	19.0342665	109.5275765	-69.5607435	17.0074355	93.6751515
16.947681	29.804438	104.388771	-12.477582	18.017899	101.279152	44.801876	1.401826	108.420876	44.005947	36.663712	110.483429	44.4039115	19.032769	109.4521525	-69.3590755	17.003029	93.1061515
17.590746	28.687822	104.168045	-12.311095	17.961487	100.981819	44.888954	1.394742	108.360634	44.110924	36.632244	110.406616	44.499939	19.013493	109.383625	-69.122129	16.909481	92.580013
18.167439	27.501696	103.940544	-12.138809	17.909939	100.677742	45.077045	1.337701	108.235016	44.259636	36.562572	110.28875	44.6683405	18.9501365	109.261883	-68.9459585	16.8697415	92.093601
18.833853	25.758833	103.532478	-11.897666	17.843113	100.239929	45.227016	1.274923	108.005539	44.449471	36.456127	110.035957	44.8382435	18.865525	109.020748	-68.6335755	16.820701	91.45911
19.161766	24.475975	103.204308	-11.728502	17.796299	99.965408	45.310036	1.276734	107.789215	44.555622	36.368221	109.808037	44.932829	18.8224775	108.798626	-68.389833	16.7701205	91.13219
19.396267	23.18292	102.85289	-11.570976	17.768707	99.69931	45.423317	1.265605	107.503258	44.661491	36.265896	109.443459	45.042404	18.7657505	108.4733585	-68.184356	16.7716635	90.9252615
19.56727	21.852001	102.389862	-11.41377	17.764795	99.438385	45.511253	1.279466	107.152924	44.714676	36.191669	109.025024	45.1129645	18.7355675	108.088974	-67.9405045	16.7940225	90.787796
19.572702	20.508581	101.877235	-11.272605	17.815435	99.111359	45.578407	1.287492	106.782318	44.750031	36.115673	108.497772	45.164219	18.7015825	107.640045	-67.709429	16.9292875	90.582673
19.579357	19.102673	101.279793	-11.155828	17.879101	98.740189	45.630417	1.300014	106.354485	44.757549	36.064709	107.821808	45.193983	18.6823615	107.0881465	-67.505639	17.0758405	90.3922315
19.45269	17.70575	100.587967	-11.017245	17.933735	98.308632	45.647152	1.325858	105.849823	44.688293	36.055435	107.134056	45.1677225	18.6906465	106.4919395	-67.2022125	17.1768235	90.1253245
19.102703	15.559628	99.538269	-10.843246	18.036228	97.61869	45.672134	1.406763	105.108711	44.635124	36.005375	105.891159	45.153629	18.706069	105.499935	-66.840121	17.366387	89.737445
18.737326	14.097168	98.84127	-10.761892	18.106993	97.12088	45.693733	1.473533	104.575027	44.472511	36.095749	105.189362	45.083122	18.784641	104.8821945	-66.606906	17.429345	89.3595655
18.301668	12.635983	98.150757	-10.705053	18.175053	96.61763	45.638901	1.552204	104.049446	44.318928	36.048401	104.450264	44.9789145	18.8003025	104.249855	-66.3890205	17.5498035	88.985405
17.803167	11.128793	97.524185	-10.679543	18.231121	96.143814	45.563881	1.617202	103.528198	44.283974	36.043205	103.642189	44.9239275	18.8302035	103.5851935	-66.2830135	17.6320385	88.7024345
17.194206	9.666595	96.864433	-10.69526	18.284668	95.663811	45.483593	1.701454	102.946999	44.150673	36.061184	102.920113	44.817133	18.881319	102.933556	-66.207653	17.688017	88.394066
16.505642	8.165812	96.231079	-10.701898	18.33963	95.209404	45.329525	1.749134	102.427208	43.970509	36.077873	102.295319	44.650017	18.9135035	102.3612635	-66.053813	17.7657565	88.0575445
15.716441	6.679294	95.705818	-10.731601	18.40757	94.833359	45.181698	1.817063	101.994034	43.866066	36.027161	101.61544	44.523882	18.922112	101.804737	-65.987084	17.893028	87.861981
14.423029	4.445369	95.048004	-10.785799	18.538029	94.32605	45.058247	1.927731	101.386238	43.639534	36.042301	100.692131	44.3488905	18.985016	101.0391845	-65.9204885	18.091042	87.6129155
13.467614	2.985308	94.654015	-10.801222	18.663021	94.001434	44.969166	1.968153	101.045898	43.536667	36.014835	99.985474	44.2529165	18.991494	100.515686	-65.8553605	18.334548	87.487182
12.475656	1.537141	94.338516	-10.789517	18.792179	93.701393	44.88274	2.028105	100.709824	43.427273	35.97871	99.248001	44.1550065	19.0034075	99.9789125	-65.7340405	18.5809505	87.4238735
11.422091	0.069651	94.087837	-10.77536	18.917152	93.408417	44.830448	2.055317	100.36055	43.252777	35.915314	98.557755	44.0416125	18.9853155	99.4591525	-65.5923325	18.8489885	87.3576815
10.302524	-1.350709	93.85804	-10.767599	18.966503	93.133423	44.776569	2.027771	100.029358	43.170567	35.826935	97.831001	43.973568	18.927353	98.9301795	-65.508766	19.005653	87.3366665
9.164862	-2.710536	93.673203	-10.737525	18.997803	92.841682	44.715263	1.996611	99.681358	43.067509	35.703556	97.18795	43.891386	18.8500835	98.434654	-65.366436	19.1455225	87.24871
7.945403	-4.045071	93.42601	-10.739199	18.936953	92.514542	44.6539	1.950071	99.297104	43.007198	35.604877	96.607903	43.830549	18.777474	97.9525035	-65.308947	19.096432	87.0765805
6.100371	-5.964535	92.93354	-10.711283	18.805164	91.955986	44.559792	1.794243	98.689377	42.996574	35.4118	95.828018	43.778183	18.6030215	97.2586975	-65.200749	19.0073065	86.6532745
4.783416	-7.19172	92.533112	-10.707994	18.669943	91.533157	44.495373	1.722463	98.232948	42.975853	35.282249	95.405815	43.735613	18.502356	96.8193815	-65.151601	18.83753	86.2469325
3.488721	-8.34417	92.05835	-10.683769	18.536455	91.105858	44.405655	1.618537	97.825661	43.013004	35.163364	94.974312	43.7093295	18.3909505	96.3999865	-65.0768675	18.6819595	85.8117295
2.138245	-9.420603	91.662399	-10.674189	18.454126	90.697029	44.324451	1.517379	97.432602	43.054718	35.082645	94.545448	43.6895845	18.300012	95.989025	-65.0379625	18.60824	85.405033
0.75199	-10.384896	91.285133	-10.623851	18.406027	90.331291	44.318546	1.45082	97.010925	43.050224	34.988144	94.108841	43.684385	18.219482	95.559883	-64.932087	18.592572	85.102699
-0.671927	-11.285039	90.981682	-10.580734	18.391994	89.997452	44.289604	1.359154	96.714203	43.064358	34.917984	93.648392	43.676981	18.138569	95.1812975	-64.838449	18.645419	84.8136065
-2.168248	-12.04583	90.808403	-10.537496	18.421219	89.724518	44.264248	1.307406	96.50174	43.049946	34.848	93.233887	43.657097	18.077703	94.8678135	-64.732089	18.764735	84.5812225
-4.453554	-13.021982	90.781578	-10.527314	18.452858	89.435577	44.28096	1.263196	96.280426	43.027653	34.786007	92.629944	43.6543065	18.0246015	94.455185	-64.7089345	18.8811145	84.415969
-6.020164	-13.5655	90.818665	-10.493931	18.477362	89.300407	44.274006	1.218459	96.158051	42.992455	34.724594	92.285667	43.6332305	17.9715265	94.221859	-64.6210925	18.9831975	84.378955
-7.627723	-13.994111	90.862694	-10.507357	18.462618	89.167313	44.237804	1.137855	96.044212	42.958103	34.647255	91.92997	43.5979535	17.892555	93.987091	-64.6126675	19.032681	84.347535
-9.254474	-14.32395	90.964027	-10.536978	18.457655	89.055962	44.202023	1.049061	95.915047	42.931427	34.544174	91.590874	43.566725	17.7966175	93.7529605	-64.640681	19.1186925	84.3589635
-10.904549	-14.570753	91.048492	-10.591175	18.392424	88.941589	44.130249	0.907255	95.776497	42.858139	34.388119	91.274864	43.494194	17.647687	93.5256805	-64.676544	19.137161	84.3574975
-12.565388	-14.6891	91.064941	-10.688068	18.315075	88.851151	44.03196	0.727609	95.635849	42.755367	34.206387	90.97345	43.3936635	17.466998	93.3046495	-64.7697995	19.163152	84.3976525
-14.254588	-14.717902	91.108963	-10.8336	18.201941	88.757561	43.907948	0.493362	95.474457	42.626682	33.992966	90.71109	43.267315	17.243164	93.0927735	-64.934515	19.160718	84.4223485
-16.817184	-14.545941	91.080681	-11.131235	18.013464	88.660507	43.614117	0.121473	95.226761	42.380325	33.645813	90.433487	42.997221	16.883643	92.830124	-65.259691	19.143285	84.49089
-18.461563	-14.245815	91.011719	-11.389794	17.862448	88.627777	43.341	-0.122107	95.096222	42.187263	33.443733	90.338356	42.7641315	16.660813	92.717289	-65.5437195	19.064083	84.538265
-20.147261	-13.841695	90.881844	-11.674775	17.723461	88.619354	43.047581	-0.333672	94.969154	41.994019	33.274483	90.300591	42.5208	16.4704055	92.6348725	-65.87035	18.9765165	84.6038355
-21.803141	-13.260017	90.750763	-11.941584	17.592642	88.634315	42.793564	-0.520789	94.810555	41.808586	33.148727	90.329308	42.301075	16.313969	92.5699315	-66.184243	18.871315	84.6986985
-23.321987	-12.599957	90.568695	-12.206161	17.507475	88.671127	42.442257	-0.637839	94.701752	41.608315	33.064098	90.412437	42.025286	16.2131295	92.5570945	-66.437608	18.8018205	84.7851595
-24.872992	-11.831479	90.347588	-12.449048	17.415489	88.753349	42.200954	-0.767942	94.50605	41.426567	33.002895	90.539856	41.8137605	16.1174765	92.522953	-66.7118565	18.7135015	84.983745
-26.404163	-10.915653	90.166786	-12.64761	17.354815	88.88575	41.944038	-0.855814	94.33741	41.283897	32.96027	90.694916	41.6139675	16.052228	92.516163	-66.9091875	18.657402	85.255337
-28.530846	-9.359357	89.844009	-12.850009	17.289225	89.104477	41.555248	-0.920493	94.067245	41.117126	32.981396	90.988197	41.336187	16.0304515	92.527721	-67.036205	18.5479985	85.681233
-29.899681	-8.164389	89.681305	-12.954903	17.290339	89.260483	41.43782	-0.959564	93.810013	41.064819	33.038227	91.194176	41.2513195	16.0393315	92.5020945	-67.1611255	18.5413465	86.0188715
-31.150087	-6.914416	89.55127	-13.021827	17.316229	89.410042	41.259655	-0.964455	93.62851	41.027935	33.148052	91.376823	41.143795	16.0917985	92.5026665	-67.187449	18.5406595	86.3174175
-32.42503	-5.567993	89.517746	-13.055306	17.395988	89.594521	41.097275	-0.889992	93.482635	40.977402	33.290161	91.571075	41.0373385	16.2000845	92.526855	-67.1479505	18.5918915	86.662187
-33.648117	-4.204697	89.519104	-13.106966	17.461357	89.800278	41.039341	-0.75557	93.298569	40.905109	33.459751	91.751053	40.972225	16.3520905	92.524811	-67.186157	18.5706235	87.075745
-34.79517	-2.772158	89.609512	-13.160809	17.520933	90.008965	41.02055	-0.634185	93.13063	40.846882	33.632118	91.948341	40.933716	16.4989665	92.5394855	-67.255334	18.5428995	87.4784445
-35.884319	-1.311714	89.737549	-13.191279	17.646229	90.24025	40.864708	-0.444215	93.104347	40.776649	33.83791	92.149643	40.8206785	16.6968475	92.626995	-67.2032365	18.5956105	87.853505
-37.385826	0.928247	90.05854	-13.32761	17.755583	90.627213	40.822041	-0.216577	92.993896	40.650463	34.144157	92.508614	40.736252	16.96379	92.751255	-67.391472	18.547376	88.503171
-38.373875	2.43562	90.337074	-13.442111	17.813726	90.923019	40.732838	-0.050003	92.98584	40.563881	34.322647	92.768532	40.6483595	17.136322	92.877186	-67.5325815	18.49113	88.968852
-39.26667	3.95928	90.669701	-13.592852	17.864904	91.245773	40.594475	0.105893	93.027359	40.462322	34.466545	93.043983	40.5283985	17.286219	93.035671	-67.7141025	18.443589	89.455875
-40.125526	5.456577	91.064316	-13.7536	17.893038	91.565376	40.418602	0.260823	93.088005	40.347462	34.604446	93.327019	40.383032	17.4326345	93.207512	-67.890232	18.3534415	89.92324
-40.902237	6.945614	91.464043	-13.948732	17.900423	91.902786	40.289474	0.34256	93.091301	40.21225	34.736263	93.584198	40.250862	17.5394115	93.3377495	-68.148326	18.2614345	90.4678225
-41.620594	8.41894	91.87516	-14.129022	17.864664	92.226746	40.079655	0.416475	93.131676	40.035995	34.825211	93.819031	40.057825	17.620843	93.4753535	-68.315869	18.108485	90.9781385
-42.274239	9.900992	92.326942	-14.358287	17.853344	92.520149	39.834194	0.490832	93.196152	39.843723	34.895527	94.025887	39.8389585	17.6931795	93.6110195	-68.5555325	18.0135085	91.4292785
-43.098198	12.058307	93.006691	-14.679045	17.817221	92.996002	39.494652	0.542147	93.267097	39.509651	34.944294	94.284264	39.5021515	17.7432205	93.7756805	-68.8602415	17.8912215	92.2163235
-43.55201	13.448091	93.481079	-14.935453	17.821575	93.288841	39.244911	0.571999	93.347702	39.283474	34.972939	94.491066	39.2641925	17.772469	93.919384	-69.1350985	17.870681	92.658298
-43.92099	14.857263	93.936356	-15.188043	17.810482	93.611542	39.024471	0.614343	93.43206	39.058861	34.999935	94.710197	39.041666	17.807139	94.0711285	-69.417752	17.813825	93.1519555
-44.21093	16.186337	94.383957	-15.414662	17.795511	93.902985	38.812492	0.667169	93.539658	38.837917	35.063358	94.934669	38.8252045	17.8652635	94.2371635	-69.6545285	17.7257585	93.5688065
-44.412189	17.468109	94.796104	-15.622652	17.801636	94.189903	38.614124	0.721225	93.692764	38.631927	35.138779	95.19207	38.6230255	17.930002	94.442417	-69.8683295	17.67327	93.937389
-44.502953	18.761271	95.136963	-15.850809	17.788923	94.445595	38.486576	0.792626	93.886826	38.442944	35.243359	95.466469	38.46476	18.0179925	94.6766475	-70.166378	17.5598535	94.2145425
-44.534714	19.978203	95.504204	-16.030697	17.841599	94.717377	38.452484	0.857725	94.081932	38.25399	35.347801	95.768974	38.353237	18.102763	94.925453	-70.414631	17.580435	94.509301
-44.350266	21.732656	96.061424	-16.234953	17.889608	95.193169	38.386044	0.951589	94.558395	38.063541	35.501347	96.236092	38.2247925	18.226468	95.3972435	-70.6946985	17.552748	94.9890945
-44.169842	22.854362	96.39238	-16.360104	17.950375	95.489082	38.294968	1.119198	94.985298	37.981995	35.590168	96.581978	38.1384815	18.354683	95.783638	-70.8586895	17.546067	95.194526
-43.927376	23.909555	96.702629	-16.466118	17.999475	95.830292	38.296959	1.182095	95.458397	37.905876	35.681728	96.988098	38.1014175	18.4319115	96.2232475	-71.0336535	17.5670385	95.4373365
-43.559326	24.917685	97.002556	-16.595461	18.056023	96.171364	38.333515	1.228471	96.015602	37.864662	35.747101	97.425064	38.0990885	18.487786	96.720333	-71.2900105	17.62426	95.622395
-43.144875	25.861666	97.248779	-16.736748	18.117584	96.525879	38.367798	1.252549	96.636139	37.833744	35.823124	97.896614	38.100771	18.5378365	97.2663765	-71.574267	17.6973315	95.7853815
-42.649406	26.790205	97.449432	-16.871996	18.149101	96.867027	38.378796	1.264964	97.320007	37.786877	35.876637	98.406227	38.0828365	18.5708005	97.863117	-71.8268285	17.7274015	95.870937
-42.096409	27.616449	97.634544	-17.010366	18.16329	97.190498	38.400848	1.302861	98.011078	37.75325	35.936264	98.928886	38.077049	18.6195625	98.469982	-72.097781	17.7070175	95.911014
-41.130127	28.692167	97.966179	-17.183437	18.103071	97.722305	38.496487	1.345067	98.960899	37.702785	36.034	99.720474	38.099636	18.6895335	99.3406865	-72.46651	17.5166085	96.1039235
-40.429562	29.352688	98.178268	-17.283573	18.045895	98.018028	38.561241	1.394658	99.52224	37.663765	36.102009	100.239929	38.112503	18.7483335	99.8810845	-72.679649	17.3434565	96.1549715
-39.630531	29.961563	98.36142	-17.371958	17.995338	98.316368	38.611225	1.415598	100.031662	37.633495	36.176395	100.682854	38.12236	18.7959965	100.357258	-72.866276	17.1946795	96.275478
-38.840458	30.490595	98.530121	-17.461496	17.948463	98.559914	38.631199	1.454773	100.490105	37.597027	36.228024	101.085556	38.114113	18.8413985	100.7878305	-73.037105	17.0555275	96.3319975
-37.986507	30.924696	98.685097	-17.56119	17.886005	98.790611	38.648422	1.48802	100.90094	37.544788	36.271946	101.440796	38.096605	18.879983	101.170868	-73.218985	16.892027	96.410354
-37.082367	31.355562	98.838165	-17.624689	17.808544	98.991982	38.671677	1.512948	101.231209	37.49538	36.301758	101.707581	38.0835285	18.907353	101.469395	-73.3329065	16.709735	96.514569
-36.163025	31.670549	98.946228	-17.693079	17.741371	99.151627	38.687542	1.521489	101.502541	37.450462	36.316708	101.912712	38.069002	18.9190985	101.7076265	-73.45516	16.5636435	96.5956275
-34.705006	32.081787	99.054665	-17.730242	17.643045	99.353836	38.702244	1.535136	101.872108	37.373444	36.286732	102.113487	38.037844	18.910934	101.9927975	-73.498328	16.375156	96.7148745
-33.687584	32.248661	99.138565	-17.733093	17.56657	99.496483	38.714344	1.529593	102.106369	37.342991	36.245266	102.155472	38.0286675	18.8874295	102.1309205	-73.4948535	16.2457105	96.8620455
-32.644657	32.355751	99.169495	-17.7078	17.50104	99.62767	38.747208	1.518283	102.329315	37.303101	36.184971	102.177429	38.0251545	18.851627	102.253372	-73.4407545	16.150453	97.001968
-31.576628	32.428707	99.200462	-17.655432	17.437862	99.770348	38.818451	1.47935	102.540565	37.287617	36.103951	102.121147	38.053034	18.7916505	102.330856	-73.363898	16.0840735	97.20984
-30.472786	32.403667	99.215225	-17.568563	17.359589	99.904701	38.912479	1.443174	102.738144	37.256096	36.040871	102.078926	38.0842875	18.7420225	102.408535	-73.2214135	15.9771555	97.400867
-29.365488	32.295303	99.234627	-17.47867	17.234009	100.033272	39.030994	1.380221	102.930244	37.23193	35.947235	102.048897	38.131462	18.663728	102.4895705	-73.088802	15.80429	97.5769735
-28.194185	32.208496	99.266327	-17.381557	17.099718	100.165215	39.153706	1.293807	103.135422	37.255962	35.851746	102.016998	38.204834	18.5727765	102.57621	-72.967948	15.6266595	97.75422
-26.466469	31.958984	99.315193	-17.227438	16.896715	100.399635	39.33992	1.155766	103.473137	37.321609	35.689445	102.046188	38.3307645	18.4226055	102.7596625	-72.7856405	15.3708245	98.0396075
-25.318865	31.734455	99.367088	-17.132446	16.732424	100.527779	39.483051	1.065568	103.675377	37.398392	35.57354	102.110863	38.4407215	18.319554	102.89312	-72.7056135	15.145294	98.162438
-24.131668	31.52191	99.41819	-17.053539	16.564056	100.649055	39.606827	0.926078	103.864578	37.471939	35.490261	102.188171	38.539383	18.2081695	103.0263745	-72.646461	14.9199425	98.2717355
-22.968325	31.324696	99.500565	-16.988886	16.395954	100.751587	39.691055	0.822577	104.040359	37.522392	35.381241	102.300797	38.6067235	18.101909	103.170578	-72.5844955	14.689999	98.332596
-21.817308	31.0867	99.570015	-16.964407	16.22731	100.856827	39.813526	0.72526	104.134598	37.547146	35.273067	102.476868	38.680336	17.9991635	103.305733	-72.60915	14.4554565	98.407921
-20.616268	30.854637	99.661926	-16.937222	16.071289	100.931564	39.827816	0.641184	104.256416	37.587631	35.214977	102.668854	38.7077235	17.9280805	103.462635	-72.5821675	14.2144975	98.400493
-19.34437	30.650717	99.768242	-16.930218	15.941424	101.004517	39.853699	0.560156	104.339088	37.636452	35.163288	102.875725	38.7450755	17.861722	103.6074065	-72.6055115	14.021126	98.4016275
-17.610172	30.31699	100.002335	-16.924513	15.758282	101.164307	39.880924	0.478646	104.467644	37.671913	35.139149	103.287926	38.7764185	17.8088975	103.877785	-72.6254445	13.7076665	98.450829
-16.335722	30.109522	100.200287	-16.936472	15.684777	101.309494	39.907524	0.426174	104.595589	37.724815	35.160713	103.570892	38.8161695	17.7934435	104.0832405	-72.6891135	13.5761105	98.5357475
-15.161437	29.931719	100.426498	-16.947533	15.636009	101.464272	39.961952	0.38172	104.745338	37.789989	35.176132	103.859291	38.8759705	17.778926	104.3023145	-72.7710365	13.493092	98.6262295
-13.94488	29.742268	100.614189	-16.950926	15.62762	101.634834	39.996727	0.36849	104.922615	37.838646	35.21431	104.126862	38.9176865	17.7914	104.5247385	-72.8195385	13.46384	98.7449295
-12.698251	29.532776	100.785423	-16.957518	15.639235	101.816544	40.034405	0.370234	105.101105	37.891747	35.25679	104.364609	38.963076	17.813512	104.732857	-72.878112	13.464958	98.900231
-11.474257	29.332806	100.963989	-16.961584	15.665804	101.9758	40.069286	0.374991	105.299484	37.930542	35.279507	104.584694	38.999914	17.827249	104.942089	-72.923082	13.504359	99.009511
-10.286226	29.234215	101.15155	-16.951572	15.677416	102.127167	40.107193	0.365553	105.494949	37.956585	35.300949	104.791939	39.031889	17.833251	105.143444	-72.935033	13.521581	99.11089
-8.368607	28.890034	101.369987	-16.967701	15.662488	102.314423	40.167923	0.325203	105.735207	38.005455	35.342968	105.244171	39.086689	17.8340855	105.489689	-73.022091	13.4908905	99.139157
-7.173133	28.687626	101.608566	-16.990541	15.614599	102.429489	40.164314	0.271934	105.93045	38.093414	35.340302	105.620667	39.128864	17.806118	105.7755585	-73.109946	13.42308	99.0834195
-5.960903	28.554028	101.908783	-17.013348	15.568851	102.562645	40.163284	0.204543	106.135544	38.182762	35.363903	106.099007	39.173023	17.784223	106.1172755	-73.199719	13.353479	99.0080145
-4.708254	28.287012	102.209732	-17.045589	15.540518	102.696785	40.172695	0.111172	106.373634	38.285854	35.388821	106.646393	39.2292745	17.7499965	106.5100135	-73.3204525	13.3310395	98.8835565
-3.509948	28.06468	102.536964	-17.085566	15.52697	102.830757	40.161541	0.039427	106.618431	38.415627	35.44054	107.215729	39.288584	17.7399835	106.91708	-73.459716	13.3139565	98.744434
-2.327811	27.833277	102.918411	-17.110807	15.550404	102.963051	40.158844	0.012184	106.848206	38.507923	35.550678	107.795288	39.3333835	17.781431	107.321747	-73.5549975	13.319377	98.604355
-1.141762	27.570585	103.235687	-17.147951	15.603963	103.066315	40.175743	0.042313	107.076859	38.610512	35.648209	108.336548	39.3931275	17.845261	107.7067035	-73.6890295	13.362665	98.4259265
0.587375	27.109251	103.666267	-17.22032	15.815508	103.233925	40.227951	0.138744	107.422485	38.813904	35.790791	108.966949	39.5209275	17.9647675	108.194717	-73.9615675	13.6662485	98.273133
1.701972	26.733347	103.933861	-17.189384	15.886232	103.289963	40.280853	0.261079	107.680008	38.937092	35.908863	109.33429	39.6089725	18.084971	108.507149	-73.9877405	13.687493	98.072777
2.799595	26.295656	104.119179	-17.187138	16.0441	103.305962	40.378849	0.367156	107.877899	39.028091	36.05405	109.640953	39.70347	18.210603	108.759426	-74.077746	13.877597	97.852498
3.834928	25.883141	104.223763	-17.182657	16.199574	103.262688	40.431995	0.540701	108.098198	39.097923	36.210472	109.841537	39.764959	18.3755865	108.9698675	-74.130273	14.0235615	97.5555085
4.799661	25.332838	104.226509	-17.148634	16.323965	103.122757	40.55574	0.70245	108.178757	39.135071	36.351265	109.978989	39.8454055	18.5268575	109.078873	-74.1426735	14.1210725	97.166641
5.756948	24.756386	104.184067	-17.109049	16.453934	102.906883	40.694382	0.902118	108.206154	39.149807	36.494076	110.04261	39.9220945	18.698097	109.124382	-74.1401925	14.209771	96.689384
6.632937	24.136942	104.051033	-17.064146	16.567242	102.63343	40.796406	1.101004	108.204445	39.142067	36.648724	110.040733	39.9692365	18.874864	109.122589	-74.0975285	14.25962	96.144271
7.861105	23.037619	103.747963	-16.921412	16.715527	102.156235	40.959976	1.468433	108.157516	39.159237	36.839401	109.918152	40.0596065	19.153917	109.037834	-73.9024305	14.277137	95.274636
8.592099	22.238447	103.460297	-16.823521	16.830853	101.804771	41.100163	1.641858	108.069023	39.142849	36.986752	109.7481	40.121506	19.314305	108.9085615	-73.768548	14.347401	94.7009805
9.247496	21.373344	103.125259	-16.681623	16.935347	101.405632	41.232067	1.785723	107.914612	39.210693	37.01572	109.40226	40.22138	19.4007215	108.658436	-73.584626	14.4699725	94.152828
9.841381	20.46443	102.668129	-16.526968	17.042381	100.909653	41.365177	1.884215	107.689346	39.29034	37.004002	108.988319	40.3277585	19.4441085	108.3388325	-73.3816945	14.6406535	93.4804735
10.348145	19.478687	102.102676	-16.344604	17.201248	100.360039	41.462662	1.895159	107.37368	39.302799	37.033489	108.577934	40.3827305	19.464324	107.975807	-73.0719385	14.938172	92.744271
10.791192	18.462561	101.566399	-16.131227	17.30283	99.805664	41.553143	1.96447	107.043167	39.329666	37.064629	108.140137	40.4414045	19.5145495	107.591652	-72.7038585	15.0911105	92.019676
11.11104	17.422829	100.974037	-15.948214	17.423292	99.186523	41.683041	2.054055	106.639252	39.432533	37.050716	107.587814	40.557787	19.5523855	107.113533	-72.454215	15.2941985	91.259513
11.439247	15.805875	99.933258	-15.65277	17.580362	98.181305	41.853245	2.196562	105.845284	39.496185	37.088699	106.753563	40.674715	19.6426305	106.2994235	-71.980255	15.5180935	90.0631865
11.559499	14.678507	99.221489	-15.44098	17.649296	97.522041	41.987026	2.329778	105.270889	39.537235	37.060379	106.157722	40.7621305	19.6950785	105.7143055	-71.6440905	15.6035135	89.3297765
11.571177	13.525118	98.505333	-15.246494	17.704193	96.903175	42.101734	2.450666	104.635498	39.60289	37.019329	105.460808	40.852312	19.7349975	105.048153	-71.3453	15.6733885	88.758197
11.53367	12.387564	97.732506	-14.980523	17.759298	96.294281	42.205166	2.571677	104.088387	39.617512	37.018829	104.818306	40.911339	19.795253	104.4533465	-70.872385	15.723343	88.1352155
11.359676	11.195763	97.07	-14.725925	17.816448	95.753548	42.365829	2.678705	103.582893	39.730957	36.968052	104.0504	41.048393	19.8233785	103.8166465	-70.500243	15.8095175	87.6904495
11.100044	9.976576	96.434792	-14.461154	17.873617	95.239731	42.56794	2.805384	103.061485	39.828266	36.919968	103.263855	41.198103	19.862676	103.16267	-70.120411	15.884558	87.316792
10.783287	8.729824	95.780495	-14.162773	17.899771	94.697281	42.751179	2.88081	102.620399	39.86591	36.848793	102.598763	41.3085445	19.8648015	102.609581	-69.6340905	15.9347405	86.784981
10.083721	6.860643	94.90789	-13.729466	17.883816	93.909439	43.036655	2.910868	101.993301	40.110397	36.781101	101.45192	41.573526	19.8459845	101.7226105	-69.032458	15.9216475	86.0962675
9.481037	5.603897	94.339539	-13.424286	17.824806	93.340042	43.185585	2.872187	101.646721	40.253323	36.694424	100.737	41.719454	19.7833055	101.1918605	-68.568026	15.8663065	85.4882235
8.831132	4.378798	93.807755	-13.108116	17.736881	92.765381	43.352211	2.773061	101.308594	40.39814	36.539738	100.033699	41.8751755	19.6563995	100.6711465	-68.0914075	15.8173625	84.8596155
8.043216	3.152059	93.271149	-12.848398	17.606874	92.167976	43.516472	2.663951	100.914452	40.571316	36.361019	99.336586	42.043894	19.512485	100.125519	-67.74069	15.701263	84.210433
7.166734	1.952936	92.715919	-12.597497	17.449436	91.520874	43.632225	2.518598	100.4869	40.698513	36.158474	98.720764	42.165369	19.338536	99.603832	-67.360363	15.560336	83.437916
6.206772	0.827757	92.100883	-12.414884	17.306931	90.911522	43.651844	2.329651	100.009468	40.868847	35.934864	98.086349	42.2603455	19.1322575	99.0479085	-67.0901135	15.4816045	82.7751355
5.137578	-0.265877	91.506538	-12.260272	17.162182	90.39399	43.605957	2.162256	99.450394	41.009815	35.696335	97.474464	42.307886	18.9292955	98.462429	-66.82843	15.3950685	82.325551
3.330927	-1.759805	90.750137	-12.10008	16.958315	89.714012	43.472431	1.932195	98.631325	41.175877	35.309017	96.635674	42.324154	18.620606	97.6334995	-66.524314	15.296024	81.7945245
2.013584	-2.654894	90.323441	-12.03487	16.893028	89.345154	43.37994	1.721012	98.19561	41.323101	35.062363	96.037148	42.3515205	18.3916875	97.116379	-66.4212605	15.3943685	81.573929
0.618885	-3.492128	89.989441	-11.972514	16.837824	89.050934	43.300362	1.527057	97.766289	41.405697	34.813103	95.480911	42.3530295	18.17008	96.6236	-66.2980575	15.505568	81.478268
-0.823248	-4.28948	89.650719	-11.893819	16.78854	88.803307	43.25053	1.394761	97.281952	41.485291	34.55233	94.951019	42.3679105	17.9735455	96.1164855	-66.1555485	15.6035345	81.4901285
-2.330139	-4.949618	89.262619	-11.792231	16.725735	88.537476	43.20895	1.207722	96.824539	41.605911	34.332195	94.442184	42.4074305	17.7699585	95.6333615	-65.9918925	15.6815115	81.4415905
-3.895902	-5.574427	88.84288	-11.682014	16.650707	88.273315	43.208248	1.000468	96.362549	41.699337	34.141834	94.008438	42.4537925	17.571151	95.1854935	-65.8178205	15.730263	81.3611365
-5.476019	-6.137778	88.412796	-11.568081	16.543621	88.024612	43.263348	0.809623	95.890923	41.78817	34.006207	93.676582	42.525759	17.407915	94.7837525	-65.661921	15.679327	81.2654715
-7.974196	-6.844418	87.824158	-11.453906	16.37689	87.776268	43.309517	0.503045	95.329437	41.916473	33.835827	93.379204	42.612995	17.169436	94.3543205	-65.520807	15.584344	81.1982155
-9.665389	-7.231197	87.50531	-11.380075	16.273413	87.703049	43.363262	0.295414	95.031883	42.018166	33.737831	93.302917	42.690714	17.0166225	94.1674	-65.450864	15.5302035	81.238698
-11.420253	-7.563025	87.253448	-11.329953	16.220245	87.666695	43.440403	0.056371	94.783318	42.140331	33.663147	93.242744	42.790367	16.859759	94.013031	-65.450273	15.580731	81.320359
-13.212074	-7.837045	87.072716	-11.270307	16.186419	87.658783	43.469608	-0.158876	94.59935	42.267761	33.588371	93.167267	42.8686845	16.7147475	93.8833085	-65.4092985	15.6580905	81.4342575
-15.007223	-8.034594	86.966217	-11.196333	16.184612	87.705544	43.499287	-0.320587	94.428406	42.371529	33.525555	93.048439	42.935408	16.602484	93.7384225	-65.328074	15.76674	81.6726655
-16.889509	-8.170034	86.980179	-11.1459	16.210426	87.775307	43.531033	-0.441137	94.240036	42.459026	33.452976	92.844872	42.9950295	16.5059195	93.542454	-65.2868295	15.9149325	82.00816
-18.762897	-8.226743	87.088066	-11.066899	16.270496	87.854813	43.557652	-0.514747	94.018135	42.545689	33.377792	92.49852	43.0516705	16.4315225	93.2583275	-65.1854685	16.1094695	82.4512985
-21.623274	-8.220838	87.408379	-10.979866	16.330177	88.01651	43.602829	-0.585446	93.520256	42.6516	33.317448	91.728622	43.1272145	16.366001	92.624439	-65.0869465	16.294353	83.408581
-23.477554	-8.111111	87.741531	-10.923874	16.374931	88.081802	43.646084	-0.651572	93.094917	42.648239	33.255993	91.135223	43.1471615	16.3022105	92.11507	-64.9949095	16.4476515	84.048534
-25.384701	-7.963568	88.156731	-10.896752	16.376377	88.219574	43.518963	-0.732188	92.72892	42.569508	33.173119	90.510269	43.0442355	16.2204655	91.6195945	-64.8377395	16.5322885	84.8195535
-27.2764	-7.738158	88.617233	-10.952675	16.333923	88.3769	43.444366	-0.907266	92.29541	42.449589	33.058247	89.871124	42.9469775	16.0754905	91.083267	-64.8523275	16.5923555	85.670533
-29.188967	-7.481441	89.085266	-11.056699	16.302891	88.509148	43.180016	-0.949532	91.966507	42.292065	32.946907	89.309563	42.7360405	15.9986875	90.638035	-64.8494385	16.6070945	86.380261
-31.089792	-7.151996	89.51738	-11.252687	16.221117	88.650444	42.989887	-1.163929	91.559082	42.089806	32.819744	88.854652	42.5398465	15.8279075	90.206867	-65.0452205	16.6143265	87.094021
-32.919727	-6.794425	89.961227	-11.489958	16.073601	88.853386	42.700108	-1.256407	91.232666	41.862747	32.68914	88.521133	42.2814275	15.7163665	89.8768995	-65.2613435	16.4308355	87.8298725
-35.620022	-6.152738	90.573029	-11.918688	15.896003	89.23436	42.241646	-1.528129	90.87542	41.47509	32.510391	88.391464	41.858368	15.491131	89.633442	-65.695744	16.300875	88.835278
-37.340973	-5.652978	90.930115	-12.245465	15.772695	89.564667	41.866291	-1.636402	90.821922	41.248985	32.420258	88.550079	41.557638	15.391928	89.6860005	-66.048568	16.153462	89.4433335
-39.030109	-5.130394	91.327095	-12.57743	15.653223	89.94735	41.480389	-1.663496	90.892883	41.047436	32.369442	88.860085	41.2639125	15.352973	89.876484	-66.4187725	15.953473	90.018216
-40.626289	-4.5522	91.738289	-12.884299	15.519606	90.381294	41.19302	-1.736483	91.025558	40.862576	32.350822	89.29953	41.027798	15.3071695	90.162544	-66.796396	15.7320425	90.600044
-42.140152	-3.92308	92.123764	-13.143441	15.447707	90.834938	40.977619	-1.857057	91.216805	40.677662	32.36639	89.833344	40.8276405	15.2546665	90.5250745	-67.1145225	15.6407475	91.1448015
-43.564743	-3.286174	92.561378	-13.416193	15.3624	91.305237	40.755245	-1.818586	91.475601	40.482197	32.424198	90.378914	40.618721	15.302806	90.9272575	-67.451107	15.421994	91.6832165
-44.906315	-2.594354	93.005402	-13.637794	15.316126	91.776939	40.618832	-1.856937	91.677605	40.288155	32.489376	90.929863	40.4534935	15.3162195	91.303734	-67.7290815	15.3160325	92.250144
-46.719219	-1.495494	93.579178	-13.923636	15.250076	92.417397	40.345062	-1.741159	92.07325	40.024757	32.601376	91.737862	40.1849095	15.4301085	91.905556	-68.0321815	15.0700435	92.929238
-47.843746	-0.719118	93.939217	-14.11604	15.223546	92.803963	40.167774	-1.693984	92.346001	39.886574	32.643761	92.221077	40.027174	15.4748885	92.283539	-68.259254	14.9722035	93.324387
-48.860764	0.087573	94.222137	-14.310709	15.179208	93.151146	40.058243	-1.673925	92.616402	39.746391	32.664455	92.714539	39.902317	15.495265	92.6654705	-68.523735	14.863151	93.6368215
-49.764069	0.912485	94.473518	-14.494843	15.149183	93.458115	39.953758	-1.637781	92.896339	39.602116	32.66301	93.187752	39.777937	15.5126145	93.0420455	-68.767623	14.7857515	93.8741845
-50.595848	1.729156	94.718925	-14.679154	15.100943	93.724915	39.807564	-1.589792	93.214119	39.490448	32.65609	93.598099	39.649006	15.533149	93.406109	-69.007314	14.668737	94.043721
-51.317471	2.60842	94.951683	-14.839866	15.088028	93.963768	39.677437	-1.633867	93.529488	39.359177	32.627903	93.963722	39.518307	15.497018	93.746605	-69.198039	14.679038	94.180931
-51.943089	3.466555	95.124199	-15.019753	15.053731	94.146889	39.613678	-1.778003	93.828735	39.197533	32.596333	94.297256	39.4056055	15.409165	94.0629955	-69.4451115	14.698297	94.2307825
-52.551468	4.797269	95.357254	-15.26604	14.973815	94.464287	39.508827	-1.941602	94.314613	39.014793	32.440887	94.719681	39.26181	15.2496425	94.517147	-69.79389	14.6979875	94.411427
-52.815605	5.691401	95.493607	-15.451872	14.905146	94.636452	39.405884	-2.052938	94.649574	38.908077	32.305588	94.996735	39.1569805	15.126325	94.8231545	-70.0607245	14.683967	94.4497495
-52.999176	6.553821	95.631149	-15.659444	14.864619	94.792694	39.354633	-2.304829	94.911072	38.792221	32.177891	95.300598	39.073427	14.936531	95.105835	-70.392315	14.792707	94.479553
-53.063305	7.409473	95.750908	-15.72822	14.724345	94.979347	39.258919	-2.522363	95.145157	38.791943	31.95211	95.538734	39.025431	14.7148735	95.3419455	-70.481871	14.7338165	94.6167485
-53.03471	8.235763	95.881821	-15.821915	14.606075	95.139679	39.147961	-2.760423	95.316978	38.798885	31.732321	95.813629	38.973423	14.485949	95.5653035	-70.617253	14.726201	94.7140545
-52.868843	9.010463	95.996437	-15.852228	14.471126	95.322487	39.057045	-2.999149	95.481255	38.814674	31.480841	96.098206	38.9358595	14.240846	95.7897305	-70.6403155	14.701406	94.8552435
-52.619583	9.789975	96.107162	-15.887211	14.295393	95.46994	39.021454	-3.245296	95.643326	38.866474	31.202757	96.405693	38.943964	13.9787305	96.0245095	-70.718386	14.6120555	94.9153705
-52.143406	10.905018	96.31395	-15.900506	14.133976	95.738495	39.002975	-3.633157	95.955513	38.956909	30.835739	96.931007	38.979942	13.601291	96.44326	-70.780954	14.666661	95.03373
-51.723301	11.590147	96.44558	-15.878807	14.005277	95.961082	39.001785	-3.860913	96.268456	39.020172	30.639835	97.34613	39.0109785	13.389461	96.807293	-70.7685925	14.621093	95.114871
-51.262062	12.226324	96.599792	-15.890656	13.905411	96.196831	39.034351	-4.068011	96.652885	39.078857	30.446795	97.760803	39.056604	13.189392	97.206844	-70.837916	14.62143	95.186818
-50.714748	12.775993	96.748482	-15.883104	13.812837	96.462326	39.071461	-4.261166	97.131165	39.116047	30.286737	98.18119	39.093754	13.0127855	97.6561775	-70.859962	14.6128885	95.2684745
-50.112038	13.291572	96.923103	-15.897873	13.703187	96.764526	39.12439	-4.426211	97.679153	39.141079	30.139381	98.586586	39.1327345	12.856585	98.1328695	-70.9284805	14.549789	95.3961825
-49.432327	13.759683	97.124146	-15.892633	13.637452	97.041084	39.185722	-4.561562	98.255959	39.190586	30.010521	98.986214	39.188154	12.7244795	98.6210865	-70.97342	14.5504245	95.4610815
-48.753162	14.17654	97.29464	-15.898795	13.549026	97.318253	39.25272	-4.702596	98.87458	39.225811	29.928421	99.367828	39.2392655	12.6129125	99.121204	-71.0368555	14.4851395	95.515302
-47.694241	14.754401	97.515091	-15.894173	13.414635	97.732178	39.360714	-4.877712	99.801025	39.266357	29.744171	99.810127	39.3135355	12.4332295	99.805576	-71.1018815	14.3960405	95.65878
-46.891712	15.071236	97.661461	-15.866642	13.323435	97.98381	39.422859	-5.000461	100.391899	39.245716	29.605284	100.069534	39.3342875	12.3024115	100.2307165	-71.0675715	14.3444585	95.7369035
-46.091019	15.414678	97.80246	-15.873899	13.254565	98.229477	39.499542	-5.125816	100.955032	39.225216	29.456776	100.298759	39.362379	12.16548	100.6268955	-71.110177	14.34365	95.8320585
-45.243679	15.721467	97.926125	-15.888874	13.156255	98.461235	39.540859	-5.239553	101.490112	39.21925	29.322062	100.504181	39.3800545	12.0412545	100.9971465	-71.1578025	14.2712555	95.9253235
-44.380016	16.039074	98.019547	-15.90808	13.090335	98.678535	39.558609	-5.363494	101.973869	39.232773	29.194746	100.741592	39.395691	11.915626	101.3577305	-71.211851	14.265044	95.9993395
-43.590157	16.327915	98.134888	-15.968951	13.026282	98.870445	39.564568	-5.480999	102.415932	39.239292	29.096504	101.007965	39.40193	11.8077525	101.7119485	-71.339832	14.2448115	96.0289415
-42.709591	16.622915	98.210609	-16.056118	12.947822	99.064575	39.519672	-5.565576	102.823807	39.240448	28.976524	101.274574	39.38006	11.705474	102.0491905	-71.492296	14.19017	96.0799595
-41.380444	17.079357	98.376045	-16.197863	12.832792	99.355232	39.432648	-5.690316	103.328682	39.207394	28.846434	101.687241	39.320021	11.578059	102.5079615	-71.715747	14.087525	96.2025025
-40.500347	17.400194	98.473877	-16.281342	12.79196	99.50325	39.373642	-5.764874	103.616592	39.181282	28.786999	101.938416	39.277462	11.5110625	102.777504	-71.840146	14.0728575	96.228996
-39.613647	17.728142	98.530937	-16.39397	12.785286	99.634026	39.319576	-5.829706	103.867294	39.138973	28.749308	102.151703	39.2292745	11.459801	103.0094985	-72.0172145	14.110771	96.2585535
-38.687527	18.076839	98.599121	-16.461042	12.814839	99.751472	39.276615	-5.870728	104.092995	39.096718	28.730423	102.305519	39.1866665	11.4298475	103.199257	-72.1087505	14.1998305	96.303687
-37.755169	18.470926	98.648331	-16.509989	12.852992	99.832794	39.235191	-5.879118	104.315315	39.053436	28.720236	102.408279	39.1443135	11.420559	103.361797	-72.1642915	14.285425	96.303791
-36.841328	18.826563	98.662216	-16.555981	12.93087	99.899719	39.224789	-5.880219	104.519287	39.005001	28.697193	102.470001	39.114895	11.408487	103.494644	-72.226857	14.453253	96.304794
-35.907677	19.204479	98.611481	-16.576111	12.992114	99.945206	39.231285	-5.902242	104.731644	38.94833	28.662708	102.534309	39.0898075	11.380233	103.6329765	-72.2420295	14.603995	96.2574355
-34.448254	19.87619	98.593651	-16.611828	13.061081	100.00087	39.217369	-5.924365	105.040596	38.890446	28.590219	102.633347	39.0539075	11.332927	103.8369715	-72.2775635	14.789235	96.1647685
-33.460667	20.339909	98.561768	-16.635624	13.063031	100.046158	39.19857	-5.946875	105.216423	38.860573	28.563023	102.743164	39.0295715	11.308074	103.9797935	-72.3008195	14.817988	96.1125225
-32.476665	20.774115	98.610809	-16.670141	13.076478	100.128082	39.189739	-5.978948	105.35569	38.85038	28.551527	102.873077	39.0200595	11.2862895	104.1143835	-72.3603415	14.8666665	96.1417805
-31.561232	21.25366	98.662567	-16.696329	13.065884	100.197617	39.184181	-6.001114	105.463028	38.849998	28.534111	103.009727	39.0170895	11.2664985	104.2363775	-72.4097475	14.8652695	96.1588565
-30.5441	21.79221	98.714821	-16.710674	13.060333	100.278488	39.171814	-6.005818	105.567123	38.84774	28.536964	103.154373	39.009777	11.265573	104.360748	-72.431125	14.855093	96.196228
-29.547188	22.361322	98.766685	-16.733286	13.059727	100.359055	39.171265	-5.99003	105.665482	38.837624	28.549952	103.307434	39.0044445	11.279961	104.486458	-72.4710165	14.839493	96.231652
-28.578918	22.903673	98.829315	-16.74448	13.08527	100.42173	39.15435	-5.946633	105.742767	38.826771	28.580582	103.469322	38.9905605	11.3169745	104.6060445	-72.4795205	14.8535655	96.2374155
-27.094082	23.818626	98.889481	-16.781437	13.135515	100.466492	39.097637	-5.888592	105.77681	38.846378	28.70892	103.742729	38.9720075	11.410164	104.7597695	-72.5348815	14.860866	96.1732145
-26.066854	24.477757	98.944008	-16.787544	13.167341	100.484673	39.025452	-5.838709	105.770447	38.875469	28.781116	103.91375	38.9504605	11.4712035	104.8420985	-72.5255485	14.8634785	96.1272475
-25.095457	25.085815	99.083862	-16.791822	13.204402	100.512245	38.956219	-5.778868	105.734268	38.920692	28.854143	104.108253	38.9384555	11.5376375	104.9212605	-72.5220995	14.8711665	96.1032295
-24.136293	25.773399	99.157295	-16.777073	13.282461	100.54007	38.929367	-5.747686	105.643585	38.965427	28.929256	104.314789	38.947397	11.590785	104.979187	-72.501543	14.974137	96.100953
-23.101452	26.466698	99.298218	-16.75948	13.351514	100.570526	38.902122	-5.73249	105.56282	39.046909	29.018221	104.503738	38.9745155	11.6428655	105.033279	-72.4934755	15.0601625	96.107773
-22.058268	27.170784	99.455086	-16.749285	13.382682	100.590179	38.872829	-5.673805	105.468109	39.156895	29.101292	104.718529	39.014862	11.7137435	105.093319	-72.513432	15.0516205	96.087039
-21.052391	27.815952	99.596405	-16.729584	13.433419	100.593994	38.863773	-5.616025	105.347763	39.27256	29.214806	104.944016	39.0681665	11.7993905	105.1458895	-72.5273345	15.0674475	96.0420985
-19.594082	28.852409	99.850716	-16.665602	13.526026	100.611008	38.861099	-5.496859	105.18634	39.409512	29.382404	105.280098	39.1353055	11.9427725	105.233219	-72.4665095	15.1092795	95.988797
-18.544676	29.47971	100.051094	-16.636953	13.577993	100.606346	38.890503	-5.36243	105.055199	39.496593	29.521805	105.539856	39.193548	12.0796875	105.2975275	-72.467454	15.0762985	95.9151645
-17.519632	30.053347	100.283852	-16.641441	13.641553	100.608376	38.943565	-5.235194	104.908073	39.576458	29.697031	105.775986	39.2600115	12.2309185	105.3420295	-72.5428935	15.0521875	95.8747225
-16.574848	30.622908	100.502159	-16.611752	13.740849	100.609932	38.971222	-5.071752	104.787674	39.620804	29.87627	106.040001	39.296013	12.402259	105.4138375	-72.519517	15.079439	95.8060265
-15.574044	31.145638	100.716957	-16.611952	13.789922	100.593163	39.019482	-4.892791	104.649605	39.670139	30.05529	106.29525	39.3448105	12.5812495	105.4724275	-72.5687145	14.9985945	95.7138985
-14.65426	31.684345	100.949883	-16.624733	13.916707	100.568756	39.041523	-4.717106	104.512337	39.688904	30.255974	106.4702	39.3652135	12.769434	105.4912685	-72.6146795	15.06398	95.6462435
-13.675782	32.04184	101.124992	-16.619747	14.034064	100.55069	39.0382	-4.508569	104.422569	39.673908	30.424742	106.614578	39.356054	12.9580865	105.5185735	-72.595548	15.1100415	95.5828065
-12.287397	32.516327	101.303375	-16.693552	14.287393	100.495018	39.080688	-4.154615	104.351471	39.643715	30.757448	106.820358	39.3622015	13.3014165	105.5859145	-72.7493055	15.2733695	95.4041215
-11.377584	32.775135	101.442627	-16.77771	14.469624	100.504532	39.103241	-3.885954	104.338585	39.542633	31.046974	106.911324	39.322937	13.58051	105.6249545	-72.878357	15.358738	95.3841095
-10.506738	32.952301	101.629089	-16.818584	14.628321	100.611267	39.097874	-3.558087	104.369804	39.460518	31.333042	106.979454	39.279196	13.8874775	105.674629	-72.916364	15.3691645	95.547905
-9.689184	33.00494	101.780716	-16.897415	14.814277	100.686798	39.129414	-3.217306	104.395523	39.416271	31.63146	107.032845	39.2728425	14.207077	105.714184	-73.0676725	15.421477	95.659412
-8.877632	33.018131	101.904549	-16.935003	14.988939	100.739525	39.1763	-2.894389	104.361305	39.342865	31.946054	107.098709	39.2595825	14.5258325	105.730007	-73.1295885	15.4520455	95.749043
-8.074963	32.930477	102.011253	-16.959452	15.159559	100.80043	39.197033	-2.581487	104.320038	39.28677	32.243477	107.111206	39.2419015	14.830995	105.715622	-73.1608055	15.488123	95.885238
-7.291397	32.77309	102.059349	-16.994528	15.318881	100.768089	39.214176	-2.303001	104.255989	39.232895	32.523941	107.074265	39.2235355	15.11047	105.665127	-73.2125915	15.527292	95.871051
-6.225778	32.361584	102.026817	-17.012375	15.534094	100.667	39.258041	-1.867578	104.017853	39.100586	32.993622	106.925072	39.1793135	15.563022	105.4714625	-73.2040635	15.505166	95.8625375
-5.509363	31.993896	101.865959	-17.006607	15.668823	100.588623	39.265491	-1.525231	103.838158	39.013218	33.292694	106.725136	39.1393545	15.8837315	105.281647	-73.1525685	15.4539145	95.895599
-4.848258	31.543356	101.691177	-16.984385	15.84169	100.500656	39.303867	-1.177507	103.659393	38.916836	33.612572	106.450584	39.1103515	16.2175325	105.0549885	-73.0791215	15.4658475	95.9463235
-4.176187	31.001694	101.482239	-16.959211	16.036453	100.433731	39.345947	-0.809148	103.496704	38.807835	33.973549	106.126427	39.076891	16.5822005	104.8115655	-72.995313	15.4907055	96.0558965
-3.528151	30.395004	101.265442	-16.876293	16.196848	100.427879	39.406666	-0.442479	103.358543	38.712589	34.291893	105.751526	39.0596275	16.924707	104.5550345	-72.8122135	15.468989	96.3007235
-2.892988	29.743841	100.997475	-16.814281	16.385296	100.42112	39.501343	-0.107025	103.222321	38.624001	34.59137	105.370796	39.062672	17.2421725	104.2965585	-72.691234	15.5284195	96.5456815
-2.282552	29.000988	100.774673	-16.74596	16.562185	100.433243	39.583965	0.178336	103.092361	38.56086	34.887001	104.97377	39.0724125	17.5326685	104.0330655	-72.5643325	15.5917015	96.8334205
-1.378746	27.746471	100.502243	-16.610527	16.792669	100.489807	39.690548	0.53969	102.8965	38.490582	35.252197	104.380821	39.090565	17.8959435	103.6386605	-72.311619	15.6893945	97.3409535
-0.844806	26.896206	100.365578	-16.536177	16.917688	100.581207	39.728756	0.748742	102.822205	38.459942	35.417263	104.023949	39.094349	18.0830025	103.423077	-72.166703	15.7523735	97.739337
-0.24107	25.922722	100.244987	-16.448116	17.035656	100.710907	39.759277	0.91028	102.761688	38.407658	35.471771	103.739586	39.0834675	18.1910255	103.250637	-71.9796995	15.8802865	98.171177
0.318649	24.878075	100.200485	-16.380598	17.127468	100.88353	39.786545	1.017958	102.749016	38.372955	35.531437	103.511391	39.07975	18.2746975	103.1302035	-71.840946	15.9802385	98.6368565
0.879872	23.829361	100.19442	-16.324894	17.205578	101.022461	39.824856	1.077455	102.799484	38.389229	35.567585	103.348503	39.1070425	18.32252	103.0739935	-71.7568305	16.088636	98.9709285
1.433777	22.753836	100.161659	-16.26062	17.228531	101.162811	39.892418	1.090642	102.864441	38.429848	35.586708	103.242851	39.161133	18.338675	103.053646	-71.682373	16.118387	99.271976
1.970169	21.590286	100.202286	-16.208979	17.269819	101.307335	39.93993	1.045862	103.025459	38.488884	35.581341	103.19239	39.214407	18.3136015	103.1089245	-71.632365	16.2260365	99.5057455
2.812492	19.835142	100.330673	-16.160837	17.285412	101.505829	40.022114	0.94415	103.380035	38.600887	35.519932	103.260025	39.3115005	18.232041	103.32003	-71.6331745	16.338783	99.691628
3.356649	18.636208	100.420616	-16.127281	17.277197	101.627113	40.12125	0.851804	103.666519	38.670628	35.442631	103.36573	39.395939	18.1472175	103.5161245	-71.650501	16.4071765	99.7381015
3.902137	17.437588	100.573624	-16.108591	17.270971	101.745056	40.22736	0.768546	104.029037	38.75346	35.416584	103.550972	39.49041	18.092565	103.7900045	-71.707592	16.449377	99.7001075
4.479789	16.209129	100.756836	-16.06225	17.233103	101.871574	40.370346	0.700301	104.420319	38.869247	35.368584	103.829041	39.6197965	18.0344425	104.12468	-71.7442965	16.4317635	99.618468
4.988173	14.955492	100.939766	-16.052216	17.207731	101.940025	40.510677	0.622582	104.849113	39.019196	35.361839	104.165253	39.7649365	17.9922105	104.507183	-71.8693685	16.4232515	99.372867
5.508873	13.736762	101.095108	-15.989687	17.177671	101.953194	40.652802	0.541761	105.318138	39.208008	35.351532	104.540344	39.930405	17.9466465	104.929241	-71.909779	16.4086955	98.977147
6.016244	12.473821	101.276016	-15.958245	17.132504	101.926331	40.816956	0.489646	105.791473	39.422493	35.340313	104.937508	40.1197245	17.9149795	105.3644905	-72.0362145	16.3500285	98.4881715
6.682816	10.620003	101.489761	-15.914636	17.154745	101.820587	41.085186	0.416709	106.490013	39.715565	35.348114	105.480316	40.4003755	17.8824115	105.9851645	-72.2296475	16.4270785	97.6560095
7.096773	9.391667	101.619354	-15.863538	17.189922	101.741982	41.25293	0.411066	106.960503	39.848709	35.371826	105.836617	40.5508195	17.891446	106.39856	-72.2778955	16.488398	97.085404
7.498814	8.175723	101.744995	-15.816897	17.242153	101.591125	41.420494	0.433591	107.366058	39.985657	35.382431	106.119072	40.7030755	17.908011	106.742565	-72.3368695	16.576295	96.439685
7.767592	6.966254	101.796066	-15.728572	17.31625	101.410362	41.610874	0.404805	107.679642	40.147629	35.397751	106.252693	40.8792515	17.901278	106.9661675	-72.3363955	16.731222	95.8545565
8.081465	5.738869	101.741409	-15.631932	17.387358	101.181564	41.732235	0.469823	107.89753	40.253929	35.430752	106.333778	40.993082	17.9502875	107.115654	-72.256946	16.8244285	95.247474
8.271597	4.537316	101.676109	-15.503362	17.457201	100.901184	41.903366	0.480287	107.984711	40.331123	35.495518	106.382011	41.1172445	17.9879025	107.183361	-72.1239685	16.9264995	94.619007
8.402749	3.349684	101.543579	-15.369124	17.546173	100.594238	42.020279	0.519151	108.001602	40.437599	35.532921	106.26844	41.228939	18.026036	107.135021	-71.967187	17.06631	94.053455
8.518112	1.60482	101.133263	-15.113642	17.61986	100.036476	42.156422	0.58398	107.802597	40.588215	35.576424	106.029739	41.3723185	18.080202	106.916168	-71.5996025	17.159518	93.156784
8.436688	0.471985	100.751587	-14.972268	17.673117	99.545227	42.235615	0.536589	107.565651	40.677162	35.540657	105.777885	41.4563885	18.038623	106.671768	-71.4009245	17.307611	92.418686
8.339013	-0.647977	100.291275	-14.836913	17.697556	98.971283	42.287788	0.458745	107.277298	40.782711	35.470657	105.465279	41.5352495	17.964701	106.3712885	-71.2090755	17.430411	91.5712775
8.119761	-1.753302	99.686203	-14.708497	17.699873	98.247566	42.315853	0.385717	106.978966	40.847355	35.388153	105.222404	41.581604	17.886935	106.100685	-70.998598	17.512811	90.394447
7.835441	-2.824222	98.941383	-14.600441	17.691814	97.387085	42.33847	0.272225	106.588005	40.947685	35.223457	104.894676	41.6430775	17.747841	105.7413405	-70.8439595	17.635787	89.0328295
7.442122	-3.841622	98.087578	-14.522825	17.660513	96.474182	42.34256	0.173094	106.085457	40.980919	35.075214	104.518929	41.6617395	17.624154	105.302193	-70.7073895	17.696872	87.646171
7.000478	-4.872077	97.14949	-14.405174	17.583979	95.588356	42.35714	0.069065	105.43351	40.94022	34.862869	104.077827	41.64868	17.465967	104.7556685	-70.459028	17.701991	86.4210435
6.149332	-6.397905	95.682785	-14.183762	17.433348	94.363586	42.331604	-0.084316	104.2827	40.903637	34.256855	103.073608	41.6176205	17.0862695	103.678154	-69.9851445	17.7804265	85.049018
5.450139	-7.317237	94.786713	-14.001229	17.336288	93.62291	42.29068	-0.165512	103.472328	40.852158	33.960304	102.263298	41.571419	16.897396	102.867813	-69.573877	17.77518	84.378007
4.667892	-8.258004	93.942642	-13.804112	17.251064	92.890915	42.266609	-0.279858	102.623833	40.804192	33.729816	101.468193	41.5354005	16.724979	102.046013	-69.1436245	17.777149	83.735817
3.757538	-9.148706	93.107536	-13.612103	17.14608	92.19957	42.176838	-0.448479	101.828911	40.96183	33.503895	100.493881	41.569334	16.527708	101.161396	-68.79354	17.764452	83.237744
2.780962	-10.002155	92.385071	-13.428312	17.064005	91.574036	42.117222	-0.589096	101.011833	41.091076	33.299889	99.569992	41.604149	16.3553965	100.2909125	-68.460773	17.7726135	82.8571595
1.701154	-10.81981	91.722527	-13.247542	16.98974	90.96122	42.102226	-0.709901	100.243141	41.159508	33.098	98.728638	41.630867	16.1940495	99.4858895	-68.125951	17.7854305	82.4365505
0.503084	-11.576675	91.112732	-13.095567	16.90687	90.389099	42.070938	-0.934973	99.584656	41.29353	32.862366	97.823402	41.682234	15.9636965	98.704029	-67.873368	17.8500435	82.074169
-1.408696	-12.640205	90.360023	-12.884797	16.759306	89.684448	42.03413	-1.279987	98.64138	41.336884	32.50592	96.70462	41.685507	15.6129665	97.673	-67.455101	17.9056455	81.695896
-2.771756	-13.278566	90.006721	-12.776449	16.669716	89.306015	41.972168	-1.528197	98.189339	41.418373	32.255905	96.029831	41.6952705	15.363854	97.109585	-67.2481685	17.975578	81.502445
-4.250544	-13.868592	89.730331	-12.692873	16.589664	89.00174	41.935036	-1.763942	97.82206	41.463615	32.022675	95.449356	41.6993255	15.1293665	96.635708	-67.0850715	18.0499615	81.367772
-5.764484	-14.370338	89.547371	-12.650028	16.502075	88.751999	41.951603	-1.999424	97.480461	41.459274	31.847567	94.956825	41.7054385	14.9240715	96.218643	-67.0054945	18.0800785	81.285355
-7.343949	-14.795722	89.340645	-12.644217	16.409071	88.545593	41.957958	-2.234745	97.175041	41.477631	31.686172	94.553986	41.7177945	14.7257135	95.8645135	-67.0062285	18.0924285	81.2266725
-8.995072	-15.159514	89.143364	-12.658742	16.323153	88.387512	41.928146	-2.399726	96.92643	41.445263	31.52701	94.252762	41.6867045	14.563642	95.589596	-67.0041885	18.082664	81.185428
-10.652354	-15.415922	88.987106	-12.698427	16.248852	88.281082	41.906357	-2.535812	96.704308	41.400852	31.419144	94.042374	41.6536045	14.441666	95.373341	-67.0504585	18.056038	81.188823
-13.222368	-15.717053	88.698677	-12.788239	16.14588	88.164902	41.823219	-2.712742	96.425697	41.329666	31.345091	93.835983	41.5764425	14.3161745	95.13084	-67.1529205	17.9755855	81.198964
-14.952691	-15.767102	88.471405	-12.863297	16.107487	88.090988	41.792107	-2.797454	96.235367	41.299389	31.327307	93.757896	41.545748	14.2649265	94.9966315	-67.272342	17.9500475	81.1853445
-16.736435	-15.72913	88.26783	-12.943123	16.09317	88.039612	41.753204	-2.878914	96.038147	41.271	31.371964	93.679878	41.512102	14.246525	94.8590125	-67.398348	17.939815	81.2202115
-18.558043	-15.645922	88.066864	-13.034646	16.111532	87.998428	41.689865	-2.937223	95.871284	41.206039	31.474028	93.638405	41.447952	14.2684025	94.7548445	-67.517244	17.9546615	81.2420115
-20.394909	-15.462819	87.881668	-13.08157	16.164122	88.000465	41.632736	-2.951108	95.728813	41.179493	31.450686	93.55648	41.4061145	14.249789	94.6426465	-67.5692545	18.078455	81.3582835
-22.301149	-15.159957	87.831612	-13.123767	16.251076	88.045898	41.566162	-2.961764	95.587959	41.156693	31.491035	93.486267	41.3614275	14.2646355	94.537113	-67.6089615	18.2375165	81.554683
-24.085655	-14.84727	87.816902	-13.14337	16.322886	88.12809	41.494907	-2.937908	95.454559	41.151382	31.530485	93.390266	41.3231445	14.2962885	94.4224125	-67.6098845	18.3494835	81.8337675
-26.9674	-14.210007	87.932655	-13.112468	16.426332	88.334862	41.454941	-2.874722	95.180832	41.167511	31.599512	93.227112	41.311226	14.362395	94.203972	-67.536162	18.490269	82.465752
-28.834347	-13.717203	88.108742	-13.080558	16.500547	88.54969	41.450294	-2.836131	94.990387	41.203831	31.629473	93.12635	41.3270625	14.396671	94.0583685	-67.4881785	18.604423	83.0410115
-30.759779	-13.117499	88.349869	-13.033883	16.580269	88.82869	41.444504	-2.784911	94.798187	41.245537	31.650724	93.048042	41.3450205	14.4329065	93.9231145	-67.4127865	18.7276315	83.7342655
-32.633572	-12.518579	88.643471	-13.005856	16.650137	89.16433	41.417175	-2.735348	94.649597	41.285858	31.689039	93.022469	41.3515165	14.4768455	93.836033	-67.3632285	18.8234285	84.492627
-34.535728	-11.849097	89.070213	-12.980363	16.684414	89.560143	41.378502	-2.689532	94.511971	41.320168	31.744839	93.035072	41.349335	14.5276535	93.7735215	-67.310061	18.8411745	85.3467645
-36.415302	-11.127223	89.441132	-12.970013	16.72714	89.951759	41.307026	-2.618741	94.382767	41.32077	31.826248	93.082466	41.313898	14.6037535	93.7326165	-67.253924	18.8505265	86.1709015
-38.314129	-10.391295	89.833221	-13.02379	16.777267	90.335045	41.201038	-2.494038	94.312706	41.276306	31.943426	93.170067	41.238672	14.724694	93.7413865	-67.286252	18.82984	86.9287035
-41.057327	-9.189608	90.303619	-13.172209	16.840746	90.844429	41.125118	-2.301524	94.159996	41.168327	32.157211	93.376411	41.1467225	14.9278435	93.7682035	-67.4911405	18.7536485	87.9206545
-42.88921	-8.357867	90.587601	-13.300654	16.894903	91.149223	40.967937	-2.132422	94.122353	41.079144	32.34124	93.543678	41.0235405	15.104409	93.8330155	-67.6248485	18.685397	88.4654305
-44.639549	-7.483482	90.804489	-13.435419	16.978622	91.423553	40.885338	-1.987682	94.022003	40.963177	32.51915	93.737152	40.9242575	15.265734	93.8795775	-67.7950955	18.69151	88.9675285
-46.284168	-6.476002	90.986275	-13.57034	17.0303	91.657478	40.745449	-1.82299	93.993828	40.849987	32.688461	93.949417	40.797718	15.4327355	93.9716225	-67.938398	18.6278645	89.3433335
-48.01339	-5.601002	91.216873	-13.732274	17.119343	91.888855	40.605087	-1.667402	93.964561	40.744164	32.857746	94.129303	40.6746255	15.595172	94.046932	-68.1391735	18.643514	89.730778
-49.663177	-4.644971	91.398438	-13.873534	17.206827	92.095367	40.480057	-1.537663	93.951859	40.634892	32.994198	94.30265	40.5574745	15.7282675	94.1272545	-68.3045425	18.6853865	90.0634795
-51.288967	-3.662362	91.676727	-14.005441	17.300745	92.293709	40.361877	-1.414488	93.969521	40.523468	33.106377	94.483086	40.4426725	15.8459445	94.2263035	-68.4535545	18.7555455	90.3611145
-52.791576	-2.27907	92.158981	-14.143083	17.459778	92.625488	40.195869	-1.265574	94.059814	40.398586	33.234348	94.713089	40.2972275	15.984387	94.3864515	-68.5833935	18.935169	90.8645245
-52.036678	-1.455674	92.416847	-14.211906	17.5315	92.834946	40.131153	-1.190597	94.134682	40.329826	33.332893	94.834282	40.2304895	16.071148	94.484482	-68.6543015	18.991852	91.18541
-51.563931	-0.633596	92.65947	-14.285226	17.588608	93.044098	40.09317	-1.115511	94.233604	40.254856	33.411488	94.96067	40.174013	16.1479885	94.597137	-68.744465	19.0292275	91.491059
-51.045383	0.089935	92.904526	-14.342708	17.657587	93.235641	40.059677	-1.04476	94.352837	40.200596	33.498543	95.059845	40.1301365	16.2268915	94.706341	-68.8155525	19.0882825	91.764941
-50.456448	0.78141	93.142632	-14.380562	17.723316	93.421188	40.034466	-0.984664	94.467842	40.141388	33.569	95.15802	40.087927	16.292168	94.812931	-68.849051	19.154464	92.029445
-49.841995	1.526526	93.324966	-14.446409	17.724812	93.567482	40.000473	-0.947783	94.589149	40.079655	33.627827	95.258751	40.040064	16.340022	94.92395	-68.932882	19.109602	92.211014
-49.1898	2.258867	93.467247	-14.492701	17.712446	93.714539	39.95554	-0.936642	94.733582	40.026665	33.637688	95.370758	39.9911025	16.350523	95.05217	-68.9765045	19.074369	92.376908
-48.14859	3.217403	93.621361	-14.61504	17.676292	93.872032	39.865993	-0.971715	94.931564	39.970779	33.614166	95.581596	39.918386	16.3212255	95.25658	-69.148466	19.0313585	92.487484
-47.402882	3.867846	93.686554	-14.669004	17.640142	93.991447	39.795403	-1.030404	95.104507	39.945908	33.551052	95.751381	39.8706555	16.260324	95.427944	-69.2086635	19.01996	92.55495
-46.685371	4.518643	93.759872	-14.767073	17.566633	94.08773	39.67355	-1.108518	95.338448	39.901375	33.453861	95.94265	39.7874625	16.1726715	95.640549	-69.3216085	18.9605945	92.534911
-45.907787	5.120413	93.829575	-14.830467	17.5175	94.200851	39.572124	-1.220467	95.642685	39.852444	33.340893	96.186089	39.712284	16.060213	95.914387	-69.373218	18.974787	92.487315
-45.103424	5.722983	93.882904	-14.889936	17.461184	94.341164	39.531925	-1.356082	96.02597	39.827362	33.173534	96.506363	39.6796435	15.908726	96.2661665	-69.4595155	19.013642	92.4161615
-44.2757	6.358366	93.949577	-14.925192	17.432037	94.493988	39.459805	-1.469992	96.584282	39.853657	33.027737	96.88945	39.656731	15.7788725	96.736866	-69.507115	19.0852015	92.25111
-43.441723	6.959919	94.01857	-14.978567	17.378395	94.650139	39.491615	-1.657673	97.221115	39.899811	32.874237	97.342537	39.695713	15.608282	97.281826	-69.652847	19.148508	92.018452
-42.156994	7.845342	94.080856	-14.996497	17.341105	94.978348	39.53381	-1.90418	98.49897	40.043411	32.655018	98.177544	39.7886105	15.375419	98.338257	-69.7816045	19.306791	91.618439
-41.222965	8.532498	94.221466	-14.993501	17.308245	95.260483	39.676445	-2.104326	99.421898	40.200882	32.50201	98.760124	39.9386635	15.198842	99.091011	-69.9256655	19.417648	91.429955
-40.375866	9.217377	94.442017	-14.963322	17.251368	95.578613	39.888435	-2.298433	100.29911	40.351849	32.345123	99.387375	40.120142	15.023345	99.8432425	-70.046786	19.479391	91.3139835
-39.513241	9.873266	94.653572	-14.945509	17.175066	95.945915	40.109093	-2.44688	101.158646	40.544624	32.233109	100.047646	40.3268585	14.8931145	100.603146	-70.2178765	19.4570175	91.288684
-38.702324	10.535963	95.034225	-14.895515	17.0802	96.291489	40.27219	-2.582814	101.966621	40.752346	32.229393	100.668503	40.512268	14.8232895	101.317562	-70.303298	19.3371105	91.265416
-37.977993	11.249421	95.354851	-14.829211	16.966785	96.659721	40.429707	-2.767354	102.671051	40.990814	32.097466	101.186661	40.7102605	14.665056	101.928856	-70.3686825	19.268514	91.390586
-37.296722	11.925535	95.590988	-14.76028	16.857706	96.987495	40.604816	-2.913066	103.268173	41.155666	31.976601	101.676163	40.880241	14.5317675	102.472168	-70.400801	19.1836445	91.502822
-36.256813	13.040911	95.856743	-14.64848	16.664852	97.41494	40.758526	-3.101213	103.954399	41.370926	31.75922	102.236938	41.064726	14.3290035	103.0956685	-70.361686	19.0007005	91.7342115
-35.605247	13.884945	96.027367	-14.546773	16.547226	97.615219	40.884216	-3.250934	104.213249	41.492382	31.614649	102.516983	41.188299	14.1818575	103.365116	-70.281845	18.9125945	91.865322
-35.013477	14.725912	96.108826	-14.450413	16.435276	97.759506	40.947193	-3.366033	104.418434	41.611675	31.487566	102.732536	41.279434	14.0607665	103.575485	-70.18026	18.8097855	91.943527
-34.441257	15.624273	96.13826	-14.398217	16.315224	97.879395	40.953602	-3.485788	104.542946	41.707741	31.383869	102.906845	41.3306715	13.9490405	103.7248955	-70.1271055	18.6814075	92.0338945
-33.841568	16.610989	96.110382	-14.355604	16.215994	97.964165	41.0443	-3.599732	104.495003	41.77494	31.30571	103.051445	41.40962	13.852989	103.773224	-70.120828	18.578999	92.155106
-33.406063	17.652241	96.182144	-14.30441	16.136555	98.014275	41.067673	-3.645058	104.38633	41.815514	31.273096	103.168823	41.4415935	13.814019	103.7775765	-70.0504135	18.459091	92.2509735
-33.007145	18.643345	96.35804	-14.330283	16.057354	98.066811	41.072475	-3.640072	104.123184	41.831448	31.30407	103.247925	41.4519615	13.831999	103.6855545	-70.1125275	18.282709	92.4480675
-32.528347	20.259977	96.436836	-14.388706	15.986959	98.102386	40.974133	-3.548041	103.572525	41.767475	31.412918	103.289459	41.370804	13.9324385	103.430992	-70.148216	18.0414795	92.77378
-32.266529	21.363325	96.546844	-14.444516	15.975702	98.098679	40.915306	-3.457563	103.091576	41.675507	31.525404	103.303596	41.2954065	14.0339205	103.197586	-70.1844385	17.9174835	92.999772
-32.058659	22.487581	96.772354	-14.519972	15.985528	98.09536	40.895622	-3.340074	102.510513	41.565266	31.67421	103.284874	41.230444	14.167068	102.8976935	-70.270388	17.803988	93.2930265
-31.835142	23.600645	96.884193	-14.629933	16.042913	98.08062	40.734745	-3.153023	102.04142	41.439728	31.845041	103.295197	41.0872365	14.346009	102.6683085	-70.3471025	17.739817	93.4929315
-31.684891	24.736635	97.176109	-14.711961	16.112707	98.104408	40.572216	-2.928316	101.606628	41.311756	32.021706	103.33165	40.941986	14.546695	102.469139	-70.365908	17.678719	93.739677
-31.563175	25.807991	97.406723	-14.802711	16.206543	98.141258	40.39994	-2.684434	101.210426	41.206081	32.240887	103.370155	40.8030105	14.7782265	102.2902905	-70.4084325	17.6348595	93.9922255
-31.538057	26.596928	97.917549	-14.886458	16.292114	98.201645	40.215473	-2.40527	100.934776	41.083111	32.478874	103.433945	40.649292	15.036802	102.1843605	-70.422208	17.547426	94.2189295
-31.640717	27.784351	98.214561	-15.041608	16.494316	98.335403	40.010174	-1.945785	100.702347	40.907745	32.857903	103.505997	40.4589595	15.456059	102.104172	-70.5421755	17.532573	94.566634
-31.681152	28.563196	98.502144	-15.130481	16.604855	98.470016	39.934662	-1.622393	100.668808	40.76976	33.138268	103.527985	40.352211	15.7579375	102.0983965	-70.613173	17.4517725	94.8416355
-31.795444	29.272619	98.696503	-15.23651	16.711889	98.586205	39.917107	-1.303697	100.689171	40.610241	33.387108	103.501305	40.263674	16.0417055	102.095238	-70.736694	17.3820725	95.077172
-31.883938	29.934662	98.802727	-15.286806	16.809551	98.725914	39.925041	-1.004439	100.736298	40.464104	33.620407	103.401672	40.1945725	16.307984	102.068985	-70.7681845	17.311118	95.382843
-32.00127	30.454582	98.899391	-15.375644	16.918571	98.793877	39.947231	-0.744677	100.819954	40.293129	33.824154	103.260353	40.12018	16.5397385	102.0401535	-70.871468	17.2974035	95.5476005
-32.123695	30.974373	98.910316	-15.410328	16.934189	98.889091	39.972916	-0.556354	100.915039	40.114815	34.012856	103.069855	40.0438655	16.728251	101.992447	-70.8645215	17.140127	95.785735
-32.328991	31.473614	98.972794	-15.459291	16.958563	98.991798	39.967106	-0.4185	101.05455	39.957687	34.13839	102.854958	39.9623965	16.859945	101.954754	-70.8809785	17.057181	96.028842
-32.581367	32.143612	99.117348	-15.537721	16.903797	99.237854	39.971931	-0.315829	101.348839	39.732857	34.263386	102.551735	39.852394	16.9737785	101.950287	-70.927836	16.8338155	96.525421
-32.776386	32.511913	99.237106	-15.596188	16.80271	99.457291	39.994164	-0.282919	101.593674	39.595257	34.274723	102.385307	39.7947105	16.995902	101.9894905	-70.9870865	16.609518	96.9250915
-32.934433	32.804386	99.370331	-15.650183	16.71965	99.693626	40.026909	-0.283211	101.867722	39.491142	34.254913	102.266014	39.7590255	16.985851	102.066868	-71.0593915	16.453449	97.320384
-33.125309	33.063519	99.504944	-15.716423	16.58613	99.935219	40.063278	-0.332521	102.112343	39.398705	34.196682	102.193687	39.7309915	16.9320805	102.153015	-71.1638375	16.2401795	97.717423
-33.377056	33.259396	99.657402	-15.756936	16.449623	100.147903	40.077477	-0.399057	102.304886	39.34164	34.119293	102.130592	39.7095585	16.860118	102.217739	-71.2234305	16.039128	98.078067
-33.625919	33.478523	99.823616	-15.796221	16.300735	100.342926	40.082954	-0.497248	102.43869	39.285042	34.022461	102.110947	39.683998	16.7626065	102.2748185	-71.27644	15.8388635	98.4110335
-33.88443	33.743469	99.97982	-15.825839	16.119713	100.518127	40.057323	-0.612194	102.521584	39.255283	33.924744	102.108658	39.656303	16.656275	102.315121	-71.307981	15.583151	98.721133
-34.246098	34.136822	100.352921	-15.877046	15.878942	100.790321	40.024792	-0.755102	102.589378	39.241962	33.801777	102.178894	39.633377	16.5233375	102.384136	-71.387469	15.2345465	99.196506
-34.491295	34.403736	100.656822	-15.90519	15.76154	100.989784	40.016552	-0.801965	102.632614	39.2425	33.761112	102.272903	39.629526	16.4795735	102.4527585	-71.439906	15.0435065	99.5268095
-34.725864	34.650387	100.935707	-15.921103	15.652619	101.182213	40.036808	-0.787943	102.683685	39.254955	33.777447	102.37867	39.6458815	16.494752	102.5311775	-71.4880875	14.810486	99.8332485
-34.88596	34.876492	101.220581	-15.946806	15.607312	101.381721	40.085392	-0.745423	102.738663	39.272804	33.842472	102.473297	39.679098	16.5485245	102.60598	-71.57271	14.6660995	100.157462
-34.987083	35.097752	101.480042	-15.956451	15.610229	101.584206	40.149048	-0.643991	102.827217	39.261024	33.942177	102.573311	39.705036	16.649093	102.700264	-71.617938	14.571365	100.468148
-35.134949	35.284557	101.733864	-15.946589	15.649526	101.771149	40.222172	-0.531895	102.890968	39.241772	34.086887	102.636871	39.731972	16.777496	102.7639195	-71.62515	14.521556	100.7783785
-35.259708	35.412426	101.947716	-15.912157	15.72824	101.936958	40.270203	-0.400901	102.906349	39.198101	34.242538	102.642334	39.734152	16.9208185	102.7743415	-71.558466	14.5356615	101.0995745
-35.460678	35.552219	102.220894	-15.889748	15.792987	102.101921	40.277607	-0.262623	102.827858	39.137737	34.412071	102.600517	39.707672	17.074724	102.7141875	-71.487168	14.51125	101.4896545
-35.607719	35.669621	102.384689	-15.883277	15.813717	102.163223	40.249092	-0.205343	102.758202	39.095421	34.472065	102.584206	39.6722565	17.133361	102.671204	-71.4388105	14.494073	101.655242
-35.737915	35.780849	102.52317	-15.908907	15.831932	102.227798	40.222149	-0.159024	102.714012	39.079269	34.504803	102.588341	39.650709	17.1728895	102.6511765	-71.468523	14.4909745	101.8044195
-35.838108	35.887848	102.645782	-15.93819	15.857821	102.286438	40.201801	-0.116867	102.749382	39.060646	34.533535	102.638756	39.6312235	17.208334	102.694069	-71.5076035	14.507308	101.878807
-35.915565	35.983814	102.78894	-15.974982	15.850504	102.402023	40.215324	-0.085025	102.862381	39.043964	34.57193	102.721634	39.629644	17.2434525	102.7920075	-71.579608	14.4575555	102.0120385
-35.928932	36.073132	102.864685	-16.020386	15.864243	102.547691	40.255177	-0.050147	103.04631	39.031944	34.616928	102.813408	39.6435605	17.2833905	102.929859	-71.6843325	14.4450955	102.165523
-35.954239	36.1465	102.926575	-16.03701	15.862507	102.692116	40.296703	-0.007693	103.298416	39.025486	34.665237	102.878609	39.6610945	17.328772	103.0885125	-71.7351145	14.396242	102.2957195
-35.931366	36.196865	102.960442	-16.048658	15.868257	102.906097	40.398552	0.030267	103.671227	38.992283	34.702255	102.931107	39.6954175	17.366261	103.301167	-71.7927335	14.370253	102.511027
-35.854401	36.219955	102.954422	-16.041519	15.848945	103.04837	40.471142	0.01658	103.897026	38.961689	34.68187	102.950729	39.7164155	17.349225	103.4238775	-71.7994535	14.348665	102.6728625
-35.709034	36.218487	102.971313	-16.025112	15.783702	103.175446	40.549988	-0.034863	104.058472	38.942612	34.63047	102.978477	39.7463	17.2978035	103.5184745	-71.796524	14.2696005	102.8324175
-35.523708	36.124249	103.003967	-15.993015	15.728482	103.265022	40.598305	-0.10903	104.188744	38.970097	34.553883	102.999809	39.784201	17.2224265	103.5942765	-71.770231	14.2345375	102.9357675
-35.270424	36.01804	103.012718	-15.963672	15.619212	103.302368	40.620823	-0.241533	104.231621	39.019001	34.444023	103.031746	39.819912	17.101245	103.6316835	-71.747256	14.137179	102.9730525
-34.91328	35.961609	103.014969	-15.957395	15.491133	103.284645	40.620216	-0.369098	104.204132	39.062313	34.319817	103.101387	39.8412645	16.9753595	103.6527595	-71.7560545	14.0069065	102.9165305
-34.478649	35.90662	102.993896	-15.941669	15.362576	103.237518	40.59063	-0.503581	104.155518	39.111866	34.189884	103.183411	39.851248	16.8431515	103.6694645	-71.734586	13.8820005	102.8055715
-33.755379	35.846207	103.013077	-15.956489	15.22359	103.153587	40.545757	-0.652109	104.084694	39.184902	34.042068	103.296677	39.8653295	16.6949795	103.6906855	-71.7783075	13.7522005	102.6164885
-33.198387	35.866486	102.952866	-15.935286	15.173268	103.112709	40.523117	-0.718667	104.071602	39.217297	33.983074	103.367531	39.870207	16.6322035	103.7195665	-71.740779	13.7143325	102.5058515
-32.68219	35.916306	102.938255	-15.929595	15.165114	103.086258	40.53009	-0.7454	104.097176	39.233128	33.947231	103.407181	39.881609	16.6009155	103.7521785	-71.740799	13.7293125	102.4203375
-32.083027	35.957626	102.87162	-15.93922	15.192745	103.084358	40.551479	-0.75912	104.147789	39.236149	33.931282	103.406906	39.893814	16.586081	103.7773475	-71.772254	13.799409	102.3913685
-31.490187	36.023716	102.789902	-15.926199	15.240459	103.086487	40.57555	-0.769331	104.238533	39.229424	33.918465	103.396103	39.902487	16.574567	103.817318	-71.754885	13.906351	102.355656
-30.898094	36.116417	102.667366	-15.897861	15.261197	103.098801	40.627594	-0.807096	104.352341	39.232025	33.875633	103.357544	39.9298095	16.5342685	103.8549425	-71.7255315	13.9881255	102.3426595
-30.155998	36.214733	102.499809	-15.837097	15.251282	103.106155	40.67828	-0.880645	104.475166	39.251484	33.787273	103.316055	39.964882	16.453314	103.8956105	-71.639076	14.04925	102.3166995
-29.003105	36.434891	102.322556	-15.751317	15.25633	103.150848	40.748672	-1.025675	104.689369	39.289421	33.60759	103.281761	40.0190465	16.2909575	103.985565	-71.5216805	14.2217025	102.316131
-28.197712	36.611088	102.208115	-15.70469	15.215206	103.192841	40.789146	-1.166427	104.856911	39.338028	33.438576	103.290489	40.063587	16.1360745	104.0737	-71.472967	14.2943375	102.311982
-27.352169	36.771416	102.072975	-15.651992	15.153874	103.231941	40.821476	-1.320879	105.053329	39.408363	33.285858	103.336807	40.1149195	15.9824895	104.195068	-71.4189035	14.3252585	102.268814
-26.530764	36.980736	102.002968	-15.624818	15.078232	103.29863	40.824181	-1.491209	105.217102	39.471954	33.115688	103.438866	40.1480675	15.8122395	104.327984	-71.3977035	14.3442245	102.269276
-25.693237	37.264584	101.938271	-15.620664	14.989092	103.348244	40.801994	-1.664617	105.330681	39.569332	32.940205	103.565666	40.185663	15.637794	104.4481735	-71.426991	14.34039	102.2483145
-24.797001	37.588531	101.962349	-15.608861	14.892061	103.394081	40.740604	-1.884381	105.409706	39.661232	32.743706	103.727654	40.200918	15.4296625	104.56868	-71.41864	14.3544595	102.219482
-23.838243	37.971367	102.039192	-15.611569	14.767	103.439079	40.655312	-2.118355	105.441628	39.756374	32.535572	103.926399	40.205843	15.2086085	104.6840135	-71.428981	14.3253915	102.1941445
-22.500227	38.584118	102.308144	-15.681298	14.629787	103.455246	40.56105	-2.444335	105.400993	39.872173	32.289307	104.402092	40.2166115	14.922486	104.9015425	-71.5792075	14.337088	102.0089495
-21.492842	39.052834	102.470207	-15.718128	14.539732	103.452148	40.491276	-2.617848	105.419693	39.973377	32.19355	104.809967	40.2323265	14.787851	105.11483	-71.6685825	14.291613	101.789466
-20.498907	39.554714	102.724335	-15.814657	14.499572	103.453377	40.436195	-2.74304	105.448059	40.081806	32.164631	105.247566	40.2590005	14.7107955	105.3478125	-71.8883145	14.2883485	101.5589415
-19.545263	40.061855	102.986992	-15.87397	14.499885	103.428284	40.391052	-2.798831	105.500137	40.16716	32.185158	105.690727	40.279106	14.6931635	105.595432	-72.027046	14.3066065	101.261136
-18.588474	40.56284	103.233147	-15.965401	14.546904	103.365433	40.366756	-2.79391	105.566879	40.2145	32.219257	106.115997	40.290628	14.7126735	105.841438	-72.22143	14.3811345	100.889428
-17.581621	41.120529	103.362228	-16.051052	14.631256	103.297485	40.339619	-2.767483	105.641029	40.243084	32.292919	106.465218	40.2913515	14.762718	106.0531235	-72.3934555	14.499794	100.5418465
-16.656321	41.645767	103.454102	-16.150791	14.76742	103.180084	40.317989	-2.706674	105.717621	40.224804	32.392776	106.781158	40.2713965	14.843051	106.2493895	-72.5729785	14.691789	100.1107785
-15.273123	42.346592	103.565788	-16.325117	14.954159	102.927078	40.301884	-2.593542	105.770477	40.185196	32.53886	107.188843	40.24354	14.972659	106.47966	-72.893774	14.935659	99.374496
-14.406843	42.881508	103.581169	-16.43762	15.054952	102.740921	40.253468	-2.515758	105.770851	40.129108	32.624657	107.332321	40.191288	15.0544495	106.551586	-73.066528	15.0554545	98.930256
-13.51788	43.379898	103.629318	-16.516329	15.147032	102.552399	40.230541	-2.437101	105.707573	40.048313	32.688282	107.49749	40.139427	15.1255905	106.6025315	-73.172085	15.1684735	98.5022665
-12.59928	43.799599	103.707954	-16.593548	15.229973	102.40461	40.172043	-2.357929	105.606461	39.981365	32.747105	107.55867	40.076704	15.194588	106.5825655	-73.2638	15.265358	98.2266545
-11.740985	44.167919	103.772972	-16.668093	15.277761	102.258011	40.116234	-2.280727	105.5065	39.933399	32.782394	107.513496	40.0248165	15.2508335	106.509998	-73.3610025	15.3046885	98.006024
-10.941835	44.498707	103.766266	-16.699802	15.312992	102.121284	40.105145	-2.210335	105.324043	39.888218	32.792206	107.449249	39.9966815	15.2909355	106.386646	-73.3962855	15.3350485	97.855922
-10.116623	44.807926	103.727493	-16.706335	15.356199	101.965591	40.106113	-2.168594	105.119621	39.846867	32.787872	107.280434	39.97649	15.309639	106.2000275	-73.38916	15.402759	97.7311545
-8.847493	45.185539	103.523483	-16.661482	15.399538	101.636734	40.077106	-2.138655	104.741272	39.777637	32.776833	106.945381	39.9273715	15.319089	105.8433265	-73.2503355	15.479987	97.4301415
-8.049377	45.345028	103.345039	-16.631224	15.439918	101.394234	40.071369	-2.117149	104.445961	39.732735	32.771656	106.662003	39.902052	15.3272535	105.553982	-73.1645	15.5525825	97.234486
-7.272997	45.453758	103.126274	-16.595627	15.47823	101.124573	40.061939	-2.077738	104.108368	39.685822	32.758163	106.28997	39.8738805	15.3402125	105.199169	-73.0651345	15.6162475	97.049977
-6.551841	45.536575	102.887001	-16.550793	15.510875	100.848755	40.062881	-2.012317	103.714409	39.622162	32.772846	105.965935	39.8425215	15.3802645	104.840172	-72.9441075	15.6414855	96.857338
-5.79458	45.536087	102.715195	-16.495285	15.568794	100.533066	40.095806	-1.926578	103.320969	39.569534	32.753693	105.688789	39.83267	15.4135575	104.504879	-72.82324	15.7240305	96.561253
-5.080191	45.461178	102.608063	-16.436716	15.589677	100.257385	40.125332	-1.841834	102.961174	39.545856	32.758499	105.435539	39.835594	15.4583325	104.1983565	-72.709026	15.7210215	96.3164135
-4.299948	45.313648	102.57608	-16.349874	15.642984	100.002686	40.181114	-1.713867	102.656662	39.51091	32.856075	105.331276	39.846012	15.571104	103.993969	-72.54576	15.714864	96.011403
-3.298881	44.93993	102.623451	-16.28928	15.776512	99.719086	40.320175	-1.529463	102.312233	39.585945	32.931728	105.176888	39.95306	15.7011325	103.7445605	-72.53162	15.8518915	95.6936115
-2.638164	44.652634	102.605759	-16.190067	15.792431	99.558624	40.443527	-1.39	102.112648	39.668362	33.071716	105.099693	40.0559445	15.840858	103.6061705	-72.4360785	15.744004	95.5110775
-1.975241	44.343781	102.564774	-16.090071	15.893063	99.415344	40.587746	-1.240069	101.895813	39.724628	33.230438	104.997169	40.156187	15.9951845	103.446491	-72.336329	15.7909415	95.384197
-1.295736	43.918671	102.389511	-15.954682	16.002182	99.294693	40.730469	-1.093511	101.705208	39.801056	33.347027	104.828903	40.2657625	16.126758	103.2670555	-72.1751265	15.877606	95.3223305
-0.568358	43.376846	102.199829	-15.809402	16.152227	99.16497	40.889572	-0.942803	101.538155	39.889725	33.447819	104.601059	40.3896485	16.252508	103.069607	-72.0084525	16.051946	95.260333
0.104742	42.840668	101.913979	-15.659857	16.301746	99.059204	41.058861	-0.821354	101.389465	39.953709	33.568592	104.350769	40.506285	16.373619	102.870117	-71.825999	16.229873	95.248291
0.770182	42.215309	101.577637	-15.511699	16.456261	98.984169	41.219147	-0.705738	101.290474	40.015572	33.64743	104.069771	40.6173595	16.470846	102.6801225	-71.6407575	16.441676	95.2882155
1.851935	41.25106	101.113358	-15.251477	16.631538	98.819229	41.47496	-0.536783	101.187347	40.086582	33.766006	103.743507	40.780771	16.6146115	102.465427	-71.283725	16.6484645	95.173031
2.596361	40.479038	100.835594	-15.09086	16.714153	98.71138	41.634979	-0.451306	101.128731	40.150436	33.840553	103.567039	40.8927075	16.6946235	102.347885	-71.0744275	16.7336825	95.074875
3.277492	39.647045	100.548622	-14.928433	16.767685	98.623924	41.789089	-0.384947	101.071968	40.242229	33.92239	103.407516	41.015659	16.7687215	102.239742	-70.872525	16.7666485	95.008106
3.960162	38.75293	100.320389	-14.794874	16.784111	98.503937	41.936371	-0.31858	100.99707	40.340553	33.95676	103.307793	41.138462	16.81909	102.1524315	-70.72821	16.749132	94.8554425
4.695244	37.804028	100.159744	-14.63117	16.791975	98.417984	42.063324	-0.276233	100.926033	40.45903	33.986301	103.225258	41.261177	16.855034	102.0756455	-70.523517	16.728916	94.7603225
5.438506	36.743755	100.030457	-14.491999	16.783922	98.399521	42.188889	-0.218971	100.851044	40.584843	34.018661	103.134575	41.386866	16.899845	101.9928095	-70.370864	16.667999	94.8062325
6.164346	35.664249	99.873901	-14.33814	16.804033	98.373756	42.327438	-0.17008	100.784531	40.712502	34.082722	103.004135	41.51997	16.956321	101.894333	-70.19625	16.651745	94.853179
7.174594	33.968742	99.582123	-14.107944	16.888906	98.388863	42.521446	-0.036842	100.761757	40.862171	34.158535	102.718018	41.6918085	17.0608465	101.7398875	-69.9076965	16.7169655	95.0378385
7.901446	32.743744	99.3535	-13.972467	17.004343	98.393204	42.651752	0.057173	100.792191	40.92989	34.201889	102.535263	41.790821	17.129531	101.663727	-69.735755	16.879155	95.122681
8.588092	31.442097	99.190697	-13.833651	17.074976	98.444168	42.78146	0.138683	100.891006	40.990334	34.250725	102.363731	41.885897	17.194704	101.6273685	-69.553199	16.955248	95.2609675
9.247795	30.145895	98.97599	-13.715118	17.151264	98.482742	42.910175	0.231187	101.026939	41.064457	34.281956	102.178932	41.987316	17.2565715	101.6029355	-69.417552	17.0459565	95.3625485
9.921319	28.741133	98.807076	-13.561903	17.253447	98.545555	43.067917	0.331538	101.24086	41.117744	34.315456	102.030792	42.0928305	17.323497	101.635826	-69.2166365	17.183397	95.455284
10.594023	27.332052	98.715385	-13.446896	17.294844	98.574295	43.233089	0.450164	101.475945	41.156696	34.378159	101.92971	42.1948925	17.4141615	101.7028275	-69.0886845	17.1755265	95.4457625
11.259924	25.911669	98.630753	-13.33901	17.308142	98.577454	43.405609	0.577691	101.675331	41.198292	34.449097	101.844406	42.3019505	17.513394	101.7598685	-68.9799705	17.10289	95.3950395
12.273986	23.700195	98.507149	-13.115832	17.277342	98.606567	43.66349	0.826988	101.943794	41.259869	34.58773	101.802948	42.4616795	17.707359	101.873371	-68.6933435	16.847325	95.339763
12.892558	22.242426	98.480164	-12.990054	17.237431	98.593208	43.833256	1.004575	102.080826	41.302856	34.699909	101.823601	42.568056	17.852242	101.9522135	-68.548164	16.62262	95.2342025
13.551003	20.688414	98.456665	-12.83257	17.184637	98.596863	43.987717	1.180356	102.176956	41.355961	34.810425	101.829842	42.671839	17.9953905	102.003399	-68.336979	16.3738835	95.190327
14.205515	19.180637	98.3946	-12.669044	17.133812	98.604736	44.154594	1.329747	102.25425	41.419815	34.891312	101.794113	42.7872045	18.1105295	102.0241815	-68.1252925	16.1570945	95.1852905
14.859597	17.674068	98.278061	-12.497752	17.090647	98.579231	44.310265	1.47657	102.277122	41.488918	34.929787	101.724983	42.8995915	18.2031785	102.0010525	-67.8950955	15.9781155	95.1574095
15.499154	16.065437	98.212494	-12.337529	17.05773	98.539177	44.428112	1.581776	102.256218	41.567253	34.938171	101.618347	42.9976825	18.2599735	101.9372825	-67.6727405	15.8554865	95.1410715
16.10948	14.504608	98.108696	-12.190969	17.033661	98.470284	44.495571	1.657065	102.214554	41.667763	34.919254	101.464188	43.081667	18.2881595	101.839371	-67.463605	15.7791625	95.101197
17.023458	12.044601	97.887947	-11.969232	17.022831	98.329742	44.559158	1.709643	102.163422	41.809547	34.833889	101.228119	43.1843525	18.271766	101.6957705	-67.1228165	15.773896	94.9637135
17.60821	10.433972	97.792938	-11.857056	16.995548	98.240585	44.596687	1.721855	102.131973	41.908077	34.777546	101.110481	43.252382	18.2497005	101.621227	-66.966494	15.7413955	94.859943
18.162231	8.812667	97.708557	-11.770559	16.983837	98.129097	44.624645	1.70883	102.147064	42.010906	34.738102	101.026657	43.3177755	18.223466	101.5868605	-66.8588935	15.744208	94.6713335
18.645473	7.16633	97.637749	-11.716954	16.994492	98.010269	44.641216	1.675593	102.174614	42.099724	34.688736	100.94249	43.37047	18.1821645	101.558552	-66.804378	15.8068195	94.461986
19.181204	5.536039	97.580444	-11.64434	17.006899	97.907997	44.654797	1.631406	102.179787	42.166142	34.629162	100.843452	43.4104695	18.130284	101.5116195	-66.6991495	15.883514	94.3043745
19.705734	3.872467	97.516273	-11.577261	17.035755	97.80114	44.664452	1.56602	102.182404	42.241428	34.563492	100.710152	43.45294	18.064756	101.446278	-66.607462	16.006754	94.156002
20.160542	2.232727	97.513016	-11.511158	17.100679	97.730812	44.646873	1.514437	102.192398	42.313007	34.497349	100.55307	43.47994	18.005893	101.372734	-66.502256	16.195465	94.08889
20.856453	-0.14543	97.542885	-11.39565	17.167694	97.69381	44.624622	1.47688	102.240524	42.399864	34.357288	100.377213	43.512243	17.917084	101.3088685	-66.303543	16.418304	94.0787515
21.275103	-1.740837	97.718185	-11.3613	17.25325	97.668823	44.610931	1.426846	102.345909	42.473869	34.296555	100.321022	43.5424	17.8617005	101.3334655	-66.265	16.6447995	94.0041805
21.67013	-3.274631	97.882072	-11.338921	17.30257	97.653053	44.587975	1.349419	102.447701	42.557835	34.217869	100.284126	43.572905	17.783644	101.3659135	-66.250747	16.821496	93.9401925
22.109236	-4.86936	97.934158	-11.313016	17.336155	97.623131	44.553055	1.251812	102.483276	42.617573	34.149014	100.23484	43.585314	17.700413	101.359058	-66.211346	16.971897	93.887204
22.490154	-6.374537	98.00325	-11.297939	17.365654	97.571388	44.506516	1.184378	102.470383	42.651772	34.098969	100.144173	43.579144	17.6416735	101.307278	-66.175022	17.0896345	93.835498
22.813076	-7.815207	98.051674	-11.287745	17.37956	97.515198	44.45018	1.134384	102.455353	42.678669	34.03754	100.063881	43.5644245	17.585962	101.259617	-66.1399145	17.173158	93.770779
22.325207	-7.75298	98.038773	-11.283508	17.390173	97.472054	44.425846	1.099847	102.435097	42.718452	34.0126	100.0289	43.572149	17.5562235	101.2319985	-66.139165	17.2241225	93.7121095
21.614752	-7.752575	98.016182	-11.282584	17.444014	97.385498	44.385014	1.053395	102.430466	42.750679	34.001865	100.02594	43.5678465	17.52763	101.228203	-66.1330145	17.360398	93.542793
21.156017	-7.750936	97.946434	-11.2819	17.478739	97.318718	44.346062	1.028787	102.432213	42.785488	33.985382	100.043282	43.565775	17.5070845	101.2377475	-66.129575	17.4503935	93.3996885
20.776676	-7.613557	97.943336	-11.274568	17.512592	97.248947	44.304607	1.001417	102.421806	42.827831	33.962208	100.100311	43.566219	17.4818125	101.2610585	-66.115355	17.5433715	93.2368355
20.324757	-7.466249	97.862968	-11.279336	17.568865	97.180008	44.255657	0.968783	102.412544	42.861076	33.948372	100.170853	43.5583665	17.4585775	101.2916985	-66.1170385	17.6791525	93.0683175
19.881334	-7.271651	97.788971	-11.289986	17.607349	97.141754	44.201008	0.94625	102.411911	42.925785	33.926956	100.254616	43.5633965	17.436603	101.3332635	-66.1433685	17.778095	92.9502445
19.422354	-7.047276	97.708855	-11.285502	17.655418	97.125954	44.169132	0.931711	102.392639	42.972355	33.969006	100.362053	43.5707435	17.4503585	101.377346	-66.1417475	17.8604775	92.874562
18.89711	-6.794034	97.66124	-11.254748	17.726091	97.123177	44.134037	0.944246	102.374504	43.047421	33.936222	100.38253	43.590729	17.440234	101.378517	-66.100225	18.011948	92.867837
18.14344	-6.377367	97.633919	-11.230392	17.859118	97.104355	44.112068	1.049159	102.363655	43.101578	33.991726	100.408112	43.606823	17.5204425	101.3858835	-66.067607	18.1977935	92.8228265
17.672869	-6.09167	97.539223	-11.209316	17.957382	97.074387	44.121822	1.139071	102.321533	43.112473	34.077568	100.412895	43.6171475	17.6083195	101.367214	-66.0357795	18.3064445	92.78156
17.269129	-5.809157	97.465385	-11.168507	18.029936	97.025879	44.128754	1.209933	102.251579	43.126652	34.148746	100.427818	43.627703	17.6793395	101.3396985	-65.964717	18.3805325	92.7120595
16.792355	-5.519599	97.33754	-11.137531	18.134169	96.966812	44.114849	1.228584	102.16198	43.187714	34.215992	100.515678	43.6512815	17.722288	101.338829	-65.9263435	18.54605	92.594795
16.294481	-5.24529	97.150764	-11.108823	18.166941	96.923042	44.070339	1.222922	102.079346	43.291977	34.225067	100.678215	43.681158	17.7239945	101.3787805	-65.898804	18.6098875	92.4673035
15.781358	-5.006878	96.98539	-11.108022	18.180019	96.88826	43.994114	1.184767	102.039063	43.406097	34.194748	100.906776	43.7001055	17.6897575	101.4729195	-65.9161495	18.6702805	92.3036005
15.17107	-4.709447	96.831551	-11.139946	18.188337	96.875175	43.943203	1.119205	102.00219	43.479324	34.110344	101.186028	43.7112635	17.6147745	101.594109	-65.9911555	18.7618995	92.156241
14.322657	-4.357255	96.684906	-11.188953	18.239971	96.847595	43.844501	1.058827	101.966988	43.573883	34.099979	101.554787	43.709192	17.579403	101.7608875	-66.087098	18.900539	91.9343025
13.755488	-4.13592	96.599129	-11.226192	18.326204	96.801773	43.774662	1.049689	101.970863	43.615639	34.100388	101.739296	43.6951505	17.5750385	101.8550795	-66.1475345	19.0773695	91.7484665
13.187547	-4.003686	96.535988	-11.250888	18.409443	96.733269	43.741364	1.056326	101.941811	43.63446	34.127365	101.848831	43.687912	17.5918455	101.895321	-66.189688	19.2270405	91.571217
12.597372	-3.955194	96.443649	-11.310346	18.531677	96.655579	43.661381	1.100162	101.949669	43.647335	34.163139	101.889442	43.654358	17.6316505	101.9195555	-66.27505	19.4317035	91.3916025
11.978569	-3.960858	96.378433	-11.334002	18.633703	96.605125	43.612049	1.164257	101.921234	43.598331	34.226124	101.926651	43.60519	17.6951905	101.9239425	-66.273194	19.5722155	91.2863075
11.306761	-3.97428	96.303284	-11.370247	18.729572	96.567657	43.534798	1.242695	101.896942	43.529434	34.312901	102.039268	43.532116	17.777798	101.968105	-66.27261	19.681346	91.167209
10.642132	-4.09494	96.216782	-11.417504	18.784885	96.581276	43.445354	1.271745	101.869987	43.530785	34.327339	102.150551	43.4880695	17.799542	102.010269	-66.3230775	19.770228	91.152283
9.590292	-4.212353	96.054764	-11.480659	18.798372	96.595772	43.321724	1.240081	101.795128	43.591412	34.286366	102.358437	43.456568	17.7632235	102.0767825	-66.417886	19.8335205	91.1147615
8.921998	-4.34287	95.914246	-11.499874	18.820698	96.603172	43.22105	1.206921	101.758514	43.634369	34.247242	102.461205	43.4277095	17.7270815	102.1098595	-66.4274575	19.9143145	91.0964845
8.308174	-4.628543	95.88932	-11.509158	18.876869	96.621407	43.162693	1.18325	101.75251	43.669853	34.221405	102.469589	43.416273	17.7023275	102.1110495	-66.434589	20.0514105	91.1317645
7.679653	-4.971016	95.886024	-11.512186	18.956112	96.62825	43.153191	1.2142	101.773621	43.686947	34.237011	102.395866	43.420069	17.7256055	102.0847435	-66.444441	20.1866185	91.1717565
6.982457	-5.312898	95.948563	-11.468468	19.082577	96.590294	43.163048	1.313012	101.835648	43.687557	34.310368	102.227615	43.4253025	17.81169	102.0316315	-66.3622385	20.353464	91.1489565
6.319924	-5.671974	96.06324	-11.439944	19.193504	96.529785	43.201702	1.430464	101.892975	43.662029	34.42131	101.926331	43.4318655	17.925887	101.909653	-66.3117535	20.461121	91.149917
5.686291	-6.075063	96.175209	-11.363929	19.299345	96.449715	43.273579	1.539095	101.905098	43.603214	34.491493	101.550652	43.4383965	18.015294	101.727875	-66.1662545	20.583396	91.171555
4.77046	-6.412726	96.336861	-11.264207	19.350262	96.296165	43.380234	1.627127	101.875984	43.526928	34.545628	100.976135	43.453581	18.0863775	101.4260595	-65.981995	20.6141465	91.1662705
4.162383	-6.585541	96.287048	-11.201833	19.299171	96.187721	43.414055	1.616221	101.833321	43.512077	34.532158	100.686935	43.463066	18.0741895	101.260128	-65.866732	20.5241525	91.115314
3.493162	-6.809994	96.291962	-11.157549	19.195459	96.077805	43.446808	1.548425	101.797295	43.521168	34.48156	100.508751	43.483988	18.0149925	101.153023	-65.799086	20.3759255	91.002587
2.825259	-7.06094	96.248222	-11.133164	19.070932	95.957031	43.47163	1.430436	101.795212	43.547119	34.344406	100.33625	43.5093745	17.887421	101.065731	-65.7757025	20.254443	90.848331
2.127663	-7.241727	96.254646	-11.10864	18.934284	95.865547	43.474964	1.305144	101.780746	43.567001	34.240906	100.138626	43.5209825	17.773025	100.959686	-65.7382625	20.095543	90.771408
1.430891	-7.426606	96.346481	-11.073099	18.839991	95.769661	43.510666	1.215793	101.77021	43.579773	34.131355	99.855339	43.5452195	17.673574	100.8127745	-65.6914175	20.006408	90.7265475
0.735744	-7.571743	96.416267	-11.020712	18.762743	95.684776	43.530125	1.160658	101.773277	43.563877	34.034874	99.524475	43.547001	17.597766	100.648876	-65.588425	19.92772	90.720676
-0.358204	-7.713959	96.53685	-10.958996	18.684023	95.559723	43.595852	1.082351	101.791908	43.511486	33.897491	99.140663	43.553669	17.489921	100.4662855	-65.471661	19.878125	90.6531605
-1.148228	-7.795664	96.573578	-10.937859	18.6017	95.483116	43.635506	0.998974	101.819206	43.487247	33.785694	99.040443	43.5613765	17.392334	100.4298245	-65.4370945	19.811066	90.5364075
-1.911587	-7.81753	96.550522	-10.928409	18.463221	95.456139	43.640797	0.866766	101.847969	43.508785	33.669643	99.064339	43.574791	17.2682045	100.456154	-65.431609	19.6582375	90.456124
-2.650288	-7.855812	96.466423	-10.928568	18.332901	95.442764	43.634312	0.693595	101.842941	43.584587	33.522736	99.177841	43.6094495	17.1081655	100.510391	-65.4665855	19.5576365	90.375137
-3.409362	-7.846116	96.269569	-10.922114	18.172171	95.415665	43.62661	0.485912	101.802299	43.662018	33.383793	99.366646	43.644314	16.9348525	100.5844725	-65.488542	19.4094895	90.2468575
-4.199438	-7.805668	96.04319	-10.905806	18.024885	95.413452	43.587582	0.285996	101.730873	43.765686	33.245132	99.554619	43.676634	16.765564	100.642746	-65.488246	19.284206	90.184158
-5.037504	-7.680064	95.798019	-10.870871	17.928106	95.420853	43.574715	0.136158	101.654793	43.878262	33.118069	99.753296	43.7264885	16.6271135	100.7040445	-65.4682305	19.2290985	90.1376615
-6.27279	-7.440847	95.507011	-10.820964	17.872194	95.419487	43.592377	0.039917	101.507271	44.011112	33.059372	100.00666	43.8017445	16.5496445	100.7569655	-65.4436725	19.1947435	90.0820085
-7.063634	-7.241067	95.356918	-10.788001	17.891041	95.411835	43.605743	0.030342	101.435387	44.079205	33.068058	100.092888	43.842474	16.5492	100.7641375	-65.418476	19.232882	90.0595325
-7.915138	-7.014896	95.217392	-10.739522	17.949738	95.398392	43.625458	0.07199	101.341698	44.124149	33.100739	100.122917	43.8748035	16.5863645	100.7323075	-65.3538475	19.3131115	90.0644765
-8.787558	-6.754081	95.070297	-10.699641	18.042118	95.375633	43.660477	0.138199	101.241814	44.149418	33.202793	100.081253	43.9049475	16.670496	100.6615335	-65.3042295	19.41374	90.0897325
-9.687664	-6.535556	94.952583	-10.651526	18.135725	95.3507	43.68227	0.255801	101.124825	44.15818	33.290482	100.010391	43.920225	16.7731415	100.567608	-65.223277	19.4983085	90.133792
-10.570943	-6.260277	94.789017	-10.63168	18.188202	95.276855	43.724342	0.372147	100.957214	44.135082	33.393909	99.918068	43.929712	16.883028	100.437641	-65.193072	19.493376	90.116069
-11.485168	-6.0021	94.589645	-10.619556	18.224026	95.192955	43.759899	0.528557	100.762177	44.078686	33.540916	99.80027	43.9192925	17.0347365	100.2812235	-65.1584045	19.4133155	90.1046865
-12.8894	-5.580212	94.166397	-10.636924	18.293383	94.942566	43.741173	0.693272	100.375282	43.951778	33.744869	99.483177	43.8464755	17.2190705	99.9292295	-65.1203235	19.3676955	89.9559025
-13.856532	-5.334134	93.852463	-10.696197	18.279072	94.719872	43.714176	0.808717	100.006485	43.835548	33.909695	99.156624	43.774862	17.359206	99.5815545	-65.167256	19.198938	89.8581895
-14.787182	-5.06332	93.528328	-10.764492	18.292149	94.468292	43.665939	0.928561	99.579643	43.696663	34.076683	98.724625	43.681301	17.502622	99.152134	-65.210285	19.081676	89.78445
-15.769754	-4.823861	93.269142	-10.822468	18.312258	94.211044	43.613735	1.031122	99.17244	43.529339	34.207962	98.256218	43.571537	17.619542	98.714329	-65.216473	19.004974	89.707759
-16.741184	-4.588971	93.073158	-10.876631	18.330814	93.994812	43.570648	1.146199	98.813995	43.390846	34.326832	97.741684	43.480747	17.7365155	98.2778395	-65.234009	18.9251125	89.7117845
-17.820955	-4.305111	92.987206	-10.92436	18.3713	93.795181	43.558311	1.241965	98.521263	43.232357	34.418602	97.264175	43.395334	17.8302835	97.892719	-65.244054	18.9123165	89.697643
-18.80061	-4.046568	92.99202	-10.97271	18.404562	93.637856	43.540504	1.344821	98.307373	43.115005	34.533455	96.797272	43.3277545	17.939138	97.5523225	-65.2731745	18.869986	89.7233895
-20.174349	-3.77247	93.007263	-10.995275	18.442245	93.457039	43.523605	1.430206	98.077217	42.981483	34.659473	96.138123	43.252544	18.0448395	97.10767	-65.243094	18.8396505	89.806408
-21.104008	-3.530961	93.06752	-10.984072	18.438725	93.360725	43.53783	1.452444	97.970673	42.893269	34.693409	95.782097	43.2155495	18.0729265	96.876385	-65.1836935	18.8045235	89.845065
-22.095154	-3.291392	93.121284	-10.986118	18.391357	93.28186	43.56456	1.459942	97.878799	42.838257	34.704365	95.468559	43.2014085	18.0821535	96.673679	-65.1736445	18.7005605	89.890041
-22.985422	-3.046973	93.182304	-10.963047	18.337103	93.233795	43.559635	1.453781	97.807686	42.787472	34.676846	95.217064	43.1735535	18.0653135	96.512375	-65.0996475	18.6088925	89.955215
-23.932152	-2.770857	93.295975	-10.944527	18.263926	93.229103	43.560768	1.437682	97.775627	42.750019	34.633781	95.028687	43.1553935	18.0357315	96.402157	-65.0444475	18.4921205	90.056049
-24.840471	-2.52121	93.411812	-10.937771	18.192879	93.245262	43.574326	1.411107	97.777397	42.759521	34.591713	94.879684	43.1669235	18.00141	96.3285405	-65.0424655	18.384348	90.1619835
-25.773874	-2.166099	93.515137	-10.897876	18.121786	93.27179	43.593433	1.373352	97.793465	42.78569	34.538834	94.765488	43.1895615	17.956093	96.2794765	-64.9853135	18.287479	90.2641035
-27.065411	-1.583959	93.610291	-10.829593	18.050068	93.294975	43.651012	1.337985	97.820877	42.814926	34.500874	94.632866	43.232969	17.9194295	96.2268715	-64.892155	18.1807065	90.3630785
-27.924732	-1.174231	93.676453	-10.783064	17.99983	93.32048	43.702225	1.357782	97.84771	42.825069	34.50576	94.532356	43.263647	17.931771	96.190033	-64.829775	18.067889	90.450927
-28.731293	-0.691806	93.726112	-10.751933	17.950428	93.343857	43.750923	1.387189	97.872696	42.826424	34.523922	94.427238	43.2886735	17.9555555	96.149967	-64.7925395	17.9453005	90.537747
-29.599894	-0.142491	93.808456	-10.725553	17.932051	93.349998	43.801617	1.433749	97.891235	42.80534	34.567814	94.290939	43.3034785	18.0007815	96.091087	-64.7545845	17.8633205	90.608909
-30.414709	0.443059	93.842087	-10.707438	17.915972	93.34436	43.864727	1.505764	97.888	42.768333	34.642269	94.145493	43.31653	18.0740165	96.0167465	-64.731406	17.7579275	90.6719735
-31.188372	1.046332	93.843285	-10.690112	17.896942	93.304909	43.915573	1.60629	97.886612	42.729725	34.733528	93.996262	43.322649	18.169909	95.941437	-64.702873	17.623975	90.668381
-32.023682	1.687995	93.796257	-10.688308	17.887283	93.258408	43.967514	1.705045	97.881744	42.654247	34.833599	93.850998	43.3108805	18.269322	95.866371	-64.6874965	17.505244	90.650445
-33.240402	2.832209	93.77124	-10.734338	17.888277	93.205551	44.018684	1.869904	97.860298	42.552212	35.004082	93.6353	43.285448	18.436993	95.747799	-64.754124	17.339561	90.663303
-33.974529	3.611904	93.719208	-10.775553	17.874987	93.172203	44.023537	1.975869	97.833443	42.455345	35.117798	93.508049	43.239441	18.5468335	95.670746	-64.790547	17.2031405	90.67366
-34.784309	4.442157	93.656631	-10.857098	17.858356	93.15078	44.014103	2.080795	97.773186	42.334164	35.241531	93.417191	43.1741335	18.661163	95.5951885	-64.8883295	17.055549	90.7063715
-35.572197	5.37285	93.563873	-10.936766	17.86046	93.145149	43.969379	2.17314	97.701736	42.216042	35.353474	93.345512	43.0927105	18.763307	95.523624	-64.9662425	16.957613	90.766674
-36.35751	6.351126	93.540031	-11.048663	17.869986	93.147217	43.897976	2.269502	97.624817	42.097225	35.470348	93.302811	42.9976005	18.869925	95.463814	-65.0949265	16.870047	90.83062
-37.122112	7.351645	93.463623	-11.175457	17.864189	93.159859	43.808823	2.359319	97.548065	41.976631	35.576637	93.300209	42.892727	18.967978	95.424137	-65.243641	16.7604	90.895581
-37.87215	8.476051	93.367393	-11.307952	17.865807	93.173561	43.704605	2.446399	97.481941	41.85157	35.696907	93.310783	42.7780875	19.071653	95.396362	-65.3939915	16.659961	90.95076
-38.992058	10.236588	93.231491	-11.501875	17.871317	93.181511	43.53302	2.591293	97.357872	41.660217	35.867725	93.367256	42.5966185	19.229509	95.362564	-65.6003685	16.513125	91.000458
-39.711601	11.468801	93.142303	-11.657434	17.870911	93.189064	43.401497	2.675453	97.28566	41.523285	35.975365	93.439064	42.462391	19.325409	95.362362	-65.777259	16.416413	91.015766
-40.460621	12.792799	93.049583	-11.813486	17.880041	93.21785	43.25119	2.736423	97.226624	41.389294	36.095654	93.516777	42.320242	19.4160385	95.3717005	-65.947214	16.3440435	91.0639995
-41.185635	14.109097	93.048279	-11.979053	17.864639	93.256035	43.110432	2.747362	97.163269	41.241623	36.201931	93.611656	42.1760275	19.4746465	95.3874625	-66.1341335	16.2546315	91.1246075
-41.907154	15.457079	93.017021	-12.176037	17.855631	93.299652	42.953838	2.724897	97.060005	41.061226	36.310776	93.715988	42.007532	19.5178365	95.3879965	-66.359606	16.1934255	91.2113075
-42.660843	16.912241	93.021553	-12.379566	17.861887	93.363487	42.766277	2.727196	96.933754	40.878773	36.4091	93.826874	41.822525	19.568148	95.380314	-66.581657	16.155626	91.34666
-43.400562	18.352207	93.101852	-12.597641	17.856516	93.452705	42.558937	2.769771	96.798515	40.694672	36.484905	93.939758	41.6268045	19.627338	95.3691365	-66.8220865	16.085694	91.5362735
-44.428501	20.633043	93.277687	-12.937115	17.885038	93.601135	42.206825	2.850381	96.587532	40.382431	36.617691	94.136581	41.294628	19.734036	95.3620565	-67.168858	16.03604	91.8402135
-45.12698	22.19068	93.431572	-13.178251	17.925034	93.695488	41.975384	2.931828	96.451111	40.180984	36.739113	94.275894	41.078184	19.8354705	95.3635025	-67.434686	16.0145975	92.0274735
-45.750488	23.723606	93.586433	-13.41608	17.984779	93.798096	41.740005	3.049093	96.318901	39.976456	36.887707	94.4375	40.8582305	19.9684	95.3782005	-67.6903905	16.001158	92.2179915
-46.397049	25.379997	93.74839	-13.662654	18.073334	93.900803	41.527905	3.165429	96.189331	39.775936	37.045803	94.628578	40.6519205	20.105616	95.4089545	-67.9772285	16.041052	92.3926515
-47.026703	26.974005	94.008568	-13.901954	18.17964	94.013695	41.377415	3.283442	96.030571	39.578976	37.218773	94.826088	40.4781955	20.2511075	95.4283295	-68.2821035	16.1081725	92.5990605
-47.625675	28.586758	94.239906	-14.139062	18.274677	94.10482	41.117668	3.457205	95.969772	39.402618	37.403656	95.035324	40.260143	20.4304305	95.502548	-68.538267	16.1189235	92.707092
-48.170837	30.220097	94.43766	-14.34808	18.413086	94.208458	40.913391	3.67936	95.898788	39.237682	37.590939	95.272507	40.0755365	20.6351495	95.5856475	-68.7716965	16.1910225	92.8312685
-48.975311	32.595982	94.808304	-14.623615	18.639668	94.342545	40.67918	3.988538	95.829208	39.032604	37.892784	95.597733	39.855892	20.940661	95.7134705	-69.103122	16.338675	92.9716195
-49.520248	34.20723	95.021538	-14.775618	18.80761	94.441933	40.577507	4.207375	95.809654	38.864208	38.134106	95.840225	39.7208575	21.1707405	95.8249395	-69.2720935	16.4444795	93.0589265
-49.988861	35.743568	95.27166	-14.896443	18.943613	94.535233	40.50145	4.411874	95.811775	38.778423	38.273949	96.010742	39.6399365	21.3429115	95.9112585	-69.4328225	16.5443145	93.1592075
-50.427086	37.253059	95.50766	-14.975679	19.122816	94.631424	40.460415	4.609328	95.847069	38.710781	38.476654	96.180153	39.585598	21.542991	96.013611	-69.536956	16.702641	93.249237
-50.828434	38.76165	95.752457	-15.028431	19.241869	94.737999	40.436203	4.784043	95.887711	38.649349	38.665924	96.335533	39.542776	21.7249835	96.111622	-69.599638	16.7587545	93.364376
-51.251896	40.202015	95.988045	-15.061532	19.369553	94.81897	40.44558	4.93336	95.935974	38.62225	38.812698	96.46003	39.533915	21.873029	96.198002	-69.656979	16.866077	93.439938
-51.432251	41.242447	96.22261	-15.086527	19.444279	94.906387	40.447598	5.069216	95.988953	38.606979	38.958153	96.569199	39.5272885	22.0136845	96.279076	-69.7003425	16.8748735	93.533698
-50.32267	40.805607	96.290985	-15.111918	19.546167	95.009491	40.461353	5.219572	96.103638	38.575542	39.110699	96.716202	39.5184475	22.1651355	96.40992	-69.7422835	16.9271985	93.609062
-50.012367	40.945911	96.37352	-15.110408	19.567472	95.080208	40.457787	5.30025	96.193954	38.558681	39.18322	96.801933	39.508234	22.241735	96.4979435	-69.72905	16.893209	93.6624725
-49.722263	40.847565	96.279541	-15.135151	19.57748	95.114754	40.455719	5.364321	96.322701	38.532753	39.225735	96.893051	39.494236	22.295028	96.607876	-69.764538	16.859932	93.621632
-49.352234	40.647953	96.170609	-15.175412	19.583338	95.155991	40.460835	5.409088	96.468742	38.491203	39.261364	96.980194	39.476019	22.335226	96.724468	-69.826843	16.83145	93.587514
-48.838181	40.388153	96.090088	-15.217315	19.597084	95.193443	40.475784	5.435863	96.627678	38.456951	39.283531	97.033203	39.4663675	22.359697	96.8304405	-69.9009975	16.834471	93.5564455
-48.316803	40.126781	96.017212	-15.283072	19.573696	95.259422	40.481049	5.463974	96.82695	38.395313	39.290325	97.086784	39.438181	22.3771495	96.956867	-70.004325	16.7702425	93.561977
-47.719296	39.871979	95.921486	-15.342071	19.563503	95.357025	40.478561	5.497379	97.086754	38.300999	39.335037	97.169464	39.38978	22.416208	97.128109	-70.073922	16.710798	93.585941
-46.853489	39.488621	95.811241	-15.401747	19.534796	95.549393	40.425129	5.628441	97.643524	38.238869	39.309433	97.236137	39.331999	22.468937	97.4398305	-70.135493	16.600655	93.6589555
-46.275852	39.244225	95.699455	-15.446218	19.484653	95.718292	40.464382	5.585383	98.060524	38.173294	39.319824	97.332062	39.318838	22.4526035	97.696293	-70.211274	16.5167025	93.740291
-45.635841	38.98534	95.614761	-15.478462	19.429789	95.922508	40.493404	5.62734	98.542953	38.114815	39.380013	97.459137	39.3041095	22.5036765	98.001045	-70.2610335	16.3559015	93.843971
-44.957558	38.762466	95.519608	-15.490447	19.378014	96.111778	40.579987	5.636465	99.046654	38.115658	39.360779	97.551651	39.3478225	22.498622	98.2991525	-70.3287165	16.257406	93.9244035
-44.177933	38.585728	95.419487	-15.476939	19.300138	96.29985	40.704609	5.631847	99.553963	38.09927	39.406258	97.710205	39.4019395	22.5190525	98.632084	-70.3558175	16.0812235	93.967616
-43.43322	38.450878	95.355621	-15.439569	19.224466	96.502289	40.820412	5.613406	100.00898	38.155323	39.363003	97.8078	39.4878675	22.4882045	98.90839	-70.3670055	15.9607275	94.096188
-42.746273	38.383667	95.348831	-15.392859	19.124725	96.689713	40.936668	5.587689	100.396034	38.223015	39.343468	97.918259	39.5798415	22.4655785	99.1571465	-70.3655595	15.7838715	94.2222795
-41.633423	38.368233	95.386604	-15.30221	18.961618	96.922981	41.088615	5.485384	100.809334	38.313789	39.277752	98.135765	39.701202	22.381568	99.4725495	-70.305622	15.541668	94.3734125
-40.889786	38.473873	95.458839	-15.231463	18.84025	97.05027	41.156063	5.38777	100.942406	38.380894	39.220898	98.290718	39.7684785	22.304334	99.616562	-70.2314045	15.376166	94.483978
-40.059998	38.663666	95.540825	-15.1692	18.751566	97.113869	41.224064	5.254827	100.970398	38.480389	39.137009	98.42482	39.8522265	22.195918	99.697609	-70.1906265	15.307214	94.530129
-39.308895	38.913372	95.620071	-15.141482	18.649364	97.148705	41.17305	5.15326	101.016937	38.575565	39.054394	98.556366	39.8743075	22.103827	99.7866515	-70.1572715	15.194901	94.5107585
-38.544392	39.217304	95.694229	-15.143011	18.596189	97.16256	41.151737	5.048803	100.995461	38.622429	39.01722	98.729797	39.887083	22.0330115	99.862629	-70.173105	15.1593665	94.462491
-37.847088	39.548542	95.765007	-15.155034	18.568192	97.17041	41.128296	4.968437	100.967453	38.704376	38.920055	98.840782	39.916336	21.944246	99.9041175	-70.226404	15.192138	94.4367025
-37.138908	40.01989	95.84478	-15.17955	18.568077	97.176781	41.11232	4.904788	100.915215	38.73011	38.88118	98.965988	39.921215	21.892984	99.9406015	-70.280315	15.24317	94.4129605
-36.012375	40.788601	95.996819	-15.242772	18.610533	97.190094	41.072552	4.851147	100.835815	38.734901	38.884159	99.153015	39.9037265	21.867653	99.994415	-70.3892705	15.353413	94.385773
-35.315849	41.346733	96.13633	-15.289983	18.647776	97.217239	41.009296	4.849957	100.801994	38.722481	38.889885	99.282959	39.8658885	21.869921	100.0424765	-70.4458545	15.425631	94.3920015
-34.624653	41.937302	96.261711	-15.35599	18.705109	97.239944	40.945736	4.878243	100.776764	38.703331	38.924271	99.445374	39.8245335	21.901257	100.111069	-70.5365135	15.508961	94.368819
-34.0308	42.56662	96.416611	-15.435678	18.75144	97.242958	40.874214	4.88798	100.753296	38.681942	38.957802	99.65062	39.778078	21.922891	100.201958	-70.649434	15.579989	94.283958
-33.309002	43.25074	96.539299	-15.505486	18.800022	97.258263	40.808395	4.887756	100.722435	38.669361	39.012245	99.87352	39.738878	21.9500005	100.2979775	-70.74985	15.6500435	94.2185485
-32.677063	43.943657	96.735382	-15.586864	18.853024	97.265396	40.730713	4.888036	100.66069	38.65517	39.06266	100.096825	39.6929415	21.975348	100.3787575	-70.8666695	15.7307	94.1520345
-32.025444	44.645908	96.972214	-15.668401	18.902843	97.241722	40.636829	4.89006	100.556389	38.642956	39.106274	100.327744	39.6398925	21.998167	100.4420665	-70.9766945	15.807519	94.0413775
-31.135147	45.680836	97.367386	-15.766512	19.003105	97.237106	40.470024	4.882006	100.382294	38.629238	39.102436	100.633583	39.549631	21.992221	100.5079385	-71.082655	16.013989	93.9662735
-30.43622	46.377857	97.624252	-15.837852	19.093031	97.231796	40.389793	4.892147	100.245621	38.614738	39.135944	100.854614	39.5022655	22.0140455	100.5501175	-71.1779695	16.1720165	93.9134745
-29.818939	47.080833	97.898743	-15.908164	19.162281	97.240097	40.298912	4.919945	100.132431	38.603539	39.139687	101.057556	39.4512255	22.029816	100.5949935	-71.2675535	16.294746	93.8852005
-29.243872	47.73259	98.179642	-15.986079	19.258692	97.237122	40.234116	4.93905	100.038086	38.599854	39.140156	101.255905	39.416985	22.039603	100.6469955	-71.389143	16.477781	93.8272485
-28.596762	48.354237	98.473068	-16.04599	19.346695	97.283806	40.181168	4.956426	99.989548	38.576748	39.14492	101.493454	39.378958	22.050673	100.741501	-71.470938	16.642717	93.826111
-28.081871	48.94907	98.792793	-16.079369	19.478065	97.338348	40.15641	4.979707	99.988762	38.559669	39.146843	101.730713	39.3580395	22.063275	100.8597375	-71.5167775	16.892855	93.8169585
-27.499889	49.531399	99.075958	-16.128428	19.558418	97.429268	40.151016	5.019911	100.027382	38.559338	39.163227	101.969589	39.355177	22.091569	100.9984855	-71.612033	17.025267	93.8600505
-26.566383	50.312256	99.54953	-16.153528	19.74398	97.591042	40.210461	5.082113	100.129662	38.571671	39.201786	102.33197	39.391066	22.1419495	101.230816	-71.698122	17.3460105	93.951268
-26.055387	50.788952	99.851349	-16.156694	19.845863	97.692253	40.2752	5.102666	100.211952	38.608665	39.229927	102.542198	39.4419325	22.1662965	101.377075	-71.7553205	17.5254295	94.007431
-25.395527	51.160007	100.054573	-16.123102	19.959299	97.803375	40.317471	5.119692	100.288834	38.661629	39.232574	102.734879	39.48955	22.176133	101.5118565	-71.735754	17.742465	94.0948935
-24.88891	51.490402	100.263298	-16.076527	20.040482	97.882347	40.380554	5.130943	100.363754	38.722317	39.290173	102.924362	39.5514355	22.210558	101.644058	-71.7044895	17.870406	94.120636
-24.414938	51.757248	100.440384	-16.000731	20.132	97.96357	40.431473	5.102844	100.446091	38.812847	39.315727	103.099121	39.62216	22.2092855	101.772606	-71.623622	18.0547145	94.154534
-23.873932	51.998901	100.586105	-15.940991	20.165192	98.027679	40.495308	5.042903	100.514221	38.889469	39.360203	103.258812	39.6923885	22.201553	101.8865165	-71.5743705	18.128831	94.1688415
-23.314968	52.178921	100.672081	-15.859426	20.214493	98.067841	40.559509	4.96179	100.568581	39.023285	39.276615	103.325775	39.791397	22.1192025	101.947178	-71.510249	18.3097835	94.188504
-22.5044	52.383224	100.799385	-15.735121	20.232859	98.096375	40.64328	4.800448	100.652817	39.151936	39.178783	103.460625	39.897608	21.9896155	102.056721	-71.36785	18.4761025	94.136029
-21.900499	52.421211	100.887657	-15.643522	20.18932	98.160393	40.705292	4.710053	100.701393	39.26741	39.038513	103.494453	39.986351	21.874283	102.097923	-71.273395	18.504357	94.222863
-21.383995	52.407845	100.950371	-15.570217	20.1479	98.182091	40.787655	4.596006	100.741264	39.343216	38.930202	103.573181	40.0654355	21.763104	102.1572225	-71.2058695	18.532696	94.2069595
-20.960205	52.384842	101.038704	-15.494847	20.097572	98.200859	40.873779	4.485693	100.756752	39.439682	38.82436	103.62133	40.1567305	21.6550265	102.189041	-71.1464245	18.5401175	94.212677
-20.455942	52.228874	101.046204	-15.404062	20.060577	98.224838	40.924126	4.3585	100.759109	39.537003	38.707867	103.663002	40.2305645	21.5331835	102.2110555	-71.0386885	18.5879705	94.2386205
-20.022606	52.050694	101.048721	-15.318748	20.014072	98.225098	40.98101	4.244554	100.759682	39.638042	38.594429	103.694107	40.309526	21.4194915	102.2268945	-70.947022	18.6086525	94.2233015
-19.630735	51.754753	101.001297	-15.25277	20.004189	98.218437	41.030067	4.120044	100.780594	39.753769	38.44846	103.699173	40.391918	21.284252	102.2398835	-70.897458	18.724126	94.1969905
-19.076071	51.082832	100.959076	-15.134684	20.000582	98.234505	41.102989	3.934529	100.796188	39.931931	38.260464	103.718605	40.51746	21.0974965	102.2573965	-70.786828	18.9036675	94.2116135
-18.680082	50.540901	100.923851	-15.021561	20.008308	98.290398	41.159935	3.824734	100.821075	40.044041	38.194725	103.777626	40.601988	21.0097295	102.2993505	-70.64511	19.0068865	94.2814455
-18.307533	49.937431	100.955284	-14.931992	19.982382	98.343231	41.204548	3.695416	100.848091	40.190105	38.078072	103.81678	40.6973265	20.886744	102.3324355	-70.5613105	19.07802	94.3540265
-17.82589	49.180473	100.930298	-14.797386	19.990026	98.438652	41.289345	3.552492	100.869682	40.369606	37.895676	103.799751	40.8294755	20.724084	102.3347165	-70.4242475	19.255968	94.5425875
-17.400101	48.443035	100.909782	-14.652346	19.999626	98.52037	41.365608	3.403038	100.914406	40.530128	37.724342	103.802696	40.947868	20.56369	102.358551	-70.25256	19.435562	94.682189
-16.9419	47.617073	100.834023	-14.493436	19.986341	98.635742	41.47541	3.23508	100.989174	40.704582	37.564274	103.750801	41.089996	20.399677	102.3699875	-70.076868	19.573005	94.9014965
-16.434078	46.750305	100.710091	-14.347279	19.97835	98.734192	41.592628	3.072752	101.10302	40.878239	37.402554	103.661026	41.2354335	20.237653	102.382023	-69.9299915	19.719047	95.086361
-15.687604	45.316204	100.390068	-14.087385	19.965044	98.939857	41.780048	2.884934	101.396179	41.110199	37.19585	103.332626	41.4451235	20.040392	102.3644025	-69.6198935	19.889696	95.5153115
-15.176615	44.327236	100.060867	-13.910143	19.956312	99.070282	41.952629	2.808372	101.620041	41.20507	37.120293	103.016151	41.5788495	19.9643325	102.318096	-69.3991355	19.9482915	95.822468
-14.670155	43.354004	99.71566	-13.729259	19.934492	99.18486	42.160301	2.754372	101.863358	41.257336	37.059578	102.656189	41.7088185	19.906975	102.2597735	-69.1673365	19.962009	96.1099465
-14.115636	42.313541	99.35965	-13.559352	19.884554	99.262955	42.368637	2.700234	102.114616	41.320438	36.985058	102.220825	41.8445375	19.842646	102.1677205	-68.9632415	19.926462	96.3581895
-13.532909	41.227604	99.001709	-13.39231	19.814178	99.319901	42.592709	2.65053	102.323318	41.336452	36.899628	101.795448	41.9645805	19.775079	102.059383	-68.7492005	19.853277	96.580419
-12.909083	40.212833	98.681572	-13.24855	19.714951	99.347382	42.796219	2.587798	102.499947	41.32634	36.814983	101.404205	42.0612795	19.7013905	101.952076	-68.5583795	19.7285115	96.742688
-12.304606	39.179359	98.419876	-13.112704	19.586658	99.384567	42.981823	2.505343	102.650276	41.364811	36.707767	101.039825	42.173317	19.606555	101.8450505	-68.398725	19.566761	96.9240835
-11.272619	37.734653	98.135353	-12.959038	19.3715	99.425278	43.185623	2.370421	102.843964	41.435177	36.529263	100.664665	42.3104	19.449842	101.7543145	-68.228476	19.293158	97.0962415
-10.531757	36.765938	98.025307	-12.858486	19.243156	99.427719	43.299435	2.261172	102.936295	41.520248	36.408703	100.496223	42.4098415	19.3349375	101.716259	-68.1268135	19.1513745	97.139179
-9.791861	35.958332	97.964943	-12.785617	19.098303	99.407448	43.368675	2.15184	102.988159	41.611244	36.305279	100.397537	42.4899595	19.2285595	101.692848	-68.0611935	18.9680465	97.122048
-9.038721	35.127663	97.886795	-12.7084	19.015821	99.371704	43.440201	2.060922	102.997292	41.707348	36.20369	100.32296	42.5737745	19.132306	101.660126	-67.9905745	18.899336	97.083282
-8.186715	34.421276	97.823898	-12.626717	18.948055	99.320099	43.495541	2.000511	102.99324	41.818325	36.137947	100.282478	42.656933	19.069229	101.637859	-67.910367	18.826881	97.002339
-7.377657	33.737694	97.790016	-12.5449	18.934608	99.268723	43.57357	1.952677	102.97216	41.92297	36.109589	100.255844	42.74827	19.031133	101.614002	-67.83807	18.838083	96.923444
-6.458198	33.140995	97.754051	-12.477405	18.931311	99.220383	43.633289	1.94318	102.94104	42.022594	36.125969	100.264908	42.8279415	19.0345745	101.602974	-67.7827515	18.8280475	96.837792
-5.172531	32.396297	97.765129	-12.327107	18.984667	99.162315	43.746765	1.982203	102.889046	42.171539	36.237888	100.380669	42.959152	19.1100455	101.6348575	-67.613366	18.8592885	96.6897725
-4.223056	32.041557	97.820892	-12.275229	19.010496	99.138954	43.815071	2.023766	102.843033	42.309963	36.258827	100.51413	43.062517	19.1412965	101.6785815	-67.612975	18.8796955	96.5993265
-3.256688	31.610897	97.892311	-12.224169	19.056616	99.114151	43.87569	2.035395	102.751816	42.445732	36.36401	100.711151	43.160711	19.1997025	101.7314835	-67.609049	18.9135295	96.4968185
-2.263847	31.363201	98.012589	-12.178646	19.097836	99.118668	43.927559	2.032474	102.670082	42.6031	36.454586	100.922058	43.2653295	19.24353	101.79607	-67.6226215	18.952142	96.441266
-1.251525	31.079748	98.142807	-12.132979	19.17263	99.121094	43.984333	2.05453	102.632751	42.749821	36.519264	101.190094	43.367077	19.286897	101.9114225	-67.633035	19.058363	96.3307655
-0.275078	30.856642	98.253975	-12.092092	19.253162	99.145737	44.062336	2.061065	102.646553	42.889942	36.60582	101.496712	43.476139	19.3334425	102.0716325	-67.660323	19.1728815	96.2198415
0.765532	30.71767	98.394104	-12.053505	19.358507	99.201813	44.127136	2.0891	102.743172	43.045158	36.639565	101.790413	43.586147	19.3643325	102.2667925	-67.693157	19.3526815	96.1368335
2.343274	30.497364	98.635757	-12.011693	19.494333	99.253952	44.205154	2.135829	102.922073	43.284409	36.78212	102.23938	43.7447815	19.4589745	102.5807265	-67.7681675	19.5296915	95.9271775
3.383854	30.352121	98.76049	-11.9987	19.588749	99.274727	44.236393	2.16139	103.024712	43.391003	36.855534	102.522102	43.813698	19.508462	102.773407	-67.811098	19.669036	95.776047
4.428329	30.278379	98.875183	-11.984833	19.674263	99.264236	44.258141	2.181255	103.121292	43.463726	36.901264	102.788734	43.8609335	19.5412595	102.955013	-67.8305995	19.8072665	95.573459
5.478847	30.198839	98.985138	-12.002496	19.732956	99.235542	44.271992	2.211786	103.166031	43.535923	36.901196	103.025711	43.9039575	19.556491	103.095871	-67.9089495	19.909421	95.375213
6.553101	30.108217	99.055008	-11.986135	19.811035	99.17543	44.274818	2.239459	103.149925	43.573822	36.936066	103.224396	43.92432	19.5877625	103.1871605	-67.89659	20.0343075	95.1636995
7.581296	30.07723	99.100029	-11.972009	19.856165	99.055496	44.281326	2.292994	103.09845	43.633644	36.976856	103.403366	43.957485	19.634925	103.250908	-67.901503	20.077405	94.860084
8.582191	29.991568	99.115387	-11.970033	19.942289	98.920395	44.29512	2.328128	103.00444	43.688019	37.001019	103.500473	43.9915695	19.6645735	103.2524565	-67.9316355	20.2200045	94.5883335
10.180424	29.904934	99.030098	-11.890545	20.081673	98.657356	44.337513	2.431471	102.826653	43.766884	37.123623	103.520134	44.0521985	19.777547	103.1733935	-67.8332885	20.385799	94.1413185
11.192626	29.874372	98.919579	-11.825209	20.182739	98.424858	44.415241	2.543612	102.652382	43.788651	37.245789	103.423988	44.101946	19.8947005	103.038185	-67.752364	20.4707775	93.811531
12.203551	29.805923	98.69767	-11.735531	20.345726	98.138298	44.502964	2.694333	102.452469	43.799572	37.402454	103.279587	44.151268	20.0483935	102.866028	-67.62233	20.6430585	93.410568
13.173528	29.752186	98.449615	-11.643428	20.512812	97.828423	44.606163	2.900206	102.252151	43.781471	37.592644	103.101608	44.193817	20.246425	102.6768795	-67.480673	20.779199	92.9799665
14.157969	29.708237	98.195282	-11.55188	20.6828	97.517982	44.716965	3.143701	102.021027	43.782242	37.796104	102.85627	44.2496035	20.4699025	102.4386485	-67.3533635	20.8956975	92.5973155
15.182212	29.612694	97.949562	-11.467763	20.857851	97.211281	44.842918	3.430582	101.793991	43.742718	38.002949	102.65123	44.292818	20.7167655	102.2226105	-67.228344	20.9989365	92.1999515
16.139467	29.481068	97.74585	-11.352403	21.04487	96.924934	44.979557	3.739223	101.627121	43.731136	38.269379	102.544342	44.3553465	21.004301	102.0857315	-67.0601525	21.085439	91.7641365
17.492199	29.29438	97.602783	-11.162266	21.314503	96.563118	45.239536	4.126551	101.465202	43.799202	38.648422	102.605072	44.519369	21.3874865	102.035137	-66.843901	21.2415195	91.091099
18.418852	29.131889	97.6325	-11.049143	21.457256	96.372581	45.464451	4.289328	101.442039	43.959885	38.865002	102.768494	44.712168	21.577165	102.1052665	-66.810454	21.337347	90.6398955
19.316013	28.884645	97.721024	-10.927773	21.612249	96.231445	45.708103	4.408802	101.444916	44.169113	39.05653	102.95092	44.938608	21.732666	102.197918	-66.794154	21.491832	90.264972
20.151903	28.608814	97.778816	-10.774939	21.724176	96.111366	45.886803	4.48253	101.462265	44.390625	39.21278	103.124283	45.138714	21.847655	102.293274	-66.688592	21.600697	89.929458
20.941618	28.254002	97.799675	-10.605363	21.828079	95.985596	46.046772	4.605404	101.443741	44.604813	39.323925	103.258072	45.3257925	21.9646645	102.3509065	-66.5365185	21.6914935	89.6202855
21.705032	27.911285	97.740379	-10.429974	21.909161	95.832367	46.165337	4.737527	101.387489	44.793846	39.395214	103.273712	45.4795915	22.0663705	102.3306005	-66.3395395	21.7519515	89.3341335
22.440401	27.566137	97.644218	-10.240647	21.997328	95.645889	46.270061	4.836134	101.295769	44.928318	39.513783	103.212616	45.5991895	22.1749585	102.2541925	-66.0804835	21.8196975	89.0375855
23.553808	26.764084	97.266891	-10.029212	22.139843	95.316612	46.41016	5.016201	101.094475	45.057682	39.563427	102.871834	45.733921	22.289814	101.9831545	-65.792345	21.989872	88.6500695
24.214779	26.234028	97.013	-9.927984	22.225378	95.090553	46.475632	5.104676	100.949715	45.08374	39.637035	102.56929	45.779686	22.3708555	101.7595025	-65.635654	22.0799005	88.4216035
24.806871	25.656885	96.730766	-9.840068	22.278605	94.847481	46.507103	5.177105	100.803467	45.084087	39.697945	102.246895	45.795595	22.437525	101.525181	-65.475731	22.119685	88.169781
25.404762	25.001362	96.427979	-9.775127	22.35272	94.609245	46.517742	5.208149	100.670448	45.088943	39.720924	101.914612	45.8033425	22.4645365	101.29253	-65.3535965	22.2409035	87.92596
25.939566	24.420015	96.183159	-9.739788	22.372089	94.366852	46.517536	5.200503	100.581909	45.068195	39.705528	101.593277	45.7928655	22.4530155	101.087593	-65.2724415	22.2911625	87.646111
26.537481	23.557367	95.930428	-9.734182	22.386658	94.135986	46.512276	5.137715	100.525818	45.049007	39.646328	101.269615	45.7806415	22.3920215	100.8977165	-65.2490055	22.3812945	87.3742555
27.041451	22.776354	95.724289	-9.717064	22.379377	93.900391	46.521347	5.057984	100.49398	45.034813	39.558315	101.011047	45.77808	22.3081495	100.7525135	-65.212208	22.4506045	87.0482685
27.675703	21.554918	95.49176	-9.700752	22.347212	93.541573	46.534264	4.888552	100.500664	45.035587	39.381878	100.695885	45.7849255	22.135215	100.5982745	-65.1864295	22.559209	86.4848715
28.064356	20.726501	95.387215	-9.67669	22.31572	93.323547	46.54929	4.742383	100.497795	45.086586	39.257484	100.493553	45.817938	21.9999335	100.495674	-65.171318	22.6315065	86.15142
28.420296	19.963097	95.266464	-9.624431	22.276678	93.141495	46.58913	4.586999	100.485359	45.120525	39.155216	100.376488	45.8548275	21.8711075	100.4309235	-65.1036895	22.6822485	85.8520665
28.854847	18.990389	95.175087	-9.568075	22.224571	92.997589	46.630142	4.429653	100.474037	45.209682	38.969662	100.222412	45.919912	21.6996575	100.3482245	-65.056062	22.7494845	85.6469535
29.118767	18.093704	95.122429	-9.483448	22.158573	92.881432	46.670818	4.292556	100.45507	45.292042	38.849415	100.11702	45.98143	21.5709855	100.286045	-64.948326	22.7461605	85.476819
29.358677	17.234295	95.046211	-9.398787	22.091679	92.772179	46.708595	4.147297	100.429977	45.386635	38.70953	100.043694	46.047615	21.4284135	100.2368355	-64.845189	22.7549445	85.3075225
29.49785	16.437603	94.991493	-9.327737	22.051647	92.660393	46.731983	4.022379	100.393333	45.488224	38.584633	99.970718	46.1101035	21.303506	100.1820255	-64.7655775	22.799788	85.1387605
29.566383	15.263017	94.833778	-9.234808	21.981358	92.473228	46.707962	3.821774	100.311958	45.599407	38.415787	99.869019	46.1536845	21.1187805	100.0904885	-64.6233005	22.8439355	84.8559675
29.549173	14.465582	94.712357	-9.175817	21.955183	92.33448	46.642971	3.672919	100.246368	45.627289	38.313469	99.813606	46.13513	20.993194	100.029987	-64.486764	22.917172	84.638973
29.588869	13.501388	94.563103	-9.174915	21.924946	92.211899	46.579102	3.57907	100.159691	45.64328	38.198387	99.756905	46.111191	20.8887285	99.958298	-64.461021	22.9611635	84.4655
29.527157	12.647843	94.433281	-9.170516	21.910488	92.104828	46.474453	3.485488	100.091423	45.653782	38.070557	99.720741	46.0641175	20.7780225	99.906082	-64.4051495	23.0429535	84.303574
29.437048	11.859844	94.340164	-9.217026	21.916672	92.003593	46.364281	3.419285	100.038086	45.645947	37.994366	99.706207	46.005114	20.7068255	99.8721465	-64.439166	23.1265185	84.1350395
29.312267	10.986291	94.281296	-9.263942	21.907598	91.939117	46.248516	3.345184	99.98172	45.612034	37.929459	99.680344	45.930275	20.6373215	99.831032	-64.458159	23.1778745	84.047202
29.207253	10.166419	94.197311	-9.313241	21.927681	91.879478	46.139801	3.285059	99.931267	45.572224	37.873356	99.622498	45.8560125	20.5792075	99.7768825	-64.4824945	23.2761545	83.9820735
28.963089	8.800191	94.073227	-9.397097	21.97514	91.7901	45.999985	3.236445	99.853218	45.491447	37.8018	99.521751	45.745716	20.5191225	99.6874845	-64.53991	23.4311575	83.8927155
28.767132	7.932729	93.931702	-9.44658	22.000513	91.735992	45.892097	3.208249	99.800072	45.428989	37.766689	99.433434	45.660543	20.487469	99.616753	-64.553703	23.513557	83.855231
28.536583	7.05284	93.845352	-9.475331	22.005424	91.695343	45.785942	3.165152	99.760277	45.378979	37.717953	99.332298	45.5824605	20.4415525	99.5462875	-64.5331225	23.5692955	83.8443985
28.269037	6.100715	93.765137	-9.498693	22.000114	91.650269	45.696861	3.112985	99.72345	45.352573	37.646683	99.206429	45.524717	20.379834	99.4649395	-64.522103	23.620394	83.8355985
28.022003	5.202886	93.739983	-9.503541	21.990309	91.59716	45.609825	3.031598	99.710869	45.328564	37.55798	99.115555	45.4691945	20.294789	99.413212	-64.4762765	23.685829	83.781108
27.80681	4.194331	93.735703	-9.492124	21.962254	91.572006	45.539837	2.931737	99.704704	45.292004	37.443657	99.024597	45.4159205	20.187697	99.3646505	-64.4001685	23.736811	83.7793615
27.547249	3.206521	93.679031	-9.502001	21.89728	91.548889	45.491558	2.821261	99.699432	45.299728	37.306656	98.953842	45.395643	20.0639585	99.326637	-64.399645	23.7306015	83.771141
27.171549	1.82467	93.638298	-9.490317	21.798719	91.507988	45.428436	2.632408	99.638908	45.28537	37.107986	98.814529	45.356903	19.870197	99.2267185	-64.337537	23.727241	83.7892575
26.877161	0.844502	93.535118	-9.478285	21.69195	91.457596	45.38596	2.509314	99.558525	45.26239	36.969707	98.716042	45.324175	19.7395105	99.1372835	-64.280745	23.6443895	83.7779085
26.400507	0.059988	93.590462	-9.446224	21.579298	91.419945	45.332878	2.392556	99.49276	45.273693	36.804272	98.610222	45.3032855	19.598414	99.051491	-64.1957335	23.560182	83.788399
26.191347	-1.150584	93.418091	-9.423294	21.460453	91.40554	45.257355	2.286353	99.461136	45.27861	36.688011	98.525009	45.2679825	19.487182	98.9930725	-64.1145705	23.433724	83.8180075
25.869328	-2.058656	93.404541	-9.413059	21.363337	91.398659	45.226574	2.171535	99.420479	45.322754	36.499695	98.416206	45.274664	19.335615	98.9183425	-64.100782	23.391059	83.8789755
25.494572	-3.034067	93.467125	-9.394576	21.251919	91.417313	45.178551	2.031661	99.439331	45.353374	36.332069	98.386261	45.2659625	19.181865	98.912796	-64.0551145	23.321973	83.92183
25.138878	-3.997659	93.496231	-9.374046	21.153997	91.460449	45.14996	1.910176	99.485413	45.398346	36.187069	98.388031	45.274153	19.0486225	98.936722	-64.022245	23.2593715	83.984176
24.384905	-5.193208	93.621986	-9.349864	20.9807	91.498932	45.124596	1.693639	99.546043	45.443916	35.984692	98.431671	45.284256	18.8391655	98.988857	-63.983984	23.1222345	84.009007
23.755308	-5.50612	93.604156	-9.328362	20.850368	91.492775	45.08419	1.537438	99.546455	45.495983	35.771297	98.404488	45.2900865	18.6543675	98.9754715	-63.9468105	23.0463685	84.0100785
23.124331	-5.824731	93.527428	-9.324303	20.73325	91.463631	45.065273	1.379648	99.503342	45.552532	35.632671	98.382217	45.3089025	18.5061595	98.9427795	-63.9575085	22.9603405	83.9844825
22.429409	-6.088562	93.370399	-9.343899	20.59267	91.389191	45.024689	1.237177	99.423126	45.588966	35.496956	98.317894	45.3068275	18.3670665	98.87051	-63.9946255	22.8182735	83.907872
21.674488	-6.31512	93.195244	-9.350316	20.479439	91.303696	44.992638	1.063584	99.277687	45.616661	35.38863	98.233727	45.3046495	18.226107	98.755707	-64.0052815	22.732771	83.851685
20.763618	-6.626942	93.048195	-9.366529	20.343403	91.219589	44.977741	0.857488	99.102028	45.650383	35.231556	98.141075	45.314062	18.044522	98.6215515	-64.04712	22.642284	83.8176265
19.959406	-6.839495	92.848801	-9.383273	20.190916	91.167336	44.928886	0.646911	98.976753	45.709282	35.047489	98.086266	45.319084	17.8472	98.5315095	-64.08563	22.534632	83.8031625
18.704369	-7.156947	92.701141	-9.369518	20.028606	91.189255	44.785805	0.404886	98.86882	45.762871	34.840862	98.152115	45.274338	17.622874	98.5104675	-64.013374	22.434338	83.8680425
17.810797	-7.3659	92.570755	-9.393295	19.904493	91.204666	44.675224	0.255225	98.829391	45.861359	34.680916	98.183281	45.2682915	17.4680705	98.506336	-64.0548815	22.3409155	83.902996
16.82798	-7.542577	92.491783	-9.387587	19.844849	91.22081	44.573586	0.162949	98.796631	45.915939	34.576763	98.263893	45.2447625	17.369856	98.530262	-64.0199365	22.319842	83.911358
15.788897	-7.710855	92.430954	-9.396709	19.800838	91.23439	44.496426	0.108709	98.758179	45.943695	34.527016	98.31237	45.2200605	17.3178625	98.5352745	-64.0134785	22.2838135	83.9335055
14.844195	-7.857809	92.317047	-9.430415	19.816879	91.235313	44.425938	0.090752	98.740074	45.928757	34.511822	98.347336	45.1773475	17.301287	98.543705	-64.0381775	22.332471	83.926921
13.852792	-8.073722	92.174095	-9.469151	19.855053	91.222969	44.3419	0.122391	98.713242	45.887558	34.535488	98.368011	45.114729	17.3289395	98.5406265	-64.053031	22.3811665	83.9053115
12.754122	-8.245623	92.034821	-9.52262	19.909447	91.195976	44.258652	0.190914	98.670982	45.805214	34.614231	98.371574	45.031933	17.4025725	98.521278	-64.077173	22.4163215	83.870674
11.084228	-8.546323	91.800781	-9.642427	20.033928	91.12986	44.131969	0.344698	98.559166	45.650875	34.785679	98.352257	44.891422	17.5651885	98.4557115	-64.176276	22.5026675	83.8040085
10.064949	-8.725121	91.685478	-9.725012	20.123735	91.072411	44.049385	0.449675	98.471405	45.528381	34.906723	98.330048	44.788883	17.678199	98.4007265	-64.238907	22.569271	83.7440955
8.99728	-8.974891	91.491203	-9.814589	20.203588	91.029099	43.969822	0.587545	98.408669	45.390907	35.018303	98.321762	44.6803645	17.802924	98.3652155	-64.3095425	22.604252	83.6929825
7.889741	-9.234021	91.314796	-9.920534	20.304169	91.012024	43.878098	0.71766	98.395226	45.241554	35.149445	98.363235	44.559826	17.9335525	98.3792305	-64.400894	22.6747855	83.6448175
6.747132	-9.52387	91.22007	-10.014225	20.365425	91.031395	43.787136	0.814295	98.414223	45.115685	35.247276	98.412712	44.4514105	18.0307855	98.4134675	-64.4798605	22.7000645	83.6493225
5.655496	-9.737098	91.2911	-10.116363	20.432571	91.054008	43.7071	0.892565	98.45771	44.987556	35.329967	98.466644	44.347328	18.111266	98.462177	-64.580054	22.753876	83.645839
4.541195	-9.889136	91.130852	-10.241405	20.471951	91.070923	43.623512	0.954147	98.504982	44.858612	35.372074	98.50882	44.241062	18.1631105	98.506901	-64.723872	22.7807915	83.634945
2.746222	-10.234657	91.216591	-10.38301	20.478361	91.107147	43.483669	0.999579	98.595612	44.655941	35.448872	98.564598	44.069805	18.2242255	98.580105	-64.835825	22.7324965	83.634189
1.574205	-10.459675	91.207443	-10.475678	20.462494	91.128387	43.388306	0.993262	98.656532	44.574825	35.416859	98.558655	43.9815655	18.2050605	98.6075935	-64.9329215	22.7199275	83.6491805
0.344495	-10.698519	91.146622	-10.573463	20.392904	91.148315	43.314034	0.978184	98.706154	44.482037	35.397305	98.579826	43.8980355	18.1877445	98.64299	-65.0449615	22.5980635	83.65364
-0.971286	-10.916872	91.090271	-10.66189	20.334059	91.150253	43.233593	0.954453	98.75209	44.388294	35.38398	98.585083	43.8109435	18.1692165	98.6685865	-65.1347235	22.4989015	83.6319195
-2.287256	-11.1525	90.976051	-10.739531	20.256433	91.137924	43.152832	0.909376	98.777916	44.275013	35.357105	98.571457	43.7139225	18.1332405	98.6746865	-65.1929845	22.3796255	83.6011615
-3.569899	-11.347159	91.017738	-10.818318	20.171143	91.129951	43.061119	0.839351	98.774071	44.172565	35.304768	98.496246	43.616842	18.0720595	98.6351585	-65.253478	22.2702265	83.6247435
-4.887009	-11.454909	90.878456	-10.904936	20.077562	91.112053	42.961651	0.766392	98.743584	44.070599	35.271725	98.387054	43.516125	18.0190585	98.565319	-65.325997	22.1360655	83.658787
-6.980837	-11.690367	90.960159	-11.035294	19.963762	91.04129	42.84832	0.635024	98.58252	43.904373	35.209091	98.044083	43.3763465	17.9220575	98.3133015	-65.4469345	22.0054665	83.7692785
-8.260578	-11.761393	90.906563	-11.126538	19.8832	90.963654	42.79546	0.525815	98.379303	43.797459	35.169865	97.702148	43.2964595	17.84784	98.0407255	-65.5495355	21.91856	83.8865825
-9.544204	-11.696394	90.72612	-11.194129	19.850548	90.85247	42.755112	0.392009	98.087929	43.68819	35.158417	97.243378	43.221651	17.775213	97.6656535	-65.609909	21.925883	84.0392865
-10.930287	-11.673533	90.727676	-11.267834	19.786282	90.678825	42.725277	0.274579	97.716232	43.553543	35.126541	96.721909	43.13941	17.70056	97.2190705	-65.675078	21.872004	84.1385795
-12.249671	-11.600609	90.592651	-11.321985	19.760738	90.484497	42.645939	0.19188	97.292816	43.399803	35.072334	96.146759	43.022871	17.632107	96.7197875	-65.666841	21.889369	84.2492065
-13.613589	-11.465115	90.367928	-11.396861	19.718403	90.27005	42.512383	0.126269	96.859535	43.285194	35.012997	95.547989	42.8987885	17.569633	96.203762	-65.6925105	21.867173	84.336338
-15.018744	-11.326149	90.174721	-11.505342	19.666794	90.054283	42.325165	0.074981	96.385246	43.149315	34.958248	94.964256	42.73724	17.5166145	95.674751	-65.747924	21.8169735	84.433815
-17.092199	-11.114136	89.894394	-11.663973	19.590239	89.767128	41.97924	0.008381	95.694023	42.932152	34.822201	94.186951	42.455696	17.415291	94.940487	-65.783642	21.765187	84.593769
-18.556389	-10.937204	89.750694	-11.777261	19.540781	89.620087	41.719837	-0.037835	95.317879	42.781067	34.694244	93.789978	42.250452	17.3282045	94.5539285	-65.804974	21.7533575	84.6862455
-19.974243	-10.717806	89.611526	-11.910311	19.467438	89.505585	41.482407	-0.106505	95.01638	42.641289	34.596478	93.514755	42.061848	17.2449865	94.2655675	-65.88247	21.6898895	84.7456025
-21.356293	-10.467742	89.470604	-12.059579	19.410877	89.432922	41.276665	-0.180526	94.76944	42.512913	34.511856	93.296959	41.894789	17.165665	94.0331995	-66.013947	21.656089	84.8326445
-22.781048	-10.210304	89.375023	-12.224153	19.358946	89.38739	41.123768	-0.265762	94.509285	42.371853	34.468315	93.103081	41.7478105	17.1012765	93.806183	-66.1961165	21.6166155	84.968597
-24.178997	-9.916036	89.316452	-12.342239	19.33296	89.350624	40.898754	-0.278944	94.304276	42.202087	34.427757	92.899788	41.5504205	17.0744065	93.602032	-66.2348985	21.5915135	85.099216
-25.627592	-9.605077	89.229866	-12.491362	19.30475	89.28968	40.76981	-0.309715	93.986252	42.032089	34.419167	92.652939	41.4009495	17.054726	93.3195955	-66.3836735	21.554774	85.2597645
-27.686539	-9.117744	89.139137	-12.683445	19.227928	89.180145	40.501808	-0.269504	93.445267	41.73687	34.410133	92.188805	41.119339	17.0703145	92.817036	-66.486229	21.3855415	85.543254
-29.063065	-8.776498	89.083084	-12.794898	19.166485	89.124802	40.320026	-0.207712	93.054749	41.510986	34.370564	91.897736	40.915506	17.081426	92.4762425	-66.505302	21.251544	85.7733615
-30.443367	-8.419492	89.068344	-12.917517	19.102634	89.08493	40.135365	-0.162599	92.714752	41.337776	34.316143	91.623856	40.7365705	17.076772	92.169304	-66.5716045	21.128496	86.000556
-31.737974	-8.103403	89.097717	-13.045939	19.024546	89.105339	39.946659	-0.164604	92.451111	41.175262	34.249161	91.420403	40.5609605	17.0422785	91.935757	-66.6528385	21.0068135	86.274921
-33.050369	-7.716036	89.163521	-13.131385	18.92798	89.182953	39.791306	-0.197673	92.262749	41.033058	34.181038	91.292885	40.412182	16.9916825	91.777817	-66.674952	20.8642775	86.588089
-34.405716	-7.352234	89.353996	-13.214702	18.819408	89.261459	39.679684	-0.254243	92.136757	40.914879	34.102013	91.196861	40.2972815	16.923885	91.666809	-66.7266855	20.714931	86.856109
-35.658993	-6.993314	89.517372	-13.308051	18.70661	89.382263	39.605305	-0.322801	92.053757	40.813614	34.05241	91.125816	40.2094595	16.8648045	91.5897865	-66.8255615	20.5484155	87.1747395
-37.475338	-6.431534	89.890503	-13.44924	18.520195	89.583473	39.518826	-0.384724	92.006775	40.59951	33.968143	91.026749	40.059168	16.7917095	91.516762	-66.957648	20.2486805	87.650184
-38.682487	-6.072288	90.181427	-13.52706	18.359011	89.730637	39.461418	-0.427032	92.018623	40.425076	33.901405	90.98587	39.943247	16.7371865	91.5022465	-66.997367	19.9808355	87.9590275
-39.788773	-5.693324	90.444077	-13.599105	18.171556	89.890144	39.410118	-0.480881	92.045624	40.289196	33.806683	90.945595	39.849657	16.662901	91.4956095	-67.047867	19.680211	88.2846785
-40.892059	-5.307152	90.672462	-13.675954	17.9979	90.047318	39.35294	-0.580634	92.07756	40.168682	33.705692	90.94812	39.760811	16.562529	91.51284	-67.112719	19.433271	88.581796
-41.97337	-4.905569	90.909233	-13.725159	17.767473	90.196701	39.30761	-0.697789	92.112961	40.067524	33.566662	90.994812	39.687567	16.4344365	91.5538865	-67.137885	19.1005095	88.8395155
-42.989044	-4.481245	91.043648	-13.782312	17.558598	90.294769	39.259586	-0.871373	92.152939	40.018429	33.392048	91.085182	39.6390075	16.2603375	91.6190605	-67.2036315	18.8568585	88.9704775
-43.95224	-4.079164	91.143135	-13.825719	17.327496	90.414612	39.211483	-1.062851	92.212639	39.965794	33.21088	91.234894	39.5886385	16.0740145	91.7237665	-67.2400765	18.5809775	89.1054575
-45.397701	-3.352093	91.271881	-13.866101	17.025112	90.635208	39.054386	-1.326251	92.392487	39.921455	32.899906	91.534393	39.4879205	15.7868275	91.96344	-67.2201225	18.2633965	89.306976
-46.309963	-2.850836	91.391083	-13.885349	16.829386	90.785316	39.059441	-1.54065	92.458786	39.928364	32.695618	91.748207	39.4939025	15.577484	92.1034965	-67.2646005	18.081288	89.4671355
-47.150158	-2.3706	91.496925	-13.910359	16.702648	90.934547	39.012833	-1.716391	92.557343	39.932053	32.536144	91.957664	39.472443	15.4098765	92.2575035	-67.293161	17.9954195	89.6115905
-47.970371	-1.858836	91.636162	-13.914797	16.580351	91.078064	38.986683	-1.877251	92.651367	39.946331	32.40826	92.157959	39.466507	15.2655045	92.404663	-67.296101	17.8951975	89.751465
-48.74976	-1.340474	91.706322	-13.936286	16.49227	91.219803	38.95528	-1.983899	92.726418	39.96497	32.326714	92.353905	39.460125	15.1714075	92.5401615	-67.332697	17.8131325	89.8994445
-49.538765	-0.829875	91.81469	-13.966426	16.397776	91.331024	38.965099	-2.076377	92.77948	39.979	32.266125	92.523956	39.4720495	15.094874	92.651718	-67.4049015	17.700678	90.01033
-50.259327	-0.312301	91.876686	-13.983064	16.351677	91.411362	38.909405	-2.126179	92.842278	39.975136	32.238739	92.650017	39.4422705	15.05628	92.7461475	-67.4083985	17.647074	90.0765765
-51.278381	0.419437	91.957695	-14.029185	16.289141	91.514954	38.910374	-2.166023	92.841446	39.936794	32.21566	92.808426	39.423584	15.0248185	92.824936	-67.481954	17.5534635	90.204972
-51.894581	0.899002	91.932655	-14.061241	16.289371	91.545044	38.881611	-2.16882	92.836296	39.881508	32.221073	92.893372	39.3815595	15.0261265	92.864834	-67.5040415	17.5526155	90.225254
-52.413155	1.364795	92.067917	-14.124359	16.255928	91.588501	38.817249	-2.154199	92.837776	39.827198	32.227551	92.972618	39.3222235	15.036676	92.905197	-67.5709415	17.47518	90.271805
-52.727161	1.926616	92.172363	-14.19291	16.222878	91.63269	38.734013	-2.137723	92.867676	39.764893	32.229229	93.075989	39.249453	15.045753	92.9718325	-67.635273	17.400003	90.2935475
-52.696903	2.104795	92.142258	-14.27477	16.204773	91.691086	38.664879	-2.125785	92.912773	39.694733	32.241142	93.180466	39.179806	15.0576785	93.0466195	-67.729346	17.3518675	90.3355525
-52.642876	2.449064	92.094864	-14.384526	16.175095	91.762764	38.615219	-2.138556	92.960548	39.600773	32.247265	93.26963	39.107996	15.0543545	93.115089	-67.877048	17.2958355	90.410439
-52.580513	2.809402	92.054245	-14.464476	16.125332	91.811195	38.537739	-2.156876	93.022491	39.508663	32.224117	93.340797	39.023201	15.0336205	93.181644	-67.952153	17.2170435	90.440746
-52.18922	3.233694	92.092827	-14.599648	16.047451	91.891304	38.467609	-2.191147	93.089348	39.388916	32.190479	93.447083	38.9282625	14.999666	93.2682155	-68.1275585	17.095236	90.5143925
-51.810551	3.583554	92.091545	-14.658739	15.955323	91.943375	38.421783	-2.224082	93.141426	39.323479	32.144756	93.517563	38.872631	14.960337	93.3294945	-68.190109	16.950309	90.5572555
-51.429462	3.886221	92.140976	-14.713738	15.894729	91.990746	38.388145	-2.260104	93.196671	39.276237	32.101753	93.585373	38.832191	14.9208245	93.391022	-68.259667	16.8686335	90.59047
-51.053532	4.182387	92.137619	-14.777164	15.777175	92.048576	38.315945	-2.279392	93.295586	39.224384	32.065086	93.64904	38.7701645	14.892847	93.472313	-68.3244925	16.661503	90.624839
-50.603859	4.407856	92.161362	-14.806086	15.711296	92.08947	38.359325	-2.336771	93.338623	39.187424	32.013897	93.707191	38.7733745	14.838563	93.522907	-68.3855465	16.584029	90.656033
-50.067711	4.61315	92.150734	-14.811399	15.610175	92.139366	38.350822	-2.343954	93.440247	39.168095	31.958115	93.773941	38.7594585	14.8070805	93.607094	-68.3822565	16.4132695	90.671638
-49.501984	4.807502	92.186501	-14.83352	15.513572	92.192497	38.36964	-2.341671	93.573906	39.144257	31.919804	93.852043	38.7569485	14.7890665	93.7129745	-68.4239885	16.2380775	90.6720195
-48.517345	5.179374	92.272766	-14.814464	15.357685	92.310043	38.410248	-2.329379	93.894066	39.084347	31.850126	94.029327	38.7472975	14.7603735	93.9616965	-68.3762255	15.9549965	90.6583895
-47.888294	5.423711	92.34494	-14.803791	15.247391	92.417839	38.512672	-2.364367	94.142738	39.039577	31.755692	94.171585	38.7761245	14.6956625	94.1571615	-68.3837065	15.7991195	90.6785165
-47.244411	5.612906	92.437637	-14.799443	15.163417	92.532219	38.57568	-2.387815	94.451263	39.070969	31.639915	94.338814	38.8233245	14.62605	94.3950385	-68.4222105	15.700784	90.6693995
-46.551456	5.78755	92.531563	-14.762717	15.06394	92.677185	38.666748	-2.451973	94.782082	39.116512	31.52433	94.502853	38.89163	14.5361785	94.6424675	-68.417064	15.5917015	90.7119025
-45.789257	6.014227	92.653755	-14.713534	14.948561	92.826569	38.665268	-2.536985	95.169792	39.167995	31.365326	94.665802	38.9166315	14.4141705	94.917797	-68.3436995	15.4829515	90.735341
-44.972534	6.262702	92.782066	-14.664264	14.834229	92.954803	38.736591	-2.651505	95.489822	39.24052	31.227827	94.806923	38.9885555	14.288161	95.1483725	-68.3170835	15.380297	90.7612335
-44.193478	6.54805	92.910835	-14.626635	14.756014	93.087639	38.78315	-2.758904	95.8256	39.301178	31.094393	94.91935	39.042164	14.1677445	95.372475	-68.295434	15.3442835	90.802803
-43.057911	6.906794	93.009415	-14.564308	14.625356	93.221169	38.830288	-2.927656	96.29248	39.358177	30.86746	95.022026	39.0942325	13.969902	95.657253	-68.2228485	15.28081	90.785085
-42.202866	7.170925	93.034416	-14.511098	14.529969	93.259171	38.854919	-3.044059	96.549263	39.405441	30.721956	95.020058	39.13018	13.8389485	95.7846605	-68.152376	15.2209895	90.7336815
-41.358837	7.514385	93.040703	-14.500035	14.424653	93.286888	38.84898	-3.099464	96.765984	39.424534	30.61587	95.020134	39.136757	13.758203	95.893059	-68.136827	15.091103	90.680717
-40.474937	7.880401	93.031754	-14.453645	14.343868	93.297546	38.956066	-3.187864	96.874054	39.424366	30.504789	95.00927	39.190216	13.6584625	95.941662	-68.097506	15.0292735	90.65343
-39.63615	8.273284	93.01976	-14.429699	14.248458	93.311661	38.992153	-3.231571	96.996216	39.444969	30.420797	95.007408	39.218561	13.594613	96.001812	-68.077959	14.902303	90.62151
-38.729485	8.639119	93.006851	-14.404856	14.161883	93.339775	39.020466	-3.263192	97.091324	39.472549	30.367264	95.053413	39.2465075	13.552036	96.0723685	-68.0562195	14.77173	90.6071815
-37.805882	9.127714	92.978233	-14.377371	14.071378	93.379349	39.037857	-3.317348	97.195488	39.511375	30.309549	95.183617	39.274616	13.4961005	96.1895525	-68.029358	14.6466555	90.5691455
-36.361092	9.913191	93.024918	-14.346547	13.94119	93.532036	39.054424	-3.4155	97.448387	39.666489	30.23667	95.49791	39.3604565	13.410585	96.4731485	-68.0535505	14.471795	90.5909235
-35.444092	10.455409	93.067497	-14.308691	13.870029	93.670204	39.077465	-3.462715	97.686462	39.775078	30.205753	95.82058	39.4262715	13.371519	96.753521	-68.0436535	14.368539	90.586887
-34.411629	11.076569	93.112534	-14.278008	13.807912	93.848602	39.132492	-3.545408	97.988853	39.908257	30.181023	96.193863	39.5203745	13.3178075	97.091358	-68.0763905	14.2980165	90.605846
-33.416489	11.787904	93.214676	-14.255884	13.77893	94.048813	39.199413	-3.646747	98.275078	40.054005	30.155346	96.574242	39.626709	13.2542995	97.42466	-68.138477	14.3035605	90.672966
-32.444439	12.531755	93.335136	-14.2186	13.763428	94.224464	39.279755	-3.722275	98.526756	40.210342	30.112389	96.937683	39.7450485	13.195057	97.7322195	-68.1822485	14.331799	90.7167085
-31.419781	13.279831	93.395416	-14.136495	13.734034	94.37471	39.359753	-3.805324	98.746475	40.363098	30.056435	97.289688	39.8614255	13.1255555	98.0180815	-68.1344155	14.3425125	90.7313385
-30.386383	14.108789	93.471718	-14.07311	13.721961	94.525368	39.431625	-3.882361	98.926491	40.491245	30.005878	97.585419	39.961435	13.0617585	98.255955	-68.107655	14.3821635	90.794781
-28.860128	15.425181	93.584343	-13.975204	13.72741	94.699852	39.511311	-4.023037	99.088493	40.677887	29.902107	97.92305	40.094599	12.939535	98.5057715	-68.045007	14.515285	90.8939325
-27.756765	16.335955	93.625084	-13.903141	13.725421	94.772591	39.580208	-4.066181	99.08535	40.781948	29.849577	98.114738	40.181078	12.891698	98.600044	-67.98736	14.559144	90.945138
-26.715639	17.277807	93.700348	-13.831404	13.729557	94.845436	39.635536	-4.086812	99.017899	40.873131	29.84597	98.279419	40.2543335	12.879579	98.648659	-67.9171415	14.579535	91.042213
-25.688732	18.288494	93.75489	-13.74584	13.744396	94.898552	39.653595	-4.070815	98.950798	40.952553	29.867537	98.433022	40.303074	12.898361	98.69191	-67.794754	14.590431	91.105194
-24.612566	19.272129	93.85173	-13.695012	13.774414	94.95192	39.700966	-4.027169	98.87101	41.02153	29.892174	98.587135	40.361248	12.9325025	98.7290725	-67.751272	14.6163255	91.1747675
-23.57926	20.298256	93.908875	-13.660134	13.791612	95.008865	39.739826	-3.985288	98.800644	41.081261	29.954647	98.725456	40.4105435	12.9846795	98.76305	-67.7308115	14.5985445	91.25468
-22.522583	21.324825	94.01268	-13.611076	13.856563	95.046471	39.781864	-3.941384	98.74556	41.130478	30.014801	98.87719	40.456171	13.0367085	98.811375	-67.678323	14.6764175	91.281567
-20.918053	22.899521	94.16745	-13.563395	13.938689	95.109352	39.883179	-3.893679	98.641655	41.21846	30.116219	99.131241	40.5508195	13.11127	98.886448	-67.6776095	14.766108	91.332256
-19.77865	23.958643	94.288414	-13.553124	13.986169	95.176109	39.945404	-3.864649	98.578178	41.278561	30.195955	99.327538	40.6119825	13.165653	98.952858	-67.7182305	14.806685	91.39936
-18.80537	24.975477	94.496506	-13.524337	14.077362	95.223297	39.982876	-3.840081	98.540726	41.352753	30.258677	99.549995	40.6678145	13.209298	99.0453605	-67.7164885	14.945426	91.4012335
-17.728699	26.029629	94.670593	-13.523652	14.113867	95.31382	40.036358	-3.812957	98.511063	41.402462	30.320221	99.796288	40.71941	13.253632	99.1536755	-67.766714	14.974102	91.4739645
-16.534216	27.025923	94.851875	-13.498303	14.162898	95.388817	40.084743	-3.781397	98.503288	41.474236	30.361029	100.019333	40.7794895	13.289816	99.2613105	-67.7760955	15.03598	91.5163235
-15.518254	27.946775	95.086548	-13.484303	14.206067	95.455421	40.129044	-3.757706	98.498978	41.52367	30.382868	100.252556	40.826357	13.312581	99.375767	-67.794963	15.099553	91.535075
-14.41186	28.898283	95.264275	-13.442351	14.266735	95.522438	40.198215	-3.725595	98.477081	41.564041	30.420166	100.477669	40.881128	13.3472855	99.477375	-67.76583	15.1861845	91.567501
-12.710272	30.207527	95.578011	-13.416306	14.326782	95.611549	40.226906	-3.667446	98.50367	41.6618	30.435547	100.791107	40.944353	13.3840505	99.6473885	-67.776965	15.2695135	91.5757095
-11.620781	31.025145	95.756454	-13.389153	14.350425	95.643654	40.338329	-3.658767	98.470772	41.7136	30.469147	101.00193	41.0259645	13.40519	99.736351	-67.8042705	15.29566	91.550957
-10.461153	31.765579	95.927773	-13.34341	14.40786	95.688751	40.364429	-3.617315	98.518616	41.776192	30.512402	101.205482	41.0703105	13.4475435	99.862049	-67.7571305	15.3681765	91.515453
-9.302772	32.50769	96.143944	-13.30363	14.444772	95.755257	40.47208	-3.610435	98.522408	41.846611	30.560661	101.398743	41.1593455	13.475113	99.9605755	-67.7666055	15.414431	91.5499385
-8.225337	33.13512	96.336868	-13.277869	14.472506	95.797256	40.514912	-3.568456	98.591309	41.895836	30.624598	101.597687	41.205374	13.528071	100.094498	-67.761112	15.416941	91.500014
-7.119458	33.695728	96.552879	-13.259281	14.523729	95.864662	40.598915	-3.550792	98.645714	41.960354	30.693459	101.817665	41.2796345	13.5713335	100.2316895	-67.7981965	15.4761245	91.4976345
-5.968884	34.269775	96.719978	-13.21044	14.571283	95.931396	40.735325	-3.567715	98.69397	42.042969	30.735847	102.030579	41.389147	13.584066	100.3622745	-67.810027	15.5585	91.5005175
-4.32743	34.9025	97.028503	-13.172018	14.624254	96.012375	40.777634	-3.582974	98.857567	42.211956	30.785778	102.325584	41.494795	13.601402	100.5915755	-67.838831	15.647106	91.4331745
-3.232068	35.251053	97.1987	-13.135078	14.667164	96.053253	40.872036	-3.636202	98.908287	42.325359	30.780926	102.489899	41.5986975	13.572362	100.699093	-67.8688535	15.761966	91.407413
-2.13507	35.520683	97.326416	-13.110622	14.729175	96.075188	40.90345	-3.6769	98.99971	42.422386	30.776892	102.624702	41.662918	13.549996	100.812206	-67.884162	15.908354	91.33817
-1.016014	35.756424	97.435616	-13.054042	14.76569	96.135941	40.982285	-3.700364	99.049873	42.525185	30.758862	102.74485	41.753735	13.529249	100.8973615	-67.861819	16.002131	91.3745205
0.056877	35.884132	97.566246	-13.016743	14.869436	96.126442	41.0481	-3.697677	99.109123	42.617302	30.750158	102.847687	41.832701	13.5262405	100.978405	-67.866187	16.2126315	91.274479
1.060097	35.965012	97.633102	-12.956534	14.902883	96.138313	41.123512	-3.697817	99.157585	42.690914	30.779293	102.94371	41.907213	13.540738	101.0506475	-67.820281	16.265028	91.2259785
2.096221	35.966335	97.707329	-12.883379	14.983037	96.118011	41.237171	-3.698209	99.182053	42.779625	30.806128	103.032578	42.008398	13.5539595	101.1073155	-67.775156	16.4121145	91.1287065
3.630346	35.876404	97.759346	-12.805198	15.072589	96.066811	41.348152	-3.620845	99.271133	42.935719	30.884647	103.161537	42.1419355	13.631901	101.216335	-67.7523315	16.513277	90.917287
4.586444	35.689037	97.797279	-12.700989	15.156145	96.012321	41.46883	-3.592273	99.331451	43.011806	30.937922	103.259232	42.240318	13.6728245	101.2953415	-67.642296	16.6394655	90.7293005
5.485214	35.473518	97.799355	-12.663571	15.208866	95.973221	41.628517	-3.575649	99.386772	43.101234	30.992096	103.350601	42.3648755	13.7082235	101.3686865	-67.6920175	16.7095085	90.5777555
6.383649	35.109161	97.801613	-12.587127	15.285319	95.919945	41.726452	-3.539907	99.467079	43.198772	31.051933	103.38781	42.462612	13.756013	101.4274445	-67.636866	16.814625	90.4124455
7.310663	34.74012	97.804565	-12.48036	15.361245	95.914101	41.882153	-3.514057	99.472878	43.286678	31.101952	103.410103	42.5844155	13.7939475	101.4414905	-67.5451355	16.9285425	90.3867115
8.147897	34.283398	97.809258	-12.378712	15.431842	95.900925	41.96397	-3.444116	99.559921	43.378036	31.141668	103.428581	42.671003	13.848776	101.494251	-67.428427	17.014908	90.307599
8.952594	33.724899	97.818024	-12.258135	15.527439	95.922775	42.122013	-3.386105	99.613281	43.502216	31.194263	103.429924	42.8121145	13.904079	101.5216025	-67.3283845	17.150799	90.3239475
10.062002	32.840946	97.746307	-12.025183	15.713173	95.95108	42.387012	-3.252947	99.759041	43.682903	31.276438	103.375984	43.0349575	14.0117455	101.5675125	-67.0853235	17.4146005	90.3346475
10.79705	32.157768	97.654572	-11.872675	15.840324	95.965729	42.607853	-3.153465	99.868507	43.792168	31.362087	103.307045	43.2000105	14.104311	101.587776	-66.9453605	17.576337	90.343682
11.463694	31.422123	97.543373	-11.726617	15.963638	95.943542	42.871212	-3.022657	99.967484	43.851955	31.462761	103.215393	43.3615835	14.220052	101.5914385	-66.8148175	17.707224	90.2956455
12.102915	30.624664	97.399948	-11.570642	16.117439	95.898872	43.129559	-2.863543	100.075218	43.888561	31.577185	103.103363	43.50906	14.356821	101.5892905	-66.650344	17.878057	90.2084535
12.646285	29.871754	97.265068	-11.440379	16.209923	95.861649	43.401897	-2.687277	100.188255	43.939373	31.695101	102.985336	43.670635	14.503912	101.5867955	-66.551393	17.915934	90.1365025
13.215552	28.933558	97.130539	-11.276659	16.303242	95.852974	43.663181	-2.496024	100.294708	43.937469	31.861776	102.881065	43.800325	14.682876	101.5878865	-66.353643	17.923608	90.1180615
13.719085	27.972063	97.01313	-11.141191	16.385464	95.854042	43.896355	-2.288011	100.414398	43.948193	32.005466	102.793053	43.922274	14.8587275	101.6037255	-66.204656	17.9122005	90.1043585
14.379157	26.550489	96.923988	-10.946548	16.499441	95.856163	44.198303	-2.030506	100.554184	44.026093	32.203846	102.677299	44.112198	15.08667	101.6157415	-66.005294	17.912212	90.0965845
14.792275	25.523996	96.82782	-10.83725	16.521519	95.838303	44.386024	-1.877948	100.592575	44.049187	32.308586	102.623512	44.2176055	15.215319	101.6080435	-65.8921055	17.827719	90.0685625
15.156942	24.398998	96.720276	-10.714691	16.572859	95.808289	44.54232	-1.780823	100.581764	44.103806	32.397678	102.551781	44.323063	15.3084275	101.5667725	-65.752445	17.8372905	90.0498055
15.41222	23.260098	96.641701	-10.601589	16.596375	95.780106	44.642475	-1.706715	100.541664	44.169895	32.447796	102.452866	44.406185	15.3705405	101.497265	-65.609363	17.8222095	90.062947
15.681364	22.196205	96.494362	-10.481424	16.633711	95.734848	44.711109	-1.648353	100.477745	44.181206	32.524715	102.365944	44.4461575	15.438181	101.4218445	-65.4090055	17.829241	90.0478515
15.931271	20.985832	96.366859	-10.395379	16.643116	95.687141	44.761925	-1.607462	100.425568	44.23465	32.423286	102.211632	44.4982875	15.407912	101.3186	-65.2890455	17.87832	90.055682
16.123436	19.767096	96.239296	-10.304035	16.710493	95.648766	44.804024	-1.584359	100.38694	44.274197	32.424633	102.091911	44.5391105	15.420137	101.2394255	-65.1471805	18.000849	90.0581065
16.288254	17.974564	96.068878	-10.218036	16.781212	95.588676	44.831425	-1.576187	100.398148	44.332775	32.434784	101.936958	44.5821	15.4292985	101.167553	-65.018172	18.1331255	90.009799
16.353079	16.677385	95.981186	-10.17416	16.847406	95.580536	44.849365	-1.566788	100.436928	44.350571	32.443214	101.827324	44.599968	15.438213	101.132126	-64.948288	18.256599	90.028946
16.350313	15.450155	95.905136	-10.141348	16.896116	95.564262	44.876617	-1.558339	100.492157	44.370125	32.491875	101.727417	44.623371	15.466768	101.109787	-64.906067	18.325464	90.018737
16.340658	14.15617	95.833572	-10.102502	16.962866	95.529228	44.908756	-1.554002	100.553444	44.400799	32.504539	101.590919	44.6547775	15.4752685	101.0721815	-64.8597815	18.4504635	89.9862745
16.278299	12.895988	95.754013	-10.065547	17.047796	95.466408	44.948368	-1.531825	100.603653	44.410591	32.513294	101.484406	44.6794795	15.4907345	101.0440295	-64.8105735	18.6048575	89.8887865
16.14707	11.576493	95.667976	-10.058627	17.123886	95.32679	45.007671	-1.501984	100.666168	44.41687	32.540085	101.368652	44.7122705	15.5190505	101.01741	-64.8295245	18.7287215	89.63617
16.007229	10.306472	95.529327	-10.043625	17.183485	95.148911	45.083096	-1.467155	100.726555	44.432213	32.582645	101.253807	44.7576545	15.557745	100.990181	-64.8449045	18.809225	89.307641
15.737267	8.372682	95.330818	-10.000221	17.289156	94.800529	45.204525	-1.331273	100.81221	44.385986	32.75071	101.129616	44.7952555	15.7097185	100.970913	-64.7956975	18.8685935	88.630145
15.470155	7.137734	95.208481	-9.970389	17.398184	94.57077	45.289455	-1.206891	100.883774	44.382824	32.847908	100.97599	44.8361395	15.8205085	100.929882	-64.7769175	18.9758595	88.211658
15.189463	5.893688	95.073334	-9.909169	17.497263	94.359444	45.373383	-1.041112	100.935196	44.359917	32.959785	100.794411	44.86665	15.9593365	100.8648035	-64.684988	19.0351895	87.8540845
14.858047	4.646576	94.955055	-9.82053	17.625036	94.14669	45.475574	-0.844808	100.983849	44.359707	33.123444	100.598373	44.9176405	16.139318	100.791111	-64.5587005	19.110754	87.502269
14.457568	3.445358	94.879662	-9.73263	17.737106	93.942337	45.599888	-0.663964	100.995972	44.402851	33.288429	100.324142	45.0013695	16.3122325	100.660057	-64.4666295	19.1619795	87.224617
13.997015	2.287652	94.711166	-9.625254	17.837381	93.749214	45.709087	-0.498338	100.936218	44.42849	33.496902	100.009468	45.0687885	16.499282	100.472843	-64.3192965	19.17548	87.025585
13.476398	1.09261	94.574257	-9.509898	17.943598	93.512779	45.806686	-0.376886	100.817558	44.453976	33.616383	99.655624	45.130331	16.6197485	100.236591	-64.150127	19.2674475	86.788967
12.596022	-0.54485	94.228867	-9.352873	18.041418	93.114838	45.908436	-0.282253	100.482574	44.567589	33.775883	99.048637	45.2380125	16.746815	99.7656055	-63.9437585	19.336021	86.4640705
11.934806	-1.573461	93.938507	-9.255941	18.095581	92.813324	45.91806	-0.236959	100.175331	44.608376	33.826286	98.650726	45.263218	16.7946635	99.4130285	-63.7751	19.3964985	86.2136195
11.240824	-2.6291	93.635902	-9.187973	18.107016	92.505035	45.897339	-0.232108	99.829437	44.675667	33.821064	98.233032	45.286503	16.794478	99.0312345	-63.662449	19.419554	85.9788355
10.502414	-3.635687	93.315208	-9.172474	18.119265	92.198936	45.821663	-0.262702	99.463516	44.708061	33.778934	97.817909	45.264862	16.758116	98.6407125	-63.60981	19.480414	85.7571595
9.692723	-4.498867	93.007362	-9.168316	18.124006	91.915726	45.723648	-0.30906	99.114395	44.707825	33.702358	97.422012	45.2157365	16.696649	98.2682035	-63.5523685	19.551363	85.5632485
8.838018	-5.362014	92.722145	-9.213312	18.090109	91.6455	45.65678	-0.37138	98.723564	44.703438	33.627296	97.043465	45.180109	16.627958	97.8835145	-63.606733	19.55226	85.4074855
7.854342	-6.150302	92.4039	-9.2539	18.121733	91.386726	45.538574	-0.431707	98.378296	44.685333	33.594463	96.654282	45.1119535	16.581378	97.516289	-63.6197535	19.662088	85.257163
6.404234	-7.206077	92.030052	-9.334319	18.14521	91.015526	45.348583	-0.48479	97.88279	44.609425	33.571819	96.133995	44.979004	16.5435145	97.0083925	-63.647642	19.7469055	85.0226595
5.348265	-7.78362	91.764397	-9.423831	18.17831	90.783463	45.230457	-0.513423	97.59449	44.563297	33.555042	95.791122	44.896877	16.5208095	96.692806	-63.744539	19.8358105	84.87412
4.261645	-8.358409	91.557205	-9.532044	18.20224	90.568253	45.054932	-0.505681	97.360893	44.47451	33.583321	95.47438	44.764721	16.53882	96.4176365	-63.828809	19.86566	84.7188695
3.122451	-8.856238	91.343483	-9.657028	18.234623	90.338326	44.938454	-0.496099	97.077026	44.384453	33.629654	95.104256	44.6614535	16.5667775	96.090641	-63.9755095	19.9024685	84.586011
2.016431	-9.254178	91.140709	-9.786444	18.280697	90.100563	44.81358	-0.458443	96.783234	44.271946	33.685165	94.708313	44.542763	16.613361	95.7457735	-64.115651	19.948033	84.4553525
0.864047	-9.628546	90.924576	-9.89154	18.316681	89.884636	44.71804	-0.424861	96.449997	44.113506	33.729012	94.315712	44.415773	16.6520755	95.3828545	-64.198853	19.9812865	84.3864175
-0.32518	-9.945181	90.753746	-9.997833	18.339794	89.689095	44.540867	-0.359727	96.17128	43.945633	33.75816	93.919067	44.24325	16.6992165	95.0451735	-64.238916	19.9803715	84.3330165
-2.120302	-10.273409	90.548393	-10.155619	18.362129	89.426041	44.322693	-0.297608	95.748688	43.713715	33.788456	93.350998	44.018204	16.745424	94.549843	-64.329442	19.978834	84.302239
-3.310027	-10.37209	90.406593	-10.278822	18.366064	89.26796	44.159672	-0.264286	95.496986	43.546524	33.788773	93.022614	43.853098	16.7622435	94.2598	-64.410742	19.9698845	84.27612
-4.507693	-10.441792	90.264069	-10.398199	18.388041	89.126373	43.990185	-0.251518	95.268333	43.414814	33.810799	92.751083	43.7024995	16.7796405	94.009708	-64.4988975	19.9964415	84.243038
-5.77576	-10.402152	90.136452	-10.538917	18.383528	89.012756	43.796177	-0.241908	95.068947	43.284046	33.82481	92.525673	43.5401115	16.791451	93.79731	-64.6179455	19.975605	84.228202
-7.006376	-10.33012	89.976532	-10.671528	18.393915	88.894844	43.620708	-0.250895	94.846527	43.169685	33.855179	92.321152	43.3951965	16.802142	93.5838395	-64.7382525	19.985688	84.2058485
-8.204087	-10.128354	89.783562	-10.808539	18.396025	88.771858	43.415947	-0.24087	94.599617	43.078484	33.894825	92.122856	43.2472155	16.8269775	93.3612365	-64.8642935	19.9650725	84.1824795
-9.423457	-9.927708	89.566124	-10.913815	18.434595	88.631912	43.184708	-0.216644	94.334885	42.981419	33.918888	91.931633	43.0830635	16.851122	93.133259	-64.9106935	20.018068	84.130565
-11.272334	-9.369228	89.219276	-11.092814	18.521563	88.426987	42.88335	-0.154186	93.898666	42.849686	33.995892	91.670288	42.866518	16.920853	92.784477	-65.052146	20.122273	84.069497
-12.434435	-8.938965	88.950172	-11.167044	18.606844	88.296417	42.691563	-0.09049	93.606621	42.790283	34.068462	91.502129	42.740923	16.988986	92.554375	-65.075011	20.224702	84.038459
-13.568849	-8.395539	88.695267	-11.251148	18.690491	88.162979	42.514179	0.020183	93.317841	42.726875	34.161903	91.337715	42.620527	17.091043	92.327778	-65.122823	20.289939	83.99818
-14.720581	-7.798273	88.435692	-11.285992	18.820349	88.012581	42.365105	0.126538	93.030624	42.710575	34.263889	91.159988	42.53784	17.1952135	92.095306	-65.109824	20.4454845	83.929856
-15.867766	-7.124681	88.194733	-11.309743	18.932871	87.855515	42.225357	0.260521	92.744843	42.700005	34.403099	90.965729	42.462681	17.33181	91.855286	-65.082167	20.533932	83.855744
-16.873816	-6.389371	87.948387	-11.303716	19.074984	87.735901	42.123695	0.401227	92.444405	42.691532	34.535946	90.776306	42.4076135	17.4685865	91.6103555	-65.0150455	20.6813815	83.8614465
-17.943975	-5.597322	87.709335	-11.301693	19.214737	87.59343	42.054821	0.540113	92.146393	42.700138	34.707497	90.574387	42.3774795	17.623805	91.36039	-64.9808655	20.805669	83.82647
-19.491053	-4.309544	87.379639	-11.281039	19.400515	87.395599	41.957802	0.780686	91.716179	42.674774	34.937771	90.309349	42.316288	17.8592285	91.012764	-64.878366	20.9418015	83.778434
-20.436899	-3.391533	87.161972	-11.26559	19.523506	87.259384	41.900753	0.945053	91.456261	42.66526	35.089165	90.167549	42.2830065	18.017109	90.811905	-64.8141865	21.029903	83.706863
-21.375893	-2.435588	86.922874	-11.256598	19.601826	87.134476	41.849976	1.092539	91.215363	42.691376	35.223217	90.059509	42.270676	18.157878	90.637436	-64.783872	21.045774	83.631516
-22.327894	-1.402224	86.692062	-11.217412	19.69278	86.994263	41.823696	1.200201	90.999405	42.696537	35.338871	89.99427	42.2601165	18.269536	90.4968375	-64.6949405	21.116024	83.4916885
-23.213821	-0.411046	86.429558	-11.194871	19.782309	86.879036	41.798504	1.318329	90.822037	42.726948	35.440933	89.982895	42.262726	18.379631	90.402466	-64.652468	21.184987	83.355606
-24.135681	0.670056	86.245361	-11.191218	19.855833	86.772881	41.764034	1.410055	90.690804	42.775162	35.531269	90.025932	42.269598	18.470662	90.358368	-64.652034	21.241004	83.187394
-25.009043	1.788937	86.041222	-11.164572	19.928621	86.703644	41.730995	1.479218	90.562027	42.834412	35.634586	90.102432	42.2827035	18.556902	90.3322295	-64.6118475	21.30034	83.0750585
-26.240883	3.458332	85.767593	-11.164018	20.018826	86.60807	41.673733	1.539536	90.386787	42.893948	35.735481	90.200302	42.2838405	18.6375085	90.2935445	-64.6118765	21.4001435	82.9225955
-27.079523	4.632668	85.64991	-11.144097	20.063036	86.555504	41.607094	1.57469	90.271423	42.92688	35.784042	90.208992	42.266987	18.679366	90.2402075	-64.555181	21.446706	82.8708005
-27.905031	5.843038	85.519608	-11.112073	20.135317	86.489189	41.553535	1.616102	90.132698	42.92543	35.842304	90.144325	42.2394825	18.729203	90.1385115	-64.4636285	21.541431	82.8398665
-28.63402	7.009256	85.448349	-11.115073	20.193682	86.401245	41.507385	1.682971	89.981529	42.904213	35.916027	89.989464	42.205799	18.799499	89.9854965	-64.435945	21.587865	82.8169935
-29.380152	8.23245	85.372887	-11.130779	20.279234	86.302513	41.443588	1.772497	89.829399	42.850914	35.991043	89.789009	42.147251	18.88177	89.809204	-64.408809	21.676698	82.795822
-30.11784	9.494297	85.302887	-11.190151	20.32988	86.185692	41.408897	1.884458	89.669449	42.767433	36.095749	89.576187	42.088165	18.9901035	89.622818	-64.468467	21.6696565	82.748566
-30.808071	10.69566	85.220825	-11.253361	20.395452	86.093178	41.355724	1.984343	89.517357	42.656784	36.177849	89.37616	42.006254	19.081096	89.4467585	-64.512976	21.709808	82.7395975
-31.824442	12.625867	85.171097	-11.398412	20.433825	86.000916	41.272705	2.076768	89.343323	42.472496	36.271252	89.125458	41.8726005	19.17401	89.2343905	-64.6694245	21.69364	82.7674415
-32.515396	13.896163	85.180092	-11.492613	20.442268	86.001221	41.184731	2.096079	89.253059	42.386467	36.276661	89.030365	41.785599	19.18637	89.141712	-64.770825	21.698166	82.86073
-33.110413	15.181067	85.260231	-11.61469	20.409479	86.03981	41.078518	2.055174	89.189384	42.299919	36.28804	88.972183	41.6892185	19.171607	89.0807835	-64.9185985	21.647351	82.9988365
-33.687557	16.49231	85.382668	-11.73191	20.373695	86.137337	40.935024	1.991158	89.125122	42.217751	36.271275	88.944107	41.5763875	19.1312165	89.0346145	-65.0402075	21.6161735	83.2400595
-34.297474	17.792835	85.56337	-11.88335	20.312447	86.250267	40.773788	1.936913	89.055084	42.105469	36.235363	88.94458	41.4396285	19.086138	88.999832	-65.2063285	21.538756	83.500702
-34.801449	19.079994	85.719406	-12.05107	20.240978	86.365326	40.58276	1.896776	88.975784	41.973953	36.21653	88.95739	41.2783565	19.056653	88.966587	-65.3804965	21.425303	83.764065
-35.297386	20.448889	85.88485	-12.254488	20.180758	86.469002	40.404228	1.86666	88.864265	41.792908	36.212727	88.953384	41.098568	19.0396935	88.9088245	-65.607544	21.3218225	84.0291795
-36.034767	22.416037	86.124756	-12.620616	20.139025	86.594215	40.103878	1.879025	88.681976	41.427452	36.236504	88.930458	40.765665	19.0577645	88.806217	-66.006897	21.2202855	84.382213
-36.429646	23.726467	86.201309	-12.869164	20.125742	86.63105	39.899879	1.907542	88.566559	41.170856	36.278263	88.904388	40.5353675	19.0929025	88.7354735	-66.2736955	21.1585815	84.5266265
-36.804249	25.139935	86.352448	-13.150397	20.151049	86.672707	39.69215	1.944846	88.452484	40.907276	36.333649	88.867027	40.299713	19.1392475	88.6597555	-66.600507	21.1628505	84.6856585
-37.167366	26.474083	86.447296	-13.4237	20.157286	86.725319	39.455471	2.009416	88.33802	40.626648	36.369167	88.831802	40.0410595	19.1892915	88.584911	-66.8884595	21.1252805	84.865727
-37.411354	27.797953	86.616287	-13.715296	20.199444	86.763092	39.209892	2.058799	88.222878	40.356873	36.409061	88.800598	39.7833825	19.23393	88.511738	-67.2139745	21.164958	85.014446
-37.654671	29.192379	86.777687	-13.963166	20.23995	86.826225	38.948292	2.121831	88.108551	40.081673	36.448002	88.796562	39.5149825	19.2849165	88.4525565	-67.4413145	21.1949835	85.1998935
-37.850178	30.538734	86.953255	-14.265086	20.25433	86.904137	38.657394	2.198924	88.007072	39.806442	36.490711	88.81321	39.231918	19.3448175	88.410141	-67.76209	21.1638425	85.398133
-38.02216	32.473541	87.269958	-14.680569	20.322424	87.038712	38.230858	2.28443	87.913986	39.439304	36.54071	88.897522	38.835081	19.41257	88.405754	-68.196219	21.232278	85.67167
-38.108437	33.762554	87.468567	-14.986798	20.325705	87.14183	37.987049	2.342406	87.889023	39.17321	36.564629	88.969749	38.5801295	19.4535175	88.429386	-68.5537255	21.1978925	85.854274
-38.108917	35.063129	87.65184	-15.278819	20.343615	87.229362	37.76844	2.366794	87.902252	38.912056	36.583511	89.055458	38.340248	19.4751525	88.478855	-68.897886	21.2120775	85.979869
-38.046391	36.211323	87.823936	-15.554629	20.323307	87.318947	37.552639	2.3672	87.939743	38.657288	36.593449	89.151093	38.1049635	19.4803245	88.545418	-69.2142215	21.1662895	86.092476
-37.911617	37.414047	87.972656	-15.82303	20.308544	87.407303	37.335621	2.368015	88.019714	38.422482	36.581741	89.251282	37.8790515	19.474878	88.635498	-69.5251115	21.14221	86.179108
-37.731941	38.576145	88.146683	-16.063299	20.261097	87.500717	37.137394	2.314011	88.128502	38.193966	36.51899	89.356445	37.66568	19.4165005	88.7424735	-69.792278	21.1056935	86.2589605
-37.50341	39.644409	88.317345	-16.278679	20.169531	87.614967	36.948303	2.249085	88.267151	37.982296	36.446781	89.49939	37.4652995	19.347933	88.8832705	-70.0226575	20.991129	86.3466635
-37.037495	41.158474	88.618797	-16.587934	20.017332	87.835144	36.70993	2.106422	88.499634	37.710133	36.301754	89.80188	37.2100315	19.204088	89.150757	-70.3858995	20.830576	86.519531
-36.674767	42.169216	88.864288	-16.778873	19.906307	88.001877	36.521561	2.006232	88.725723	37.565678	36.189587	90.060654	37.0436195	19.0979095	89.3931885	-70.6013655	20.7147045	86.6105655
-36.257751	43.094154	89.090683	-16.952873	19.815592	88.184059	36.42514	1.885611	88.943161	37.432972	36.067684	90.350479	36.929056	18.9766475	89.64682	-70.834802	20.6545365	86.721298
-35.727196	43.970993	89.322464	-17.152142	19.710543	88.409798	36.234776	1.809811	89.319389	37.31374	35.954971	90.698181	36.774258	18.882391	90.008785	-71.078542	20.538695	86.810811
-35.25568	44.818611	89.613922	-17.336468	19.648657	88.641785	36.166668	1.747618	89.698952	37.177326	35.856133	91.089767	36.671997	18.8018755	90.3943595	-71.344933	20.4954385	86.8892105
-34.680805	45.663448	89.875671	-17.517502	19.619368	88.897911	36.131443	1.72207	90.151711	37.022354	35.811344	91.536827	36.5768985	18.766707	90.844269	-71.6119025	20.472029	86.951553
-34.133759	46.364067	90.127274	-17.671753	19.606682	89.167763	36.152515	1.734125	90.648422	36.88538	35.830116	92.012825	36.5189475	18.7821205	91.3306235	-71.8624535	20.4312435	87.0049025
-33.156384	47.410362	90.484451	-17.844002	19.655285	89.557289	36.268253	1.804174	91.427193	36.743771	35.95414	92.738487	36.506012	18.879157	92.08284	-72.194016	20.431413	87.031738
-32.387344	48.079182	90.715477	-17.912786	19.702806	89.812706	36.393089	1.88317	91.926598	36.677883	36.072712	93.217834	36.535486	18.977941	92.572216	-72.361058	20.427671	87.053196
-31.76951	48.695122	90.985382	-17.973755	19.738077	90.037521	36.539852	1.980747	92.390007	36.634766	36.215843	93.663246	36.587309	19.098295	93.0266265	-72.534819	20.377859	87.0484155
-30.976789	49.156296	91.170517	-17.994356	19.817287	90.219749	36.712029	2.12084	92.794724	36.595886	36.392654	94.080399	36.6539575	19.256747	93.4375615	-72.6426695	20.377827	87.0019365
-30.206078	49.650566	91.347336	-17.953543	19.925072	90.404938	36.846699	2.294502	93.166092	36.590637	36.580997	94.424484	36.718668	19.4377495	93.795288	-72.625754	20.4123945	87.014588
-29.349386	50.046013	91.549126	-17.903034	20.061079	90.562943	36.962929	2.503702	93.501579	36.555534	36.794689	94.770447	36.7592315	19.6491955	94.136013	-72.5652995	20.4729625	86.989873
-28.545645	50.449108	91.756218	-17.842821	20.214577	90.715172	37.125252	2.735125	93.821159	36.518147	36.986923	95.108231	36.8216995	19.861024	94.464695	-72.5073415	20.56813	86.965649
-27.355803	50.900928	92.083931	-17.768223	20.444881	90.926254	37.385349	3.050351	94.296173	36.522381	37.28933	95.613319	36.953865	20.1698405	94.954746	-72.490311	20.7199215	86.897762
-26.515007	51.071793	92.262856	-17.720242	20.577297	91.070808	37.54216	3.252381	94.615387	36.525013	37.465443	95.975807	37.0335865	20.358912	95.295597	-72.4740705	20.795682	86.846019
-25.689135	51.20647	92.509811	-17.663391	20.710381	91.24337	37.68943	3.453187	94.96917	36.539375	37.632553	96.358521	37.1144025	20.54287	95.6638455	-72.4411845	20.877892	86.8228945
-24.850626	51.266075	92.769691	-17.637016	20.82028	91.41787	37.818314	3.646986	95.328941	36.582108	37.787712	96.757416	37.200211	20.717349	96.0431785	-72.474243	20.923211	86.7925615
-24.074976	51.252659	92.997147	-17.62928	20.918755	91.616737	37.949982	3.816895	95.705132	36.623619	37.917603	97.143196	37.2868005	20.867249	96.424164	-72.5453605	20.970261	86.80931
-23.341709	51.188862	93.194946	-17.604063	21.029415	91.800583	38.091686	3.979827	96.086464	36.675705	38.055393	97.482231	37.3836955	21.01761	96.7843475	-72.5918215	21.04122	86.8168185
-22.619871	50.999989	93.309319	-17.58419	21.113655	91.973244	38.230354	4.144366	96.466515	36.717136	38.179985	97.748222	37.473745	21.1621755	97.1073685	-72.642125	21.0651345	86.8391195
-21.501968	50.649441	93.34169	-17.555445	21.245321	92.192528	38.440868	4.36628	96.98085	36.748356	38.349144	98.02626	37.594612	21.357712	97.503555	-72.705502	21.13293	86.881501
-20.837017	50.320889	93.284203	-17.529549	21.28791	92.325478	38.549702	4.500415	97.288353	36.746586	38.430927	98.109825	37.648144	21.465671	97.699089	-72.707242	21.110149	86.951867
-20.176516	49.937263	93.201065	-17.497807	21.296919	92.437454	38.652657	4.601587	97.544014	36.749561	38.503654	98.099449	37.701109	21.5526205	97.8217315	-72.696723	21.0412175	87.0531765
-19.599741	49.500397	93.080811	-17.446796	21.323486	92.534355	38.750965	4.665453	97.720352	36.709499	38.549904	98.022255	37.730232	21.6076785	97.8713035	-72.623824	21.0392935	87.1974065
-19.038763	48.982071	92.902634	-17.393486	21.289339	92.634857	38.827904	4.711727	97.865005	36.656128	38.553551	97.863319	37.742016	21.632639	97.864162	-72.528988	20.946039	87.405552
-18.512716	48.429054	92.702072	-17.329466	21.243004	92.709991	38.914318	4.680131	97.954849	36.631374	38.522205	97.643745	37.772846	21.601168	97.799297	-72.431778	20.88484	87.620685
-18.001766	47.838417	92.513779	-17.297277	21.166117	92.746292	38.978451	4.612518	97.967926	36.617054	38.471943	97.394699	37.7977525	21.5422305	97.6813125	-72.3923065	20.7900035	87.8112715
-17.330854	46.92746	92.294159	-17.217836	20.995062	92.795303	39.011909	4.457067	97.929993	36.63472	38.304306	97.007118	37.8233145	21.3806865	97.4685555	-72.2589865	20.6094375	88.1220505
-16.880354	46.321568	92.175346	-17.167345	20.868479	92.809448	39.002434	4.32448	97.887512	36.703907	38.171715	96.768936	37.8531705	21.2480975	97.328224	-72.1878605	20.4888605	88.290672
-16.546677	45.703205	92.080124	-17.165319	20.719633	92.814163	39.010208	4.166197	97.830986	36.761955	38.008183	96.567017	37.8860815	21.08719	97.1990015	-72.2167195	20.352076	88.4293245
-16.195587	45.058762	91.993164	-17.156786	20.564447	92.810837	38.988392	3.995165	97.77597	36.803818	37.840878	96.407463	37.896105	20.9180215	97.0917165	-72.209677	20.2108725	88.5299575
-15.874992	44.428364	91.914169	-17.117912	20.384956	92.798965	38.960346	3.850396	97.738304	36.865402	37.666588	96.2491	37.912874	20.758492	96.993702	-72.148698	20.01142	88.604228
-15.56015	43.799313	91.858376	-17.097944	20.250212	92.789597	38.957981	3.732558	97.671829	36.942024	37.49329	96.097168	37.9500025	20.612924	96.8844985	-72.1458905	19.8875	88.6946955
-15.293382	43.139683	91.816177	-17.069302	20.102598	92.776138	38.956078	3.622724	97.60334	36.97411	37.380947	95.970413	37.965094	20.5018355	96.7868765	-72.103698	19.7033605	88.7653995
-14.914057	42.216663	91.78627	-16.977198	19.911304	92.81414	39.010036	3.499273	97.505798	37.01302	37.220577	95.776268	38.011528	20.359925	96.641033	-71.965924	19.462683	88.987247
-14.665036	41.644932	91.8022	-16.876888	19.801676	92.875961	39.073929	3.460428	97.462372	37.05315	37.167763	95.651627	38.0635395	20.3140955	96.5569995	-71.8173155	19.2892565	89.1949225
-14.407973	41.098969	91.833702	-16.755207	19.712471	92.961281	39.161194	3.430153	97.472359	37.118469	37.124649	95.555206	38.1398315	20.277401	96.5137825	-71.6502455	19.147541	89.4087795
-14.194314	40.609406	91.924355	-16.612698	19.679951	93.083679	39.292042	3.432411	97.497208	37.201736	37.122173	95.486954	38.246889	20.277292	96.492081	-71.472285	19.08261	89.675277
-13.964083	40.122532	91.979439	-16.471703	19.637602	93.208206	39.465656	3.447801	97.527214	37.297886	37.144234	95.423065	38.381771	20.2960175	96.4751395	-71.325177	18.9791865	89.9412725
-13.773084	39.643917	92.026558	-16.291582	19.612106	93.345505	39.633457	3.423756	97.59787	37.417141	37.166939	95.374092	38.525299	20.2953475	96.485981	-71.108463	18.9288645	90.205029
-13.588171	39.170147	92.091515	-16.120014	19.549313	93.484665	39.789757	3.404562	97.641304	37.570122	37.155033	95.33493	38.6799395	20.2797975	96.488117	-70.9199675	18.8188285	90.481213
-13.259784	38.483566	92.211555	-15.866115	19.430538	93.666306	40.016258	3.320482	97.659302	37.834221	37.074364	95.293541	38.9252395	20.197423	96.4764215	-70.6574695	18.663653	90.8561905
-13.061651	38.073261	92.298264	-15.705031	19.324926	93.761673	40.136829	3.207832	97.665695	38.008488	36.974735	95.29982	39.0726585	20.0912835	96.4827575	-70.4827205	18.5585685	91.0405885
-12.809934	37.705414	92.377213	-15.545948	19.211178	93.839088	40.246563	3.080134	97.634354	38.186325	36.866673	95.306641	39.216444	19.9734035	96.4704975	-70.30834	18.4489525	91.2076785
-12.672083	37.390118	92.447174	-15.406741	19.05723	93.916374	40.372368	2.89856	97.594719	38.376446	36.739365	95.294991	39.374407	19.8189625	96.444855	-70.187889	18.2954975	91.387893
-12.483721	37.138	92.531517	-15.258828	18.930084	93.979034	40.41251	2.751184	97.602097	38.565731	36.585789	95.304832	39.4891205	19.6684865	96.4534645	-70.0067765	18.1916815	91.5046035
-12.324064	36.945808	92.586517	-15.107538	18.805876	94.051743	40.50272	2.575721	97.560333	38.727081	36.439217	95.306664	39.6149005	19.507469	96.4334985	-69.8299765	18.104283	91.6699875
-12.14293	36.788033	92.662277	-14.962715	18.685181	94.14399	40.591736	2.388711	97.535522	38.897861	36.263592	95.30117	39.7447985	19.3261515	96.418346	-69.6702285	18.0442105	91.869634
-11.923735	36.64225	92.778137	-14.774874	18.481173	94.271179	40.716301	2.12857	97.508446	39.136181	35.994026	95.282768	39.926241	19.061298	96.395607	-69.475989	17.901048	92.146751
-11.742116	36.56052	92.849548	-14.635459	18.378414	94.342003	40.819645	1.957908	97.467567	39.299549	35.84124	95.262886	40.059597	18.899574	96.3652265	-69.330515	17.857254	92.3187795
-11.555626	36.514072	92.915359	-14.477955	18.259157	94.399933	40.916107	1.789031	97.415863	39.458267	35.681992	95.251701	40.187187	18.7355115	96.333782	-69.143097	17.7828025	92.466084
-11.325426	36.495285	92.973114	-14.331669	18.135204	94.445534	41.012871	1.64017	97.33593	39.608036	35.531311	95.254814	40.3104535	18.5857405	96.295372	-68.9737915	17.6846675	92.595696
-11.087021	36.475201	93.033699	-14.202838	17.995451	94.451256	41.154949	1.458304	97.230568	39.761417	35.392223	95.286438	40.458183	18.4252635	96.258503	-68.863859	17.5656385	92.644009
-10.836992	36.524654	93.093208	-14.048306	17.875954	94.447777	41.207573	1.302799	97.136101	39.927723	35.250607	95.318542	40.567648	18.276703	96.2273215	-68.66426	17.475205	92.6682325
-10.583964	36.6119	93.133179	-13.9049	17.760931	94.433311	41.303391	1.143831	96.988358	40.097942	35.1157	95.337982	40.7006665	18.1297655	96.16317	-68.5104665	17.3920965	92.703452
-10.148779	36.779186	93.20443	-13.690951	17.627647	94.355873	41.431976	0.957549	96.696053	40.341026	34.939663	95.397675	40.886501	17.948606	96.046864	-68.268403	17.306688	92.664882
-9.903035	36.964294	93.2593	-13.55142	17.555174	94.29287	41.547997	0.844082	96.457199	40.51825	34.850189	95.404449	41.0331235	17.8471355	95.930824	-68.1359635	17.2632125	92.654916
-9.594578	37.142937	93.298119	-13.405058	17.538248	94.22628	41.564232	0.8064	96.29277	40.688023	34.777306	95.389175	41.1261275	17.791853	95.8409725	-67.9362435	17.284643	92.6115875
-9.320804	37.403557	93.321205	-13.268187	17.532084	94.150139	41.658352	0.773623	96.059471	40.826149	34.746655	95.356529	41.2422505	17.760139	95.708	-67.7786245	17.304029	92.592278
-9.083087	37.707714	93.331627	-13.117734	17.576906	94.090706	41.744236	0.763966	95.850639	40.952538	34.736721	95.294258	41.348387	17.7503435	95.5724485	-67.583855	17.4034685	92.6089635
-8.84454	38.029503	93.364868	-12.958865	17.603767	94.047791	41.816875	0.81434	95.701141	41.063992	34.748505	95.260742	41.4404335	17.7814225	95.4809415	-67.3581635	17.4261115	92.6146405
-8.600233	38.368088	93.388557	-12.834957	17.631079	94.002167	41.934521	0.861797	95.579346	41.172779	34.780781	95.252174	41.55365	17.821289	95.41576	-67.223564	17.440869	92.588574
-8.21662	38.867912	93.458717	-12.674347	17.699224	93.950516	42.09494	0.911415	95.49218	41.286255	34.85141	95.351936	41.6905975	17.8814125	95.422058	-67.0392915	17.5170355	92.478974
-7.954076	39.198143	93.535667	-12.604631	17.714462	93.941216	42.19035	0.930343	95.519112	41.365795	34.876537	95.518707	41.7780725	17.90344	95.5189095	-66.9873345	17.525484	92.3635225
-7.678411	39.503151	93.616936	-12.559745	17.74873	93.952606	42.286472	0.922669	95.580872	41.468266	34.939888	95.742325	41.877369	17.9312785	95.6615985	-66.996859	17.5661815	92.2436135
-7.429121	39.799206	93.739799	-12.516064	17.766088	93.958694	42.37775	0.911081	95.671936	41.574783	34.983807	95.980606	41.9762665	17.947444	95.826271	-67.0083945	17.584732	92.091117
-7.151257	40.101913	93.871414	-12.475662	17.794586	93.966431	42.419781	0.898167	95.799408	41.679443	35.02372	96.24144	42.049612	17.9609435	96.020424	-67.000936	17.6282285	91.912438
-6.91067	40.431477	94.006721	-12.45557	17.798256	93.985245	42.477032	0.888984	95.895927	41.779259	35.037285	96.506485	42.1281455	17.9631345	96.201206	-67.0392855	17.6333775	91.769284
-6.619284	40.651909	94.131935	-12.418039	17.809927	94.013855	42.513344	0.877136	95.965874	41.872753	35.053185	96.7155	42.1930485	17.9651605	96.340687	-67.0291265	17.6546935	91.687023
-6.197881	41.031189	94.318459	-12.378825	17.845743	94.05069	42.564384	0.846974	96.046783	41.997391	35.068779	96.960464	42.2808875	17.9578765	96.5036235	-67.0385375	17.7336095	91.5977565
-5.922859	41.318039	94.421898	-12.356638	17.876606	94.082275	42.596699	0.844563	96.099487	42.060268	35.066856	97.110016	42.3284835	17.9557095	96.6047515	-67.0417595	17.7975025	91.5597985
-5.636593	41.567959	94.52227	-12.312286	17.898109	94.091782	42.688103	0.836986	96.116241	42.119423	35.060249	97.261391	42.403763	17.9486175	96.688816	-67.028335	17.8476005	91.494748
-5.361469	41.839619	94.619957	-12.237714	17.959139	94.107887	42.68837	0.837443	96.173576	42.202198	35.057877	97.378853	42.445284	17.94766	96.7762145	-66.920712	17.970618	91.4395595
-5.113502	42.111439	94.690468	-12.186593	17.973495	94.106941	42.731468	0.816987	96.202354	42.278877	35.041187	97.467773	42.5051725	17.929087	96.8350635	-66.8783585	18.017903	91.3788185
-4.879033	42.372932	94.76268	-12.131711	17.961649	94.096481	42.792931	0.795179	96.211311	42.339767	35.010563	97.533104	42.566349	17.902871	96.8722075	-66.829771	18.020427	91.3207545
-4.667717	42.595928	94.798233	-12.075219	17.969065	94.070374	42.850979	0.771102	96.211052	42.409763	34.977024	97.597847	42.630371	17.874063	96.9044495	-66.780809	18.064067	91.2362985
-4.378333	42.855515	94.847069	-11.989231	17.967293	94.03244	42.947186	0.742792	96.197334	42.496994	34.950012	97.641525	42.72209	17.846402	96.9194295	-66.700552	18.088184	91.1454505
-4.15111	42.976643	94.868546	-11.939441	17.951693	93.997841	43.027191	0.73395	96.188194	42.542084	34.930481	97.671799	42.7846375	17.8322155	96.9299965	-66.6635195	18.0711705	91.0656855
-3.981048	43.054882	94.899879	-11.871446	17.919207	93.954018	43.095242	0.730106	96.17408	42.590012	34.907169	97.718384	42.842627	17.8186375	96.946232	-66.585519	18.0197765	90.961804
-3.815531	43.088329	94.959961	-11.818562	17.886009	93.905197	43.181206	0.726754	96.140068	42.639782	34.889252	97.790474	42.910494	17.808003	96.965271	-66.547618	17.964015	90.845123
-3.67362	43.070538	95.012512	-11.76423	17.846397	93.864647	43.245121	0.719961	96.107155	42.717449	34.866947	97.869209	42.981285	17.793454	96.988182	-66.509745	17.89934	90.741112
-3.532259	43.007259	95.074638	-11.690676	17.82362	93.808479	43.314892	0.708274	96.058434	42.808689	34.871677	97.953041	43.0617905	17.7899755	97.0057375	-66.4431425	17.8572645	90.6112205
-3.427101	42.914043	95.143661	-11.628596	17.797138	93.774323	43.381519	0.704508	96.00843	42.896671	34.860065	98.032524	43.139095	17.7822865	97.020477	-66.396287	17.8119895	90.528169
-3.29103	42.68848	95.221916	-11.497788	17.826471	93.758804	43.496323	0.695258	95.956879	43.049393	34.837467	98.105415	43.272858	17.7663625	97.031147	-66.268434	17.8865795	90.486461
-3.257129	42.465908	95.253296	-11.402619	17.813101	93.762993	43.600925	0.696239	95.922974	43.134506	34.815369	98.141228	43.3677155	17.755804	97.032101	-66.1729535	17.870398	90.493885
-3.226311	42.163643	95.295349	-11.301043	17.812683	93.795921	43.699635	0.701007	95.899193	43.219028	34.802658	98.145554	43.4593315	17.7518325	97.0223735	-66.0614175	17.8735335	90.5694685
-3.216881	41.822262	95.29644	-11.198563	17.850658	93.840828	43.793659	0.711944	95.894241	43.309013	34.802616	98.117355	43.551336	17.75728	97.005798	-65.948462	17.944036	90.675858
-3.189405	41.37188	95.229965	-11.128417	17.854683	93.882507	43.878231	0.72912	95.910873	43.367912	34.804359	98.070129	43.6230715	17.7667395	96.990501	-65.8799055	17.9426265	90.774513
-3.181977	40.893494	95.142242	-11.060417	17.888374	93.937393	43.967331	0.731021	95.96434	43.416515	34.805737	97.994247	43.691923	17.768379	96.9792935	-65.812757	18.008369	90.8954925
-3.20065	40.305401	95.036476	-11.011176	17.93532	94.034752	44.027378	0.739216	96.05117	43.46505	34.800629	97.859657	43.746214	17.7699225	96.9554135	-65.768566	18.1007175	91.1140905
-3.228811	39.506451	94.906227	-10.962393	17.977472	94.207062	44.121109	0.767817	96.261993	43.470402	34.766651	97.641777	43.7957555	17.767234	96.951885	-65.7205415	18.18771	91.462239
-3.245917	38.884914	94.753731	-10.920922	18.053879	94.329239	44.182186	0.791288	96.457054	43.450855	34.744251	97.466759	43.8165205	17.7677695	96.9619065	-65.6583645	18.3399885	91.6965715
-3.300523	38.25919	94.610207	-10.892917	18.080101	94.453201	44.273663	0.806055	96.647476	43.448418	34.747829	97.246101	43.8610405	17.776942	96.9467885	-65.6468745	18.38326	91.9596135
-3.367661	37.588547	94.458481	-10.84868	18.08629	94.562271	44.376026	0.822081	96.823288	43.436565	34.747349	97.027168	43.9062955	17.784715	96.925228	-65.6036555	18.387865	92.199314
-3.398718	36.864101	94.320229	-10.808022	18.084591	94.658348	44.464603	0.824261	96.99202	43.423428	34.744774	96.805305	43.9440155	17.7845175	96.8986625	-65.5600595	18.3846645	92.4180335
-3.459142	36.100216	94.188614	-10.75377	18.048536	94.761749	44.555725	0.806405	97.143402	43.426323	34.729145	96.610367	43.991024	17.767775	96.8768845	-65.498564	18.329297	92.6466135
-3.471142	35.398277	94.125023	-10.670101	17.990215	94.844292	44.637913	0.772785	97.275864	43.418392	34.665855	96.435997	44.0281525	17.71932	96.8559305	-65.3683545	18.26111	92.8326535
-3.534436	34.371899	94.019653	-10.579329	17.833338	94.947212	44.769051	0.67662	97.426689	43.447025	34.528484	96.247711	44.108038	17.602552	96.8372	-65.266696	18.064124	93.057224
-3.56264	33.705254	93.989296	-10.524141	17.73576	94.99955	44.831745	0.608546	97.504539	43.475613	34.444508	96.141754	44.153679	17.526527	96.8231465	-65.201961	17.944993	93.1759535
-3.593449	33.044399	93.952003	-10.45964	17.633764	95.029518	44.88538	0.534062	97.562248	43.514801	34.367313	96.052292	44.2000905	17.4506875	96.80727	-65.1193705	17.8168405	93.251766
-3.607773	32.397099	93.908485	-10.417252	17.540115	95.05452	44.938797	0.462066	97.601295	43.566505	34.295525	95.976295	44.252651	17.3787955	96.788795	-65.087155	17.7014345	93.320245
-3.614497	31.737228	93.876328	-10.366541	17.478271	95.084419	44.985081	0.406335	97.641495	43.613594	34.252964	95.899559	44.2993375	17.3296495	96.770527	-65.0324195	17.6268925	93.398311
-3.624687	31.167797	93.855766	-10.314835	17.43141	95.110031	45.014252	0.356901	97.68486	43.643208	34.213249	95.830338	44.32873	17.285075	96.757599	-64.9584	17.577745	93.462463
-3.574698	30.59594	93.869545	-10.284459	17.427298	95.135246	45.043552	0.316039	97.732071	43.661449	34.182335	95.786758	44.3525005	17.249187	96.7594145	-64.9214185	17.605409	93.5110775
-3.551091	29.924709	93.891823	-10.273108	17.433388	95.181358	45.06601	0.321721	97.779724	43.661072	34.185116	95.72435	44.363541	17.2534185	96.752037	-64.909757	17.6133575	93.610679
-3.516037	29.526802	93.913589	-10.300035	17.485693	95.211472	45.06255	0.354213	97.783279	43.64624	34.228424	95.70488	44.354395	17.2913185	96.7440795	-64.954465	17.6800675	93.6788645
-3.506377	29.155525	93.934731	-10.277281	17.520422	95.221199	45.046215	0.400859	97.765991	43.627037	34.283794	95.688049	44.336626	17.3423265	96.72702	-64.891188	17.6985175	93.715378
-3.468981	28.792173	93.93631	-10.29324	17.578932	95.228127	45.026649	0.449591	97.736534	43.606346	34.358242	95.679375	44.3164975	17.4039165	96.7079545	-64.9029775	17.7539475	93.7482995
-3.403566	28.464996	93.96386	-10.315185	17.665369	95.235756	44.996262	0.486945	97.687408	43.586811	34.436588	95.66465	44.2915365	17.4617665	96.676029	-64.9219065	17.8689715	93.795483
-3.345086	28.163734	93.970848	-10.323071	17.747433	95.239967	44.950344	0.53736	97.626709	43.570057	34.513882	95.65313	44.2602005	17.525621	96.6399195	-64.9063425	17.969245	93.8400145
-3.252795	27.856779	93.978981	-10.330355	17.849558	95.245407	44.892254	0.594831	97.584633	43.565071	34.567863	95.650368	44.2286625	17.581347	96.6175005	-64.8893725	18.117769	93.8733135
-3.12232	27.47559	93.98378	-10.357628	18.000647	95.231384	44.810589	0.641423	97.490822	43.580864	34.65052	95.630135	44.1957265	17.6459715	96.5604785	-64.9109825	18.3553225	93.9022895
-3.011765	27.256987	94.003342	-10.377228	18.126938	95.239944	44.74493	0.665827	97.423454	43.585293	34.690727	95.610168	44.1651115	17.678277	96.516811	-64.9195675	18.575599	93.963077
-2.888323	27.050682	94.006454	-10.393061	18.226696	95.241531	44.654568	0.690404	97.382721	43.580418	34.721874	95.596214	44.117493	17.706139	96.4894675	-64.903615	18.747253	93.9935945
-2.79466	26.896727	94.016472	-10.425867	18.345757	95.234985	44.58181	0.706789	97.342453	43.572529	34.743248	95.588287	44.0771695	17.7250185	96.46537	-64.9289035	18.9664955	94.0046
-2.689254	26.73665	93.98745	-10.441305	18.441233	95.23494	44.540062	0.701174	97.279579	43.564163	34.762085	95.582039	44.0521125	17.7316295	96.430809	-64.9347225	19.1508365	94.039071
-2.568547	26.638639	93.990715	-10.476394	18.514208	95.225563	44.422733	0.727638	97.267189	43.546902	34.772144	95.56633	43.9848175	17.749891	96.4167595	-64.9376055	19.278525	94.0343665
-2.43085	26.547932	93.981247	-10.493636	18.59668	95.224648	44.34803	0.727907	97.214119	43.535305	34.780563	95.527672	43.9416675	17.754235	96.3708955	-64.9289395	19.439125	94.0784005
-2.190351	26.394234	93.929962	-10.517626	18.730541	95.192268	44.250221	0.712574	97.151718	43.540253	34.75621	95.464264	43.895237	17.734392	96.307991	-64.930489	19.72669	94.076545
-1.969907	26.317677	93.897179	-10.540125	18.811584	95.175323	44.19688	0.682869	97.137604	43.555622	34.737514	95.433777	43.876251	17.7101915	96.2856905	-64.956501	19.9129765	94.0649555
-1.712368	26.236492	93.869415	-10.560327	18.886522	95.168045	44.144436	0.650371	97.157516	43.564739	34.71357	95.428017	43.8545875	17.6819705	96.2927665	-64.9752415	20.0910735	94.0433235
-1.428016	26.175562	93.905006	-10.587173	18.969198	95.187363	44.083187	0.61501	97.202789	43.564831	34.679909	95.442513	43.824009	17.6474595	96.322651	-64.998355	20.2909365	94.052075
-1.102054	26.005701	93.89418	-10.603197	19.043142	95.217575	44.014244	0.569317	97.254906	43.564034	34.641426	95.466385	43.789139	17.6053715	96.3606455	-64.995533	20.4809125	94.0745045
-0.718011	25.893753	93.90097	-10.646847	19.082951	95.255272	43.954006	0.523572	97.284103	43.567471	34.590809	95.483917	43.7607385	17.5571905	96.38401	-65.0544325	20.6087115	94.126534
-0.274277	25.793892	93.88987	-10.6732	19.124588	95.272652	43.939857	0.454907	97.263596	43.55793	34.546413	95.49144	43.7488935	17.50066	96.377518	-65.0952935	20.748516	94.167786
0.395355	25.661739	93.903473	-10.734393	19.177538	95.282249	43.811901	0.392104	97.302719	43.526421	34.485767	95.511749	43.669161	17.4389355	96.407234	-65.137947	20.9161405	94.157264
