# Supplementary material for: How to jointly control a ball trajectory on a moving board: Methodological insights into Motor Learning and Rehabilitation
Source: PLoS One. 2025 Oct 15;20(10):e0334588. doi: 10.1371/journal.pone.0334588 (PMC12527165; doi:10.1371/journal.pone.0334588)
Supplement: S2 Data — (ZIP) [file pone.0334588.s002.zip › D2_018.csv]

Ball_X	Ball_Y	Ball_Z	BoardCentre_X	BoardCentre_Y	BoardCentre_Z	P1LeftHand_X	P1LeftHand_Y	P1LeftHand_Z	P1RightHand_X	P1RightHand_Y	P1RightHand_Z	P1MidHands_X	P1MidHands_Y	P1MidHands_Z	P2MidHands_X	P2MidHands_Y	P2MidHands_Z
9.665789	6.465925	108.013275	-11.023949	19.225925	108.801559	47.403503	6.383571	112.134399	44.385113	39.022968	111.970451	45.894308	22.7032695	112.052425	-67.942206	15.7485805	105.550693
9.124721	6.058669	107.908379	-11.098257	19.252758	108.75164	47.323437	6.410728	112.100128	44.335506	39.011734	111.988556	45.8294715	22.711231	112.044342	-68.0259855	15.794285	105.458938
8.569203	5.648144	107.824959	-11.161839	19.260155	108.724464	47.253174	6.434346	112.04982	44.28476	39.021225	111.995544	45.768967	22.7277855	112.022682	-68.092645	15.7925245	105.426246
8.021296	5.207185	107.742737	-11.222439	19.277727	108.684364	47.196358	6.455418	111.999939	44.196449	39.080448	112.022415	45.6964035	22.767933	112.011177	-68.1412815	15.787521	105.357551
7.425217	4.83519	107.667664	-11.269518	19.267521	108.631706	47.137432	6.470901	111.952469	44.165386	39.053722	111.983719	45.651409	22.7623115	111.968094	-68.190445	15.7727305	105.295318
6.821434	4.430729	107.597137	-11.306567	19.268503	108.576431	47.087009	6.485615	111.911621	44.108467	39.067528	111.943314	45.597738	22.7765715	111.9274675	-68.210872	15.7604345	105.2253945
5.968126	3.796391	107.40802	-11.338699	19.25205	108.438148	47.02512	6.482495	111.804161	44.063515	39.04731	111.861931	45.5443175	22.7649025	111.833046	-68.2217155	15.7391975	105.04325
5.372025	3.375132	107.295311	-11.330082	19.219131	108.341805	46.993572	6.472026	111.718109	44.027237	39.026649	111.795059	45.5104045	22.7493375	111.756584	-68.1705685	15.6889245	104.927026
4.774511	2.956712	107.194839	-11.343518	19.182001	108.278084	46.998535	6.4578	111.566795	44.001492	39.006519	111.711052	45.5000135	22.7321595	111.6389235	-68.1870495	15.6318425	104.9172445
4.155361	2.555032	107.022095	-11.329112	19.13442	108.223053	46.956722	6.464536	111.471306	43.982616	38.984577	111.63665	45.469669	22.7245565	111.553978	-68.127893	15.5442835	104.892128
3.517815	2.146039	106.887451	-11.333296	19.098488	108.166031	46.958611	6.459826	111.317566	43.971546	38.968594	111.553207	45.4650785	22.71421	111.4353865	-68.1316705	15.482766	104.8966755
2.869161	1.78365	106.767914	-11.315695	19.051834	108.127403	46.957497	6.467166	111.135063	43.967278	38.963474	111.426353	45.4623875	22.71532	111.280708	-68.0937775	15.388348	104.974098
2.260358	1.400882	106.637833	-11.291056	19.036291	108.072815	46.952312	6.473613	110.953438	43.950317	38.955387	111.252403	45.4513145	22.7145	111.1029205	-68.0334265	15.358082	105.0427095
1.334605	0.767185	106.443855	-11.2625	18.982857	107.976974	46.963444	6.525141	110.66729	43.91993	38.970154	110.925125	45.441687	22.7476475	110.7962075	-67.966687	15.2180665	105.1577405
0.724735	0.368567	106.325623	-11.233292	18.96843	107.893494	46.986835	6.564412	110.502052	43.893417	39.02177	110.675934	45.440126	22.793091	110.588993	-67.90671	15.143769	105.197995
0.080619	-0.0084	106.240967	-11.241166	18.974804	107.807175	47.008335	6.617971	110.384453	43.836601	39.071819	110.464584	45.422468	22.844895	110.4245185	-67.9048	15.104713	105.1898315
-0.588223	-0.352701	106.194641	-11.231116	18.966618	107.724091	47.055592	6.637423	110.272766	43.775417	39.117908	110.285522	45.4155045	22.8776655	110.279144	-67.8777365	15.0555705	105.169038
-1.187345	-0.74731	106.187149	-11.230851	18.941633	107.683899	47.038124	6.662203	110.265259	43.630978	39.190178	110.195374	45.334551	22.9261905	110.2303165	-67.796253	14.9570755	105.1374815
-1.797	-1.161283	106.20295	-11.237251	18.906836	107.667793	47.0741	6.652387	110.256172	43.598427	39.189583	110.087463	45.3362635	22.920985	110.1718175	-67.8107655	14.892687	105.1637685
-2.408214	-1.602468	106.230225	-11.256159	18.830782	107.665047	47.128998	6.588349	110.228981	43.574505	39.160744	110.009132	45.3517515	22.8745465	110.1190565	-67.8640695	14.7870175	105.2110375
-3.340294	-2.166017	106.275009	-11.260989	18.673933	107.659599	47.142826	6.496222	110.243942	43.555267	39.049522	109.920273	45.3490465	22.772872	110.0821075	-67.8710245	14.574994	105.2370905
-3.968944	-2.570107	106.27507	-11.255864	18.536018	107.660439	47.114037	6.423493	110.243179	43.645409	38.913174	109.829262	45.379723	22.6683335	110.0362205	-67.891451	14.4037025	105.2846575
-4.533033	-3.033332	106.293365	-11.237303	18.388945	107.66404	47.142635	6.297616	110.188248	43.652767	38.775139	109.771385	45.397701	22.5363775	109.9798165	-67.872307	14.2415125	105.3482635
-5.126315	-3.391526	106.311073	-11.228693	18.23341	107.68026	47.088055	6.177904	110.175323	43.576271	38.687439	109.774506	45.332163	22.4326715	109.9749145	-67.789549	14.0341485	105.3856055
-5.6928	-3.769854	106.359528	-11.202259	18.093731	107.717766	47.080132	6.037353	110.153625	43.616219	38.508839	109.735992	45.3481755	22.273096	109.9448085	-67.7526935	13.914366	105.4907235
-6.205465	-4.188583	106.39846	-11.187943	17.937351	107.754555	47.071545	5.856803	110.155235	43.75935	38.267803	109.655785	45.4154475	22.062303	109.90551	-67.7913335	13.812399	105.6036
-6.762339	-4.479521	106.473251	-11.151672	17.823267	107.772682	47.103302	5.658293	110.144783	43.81329	38.086464	109.599701	45.458296	21.8723785	109.872242	-67.76164	13.7741555	105.673122
-7.586738	-5.044829	106.600632	-11.114868	17.633577	107.765289	47.096115	5.387335	110.203621	43.877399	37.81279	109.534218	45.486757	21.6000625	109.8689195	-67.716493	13.6670915	105.6616585
-8.114365	-5.360643	106.69973	-11.116309	17.507891	107.803711	47.059052	5.236091	110.294548	43.912861	37.649971	109.496223	45.4859565	21.443031	109.8953855	-67.7185745	13.572751	105.7120365
-8.637555	-5.627127	106.833603	-11.084066	17.397947	107.841446	47.083035	5.063157	110.387672	43.920727	37.476616	109.499756	45.501881	21.2698865	109.943714	-67.670013	13.5260075	105.739178
-9.1029	-5.849136	106.969856	-11.082199	17.259026	107.87767	47.102531	4.887028	110.517761	43.939209	37.298481	109.567963	45.52087	21.0927545	110.042862	-67.685268	13.4252975	105.712478
-9.594496	-6.044582	107.057419	-11.065727	17.126921	107.930603	47.129688	4.680761	110.675797	43.989174	37.127216	109.667168	45.559431	20.9039885	110.1714825	-67.690885	13.3498535	105.6897235
-10.038069	-6.224294	107.148109	-11.058281	16.956017	107.991646	47.143925	4.454498	110.852814	44.033287	36.939514	109.820831	45.588606	20.697006	110.3368225	-67.705168	13.215028	105.6464695
-10.495884	-6.401479	107.203766	-11.055735	16.78521	108.063759	47.155746	4.219815	111.031052	44.086403	36.752773	110.047234	45.6210745	20.486294	110.539143	-67.7325445	13.084126	105.588375
-11.092242	-6.697228	107.176933	-11.045049	16.485752	108.154976	47.184074	3.837401	111.289597	44.230598	36.432789	110.448158	45.707336	20.135095	110.8688775	-67.797434	12.836409	105.4410745
-11.581747	-6.827538	107.149681	-11.021927	16.313713	108.198524	47.192776	3.572771	111.454498	44.346951	36.204659	110.693398	45.7698635	19.888715	111.073948	-67.8137175	12.738711	105.3231
-12.017759	-6.897684	107.102791	-11.014184	16.148624	108.211502	47.211529	3.321829	111.60334	44.462265	35.978161	110.906509	45.836897	19.649995	111.2549245	-67.865265	12.647253	105.1680795
-12.401388	-6.906411	107.060555	-10.995474	15.99728	108.217392	47.224632	3.102351	111.744598	44.556408	35.778591	111.09021	45.89052	19.440471	111.417404	-67.881468	12.554089	105.01738
-12.805843	-6.890952	107.010498	-10.975368	15.891762	108.205246	47.230209	2.918782	111.874786	44.6348	35.609344	111.240318	45.9325045	19.264063	111.557552	-67.8832405	12.519461	104.85294
-13.173363	-6.80163	106.948364	-10.973122	15.807648	108.167099	47.250187	2.772662	111.96418	44.688869	35.486382	111.362991	45.969528	19.129522	111.6635855	-67.915772	12.485774	104.6706125
-13.409845	-6.769545	106.850609	-10.97318	15.721539	108.113441	47.250874	2.673105	112.016716	44.722694	35.398781	111.429489	45.986784	19.035943	111.7231025	-67.933144	12.407135	104.5037795
-13.862414	-6.652018	106.721542	-10.960935	15.642996	108.026886	47.256901	2.583097	112.043594	44.736923	35.32505	111.536285	45.996912	18.9540735	111.7899395	-67.918782	12.3319185	104.2638325
-14.143149	-6.535202	106.599655	-10.976326	15.624124	107.947884	47.24913	2.545168	112.044121	44.760628	35.317318	111.585602	46.004879	18.931243	111.8148615	-67.957531	12.317005	104.0809065
-14.428617	-6.438749	106.460251	-10.975237	15.623549	107.881721	47.226364	2.508414	112.031731	44.771801	35.292171	111.637733	45.9990825	18.9002925	111.834732	-67.9495565	12.3468055	103.92871
-14.713936	-6.293301	106.274773	-10.978892	15.616242	107.77433	47.244278	2.458764	111.991081	44.786674	35.265259	111.72377	46.015476	18.8620115	111.8574255	-67.97326	12.3704725	103.6912345
-15.043378	-6.124137	106.081566	-10.973665	15.620822	107.666145	47.203648	2.415665	112.014137	44.811382	35.222813	111.823761	46.007515	18.819239	111.918949	-67.954845	12.422405	103.413341
-15.403797	-5.947613	105.872009	-10.98393	15.634089	107.539047	47.196613	2.346793	112.031326	44.859344	35.163612	111.951401	46.0279785	18.7552025	111.9913635	-67.9958385	12.5129755	103.0867305
-15.741427	-5.790065	105.603935	-11.022116	15.669062	107.414581	47.184174	2.267309	112.038635	44.921928	35.104618	112.088074	46.053051	18.6859635	112.0633545	-68.097283	12.6521605	102.7658075
-16.185331	-5.471938	105.168091	-10.964576	15.645226	107.161072	47.177471	2.148936	112.037003	45.027138	35.004711	112.273994	46.1023045	18.5768235	112.1554985	-68.0314565	12.7136285	102.1666455
-16.497986	-5.257483	104.893204	-10.974691	15.667688	106.978355	47.178696	2.079365	112.012009	45.095112	34.95488	112.349464	46.136904	18.5171225	112.1807365	-68.086286	12.8182535	101.7759735
-16.824354	-5.035934	104.623199	-10.958184	15.705342	106.800316	47.166912	2.01957	111.933624	45.159473	34.896469	112.340034	46.1631925	18.4580195	112.136829	-68.0795605	12.9526645	101.463803
-17.162096	-4.78721	104.397606	-10.952621	15.730898	106.613144	47.140491	1.987835	111.832031	45.159721	34.888699	112.291298	46.150106	18.438267	112.0616645	-68.055348	13.023529	101.1646235
-17.406391	-4.593182	104.231606	-10.949034	15.779777	106.45108	47.109188	1.966307	111.701286	45.167702	34.81675	112.09462	46.138445	18.3915285	111.897953	-68.036513	13.1680255	101.004207
-17.739477	-4.405107	104.140533	-10.940465	15.833714	106.338295	47.08707	1.980674	111.539886	45.128288	34.777134	111.883797	46.107679	18.378904	111.7118415	-67.988609	13.288524	100.9647485
-18.030508	-4.239154	104.057541	-10.926177	15.882961	106.213615	47.09314	2.005877	111.389519	45.102982	34.760548	111.624374	46.098061	18.3832125	111.5069465	-67.950415	13.3827095	100.9202835
-18.544079	-3.996655	103.936554	-10.879399	15.964979	105.991104	47.092926	2.000836	111.135948	45.040234	34.760437	111.258018	46.06658	18.3806365	111.196983	-67.825378	13.5493215	100.785225
-18.890503	-3.834006	103.862343	-10.857509	15.984781	105.864212	47.095867	1.993672	111.016869	45.008392	34.701778	111.041069	46.0521295	18.347725	111.028969	-67.7671475	13.621837	100.699455
-19.285574	-3.654572	103.786682	-10.841796	15.972267	105.761841	47.101929	1.969859	110.911812	44.996216	34.669254	110.847305	46.0490725	18.3195565	110.8795585	-67.7326645	13.6249775	100.6441235
-19.714495	-3.515022	103.748993	-10.815199	15.949424	105.694374	47.09211	1.943088	110.822525	44.953262	34.682522	110.773483	46.022686	18.312805	110.798004	-67.653084	13.586043	100.590744
-20.158968	-3.358023	103.73362	-10.797768	15.923702	105.677704	47.107197	1.926739	110.75766	44.970726	34.59304	110.67083	46.0389615	18.2598895	110.714245	-67.6344975	13.5875145	100.641163
-20.598598	-3.186503	103.712334	-10.775588	15.887589	105.672585	47.123066	1.902314	110.704933	44.975475	34.560692	110.634521	46.0492705	18.231503	110.669727	-67.6004465	13.543675	100.675443
-21.070072	-2.976749	103.689537	-10.761815	15.837738	105.688812	47.164883	1.858477	110.633621	44.969597	34.574387	110.634079	46.06724	18.216432	110.63385	-67.59087	13.459044	100.743774
-21.701519	-2.726827	103.712067	-10.717519	15.810314	105.719543	47.151886	1.822956	110.617638	45.033817	34.486958	110.573021	46.0928515	18.154957	110.5953295	-67.5278895	13.465671	100.8437565
-22.109856	-2.550712	103.723358	-10.709319	15.804301	105.762817	47.166557	1.804983	110.585442	45.058094	34.460392	110.534164	46.1123255	18.1326875	110.559803	-67.5309635	13.4759145	100.965831
-22.531216	-2.351852	103.762474	-10.682563	15.814847	105.795074	47.173328	1.793497	110.562637	45.079647	34.436943	110.48288	46.1264875	18.11522	110.5227585	-67.4916135	13.514474	101.0673895
-22.991783	-2.148623	103.820183	-10.654507	15.8308	105.81369	47.18195	1.791128	110.546425	45.086006	34.460999	110.417389	46.133978	18.1260635	110.481907	-67.442992	13.5355365	101.145473
-23.480076	-1.949678	103.870903	-10.626967	15.843455	105.818962	47.197014	1.783235	110.510162	45.125694	34.412556	110.264603	46.161354	18.0978955	110.3873825	-67.415288	13.5890145	101.2505415
-23.997112	-1.761702	103.929092	-10.617655	15.838496	105.806671	47.195633	1.774769	110.462143	45.082279	34.442661	110.140694	46.138956	18.108715	110.3014185	-67.374266	13.568277	101.3119235
-24.495667	-1.524868	103.948105	-10.633726	15.831357	105.789459	47.180202	1.779405	110.408691	45.069565	34.373871	109.921776	46.1248835	18.076638	110.1652335	-67.3923355	13.586076	101.4136845
-25.251431	-1.211276	103.983841	-10.632251	15.829391	105.714188	47.154884	1.810101	110.331085	44.971664	34.389069	109.667633	46.063274	18.099585	109.999359	-67.327776	13.559197	101.429017
-25.71699	-1.021568	103.98439	-10.649051	15.804575	105.679855	47.14587	1.834538	110.313095	44.923588	34.409271	109.534767	46.034729	18.1219045	109.923931	-67.332831	13.4872455	101.435779
-26.181978	-0.797779	103.998032	-10.669357	15.779559	105.645332	47.145958	1.850237	110.310471	44.859486	34.460621	109.436523	46.002722	18.155429	109.873497	-67.341436	13.403689	101.417167
-26.632294	-0.541621	104.020882	-10.655154	15.75786	105.626274	47.14325	1.861848	110.311035	44.853268	34.431	109.320221	45.998259	18.146424	109.815628	-67.308567	13.369296	101.43692
-27.120382	-0.234956	104.029953	-10.638681	15.754838	105.611	47.147511	1.861109	110.325706	44.84795	34.422199	109.254906	45.9977305	18.141654	109.790306	-67.2750925	13.368022	101.431694
-27.641249	0.062569	104.084862	-10.623173	15.752104	105.616463	47.156109	1.840016	110.357925	44.838314	34.446819	109.218323	45.9972115	18.1434175	109.788124	-67.2435575	13.3607905	101.444802
-28.102333	0.38092	104.146645	-10.593891	15.733128	105.645302	47.174068	1.812029	110.385086	44.881996	34.373074	109.126297	46.028032	18.0925515	109.7556915	-67.215814	13.3737045	101.5349125
-28.818481	0.90639	104.262352	-10.543015	15.706344	105.698883	47.200584	1.774681	110.430695	44.933014	34.333221	109.061775	46.066799	18.053951	109.746235	-67.152829	13.358737	101.651531
-29.230488	1.271275	104.336258	-10.494911	15.681596	105.733444	47.227924	1.757321	110.469139	44.975193	34.308342	108.999275	46.1015585	18.0328315	109.734207	-67.0913805	13.3303605	101.732681
-29.640404	1.654949	104.411064	-10.45307	15.649992	105.768097	47.263325	1.729	110.501205	45.008705	34.286041	108.947662	46.136015	18.0075205	109.7244335	-67.042155	13.2924635	101.8117605
-30.076139	2.078703	104.47757	-10.410585	15.613469	105.792961	47.275921	1.718504	110.519936	45.006828	34.310619	108.88842	46.1413745	18.0145615	109.704178	-66.9625445	13.2123765	101.881744
-30.514202	2.514433	104.548988	-10.377171	15.604925	105.799042	47.30291	1.713538	110.51136	45.049183	34.250149	108.736382	46.1760465	17.9818435	109.623871	-66.9303885	13.2280065	101.974213
-30.918974	3.02597	104.589424	-10.353676	15.567465	105.795074	47.322975	1.708836	110.477829	45.045696	34.240952	108.591248	46.1843355	17.974894	109.5345385	-66.8916875	13.160036	102.0556095
-31.324715	3.584085	104.627312	-10.338294	15.555379	105.785767	47.33007	1.722233	110.426422	45.021278	34.231312	108.395515	46.175674	17.9767725	109.4109685	-66.852262	13.1339855	102.1605655
-31.935284	4.395511	104.71814	-10.336261	15.548995	105.751076	47.335373	1.760882	110.31752	44.950699	34.25235	108.069168	46.143036	18.006616	109.193344	-66.815558	13.091374	102.308808
-32.226921	4.994095	104.796753	-10.340969	15.533647	105.723335	47.328102	1.810327	110.213135	44.875137	34.279209	107.860245	46.1016195	18.044768	109.03669	-66.7835575	13.022526	102.40998
-32.557156	5.616601	104.778252	-10.341561	15.512297	105.672386	47.312397	1.848053	110.085297	44.783092	34.339024	107.674774	46.0477445	18.0935385	108.8800355	-66.7308665	12.9310555	102.4647365
-32.856316	6.293604	104.75322	-10.364724	15.465717	105.633751	47.278202	1.897362	109.929123	44.711227	34.312145	107.473846	45.9947145	18.1047535	108.7014845	-66.7241625	12.8266805	102.5660175
-33.202068	7.058635	104.721306	-10.422256	15.421571	105.589928	47.226543	1.922695	109.802139	44.625809	34.324467	107.329575	45.926176	18.123581	108.565857	-66.770688	12.719561	102.613999
-33.552513	7.768191	104.732964	-10.464103	15.381971	105.57518	47.188095	1.93901	109.680939	44.571583	34.332928	107.205605	45.879839	18.135969	108.443272	-66.808045	12.627973	102.707088
-33.792461	8.522185	104.720879	-10.504048	15.323092	105.556297	47.137058	1.942736	109.575943	44.512783	34.346256	107.113457	45.8249205	18.144496	108.3447	-66.8330165	12.501688	102.767894
-34.112125	9.751039	104.705521	-10.55705	15.236209	105.560089	47.052258	1.951961	109.46888	44.424866	34.342445	106.998634	45.738562	18.147203	108.233757	-66.852662	12.325215	102.886421
-34.298523	10.639365	104.768967	-10.579742	15.175089	105.57859	47.056042	1.932555	109.410797	44.350521	34.3241	106.99073	45.7032815	18.1283275	108.2007635	-66.8627655	12.2218505	102.9564165
-34.470592	11.507591	104.806541	-10.603758	15.129094	105.622162	47.004898	1.907693	109.435738	44.329433	34.297638	107.015106	45.6671655	18.1026655	108.225422	-66.8746815	12.1555225	103.018902
-34.580132	12.402101	104.82	-10.601672	15.080665	105.681862	46.986446	1.853987	109.462067	44.321564	34.303997	107.114922	45.654005	18.078992	108.2884945	-66.857349	12.082338	103.0752295
-34.616829	13.332415	104.874161	-10.602264	15.013597	105.776802	46.975491	1.789086	109.507668	44.38295	34.199654	107.243011	45.6792205	17.99437	108.3753395	-66.8837485	12.032824	103.1782645
-34.653915	14.331963	104.914894	-10.596664	14.938283	105.883537	46.947731	1.666653	109.569695	44.460781	34.119705	107.42749	45.704256	17.893179	108.4985925	-66.897584	11.983387	103.2684815
-34.680225	15.361526	105.002701	-10.583297	14.847103	105.982605	46.920414	1.530312	109.62027	44.559582	34.017544	107.628586	45.739998	17.773928	108.624428	-66.906592	11.920278	103.340782
-34.666222	16.911156	105.08522	-10.549439	14.748265	106.126167	46.876591	1.315344	109.643852	44.705669	33.840664	108.008217	45.79113	17.578004	108.8260345	-66.890008	11.918526	103.4262995
-34.539028	17.962246	105.107918	-10.547646	14.695506	106.198418	46.853451	1.160322	109.669624	44.828384	33.709026	108.249046	45.8409175	17.434674	108.959335	-66.9362095	11.956338	103.437501
-34.491467	19.093075	105.204903	-10.532475	14.627978	106.280014	46.825073	1.02271	109.656715	44.947605	33.600624	108.475067	45.886339	17.311667	109.065891	-66.951289	11.944289	103.494137
-34.35413	20.198236	105.25737	-10.51414	14.574856	106.328461	46.782715	0.901016	109.630608	45.032764	33.491203	108.68882	45.9077395	17.1961095	109.159714	-66.9360195	11.9536025	103.497208
-34.217918	21.263948	105.305336	-10.532459	14.540102	106.365479	46.751549	0.777984	109.584084	45.118214	33.392223	108.859108	45.9348815	17.0851035	109.221596	-66.9997995	11.9951005	103.509362
-34.008316	22.357862	105.346489	-10.541155	14.503424	106.385162	46.711235	0.67125	109.495522	45.167419	33.314186	109.011818	45.939327	16.992718	109.25367	-67.021637	12.01413	103.516654
-33.836651	23.47356	105.458176	-10.564531	14.44623	106.383919	46.65374	0.573226	109.423256	45.21537	33.232983	109.144989	45.934555	16.9031045	109.2841225	-67.063617	11.9893555	103.4837155
-33.514114	25.070534	105.549606	-10.626086	14.393883	106.408775	46.585232	0.470996	109.35553	45.247276	33.11755	109.292259	45.916254	16.794273	109.3238945	-67.168426	11.993493	103.4936555
-33.189739	26.108391	105.601158	-10.64739	14.379759	106.447807	46.537022	0.413886	109.363426	45.243176	33.079021	109.380951	45.890099	16.7464535	109.3721885	-67.184879	12.0130645	103.5234255
-32.944801	27.150444	105.691589	-10.693841	14.380871	106.480392	46.514549	0.361097	109.392807	45.233459	33.056019	109.433792	45.874004	16.708558	109.4132995	-67.261686	12.053184	103.5474845
-32.596508	28.153879	105.765472	-10.742288	14.349137	106.503105	46.502937	0.330326	109.439072	45.19936	33.04026	109.48732	45.8511485	16.685293	109.463196	-67.3357245	12.012981	103.543014
-32.247898	29.108673	105.758247	-10.78999	14.345848	106.520889	46.478508	0.294366	109.499916	45.148613	33.046707	109.546982	45.8135605	16.6705365	109.523449	-67.3935405	12.0211595	103.518329
-31.863159	30.036509	105.778358	-10.835745	14.315743	106.521545	46.454285	0.22247	109.526062	45.143074	32.944664	109.53212	45.7986795	16.583567	109.529091	-67.4701695	12.047919	103.513999
-31.466099	30.953234	105.785538	-10.86399	14.288221	106.522202	46.427372	0.134107	109.527443	45.112637	32.85931	109.539055	45.7700045	16.4967085	109.533249	-67.4979845	12.0797335	103.511155
-30.794964	32.301304	105.856773	-10.908326	14.183982	106.521309	46.381111	-0.053594	109.481071	45.105328	32.67643	109.577309	45.7432195	16.311418	109.52919	-67.5598715	12.056546	103.513428
-30.392296	33.105499	105.954811	-10.914545	14.136865	106.52021	46.324432	-0.203773	109.416107	45.141983	32.515503	109.607407	45.7332075	16.155865	109.511757	-67.5622975	12.117865	103.528663
-29.84873	33.913368	106.010521	-10.895959	14.075091	106.501297	46.265377	-0.37977	109.365021	45.179798	32.3321	109.649536	45.7225875	15.976165	109.5072785	-67.5145055	12.174017	103.4953155
-29.340775	34.724777	106.065262	-10.916225	14.019018	106.493401	46.23587	-0.56651	109.346222	45.224129	32.142048	109.734962	45.7299995	15.787769	109.540592	-67.5624495	12.250267	103.44621
-28.803858	35.500961	106.124268	-10.928023	13.993414	106.489456	46.225174	-0.747144	109.379364	45.285767	31.96549	109.838715	45.7554705	15.609173	109.6090395	-67.6115165	12.377655	103.3698725
-28.259724	36.245087	106.129074	-10.948283	13.960703	106.496964	46.194984	-0.893785	109.462143	45.308521	31.833574	109.930061	45.7517525	15.4698945	109.696102	-67.6483185	12.4515115	103.297826
-27.751991	36.899174	106.222389	-10.988868	13.953532	106.545815	46.198753	-1.024825	109.530067	45.315536	31.71142	110.036087	45.7571445	15.3432975	109.783077	-67.7348805	12.5637665	103.308553
-26.85487	37.866287	106.360184	-11.023765	13.914056	106.626305	46.188019	-1.183904	109.620728	45.314686	31.572157	110.177734	45.7513525	15.1941265	109.899231	-67.7988825	12.6339855	103.353379
-26.310507	38.428516	106.512573	-11.065795	13.916102	106.688622	46.17168	-1.277429	109.669754	45.31694	31.495201	110.281197	45.74431	15.108886	109.9754755	-67.8759	12.723318	103.4017685
-25.668453	39.048779	106.630722	-11.082231	13.90855	106.728554	46.162998	-1.374187	109.711777	45.320259	31.388451	110.389915	45.7416285	15.007132	110.050846	-67.9060905	12.809968	103.406262
-25.083	39.558262	106.749252	-11.120019	13.918503	106.748772	46.144356	-1.486313	109.747169	45.334015	31.296597	110.513771	45.7391855	14.905142	110.13047	-67.9792235	12.931864	103.367074
-24.493786	40.00721	106.885384	-11.162759	13.931259	106.76136	46.115288	-1.579492	109.761192	45.338379	31.215542	110.631157	45.7268335	14.818025	110.1961745	-68.0523515	13.044493	103.3265455
-23.896931	40.442303	107.010986	-11.206928	13.968166	106.787109	46.059391	-1.669795	109.75164	45.330269	31.120243	110.729889	45.69483	14.725224	110.2407645	-68.108686	13.211108	103.3334535
-23.292437	40.820305	107.129242	-11.253642	13.991033	106.799171	46.002544	-1.727088	109.73098	45.326714	31.049288	110.800644	45.664629	14.6611	110.265812	-68.171913	13.320966	103.33253
-22.249004	41.304585	107.29966	-11.356939	14.071733	106.787582	45.892872	-1.806721	109.636238	45.303501	30.982187	110.809837	45.5981865	14.587733	110.2230375	-68.3120645	13.555733	103.3521265
-21.677837	41.583019	107.361176	-11.408771	14.134555	106.75666	45.808704	-1.825291	109.549156	45.233482	30.935198	110.786209	45.521093	14.5549535	110.1676825	-68.338635	13.7141565	103.3456375
-21.202084	41.822289	107.416664	-11.46925	14.246074	106.684341	45.721436	-1.823867	109.437904	45.188061	30.905613	110.720657	45.4547485	14.540873	110.0792805	-68.3932485	13.951275	103.2894015
-20.608871	41.952671	107.403549	-11.530415	14.332674	106.620834	45.626907	-1.831811	109.331833	45.133556	30.89296	110.618912	45.3802315	14.5305745	109.9753725	-68.4410615	14.1347735	103.2662955
-19.997204	42.015663	107.286346	-11.576643	14.460115	106.493317	45.544037	-1.837399	109.22937	45.067223	30.893251	110.485992	45.30563	14.527926	109.857681	-68.458916	14.392304	103.128953
-19.40844	42.090763	107.16127	-11.644749	14.560552	106.400093	45.471561	-1.813162	109.130333	44.985054	30.901735	110.300911	45.2283075	14.5442865	109.715622	-68.5178055	14.5768175	103.084564
-18.733662	42.076759	107.056572	-11.700757	14.706901	106.332245	45.408485	-1.788065	109.007576	44.920284	30.919828	110.079399	45.1643845	14.5658815	109.5434875	-68.5658985	14.8479205	103.1210025
-17.93482	41.947319	106.959602	-11.777151	14.853323	106.29673	45.329155	-1.721666	108.901062	44.767986	30.983145	109.813843	45.0485705	14.6307395	109.3574525	-68.6028725	15.0759065	103.2360075
-17.35297	41.766022	106.857239	-11.811161	14.941168	106.292328	45.293064	-1.678295	108.863831	44.696709	31.006495	109.619225	44.9948865	14.6641	109.241528	-68.6172085	15.218236	103.343128
-16.893234	41.576164	106.751312	-11.860624	14.981623	106.289627	45.251965	-1.653335	108.851219	44.613747	31.005362	109.413437	44.932856	14.6760135	109.132328	-68.654104	15.2872325	103.446926
-16.37438	41.329311	106.553398	-11.911748	15.018675	106.271576	45.222477	-1.660648	108.845818	44.527046	30.982023	109.181633	44.8747615	14.6606875	109.0137255	-68.6982575	15.3766625	103.5294265
-15.887415	40.968437	106.322418	-11.949911	14.996299	106.234337	45.203964	-1.693994	108.860733	44.432461	30.940067	108.963821	44.8182125	14.6230365	108.912277	-68.7180345	15.3695615	103.556397
-15.319039	40.626099	106.05867	-11.997323	14.948516	106.183006	45.195286	-1.744583	108.921455	44.341801	30.850422	108.751404	44.7685435	14.5529195	108.8364295	-68.7631895	15.3441125	103.5295825
-14.817974	40.214504	105.816254	-12.034171	14.899501	106.166397	45.192993	-1.814812	109.00621	44.26857	30.75897	108.537338	44.7307815	14.472079	108.771774	-68.7991235	15.326923	103.56102
-14.04332	39.572319	105.483948	-12.086146	14.793235	106.177521	45.193542	-1.930706	109.173454	44.166862	30.611795	108.224884	44.680202	14.3405445	108.699169	-68.852494	15.2459255	103.655873
-13.599478	39.136974	105.31076	-12.12591	14.697297	106.243225	45.186649	-2.003203	109.262978	44.06673	30.539141	108.06295	44.6266895	14.267969	108.662964	-68.8785095	15.126625	103.823486
-13.145077	38.719296	105.1399	-12.141137	14.574723	106.323204	45.18829	-2.088494	109.372093	43.999023	30.403154	107.908974	44.5936565	14.15733	108.6405335	-68.8759305	14.992116	104.0058745
-12.651335	38.241356	105.050156	-12.166218	14.477386	106.411087	45.176277	-2.187428	109.464386	43.966705	30.239904	107.753304	44.571491	14.026238	108.608845	-68.903927	14.928534	104.213329
-12.147459	37.802723	105.008057	-12.198808	14.361536	106.485077	45.147472	-2.283217	109.539925	43.923615	30.11767	107.665047	44.5355435	13.9172265	108.602486	-68.9331595	14.8058455	104.367668
-11.644765	37.371758	104.971504	-12.194409	14.245829	106.542221	45.089626	-2.343254	109.634911	43.879662	30.028051	107.632187	44.484644	13.8423985	108.633549	-68.873462	14.6492595	104.450893
-11.159128	36.976059	104.972549	-12.227864	14.162776	106.58709	45.105667	-2.423375	109.624817	43.850708	29.971621	107.634613	44.4781875	13.774123	108.629715	-68.9339155	14.551429	104.544465
-10.440611	36.470066	105.010757	-12.278686	14.061478	106.606247	45.028175	-2.415066	109.62912	43.796429	29.990309	107.67543	44.412302	13.7876215	108.652275	-68.969674	14.3353345	104.560219
-9.984526	36.176392	105.058502	-12.310543	14.040668	106.601906	44.989532	-2.368199	109.589645	43.757015	30.056265	107.760361	44.3732735	13.844033	108.675003	-68.9943595	14.237303	104.528809
-9.540948	35.950783	105.162155	-12.342578	14.040722	106.591545	44.928406	-2.289268	109.508499	43.743824	30.143637	107.868942	44.336115	13.9271845	108.6887205	-69.021271	14.1542595	104.4943695
-9.058171	35.632862	105.274071	-12.374659	14.053612	106.555161	44.839657	-2.211266	109.390625	43.740864	30.268299	107.978905	44.2902605	14.0285165	108.684765	-69.0395785	14.0787075	104.425557
-8.531359	35.371704	105.426697	-12.434743	14.092955	106.526657	44.763775	-2.114209	109.252396	43.731506	30.376387	108.105255	44.2476405	14.131089	108.6788255	-69.1171265	14.054821	104.3744885
-8.059905	35.133129	105.622162	-12.490959	14.160384	106.552711	44.690056	-1.99606	109.113274	43.724297	30.524477	108.245293	44.2071765	14.2642085	108.6792835	-69.1890945	14.0565595	104.4261385
-7.535665	34.897476	105.818031	-12.535818	14.240382	106.59407	44.598072	-1.864297	109.006058	43.718884	30.694538	108.365059	44.158478	14.4151205	108.6855585	-69.230114	14.0656435	104.5025815
-6.878079	34.560699	106.103493	-12.578806	14.380378	106.676224	44.50156	-1.634272	108.924675	43.731976	30.973959	108.528435	44.116768	14.6698435	108.726555	-69.27438	14.0909125	104.625893
-6.391636	34.302444	106.169388	-12.632924	14.480082	106.717422	44.469238	-1.458383	108.879341	43.710117	31.162258	108.603355	44.0896775	14.8519375	108.741348	-69.3555255	14.1082265	104.693496
-5.945746	34.030869	106.205772	-12.652373	14.59251	106.719269	44.433372	-1.284445	108.855309	43.670849	31.344732	108.619942	44.0521105	15.0301435	108.7376255	-69.3568565	14.1548765	104.7009125
-5.418889	33.713512	106.188377	-12.682745	14.682165	106.702217	44.414589	-1.111158	108.836433	43.62009	31.529558	108.599831	44.0173395	15.2092	108.718132	-69.3828295	14.15513	104.686302
-4.963295	33.381126	106.131935	-12.713793	14.742574	106.675789	44.405113	-0.936207	108.830345	43.557987	31.684172	108.556282	43.98155	15.3739825	108.6933135	-69.409136	14.1111655	104.6582645
-4.460173	33.044415	106.085411	-12.749023	14.868569	106.668831	44.407871	-0.79251	108.830154	43.511021	31.833303	108.483871	43.959446	15.5203965	108.6570125	-69.457492	14.2167415	104.6806495
-3.950086	32.723747	106.018303	-12.718458	14.876194	106.643799	44.418327	-0.671817	108.843147	43.456562	31.947544	108.405342	43.9374445	15.6378635	108.6242445	-69.3743605	14.1145245	104.6633535
-3.267097	32.16769	105.9217	-12.710629	14.922002	106.643822	44.447212	-0.548674	108.874893	43.410313	32.060768	108.32914	43.9287625	15.756047	108.6020165	-69.3500205	14.087957	104.6856275
-2.807052	31.771013	105.858055	-12.720089	14.95715	106.651215	44.449123	-0.51611	108.928505	43.403305	32.101841	108.299759	43.926214	15.7928655	108.614132	-69.366392	14.1214345	104.688298
-2.296463	31.356871	105.836548	-12.75208	14.93399	106.672821	44.439434	-0.513206	108.979378	43.402401	32.112659	108.297905	43.9209175	15.7997265	108.6386415	-69.4250775	14.0682535	104.7070005
-1.805493	30.901974	105.838226	-12.767561	14.927485	106.703117	44.431763	-0.533131	109.052933	43.400627	32.104115	108.354225	43.916195	15.785492	108.703579	-69.451317	14.069478	104.702655
-1.319741	30.462132	105.907349	-12.807123	14.90688	106.764557	44.421204	-0.561625	109.142624	43.403366	32.099876	108.423325	43.912285	15.7691255	108.7829745	-69.526531	14.0446345	104.7461395
-0.83181	30.045828	105.97522	-12.829356	14.880654	106.837288	44.41135	-0.579476	109.246147	43.380562	32.142605	108.532547	43.895956	15.7815645	108.889347	-69.554668	13.9797435	104.785229
-0.38587	29.629166	106.015602	-12.867029	14.886433	106.905472	44.409691	-0.584167	109.377167	43.396751	32.102077	108.613434	43.903221	15.758955	108.9953005	-69.637279	14.013911	104.8156435
0.281209	28.984493	106.068207	-12.939419	14.878668	106.980576	44.418591	-0.58017	109.576347	43.361214	32.13052	108.740654	43.8899025	15.775175	109.1585005	-69.7687405	13.982161	104.8026515
0.779939	28.525511	106.12397	-12.985616	14.864045	107.053505	44.446007	-0.559923	109.7155	43.333324	32.154514	108.861542	43.8896655	15.7972955	109.288521	-69.8608975	13.9307945	104.818489
1.24488	28.041288	106.229439	-13.009226	14.869024	107.144012	44.480484	-0.542881	109.851921	43.319916	32.193398	109.007851	43.9002	15.8252585	109.429886	-69.918652	13.9127895	104.858138
1.690052	27.572739	106.357368	-13.021242	14.847763	107.233917	44.514267	-0.544602	109.971359	43.33131	32.251411	109.190536	43.9227885	15.8534045	109.5809475	-69.9652725	13.8421215	104.8868865
2.159831	27.138424	106.515968	-13.034187	14.844446	107.336044	44.546562	-0.548932	110.095596	43.34462	32.294533	109.394249	43.945591	15.8728005	109.7449225	-70.013965	13.8160915	104.9271655
2.552922	26.714882	106.705978	-13.055626	14.839933	107.461121	44.574966	-0.53709	110.208488	43.369846	32.331108	109.648643	43.972406	15.897009	109.9285655	-70.083658	13.782857	104.9936765
2.952695	26.304985	106.904984	-13.05881	14.844963	107.565247	44.607052	-0.522827	110.334869	43.42028	32.395729	109.912514	44.013666	15.936451	110.1236915	-70.131286	13.753475	105.0068025
3.573748	25.601927	107.194969	-13.085951	14.861645	107.719482	44.639145	-0.485017	110.501541	43.494232	32.488537	110.346626	44.0666885	16.00176	110.4240835	-70.2385905	13.72153	105.0148805
3.970873	25.111242	107.331451	-13.103204	14.904706	107.77935	44.641983	-0.45202	110.616096	43.54998	32.568489	110.638222	44.0959815	16.0582345	110.627159	-70.3023895	13.7511775	104.931541
4.34575	24.632254	107.485435	-13.114492	14.941147	107.832756	44.614738	-0.382234	110.695351	43.584007	32.634109	110.859444	44.0993725	16.1259375	110.7773975	-70.3283565	13.7563565	104.8881145
4.741811	24.167202	107.617424	-13.150755	14.97768	107.874489	44.625488	-0.350942	110.723236	43.560383	32.759872	111.11776	44.0929355	16.204465	110.920498	-70.3944455	13.750895	104.82848
5.066349	23.721827	107.724716	-13.200424	15.029773	107.899643	44.632034	-0.305519	110.73661	43.56266	32.818199	111.309799	44.097347	16.25634	111.0232045	-70.498195	13.803206	104.7760815
5.36063	23.206636	107.787178	-13.243019	15.072269	107.932213	44.587563	-0.269395	110.789406	43.564369	32.873173	111.456154	44.075966	16.301889	111.12278	-70.562004	13.842649	104.741646
5.643214	22.718718	107.830177	-13.282392	15.128853	107.953598	44.570221	-0.251256	110.79438	43.557682	32.907265	111.568626	44.0639515	16.3280045	111.181503	-70.6287355	13.9297015	104.725693
6.084753	21.832788	107.888939	-13.359944	15.147948	108.017334	44.535595	-0.258589	110.82724	43.524231	32.900204	111.681343	44.029913	16.3208075	111.2542915	-70.749801	13.9750885	104.7803765
6.330891	21.207458	107.892036	-13.409842	15.162909	108.027649	44.480518	-0.283954	110.855881	43.507969	32.818146	111.657753	43.9942435	16.267096	111.256817	-70.8139275	14.058722	104.798481
6.597078	20.58289	107.85791	-13.43462	15.159343	108.024727	44.408562	-0.283796	110.852478	43.440212	32.807587	111.636902	43.924387	16.2618955	111.24469	-70.793627	14.0567905	104.804764
6.782585	19.945908	107.815399	-13.461659	15.130671	108.000336	44.373802	-0.309919	110.808632	43.392826	32.748409	111.548302	43.883314	16.219245	111.178467	-70.806632	14.042097	104.822205
6.942559	19.265903	107.721031	-13.484295	15.108818	107.957909	44.386818	-0.381593	110.707855	43.313961	32.677467	111.467422	43.8503895	16.147937	111.0876385	-70.8189795	14.069699	104.8281795
7.08012	18.579905	107.598198	-13.510689	15.043059	107.892632	44.342793	-0.418126	110.665108	43.256958	32.619648	111.332169	43.7998755	16.100761	110.9986385	-70.8212535	13.985357	104.7866255
7.243821	17.774149	107.459488	-13.527089	15.016304	107.805206	44.334881	-0.449813	110.571754	43.225479	32.501575	111.084	43.78018	16.025881	110.827877	-70.834358	14.006727	104.782535
7.406706	16.669254	107.225204	-13.542727	14.977484	107.617477	44.341007	-0.486061	110.422707	43.073883	32.394356	110.778549	43.707445	15.9541475	110.600628	-70.792899	14.0008205	104.634326
7.537704	15.896617	107.029984	-13.559365	14.954862	107.463249	44.310959	-0.506464	110.327545	42.975121	32.304577	110.495148	43.64304	15.8990565	110.4113465	-70.76177	14.0106675	104.5151515
7.564038	15.132171	106.831802	-13.604577	14.901707	107.285011	44.290531	-0.513215	110.217812	42.864162	32.212021	110.16748	43.5773465	15.849403	110.192646	-70.7865005	13.954011	104.377376
7.593878	14.342933	106.592598	-13.633741	14.886858	107.091736	44.279564	-0.509314	110.079536	42.698715	32.153431	109.888161	43.4891395	15.8220585	109.9838485	-70.7566215	13.9516575	104.1996235
7.621254	13.532342	106.368843	-13.669562	14.868686	106.879845	44.272594	-0.517035	109.97139	42.533516	32.103848	109.638962	43.403055	15.7934065	109.805176	-70.742179	13.9439655	103.954514
7.619798	12.703312	106.173965	-13.727601	14.821394	106.669464	44.245991	-0.541541	109.85659	42.413605	32.062595	109.376213	43.329798	15.760527	109.6164015	-70.785	13.882261	103.7225265
7.606102	11.922697	105.977654	-13.774361	14.767495	106.479431	44.209766	-0.544653	109.738983	42.284786	32.014256	109.170555	43.247276	15.7348015	109.454769	-70.795998	13.8001885	103.504093
7.529747	10.712769	105.73716	-13.82222	14.713885	106.194153	44.209152	-0.589991	109.573364	42.140465	31.909966	108.940491	43.1748085	15.6599875	109.2569275	-70.8192485	13.7677825	103.1313785
7.424904	9.911104	105.560089	-13.870965	14.621191	106.043282	44.197567	-0.626713	109.458138	42.064716	31.858618	108.807983	43.1311415	15.6159525	109.1330605	-70.8730715	13.6264295	102.9535035
7.362629	9.080215	105.40683	-13.913163	14.5827	105.900612	44.193134	-0.645545	109.31765	41.996784	31.819641	108.703255	43.094959	15.587048	109.0104525	-70.921285	13.578352	102.7907715
7.225266	8.279107	105.265602	-13.929028	14.555478	105.748764	44.198997	-0.674751	109.178093	41.945595	31.790756	108.574745	43.072296	15.5580025	108.876419	-70.930352	13.5529535	102.621109
7.068167	7.488686	105.094002	-13.914883	14.523695	105.617882	44.191517	-0.678423	109.03643	41.888817	31.762388	108.450531	43.040167	15.5419825	108.7434805	-70.869933	13.5054075	102.4922835
6.941708	6.725178	104.921135	-13.899242	14.497207	105.45182	44.202389	-0.660746	108.9067	41.820549	31.752264	108.337891	43.011469	15.545759	108.6222955	-70.809953	13.448655	102.2813445
6.725248	5.921265	104.728104	-13.861974	14.441943	105.290642	44.248028	-0.637629	108.768341	41.778244	31.757719	108.271515	43.013136	15.560045	108.519928	-70.737084	13.323841	102.061356
6.400593	4.743835	104.411255	-13.837063	14.41501	105.039574	44.273548	-0.607861	108.611153	41.749741	31.77593	108.189728	43.0116445	15.5840345	108.4004405	-70.6857705	13.2459855	101.6787075
6.108683	3.973646	104.261162	-13.847611	14.403306	104.918549	44.294529	-0.597149	108.45108	41.674561	31.781179	108.187279	42.984545	15.592015	108.3191795	-70.679767	13.214597	101.5179185
5.795277	3.184343	104.106415	-13.835166	14.386826	104.836258	44.25256	-0.568022	108.355698	41.642895	31.783527	108.175453	42.9477275	15.6077525	108.2655755	-70.6180595	13.1658995	101.4069405
5.474483	2.399602	103.972939	-13.851838	14.381393	104.795822	44.243034	-0.541422	108.208679	41.623455	31.805006	108.16758	42.9332445	15.631792	108.1881295	-70.6369205	13.130994	101.4035145
5.063946	1.615238	103.837166	-13.871736	14.389827	104.74826	44.181576	-0.499087	108.128098	41.60405	31.83287	108.141281	42.892813	15.6668915	108.1346895	-70.636285	13.1127625	101.3618305
4.682124	0.83929	103.711472	-13.869783	14.408106	104.684959	44.135418	-0.44426	107.998047	41.578957	31.86644	108.084084	42.8571875	15.71109	108.0410655	-70.5967535	13.105122	101.3288525
4.243266	0.06601	103.589439	-13.894442	14.464024	104.617439	44.066948	-0.38548	107.916153	41.5453	31.903109	107.998016	42.806124	15.7588145	107.9570845	-70.595008	13.1692335	101.2777935
3.591256	-1.130779	103.39959	-13.927251	14.56981	104.486336	43.981155	-0.318379	107.781197	41.507446	31.94879	107.81987	42.7443005	15.8152055	107.8005335	-70.5988025	13.3244145	101.1721385
3.061726	-1.900725	103.294838	-13.935323	14.606014	104.418648	43.930283	-0.294457	107.725082	41.471336	31.974649	107.671562	42.7008095	15.840096	107.698322	-70.5714555	13.371932	101.138974
2.56622	-2.72291	103.210953	-13.920268	14.665831	104.323807	43.883408	-0.273399	107.66288	41.437496	31.983418	107.513237	42.660452	15.8550095	107.5880585	-70.500988	13.4766525	101.0595555
2.026302	-3.520767	103.191795	-13.922316	14.681185	104.262833	43.837635	-0.266828	107.625603	41.417652	31.981695	107.313034	42.6276435	15.8574335	107.4693185	-70.4722755	13.5049365	101.0563475
1.479922	-4.30079	103.171028	-13.901314	14.690044	104.174026	43.801247	-0.262617	107.595848	41.39864	31.962753	107.106827	42.5999435	15.850068	107.3513375	-70.4025715	13.53002	100.9967145
0.896504	-5.08734	103.150162	-13.908132	14.695436	104.087982	43.758961	-0.270269	107.551445	41.376213	31.928959	106.908585	42.567587	15.829345	107.230015	-70.383851	13.561527	100.945949
0.297066	-5.883567	103.140366	-13.878057	14.679022	104.009544	43.71051	-0.294517	107.522942	41.360043	31.886757	106.679382	42.5352765	15.79612	107.101162	-70.2913905	13.561924	100.917926
-0.630265	-6.985118	103.117165	-13.842451	14.656446	103.869392	43.666981	-0.347894	107.479874	41.353745	31.831493	106.439362	42.510363	15.7417995	106.959618	-70.195265	13.5710925	100.779166
-1.27414	-7.700013	103.068748	-13.846624	14.643267	103.757881	43.627937	-0.38898	107.4589	41.376049	31.803503	106.284882	42.501993	15.7072615	106.871891	-70.195241	13.5792725	100.643871
-1.929971	-8.408035	102.994347	-13.839586	14.633989	103.62278	43.572498	-0.407753	107.425102	41.376068	31.763533	106.14798	42.474283	15.67789	106.786541	-70.153455	13.590088	100.459019
-2.638511	-9.080276	102.913857	-13.840625	14.618447	103.510201	43.542328	-0.405386	107.367775	41.359921	31.749847	106.05146	42.4511245	15.6722305	106.7096175	-70.1323745	13.5646635	100.3107845
-3.317449	-9.692303	102.838898	-13.846371	14.614923	103.404633	43.503208	-0.386821	107.322456	41.351425	31.753433	105.952606	42.4273165	15.683306	106.637531	-70.1200585	13.54654	100.171735
-4.022997	-10.273614	102.789398	-13.838381	14.650637	103.324104	43.466805	-0.342503	107.293091	41.347672	31.806776	105.863358	42.4072385	15.7321365	106.5782245	-70.0840005	13.5691375	100.0699835
-4.736727	-10.811337	102.762619	-13.844734	14.683766	103.231262	43.456032	-0.287614	107.268059	41.34499	31.869013	105.789482	42.400511	15.7906995	106.5287705	-70.089979	13.5768325	99.9337535
-5.852962	-11.538138	102.693047	-13.852585	14.815639	103.113647	43.424862	-0.170171	107.205307	41.311951	31.944916	105.65374	42.3684065	15.8873725	106.4295235	-70.0735765	13.7439055	99.7977705
-6.640317	-11.967659	102.661659	-13.864979	14.890366	103.050423	43.394218	-0.116449	107.168152	41.30711	31.994951	105.564331	42.350664	15.939251	106.3662415	-70.080622	13.841481	99.7346045
-7.402591	-12.374516	102.69812	-13.850418	14.984387	103.021255	43.361855	-0.065583	107.131104	41.307495	32.025265	105.482277	42.334675	15.979841	106.3066905	-70.035511	13.988933	99.7358195
-8.168147	-12.720598	102.746376	-13.845761	15.050829	103.030083	43.306099	-0.016788	107.092712	41.337425	32.042618	105.421219	42.321762	16.012915	106.2569655	-70.013284	14.088743	99.8032005
-8.942756	-13.051781	102.808357	-13.815408	15.110737	103.054825	43.281452	0.010212	106.986526	41.379513	32.034382	105.333694	42.3304825	16.022297	106.16011	-69.9612985	14.199177	99.94954
-9.718186	-13.32198	102.802742	-13.800323	15.144302	103.039658	43.157425	0.04683	106.899918	41.418873	32.017738	105.22332	42.288149	16.032284	106.061619	-69.888795	14.25632	100.017697
-10.555999	-13.577101	102.800308	-13.769063	15.170007	102.994728	43.070133	0.06444	106.753265	41.445061	31.996098	105.076134	42.257597	16.030269	105.9146995	-69.795723	14.309745	100.0747565
-11.724154	-13.842149	102.721962	-13.765937	15.193218	102.882347	42.940647	0.096656	106.471809	41.424309	32.014351	104.817543	42.182478	16.0555035	105.644676	-69.714352	14.3309325	100.120018
-12.506143	-13.920255	102.666687	-13.759695	15.221043	102.764748	42.851067	0.112257	106.295776	41.439556	31.948212	104.604233	42.1453115	16.0302345	105.4500045	-69.6647015	14.4118515	100.0794915
-13.220531	-14.037768	102.596069	-13.787742	15.22872	102.684761	42.784271	0.113016	106.096649	41.42514	31.93391	104.428421	42.1047055	16.023463	105.262535	-69.6801895	14.433977	100.106987
-13.931145	-14.021217	102.485786	-13.796608	15.237416	102.585007	42.699459	0.119829	105.910202	41.399117	31.917196	104.250359	42.049288	16.0185125	105.0802805	-69.642504	14.4563195	100.0897335
-14.773204	-14.017256	102.437294	-13.840014	15.244357	102.52224	42.621349	0.135461	105.745781	41.36974	31.909302	104.09182	41.9955445	16.0223815	104.9188005	-69.6755725	14.4663325	100.1256795
-15.442209	-13.953463	102.361366	-13.861695	15.244319	102.469589	42.552929	0.150496	105.604172	41.34515	31.922039	103.961052	41.9490395	16.0362675	104.782612	-69.6724295	14.4523705	100.156566
-16.178787	-13.796107	102.330696	-13.895531	15.262731	102.406189	42.497547	0.170237	105.501137	41.318771	31.952995	103.84948	41.908159	16.061616	104.6753085	-69.699221	14.463846	100.1370695
-17.123375	-13.497567	102.252602	-13.939333	15.316952	102.339676	42.416866	0.229482	105.384895	41.274998	32.011925	103.737236	41.845932	16.1207035	104.5610655	-69.724598	14.5132005	100.1182865
-17.766109	-13.226586	102.25061	-13.957521	15.357087	102.312027	42.37373	0.255259	105.351494	41.274719	32.066311	103.709625	41.8242245	16.160785	104.5305595	-69.7392665	14.553389	100.0934945
-18.346968	-12.907116	102.209091	-13.992636	15.402311	102.296112	42.349842	0.289341	105.349747	41.281765	32.112888	103.718414	41.8158035	16.2011145	104.5340805	-69.8010755	14.6035075	100.0581435
-18.975767	-12.542876	102.18544	-13.997373	15.444228	102.305313	42.345409	0.308084	105.382141	41.274475	32.20734	103.820679	41.809942	16.257712	104.60141	-69.804688	14.630744	100.009216
-19.515579	-12.138451	102.144218	-14.010115	15.488336	102.331245	42.382267	0.298621	105.413757	41.361622	32.211498	103.928185	41.8719445	16.2550595	104.670971	-69.8921745	14.7216125	99.991519
-20.032093	-11.721001	102.154205	-13.994013	15.522544	102.370331	42.352577	0.303369	105.535385	41.421856	32.24342	104.095604	41.8872165	16.2733945	104.8154945	-69.8752425	14.7716935	99.9251675
-20.502851	-11.24286	102.094902	-13.99004	15.560834	102.410614	42.389305	0.276165	105.589661	41.497276	32.271568	104.271851	41.9432905	16.2738665	104.930756	-69.9233705	14.8478015	99.890472
-21.179508	-10.498425	102.01931	-13.981697	15.601842	102.459351	42.357082	0.272568	105.752686	41.631947	32.3009	104.5233	41.9945145	16.286734	105.137993	-69.9579085	14.91695	99.780709
-21.612267	-9.938217	101.96476	-13.960741	15.63132	102.485481	42.358276	0.266148	105.795929	41.70977	32.29752	104.671356	42.034023	16.281834	105.2336425	-69.955505	14.980806	99.7373195
-21.990408	-9.301595	101.855659	-13.930479	15.714051	102.481888	42.361912	0.259946	105.832001	41.79393	32.292675	104.820755	42.077921	16.2763105	105.326378	-69.938879	15.1517915	99.637398
-22.34005	-8.644238	101.683998	-13.905323	15.758802	102.439354	42.37484	0.245371	105.880096	41.896835	32.309456	104.956589	42.1358375	16.2774135	105.4183425	-69.9464835	15.2401905	99.4603655
-22.73304	-8.007116	101.51297	-13.885297	15.798987	102.342796	42.386627	0.229621	105.881134	41.98415	32.319416	105.109978	42.1853885	16.2745185	105.495556	-69.9559825	15.3234555	99.190036
-23.028704	-7.354055	101.236	-13.888187	15.838143	102.259254	42.37429	0.214735	105.866005	42.053936	32.299683	105.280914	42.214113	16.257209	105.5734595	-69.990487	15.419077	98.9450485
-23.322388	-6.706479	100.962219	-13.880653	15.852141	102.161011	42.391224	0.19928	105.805954	42.120228	32.294758	105.466805	42.255726	16.247019	105.6363795	-70.017032	15.457263	98.6856425
-23.779125	-5.692893	100.545647	-13.8822	15.88264	102.028442	42.372704	0.236335	105.697922	42.201706	32.333767	105.798599	42.287205	16.285051	105.7482605	-70.051605	15.480229	98.3086235
-24.000553	-4.999517	100.270439	-13.880909	15.929592	101.966881	42.344772	0.278696	105.658386	42.25428	32.37178	105.994713	42.299526	16.325238	105.8265495	-70.061344	15.533946	98.1072125
-24.245523	-4.311605	100.015221	-13.855404	15.970811	101.905632	42.332573	0.382691	105.601929	42.310898	32.46154	106.173027	42.3217355	16.4221155	105.887478	-70.0325435	15.5195065	97.923786
-24.477772	-3.649356	99.83094	-13.857759	16.030716	101.859596	42.346382	0.499567	105.515495	42.337494	32.56583	106.318474	42.341938	16.5326985	105.9169845	-70.057456	15.5287335	97.8022075
-24.646551	-3.012928	99.679665	-13.852334	16.126293	101.802017	42.337658	0.657198	105.424706	42.356396	32.711269	106.387947	42.347027	16.6842335	105.9063265	-70.051695	15.5683525	97.6977075
-24.816769	-2.39439	99.519455	-13.798146	16.217409	101.723732	42.303375	0.848836	105.328163	42.373707	32.856361	106.376938	42.338541	16.8525985	105.8525505	-69.934833	15.5822195	97.5949135
-24.999207	-1.787703	99.406357	-13.767499	16.318338	101.611458	42.312927	1.043735	105.174065	42.359642	33.009087	106.276741	42.3362845	17.026411	105.725403	-69.8712825	15.610265	97.497513
-25.273699	-0.915438	99.280518	-13.695276	16.47106	101.45488	42.361111	1.349681	104.945992	42.274601	33.236485	106.09182	42.317856	17.293083	105.518906	-69.708408	15.649037	97.390854
-25.41877	-0.346789	99.186882	-13.636335	16.559811	101.358879	42.373322	1.559307	104.842827	42.25779	33.396263	105.939034	42.315556	17.477785	105.3909305	-69.588226	15.641837	97.3268275
-25.584412	0.20816	99.16272	-13.608505	16.61964	101.291702	42.45966	1.674996	104.751419	42.234913	33.543308	105.813194	42.3472865	17.609152	105.2823065	-69.5642965	15.630128	97.3010975
-25.73797	0.702805	99.186462	-13.564348	16.663912	101.240982	42.511578	1.786081	104.733833	42.216164	33.674076	105.704208	42.363871	17.7300785	105.2190205	-69.492567	15.5977455	97.2629435
-25.849756	1.156839	99.203217	-13.541913	16.70812	101.193871	42.569778	1.888997	104.706261	42.202377	33.768791	105.59343	42.3860775	17.828894	105.1498455	-69.4699035	15.587346	97.2378965
-25.922071	1.600956	99.180046	-13.514677	16.746906	101.139084	42.59407	1.969334	104.705681	42.17218	33.853004	105.526375	42.383125	17.911169	105.116028	-69.412479	15.582643	97.16214
-25.996801	1.996668	99.203293	-13.481866	16.765617	101.107323	42.624134	2.024635	104.751572	42.159607	33.900539	105.482422	42.3918705	17.962587	105.116997	-69.3556025	15.568647	97.097649
-26.105085	2.586138	99.271248	-13.46495	16.734289	101.11573	42.679169	2.051836	104.911591	42.167141	33.961327	105.563103	42.423155	18.0065815	105.237347	-69.353055	15.4619965	96.994113
-26.174631	2.943566	99.305	-13.446367	16.711838	101.15522	42.705475	2.096919	105.049667	42.207638	34.002323	105.655502	42.4565565	18.049621	105.3525845	-69.3492905	15.374055	96.9578555
-26.206932	3.306005	99.367241	-13.409933	16.689726	101.19413	42.755669	2.08332	105.227913	42.244129	34.046059	105.78476	42.499899	18.0646895	105.5063365	-69.319765	15.3147625	96.8819235
-26.214418	3.693158	99.40934	-13.371773	16.670015	101.250717	42.820297	2.116238	105.40657	42.299549	34.098877	105.958488	42.559923	18.1075575	105.682529	-69.303469	15.2324725	96.818905
-26.184898	4.054893	99.468811	-13.324163	16.619041	101.338348	42.870541	2.165699	105.617355	42.356438	34.15152	106.135201	42.6134895	18.1586095	105.876278	-69.2618155	15.0794725	96.800418
-26.189798	4.386062	99.572411	-13.254661	16.611639	101.427284	42.929737	2.217362	105.817352	42.40876	34.279312	106.369354	42.6692485	18.248337	106.093353	-69.1785705	14.974941	96.761215
-26.147837	4.676162	99.689339	-13.175747	16.613028	101.529442	43.045677	2.268315	106.015587	42.485924	34.359257	106.591927	42.7658005	18.313786	106.303757	-69.1172945	14.91227	96.755127
-25.991526	5.077649	99.845467	-13.06849	16.619473	101.725052	43.166004	2.381624	106.396774	42.649456	34.485458	106.882523	42.90773	18.433541	106.6396485	-69.04471	14.805405	96.8104555
-25.888533	5.286562	99.993927	-13.004138	16.641893	101.832939	43.274143	2.46757	106.585297	42.755516	34.611084	107.061264	43.0148295	18.539327	106.8232805	-69.0231055	14.744459	96.8425975
-25.827631	5.485505	100.076851	-12.94453	16.684555	101.93058	43.362965	2.542659	106.714859	42.83313	34.714214	107.197479	43.0980475	18.6284365	106.956169	-68.9871075	14.7406735	96.904991
-25.753748	5.674444	100.113953	-12.899603	16.71509	101.975967	43.424423	2.633849	106.79808	42.879852	34.814079	107.310127	43.1521375	18.723964	107.0541035	-68.9513435	14.706216	96.8978305
-25.683903	5.829908	100.11647	-12.86167	16.752695	101.991447	43.461132	2.717678	106.854614	42.927673	34.897873	107.382263	43.1944025	18.8077755	107.1184385	-68.9177425	14.6976145	96.8644555
-25.644943	6.011331	100.070747	-12.850253	16.782291	101.979736	43.54393	2.803057	106.882561	42.940868	35.007847	107.47583	43.242399	18.905452	107.1791955	-68.942905	14.65913	96.7802765
-25.570812	6.141493	100.046112	-12.84789	16.821657	101.975998	43.535572	2.928375	106.969025	42.939411	35.107059	107.575645	43.2374915	19.017717	107.272335	-68.9332715	14.625597	96.679661
-25.493649	6.317575	99.994644	-12.861639	16.917255	101.963676	43.554543	3.095762	107.061363	42.924892	35.285614	107.685921	43.2397175	19.190688	107.373642	-68.9629955	14.643822	96.55371
-25.42598	6.41969	99.938904	-12.863615	16.963842	101.933708	43.570473	3.210858	107.102478	42.914196	35.404053	107.714119	43.2423345	19.3074555	107.4082985	-68.9695645	14.6202285	96.4591175
-25.397413	6.506467	99.899765	-12.871655	17.005083	101.899185	43.609291	3.356571	107.184753	42.878429	35.523232	107.772064	43.24386	19.4399015	107.4784085	-68.98717	14.5702645	96.3199615
-25.425264	6.569583	99.889603	-12.876318	17.057491	101.88826	43.637383	3.489638	107.278908	42.876011	35.68494	107.801056	43.256697	19.587289	107.539982	-69.009333	14.527693	96.236538
-25.455105	6.613806	99.856216	-12.892476	17.138723	101.856339	43.645733	3.636112	107.332634	42.85466	35.825966	107.813736	43.2501965	19.731039	107.573185	-69.0351485	14.546407	96.139493
-25.471586	6.637461	99.791878	-12.89623	17.172409	101.804985	43.65374	3.757636	107.36499	42.845028	35.948597	107.794228	43.249384	19.8531165	107.579609	-69.041844	14.4917015	96.030361
-25.492945	6.636362	99.736061	-12.882079	17.197687	101.741257	43.686165	3.851266	107.38829	42.842346	36.028492	107.777496	43.2642555	19.939879	107.582893	-69.0284135	14.455495	95.899621
-25.5984	6.629878	99.528656	-12.862155	17.218525	101.587639	43.70565	3.953266	107.473442	42.872944	36.14447	107.79818	43.289297	20.048868	107.635811	-69.013607	14.388182	95.539467
-25.638634	6.624051	99.28894	-12.858006	17.238232	101.396088	43.718559	3.965024	107.540131	42.9072	36.180508	107.779434	43.3128795	20.072766	107.6597825	-69.0288915	14.403698	95.1323935
-25.684202	6.601997	99.109489	-12.849967	17.243477	101.246735	43.729904	3.986883	107.511391	42.911736	36.199394	107.716522	43.32082	20.0931385	107.6139565	-69.020754	14.3938155	94.8795135
-25.805569	6.573421	99.099121	-12.796441	17.24859	101.202759	43.750877	4.046027	107.42054	42.907368	36.20816	107.583809	43.3291225	20.1270935	107.5021745	-68.9220045	14.3700865	94.9033435
-25.849709	6.542096	99.201714	-12.698918	17.24189	101.250969	43.824272	4.115396	107.324532	42.943172	36.251026	107.404449	43.383722	20.183211	107.3644905	-68.781558	14.300569	95.1374475
-25.949684	6.50497	99.340714	-12.601881	17.231342	101.344391	43.920567	4.192699	107.246712	43.020969	36.309322	107.225845	43.470768	20.2510105	107.2362785	-68.67453	14.2116735	95.4525035
-26.110754	6.47911	99.380669	-12.517822	17.251833	101.380829	43.9856	4.242321	107.169655	43.091068	36.311317	107.000206	43.538334	20.276819	107.0849305	-68.573978	14.226847	95.6767275
-26.370945	6.582168	99.478706	-12.410516	17.261229	101.335945	44.047047	4.251205	107.021416	43.098648	36.26672	106.643822	43.5728475	20.2589625	106.832619	-68.3938795	14.2634955	95.839271
-26.503405	6.6312	99.519073	-12.366873	17.260868	101.304672	44.098133	4.268764	106.95726	43.090652	36.249363	106.359695	43.5943925	20.2590635	106.6584775	-68.3281385	14.2626725	95.9508665
-26.722305	6.689696	99.589584	-12.326364	17.249956	101.294998	44.166275	4.298784	106.892242	43.068775	36.283176	106.123863	43.617525	20.29098	106.5080525	-68.270253	14.208932	96.0819435
-26.995499	6.759556	99.639595	-12.269808	17.235853	101.28392	44.244205	4.320491	106.868134	43.045025	36.312874	105.926598	43.644615	20.3166825	106.397366	-68.184231	14.1550235	96.170474
-27.284565	6.82027	99.698021	-12.23573	17.20507	101.296844	44.357647	4.310294	106.828545	43.055679	36.334187	105.716385	43.706663	20.3222405	106.272465	-68.178123	14.0878995	96.321223
-27.674681	6.921612	99.773804	-12.207414	17.173168	101.305984	44.421894	4.30626	106.787338	43.066437	36.317406	105.47541	43.7441655	20.311833	106.131374	-68.1589935	14.034503	96.480594
-28.079742	7.06347	99.81694	-12.156113	17.146891	101.299034	44.471432	4.304701	106.722282	43.05983	36.277634	105.256592	43.765631	20.2911675	105.989437	-68.077857	14.0026145	96.608631
-28.689995	7.324439	99.84211	-12.059061	17.085033	101.275002	44.581326	4.268868	106.622826	43.069386	36.237103	105.056801	43.825356	20.2529855	105.8398135	-67.943478	13.9170805	96.7101905
-29.11467	7.487643	99.85424	-11.988459	17.031214	101.27739	44.655113	4.220992	106.582733	43.159016	36.148361	104.963455	43.9070645	20.1846765	105.773094	-67.8839825	13.8777515	96.781686
-29.50679	7.698554	99.824669	-11.904719	16.955938	101.274384	44.708305	4.158589	106.53846	43.237633	36.085052	104.962288	43.972969	20.1218205	105.750374	-67.782407	13.7900555	96.798394
-29.937458	7.857901	99.773796	-11.847564	16.900509	101.263702	44.759853	4.087712	106.452408	43.326805	36.061504	105.00367	44.043329	20.074608	105.728039	-67.738457	13.72641	96.799365
-30.398577	8.011244	99.688248	-11.758788	16.836006	101.229034	44.795113	4.000442	106.321098	43.471218	35.959991	104.954552	44.1331655	19.9802165	105.637825	-67.6507415	13.6917955	96.820243
-30.880722	8.213964	99.584274	-11.717	16.817383	101.186081	44.801353	3.940028	106.08699	43.562298	35.89304	104.856705	44.1818255	19.916534	105.4718475	-67.6158255	13.718232	96.9003145
-31.464371	8.446286	99.54657	-11.666613	16.793295	101.108124	44.771648	3.914733	105.706787	43.598465	35.846577	104.642342	44.1850565	19.880655	105.1745645	-67.5182825	13.705935	97.0416835
-32.285805	8.854226	99.485741	-11.626338	16.814316	100.951096	44.585285	3.921048	104.962715	43.592216	35.754616	104.039131	44.0887505	19.837832	104.500923	-67.3414265	13.7908	97.401269
-32.882568	9.105507	99.541107	-11.626431	16.835007	100.83461	44.522972	3.866714	104.309669	43.534954	35.697777	103.469376	44.028963	19.7822455	103.8895225	-67.281825	13.8877685	97.7796975
-33.43779	9.379501	99.657608	-11.652193	16.879627	100.741432	44.39233	3.872882	103.689255	43.407364	35.658569	102.899277	43.899847	19.7657255	103.294266	-67.204233	13.9935285	98.188598
-33.971844	9.603588	99.831985	-11.668517	16.904249	100.698517	44.267239	3.870187	103.153885	43.303753	35.621944	102.266907	43.785496	19.7460655	102.710396	-67.12253	14.0624325	98.686638
-34.506092	9.781518	100.092361	-11.682853	16.948282	100.71212	44.132961	3.888785	102.75499	43.153881	35.619789	101.721062	43.643421	19.754287	102.238026	-67.009127	14.142277	99.186214
-35.028179	9.979013	100.372055	-11.69913	16.971025	100.78801	44.07288	3.910947	102.469467	43.012272	35.545952	101.270332	43.542576	19.7284495	101.8698995	-66.940836	14.2136005	99.7061205
-35.569721	10.197841	100.690033	-11.706498	16.985001	100.892387	44.015968	3.91164	102.35437	42.899063	35.538029	100.915352	43.4575155	19.7248345	101.634861	-66.8705115	14.2451675	100.149913
-36.349983	10.595031	101.09832	-11.747332	16.939659	101.10527	43.986938	3.866368	102.447876	42.729847	35.471466	100.683167	43.3583925	19.668917	101.5655215	-66.8530565	14.210401	100.6450185
-36.770775	10.824589	101.374992	-11.802549	16.862875	101.26194	43.966839	3.790333	102.672005	42.678986	35.414684	100.607338	43.3229125	19.6025085	101.6396715	-66.9280105	14.1232415	100.8842085
-37.168343	11.083121	101.614464	-11.83315	16.759115	101.437904	44.036751	3.653636	102.864479	42.618317	35.310425	100.586533	43.327534	19.4820305	101.725506	-66.993834	14.0361995	101.150302
-37.472466	11.363355	101.848564	-11.879585	16.626839	101.619171	44.053093	3.528635	103.117371	42.574699	35.145012	100.629601	43.313896	19.3368235	101.873486	-67.073066	13.9168545	101.364856
-37.805275	11.649366	102.034035	-11.89843	16.472956	101.815857	44.036182	3.388719	103.439316	42.547886	35.011444	100.733055	43.292034	19.2000815	102.0861855	-67.088894	13.7458305	101.5455285
-38.084106	11.997754	102.219643	-11.942412	16.318512	102.011467	44.086018	3.222171	103.762924	42.560619	34.8484	100.913582	43.3233185	19.0352855	102.338253	-67.2081425	13.6017385	101.684681
-38.3671	12.390847	102.378754	-11.973403	16.156248	102.227089	44.179424	3.025203	104.077354	42.600636	34.727036	101.151489	43.39003	18.8761195	102.6144215	-67.336836	13.4363765	101.8397565
-38.70887	13.154634	102.598717	-11.998542	15.913185	102.558266	44.241531	2.764428	104.588615	42.690872	34.51841	101.515427	43.4662015	18.641419	103.052021	-67.4632855	13.184951	102.064511
-38.897102	13.713069	102.74131	-12.009235	15.77483	102.758774	44.24353	2.606898	104.903389	42.740547	34.424862	101.773544	43.4920385	18.51588	103.3384665	-67.5105085	13.03378	102.1790815
-39.042698	14.348334	102.854279	-12.038526	15.660594	102.945305	44.235558	2.501502	105.170609	42.777447	34.297096	102.011978	43.5065025	18.399299	103.5912935	-67.5835545	12.921889	102.2993165
-39.196022	15.008123	102.942024	-12.073699	15.543776	103.091934	44.236523	2.373687	105.390656	42.820095	34.1796	102.259239	43.528309	18.2766435	103.8249475	-67.675707	12.8109085	102.3589205
-39.367393	15.66499	102.914085	-12.132023	15.437108	103.202415	44.229061	2.266027	105.577621	42.831455	34.098038	102.53241	43.530258	18.1820325	104.0550155	-67.794304	12.6921835	102.3498145
-39.484917	16.422697	102.916084	-12.193898	15.327036	103.330139	44.263203	2.061992	105.722198	42.829163	34.03915	102.794907	43.546183	18.050571	104.2585525	-67.933979	12.603501	102.4017255
-39.589767	17.268175	102.954269	-12.295418	15.19883	103.47258	44.265862	1.961616	105.772491	42.817081	33.985836	103.075882	43.5414715	17.973726	104.4241865	-68.1323075	12.423934	102.5209735
-39.664608	18.601923	103.099083	-12.407186	15.021306	103.674988	44.130775	1.893188	105.861137	42.7603	33.933674	103.511444	43.4455375	17.913431	104.6862905	-68.2599095	12.129181	102.6636855
-39.816181	19.541147	103.230415	-12.500313	14.924356	103.827965	44.061039	1.807255	105.791618	42.734234	33.90593	103.813217	43.3976365	17.8565925	104.8024175	-68.3982625	11.9921195	102.8535125
-39.91053	20.54834	103.371918	-12.593554	14.818324	103.966431	43.947266	1.733459	105.732849	42.735146	33.877907	104.112709	43.341206	17.805683	104.922779	-68.528314	11.830965	103.010083
-39.943722	21.612911	103.541946	-12.705304	14.748057	104.07547	43.826721	1.647533	105.666672	42.722042	33.852993	104.432533	43.2743815	17.750263	105.0496025	-68.6849895	11.745851	103.1013375
-39.934147	22.648087	103.75692	-12.801787	14.672925	104.189232	43.711994	1.583163	105.557236	42.696022	33.813839	104.71653	43.204008	17.698501	105.136883	-68.807582	11.647349	103.241581
-40.019798	23.614887	103.940605	-12.894633	14.645288	104.294479	43.487343	1.630537	105.54409	42.663795	33.781651	104.974625	43.075569	17.706094	105.2593575	-68.864835	11.584482	103.3296005
-39.977119	24.642611	104.143051	-13.000001	14.639818	104.375053	43.3937	1.621569	105.477776	42.609829	33.780216	105.248451	43.0017645	17.7008925	105.3631135	-69.0017665	11.5787435	103.3869925
-39.891903	26.239712	104.320145	-13.153876	14.690616	104.494949	43.30798	1.619925	105.48838	42.521545	33.869995	105.654816	42.9147625	17.74496	105.571598	-69.2225145	11.636272	103.4183
-39.845608	27.22024	104.50528	-13.2781	14.761697	104.581741	43.19194	1.803589	105.588875	42.436642	34.030975	105.931114	42.814291	17.917282	105.7599945	-69.370491	11.606112	103.4034875
-39.834206	28.210291	104.660545	-13.400829	14.820181	104.68367	43.126125	1.87232	105.675339	42.350571	34.112804	106.165405	42.738348	17.992562	105.920372	-69.540006	11.6478	103.446968
-39.767109	29.200474	104.820229	-13.534613	14.864668	104.78727	43.077122	1.922809	105.753586	42.232727	34.220528	106.397629	42.6549245	18.0716685	106.0756075	-69.7241505	11.6576675	103.4989325
-39.682693	30.173727	105.015503	-13.682826	14.977238	104.913185	43.0438	1.957706	105.807182	42.114338	34.308006	106.583702	42.579069	18.132856	106.195442	-69.944721	11.82162	103.630928
-39.573112	31.112543	105.229172	-13.746996	14.97169	104.996155	43.054615	2.008206	105.865326	42.003178	34.368317	106.778885	42.5288965	18.1882615	106.3221055	-70.0228885	11.7551185	103.6702045
-39.452797	31.957272	105.354836	-13.855389	14.956813	105.078148	43.028076	2.039792	105.960442	41.927101	34.414608	106.962982	42.4775885	18.2272	106.461712	-70.1883665	11.686426	103.694584
-39.30056	33.179985	105.55117	-13.93004	14.953506	105.209442	43.000317	2.0601	106.118523	41.823128	34.49963	107.232216	42.4117225	18.279865	106.6753695	-70.2718025	11.627147	103.7435145
-39.141239	34.043941	105.692307	-13.951662	14.94295	105.289482	43.004353	2.051272	106.210495	41.834	34.45179	107.372955	42.4191765	18.251531	106.791725	-70.3225005	11.634369	103.787239
-38.961506	34.804508	105.82515	-13.969829	14.929193	105.349823	43.015236	2.027777	106.302895	41.852032	34.440464	107.508217	42.433634	18.2341205	106.905556	-70.373292	11.6242655	103.79409
-38.733311	35.465412	105.974411	-13.957593	14.90154	105.416992	43.025223	1.991084	106.36042	41.860409	34.422962	107.639969	42.442816	18.207023	107.0001945	-70.358002	11.596057	103.8337895
-38.559235	36.101631	106.116692	-14.00699	14.925244	105.490257	42.984676	1.960165	106.416809	41.882259	34.373398	107.761887	42.4334675	18.1667815	107.089348	-70.4474475	11.6837065	103.891166
-38.397976	36.691181	106.289925	-13.978979	14.850404	105.526939	42.999832	1.898481	106.402657	41.891731	34.31321	107.838264	42.4457815	18.1058455	107.1204605	-70.4037395	11.5949625	103.9334175
-38.18082	37.262871	106.463707	-13.993595	14.809397	105.577759	42.979492	1.860173	106.342735	41.885574	34.252007	107.930199	42.432533	18.05609	107.136467	-70.419723	11.562704	104.019051
-37.787018	38.111462	106.697884	-14.064535	14.783247	105.606339	42.936676	1.819479	106.284485	41.873039	34.164192	108.030556	42.4048575	17.9918355	107.1575205	-70.5339275	11.5746585	104.0551575
-37.524895	38.5704	106.812164	-14.115206	14.755308	105.591179	42.91782	1.793303	106.253479	41.840511	34.119255	108.119476	42.3791655	17.956279	107.1864775	-70.6095775	11.554337	103.9958805
-37.291874	38.961357	106.897354	-14.17057	14.745837	105.569115	42.907146	1.784245	106.243683	41.792686	34.103889	108.221687	42.349916	17.944067	107.232685	-70.691056	11.547607	103.905545
-36.993492	39.2547	107.001259	-14.215387	14.755568	105.596855	42.907425	1.79062	106.259323	41.745564	34.093983	108.318222	42.3264945	17.9423015	107.2887725	-70.7572685	11.5688345	103.9049375
-36.738861	39.485847	107.088539	-14.259078	14.733209	105.663239	42.910141	1.802519	106.290398	41.685135	34.11166	108.384537	42.297638	17.9570895	107.3374675	-70.815794	11.5093285	103.9890105
-36.413616	39.642601	107.140991	-14.324305	14.779845	105.701065	42.917603	1.822973	106.338943	41.621784	34.132896	108.440872	42.2696935	17.9779345	107.3899075	-70.9183035	11.5817555	104.0122225
-36.037609	39.737232	107.185616	-14.382378	14.80866	105.742195	42.925877	1.844374	106.434715	41.545998	34.147617	108.461044	42.2359375	17.9959955	107.4478795	-71.0006935	11.6213245	104.0365105
-35.440792	39.762096	107.129753	-14.459938	14.811863	105.851151	42.960262	1.927004	106.676865	41.432201	34.172966	108.472488	42.1962315	18.049985	107.5746765	-71.1161075	11.573741	104.1276255
-34.951279	39.724228	107.076393	-14.493593	14.791129	105.96386	42.99218	1.988587	106.886002	41.352303	34.202347	108.450043	42.1722415	18.095467	107.6680225	-71.1594275	11.486791	104.2596975
-34.540047	39.651741	106.963623	-14.511406	14.808127	106.060501	43.013744	2.042036	107.112991	41.273399	34.219406	108.386971	42.1435715	18.130721	107.749981	-71.1663835	11.485533	104.371021
-34.089737	39.529984	106.866547	-14.530457	14.795743	106.18985	43.045723	2.095665	107.349602	41.182629	34.24044	108.30835	42.114176	18.1680525	107.828976	-71.17509	11.4234335	104.550724
-33.624573	39.378174	106.739677	-14.519697	14.767265	106.337929	43.099579	2.131861	107.575989	41.125652	34.242832	108.216202	42.1126155	18.1873465	107.8960955	-71.1520095	11.3471835	104.7797625
-33.184265	39.205574	106.648026	-14.492393	14.730556	106.508446	43.139858	2.098958	107.797646	41.093765	34.205379	108.099213	42.1168115	18.1521685	107.9484295	-71.1015975	11.3089435	105.0684625
-32.730667	39.087742	106.61657	-14.455364	14.620688	106.685577	43.185421	2.021552	108.007607	41.076805	34.084015	108.004356	42.131113	18.0527835	108.0059815	-71.041841	11.1885925	105.3651725
-31.905991	38.899429	106.553391	-14.415905	14.472996	106.955757	43.28598	1.81356	108.317123	41.099545	33.860725	107.89782	42.1927625	17.8371425	108.1074715	-71.0245725	11.1088495	105.8040425
-31.360558	38.787266	106.522713	-14.373226	14.350973	107.11998	43.333157	1.642022	108.528915	41.137157	33.682732	107.840645	42.235157	17.662377	108.18478	-70.981609	11.039569	106.05518
-30.737093	38.636555	106.536102	-14.338597	14.194754	107.303413	43.408485	1.456792	108.701683	41.159626	33.478622	107.791794	42.2840555	17.467707	108.2467385	-70.9612495	10.921801	106.3600875
-30.088678	38.491714	106.488541	-14.303009	14.053118	107.474609	43.419151	1.318447	108.946251	41.189281	33.282963	107.753059	42.304216	17.300705	108.349655	-70.910234	10.805531	106.599563
-29.476267	38.382462	106.490005	-14.278327	13.893027	107.643745	43.467842	1.157172	109.137276	41.219299	33.101574	107.718506	42.3435705	17.129373	108.427891	-70.9002245	10.656681	106.859599
-28.834093	38.287827	106.474045	-14.214105	13.781924	107.780754	43.536869	0.985726	109.251762	41.234924	32.933849	107.686745	42.3858965	16.9597875	108.4692535	-70.8141065	10.6040605	107.0922545
-28.21793	38.243416	106.512192	-14.234951	13.626987	107.920441	43.523243	0.831821	109.384659	41.238735	32.774204	107.661568	42.380989	16.8030125	108.5231135	-70.850891	10.4509615	107.3177685
-27.214872	38.342106	106.625069	-14.219107	13.431833	108.086052	43.52763	0.595906	109.385826	41.255169	32.540886	107.682907	42.3913995	16.568396	108.5343665	-70.8296135	10.29527	107.6377375
-26.494833	38.45805	106.750725	-14.284306	13.378024	108.182869	43.500092	0.444226	109.35434	41.287968	32.39341	107.747185	42.39403	16.418818	108.5507625	-70.962642	10.33723	107.8149755
-25.711515	38.624809	106.896957	-14.179583	13.283099	108.211151	43.456997	0.273678	109.30159	41.338722	32.267574	107.86512	42.3978595	16.270626	108.583355	-70.7570255	10.295572	107.838947
-24.993986	38.812241	107.084671	-14.264552	13.20743	108.232964	43.394161	0.124905	109.231018	41.390312	32.1689	108.026695	42.3922365	16.1469025	108.6288565	-70.9213405	10.2679575	107.8370715
-24.189083	39.030315	107.264938	-14.305674	13.19927	108.204567	43.331627	0.021109	109.10833	41.444302	32.107269	108.214127	42.3879645	16.064189	108.6612285	-70.9993125	10.334351	107.7479055
-23.448627	39.312771	107.445168	-14.403475	13.275194	108.169319	43.24765	-0.063342	108.916077	41.484566	32.086365	108.392784	42.366108	16.0115115	108.6544305	-71.173058	10.5388765	107.6842075
-22.590839	39.631699	107.662727	-14.391337	13.28713	108.103409	43.139603	-0.073245	108.730461	41.516258	32.077171	108.55793	42.3279305	16.001963	108.6441955	-71.1106045	10.572297	107.5626225
-21.280907	40.130085	108.058334	-14.438226	13.47163	108.067154	43.037586	-0.000268	108.487297	41.562355	32.16692	108.858994	42.2999705	16.083326	108.6731455	-71.1764225	10.859934	107.4611625
-20.449905	40.446888	108.329811	-14.502176	13.641355	108.070221	42.969944	0.098356	108.41478	41.600815	32.277287	109.069756	42.2853795	16.1878215	108.742268	-71.2897315	11.0948885	107.398174
-19.536037	40.749809	108.523926	-14.525515	13.847563	108.116615	42.947655	0.247006	108.418549	41.624035	32.452194	109.297302	42.285845	16.3496	108.8579255	-71.336875	11.345526	107.3753045
-18.665037	41.11216	108.734344	-14.583757	14.04726	108.18988	42.934025	0.427311	108.460411	41.640675	32.659817	109.515968	42.28735	16.543564	108.9881895	-71.454864	11.550956	107.3915705
-17.809471	41.441406	108.912193	-14.614832	14.30455	108.275917	42.934406	0.616453	108.547607	41.642742	32.881123	109.709862	42.288574	16.748788	109.1287345	-71.518238	11.860312	107.4230995
-16.838465	41.719376	109.024551	-14.637399	14.53823	108.354149	42.947399	0.801247	108.679413	41.652447	33.091267	109.912254	42.299923	16.946257	109.2958335	-71.574721	12.130203	107.4124645
-15.877056	41.963028	109.128654	-14.699541	14.776831	108.457275	42.970871	0.963112	108.84832	41.662651	33.292072	110.109367	42.316761	17.127592	109.4788435	-71.715843	12.42607	107.4357065
-14.471256	42.29863	109.26088	-14.70175	14.982	108.548805	43.032272	1.126514	109.174637	41.697956	33.510799	110.436333	42.365114	17.3186565	109.805485	-71.768614	12.6453435	107.292125
-13.501162	42.513962	109.349693	-14.725399	15.070102	108.617714	43.082134	1.188833	109.398376	41.749489	33.62785	110.678902	42.4158115	17.4083415	110.038639	-71.8666095	12.7318625	107.196789
-12.457018	42.670452	109.467293	-14.724721	15.187782	108.69323	43.124184	1.218232	109.625412	41.775902	33.76022	110.990929	42.450043	17.489226	110.3081705	-71.899485	12.886338	107.0782895
-11.44787	42.768536	109.628784	-14.736727	15.240685	108.77787	43.183876	1.238688	109.861061	41.858868	33.824333	111.271729	42.521372	17.5315105	110.566395	-71.994826	12.9498595	106.989345
-10.481484	42.862499	109.836029	-14.759856	15.311445	108.855652	43.232639	1.280751	110.090569	41.937695	33.892227	111.593941	42.585167	17.586489	110.842255	-72.104879	13.036401	106.869049
-9.485462	42.918785	110.037216	-14.767882	15.369591	108.939911	43.298428	1.303007	110.284508	42.040699	33.914154	111.886147	42.6695635	17.6085805	111.0853275	-72.2053275	13.1306015	106.7944945
-8.442035	42.934708	110.285614	-14.812404	15.442951	108.991943	43.364483	1.296754	110.437057	42.132683	33.972851	112.204529	42.748583	17.6348025	111.320793	-72.373391	13.2510995	106.663093
-6.938948	42.875881	110.515236	-14.757416	15.5737	109.03318	43.404823	1.403515	110.665253	42.271832	34.067871	112.572945	42.8383275	17.735693	111.619099	-72.3531595	13.411707	106.447261
-5.950613	42.82795	110.618126	-14.767894	15.72948	108.983788	43.50209	1.427009	110.737526	42.34169	34.192196	112.839661	42.92189	17.8096025	111.7885935	-72.457678	13.6493575	106.1789825
-4.958167	42.73328	110.664986	-14.706877	15.81249	108.852783	43.535404	1.48358	110.803223	42.421413	34.228207	113.006302	42.9784085	17.8558935	111.9047625	-72.3921625	13.7690865	105.8008035
-3.944996	42.59074	110.736382	-14.671426	15.876755	108.748421	43.558807	1.581673	110.835823	42.480354	34.344185	113.166069	43.0195805	17.962929	112.000946	-72.3624325	13.790581	105.495896
-2.961047	42.367352	110.801826	-14.708668	16.007313	108.608101	43.597012	1.644154	110.792015	42.536491	34.375259	113.294708	43.0667515	18.0097065	112.0433615	-72.4840875	14.0049195	105.1728405
-2.060184	42.087605	110.876534	-14.661096	16.015589	108.478691	43.622459	1.668631	110.738739	42.556885	34.447655	113.39399	43.089672	18.058143	112.0663645	-72.411864	13.973035	104.8910175
-1.154273	41.833923	110.97599	-14.629624	16.042637	108.378067	43.647781	1.745544	110.688866	42.58321	34.483471	113.477898	43.1154955	18.1145075	112.083382	-72.3747435	13.9707665	104.672752
0.241755	41.220184	110.958412	-14.594458	16.12599	108.212425	43.696499	1.835983	110.646561	42.627911	34.500011	113.558662	43.162205	18.167997	112.1026115	-72.351121	14.083983	104.3222385
1.151255	40.758305	110.860207	-14.555227	16.184807	108.080544	43.737232	1.915606	110.638847	42.653778	34.531147	113.5532	43.195505	18.2233765	112.0960235	-72.305959	14.1462375	104.0650645
1.971843	40.191242	110.753296	-14.509217	16.228619	107.933517	43.813026	1.987109	110.571861	42.680122	34.582157	113.51178	43.246574	18.284633	112.0418205	-72.265008	14.172605	103.8252135
2.830106	39.649151	110.54335	-14.445867	16.304882	107.741203	43.849529	2.048051	110.480499	42.705193	34.626305	113.346397	43.277361	18.337178	111.913448	-72.169095	14.272586	103.568958
3.67407	39.041786	110.285332	-14.361407	16.331417	107.585739	43.895039	2.117776	110.322281	42.727211	34.668751	113.133644	43.311125	18.3932635	111.7279625	-72.033939	14.2695705	103.4435155
4.506169	38.311081	109.965157	-14.292152	16.343464	107.432602	43.945141	2.17185	110.130402	42.729332	34.697849	112.880478	43.3372365	18.4348495	111.50544	-71.9215405	14.2520785	103.359764
5.324239	37.512733	109.633926	-14.213639	16.400633	107.261131	43.996948	2.212786	109.951141	42.711082	34.736053	112.582397	43.354015	18.4744195	111.266769	-71.781293	14.3268465	103.255493
6.481566	36.293285	109.148529	-14.092822	16.396715	107.01548	44.083351	2.292033	109.688629	42.692062	34.771282	112.18766	43.3877065	18.5316575	110.9381445	-71.5733505	14.2617725	103.0928155
7.271645	35.31213	108.861221	-14.031789	16.417887	106.855896	44.129906	2.34992	109.570335	42.663609	34.808681	111.95446	43.3967575	18.5793005	110.7623975	-71.4603355	14.2564735	102.9493945
8.028247	34.324665	108.58625	-13.976433	16.434311	106.71804	44.171345	2.431506	109.481583	42.652237	34.821934	111.723305	43.411791	18.62672	110.602444	-71.364657	14.241902	102.833636
8.705021	33.352203	108.334877	-13.943575	16.46011	106.56012	44.202778	2.534116	109.403717	42.615303	34.883083	111.534119	43.4090405	18.7085995	110.468918	-71.2961905	14.2116205	102.651322
9.455036	32.212337	108.041748	-13.904256	16.516697	106.392441	44.271366	2.605846	109.321068	42.573742	34.952545	111.337265	43.422554	18.7791955	110.3291665	-71.231066	14.2541985	102.4557155
10.177081	31.040636	107.758476	-13.863432	16.578556	106.199203	44.322102	2.723429	109.289337	42.545441	35.048798	111.180046	43.4337715	18.8861135	110.2346915	-71.1606355	14.2709985	102.1637145
10.796073	29.922834	107.487259	-13.803099	16.669607	105.975853	44.390491	2.821465	109.288406	42.53455	35.124973	111.023247	43.4625205	18.973219	110.1558265	-71.0687185	14.365995	101.7958795
11.797063	28.027205	106.927345	-13.677287	16.83082	105.546188	44.512669	2.930682	109.32901	42.540588	35.198086	110.760475	43.5266285	19.064384	110.0447425	-70.8812025	14.597256	101.0476335
12.405351	26.728567	106.596199	-13.599146	16.900631	105.199829	44.625759	2.990296	109.36599	42.570221	35.239212	110.584007	43.59799	19.114754	109.9749985	-70.796282	14.686508	100.4246595
13.001512	25.395214	106.153847	-13.445337	16.98057	104.813919	44.74025	3.029492	109.416725	42.638313	35.249916	110.405563	43.6892815	19.139704	109.911144	-70.5799555	14.821436	99.716694
13.54746	23.989336	105.772255	-13.31013	17.044777	104.373077	44.870602	3.016165	109.436836	42.734867	35.258587	110.189751	43.8027345	19.137376	109.8132935	-70.4229945	14.952178	98.9328605
14.057573	22.551008	105.404976	-13.188198	17.101864	103.960434	44.932957	3.013267	109.413948	42.805252	35.236061	109.950928	43.8691045	19.124664	109.682438	-70.2455005	15.079064	98.23843
14.521162	21.179316	105.083527	-13.04148	17.122232	103.558968	44.984497	3.015951	109.305717	42.902889	35.188911	109.657242	43.943693	19.102431	109.4814795	-70.026653	15.142033	97.6364565
14.946821	19.6873	104.66819	-12.91873	17.119398	103.157547	45.033379	2.986348	109.082588	43.016155	35.146648	109.304893	44.024767	19.066498	109.1937405	-69.862227	15.172298	97.1213535
15.448314	17.486822	104.035316	-12.71311	17.122185	102.549469	45.038368	2.909707	108.674263	43.181946	35.038273	108.594429	44.110157	18.97399	108.634346	-69.536377	15.27038	96.464592
15.721239	16.005058	103.584412	-12.608607	17.120981	102.176331	45.010223	2.881978	108.322823	43.265953	34.948723	107.989571	44.138088	18.9153505	108.156197	-69.355302	15.3266115	96.196465
15.90119	14.505296	103.155113	-12.485463	17.112959	101.765656	44.990177	2.841302	107.913986	43.30859	34.862202	107.386551	44.1493835	18.851752	107.6502685	-69.1203095	15.374166	95.8810435
16.026812	12.978077	102.629074	-12.403493	17.078112	101.360718	44.946304	2.786495	107.453766	43.347828	34.833565	106.681526	44.147066	18.81003	107.067646	-68.954052	15.346194	95.65379
16.135201	11.421429	102.123276	-12.318526	17.021381	100.90625	44.909172	2.713741	106.962494	43.396015	34.656803	105.869759	44.1525935	18.685272	106.4161265	-68.7896455	15.35749	95.3963735
16.143694	9.897132	101.593712	-12.226055	16.921984	100.424789	44.921875	2.615192	106.450081	43.391224	34.50629	105.130623	44.1565495	18.560741	105.790352	-68.6086595	15.283227	95.059226
16.098045	8.368333	101.145935	-12.131066	16.76363	99.99765	44.887321	2.471173	106.036674	43.420826	34.332806	104.353539	44.1540735	18.4019895	105.1951065	-68.4162055	15.1252705	94.8001935
15.949057	6.100153	100.596024	-12.035294	16.490973	99.369354	44.872684	2.221784	105.499557	43.301723	33.892818	103.361977	44.0872035	18.057301	104.430767	-68.1577915	14.924645	94.307941
15.796539	4.585495	100.274834	-11.955898	16.255117	98.971771	44.856461	2.045494	105.120132	43.281315	33.614285	102.59359	44.068888	17.8298895	103.856861	-67.980684	14.6803445	94.086681
15.546793	3.135608	99.949036	-11.853426	15.992005	98.573669	44.844948	1.844801	104.765617	43.300976	33.479473	101.846298	44.072962	17.662137	103.3059575	-67.779814	14.321873	93.8413805
15.308259	1.703958	99.678658	-11.789156	15.708002	98.198006	44.85078	1.607413	104.415985	43.300518	33.195095	101.163757	44.075649	17.401254	102.789871	-67.653961	14.01475	93.606141
14.955478	0.343097	99.469666	-11.715462	15.395026	97.850319	44.758583	1.354182	104.110123	43.313618	32.869606	100.553429	44.0361005	17.111894	102.331776	-67.4670245	13.678158	93.368862
14.626498	-1.038179	99.245979	-11.661126	15.059797	97.521988	44.754745	1.053777	103.802299	43.313538	32.591839	100.038757	44.0341415	16.822808	101.920528	-67.3563935	13.296786	93.123448
14.207821	-2.236526	99.045761	-11.64804	14.755265	97.233078	44.663017	0.802931	103.574669	43.299538	32.281635	99.644684	43.9812775	16.542283	101.6096765	-67.2773575	12.968247	92.8564795
13.514587	-3.95789	98.765572	-11.642481	14.329006	96.830132	44.513138	0.476756	103.265083	43.27264	31.873926	99.230347	43.892889	16.175341	101.247715	-67.177851	12.482671	92.412549
12.994623	-5.006478	98.560486	-11.664525	14.110833	96.574295	44.451805	0.175431	102.989685	43.237488	31.662136	99.07692	43.8446465	15.9187835	101.0333025	-67.1736965	12.3028825	92.1152875
12.459349	-5.908359	98.358772	-11.690939	13.93774	96.344185	44.374516	-0.023924	102.785942	43.207253	31.504917	99.00209	43.7908845	15.7404965	100.894016	-67.1727625	12.1349835	91.794354
11.861949	-6.707373	98.071983	-11.736902	13.835554	96.138779	44.286358	-0.170944	102.574173	43.180984	31.405321	99.001266	43.733671	15.6171885	100.7877195	-67.207475	12.0539195	91.4898385
11.239161	-7.420709	97.768219	-11.771497	13.769656	95.947044	44.171642	-0.278991	102.363922	43.16473	31.344208	99.060509	43.668186	15.5326085	100.7122155	-67.21118	12.0067035	91.1818725
10.563974	-8.091302	97.495026	-11.803282	13.768448	95.811501	44.075905	-0.347243	102.19957	43.155254	31.303606	99.164276	43.6155795	15.4781815	100.681923	-67.2221435	12.0587145	90.941079
9.874726	-8.644276	97.29422	-11.829556	13.801914	95.725525	44.032585	-0.418765	102.044106	43.160393	31.307697	99.321434	43.596489	15.444466	100.68277	-67.255601	12.159362	90.76828
8.794916	-9.358691	97.068855	-11.855408	13.899101	95.694817	43.866493	-0.384975	102.011086	43.195827	31.308725	99.502357	43.53116	15.461875	100.7567215	-67.241976	12.336327	90.6329125
7.98058	-9.753987	97.014969	-11.852261	13.976267	95.729134	43.813789	-0.367162	101.998688	43.221375	31.297953	99.559517	43.517582	15.4653955	100.7791025	-67.222104	12.4871385	90.6791655
7.15088	-10.091777	96.991081	-11.841924	14.045612	95.747253	43.796658	-0.345683	102.027557	43.237274	31.310505	99.543915	43.516966	15.482411	100.785736	-67.200814	12.608813	90.70877
6.247827	-10.381186	97.037018	-11.839735	14.088513	95.748817	43.816082	-0.329583	102.030197	43.204815	31.322367	99.453896	43.5104485	15.496392	100.7420465	-67.1899185	12.680634	90.7555875
5.347753	-10.642796	97.098785	-11.872146	14.109562	95.726059	43.750607	-0.275238	102.076065	43.150627	31.329197	99.298943	43.450617	15.5269795	100.687504	-67.194909	12.6921445	90.764614
4.425084	-10.7974	97.133339	-11.897062	14.09465	95.666542	43.704044	-0.276074	102.074387	43.08165	31.302761	99.081573	43.392847	15.5133435	100.57798	-67.186971	12.6759565	90.755104
3.449033	-10.937743	97.075859	-11.956502	14.023021	95.581909	43.671928	-0.311177	101.986908	42.981236	31.246584	98.846855	43.326582	15.4677035	100.4168815	-67.239586	12.5783385	90.7469365
1.926929	-11.078456	96.897728	-12.048191	13.835775	95.442947	43.615456	-0.467646	101.755318	42.829304	31.122688	98.515274	43.22238	15.327521	100.135296	-67.318762	12.344029	90.750598
0.877869	-11.096352	96.730194	-12.155493	13.708186	95.346169	43.485813	-0.548484	101.596329	42.725624	31.026783	98.34861	43.1057185	15.2391495	99.9724695	-67.4167045	12.1772225	90.7198685
-0.164262	-11.048035	96.510277	-12.247274	13.591342	95.259735	43.397324	-0.657949	101.319313	42.645367	30.94627	98.198181	43.0213455	15.1441605	99.758747	-67.5158935	12.0385235	90.760723
-1.225228	-10.906322	96.222511	-12.335382	13.526301	95.134026	43.215923	-0.7384	101.078049	42.547451	30.870735	98.035164	42.881687	15.0661675	99.5566065	-67.552451	11.9864345	90.7114455
-2.351091	-10.713075	95.900879	-12.460684	13.50207	95.01989	43.105251	-0.831148	100.740837	42.421616	30.813576	97.889259	42.7634335	14.991214	99.315048	-67.6848015	12.012926	90.724732
-3.477516	-10.432159	95.577332	-12.558943	13.479376	94.910339	42.941132	-0.891712	100.389969	42.315872	30.79513	97.772194	42.628502	14.951709	99.0810815	-67.746388	12.007043	90.7395965
-4.5887	-10.125824	95.216042	-12.681691	13.491771	94.82814	42.719234	-0.898192	100.051224	42.231247	30.782778	97.678917	42.4752405	14.942293	98.8650705	-67.8386225	12.041249	90.7912095
-6.27628	-9.497057	94.682343	-12.828151	13.58388	94.738167	42.467155	-0.896441	99.507851	42.105614	30.804306	97.6082	42.2863845	14.9539325	98.5580255	-67.9426865	12.2138275	90.9183085
-7.434074	-8.997772	94.349007	-12.920772	13.663011	94.729561	42.327221	-0.861043	99.164108	42.027519	30.894651	97.643005	42.17737	15.016804	98.4035565	-68.018914	12.309218	91.0555655
-8.565833	-8.517876	94.044205	-12.993439	13.751764	94.749847	42.201851	-0.792733	98.812904	41.983227	30.994432	97.744141	42.092539	15.1008495	98.2785225	-68.079417	12.4026785	91.2211715
-9.661798	-7.978796	93.733818	-13.064117	13.858436	94.801277	42.082748	-0.682832	98.527267	41.956535	31.141674	97.928314	42.0196415	15.229421	98.2277905	-68.1478755	12.487451	91.3747635
-10.777212	-7.426762	93.472595	-13.117607	13.966912	94.886978	42.022427	-0.55095	98.316833	41.938896	31.285238	98.195541	41.9806615	15.367144	98.256187	-68.2158755	12.56668	91.517769
-11.890338	-6.87513	93.313766	-13.173244	14.07637	95.008278	41.986069	-0.387258	98.202881	41.923519	31.480005	98.520073	41.954794	15.5463735	98.361477	-68.301282	12.6063665	91.655079
-12.987023	-6.335707	93.225296	-13.173172	14.236204	95.146767	41.96476	-0.190716	98.17321	41.932915	31.671902	98.822586	41.9488375	15.740593	98.497898	-68.2951815	12.731815	91.795636
-14.596989	-5.506627	93.137611	-13.198527	14.522107	95.306206	41.995369	0.109388	98.229431	41.955196	31.973734	99.222588	41.9752825	16.041561	98.7260095	-68.3723365	13.002653	91.8864025
-15.700338	-5.025003	93.11911	-13.185043	14.705728	95.430588	42.040104	0.304967	98.287735	41.981575	32.153217	99.4058	42.0108395	16.229092	98.8467675	-68.3809255	13.182364	92.0144085
-16.780064	-4.532097	93.243912	-13.118699	14.868071	95.5644	42.089836	0.502552	98.368217	42.022388	32.314415	99.539963	42.056112	16.4084835	98.95409	-68.29351	13.3276585	92.17471
-17.777073	-4.166653	93.336037	-13.057473	14.995903	95.655212	42.176334	0.647894	98.446724	42.08392	32.449799	99.592278	42.130127	16.5488465	99.019501	-68.245073	13.4429595	92.290923
-18.8552	-3.736787	93.486748	-12.93111	15.105319	95.776596	42.265686	0.739415	98.522156	42.14624	32.512875	99.561073	42.205963	16.626145	99.0416145	-68.068183	13.584493	92.5115775
-19.901625	-3.401298	93.668396	-12.81741	15.187177	95.858017	42.348274	0.800866	98.578598	42.223282	32.548473	99.480515	42.285778	16.6746695	99.0295565	-67.920598	13.6996845	92.6864775
-20.939365	-3.077091	93.905731	-12.720386	15.221199	95.946243	42.404369	0.806242	98.62471	42.309269	32.544407	99.304146	42.356819	16.6753245	98.964428	-67.797591	13.7670735	92.928058
-22.45583	-2.627295	94.244423	-12.588265	15.263987	96.024178	42.476025	0.763438	98.625343	42.396885	32.488441	98.861053	42.436455	16.6259395	98.743198	-67.612985	13.9020345	93.305158
-23.503969	-2.355626	94.477859	-12.496878	15.272692	96.057266	42.509899	0.748697	98.584602	42.417412	32.445805	98.467514	42.4636555	16.597251	98.526058	-67.4574115	13.948133	93.588474
-24.544035	-2.057718	94.765762	-12.454399	15.26459	96.096352	42.581516	0.725727	98.473114	42.413921	32.415226	98.019119	42.4977185	16.5704765	98.2461165	-67.4065165	13.9587035	93.9465875
-25.493038	-1.812436	95.042953	-12.404786	15.247233	96.122398	42.542557	0.739828	98.375999	42.35989	32.389595	97.540649	42.4512235	16.5647115	97.958324	-67.2607955	13.9297545	94.286472
-26.455814	-1.466074	95.301033	-12.37338	15.226772	96.148758	42.535416	0.740635	98.238602	42.287704	32.341988	97.060341	42.41156	16.5413115	97.6494715	-67.15832	13.9122325	94.6480445
-27.447826	-1.148834	95.557266	-12.368248	15.19773	96.188065	42.538113	0.721938	98.1213	42.214901	32.293274	96.618988	42.376507	16.507606	97.370144	-67.113003	13.887854	95.005986
-28.402582	-0.763966	95.835785	-12.378926	15.139979	96.224022	42.521492	0.681142	98.062073	42.124531	32.194355	96.274704	42.3230115	16.4377485	97.1683885	-67.0808635	13.8422095	95.2796555
-29.703436	-0.21247	96.21286	-12.437014	15.053169	96.360046	42.457752	0.542863	98.118294	41.999496	32.041893	95.99688	42.228624	16.292378	97.057587	-67.102652	13.81396	95.662505
-30.565289	0.278149	96.412949	-12.508755	14.967461	96.484367	42.413734	0.415913	98.240631	41.958244	31.912056	95.956795	42.185989	16.1639845	97.098713	-67.203499	13.7709375	95.870021
-31.397789	0.799568	96.622704	-12.577581	14.861968	96.626381	42.368668	0.248236	98.384384	41.940975	31.773033	95.993172	42.1548215	16.0106345	97.188778	-67.3099835	13.7133015	96.063984
-32.20171	1.324117	96.861351	-12.618849	14.752525	96.790085	42.290081	0.084168	98.552727	41.927029	31.651846	96.052605	42.108555	15.868007	97.302666	-67.346253	13.637043	96.277504
-32.908226	1.907849	97.095543	-12.693986	14.64871	96.986038	42.233631	-0.052846	98.706001	41.916996	31.524488	96.163376	42.0753135	15.735821	97.4346885	-67.4632855	13.561599	96.5373875
-33.554565	2.553355	97.304008	-12.768862	14.570722	97.178879	42.171932	-0.180411	98.844017	41.877861	31.420881	96.287323	42.0248965	15.620235	97.56567	-67.5626205	13.521209	96.792088
-34.248363	3.287139	97.510612	-12.824893	14.510933	97.384827	42.103245	-0.272982	98.977425	41.881325	31.34687	96.438156	41.992285	15.536944	97.7077905	-67.642071	13.484922	97.0618635
-35.076256	4.457649	97.869896	-12.894435	14.408846	97.733704	42.041397	-0.381453	99.167931	41.865055	31.277296	96.706947	41.953226	15.4479215	97.937439	-67.742096	13.3697705	97.529969
-35.547565	5.258609	98.081108	-12.956597	14.3637	97.9701	42.025032	-0.432684	99.286865	41.854843	31.258839	96.926025	41.9399375	15.4130775	98.106445	-67.8531315	13.3143225	97.833755
-35.963238	6.117501	98.245338	-12.987988	14.316152	98.189713	42.001312	-0.471782	99.395416	41.870491	31.251625	97.164177	41.9359015	15.3899215	98.2797965	-67.9118775	13.2423825	98.0996295
-36.367237	7.061521	98.402565	-13.027644	14.270313	98.416107	41.95219	-0.501604	99.464371	41.867481	31.232182	97.459152	41.9098355	15.365289	98.4617615	-67.9651235	13.175337	98.3704525
-36.739189	8.034588	98.617188	-13.088176	14.230153	98.641495	41.946083	-0.539792	99.502167	41.86145	31.231386	97.794464	41.9037665	15.345797	98.6483155	-68.0801185	13.114509	98.6346745
-36.99728	8.968189	98.7771	-13.133595	14.207808	98.850807	41.90237	-0.568936	99.611145	41.897278	31.225937	98.133339	41.899824	15.3285005	98.872242	-68.167014	13.0871155	98.829372
-37.209351	9.921782	98.950867	-13.196753	14.183084	99.08577	41.852085	-0.5489	99.766182	41.870441	31.22937	98.606834	41.861263	15.340235	99.186508	-68.254769	13.025933	98.985032
-37.439289	11.478559	99.211594	-13.324569	14.190583	99.468544	41.800014	-0.537399	100.144104	41.889267	31.292397	99.356316	41.8446405	15.377499	99.75021	-68.4937785	13.003667	99.186878
-37.553322	12.485328	99.445587	-13.397225	14.215624	99.747833	41.777393	-0.51429	100.495171	41.903816	31.328928	99.889984	41.8406045	15.407319	100.1925775	-68.6350545	13.023929	99.3030885
-37.592461	13.453339	99.63607	-13.488046	14.255217	100.020958	41.783173	-0.495682	100.889412	41.878365	31.374287	100.469124	41.830769	15.4393025	100.679268	-68.806861	13.0711315	99.362648
-37.572872	14.449827	99.831642	-13.561013	14.294687	100.283661	41.799953	-0.479817	101.350494	41.888561	31.400347	101.019051	41.844257	15.460265	101.1847725	-68.966283	13.129109	99.3825495
-37.49464	15.452224	100.005196	-13.654633	14.343758	100.551895	41.814358	-0.461833	101.839813	41.916088	31.452227	101.526199	41.865223	15.495197	101.683006	-69.174489	13.192319	99.420784
-37.481277	16.463671	100.15329	-13.720528	14.382651	100.801125	41.830288	-0.447044	102.321289	41.884365	31.45804	102.04158	41.8573265	15.505498	102.1814345	-69.2983825	13.259804	99.4208155
-37.341175	17.418756	100.348137	-13.786165	14.414479	101.057747	41.844101	-0.432503	102.794769	41.885334	31.475718	102.479614	41.8647175	15.5216075	102.6371915	-69.4370475	13.3073505	99.4783025
-37.118473	18.737476	100.597916	-13.875206	14.436546	101.418289	41.886356	-0.41341	103.4814	41.914433	31.501469	103.098557	41.9003945	15.5440295	103.2899785	-69.6508065	13.3290625	99.5465995
-36.848869	19.639549	100.779488	-13.900049	14.414599	101.673805	41.940983	-0.41364	103.939224	41.924057	31.508013	103.504501	41.93252	15.5471865	103.7218625	-69.732618	13.2820115	99.6257475
-36.640038	20.584557	100.967201	-13.915472	14.388509	101.928864	41.990192	-0.43361	104.373398	41.939289	31.500111	103.946495	41.9647405	15.5332505	104.1599465	-69.7956845	13.2437675	99.6977815
-36.361992	21.456175	101.170525	-13.935389	14.317351	102.213165	42.078831	-0.499767	104.812492	42.006489	31.481558	104.383675	42.04266	15.4908955	104.5980835	-69.913438	13.1438065	99.8282465
-36.061729	22.263783	101.363876	-13.916027	14.199241	102.473114	42.152348	-0.569609	105.207375	42.097942	31.450029	104.819359	42.125145	15.44021	105.013367	-69.957199	12.958272	99.932861
-35.732433	23.09305	101.567947	-13.912992	14.118585	102.70491	42.236984	-0.66694	105.55751	42.192669	31.4062	105.235863	42.2148265	15.36963	105.3966865	-70.0408105	12.86754	100.0131335
-35.37587	23.965086	101.740395	-13.893448	14.020184	102.909676	42.319481	-0.761503	105.827011	42.277714	31.366989	105.591858	42.2985975	15.302743	105.7094345	-70.0854935	12.737625	100.1099175
-34.865536	25.233683	102.04493	-13.854426	13.912709	103.160629	42.383884	-0.840523	106.059875	42.380119	31.300766	106.038071	42.3820015	15.2301215	106.048973	-70.0908535	12.5952965	100.272285
-34.543083	25.987581	102.251007	-13.85421	13.827519	103.304054	42.402897	-0.866651	106.13414	42.414413	31.272104	106.296371	42.408655	15.2027265	106.2152555	-70.117075	12.4523115	100.3928525
-34.157333	26.741865	102.493195	-13.84605	13.78707	103.431023	42.416828	-0.875779	106.169342	42.4645	31.252146	106.510231	42.440664	15.1881835	106.3397865	-70.132764	12.3859565	100.5222595
-33.785522	27.522287	102.725182	-13.855357	13.759942	103.547684	42.403614	-0.861611	106.138298	42.487122	31.261227	106.695473	42.445368	15.199808	106.4168855	-70.156082	12.320076	100.6784825
-33.46452	28.25843	103.045723	-13.864562	13.742824	103.679146	42.394657	-0.804086	106.065575	42.462994	31.308424	106.838501	42.4288255	15.252169	106.452038	-70.1579495	12.233479	100.906254
-33.035946	28.983662	103.317215	-13.883943	13.748622	103.797379	42.397247	-0.697497	106.003311	42.452518	31.399546	106.936539	42.4248825	15.3510245	106.469925	-70.1927685	12.1462195	101.124833
-32.680084	29.576345	103.574646	-13.940094	13.755812	103.884171	42.401947	-0.575798	105.941048	42.389824	31.543318	106.989159	42.3958855	15.48376	106.4651035	-70.2760735	12.027864	101.3032385
-32.087872	30.452684	103.837845	-14.03927	13.838903	104.030434	42.364761	-0.307956	105.918358	42.233944	31.769348	106.966339	42.2993525	15.730696	106.4423485	-70.3778925	11.94711	101.6185195
-31.710291	31.000423	103.89283	-14.113424	13.893469	104.081169	42.348526	-0.136324	105.955139	42.09259	31.912895	106.880257	42.220558	15.8882855	106.417698	-70.447406	11.8986525	101.74464
-31.286913	31.496531	103.926674	-14.203444	13.945672	104.136787	42.312996	0.019718	106.013252	41.927063	32.04879	106.778404	42.1200295	16.034254	106.395828	-70.5269175	11.85709	101.877746
-30.822144	31.937923	103.887154	-14.302447	13.992996	104.169037	42.270271	0.165392	106.096375	41.774757	32.156246	106.649292	42.022514	16.160819	106.3728335	-70.627408	11.825173	101.9652405
-30.460808	32.327667	103.835045	-14.371668	14.020549	104.206238	42.238647	0.248761	106.197037	41.631626	32.238007	106.520721	41.9351365	16.243384	106.358879	-70.6784725	11.797714	102.053597
-30.037853	32.622643	103.796158	-14.474712	14.023438	104.267311	42.193626	0.314954	106.32074	41.486664	32.298595	106.407738	41.840145	16.3067745	106.364239	-70.789569	11.7401015	102.170383
-29.558954	32.916851	103.747429	-14.541685	14.019564	104.322731	42.144211	0.379579	106.455292	41.367626	32.325474	106.32988	41.7559185	16.3525265	106.392586	-70.8392885	11.6866015	102.252876
-28.848272	33.337788	103.70002	-14.680422	13.995178	104.43425	42.060669	0.427409	106.619354	41.186329	32.356388	106.256378	41.623499	16.3918985	106.437866	-70.984343	11.5984575	102.430634
-28.319901	33.581337	103.713097	-14.741943	13.98117	104.523178	41.962852	0.460424	106.766022	41.095142	32.367531	106.224144	41.528997	16.4139775	106.495083	-71.012883	11.5483625	102.551273
-27.75433	33.809635	103.70504	-14.824549	13.975759	104.586807	41.911549	0.475153	106.878571	41.021103	32.384457	106.20594	41.466326	16.429805	106.5422555	-71.115424	11.521713	102.6313585
-27.285233	34.058239	103.691925	-14.895532	14.003891	104.6595	41.839428	0.488861	106.986176	40.973392	32.399109	106.198334	41.40641	16.443985	106.592255	-71.197474	11.563797	102.726745
-26.795473	34.264584	103.654243	-14.921122	14.050731	104.688416	41.824329	0.484274	107.059776	40.939457	32.412273	106.158554	41.381893	16.4482735	106.609165	-71.224137	11.6531885	102.767667
-26.258797	34.440758	103.608749	-14.969659	14.111701	104.735481	41.728382	0.528796	107.169678	40.892281	32.4291	106.101433	41.3103315	16.478948	106.6355555	-71.2496495	11.744454	102.8354065
-25.700802	34.651112	103.572861	-14.981111	14.170872	104.771194	41.729141	0.547532	107.187973	40.864281	32.44379	106.031647	41.296711	16.495661	106.60981	-71.258933	11.846083	102.932578
-24.858479	34.982018	103.56131	-15.020076	14.269598	104.833687	41.62299	0.592372	107.29126	40.838211	32.479515	105.989029	41.2306005	16.5359435	106.6401445	-71.2707525	12.0032525	103.0272295
-24.157549	35.218079	103.55455	-15.036976	14.326893	104.883553	41.616985	0.583431	107.303932	40.83934	32.495758	106.016769	41.2281625	16.5395945	106.6603505	-71.3021145	12.1141915	103.1067555
-23.542494	35.423328	103.633675	-15.08527	14.376137	104.923843	41.568558	0.580498	107.342705	40.846886	32.516338	106.09642	41.207722	16.548418	106.7195625	-71.378262	12.203856	103.1281235
-23.066868	35.679592	103.72261	-15.129482	14.420544	104.964973	41.487648	0.577663	107.407608	40.850597	32.538151	106.216179	41.1691225	16.557907	106.8118935	-71.4280865	12.283181	103.1180525
-22.389053	35.847301	103.772339	-15.183618	14.474132	105.004295	41.411201	0.591522	107.439133	40.841568	32.584793	106.328674	41.1263845	16.5881575	106.8839035	-71.4936205	12.3601065	103.1246865
-21.801735	36.023224	103.893837	-15.27438	14.55365	105.021271	41.325153	0.630336	107.451988	40.810741	32.635586	106.453476	41.067947	16.632961	106.952732	-71.616707	12.474339	103.08981
-21.177219	36.24297	103.935837	-15.364575	14.662416	105.020996	41.2229	0.671465	107.457939	40.727364	32.736664	106.602882	40.975132	16.7040645	107.0304105	-71.704282	12.6207675	103.0115815
-20.124418	36.567707	104.026817	-15.508565	14.806499	105.012619	41.062363	0.738257	107.446411	40.649082	32.777729	106.724358	40.8557225	16.757993	107.0853845	-71.8728525	12.855005	102.9398535
-19.530611	36.741795	104.113617	-15.630184	14.907896	105.007149	40.963512	0.771831	107.455917	40.580387	32.817924	106.809868	40.7719495	16.7948775	107.1328925	-72.0323175	13.0209145	102.8814055
-18.990213	36.9711	104.150726	-15.738877	14.988465	104.995094	40.852703	0.819835	107.466743	40.509136	32.867336	106.866028	40.6809195	16.8435855	107.1663855	-72.1586735	13.1333445	102.8238025
-18.31538	37.069664	104.183853	-15.835285	15.08725	104.98848	40.752113	0.882876	107.484947	40.412243	32.916798	106.908798	40.582178	16.899837	107.1968725	-72.252748	13.274663	102.7800875
-17.687126	37.201359	104.193565	-15.924911	15.162974	104.991577	40.645386	0.931813	107.539734	40.331055	32.950657	106.964432	40.4882205	16.941235	107.252083	-72.3380425	13.384713	102.731071
-16.998091	37.345928	104.224014	-16.006191	15.248379	105.027184	40.572308	0.951662	107.576241	40.268909	32.97261	107.004761	40.4206085	16.962136	107.290501	-72.4329905	13.534622	102.763867
-16.303867	37.457752	104.272415	-16.08049	15.30757	105.063866	40.496239	0.950464	107.61467	40.203735	32.97192	107.033302	40.349987	16.961192	107.323986	-72.510967	13.653948	102.803746
-15.334723	37.580212	104.365829	-16.146902	15.345228	105.127945	40.430134	0.917471	107.649216	40.161388	32.934933	107.07151	40.295761	16.926202	107.360363	-72.589565	13.764254	102.895527
-14.706722	37.63401	104.397285	-16.163635	15.344754	105.152466	40.397793	0.893686	107.649925	40.126945	32.909664	107.093719	40.262369	16.901675	107.371822	-72.589639	13.787833	102.93311
-14.043214	37.644966	104.435371	-16.193823	15.33415	105.145035	40.369068	0.88727	107.617104	40.087582	32.900856	107.103683	40.228325	16.894063	107.3603935	-72.615971	13.774237	102.9296765
-13.404483	37.651924	104.476074	-16.226513	15.327804	105.122879	40.33643	0.897186	107.538483	40.042812	32.913242	107.125244	40.189621	16.905214	107.3318635	-72.642647	13.750394	102.9138945
-12.686129	37.677338	104.531792	-16.281805	15.351454	105.078018	40.297173	0.936752	107.430481	40.010746	32.942379	107.151642	40.1539595	16.9395655	107.2910615	-72.7175695	13.7633425	102.8649745
-12.022181	37.677967	104.585983	-16.317207	15.404076	105.011772	40.23959	0.981102	107.285896	39.963696	32.985287	107.173836	40.101643	16.9831945	107.229866	-72.736057	13.8249575	102.793678
-11.405738	37.667885	104.632545	-16.326427	15.468807	104.926613	40.17403	1.060508	107.184013	39.89463	33.055706	107.202568	40.03433	17.058107	107.1932905	-72.687184	13.879507	102.6599355
-10.487702	37.624641	104.728912	-16.49682	15.575663	104.87825	40.056442	1.206747	107.044411	39.803429	33.220798	107.303223	39.9299355	17.2137725	107.173817	-72.9235755	13.9375535	102.582683
-9.895871	37.520191	104.820656	-16.589003	15.688922	104.8461	39.960945	1.341438	106.981239	39.717121	33.337547	107.379684	39.839033	17.3394925	107.1804615	-73.017039	14.0383515	102.5117385
-9.248719	37.418129	104.933861	-16.697588	15.794047	104.85276	39.876759	1.47735	106.936073	39.611603	33.479084	107.471535	39.744181	17.478217	107.203804	-73.139357	14.109877	102.501716
-8.63555	37.268021	105.061104	-16.809921	15.910556	104.898689	39.75515	1.620996	106.943008	39.515285	33.609142	107.584091	39.6352175	17.615069	107.2635495	-73.2550595	14.206043	102.5338285
-8.057599	37.087967	105.184486	-16.890812	16.013895	104.934647	39.68784	1.746245	106.950233	39.438084	33.730206	107.689964	39.562962	17.7382255	107.3200985	-73.344586	14.2895645	102.5491955
-7.500238	36.891582	105.272415	-16.991472	16.106863	104.985893	39.617626	1.873016	106.96479	39.351036	33.867325	107.783356	39.484331	17.8701705	107.374073	-73.467275	14.3435555	102.597713
-6.999241	36.65472	105.375435	-17.059013	16.177979	105.017868	39.566177	1.983355	106.967758	39.251331	34.009201	107.892754	39.408754	17.996278	107.430256	-73.52678	14.35968	102.60548
-6.112659	36.099731	105.421005	-17.15291	16.283037	105.07653	39.492966	2.106727	106.98967	39.188705	34.092316	107.928146	39.3408355	18.0995215	107.458908	-73.6466555	14.4665525	102.694152
-5.546405	35.686153	105.431427	-17.208771	16.318718	105.086151	39.455437	2.159827	106.993317	39.13744	34.152954	107.962036	39.2964385	18.1563905	107.4776765	-73.7139805	14.4810455	102.6946255
-5.062787	35.24194	105.449554	-17.258236	16.339159	105.114456	39.412083	2.207152	107.013367	39.06955	34.204838	107.962631	39.2408165	18.205995	107.487999	-73.7572885	14.472323	102.740913
-4.527645	34.773632	105.431175	-17.295593	16.351841	105.152527	39.40366	2.230602	107.022652	39.009438	34.247929	107.944283	39.206549	18.2392655	107.4834675	-73.797735	14.4644165	102.8215865
-4.064762	34.279446	105.399643	-17.353157	16.361612	105.208572	39.330505	2.268965	107.094727	38.941624	34.274628	107.924759	39.1360645	18.2717965	107.509743	-73.8423785	14.4514275	102.907401
-3.584604	33.702271	105.359314	-17.409792	16.39333	105.242882	39.27496	2.283019	107.138565	38.883812	34.282654	107.863632	39.079386	18.2828365	107.5010985	-73.89897	14.5038235	102.9846655
-3.086895	33.089283	105.310905	-17.455326	16.423059	105.270432	39.224651	2.284502	107.179237	38.828773	34.287792	107.792648	39.026712	18.286147	107.4859425	-73.937364	14.559971	103.0549215
-2.399092	32.095749	105.194733	-17.465086	16.444948	105.256104	39.144268	2.281187	107.231186	38.749557	34.285072	107.668579	38.9469125	18.2831295	107.4498825	-73.8770845	14.6067665	103.0623255
-1.934649	31.453833	105.097473	-17.502617	16.436556	105.242683	39.096207	2.267886	107.231056	38.708939	34.275021	107.572136	38.902573	18.2714535	107.401596	-73.907807	14.6016585	103.08377
-1.535962	30.759186	105.011093	-17.581112	16.390255	105.239738	39.051144	2.229886	107.225441	38.65876	34.216972	107.487526	38.854952	18.223429	107.3564835	-74.017176	14.557081	103.1229925
-1.126986	30.018314	104.929199	-17.603319	16.358467	105.228256	39.004848	2.1666	107.222557	38.626232	34.157032	107.423019	38.81554	18.161816	107.322788	-74.022178	14.555118	103.133724
-0.693046	29.231878	104.88311	-17.576971	16.333038	105.21698	38.967716	2.091263	107.231903	38.609566	34.066376	107.369759	38.788641	18.0788195	107.300831	-73.942583	14.5872565	103.133129
-0.306276	28.440145	104.870811	-17.651663	16.279325	105.238708	38.931564	1.991572	107.265007	38.596882	33.962276	107.351746	38.764223	17.976924	107.3083765	-74.067549	14.581726	103.1690395
0.0858	27.6626	104.859558	-17.68465	16.224501	105.254623	38.883434	1.90057	107.312157	38.569527	33.875511	107.361839	38.7264805	17.8880405	107.336998	-74.0957805	14.5609615	103.172248
0.586576	26.494572	104.875648	-17.74696	16.188454	105.298187	38.796032	1.758251	107.391106	38.528599	33.732231	107.379623	38.6623155	17.745241	107.3853645	-74.1562355	14.631667	103.2110095
0.91877	25.666607	104.862282	-17.798967	16.147141	105.306938	38.788544	1.648419	107.415329	38.498581	33.633274	107.407806	38.6435625	17.6408465	107.4115675	-74.2414965	14.6534355	103.2023085
1.245021	24.816105	104.876518	-17.839428	16.128731	105.318626	38.706352	1.564049	107.484039	38.469002	33.540676	107.421097	38.587677	17.5523625	107.452568	-74.266533	14.7050995	103.184684
1.545185	23.972467	104.871574	-17.891779	16.094193	105.322289	38.689201	1.465196	107.461044	38.432301	33.439484	107.44548	38.560751	17.45234	107.453262	-74.344309	14.736046	103.191316
1.872867	23.16288	104.872429	-17.947378	16.04248	105.319061	38.616589	1.397092	107.482277	38.394699	33.359917	107.470322	38.505644	17.3785045	107.4762995	-74.4004	14.7064555	103.1618225
2.130799	22.351221	104.876472	-17.98171	16.010818	105.315567	38.570778	1.314134	107.469116	38.346901	33.265297	107.497742	38.4588395	17.2897155	107.483429	-74.4222595	14.7319205	103.147705
2.40858	21.502762	104.855835	-18.028311	15.957846	105.314362	38.529812	1.235208	107.452606	38.309971	33.200272	107.540115	38.4198915	17.21774	107.4963605	-74.4765135	14.697952	103.1323635
2.817237	20.164486	104.871216	-18.08707	15.876473	105.300201	38.525074	1.113901	107.42865	38.268631	33.079891	107.626259	38.3968525	17.096896	107.5274545	-74.5709925	14.65605	103.0729475
3.052765	19.300198	104.8545	-18.127522	15.861275	105.266273	38.454865	1.064616	107.472214	38.245167	33.016384	107.699326	38.350016	17.0405	107.58577	-74.60506	14.68205	102.946776
3.276345	18.452049	104.82901	-18.16297	15.843108	105.228737	38.434673	1.011665	107.486282	38.22131	32.970085	107.772514	38.3279915	16.990875	107.629398	-74.6539315	14.695341	102.828076
3.488181	17.587687	104.797409	-18.19936	15.832771	105.191971	38.421822	0.974015	107.495102	38.179245	32.971531	107.875679	38.3005335	16.972773	107.6853905	-74.6992535	14.692769	102.6985515
3.672078	16.638863	104.747787	-18.223801	15.8223	105.128777	38.419666	0.940364	107.498344	38.203636	32.893478	107.915329	38.311651	16.916921	107.7068365	-74.759253	14.727679	102.5507175
3.857294	15.71131	104.707443	-18.237118	15.843898	105.038475	38.4338	0.907935	107.507538	38.197716	32.868053	107.967087	38.315758	16.887994	107.7373125	-74.789994	14.799802	102.3396375
4.029201	14.813714	104.630005	-18.234077	15.853744	104.965149	38.460766	0.892561	107.52314	38.20438	32.855312	108.027946	38.332573	16.8739365	107.775543	-74.800727	14.8335515	102.154755
4.183927	13.465853	104.51651	-18.211868	15.889051	104.819534	38.526241	0.902626	107.556213	38.232143	32.870884	108.076454	38.379192	16.886755	107.8163335	-74.802928	14.891347	101.8227345
4.320539	12.477948	104.417099	-18.170832	15.902948	104.701828	38.594852	0.935638	107.591187	38.263065	32.900715	108.104279	38.4289585	16.9181765	107.847733	-74.7706225	14.8877195	101.555923
4.397149	11.46911	104.334045	-18.139673	15.928595	104.568039	38.682182	0.989425	107.627701	38.297836	32.944759	108.105301	38.490009	16.967092	107.866501	-74.769355	14.890098	101.269577
4.432176	10.50433	104.232498	-18.086941	15.940395	104.470398	38.747166	1.058037	107.640602	38.323536	32.989773	108.030029	38.535351	17.023905	107.8353155	-74.709233	14.856885	101.1054805
4.43166	9.546124	104.083786	-18.013968	15.948069	104.317368	38.850098	1.134266	107.626274	38.347927	33.037983	107.912193	38.5990125	17.0861245	107.7692335	-74.6269485	14.8100135	100.8655025
4.415948	8.49488	103.916016	-17.911341	15.930447	104.151169	38.959805	1.201994	107.566429	38.376717	33.084553	107.7145	38.668261	17.1432735	107.6404645	-74.490943	14.7176205	100.6618735
4.386562	7.461777	103.728363	-17.82589	15.905235	103.947807	39.052921	1.260924	107.479271	38.411385	33.10482	107.417419	38.732153	17.182872	107.448345	-74.383933	14.627598	100.447269
4.230906	5.898443	103.398529	-17.678352	15.832336	103.590652	39.191853	1.324095	107.232224	38.418633	33.16489	106.889496	38.805243	17.2444925	107.06086	-74.161947	14.4201795	100.120444
4.077957	4.93932	103.169357	-17.58567	15.764517	103.336159	39.275978	1.341675	107.043205	38.451141	33.107792	106.419083	38.8635595	17.2247335	106.731144	-74.0348995	14.3043005	99.941174
3.903533	3.863876	102.962616	-17.475975	15.691252	103.101173	39.356888	1.340718	106.869492	38.451057	33.059406	106.025826	38.9039725	17.200062	106.447659	-73.8559225	14.182442	99.754687
3.699262	2.861285	102.811409	-17.374357	15.631597	102.873466	39.443924	1.303589	106.726822	38.494457	33.005386	105.694115	38.9691905	17.1544875	106.2104685	-73.7179045	14.1087065	99.5364635
3.441843	1.871708	102.647163	-17.304825	15.538671	102.652084	39.520927	1.208224	106.61644	38.543144	32.917999	105.424904	39.0320355	17.0631115	106.020672	-73.6416855	14.0142305	99.283496
3.178187	0.933054	102.493958	-17.226702	15.431617	102.42231	39.62669	1.085804	106.47966	38.598228	32.790752	105.257271	39.112459	16.938278	105.8684655	-73.565863	13.924956	98.9761545
2.885211	-0.012026	102.28363	-17.159805	15.333822	102.157211	39.623531	0.974062	106.401947	38.690037	32.664551	105.101631	39.156784	16.8193065	105.751789	-73.476394	13.8483375	98.562633
2.335505	-1.378532	101.946495	-17.066921	15.180996	101.771248	39.716763	0.795847	106.138374	38.768055	32.483109	104.886917	39.242409	16.639478	105.5126455	-73.376251	13.722514	98.0298505
1.952361	-2.264304	101.692978	-16.99507	15.124334	101.484596	39.715092	0.737061	106.019844	38.843479	32.408951	104.76062	39.2792855	16.573006	105.390232	-73.2694255	13.675662	97.57896
1.54555	-3.041681	101.439713	-16.913834	15.084545	101.222595	39.758762	0.712979	105.884956	38.904713	32.377731	104.620872	39.3317375	16.545355	105.252914	-73.1594055	13.623735	97.192276
1.093279	-3.811245	101.218475	-16.790632	15.083801	100.942398	39.83741	0.708108	105.76725	38.99435	32.365669	104.467392	39.41588	16.5368885	105.117321	-72.997144	13.6307135	96.767475
0.615445	-4.559368	101.014618	-16.66173	15.080887	100.67775	39.988522	0.713876	105.593933	39.107132	32.384209	104.243721	39.547827	16.5490425	104.918827	-72.871287	13.6127315	96.436673
0.123139	-5.254171	100.801697	-16.477888	15.107587	100.410637	40.063217	0.788622	105.428291	39.221603	32.4156	103.970039	39.64241	16.602111	104.699165	-72.598186	13.613063	96.122109
-0.40529	-5.883375	100.520897	-16.269209	15.10498	100.106155	40.161465	0.936813	105.215858	39.344555	32.440083	103.646149	39.75301	16.688448	104.4310035	-72.291428	13.521512	95.7813065
-1.222078	-6.785775	100.020279	-15.917908	15.072147	99.675865	40.452988	0.893518	104.668953	39.579685	32.442001	103.083656	40.0163365	16.6677595	103.8763045	-71.8521525	13.4765345	95.4754255
-1.835685	-7.355127	99.679718	-15.680663	15.018045	99.338219	40.579582	0.894806	104.380463	39.769779	32.431717	102.718033	40.1746805	16.6632615	103.549248	-71.5360065	13.3728285	95.12719
-2.454701	-7.918071	99.345047	-15.439349	14.974888	99.028778	40.803879	0.852649	104.000938	39.952496	32.397675	102.368141	40.3781875	16.625162	103.1845395	-71.2568855	13.324614	94.8730165
-3.099329	-8.364274	99.004837	-15.222688	14.908227	98.738174	40.959755	0.83604	103.653038	40.161697	32.349007	102.020287	40.560726	16.5925235	102.8366625	-71.006102	13.2239305	94.6396855
-3.764632	-8.785233	98.609261	-14.989225	14.8676	98.414711	41.149693	0.799518	103.321281	40.366482	32.329441	101.669136	40.7580875	16.5644795	102.4952085	-70.7365375	13.1707205	94.3342135
-4.501915	-9.16067	98.260971	-14.749336	14.806065	98.139015	41.309723	0.78137	102.981056	40.556805	32.280586	101.327148	40.933264	16.530978	102.154102	-70.431936	13.081152	94.123928
-5.249509	-9.533561	97.897537	-14.524118	14.761585	97.836555	41.493347	0.750394	102.654602	40.741787	32.237282	101.0401	41.117567	16.493838	101.847351	-70.165803	13.029332	93.825759
-6.3974	-9.91391	97.439346	-14.228754	14.697583	97.474991	41.746437	0.705117	102.254417	40.994881	32.193146	100.672928	41.370659	16.4491315	101.4636725	-69.828167	12.9460345	93.4863095
-7.16257	-10.126384	97.151527	-14.03753	14.661309	97.290131	41.894196	0.68044	102.055534	41.134857	32.214157	100.52037	41.5145265	16.4472985	101.287952	-69.5895865	12.8753195	93.29231
-8.020538	-10.283301	96.926872	-13.871593	14.624454	97.122696	42.084957	0.640351	101.890755	41.331776	32.141125	100.343231	41.7083665	16.390738	101.116993	-69.4515525	12.85817	93.128399
-8.881816	-10.444742	96.768204	-13.699139	14.600325	97.016487	42.234032	0.614986	101.747467	41.493912	32.107082	100.231812	41.863972	16.361034	100.9896395	-69.26225	12.839616	93.0433345
-9.735202	-10.498645	96.582809	-13.536891	14.574223	96.912056	42.380829	0.559572	101.627098	41.652332	32.062473	100.144562	42.0165805	16.3110225	100.88583	-69.0903625	12.8374235	92.938282
-10.6302	-10.510501	96.392784	-13.372808	14.569055	96.804932	42.495575	0.495739	101.495506	41.804855	32.019623	100.045082	42.150215	16.257681	100.770294	-68.895831	12.880429	92.83957
-11.541106	-10.493909	96.236771	-13.239272	14.544553	96.737732	42.608238	0.434328	101.352188	41.961079	31.941641	99.934479	42.2846585	16.1879845	100.6433335	-68.7632025	12.9011215	92.8321305
-12.958288	-10.422177	96.025467	-13.033303	14.539629	96.607063	42.742161	0.317932	101.175179	42.193542	31.805191	99.763962	42.4678515	16.0615615	100.4695705	-68.5344575	13.0176965	92.7445555
-13.919298	-10.260641	95.930321	-12.903521	14.535861	96.550613	42.817116	0.242283	101.03537	42.33102	31.725883	99.657196	42.574068	15.984083	100.346283	-68.38111	13.087639	92.754943
-14.850778	-10.091713	95.847633	-12.801613	14.513045	96.505127	42.894161	0.215556	100.918221	42.447903	31.68042	99.526947	42.671032	15.947988	100.222584	-68.274258	13.078102	92.78767
-15.826397	-9.862156	95.743217	-12.698966	14.518209	96.416641	42.982056	0.234553	100.776031	42.527645	31.682005	99.346855	42.7548505	15.958279	100.061443	-68.1527825	13.078139	92.771839
-16.81983	-9.668337	95.631676	-12.586488	14.525811	96.273857	43.079582	0.287671	100.607422	42.598331	31.712893	99.137482	42.8389565	16.000282	99.872452	-68.0119325	13.05134	92.675262
-17.798164	-9.277247	95.503494	-12.499762	14.538632	96.106384	43.14642	0.365992	100.449753	42.623375	31.785181	98.885139	42.8848975	16.0755865	99.667446	-67.8844215	13.0016775	92.545322
-18.753819	-8.965865	95.374268	-12.396637	14.534628	95.980682	43.226517	0.481395	100.262047	42.648319	31.866386	98.616417	42.937418	16.1738905	99.439232	-67.730692	12.8953655	92.522132
-20.16473	-8.366858	95.248611	-12.258061	14.507535	95.829163	43.347687	0.631585	100.003395	42.689968	31.987482	98.246948	43.0188275	16.3095335	99.1251715	-67.5349495	12.7055365	92.5331545
-21.134354	-7.933337	95.119431	-12.183551	14.480501	95.739891	43.372391	0.748773	99.824265	42.700775	32.095219	98.03994	43.036583	16.421996	98.9321025	-67.403685	12.539006	92.5476795
-22.123184	-7.42025	94.956131	-12.139601	14.455305	95.629539	43.414112	0.83858	99.574028	42.709396	32.209583	97.81498	43.061754	16.5240815	98.694504	-67.340956	12.3865285	92.564574
-23.049345	-6.886599	94.746796	-12.095157	14.468832	95.463264	43.421715	0.950819	99.293678	42.694206	32.314266	97.565239	43.0579605	16.6325425	98.4294585	-67.2482745	12.3051215	92.4970695
-24.046017	-6.315132	94.516029	-12.054667	14.470835	95.28109	43.427223	1.080784	98.963341	42.656193	32.441067	97.305191	43.041708	16.7609255	98.134266	-67.151042	12.1807445	92.427914
-24.982975	-5.652635	94.213615	-12.016743	14.48937	95.059982	43.412758	1.226138	98.602264	42.613323	32.58564	97.017792	43.0130405	16.905889	97.810028	-67.0465265	12.072851	92.309936
-25.924843	-4.973004	93.960434	-11.984353	14.563637	94.847076	43.41272	1.390602	98.249931	42.594219	32.730156	96.740227	43.0034695	17.060379	97.495079	-66.9721755	12.066895	92.199073
-27.29517	-3.847386	93.639572	-11.921576	14.703749	94.560028	43.440907	1.618569	97.736946	42.576035	32.994549	96.292404	43.008471	17.306559	97.014675	-66.851623	12.100939	92.105381
-28.203827	-3.015199	93.495781	-11.857577	14.816664	94.408485	43.46529	1.78142	97.424942	42.577347	33.164692	96.001144	43.0213185	17.473056	96.713043	-66.7364725	12.160272	92.103927
-29.082438	-2.173813	93.377457	-11.825264	14.934196	94.283104	43.490185	1.938529	97.157845	42.591358	33.336143	95.737976	43.0407715	17.637336	96.4479105	-66.6912995	12.231056	92.1182975
-29.907291	-1.277022	93.306145	-11.76805	15.067246	94.183037	43.517616	2.111397	96.915451	42.588779	33.50172	95.480873	43.0531975	17.8065585	96.198162	-66.5892975	12.3279335	92.167912
-30.759542	-0.382802	93.268677	-11.743741	15.185849	94.098206	43.531052	2.281295	96.713158	42.590244	33.680759	95.257744	43.060648	17.981027	95.985451	-66.54813	12.390671	92.210961
-31.55847	0.612451	93.211296	-11.719492	15.323933	94.005554	43.547352	2.439459	96.550903	42.571629	33.869534	95.08532	43.0594905	18.1544965	95.8181115	-66.4984745	12.4933695	92.1929965
-32.30447	1.570177	93.144608	-11.715706	15.422872	93.95874	43.546425	2.624397	96.435402	42.542854	34.056011	94.938141	43.0446395	18.340204	95.6867715	-66.4760515	12.50554	92.2307085
-33.464031	3.121426	93.087631	-11.747308	15.617086	93.860039	43.537132	2.894998	96.286812	42.488567	34.355347	94.74826	43.0128495	18.6251725	95.517536	-66.5074655	12.6089995	92.202542
-34.126404	4.218447	93.065819	-11.777167	15.74622	93.801682	43.564514	3.065726	96.18132	42.436279	34.566486	94.596771	43.0003965	18.816106	95.3890455	-66.5547305	12.676334	92.2143185
-34.778461	5.290916	92.985519	-11.824456	15.864976	93.731049	43.530079	3.269503	96.10878	42.357983	34.764542	94.435402	42.944031	19.0170225	95.272091	-66.592943	12.7129295	92.190007
-35.481133	6.430542	92.942558	-11.885949	15.99402	93.667297	43.438152	3.489818	96.075493	42.272594	34.970985	94.276024	42.855373	19.2304015	95.1757585	-66.627271	12.7576385	92.1588355
-36.067123	7.614568	92.929138	-11.953133	16.155899	93.621216	43.371231	3.695128	96.017632	42.169006	35.190617	94.141945	42.7701185	19.4428725	95.0797885	-66.6763845	12.8689255	92.1626435
-36.643105	8.814559	92.931839	-12.043743	16.305565	93.601807	43.297657	3.896309	95.968216	42.059975	35.394806	94.045929	42.678816	19.6455575	95.0070725	-66.766302	12.9655725	92.1965415
-37.146683	10.062535	92.92514	-12.148849	16.473433	93.60659	43.205437	4.076495	95.900139	41.942593	35.601276	93.980392	42.574015	19.8388855	94.9402655	-66.871713	13.1079805	92.2729145
-37.907921	11.979025	92.994446	-12.341276	16.695665	93.638474	43.037086	4.366711	95.76783	41.766396	35.918663	93.882736	42.401741	20.142687	94.825283	-67.084293	13.248643	92.451665
-38.326321	13.306477	93.053421	-12.477175	16.848179	93.673828	42.894821	4.558301	95.670769	41.63052	36.120884	93.830482	42.2626705	20.3395925	94.7506255	-67.2170205	13.3567655	92.5970305
-38.69215	14.687553	93.140137	-12.61558	16.999048	93.727501	42.732029	4.761688	95.550552	41.489292	36.332016	93.79216	42.1106605	20.546852	94.671356	-67.3418205	13.451244	92.783646
-39.048702	16.041117	93.24926	-12.76655	17.160549	93.796066	42.543613	4.954642	95.416962	41.31945	36.543285	93.78405	41.9315315	20.7489635	94.600506	-67.4646315	13.5721345	92.991626
-39.306278	17.433577	93.461395	-12.943874	17.303175	93.899857	42.387684	5.111438	95.233711	41.144527	36.752327	93.779457	41.7661055	20.9318825	94.506584	-67.6538535	13.6744675	93.29313
-39.482841	18.879635	93.570343	-13.14404	17.449728	93.978409	42.094223	5.411266	95.117699	40.964867	36.968838	93.798676	41.529545	21.190052	94.4581875	-67.817625	13.709404	93.4986305
-39.703026	20.26248	93.760521	-13.37184	17.591103	94.049858	41.865639	5.554076	94.905769	40.765472	37.177288	93.804024	41.3155555	21.365682	94.3548965	-68.0592355	13.816524	93.7448195
-39.840076	22.41857	93.995895	-13.727774	17.859783	94.152061	41.475155	5.862147	94.660751	40.405628	37.501911	93.853241	40.9403915	21.682029	94.256996	-68.3959395	14.037537	94.047126
-39.887436	23.88998	94.146141	-13.992104	18.045294	94.245705	41.199928	6.116686	94.582954	40.159443	37.751717	93.90023	40.6796855	21.9342015	94.241592	-68.6638935	14.1563865	94.249818
-39.890785	25.291067	94.365967	-14.262766	18.235939	94.350464	40.952347	6.362713	94.588799	39.886932	37.994843	94.009239	40.4196395	22.178778	94.299019	-68.9451715	14.2931	94.401909
-39.849735	26.695515	94.535309	-14.538992	18.41493	94.513969	40.708969	6.61131	94.662964	39.597118	38.231426	94.163582	40.1530435	22.421368	94.413273	-69.2310275	14.408492	94.614665
-39.709164	28.096411	94.75666	-14.830777	18.599953	94.70018	40.494461	6.823582	94.820389	39.338497	38.464142	94.370201	39.916479	22.643862	94.595295	-69.578033	14.556044	94.805065
-39.565598	29.449446	95.029167	-15.091626	18.72987	94.92662	40.301933	7.018089	95.024307	39.074795	38.647308	94.641838	39.688364	22.8326985	94.8330725	-69.871616	14.6270415	95.0201675
-39.337875	30.763346	95.295677	-15.352524	18.84564	95.185104	40.117958	7.188528	95.311852	38.837891	38.805168	94.950165	39.4779245	22.996848	95.1310085	-70.1829725	14.694432	95.2391995
-38.811123	32.737	95.710983	-15.669081	18.977983	95.643257	39.918274	7.386707	95.866051	38.583	39.013653	95.479912	39.250637	23.20018	95.6729815	-70.588799	14.755786	95.6135325
-38.395653	33.968998	95.998619	-15.844974	19.069813	95.944611	39.814175	7.498869	96.286087	38.420113	39.104538	95.880844	39.117144	23.3017035	96.0834655	-70.807092	14.8379225	95.8057565
-37.909126	35.203793	96.228226	-16.00658	19.131332	96.249069	39.728489	7.586216	96.760979	38.32386	39.188808	96.280472	39.0261745	23.387512	96.5207255	-71.0393345	14.875152	95.9774125
-37.346287	36.426159	96.413475	-16.150778	19.186487	96.526726	39.696079	7.635942	97.234955	38.251991	39.252464	96.683517	38.974035	23.444203	96.959236	-71.275591	14.928771	96.094216
-36.76535	37.582962	96.57325	-16.283033	19.236729	96.783241	39.682232	7.654856	97.66877	38.169708	39.29818	97.125458	38.92597	23.476518	97.397114	-71.492036	14.99694	96.169368
-36.12244	38.688755	96.745827	-16.361313	19.269726	97.009644	39.643436	7.722379	98.074883	38.098377	39.362583	97.561646	38.8709065	23.542481	97.8182645	-71.5935325	14.996971	96.2010235
-35.412197	39.839588	96.912575	-16.504841	19.307177	97.210236	39.626198	7.763482	98.465904	38.028568	39.401142	98.043762	38.827383	23.582312	98.254833	-71.837065	15.032042	96.165639
-34.313438	41.45211	97.294693	-16.673779	19.334131	97.533157	39.59129	7.811235	98.968422	37.979843	39.484707	98.803696	38.7855665	23.647971	98.886059	-72.1331245	15.020291	96.180255
-33.526756	42.469517	97.657303	-16.743183	19.344635	97.742126	39.551373	7.863302	99.282959	37.963482	39.535625	99.321671	38.7574275	23.6994635	99.302315	-72.2437935	14.9898065	96.181937
-32.685089	43.486507	98.035088	-16.838764	19.384804	97.990028	39.512905	7.927001	99.599304	37.956966	39.603146	99.868164	38.7349355	23.7650735	99.733734	-72.4124635	15.0045345	96.246322
-31.823105	44.479118	98.453018	-16.909563	19.45512	98.240364	39.492313	7.999052	99.941322	37.967457	39.692894	100.403908	38.729885	23.845973	100.172615	-72.549011	15.064267	96.308113
-30.953127	45.373043	98.848274	-16.980701	19.543768	98.494698	39.489357	8.101643	100.318016	37.960487	39.80196	100.966118	38.724922	23.9518015	100.642067	-72.686324	15.1357345	96.347329
-30.064688	46.287968	99.284927	-17.053942	19.648018	98.742859	39.508011	8.201578	100.735878	37.968021	39.915001	101.562393	38.738016	24.0582895	101.1491355	-72.8459	15.2377465	96.3365825
-29.224924	47.166985	99.654541	-17.110149	19.774973	98.97683	39.529884	8.340619	101.17543	37.975697	40.05349	102.144707	38.7527905	24.1970545	101.6600685	-72.9730885	15.3528915	96.2935915
-27.746796	48.248173	100.180649	-17.157579	19.929304	99.342079	39.591812	8.544552	101.87674	37.994011	40.293438	102.980591	38.7929115	24.418995	102.4286655	-73.1080695	15.439613	96.2554925
-26.893789	48.915359	100.592842	-17.161993	20.031767	99.592873	39.677601	8.682049	102.313698	38.032539	40.449493	103.48381	38.85507	24.565771	102.898754	-73.179056	15.497763	96.286992
-25.960493	49.524734	100.919212	-17.155602	20.101809	99.826256	39.783268	8.799511	102.701103	38.07233	40.592297	103.929016	38.927799	24.695904	103.3150595	-73.239003	15.507714	96.3374525
-25.025249	50.066936	101.236473	-17.129019	20.207451	100.039764	39.910728	8.913881	103.053879	38.119698	40.727921	104.322121	39.015213	24.820901	103.688	-73.273251	15.594001	96.391528
-24.13821	50.515808	101.566231	-17.078636	20.252291	100.230942	40.04184	9.008722	103.355553	38.178352	40.842018	104.674362	39.110096	24.92537	104.0149575	-73.267368	15.579212	96.4469265
-23.184639	50.842274	101.802124	-17.01405	20.320475	100.393044	40.173264	9.093787	103.609108	38.234699	40.982475	104.968262	39.2039815	25.038131	104.288685	-73.2320815	15.602819	96.497403
-22.267042	51.132278	101.980385	-16.956701	20.370287	100.510872	40.288109	9.184068	103.804764	38.297482	41.07534	105.153931	39.2927955	25.129704	104.4793475	-73.2061975	15.61087	96.5423965
-20.871563	51.419067	102.144684	-16.855698	20.455235	100.610413	40.457474	9.28553	103.989449	38.375385	41.180016	105.367134	39.4164295	25.232773	104.6782915	-73.1278255	15.677697	96.5425345
-20.022224	51.506592	102.187492	-16.793037	20.482006	100.622986	40.526562	9.328442	104.070702	38.444241	41.190575	105.393959	39.4854015	25.2595085	104.7323305	-73.0714755	15.7045035	96.5136415
-19.20443	51.525414	102.207741	-16.752674	20.526657	100.624359	40.59486	9.383227	104.121086	38.45179	41.21822	105.434311	39.523325	25.3007235	104.7776985	-73.028673	15.7525905	96.4710195
-18.339327	51.416077	102.221451	-16.735935	20.564287	100.626541	40.627567	9.438362	104.157616	38.453758	41.246143	105.448616	39.5406625	25.3422525	104.803116	-73.0125325	15.7863215	96.449966
-17.462364	51.262135	102.204262	-16.730251	20.615669	100.643494	40.653984	9.486987	104.188499	38.441708	41.283146	105.475441	39.547846	25.3850665	104.83197	-73.008348	15.8462715	96.455018
-16.785685	50.992924	102.270172	-16.735388	20.642691	100.690331	40.676529	9.524191	104.24324	38.424007	41.314499	105.548653	39.550268	25.419345	104.8959465	-73.021044	15.866037	96.4847155
-16.104761	50.669174	102.338982	-16.745646	20.672695	100.775787	40.699566	9.5476	104.344261	38.422924	41.341553	105.621506	39.561245	25.4445765	104.9828835	-73.052537	15.9008135	96.5686905
-15.14855	50.039284	102.38446	-16.759123	20.713846	100.887024	40.73312	9.578338	104.485741	38.40707	41.390453	105.691978	39.570095	25.4843955	105.0888595	-73.088341	15.9432965	96.6851885
-14.466093	49.559685	102.378273	-16.770151	20.743603	100.953087	40.772953	9.59609	104.590752	38.407898	41.416187	105.72007	39.5904255	25.5061385	105.155411	-73.1307275	15.9810675	96.750763
-13.951649	48.979919	102.33046	-16.782124	20.762783	101.018883	40.811108	9.611856	104.698624	38.42437	41.443207	105.699265	39.617739	25.5275315	105.1989445	-73.181987	15.9980345	96.8388215
-13.437237	48.330997	102.249786	-16.778006	20.790003	101.087311	40.843193	9.633149	104.802116	38.43409	41.474415	105.638947	39.6386415	25.553782	105.2205315	-73.1946535	16.026224	96.9540905
-12.994577	47.669209	102.163818	-16.751743	20.809118	101.164925	40.88525	9.66467	104.881622	38.453072	41.508121	105.521301	39.669161	25.5863955	105.2014615	-73.172647	16.0318405	97.1283885
-12.579552	46.936184	102.017853	-16.703051	20.813421	101.274612	40.941135	9.688684	104.941452	38.491047	41.561665	105.301704	39.716091	25.6251745	105.121578	-73.122193	16.0016675	97.427646
-12.153876	46.177242	101.846245	-16.619194	20.826952	101.383278	41.018658	9.724739	104.982567	38.525345	41.580578	105.026947	39.7720015	25.6526585	105.004757	-73.0103895	16.0012455	97.761799
-11.642167	44.941925	101.473061	-16.510801	20.839581	101.527039	41.168339	9.754096	105.036293	38.604469	41.578339	104.481873	39.886404	25.6662175	104.759083	-72.908006	16.0129445	98.294995
-11.374994	44.154724	101.208481	-16.389759	20.834026	101.606819	41.255753	9.760467	105.040321	38.655228	41.568737	104.03904	39.9554905	25.664602	104.5396805	-72.7350085	16.00345	98.6739575
-11.107386	43.327946	100.922585	-16.278301	20.81238	101.674637	41.353569	9.753817	105.012253	38.689373	41.532001	103.571068	40.021471	25.642909	104.2916605	-72.578073	15.981851	99.0576135
-10.907604	42.507286	100.638702	-16.162247	20.760353	101.707718	41.457096	9.72264	104.973175	38.71843	41.432781	103.082275	40.087763	25.5777105	104.027725	-72.412257	15.9429955	99.387711
-10.698264	41.690052	100.405228	-16.061901	20.713268	101.747528	41.560085	9.655519	104.899002	38.735447	41.340496	102.638123	40.147766	25.4980075	103.7685625	-72.271568	15.9285285	99.7264935
-10.560973	40.890759	100.198425	-15.995069	20.602291	101.772629	41.635651	9.547402	104.837349	38.773571	41.244377	102.231041	40.204611	25.3958895	103.534195	-72.194749	15.8086925	100.011063
-10.45505	40.140377	100.056816	-15.904558	20.498808	101.782761	41.686775	9.403252	104.762817	38.804111	41.084427	101.881027	40.245443	25.2438395	103.321922	-72.054559	15.7537765	100.2436
-10.416767	39.149822	99.913635	-15.825751	20.290487	101.797173	41.729374	9.182091	104.668114	38.852249	40.828323	101.504051	40.2908115	25.005207	103.0860825	-71.9423135	15.575767	100.5082635
-10.349522	38.563026	99.864342	-15.777818	20.181387	101.790909	41.754387	9.016225	104.627701	38.880524	40.677883	101.346756	40.3174555	24.847054	102.9872285	-71.8730915	15.51572	100.5945895
-10.321448	38.037632	99.8358	-15.757164	20.036121	101.77877	41.754162	8.852852	104.575073	38.919472	40.513962	101.22702	40.336817	24.683407	102.9010465	-71.851145	15.388835	100.6564935
-10.304916	37.57003	99.82634	-15.734238	19.943569	101.76046	41.789379	8.691405	104.491829	38.952263	40.41914	101.172745	40.370821	24.5552725	102.832287	-71.839297	15.3318655	100.688633
-10.330093	37.153545	99.834724	-15.697792	19.850021	101.739334	41.768776	8.55673	104.431938	38.991337	40.286896	101.172493	40.3800565	24.421813	102.8022155	-71.7756405	15.278229	100.6764525
-10.332447	36.803116	99.879295	-15.698083	19.767506	101.728584	41.712017	8.451873	104.382835	39.023476	40.175888	101.179871	40.3677465	24.3138805	102.781353	-71.7639125	15.2211315	100.675815
-10.36202	36.525433	99.922478	-15.690331	19.702915	101.711502	41.712997	8.311135	104.269447	39.036049	40.130161	101.227554	40.374523	24.220648	102.7485005	-71.755185	15.185182	100.6745035
-10.421563	36.231178	99.97699	-15.72018	19.661207	101.673615	41.598526	8.173052	104.11451	39.064133	39.897007	101.263321	40.3313295	24.0350295	102.6889155	-71.7716895	15.2873845	100.6583145
-10.477793	36.094826	100.032005	-15.747145	19.644407	101.651016	41.532181	8.063993	103.956734	39.071762	39.827904	101.327339	40.3019715	23.9459485	102.6420365	-71.7962615	15.3428655	100.6599955
-10.606978	36.008511	100.09166	-15.781909	19.634159	101.605927	41.440113	7.976831	103.807533	39.069317	39.747131	101.366112	40.254715	23.861981	102.5868225	-71.818533	15.406337	100.6250315
-10.689975	35.973972	100.142159	-15.858793	19.608887	101.574089	41.357197	7.893794	103.645477	39.048656	39.661976	101.41008	40.2029265	23.777885	102.5277785	-71.9205125	15.439889	100.6203995
-10.802616	35.952805	100.199417	-15.922202	19.60413	101.544868	41.257698	7.822754	103.485764	39.012833	39.610188	101.437294	40.1352655	23.716471	102.461529	-71.9796695	15.491789	100.628207
-10.885594	35.985924	100.243935	-15.988748	19.614193	101.527931	41.145012	7.773078	103.36422	38.975132	39.560165	101.4487	40.060072	23.6666215	102.40646	-72.037568	15.5617645	100.649402
-10.957052	36.048714	100.292252	-16.042585	19.608751	101.516998	41.061913	7.728899	103.213486	38.927738	39.518356	101.445679	39.9948255	23.6236275	102.3295825	-72.0799955	15.5938745	100.7044135
-11.103496	36.178104	100.333679	-16.125956	19.610781	101.492981	40.951981	7.67853	102.934052	38.85043	39.479492	101.372932	39.9012055	23.579011	102.153492	-72.1531175	15.642551	100.83247
-11.156511	36.304825	100.329948	-16.167671	19.591778	101.442047	40.871639	7.65596	102.742561	38.776447	39.539085	101.298859	39.824043	23.5975225	102.02071	-72.159385	15.5860335	100.863384
-11.226149	36.418655	100.294617	-16.170765	19.59734	101.380875	40.821178	7.626739	102.530014	38.73135	39.510723	101.175133	39.776264	23.568731	101.8525735	-72.117794	15.625949	100.9091765
-11.264	36.540024	100.251328	-16.182522	19.559471	101.315483	40.776024	7.588307	102.309967	38.760288	39.450176	100.999817	39.768156	23.5192415	101.654892	-72.1332	15.5997005	100.976074
-11.295528	36.644096	100.209427	-16.18763	19.526537	101.243317	40.679447	7.560883	102.14994	38.689064	39.450516	100.953148	39.6842555	23.5056995	101.551544	-72.0595155	15.5473745	100.93509
-11.294404	36.765366	100.191605	-16.164953	19.493906	101.173042	40.658623	7.52395	101.950775	38.69463	39.41853	100.902138	39.6766265	23.47124	101.4264565	-72.0065325	15.516572	100.9196275
-11.293038	36.814053	100.202652	-16.158396	19.451712	101.117027	40.634678	7.477316	101.793167	38.750118	39.343338	100.83429	39.692398	23.410327	101.3137285	-72.00919	15.493097	100.9203255
-11.273134	36.910152	100.251511	-16.122112	19.415863	101.057053	40.589966	7.407474	101.573898	38.780067	39.281181	100.861267	39.6850165	23.3443275	101.2175825	-71.9292405	15.4873985	100.8965235
-11.218295	36.916821	100.333595	-16.112541	19.406956	101.045502	40.579498	7.355691	101.427376	38.822441	39.246117	100.923752	39.7009695	23.300904	101.175564	-71.9260515	15.513008	100.91544
-11.143482	36.842846	100.430588	-16.106657	19.409775	101.049767	40.534763	7.330669	101.325676	38.856785	39.224396	101.007904	39.695774	23.2775325	101.16679	-71.909088	15.5420175	100.932744
-11.080737	36.744781	100.530457	-16.100117	19.441883	101.069084	40.487202	7.326924	101.265808	38.881813	39.218735	101.112854	39.6845075	23.2728295	101.189331	-71.8847415	15.6109365	100.948837
-10.999084	36.655163	100.650749	-16.145828	19.476913	101.118111	40.440769	7.338841	101.239082	38.895298	39.241711	101.247803	39.6680335	23.290276	101.2434425	-71.9596895	15.66355	100.9927795
-10.905582	36.535675	100.756897	-16.180202	19.536987	101.172577	40.392094	7.367387	101.237488	38.865318	39.315731	101.39183	39.628706	23.341559	101.314659	-71.98911	15.732415	101.030495
-10.78991	36.331989	100.842049	-16.218998	19.606472	101.203171	40.338726	7.419101	101.256836	38.864727	39.361515	101.47905	39.6017265	23.390308	101.367943	-72.0397225	15.822636	101.038399
-10.628403	36.03899	100.840553	-16.302841	19.76454	101.220772	40.283047	7.49953	101.319542	38.816525	39.361835	101.517212	39.549786	23.4306825	101.418377	-72.155468	16.0983975	101.023167
-10.50674	35.826797	100.815521	-16.37402	19.850288	101.233795	40.221519	7.557316	101.376953	38.743553	39.404537	101.513649	39.482536	23.4809265	101.445301	-72.230576	16.2196495	101.022289
-10.373785	35.601269	100.793434	-16.429443	19.932203	101.254059	40.155689	7.611109	101.46701	38.666512	39.441566	101.478958	39.4111005	23.5263375	101.472984	-72.2699865	16.3380685	101.035134
-10.220024	35.338993	100.733582	-16.496105	20.006918	101.299202	40.128166	7.620936	101.599464	38.590439	39.461155	101.450386	39.3593025	23.5410455	101.524925	-72.3515125	16.4727905	101.073479
-10.047975	35.104614	100.707588	-16.55143	20.0144	101.382217	40.111202	7.603303	101.78064	38.51273	39.522999	101.487144	39.311966	23.563151	101.633892	-72.414826	16.465649	101.130542
-9.88667	34.833862	100.730431	-16.564745	19.98209	101.496033	40.09687	7.551338	102.04097	38.496078	39.362625	101.46624	39.296474	23.4569815	101.753605	-72.425964	16.5071985	101.238461
-9.721279	34.536186	100.74662	-16.595222	19.92395	101.626244	40.14365	7.465851	102.324203	38.482548	39.268555	101.517441	39.313099	23.367203	101.920822	-72.503543	16.480697	101.331666
-9.434441	34.079285	100.787376	-16.579163	19.775682	101.837471	40.214314	7.290718	102.790405	38.49966	39.072124	101.627541	39.356987	23.181421	102.208973	-72.515313	16.369943	101.465969
-9.201334	33.719414	100.842285	-16.564512	19.639675	101.982071	40.256008	7.128623	103.085579	38.545753	38.918152	101.705826	39.4008805	23.0233875	102.3957025	-72.5299045	16.2559625	101.5684395
-8.941113	33.352562	100.886795	-16.538691	19.492847	102.113571	40.318245	6.954591	103.333191	38.575752	38.736237	101.769997	39.4469985	22.845414	102.551594	-72.5243805	16.14028	101.675548
-8.659704	33.002064	100.933495	-16.521637	19.334721	102.222565	40.366043	6.747337	103.511703	38.619617	38.592255	101.832474	39.49283	22.669796	102.6720885	-72.536104	15.999646	101.7730415
-8.340788	32.644016	100.971474	-16.498344	19.205662	102.313148	40.381477	6.53244	103.634499	38.662189	38.384857	101.851288	39.521833	22.4586485	102.7428935	-72.518521	15.9526755	101.8834025
-7.993413	32.32481	101.00721	-16.495815	19.063572	102.377174	40.371151	6.338933	103.67614	38.705502	38.175808	101.841797	39.5383265	22.2573705	102.7589685	-72.5299565	15.8697735	101.9953795
-7.64441	31.994423	101.023193	-16.463015	18.958517	102.416565	40.348595	6.153415	103.676987	38.739807	37.976532	101.841316	39.544201	22.0649735	102.7591515	-72.470231	15.8520605	102.0739785
-7.164064	31.557127	101.01825	-16.430355	18.837887	102.430977	40.316624	5.921304	103.65918	38.813744	37.741356	101.797035	39.565184	21.83133	102.7281075	-72.425894	15.844444	102.1338465
-6.82958	31.281799	101.013481	-16.428009	18.800098	102.43293	40.298168	5.797577	103.604248	38.837055	37.636726	101.75341	39.5676115	21.7171515	102.678829	-72.4236295	15.8830445	102.187031
-6.479312	31.041946	101.008453	-16.394911	18.778288	102.452934	40.287888	5.711833	103.541077	38.846989	37.541122	101.68766	39.5674385	21.6264775	102.6143685	-72.3572605	15.9300985	102.2914995
-6.103096	30.839405	101.00045	-16.350977	18.778919	102.479721	40.299168	5.650743	103.503593	38.871799	37.47633	101.64753	39.5854835	21.5635365	102.5755615	-72.2874375	15.9943015	102.3838805
-5.731553	30.674065	101.004662	-16.31576	18.780548	102.52243	40.325573	5.587422	103.50016	38.914555	37.421207	101.624512	39.620064	21.5043145	102.562336	-72.251584	16.0567815	102.482524
-5.346197	30.539993	101.025078	-16.292227	18.781683	102.550293	40.336376	5.528955	103.509735	38.964802	37.368252	101.638672	39.650589	21.4486035	102.5742035	-72.235043	16.1147625	102.5263825
-4.885571	30.376118	101.045692	-16.264902	18.77986	102.599739	40.339954	5.473267	103.553391	39.015572	37.320442	101.696846	39.677763	21.3968545	102.6251185	-72.207567	16.1628655	102.5743595
-4.170167	30.181631	101.136002	-16.223495	18.819881	102.664497	40.358795	5.403357	103.694427	39.097656	37.271275	101.882767	39.7282255	21.337316	102.788597	-72.1752155	16.302446	102.540397
-3.616627	30.067604	101.221016	-16.215117	18.85725	102.735878	40.36412	5.364511	103.837189	39.148338	37.249973	102.063202	39.756229	21.307242	102.9501955	-72.186463	16.407258	102.5215605
-3.063384	29.919281	101.32872	-16.236954	18.895687	102.807632	40.373234	5.345187	104.053795	39.180214	37.264587	102.307892	39.776724	21.304887	103.1808435	-72.250632	16.486487	102.4344205
-2.539565	29.768356	101.489189	-16.276419	18.936584	102.874039	40.406597	5.341564	104.27153	39.216579	37.320484	102.603821	39.811588	21.331024	103.4376755	-72.364426	16.542144	102.3104025
-2.036873	29.644091	101.638748	-16.342949	18.99494	102.948013	40.419052	5.366529	104.506218	39.235886	37.38377	102.902481	39.827469	21.3751495	103.7043495	-72.513367	16.6147305	102.1916765
-1.49522	29.541063	101.812874	-16.411518	19.064491	103.024948	40.377937	5.435255	104.765198	39.233223	37.483128	103.206779	39.80558	21.4591915	103.9859885	-72.628616	16.6697905	102.0639075
-1.004708	29.482433	101.940788	-16.469482	19.154062	103.074074	40.428303	5.488945	104.912277	39.229675	37.583302	103.488373	39.828989	21.5361235	104.200325	-72.767953	16.7720005	101.947823
-0.172036	29.303667	102.1063	-16.585665	19.294519	103.122734	40.404659	5.615256	105.16642	39.183125	37.747341	103.859917	39.793892	21.6812985	104.5131685	-72.965222	16.9077395	101.7322995
0.424305	29.245102	102.202316	-16.662973	19.370253	103.106369	40.38028	5.71807	105.30262	39.184261	37.858315	104.10675	39.7822705	21.7881925	104.704685	-73.1082165	16.9523135	101.508053
1.014325	29.132853	102.264366	-16.700527	19.465389	103.063652	40.36174	5.792382	105.410217	39.178627	37.966164	104.340378	39.7701835	21.879273	104.8752975	-73.1712375	17.051505	101.2520065
1.541913	29.024183	102.318504	-16.772192	19.570866	102.998718	40.314137	5.882068	105.484406	39.144703	38.054543	104.565193	39.72942	21.9683055	105.0247995	-73.273804	17.1734265	100.9726365
2.120056	28.928432	102.373459	-16.825247	19.627748	102.908287	40.295296	5.955203	105.527161	39.162601	38.14719	104.77755	39.7289485	22.0511965	105.1523555	-73.3794425	17.2042995	100.6642185
2.597132	28.858614	102.394615	-16.859308	19.710337	102.816483	40.260513	6.015948	105.488647	39.159225	38.228157	104.950523	39.709869	22.1220525	105.219585	-73.428485	17.2986215	100.413381
3.145412	28.692032	102.404633	-16.896753	19.783268	102.731384	40.191818	6.10472	105.417976	39.151291	38.29493	105.109108	39.6715545	22.199825	105.263542	-73.4650605	17.366711	100.199226
3.969924	28.42024	102.464447	-16.934269	19.905306	102.591217	40.156219	6.246434	105.258682	39.170002	38.41684	105.365646	39.6631105	22.331637	105.312164	-73.5316485	17.478975	99.87027
4.527766	28.228882	102.508018	-16.967804	20.02523	102.512238	40.103649	6.37204	105.12072	39.155796	38.511467	105.551971	39.6297225	22.4417535	105.3363455	-73.5653305	17.6087065	99.6881305
5.021888	27.963165	102.504013	-16.971079	20.130024	102.408691	40.076199	6.495906	104.987106	39.171635	38.609604	105.721268	39.623917	22.552755	105.354187	-73.566075	17.707293	99.463195
5.493279	27.716845	102.515701	-16.999969	20.266468	102.31736	40.055931	6.638168	104.836594	39.169746	38.735615	105.869545	39.6128385	22.6868915	105.3530695	-73.6127765	17.8460445	99.2816505
5.944472	27.456141	102.520607	-16.978672	20.412701	102.241051	40.037315	6.822516	104.665794	39.162018	38.871754	105.98954	39.5996665	22.847135	105.327667	-73.5570105	17.978267	99.154435
6.376836	27.101654	102.485718	-16.971893	20.550108	102.176285	40.033543	7.007538	104.498085	39.158962	39.005623	106.058487	39.5962525	23.0065805	105.278286	-73.5400385	18.0936355	99.074284
6.791579	26.739201	102.411636	-16.952755	20.721663	102.131844	40.008343	7.229777	104.408287	39.146881	39.176037	106.036545	39.577612	23.202907	105.222416	-73.483122	18.240419	99.041272
7.412024	25.999102	102.262558	-16.91638	20.96439	102.041504	40.119724	7.54323	104.215912	39.050121	39.493195	105.983421	39.5849225	23.5182125	105.0996665	-73.4176825	18.4105675	98.9833415
7.742222	25.442631	102.127098	-16.903887	21.111818	101.92897	40.111721	7.751045	104.18676	39.026703	39.635277	105.849945	39.569212	23.693161	105.0183525	-73.376986	18.530475	98.8395875
8.087424	24.860891	101.939735	-16.90102	21.21423	101.787056	40.176701	7.90468	104.106812	38.980629	39.778934	105.680801	39.578665	23.841807	104.8938065	-73.380705	18.586653	98.6803055
8.344917	24.216499	101.750053	-16.913157	21.286825	101.618149	40.175537	8.076618	104.095169	38.895092	39.918949	105.487946	39.5353145	23.9977835	104.7915575	-73.3616285	18.5758665	98.4447405
8.610652	23.492981	101.545464	-16.906612	21.340059	101.462318	40.251339	8.177099	104.045441	38.798241	40.060715	105.216621	39.52479	24.118907	104.631031	-73.338014	18.561211	98.293605
8.870214	22.704874	101.341286	-16.905262	21.335442	101.27951	40.302509	8.302585	104.04937	38.690369	40.217529	104.954704	39.496439	24.260057	104.502037	-73.306963	18.410827	98.056983
9.029075	21.858429	101.144455	-16.878633	21.322105	101.099289	40.361397	8.377033	104.054108	38.626198	40.258835	104.675056	39.4937975	24.317934	104.364582	-73.2510635	18.326276	97.833996
9.301945	20.569603	100.91674	-16.826288	21.268658	100.886581	40.462673	8.448338	104.159805	38.519375	40.354668	104.321709	39.491024	24.401503	104.240757	-73.1436	18.135813	97.532405
9.394736	19.701468	100.815712	-16.782362	21.219383	100.73941	40.550751	8.455739	104.233109	38.504921	40.364067	104.153915	39.527836	24.409903	104.193512	-73.09256	18.028863	97.285308
9.46118	18.791468	100.716797	-16.73489	21.180319	100.585487	40.621765	8.421534	104.318962	38.515873	40.33239	103.994072	39.568819	24.376962	104.156517	-73.038599	17.983676	97.014457
9.534385	17.823431	100.625679	-16.675579	21.11388	100.428726	40.685753	8.357635	104.36721	38.56908	40.221138	103.822601	39.6274165	24.2893865	104.0949055	-72.9785745	17.9383735	96.7625465
9.532953	16.87446	100.529419	-16.604187	21.067324	100.255966	40.731739	8.281818	104.354034	38.64341	40.087681	103.712257	39.6875745	24.1847495	104.0331455	-72.8959485	17.9498985	96.4787865
9.520197	15.969398	100.354065	-16.512609	21.00737	100.047684	40.786697	8.180501	104.292175	38.755165	39.997917	103.603188	39.770931	24.089209	103.9476815	-72.796149	17.925531	96.1476865
9.418319	15.076751	100.147774	-16.409704	20.945089	99.813553	40.839611	8.095464	104.173683	38.849365	39.981033	103.537163	39.844488	24.0382485	103.855423	-72.663896	17.8519295	95.771683
9.278878	13.714737	99.797348	-16.231991	20.936731	99.445465	40.940434	8.010308	103.952751	39.088799	39.81435	103.347191	40.0146165	23.912329	103.649971	-72.4785985	17.961133	95.240959
9.109736	12.828019	99.561951	-16.113953	20.937075	99.209579	41.029999	8.00697	103.774857	39.208637	39.805096	103.210793	40.119318	23.906033	103.492825	-72.347224	17.968117	94.926333
8.884735	12.012215	99.296204	-15.967144	20.977695	98.961189	41.112686	8.025398	103.569008	39.313091	39.818401	103.079437	40.2128885	23.9218995	103.3242225	-72.1471765	18.0334905	94.5981555
8.630066	11.125842	99.026108	-15.822099	21.021805	98.724762	41.189434	8.058738	103.382553	39.458752	39.852966	102.905022	40.324093	23.955852	103.1437875	-71.968291	18.087758	94.3057365
8.348609	10.276774	98.741096	-15.681197	21.073196	98.515854	41.290173	8.105028	103.152802	39.58202	39.890808	102.736076	40.4360965	23.997918	102.944439	-71.7984905	18.148474	94.087269
7.978371	9.427706	98.484482	-15.528234	21.09939	98.338318	41.386082	8.156427	102.920006	39.688828	39.92728	102.539719	40.537455	24.0418535	102.7298625	-71.593923	18.1569265	93.9467735
7.540932	8.66687	98.26445	-15.405376	21.177641	98.183205	41.476887	8.197691	102.702652	39.796474	39.966225	102.321663	40.6366805	24.081958	102.5121575	-71.4474325	18.273324	93.8542525
6.847302	7.449568	97.955467	-15.241159	21.239063	97.969246	41.597	8.226516	102.411423	39.932087	39.9753	102.02684	40.7645435	24.100908	102.2191315	-71.2468615	18.377218	93.7193605
6.310237	6.629831	97.752983	-15.127802	21.272123	97.832031	41.645123	8.215747	102.248428	40.028187	39.958755	101.822952	40.836655	24.087251	102.03569	-71.092259	18.456995	93.628372
5.711078	5.8368	97.544952	-15.045838	21.280952	97.682495	41.697838	8.201059	102.064774	40.100334	39.936886	101.631584	40.899086	24.0689725	101.848179	-70.990762	18.4929315	93.516811
5.071938	5.066766	97.385162	-14.962788	21.282864	97.544273	41.735142	8.153664	101.928558	40.175926	39.888332	101.439606	40.955534	24.020998	101.684082	-70.88111	18.54473	93.404464
4.444106	4.282857	97.24102	-14.877317	21.277296	97.444443	41.768162	8.122132	101.844879	40.252979	39.842209	101.26091	41.0105705	23.9821705	101.5528945	-70.7652045	18.5724215	93.3359915
3.723583	3.518673	97.144386	-14.788483	21.270561	97.370049	41.820381	8.087162	101.787079	40.317989	39.795555	101.121033	41.069185	23.9413585	101.454056	-70.646151	18.5997635	93.286042
2.989504	2.824836	97.151337	-14.703204	21.251995	97.353622	41.863182	8.029949	101.771843	40.398167	39.739624	100.956253	41.1306745	23.8847865	101.364048	-70.5370825	18.6192035	93.343196
1.818934	1.7907	97.220406	-14.557153	21.20723	97.377213	41.979061	7.916019	101.767036	40.521473	39.617836	100.711739	41.250267	23.7669275	101.2393875	-70.364573	18.6475325	93.5150385
0.969657	1.107422	97.291	-14.437364	21.139339	97.4067	42.045013	7.812717	101.784012	40.629665	39.51297	100.547134	41.337339	23.6628435	101.165573	-70.212067	18.6158345	93.647827
0.083809	0.508723	97.357208	-14.373718	21.070881	97.429062	42.086868	7.678355	101.794243	40.712803	39.401695	100.413933	41.3998355	23.540025	101.104088	-70.1472715	18.601737	93.754036
-0.805489	-0.096856	97.411674	-14.302671	20.952129	97.448997	42.120426	7.535844	101.773643	40.774719	39.249084	100.280167	41.4475725	23.392464	101.026905	-70.0529145	18.511794	93.871089
-1.72631	-0.62752	97.433945	-14.261367	20.824411	97.461433	42.114872	7.393387	101.734123	40.847115	39.155968	100.144722	41.4809935	23.2746775	100.9394225	-70.0037275	18.3741445	93.9834435
-2.62951	-1.162237	97.38179	-14.210428	20.699053	97.43985	42.121178	7.252399	101.647255	40.875977	39.001343	100.036049	41.4985775	23.126871	100.841652	-69.9194335	18.271235	94.038048
-3.587571	-1.645868	97.301102	-14.182815	20.547939	97.397415	42.082291	7.127369	101.52948	40.925415	38.873585	99.931297	41.503853	23.000477	100.7303885	-69.869483	18.095401	94.0644415
-5.076054	-2.255381	97.089897	-14.19155	20.380402	97.270309	42.037601	6.972015	101.343658	40.917809	38.708694	99.789009	41.477705	22.8403545	100.5663335	-69.860805	17.9204495	93.9742845
-6.04665	-2.598103	96.939735	-14.190434	20.271229	97.191788	42.01273	6.904048	101.210876	40.872173	38.693218	99.747116	41.4424515	22.798633	100.478996	-69.8233195	17.743825	93.90458
-7.011963	-2.898305	96.787605	-14.181167	20.222443	97.124939	41.988972	6.868924	101.1091	40.872425	38.59745	99.662621	41.4306985	22.733187	100.3858605	-69.7930325	17.711699	93.8640175
-8.049436	-3.144339	96.689186	-14.190017	20.164558	97.069801	41.961216	6.871701	101.021179	40.842377	38.591618	99.614494	41.4017965	22.7316595	100.3178365	-69.7818305	17.5974565	93.8217655
-9.10039	-3.33654	96.592957	-14.191257	20.159752	97.027184	41.93227	6.891061	100.94352	40.816662	38.600681	99.574806	41.374466	22.745871	100.259163	-69.75698	17.573633	93.795205
-10.101625	-3.482503	96.502327	-14.209344	20.169533	96.998505	41.914932	6.917325	100.890923	40.776218	38.627617	99.538948	41.345575	22.772471	100.2149355	-69.764263	17.566595	93.7820745
-11.123632	-3.579664	96.433022	-14.245296	20.182926	96.991722	41.885769	6.935472	100.85508	40.742191	38.642303	99.513748	41.31398	22.7888875	100.184414	-69.804572	17.5769645	93.79903
-12.734278	-3.677802	96.397987	-14.301848	20.165588	97.020981	41.835995	6.926695	100.801468	40.707924	38.634171	99.520241	41.2719595	22.780433	100.1608545	-69.8756555	17.550743	93.8811075
-13.827944	-3.705843	96.356506	-14.326638	20.154776	97.037682	41.783092	6.89643	100.786446	40.654469	38.652618	99.55732	41.2187805	22.774524	100.171883	-69.8720565	17.535028	93.903481
-14.874287	-3.701952	96.339996	-14.364248	20.144806	97.054672	41.735691	6.857909	100.757233	40.625122	38.618744	99.547508	41.1804065	22.7383265	100.1523705	-69.9089025	17.5512855	93.9569735
-15.913661	-3.600333	96.304535	-14.4013	20.127207	97.078239	41.661392	6.815562	100.725784	40.614265	38.518269	99.496475	41.1378285	22.6669155	100.1111295	-69.9404285	17.5874985	94.0453485
-17.031723	-3.543581	96.315994	-14.446451	20.086079	97.109451	41.61713	6.76806	100.679375	40.57452	38.457096	99.454224	41.095825	22.612578	100.0667995	-69.988727	17.55958	94.1521025
-18.104239	-3.42955	96.378464	-14.47075	20.042698	97.128815	41.575081	6.707632	100.628235	40.542057	38.380749	99.374962	41.058569	22.5441905	100.0015985	-70.000069	17.5412055	94.2560315
-19.127554	-3.26362	96.427711	-14.466217	19.997168	97.152725	41.531723	6.63556	100.579414	40.516079	38.30975	99.270752	41.023901	22.472655	99.925083	-69.956335	17.521681	94.380367
-20.687147	-2.982473	96.470863	-14.503044	19.90802	97.187111	41.480827	6.527615	100.500511	40.48489	38.160355	99.087387	40.9828585	22.343985	99.793949	-69.9889465	17.472055	94.580273
-21.723469	-2.751264	96.545288	-14.502372	19.850327	97.194176	41.453819	6.441841	100.456955	40.477867	38.058506	98.964081	40.965843	22.2501735	99.710518	-69.970587	17.4504805	94.677834
-22.743788	-2.433115	96.57164	-14.489637	19.786701	97.174797	41.427238	6.338611	100.417099	40.471684	37.959579	98.851631	40.949461	22.149095	99.634365	-69.928735	17.424307	94.715229
-23.725271	-2.127042	96.568123	-14.488149	19.704662	97.154167	41.409306	6.260655	100.36087	40.465115	37.865063	98.734451	40.9372105	22.062859	99.5476605	-69.9135085	17.346465	94.7606735
-24.669367	-1.777701	96.537491	-14.463861	19.632998	97.128319	41.389538	6.172217	100.306381	40.462067	37.774986	98.639961	40.9258025	21.9736015	99.473171	-69.8535245	17.2923945	94.783467
-25.623058	-1.368697	96.481422	-14.481415	19.561853	97.094414	41.375851	6.109044	100.270638	40.436306	37.748753	98.585648	40.9060785	21.9288985	99.428143	-69.8689085	17.1948075	94.760685
-26.576948	-0.878477	96.458366	-14.472474	19.493999	97.051666	41.361923	6.059008	100.226891	40.446823	37.648121	98.483978	40.904373	21.8535645	99.3554345	-69.849321	17.1344335	94.7478975
-27.925842	-0.107655	96.367668	-14.480583	19.399691	97.005272	41.365337	5.990715	100.136963	40.415897	37.580002	98.384056	40.890617	21.7853585	99.2605095	-69.851783	17.0140235	94.7500345
-28.787544	0.454082	96.322441	-14.485452	19.325031	96.975349	41.357441	5.94326	100.09391	40.394333	37.551273	98.333939	40.875887	21.7472665	99.2139245	-69.846791	16.9027955	94.7367735
-29.717657	1.074137	96.289207	-14.49066	19.287899	96.950722	41.35178	5.909491	100.046112	40.367336	37.515419	98.291023	40.859558	21.712455	99.1685675	-69.840878	16.863343	94.7328765
-30.485571	1.738513	96.247795	-14.492329	19.250029	96.930466	41.333092	5.879309	99.994125	40.344185	37.475616	98.240768	40.8386385	21.6774625	99.1174465	-69.8232965	16.8225955	94.7434855
-31.322891	2.432134	96.224602	-14.505317	19.209139	96.920601	41.306992	5.845633	99.956932	40.326164	37.428646	98.198456	40.816578	21.6371395	99.077694	-69.827212	16.7811385	94.763508
-32.070732	3.199083	96.182991	-14.533069	19.15378	96.930229	41.291447	5.805991	99.917282	40.317337	37.391857	98.18885	40.804392	21.598924	99.053066	-69.87053	16.708636	94.807392
-32.896767	3.97899	96.183228	-14.545107	19.1334	96.93718	41.274921	5.764199	99.88961	40.315418	37.355007	98.19368	40.7951695	21.559603	99.041645	-69.8853835	16.707197	94.832715
-33.942455	5.243081	96.173096	-14.578776	19.092466	96.961433	41.232544	5.690187	99.862709	40.300606	37.297413	98.204842	40.766575	21.4938	99.0337755	-69.924127	16.691132	94.8890905
-34.622784	6.124772	96.112305	-14.604771	19.049093	96.976349	41.186066	5.654655	99.836517	40.292011	37.246056	98.2192	40.7390385	21.4503555	99.0278585	-69.9485805	16.6478305	94.9248395
-35.299709	7.048831	96.091293	-14.621152	19.02751	96.986259	41.162167	5.619833	99.811836	40.283287	37.210224	98.237427	40.722727	21.4150285	99.0246315	-69.965031	16.6399915	94.9478865
-35.948868	7.992393	96.099785	-14.64012	19.001244	97.000305	41.135162	5.592615	99.789322	40.269299	37.18552	98.26384	40.7022305	21.3890675	99.026581	-69.9824705	16.6134205	94.974029
-36.518814	8.921923	96.09404	-14.661264	18.946774	97.011635	41.112877	5.567265	99.763626	40.257839	37.168922	98.296288	40.685358	21.3680935	99.029957	-70.007886	16.5254545	94.993313
-37.065235	9.882323	96.035606	-14.674807	18.869741	97.037605	41.074181	5.548983	99.765038	40.243141	37.15218	98.318771	40.658661	21.3505815	99.0419045	-70.008275	16.3889005	95.0333055
-37.688656	10.876424	96.071976	-14.671668	18.821823	97.067276	41.10482	5.496183	99.705948	40.220955	37.169804	98.357346	40.6628875	21.3329935	99.031647	-70.0062235	16.3106525	95.102905
-38.452213	12.351213	96.241692	-14.654771	18.680914	97.167625	41.091881	5.448156	99.689926	40.243137	37.065533	98.340309	40.667509	21.2568445	99.0151175	-69.977051	16.1049835	95.3201325
-38.9193	13.349194	96.29718	-14.645311	18.612083	97.235077	41.138824	5.386862	99.623306	40.247803	37.010185	98.344543	40.6933135	21.1985235	98.9839245	-69.9839355	16.0256425	95.4862295
-39.449066	14.393804	96.437927	-14.632495	18.524254	97.321808	41.088306	5.340406	99.590225	40.252285	36.953457	98.332985	40.6702955	21.1469315	98.961605	-69.9352855	15.9015765	95.682011
-39.839314	15.446864	96.614288	-14.637052	18.425724	97.421806	41.063572	5.264301	99.492088	40.25531	36.889351	98.287849	40.659441	21.076826	98.8899685	-69.933545	15.774622	95.9536435
-40.265907	16.463505	96.780273	-14.632675	18.329613	97.507072	41.03318	5.211144	99.365791	40.23732	36.833042	98.21077	40.63525	21.022093	98.7882805	-69.9006	15.637133	96.2258635
-40.604813	17.529121	96.976593	-14.637046	18.269253	97.614105	40.981277	5.157806	99.193848	40.213211	36.771954	98.121254	40.597244	20.96488	98.657551	-69.871336	15.573626	96.570659
-41.012539	18.604286	97.196533	-14.686773	18.168903	97.711388	40.903641	5.097753	99.010719	40.158974	36.734642	98.009804	40.5313075	20.9161975	98.5102615	-69.9048535	15.4216085	96.9125145
-41.322693	20.315872	97.499916	-14.766396	18.122311	97.859329	40.801777	5.036881	98.754433	40.054253	36.681236	97.923981	40.428015	20.8590585	98.339207	-69.960807	15.3855635	97.379451
-41.591202	21.384567	97.711517	-14.87328	18.106739	97.99588	40.663395	5.042137	98.706047	39.973297	36.684776	97.954697	40.318346	20.8634565	98.330372	-70.064906	15.3500215	97.661388
-41.815674	22.486731	97.975418	-14.951674	18.105719	98.135986	40.55785	5.042027	98.704857	39.902039	36.696728	98.064644	40.2299445	20.8693775	98.3847505	-70.1332925	15.3420605	97.8872215
-41.926746	23.600756	98.223022	-15.08574	18.064556	98.328712	40.452091	5.058526	98.756538	39.826366	36.713512	98.254547	40.1392285	20.886019	98.5055425	-70.3107085	15.243093	98.1518815
-41.945969	24.701206	98.460213	-15.190996	18.085794	98.516899	40.394604	5.068267	98.833015	39.72971	36.759548	98.511009	40.062157	20.9139075	98.672012	-70.444149	15.2576805	98.361786
-41.946774	25.790808	98.745323	-15.333551	18.0884	98.749893	40.292801	5.123322	99.007431	39.641869	36.813755	98.810318	39.967335	20.9685385	98.9088745	-70.634437	15.2082615	98.5909115
-41.934166	26.884535	99.050125	-15.458536	18.124563	98.971054	40.214314	5.163734	99.184753	39.568962	36.862499	99.136635	39.891638	21.0131165	99.160694	-70.80871	15.2360095	98.781414
-41.69038	28.4704	99.414047	-15.645975	18.178989	99.30442	40.116753	5.218459	99.508453	39.454849	36.928158	99.673599	39.785801	21.0733085	99.591026	-71.077751	15.2846695	99.017814
-41.479809	29.508797	99.672218	-15.749014	18.199549	99.537109	40.057842	5.259024	99.743904	39.405567	36.979561	100.020241	39.7317045	21.1192925	99.8820725	-71.2297325	15.2798055	99.1921455
-41.219078	30.485111	99.956192	-15.862478	18.249418	99.755928	40.032555	5.270111	99.94471	39.353218	37.003265	100.345161	39.6928865	21.136688	100.1449355	-71.4178425	15.362148	99.3669205
-40.904503	31.444004	100.214912	-15.958716	18.292284	99.949936	39.994541	5.283897	100.142372	39.3046	37.018852	100.633896	39.6495705	21.1513745	100.388134	-71.5670025	15.4331935	99.511738
-40.519661	32.362522	100.394798	-16.037439	18.31694	100.14756	39.950676	5.290622	100.362083	39.272614	37.031002	100.884605	39.611645	21.160812	100.623344	-71.686523	15.473068	99.671776
-40.087379	33.24485	100.552383	-16.126268	18.379055	100.303612	39.930275	5.292001	100.581444	39.231373	37.036217	101.111427	39.580824	21.164109	100.8464355	-71.83336	15.594001	99.7607885
-39.642879	34.0144	100.680756	-16.190561	18.414572	100.434662	39.898243	5.289164	100.796715	39.186184	37.031548	101.315559	39.5422135	21.160356	101.056137	-71.9233355	15.668788	99.813187
-38.824371	35.180683	100.81488	-16.29376	18.458179	100.614845	39.863113	5.260711	101.125397	39.143925	37.016533	101.617416	39.503519	21.138622	101.3714065	-72.091039	15.777736	99.8582835
-38.26796	35.869175	100.949562	-16.345469	18.4795	100.735619	39.847542	5.248688	101.320198	39.098312	36.9953	101.832214	39.472927	21.121994	101.576206	-72.163865	15.837006	99.895032
-37.61171	36.498093	101.042244	-16.39867	18.468401	100.870667	39.811497	5.234223	101.531998	39.076103	36.971569	102.043533	39.4438	21.102896	101.7877655	-72.24114	15.833906	99.9535685
-36.987118	37.057487	101.171288	-16.447374	18.459251	101.004326	39.791454	5.2079	101.751648	39.066128	36.950829	102.268387	39.428791	21.0793645	102.0100175	-72.323539	15.8391375	99.9986345
-36.246155	37.608749	101.288589	-16.503708	18.476229	101.148903	39.786469	5.18772	101.962555	39.056183	36.936836	102.501907	39.421326	21.062278	102.232231	-72.428742	15.89018	100.065575
-35.524559	38.108051	101.406883	-16.543623	18.50647	101.27832	39.761387	5.176074	102.197731	39.105408	36.937187	102.676666	39.4333975	21.0566305	102.4371985	-72.5206435	15.9563095	100.1194415
-34.758633	38.519817	101.506821	-16.578623	18.53499	101.389099	39.757534	5.176958	102.407471	39.103809	36.945816	102.846191	39.4306715	21.061387	102.626831	-72.5879175	16.008593	100.151367
-33.576523	39.07338	101.541428	-16.658783	18.602621	101.517059	39.781567	5.181781	102.695084	39.080147	36.966862	103.081367	39.430857	21.0743215	102.8882255	-72.748423	16.1309205	100.1458925
-32.751633	39.388336	101.554253	-16.671219	18.656853	101.568863	39.792244	5.201262	102.887787	39.076492	36.988033	103.193306	39.434368	21.0946475	103.0405465	-72.776806	16.2190585	100.0971795
-31.912502	39.656723	101.582253	-16.677898	18.674448	101.633141	39.815739	5.224544	103.039536	39.077801	37.013851	103.287888	39.44677	21.1191975	103.163712	-72.802566	16.2296985	100.10257
-31.068758	39.870018	101.585617	-16.668217	18.685658	101.690292	39.843349	5.246758	103.171562	39.08033	37.037186	103.358063	39.4618395	21.141972	103.2648125	-72.7982735	16.229344	100.1157715
-30.205717	39.959816	101.599762	-16.664486	18.683704	101.743439	39.894726	5.258804	103.29274	39.088284	37.045853	103.427414	39.491505	21.1523285	103.360077	-72.820477	16.2150795	100.126801
-29.434151	40.094982	101.641785	-16.636974	18.677803	101.805389	39.937569	5.25858	103.405846	39.124237	37.047752	103.495201	39.530903	21.153166	103.4505235	-72.804851	16.20244	100.1602545
-28.380943	40.108223	101.62616	-16.60973	18.664446	101.870468	39.997849	5.253011	103.537811	39.161209	37.044277	103.558716	39.579529	21.148644	103.5482635	-72.798989	16.180248	100.1926725
-27.052454	40.08704	101.636993	-16.569393	18.633724	101.961731	40.086216	5.217433	103.71244	39.223808	37.004887	103.656601	39.655012	21.11116	103.6845205	-72.793798	16.156288	100.2389415
-26.169661	39.984573	101.641891	-16.518883	18.599531	102.011368	40.137646	5.189293	103.824402	39.27634	36.975613	103.6875	39.706993	21.082453	103.755951	-72.744759	16.116609	100.266785
-25.331587	39.868275	101.643478	-16.477217	18.574503	102.064301	40.205925	5.157177	103.950073	39.318485	36.94738	103.713737	39.762205	21.0522785	103.831905	-72.716639	16.0967275	100.296697
-24.303686	39.698524	101.590157	-16.431362	18.551136	102.133598	40.278996	5.111731	104.087044	39.367245	36.904251	103.731369	39.8231205	21.007991	103.9092065	-72.6858445	16.094281	100.3579895
-23.398914	39.479996	101.58461	-16.379728	18.522408	102.194954	40.336864	5.079586	104.242615	39.428066	36.855648	103.751167	39.882465	20.967617	103.996891	-72.641921	16.077199	100.393017
-22.499454	39.253471	101.571701	-16.315451	18.481947	102.29937	40.398178	5.053308	104.406013	39.476784	36.812637	103.771149	39.937481	20.9329725	104.088581	-72.568383	16.0309215	100.510159
-21.646074	39.000187	101.610474	-16.246744	18.458563	102.395187	40.484871	5.003984	104.596237	39.540413	36.769215	103.79599	40.012642	20.8865995	104.1961135	-72.50613	16.0305265	100.5942605
-20.238386	38.551937	101.576294	-16.151379	18.404779	102.566948	40.603802	4.940447	104.886154	39.641533	36.688686	103.825935	40.1226675	20.8145665	104.3560445	-72.4254255	15.9949915	100.7778515
-19.371922	38.267109	101.620171	-16.086586	18.345366	102.684692	40.692513	4.8901	105.060577	39.713718	36.63863	103.812622	40.2031155	20.764365	104.4365995	-72.3762875	15.926367	100.9327845
-18.469805	37.905468	101.601433	-16.011112	18.298124	102.7845	40.764797	4.86303	105.222321	39.777405	36.576195	103.790703	40.271101	20.7196125	104.506512	-72.293325	15.8766355	101.062488
-17.610184	37.627056	101.585815	-15.95082	18.246565	102.878929	40.773434	4.882321	105.440369	39.845448	36.521923	103.761864	40.309441	20.702122	104.6011165	-72.211081	15.791008	101.1567415
-16.714327	37.236313	101.537598	-15.857615	18.189293	102.95974	40.854012	4.841889	105.595566	39.919209	36.459835	103.724144	40.3866105	20.650862	104.659855	-72.1018405	15.727724	101.259625
-15.798142	36.893715	101.485504	-15.799374	18.135366	103.022873	40.921101	4.797573	105.747414	39.979527	36.394009	103.69812	40.450314	20.595791	104.722767	-72.049062	15.674941	101.322979
-14.934343	36.56686	101.473488	-15.722685	18.059305	103.097046	41.052975	4.657134	105.855133	40.047497	36.323723	103.692223	40.550236	20.4904285	104.773678	-71.995606	15.6281815	101.420414
-13.688381	36.080688	101.505753	-15.626348	17.950867	103.175201	41.125507	4.62464	106.056023	40.154884	36.230728	103.718483	40.6401955	20.427684	104.887253	-71.8928915	15.47405	101.463149
-12.850407	35.843452	101.516747	-15.585574	17.876518	103.222946	41.18988	4.569239	106.173035	40.205437	36.179974	103.772041	40.6976585	20.3746065	104.972538	-71.8688065	15.3784295	101.473354
-12.028345	35.527241	101.536629	-15.546362	17.830185	103.25071	41.240711	4.531606	106.25293	40.263622	36.146881	103.847977	40.7521665	20.3392435	105.0504535	-71.8448905	15.3211265	101.4509665
-11.169215	35.303844	101.563118	-15.527533	17.802099	103.261551	41.274174	4.499154	106.312607	40.311161	36.117237	103.932381	40.7926675	20.3081955	105.122494	-71.8477335	15.2960025	101.400608
-10.364841	35.065796	101.652924	-15.515285	17.780472	103.272919	41.29401	4.478405	106.349907	40.317265	36.154911	104.066345	40.8056375	20.316658	105.208126	-71.8362075	15.244286	101.337712
-9.59184	34.8633	101.756241	-15.508941	17.774191	103.284966	41.310112	4.476449	106.377281	40.367363	36.125748	104.17321	40.8387375	20.3010985	105.2752455	-71.8566195	15.2472835	101.2946865
-8.843468	34.731316	101.865051	-15.512687	17.786875	103.293159	41.323219	4.491766	106.396172	40.407436	36.168991	104.327789	40.8653275	20.3303785	105.3619805	-71.8907015	15.2433715	101.2243375
-7.656634	34.443207	102.02243	-15.538194	17.838781	103.297493	41.316479	4.551906	106.405746	40.460327	36.261711	104.596756	40.888403	20.4068085	105.501251	-71.964791	15.2707535	101.093735
-6.883281	34.307243	102.166275	-15.55486	17.932165	103.297386	41.38818	4.5304	106.324028	40.472664	36.353691	104.785576	40.930422	20.4420455	105.554802	-72.040142	15.4222845	101.03997
-6.204992	34.20187	102.333138	-15.591801	18.020422	103.285645	41.257729	4.703634	106.365379	40.49189	36.451851	104.964127	40.8748095	20.5777425	105.664753	-72.0584115	15.4631015	100.906537
-5.496027	33.996319	102.46817	-15.610099	18.139248	103.28759	41.333893	4.697694	106.254433	40.481705	36.6059	105.152359	40.907799	20.651797	105.703396	-72.127997	15.626699	100.871784
-4.800559	33.874413	102.571739	-15.638293	18.267683	103.268066	41.189674	4.903995	106.299911	40.53035	36.669746	105.257797	40.860012	20.7868705	105.778854	-72.136598	15.7484955	100.757278
-4.123196	33.708138	102.622536	-15.660408	18.408339	103.242805	41.161201	5.040093	106.270241	40.529541	36.820133	105.364273	40.845371	20.930113	105.817257	-72.166187	15.886565	100.668353
-3.461817	33.506866	102.688011	-15.667839	18.564159	103.22226	41.268261	5.056019	106.13401	40.52779	36.955158	105.432961	40.8980255	21.0055885	105.7834855	-72.2337035	16.1227295	100.6610345
-2.533158	33.186569	102.777824	-15.685652	18.765276	103.216721	41.274651	5.215058	106.106041	40.51672	37.136944	105.528343	40.8956855	21.176001	105.817192	-72.2669895	16.354551	100.61625
-1.974303	32.926796	102.847603	-15.718536	18.873478	103.233253	41.255394	5.316943	106.07972	40.519676	37.239429	105.597557	40.887535	21.278186	105.8386385	-72.324607	16.46877	100.6278675
-1.422654	32.667915	102.933266	-15.727334	18.968878	103.259048	41.232342	5.379296	106.071869	40.51186	37.303974	105.661964	40.872101	21.341635	105.8669165	-72.326769	16.596121	100.6511795
-0.866212	32.357643	103.040817	-15.775331	19.050245	103.303268	41.209354	5.431692	106.064713	40.498386	37.35973	105.745789	40.85387	21.395711	105.905251	-72.404532	16.704779	100.701285
-0.34818	31.983656	103.111626	-15.835568	19.122639	103.340019	41.143402	5.498883	106.058594	40.479156	37.416393	105.817055	40.811279	21.457638	105.9378245	-72.482415	16.78764	100.7422135
0.099002	31.630417	103.166321	-15.890733	19.204784	103.370178	41.099174	5.548021	106.019119	40.430115	37.470596	105.872192	40.7646445	21.5093085	105.9456555	-72.5461105	16.9002595	100.7947005
0.533655	31.217581	103.200241	-15.981407	19.273563	103.377785	41.037659	5.607105	105.970802	40.367683	37.517769	105.894508	40.702671	21.562437	105.932655	-72.665485	16.984689	100.822915
1.113038	30.544439	103.208588	-16.099787	19.409269	103.377518	40.920414	5.714632	105.892982	40.238739	37.607914	105.840637	40.5795765	21.661273	105.8668095	-72.7791505	17.157265	100.8882265
1.482854	30.113173	103.173981	-16.156137	19.469496	103.364967	40.850426	5.785884	105.821648	40.144402	37.665878	105.773567	40.497414	21.725881	105.7976075	-72.809688	17.213111	100.9323265
1.835388	29.613707	103.132698	-16.211618	19.551151	103.350388	40.798916	5.839897	105.762222	40.06078	37.71669	105.676308	40.429848	21.7782935	105.719265	-72.853084	17.3240085	100.981511
2.128664	29.069647	103.065285	-16.242466	19.593916	103.324661	40.756275	5.887211	105.701576	39.997978	37.744385	105.573463	40.3771265	21.815798	105.6375195	-72.8620585	17.372034	101.0118025
2.384818	28.528795	103.002975	-16.285234	19.633385	103.301712	40.723286	5.909495	105.645683	39.920052	37.812634	105.493591	40.321669	21.8610645	105.569637	-72.892137	17.4057055	101.033787
2.638688	27.921343	102.932426	-16.297895	19.649954	103.257004	40.690388	5.939333	105.600464	39.904022	37.800743	105.337776	40.297205	21.870038	105.46912	-72.892995	17.42987	101.044888
2.834087	27.326117	102.865204	-16.31953	19.658432	103.221405	40.688457	5.96566	105.537331	39.855534	37.820534	105.220619	40.2719955	21.893097	105.378975	-72.9110555	17.423767	101.063835
3.046505	26.417276	102.744057	-16.330204	19.638758	103.138092	40.688408	6.017154	105.444351	39.783482	37.84306	105.023209	40.235945	21.930107	105.23378	-72.896353	17.347409	101.042404
3.149514	25.78064	102.660011	-16.327532	19.626019	103.079628	40.696995	6.044232	105.410042	39.76474	37.876209	104.906357	40.2308675	21.9602205	105.1581995	-72.8859315	17.2918175	101.0010565
3.241854	25.154007	102.576889	-16.344755	19.602407	103.023872	40.703636	6.080739	105.366364	39.721489	37.910168	104.809151	40.2125625	21.9954535	105.0877575	-72.9020725	17.2093605	100.9599865
3.278925	24.51379	102.495934	-16.351629	19.587461	102.962555	40.724361	6.113217	105.305656	39.673698	37.943874	104.679253	40.1990295	22.0285455	104.9924545	-72.9022875	17.1463765	100.9326555
3.3568	23.835453	102.373421	-16.351845	19.593157	102.875832	40.721817	6.144385	105.245903	39.630447	37.97897	104.533768	40.176132	22.0616775	104.8898355	-72.879822	17.1246365	100.8618285
3.357101	23.223209	102.271927	-16.363249	19.583778	102.805565	40.714745	6.186839	105.16819	39.571712	38.00848	104.380676	40.1432285	22.0976595	104.774433	-72.8697265	17.0698965	100.836697
3.334185	22.61771	102.175926	-16.362825	19.592968	102.731285	40.714878	6.216836	105.097328	39.523243	38.041054	104.211212	40.1190605	22.128945	104.65427	-72.8447105	17.056991	100.8083
3.260563	21.714193	102.044128	-16.404552	19.59972	102.634598	40.68634	6.244437	104.942337	39.446648	38.066959	103.959099	40.066494	22.155698	104.450718	-72.875598	17.043742	100.818478
3.180895	21.101879	101.933083	-16.42174	19.626461	102.57074	40.635235	6.261166	104.829002	39.374622	38.127712	103.76561	40.0049285	22.194439	104.297306	-72.8484085	17.058483	100.844174
3.060804	20.505268	101.796326	-16.462824	19.629223	102.478745	40.591045	6.300151	104.658958	39.332458	38.111187	103.500458	39.9617515	22.205669	104.079708	-72.8873995	17.052777	100.877782
2.913416	19.947611	101.634262	-16.506968	19.679241	102.35392	40.521851	6.345868	104.47435	39.21479	38.191994	103.283264	39.8683205	22.268931	103.878807	-72.8822565	17.089551	100.829033
2.802217	19.397703	101.447723	-16.560419	19.730614	102.195099	40.452515	6.393939	104.272522	39.102711	38.226364	103.016373	39.777613	22.3101515	103.6444475	-72.898451	17.1510765	100.7457505
2.617593	18.898623	101.275948	-16.624641	19.775982	102.033829	40.372761	6.462638	104.067078	38.995792	38.23373	102.724884	39.6842765	22.348184	103.395981	-72.9335585	17.20378	100.671677
2.419335	18.438135	101.113853	-16.684183	19.808468	101.88855	40.303627	6.54437	103.901001	38.893757	38.294304	102.490082	39.598692	22.419337	103.1955415	-72.967058	17.197599	100.5815585
2.104069	17.769966	100.948761	-16.750387	19.863298	101.752388	40.244137	6.692901	103.696808	38.742729	38.424335	102.24984	39.493433	22.558618	102.973324	-72.994207	17.167978	100.531452
1.897679	17.356821	100.870644	-16.808649	19.921761	101.650085	40.202843	6.80278	103.61422	38.651764	38.526176	102.150467	39.4273035	22.664478	102.8823435	-73.0446015	17.179044	100.4178265
1.6729	16.967913	100.783791	-16.849121	19.94973	101.578094	40.190243	6.901577	103.550705	38.561081	38.690495	102.095581	39.375662	22.796036	102.823143	-73.073904	17.103424	100.333045
1.405679	16.599445	100.730446	-16.876753	19.995678	101.495407	40.172756	7.033702	103.517654	38.526077	38.756531	102.019157	39.3494165	22.8951165	102.7684055	-73.1029225	17.0962395	100.2224085
1.138462	16.260426	100.643852	-16.905083	20.022041	101.406395	40.184067	7.146872	103.474785	38.509251	38.877556	101.963104	39.346659	23.012214	102.7189445	-73.156825	17.031868	100.0938455
0.900564	15.949488	100.574791	-16.91338	20.058554	101.33036	40.207996	7.254963	103.405914	38.463909	38.990368	101.914955	39.3359525	23.1226655	102.6604345	-73.1627125	16.9944425	100.0002855
0.592231	15.765293	100.533913	-16.880461	20.093874	101.278427	40.204899	7.364921	103.323814	38.384457	39.121849	101.901352	39.294678	23.243385	102.612583	-73.0556	16.944363	99.944271
0.119909	15.575345	100.436821	-16.825991	20.098282	101.199982	40.251503	7.50643	103.19165	38.440292	39.213295	101.771591	39.3458975	23.3598625	102.4816205	-72.9978795	16.8367015	99.9183435
-0.218326	15.47506	100.379112	-16.800823	20.120031	101.164902	40.258293	7.576259	103.080627	38.438599	39.28352	101.711533	39.348446	23.4298895	102.39608	-72.950092	16.8101725	99.933724
-0.52136	15.438156	100.340019	-16.7558	20.113411	101.139679	40.24382	7.648098	102.972176	38.451416	39.318192	101.68425	39.347618	23.483145	102.328213	-72.859218	16.743677	99.951145
-0.828494	15.412786	100.283363	-16.724764	20.10326	101.12587	40.24295	7.681309	102.861336	38.463535	39.343796	101.706612	39.3532425	23.5125525	102.283974	-72.8027705	16.6939675	99.967766
-1.131101	15.478002	100.215591	-16.696699	20.088373	101.10128	40.229626	7.696713	102.719246	38.513042	39.358055	101.73085	39.371334	23.527384	102.225048	-72.764732	16.649362	99.977512
-1.394613	15.575427	100.166168	-16.668304	20.067532	101.087936	40.220406	7.70432	102.552917	38.536392	39.415936	101.820526	39.378399	23.560128	102.1867215	-72.715007	16.574936	99.9891505
-1.632691	15.676834	100.111046	-16.628193	20.047598	101.076332	40.199936	7.711834	102.363716	38.592529	39.440052	101.895569	39.3962325	23.575943	102.1296425	-72.6526185	16.519253	100.0230215
-1.93482	15.887204	100.007339	-16.566618	20.067291	101.062965	40.158039	7.78777	102.066383	38.664169	39.512207	102.032211	39.411104	23.6499885	102.049297	-72.54434	16.4845935	100.076633
-2.062976	16.038523	99.93409	-16.558115	20.106529	101.045944	40.14212	7.88584	101.873985	38.699387	39.603733	102.124763	39.4207535	23.7447865	101.999374	-72.5369835	16.4682715	100.092514
-2.14379	16.222126	99.889198	-16.544155	20.18392	101.044884	40.158897	8.009912	101.701675	38.76709	39.638241	102.18911	39.4629935	23.8240765	101.9453925	-72.5513035	16.5437635	100.1443755
-2.176156	16.386086	99.870689	-16.501127	20.294971	101.044373	40.141594	8.157611	101.581596	38.802532	39.750736	102.250847	39.472063	23.9541735	101.9162215	-72.474317	16.6357685	100.1725245
-2.121379	16.52013	99.832832	-16.477705	20.407965	101.045761	40.150772	8.299366	101.45311	38.854382	39.891129	102.327919	39.502577	24.0952475	101.8905145	-72.457987	16.7206825	100.2010075
-2.026241	16.639891	99.801254	-16.453514	20.530033	101.030525	40.138268	8.423195	101.355103	38.888016	40.02985	102.391449	39.513142	24.2265225	101.873276	-72.42017	16.8335435	100.187774
-1.880945	16.713243	99.762581	-16.443256	20.604731	101.027718	40.122154	8.56427	101.287102	38.911537	40.128727	102.476845	39.5168455	24.3464985	101.8819735	-72.4033575	16.8629635	100.1734625
-1.549675	16.776409	99.714554	-16.429514	20.696138	101.035606	40.109837	8.716367	101.208534	38.941402	40.265472	102.597389	39.5256195	24.4909195	101.9029615	-72.3846475	16.9013565	100.1682505
-1.310352	16.783306	99.695381	-16.430506	20.742783	101.034859	40.106247	8.797806	101.176407	38.932606	40.336029	102.684532	39.5194265	24.5669175	101.9304695	-72.3804385	16.9186485	100.1392485
-1.040969	16.774801	99.711861	-16.444439	20.752134	101.054741	40.096058	8.882805	101.163551	38.927731	40.428658	102.746246	39.5118945	24.6557315	101.9548985	-72.4007725	16.8485365	100.1545835
-0.734756	16.65966	99.708572	-16.456629	20.759233	101.069733	40.092224	8.95202	101.158844	38.911816	40.486328	102.776299	39.50202	24.719174	101.9675715	-72.415278	16.799292	100.1718945
-0.454717	16.551828	99.733276	-16.475803	20.769632	101.080528	40.092709	9.004301	101.1688	38.883011	40.536785	102.78891	39.48786	24.770543	101.978855	-72.439466	16.768721	100.182201
-0.168824	16.417341	99.76059	-16.49663	20.767069	101.091698	40.09724	9.044287	101.213264	38.827652	40.579895	102.786888	39.462446	24.812091	102.000076	-72.455706	16.722047	100.18332
0.150562	16.18763	99.729446	-16.512703	20.731024	101.095879	40.110462	9.063004	101.283195	38.786934	40.612747	102.803268	39.448698	24.8378755	102.0432315	-72.474104	16.6241725	100.1485265
0.612152	15.836213	99.713173	-16.555733	20.661039	101.027512	40.128475	9.053818	101.409958	38.741001	40.616428	102.82148	39.434738	24.835123	102.115719	-72.546204	16.486955	99.939305
0.95849	15.603531	99.658875	-16.572142	20.60722	100.974617	40.136864	9.020867	101.488388	38.716251	40.594536	102.856339	39.4265575	24.8077015	102.1723635	-72.5708415	16.4067385	99.7768705
1.348787	15.263812	99.593758	-16.571495	20.521307	100.852493	40.152443	8.970535	101.566566	38.705017	40.558712	102.894615	39.42873	24.7646235	102.2305905	-72.57172	16.2779905	99.4743955
1.7884	14.988131	99.489182	-16.58922	20.448572	100.709305	40.170719	8.900315	101.623604	38.684608	40.507595	102.900375	39.4276635	24.703955	102.2619895	-72.6061035	16.193189	99.1566205
2.275556	14.525789	99.384842	-16.602755	20.377535	100.533485	40.184422	8.844115	101.695274	38.671429	40.433769	102.88842	39.4279255	24.638942	102.291847	-72.6334355	16.116128	98.775123
2.78319	14.140302	99.243317	-16.608286	20.315302	100.332413	40.203262	8.79123	101.779922	38.670227	40.389885	102.864197	39.4367445	24.5905575	102.3220595	-72.6533165	16.0400465	98.3427665
3.279524	13.695504	99.137527	-16.611334	20.286011	100.111221	40.231998	8.745112	101.833984	38.657764	40.369961	102.831604	39.444881	24.5575365	102.332794	-72.667549	16.0144855	97.889648
4.003128	12.999174	98.917854	-16.589981	20.257959	99.776825	40.257599	8.71219	101.899597	38.64447	40.35054	102.742172	39.4510345	24.531365	102.3208845	-72.6309965	15.984553	97.2327655
4.485561	12.536144	98.746941	-16.568516	20.2575	99.529816	40.310875	8.702552	101.940834	38.645988	40.357895	102.643562	39.4784315	24.5302235	102.292198	-72.6154635	15.9847765	96.767434
5.004778	12.072247	98.584991	-16.524202	20.27824	99.23745	40.377213	8.698482	101.965393	38.652763	40.3526	102.548561	39.514988	24.525541	102.256977	-72.563392	16.030939	96.217923
5.502002	11.589714	98.376526	-16.477787	20.300575	98.930511	40.421528	8.671661	101.951958	38.672092	40.33392	102.422348	39.54681	24.5027905	102.187153	-72.502384	16.0983595	95.673869
6.09843	10.995703	98.201523	-16.426239	20.30759	98.613831	40.444324	8.618361	101.931908	38.697182	40.267056	102.31813	39.570753	24.4427085	102.125019	-72.423231	16.1724715	95.102643
6.61569	10.432026	98.030266	-16.364714	20.29706	98.322922	40.462563	8.54915	101.904884	38.751472	40.196648	102.194527	39.6070175	24.372899	102.0497055	-72.3364455	16.221221	94.5961385
7.097637	9.851907	97.853378	-16.31958	20.272797	98.048798	40.488251	8.460938	101.846817	38.807293	40.106018	102.096436	39.647772	24.283478	101.9716265	-72.286932	16.262116	94.1259695
7.798773	9.044477	97.570816	-16.240471	20.221531	97.646751	40.508099	8.278542	101.762817	38.902618	39.926838	101.922516	39.7053585	24.10269	101.8426665	-72.1863005	16.340372	93.4508355
8.264925	8.460945	97.432396	-16.196272	20.190453	97.401825	40.512638	8.174493	101.688934	38.952179	39.810825	101.789871	39.7324085	23.992659	101.7394025	-72.1249525	16.388247	93.0642475
8.697906	7.889908	97.240471	-16.146378	20.137344	97.142227	40.526638	8.04167	101.608185	38.995312	39.666893	101.681122	39.760975	23.8542815	101.6446535	-72.053731	16.4204065	92.6398005
9.155895	7.265092	97.118225	-16.115665	20.079786	96.90992	40.521774	7.928716	101.548477	39.037285	39.596592	101.578819	39.7795295	23.762654	101.563648	-72.0108595	16.396918	92.256192
9.598722	6.631479	96.982681	-16.078341	20.007689	96.687439	40.526062	7.810246	101.471397	39.074039	39.46764	101.482033	39.8000505	23.638943	101.476715	-71.9567325	16.376435	91.898163
9.971195	6.008095	96.822586	-16.037624	19.918722	96.457886	40.533527	7.696149	101.397385	39.094456	39.357033	101.419083	39.8139915	23.526591	101.408234	-71.8892395	16.310853	91.507538
10.284612	5.50844	96.717476	-16.003593	19.812578	96.25386	40.55431	7.591706	101.333176	39.114704	39.244823	101.348099	39.834507	23.4182645	101.3406375	-71.841693	16.2068915	91.1670825
10.786099	4.597754	96.488792	-15.915638	19.669613	95.943359	40.623619	7.455517	101.280807	39.175049	39.075886	101.288498	39.899334	23.2657015	101.2846525	-71.73061	16.0735245	90.6020655
11.104664	3.968781	96.390213	-15.837772	19.55867	95.764938	40.68869	7.368256	101.255394	39.219955	39.019463	101.208183	39.9543225	23.1938595	101.2317885	-71.6298665	15.9234805	90.2980875
11.363315	3.36847	96.322723	-15.742723	19.466534	95.626625	40.757538	7.290736	101.233551	39.275108	38.913155	101.083687	40.016323	23.1019455	101.158619	-71.501769	15.8311225	90.094631
11.668699	2.652799	96.257851	-15.663144	19.378763	95.462746	40.846138	7.1955	101.220642	39.334621	38.825947	100.964485	40.0903795	23.0107235	101.0925635	-71.4166675	15.7468025	89.8329285
11.866828	2.009123	96.223907	-15.570932	19.287037	95.318298	40.918602	7.07995	101.2117	39.41642	38.718227	100.829994	40.167511	22.8990885	101.020847	-71.309375	15.6749855	89.615749
12.061512	1.371346	96.140724	-15.486023	19.163462	95.155106	40.977421	6.943768	101.165535	39.475269	38.577919	100.679276	40.226345	22.7608435	100.9224055	-71.198391	15.5660805	89.3878065
12.192101	0.808208	96.103302	-15.418647	19.05838	94.986954	41.015034	6.795065	101.114151	39.540012	38.422192	100.480362	40.277523	22.6086285	100.7972565	-71.114817	15.5081315	89.1766515
12.408628	-0.098884	95.996483	-15.285299	18.879894	94.737167	41.122265	6.544205	100.991394	39.671001	38.177334	100.174141	40.396633	22.3607695	100.5827675	-70.967231	15.3990185	88.8915665
12.501767	-0.714849	95.977821	-15.223339	18.747681	94.591148	41.129379	6.386964	100.9431	39.761616	38.009861	99.944862	40.4454975	22.1984125	100.443981	-70.8921755	15.2969495	88.738315
12.596046	-1.321024	95.85424	-15.151684	18.632685	94.468872	41.155182	6.243424	100.83345	39.829662	37.841011	99.733215	40.492422	22.0422175	100.2833325	-70.79579	15.2231525	88.6544115
12.679003	-1.936554	95.788803	-15.067623	18.516321	94.328812	41.24218	6.081504	100.68853	39.922482	37.702618	99.523956	40.582331	21.892061	100.106243	-70.717577	15.140581	88.551381
12.743391	-2.586187	95.715576	-14.993374	18.397608	94.201782	41.261372	5.964568	100.604286	39.97998	37.603653	99.333626	40.620676	21.7841105	99.968956	-70.607424	15.0111055	88.434608
12.766594	-3.118434	95.625298	-14.90593	18.291348	94.07003	41.310013	5.865793	100.470779	40.071842	37.453693	99.101761	40.6909275	21.659743	99.78627	-70.5027875	14.922953	88.35379
12.77331	-3.687265	95.521912	-14.833554	18.196177	93.941322	41.394737	5.77078	100.314972	40.132107	37.364567	98.904823	40.763422	21.5676735	99.6098975	-70.43053	14.8246805	88.2727465
12.718494	-4.404677	95.373604	-14.742444	18.072376	93.764633	41.423901	5.674573	100.161453	40.198544	37.236946	98.614098	40.8112225	21.4557595	99.3877755	-70.2961105	14.6889925	88.1414905
12.676374	-4.834977	95.285957	-14.69706	18.008337	93.661499	41.498367	5.604525	100.011276	40.242393	37.167828	98.439857	40.87038	21.3861765	99.2255665	-70.2645	14.6304975	88.0974315
12.607845	-5.240261	95.192078	-14.64341	17.945	93.57338	41.501678	5.569492	99.95108	40.241753	37.159409	98.308182	40.8717155	21.3644505	99.129631	-70.1585355	14.5255495	88.017129
12.530425	-5.657051	95.115883	-14.598781	17.901989	93.473686	41.53191	5.519988	99.874512	40.292435	37.073902	98.151764	40.9121725	21.296945	99.013138	-70.1097345	14.507033	87.934234
12.405062	-6.081562	95.098969	-14.561808	17.851604	93.414246	41.557629	5.486615	99.816177	40.298313	37.028152	98.017403	40.927971	21.2573835	98.91679	-70.051587	14.4458245	87.911702
12.267438	-6.527027	95.051895	-14.522083	17.788948	93.362572	41.5853	5.455864	99.772736	40.310654	36.980663	97.910706	40.947977	21.2182635	98.841721	-69.992143	14.3596325	87.883423
12.083755	-6.962332	95.033943	-14.499074	17.734606	93.31736	41.611568	5.406501	99.736382	40.323544	36.933487	97.795898	40.967556	21.169994	98.76614	-69.965704	14.299218	87.86858
11.771632	-7.60356	95.055374	-14.471692	17.633192	93.247673	41.666409	5.296258	99.677002	40.323456	36.844288	97.655525	40.9949325	21.070273	98.6662635	-69.9383165	14.196111	87.8290825
11.53385	-7.975059	95.067459	-14.486117	17.557161	93.222336	41.636177	5.236052	99.682495	40.322468	36.752327	97.577133	40.9793225	20.9941895	98.629814	-69.9515565	14.1201325	87.814858
11.273554	-8.285402	95.058113	-14.483401	17.452099	93.170639	41.64864	5.129288	99.63398	40.327255	36.662437	97.515503	40.9879475	20.8958625	98.5747415	-69.9547495	14.0083355	87.7665365
11.002995	-8.61464	95.01619	-14.495361	17.359303	93.111328	41.618179	5.020833	99.622375	40.317776	36.550842	97.452232	40.9679775	20.7858375	98.5373035	-69.9586995	13.9327685	87.6853525
10.722557	-8.898995	94.987091	-14.539884	17.288809	93.029388	41.536415	4.943665	99.642899	40.293564	36.469437	97.383797	40.9149895	20.706551	98.513348	-69.9947575	13.871067	87.545428
10.434289	-9.13792	94.960007	-14.585844	17.210608	92.952499	41.53199	4.838565	99.602219	40.255035	36.375767	97.313156	40.8935125	20.607166	98.4576875	-70.0652005	13.81405	87.4473105
10.114889	-9.376936	94.930374	-14.606458	17.148157	92.896683	41.476513	4.774796	99.577278	40.22076	36.309086	97.249733	40.8486365	20.541941	98.4135055	-70.0615525	13.754373	87.3798605
9.587369	-9.730197	94.860954	-14.633338	17.052446	92.843613	41.423721	4.724576	99.58709	40.188564	36.236103	97.196648	40.8061425	20.4803395	98.391869	-70.0728185	13.6245525	87.295357
9.174062	-9.912269	94.829964	-14.629145	16.997061	92.815063	41.426594	4.692978	99.578354	40.180935	36.212486	97.177422	40.8037645	20.452732	98.377888	-70.0620545	13.54139	87.252238
8.717398	-10.200553	94.751999	-14.623187	16.936304	92.797546	41.472771	4.645784	99.538956	40.175629	36.183945	97.177277	40.8242	20.4148645	98.3581165	-70.070574	13.4577435	87.2369755
8.198631	-10.418209	94.688309	-14.608838	16.864697	92.786659	41.486687	4.615226	99.528252	40.165474	36.155788	97.172836	40.8260805	20.385507	98.350544	-70.0437565	13.343887	87.222774
7.664306	-10.60111	94.650993	-14.608732	16.801102	92.773315	41.460098	4.590232	99.540543	40.155186	36.113037	97.158768	40.807642	20.3516345	98.3496555	-70.025106	13.2505695	87.1969745
7.07819	-10.757362	94.595108	-14.605598	16.721119	92.761871	41.455452	4.539897	99.521004	40.147987	36.066475	97.146614	40.8017195	20.303186	98.333809	-70.0129155	13.139052	87.189933
6.535096	-10.944337	94.534126	-14.60878	16.643412	92.769295	41.451313	4.489915	99.510414	40.131805	36.005341	97.136864	40.791559	20.247628	98.323639	-70.009119	13.039196	87.214951
5.582832	-11.134725	94.491371	-14.621721	16.548229	92.775032	41.443409	4.389813	99.488617	40.116158	35.917778	97.126999	40.7797835	20.1537955	98.307808	-70.0232255	12.9426625	87.242256
4.887714	-11.212266	94.429977	-14.633504	16.462618	92.777534	41.430038	4.313434	99.481674	40.106548	35.833492	97.113083	40.768293	20.073463	98.2973785	-70.035301	12.851773	87.2576895
4.097526	-11.306126	94.381317	-14.621192	16.39325	92.788109	41.460999	4.208469	99.442131	40.117184	35.749798	97.078072	40.7890915	19.9791335	98.2601015	-70.0314755	12.8073665	87.3161165
3.292571	-11.39102	94.398521	-14.615752	16.315205	92.800079	41.42638	4.150473	99.45816	40.104683	35.696712	97.055099	40.7655315	19.9235925	98.2566295	-69.9970355	12.7068175	87.3435285
2.432569	-11.438329	94.389168	-14.597149	16.251455	92.814529	41.428909	4.077911	99.448929	40.130672	35.562366	96.963684	40.7797905	19.8201385	98.2063065	-69.9740885	12.6827715	87.4227515
1.612711	-11.542192	94.398834	-14.575532	16.200296	92.851852	41.478165	3.957619	99.403267	40.155132	35.479115	96.888519	40.8166485	19.718367	98.145893	-69.9677125	12.682225	87.557811
0.720683	-11.585528	94.391029	-14.544842	16.144938	92.889961	41.477306	3.871518	99.360138	40.195732	35.369537	96.792282	40.836519	19.6205275	98.07621	-69.926203	12.6693485	87.703712
-0.707906	-11.678587	94.274178	-14.510136	16.034204	92.873901	41.442154	3.720177	99.240723	40.229816	35.254948	96.639923	40.835985	19.4875625	97.940323	-69.856257	12.5808455	87.807479
-1.689595	-11.700231	94.088287	-14.481836	15.990713	92.80352	41.4324	3.614336	99.033646	40.282719	35.102272	96.445915	40.8575595	19.358304	97.7397805	-69.8212315	12.623122	87.8672595
-2.673057	-11.737509	93.802628	-14.453146	15.912371	92.663101	41.391075	3.487681	98.727158	40.298737	34.997719	96.2407	40.844906	19.2427	97.483929	-69.751198	12.582042	87.842273
-3.701607	-11.746893	93.406624	-14.43592	15.834677	92.492973	41.377998	3.371552	98.310791	40.316986	34.865627	95.990227	40.847492	19.1185895	97.150509	-69.719332	12.5507645	87.835437
-4.76561	-11.715837	92.937309	-14.407116	15.752542	92.26149	41.282681	3.271418	97.922333	40.323956	34.768044	95.74025	40.8033185	19.019731	96.8312915	-69.6175505	12.485353	87.6916885
-5.855354	-11.66588	92.492004	-14.39698	15.722485	92.041794	41.226204	3.194497	97.512802	40.332718	34.689079	95.512627	40.779461	18.941788	96.5127145	-69.573421	12.503182	87.5708735
-6.938588	-11.627383	92.099739	-14.378331	15.703602	91.865334	41.184208	3.132714	97.156677	40.348747	34.62492	95.331726	40.7664775	18.878817	96.2442015	-69.5231395	12.528387	87.4864665
-8.63367	-11.515917	91.633041	-14.36744	15.695717	91.696243	41.158951	3.091188	96.733772	40.365677	34.60833	95.104797	40.762314	18.849759	95.9192845	-69.497194	12.541675	87.4732015
-9.822456	-11.422776	91.47036	-14.353932	15.708564	91.627861	41.18729	3.085654	96.494286	40.364731	34.621559	94.95475	40.7760105	18.8536065	95.724518	-69.4838745	12.5635215	87.531204
-10.987494	-11.342155	91.365494	-14.3251	15.771996	91.566345	41.172958	3.127685	96.356461	40.36581	34.661613	94.811249	40.769384	18.894649	95.583855	-69.419584	12.649343	87.548835
-12.171212	-11.269824	91.278618	-14.313611	15.81627	91.537949	41.197689	3.163687	96.216797	40.369457	34.693256	94.655975	40.783573	18.9284715	95.436386	-69.410795	12.7040685	87.639512
-13.372648	-11.205927	91.175743	-14.312742	15.8683	91.489952	41.206455	3.180113	96.053505	40.380905	34.719009	94.448532	40.79368	18.949561	95.2510185	-69.419164	12.787039	87.7288855
-14.588297	-11.125627	91.100021	-14.308185	15.89677	91.396797	41.190273	3.173958	95.848099	40.36364	34.708179	94.1912	40.7769565	18.9410685	95.0196495	-69.3933265	12.8524715	87.7739445
-15.816632	-11.03934	91.027954	-14.306514	15.913526	91.318733	41.164814	3.130561	95.612595	40.357227	34.668743	93.902245	40.7610205	18.899652	94.75742	-69.3740485	12.9274	87.880046
-17.661409	-10.926714	90.941498	-14.305867	15.889456	91.234985	41.07608	3.035277	95.236435	40.326454	34.546558	93.456558	40.701267	18.7909175	94.3464965	-69.313001	12.9879945	88.1234735
-18.903162	-10.858995	91.011681	-14.304373	15.836367	91.225395	41.035465	2.949831	94.98317	40.294575	34.498528	93.154465	40.66502	18.7241795	94.0688175	-69.273766	12.9485545	88.3819725
-20.14953	-10.751481	91.11795	-14.288574	15.797135	91.237251	41.006851	2.842785	94.745544	40.313721	34.346741	92.79705	40.660286	18.594763	93.771297	-69.237434	12.999507	88.703205
-21.298473	-10.703595	91.228348	-14.276402	15.76682	91.248459	40.976585	2.722381	94.530495	40.314068	34.239059	92.449394	40.6453265	18.48072	93.4899445	-69.1981305	13.05292	89.0069735
-22.566429	-10.572351	91.418495	-14.250231	15.719058	91.253052	40.963009	2.595241	94.319328	40.322895	34.10479	92.093895	40.642952	18.3500155	93.2066115	-69.143414	13.0881005	89.2994925
-23.787415	-10.426724	91.576126	-14.228397	15.66606	91.26709	40.928738	2.460576	94.118126	40.330265	33.964626	91.747032	40.6295015	18.212601	92.932579	-69.0862955	13.119519	89.601601
-25.01288	-10.269095	91.707077	-14.213724	15.614645	91.266823	40.88905	2.332532	93.920357	40.33437	33.849552	91.451485	40.61171	18.091042	92.685921	-69.039158	13.138248	89.847725
-26.767847	-9.99415	91.839005	-14.235407	15.532662	91.269073	40.797569	2.147073	93.674171	40.314941	33.667042	91.105095	40.556255	17.9070575	92.389633	-69.027069	13.1582665	90.148513
-27.946346	-9.748853	91.941254	-14.271328	15.473412	91.299255	40.710831	2.044219	93.54393	40.266045	33.560604	90.938927	40.488438	17.8024115	92.2414285	-69.031094	13.1444125	90.3570815
-29.076927	-9.510298	92.034966	-14.347647	15.432323	91.342087	40.61306	1.978708	93.449623	40.188114	33.528023	90.872955	40.400587	17.7533655	92.161289	-69.095881	13.1112805	90.522885
-30.215088	-9.233602	92.080444	-14.403036	15.389585	91.398994	40.569443	1.918041	93.356003	40.146347	33.434189	90.815445	40.357895	17.676115	92.085724	-69.163967	13.103055	90.712264
-31.347612	-8.9122	92.162254	-14.488515	15.373224	91.463623	40.441818	1.899037	93.367348	40.092655	33.412785	90.848679	40.2672365	17.655911	92.1080135	-69.2442665	13.090537	90.8192325
-32.39967	-8.563473	92.280579	-14.555647	15.365645	91.581406	40.400967	1.868017	93.356461	40.037388	33.40538	90.926155	40.2191775	17.6366985	92.141308	-69.3304715	13.0945915	91.021504
-33.446548	-8.195745	92.366501	-14.643497	15.379056	91.714043	40.291054	1.87684	93.440895	40.005798	33.423203	91.043625	40.148426	17.6500215	92.24226	-69.43542	13.1080905	91.185826
-34.969955	-7.619075	92.54026	-14.724628	15.440184	91.893364	40.208199	1.888824	93.563576	39.938572	33.511047	91.229294	40.0733855	17.6999355	92.396435	-69.5226415	13.1804325	91.390293
-35.959415	-7.174407	92.684067	-14.752687	15.499434	92.009056	40.154728	1.913307	93.618828	39.940701	33.49815	91.256813	40.0477145	17.7057285	92.4378205	-69.5530885	13.2931395	91.5802915
-36.861095	-6.646576	92.791077	-14.781004	15.582328	92.105225	40.118587	1.942689	93.648697	39.924091	33.5271	91.27935	40.021339	17.7348945	92.4640235	-69.583347	13.4297615	91.7464265
-37.742222	-6.131444	92.944038	-14.790421	15.630992	92.179337	40.084003	1.967711	93.656578	39.917213	33.546261	91.276604	40.000608	17.756986	92.466591	-69.58145	13.504998	91.892083
-38.588348	-5.587957	93.046799	-14.781807	15.707521	92.260361	40.048573	1.983649	93.659988	39.919712	33.55957	91.281578	39.9841425	17.7716095	92.470783	-69.5477565	13.6434325	92.049939
-39.44553	-5.016889	93.162575	-14.789801	15.743846	92.356995	40.024536	1.985539	93.660568	39.925308	33.567547	91.308716	39.974922	17.776543	92.484642	-69.554524	13.711149	92.229348
-40.236549	-4.412526	93.258087	-14.815129	15.785007	92.452324	39.98959	1.97742	93.655739	39.929119	33.574005	91.360817	39.9593545	17.7757125	92.508278	-69.5896125	13.7943015	92.39637
-41.356319	-3.497352	93.407837	-14.877378	15.762742	92.610756	39.892761	1.97751	93.649742	39.893803	33.571484	91.473381	39.893282	17.774497	92.5615615	-69.648038	13.750987	92.6599505
-42.09177	-2.854757	93.493996	-14.923899	15.742034	92.741913	39.816811	1.979604	93.643921	39.864929	33.584343	91.584633	39.84087	17.7819735	92.614277	-69.688668	13.7020945	92.869549
-42.753052	-2.144888	93.591431	-15.003718	15.765808	92.87986	39.790901	1.972738	93.596359	39.791122	33.649067	91.735855	39.7910115	17.8109025	92.666107	-69.7984475	13.7207135	93.093613
-43.416492	-1.407624	93.714439	-15.058748	15.784688	93.022324	39.713287	2.00831	93.585106	39.763809	33.654049	91.840889	39.738548	17.8311795	92.7129975	-69.856044	13.7381965	93.3316505
-44.007545	-0.648083	93.834381	-15.146292	15.819752	93.160492	39.57703	2.072526	93.610855	39.69878	33.717369	91.984116	39.637905	17.8949475	92.7974855	-69.930489	13.7445565	93.5234985
-44.598717	0.089589	93.954178	-15.247935	15.850713	93.327675	39.492142	2.124921	93.589157	39.628849	33.782082	92.15081	39.5604955	17.9535015	92.8699835	-70.0563655	13.7479245	93.7853665
-45.172512	0.882367	94.073425	-15.348392	15.898877	93.473167	39.377968	2.213068	93.550247	39.537373	33.87244	92.317131	39.4576705	18.042754	92.933689	-70.1544545	13.755	94.012645
-45.936996	2.099999	94.232109	-15.516923	16.042042	93.723198	39.227531	2.349785	93.49649	39.423756	34.040081	92.614067	39.3256435	18.194933	93.0552785	-70.3594895	13.889151	94.3911175
-46.431515	2.91922	94.351372	-15.629375	16.13216	93.874893	39.060589	2.484994	93.529823	39.321232	34.157417	92.835281	39.1909105	18.3212055	93.182552	-70.4496605	13.9431145	94.567234
-46.867161	3.701015	94.467796	-15.771768	16.222496	94.030441	38.986927	2.60003	93.502739	39.196712	34.340263	93.087013	39.0918195	18.4701465	93.294876	-70.6353555	13.9748455	94.766006
-47.313251	4.477437	94.552788	-15.904917	16.326841	94.155167	38.864449	2.719035	93.528839	39.112103	34.465076	93.317123	38.988276	18.5920555	93.422981	-70.79811	14.0616265	94.887353
-47.743412	5.275478	94.616928	-16.048771	16.430883	94.279327	38.741337	2.843971	93.572533	39.001091	34.595947	93.5364	38.871214	18.719959	93.5544665	-70.968756	14.141807	95.0041875
-48.090221	6.070254	94.691261	-16.188618	16.562965	94.399666	38.591549	2.976292	93.656425	38.917614	34.663868	93.704239	38.7545815	18.82008	93.680332	-71.1318175	14.30585	95.119
-48.416634	6.823154	94.792946	-16.305872	16.646654	94.510735	38.531761	3.061147	93.693359	38.79784	34.823887	93.901787	38.6648005	18.942517	93.797573	-71.2765445	14.350791	95.223897
-48.857628	7.852154	94.980835	-16.466846	16.760916	94.682571	38.354645	3.253484	93.826797	38.731945	34.910385	94.089729	38.543295	19.0819345	93.958263	-71.476987	14.4398975	95.406879
-49.090786	8.481269	95.1185	-16.549149	16.807802	94.78418	38.295433	3.309478	93.88726	38.628162	34.969238	94.235397	38.4617975	19.139358	94.0613285	-71.5600955	14.476246	95.5070315
-49.318989	9.096894	95.258606	-16.63822	16.827234	94.897064	38.239624	3.348623	93.925049	38.543102	35.049854	94.367393	38.391363	19.1992385	94.146221	-71.667803	14.4552295	95.647907
-49.50687	9.706965	95.431099	-16.660404	16.823284	95.010643	38.190308	3.364581	93.950447	38.535213	35.02187	94.437874	38.3627605	19.1932255	94.1941605	-71.6835685	14.4533425	95.8271255
-49.653564	10.280509	95.553795	-16.699986	16.79233	95.12072	38.114964	3.413042	93.996719	38.471924	35.060246	94.559311	38.293444	19.236644	94.278015	-71.693416	14.348016	95.963425
-49.757668	10.866757	95.698151	-16.753643	16.718388	95.228973	38.100304	3.328965	93.981804	38.442497	35.036736	94.649796	38.2714005	19.1828505	94.3158	-71.7786865	14.2539255	96.142146
-49.848099	11.337892	95.823929	-16.797375	16.67441	95.301651	38.052509	3.282562	94.000122	38.449955	34.951672	94.706894	38.251232	19.117117	94.353508	-71.845982	14.231703	96.249794
-49.938507	12.005707	95.930008	-16.897308	16.601938	95.37059	37.973324	3.207995	94.005302	38.399845	34.88456	94.796745	38.1865845	19.0462775	94.4010235	-71.9812005	14.1575985	96.3401565
-49.941475	12.401548	96.011177	-16.95997	16.5807	95.400276	37.91769	3.173874	93.991737	38.343506	34.845657	94.839363	38.130598	19.0097655	94.41555	-72.050538	14.1516345	96.385002
-49.943134	12.778857	96.078491	-17.021128	16.567282	95.435043	37.859001	3.154778	93.985054	38.299538	34.816612	94.870407	38.0792695	18.985695	94.4277305	-72.1215255	14.148869	96.4423555
-49.900646	13.160446	96.14679	-17.063715	16.545483	95.487579	37.818275	3.143245	93.988136	38.261318	34.794682	94.913734	38.0397965	18.9689635	94.450935	-72.1672265	14.1220025	96.524223
-49.831032	13.574455	96.185173	-17.104776	16.561245	95.528954	37.741348	3.187292	94.048172	38.183636	34.811672	95.023056	37.962492	18.999482	94.535614	-72.172044	14.123008	96.522294
-49.714485	13.918896	96.238899	-17.131878	16.568535	95.592377	37.713631	3.169319	94.119339	38.198021	34.749561	95.072083	37.955826	18.95944	94.595711	-72.219582	14.17763	96.589043
-49.561253	14.279259	96.290565	-17.190443	16.621475	95.639679	37.696461	3.16526	94.207748	38.183765	34.748165	95.161736	37.940113	18.9567125	94.684742	-72.320999	14.2862375	96.594616
-49.321091	14.803476	96.358055	-17.239937	16.692089	95.743462	37.732609	3.08354	94.371239	38.117947	34.791901	95.310371	37.925278	18.9377205	94.840805	-72.405152	14.4464575	96.646119
-49.155048	15.116821	96.428787	-17.278267	16.722822	95.816948	37.697426	3.134577	94.613335	38.071533	34.809479	95.367699	37.8844795	18.972028	94.990517	-72.4410135	14.473616	96.643379
-48.962402	15.400514	96.528748	-17.325066	16.782879	95.934402	37.712612	3.177928	94.871742	37.999256	34.823845	95.40905	37.855934	19.0008865	95.140396	-72.506066	14.5648715	96.728408
-48.732956	15.625212	96.617905	-17.345909	16.796646	96.051033	37.716232	3.192301	95.167168	37.925945	34.818916	95.433258	37.8210885	19.0056085	95.300213	-72.5129065	14.5876835	96.801853
-48.480637	15.840077	96.660812	-17.415911	16.813709	96.153221	37.767643	3.164556	95.469994	37.869766	34.789589	95.457901	37.8187045	18.9770725	95.4639475	-72.6505265	14.6503455	96.8424945
-48.207275	16.027422	96.729485	-17.4799	16.797966	96.252502	37.779305	3.119535	95.792747	37.781387	34.735718	95.49231	37.780346	18.9276265	95.6425285	-72.740146	14.6683055	96.8624755
-47.907658	16.21349	96.765289	-17.548613	16.705013	96.356209	37.767616	3.019289	96.078194	37.79388	34.586624	95.474617	37.780748	18.8029565	95.7764055	-72.877974	14.6070695	96.9360125
-47.41346	16.568985	96.787758	-17.66485	16.554092	96.448967	37.683342	2.778385	96.42028	37.621731	34.383175	95.610497	37.6525365	18.58078	96.0153885	-72.9822365	14.527404	96.8825455
-47.048321	16.812986	96.746162	-17.787491	16.444025	96.488602	37.600689	2.543039	96.595749	37.574429	34.146366	95.651276	37.587559	18.3447025	96.1235125	-73.162541	14.5433475	96.8536915
-46.601669	17.094275	96.729111	-17.896152	16.311415	96.529266	37.463531	2.314373	96.730354	37.496868	33.922916	95.726105	37.4801995	18.1186445	96.2282295	-73.2725035	14.5041855	96.8303025
-46.199989	17.368849	96.730247	-18.028973	16.191282	96.568115	37.317627	2.089088	96.828903	37.472927	33.707451	95.800606	37.395277	17.8982695	96.3147545	-73.453223	14.4842945	96.8214755
-45.74839	17.683336	96.70694	-18.147808	16.081964	96.598724	37.161411	1.88847	96.927841	37.322037	33.535984	95.979263	37.241724	17.712227	96.453552	-73.53734	14.451701	96.743896
-45.295559	18.008549	96.709976	-18.256613	16.00738	96.674187	36.982597	1.740224	97.100204	37.263638	33.335205	96.082855	37.1231175	17.5377145	96.5915295	-73.6363435	14.4770455	96.7568445
-44.813801	18.394659	96.71785	-18.322243	15.964991	96.727959	36.867546	1.580796	97.295204	37.234715	33.118595	96.184914	37.0511305	17.3496955	96.740059	-73.6956165	14.5802865	96.715859
-43.991409	19.080145	96.720261	-18.431355	15.914803	96.854729	36.776295	1.38173	97.675262	37.168491	32.974915	96.439293	36.972393	17.1783225	97.0572775	-73.835103	14.6512835	96.6521805
-43.396534	19.56867	96.732315	-18.454741	15.885671	96.98555	36.749722	1.277858	97.959808	37.176491	32.866119	96.597351	36.9631065	17.0719885	97.2785795	-73.8725885	14.6993535	96.6925205
-42.823036	20.039644	96.785782	-18.440552	15.844594	97.098061	36.772282	1.175769	98.240051	37.228603	32.732277	96.724045	37.0004425	16.954023	97.482048	-73.8815465	14.735165	96.714074
-42.199863	20.537952	96.820168	-18.398281	15.761952	97.211433	36.801437	1.086016	98.507874	37.265453	32.626289	96.857086	37.033445	16.8561525	97.68248	-73.830007	14.6677515	96.740386
-41.583183	21.061413	96.842209	-18.379087	15.694277	97.312225	36.852749	0.985371	98.775879	37.310669	32.534355	97.007294	37.081709	16.759863	97.8915865	-73.839883	14.628691	96.7328635
-40.970543	21.655214	96.824425	-18.319872	15.560315	97.416557	36.941586	0.876482	98.990997	37.349651	32.454395	97.186172	37.1456185	16.6654385	98.0885845	-73.7853625	14.4551915	96.7445295
-40.308224	22.29796	96.797203	-18.245918	15.454125	97.504112	36.963787	0.760281	99.24707	37.450645	32.294582	97.316635	37.207216	16.5274315	98.2818525	-73.699052	14.3808185	96.7263715
-39.335331	23.316086	96.866203	-18.182478	15.25432	97.632278	37.042458	0.55314	99.519463	37.575897	32.104065	97.545189	37.3091775	16.3286025	98.532326	-73.6741335	14.1800375	96.73223
-38.669003	24.002333	96.872559	-18.124237	15.106652	97.73407	37.132847	0.410457	99.622627	37.647495	31.987671	97.708252	37.390171	16.199064	98.6654395	-73.638645	14.01424	96.8027005
-38.025429	24.789021	96.92643	-18.077993	14.978075	97.82991	37.133701	0.302556	99.765854	37.731598	31.881264	97.856453	37.4326495	16.09191	98.8111535	-73.5886355	13.86424	96.8486665
-37.380768	25.621748	96.986618	-18.049665	14.869501	97.933998	37.219353	0.196777	99.853203	37.772896	31.793722	98.014427	37.4961245	15.9952495	98.933815	-73.5954545	13.7437525	96.934181
-36.710567	26.452362	97.0588	-17.986214	14.793655	98.032158	37.261814	0.123737	99.955589	37.836166	31.723684	98.182808	37.54899	15.9237105	99.0691985	-73.521418	13.6635995	96.9951175
-36.043583	27.340311	97.129555	-17.945995	14.74131	98.118454	37.31329	0.073113	100.033401	37.893757	31.682777	98.363945	37.6035235	15.877945	99.198673	-73.4955135	13.604675	97.038235
-35.350464	28.307053	97.205772	-17.914003	14.701201	98.208931	37.315334	0.046184	100.127136	37.941845	31.658899	98.545792	37.6285895	15.8525415	99.336464	-73.4565955	13.5498605	97.081398
-34.384613	29.783154	97.33857	-17.848007	14.607331	98.251366	37.374504	-0.014503	100.102699	38.04258	31.662161	98.806458	37.708542	15.823829	99.4545785	-73.404556	13.390833	97.0481535
-33.717121	30.815945	97.42588	-17.834585	14.575386	98.24366	37.440647	-0.03986	99.922569	38.078472	31.663212	98.968666	37.7595595	15.811676	99.4456175	-73.4287295	13.339096	97.0417025
-33.051331	31.853872	97.564407	-17.80522	14.540236	98.199387	37.441689	-0.055875	99.683113	38.137321	31.672359	99.086128	37.789505	15.808242	99.3846205	-73.399945	13.27223	97.0141535
-32.436203	32.934227	97.761749	-17.775169	14.528272	98.138908	37.36491	-0.063342	99.378319	38.190399	31.677155	99.19429	37.7776545	15.8069065	99.2863045	-73.3279925	13.2496375	96.9915115
-31.78891	33.993275	98.042107	-17.746178	14.514692	98.088249	37.328125	-0.07667	98.998749	38.22686	31.671446	99.296402	37.7774925	15.797388	99.1475755	-73.2698485	13.231996	97.0289225
-31.131554	35.08604	98.331207	-17.733761	14.54503	98.034111	37.308125	-0.075613	98.618256	38.28397	31.696102	99.395363	37.7960475	15.8102445	99.0068095	-73.2635695	13.2798155	97.0614125
-30.476162	36.133385	98.653435	-17.728355	14.581068	97.999161	37.26606	-0.048312	98.306221	38.323849	31.710022	99.568245	37.7949545	15.830855	98.937233	-73.2516645	13.331281	97.061089
-29.509371	37.64365	99.181198	-17.685017	14.705227	98.008675	37.244373	0.093405	98.043274	38.417168	31.799608	99.826225	37.8307705	15.9465065	98.9347495	-73.2008045	13.4639475	97.0826005
-28.892494	38.63134	99.434395	-17.687841	14.792406	98.042908	37.264217	0.238285	98.006203	38.440277	31.886902	100.017761	37.852247	16.0625935	99.011982	-73.227929	13.5222185	97.073834
-28.235317	39.563095	99.631294	-17.664696	14.932653	98.109093	37.313087	0.391461	98.058121	38.432011	32.035839	100.167152	37.872549	16.21365	99.1126365	-73.201941	13.651656	97.1055495
-27.590837	40.484955	99.774796	-17.659636	15.076174	98.170731	37.405849	0.544371	98.169006	38.418655	32.170017	100.308884	37.912252	16.357194	99.238945	-73.231524	13.795154	97.102517
-26.973183	41.293354	99.946609	-17.629232	15.184341	98.256508	37.500923	0.671597	98.344658	38.416065	32.307415	100.449196	37.958494	16.489506	99.396927	-73.216958	13.879176	97.116089
-26.30229	42.0952	100.042427	-17.60154	15.236629	98.37738	37.583797	0.75777	98.56237	38.414429	32.40715	100.607826	37.999113	16.58246	99.585098	-73.202193	13.890798	97.169662
-25.638866	42.82	100.190018	-17.58486	15.277997	98.519676	37.681427	0.804361	98.771774	38.429417	32.460869	100.791206	38.055422	16.632615	99.78149	-73.225142	13.923379	97.257862
-24.718599	43.786152	100.513802	-17.552916	15.245128	98.750099	37.783596	0.797464	99.032524	38.483391	32.457329	101.072357	38.1334935	16.6273965	100.0524405	-73.2393255	13.8628595	97.4477575
-24.034933	44.346729	100.736221	-17.524572	15.209471	98.862114	37.828976	0.752986	99.158562	38.535378	32.403152	101.242317	38.182177	16.578069	100.2004395	-73.231321	13.840873	97.5237885
-23.401491	44.902317	100.963531	-17.492861	15.192472	98.997917	37.857609	0.684935	99.277245	38.583595	32.342327	101.40123	38.220602	16.513631	100.3392375	-73.206324	13.871313	97.6565965
-22.670971	45.386173	101.162209	-17.435165	15.16815	99.139633	37.899326	0.630366	99.397675	38.66013	32.281387	101.562523	38.279728	16.4558765	100.480099	-73.150058	13.8804235	97.799167
-22.043915	45.803745	101.372169	-17.385921	15.159204	99.28299	37.955864	0.5839	99.533936	38.731937	32.239304	101.737198	38.3439005	16.411602	100.635567	-73.1157425	13.906806	97.930413
-21.321726	46.214207	101.5625	-17.330679	15.178682	99.385254	38.015087	0.553477	99.641441	38.815201	32.223122	101.926949	38.415144	16.3882995	100.784195	-73.076502	13.9690645	97.986313
-20.663183	46.60104	101.742134	-17.270779	15.232942	99.496223	38.0597	0.551317	99.747894	38.891247	32.225163	102.080765	38.4754735	16.38824	100.9143295	-73.0170315	14.077644	98.0781165
-19.726109	47.033211	102.053322	-17.201481	15.297283	99.590271	38.147392	0.601493	99.800453	38.981293	32.267315	102.299477	38.5643425	16.434404	101.049965	-72.9673045	14.160162	98.130577
-19.050615	47.23204	102.217819	-17.151758	15.372358	99.628876	38.178581	0.647582	99.793205	39.036835	32.305779	102.440498	38.607708	16.4766805	101.1168515	-72.911224	14.2680355	98.1409005
-18.373234	47.395889	102.427467	-17.12088	15.475188	99.640663	38.204529	0.706851	99.767128	39.097733	32.351265	102.568451	38.651131	16.529058	101.1677895	-72.892891	14.421318	98.1135365
-17.678219	47.51189	102.634636	-17.092123	15.546208	99.657082	38.245552	0.792044	99.714706	39.142941	32.399673	102.726402	38.6942465	16.5958585	101.220554	-72.8784925	14.4965575	98.09361
-16.948547	47.593887	102.797523	-17.062586	15.63341	99.665146	38.27903	0.864464	99.667183	39.200756	32.47736	102.865639	38.739893	16.670912	101.266411	-72.865065	14.595908	98.063881
-16.181755	47.612823	102.912949	-17.032446	15.738109	99.671387	38.301311	0.969342	99.63797	39.240429	32.546871	102.95932	38.77087	16.7581065	101.298645	-72.835762	14.7181115	98.044129
-15.518488	47.543934	103.009735	-16.979946	15.87334	99.671936	38.340733	1.076625	99.648186	39.279984	32.650978	103.065826	38.8103585	16.8638015	101.357006	-72.7702505	14.8828785	97.986866
-14.404612	47.386272	103.042793	-16.934645	16.102283	99.79274	38.442097	1.236301	99.766151	39.351757	32.855309	103.164581	38.896927	17.045805	101.465366	-72.766217	15.158761	98.120114
-13.617727	47.197567	103.00695	-16.835999	16.281881	99.880249	38.525349	1.31862	99.860229	39.44186	32.911919	103.151085	38.9836045	17.1152695	101.505657	-72.6556025	15.4484925	98.254841
-12.770617	46.910149	102.91703	-16.777866	16.444023	99.947525	38.613041	1.407607	99.999695	39.509838	33.009491	103.146973	39.0614395	17.208549	101.573334	-72.6171715	15.679497	98.321716
-11.934574	46.601688	102.795074	-16.704964	16.551451	100.033356	38.711147	1.479725	100.149498	39.57095	33.088898	103.121231	39.1410485	17.2843115	101.6353645	-72.5509765	15.8185905	98.4313475
-11.105406	46.187679	102.637375	-16.624939	16.624807	100.128532	38.808765	1.554507	100.326828	39.622242	33.174156	103.098259	39.2155035	17.3643315	101.7125435	-72.4653815	15.8852825	98.5445205
-10.246889	45.766953	102.484581	-16.573647	16.750639	100.208237	38.887794	1.6105	100.537407	39.677208	33.257801	103.09861	39.282501	17.4341505	101.8180085	-72.429795	16.0671275	98.5984655
-9.355676	45.258759	102.350296	-16.559298	16.852192	100.277588	38.978855	1.681652	100.72831	39.716522	33.347931	103.105484	39.3476885	17.5147915	101.916897	-72.4662845	16.1895925	98.638279
-7.963975	44.395973	102.196419	-16.475546	16.851482	100.334312	39.091431	1.764647	100.953529	39.760487	33.458664	103.144623	39.425959	17.6116555	102.049076	-72.377051	16.0913085	98.619548
-7.070638	43.725441	102.077248	-16.441441	16.857718	100.346924	39.146183	1.827334	101.078293	39.785156	33.548592	103.166733	39.4656695	17.687963	102.122513	-72.3485515	16.027473	98.571335
-6.066389	43.085392	101.979378	-16.424379	16.868666	100.354576	39.197247	1.926799	101.190483	39.796959	33.631359	103.181747	39.497103	17.779079	102.186115	-72.345861	15.958253	98.523037
-5.125849	42.344296	101.873611	-16.389957	16.905598	100.370941	39.260815	2.015683	101.279762	39.804695	33.753105	103.188644	39.532755	17.884394	102.234203	-72.312669	15.926802	98.507679
-4.137752	41.596378	101.72641	-16.347637	16.939434	100.363373	39.321835	2.135693	101.356384	39.805584	33.84882	103.180122	39.5637095	17.9922565	102.268253	-72.2589835	15.8866115	98.458493
-3.127339	40.841736	101.629684	-16.311365	17.015594	100.346352	39.388763	2.254464	101.436104	39.829117	33.980145	103.177071	39.60894	18.1173045	102.3065875	-72.23167	15.9138835	98.3861165
-2.072342	40.000446	101.514122	-16.252527	17.08638	100.364937	39.456226	2.39425	101.521812	39.869495	34.118713	103.189812	39.6628605	18.2564815	102.355812	-72.1679145	15.9162785	98.374062
-0.49159	38.743523	101.317825	-16.164635	17.245537	100.320778	39.586681	2.593784	101.632179	39.952538	34.328487	103.196762	39.7696095	18.4611355	102.4144705	-72.0988795	16.0299385	98.2270855
0.613589	37.909779	101.222565	-16.080751	17.350199	100.262558	39.676933	2.756182	101.687256	40.031578	34.479847	103.225494	39.8542555	18.6180145	102.456375	-72.0157575	16.0823835	98.068741
1.749527	36.96656	101.082191	-15.991269	17.467188	100.141838	39.781563	2.937858	101.720558	40.108925	34.621475	103.250076	39.945244	18.7796665	102.485317	-71.927782	16.1547095	97.798359
2.867896	36.017441	100.894836	-15.905428	17.579151	99.944122	39.895855	3.110965	101.716255	40.163246	34.789703	103.294197	40.0295505	18.950334	102.505226	-71.8404065	16.207968	97.383018
4.030558	35.093395	100.719666	-15.812285	17.701612	99.694489	39.995895	3.286187	101.674393	40.228977	34.946636	103.324867	40.112436	19.1164115	102.49963	-71.737006	16.2868125	96.889348
5.218992	34.052563	100.508293	-15.712345	17.829781	99.495743	40.089149	3.485512	101.66378	40.259464	35.16679	103.371368	40.1743065	19.326151	102.517574	-71.5989965	16.333411	96.473912
6.362658	33.045612	100.327126	-15.618827	17.989922	99.275696	40.194641	3.664302	101.663383	40.358368	35.313061	103.373909	40.2765045	19.4886815	102.518646	-71.5141585	16.4911625	96.032746
8.163811	31.461468	100.008881	-15.527311	18.270271	98.914764	40.325432	3.934478	101.698006	40.45895	35.517937	103.370461	40.392191	19.7262075	102.5342335	-71.446813	16.8143345	95.2952945
9.32586	30.36718	99.754913	-15.443431	18.440033	98.631264	40.431004	4.10111	101.665222	40.52182	35.696499	103.30571	40.476412	19.8988045	102.485466	-71.363274	16.9812615	94.777062
10.557369	29.248766	99.461021	-15.318624	18.656649	98.285309	40.53706	4.279508	101.581047	40.621258	35.865517	103.15789	40.579159	20.0725125	102.3694685	-71.216407	17.2407855	94.2011495
11.750894	28.087368	99.091629	-15.211162	18.860025	97.920052	40.631561	4.463089	101.467911	40.713394	36.027081	102.898384	40.6724775	20.245085	102.1831475	-71.0948015	17.474965	93.6569565
12.916009	26.949635	98.726906	-15.05555	19.056364	97.531387	40.773979	4.641072	101.271568	40.80085	36.195789	102.601036	40.7874145	20.4184305	101.936302	-70.8985145	17.6942975	93.126472
14.12149	25.725204	98.340698	-14.881545	19.213028	97.14003	40.9119	4.821094	101.105431	40.919216	36.388535	102.243439	40.915558	20.6048145	101.674435	-70.678648	17.8212415	92.605625
15.295063	24.490793	97.921684	-14.671988	19.360586	96.71096	41.064495	4.958901	100.951721	41.024403	36.498852	101.8936	41.044449	20.7288765	101.4226605	-70.388425	17.9922955	91.9992595
17.038546	22.515585	97.342873	-14.348184	19.511316	96.069702	41.318424	5.076387	100.737846	41.161316	36.652977	101.488708	41.23987	20.864682	101.113277	-69.936238	18.15795	91.026127
18.153992	21.17296	97.040848	-14.13202	19.518414	95.704933	41.499023	5.122849	100.631378	41.344227	36.614494	101.192162	41.421625	20.8686715	100.91177	-69.685665	18.1681565	90.498096
19.240778	19.893272	96.816406	-13.89113	19.524321	95.37262	41.707066	5.120189	100.52755	41.51001	36.611729	100.976334	41.608538	20.865959	100.751942	-69.390798	18.182683	89.993298
20.31752	18.43322	96.653389	-13.637969	19.492744	95.127647	41.921349	5.085256	100.437248	41.71973	36.570148	100.779274	41.8205395	20.827702	100.608261	-69.0964775	18.157786	89.647033
21.3542	17.102409	96.521065	-13.379892	19.432793	94.936562	42.131199	5.037903	100.332138	41.988403	36.499622	100.592926	42.059801	20.7687625	100.462532	-68.819585	18.0968235	89.410592
22.459837	15.663019	96.329781	-13.154428	19.365879	94.74379	42.338902	4.965585	100.234947	42.214294	36.435173	100.44191	42.276598	20.700379	100.3384285	-68.585454	18.031379	89.1491515
23.425716	14.260662	96.22551	-12.921709	19.307711	94.612114	42.512661	4.884897	100.113205	42.31321	36.415939	100.290451	42.4129355	20.650418	100.201828	-68.2563535	17.965004	89.0224
24.826628	12.277584	96.097588	-12.684793	19.209143	94.460968	42.71854	4.761008	99.978737	42.636337	36.212887	99.992233	42.6774385	20.4869475	99.985485	-68.0470245	17.9313385	88.936451
25.779299	10.791089	96.040276	-12.582109	19.146378	94.404015	42.824867	4.661956	99.922997	42.757381	36.134369	99.86644	42.791124	20.3981625	99.8947185	-67.955342	17.8945935	88.9133115
26.349613	9.553697	96.094849	-12.516787	19.071192	94.36557	42.898102	4.551212	99.87307	42.843674	36.045898	99.755737	42.870888	20.298555	99.8144035	-67.904462	17.843829	88.9167365
26.379377	8.281221	95.998795	-12.457508	18.991034	94.352768	42.934986	4.435264	99.84552	42.894295	35.940399	99.666901	42.9146405	20.1878315	99.7562105	-67.8296565	17.7942365	88.9493255
26.476023	6.982547	95.937981	-12.452887	18.929943	94.350906	42.968887	4.313691	99.819031	42.944645	35.826553	99.634293	42.956766	20.070122	99.726662	-67.86254	17.789764	88.97515
26.406881	5.811329	95.987473	-12.451705	18.869259	94.340012	42.934963	4.186667	99.828934	42.963184	35.694611	99.642189	42.9490735	19.940639	99.7355615	-67.8524835	17.797879	88.9444625
26.518282	4.417079	95.919296	-12.482729	18.809603	94.336273	42.909996	4.058612	99.82991	42.996552	35.567429	99.633438	42.953274	19.8130205	99.731674	-67.918732	17.8061855	88.940872
26.41275	2.559675	95.831459	-12.498327	18.739992	94.32048	42.868435	3.898885	99.792297	43.003796	35.424332	99.598106	42.9361155	19.6616085	99.6952015	-67.9327695	17.8183755	88.9457585
26.281708	1.357047	95.823425	-12.496774	18.710083	94.303802	42.833408	3.842878	99.770836	43.02457	35.370304	99.550064	42.928989	19.606591	99.66045	-67.922537	17.813575	88.947154
26.271624	-0.029141	95.729454	-12.505033	18.670919	94.287285	42.817177	3.822003	99.76767	43.035717	35.354225	99.476471	42.926447	19.588114	99.6220705	-67.936513	17.753724	88.9524995
26.183781	-1.245577	95.651146	-12.512952	18.660244	94.245934	42.827755	3.812074	99.765274	43.048416	35.356407	99.371078	42.9380855	19.5842405	99.568176	-67.9639895	17.7362475	88.923692
26.036995	-2.542296	95.670616	-12.4962	18.606514	94.214455	42.852303	3.788064	99.744247	43.055805	35.337006	99.228844	42.954054	19.562535	99.4865455	-67.946454	17.650493	88.9423645
25.89665	-3.836858	95.565849	-12.466035	18.554462	94.174889	42.879257	3.745454	99.689911	43.063438	35.284508	99.040977	42.9713475	19.514981	99.365444	-67.9034175	17.593943	88.984334
25.529171	-4.733551	95.54232	-12.425615	18.46295	94.12886	42.906311	3.649782	99.617661	43.066109	35.197929	98.869034	42.98621	19.4238555	99.2433475	-67.83744	17.5020445	89.0143725
24.372261	-4.78468	95.484581	-12.387092	18.271748	94.068436	42.904217	3.415452	99.522713	43.113693	34.949577	98.699364	43.008955	19.1825145	99.1110385	-67.783139	17.3609815	89.0258335
23.650723	-4.902884	95.377304	-12.369619	18.096411	94.040428	42.873726	3.202042	99.5019	43.1441	34.732521	98.647911	43.008913	18.9672815	99.0749055	-67.748151	17.2255405	89.0059505
22.83077	-5.14027	95.270782	-12.376316	17.899588	94.009628	42.83498	2.95169	99.496605	43.16745	34.491013	98.627907	43.001215	18.7213515	99.062256	-67.753847	17.0778245	88.957
22.001514	-5.333469	95.18206	-12.375333	17.712446	94.002518	42.807205	2.678796	99.472847	43.179573	34.218086	98.613571	42.993389	18.448441	99.043209	-67.744055	16.976451	88.961827
21.177513	-5.527068	95.113579	-12.410346	17.514921	93.979141	42.737808	2.404373	99.455276	43.170609	33.944237	98.593689	42.9542085	18.174305	99.0244825	-67.7749005	16.855537	88.9337995
20.306168	-5.564203	95.063568	-12.447628	17.318512	93.963005	42.664425	2.146252	99.435036	43.123981	33.676338	98.563255	42.894203	17.911295	98.9991455	-67.789459	16.725729	88.9268645
19.435017	-5.636022	94.940826	-12.524311	17.139376	93.930206	42.596539	1.891791	99.397781	43.059944	33.438442	98.540779	42.8282415	17.6651165	98.96928	-67.8768635	16.6136355	88.891132
17.985605	-5.793763	94.840851	-12.653783	16.879736	93.881577	42.438419	1.54941	99.326485	42.951263	33.090424	98.462601	42.694841	17.319917	98.894543	-68.002407	16.439555	88.868611
17.05514	-5.927893	94.6875	-12.729939	16.690107	93.832542	42.337914	1.342367	99.201294	42.844345	32.878067	98.40696	42.5911295	17.110217	98.804127	-68.0510075	16.269997	88.860957
16.112482	-5.93473	94.513855	-12.818672	16.524523	93.772423	42.227882	1.13521	99.044281	42.763577	32.66526	98.334686	42.4957295	16.900235	98.6894835	-68.1330735	16.148811	88.8553625
15.137291	-5.989777	94.265579	-12.894055	16.347771	93.694839	42.061813	0.941516	98.85408	42.684738	32.46191	98.210617	42.3732755	16.701713	98.5323485	-68.1613855	15.993829	88.8573295
14.154943	-6.074474	93.951126	-12.965809	16.20034	93.593964	41.948486	0.757929	98.581779	42.609245	32.2705	98.0644	42.2788655	16.5142145	98.3230895	-68.2104835	15.8864655	88.8648385
13.090369	-6.126014	93.630424	-13.026105	16.060089	93.455887	41.836422	0.578289	98.250809	42.550022	32.071194	97.880409	42.193222	16.3247415	98.065609	-68.245432	15.7954365	88.846165
12.106533	-6.227129	93.27449	-13.056413	15.955992	93.29908	41.713032	0.392565	97.85582	42.508755	31.873795	97.648582	42.1108935	16.13318	97.752201	-68.2237195	15.778804	88.845959
10.566895	-6.372941	92.595718	-13.075241	15.802449	93.02182	41.575523	0.099428	97.215935	42.478104	31.560982	97.283051	42.0268135	15.830205	97.249493	-68.1772955	15.774693	88.794147
9.526798	-6.559986	92.193352	-13.070297	15.723729	92.846352	41.48373	-0.10632	96.804939	42.487991	31.34833	97.035545	41.9858605	15.621005	96.920242	-68.1264545	15.826453	88.772462
8.397206	-6.711769	91.852829	-13.076459	15.64131	92.701599	41.406776	-0.287372	96.450485	42.475899	31.15789	96.787773	41.9413375	15.435259	96.619129	-68.0942555	15.847361	88.784069
7.356869	-7.00067	91.565422	-13.091193	15.567771	92.578598	41.346905	-0.472738	96.19091	42.473854	30.970675	96.596146	41.9103795	15.2489685	96.393528	-68.0927655	15.8865735	88.763668
6.291667	-7.288823	91.35038	-13.103731	15.487742	92.466187	41.291626	-0.645611	96.021255	42.454506	30.80596	96.440323	41.873066	15.0801745	96.230789	-68.080528	15.8953095	88.701585
5.173022	-7.642232	91.215927	-13.1367	15.401095	92.411652	41.245647	-0.775474	95.946518	42.333935	30.707306	96.382004	41.789791	14.965916	96.164261	-68.063191	15.836274	88.659043
4.090215	-8.006454	91.180832	-13.186018	15.330121	92.369408	41.219707	-0.890402	95.943901	42.341122	30.568134	96.229195	41.7804145	14.838866	96.086548	-68.1524505	15.821376	88.652268
2.461447	-8.687021	91.190056	-13.253617	15.168527	92.331604	41.211517	-0.991105	96.016129	42.206207	30.471113	96.108536	41.708862	14.740004	96.0623325	-68.216096	15.59705	88.6008755
1.376776	-9.200677	91.191788	-13.313776	15.036485	92.290955	41.221756	-1.061716	96.050766	42.059387	30.428785	96.022324	41.6405715	14.6835345	96.036545	-68.2681235	15.3894355	88.545365
0.267743	-9.724014	91.172638	-13.346648	14.920908	92.245934	41.201214	-1.138367	96.087753	42.038177	30.362123	95.894455	41.6196955	14.611878	95.991104	-68.3129915	15.229938	88.500764
-0.793627	-10.328833	91.195137	-13.403813	14.771623	92.215561	41.169949	-1.227077	96.103561	41.908703	30.252638	95.780579	41.539326	14.5127805	95.94207	-68.346952	15.0304655	88.489052
-1.890004	-10.963806	91.211441	-13.457067	14.623663	92.166206	41.137154	-1.346489	96.09845	41.821548	30.183107	95.675842	41.479351	14.418309	95.887146	-68.393485	14.829017	88.445266
-2.955276	-11.59035	91.219322	-13.480777	14.484027	92.130981	41.09288	-1.468933	96.092834	41.767323	30.047083	95.488564	41.4301015	14.289075	95.790699	-68.3916555	14.678979	88.471263
-4.042206	-12.240339	91.280426	-13.500187	14.356261	92.099564	41.062382	-1.583836	96.081505	41.797508	29.86561	95.227966	41.429945	14.140887	95.6547355	-68.430319	14.571635	88.5443925
-5.638212	-13.302204	91.416336	-13.519085	14.208989	92.040001	41.066662	-1.732746	96.083519	41.698395	29.693937	94.889328	41.3825285	13.9805955	95.4864235	-68.4206985	14.4373825	88.5935785
-6.67452	-14.001942	91.535736	-13.519228	14.122178	91.984955	41.084263	-1.796779	96.045662	41.632004	29.66572	94.592987	41.3581335	13.9344705	95.3193245	-68.3965895	14.3098855	88.6505855
-7.761059	-14.668978	91.683701	-13.535007	14.040812	91.923233	41.089146	-1.843586	95.98822	41.599743	29.525719	94.183418	41.3444445	13.8410665	95.085819	-68.4144585	14.2405575	88.760647
-8.783618	-15.379609	91.894493	-13.551029	13.967019	91.860306	41.100018	-1.878731	95.931473	41.543015	29.466816	93.740326	41.3215165	13.7940425	94.8358995	-68.4235745	14.1399955	88.8847125
-9.840703	-16.020584	92.128212	-13.560833	13.913228	91.7742	41.121666	-1.895614	95.838127	41.49361	29.423023	93.205696	41.307638	13.7637045	94.5219115	-68.429304	14.0627515	89.0264885
-10.841399	-16.681919	92.406799	-13.574833	13.809842	91.660309	41.145977	-1.901698	95.699295	41.420971	29.396645	92.584816	41.283474	13.7474735	94.1420555	-68.43314	13.8722105	89.1785625
-11.854557	-17.258612	92.698845	-13.572234	13.754097	91.524101	41.190121	-1.889388	95.528496	41.334904	29.351681	91.907547	41.2625125	13.7311465	93.7180215	-68.4069805	13.7770475	89.3301805
-13.262394	-18.115	93.21637	-13.569225	13.603698	91.324326	41.236549	-1.892104	95.248322	41.205864	29.245302	90.882202	41.2212065	13.676599	93.065262	-68.3596565	13.530797	89.58339
-14.089845	-18.650602	93.485275	-13.567534	13.459876	91.175049	41.26165	-1.940785	95.049255	41.133331	29.142221	90.240479	41.1974905	13.600718	92.644867	-68.3325585	13.319034	89.705231
-15.078834	-19.059191	93.736351	-13.552366	13.334773	91.038147	41.262589	-2.000043	94.868782	41.049255	29.032654	89.70871	41.155922	13.5163055	92.288746	-68.260654	13.1532405	89.787548
-15.890977	-19.43704	93.917931	-13.568301	13.18185	90.911362	41.252087	-2.063992	94.713188	40.964066	28.922918	89.297928	41.1080765	13.429463	92.005558	-68.2446785	12.934237	89.817166
-16.669838	-19.782808	93.965073	-13.613534	13.032408	90.795898	41.220695	-2.148071	94.574158	40.888443	28.818407	89.044662	41.054569	13.335168	91.80941	-68.281637	12.729648	89.782386
-17.571032	-20.033625	93.981133	-13.668072	12.937054	90.693649	41.145546	-2.231821	94.466103	40.824257	28.739443	88.938347	40.9849015	13.253811	91.702225	-68.3210455	12.620297	89.685073
-18.383141	-20.19108	93.902603	-13.743876	12.825142	90.650085	41.048725	-2.297905	94.410645	40.779881	28.678268	88.929672	40.914303	13.1901815	91.6701585	-68.402055	12.4601025	89.6300115
-19.517532	-20.309164	93.771767	-13.860991	12.790331	90.628517	40.903435	-2.39978	94.348022	40.746056	28.633087	89.06385	40.8247455	13.1166535	91.705936	-68.5467275	12.4640085	89.551098
-20.148684	-20.249573	93.6101	-13.914403	12.814069	90.625259	40.803864	-2.42433	94.304008	40.741135	28.648476	89.186295	40.7724995	13.112073	91.7451515	-68.6013055	12.516065	89.5053665
-20.869701	-20.114378	93.485245	-13.969649	12.902544	90.638916	40.701462	-2.400209	94.289818	40.740959	28.710281	89.317657	40.7212105	13.155036	91.8037375	-68.6605085	12.650052	89.4740945
-21.476828	-19.908928	93.341469	-14.005356	12.992452	90.666763	40.635033	-2.313443	94.297638	40.736458	28.805557	89.451469	40.6857455	13.246057	91.8745535	-68.6964575	12.738847	89.4589725
-22.115057	-19.5816	93.248116	-14.046256	13.13626	90.708549	40.603592	-2.197875	94.325378	40.726025	28.963593	89.588394	40.6648085	13.382859	91.956886	-68.7573205	12.889661	89.460212
-22.787411	-19.26701	93.197266	-14.055618	13.276058	90.73082	40.589165	-2.041402	94.342979	40.715038	29.136354	89.678993	40.6521015	13.547476	92.010986	-68.7633375	13.00464	89.450654
-23.350798	-18.870695	93.098175	-14.048346	13.408275	90.719826	40.583	-1.851998	94.327789	40.691845	29.330576	89.734055	40.6374225	13.739289	92.030922	-68.7341145	13.077261	89.40873
-24.18417	-18.149513	92.96196	-14.059633	13.619733	90.691559	40.587917	-1.594093	94.289345	40.655674	29.60487	89.791008	40.6217955	14.0053885	92.0401765	-68.7410615	13.2340775	89.3429415
-24.738253	-17.648977	92.841438	-14.068116	13.761679	90.676468	40.57246	-1.448275	94.255722	40.642773	29.758883	89.828934	40.6076165	14.155304	92.042328	-68.7438485	13.368054	89.310608
-25.344992	-17.064297	92.753525	-14.085184	13.861964	90.667061	40.542747	-1.357998	94.240082	40.619656	29.877981	89.892403	40.5812015	14.2599915	92.0662425	-68.7515695	13.4639365	89.2678795
-25.884384	-16.391989	92.655746	-14.130445	13.962915	90.673798	40.551994	-1.339946	94.21582	40.61874	29.9548	90.009651	40.585367	14.307427	92.1127355	-68.846257	13.618403	89.2348605
-26.492653	-15.702848	92.542587	-14.168702	14.031994	90.698265	40.475937	-1.339624	94.226822	40.623238	29.984934	90.155357	40.5495875	14.322655	92.1910895	-68.8869915	13.741333	89.2054405
-27.046797	-14.962604	92.441261	-14.216928	14.077045	90.740547	40.314827	-1.356926	94.273087	40.64571	29.968956	90.329788	40.4802685	14.306015	92.3014375	-68.9141245	13.848075	89.1796565
-27.638657	-14.168625	92.310471	-14.269905	14.107354	90.801384	40.198334	-1.411414	94.319366	40.656559	29.936255	90.561371	40.4274465	14.2624205	92.4403685	-68.9672565	13.9522875	89.1623995
-28.562611	-12.900837	92.097343	-14.348104	14.149845	90.914612	40.028442	-1.485526	94.397095	40.70985	29.882017	90.960014	40.369146	14.1982455	92.6785545	-69.065354	14.1014445	89.1506695
-29.130613	-11.978758	91.910706	-14.366078	14.184787	90.980705	39.9412	-1.551298	94.44075	40.747799	29.861492	91.240601	40.3444995	14.155097	92.8406755	-69.0766555	14.214477	89.1207345
-29.731277	-11.019654	91.730492	-14.39315	14.211932	91.037819	39.894077	-1.598737	94.436737	40.813408	29.857618	91.520348	40.3537425	14.1294405	92.9785425	-69.1400425	14.2944235	89.0970955
-30.317936	-10.024331	91.482391	-14.411134	14.254928	91.083824	39.830177	-1.603582	94.435516	40.879749	29.892767	91.807816	40.354963	14.1445925	93.121666	-69.177231	14.3652635	89.045982
-30.939445	-8.99402	91.276611	-14.39577	14.326204	91.122658	39.745075	-1.551516	94.436646	40.94511	29.938931	92.073112	40.3450925	14.1937075	93.254879	-69.1366325	14.4587005	88.990437
-31.54887	-7.952299	91.050133	-14.376574	14.388876	91.160667	39.718758	-1.4834	94.376045	41.014488	30.006336	92.313683	40.366623	14.261468	93.344864	-69.119771	14.516284	88.97647
-32.153648	-6.858235	90.82225	-14.328259	14.514709	91.194061	39.759422	-1.421823	94.235023	41.106213	30.117126	92.546623	40.4328175	14.3476515	93.390823	-69.0893355	14.6817665	88.997299
-33.125576	-5.245279	90.489113	-14.249002	14.710867	91.220978	39.739182	-1.224751	94.061592	41.236778	30.317795	92.837112	40.48798	14.546522	93.449352	-68.985984	14.875212	88.992604
-33.744347	-4.118848	90.269577	-14.188661	14.858045	91.22541	39.761845	-1.076148	93.916435	41.326836	30.475464	92.994812	40.5443405	14.699658	93.4556235	-68.9216625	15.016432	88.9951965
-34.387032	-3.023731	90.134636	-14.131731	15.022575	91.220375	39.816578	-0.945178	93.696541	41.356388	30.69441	93.096115	40.586483	14.874616	93.396328	-68.849945	15.170534	89.044422
-35.053139	-1.935761	90.064415	-14.067178	15.228015	91.191559	39.819515	-0.79559	93.516663	41.44392	30.791611	93.050156	40.6317175	14.9980105	93.2834095	-68.7660735	15.4580195	89.0997085
-35.728725	-0.845324	90.060196	-14.048865	15.440888	91.182625	39.771725	-0.618088	93.394844	41.419487	31.01288	92.999092	40.595606	15.197396	93.196968	-68.693336	15.68438	89.168282
-36.408173	0.230586	90.105621	-14.063642	15.65444	91.184822	39.74575	-0.440137	93.268402	41.470139	31.138611	92.810547	40.6079445	15.349237	93.0394745	-68.7352285	15.959643	89.3301695
-37.102478	1.2606	90.271988	-14.10416	15.858868	91.243958	39.747471	-0.289933	93.107666	41.34766	31.294865	92.648254	40.5475655	15.502466	92.87796	-68.7558855	16.21527	89.609956
-38.19397	2.768753	90.631699	-14.236498	16.080738	91.32917	39.570217	-0.053125	92.936722	41.169518	31.492706	92.240196	40.3698675	15.7197905	92.588459	-68.8428635	16.4416855	90.069881
-38.886574	3.762165	90.929802	-14.333007	16.224731	91.438431	39.483215	0.053243	92.742287	41.01458	31.604115	91.906693	40.2488975	15.828679	92.32449	-68.9149115	16.620783	90.552372
-39.604141	4.755224	91.289352	-14.452183	16.329466	91.568169	39.295261	0.172236	92.586983	40.843586	31.693157	91.555969	40.0694235	15.9326965	92.071476	-68.9737895	16.7262355	91.064862
-40.279465	5.724844	91.706078	-14.56951	16.446573	91.711945	39.160652	0.224451	92.347267	40.662991	31.76195	91.204689	39.9118215	15.9932005	91.775978	-69.0508415	16.8999455	91.647912
-40.97401	6.675415	92.147346	-14.72687	16.533596	91.883987	38.930355	0.277183	92.13942	40.453072	31.839136	90.875412	39.6917135	16.0581595	91.507416	-69.1454535	17.0090325	92.260558
-41.622875	7.67749	92.541725	-14.867039	16.600117	92.05352	38.698166	0.294799	91.862747	40.308517	31.816181	90.535942	39.5033415	16.05549	91.1993445	-69.2374195	17.144744	92.9076955
-42.224483	8.704129	92.949074	-15.022713	16.692997	92.242393	38.429344	0.299932	91.584709	40.123043	31.832096	90.276405	39.2761935	16.066014	90.930557	-69.3216195	17.31998	93.554229
-43.009789	10.193576	93.535736	-15.285793	16.78578	92.527466	38.031887	0.375189	91.228767	39.847797	31.896967	90.039841	38.939842	16.136078	90.634304	-69.511428	17.435482	94.420628
-43.497013	11.20092	93.820671	-15.484184	16.887259	92.688728	37.829777	0.438734	91.053246	39.65797	31.981159	90.01416	38.7438735	16.2099465	90.533703	-69.7122415	17.5645715	94.843753
-43.938179	12.250831	94.06694	-15.670199	17.02017	92.866997	37.601757	0.579622	91.038445	39.498466	32.105236	90.11422	38.5501115	16.342429	90.5763325	-69.8905095	17.697911	95.1576615
-44.28529	13.318104	94.294342	-15.845466	17.139084	93.076904	37.446892	0.734708	91.100571	39.348789	32.270855	90.333511	38.3978405	16.5027815	90.717041	-70.0887725	17.7753865	95.436767
-44.631687	14.332531	94.546577	-16.020823	17.319376	93.303734	37.315151	0.895785	91.301224	39.271629	32.466923	90.627464	38.29339	16.681354	90.964344	-70.335036	17.957398	95.643124
-44.888191	15.314308	94.766937	-16.192451	17.466003	93.567589	37.266659	1.084393	91.603508	39.178272	32.670357	91.026413	38.2224655	16.877375	91.3149605	-70.6073675	18.054631	95.8202175
-45.109673	16.31144	95.006897	-16.310349	17.649038	93.842766	37.256096	1.277871	91.974884	39.063919	32.867889	91.496742	38.1600075	17.07288	91.735813	-70.7807055	18.225196	95.949719
-45.325989	17.868431	95.34137	-16.482567	17.902561	94.300888	37.271778	1.541737	92.579567	38.982574	33.19965	92.181992	38.127176	17.3706935	92.3807795	-71.09231	18.4344285	96.2209965
-45.401787	18.880873	95.610977	-16.542536	18.051895	94.605797	37.291573	1.704804	92.987427	39.00576	33.331631	92.571014	38.1486665	17.5182175	92.7792205	-71.2337385	18.5855725	96.4323735
-45.459042	19.840235	95.881798	-16.585527	18.202436	94.904968	37.292202	1.845533	93.385925	38.988651	33.461033	92.996292	38.1404265	17.653283	93.1911085	-71.3114805	18.751589	96.6188275
-45.454037	20.769386	96.148361	-16.64333	18.308599	95.203926	37.300282	1.965272	93.763008	38.985954	33.584881	93.380661	38.143118	17.7750765	93.5718345	-71.429778	18.8421215	96.8360175
-45.404999	21.720036	96.374542	-16.669481	18.405672	95.462334	37.303379	2.055985	94.10601	38.96674	33.67907	93.767471	38.1350595	17.8675275	93.9367405	-71.4740215	18.9438165	96.9879275
-45.346825	22.658009	96.544571	-16.717304	18.474445	95.70163	37.279995	2.124786	94.408875	38.948338	33.78149	94.120399	38.1141665	17.953138	94.264637	-71.5487745	18.995752	97.138623
-45.212307	23.597099	96.734261	-16.765312	18.507845	95.891861	37.23135	2.161697	94.677513	38.949661	33.766037	94.38369	38.0905055	17.963867	94.5306015	-71.6211295	19.051823	97.2531205
-45.01194	24.887728	96.966835	-16.861399	18.505735	96.158394	37.112091	2.198672	95.044205	38.879196	33.784286	94.808182	37.9956435	17.991479	94.9261935	-71.7184415	19.019991	97.3905945
-44.827538	25.789791	97.07592	-16.936331	18.525051	96.326416	37.016552	2.218789	95.29628	38.819641	33.798702	95.062538	37.9180965	18.0087455	95.179409	-71.7907585	19.0413565	97.473423
-44.633812	26.662394	97.142914	-17.034622	18.521948	96.455437	36.975567	2.224101	95.499718	38.723591	33.821358	95.320198	37.849579	18.0227295	95.409958	-71.918823	19.0211665	97.500916
-44.42717	27.570217	97.19445	-17.145412	18.507347	96.555008	36.834625	2.254826	95.737579	38.648457	33.840908	95.537796	37.741541	18.047867	95.6376875	-72.032365	18.966827	97.4723285
-44.162979	28.412094	97.276054	-17.248339	18.476032	96.668442	36.73753	2.261237	95.920822	38.521866	33.877979	95.784393	37.629698	18.069608	95.8526075	-72.126376	18.882456	97.4842765
-43.866505	29.254473	97.382973	-17.346182	18.461592	96.802498	36.626957	2.261884	96.112457	38.446777	33.834522	95.960152	37.536867	18.048203	96.0363045	-72.229231	18.874981	97.5686915
-43.562881	30.128216	97.455826	-17.415735	18.437914	96.920303	36.593239	2.247308	96.264992	38.389912	33.853252	96.182335	37.4915755	18.05028	96.2236635	-72.3230455	18.825548	97.6169425
-43.05109	31.44651	97.532997	-17.522366	18.406975	97.057846	36.509861	2.252257	96.505142	38.299976	33.861916	96.512917	37.4049185	18.0570865	96.5090295	-72.4496505	18.7568635	97.6066625
-42.648411	32.275955	97.611191	-17.584	18.367502	97.139267	36.432602	2.283783	96.66774	38.260223	33.870754	96.704926	37.3464125	18.0772685	96.686333	-72.5144125	18.6577355	97.592201
-42.237713	33.095901	97.651657	-17.632454	18.350338	97.17749	36.439209	2.274381	96.728767	38.229515	33.876564	96.885582	37.334362	18.0754725	96.8071745	-72.59927	18.6252035	97.5478055
-41.814503	33.947105	97.678047	-17.659861	18.315172	97.206932	36.365902	2.292773	96.827545	38.189995	33.880894	97.048363	37.2779485	18.0868335	96.937954	-72.5976705	18.5435105	97.47591
-41.363232	34.808819	97.714493	-17.699919	18.286724	97.238976	36.342892	2.298544	96.864632	38.141747	33.895794	97.214165	37.2423195	18.097169	97.0393985	-72.6421575	18.476279	97.4385535
-40.915325	35.617104	97.823044	-17.723007	18.274124	97.274055	36.34071	2.312893	96.900665	38.121792	33.914803	97.390953	37.231251	18.113848	97.145809	-72.677265	18.4344	97.402301
-40.447502	36.397881	97.911301	-17.775742	18.248182	97.29084	36.32843	2.332093	96.932724	38.091412	33.921486	97.600914	37.209921	18.1267895	97.266819	-72.761405	18.3695745	97.314861
-39.707405	37.606968	98.088829	-17.833059	18.225254	97.382629	36.334637	2.342575	97.055077	38.055973	33.954124	97.970612	37.195305	18.1483495	97.5128445	-72.861423	18.3021585	97.2524135
-39.228825	38.402386	98.205154	-17.915327	18.232908	97.455475	36.28561	2.382914	97.252312	38.031151	33.996384	98.276077	37.1583805	18.189649	97.7641945	-72.9890345	18.276167	97.1467555
-38.714542	39.149647	98.358772	-17.961567	18.213915	97.556679	36.290596	2.428936	97.467705	37.995678	34.049217	98.646454	37.143137	18.2390765	98.0570795	-73.066271	18.1887535	97.0562785
-38.217247	39.866413	98.509811	-18.059505	18.258465	97.661957	36.298134	2.474632	97.722084	37.961891	34.117764	99.02076	37.1300125	18.296198	98.371422	-73.2490225	18.220732	96.952492
-37.68642	40.587322	98.664215	-18.133289	18.271215	97.785896	36.307896	2.514594	97.992119	37.934765	34.186348	99.419098	37.1213305	18.350471	98.7056085	-73.3879085	18.191959	96.8661835
-37.160858	41.259464	98.837112	-18.196613	18.281404	97.919724	36.30014	2.563701	98.270676	37.897839	34.240871	99.782669	37.0989895	18.402286	99.0266725	-73.4922155	18.160522	96.8127755
-36.709156	41.913681	99.042778	-18.292068	18.274105	98.061485	36.292934	2.598983	98.525978	37.855923	34.290649	100.125694	37.0744285	18.444816	99.325836	-73.6585645	18.103394	96.797134
-35.941456	42.80489	99.290146	-18.418274	18.243086	98.229965	36.271912	2.628586	98.890495	37.788219	34.334667	100.578415	37.0300655	18.4816265	99.734455	-73.8666135	18.0045455	96.725475
-35.434345	43.366718	99.391098	-18.47965	18.197641	98.344513	36.276093	2.635588	99.122627	37.744049	34.355228	100.807045	37.010071	18.495408	99.964836	-73.969371	17.899874	96.72419
-34.938896	43.907711	99.496696	-18.536606	18.156645	98.438606	36.279686	2.630358	99.331467	37.688854	34.359543	101.001831	36.98427	18.4949505	100.166649	-74.057482	17.8183395	96.710563
-34.41151	44.440289	99.543587	-18.606989	18.102724	98.489693	36.325684	2.601624	99.484306	37.64378	34.339149	101.122269	36.984732	18.4703865	100.3032875	-74.19871	17.7350615	96.6760985
-33.957977	44.906422	99.616524	-18.628681	18.024414	98.557381	36.332985	2.575173	99.612068	37.598141	34.31329	101.205276	36.965563	18.4442315	100.408672	-74.222925	17.6045965	96.70609
-33.456383	45.289711	99.669968	-18.671473	17.952885	98.623009	36.29475	2.549835	99.737694	37.5396	34.25835	101.246437	36.917175	18.4040925	100.4920655	-74.260121	17.5016775	96.7539525
-33.00771	45.685066	99.692787	-18.703638	17.831413	98.654625	36.290123	2.484959	99.788322	37.494339	34.198357	101.24118	36.892231	18.341658	100.514751	-74.299507	17.321168	96.794499
-32.32481	46.225338	99.848824	-18.769785	17.634853	98.631302	36.251335	2.405512	99.683884	37.369488	34.086533	101.242622	36.8104115	18.2460225	100.463253	-74.3499815	17.0236835	96.799351
-31.866735	46.51762	99.960594	-18.857241	17.48884	98.569893	36.175911	2.354026	99.540771	37.287334	34.017258	101.227127	36.7316225	18.185642	100.383949	-74.4461045	16.792038	96.755837
-31.461605	46.814945	100.086723	-18.924654	17.405499	98.509254	36.084381	2.318843	99.357506	37.177444	33.946133	101.215538	36.6309125	18.132488	100.286522	-74.4802205	16.67851	96.731986
-31.014923	47.053326	100.196587	-19.0296	17.336792	98.445717	36.034355	2.290104	99.118294	37.062748	33.903358	101.214005	36.5485515	18.096731	100.1661495	-74.6077515	16.576853	96.7252845
-30.632645	47.266266	100.377228	-19.144217	17.331804	98.363724	35.877304	2.303028	98.964729	36.956642	33.88401	101.184753	36.416973	18.093519	100.074741	-74.705407	16.570089	96.652707
-30.276552	47.463818	100.545479	-19.257814	17.339113	98.317047	35.794842	2.343037	98.787979	36.845024	33.893959	101.201752	36.319933	18.118498	99.9948655	-74.835561	16.559728	96.6392285
-29.858017	47.600197	100.690308	-19.325199	17.376028	98.299309	35.737209	2.396547	98.644951	36.754696	33.921764	101.26783	36.2459525	18.1591555	99.9563905	-74.8963505	16.5929005	96.6422275
-29.208868	47.732201	100.991318	-19.422098	17.496017	98.321106	35.637619	2.51969	98.530357	36.63155	34.015129	101.384796	36.1345845	18.2674095	99.9575765	-74.9787805	16.7246245	96.6846355
-28.731447	47.80991	101.131165	-19.522322	17.585522	98.347298	35.606667	2.590922	98.499748	36.562439	34.075539	101.510429	36.084553	18.3332305	100.0050885	-75.129197	16.8378135	96.6895075
-28.164089	47.823982	101.218674	-19.590059	17.649727	98.375359	35.574322	2.676553	98.518097	36.502602	34.14991	101.627029	36.038462	18.4132315	100.072563	-75.21858	16.8862225	96.678155
-27.683254	47.77504	101.297745	-19.635319	17.753822	98.403648	35.550186	2.763035	98.573784	36.44305	34.239643	101.722397	35.996618	18.501339	100.1480905	-75.267256	17.006305	96.6592055
-27.233765	47.659348	101.315102	-19.748358	17.871258	98.479416	35.523903	2.856986	98.688667	36.384254	34.335857	101.795303	35.9540785	18.5964215	100.241985	-75.4507945	17.1460945	96.716847
-26.767292	47.529686	101.249168	-19.772608	17.892427	98.539513	35.520374	2.944261	98.858932	36.311024	34.43338	101.829994	35.915699	18.6888205	100.344463	-75.460915	17.0960335	96.734563
-26.262739	47.338165	101.133347	-19.83066	17.957125	98.627754	35.52206	3.023278	99.039177	36.234467	34.534775	101.789894	35.8782635	18.7790265	100.4145355	-75.5395835	17.1352235	96.8409725
-25.397444	46.88435	100.855598	-19.888432	17.999569	98.771461	35.520798	3.103193	99.32869	36.134182	34.628109	101.65831	35.82749	18.865651	100.4935	-75.604354	17.133487	97.049422
-24.836937	46.554192	100.631241	-19.909309	17.998569	98.875893	35.523216	3.120217	99.528084	36.056541	34.649788	101.530518	35.7898785	18.8850025	100.529301	-75.6084965	17.1121355	97.222485
-24.16925	46.184559	100.420044	-19.962416	17.977821	98.994133	35.513218	3.081868	99.712959	35.979504	34.639954	101.403511	35.746361	18.860911	100.558235	-75.671193	17.094731	97.430031
-23.641518	45.776306	100.282158	-19.99704	17.909523	99.094025	35.480465	3.009401	99.889931	35.922722	34.579201	101.296234	35.7015935	18.794301	100.5930825	-75.6956735	17.024745	97.5949675
-22.975018	45.321499	100.145515	-20.054596	17.827475	99.187843	35.443516	2.885656	100.043823	35.870895	34.470337	101.216141	35.6572055	18.6779965	100.629982	-75.7663975	16.9769535	97.745704
-22.245165	44.838543	100.013245	-20.111889	17.70068	99.310501	35.380165	2.748915	100.198517	35.831299	34.328255	101.151108	35.605732	18.538585	100.6748125	-75.82951	16.862775	97.9461895
-21.565563	44.331924	99.9328	-20.169722	17.607594	99.377884	35.354294	2.576261	100.294701	35.769634	34.183277	101.093521	35.561964	18.379769	100.694111	-75.901408	16.835419	98.061657
-20.418087	43.654137	99.74688	-20.245773	17.441849	99.506683	35.250885	2.346346	100.469887	35.700737	33.949993	101.022324	35.475811	18.1481695	100.7461055	-75.967357	16.7355285	98.2672605
-19.686922	43.195351	99.686234	-20.284143	17.358965	99.61438	35.157578	2.23485	100.630203	35.652164	33.801109	101.018295	35.404871	18.0179795	100.824249	-75.973157	16.6999505	98.404511
-18.911835	42.731812	99.682327	-20.341589	17.278776	99.703796	35.164162	2.083761	100.745811	35.637249	33.686985	101.077446	35.4007055	17.885373	100.9116285	-76.0838835	16.672179	98.4959635
-18.072231	42.267391	99.69606	-20.372417	17.185595	99.762558	35.086697	1.973791	100.936935	35.636635	33.572285	101.176132	35.361666	17.773038	101.0565335	-76.1065	16.598152	98.4685825
-17.214222	41.849781	99.726067	-20.400234	17.098679	99.804947	35.102612	1.865875	101.033615	35.638424	33.480442	101.322235	35.370518	17.6731585	101.177925	-76.170986	16.5241995	98.431969
-16.327456	41.41304	99.798019	-20.43273	17.050062	99.828476	35.094402	1.801883	101.14679	35.646336	33.42807	101.498344	35.370369	17.6149765	101.322567	-76.235829	16.4851475	98.334385
-15.490353	40.990524	99.855667	-20.444292	17.007599	99.82325	35.084282	1.761121	101.24987	35.662399	33.398632	101.68856	35.3733405	17.5798765	101.469215	-76.2619245	16.4353215	98.177285
-14.128974	40.38089	100.026794	-20.454309	16.969585	99.845848	35.12104	1.777229	101.403511	35.693558	33.426327	101.995636	35.407299	17.601778	101.6995735	-76.315917	16.337392	97.9921225
-13.179907	40.034397	100.109146	-20.455359	17.003609	99.855659	35.120346	1.840073	101.535561	35.706928	33.49118	102.162186	35.413637	17.6656265	101.8488735	-76.324355	16.3415915	97.8624445
-12.235955	39.643391	100.197891	-20.433321	17.019753	99.896553	35.185669	1.89634	101.590012	35.732716	33.553852	102.262352	35.4591925	17.725096	101.926182	-76.3258345	16.31441	97.866924
-11.298906	39.269371	100.206017	-20.412228	17.069294	99.899361	35.216782	1.982447	101.68071	35.756214	33.621506	102.3657	35.486498	17.8019765	102.023205	-76.310954	16.3366115	97.775517
-10.314556	38.89064	100.247337	-20.383268	17.129192	99.89077	35.271912	2.054829	101.726784	35.773598	33.69355	102.440765	35.522755	17.8741895	102.0837745	-76.289291	16.3841945	97.6977655
-9.337748	38.518944	100.233818	-20.352203	17.181528	99.868942	35.321831	2.109112	101.74823	35.785618	33.730007	102.521835	35.5537245	17.9195595	102.1350325	-76.2581305	16.4434965	97.6028515
-8.319451	38.13596	100.281731	-20.303978	17.193573	99.825226	35.405262	2.117676	101.752281	35.820927	33.733719	102.641762	35.6130945	17.9256975	102.1970215	-76.2210505	16.4614485	97.4534305
-6.85839	37.515762	100.335098	-20.257935	17.219591	99.74968	35.42812	2.122549	101.887444	35.884373	33.70755	102.905205	35.6562465	17.9150495	102.3963245	-76.1721165	16.5241325	97.1030355
-5.840954	37.077667	100.425949	-20.224064	17.230228	99.705788	35.485676	2.1221	102.040848	35.941601	33.70425	103.185608	35.7136385	17.913175	102.613228	-76.1617665	16.547281	96.798348
-4.82039	36.673096	100.52211	-20.149572	17.245331	99.65873	35.542217	2.130161	102.236664	36.029552	33.710651	103.494904	35.7858845	17.920406	102.865784	-76.0850285	16.570256	96.451676
-3.82397	36.207901	100.649117	-20.090443	17.28273	99.633064	35.605957	2.159165	102.454124	36.090687	33.713783	103.792511	35.848322	17.936474	103.1233175	-76.029208	16.628986	96.1428105
-2.808348	35.746738	100.750816	-19.934891	17.323324	99.631958	35.727699	2.197621	102.681015	36.189079	33.746208	104.12841	35.958389	17.9719145	103.4047125	-75.828171	16.6747335	95.8592035
-1.78917	35.256897	100.886978	-19.81395	17.380539	99.632523	35.872955	2.258648	102.916443	36.302715	33.794861	104.462692	36.087835	18.0267545	103.6895675	-75.715735	16.7343235	95.5754785
-0.778913	34.776176	100.988266	-19.676905	17.437498	99.587349	36.031113	2.33607	103.146637	36.420353	33.871342	104.796562	36.225733	18.103706	103.9715995	-75.579543	16.77129	95.2030985
0.697695	33.966148	101.181351	-19.417021	17.55868	99.527222	36.298428	2.447162	103.511986	36.609112	33.975449	105.347374	36.45377	18.2113055	104.42968	-75.287812	16.9060545	94.624764
1.674551	33.436176	101.337814	-19.192738	17.643045	99.483665	36.512547	2.553742	103.777672	36.789555	34.072979	105.733276	36.651051	18.3133605	104.755474	-75.036527	16.9727295	94.211856
2.656985	32.822258	101.473511	-18.950853	17.73974	99.423584	36.742573	2.654623	104.043282	36.980782	34.202637	106.141541	36.8616775	18.42863	105.0924115	-74.7633835	17.05085	93.7547565
3.612177	32.211597	101.61171	-18.683096	17.803804	99.403244	37.013088	2.784035	104.297485	37.203003	34.336834	106.500435	37.1080455	18.5604345	105.39896	-74.4742375	17.0471735	93.407528
4.516778	31.537062	101.724304	-18.410662	17.911613	99.346008	37.298473	2.911181	104.594971	37.430481	34.459343	106.853554	37.364477	18.685262	105.7242625	-74.185801	17.137964	92.9677535
5.406244	30.892519	101.841476	-18.129711	18.010181	99.309212	37.600315	3.046268	104.863037	37.654869	34.586571	107.188622	37.627592	18.8164195	106.0258295	-73.887014	17.2039425	92.5925945
6.295542	30.103832	101.936813	-17.808638	18.104721	99.304832	37.915916	3.173166	105.152344	37.902485	34.715889	107.477859	37.9092005	18.9445275	106.3151015	-73.5264765	17.2649145	92.2945625
7.527722	28.859791	102.013481	-17.367088	18.240339	99.280762	38.415146	3.347559	105.557312	38.275234	34.888832	107.851578	38.34519	19.1181955	106.704445	-73.079366	17.3624825	91.857079
8.269705	27.976395	102.005424	-17.077623	18.335934	99.246231	38.758789	3.455548	105.79541	38.53503	35.012577	107.972061	38.6469095	19.2340625	106.8837355	-72.8021555	17.4378055	91.6087265
9.038837	27.110369	101.947144	-16.781475	18.398432	99.175056	39.128365	3.571451	105.989014	38.768734	35.161098	108.000374	38.9485495	19.3662745	106.994694	-72.5114995	17.4305895	91.355418
9.730598	26.061195	101.794266	-16.460508	18.456846	99.050507	39.505352	3.683603	106.09034	39.024673	35.243862	107.877411	39.2650125	19.4637325	106.9838755	-72.1860285	17.4499595	91.1171385
10.372713	25.063992	101.55455	-16.172802	18.489119	98.855499	39.873634	3.779091	106.075523	39.290401	35.364449	107.60952	39.5820175	19.57177	106.8425215	-71.9276215	17.406468	90.8684765
10.955496	24.012676	101.194611	-15.876945	18.51119	98.573349	40.224865	3.861307	105.912308	39.536987	35.437756	107.220963	39.880926	19.6495315	106.5666355	-71.634816	17.3728485	90.5800625
11.5179	22.963873	100.777199	-15.590652	18.510862	98.216042	40.539337	3.916156	105.643974	39.770164	35.523731	106.726624	40.1547505	19.7199435	106.185299	-71.3360545	17.3017805	90.246785
12.245522	21.169205	99.975677	-15.20893	18.493631	97.597061	40.999783	4.037924	104.9561	40.093189	35.635395	105.672775	40.546486	19.8366595	105.3144375	-70.964346	17.1506025	89.8796845
12.650866	20.033316	99.394493	-14.996343	18.483515	97.144577	41.181408	4.136552	104.364822	40.199684	35.698483	104.997292	40.690546	19.9175175	104.681057	-70.683232	17.0495125	89.608097
13.053937	18.857759	98.838959	-14.818128	18.489683	96.74025	41.284477	4.188101	103.821861	40.344028	35.706059	104.276443	40.8142525	19.94708	104.049152	-70.4505085	17.032286	89.431348
13.389852	17.610847	98.310066	-14.646328	18.468641	96.340302	41.411163	4.260679	103.213951	40.464947	35.737175	103.541389	40.938055	19.998927	103.37767	-70.230711	16.938355	89.302934
13.670688	16.411676	97.726456	-14.553176	18.506836	95.931404	41.500687	4.31008	102.582756	40.533527	35.75528	102.816055	41.017107	20.03268	102.6994055	-70.123459	16.980992	89.1634025
13.911769	15.210298	97.170677	-14.458607	18.546837	95.50396	41.528809	4.37094	101.984131	40.61544	35.81702	102.059868	41.0721245	20.09398	102.0219995	-69.9893385	16.999694	88.9859205
14.153194	13.995224	96.611359	-14.357469	18.621151	95.093155	41.520588	4.477064	101.415215	40.662045	35.900002	101.330795	41.0913165	20.188533	101.373005	-69.8062545	17.053769	88.813305
14.417624	12.132731	95.856598	-14.251651	18.715935	94.54129	41.590195	4.60064	100.640175	40.747868	36.028957	100.297562	41.1690315	20.3147985	100.4688685	-69.6723335	17.1170715	88.6137115
14.594345	10.901627	95.46003	-14.175884	18.778355	94.225441	41.656921	4.709171	100.197433	40.826115	36.138325	99.621979	41.241518	20.423748	99.909706	-69.593286	17.132962	88.541176
14.719528	9.688532	95.068062	-14.063949	18.809023	93.896454	41.765308	4.831889	99.774239	40.887302	36.249683	98.928627	41.326305	20.540786	99.351433	-69.454203	17.07726	88.441475
14.880091	8.434751	94.670036	-13.921569	18.840736	93.556007	41.870533	4.952206	99.388603	40.9524	36.319153	98.209122	41.4114665	20.6356795	98.7988625	-69.2546045	17.0457925	88.3131515
15.00334	7.214622	94.386238	-13.73536	18.83592	93.205956	42.011486	5.022851	99.080429	41.036629	36.351799	97.53978	41.5240575	20.687325	98.3101045	-68.9947775	16.984515	88.1018075
15.126064	5.970695	94.13903	-13.564046	18.768354	92.884735	42.173622	5.021305	98.847778	41.158512	36.334003	96.956017	41.666067	20.677654	97.9018975	-68.794159	16.859054	87.8675725
15.238561	4.722694	93.960739	-13.408751	18.657562	92.590569	42.333759	4.947108	98.646812	41.297218	36.277657	96.467232	41.8154885	20.6123825	97.557022	-68.6329905	16.7027415	87.624116
15.382296	2.921926	93.726646	-13.174294	18.423241	92.151436	42.503788	4.792651	98.434128	41.49963	36.124367	95.898697	42.001709	20.458509	97.1664125	-68.350297	16.387973	87.1364595
15.475257	1.765802	93.662811	-13.031049	18.248425	91.907463	42.673794	4.674499	98.311882	41.642132	36.029549	95.610466	42.157963	20.352024	96.961174	-68.220061	16.144826	86.853752
15.555827	0.654566	93.614281	-12.875682	18.095387	91.715805	42.827396	4.596197	98.231178	41.778343	35.934612	95.387306	42.3028695	20.2654045	96.809242	-68.0542335	15.9253695	86.622368
15.624157	-0.437819	93.585129	-12.713124	17.954578	91.547653	42.935966	4.545465	98.222847	41.908562	35.858669	95.218193	42.422264	20.202067	96.72052	-67.848512	15.707089	86.374786
15.704606	-1.456063	93.605453	-12.544009	17.860632	91.427452	43.111202	4.479501	98.190269	42.067135	35.795193	95.09169	42.5891685	20.137347	96.6409795	-67.6771865	15.583917	86.2139245
15.745975	-2.379289	93.669266	-12.37014	17.765654	91.325485	43.269562	4.443149	98.200546	42.226311	35.742371	94.991524	42.7479365	20.09276	96.596035	-67.4882165	15.438548	86.054935
15.809612	-3.261838	93.686615	-12.195841	17.685776	91.226128	43.390881	4.421836	98.261223	42.389038	35.689415	94.929054	42.8899595	20.0556255	96.5951385	-67.2816415	15.3159265	85.8571175
15.864473	-4.514501	93.803162	-11.940256	17.608915	91.055008	43.653652	4.361749	98.263466	42.631866	35.630859	94.863571	43.142759	19.996304	96.5635185	-67.023271	15.221526	85.5464975
15.890982	-5.266034	93.784813	-11.783864	17.586037	90.935928	43.75145	4.360487	98.287231	42.798378	35.62149	94.81002	43.274914	19.9909885	96.5486255	-66.842642	15.1810855	85.3232305
15.873345	-5.955391	93.739723	-11.638314	17.553638	90.810341	43.863476	4.318078	98.238907	42.941208	35.578045	94.72718	43.402342	19.9480615	96.4830435	-66.67897	15.1592145	85.1376385
15.831815	-6.556781	93.673065	-11.51787	17.522413	90.673866	43.94825	4.26046	98.122009	43.081696	35.523979	94.649796	43.514973	19.8922195	96.3859025	-66.550713	15.1526065	84.9618295
15.767898	-7.130136	93.591919	-11.425788	17.468496	90.534645	44.042374	4.157385	97.966927	43.223495	35.452885	94.570618	43.6329345	19.805135	96.2687725	-66.4845105	15.131857	84.8005175
15.693224	-7.651877	93.454185	-11.348285	17.427992	90.403152	44.04295	4.095379	97.841019	43.339775	35.368279	94.471863	43.6913625	19.731829	96.156441	-66.3879325	15.124155	84.649863
15.580806	-8.196393	93.222885	-11.270946	17.387026	90.272728	44.094326	4.006609	97.639969	43.437374	35.288994	94.366722	43.76585	19.6478015	96.0033455	-66.307742	15.1262505	84.5421105
15.399883	-8.825639	92.937988	-11.145261	17.342415	90.031013	44.114567	3.871826	97.356697	43.579891	35.162716	94.188538	43.847229	19.517271	95.7726175	-66.137751	15.167559	84.2894085
15.237226	-9.187072	92.78257	-11.083104	17.332167	89.882286	44.15963	3.785883	97.172363	43.663143	35.092712	94.095634	43.9113865	19.4392975	95.6339985	-66.0775945	15.2250365	84.1305735
15.037684	-9.51824	92.616707	-11.046296	17.34133	89.754677	44.158699	3.726007	97.066147	43.739311	35.027653	94.029327	43.949005	19.37683	95.547737	-66.041597	15.30583	83.961617
14.852979	-9.767064	92.495903	-10.996242	17.343798	89.627884	44.131393	3.696767	97.03653	43.803772	34.983723	93.9702	43.9675825	19.340245	95.503365	-65.9600665	15.347351	83.752403
14.615538	-9.974271	92.410881	-10.939519	17.364429	89.525574	44.163425	3.671421	97.006477	43.849522	34.953957	93.913673	44.0064735	19.312689	95.460075	-65.8855115	15.416169	83.591073
14.403965	-10.12775	92.348	-10.902035	17.390179	89.42823	44.235016	3.650688	96.955833	43.889744	34.943928	93.861984	44.06238	19.297308	95.4089085	-65.86645	15.48305	83.4475515
14.174448	-10.253182	92.291222	-10.860201	17.392363	89.314072	44.233356	3.654547	96.96801	43.923866	34.922104	93.782166	44.078611	19.2883255	95.375088	-65.799013	15.4964005	83.253056
13.709599	-10.42938	92.198921	-10.801785	17.370996	89.139435	44.302895	3.586086	96.875771	43.97636	34.86274	93.64521	44.1396275	19.224413	95.2604905	-65.7431975	15.517579	83.0183795
13.328582	-10.511594	92.099419	-10.753118	17.336391	89.008911	44.296593	3.546143	96.856178	44.004711	34.817074	93.577866	44.150652	19.1816085	95.217022	-65.656888	15.4911735	82.8008
12.88614	-10.531367	91.991692	-10.718404	17.306999	88.889755	44.351643	3.466651	96.765503	44.033348	34.756187	93.507835	44.1924955	19.111419	95.136669	-65.6293035	15.502579	82.642841
12.387097	-10.514605	91.840469	-10.687024	17.252394	88.756271	44.373253	3.390171	96.691093	44.069878	34.670059	93.442612	44.2215655	19.030115	95.0668525	-65.5956135	15.474673	82.4456895
11.813918	-10.508459	91.650848	-10.666147	17.239077	88.626633	44.329739	3.306796	96.6222	44.110909	34.590351	93.378189	44.220324	18.9485735	95.0001945	-65.552618	15.5295805	82.2530715
11.219316	-10.479062	91.414787	-10.6292	17.212795	88.485359	44.319065	3.234459	96.475006	44.14164	34.515381	93.285545	44.2303525	18.87492	94.8802755	-65.4887525	15.55067	82.0904425
10.562154	-10.40009	91.154388	-10.602311	17.203419	88.350334	44.316162	3.144036	96.2827	44.183731	34.432678	93.180756	44.2499465	18.788357	94.731728	-65.4545685	15.618481	81.96894
9.51738	-10.203615	90.653923	-10.560968	17.215469	88.120956	44.322533	3.004181	95.875618	44.259174	34.329369	92.973724	44.2908535	18.666775	94.424671	-65.4127895	15.764163	81.817241
8.760478	-10.056709	90.291634	-10.52111	17.255173	87.960754	44.26828	2.943354	95.58593	44.306877	34.274368	92.799301	44.2875785	18.608861	94.1926155	-65.3297985	15.901485	81.7288925
7.930251	-9.880135	89.87249	-10.496618	17.308649	87.791153	44.221558	2.868095	95.213684	44.351963	34.224339	92.574539	44.2867605	18.546217	93.8941115	-65.2799965	16.071081	81.6881945
7.035594	-9.682481	89.461891	-10.46624	17.35601	87.630829	44.180538	2.813057	94.795876	44.402771	34.167976	92.328934	44.2916545	18.4905165	93.562405	-65.2241345	16.2215035	81.699253
6.08649	-9.449534	89.057159	-10.437945	17.448503	87.479019	44.12228	2.749627	94.348885	44.436893	34.112442	92.041718	44.2795865	18.4310345	93.1953015	-65.1554765	16.4659715	81.7627365
5.139984	-9.209474	88.66436	-10.410018	17.526089	87.345688	44.074036	2.697991	93.888435	44.482338	34.066387	91.700867	44.278187	18.382189	92.794651	-65.098223	16.669989	81.896725
4.134194	-8.949562	88.317993	-10.368662	17.619095	87.248116	44.023468	2.685374	93.430534	44.491756	34.088894	91.404381	44.257612	18.387134	92.4174575	-64.994936	16.851056	82.0787745
2.492561	-8.515906	87.856712	-10.343779	17.785458	87.114037	43.987553	2.654532	92.803543	44.58255	34.028965	90.900536	44.2850515	18.3417485	91.8520395	-64.9726095	17.2291675	82.3760345
1.411063	-8.242825	87.594994	-10.353338	17.888197	87.052605	43.983917	2.636962	92.40934	44.58712	34.034595	90.626236	44.2855185	18.3357785	91.517788	-64.9921945	17.4406155	82.587422
0.292849	-7.963192	87.413422	-10.376627	17.946014	87.024567	43.884182	2.65562	92.146149	44.56773	34.043156	90.398529	44.225956	18.349388	91.272339	-64.97921	17.54264	82.776795
-0.85787	-7.698536	87.255455	-10.416462	18.004482	87.033066	43.807514	2.671566	91.946556	44.524361	34.05423	90.247398	44.1659375	18.362898	91.096977	-64.9988615	17.646066	82.969155
-2.075879	-7.424295	87.236855	-10.470597	18.060532	87.088097	43.749184	2.686706	91.840935	44.477749	34.075356	90.158134	44.1134665	18.381031	90.9995345	-65.0546605	17.740033	83.1766595
-3.261216	-7.150653	87.263107	-10.521754	18.125633	87.158676	43.720428	2.705025	91.838051	44.433296	34.104694	90.125069	44.076862	18.4048595	90.98156	-65.12037	17.8464065	83.335792
-4.464469	-6.881517	87.314796	-10.591389	18.177767	87.24942	43.681259	2.734478	91.891785	44.371895	34.141644	90.133377	44.026577	18.438061	91.012581	-65.209355	17.917473	83.486259
-6.349135	-6.491884	87.428757	-10.70114	18.199417	87.402191	43.598553	2.755418	91.984215	44.248474	34.18359	90.189072	43.9235135	18.469504	91.0866435	-65.3257935	17.92933	83.7177385
-7.609243	-6.236638	87.471268	-10.784524	18.211763	87.512703	43.524479	2.753722	92.027023	44.181141	34.178768	90.236923	43.85281	18.466245	91.131973	-65.421858	17.957281	83.893433
-8.883002	-5.968006	87.495377	-10.849961	18.222687	87.60273	43.433102	2.726919	92.046341	44.1082	34.160374	90.278748	43.770651	18.4436465	91.1625445	-65.470573	18.0017275	84.0429155
-10.155753	-5.723658	87.523575	-10.931473	18.186094	87.706268	43.337891	2.694269	92.042862	44.052803	34.127903	90.336487	43.695347	18.411086	91.1896745	-65.558293	17.961102	84.2228615
-11.494644	-5.451634	87.532417	-11.012155	18.187799	87.804413	43.317059	2.640352	92.002266	43.993362	34.156322	90.421791	43.6552105	18.398337	91.2120285	-65.6795205	17.977261	84.3967975
-12.790349	-5.197177	87.532425	-11.074638	18.211897	87.898842	43.200027	2.63699	92.002151	43.944378	34.155937	90.460739	43.5722025	18.3964635	91.231445	-65.7214785	18.0273305	84.566239
-14.07711	-4.948114	87.487785	-11.126417	18.234373	87.983711	43.167137	2.614255	91.898918	43.898697	34.157887	90.471214	43.532917	18.386071	91.185066	-65.785751	18.082675	84.782356
-16.109377	-4.524625	87.470451	-11.229748	18.274494	88.04805	42.979111	2.665329	91.751205	43.842133	34.164925	90.373268	43.410622	18.415127	91.0622365	-65.870118	18.133861	85.0338635
-17.399309	-4.249578	87.435516	-11.275661	18.323765	88.074516	42.877243	2.69745	91.564651	43.766479	34.191574	90.289345	43.321861	18.444512	90.926998	-65.873183	18.203018	85.222034
-18.708071	-4.018296	87.335312	-11.35549	18.377937	88.066673	42.776836	2.726143	91.339096	43.676804	34.267105	90.183136	43.22682	18.496624	90.761116	-65.9378	18.25925	85.37223
-20.049149	-3.759756	87.26825	-11.430582	18.43508	88.029198	42.673233	2.745042	91.076241	43.621502	34.26149	89.999512	43.1473675	18.503266	90.5378765	-66.0085315	18.366894	85.5205195
-21.363058	-3.510234	87.152542	-11.52459	18.499828	87.984215	42.524822	2.778349	90.782784	43.529961	34.291485	89.798965	43.0273915	18.534917	90.2908745	-66.0765715	18.464739	85.6775555
-22.646574	-3.279806	87.096062	-11.623276	18.551462	87.922646	42.408707	2.789394	90.429482	43.426762	34.310135	89.539795	42.9177345	18.5497645	89.9846385	-66.1642865	18.5531595	85.8606535
-23.968632	-3.090443	87.074417	-11.724951	18.623274	87.847694	42.243671	2.802513	90.102264	43.302288	34.325966	89.191826	42.7729795	18.5642395	89.647045	-66.2228815	18.6823085	86.048343
-25.911766	-2.761867	87.113182	-11.914163	18.750355	87.711922	41.948475	2.853115	89.692719	43.080128	34.343132	88.593369	42.5143015	18.5981235	89.143044	-66.3426275	18.9025865	86.2808
-27.182938	-2.578521	87.261688	-12.05505	18.804918	87.637276	41.767357	2.849706	89.439537	42.90242	34.325222	88.142624	42.3348885	18.587464	88.7910805	-66.4449885	19.022372	86.4834715
-28.4021	-2.426747	87.388222	-12.237421	18.85738	87.569633	41.583469	2.845942	89.197357	42.686954	34.314392	87.682434	42.1352115	18.580167	88.4398955	-66.6100535	19.134593	86.6993705
-29.708138	-2.283837	87.588753	-12.43257	18.867535	87.49939	41.368668	2.826632	88.974609	42.476124	34.260925	87.206223	41.922396	18.5437785	88.090416	-66.787536	19.1912915	86.908364
-30.902151	-2.125067	87.741837	-12.618703	18.845707	87.42585	41.144001	2.762959	88.760254	42.227901	34.19479	86.763069	41.685951	18.4788745	87.7616615	-66.923357	19.2125395	87.0900385
-32.060051	-1.994699	87.920189	-12.82529	18.783226	87.363457	40.924267	2.692274	88.587975	41.98624	34.105389	86.361557	41.4552535	18.3988315	87.474766	-67.1058335	19.1676205	87.252148
-33.198021	-1.859212	88.083435	-13.055293	18.69076	87.31353	40.702633	2.598718	88.47464	41.73613	34.005604	86.017609	41.2193815	18.302161	87.2461245	-67.3299675	19.079359	87.3809355
-34.893017	-1.659803	88.34716	-13.379513	18.521215	87.267426	40.392262	2.439873	88.308647	41.367706	33.833824	85.582779	40.879984	18.1368485	86.945713	-67.63901	18.9055815	87.589139
-35.916248	-1.460885	88.486061	-13.590688	18.395832	87.27282	40.167141	2.338575	88.206375	41.132008	33.722572	85.350586	40.6495745	18.0305735	86.7784805	-67.8309505	18.7610905	87.7671595
-36.936413	-1.287831	88.661629	-13.778692	18.274258	87.294807	39.957802	2.247802	88.12767	40.912861	33.603191	85.163155	40.4353315	17.9254965	86.6454125	-67.9927155	18.6230195	87.9442015
-37.88343	-1.055681	88.836372	-13.952355	18.141273	87.34655	39.755119	2.150304	88.059189	40.710007	33.475353	85.026299	40.232563	17.8128285	86.542744	-68.137273	18.4697175	88.150356
-38.810509	-0.81949	89.00354	-14.140351	18.018061	87.440231	39.558334	2.075966	88.039696	40.528389	33.386288	84.981796	40.0433615	17.731127	86.510746	-68.3240635	18.304995	88.369716
-39.701176	-0.527845	89.20253	-14.282699	17.899649	87.559761	39.395378	2.018158	88.080612	40.356579	33.331295	85.008598	39.8759785	17.6747265	86.544605	-68.4413765	18.1245715	88.574917
-40.552574	-0.174838	89.414986	-14.460041	17.823013	87.705994	39.236885	1.964875	88.153717	40.191711	33.28141	85.068092	39.714298	17.6231425	86.6109045	-68.63438	18.0228835	88.8010835
-41.747482	0.334183	89.835831	-14.701946	17.721554	88.035728	39.010506	1.94557	88.282524	39.925938	33.27058	85.215508	39.468222	17.608075	86.749016	-68.872114	17.835033	89.32244
-42.458366	0.744267	90.094269	-14.866579	17.663431	88.263229	38.861813	1.951867	88.358185	39.752014	33.270851	85.333572	39.3069135	17.611359	86.8458785	-69.0400715	17.715503	89.6805795
-43.148781	1.162148	90.352707	-15.054698	17.614927	88.500961	38.703011	1.966529	88.411453	39.572235	33.325871	85.466919	39.137623	17.6462	86.939186	-69.247019	17.583654	90.062736
-43.826607	1.626434	90.627975	-15.214909	17.552	88.747467	38.517612	1.979462	88.452377	39.388058	33.355713	85.595016	38.952835	17.6675875	87.0236965	-69.382653	17.4364125	90.4712375
-44.452339	2.112676	90.886299	-15.413178	17.540125	88.9702	38.351185	2.002853	88.464317	39.18573	33.408253	85.721664	38.7684575	17.705553	87.0929905	-69.5948135	17.374697	90.8474095
-45.075874	2.598539	91.114578	-15.627411	17.496862	89.163918	38.205883	2.028034	88.416641	38.964699	33.474751	85.835022	38.585291	17.7513925	87.1258315	-69.840113	17.2423315	91.2020045
-45.648544	3.125992	91.280388	-15.856541	17.490475	89.330605	37.939407	2.105804	88.397316	38.721802	33.542709	85.932831	38.3306045	17.8242565	87.1650735	-70.0436865	17.1566935	91.4961365
-46.402294	3.974732	91.49926	-16.28454	17.483337	89.571823	37.624619	2.196396	88.289795	38.313068	33.66991	86.109169	37.9688435	17.933153	87.199482	-70.5379235	17.033521	91.944164
-46.877186	4.577423	91.662651	-16.57703	17.477989	89.75457	37.321125	2.306865	88.344337	38.01228	33.758312	86.265984	37.6667025	18.0325885	87.3051605	-70.8207625	16.9233895	92.2039795
-47.325737	5.213944	91.862068	-16.859999	17.483892	89.964043	37.092876	2.394338	88.422646	37.717373	33.854927	86.489029	37.4051245	18.1246325	87.4558375	-71.1251225	16.8431515	92.4722485
-47.739124	5.861544	92.056114	-17.139576	17.534369	90.18306	36.874504	2.492408	88.570145	37.460949	33.964943	86.756332	37.1677265	18.2286755	87.6632385	-71.4468785	16.8400625	92.7028815
-48.093502	6.521257	92.21405	-17.420847	17.536169	90.426544	36.678146	2.55284	88.770958	37.21909	34.061039	87.024315	36.948618	18.3069395	87.8976365	-71.790312	16.7653985	92.9554515
-48.393074	7.197994	92.391106	-17.674583	17.570532	90.634636	36.542515	2.583755	88.946129	37.006508	34.133541	87.308289	36.7745115	18.358648	88.127209	-72.1236775	16.782416	93.142063
-48.657261	7.90284	92.517105	-17.913651	17.596491	90.831367	36.334408	2.63342	89.195396	36.803337	34.19825	87.550987	36.5688725	18.415835	88.3731915	-72.3961745	16.777147	93.2895425
-48.960751	9.03917	92.699722	-18.232805	17.604151	91.091362	36.097923	2.679626	89.483116	36.537735	34.211086	87.880287	36.317829	18.445356	88.6817015	-72.783439	16.762946	93.5010225
-49.111656	9.800613	92.829964	-18.387985	17.613813	91.221603	35.957153	2.653124	89.681396	36.388973	34.187988	88.080719	36.173063	18.420556	88.8810575	-72.949033	16.80707	93.5621485
-49.220306	10.569742	92.896736	-18.564804	17.568748	91.352196	35.807159	2.660481	89.891205	36.264153	34.140434	88.25264	36.035656	18.4004575	89.0719225	-73.165264	16.7370385	93.6324695
-49.283066	11.373952	92.98484	-18.682716	17.554977	91.49633	35.737736	2.523867	90.085777	36.15564	34.067066	88.463501	35.946688	18.2954665	89.274639	-73.31212	16.8144875	93.718021
-49.288593	12.193268	93.051018	-18.820271	17.525845	91.654175	35.635857	2.427548	90.336472	36.08567	33.96759	88.689568	35.8607635	18.197569	89.51302	-73.5013055	16.854121	93.79533
-49.297894	13.054492	93.164978	-18.949036	17.433645	91.843536	35.560532	2.30572	90.609535	35.986889	33.920723	88.966011	35.7737105	18.1132215	89.787773	-73.6717825	16.7540685	93.899299
-49.248878	13.909584	93.317245	-19.081022	17.367403	92.045334	35.487659	2.206972	90.920845	35.927567	33.777912	89.238976	35.707613	17.992442	90.0799105	-73.869657	16.742364	94.0107575
-49.110039	15.227309	93.48391	-19.307461	17.25161	92.394836	35.398693	2.035352	91.414955	35.806175	33.646935	89.787544	35.602434	17.8411435	90.6012495	-74.217356	16.6620765	94.1884225
-48.981686	16.123747	93.628082	-19.466356	17.141533	92.646774	35.282574	1.956962	91.845451	35.719223	33.572716	90.22757	35.5008985	17.764839	91.0365105	-74.4336105	16.518227	94.2570375
-48.868282	17.073853	93.747238	-19.62624	17.048567	92.915108	35.213722	1.887107	92.236183	35.626373	33.524681	90.712914	35.4200475	17.705894	91.4745485	-74.6725275	16.39124	94.3556675
-48.706982	18.018795	93.922134	-19.821484	16.949289	93.189934	35.145916	1.813284	92.567474	35.531513	33.48814	91.219002	35.3387145	17.650712	91.893238	-74.9816825	16.247866	94.48663
-48.475132	19.006294	94.087051	-19.979671	16.89106	93.46608	35.036591	1.777028	92.950996	35.435017	33.460804	91.730751	35.235804	17.618916	92.3408735	-75.195146	16.163204	94.5912865
-48.25309	19.997519	94.234245	-20.124174	16.834976	93.734718	34.966679	1.741832	93.286522	35.349258	33.457592	92.237267	35.1579685	17.599712	92.7618945	-75.4063165	16.07024	94.7075415
-48.063465	21.052242	94.391212	-20.252712	16.773207	93.991425	34.881989	1.733467	93.579788	35.271473	33.468857	92.713005	35.076731	17.601162	93.1463965	-75.582155	15.945252	94.8364535
-47.607544	22.620211	94.663445	-20.440561	16.753027	94.325829	34.757572	1.756017	93.985573	35.133911	33.530216	93.385574	34.9457415	17.6431165	93.6855735	-75.8268635	15.8629375	94.9660845
-47.363274	23.687359	94.862846	-20.508797	16.746292	94.551186	34.724831	1.77148	94.195839	35.113995	33.507557	93.737816	34.919413	17.6395185	93.9668275	-75.937007	15.8530655	95.1355445
-47.077061	24.766668	95.055542	-20.56958	16.748295	94.764267	34.632412	1.851555	94.484802	35.047482	33.537697	94.091164	34.839947	17.694626	94.287983	-75.979107	15.801964	95.240551
-46.756527	25.845915	95.277443	-20.660336	16.749372	94.958946	34.633698	1.883381	94.751198	34.997646	33.561699	94.468414	34.815672	17.72254	94.609806	-76.136344	15.776204	95.308086
-46.370895	26.886728	95.43354	-20.734158	16.7512	95.175484	34.570435	1.933502	95.104225	34.970531	33.595631	94.810883	34.770483	17.7645665	94.957554	-76.238799	15.7378335	95.393414
-46.057068	27.956423	95.564079	-20.774197	16.734648	95.387154	34.56617	1.969298	95.449173	34.880714	33.654121	95.146965	34.723442	17.8117095	95.298069	-76.271836	15.6575865	95.476239
-45.673676	28.975824	95.754257	-20.819494	16.656755	95.604156	34.585106	2.000332	95.770264	34.827469	33.667038	95.40081	34.7062875	17.833685	95.585537	-76.3452755	15.479825	95.622775
-45.10165	30.51799	95.983681	-20.855194	16.552774	95.938965	34.655785	2.004077	96.210159	34.80312	33.623707	95.652557	34.7294525	17.813892	95.931358	-76.4398405	15.291656	95.946572
-44.708626	31.541801	96.125877	-20.84959	16.46224	96.109299	34.696793	1.982723	96.411865	34.745728	33.602776	95.794449	34.7212605	17.7927495	96.103157	-76.4204405	15.1317305	96.115441
-44.382343	32.57909	96.217079	-20.889244	16.334911	96.212341	34.762863	1.926859	96.491516	34.704803	33.565586	95.867851	34.733833	17.7462225	96.1796835	-76.512321	14.9235995	96.2449985
-43.942028	33.588032	96.317444	-20.86372	16.245232	96.241982	34.69545	1.89585	96.525269	34.637791	33.516632	95.918022	34.6666205	17.706241	96.2216455	-76.3940605	14.784223	96.2623185
-43.51479	34.608124	96.340118	-20.982182	16.116478	96.239227	34.612843	1.873154	96.428253	34.567947	33.480186	95.977684	34.590395	17.67667	96.2029685	-76.554759	14.556286	96.2754855
-43.159752	35.626091	96.415939	-21.088726	15.992867	96.195305	34.511021	1.851641	96.279854	34.487839	33.45023	96.027168	34.49943	17.6509355	96.153511	-76.676882	14.3347985	96.237099
-42.760494	36.660709	96.523766	-21.192554	15.947527	96.107544	34.370171	1.928716	96.077179	34.376671	33.457367	96.068321	34.373421	17.6930415	96.07275	-76.758529	14.2020125	96.142338
-42.077488	38.207226	96.658066	-21.382261	15.968638	96.002731	34.165619	2.031897	95.751495	34.199268	33.541656	96.103119	34.1824435	17.7867765	95.927307	-76.9469655	14.1504995	96.078155
-41.636257	39.250473	96.771713	-21.478205	16.020588	95.97747	34.07785	2.10283	95.56044	34.082806	33.644508	96.150299	34.080328	17.873669	95.8553695	-77.036738	14.167507	96.0995705
-41.235825	40.276875	96.946793	-21.593071	16.154007	95.946953	33.987206	2.241112	95.452393	33.982075	33.773819	96.249207	33.9846405	18.0074655	95.8508	-77.1707825	14.3005485	96.043106
-40.744141	41.285809	97.1576	-21.673485	16.293905	95.937363	33.901352	2.422301	95.387749	33.899311	33.94503	96.420044	33.9003315	18.1836655	95.9038965	-77.2473015	14.4041445	95.9708295
-40.243736	42.301067	97.394203	-21.773306	16.484291	95.967827	33.839695	2.613281	95.343506	33.832314	34.147243	96.629349	33.8360045	18.380262	95.9864275	-77.3826165	14.58832	95.9492265
-39.740093	43.282108	97.635094	-21.859043	16.655396	96.008186	33.73415	2.883544	95.335373	33.768295	34.349846	96.844124	33.7512225	18.616695	96.0897485	-77.4693085	14.694097	95.9266235
-39.271912	44.193939	97.923126	-21.9116	16.845909	96.01619	33.68623	3.115422	95.291168	33.723637	34.56255	97.078934	33.7049335	18.838986	96.185051	-77.5281335	14.852832	95.847329
-38.475266	45.505802	98.381165	-22.006037	17.106873	96.061966	33.598263	3.485821	95.22805	33.641949	34.891911	97.426582	33.620106	19.188866	96.327316	-77.63218	15.02488	95.796616
-37.948971	46.344627	98.628258	-22.061298	17.292551	96.092377	33.578629	3.709346	95.205482	33.584797	35.09993	97.64077	33.581713	19.404638	96.423126	-77.704309	15.180464	95.761628
-37.434589	47.145741	98.856323	-22.108906	17.477438	96.110756	33.547966	3.936838	95.190117	33.527836	35.312302	97.817459	33.537901	19.62457	96.503788	-77.755713	15.330306	95.717724
-36.872326	47.844669	99.058563	-22.179079	17.708241	96.150246	33.535923	4.14608	95.201012	33.480492	35.524815	97.983261	33.5082075	19.8354475	96.5921365	-77.8663655	15.5810345	95.7083555
-36.319984	48.488255	99.244217	-22.175438	17.855906	96.152313	33.55024	4.3115	95.209808	33.448303	35.715683	98.143082	33.4992715	20.0135915	96.676445	-77.8501475	15.6982205	95.628181
-35.742096	49.069935	99.409843	-22.212652	17.979544	96.146629	33.516552	4.534332	95.261673	33.409763	35.927456	98.312363	33.4631575	20.230894	96.787018	-77.8884615	15.728194	95.50624
-35.156082	49.573238	99.533302	-22.230011	18.119623	96.172112	33.53894	4.650382	95.294922	33.415371	36.053043	98.399559	33.4771555	20.3517125	96.8472405	-77.9371775	15.8875335	95.4969835
-34.258633	50.238449	99.698166	-22.279661	18.353718	96.236328	33.564373	4.872131	95.367508	33.400692	36.274387	98.609901	33.4825325	20.573259	96.9887045	-78.0418545	16.134177	95.4839515
-33.596958	50.558681	99.759811	-22.23023	18.432524	96.240379	33.561211	5.055075	95.440002	33.398891	36.409801	98.70974	33.480051	20.732438	97.074871	-77.940511	16.13261	95.405887
-32.947174	50.807487	99.824593	-22.25618	18.60424	96.272408	33.593102	5.143048	95.464035	33.409939	36.540024	98.77002	33.5015205	20.841536	97.1170275	-78.0138805	16.366944	95.4277885
-32.305012	51.043457	99.866554	-22.200855	18.644997	96.258118	33.59602	5.323617	95.53611	33.420525	36.669003	98.826286	33.5082725	20.99631	97.181198	-77.9099825	16.293684	95.335038
-31.616371	51.187862	99.82103	-22.219646	18.87442	96.303787	33.633205	5.43837	95.586433	33.446754	36.798607	98.856644	33.5399795	21.1184885	97.2215385	-77.9792715	16.6303515	95.3860355
-30.939678	51.24733	99.807991	-22.146112	18.933191	96.291435	33.691898	5.53406	95.605888	33.480267	36.928093	98.85524	33.5860825	21.2310765	97.230564	-77.8783065	16.6353055	95.352306
-30.184093	51.271523	99.709877	-22.12991	19.159576	96.327095	33.731182	5.69735	95.673912	33.509602	37.063286	98.852554	33.620392	21.380318	97.263233	-77.880212	16.938834	95.390957
-29.035	51.181198	99.632721	-22.002655	19.324572	96.356682	33.825039	5.881196	95.744423	33.57925	37.243534	98.850319	33.7021445	21.562365	97.297371	-77.7074545	17.086779	95.415993
-28.164291	51.064884	99.547707	-21.945848	19.451757	96.400169	33.881821	5.998259	95.807358	33.63467	37.373302	98.872147	33.7582455	21.6857805	97.3397525	-77.6499415	17.2177335	95.4605855
-27.426853	50.91003	99.550446	-21.876749	19.60655	96.454254	33.976002	6.06063	95.849052	33.702202	37.481899	98.898026	33.839102	21.7712645	97.373539	-77.5926	17.4418355	95.534969
-26.490667	50.628841	99.455185	-21.831522	19.755526	96.520142	34.02351	6.206537	95.918343	33.754787	37.596344	98.928001	33.8891485	21.9014405	97.423172	-77.5521925	17.6096115	95.617112
-25.558064	50.328796	99.359932	-21.758274	19.907526	96.545273	34.107613	6.262631	95.974525	33.835434	37.719006	98.946037	33.9715235	21.9908185	97.460281	-77.4880715	17.8242335	95.630265
-24.643717	49.969769	99.264282	-21.69698	20.089649	96.591019	34.161751	6.421485	96.075844	33.912941	37.853111	98.960953	34.037346	22.137298	97.5183985	-77.431306	18.042	95.6636395
-23.697926	49.581779	99.162468	-21.657829	20.228989	96.681908	34.243408	6.54563	96.182877	33.97419	38.027851	98.976318	34.108799	22.2867405	97.5795975	-77.424457	18.1712375	95.7842185
-22.255316	48.907501	98.940727	-21.522367	20.518026	96.763145	34.382347	6.78414	96.436012	34.088627	38.258335	98.937263	34.235487	22.5212375	97.6866375	-77.280221	18.5148145	95.8396525
-21.132595	48.354515	98.706604	-21.475878	20.676847	96.830383	34.526585	6.888462	96.608498	34.166672	38.386253	98.868904	34.3466285	22.6373575	97.738701	-77.2983845	18.7163365	95.922065
-20.075228	47.786697	98.496544	-21.424252	20.797403	96.902641	34.64502	7.024789	96.809898	34.206036	38.528816	98.786125	34.425528	22.7768025	97.7980115	-77.274032	18.8180035	96.0072705
-18.9921	47.14986	98.261024	-21.322008	20.89436	96.984146	34.743423	7.165581	97.04422	34.258266	38.65662	98.733253	34.5008445	22.9111005	97.8887365	-77.1448605	18.8776195	96.0795555
-17.81834	46.471123	98.048523	-21.231049	20.92997	97.05896	34.864807	7.222196	97.274574	34.327148	38.744762	98.700272	34.5959775	22.983479	97.987423	-77.0580755	18.876461	96.130497
-16.630917	45.769302	97.899651	-21.149033	20.902187	97.135971	34.985996	7.208129	97.499115	34.438828	38.780533	98.646179	34.712412	22.994331	98.072647	-77.010478	18.810043	96.199295
-15.430223	45.07671	97.688225	-21.07081	20.88645	97.189293	35.109344	7.110436	97.703186	34.550331	38.764198	98.572502	34.8298375	22.937317	98.137844	-76.9714575	18.835583	96.240742
-13.515817	43.940865	97.363617	-20.927956	20.778975	97.222794	35.224575	6.969811	97.970879	34.727623	38.639111	98.492989	34.976099	22.804461	98.231934	-76.832011	18.753489	96.213654
-12.228866	43.196011	97.181519	-20.838041	20.668022	97.23082	35.295776	6.866689	98.155281	34.788639	38.560925	98.473	35.0422075	22.713807	98.3141405	-76.7182895	18.622237	96.1474995
-10.938207	42.424301	97.030823	-20.767521	20.544386	97.209915	35.330017	6.816317	98.399071	34.878246	38.401463	98.489204	35.1041315	22.60889	98.4441375	-76.6391735	18.479882	95.9756925
-9.583034	41.658749	96.914169	-20.723347	20.411617	97.174362	35.447914	6.607765	98.662781	34.960331	38.291409	98.646454	35.2041225	22.449587	98.6546175	-76.6508165	18.373647	95.6941065
-8.233322	40.918808	96.890747	-20.679314	20.312332	97.141541	35.527306	6.495614	98.972931	35.039108	38.206882	98.87262	35.283207	22.351248	98.9227755	-76.641835	18.273416	95.3603065
-6.898612	40.178638	96.915779	-20.637886	20.18606	97.111626	35.643394	6.412361	99.270439	35.123417	38.142879	99.172768	35.3834055	22.27762	99.2216035	-76.6591775	18.0945	95.0016485
-5.527404	39.485394	96.944572	-20.573595	20.105736	97.039719	35.746361	6.348602	99.603111	35.202461	38.124264	99.537682	35.474411	22.236433	99.5703965	-76.621601	17.975039	94.5090415
-3.481157	38.488945	97.113007	-20.509466	20.074503	96.892662	35.910503	6.326266	100.079262	35.33054	38.147141	100.142357	35.6205215	22.2367035	100.1108095	-76.6394535	17.9123025	93.6745145
-2.108312	37.829063	97.253159	-20.458023	20.10338	96.733246	36.025993	6.343541	100.445915	35.421474	38.219719	100.662483	35.7237335	22.28163	100.554199	-76.6397795	17.92513	92.912293
-0.744195	37.236317	97.413322	-20.397684	20.156126	96.566902	36.143383	6.408092	100.834778	35.48967	38.325211	101.207436	35.8165265	22.3666515	101.021107	-76.6118945	17.9456005	92.112697
0.598802	36.615829	97.665779	-20.316011	20.270674	96.422852	36.255993	6.50111	101.238564	35.577209	38.458172	101.773643	35.916601	22.479641	101.5061035	-76.548623	18.061707	91.3396005
1.926922	35.984211	97.923073	-20.178282	20.397434	96.294579	36.381565	6.627436	101.641335	35.662537	38.601379	102.355049	36.022051	22.6144075	101.998192	-76.378615	18.1804605	90.590966
3.253298	35.427673	98.134842	-19.996986	20.572893	96.195023	36.578049	6.777924	102.014015	35.800156	38.737358	102.867149	36.1891025	22.757641	102.440582	-76.1830745	18.388145	89.949464
4.552132	34.767654	98.357864	-19.766121	20.744505	96.068146	36.824017	6.941172	102.312256	35.991997	38.876522	103.286598	36.408007	22.908847	102.799427	-75.940249	18.580163	89.336865
6.451633	33.839066	98.562958	-19.29092	21.012548	95.8657	37.225407	7.178122	102.580116	36.299297	39.022087	103.804436	36.762352	23.1001045	103.192276	-75.344192	18.9249915	88.539124
7.709919	33.17403	98.617851	-18.900906	21.164595	95.713333	37.531765	7.295332	102.763573	36.593376	39.12072	104.067245	37.0625705	23.208026	103.415409	-74.8643825	19.121164	88.011257
8.879219	32.460041	98.649544	-18.49299	21.303688	95.548523	37.901066	7.444977	102.868782	36.899364	39.237446	104.280304	37.400215	23.3412115	103.574543	-74.386195	19.2661645	87.522503
10.038983	31.763998	98.650032	-18.061121	21.447048	95.347412	38.266697	7.571665	102.973976	37.222794	39.317043	104.411674	37.7447455	23.444354	103.692825	-73.8669875	19.449742	87.001999
11.10456	31.046814	98.562218	-17.650219	21.537567	95.115601	38.634445	7.649259	103.001495	37.55685	39.381325	104.437866	38.0956475	23.515292	103.7196805	-73.3960855	19.559842	86.5115215
12.186912	30.201668	98.402031	-17.239233	21.580856	94.865334	38.982605	7.679312	102.945435	37.87149	39.384945	104.400322	38.4270475	23.5321285	103.6728785	-72.9055135	19.6295835	86.0577895
13.108164	29.372982	98.2369	-16.861874	21.564886	94.576843	39.318317	7.670316	102.877998	38.176685	39.404984	104.351784	38.747501	23.53765	103.614891	-72.471249	19.592122	85.538795
14.414285	28.112379	97.995338	-16.347918	21.51646	94.133652	39.796082	7.601913	102.769409	38.639908	39.279213	104.12278	39.217995	23.440563	103.4460945	-71.913831	19.592357	84.8212095
15.204988	27.209965	97.739944	-16.031712	21.444643	93.82814	40.092934	7.514314	102.678993	38.91708	39.217258	103.930977	39.505007	23.365786	103.304985	-71.568431	19.5235	84.351295
15.960069	26.172157	97.498207	-15.693357	21.351891	93.513962	40.379963	7.423377	102.563408	39.195171	39.124901	103.710808	39.787567	23.274139	103.137108	-71.174281	19.429643	83.890816
16.610764	25.180153	97.221558	-15.397787	21.206081	93.207733	40.683292	7.295151	102.402588	39.489799	39.006443	103.449165	40.0865455	23.150797	102.9258765	-70.8821195	19.261365	83.4895895
17.170563	24.254795	96.987129	-15.080917	21.081499	92.887154	40.957558	7.160726	102.226295	39.789307	38.884193	103.158356	40.3734325	23.0224595	102.6923255	-70.5352665	19.1405385	83.0819825
17.654409	23.215107	96.719658	-14.799457	20.936703	92.576096	41.256645	7.045078	101.996948	40.071785	38.797726	102.791595	40.664215	22.921402	102.3942715	-70.263129	18.952004	82.7579205
18.099161	22.187666	96.350769	-14.528929	20.818445	92.23745	41.567879	6.957939	101.731003	40.336758	38.76228	102.369629	40.9523185	22.8601095	102.050316	-70.0101765	18.7767805	82.424584
18.614466	20.559755	95.765511	-14.125566	20.634506	91.726173	41.971123	6.859848	101.2537	40.697746	38.711365	101.642334	41.3344345	22.7856065	101.448017	-69.5855665	18.4834055	82.004329
18.910469	19.496458	95.355911	-13.868902	20.526037	91.347534	42.210392	6.823567	100.877121	40.905643	38.668423	101.084778	41.5580175	22.745995	100.9809495	-69.2958215	18.306079	81.7141185
19.108002	18.391275	94.832542	-13.642947	20.444389	90.951035	42.376183	6.772521	100.477966	41.067249	38.598312	100.522957	41.721716	22.6854165	100.5004615	-69.00761	18.2033615	81.4016085
19.246204	17.311268	94.363075	-13.431464	20.308937	90.572411	42.539318	6.70281	100.032913	41.278858	38.526218	99.942886	41.909088	22.614514	99.9878995	-68.772016	18.00336	81.1569225
19.323631	16.138788	93.830086	-13.233401	20.179489	90.182259	42.681007	6.62233	99.600143	41.434063	38.463478	99.383804	42.057535	22.542904	99.4919735	-68.524337	17.816074	80.8725445
19.322157	14.987416	93.341599	-13.07829	20.05875	89.805069	42.831039	6.510953	99.145012	41.609932	38.312588	98.786522	42.2204855	22.4117705	98.965767	-68.3770655	17.7057295	80.644371
19.220633	13.829981	92.85498	-12.947289	19.937771	89.427963	42.934422	6.404326	98.676399	41.769634	38.176411	98.202225	42.352028	22.2903685	98.439312	-68.246606	17.5851735	80.416614
19.001173	12.041615	92.09037	-12.732286	19.749617	88.88443	43.058212	6.206059	97.92868	41.950054	37.941238	97.342918	42.504133	22.0736485	97.635799	-67.968705	17.4255855	80.133061
18.776018	10.830053	91.613579	-12.618373	19.61307	88.562447	43.137856	6.054657	97.42012	42.082218	37.766464	96.78643	42.610037	21.9105605	97.103275	-67.846783	17.3155795	80.021619
18.525869	9.633746	91.147675	-12.523697	19.496506	88.252327	43.195862	5.8729	96.902771	42.21743	37.563484	96.220573	42.706646	21.718192	96.561672	-67.75404	17.27482	79.942982
18.187798	8.380926	90.635109	-12.431026	19.374319	87.922241	43.246105	5.669756	96.339355	42.339462	37.360294	95.638466	42.7927835	21.515025	95.9889105	-67.6548355	17.233613	79.8555715
17.797239	7.155939	90.070221	-12.356446	19.257496	87.584396	43.296482	5.443989	95.715866	42.456505	37.14069	94.988625	42.8764935	21.2923395	95.3522455	-67.5893855	17.2226525	79.8165465
17.355085	5.887887	89.561859	-12.285786	19.160755	87.231918	43.312515	5.253204	95.085106	42.559536	36.929443	94.301239	42.9360255	21.0913235	94.6931725	-67.5075975	17.2301865	79.7706635
16.891577	4.658821	89.000114	-12.250204	19.074348	86.878792	43.327572	5.059768	94.411049	42.704224	36.767944	93.50927	43.015898	20.913856	93.9601595	-67.516306	17.23484	79.7974245
16.101904	2.74305	88.101517	-12.174151	18.955343	86.30999	43.302872	4.810964	93.337181	42.803581	36.476955	92.240562	43.0532265	20.6439595	92.7888715	-67.4015285	17.2667265	79.8311085
15.502617	1.518418	87.524452	-12.165597	18.861502	85.921982	43.295868	4.669119	92.576813	42.837547	36.318558	91.269623	43.0667075	20.4938385	91.923218	-67.3979015	17.2291655	79.920746
14.94556	0.300707	87.007851	-12.11658	18.763174	85.52742	43.288864	4.54496	91.812607	42.848202	36.146629	90.262398	43.068533	20.3457945	91.0375025	-67.301693	17.1805535	80.0173375
14.299269	-0.968338	86.516396	-12.141832	18.645802	85.163101	43.229542	4.417503	91.157494	42.830078	35.987263	89.308075	43.02981	20.202383	90.2327845	-67.313474	17.089221	80.0934175
13.647981	-2.186664	86.183571	-12.171231	18.489882	84.875839	43.190105	4.263399	90.583931	42.791115	35.816647	88.469788	42.99061	20.040023	89.5268595	-67.333072	16.939741	80.2248185
12.999611	-3.392964	85.903526	-12.241549	18.28643	84.615913	43.12656	4.078789	90.093491	42.718723	35.629215	87.725739	42.9226415	19.854002	88.909615	-67.4057395	16.718858	80.322211
12.325951	-4.576512	85.696129	-12.320962	18.054831	84.392998	43.047073	3.871408	89.70047	42.613159	35.400375	87.11132	42.830116	19.6358915	88.405895	-67.47204	16.4737705	80.380101
11.310564	-6.334081	85.477707	-12.487122	17.63723	84.102882	42.867886	3.533382	89.294403	42.419445	35.066311	86.477753	42.6436655	19.2998465	87.886078	-67.6179095	15.9746135	80.319686
10.633438	-7.42563	85.391785	-12.62971	17.356733	83.970474	42.723228	3.302551	89.147461	42.289688	34.836163	86.240021	42.506458	19.069357	87.693741	-67.765878	15.644109	80.247207
9.973365	-8.493065	85.36216	-12.803973	17.089424	83.886345	42.560265	3.092851	89.092514	42.144409	34.622555	86.103676	42.352337	18.857703	87.598095	-67.960283	15.321145	80.174595
9.276991	-9.523863	85.3825	-12.99936	16.823288	83.818237	42.403801	2.916075	89.086792	41.973347	34.460892	86.011086	42.188574	18.6884835	87.548939	-68.187294	14.9580925	80.087535
8.603934	-10.515503	85.412003	-13.1661	16.614361	83.760574	42.253662	2.79557	89.087692	41.779701	34.352909	85.914703	42.0166815	18.5742395	87.5011975	-68.3488815	14.6544825	80.0199505
7.923043	-11.420898	85.432022	-13.346466	16.431929	83.664253	42.116047	2.73258	89.070496	41.571384	34.262413	85.792259	41.8437155	18.4974965	87.4313775	-68.5366475	14.3663615	79.8971285
7.261368	-12.287215	85.446899	-13.495724	16.257624	83.546188	41.969574	2.687447	89.062462	41.378681	34.202133	85.681984	41.6741275	18.44479	87.372223	-68.6655755	14.070458	79.720153
6.257017	-13.486738	85.500801	-13.724703	16.058378	83.348724	41.792061	2.641103	89.099922	41.090401	34.131924	85.588852	41.441231	18.3865135	87.344387	-68.890637	13.7302425	79.353061
5.574302	-14.259111	85.603806	-13.855561	15.944717	83.203568	41.669628	2.546427	89.157555	40.948307	34.032352	85.543831	41.3089675	18.2893895	87.350693	-69.0200895	13.6000445	79.056443
4.907942	-14.979238	85.628159	-13.983804	15.84266	83.064644	41.539333	2.440849	89.233246	40.835209	33.910202	85.497787	41.187271	18.1755255	87.3655165	-69.154879	13.5097945	78.7637715
4.217	-15.591621	85.698807	-14.094821	15.736985	82.948303	41.404232	2.304139	89.301239	40.729332	33.755302	85.434029	41.066782	18.0297205	87.367634	-69.256424	13.4442495	78.528972
3.556063	-16.20063	85.757538	-14.189647	15.655586	82.821426	41.25209	2.16901	89.354553	40.639893	33.59494	85.338226	40.9459915	17.881975	87.3463895	-69.3252855	13.429197	78.2964625
2.852439	-16.720995	85.854271	-14.283605	15.579467	82.732788	41.128902	2.012673	89.380394	40.582214	33.414547	85.216438	40.855558	17.71361	87.298416	-69.422768	13.445324	78.16716
2.125212	-17.175032	85.900795	-14.355167	15.489636	82.613861	40.995441	1.860844	89.379677	40.521534	33.238583	85.053864	40.7584875	17.5497135	87.2167705	-69.4688215	13.4295585	78.0109515
1.00167	-17.798016	85.980103	-14.472987	15.36754	82.430634	40.808708	1.625768	89.312988	40.459965	32.950596	84.719391	40.6343365	17.288182	87.0161895	-69.5803105	13.446898	77.8450785
0.219608	-18.096743	86.031654	-14.545663	15.281555	82.296059	40.699322	1.483301	89.226616	40.395267	32.77977	84.428467	40.5472945	17.1315355	86.8275415	-69.6386205	13.4315745	77.7645765
-0.621128	-18.225594	86.157852	-14.637186	15.200904	82.164925	40.584122	1.359861	89.095375	40.312038	32.619331	84.097023	40.44808	16.989596	86.596199	-69.722452	13.412212	77.733651
-1.391858	-18.397757	86.15963	-14.735971	15.128764	81.997276	40.454967	1.257445	88.922211	40.210869	32.47662	83.706604	40.332918	16.8670325	86.3144075	-69.80486	13.3904955	77.6801445
-2.216753	-18.494276	86.111572	-14.866402	15.059672	81.823647	40.300117	1.171682	88.700829	40.067863	32.336132	83.279243	40.18399	16.753907	85.990036	-69.916794	13.365437	77.657258
-3.079827	-18.43824	86.061363	-15.01357	15.011278	81.65686	40.136566	1.102113	88.488396	39.912422	32.215649	82.843521	40.024494	16.658881	85.6659585	-70.051634	13.363675	77.6477615
-3.995636	-18.330511	85.984779	-15.186754	14.951732	81.487106	39.974777	1.041111	88.288025	39.749405	32.124771	82.453224	39.862091	16.582941	85.3706245	-70.235599	13.320523	77.6035875
-5.409163	-18.011036	85.794739	-15.447071	14.841755	81.28492	39.702271	0.923944	87.958214	39.510914	31.976505	81.93869	39.6065925	16.4502245	84.948452	-70.5007345	13.2332855	77.621388
-6.343381	-17.709444	85.562424	-15.619457	14.750778	81.128487	39.521893	0.819467	87.66378	39.346001	31.887325	81.634834	39.433947	16.353396	84.649307	-70.672861	13.14816	77.607667
-7.331313	-17.311193	85.234131	-15.792656	14.678783	80.973206	39.311974	0.733826	87.349167	39.203091	31.799713	81.388901	39.2575325	16.2667695	84.369034	-70.8428445	13.0907965	77.577378
-8.328716	-16.798506	84.832275	-15.952333	14.625398	80.824677	39.108807	0.648481	87.051537	39.061253	31.720409	81.207809	39.08503	16.184445	84.129673	-70.989696	13.066351	77.519681
-9.388776	-16.249695	84.397285	-16.112158	14.542995	80.718918	38.940701	0.560872	86.763695	38.931358	31.68441	81.140099	38.9360295	16.122641	83.951897	-71.1603455	12.963349	77.485939
-10.403098	-15.581603	83.916214	-16.280674	14.463856	80.62233	38.792641	0.474934	86.545708	38.801285	31.673998	81.248459	38.796963	16.074466	83.8970835	-71.358311	12.853246	77.3475765
-11.473154	-14.843169	83.392738	-16.423986	14.469512	80.602852	38.619644	0.407381	86.396118	38.69677	31.684994	81.565056	38.658207	16.0461875	83.980587	-71.506179	12.8928365	77.225117
-13.161691	-13.591127	82.562378	-16.650953	14.476256	80.71891	38.33926	0.272221	86.351685	38.615044	31.676874	82.546654	38.477152	15.9745475	84.4491695	-71.779058	12.9779645	76.9886505
-14.308108	-12.661732	82.075745	-16.761156	14.529805	80.89756	38.155674	0.206927	86.447693	38.618217	31.662193	83.360809	38.3869455	15.93456	84.904251	-71.9092575	13.12505	76.890869
-15.472473	-11.683978	81.645958	-16.820086	14.634331	81.105049	38.034714	0.152031	86.575478	38.65855	31.70026	84.241119	38.346632	15.9261455	85.4082985	-71.986804	13.3425165	76.8017995
-16.676046	-10.695234	81.246902	-16.838951	14.814382	81.346741	37.969528	0.148907	86.686905	38.742874	31.731054	85.067101	38.356201	15.9399805	85.877003	-72.034103	13.6887835	76.816479
-17.927685	-9.653619	80.942139	-16.78797	15.024466	81.569084	37.924049	0.18434	86.78376	38.889137	31.795115	85.780609	38.406593	15.9897275	86.2821845	-71.982533	14.0592045	76.8559835
-19.11297	-8.636997	80.63707	-16.699644	15.258238	81.771072	37.931576	0.275496	86.829597	39.027168	31.899544	86.361282	38.479372	16.08752	86.5954395	-71.87866	14.428956	76.9467045
-20.463684	-7.623591	80.3685	-16.621168	15.519699	81.899467	37.949059	0.45308	86.805	39.129887	32.058189	86.759659	38.539473	16.2556345	86.7823295	-71.781809	14.7837635	77.0166045
-22.416706	-6.179754	80.015053	-16.555183	15.894572	81.929001	37.979271	0.85417	86.588737	39.159519	32.431725	86.882515	38.569395	16.6429475	86.735626	-71.679761	15.1461965	77.122376
-23.820873	-5.279203	79.805565	-16.558588	16.119167	81.797455	37.988003	1.190992	86.29454	39.065598	32.790764	86.620033	38.5268005	16.990878	86.4572865	-71.6439765	15.247456	77.1376235
-25.241592	-4.39913	79.596687	-16.596655	16.326742	81.582657	37.982517	1.560444	85.895905	38.951065	33.072453	86.093178	38.466791	17.3164485	85.9945415	-71.660101	15.3370355	77.1707725
-26.673491	-3.604625	79.411072	-16.640623	16.531265	81.284973	37.949638	1.929471	85.381554	38.765446	33.437778	85.403168	38.357542	17.6836245	85.392361	-71.638788	15.3789055	77.177585
-28.189682	-2.830379	79.204117	-16.685387	16.647604	80.947502	37.9095	2.243885	84.755516	38.584335	33.676548	84.482597	38.2469175	17.9602165	84.6190565	-71.6176915	15.3349915	77.2759475
-29.688442	-2.108325	79.038689	-16.746836	16.753696	80.548607	37.860039	2.515233	84.00399	38.379307	33.915314	83.484825	38.119673	18.2152735	83.7444075	-71.613345	15.2921185	77.3528065
-31.228485	-1.422552	78.891792	-16.823675	16.832996	80.166084	37.799713	2.708962	83.194016	38.179581	34.124985	82.388405	37.989647	18.4169735	82.7912105	-71.636997	15.2490185	77.5409575
-33.564789	-0.406619	78.857079	-16.930998	16.934467	79.621582	37.659191	2.926468	81.871689	37.858074	34.303768	80.596741	37.7586325	18.615118	81.234215	-71.6206285	15.253816	78.008949
-35.104271	0.217579	78.927628	-17.03248	16.980473	79.33876	37.516857	3.006427	81.065002	37.649834	34.356792	79.495445	37.5833455	18.6816095	80.2802235	-71.6483055	15.2793365	78.3972965
-36.668648	0.871418	79.124092	-17.168852	16.962496	79.163452	37.369534	3.029558	80.327751	37.453072	34.351807	78.498512	37.411303	18.6906825	79.4131315	-71.749007	15.2343095	78.9137725
-38.179127	1.507558	79.416626	-17.274649	16.986929	79.111824	37.182919	3.007398	79.683731	37.25729	34.319801	77.662209	37.2201045	18.6635995	78.67297	-71.7694025	15.3102585	79.550678
-39.643364	2.156312	79.807693	-17.392262	16.990164	79.147102	36.981316	2.95032	79.183449	37.085621	34.245415	77.038284	37.0334685	18.5978675	78.1108665	-71.8179925	15.3824605	80.1833375
-41.115772	2.817413	80.291534	-17.535061	16.974678	79.33474	36.779274	2.85341	78.778084	36.928978	34.187046	76.557281	36.854126	18.520228	77.6676825	-71.924248	15.429128	81.0017975
-42.518085	3.509155	80.883446	-17.702089	16.944998	79.579147	36.525398	2.76471	78.399536	36.731144	34.102291	76.171715	36.628271	18.4335005	77.2856255	-72.032449	15.4564955	81.8726685
-44.517216	4.49401	81.78476	-17.966375	16.888422	80.013527	36.077538	2.651321	77.91217	36.362221	33.975342	75.765938	36.2198795	18.3133315	76.839054	-72.1526295	15.4635125	83.188
-45.796623	5.168596	82.388092	-18.204039	16.843683	80.324348	35.753078	2.590073	77.671173	36.089989	33.918732	75.631027	35.9215335	18.2544025	76.6511	-72.3296115	15.4329635	83.997596
-47.027267	5.861224	82.995247	-18.439344	16.813129	80.690887	35.417267	2.580278	77.564606	35.795029	33.88028	75.679054	35.606148	18.230279	76.62183	-72.484836	15.395979	84.759944
-48.121895	6.531547	83.596893	-18.72188	16.786255	81.132637	35.120419	2.586291	77.649879	35.502792	33.911385	75.913513	35.3116055	18.248838	76.781696	-72.7553655	15.323672	85.483578
-49.205307	7.219855	84.262238	-19.022825	16.781168	81.627457	34.873962	2.606527	77.916977	35.235752	33.956184	76.319954	35.054857	18.2813555	77.1184655	-73.100507	15.2809805	86.1364485
-50.197292	7.876825	84.893837	-19.291828	16.763145	82.206886	34.66423	2.692809	78.338036	35.002312	34.05257	76.889977	34.833271	18.3726895	77.6140065	-73.416927	15.1536005	86.7997655
-51.076221	8.557418	85.478958	-19.51087	16.775045	82.770226	34.548203	2.707932	78.84314	34.844746	34.167347	77.528877	34.6964745	18.4376395	78.1860085	-73.7182145	15.1124505	87.3544435
-52.221149	9.56852	86.272118	-19.808977	16.806265	83.616928	34.392235	2.804986	79.767014	34.638016	34.313805	78.551826	34.5151255	18.5593955	79.15942	-74.1330795	15.0531345	88.074436
-52.923996	10.244222	86.732086	-19.956783	16.8377	84.118469	34.31572	2.86493	80.365845	34.511177	34.397976	79.182556	34.4134485	18.631453	79.7742005	-74.3270145	15.043947	88.4627375
-53.559261	10.890052	87.133705	-20.095652	16.799366	84.552589	34.240295	2.910896	80.849854	34.41116	34.448376	79.725662	34.3257275	18.679636	80.287758	-74.5170315	14.919096	88.81742
-54.097969	11.520657	87.413872	-20.178051	16.769156	84.82692	34.154545	2.928385	81.159904	34.299698	34.46862	80.127319	34.2271215	18.6985025	80.6436115	-74.5832235	14.8398095	89.0102285
-54.562134	12.13735	87.594864	-20.250454	16.722021	85.028824	34.037243	2.962289	81.34214	34.218346	34.473743	80.386414	34.1277945	18.718016	80.864277	-74.6287025	14.726026	89.193371
-54.963696	12.752172	87.720581	-20.321556	16.659439	85.134888	33.948811	2.899699	81.418869	34.140591	34.426533	80.587494	34.044701	18.663116	81.0031815	-74.687813	14.655762	89.2665945
-55.315201	13.389299	87.821075	-20.421305	16.614445	85.209862	33.859165	2.867501	81.487572	34.070023	34.372459	80.757721	33.964594	18.61998	81.1226465	-74.807204	14.60891	89.2970775
-55.756844	14.28447	87.926399	-20.521875	16.550797	85.362831	33.800011	2.8079	81.725761	34.01366	34.325813	81.042679	33.9068355	18.5668565	81.38422	-74.9505855	14.5347375	89.341442
-55.955315	14.858399	88.033356	-20.579458	16.526804	85.527039	33.816803	2.779	81.982605	34.005398	34.31517	81.334396	33.9111005	18.547085	81.6585005	-75.0700165	14.506523	89.3955775
-56.081081	15.439752	88.190292	-20.601099	16.50993	85.74115	33.843552	2.761543	82.332062	34.005215	34.315361	81.709579	33.9243835	18.538452	82.0208205	-75.1265815	14.481408	89.4614795
-56.150036	15.997614	88.355515	-20.657259	16.465826	86.023865	33.887505	2.743808	82.778801	34.056355	34.325699	82.185974	33.97193	18.5347535	82.4823875	-75.286448	14.3968985	89.5653425
-56.18351	16.565666	88.540367	-20.658115	16.439758	86.367943	33.93924	2.75396	83.31855	34.118492	34.319389	82.797058	34.028866	18.5366745	83.057804	-75.345096	14.3428415	89.678082
-56.160873	17.128496	88.760872	-20.681358	16.428347	86.727821	34.023102	2.678889	83.905586	34.189484	34.303856	83.486946	34.106293	18.4913725	83.696266	-75.469009	14.3653215	89.759376
-56.165005	17.673594	88.999352	-20.700623	16.388632	87.115974	34.069851	2.650082	84.522858	34.269829	34.296509	84.18132	34.16984	18.4732955	84.352089	-75.571086	14.3039685	89.879859
-56.039165	18.500658	89.288399	-20.741632	16.353382	87.650246	34.138657	2.602231	85.39946	34.386395	34.248852	85.230919	34.262526	18.4255415	85.3151895	-75.74579	14.2812225	89.9853025
-55.921818	19.030922	89.451027	-20.733669	16.347994	87.991188	34.145824	2.639107	85.995003	34.456676	34.237286	85.898849	34.30125	18.4381965	85.946926	-75.768588	14.2577915	90.03545
-55.759777	19.531322	89.63385	-20.721176	16.354027	88.325104	34.200584	2.629693	86.555374	34.527676	34.211246	86.56514	34.36413	18.4204695	86.560257	-75.806482	14.2875845	90.089951
-55.544899	20.040487	89.801247	-20.690441	16.356966	88.638947	34.263687	2.645336	87.096527	34.622757	34.164417	87.207321	34.443222	18.4048765	87.151924	-75.824104	14.3090555	90.12597
-55.336117	20.547159	89.96962	-20.635979	16.358843	88.972816	34.349804	2.564173	87.648117	34.715424	34.15963	87.853004	34.532614	18.3619015	87.7505605	-75.804572	14.3557845	90.1950715
-55.124218	21.068401	90.130501	-20.589191	16.372196	89.29435	34.400917	2.569377	88.259834	34.82954	34.123806	88.46418	34.6152285	18.3465915	88.362007	-75.7936105	14.3978005	90.226693
-54.912464	21.593561	90.311996	-20.549583	16.389137	89.607307	34.520149	2.482054	88.787964	34.929512	34.09639	89.042778	34.7248305	18.289222	88.915371	-75.8239965	14.489052	90.299243
-54.552639	22.359991	90.56076	-20.472933	16.479368	90.039597	34.592991	2.524205	89.585533	35.048527	34.086685	89.702843	34.820759	18.305445	89.644188	-75.766625	14.653291	90.435006
-54.291008	22.832047	90.68808	-20.440813	16.511364	90.271629	34.655807	2.551379	89.985168	35.121796	34.095367	89.94445	34.8888015	18.323373	89.964809	-75.7704275	14.699355	90.578449
-54.023205	23.326365	90.803352	-20.391794	16.597631	90.446388	34.710121	2.567548	90.316216	35.139687	34.1091	90.071312	34.924904	18.338324	90.193764	-75.708492	14.856938	90.699012
-53.747704	23.811373	90.903152	-20.361601	16.693071	90.584221	34.786648	2.526102	90.521049	35.134789	34.135826	90.059227	34.9607185	18.330964	90.290138	-75.6839205	15.055178	90.878304
-53.445446	24.276211	90.975906	-20.337715	16.758453	90.688171	34.790291	2.589258	90.675446	35.109947	34.149475	89.941193	34.950119	18.3693665	90.3083195	-75.625549	15.1475395	91.0680225
-53.142841	24.759289	91.0345	-20.296734	16.810516	90.73941	34.819775	2.534699	90.694847	35.044746	34.133415	89.78849	34.9322605	18.334057	90.2416685	-75.5257285	15.286975	91.2371515
-52.8228	25.260794	91.045647	-20.292198	16.824299	90.756256	34.765724	2.559177	90.739548	34.996952	34.085171	89.634972	34.881338	18.322174	90.18726	-75.465734	15.326424	91.325252
-52.396591	26.098618	91.069153	-20.355854	16.806425	90.83065	34.692051	2.460174	90.863327	34.952755	33.9739	89.54895	34.822403	18.217037	90.2061385	-75.534111	15.395813	91.4551615
-52.085487	26.678185	91.101051	-20.403814	16.755394	90.899178	34.677807	2.302462	90.991966	34.922241	33.842522	89.648369	34.800024	18.072492	90.3201675	-75.607652	15.438296	91.4781885
-51.721718	27.250525	91.116684	-20.433117	16.718977	91.016922	34.620777	2.262957	91.208878	34.93502	33.748688	89.833115	34.7778985	18.0058225	90.5209965	-75.6441325	15.4321315	91.5128475
-51.394508	27.871651	91.153244	-20.43001	16.685066	91.139198	34.623291	2.108247	91.40802	34.993641	33.676723	90.071342	34.808466	17.892485	90.739681	-75.668486	15.477647	91.538715
-51.018894	28.507032	91.252228	-20.41646	16.662947	91.291138	34.572201	2.102584	91.659943	35.039742	33.595173	90.318954	34.8059715	17.8488785	90.9894485	-75.6388915	15.4770155	91.5928275
-50.671326	29.199436	91.375969	-20.366985	16.653801	91.465965	34.617989	2.019721	91.832291	35.101963	33.562424	90.589363	34.859976	17.7910725	91.210827	-75.593946	15.5165295	91.721103
-50.325184	29.921335	91.518433	-20.305975	16.65921	91.624481	34.620728	2.075043	92.04705	35.175995	33.571617	90.862503	34.8983615	17.82333	91.4547765	-75.5103115	15.49509	91.7941855
-49.774818	31.060474	91.798256	-20.152773	16.750631	91.835823	34.767246	2.03188	92.163696	35.314201	33.621655	91.252876	35.0407235	17.8267675	91.708286	-75.3462695	15.6744945	91.96336
-49.380932	31.802999	91.943474	-20.070244	16.843996	91.973488	34.764351	2.133934	92.304184	35.463749	33.69186	91.494026	35.11405	17.912897	91.899105	-75.254538	15.775095	92.047871
-48.99894	32.600491	92.13269	-19.975273	16.950941	92.106972	34.883354	2.222599	92.394081	35.511795	33.822979	91.832916	35.1975745	18.022789	92.1134985	-75.1481205	15.879093	92.1004455
-48.618195	33.397625	92.318741	-19.842079	17.128124	92.270737	34.949589	2.349897	92.540123	35.654961	33.899975	92.08062	35.302275	18.124936	92.3103715	-74.986433	16.131312	92.2311025
-48.232849	34.254616	92.497932	-19.737335	17.316334	92.420647	35.011093	2.524814	92.743416	35.797493	34.047379	92.3647	35.404293	18.2860965	92.554058	-74.878963	16.3465715	92.287236
-47.888626	35.101784	92.643517	-19.602356	17.506178	92.544205	35.133846	2.697105	92.926353	35.929985	34.218987	92.670891	35.5319155	18.458046	92.798622	-74.7366275	16.55431	92.289788
-47.495068	35.919319	92.775665	-19.456411	17.720724	92.665359	35.258423	2.881774	93.122505	36.045231	34.446503	92.979256	35.651827	18.6641385	93.0508805	-74.564649	16.7773095	92.2798375
-46.926628	37.150116	92.955688	-19.22345	17.992697	92.837486	35.482918	3.143642	93.404221	36.271812	34.72097	93.395134	35.877365	18.932306	93.3996775	-74.324265	17.053088	92.2752945
-46.523544	37.933395	93.073624	-19.024435	18.22476	92.933777	35.634674	3.316829	93.579536	36.450554	34.853085	93.61348	36.042614	19.084957	93.596508	-74.091484	17.364563	92.271046
-46.149441	38.684242	93.229515	-18.857714	18.384481	93.06852	35.790939	3.506854	93.735321	36.607319	35.002403	93.884331	36.199129	19.2546285	93.809826	-73.914557	17.5143335	92.327214
-45.798283	39.441986	93.454643	-18.661932	18.524187	93.221664	35.944168	3.687137	93.907104	36.785923	35.171913	94.210579	36.3650455	19.429525	94.0588415	-73.6889095	17.618849	92.3844865
-45.475666	40.175064	93.745239	-18.447962	18.63608	93.412109	36.125305	3.853791	94.093872	36.989918	35.336761	94.551155	36.5576115	19.595276	94.3225135	-73.4535355	17.676884	92.5017045
-45.178913	40.874565	94.105553	-18.223528	18.737108	93.625298	36.345207	4.025852	94.257339	37.164368	35.560951	94.914192	36.7547875	19.7934015	94.5857655	-73.2018435	17.6808145	92.6648305
-44.874237	41.517467	94.470749	-17.979239	18.820894	93.780724	36.566673	4.21151	94.350731	37.386776	35.695061	95.193192	36.9767245	19.9532855	94.7719615	-72.9352025	17.6885025	92.7894865
-44.434402	42.364456	94.909225	-17.651241	18.955933	93.953148	36.906017	4.529667	94.411987	37.673237	35.985981	95.561409	37.289627	20.257824	94.986698	-72.592109	17.654042	92.919598
