# Supplementary material for: How to jointly control a ball trajectory on a moving board: Methodological insights into Motor Learning and Rehabilitation
Source: PLoS One. 2025 Oct 15;20(10):e0334588. doi: 10.1371/journal.pone.0334588 (PMC12527165; doi:10.1371/journal.pone.0334588)
Supplement: S2 Data — (ZIP) [file pone.0334588.s002.zip › D2_019.csv]

Ball_X	Ball_Y	Ball_Z	BoardCentre_X	BoardCentre_Y	BoardCentre_Z	P1LeftHand_X	P1LeftHand_Y	P1LeftHand_Z	P1RightHand_X	P1RightHand_Y	P1RightHand_Z	P1MidHands_X	P1MidHands_Y	P1MidHands_Z	P2MidHands_X	P2MidHands_Y	P2MidHands_Z
16.403547	28.503159	106.000771	-11.927487	17.721474	104.730072	44.480782	3.094611	109.623131	44.040577	34.497154	110.727242	44.2606795	18.7958825	110.1751865	-68.1156535	16.6470655	99.2849575
16.561203	27.446312	105.854904	-11.906512	17.71452	104.633904	44.473122	3.047076	109.531975	44.01828	34.396725	110.624763	44.245701	18.7219005	110.078369	-68.058725	16.7071395	99.189439
16.70307	26.374844	105.725952	-11.867715	17.739519	104.534058	44.480984	3.030169	109.433807	43.991165	34.320354	110.510017	44.2360745	18.6752615	109.971912	-67.9715045	16.8037765	99.096204
16.824778	25.284498	105.571625	-11.874621	17.792753	104.424538	44.464573	3.044922	109.303688	43.932201	34.254284	110.3601	44.198387	18.649603	109.831894	-67.947629	16.935903	99.017182
16.939632	24.227093	105.386292	-11.852243	17.848368	104.309715	44.435436	3.081315	109.172646	43.856102	34.199162	110.18367	44.145769	18.6402385	109.678158	-67.850255	17.0564975	98.941272
17.043985	23.135345	105.192436	-11.843604	17.915339	104.210976	44.421612	3.139629	109.022919	43.783287	34.151783	109.964355	44.1024495	18.645706	109.493637	-67.7896575	17.184972	98.928315
17.177095	21.450388	104.894722	-11.85026	18.003027	104.025581	44.390388	3.23598	108.803215	43.677147	34.166916	109.629715	44.0337675	18.701448	109.216465	-67.7342875	17.304606	98.834697
17.308273	20.345488	104.676613	-11.855311	18.066788	103.882278	44.379887	3.292715	108.670555	43.598515	34.197773	109.394798	43.989201	18.745244	109.0326765	-67.699823	17.388332	98.7318795
17.401987	19.146294	104.428528	-11.851663	18.10605	103.731667	44.370876	3.359481	108.492615	43.525841	34.144463	109.052101	43.9483585	18.751972	108.772358	-67.6516845	17.460128	98.690976
17.511074	18.036566	104.165146	-11.855592	18.139143	103.536926	44.350063	3.410922	108.303368	43.433247	34.154755	108.662392	43.891655	18.7828385	108.48288	-67.602839	17.4954475	98.590972
17.579967	16.924461	103.891327	-11.847919	18.161757	103.321945	44.325993	3.473137	108.10379	43.356541	34.158791	108.255264	43.841267	18.815964	108.179527	-67.537105	17.50755	98.464363
17.739862	15.728482	103.615585	-11.826054	18.154627	103.089798	44.301723	3.52844	107.913277	43.248569	34.161873	107.919106	43.775146	18.8451565	107.9161915	-67.427254	17.4640975	98.2634045
17.8127	14.498989	103.393936	-11.826108	18.140715	102.8563	44.294945	3.549497	107.82164	43.192165	34.181168	107.635628	43.743555	18.8653325	107.728634	-67.395771	17.4160975	97.983966
17.898705	12.720786	103.138939	-11.829207	18.079386	102.500748	44.281326	3.548183	107.72641	43.116467	34.176388	107.28257	43.6988965	18.8622855	107.50449	-67.3573105	17.2964865	97.497006
17.989304	11.567136	103.028831	-11.836048	18.039904	102.320793	44.26643	3.522617	107.707001	43.046616	34.14291	107.106888	43.656523	18.8327635	107.4069445	-67.328619	17.2470445	97.2346415
18.000238	10.370934	102.933296	-11.846198	17.962191	102.157387	44.270168	3.508251	107.711449	43.004147	34.099167	106.967926	43.6371575	18.803709	107.3396875	-67.3295535	17.120673	96.9750865
18.035328	9.208747	102.902016	-11.839539	17.895035	102.0326	44.266342	3.482631	107.714058	42.986217	34.053295	106.890778	43.6262795	18.767963	107.302418	-67.3053575	17.022107	96.762782
18.015041	8.118411	102.873314	-11.829918	17.817289	101.923714	44.252838	3.443132	107.738747	42.985321	33.996021	106.828079	43.6190795	18.7195765	107.283413	-67.2789155	16.9150015	96.564015
18.033195	6.936187	102.845215	-11.828754	17.747694	101.822212	44.254917	3.401019	107.755432	43.012115	33.931469	106.776619	43.633516	18.666244	107.2660255	-67.291024	16.829144	96.3783985
17.978788	5.86565	102.812866	-11.786552	17.696047	101.738358	44.265453	3.373304	107.753601	43.041237	33.888615	106.712532	43.653345	18.6309595	107.2330665	-67.226449	16.7611345	96.2436495
17.987982	4.122784	102.721405	-11.702378	17.661076	101.583626	44.307251	3.354187	107.718422	43.100319	33.851665	106.576668	43.703785	18.602926	107.147545	-67.108541	16.719226	96.019707
17.944582	3.12729	102.670822	-11.646412	17.637114	101.450562	44.353302	3.360106	107.682541	43.14291	33.855923	106.492149	43.748106	18.6080145	107.087345	-67.04093	16.6662135	95.813779
17.916763	2.086006	102.592529	-11.571596	17.652954	101.321617	44.389725	3.39007	107.638405	43.184204	33.869091	106.397141	43.7869645	18.6295805	107.017773	-66.9301565	16.6763275	95.625461
17.822847	1.068225	102.490326	-11.510201	17.662086	101.192078	44.4282	3.424303	107.584702	43.227188	33.89513	106.344055	43.827694	18.6597165	106.9643785	-66.848096	16.6644555	95.4197775
17.7321	0.076012	102.419411	-11.446581	17.671989	101.063812	44.493275	3.478526	107.535278	43.28381	33.960205	106.300758	43.8885425	18.7193655	106.918018	-66.7817045	16.6246125	95.209606
17.611938	-0.827166	102.37999	-11.380507	17.70508	100.943756	44.563137	3.541569	107.50753	43.340664	34.015961	106.243683	43.9519005	18.778765	106.8756065	-66.7129145	16.631395	95.0119055
17.504461	-1.76404	102.297768	-11.305116	17.715267	100.802864	44.632965	3.605937	107.447205	43.384998	34.081951	106.187119	44.0089815	18.843944	106.817162	-66.6192135	16.58659	94.788566
17.251492	-3.140435	102.134491	-11.231256	17.760807	100.54052	44.698227	3.677056	107.330177	43.45472	34.161316	106.059387	44.0764735	18.919186	106.694782	-66.5389855	16.602428	94.386258
17.049437	-3.998569	102.014412	-11.191026	17.778673	100.364838	44.709995	3.718219	107.197693	43.488998	34.189747	105.903946	44.0994965	18.953983	106.5508195	-66.4815485	16.603363	94.1788565
16.854761	-4.815899	101.831795	-11.141904	17.784115	100.185333	44.69112	3.742007	107.011345	43.485828	34.209053	105.713867	44.088474	18.97553	106.362606	-66.372282	16.5927	94.00806
16.653282	-5.638457	101.645699	-11.092477	17.76582	100.040779	44.674889	3.763421	106.786537	43.507229	34.203644	105.492462	44.091059	18.9835325	106.1394995	-66.276013	16.5481075	93.9420585
16.375723	-6.432472	101.431335	-11.060349	17.73278	99.877998	44.666779	3.770831	106.522026	43.553768	34.199566	105.261742	44.1102735	18.9851985	105.891884	-66.2309715	16.4803615	93.864112
16.077175	-7.239653	101.178696	-11.054756	17.684174	99.684166	44.628044	3.742124	106.213356	43.593243	34.18998	104.973778	44.1106435	18.966052	105.593567	-66.2201555	16.402296	93.774765
15.754153	-7.994925	100.915482	-11.050426	17.658115	99.473015	44.569889	3.725221	105.844246	43.633186	34.160862	104.615738	44.1015375	18.9430415	105.229992	-66.2023895	16.3731885	93.716038
15.281507	-9.044546	100.34993	-11.039799	17.53863	99.099319	44.466187	3.665637	105.10675	43.666607	34.072296	103.89801	44.066397	18.8689665	104.50238	-66.145995	16.2082935	93.696258
15.033664	-9.733427	99.890648	-11.028444	17.474825	98.778412	44.3997	3.601078	104.530159	43.675816	34.018169	103.311829	44.037758	18.8096235	103.920994	-66.094646	16.1400265	93.63583
14.584598	-10.425737	99.503265	-11.039012	17.398033	98.402512	44.338055	3.532866	103.884575	43.670334	33.932449	102.58744	44.0041945	18.7326575	103.2360075	-66.0822185	16.0634085	93.5690165
14.161534	-11.122641	98.991669	-11.056009	17.305643	98.002884	44.214645	3.465279	103.216743	43.619041	33.875744	101.859917	43.916843	18.6705115	102.53833	-66.028861	15.9407745	93.467438
13.751158	-11.77997	98.608803	-11.055815	17.223265	97.623268	44.080765	3.380623	102.563835	43.538589	33.848846	101.120377	43.809677	18.6147345	101.842106	-65.921307	15.8317955	93.40443
13.335876	-12.388725	98.250755	-11.085029	17.145935	97.243652	43.965046	3.304928	101.96891	43.499134	33.680485	100.281616	43.73209	18.4927065	101.125263	-65.902148	15.7991635	93.362041
12.97217	-12.922155	97.936508	-11.108254	17.039146	96.882889	43.8559	3.265992	101.425934	43.386696	33.579823	99.560501	43.621298	18.4229075	100.4932175	-65.837806	15.6553845	93.2725605
12.436089	-13.679094	97.619614	-11.211878	16.915529	96.389595	43.67062	3.173863	100.816635	43.227406	33.502186	98.615471	43.449013	18.3380245	99.716053	-65.872769	15.4930335	93.063137
12.073975	-14.175628	97.546272	-11.270744	16.829659	96.133339	43.582195	3.129625	100.563362	43.061943	33.39373	98.164169	43.322069	18.2616775	99.3637655	-65.863557	15.3976405	92.9029125
11.661263	-14.625563	97.477493	-11.369726	16.716572	95.9561	43.486347	3.054136	100.419128	42.898697	33.269222	97.913651	43.192522	18.161679	99.1663895	-65.931974	15.271465	92.7458105
11.242027	-15.05955	97.432587	-11.464341	16.589294	95.863304	43.385818	2.946547	100.354492	42.819832	33.17046	97.791519	43.102825	18.0585035	99.0730055	-66.031507	15.1200845	92.6536025
10.818412	-15.457296	97.337898	-11.540775	16.471745	95.774994	43.295227	2.799752	100.284027	42.795151	33.060688	97.765793	43.045189	17.93022	99.02491	-66.126739	15.01327	92.525078
10.43816	-15.798937	97.234764	-11.617564	16.374628	95.677834	43.191498	2.644099	100.244812	42.783279	32.938148	97.800529	42.9873885	17.7911235	99.0226705	-66.2225165	14.9581325	92.3329975
10.033558	-16.058331	97.120094	-11.671771	16.291622	95.593147	43.099747	2.489508	100.206757	42.765259	32.80896	97.876709	42.932503	17.649234	99.041733	-66.276045	14.93401	92.144561
9.494428	-16.338457	96.883522	-11.761189	16.198162	95.435684	42.962276	2.269589	100.188087	42.798744	32.634018	98.032555	42.88051	17.4518035	99.110321	-66.402888	14.9445205	91.761047
9.194914	-16.478865	96.711464	-11.799938	16.171078	95.350334	42.879375	2.157315	100.201347	42.806664	32.555481	98.136513	42.8430195	17.356398	99.16893	-66.4428955	14.985758	91.531738
8.932933	-16.551556	96.567497	-11.838627	16.137928	95.294975	42.818909	2.09782	100.193192	42.819492	32.504902	98.261711	42.8192005	17.301361	99.2274515	-66.4964545	14.974495	91.3624985
8.679007	-16.614431	96.459251	-11.852444	16.138096	95.240746	42.771816	2.073582	100.189278	42.834457	32.500813	98.344391	42.8031365	17.2871975	99.2668345	-66.5080245	14.9889945	91.2146575
8.388492	-16.605259	96.389336	-11.855697	16.172235	95.166054	42.75956	2.088758	100.210678	42.825489	32.526451	98.399582	42.7925245	17.3076045	99.30513	-66.5039185	15.0368655	91.026978
8.086858	-16.509172	96.301788	-11.884829	16.198799	95.061302	42.754761	2.137478	100.254562	42.795898	32.598488	98.393234	42.7753295	17.367983	99.323898	-66.5449875	15.029615	90.798706
7.741695	-16.33869	96.206718	-11.915526	16.252619	94.909279	42.740749	2.217556	100.285889	42.742737	32.661819	98.37957	42.741743	17.4396875	99.3327295	-66.572795	15.0655505	90.4858285
7.134624	-16.098936	96.01709	-12.006994	16.290594	94.664558	42.680801	2.33265	100.284958	42.609875	32.779022	98.354874	42.645338	17.555836	99.319916	-66.659326	15.025352	90.0092
6.698863	-15.889497	95.892326	-12.094542	16.311975	94.511185	42.620262	2.405762	100.268425	42.515106	32.845428	98.290207	42.567684	17.625595	99.279316	-66.756768	14.998355	89.743054
6.181889	-15.614096	95.752136	-12.152762	16.304235	94.360725	42.561905	2.457502	100.221672	42.416058	32.873573	98.235855	42.4889815	17.6655375	99.2287635	-66.7945055	14.9429325	89.4926865
5.648202	-15.392149	95.631859	-12.218339	16.311361	94.225639	42.49527	2.483083	100.147163	42.32827	32.892544	98.174301	42.41177	17.6878135	99.160732	-66.848448	14.9349085	89.290546
5.138179	-15.103206	95.530045	-12.270401	16.295683	94.083153	42.418076	2.479821	100.068596	42.265781	32.884697	98.07885	42.3419285	17.682259	99.073723	-66.8827305	14.909107	89.092583
4.617307	-14.81079	95.345963	-12.338799	16.29355	93.958626	42.325897	2.464754	99.950897	42.190811	32.861679	97.974335	42.258354	17.6632165	98.962616	-66.935952	14.9238835	88.954636
4.071283	-14.498115	95.158112	-12.383	16.293522	93.814827	42.23954	2.452154	99.776749	42.148514	32.813816	97.845612	42.194027	17.632985	98.8111805	-66.960027	14.954059	88.8184735
3.150119	-14.001149	94.708244	-12.426348	16.320023	93.578484	42.084427	2.406475	99.3871	42.115089	32.7589	97.608475	42.099758	17.5826875	98.4977875	-66.952454	15.0573585	88.6591805
2.51625	-13.629937	94.365608	-12.44335	16.335886	93.39402	41.997128	2.35798	99.062279	42.092312	32.720463	97.403564	42.04472	17.5392215	98.2329215	-66.93142	15.1325505	88.5551185
1.795016	-13.207285	93.992111	-12.4509	16.381899	93.244812	41.917404	2.304469	98.699875	42.070496	32.699139	97.170601	41.99395	17.501804	97.935238	-66.89575	15.261994	88.554386
1.114936	-12.791832	93.660866	-12.444848	16.410618	93.131569	41.861622	2.273838	98.291039	42.07	32.69603	96.936584	41.965811	17.484934	97.6138115	-66.855507	15.336302	88.6493265
0.43692	-12.351604	93.323792	-12.435206	16.45274	93.014847	41.80344	2.268298	97.901207	42.077553	32.712536	96.715256	41.9404965	17.490417	97.3082315	-66.8109085	15.415063	88.7214625
-0.251499	-11.906542	93.020287	-12.434824	16.506405	92.929253	41.752373	2.286833	97.573875	42.068905	32.748474	96.528091	41.910639	17.5176535	97.050983	-66.780287	15.4951565	88.807523
-1.044391	-11.461557	92.802322	-12.421119	16.607849	92.891563	41.708229	2.344836	97.303825	42.046566	32.803783	96.394615	41.8773975	17.5743095	96.84922	-66.7196355	15.6413885	88.933906
-2.226848	-10.701172	92.528557	-12.447175	16.726664	92.895653	41.653217	2.416176	97.02256	42.009205	32.926075	96.306763	41.831211	17.6711255	96.6646615	-66.725561	15.7822025	89.1266445
-3.016848	-10.240932	92.358688	-12.488653	16.796532	92.92601	41.636269	2.451317	96.876266	41.955158	33.005489	96.36702	41.7957135	17.728403	96.621643	-66.7730195	15.864661	89.230377
-3.760127	-9.81834	92.167114	-12.531452	16.872728	92.956833	41.613457	2.499326	96.774452	41.91901	33.077316	96.47744	41.7662335	17.788321	96.625946	-66.8291375	15.957135	89.28772
-4.572745	-9.408962	91.984787	-12.595245	16.910044	92.996651	41.575829	2.554471	96.686203	41.892437	33.175816	96.631371	41.734133	17.8651435	96.658787	-66.924623	15.9549445	89.334515
-5.407661	-9.031332	91.813324	-12.645703	16.946646	93.019531	41.572659	2.597651	96.6036	41.878765	33.250008	96.793495	41.725712	17.9238295	96.6985475	-67.017118	15.9694625	89.3405145
-6.279913	-8.65556	91.700935	-12.67755	16.981991	93.043137	41.478191	2.685126	96.612709	41.858585	33.335442	96.924393	41.668388	18.010284	96.768551	-67.023488	15.953698	89.317723
-7.109793	-8.324301	91.646477	-12.710201	17.028601	93.078674	41.453087	2.801738	96.589157	41.85191	33.432091	96.993599	41.6524985	18.1169145	96.791378	-67.0729005	15.9402875	89.36597
-8.307663	-7.896381	91.655533	-12.708709	17.155581	93.089981	41.447716	3.008252	96.583588	41.853767	33.601559	96.97184	41.6507415	18.3049055	96.777714	-67.0681595	16.0062565	89.402248
-9.157903	-7.664902	91.693298	-12.686602	17.26166	93.067131	41.537731	3.144199	96.530945	41.819088	33.746937	96.83989	41.6784095	18.445568	96.6854175	-67.0516135	16.077752	89.4488445
-9.993361	-7.415398	91.73452	-12.646174	17.340832	93.062332	41.52338	3.336789	96.50325	41.75383	33.88028	96.625504	41.638605	18.6085345	96.564377	-66.930953	16.0731295	89.560287
-10.842703	-7.227624	91.780655	-12.594671	17.405453	93.035446	41.620705	3.502321	96.350281	41.694317	34.033794	96.368195	41.657511	18.7680575	96.359238	-66.846853	16.0428485	89.711654
-11.667025	-7.051881	91.757973	-12.556216	17.447134	92.958519	41.611553	3.666323	96.227974	41.654213	34.162884	96.088936	41.632883	18.9146035	96.158455	-66.745315	15.9796645	89.758583
-12.447495	-6.94274	91.722397	-12.531092	17.476711	92.838264	41.693489	3.771375	96.012619	41.600338	34.280464	95.805199	41.6469135	19.0259195	95.908909	-66.7090975	15.9275025	89.767619
-13.312069	-6.837628	91.64547	-12.509717	17.531767	92.719856	41.65255	3.910434	95.882515	41.572212	34.41267	95.529991	41.612381	19.161552	95.706253	-66.631815	15.901982	89.733459
-14.5805	-6.681324	91.575531	-12.497682	17.626848	92.555199	41.680477	4.060562	95.685669	41.498455	34.58773	95.137901	41.589466	19.324146	95.411785	-66.58483	15.92955	89.698613
-15.420963	-6.589418	91.564323	-12.505108	17.700253	92.454453	41.670944	4.175116	95.582863	41.461437	34.691071	94.876495	41.5661905	19.4330935	95.229679	-66.5764065	15.9674125	89.679227
-16.181696	-6.494384	91.615601	-12.495248	17.777916	92.3797	41.664703	4.269176	95.505867	41.413643	34.787941	94.624802	41.539173	19.5285585	95.0653345	-66.529669	16.0272735	89.6940655
-17.016012	-6.427571	91.731369	-12.480121	17.883373	92.361298	41.667805	4.367231	95.45578	41.383091	34.864868	94.402466	41.525448	19.6160495	94.929123	-66.48569	16.1506965	89.793473
-17.740114	-6.364988	91.84967	-12.465969	17.928604	92.368256	41.674149	4.442159	95.44046	41.362583	34.931168	94.217499	41.518366	19.6866635	94.8289795	-66.450304	16.1705445	89.9075325
-18.620186	-6.271738	92.036797	-12.444394	17.979601	92.400208	41.708202	4.477639	95.477325	41.356716	34.961979	94.058342	41.532459	19.719809	94.7678335	-66.421247	16.239393	90.0325825
-19.410538	-6.182906	92.276993	-12.409935	18.03797	92.448463	41.736919	4.484704	95.533165	41.35371	34.972927	93.929054	41.5453145	19.7288155	94.7311095	-66.3651845	16.3471245	90.1658165
-20.410238	-6.055232	92.572884	-12.393004	18.064465	92.53054	41.74966	4.477181	95.65155	41.34935	34.948204	93.811539	41.549505	19.7126925	94.7315445	-66.335513	16.4162375	90.3295355
-21.178576	-5.915108	92.786911	-12.394532	18.065912	92.59449	41.758472	4.438089	95.736099	41.353062	34.917751	93.747063	41.555767	19.67792	94.741581	-66.344831	16.453904	90.447399
-21.895039	-5.786777	92.909859	-12.378074	18.042021	92.656586	41.746365	4.394312	95.785179	41.36517	34.873512	93.69603	41.5557675	19.633912	94.7406045	-66.3119155	16.45013	90.5725675
-22.62454	-5.612446	92.998871	-12.398122	17.990524	92.673073	41.709347	4.35984	95.803848	41.376911	34.836254	93.65139	41.543129	19.598047	94.727619	-66.339373	16.383001	90.618527
-23.343887	-5.425272	93.023262	-12.409052	17.963615	92.670494	41.679802	4.326208	95.776794	41.37513	34.806259	93.595322	41.527466	19.5662335	94.686058	-66.34557	16.3609965	90.65493
-23.951895	-5.239407	93.069656	-12.415833	17.955437	92.654877	41.658039	4.312492	95.724709	41.369473	34.806374	93.50647	41.513756	19.559433	94.6155895	-66.345422	16.351441	90.6941645
-24.606415	-4.912849	93.073685	-12.424941	17.97455	92.613426	41.633415	4.323863	95.684639	41.369102	34.81535	93.396606	41.5012585	19.5696065	94.5406225	-66.3511405	16.3794935	90.6862295
-25.534046	-4.49878	93.115715	-12.426615	18.036825	92.556503	41.654797	4.367266	95.586411	41.341106	34.862961	93.225716	41.4979515	19.6151135	94.4060635	-66.3511815	16.4585365	90.7069425
-26.158295	-4.15343	93.093773	-12.419318	18.094233	92.542519	41.639114	4.424474	95.562202	41.331791	34.906475	93.13652	41.4854525	19.6654745	94.349361	-66.3240885	16.5229915	90.735677
-26.780922	-3.745645	93.121902	-12.406942	18.157015	92.518929	41.635048	4.479373	95.551178	41.327911	34.963112	93.048073	41.4814795	19.7212425	94.2996255	-66.2953635	16.5927875	90.7382325
-27.41342	-3.317083	93.18486	-12.402101	18.217821	92.531876	41.60981	4.549868	95.574554	41.319923	35.024296	92.989899	41.4648665	19.787082	94.2822265	-66.2690685	16.64856	90.7815255
-27.959621	-2.831941	93.277016	-12.390833	18.313686	92.570908	41.626255	4.595368	95.601921	41.321987	35.0639	92.933907	41.474121	19.829634	94.267914	-66.255787	16.797738	90.873902
-28.464046	-2.353771	93.336128	-12.373945	18.38887	92.619064	41.659611	4.610041	95.67765	41.358765	35.096584	92.946182	41.509188	19.8533125	94.311916	-66.257078	16.9244275	90.926212
-29.048744	-1.833585	93.357758	-12.365877	18.434099	92.671379	41.689205	4.58837	95.77356	41.409618	35.093452	93.031731	41.5494115	19.840911	94.4026455	-66.2811655	17.027287	90.9401125
-29.859123	-0.924205	93.281624	-12.328221	18.447144	92.754372	41.743954	4.484102	95.836464	41.51918	35.041683	93.29052	41.631567	19.7628925	94.563492	-66.288009	17.1313955	90.945252
-30.442303	-0.276408	93.261635	-12.302493	18.445465	92.859291	41.729801	4.400467	95.887802	41.628067	34.979584	93.488136	41.678934	19.6900255	94.687969	-66.28392	17.2009045	91.030613
-30.954746	0.450218	93.247292	-12.253252	18.444338	92.95874	41.676609	4.320085	95.970284	41.740108	34.898895	93.696213	41.7083585	19.60949	94.8332485	-66.2148625	17.279186	91.0842315
-31.489075	1.152317	93.241745	-12.214748	18.43656	93.050552	41.684105	4.199557	96.014954	41.865456	34.807629	93.894745	41.7747805	19.503593	94.9548495	-66.2042765	17.369527	91.1462545
-32.038403	1.925524	93.296204	-12.161793	18.459824	93.152824	41.730927	4.077486	96.005035	41.996922	34.722191	94.049576	41.8639245	19.3998385	95.0273055	-66.1875105	17.5198095	91.2783425
-32.545315	2.761896	93.337547	-12.118568	18.488314	93.263168	41.687534	3.985959	96.046936	42.109871	34.638588	94.16407	41.8987025	19.3122735	95.105503	-66.1358385	17.6643545	91.420833
-33.069141	3.629998	93.406364	-12.049437	18.524246	93.377098	41.752674	3.880448	96.019569	42.218845	34.539951	94.228783	41.9857595	19.2101995	95.124176	-66.0846335	17.8382925	91.63002
-33.821762	4.969439	93.462769	-11.985395	18.579439	93.464752	41.778706	3.76214	95.999435	42.34893	34.450729	94.257233	42.063818	19.1064345	95.128334	-66.034608	18.0524435	91.80117
-34.327732	5.87389	93.4991	-11.955355	18.626762	93.490128	41.737843	3.732867	95.986015	42.388161	34.412621	94.245163	42.063002	19.072744	95.115589	-65.973712	18.18078	91.864667
-34.838123	6.850862	93.489464	-11.965414	18.673601	93.526497	41.755867	3.692839	95.895912	42.396057	34.390728	94.20993	42.075962	19.0417835	95.052921	-66.00679	18.3054185	92.000073
-35.348312	7.869054	93.470322	-11.978542	18.706665	93.550682	41.686623	3.695108	95.853516	42.382854	34.381027	94.176826	42.0347385	19.0380675	95.015171	-65.9918225	18.3752625	92.086193
-35.827454	8.875191	93.459511	-12.000075	18.730639	93.547066	41.70546	3.678887	95.748436	42.372929	34.386311	94.173401	42.0391945	19.032599	94.9609185	-66.0393445	18.428679	92.1332135
-36.317169	9.898359	93.410767	-12.031547	18.775879	93.553467	41.664097	3.677253	95.688705	42.373695	34.392178	94.190231	42.018896	19.0347155	94.939468	-66.08199	18.5170425	92.167466
-36.791378	10.996138	93.32428	-12.050762	18.802074	93.562866	41.589851	3.68616	95.664055	42.378105	34.39901	94.218048	41.983978	19.042585	94.9410515	-66.085502	18.561563	92.1846805
-37.531464	12.690311	93.359444	-12.065918	18.847054	93.596924	41.577465	3.64442	95.536743	42.401535	34.401024	94.256027	41.9895	19.022722	94.896385	-66.121336	18.671386	92.297463
-38.001244	13.772985	93.403503	-12.077757	18.886324	93.649071	41.563007	3.637171	95.486946	42.428062	34.387474	94.281975	41.9955345	19.0123225	94.8844605	-66.1510485	18.7603255	92.4136815
-38.472488	14.951812	93.430634	-12.070097	18.963396	93.710434	41.554237	3.639791	95.448273	42.457531	34.389721	94.323784	42.005884	19.014756	94.8860285	-66.146078	18.912036	92.5348395
-38.925259	16.139214	93.519325	-12.077691	19.00794	93.800369	41.536129	3.646715	95.418861	42.475449	34.416973	94.402893	42.005789	19.031844	94.910877	-66.161171	18.984036	92.689861
-39.394409	17.332851	93.650337	-12.086079	19.051607	93.909996	41.461067	3.680521	95.436699	42.498226	34.450226	94.513412	41.9796465	19.0653735	94.9750555	-66.1518045	19.0378405	92.8449365
-39.823456	18.489384	93.778893	-12.124667	19.106079	94.030853	41.420738	3.713519	95.422401	42.511677	34.508495	94.648895	41.9662075	19.111007	95.035648	-66.2155415	19.101151	93.026058
-40.265209	19.705854	93.905121	-12.158437	19.149549	94.152763	41.426849	3.73941	95.36541	42.515896	34.560192	94.791687	41.9713725	19.149801	95.0785485	-66.2882465	19.149297	93.2269775
-40.938576	21.53879	94.143143	-12.21877	19.21678	94.318451	41.376556	3.832201	95.324471	42.499878	34.707546	95.002953	41.938217	19.2698735	95.163712	-66.375757	19.1636865	93.47319
-41.354282	22.701853	94.34626	-12.29548	19.291941	94.44426	41.303486	3.939968	95.324883	42.469498	34.791145	95.164429	41.886492	19.3655565	95.244656	-66.477452	19.2183255	93.643864
-41.741802	23.905985	94.577423	-12.346339	19.37804	94.606842	41.318428	4.000864	95.264282	42.441452	34.907837	95.310699	41.87994	19.4543505	95.2874905	-66.572618	19.3017295	93.9261935
-42.113243	25.131237	94.926109	-12.434837	19.464777	94.78949	41.28418	4.09401	95.216606	42.380455	35.022148	95.455742	41.8323175	19.558079	95.336174	-66.7019915	19.371475	94.242806
-42.469536	26.299213	95.333641	-12.494678	19.538736	95.011093	41.229759	4.198925	95.165924	42.336651	35.129295	95.616211	41.783205	19.66411	95.3910675	-66.772561	19.413362	94.6311185
-42.85746	27.423187	95.78595	-12.567173	19.680708	95.253387	41.113708	4.348983	95.170578	42.283604	35.25687	95.789986	41.698656	19.8029265	95.480282	-66.833002	19.5584895	95.026492
-43.135719	28.606731	96.209946	-12.631473	19.788179	95.517982	41.058819	4.460793	95.157646	42.261757	35.379761	95.973709	41.660288	19.920277	95.5656775	-66.923234	19.656081	95.4702865
-43.618496	30.262589	96.937057	-12.700495	19.992252	95.913834	41.037132	4.643706	95.173386	42.210331	35.578339	96.284988	41.6237315	20.1110225	95.729187	-67.0247215	19.8734815	96.098481
-43.841751	31.31358	97.352226	-12.767224	20.114513	96.14325	41.092636	4.741676	95.194298	42.189426	35.722385	96.50087	41.641031	20.2320305	95.847584	-67.175479	19.9969955	96.438916
-44.096149	32.313263	97.751556	-12.792683	20.266891	96.361496	41.071163	4.860044	95.301155	42.164642	35.860313	96.719681	41.6179025	20.3601785	96.010418	-67.2032685	20.1736035	96.712574
-44.276142	33.322201	98.050758	-12.832925	20.418354	96.55735	41.085442	4.965293	95.38475	42.16045	35.968479	96.931801	41.622946	20.466886	96.1582755	-67.288796	20.369822	96.9564245
-44.456406	34.265133	98.339142	-12.868011	20.539818	96.705078	41.077023	5.048183	95.488228	42.157932	36.078564	97.161179	41.6174775	20.5633735	96.3247035	-67.3534995	20.5162625	97.0854525
-44.59507	35.140995	98.613213	-12.925124	20.642488	96.851387	41.089073	5.106707	95.568703	42.134769	36.139576	97.375381	41.611921	20.6231415	96.472042	-67.462169	20.6618345	97.230732
-44.674145	35.932953	98.814835	-12.971048	20.731409	97.002144	41.000893	5.185587	95.74559	42.118736	36.164715	97.577667	41.5598145	20.675151	96.6616285	-67.5019105	20.787667	97.3426595
-44.789848	37.015739	99.106667	-13.066321	20.815083	97.224228	40.968071	5.209101	96.012154	42.086849	36.153145	97.929474	41.52746	20.681123	96.970814	-67.660102	20.949043	97.477642
-44.79187	37.699696	99.27272	-13.13098	20.858015	97.385895	40.96043	5.205009	96.263535	42.074398	36.121071	98.1483	41.517414	20.66304	97.2059175	-67.779374	21.05299	97.5658725
-44.797619	38.339985	99.438103	-13.20054	20.8887	97.594933	40.952595	5.189483	96.575844	42.058918	36.062687	98.397522	41.5057565	20.626085	97.486683	-67.9068365	21.151315	97.703183
-44.773327	38.948292	99.56015	-13.241188	20.879477	97.80983	40.979511	5.136848	96.947838	42.066048	35.999275	98.66275	41.5227795	20.5680615	97.805294	-68.0051555	21.1908925	97.814366
-44.69928	39.479012	99.682556	-13.282946	20.866796	98.031845	41.007267	5.062345	97.323967	42.068638	35.948242	98.874084	41.5379525	20.5052935	98.0990255	-68.1038445	21.2282985	97.9646645
-44.624081	39.977425	99.792503	-13.32433	20.855766	98.226036	41.035706	4.984854	97.660049	42.054081	35.871067	99.038246	41.5448935	20.4279605	98.3491475	-68.1935535	21.2835715	98.1029245
-44.468319	40.367161	99.817421	-13.335164	20.828844	98.369827	41.074989	4.905943	97.931686	42.054886	35.790051	99.132065	41.5649375	20.347997	98.5318755	-68.2352655	21.309691	98.2077785
-44.24604	40.883369	99.788101	-13.362323	20.75069	98.454048	41.117313	4.753179	98.142799	42.040596	35.64814	99.179993	41.5789545	20.2006595	98.661396	-68.3036005	21.3007205	98.2467
-44.100193	41.226734	99.781921	-13.386248	20.67193	98.455444	41.113377	4.649726	98.182823	42.012268	35.560467	99.182251	41.5628225	20.1050965	98.682537	-68.3353185	21.2387635	98.228351
-43.899704	41.531242	99.763962	-13.405461	20.586329	98.4095	41.076	4.528006	98.166054	41.978626	35.446289	99.17746	41.527313	19.9871475	98.671757	-68.338235	21.1855105	98.147243
-43.683628	41.831554	99.779617	-13.436789	20.520105	98.381584	41.060326	4.368378	98.076172	41.961182	35.327515	99.177788	41.510754	19.8479465	98.62698	-68.384332	21.1922635	98.136188
-43.425747	42.08754	99.867599	-13.50166	20.429976	98.366966	40.936352	4.253024	98.051376	41.959019	35.185947	99.245209	41.4476855	19.7194855	98.6482925	-68.4510055	21.1404665	98.0856395
-43.164913	42.37764	99.980934	-13.565981	20.38661	98.368546	40.843575	4.105653	98.007843	41.961399	35.082073	99.35569	41.402487	19.593863	98.6817665	-68.534449	21.179357	98.0553255
-42.891277	42.665379	100.115074	-13.62374	20.373026	98.400589	40.783455	4.003438	97.980362	41.970974	34.96685	99.471855	41.3772145	19.485144	98.7261085	-68.6246945	21.260908	98.0750695
-42.482758	42.996902	100.320747	-13.700451	20.389744	98.470482	40.692013	3.896353	97.970406	41.985172	34.882797	99.647087	41.3385925	19.389575	98.8087465	-68.7394945	21.389913	98.1322175
-42.149891	43.188873	100.369263	-13.708188	20.436707	98.495796	40.698986	3.872791	97.973045	41.98407	34.864006	99.746452	41.341528	19.3683985	98.8597485	-68.757904	21.5050155	98.1318435
-41.820358	43.327213	100.37664	-13.716441	20.495207	98.504105	40.676445	3.899536	98.073509	41.965584	34.860313	99.838112	41.3210145	19.3799245	98.9558105	-68.7538965	21.6104895	98.0523995
-41.492954	43.429298	100.348785	-13.743298	20.540489	98.50161	40.706917	3.935581	98.179237	41.947289	34.888378	99.933037	41.327103	19.4119795	99.056137	-68.813699	21.6689985	97.947083
-41.150074	43.535267	100.307068	-13.746047	20.592342	98.520081	40.737827	3.989486	98.313042	41.901379	34.941044	100.008987	41.319603	19.465265	99.1610145	-68.811697	21.719419	97.8791475
-40.757439	43.603481	100.227776	-13.765313	20.683357	98.565269	40.751453	4.044112	98.519226	41.859894	34.992283	100.048492	41.3056735	19.5181975	99.283859	-68.8362995	21.8485165	97.846679
-40.300529	43.639481	100.095657	-13.798675	20.742195	98.631653	40.766819	4.098886	98.753235	41.799129	35.043751	100.066582	41.282974	19.5713185	99.4099085	-68.880324	21.9130715	97.8533975
-39.540688	43.615326	99.843773	-13.868293	20.799484	98.731079	40.79134	4.158353	99.149475	41.665031	35.074951	100.020615	41.2281855	19.616652	99.585045	-68.9647715	21.982316	97.877113
-38.963734	43.585567	99.63179	-13.908787	20.804142	98.792679	40.79987	4.176651	99.454292	41.591175	35.058006	99.986687	41.1955225	19.6173285	99.7204895	-69.0130965	21.9909555	97.8648685
-38.384243	43.536873	99.426437	-13.939987	20.765177	98.863129	40.813332	4.17065	99.761299	41.518517	35.020096	99.981918	41.1659245	19.595373	99.8716085	-69.0458985	21.934981	97.8546495
-37.825607	43.464832	99.253113	-13.982587	20.694927	98.934784	40.833149	4.131665	100.052628	41.461266	34.964008	100.009308	41.1472075	19.5478365	100.030968	-69.1123815	21.8420175	97.8386
-37.27256	43.383934	99.078072	-14.023344	20.597555	99.0065	40.835617	4.087955	100.342468	41.43272	34.910336	100.034973	41.1341685	19.4991455	100.1887205	-69.1808565	21.6959645	97.8242795
-36.666153	43.334175	99.002335	-14.059834	20.518646	99.091461	40.827293	4.024754	100.593208	41.396141	34.818192	100.066864	41.111717	19.421473	100.330036	-69.231385	21.615819	97.852886
-35.985653	43.284733	98.903992	-14.100512	20.404501	99.178566	40.805531	3.954972	100.820007	41.37059	34.734734	100.092293	41.0880605	19.344853	100.45615	-69.2890845	21.464149	97.900982
-34.928055	43.315117	98.815987	-14.128762	20.271221	99.290436	40.825539	3.848	101.068405	41.333515	34.627758	100.188324	41.079527	19.237879	100.6283645	-69.337051	21.304563	97.9525075
-34.240192	43.362705	98.753609	-14.192616	20.205055	99.349052	40.775513	3.811209	101.220795	41.304146	34.550476	100.291252	41.0398295	19.1808425	100.7560235	-69.4250615	21.2292675	97.9420805
-33.523823	43.429703	98.746284	-14.21285	20.149475	99.395309	40.770683	3.747068	101.279846	41.282562	34.511784	100.393272	41.0266225	19.129426	100.836559	-69.4523225	21.169524	97.954059
-32.836296	43.566006	98.772987	-14.2484	20.08972	99.391731	40.732594	3.692797	101.305901	41.27639	34.486519	100.53022	41.004492	19.089658	100.9180605	-69.501292	21.089782	97.8654015
-32.144619	43.697422	98.823624	-14.303699	20.039253	99.338409	40.649975	3.679214	101.331451	41.275543	34.490044	100.696983	40.962759	19.084629	101.014217	-69.570157	20.993877	97.662601
-31.335598	43.941029	98.848732	-14.353321	20.026512	99.309509	40.601044	3.684004	101.329483	41.270512	34.539707	100.877777	40.935778	19.1118555	101.10363	-69.64242	20.9411685	97.515388
-30.564573	44.161987	98.91539	-14.410348	20.055229	99.303902	40.56818	3.753473	101.352432	41.255928	34.615273	101.081612	40.912054	19.184373	101.217022	-69.73275	20.926085	97.390782
-29.453886	44.524582	99.057755	-14.465022	20.156342	99.381233	40.542957	3.895932	101.496101	41.21273	34.786842	101.382027	40.8778435	19.341387	101.439064	-69.8078875	20.971297	97.323402
-28.750345	44.805752	99.224831	-14.502962	20.238178	99.479362	40.58083	4.032817	101.584473	41.209045	34.889828	101.55352	40.8949375	19.4613225	101.5689965	-69.9008615	21.0150335	97.3897275
-27.955181	45.126743	99.326553	-14.52048	20.315109	99.589546	40.607414	4.185865	101.720749	41.208221	35.0797	101.721802	40.9078175	19.6327825	101.7212755	-69.9487775	20.9974355	97.4578165
-27.112112	45.462547	99.41227	-14.506054	20.401676	99.653717	40.670238	4.336717	101.845123	41.216076	35.22773	101.892242	40.943157	19.7822235	101.8686825	-69.955265	21.0211285	97.4387515
-26.293564	45.794231	99.458572	-14.491245	20.461399	99.678169	40.728855	4.485066	101.907394	41.223091	35.39431	102.04129	40.975973	19.939688	101.974342	-69.958463	20.98311	97.381996
-25.524925	46.091339	99.527725	-14.477711	20.483044	99.682198	40.744938	4.612728	101.971802	41.239044	35.520439	102.124321	40.991991	20.0665835	102.0480615	-69.947413	20.8995045	97.3163345
-24.804087	46.404373	99.585884	-14.468658	20.485691	99.669937	40.78252	4.696852	101.98526	41.245792	35.589787	102.175812	41.014156	20.1433195	102.080536	-69.951472	20.8280625	97.259338
-23.585667	46.92194	99.564064	-14.441776	20.456366	99.649269	40.814007	4.768825	101.972771	41.227295	35.648384	102.166222	41.020651	20.2086045	102.0694965	-69.904203	20.7041275	97.2290415
-22.85079	47.341991	99.544556	-14.441117	20.434402	99.621399	40.809731	4.796611	101.945808	41.200085	35.644642	102.107986	41.004908	20.2206265	102.026897	-69.887142	20.6481775	97.215901
-21.991663	47.641125	99.464592	-14.461461	20.402811	99.561485	40.795784	4.802799	101.868423	41.173103	35.662453	102.00473	40.9844435	20.232626	101.9365765	-69.9073655	20.572996	97.1863935
-21.243467	47.956074	99.368629	-14.472182	20.332315	99.451942	40.744705	4.79689	101.716103	41.14312	35.645805	101.851425	40.9439125	20.2213475	101.783764	-69.8882765	20.4432825	97.12012
-20.465187	48.310223	99.274948	-14.511986	20.285177	99.29567	40.681271	4.770572	101.470055	41.077579	35.609299	101.700439	40.879425	20.1899355	101.585247	-69.903397	20.3804185	97.006093
-19.637188	48.667503	99.215103	-14.560657	20.182838	99.115746	40.578606	4.718537	101.177368	40.992859	35.541275	101.607849	40.7857325	20.129906	101.3926085	-69.9070465	20.23577	96.8388835
-18.910515	49.034611	99.260643	-14.624074	20.127613	98.966209	40.395191	4.691213	101.005081	40.920364	35.486256	101.608788	40.6577775	20.0887345	101.3069345	-69.9059255	20.1664915	96.6254835
-17.821079	49.577415	99.550758	-14.75537	20.043287	98.916138	40.184105	4.634456	100.934776	40.823669	35.406601	101.862274	40.503887	20.0205285	101.398525	-70.014627	20.0660455	96.433751
-17.05472	49.893402	99.807472	-14.866018	20.030073	98.956573	40.103764	4.597102	100.997505	40.79599	35.414555	102.145943	40.449877	20.0058285	101.571724	-70.181913	20.0543175	96.341422
-16.286886	50.23288	100.115349	-14.967167	20.036243	99.028587	40.061428	4.584761	101.121223	40.77039	35.46336	102.497017	40.415909	20.0240605	101.80912	-70.350243	20.0484255	96.248054
-15.503366	50.573654	100.459694	-15.039251	20.073708	99.1231	40.070213	4.601466	101.304779	40.736145	35.576294	102.903328	40.403179	20.08888	102.1040535	-70.481681	20.058536	96.1421465
-14.828655	50.867409	100.821175	-15.076558	20.103794	99.257103	40.124004	4.663036	101.510712	40.713299	35.688892	103.288589	40.4186515	20.175964	102.3996505	-70.5717675	20.031624	96.1145555
-14.136776	51.134907	101.129662	-15.126101	20.15407	99.396172	40.18745	4.782819	101.741966	40.694996	35.815086	103.675354	40.441223	20.2989525	102.70866	-70.693425	20.0091875	96.083684
-13.457976	51.367928	101.46978	-15.131707	20.22036	99.539284	40.251171	4.929123	101.957832	40.706825	35.990692	104.024017	40.478998	20.4599075	102.9909245	-70.742412	19.9808125	96.0876435
-12.414914	51.713966	101.862122	-15.113165	20.312412	99.717728	40.374519	5.156833	102.236916	40.735401	36.288879	104.48291	40.55496	20.722856	103.359913	-70.78129	19.901968	96.075543
-11.691408	51.878036	102.079048	-15.079432	20.341278	99.79879	40.440632	5.284448	102.34079	40.786484	36.379326	104.644485	40.613558	20.831887	103.4926375	-70.772422	19.850669	96.1049425
-11.092911	52.003204	102.25705	-15.062239	20.387627	99.801384	40.511589	5.391552	102.401543	40.816441	36.467583	104.746544	40.664015	20.9295675	103.5740435	-70.788493	19.8456865	96.0287245
-10.473885	52.042675	102.35466	-15.050144	20.397963	99.754974	40.579517	5.486192	102.390205	40.836197	36.519077	104.87027	40.707857	21.0026345	103.6302375	-70.808145	19.7932915	95.8797105
-9.883592	52.048492	102.426781	-15.027529	20.404987	99.716743	40.619781	5.581729	102.341095	40.834064	36.586971	104.898491	40.7269225	21.08435	103.619793	-70.7819805	19.725624	95.813693
-9.260459	52.029961	102.44194	-15.028608	20.37133	99.599327	40.636127	5.669511	102.275833	40.803547	36.625519	104.878952	40.719837	21.147515	103.5773925	-70.777053	19.595145	95.6212615
-8.652408	51.942307	102.398094	-15.031132	20.363529	99.525391	40.663727	5.763436	102.205933	40.741749	36.677055	104.829132	40.702738	21.2202455	103.5175325	-70.765002	19.5068125	95.5332495
-7.723343	51.722115	102.249512	-15.02948	20.298887	99.398079	40.688923	5.866045	102.106331	40.653454	36.740108	104.655418	40.6711885	21.3030765	103.3808745	-70.7301485	19.2946975	95.4152835
-7.17326	51.585354	102.129494	-15.052321	20.261482	99.300156	40.696209	5.928247	102.01931	40.58456	36.774399	104.489433	40.6403845	21.351323	103.2543715	-70.7450265	19.171641	95.3459405
-6.596337	51.30254	101.905022	-15.079075	20.204241	99.188049	40.700413	5.971823	101.899628	40.505112	36.824154	104.273071	40.6027625	21.3979885	103.0863495	-70.7609125	19.0104935	95.2897485
-6.03727	51.003014	101.6996	-15.094656	20.148924	99.054024	40.691223	6.005054	101.783737	40.390545	36.815571	104.089806	40.540884	21.4103125	102.9367715	-70.730196	18.8875355	95.1712765
-5.455522	50.724251	101.5345	-15.125224	20.120979	98.944183	40.672153	6.02625	101.695023	40.281857	36.799473	103.934822	40.477005	21.4128615	102.8149225	-70.727453	18.8290965	95.0734435
-4.820658	50.288868	101.388954	-15.163305	20.042534	98.84787	40.663891	6.025935	101.635948	40.216938	36.796005	103.828308	40.4404145	21.41097	102.732128	-70.7670245	18.674098	94.963612
-4.236432	49.862679	101.305374	-15.186109	19.953838	98.799385	40.637516	6.008318	101.59919	40.150742	36.777466	103.752205	40.394129	21.392892	102.6756975	-70.766347	18.514784	94.9230725
-3.386716	49.143703	101.225372	-15.237797	19.866966	98.71904	40.609863	5.975069	101.546844	40.04689	36.754879	103.730515	40.3283765	21.364974	102.6386795	-70.8039705	18.368958	94.7994005
-2.839923	48.620594	101.182091	-15.285571	19.810495	98.67923	40.598274	5.965078	101.4981	40.011822	36.667652	103.663895	40.305048	21.316365	102.5809975	-70.87619	18.304625	94.7774625
-2.248467	48.101719	101.154556	-15.300271	19.789959	98.661194	40.592613	5.974245	101.474342	39.940849	36.601177	103.623093	40.266731	21.287711	102.5487175	-70.867273	18.292207	94.7736705
-1.611007	47.408535	101.083031	-15.332447	19.782282	98.641586	40.595463	5.989254	101.457092	39.887737	36.588036	103.591309	40.2416	21.288645	102.5242005	-70.906494	18.275919	94.7589715
-1.008313	46.751728	101.010826	-15.342145	19.773643	98.617538	40.603958	6.010722	101.426254	39.833168	36.563335	103.53273	40.218563	21.2870285	102.479492	-70.902853	18.2602575	94.755584
-0.42394	46.038956	100.927422	-15.34903	19.766949	98.613991	40.61729	6.052829	101.366493	39.774555	36.559601	103.447655	40.1959225	21.306215	102.407074	-70.8939825	18.227683	94.820908
0.197421	45.308857	100.821182	-15.352633	19.754507	98.5942	40.611477	6.10994	101.294304	39.707424	36.579876	103.340233	40.1594505	21.344908	102.3172685	-70.8647165	18.164106	94.8711315
1.162913	44.058735	100.563004	-15.374284	19.6887	98.493645	40.583492	6.188705	101.129738	39.620331	36.617516	103.122627	40.1019115	21.4031105	102.1261825	-70.8504795	17.9742895	94.8611075
1.776778	43.148174	100.3489	-15.391824	19.661491	98.377487	40.563828	6.229856	100.996864	39.563004	36.633606	102.939796	40.063416	21.431731	101.96833	-70.847064	17.891251	94.786644
2.414185	42.235855	100.096115	-15.400082	19.623882	98.216805	40.547024	6.26695	100.865509	39.472286	36.658535	102.771255	40.009655	21.4627425	101.818382	-70.809819	17.7850215	94.615228
3.063416	41.301167	99.851845	-15.45172	19.546913	98.060974	40.520119	6.296667	100.751289	39.374413	36.64994	102.597191	39.947266	21.4733035	101.67424	-70.850706	17.6205225	94.447708
3.752683	40.182323	99.633118	-15.469353	19.499258	97.94458	40.49321	6.308664	100.646385	39.311573	36.655731	102.420952	39.9023915	21.4821975	101.5336685	-70.8410975	17.5163185	94.3554915
4.387977	39.068165	99.355492	-15.498084	19.43557	97.805664	40.476494	6.312977	100.546738	39.230232	36.654022	102.252579	39.853363	21.4834995	101.3996585	-70.849531	17.3876405	94.2116695
5.10397	37.962894	99.102028	-15.508098	19.335875	97.707321	40.451107	6.320985	100.462234	39.149033	36.638577	102.081856	39.80007	21.479781	101.272045	-70.816266	17.191969	94.142597
6.189037	36.159935	98.770012	-15.524231	19.269955	97.559746	40.462097	6.352053	100.396599	39.0923	36.662655	101.84903	39.7771985	21.507354	101.1228145	-70.8256605	17.032556	93.9966775
6.920764	34.945869	98.510429	-15.511872	19.235029	97.468399	40.481873	6.358743	100.371803	39.070198	36.653194	101.696335	39.7760355	21.5059685	101.034069	-70.7997795	16.9640895	93.902729
7.701165	33.735104	98.284714	-15.490085	19.217598	97.410217	40.505199	6.369359	100.358963	39.059937	36.627316	101.525665	39.782568	21.4983375	100.942314	-70.762738	16.9368585	93.87812
8.511801	32.347458	98.077599	-15.429375	19.186527	97.334999	40.531723	6.389376	100.377975	39.065166	36.610489	101.366554	39.7984445	21.4999325	100.8722645	-70.6571945	16.8731215	93.7977335
9.314329	31.057266	97.83709	-15.370834	19.166136	97.227951	40.592045	6.407495	100.412582	39.057835	36.645603	101.236809	39.82494	21.526549	100.8246955	-70.566608	16.805723	93.6312065
10.151405	29.727215	97.613647	-15.326717	19.136641	97.068184	40.644173	6.422506	100.447594	39.120708	36.596535	101.081398	39.8824405	21.5095205	100.764496	-70.5358745	16.7637615	93.371872
11.021343	28.269222	97.380966	-15.247716	19.094332	96.827194	40.701828	6.41804	100.495636	39.165417	36.568169	100.965561	39.9336225	21.4931045	100.7305985	-70.4290545	16.6955595	92.9237895
12.307119	26.274782	96.98703	-15.142626	19.04129	96.358116	40.824348	6.378787	100.509117	39.253334	36.530869	100.795616	40.038841	21.454828	100.6523665	-70.324093	16.627752	92.0638655
13.192874	24.787945	96.739922	-15.020563	18.983559	95.989639	40.908684	6.361539	100.479332	39.338703	36.485245	100.654327	40.1236935	21.423392	100.5668295	-70.1648195	16.543726	91.4124485
14.082052	23.397709	96.476593	-14.889997	18.937193	95.625229	41.014484	6.343461	100.430588	39.448719	36.448559	100.500069	40.2316015	21.39601	100.4653285	-70.0115955	16.478376	90.7851295
15.001789	21.951176	96.213196	-14.727588	18.933525	95.274117	41.133476	6.346357	100.358978	39.559097	36.396835	100.328918	40.3462865	21.371596	100.343948	-69.8014625	16.495454	90.204286
15.897554	20.518307	96.030945	-14.550484	18.882475	94.971497	41.255875	6.356479	100.25779	39.692863	36.347843	100.163033	40.474369	21.352161	100.2104115	-69.575337	16.412789	89.7325825
16.814789	19.150486	95.859947	-14.344604	18.86413	94.659302	41.388214	6.356954	100.181114	39.843758	36.313412	100.007271	40.615986	21.335183	100.0941925	-69.305194	16.393077	89.2244115
17.697248	17.717386	95.618423	-14.160345	18.826786	94.36042	41.534355	6.352843	100.06778	40.00518	36.290821	99.800476	40.7697675	21.321832	99.934128	-69.0904575	16.33174	88.786712
18.960423	15.686528	95.317444	-13.840037	18.769491	93.920891	41.729553	6.347269	99.807259	40.226578	36.228516	99.434166	40.9780655	21.2878925	99.6207125	-68.6581395	16.2510895	88.2210695
19.774418	14.305501	95.088341	-13.654704	18.728395	93.624153	41.882141	6.316858	99.621056	40.379093	36.187801	99.155647	41.130617	21.2523295	99.3883515	-68.440025	16.2044605	87.8599545
20.616514	12.833445	94.888893	-13.455719	18.682484	93.330109	42.014008	6.268793	99.429695	40.534111	36.113846	98.837151	41.2740595	21.1913195	99.133423	-68.1854975	16.1736485	87.526795
21.347309	11.469551	94.69632	-13.303842	18.616442	93.053528	42.1427	6.198253	99.260094	40.650635	36.017399	98.532036	41.3966675	21.107826	98.896065	-68.0043515	16.125058	87.210991
22.083673	10.164905	94.503662	-13.182203	18.535271	92.792389	42.224922	6.110879	99.076462	40.780846	35.910919	98.206726	41.502884	21.010899	98.641594	-67.86729	16.059643	86.943184
22.835827	8.712632	94.297272	-13.049279	18.440603	92.538193	42.272804	5.981112	98.887749	40.889091	35.756763	97.875992	41.5809475	20.8689375	98.3818705	-67.6795055	16.0122685	86.6945155
23.440159	7.366346	94.152657	-12.963587	18.35391	92.293297	42.302505	5.8482	98.709595	40.958099	35.642097	97.576073	41.630302	20.7451485	98.142834	-67.557476	15.9626715	86.44376
24.374632	5.366035	93.978966	-12.844427	18.168154	91.965744	42.355965	5.626296	98.488617	41.09457	35.3573	97.082909	41.7252675	20.491798	97.785763	-67.4141215	15.84451	86.145725
24.960005	4.075294	93.915558	-12.755032	18.065708	91.7836	42.393036	5.495185	98.35318	41.165836	35.204815	96.816803	41.779436	20.35	97.5849915	-67.2895	15.781416	85.9822085
25.519159	2.838426	93.84417	-12.709814	17.931662	91.612686	42.416004	5.345713	98.2146	41.235554	35.052784	96.567093	41.825779	20.1992485	97.3908465	-67.245407	15.6640755	85.8345255
26.053688	1.593424	93.779114	-12.642245	17.80843	91.474113	42.4426	5.205022	98.064995	41.289169	34.900883	96.347656	41.8658845	20.0529525	97.2063255	-67.1503745	15.5639075	85.7419005
26.533886	0.427384	93.746651	-12.579867	17.672968	91.326622	42.450027	5.073879	97.928398	41.355732	34.749649	96.168121	41.9028795	19.911764	97.0482595	-67.0626135	15.434172	85.6049845
26.429569	-0.672647	93.640503	-12.541644	17.565874	91.196365	42.486019	4.941445	97.808929	41.409744	34.607212	96.052322	41.9478815	19.7743285	96.9306255	-67.0311695	15.3574195	85.4621045
26.459684	-1.56379	93.511292	-12.498611	17.475044	91.090866	42.491104	4.829195	97.707787	41.465912	34.500847	95.953423	41.978508	19.665021	96.830605	-66.97573	15.285067	85.351127
26.1159	-2.975682	93.381142	-12.425298	17.333694	91.025337	42.537895	4.692305	97.6008	41.542805	34.36314	95.857399	42.04035	19.5277225	96.7290995	-66.890946	15.1396655	85.3215745
25.973228	-3.891658	93.248207	-12.372154	17.274656	90.965286	42.586998	4.629866	97.551331	41.595547	34.302528	95.808624	42.0912725	19.466197	96.6799775	-66.8355805	15.083115	85.2505945
25.572172	-4.802866	93.267128	-12.319587	17.216873	90.90213	42.632095	4.56511	97.486916	41.647224	34.25182	95.733734	42.1396595	19.408465	96.610325	-66.7788335	15.025281	85.193935
25.290533	-5.662351	93.206871	-12.261734	17.174349	90.846024	42.686073	4.514923	97.42894	41.700783	34.190857	95.669403	42.193428	19.35289	96.5491715	-66.716896	14.995808	85.1428765
24.874479	-6.343582	93.194702	-12.191018	17.112606	90.805832	42.742722	4.475448	97.394142	41.756828	34.146458	95.620781	42.249775	19.310953	96.5074615	-66.631811	14.914259	85.1042025
24.382561	-7.025093	93.142776	-12.12811	17.078617	90.76049	42.79623	4.428816	97.376968	41.824005	34.097057	95.568504	42.3101175	19.2629365	96.472736	-66.5663375	14.8942975	85.048244
23.747372	-7.344042	93.12471	-12.06389	17.00716	90.713707	42.861931	4.36658	97.35791	41.890274	34.033287	95.520393	42.3761025	19.1999335	96.4391515	-66.5038825	14.8143865	84.9882625
22.835707	-7.823171	92.960548	-11.970273	16.91374	90.650002	42.930813	4.273373	97.313873	41.96563	33.91024	95.417191	42.4482215	19.0918065	96.365532	-66.3887675	14.7356735	84.934472
22.23229	-8.155232	92.899368	-11.923911	16.825977	90.601875	42.971619	4.192206	97.265663	42.027691	33.820107	95.330849	42.499655	19.0061565	96.298256	-66.347477	14.6457975	84.905494
21.474426	-8.466642	92.820778	-11.876725	16.754189	90.548027	43.013237	4.09142	97.207329	42.0714	33.726959	95.223473	42.5423185	18.9091895	96.215401	-66.2957685	14.5991885	84.880653
20.737501	-8.825127	92.720703	-11.852442	16.655857	90.49575	43.038639	4.007161	97.14283	42.114502	33.616108	95.11039	42.5765705	18.8116345	96.12661	-66.2814545	14.5000795	84.86489
19.992342	-9.142709	92.594627	-11.794552	16.531666	90.455368	43.074245	3.91416	97.043343	42.150261	33.536522	94.986115	42.612253	18.725341	96.014729	-66.201357	14.337991	84.896007
19.297264	-9.41134	92.529343	-11.758826	16.464333	90.389282	43.102039	3.829984	96.943817	42.168488	33.450661	94.865128	42.6352635	18.6403225	95.9044725	-66.1529155	14.2883435	84.8740915
18.623924	-9.801563	92.3843	-11.7218	16.335497	90.310707	43.13673	3.75514	96.825432	42.177006	33.366699	94.719444	42.656868	18.5609195	95.772438	-66.100468	14.1100745	84.848976
17.501997	-10.357015	92.121979	-11.675579	16.21434	90.1651	43.152271	3.646485	96.624153	42.201996	33.2579	94.484039	42.6771335	18.4521925	95.554096	-66.0282915	13.9764875	84.776104
16.697182	-10.698671	92.001022	-11.67942	16.141617	90.077766	43.147945	3.583769	96.484589	42.191078	33.196796	94.321632	42.6695115	18.3902825	95.4031105	-66.0283515	13.8929515	84.7524215
15.896427	-11.046554	91.853294	-11.66561	16.081268	89.982399	43.132767	3.526943	96.329727	42.189377	33.128731	94.152855	42.661072	18.327837	95.241291	-65.992292	13.834699	84.723507
15.190803	-11.092896	91.796753	-11.673241	16.028954	89.902336	43.11129	3.474172	96.180649	42.186394	33.078671	93.98555	42.648842	18.2764215	95.0830995	-65.995324	13.7814865	84.7215725
14.47516	-11.132776	91.557777	-11.682906	15.979685	89.828842	43.067951	3.432739	96.024246	42.166744	33.031601	93.812843	42.6173475	18.23217	94.9185445	-65.9831595	13.7272	84.7391395
13.680293	-11.185529	91.42485	-11.704146	15.940595	89.737343	43.04187	3.390912	95.85817	42.149719	32.992867	93.624496	42.5957945	18.1918895	94.741333	-66.0040865	13.6893005	84.733353
12.884166	-11.255334	91.250725	-11.710346	15.894749	89.654716	43.015102	3.362046	95.702072	42.138775	32.972767	93.430923	42.5769385	18.1674065	94.5664975	-65.9976305	13.6220915	84.7429345
11.620134	-11.271982	91.008408	-11.762856	15.851053	89.49044	42.967369	3.343375	95.444794	42.070942	32.967335	93.121574	42.5191555	18.155355	94.283184	-66.0448675	13.546751	84.697696
10.776945	-11.231511	90.795403	-11.77801	15.822361	89.372429	42.931129	3.337464	95.274391	42.014713	32.968487	92.918755	42.472921	18.1529755	94.096573	-66.028941	13.4917465	84.648285
9.909534	-11.165254	90.604553	-11.820237	15.777397	89.270226	42.873627	3.319042	95.099648	41.950588	32.965157	92.744438	42.4121075	18.1420995	93.922043	-66.0525815	13.4126945	84.618409
9.007816	-11.133349	90.397057	-11.838371	15.735437	89.166023	42.825001	3.276071	94.936195	41.889339	32.944843	92.603493	42.35717	18.110457	93.769844	-66.033912	13.360417	84.562202
8.058234	-11.045682	90.212662	-11.871895	15.670888	89.092506	42.791683	3.253873	94.797745	41.839485	32.933472	92.503647	42.315584	18.0936725	93.650696	-66.059374	13.2481035	84.534316
7.138067	-10.976027	90.107475	-11.924718	15.626563	89.038292	42.728928	3.233229	94.704277	41.782726	32.924019	92.461411	42.255827	18.078624	93.582844	-66.105263	13.174502	84.49374
6.17504	-10.923411	89.951332	-11.975847	15.584365	89.008644	42.674919	3.202762	94.622002	41.733627	32.921715	92.44529	42.204273	18.0622385	93.533646	-66.155967	13.1064915	84.483642
4.654649	-10.789028	89.749062	-12.042778	15.522067	88.964752	42.570278	3.168063	94.505989	41.660091	32.937618	92.431854	42.1151845	18.0528405	93.4689215	-66.2007405	12.9912935	84.4605825
3.626393	-10.640945	89.59243	-12.091432	15.527417	88.935257	42.513103	3.137119	94.418922	41.611275	32.950985	92.433464	42.062189	18.044052	93.426193	-66.245053	13.010782	84.444321
2.610213	-10.54161	89.410362	-12.143821	15.537587	88.877747	42.462986	3.069491	94.303421	41.571785	32.95565	92.450165	42.0173855	18.0125705	93.376793	-66.3050275	13.0626035	84.378701
1.528017	-10.443648	89.177422	-12.186584	15.533119	88.8339	42.380039	3.0126	94.160332	41.556843	32.942059	92.461449	41.968441	17.9773295	93.3108905	-66.341609	13.0889085	84.3569095
0.42184	-10.344202	88.901367	-12.220019	15.509992	88.775162	42.318871	2.908695	93.954269	41.551987	32.91217	92.477631	41.935429	17.9104325	93.21595	-66.375467	13.1095515	84.334374
-0.683903	-10.218325	88.628616	-12.256952	15.510856	88.680626	42.133053	2.968597	93.81163	41.555355	32.878601	92.479172	41.844204	17.923599	93.145401	-66.358108	13.098113	84.215851
-1.77375	-10.111657	88.37854	-12.272269	15.517181	88.619476	42.053066	2.877259	93.585434	41.571484	32.85688	92.469559	41.812275	17.8670695	93.0274965	-66.356813	13.1672925	84.2114555
-3.48379	-10.002185	88.030113	-12.308953	15.57246	88.525879	41.944401	2.876829	93.306709	41.572361	32.875652	92.417198	41.758381	17.8762405	92.8619535	-66.376287	13.2686795	84.1898045
-4.649632	-9.964548	87.843468	-12.326242	15.630075	88.474411	41.885834	2.91823	93.131981	41.565113	32.910324	92.333672	41.7254735	17.914277	92.7328265	-66.3779575	13.345873	84.2159955
-5.778502	-9.892301	87.702171	-12.335851	15.665102	88.431152	41.846436	2.999723	92.96566	41.526505	32.973854	92.205864	41.6864705	17.9867885	92.585762	-66.3581725	13.3434155	84.276542
-6.954409	-9.909355	87.565819	-12.346137	15.695172	88.356094	41.826691	3.15372	92.820595	41.476124	33.075191	92.046379	41.6514075	18.1144555	92.433487	-66.3436815	13.2758885	84.278701
-8.125323	-9.949952	87.419716	-12.337989	15.710315	88.264503	41.843487	3.240447	92.635361	41.434448	33.164688	91.832153	41.6389675	18.2025675	92.233757	-66.3149455	13.2180625	84.295249
-9.268338	-9.974932	87.282333	-12.332015	15.723687	88.154091	41.861416	3.321013	92.439743	41.365425	33.258194	91.600624	41.6134205	18.2896035	92.0201835	-66.2774505	13.1577705	84.2879985
-10.436108	-10.071436	87.169296	-12.339242	15.664848	88.025543	41.918762	3.336489	92.201385	41.310425	33.326996	91.355606	41.6145935	18.3317425	91.7784955	-66.2930775	12.9979535	84.2725905
-12.205204	-10.263682	86.931702	-12.325009	15.624033	87.871239	41.904812	3.450865	91.931984	41.238251	33.397125	90.996132	41.5715315	18.423995	91.464058	-66.2215495	12.824071	84.27842
-13.36956	-10.39771	86.844513	-12.300499	15.561445	87.780075	41.92498	3.457416	91.776428	41.196682	33.418385	90.801743	41.560831	18.4379005	91.2890855	-66.161829	12.6849895	84.2710645
-14.524111	-10.579288	86.771324	-12.293722	15.486876	87.708443	41.935902	3.450634	91.659348	41.176868	33.421902	90.638176	41.556385	18.436268	91.148762	-66.143829	12.537484	84.268124
-15.700717	-10.762534	86.755409	-12.288443	15.403722	87.659035	41.985806	3.365433	91.563637	41.166481	33.397041	90.504547	41.5761435	18.381237	91.034092	-66.1530295	12.426207	84.283978
-16.891281	-10.958346	86.77774	-12.234076	15.333515	87.64679	42.02494	3.333265	91.518593	41.16914	33.36293	90.388367	41.59704	18.3480975	90.95348	-66.065192	12.3189325	84.3401
-18.034115	-11.162251	86.829544	-12.191662	15.283498	87.648514	42.066975	3.295519	91.503548	41.196857	33.330837	90.274536	41.631916	18.313178	90.889042	-66.01524	12.253818	84.407986
-19.19379	-11.408017	86.944756	-12.126303	15.230753	87.655861	42.090595	3.297822	91.533127	41.235249	33.284985	90.162537	41.662922	18.2914035	90.847832	-65.915528	12.1701025	84.46389
-20.930632	-11.751488	87.107658	-12.04302	15.174397	87.676735	42.215542	3.156225	91.549744	41.288692	33.208977	89.997162	41.752117	18.182601	90.773453	-65.838157	12.166193	84.580017
-22.037121	-11.970285	87.291153	-11.990765	15.11983	87.743118	42.222805	3.147439	91.631706	41.326412	33.142319	89.916695	41.7746085	18.144879	90.7742005	-65.7561385	12.094781	84.7120355
-23.15527	-12.236285	87.518433	-11.935676	15.082179	87.825356	42.310959	2.997709	91.699944	41.353096	33.042831	89.86203	41.8320275	18.02027	90.780987	-65.7033795	12.144088	84.869725
-24.318966	-12.504893	87.791794	-11.881668	15.034882	87.929596	42.36026	2.890737	91.816742	41.39053	32.952732	89.818947	41.875395	17.9217345	90.8178445	-65.638731	12.1480295	85.0413475
-25.409883	-12.725256	88.100777	-11.838475	15.00104	88.020721	42.405666	2.786347	91.939064	41.449814	32.851368	89.766945	41.92774	17.8188575	90.8530045	-65.60469	12.1832225	85.1884375
-26.491257	-12.868015	88.320999	-11.799335	14.954719	88.105217	42.411392	2.726742	92.043259	41.50526	32.745792	89.700943	41.958326	17.736267	90.872101	-65.556996	12.173171	85.338333
-27.600325	-13.062227	88.540558	-11.736129	14.934704	88.16436	42.4748	2.542769	92.06974	41.555828	32.626823	89.616081	42.015314	17.584796	90.8429105	-65.487572	12.284612	85.4858095
-29.267368	-13.220948	88.764778	-11.686861	14.883569	88.230286	42.454849	2.433167	92.098351	41.631603	32.444424	89.489983	42.043226	17.4387955	90.794167	-65.416948	12.3283425	85.666405
-30.323277	-13.302329	88.871368	-11.680779	14.870255	88.25293	42.464031	2.277671	92.037567	41.678513	32.352703	89.4235	42.071272	17.315187	90.7305335	-65.43283	12.425323	85.7753265
-31.368299	-13.332168	88.936531	-11.677683	14.858447	88.268211	42.43676	2.20787	91.98394	41.714611	32.284954	89.369598	42.0756855	17.246412	90.676769	-65.4310515	12.470482	85.859653
-32.412766	-13.354318	88.980614	-11.667688	14.848042	88.29335	42.408924	2.15951	91.921913	41.737999	32.239571	89.322838	42.0734615	17.1995405	90.6223755	-65.4088375	12.4965435	85.9643245
-33.508755	-13.328367	89.006989	-11.662982	14.862762	88.304398	42.356407	2.179138	91.876633	41.760323	32.206909	89.278183	42.058365	17.1930235	90.577408	-65.384329	12.5325005	86.031388
-34.513882	-13.258121	88.986702	-11.66231	14.881108	88.303818	42.381069	2.114029	91.789642	41.766621	32.198505	89.244873	42.073845	17.156267	90.5172575	-65.398465	12.605949	86.0903785
-35.492157	-13.128434	88.985352	-11.665353	14.902419	88.303635	42.37101	2.127534	91.725441	41.773029	32.214169	89.22213	42.0720195	17.1708515	90.4737855	-65.4027255	12.6339865	86.1334845
-36.957108	-12.934721	88.938736	-11.674265	14.98141	88.299095	42.363636	2.178386	91.649803	41.782711	32.270981	89.22509	42.0731735	17.2246835	90.4374465	-65.4217035	12.7381365	86.1607435
-37.963242	-12.722092	88.939804	-11.668758	15.045738	88.314079	42.333782	2.2742	91.642113	41.788208	32.318027	89.248215	42.060995	17.2961135	90.445164	-65.398511	12.7953625	86.182994
-38.900391	-12.48	88.910446	-11.686637	15.122768	88.34314	42.335449	2.310794	91.619225	41.813583	32.372219	89.283684	42.074516	17.3415065	90.4514545	-65.44779	12.9040295	86.2348255
-39.773228	-12.196917	88.913025	-11.682696	15.190954	88.36824	42.336571	2.338532	91.603409	41.846745	32.414238	89.313835	42.091658	17.376385	90.458622	-65.45705	13.005523	86.277858
-40.689812	-11.870747	88.945023	-11.662468	15.255239	88.4011	42.350773	2.347373	91.567986	41.896023	32.453171	89.333984	42.123398	17.400272	90.450985	-65.448334	13.110206	86.351215
-41.580841	-11.548735	88.831024	-11.663847	15.303783	88.399574	42.364872	2.36469	91.510506	41.939613	32.485668	89.358627	42.1522425	17.425179	90.4345665	-65.4799365	13.182387	86.3645815
-42.533501	-11.153057	88.779274	-11.615743	15.372354	88.415237	42.409752	2.315355	91.4133	41.995152	32.500668	89.366096	42.202452	17.4080115	90.389698	-65.433938	13.3366965	86.440776
-43.637611	-10.518527	88.711937	-11.547337	15.429529	88.375458	42.442791	2.30157	91.292709	42.091831	32.516705	89.362854	42.267311	17.4091375	90.3277815	-65.361985	13.4499205	86.4231345
-44.231777	-9.870234	88.763763	-11.504182	15.455127	88.344078	42.427799	2.349618	91.246284	42.164108	32.514339	89.331146	42.2959535	17.4319785	90.288715	-65.3043175	13.4782755	86.399441
-44.988747	-9.375715	88.664124	-11.471047	15.487456	88.303207	42.485104	2.287854	91.12986	42.218189	32.506542	89.301971	42.3516465	17.397198	90.2159155	-65.2937405	13.577714	86.3904985
-45.827927	-8.928431	88.640282	-11.449469	15.498	88.290497	42.502464	2.288828	91.031837	42.254635	32.517128	89.263252	42.3785495	17.402978	90.1475445	-65.2774875	13.593022	86.4334495
-46.590828	-8.45806	88.654221	-11.436089	15.502083	88.310265	42.47591	2.362633	90.986977	42.283222	32.529945	89.222389	42.379566	17.446289	90.104683	-65.251744	13.557877	86.515847
-47.75808	-8.393606	88.584724	-11.390378	15.541871	88.350357	42.492538	2.401723	90.949471	42.30542	32.554585	89.207809	42.398979	17.478154	90.07864	-65.179735	13.605588	86.622074
-48.098572	-7.541275	88.786636	-11.358532	15.569303	88.377159	42.538322	2.445651	90.934494	42.333328	32.591183	89.204796	42.435825	17.518417	90.069645	-65.152889	13.620189	86.684673
-49.660522	-7.183443	88.714752	-11.327241	15.610377	88.445435	42.610668	2.5184	90.963326	42.384632	32.67112	89.233864	42.49765	17.59476	90.098595	-65.152132	13.625994	86.792275
-49.663181	-6.807621	88.841072	-11.284711	15.646124	88.497894	42.714699	2.5116	90.972931	42.429779	32.731705	89.270248	42.572239	17.6216525	90.1215895	-65.141661	13.6705955	86.8741985
-49.356441	-6.344516	88.80423	-11.245995	15.696028	88.539627	42.740822	2.620061	91.02832	42.46376	32.779762	89.323387	42.602291	17.6999115	90.1758535	-65.094281	13.6921445	86.9034005
-49.056728	-5.89341	88.81456	-11.208983	15.721014	88.598976	42.794617	2.656916	91.045448	42.513603	32.820457	89.391907	42.65411	17.7386865	90.2186775	-65.072076	13.7033415	86.9792745
-48.671307	-5.398093	88.794807	-11.174371	15.728033	88.669113	42.835064	2.682601	91.049866	42.584923	32.849293	89.479004	42.7099935	17.765947	90.264435	-65.0587355	13.690119	87.073791
-48.227985	-4.870216	88.83989	-11.132344	15.763042	88.738861	42.873562	2.700855	91.048019	42.654125	32.870544	89.590767	42.7638435	17.7856995	90.319393	-65.0285315	13.7403845	87.158329
-47.731396	-4.277915	88.826691	-11.078288	15.811425	88.825119	42.913631	2.714783	91.045746	42.725483	32.897892	89.699013	42.819557	17.8063375	90.3723795	-64.976133	13.8165125	87.2778585
-46.976974	-3.434096	88.856308	-11.008506	15.880522	88.940903	42.984184	2.753523	91.065224	42.848824	32.969025	89.852005	42.916504	17.861274	90.4586145	-64.933516	13.89977	87.4231915
-46.468342	-2.895586	88.855103	-10.953156	15.951119	89.003395	43.043961	2.814132	91.104286	42.917641	33.01976	89.96357	42.980801	17.916946	90.533928	-64.887113	13.985292	87.472862
-45.856716	-2.325876	88.858559	-10.903391	16.041693	89.05835	43.113106	2.879416	91.178307	42.990997	33.090302	90.062523	43.0520515	17.984859	90.620415	-64.8588335	14.098527	87.496285
-45.283779	-1.69748	88.903297	-10.855728	16.134115	89.120232	43.172131	2.959301	91.313499	43.028545	33.153267	90.189934	43.100338	18.056284	90.7517165	-64.811794	14.211946	87.4887475
-44.595356	-1.080486	88.930618	-10.817906	16.218946	89.221481	43.219166	3.048931	91.520874	43.045528	33.202057	90.3825	43.132347	18.125494	90.951687	-64.768159	14.312398	87.491275
-43.990471	-0.468599	88.954803	-10.819597	16.265162	89.358505	43.262325	3.095455	91.832497	43.071686	33.240433	90.678452	43.1670055	18.167944	91.2554745	-64.8061995	14.36238	87.4615355
-43.328728	0.126263	89.005295	-10.853646	16.295633	89.518616	43.306538	3.10551	92.271759	43.084248	33.253418	91.111809	43.195393	18.179464	91.691784	-64.902685	14.411802	87.345448
-42.359238	1.035163	89.120964	-10.941215	16.27199	89.933952	43.404465	2.937871	93.186867	43.132729	33.220779	92.06633	43.268597	18.079325	92.6265985	-65.151027	14.464655	87.2413055
-41.662361	1.650129	89.23687	-11.021585	16.191582	90.272545	43.472816	2.814712	93.924133	43.257843	33.207748	92.792915	43.3653295	18.01123	93.358524	-65.4084995	14.371934	87.186566
-40.994156	2.299175	89.365044	-11.075454	16.131956	90.586258	43.522869	2.687094	94.636719	43.3848	33.180229	93.483864	43.4538345	17.9336615	94.0602915	-65.6047425	14.3302505	87.1122245
-40.299709	2.911375	89.501915	-11.09818	16.065443	90.873108	43.552517	2.57963	95.280113	43.511715	33.12767	94.073174	43.532116	17.85365	94.6766435	-65.728476	14.277236	87.0695725
-39.517548	3.53898	89.631966	-11.110999	16.000965	91.107178	43.572857	2.492195	95.795425	43.582172	33.055672	94.516457	43.5775145	17.7739335	95.155941	-65.7995125	14.2279965	87.058415
-38.856445	4.238147	89.833603	-11.099037	15.96982	91.293167	43.583687	2.426384	96.161095	43.628918	32.968227	94.781189	43.6063025	17.6973055	95.471142	-65.8043765	14.2423345	87.115192
-38.127621	4.927252	89.939568	-11.051036	15.911484	91.395073	43.578754	2.381446	96.37191	43.662964	32.883472	94.87336	43.620859	17.632459	95.622635	-65.722931	14.190509	87.167511
-37.126507	5.93733	90.001724	-10.985202	15.839943	91.418556	43.5956	2.33849	96.458748	43.674397	32.764198	94.753601	43.6349985	17.551344	95.6061745	-65.6054025	14.128542	87.2309375
-36.412365	6.705133	90.027946	-10.92546	15.801403	91.382912	43.664345	2.316426	96.38456	43.665363	32.684624	94.59063	43.664854	17.500525	95.487595	-65.515774	14.102281	87.278229
-35.756611	7.520419	90.074326	-10.880687	15.769484	91.361885	43.650284	2.324617	96.356659	43.651436	32.640171	94.413445	43.65086	17.482394	95.385052	-65.412234	14.056574	87.338718
-35.079647	8.391121	90.070068	-10.847039	15.751006	91.353485	43.677608	2.280455	96.311119	43.672787	32.59507	94.292488	43.6751975	17.4377625	95.3018035	-65.3692755	14.0642495	87.4051665
-34.461529	9.237091	90.12529	-10.831285	15.737767	91.35405	43.695038	2.194679	96.259018	43.68766	32.524204	94.230011	43.691349	17.3594415	95.2445145	-65.353919	14.1160925	87.4635855
-33.827797	10.138044	90.128143	-10.818254	15.728672	91.374512	43.645325	2.114066	96.20639	43.727268	32.420559	94.239731	43.6862965	17.2673125	95.2230605	-65.3228045	14.1900315	87.5259635
-33.210037	11.11707	90.119598	-10.807441	15.720257	91.410507	43.552734	1.983642	96.138107	43.79528	32.311241	94.279991	43.674007	17.1474415	95.209049	-65.288889	14.2930725	87.611965
-32.286228	12.605005	90.054604	-10.808618	15.711755	91.395645	43.419754	1.731367	95.936043	43.893841	32.078762	94.363197	43.6567975	16.9050645	95.14962	-65.2740335	14.5184455	87.64167
-31.588932	13.597798	89.97821	-10.814897	15.724017	91.341209	43.368076	1.553755	95.739952	43.972519	31.93922	94.383583	43.6702975	16.7464875	95.0617675	-65.3000915	14.7015465	87.6206505
-31.01137	14.71369	89.933319	-10.821852	15.74346	91.29557	43.301479	1.429376	95.558151	44.013889	31.834108	94.395218	43.657684	16.631742	94.9766845	-65.301388	14.855178	87.6144555
-30.379841	15.820749	89.886047	-10.813049	15.801323	91.263252	43.262852	1.355601	95.422234	44.051151	31.766102	94.451645	43.6570015	16.5608515	94.9369395	-65.2830995	15.0417945	87.5895645
-29.797369	16.904106	89.84404	-10.791053	15.856017	91.246399	43.202991	1.344958	95.356644	44.108589	31.757099	94.532059	43.65579	16.5510285	94.9443515	-65.237896	15.1610055	87.5484465
-29.118555	18.069838	89.84436	-10.77147	15.95735	91.261581	43.2187	1.351858	95.308998	44.142132	31.791077	94.637787	43.680416	16.5714675	94.9733925	-65.223356	15.3432325	87.5497695
-28.499668	19.22319	89.896034	-10.747096	16.032587	91.288811	43.231991	1.388565	95.286774	44.192173	31.850056	94.773041	43.712082	16.6193105	95.0299075	-65.206274	15.4458635	87.5477145
-27.566004	20.933523	89.955452	-10.678476	16.16456	91.351837	43.249737	1.45919	95.261261	44.256786	31.937099	94.989395	43.7532615	16.6981445	95.125328	-65.1102135	15.6309755	87.578346
-26.884371	22.097095	90.013283	-10.666636	16.244429	91.37957	43.300297	1.469941	95.209236	44.287678	31.988049	95.133873	43.7939875	16.728995	95.1715545	-65.1272595	15.759863	87.5875855
-26.297462	23.243881	90.170143	-10.664757	16.30792	91.443039	43.283947	1.48599	95.183487	44.334229	32.010063	95.282074	43.809088	16.7480265	95.2327805	-65.138602	15.8678135	87.6532975
-25.670921	24.393644	90.301315	-10.642602	16.378683	91.509483	43.263992	1.495993	95.135941	44.38456	32.027061	95.427094	43.824276	16.761527	95.2815175	-65.10948	15.995839	87.7374485
-24.965778	25.495703	90.416618	-10.646663	16.439329	91.583237	43.201248	1.517107	95.117744	44.429195	32.041798	95.537209	43.8152215	16.7794525	95.3274765	-65.1085475	16.0992055	87.8389975
-24.366417	26.64706	90.562584	-10.618637	16.515966	91.620926	43.221508	1.529975	95.044868	44.459568	32.068668	95.629395	43.840538	16.7993215	95.3371315	-65.077812	16.2326105	87.9047205
-23.699322	27.797974	90.663933	-10.608545	16.595915	91.647285	43.152489	1.598405	95.060165	44.477646	32.102909	95.694748	43.8150675	16.850657	95.3774565	-65.0321575	16.341173	87.9171135
-22.680677	29.355488	90.722679	-10.617102	16.722885	91.649414	43.124027	1.674863	95.056984	44.460514	32.19183	95.745178	43.7922705	16.9333465	95.401081	-65.0264745	16.5124235	87.897747
-22.084974	30.402836	90.743164	-10.638239	16.79298	91.635201	43.094917	1.733702	95.038628	44.409149	32.257252	95.730171	43.752033	16.995477	95.3843995	-65.028511	16.590483	87.8860025
-21.419218	31.489616	90.753265	-10.704049	16.884052	91.574493	43.04697	1.794292	95.009155	44.36124	32.307335	95.665947	43.704105	17.0508135	95.337551	-65.112203	16.7172905	87.811435
-20.812637	32.41785	90.759918	-10.74709	16.95973	91.55407	43.047646	1.816566	94.91571	44.291653	32.350124	95.603546	43.6696495	17.083345	95.259628	-65.1638295	16.836115	87.848512
-20.089081	33.389679	90.71788	-10.82443	17.019684	91.513992	42.931442	1.843814	94.869423	44.223534	32.389698	95.497986	43.577488	17.116756	95.1837045	-65.226348	16.922612	87.8442795
-19.538898	34.338753	90.773491	-10.903933	17.066559	91.479095	42.89492	1.84148	94.755447	44.148457	32.408749	95.437012	43.5216885	17.1251145	95.0962295	-65.3295545	17.0080035	87.8619605
-18.870079	35.305904	90.771553	-10.975846	17.117449	91.424217	42.76907	1.848161	94.70974	44.079872	32.411304	95.376244	43.424471	17.1297325	95.042992	-65.376163	17.1051655	87.805442
-17.944983	36.591255	90.803001	-11.099695	17.194742	91.360107	42.658195	1.809676	94.594948	43.966938	32.431526	95.279381	43.3125665	17.120601	94.9371645	-65.5119565	17.268883	87.7830495
-17.297462	37.466549	90.809677	-11.178461	17.249269	91.313164	42.627872	1.794447	94.486572	43.892727	32.450859	95.240852	43.2602995	17.122653	94.863712	-65.6172215	17.375885	87.762616
-16.62236	38.335297	90.878342	-11.262302	17.30315	91.290573	42.491154	1.830333	94.434166	43.840359	32.469261	95.233604	43.1657565	17.149797	94.833885	-65.6903605	17.456503	87.747261
-16.015282	39.173954	90.960052	-11.341715	17.356884	91.28476	42.397415	1.845516	94.350227	43.779881	32.494991	95.251961	43.088648	17.1702535	94.801094	-65.772078	17.5435145	87.768426
-15.383003	39.889103	91.137146	-11.441906	17.419363	91.30703	42.358761	1.850257	94.224525	43.692432	32.537899	95.31147	43.0255965	17.194078	94.7679975	-65.9094085	17.644648	87.8460625
-14.746075	40.642361	91.344414	-11.525937	17.484062	91.356461	42.224628	1.926237	94.166512	43.623169	32.584309	95.400566	42.9238985	17.255273	94.783539	-65.9757725	17.712851	87.929383
-14.077626	41.380947	91.586861	-11.624168	17.571255	91.408485	42.182354	1.997803	94.063309	43.555851	32.655949	95.54483	42.8691025	17.326876	94.8040695	-66.1174385	17.815634	88.0129005
-13.107861	42.402805	91.959747	-11.776492	17.760061	91.500664	42.01915	2.174805	94.019989	43.448009	32.828625	95.77433	42.7335795	17.501715	94.8971595	-66.2865635	18.018407	88.1041685
-12.456925	42.968216	92.227348	-11.896765	17.897329	91.603127	41.913071	2.33358	94.068886	43.372566	32.967438	95.929291	42.6428185	17.650509	94.9990885	-66.4363485	18.144149	88.2071655
-11.836119	43.54866	92.410515	-11.98755	18.100359	91.693459	41.839138	2.533472	94.156715	43.282101	33.134968	96.120949	42.5606195	17.83422	95.138832	-66.5357195	18.366498	88.248086
-11.13668	44.052505	92.634239	-12.078396	18.311787	91.793678	41.752224	2.781427	94.298439	43.199757	33.349415	96.297836	42.4759905	18.065421	95.2981375	-66.6327825	18.558153	88.2892185
-10.45953	44.520161	92.822243	-12.149793	18.507298	91.847542	41.71743	3.027506	94.405205	43.122875	33.576317	96.465767	42.4201525	18.3019115	95.435486	-66.7197385	18.7126845	88.259598
-9.835675	44.94334	92.934166	-12.209192	18.681385	91.914574	41.668617	3.270315	94.501892	43.065105	33.8106	96.634583	42.366861	18.5404575	95.5682375	-66.785245	18.8223125	88.2609105
-9.223325	45.230721	93.054924	-12.26156	18.872097	91.963737	41.637085	3.490614	94.593857	43.015995	34.037071	96.764442	42.32654	18.7638425	95.6791495	-66.84966	18.9803515	88.2483245
-8.305794	45.576809	93.193039	-12.302752	19.088779	92.024963	41.607712	3.767337	94.72242	42.954487	34.29998	96.926361	42.2810995	19.0336585	95.8243905	-66.8866035	19.1438995	88.2255355
-7.655357	45.753448	93.293922	-12.330381	19.199158	92.066933	41.589252	3.916677	94.806213	42.91967	34.424603	97.017136	42.254461	19.17064	95.9116745	-66.915223	19.227676	88.2221915
-7.010705	45.841579	93.361351	-12.354746	19.270025	92.095932	41.570206	4.028905	94.885895	42.885765	34.532089	97.086288	42.2279855	19.280497	95.9860915	-66.9374775	19.259553	88.2057725
-6.414263	45.855755	93.397972	-12.371705	19.361965	92.105064	41.545685	4.122873	94.934013	42.854988	34.610905	97.127617	42.2003365	19.366889	96.030815	-66.9437465	19.357041	88.179313
-5.844933	45.804302	93.393234	-12.395112	19.412762	92.094681	41.5215	4.178063	94.943359	42.81559	34.668427	97.125473	42.168545	19.423245	96.034416	-66.958769	19.402279	88.154946
-5.349173	45.746876	93.378273	-12.422471	19.458715	92.083992	41.490326	4.229626	94.924187	42.778481	34.728672	97.074944	42.1344035	19.479149	95.9995655	-66.9793455	19.438281	88.1684185
-4.817346	45.484077	93.3041	-12.446805	19.481697	92.056343	41.459839	4.283592	94.899818	42.718109	34.784977	97.022095	42.088974	19.5342845	95.9609565	-66.982584	19.4291095	88.1517295
-4.079749	45.087368	93.248871	-12.531814	19.553362	92.040184	41.393681	4.37996	94.901199	42.59573	34.871346	96.988297	41.9947055	19.625653	95.944748	-67.0583335	19.481071	88.13562
-3.604913	44.731297	93.230194	-12.601254	19.578873	92.023911	41.3437	4.45307	94.920959	42.526115	34.948746	96.979866	41.9349075	19.700908	95.9504125	-67.1374155	19.456838	88.0974095
-3.162783	44.361591	93.200188	-12.657365	19.626865	92.023827	41.297485	4.543357	94.950661	42.449806	35.021797	96.977318	41.8736455	19.782577	95.9639895	-67.1883755	19.471153	88.0836645
-2.757809	43.925304	93.197456	-12.70762	19.666151	92.031212	41.240196	4.624046	94.98587	42.370518	35.086586	96.973061	41.805357	19.855316	95.9794655	-67.220597	19.476986	88.0829585
-2.389177	43.447514	93.176231	-12.771799	19.759396	92.052338	41.187252	4.726461	95.022942	42.3055	35.157906	96.966179	41.746376	19.9421835	95.9945605	-67.289974	19.5766085	88.1101155
-2.074201	42.91185	93.095505	-12.834769	19.817457	92.074112	41.14072	4.842285	95.073723	42.2323	35.26754	96.934822	41.68651	20.0549125	96.0042725	-67.356048	19.5800015	88.1439515
-1.756769	42.330654	93.035515	-12.900736	19.913988	92.123512	41.093273	4.993882	95.153465	42.14962	35.393589	96.864258	41.6214465	20.1937355	96.0088615	-67.4229185	19.6342405	88.2381625
-1.356432	41.382523	92.916054	-12.983788	20.077967	92.254234	41.100346	5.244585	95.251541	42.000343	35.628994	96.687546	41.5503445	20.4367895	95.9695435	-67.5179205	19.7191445	88.5389245
-1.070187	40.737995	92.796715	-13.029182	20.189281	92.341469	41.039165	5.471225	95.374969	41.90028	35.832752	96.50486	41.4697225	20.6519885	95.9399145	-67.5280865	19.7265735	88.7430235
-0.909787	40.094326	92.645767	-13.089741	20.337524	92.422318	41.028404	5.696423	95.450401	41.783825	36.036667	96.284477	41.4061145	20.866545	95.867439	-67.5855965	19.808503	88.977197
-0.693535	39.437614	92.45018	-13.130129	20.472309	92.484131	41.05574	5.883382	95.492477	41.661049	36.233059	96.046158	41.3583945	21.0582205	95.7693175	-67.6186525	19.8863975	89.1989445
-0.524217	38.692589	92.319977	-13.18166	20.591112	92.571823	40.99424	6.099434	95.582184	41.538311	36.400589	95.789925	41.2662755	21.2500115	95.6860545	-67.6295955	19.9322125	89.4575915
-0.397407	37.998856	92.231117	-13.248055	20.679331	92.627914	40.953758	6.252224	95.623436	41.420837	36.533581	95.577873	41.1872975	21.3929025	95.6006545	-67.6834075	19.9657595	89.6551735
-0.235639	37.265274	92.099358	-13.306303	20.759361	92.654861	40.919983	6.348691	95.640564	41.32098	36.636257	95.375542	41.1204815	21.492474	95.508053	-67.7330875	20.026248	89.801669
-0.115231	36.189331	91.964188	-13.418029	20.833004	92.66259	40.83326	6.402286	95.635536	41.196507	36.707626	95.097298	41.0148835	21.554956	95.366417	-67.8509415	20.111052	89.958763
-0.018732	35.489471	91.876419	-13.491111	20.856295	92.656525	40.757626	6.411348	95.608673	41.113323	36.724163	94.948128	40.9354745	21.5677555	95.2784005	-67.9176965	20.1448345	90.0346495
0.046349	34.721138	91.813698	-13.570868	20.882057	92.662643	40.674358	6.406744	95.585762	41.038956	36.705917	94.814758	40.856657	21.5563305	95.20026	-67.998393	20.2077835	90.125026
0.120308	34.042297	91.80542	-13.643811	20.918941	92.686386	40.645157	6.396266	95.542702	40.973846	36.692299	94.695442	40.8095015	21.5442825	95.119072	-68.0971235	20.2935995	90.2537
0.200807	33.371468	91.750832	-13.684718	20.94404	92.715302	40.546272	6.413462	95.559143	40.912834	36.696419	94.589981	40.729553	21.5549405	95.074562	-68.098989	20.3331395	90.356042
0.240469	32.746811	91.758804	-13.726873	20.974512	92.724457	40.536495	6.41855	95.520378	40.865604	36.716167	94.505615	40.7010495	21.5673585	95.0129965	-68.1547955	20.3816655	90.4359175
0.226121	32.168182	91.759178	-13.768446	21.008921	92.729965	40.461193	6.456044	95.546837	40.810543	36.751404	94.435173	40.635868	21.603724	94.991005	-68.17276	20.414118	90.468925
0.255963	31.273279	91.72963	-13.831083	21.044043	92.753807	40.425793	6.469851	95.530716	40.752834	36.784336	94.398613	40.5893135	21.6270935	94.9646645	-68.2514795	20.4609925	90.5429495
0.270821	30.685759	91.739189	-13.858229	21.049095	92.77417	40.389965	6.472504	95.523254	40.721569	36.801495	94.39949	40.555767	21.6369995	94.961372	-68.272225	20.4611905	90.586968
0.278754	30.137455	91.784592	-13.885922	21.063271	92.789337	40.357689	6.466514	95.517883	40.695068	36.807865	94.431396	40.5263785	21.6371895	94.9746395	-68.2982225	20.4893525	90.6040345
0.308993	29.672802	91.841705	-13.907158	21.077038	92.811897	40.366615	6.438801	95.499649	40.685989	36.808319	94.48745	40.526302	21.62356	94.9935495	-68.340618	20.530516	90.6302445
0.314983	29.238657	91.908035	-13.955158	21.093155	92.851929	40.279587	6.446198	95.55555	40.668381	36.812885	94.594223	40.473984	21.6295415	95.0748865	-68.3843	20.5567685	90.6289715
0.30627	28.844223	91.988686	-14.01993	21.122196	92.912529	40.229996	6.448161	95.59066	40.644146	36.835716	94.72374	40.437071	21.6419385	95.1572	-68.476931	20.6024535	90.667858
0.244383	28.451248	92.100288	-14.070615	21.145239	92.966507	40.177441	6.464456	95.638756	40.622566	36.873512	94.862923	40.4000035	21.668984	95.2508395	-68.5412335	20.621494	90.6821745
0.149664	27.91963	92.239693	-14.191405	21.179598	93.065742	40.096859	6.505946	95.691559	40.568016	36.965607	95.022728	40.3324375	21.7357765	95.3571435	-68.7152475	20.6234195	90.7743405
0.059358	27.566206	92.282516	-14.249364	21.203619	93.113586	40.039917	6.551298	95.703323	40.511261	37.024509	95.080742	40.275589	21.7879035	95.3920325	-68.774317	20.6193345	90.8351395
-0.005983	27.192862	92.337456	-14.330666	21.243773	93.179443	39.990337	6.635448	95.677437	40.442432	37.109184	95.087524	40.2163845	21.872316	95.3824805	-68.8777165	20.61523	90.9764055
-0.110701	26.822275	92.357918	-14.39235	21.28899	93.217003	39.986427	6.710911	95.611862	40.356754	37.202091	95.048027	40.1715905	21.956501	95.3299445	-68.9562905	20.621479	91.1040615
-0.174099	26.487627	92.363319	-14.44477	21.341251	93.255211	39.889572	6.833726	95.626465	40.241467	37.302181	94.990395	40.0655195	22.0679535	95.30843	-68.9550595	20.6145485	91.201992
-0.265022	26.235086	92.389801	-14.511958	21.38994	93.29969	39.896511	6.907691	95.581055	40.137035	37.401775	94.919907	40.016773	22.154733	95.250481	-69.040689	20.625147	91.348899
-0.336938	25.950256	92.408844	-14.550477	21.426674	93.339897	39.837849	7.014157	95.609406	40.042919	37.487514	94.850037	39.940384	22.2508355	95.2297215	-69.041338	20.6025125	91.4500725
-0.431283	25.637371	92.453133	-14.624985	21.457615	93.401039	39.81023	7.104916	95.625725	39.919609	37.604557	94.793961	39.8649195	22.3547365	95.209843	-69.1148895	20.5604935	91.592235
-0.503768	25.469297	92.443924	-14.662372	21.471506	93.423088	39.797966	7.120512	95.634567	39.875263	37.642326	94.738579	39.8366145	22.381419	95.186573	-69.1613585	20.561593	91.659603
-0.571404	25.340853	92.448669	-14.687533	21.472946	93.445847	39.782131	7.122602	95.634132	39.83633	37.665733	94.684235	39.8092305	22.3941675	95.1591835	-69.1842965	20.5517245	91.7325105
-0.638228	25.218456	92.460976	-14.709537	21.464067	93.450401	39.802448	7.105263	95.602592	39.807533	37.663429	94.633316	39.8049905	22.384346	95.117954	-69.2240645	20.543788	91.782848
-0.707384	25.11879	92.43145	-14.717934	21.464651	93.448257	39.753906	7.10647	95.620949	39.788334	37.651814	94.555206	39.77112	22.379142	95.0880775	-69.206988	20.55016	91.8084365
-0.774267	25.0452	92.419312	-14.717558	21.467329	93.451332	39.75404	7.091245	95.596367	39.772011	37.63905	94.465309	39.7630255	22.3651475	95.030838	-69.1981415	20.5695105	91.871826
-0.830805	24.981119	92.42588	-14.701152	21.476105	93.463806	39.748322	7.083567	95.570557	39.764584	37.628281	94.389565	39.756453	22.355924	94.980061	-69.158757	20.596286	91.947551
-0.91303	24.933281	92.416458	-14.690077	21.464615	93.509369	39.807716	7.05432	95.472969	39.78384	37.638435	94.284019	39.795778	22.3463775	94.878494	-69.175932	20.5828525	92.140244
-0.939879	24.908806	92.43689	-14.653009	21.454838	93.554726	39.799179	7.060773	95.436615	39.798668	37.651871	94.218895	39.7989235	22.356322	94.827755	-69.1049415	20.553354	92.281697
-0.941002	24.876425	92.472862	-14.620079	21.425987	93.61837	39.808155	7.089125	95.368263	39.809452	37.690357	94.180885	39.8088035	22.389741	94.774574	-69.0489615	20.462233	92.462166
-0.920029	24.879065	92.53933	-14.595275	21.403246	93.699104	39.820595	7.12865	95.30172	39.809479	37.751137	94.175377	39.815037	22.4398935	94.7385485	-69.005587	20.3665985	92.6596595
-0.900146	24.873644	92.593208	-14.562075	21.403698	93.78582	39.893379	7.165423	95.220985	39.807434	37.806499	94.171127	39.8504065	22.485961	94.696056	-68.9745565	20.321435	92.875584
-0.856129	24.913702	92.633148	-14.54446	21.401463	93.859192	39.923256	7.226173	95.19223	39.804173	37.868561	94.163177	39.8637145	22.547367	94.6777035	-68.9526345	20.255559	93.0406805
-0.821154	24.942736	92.687874	-14.540358	21.417761	93.911331	39.952415	7.295942	95.167198	39.802956	37.944046	94.158623	39.8776855	22.619994	94.6629105	-68.9584015	20.215528	93.1597515
-0.737924	25.039518	92.705009	-14.5107	21.479521	93.930389	39.952641	7.409389	95.187881	39.812027	38.059139	94.168053	39.882334	22.734264	94.677967	-68.903734	20.224778	93.182811
-0.667121	25.133156	92.671654	-14.485126	21.513878	93.902878	39.989082	7.48179	95.163788	39.816757	38.135872	94.186646	39.9029195	22.808831	94.675217	-68.8731715	20.218925	93.130539
-0.57932	25.247692	92.643669	-14.458961	21.561739	93.859985	40.008087	7.555554	95.162712	39.831917	38.19973	94.20401	39.920002	22.877642	94.683361	-68.837924	20.245836	93.036609
-0.488873	25.350412	92.644669	-14.433736	21.604094	93.833488	40.032856	7.61145	95.171791	39.84111	38.264782	94.238632	39.936983	22.938116	94.7052115	-68.804455	20.270072	92.9617645
-0.391269	25.456095	92.655983	-14.402753	21.674314	93.855103	40.099945	7.64799	95.15657	39.856033	38.313538	94.287964	39.977989	22.980764	94.722267	-68.783495	20.367864	92.987939
-0.271788	25.605606	92.688202	-14.388058	21.699354	93.898003	40.140583	7.694439	95.188187	39.909042	38.371655	94.358147	40.0248125	23.033047	94.773167	-68.8009285	20.365661	93.022839
-0.165608	25.744366	92.738174	-14.345614	21.763359	93.940086	40.172195	7.721817	95.237961	39.965458	38.4114	94.430397	40.0688265	23.0666085	94.834179	-68.7600545	20.4601095	93.045993
-0.027198	25.916475	92.855736	-14.280295	21.84798	94.022423	40.200581	7.776727	95.369263	40.067577	38.464867	94.613472	40.134079	23.120797	94.9913675	-68.694669	20.575163	93.0534785
0.052048	26.081863	92.903534	-14.252392	21.862383	94.04364	40.260799	7.787178	95.433083	40.148689	38.499287	94.763802	40.204744	23.1432325	95.0984425	-68.709528	20.5815335	92.9888375
0.180646	26.259289	92.958878	-14.221975	21.860065	94.049393	40.314842	7.792565	95.458565	40.218197	38.544224	94.903557	40.2665195	23.1683945	95.181061	-68.7104695	20.5517355	92.917725
0.274094	26.436207	92.982964	-14.157134	21.902184	94.073257	40.349716	7.812915	95.460762	40.284664	38.569691	95.003113	40.31719	23.191303	95.2319375	-68.631458	20.613065	92.9145765
0.38925	26.641888	93.027344	-14.103214	21.916763	94.085838	40.381367	7.835183	95.441902	40.342297	38.585819	95.074158	40.361832	23.210501	95.25803	-68.56826	20.623025	92.913646
0.509113	26.897427	93.067589	-14.053973	21.922499	94.109756	40.417351	7.867798	95.409042	40.399101	38.595291	95.104218	40.408226	23.2315445	95.25663	-68.516172	20.6134535	92.962882
0.670656	27.154785	93.078606	-13.981554	21.923668	94.125954	40.457829	7.910326	95.370918	40.441711	38.628052	95.125748	40.44977	23.269189	95.248333	-68.412878	20.578147	93.003575
0.888288	27.534882	93.041542	-13.917274	21.957756	94.114754	40.511002	7.96602	95.34082	40.490417	38.687576	95.149292	40.5007095	23.326798	95.245056	-68.3352575	20.588714	92.984452
1.059914	27.826807	93.02021	-13.884495	21.960791	94.101181	40.541222	7.996525	95.316376	40.510582	38.718269	95.142151	40.525902	23.357397	95.2292635	-68.294892	20.564185	92.9730985
1.222599	28.176334	93.015015	-13.840283	21.972475	94.078293	40.572376	8.028152	95.273232	40.51395	38.741833	95.128319	40.543163	23.3849925	95.2007755	-68.223729	20.5599575	92.9558105
1.446791	28.519253	93.008698	-13.807628	21.951532	94.065079	40.593678	8.049842	95.236794	40.51701	38.761311	95.094513	40.555344	23.4055765	95.1656535	-68.1706	20.4974875	92.9645045
1.653891	28.83651	92.999901	-13.788483	21.939257	94.069893	40.621376	8.072348	95.201469	40.516548	38.776241	95.045609	40.568962	23.4242945	95.123539	-68.145928	20.4542195	93.016247
1.867353	29.134516	93.01474	-13.776381	21.89595	94.07502	40.65181	8.080215	95.155594	40.51754	38.770939	95.026917	40.584675	23.425577	95.0912555	-68.137437	20.366323	93.0587845
2.101313	29.427013	93.016121	-13.740204	21.847401	94.085899	40.687294	8.063798	95.118538	40.53632	38.74855	95.027275	40.611807	23.406174	95.0729065	-68.092215	20.288628	93.0988915
2.426553	29.858068	93.03051	-13.698286	21.732821	94.081711	40.766804	8.003361	95.036575	40.584461	38.705482	95.088135	40.6756325	23.3544215	95.062355	-68.0722045	20.1112205	93.101067
2.63967	30.125099	93.055428	-13.666069	21.651926	94.049194	40.747494	7.97637	95.038109	40.610535	38.676037	95.168701	40.6790145	23.3262035	95.103405	-68.0111525	19.9776485	92.994983
2.848228	30.420563	93.075569	-13.66875	21.588726	93.986542	40.759689	7.936468	95.038582	40.641518	38.637268	95.305565	40.7006035	23.286868	95.1720735	-68.0381035	19.890584	92.8010105
3.1071	30.70602	93.095924	-13.683955	21.509966	93.926102	40.784512	7.901288	95.062424	40.658699	38.606922	95.498962	40.7216055	23.254105	95.280693	-68.0895155	19.765827	92.571511
3.322119	31.020567	93.135406	-13.700753	21.473694	93.869911	40.807037	7.875239	95.127556	40.672256	38.587704	95.731743	40.7396465	23.2314715	95.4296495	-68.1411525	19.7159165	92.3101725
3.563941	31.354301	93.22451	-13.718592	21.423687	93.82325	40.81765	7.855222	95.235466	40.692322	38.570641	95.997986	40.754986	23.2129315	95.616726	-68.19217	19.6344425	92.029774
3.859968	31.651016	93.322647	-13.736813	21.394697	93.783401	40.844532	7.835759	95.358154	40.714344	38.578499	96.287155	40.779438	23.207129	95.8226545	-68.253064	19.582265	91.7441475
4.210901	32.133411	93.512505	-13.776794	21.382978	93.757881	40.882732	7.842382	95.531029	40.757515	38.602837	96.725563	40.8201235	23.2226095	96.128296	-68.3737115	19.5433465	91.387466
4.482602	32.366795	93.63501	-13.80582	21.386007	93.715439	40.925213	7.848822	95.617058	40.800064	38.619328	96.980721	40.8626385	23.234075	96.2988895	-68.4742785	19.537939	91.1319885
4.703456	32.556499	93.71843	-13.809283	21.378298	93.671211	40.954269	7.859299	95.655212	40.844818	38.637341	97.192703	40.8995435	23.24832	96.4239575	-68.5181095	19.508276	90.9184645
4.934064	32.747932	93.821198	-13.790584	21.350988	93.632141	40.98167	7.886854	95.640244	40.872581	38.645237	97.355217	40.9271255	23.2660455	96.4977305	-68.5082935	19.4359305	90.7665515
5.085678	32.91758	93.870552	-13.787728	21.337749	93.590843	40.998123	7.922152	95.59066	40.894604	38.645477	97.462807	40.9463635	23.2838145	96.5267335	-68.5218195	19.3916835	90.6549525
5.269341	33.042789	93.882591	-13.772019	21.329487	93.538269	41.013969	7.948802	95.528702	40.901608	38.65406	97.509666	40.9577885	23.301431	96.519184	-68.5018265	19.357543	90.557354
5.389679	33.190971	93.90593	-13.757072	21.312904	93.487579	41.03371	7.978961	95.456871	40.887035	38.648369	97.51722	40.9603725	23.313665	96.4870455	-68.4745165	19.312143	90.4881125
5.620985	33.26445	93.877052	-13.75204	21.250149	93.375031	41.060829	8.002678	95.340576	40.842709	38.632813	97.550385	40.951769	23.3177455	96.4454805	-68.455849	19.1825525	90.3045815
5.779791	33.29372	93.865036	-13.754307	21.212124	93.3377	41.071274	7.978754	95.251221	40.8297	38.596336	97.568443	40.950487	23.287545	96.409832	-68.459101	19.136703	90.265568
5.913961	33.231537	93.870117	-13.754861	21.153719	93.305794	41.070168	7.931839	95.156761	40.8106	38.543354	97.58831	40.940384	23.2375965	96.3725355	-68.450106	19.0698415	90.2390525
6.054844	33.128624	93.87941	-13.768464	21.115959	93.288414	41.059479	7.862748	95.058235	40.800007	38.464718	97.609917	40.929743	23.163733	96.334076	-68.466671	19.068185	90.242752
6.194629	32.968437	93.899521	-13.807117	21.046112	93.267822	41.028736	7.770278	94.969238	40.799461	38.349194	97.618317	40.9140985	23.059736	96.2937775	-68.5283325	19.032488	90.2418665
6.369288	32.761383	93.926216	-13.826601	20.985952	93.284538	40.990059	7.684053	94.874504	40.785336	38.254372	97.619003	40.8876975	22.9692125	96.2467535	-68.5408995	19.0026915	90.3223225
6.561674	32.499187	93.901726	-13.857563	20.957766	93.285774	40.939556	7.598114	94.789246	40.757336	38.138821	97.599182	40.848446	22.8684675	96.194214	-68.563572	19.0470645	90.377334
6.871513	32.015495	93.861984	-13.95759	20.889582	93.255013	40.846321	7.484645	94.647125	40.698677	38.025024	97.531349	40.772499	22.7548345	96.089237	-68.687679	19.0243295	90.420789
7.10366	31.625008	93.818214	-14.004353	20.872652	93.240204	40.768005	7.440459	94.56012	40.62999	37.957363	97.465614	40.6989975	22.698911	96.012867	-68.7077035	19.046393	90.467541
7.345488	31.109356	93.721214	-14.07495	20.828842	93.233749	40.703114	7.423662	94.501312	40.566547	37.924168	97.368599	40.6348305	22.673915	95.9349555	-68.7847305	18.983769	90.5325425
7.6514	30.660803	93.611465	-14.142673	20.83194	93.190895	40.658245	7.4226	94.492226	40.491653	37.914742	97.262772	40.574949	22.668671	95.877499	-68.860295	18.995209	90.504291
8.00229	30.079454	93.506912	-14.216764	20.833138	93.153915	40.642868	7.44191	94.526436	40.378208	37.931522	97.161339	40.510538	22.686716	95.8438875	-68.944066	18.97956	90.4639425
8.363715	29.463985	93.387947	-14.270699	20.831636	93.132973	40.641464	7.482378	94.606575	40.274536	37.966988	97.074043	40.458	22.724683	95.840309	-68.999398	18.938589	90.425637
8.732943	28.804541	93.297272	-14.353413	20.765644	93.106621	40.655296	7.526244	94.723091	40.169872	38.015232	96.989014	40.412584	22.770738	95.8560525	-69.11941	18.76055	90.3571895
9.352426	27.714172	93.209038	-14.383109	20.697271	93.069099	40.700813	7.615805	94.962784	40.008228	38.044384	96.957558	40.3545205	22.8300945	95.960171	-69.1207385	18.5644475	90.178027
9.836184	26.917574	93.138885	-14.416547	20.590324	93.041771	40.730869	7.672121	95.178436	39.948879	38.047401	96.962646	40.339874	22.859761	96.070541	-69.172968	18.320887	90.013001
10.306425	26.040775	93.037048	-14.403828	20.516022	92.943497	40.787209	7.703011	95.394333	39.905804	38.049255	96.962242	40.3465065	22.876133	96.1782875	-69.1541625	18.155911	89.7087065
10.774384	25.155657	92.934891	-14.403932	20.385357	92.800278	40.858562	7.725999	95.609787	39.878426	38.016186	96.941612	40.368494	22.8710925	96.2756995	-69.176358	17.8996215	89.3248565
11.327926	24.250477	92.808304	-14.360675	20.276705	92.602806	40.930061	7.716947	95.82151	39.871449	37.958706	96.892914	40.400755	22.8378265	96.357212	-69.122105	17.7155835	88.8484
11.835514	23.257668	92.646782	-14.316837	20.165865	92.334595	40.996525	7.674399	96.009224	39.86533	37.890522	96.815369	40.4309275	22.7824605	96.4122965	-69.0646015	17.5492695	88.2568935
12.375718	22.301569	92.452499	-14.259198	20.017702	92.03141	41.066845	7.606188	96.126923	39.853859	37.768341	96.694275	40.460352	22.6872645	96.410599	-68.978748	17.3481395	87.652221
13.187822	20.771082	92.120827	-14.141247	19.773037	91.573311	41.118782	7.461092	96.183289	39.876446	37.529591	96.451935	40.497614	22.4953415	96.317612	-68.780108	17.0507325	86.82901
13.781859	19.765066	91.90155	-14.039941	19.605919	91.248772	41.1497	7.338208	96.165039	39.919151	37.336437	96.249268	40.5344255	22.3373225	96.2071535	-68.6143075	16.8745155	86.2903905
14.315599	18.734612	91.716515	-13.913363	19.440491	90.931534	41.213566	7.179605	96.118103	39.971233	37.13055	96.036873	40.5923995	22.1550775	96.077488	-68.4191255	16.7259045	85.78558
14.906889	17.6441	91.49942	-13.786532	19.239491	90.66066	41.27663	7.007592	96.058968	40.047119	36.952099	95.789955	40.6618745	21.9798455	95.9244615	-68.2349385	16.4991365	85.3968585
15.445916	16.606981	91.327492	-13.651737	19.076603	90.400665	41.372238	6.871667	95.964684	40.127949	36.755974	95.573059	40.7500935	21.8138205	95.7688715	-68.0535675	16.3393855	85.0324585
15.956734	15.590538	91.123055	-13.509276	18.887331	90.161781	41.466103	6.715531	95.866051	40.223114	36.57465	95.342316	40.8446085	21.6450905	95.6041835	-67.8631605	16.1295715	84.7193785
16.477983	14.589087	90.959686	-13.387287	18.742559	89.911026	41.557159	6.543834	95.769714	40.325512	36.434288	95.12088	40.9413355	21.489061	95.445297	-67.7159095	15.996057	84.376755
17.219357	13.013701	90.724525	-13.219218	18.475576	89.543518	41.71022	6.327403	95.60215	40.426186	36.209991	94.801895	41.068203	21.268697	95.2020225	-67.506639	15.682455	83.8850135
17.686037	12.056849	90.561035	-13.11011	18.328783	89.307381	41.777481	6.165175	95.514687	40.473759	36.053009	94.608002	41.12562	21.109092	95.0613445	-67.34584	15.548474	83.5534175
18.096487	11.077657	90.404861	-13.027056	18.173866	89.062897	41.811462	6.085458	95.47155	40.519257	35.905106	94.440201	41.1653595	20.995282	94.9558755	-67.2194715	15.35245	83.1699185
18.5116	10.168525	90.312637	-12.978768	18.020731	88.830772	41.884258	5.886631	95.38945	40.528809	35.7537	94.302383	41.2065335	20.8201655	94.8459165	-67.1640695	15.2212965	82.8156275
18.847794	9.260472	90.253952	-12.924952	17.870668	88.644875	41.898949	5.747707	95.348778	40.534134	35.606216	94.170471	41.2165415	20.6769615	94.7596245	-67.0664455	15.0643745	82.5301255
19.229847	8.245796	90.154076	-12.932751	17.724585	88.474174	41.895073	5.618321	95.308685	40.543621	35.482506	94.057373	41.219347	20.5504135	94.683029	-67.084849	14.8987565	82.265319
19.564186	7.349654	90.09552	-12.904058	17.568163	88.319496	41.908329	5.498999	95.259254	40.544579	35.349579	93.974052	41.226454	20.424289	94.616653	-67.03457	14.712037	82.022339
19.971687	6.072637	89.919228	-12.891242	17.337278	88.038315	41.910629	5.34908	95.162285	40.552284	35.226978	93.917618	41.2314565	20.288029	94.5399515	-67.0139405	14.386527	81.5366785
20.238157	5.277825	89.859444	-12.877714	17.212744	87.927567	41.92094	5.302834	95.079529	40.548237	35.175385	93.882217	41.2345885	20.2391095	94.480873	-66.9900165	14.1863785	81.374261
20.433264	4.531034	89.849564	-12.843554	17.063622	87.820938	41.947731	5.286131	95.028488	40.547131	35.150303	93.841545	41.247431	20.218217	94.4350165	-66.934539	13.909027	81.2068595
20.634518	3.738004	89.763817	-12.792762	16.95083	87.732979	42.011051	5.272189	94.986015	40.532009	35.13842	93.797401	41.27153	20.2053045	94.391708	-66.857054	13.6963555	81.07425
20.871723	2.896934	89.699593	-12.739703	16.818724	87.647728	42.076977	5.2813	94.941116	40.530838	35.147003	93.734634	41.3039075	20.2141515	94.337875	-66.7833135	13.4232965	80.957581
20.998768	2.141009	89.655479	-12.683331	16.722637	87.56884	42.117096	5.34729	94.911156	40.535076	35.148361	93.690529	41.326086	20.2478255	94.3008425	-66.692748	13.1974485	80.8368375
21.129402	1.410204	89.570404	-12.622598	16.586109	87.507332	42.173294	5.338495	94.86084	40.546379	35.144611	93.648537	41.3598365	20.241553	94.2546885	-66.6050325	12.930665	80.7599755
21.221464	0.323698	89.490135	-12.552343	16.420971	87.452515	42.280338	5.24392	94.744942	40.5952	35.103424	93.57045	41.437769	20.173672	94.157696	-66.542455	12.66827	80.747334
21.249096	-0.43714	89.469933	-12.511988	16.31171	87.440788	42.308456	5.202814	94.696136	40.612411	35.064941	93.508232	41.4604335	20.1338775	94.102184	-66.4844095	12.4895425	80.779392
21.218683	-1.141536	89.447166	-12.465428	16.208502	87.417282	42.297432	5.212318	94.681732	40.632488	35.014568	93.436295	41.46496	20.113443	94.0590135	-66.395816	12.303561	80.7755505
21.206535	-1.918987	89.414177	-12.421071	16.129568	87.383423	42.336067	5.105065	94.624908	40.650703	34.951107	93.34137	41.493385	20.028086	93.983139	-66.335527	12.23105	80.783707
21.132002	-2.642279	89.41275	-12.404592	16.048967	87.343559	42.356579	5.036185	94.598526	40.675846	34.873524	93.246964	41.5162125	19.9548545	93.922745	-66.3253965	12.1430795	80.764373
21.065149	-3.359277	89.414337	-12.371848	15.989172	87.291206	42.379917	4.945546	94.573601	40.704788	34.790295	93.160797	41.5423525	19.8679205	93.867199	-66.2860485	12.1104235	80.715213
20.955151	-4.02141	89.417137	-12.350588	15.925625	87.234901	42.39143	4.85141	94.544563	40.748486	34.700481	93.069054	41.569958	19.7759455	93.8068085	-66.271134	12.0753045	80.6629935
20.693628	-4.980027	89.421997	-12.324294	15.824291	87.167206	42.375229	4.728919	94.486565	40.789753	34.559975	92.951462	41.582491	19.644447	93.7190135	-66.231079	12.004135	80.6153985
20.505119	-5.633824	89.359863	-12.304285	15.777877	87.127388	42.364735	4.657758	94.438477	40.810947	34.497742	92.877831	41.587841	19.57775	93.658154	-66.196411	11.978004	80.596622
20.29608	-6.255237	89.320984	-12.305647	15.727064	87.103958	42.34977	4.609762	94.405106	40.822029	34.445274	92.810089	41.5858995	19.527518	93.6075975	-66.1971935	11.92661	80.6003185
20.025898	-6.837885	89.327446	-12.304919	15.667774	87.089745	42.307495	4.647489	94.404945	40.825073	34.413551	92.748901	41.566284	19.53052	93.576923	-66.176122	11.805028	80.602567
19.720823	-7.385854	89.349159	-12.295106	15.621538	87.092659	42.313385	4.648748	94.405685	40.818768	34.405067	92.689651	41.5660765	19.5269075	93.547668	-66.1562885	11.7161685	80.63765
19.428684	-7.928093	89.365425	-12.281562	15.584068	87.086555	42.378895	4.606436	94.387344	40.813541	34.422924	92.61898	41.596218	19.51468	93.503162	-66.159342	11.653456	80.669948
19.124172	-8.472297	89.362663	-12.257667	15.558534	87.071739	42.407219	4.628578	94.392891	40.806873	34.437927	92.559158	41.607046	19.5332525	93.4760245	-66.12238	11.5838155	80.6674535
18.540936	-9.260254	89.341614	-12.212841	15.52805	87.033386	42.422207	4.714631	94.416832	40.81789	34.451519	92.458389	41.6200485	19.583075	93.4376105	-66.0457305	11.473025	80.6291615
18.09539	-9.76273	89.345428	-12.182587	15.504603	87.008377	42.497875	4.669526	94.38829	40.838642	34.463753	92.384804	41.6682585	19.5666395	93.386547	-66.0334325	11.4425665	80.630207
17.660246	-10.217591	89.30867	-12.138962	15.469821	86.979095	42.490833	4.727227	94.398842	40.860767	34.46246	92.329956	41.6758	19.5948435	93.364399	-65.953724	11.3447985	80.593791
17.133444	-10.665995	89.290344	-12.10249	15.452276	86.959747	42.522354	4.725553	94.3853	40.894573	34.455746	92.267464	41.7084635	19.5906495	93.326382	-65.9134435	11.3139025	80.593112
16.634258	-11.084279	89.253212	-12.065515	15.447044	86.936821	42.548298	4.73341	94.372223	40.930054	34.452541	92.218185	41.739176	19.5929755	93.295204	-65.870206	11.3011125	80.578438
16.110666	-11.493279	89.252518	-12.024765	15.434459	86.936913	42.573681	4.74825	94.359467	40.963562	34.463737	92.182526	41.7686215	19.6059935	93.2709965	-65.8181515	11.2629245	80.6028295
15.525651	-11.858435	89.239449	-11.99252	15.413774	86.947426	42.606155	4.775067	94.354431	40.988113	34.492706	92.141731	41.797134	19.6338865	93.248081	-65.782174	11.1936615	80.646771
14.574519	-12.450069	89.199921	-11.954401	15.420005	86.933746	42.682568	4.782596	94.315048	41.035889	34.579094	92.058372	41.8592285	19.680845	93.18671	-65.7680305	11.159165	80.680782
13.884348	-12.770243	89.179749	-11.918403	15.439857	86.912468	42.677792	4.902702	94.322983	41.046551	34.632511	92.001251	41.8621715	19.7676065	93.162117	-65.6989775	11.1121075	80.662819
13.189804	-13.09015	89.113335	-11.902697	15.459174	86.877533	42.708866	4.969736	94.289764	41.055172	34.686466	91.940079	41.882019	19.828101	93.1149215	-65.687413	11.090247	80.6401445
12.504707	-13.424325	89.034859	-11.880108	15.466589	86.84446	42.75774	4.973795	94.229523	41.067749	34.771572	91.88858	41.9127445	19.8726835	93.0590515	-65.6729605	11.0604945	80.6298685
11.757283	-13.70585	88.9562	-11.877348	15.489608	86.827492	42.772118	5.042427	94.196922	41.075752	34.84359	91.853409	41.923935	19.9430085	93.0251655	-65.678631	11.0362075	80.6298185
10.898714	-13.98737	88.92952	-11.867584	15.515939	86.823814	42.753872	5.156992	94.192123	41.075603	34.908588	91.82354	41.9147375	20.03279	93.0078315	-65.6499055	10.999088	80.6397965
10.057126	-14.213718	88.873016	-11.857854	15.531344	86.824326	42.752804	5.205269	94.149338	41.085781	34.952888	91.775879	41.9192925	20.0790785	92.9626085	-65.6350005	10.9836095	80.6860435
8.722767	-14.593106	88.790802	-11.818752	15.567425	86.792847	42.797176	5.208125	94.044266	41.121719	35.032921	91.678413	41.9594475	20.120523	92.8613395	-65.5969515	11.014327	80.7243545
7.786529	-14.796218	88.701546	-11.806482	15.610848	86.763123	42.8139	5.251461	93.953293	41.156666	35.078667	91.580238	41.985283	20.165064	92.7667655	-65.598247	11.056632	80.7594805
6.834863	-15.026526	88.583923	-11.79382	15.630046	86.734573	42.81665	5.30768	93.830986	41.176216	35.130386	91.460899	41.996433	20.219033	92.6459425	-65.584073	11.041059	80.8232035
5.860062	-15.226027	88.478729	-11.776681	15.664569	86.689529	42.838676	5.361502	93.691895	41.198154	35.185207	91.308517	42.018415	20.2733545	92.500206	-65.571777	11.0557835	80.878852
4.851714	-15.375759	88.399292	-11.724813	15.730839	86.626144	42.871384	5.418928	93.532166	41.24292	35.249825	91.081718	42.057152	20.3343765	92.306942	-65.506778	11.1273015	80.945346
3.793576	-15.498771	88.288841	-11.664954	15.779117	86.546585	42.898838	5.538354	93.370728	41.28598	35.304729	90.806793	42.092409	20.4215415	92.0887605	-65.422317	11.1366925	81.0044095
2.73615	-15.639329	88.201355	-11.579898	15.829039	86.465004	42.943439	5.60575	93.158249	41.343174	35.358002	90.502136	42.1433065	20.481876	91.8301925	-65.3031025	11.176202	81.0998155
1.107258	-15.730008	88.129723	-11.467767	15.931495	86.38871	43.069695	5.647974	92.810196	41.422768	35.459686	89.995934	42.2462315	20.55383	91.403065	-65.1817655	11.30916	81.374355
-0.031005	-15.772073	88.102959	-11.375834	15.991902	86.322708	43.103523	5.75111	92.619659	41.47086	35.507122	89.645782	42.2871915	20.629116	91.1327205	-65.0388595	11.354688	81.5126955
-1.181154	-15.805045	88.082916	-11.286829	16.045534	86.261452	43.202507	5.721202	92.370346	41.540009	35.552853	89.282524	42.371258	20.6370275	90.826435	-64.944916	11.4540405	81.696469
-2.361041	-15.797104	88.056839	-11.182981	16.097685	86.185272	43.248875	5.698785	92.14769	41.605503	35.566166	88.940659	42.427189	20.6324755	90.5441745	-64.793151	11.5628945	81.8263695
-3.527618	-15.753381	88.016068	-11.095047	16.101316	86.121468	43.294033	5.685155	91.935158	41.68227	35.564678	88.615028	42.4881515	20.6249165	90.275093	-64.6782455	11.5777155	81.967843
-4.740192	-15.661825	87.976425	-11.010839	16.152042	86.056648	43.336605	5.707855	91.739159	41.746384	35.562725	88.33329	42.5414945	20.63529	90.0362245	-64.5631725	11.668794	82.0770715
-5.963366	-15.565148	87.937881	-10.95647	16.170082	86.030617	43.346939	5.700454	91.580536	41.79443	35.556732	88.125397	42.5706845	20.628593	89.8529665	-64.4836245	11.711571	82.2082675
-7.814473	-15.311111	87.935974	-10.917836	16.203102	86.042557	43.339302	5.668952	91.44062	41.862183	35.582119	87.977264	42.6007425	20.6255355	89.708942	-64.4364145	11.7806685	82.376172
-9.085896	-15.04651	87.916267	-10.91824	16.235865	86.054787	43.324856	5.662161	91.40168	41.911331	35.612736	87.951225	42.6180935	20.6374485	89.6764525	-64.4545735	11.8342815	82.4331215
-10.361056	-14.752881	87.893204	-10.940986	16.307482	86.065323	43.30978	5.678502	91.386597	41.930298	35.660637	87.967751	42.620039	20.6695695	89.677174	-64.502011	11.9453945	82.453472
-11.620503	-14.36377	87.811806	-10.979955	16.365772	86.100052	43.248692	5.772845	91.425293	41.932018	35.716949	88.019257	42.590355	20.744897	89.722275	-64.550265	11.986647	82.477829
-12.87863	-13.97156	87.762383	-11.0359	16.461124	86.125198	43.196991	5.841858	91.467903	41.92263	35.811699	88.119904	42.5598105	20.8267785	89.7939035	-64.6316105	12.0954695	82.4564925
-14.189264	-13.572468	87.702927	-11.088046	16.567474	86.195717	43.187714	5.860704	91.505257	41.901501	35.905666	88.275375	42.5446075	20.883185	89.890316	-64.7206995	12.251763	82.501118
-15.473017	-13.080859	87.604889	-11.151548	16.695194	86.277023	43.130543	5.938783	91.588661	41.916035	36.018539	88.475853	42.523289	20.978661	90.032257	-64.826385	12.411727	82.521789
-17.493839	-12.291853	87.519775	-11.225455	16.888046	86.442314	43.043823	6.032316	91.733482	41.959267	36.165722	88.822472	42.501545	21.099019	90.277977	-64.952455	12.677073	82.606651
-18.857971	-11.706788	87.442924	-11.267676	17.006392	86.562424	42.939034	6.139946	91.829041	41.990631	36.246944	89.065849	42.4648325	21.193445	90.447445	-65.0001845	12.819339	82.677403
-20.248142	-11.128293	87.394569	-11.298389	17.162218	86.673981	42.918289	6.132006	91.842484	42.036964	36.321445	89.288673	42.4776265	21.2267255	90.5655785	-65.0744045	13.0977105	82.7823835
-21.569092	-10.47996	87.273102	-11.306364	17.297344	86.773125	42.862431	6.161099	91.837502	42.095051	36.390244	89.458305	42.478741	21.2756715	90.6479035	-65.091469	13.3190165	82.8983465
-22.920313	-9.79875	87.168839	-11.313127	17.425148	86.83313	42.78204	6.250451	91.813446	42.145493	36.455715	89.566437	42.4637665	21.353083	90.6899415	-65.0900205	13.497213	82.9763185
-24.331135	-9.098024	87.032791	-11.305531	17.602196	86.862167	42.755257	6.281441	91.74157	42.18985	36.513439	89.612343	42.4725535	21.39744	90.6769565	-65.0836155	13.806952	83.0473775
-25.742376	-8.390218	86.902328	-11.30496	17.767952	86.852661	42.757477	6.272624	91.640221	42.212051	36.576675	89.619156	42.484764	21.4246495	90.6296885	-65.094684	14.1112545	83.0756335
-27.901459	-7.30847	86.718689	-11.302391	18.004871	86.822052	42.730423	6.349253	91.502174	42.247643	36.691994	89.561943	42.489033	21.5206235	90.5320585	-65.093815	14.4891185	83.1120455
-29.339018	-6.557762	86.625267	-11.287119	18.145489	86.814949	42.701241	6.435543	91.429993	42.242233	36.764423	89.498817	42.471737	21.599983	90.464405	-65.045975	14.690995	83.165493
-30.785196	-5.844174	86.577805	-11.323488	18.279772	86.817299	42.697578	6.498988	91.328178	42.211029	36.842556	89.422859	42.4543035	21.670772	90.3755185	-65.1012795	14.888772	83.2590795
-32.269794	-5.068877	86.568108	-11.343276	18.357231	86.847237	42.722008	6.491314	91.216591	42.168438	36.907124	89.350037	42.445223	21.699219	90.283314	-65.131775	15.015243	83.41116
-33.731472	-4.316732	86.591164	-11.386769	18.419357	86.902557	42.728504	6.491961	91.12812	42.111309	36.950958	89.276283	42.4199065	21.7214595	90.2022015	-65.1934445	15.1172545	83.6029125
-35.234215	-3.579847	86.647942	-11.421791	18.465391	86.957573	42.705151	6.495209	91.05542	42.051373	36.974895	89.213219	42.378262	21.735052	90.1343195	-65.221844	15.19573	83.7808265
-36.758511	-2.824633	86.698433	-11.471536	18.481895	87.032089	42.668259	6.483367	90.997437	42.010422	36.977856	89.175537	42.3393405	21.7306115	90.086487	-65.2824125	15.2331785	83.977691
-39.001236	-1.672206	86.841614	-11.53968	18.455509	87.194481	42.542973	6.482625	90.949547	41.939083	36.93528	89.189537	42.241028	21.7089525	90.069542	-65.320388	15.2020655	84.31942
-40.554932	-0.906289	86.908768	-11.590136	18.451147	87.306702	42.502243	6.337362	90.88015	41.916813	36.89159	89.234787	42.209528	21.614476	90.0574685	-65.3898	15.287818	84.5559355
-42.054058	-0.119779	86.969002	-11.644675	18.406736	87.419991	42.450565	6.243494	90.835587	41.895565	36.830124	89.302505	42.173065	21.536809	90.069046	-65.462415	15.276663	84.770936
-43.587307	0.660827	87.052803	-11.697058	18.386353	87.529778	42.341511	6.209783	90.822533	41.883583	36.77787	89.379463	42.112547	21.4938265	90.100998	-65.506663	15.2788795	84.958558
-45.103611	1.436977	87.147308	-11.72678	18.376942	87.642303	42.304508	6.082713	90.765495	41.871513	36.744194	89.463844	42.0880105	21.4134535	90.1146695	-65.5415705	15.3404305	85.1699365
-46.615803	2.170763	87.212677	-11.781601	18.370424	87.730736	42.214638	6.0885	90.748123	41.845047	36.727364	89.522072	42.0298425	21.407932	90.1350975	-65.5930445	15.332916	85.3263745
-48.126965	2.969487	87.249962	-11.822876	18.39781	87.794357	42.172962	6.080978	90.710106	41.801392	36.730392	89.57412	41.987177	21.405685	90.142113	-65.632929	15.389935	85.446601
-50.082027	4.080692	87.494965	-11.891796	18.474201	87.883224	42.140621	6.083107	90.663872	41.749447	36.792328	89.640442	41.945034	21.4377175	90.152157	-65.728626	15.5106845	85.614291
-50.362511	4.779871	87.360672	-11.940294	18.534479	87.930458	42.081024	6.19707	90.703049	41.697231	36.85833	89.702507	41.8891275	21.5277	90.202778	-65.7697155	15.541258	85.658138
-49.992462	5.428026	87.497887	-11.98919	18.57946	87.992844	42.102726	6.221123	90.715988	41.660309	36.946541	89.771835	41.8815175	21.583832	90.2439115	-65.8598975	15.575088	85.7417765
-49.842754	6.082178	87.476318	-12.040425	18.650381	88.055153	42.09436	6.302078	90.766891	41.618546	37.050392	89.860931	41.856453	21.676235	90.313911	-65.937303	15.624527	85.796395
-49.65995	6.752071	87.483772	-12.076001	18.716021	88.138458	42.057217	6.440157	90.853691	41.575893	37.141109	89.962433	41.816555	21.790633	90.408062	-65.968557	15.641409	85.868854
-49.316849	7.539431	87.505798	-12.113425	18.77037	88.208076	42.089455	6.451566	90.89019	41.543915	37.230007	90.072289	41.816685	21.8407865	90.4812395	-66.043535	15.6999535	85.9349125
-49.033241	8.296432	87.592087	-12.144026	18.837091	88.27961	42.076214	6.511804	90.958221	41.518444	37.301727	90.180679	41.797329	21.9067655	90.56945	-66.085381	15.7674165	85.98977
-48.605335	9.390659	87.662025	-12.18562	18.890915	88.41404	42.064053	6.551188	91.085014	41.504326	37.349339	90.371407	41.7841895	21.9502635	90.7282105	-66.1554295	15.8315665	86.0998695
-48.276814	10.108192	87.708542	-12.222075	18.923222	88.501823	42.056179	6.565567	91.176018	41.507221	37.370834	90.513458	41.7817	21.9682005	90.844738	-66.22585	15.8782435	86.158908
-47.961365	10.878608	87.729057	-12.222178	18.953899	88.595985	42.049686	6.559104	91.290581	41.537182	37.39278	90.684914	41.793434	21.975942	90.9877475	-66.23779	15.931856	86.2042225
-47.584373	11.698266	87.783798	-12.242672	18.966217	88.705627	42.044407	6.555369	91.435188	41.576431	37.402771	90.864983	41.810419	21.97907	91.1500855	-66.295763	15.953364	86.2611685
-47.257591	12.511723	87.875626	-12.266585	19.005281	88.819153	42.0382	6.528334	91.58622	41.59827	37.40818	91.069931	41.818235	21.968257	91.3280755	-66.351405	16.042305	86.3102305
-46.914207	13.26911	87.964455	-12.283422	19.02076	88.942154	42.009705	6.538714	91.773361	41.619804	37.403278	91.270447	41.8147545	21.970996	91.521904	-66.3815985	16.070524	86.362404
-46.580845	14.031571	88.025871	-12.312415	19.010963	89.047279	42.045372	6.416563	91.887238	41.648499	37.383312	91.448372	41.8469355	21.8999375	91.667805	-66.4717655	16.1219885	86.426753
-46.012482	15.254428	88.150749	-12.381347	18.986963	89.19973	42.061562	6.294556	92.021271	41.662289	37.334087	91.657784	41.8619255	21.8143215	91.8395275	-66.6246195	16.1596045	86.5599325
-45.64954	16.062693	88.278206	-12.432684	18.964939	89.290009	42.045235	6.266353	92.084328	41.664661	37.303471	91.770142	41.854948	21.784912	91.927235	-66.720316	16.144966	86.652783
-45.307617	16.840977	88.377663	-12.473619	18.939774	89.373436	42.034195	6.201306	92.087105	41.651897	37.246098	91.867172	41.843046	21.723702	91.9771385	-66.790284	16.155846	86.7697335
-44.978706	17.606163	88.485977	-12.509051	18.894794	89.460228	42.028927	6.087157	92.031174	41.631454	37.202278	91.95919	41.8301905	21.6447175	91.995182	-66.8482925	16.1448705	86.925274
-44.644547	18.351049	88.606209	-12.537244	18.857241	89.526276	41.996677	6.050752	91.970238	41.601131	37.156155	92.027382	41.798904	21.6034535	91.99881	-66.873392	16.1110285	87.053742
-44.240479	19.20307	88.722694	-12.560788	18.821678	89.564568	41.923809	6.081188	91.915909	41.568886	37.136726	92.067795	41.7463475	21.608957	91.991852	-66.8679235	16.034399	87.137284
-43.869015	19.978945	88.844528	-12.585254	18.81885	89.594978	41.901566	6.086779	91.798721	41.533939	37.150993	92.076447	41.7177525	21.618886	91.937584	-66.8882605	16.018814	87.252372
-43.387966	21.073351	89.041397	-12.620491	18.84654	89.647499	41.910545	6.132667	91.625336	41.456501	37.225708	92.063812	41.683523	21.6791875	91.844574	-66.924505	16.0138925	87.450424
-43.061745	21.792021	89.146713	-12.644184	18.880598	89.68763	41.94199	6.148068	91.500595	41.413509	37.307171	92.067665	41.6777495	21.7276195	91.78413	-66.9661175	16.0335765	87.59113
-42.676369	22.534834	89.313766	-12.634501	18.930319	89.758995	41.942734	6.258619	91.436615	41.36924	37.404079	92.075294	41.655987	21.831349	91.7559545	-66.924989	16.029289	87.7620355
-42.274113	23.293634	89.432991	-12.640376	18.948906	89.817429	41.946243	6.371734	91.392288	41.308334	37.536533	92.086319	41.6272885	21.9541335	91.7393035	-66.9080405	15.9436785	87.8955545
-41.938305	23.98284	89.551071	-12.668117	18.996952	89.853882	41.937973	6.491073	91.37159	41.232246	37.643948	92.094513	41.5851095	22.0675105	91.7330515	-66.9213435	15.9263935	87.9747125
-41.546635	24.600033	89.655273	-12.710608	19.016306	89.900497	41.888763	6.657716	91.412888	41.159218	37.734543	92.103348	41.5239905	22.1961295	91.758118	-66.9452065	15.8364825	88.042876
-41.211796	25.258732	89.7118	-12.740399	19.03219	89.935524	41.892773	6.705488	91.432121	41.088352	37.79969	92.12149	41.4905625	22.252589	91.7768055	-66.9713605	15.811791	88.0942425
-40.609173	26.2241	89.772125	-12.78531	18.986221	89.986145	41.804714	6.890808	91.577599	40.977509	37.853661	92.175446	41.3911115	22.3722345	91.8765225	-66.9617315	15.6002075	88.0957675
-40.234097	26.844034	89.798973	-12.851006	18.920174	90.04361	41.740852	6.952407	91.7155	40.901463	37.834457	92.236725	41.3211575	22.393432	91.9761125	-67.0231695	15.446916	88.1111075
-39.864193	27.37314	89.792786	-12.901889	18.856924	90.094604	41.716839	6.916923	91.862503	40.839272	37.798561	92.32	41.2780555	22.357742	92.0912515	-67.0818335	15.356106	88.0979565
-39.525051	27.898445	89.794579	-12.970432	18.765228	90.148193	41.679436	6.888092	92.05233	40.754353	37.737514	92.42083	41.2168945	22.312803	92.23658	-67.1577585	15.217653	88.059806
-39.19717	28.393894	89.805199	-13.054829	18.626558	90.209671	41.655815	6.814004	92.254044	40.663864	37.664204	92.531532	41.1598395	22.239104	92.392788	-67.2694975	15.014012	88.026554
-38.830627	28.921524	89.836838	-13.13996	18.485409	90.270897	41.648201	6.709939	92.446602	40.580822	37.564728	92.635818	41.1145115	22.1373335	92.54121	-67.3944315	14.8334845	88.000584
-38.398872	29.504177	89.866814	-13.213871	18.304434	90.373634	41.638611	6.57865	92.629082	40.504993	37.458221	92.749916	41.071802	22.0184355	92.689499	-67.499544	14.5904325	88.057769
-37.854332	30.185308	90.027763	-13.275178	18.071699	90.515091	41.573395	6.377234	92.892227	40.434971	37.24588	92.926003	41.004183	21.811557	92.909115	-67.554539	14.331841	88.121067
-37.559464	30.652826	90.136627	-13.331744	17.934748	90.608437	41.612869	6.130623	92.989716	40.405468	37.104973	93.044235	41.0091685	21.617798	93.0169755	-67.6726565	14.251698	88.1998985
-37.269409	31.114943	90.252586	-13.30679	17.749491	90.690964	41.600063	6.02002	93.126778	40.398903	36.987003	93.172455	40.999483	21.5035115	93.1496165	-67.613063	13.9954705	88.2323115
-36.90852	31.582657	90.35025	-13.304429	17.601284	90.793022	41.66037	5.820922	93.205437	40.424145	36.84639	93.279991	41.0422575	21.333656	93.242714	-67.6511155	13.868912	88.34333
-36.524189	32.162239	90.466232	-13.249996	17.530329	90.890808	41.656048	5.762568	93.333267	40.492825	36.75687	93.362724	41.0744365	21.259719	93.3479955	-67.5744285	13.800939	88.4336205
-36.179314	32.632629	90.597092	-13.18611	17.476488	90.977257	41.73	5.631013	93.3834	40.572254	36.688423	93.422592	41.151127	21.159718	93.402996	-67.523347	13.793258	88.551518
-35.82473	33.084038	90.746948	-13.052482	17.430311	91.092606	41.765739	5.598871	93.451729	40.624733	36.623985	93.49025	41.195236	21.111428	93.4709895	-67.3002	13.749194	88.7142225
-35.320042	33.69648	91.000366	-12.86255	17.417332	91.252426	41.849232	5.613844	93.549713	40.743408	36.58004	93.593155	41.29632	21.096942	93.571434	-67.02142	13.737722	88.933418
-35.01527	34.103401	91.156868	-12.750065	17.443974	91.358971	41.977665	5.544709	93.545807	40.846001	36.570202	93.652885	41.411833	21.0574555	93.599346	-66.911963	13.8304925	89.118596
-34.668152	34.500385	91.334549	-12.628264	17.441826	91.451187	42.050259	5.585835	93.568787	40.957668	36.576172	93.702629	41.5039635	21.0810035	93.635708	-66.7604915	13.8026485	89.266666
-34.310867	34.925209	91.476334	-12.519948	17.465635	91.505791	42.177372	5.49153	93.514862	41.070351	36.595284	93.697548	41.6238615	21.043407	93.606205	-66.6637575	13.887863	89.405377
-33.887596	35.362453	91.599396	-12.394161	17.520657	91.565231	42.265053	5.506016	93.435257	41.151073	36.60738	93.672348	41.708063	21.056698	93.5538025	-66.496385	13.984616	89.5766595
-33.465267	35.782314	91.724609	-12.311095	17.554323	91.589668	42.347095	5.551433	93.34977	41.224609	36.623226	93.636742	41.785852	21.0873295	93.493256	-66.408042	14.0213165	89.68608
-33.083122	36.207954	91.774246	-12.231588	17.61986	91.606316	42.387894	5.650566	93.320236	41.303192	36.668205	93.603111	41.845543	21.1593855	93.4616735	-66.308719	14.0803345	89.7509585
-32.538937	36.712708	91.882721	-12.169996	17.700937	91.647758	42.514744	5.645911	93.265381	41.376957	36.749855	93.565331	41.9458505	21.197883	93.415356	-66.2858425	14.203991	89.88016
-32.172123	36.993343	91.964012	-12.138259	17.776928	91.70752	42.531509	5.67855	93.280922	41.416786	36.810596	93.555275	41.9741475	21.244573	93.4180985	-66.2506655	14.309283	89.9969415
-31.851259	37.281303	92.037086	-12.116409	17.844736	91.756531	42.535637	5.707123	93.316605	41.436066	36.8288	93.543205	41.9858515	21.2679615	93.429905	-66.2186695	14.4215105	90.083157
-31.516323	37.552227	92.093369	-12.12406	17.862873	91.845856	42.533512	5.72447	93.359703	41.448532	36.809425	93.531075	41.991022	21.2669475	93.445389	-66.239142	14.4587985	90.246323
-31.115957	37.808033	92.180611	-12.116274	17.875439	91.942604	42.515644	5.715189	93.407455	41.452686	36.766644	93.52816	41.984165	21.2409165	93.4678075	-66.216713	14.5099615	90.4174005
-30.645597	38.046864	92.251137	-12.119325	17.870893	92.067612	42.417778	5.743519	93.501869	41.463478	36.687057	93.52478	41.940628	21.215288	93.5133245	-66.179278	14.526498	90.6218995
-30.166065	38.282494	92.368332	-12.109879	17.841707	92.206757	42.401405	5.636793	93.5606	41.486805	36.586418	93.543121	41.944105	21.1116055	93.5518605	-66.163863	14.5718085	90.8616535
-29.381176	38.664993	92.536873	-12.131233	17.758148	92.446457	42.302402	5.548542	93.708023	41.523117	36.407166	93.577797	41.9127595	20.977854	93.64291	-66.1752255	14.538442	91.250004
-28.906654	38.837959	92.677887	-12.142269	17.695633	92.618149	42.241852	5.490588	93.820946	41.547459	36.302013	93.593407	41.8946555	20.8963005	93.7071765	-66.1791935	14.4949655	91.5291215
-28.38426	38.966148	92.791893	-12.150715	17.61916	92.786255	42.198673	5.418479	93.933846	41.539402	36.189903	93.609398	41.8690375	20.804191	93.771622	-66.1704675	14.434129	91.800888
-27.912703	39.191788	92.856064	-12.172287	17.538176	92.943672	42.131622	5.37036	94.079674	41.535904	36.088707	93.629219	41.833763	20.7295335	93.8544465	-66.178337	14.3468185	92.0328975
-27.45702	39.417294	92.885757	-12.194215	17.461336	93.064636	42.105762	5.264297	94.199799	41.533718	35.970898	93.653282	41.81974	20.6175975	93.9265405	-66.20817	14.3050745	92.2027315
-26.859211	39.664654	92.896759	-12.200455	17.379055	93.157463	42.10519	5.098152	94.26812	41.530315	35.856403	93.688179	41.8177525	20.4772775	93.9781495	-66.2186625	14.2808325	92.3367765
-26.294321	39.924145	92.976822	-12.229941	17.28755	93.21907	42.037411	5.025608	94.357071	41.54213	35.749645	93.755302	41.7897705	20.3876265	94.0561865	-66.2496525	14.1874735	92.3819535
-25.374702	40.395172	93.074135	-12.291595	17.171993	93.292068	42.016083	4.863072	94.448608	41.56229	35.622562	93.912415	41.7891865	20.242817	94.1805115	-66.3723765	14.101169	92.4036245
-24.750088	40.66021	93.159073	-12.310693	17.117178	93.346115	42.041145	4.723577	94.487419	41.568108	35.574158	94.079895	41.8046265	20.1488675	94.283657	-66.4260125	14.0854885	92.408573
-24.177597	40.960075	93.291931	-12.363447	17.091618	93.415291	42.005379	4.721785	94.632988	41.597469	35.569794	94.283562	41.801424	20.1457895	94.458275	-66.528318	14.0374465	92.372307
-23.62571	41.29401	93.424934	-12.42239	17.051207	93.503151	42.009949	4.687227	94.750771	41.625015	35.588276	94.522026	41.817482	20.1377515	94.6363985	-66.662262	13.9646625	92.3699035
-23.012257	41.68642	93.541573	-12.481314	17.055616	93.578415	42.057892	4.595805	94.851555	41.630398	35.597569	94.814774	41.844145	20.096687	94.8331645	-66.806773	14.014545	92.3236655
-22.347841	42.088676	93.764595	-12.51335	17.055403	93.672363	42.019146	4.646029	95.018036	41.64954	35.613674	95.141243	41.834343	20.1298515	95.0796395	-66.861043	13.9809545	92.2650865
-21.708298	42.485435	93.981689	-12.558037	17.073387	93.760681	42.026024	4.639913	95.186867	41.678299	35.632381	95.510361	41.8521615	20.136147	95.348614	-66.9682355	14.010627	92.172748
-20.759178	42.985119	94.342216	-12.645139	17.100409	93.938217	42.068127	4.621409	95.486244	41.67984	35.667809	96.190941	41.8739835	20.144609	95.8385925	-67.1642615	14.056209	92.0378415
-20.219107	43.384361	94.647301	-12.720621	17.123722	94.074577	42.097836	4.670661	95.72998	41.6814	35.719933	96.675316	41.889618	20.195297	96.202648	-67.33086	14.052147	91.946506
-19.67388	43.779446	94.969543	-12.782992	17.152067	94.225922	42.116699	4.767534	96.009811	41.689663	35.778992	97.138199	41.903181	20.273263	96.574005	-67.469165	14.030871	91.877839
-19.112871	44.178539	95.285622	-12.806435	17.200529	94.423294	42.205494	4.713859	96.250168	41.705151	35.832695	97.578735	41.9553225	20.273277	96.9144515	-67.5681925	14.127781	91.9321365
-18.527994	44.585567	95.592766	-12.829527	17.264664	94.613892	42.220383	4.759596	96.503181	41.735691	35.882236	97.948647	41.978037	20.320916	97.225914	-67.637091	14.208412	92.00187
-17.943918	44.917385	95.891151	-12.854626	17.322687	94.792732	42.240917	4.81935	96.716454	41.763721	35.922394	98.28196	42.002319	20.370872	97.499207	-67.711571	14.274502	92.086257
-17.390512	45.195885	96.145813	-12.870258	17.393139	94.925995	42.262615	4.875764	96.900139	41.791786	35.95549	98.590729	42.0272005	20.415627	97.745434	-67.7677165	14.370651	92.106556
-16.576082	45.439877	96.460526	-12.879186	17.469967	95.145332	42.295746	4.906179	97.145447	41.862007	35.970619	98.94928	42.0788765	20.438399	98.0473635	-67.8372485	14.501535	92.2433005
-15.998546	45.504795	96.614326	-12.87453	17.491846	95.230675	42.339626	4.910073	97.268608	41.902828	35.966167	99.133842	42.121227	20.43812	98.201225	-67.870287	14.545572	92.260125
-15.410444	45.575123	96.716347	-12.877991	17.518402	95.288757	42.371887	4.889003	97.360062	41.927013	35.943352	99.258049	42.14945	20.4161775	98.3090555	-67.905432	14.6206265	92.2684585
-14.752999	45.479065	96.815514	-12.856009	17.550278	95.33625	42.401363	4.876146	97.39473	41.965961	35.921322	99.321075	42.183662	20.398734	98.3579025	-67.89568	14.701822	92.3145975
-14.074818	45.429459	96.848907	-12.84643	17.594542	95.333885	42.419434	4.88089	97.38562	41.991207	35.910381	99.339989	42.2053205	20.3956355	98.3628045	-67.8981805	14.7934485	92.3049655
-13.476339	45.330013	96.891632	-12.838862	17.628654	95.342834	42.423584	4.894707	97.363724	42.018742	35.908993	99.318451	42.221163	20.40185	98.3410875	-67.898887	14.855458	92.3445805
-12.846388	45.165066	96.906029	-12.827004	17.671089	95.35656	42.428085	4.928958	97.343811	42.036743	35.936199	99.249519	42.232414	20.4325785	98.296665	-67.886422	14.9095995	92.416455
-12.056076	44.796181	96.81414	-12.800103	17.764345	95.405006	42.473236	5.003092	97.326889	42.051182	36.016418	99.08725	42.262209	20.509755	98.2070695	-67.862415	15.018935	92.6029425
-11.512809	44.415558	96.713295	-12.787151	17.848991	95.423714	42.495228	5.066893	97.34182	42.053425	36.084686	98.921623	42.2743265	20.5757895	98.1317215	-67.8486285	15.1221925	92.7157065
-10.938848	44.021	96.562973	-12.763826	17.927555	95.442596	42.527847	5.150914	97.369972	42.020599	36.146221	98.777603	42.274223	20.6485675	98.0737875	-67.801875	15.2065425	92.8114045
-10.319566	43.510498	96.425613	-12.743989	17.988232	95.483078	42.55204	5.233561	97.419449	42.003792	36.187244	98.642479	42.277916	20.7104025	98.030964	-67.765894	15.2660615	92.935192
-9.723392	43.019737	96.320976	-12.723528	18.069874	95.520378	42.569386	5.296115	97.480568	41.996754	36.243786	98.519531	42.28307	20.7699505	98.0000495	-67.730126	15.3697975	93.0407065
-9.16065	42.502289	96.193321	-12.719962	18.124233	95.585625	42.59087	5.338971	97.556763	41.960865	36.2477	98.458549	42.2758675	20.7933355	98.007656	-67.7157915	15.4551305	93.163594
-8.677307	41.931549	96.148697	-12.70656	18.160826	95.644394	42.606083	5.364548	97.639725	41.98341	36.261906	98.402252	42.2947465	20.813227	98.0209885	-67.7078665	15.508425	93.2677995
-7.854331	40.890797	96.093552	-12.67351	18.221743	95.787117	42.619587	5.359469	97.812508	42.060863	36.226841	98.405434	42.340225	20.793155	98.108971	-67.687245	15.650331	93.465263
-7.285057	40.155727	96.087578	-12.642567	18.209997	95.909531	42.630295	5.344813	97.946236	42.111294	36.201496	98.448326	42.3707945	20.7731545	98.197281	-67.6559285	15.6468395	93.621781
-6.702637	39.427505	96.119774	-12.604645	18.242521	96.032394	42.631416	5.323071	98.118393	42.182819	36.165245	98.487228	42.4071175	20.744158	98.3028105	-67.6164075	15.740884	93.7619775
-6.264394	38.735424	96.252762	-12.560691	18.252708	96.181068	42.634563	5.309864	98.288795	42.254425	36.11441	98.525887	42.444494	20.712137	98.407341	-67.565876	15.793279	93.954795
-5.909897	38.059189	96.218803	-12.533397	18.275442	96.306931	42.652905	5.314693	98.461983	42.292385	36.133045	98.554955	42.472645	20.723869	98.508469	-67.539439	15.827015	94.105393
-5.527584	37.359886	96.136238	-12.485285	18.319273	96.39978	42.653595	5.321456	98.648598	42.373119	36.079277	98.484131	42.513357	20.7003665	98.5663645	-67.483927	15.9381795	94.2331955
-5.095971	36.593277	95.985123	-12.453939	18.358294	96.472145	42.670708	5.343519	98.796745	42.394695	36.085495	98.387108	42.5327015	20.714507	98.5919265	-67.4405795	16.002081	94.3523635
-4.48167	35.493015	95.834038	-12.414635	18.408945	96.533195	42.706543	5.378265	98.975922	42.387352	36.064144	98.231903	42.5469475	20.7212045	98.6039125	-67.3762175	16.0966855	94.4624775
-4.14788	34.818821	95.778496	-12.38165	18.425421	96.561707	42.702381	5.38739	99.08799	42.381622	36.042877	98.119247	42.5420015	20.7151335	98.6036185	-67.3053015	16.1357085	94.5197955
-3.841221	34.116821	95.68676	-12.340676	18.42255	96.623611	42.697315	5.386159	99.193558	42.377361	35.985832	98.041359	42.537338	20.6859955	98.6174585	-67.21869	16.1591045	94.6297635
-3.513023	33.340466	95.635246	-12.322549	18.390266	96.673874	42.687588	5.368259	99.283867	42.39608	35.92329	97.97583	42.541834	20.6457745	98.6298485	-67.186932	16.1347575	94.7178995
-3.135417	32.536446	95.650314	-12.32877	18.375517	96.723488	42.679386	5.339733	99.367073	42.408787	35.865986	97.922882	42.5440865	20.6028595	98.6449775	-67.2016265	16.1481745	94.8019985
-2.778724	31.889416	95.65979	-12.311543	18.339548	96.768425	42.67873	5.291468	99.436943	42.400612	35.79715	97.869576	42.539671	20.544309	98.6532595	-67.162757	16.134787	94.8835905
-2.419143	31.269566	95.625778	-12.31783	18.323048	96.785042	42.68219	5.228447	99.477577	42.392368	35.758297	97.823357	42.537279	20.493372	98.650467	-67.172939	16.152724	94.919617
-2.024522	30.366465	95.608414	-12.321635	18.29829	96.789787	42.6642	5.161943	99.516266	42.374001	35.720707	97.774139	42.5191005	20.441325	98.6452025	-67.1623705	16.155255	94.9343715
-1.778434	29.747005	95.59314	-12.351617	18.299143	96.800964	42.661236	5.145054	99.53743	42.35918	35.706841	97.76609	42.510208	20.4259475	98.65176	-67.213442	16.1723385	94.950168
-1.515626	29.209927	95.607758	-12.364573	18.301287	96.809448	42.655243	5.128087	99.570427	42.343166	35.710449	97.762192	42.4992045	20.419268	98.6663095	-67.2283505	16.183306	94.9525865
-1.22209	28.601664	95.616341	-12.394515	18.316223	96.815063	42.659286	5.113109	99.579468	42.32407	35.720573	97.758614	42.491678	20.416841	98.669041	-67.280708	16.215605	94.961085
-0.920085	28.087776	95.644676	-12.428596	18.341482	96.815826	42.663914	5.098625	99.571716	42.308235	35.731266	97.764084	42.4860745	20.4149455	98.6679	-67.3432665	16.2680185	94.963752
-0.622756	27.655544	95.666885	-12.460135	18.358004	96.810341	42.657665	5.090178	99.547806	42.304134	35.743408	97.751945	42.4808995	20.416793	98.6498755	-67.4011695	16.299215	94.9708065
-0.316996	27.275026	95.664398	-12.481518	18.385006	96.802803	42.646927	5.07628	99.502792	42.298481	35.754948	97.723015	42.472704	20.415614	98.6129035	-67.43574	16.354398	94.9927025
-0.029283	26.724401	95.668785	-12.501327	18.430906	96.803467	42.642765	5.081842	99.405952	42.295982	35.776199	97.646629	42.4693735	20.4290205	98.5262905	-67.4720275	16.4327915	95.0806435
0.197446	26.374058	95.658127	-12.498743	18.460413	96.796349	42.641037	5.096868	99.32695	42.285366	35.797745	97.586365	42.4632015	20.4473065	98.4566575	-67.4606875	16.4735195	95.1360405
0.442098	25.973177	95.627129	-12.517944	18.498449	96.778191	42.644535	5.117088	99.259079	42.265366	35.828312	97.535965	42.4549505	20.4727	98.397522	-67.4908385	16.524198	95.15886
0.714731	25.653809	95.619141	-12.517591	18.529945	96.763313	42.649372	5.132862	99.223969	42.235622	35.856056	97.505119	42.442497	20.494459	98.364544	-67.477679	16.565431	95.162082
0.991143	25.293022	95.623657	-12.523047	18.535583	96.754608	42.648968	5.14187	99.197105	42.213982	35.869507	97.488853	42.431475	20.5056885	98.342979	-67.477569	16.5654775	95.166237
1.308945	24.971853	95.60701	-12.530236	18.528526	96.7547	42.635948	5.131285	99.188805	42.190033	35.869984	97.493629	42.4129905	20.5006345	98.341217	-67.4734625	16.5564175	95.168183
1.580935	24.72724	95.658173	-12.550931	18.496033	96.764626	42.616817	5.108834	99.186447	42.174538	35.853748	97.522385	42.3956775	20.481291	98.354416	-67.4975395	16.510775	95.174836
2.04403	24.396824	95.720589	-12.592253	18.446278	96.820313	42.570786	5.05263	99.194717	42.138786	35.808311	97.587677	42.354786	20.4304705	98.391197	-67.539292	16.4620855	95.249429
2.327222	24.288399	95.767357	-12.625916	18.400402	96.881935	42.533554	5.005722	99.212769	42.093636	35.772011	97.639618	42.313595	20.3888665	98.4261935	-67.565427	16.4119375	95.3376765
2.60645	24.093843	95.83683	-12.64556	18.348684	96.961365	42.498016	4.971601	99.249184	42.052341	35.740124	97.713943	42.2751785	20.3558625	98.4815635	-67.5662985	16.3415055	95.4411665
2.816718	23.866446	95.923325	-12.692947	18.304684	97.050819	42.467522	4.9444	99.286118	42.020332	35.71307	97.79599	42.243927	20.328735	98.541054	-67.629821	16.280633	95.560584
3.151853	23.647692	96.00843	-12.726411	18.262096	97.140785	42.420692	4.91337	99.314209	41.973473	35.681072	97.859276	42.1970825	20.297221	98.5867425	-67.6499045	16.226971	95.6948275
3.481026	23.44866	96.04834	-12.7574	18.19532	97.223152	42.39357	4.873018	99.313728	41.933167	35.651386	97.904793	42.1633685	20.262202	98.6092605	-67.6781685	16.128438	95.8370435
3.875394	23.270088	96.121666	-12.790975	18.149529	97.299217	42.377525	4.843113	99.295044	41.892319	35.624588	97.947487	42.134922	20.2338505	98.6212655	-67.716872	16.0652075	95.9771685
4.564821	23.007593	96.201263	-12.829751	18.061831	97.378395	42.354683	4.788018	99.257423	41.861301	35.597832	98.035202	42.107992	20.192925	98.6463125	-67.767494	15.930737	96.1104775
5.027153	22.83766	96.236641	-12.858316	18.007519	97.435249	42.34417	4.732875	99.238243	41.839634	35.589817	98.134041	42.091902	20.161346	98.686142	-67.808534	15.853692	96.184356
5.520129	22.719538	96.305244	-12.895578	17.980936	97.496613	42.331879	4.683375	99.251282	41.81562	35.579697	98.29187	42.0737495	20.131536	98.771576	-67.8649055	15.830336	96.22165
5.985669	22.618698	96.41436	-12.939833	17.92421	97.566521	42.302456	4.642485	99.300964	41.816456	35.580791	98.540329	42.059456	20.111638	98.9206465	-67.939122	15.736782	96.2123955
6.445204	22.515882	96.523651	-12.97753	17.878254	97.673729	42.273487	4.596578	99.366821	41.848858	35.579903	98.79702	42.0611725	20.0882405	99.0819205	-68.0162325	15.6682675	96.2655375
6.871822	22.278917	96.677551	-12.999489	17.862751	97.737617	42.248486	4.552845	99.43293	41.887516	35.575287	99.058815	42.068001	20.064066	99.2458725	-68.066979	15.661436	96.2293615
7.356849	22.028511	96.784309	-13.037043	17.853422	97.77845	42.214306	4.522744	99.520981	41.907688	35.578285	99.329315	42.060997	20.0505145	99.425148	-68.135083	15.6563295	96.131752
8.141005	21.661217	96.888756	-13.117203	17.87125	97.78392	42.203308	4.529707	99.73407	41.893208	35.63752	99.79731	42.048258	20.0836135	99.76569	-68.282664	15.6588865	95.80215
8.705127	21.390945	97.001305	-13.172686	17.898676	97.771194	42.193203	4.561345	99.937653	41.889091	35.714611	100.159821	42.041147	20.137978	100.048737	-68.386519	15.659374	95.493651
9.249976	21.138815	97.110657	-13.260073	17.954197	97.728416	42.194576	4.605259	100.166977	41.902534	35.809757	100.520073	42.048555	20.207508	100.343525	-68.568701	15.700886	95.113307
9.777754	20.879646	97.195396	-13.330863	17.98181	97.693428	42.211189	4.669532	100.390289	41.92675	35.936916	100.892029	42.0689695	20.303224	100.641159	-68.7306955	15.660396	94.745697
10.245333	20.584629	97.287842	-13.374981	18.044802	97.64003	42.229355	4.785016	100.629105	41.920418	36.012234	101.203262	42.0748865	20.398625	100.9161835	-68.8248485	15.690979	94.3638765
10.68962	20.162231	97.351967	-13.410622	18.114294	97.561127	42.261539	4.921265	100.835953	41.932556	36.131382	101.444832	42.0970475	20.5263235	101.1403925	-68.9182915	15.7022645	93.9818615
11.117363	19.754366	97.326996	-13.398428	18.209986	97.435684	42.344238	5.093656	100.995323	41.930756	36.301514	101.624702	42.137497	20.697585	101.3100125	-68.934353	15.722387	93.5613555
11.853063	19.024988	97.238419	-13.347862	18.336634	97.202385	42.435661	5.395275	101.175163	41.905056	36.523499	101.755753	42.1703585	20.959387	101.465458	-68.8660825	15.713881	92.939312
12.277029	18.569984	97.148148	-13.279636	18.406372	96.976425	42.492878	5.602885	101.228333	41.906136	36.649681	101.746452	42.199507	21.126283	101.4873925	-68.758779	15.686461	92.4654575
12.71682	18.089594	96.947372	-13.207561	18.478563	96.751579	42.577911	5.775	101.187874	41.914566	36.774658	101.646317	42.2462385	21.274829	101.4170955	-68.6613605	15.682297	92.0860625
12.984526	17.542751	96.74968	-13.082981	18.498507	96.494858	42.660225	5.93585	101.067688	41.928825	36.841576	101.453033	42.294525	21.388713	101.2603605	-68.460487	15.608301	91.7293555
13.254094	16.889683	96.495804	-12.963637	18.505379	96.204239	42.746006	6.032144	100.913361	41.960205	36.892052	101.210381	42.3531055	21.462098	101.061871	-68.2803795	15.54866	91.346607
13.479452	16.214075	96.194931	-12.860096	18.47839	95.88839	42.828854	6.079638	100.733589	41.983719	36.912708	100.924911	42.4062865	21.496173	100.82925	-68.1264785	15.460607	90.94753
13.718122	15.492628	95.921036	-12.763037	18.434078	95.566887	42.908741	6.093831	100.576111	42.0158	36.890583	100.613083	42.4622705	21.492207	100.594597	-67.9883445	15.375949	90.539177
13.944	14.426958	95.524948	-12.652199	18.333239	95.075951	43.007286	6.053894	100.371506	42.035187	36.856846	100.126648	42.5212365	21.45537	100.249077	-67.8256345	15.211108	89.902825
14.070767	13.714178	95.257774	-12.58173	18.265324	94.745079	43.092922	6.021911	100.251404	42.058262	36.789314	99.822075	42.575592	21.4056125	100.0367395	-67.739052	15.1250355	89.4534185
14.029675	13.081245	95.009216	-12.500511	18.16968	94.411453	43.19738	5.976645	100.087296	42.069389	36.70927	99.544563	42.6333845	21.3429575	99.8159295	-67.6344065	14.9964025	89.0069765
13.956817	12.389294	94.751892	-12.425668	18.084934	94.117928	43.293259	5.939236	99.915184	42.089912	36.648003	99.287712	42.6915855	21.2936195	99.601448	-67.5429215	14.8762485	88.634408
13.842858	11.671748	94.482513	-12.320334	17.988182	93.806694	43.388004	5.903265	99.730499	42.164223	36.580444	99.004486	42.7761135	21.2418545	99.3674925	-67.4167815	14.7345095	88.2458955
13.687346	10.916967	94.175766	-12.19949	17.901344	93.487999	43.502377	5.860478	99.520561	42.228966	36.510662	98.702515	42.8656715	21.18557	99.111538	-67.2646515	14.617118	87.86446
13.545407	10.188109	93.86747	-12.069009	17.801535	93.171326	43.604233	5.840431	99.269394	42.287441	36.449989	98.400444	42.945837	21.14521	98.834919	-67.083855	14.45786	87.507733
13.247056	9.166081	93.381187	-11.839435	17.652634	92.685074	43.767693	5.799309	98.845329	42.394577	36.368698	97.92141	43.081135	21.0840035	98.3833695	-66.760005	14.2212645	86.9867785
13.071555	8.578738	93.087769	-11.690448	17.548912	92.398407	43.86665	5.768699	98.54438	42.467842	36.293915	97.629601	43.167246	21.031307	98.0869905	-66.548142	14.066517	86.7098235
12.874087	7.98631	92.799179	-11.513127	17.4762	92.13694	43.95472	5.731095	98.269882	42.575974	36.245556	97.33728	43.265347	20.9883255	97.803581	-66.291601	13.9640745	86.470299
12.644601	7.393841	92.468506	-11.333521	17.366863	91.910133	44.070702	5.677788	97.974075	42.702198	36.192268	97.062035	43.38645	20.935028	97.518055	-66.053492	13.798698	86.302211
12.315002	6.72195	92.180496	-11.167466	17.256966	91.737938	44.188633	5.621736	97.671181	42.816498	36.125874	96.830376	43.5025655	20.873805	97.2507785	-65.8374975	13.640127	86.2250975
11.999045	6.095431	91.935692	-11.02091	17.171103	91.584869	44.29031	5.552514	97.408615	42.960022	36.070526	96.611488	43.625166	20.81152	97.0100515	-65.666986	13.530686	86.1596865
11.638808	5.525578	91.718681	-10.910335	17.118792	91.480408	44.381557	5.508026	97.163437	43.061447	36.022476	96.442589	43.721502	20.765251	96.803013	-65.542172	13.472333	86.157803
10.993498	4.772856	91.496346	-10.768322	17.056025	91.380096	44.437893	5.474515	96.861237	43.183537	35.972385	96.278954	43.810715	20.72345	96.5700955	-65.347359	13.3886	86.1900965
10.435947	4.348122	91.342392	-10.725438	17.050116	91.321617	44.428413	5.459657	96.672829	43.244087	35.964142	96.1745	43.83625	20.7118995	96.4236645	-65.287126	13.3883325	86.2195695
9.826921	3.880873	91.19265	-10.704908	17.08215	91.252892	44.387802	5.458758	96.490204	43.26173	35.961781	96.039345	43.824766	20.7102695	96.2647745	-65.234582	13.4540305	86.2410095
9.15972	3.431452	91.006325	-10.736898	17.126713	91.179192	44.328453	5.4755	96.332695	43.239368	35.991436	95.928368	43.7839105	20.733468	96.1305315	-65.2577065	13.519958	86.2278525
8.502467	3.014156	90.882446	-10.797115	17.215351	91.092773	44.274811	5.511365	96.190498	43.21907	35.964928	95.750694	43.7469405	20.7381465	95.970596	-65.3411705	13.6925555	86.21495
7.855947	2.619422	90.739754	-10.869509	17.283018	91.018944	44.193817	5.553314	96.078506	43.131683	35.98386	95.639442	43.66275	20.768587	95.858974	-65.401768	13.797449	86.178914
7.287502	2.280657	90.685066	-10.965621	17.360594	90.953636	44.095085	5.591283	96.009598	43.057747	36.011322	95.554771	43.576416	20.8013025	95.7821845	-65.507658	13.9198855	86.1250875
6.382946	1.831235	90.556793	-11.120263	17.470499	90.876549	43.951435	5.645761	95.936417	42.945438	36.053482	95.468369	43.4484365	20.8496215	95.702393	-65.6889625	14.0913765	86.050705
5.757209	1.476081	90.477036	-11.198503	17.513979	90.841881	43.858398	5.69626	95.883781	42.858017	36.080761	95.446625	43.3582075	20.8885105	95.665203	-65.7552135	14.1394475	86.018559
5.089166	1.138441	90.380493	-11.284019	17.566238	90.815384	43.762753	5.743032	95.820015	42.802917	36.1157	95.397888	43.282835	20.929366	95.6089515	-65.850873	14.20311	86.0218165
4.439552	0.784464	90.312225	-11.30969	17.604053	90.785149	43.691208	5.798385	95.734451	42.764153	36.135662	95.311043	43.2276805	20.9670235	95.522747	-65.8470605	14.2410825	86.047551
3.808754	0.484171	90.25695	-11.337357	17.653303	90.74807	43.621944	5.881352	95.651482	42.712887	36.147755	95.187775	43.1674155	21.0145535	95.4196285	-65.8421295	14.2920525	86.0765115
3.146429	0.247265	90.182655	-11.338825	17.688131	90.714401	43.589333	5.954803	95.57254	42.681107	36.159489	95.065086	43.13522	21.057146	95.318813	-65.81287	14.319116	86.109989
2.430134	0.037833	90.169189	-11.330283	17.737761	90.692368	43.562359	6.022393	95.515358	42.663258	36.184673	94.902374	43.1128085	21.103533	95.208866	-65.7733745	14.371989	86.17587
1.27272	-0.271238	90.123718	-11.310961	17.769054	90.668312	43.558121	6.093586	95.441414	42.638329	36.197891	94.653641	43.098225	21.1457385	95.0475275	-65.720147	14.3923695	86.2890965
0.481362	-0.460363	90.106873	-11.292789	17.757507	90.665115	43.56934	6.112154	95.370262	42.623531	36.192616	94.497711	43.0964355	21.152385	94.9339865	-65.6820135	14.362629	86.3962435
-0.259423	-0.678783	90.088394	-11.244081	17.723335	90.642967	43.599869	6.112597	95.30014	42.627544	36.190815	94.36628	43.1137065	21.151706	94.83321	-65.6018685	14.294964	86.452724
-0.972528	-0.811702	89.988571	-11.195897	17.680176	90.598923	43.673641	6.091151	95.224922	42.644436	36.192657	94.2705	43.1590385	21.141904	94.747711	-65.5508325	14.218448	86.450135
-1.761252	-0.8785	89.904335	-11.145062	17.613659	90.520882	43.741306	6.048398	95.145798	42.67717	36.176914	94.203728	43.209238	21.112656	94.674763	-65.499362	14.114662	86.367001
-2.585432	-0.92251	89.794304	-11.065321	17.555164	90.484474	43.796829	6.003673	95.061073	42.746002	36.148769	94.158211	43.2714155	21.076221	94.609642	-65.4020575	14.034107	86.359306
-3.396435	-0.998249	89.656998	-11.009142	17.518799	90.430855	43.834087	5.947344	94.965965	42.811089	36.119781	94.14061	43.322588	21.0335625	94.5532875	-65.340872	14.0040355	86.3084225
-4.560942	-1.06728	89.461761	-10.935564	17.488728	90.369102	43.896469	5.863871	94.818512	42.891075	36.049137	94.194534	43.393772	20.956504	94.506523	-65.2649	14.020952	86.231681
-5.280236	-0.992039	89.37606	-10.898118	17.481113	90.372963	43.902439	5.81606	94.734985	42.954494	36.009415	94.305351	43.4284665	20.9127375	94.520168	-65.2247025	14.0494885	86.225758
-6.040298	-0.828714	89.22953	-10.875017	17.507786	90.389923	43.928246	5.707917	94.654022	43.041794	35.997406	94.468246	43.48502	20.8526615	94.561134	-65.235054	14.1629105	86.218712
-6.826627	-0.66915	89.085167	-10.850847	17.550585	90.413177	43.929401	5.616885	94.556999	43.146873	35.956039	94.635414	43.538137	20.786462	94.5962065	-65.239831	14.314708	86.2301475
-7.622861	-0.489309	88.911095	-10.821173	17.614872	90.452545	43.886658	5.559489	94.428352	43.270096	35.904877	94.815155	43.578377	20.732183	94.6217535	-65.220723	14.497561	86.2833365
-8.397033	-0.416666	88.766533	-10.812625	17.681667	90.478951	43.827221	5.5212	94.292381	43.365314	35.883003	94.98497	43.5962675	20.7021015	94.6386755	-65.2215175	14.6612325	86.3192265
-9.114534	-0.299612	88.616394	-10.830644	17.791265	90.503296	43.717762	5.621133	94.184532	43.452538	35.888512	95.115135	43.58515	20.7548225	94.6498335	-65.246438	14.8277075	86.3567585
-9.980508	-0.226861	88.573196	-10.84782	18.050272	90.539948	43.658958	5.71572	94.033516	43.506805	36.015968	95.23317	43.5828815	20.865844	94.633343	-65.2785215	15.2347	86.446553
-10.604864	-0.228354	88.461128	-10.871593	18.23027	90.560043	43.588001	5.960813	94.012932	43.48391	36.175961	95.268425	43.5359555	21.068387	94.6406785	-65.2791415	15.392153	86.4794075
-11.224993	-0.293892	88.418396	-10.911986	18.448971	90.567093	43.576519	6.18819	93.987999	43.423962	36.392025	95.26516	43.5002405	21.2901075	94.6265795	-65.3242125	15.6078345	86.5076065
-11.90421	-0.431374	88.334671	-10.925559	18.6586	90.562279	43.568542	6.456726	93.963058	43.346516	36.638924	95.208969	43.457529	21.547825	94.5860135	-65.308647	15.769375	86.5385445
-12.545124	-0.570959	88.310593	-10.970509	18.833059	90.537643	43.561985	6.741618	93.950279	43.255974	36.89883	95.123749	43.4089795	21.820224	94.537014	-65.3499975	15.845894	86.538272
-13.144201	-0.745041	88.271858	-10.997443	19.004614	90.48703	43.5994	6.961062	93.933731	43.146267	37.160599	95.009148	43.3728335	22.0608305	94.4714395	-65.3677195	15.9483975	86.5026205
-13.72829	-1.017481	88.246704	-11.032385	19.147585	90.452454	43.598186	7.213517	93.957909	43.034809	37.410744	94.877937	43.3164975	22.3121305	94.417923	-65.3812675	15.9830395	86.486985
-14.68047	-1.534046	88.316795	-11.108942	19.335144	90.425713	43.571648	7.522567	94.023361	42.859379	37.719177	94.628624	43.2155135	22.620872	94.3259925	-65.4333975	16.049416	86.5254335
-15.345255	-1.966084	88.459	-11.142453	19.435417	90.42794	43.557159	7.677433	94.094223	42.766018	37.851723	94.427727	43.1615885	22.764578	94.260975	-65.4464945	16.106256	86.594905
-15.997757	-2.393996	88.631584	-11.182692	19.507458	90.442863	43.547024	7.788748	94.174446	42.695194	37.959263	94.187889	43.121109	22.8740055	94.1811675	-65.486493	16.1409105	86.7045585
-16.625647	-2.828286	88.903931	-11.190222	19.581434	90.476646	43.506844	7.924501	94.288567	42.623547	38.025063	93.935623	43.0651955	22.974782	94.112095	-65.4456395	16.188086	86.841197
-17.1896	-3.266073	89.191261	-11.20167	19.634123	90.525444	43.498112	7.972944	94.379982	42.568096	38.057774	93.672256	43.033104	23.015359	94.026119	-65.436444	16.252887	87.024769
-17.763367	-3.757905	89.480995	-11.19388	19.650627	90.564705	43.485168	7.982432	94.494675	42.538891	38.050339	93.397644	43.0120295	23.0163855	93.9461595	-65.3997895	16.2848685	87.1832505
-18.376661	-4.272271	89.803574	-11.192926	19.645105	90.595711	43.471928	7.964896	94.596039	42.514675	38.009731	93.128906	42.9933015	22.9873135	93.8624725	-65.3791535	16.3028965	87.3289495
-19.302006	-5.053516	90.252419	-11.194972	19.615164	90.648804	43.446297	7.887166	94.716057	42.477829	37.906002	92.762665	42.962063	22.896584	93.739361	-65.352007	16.333744	87.558247
-19.872477	-5.472788	90.588066	-11.227505	19.551838	90.672913	43.454601	7.761374	94.783592	42.463905	37.802406	92.52655	42.959253	22.78189	93.655071	-65.414263	16.321786	87.690755
-20.395735	-5.853493	90.871925	-11.232805	19.522556	90.692696	43.429642	7.696222	94.861458	42.436462	37.719883	92.310806	42.933052	22.7080525	93.586132	-65.398662	16.3370595	87.79926
-20.881903	-6.228763	91.148415	-11.24297	19.491465	90.703575	43.431808	7.599072	94.926414	42.407562	37.619652	92.102013	42.919685	22.609362	93.5142135	-65.405625	16.373568	87.8929365
-21.379635	-6.570855	91.429413	-11.253139	19.451321	90.712868	43.412354	7.541809	94.990959	42.386292	37.553493	91.918091	42.899323	22.547651	93.454525	-65.405601	16.354991	87.971211
-21.886337	-6.853353	91.63887	-11.27549	19.424946	90.739227	43.396034	7.486015	95.036781	42.355007	37.481716	91.755638	42.8755205	22.4838655	93.3962095	-65.4265005	16.3660265	88.0822445
-22.451792	-7.090513	91.857536	-11.296853	19.386055	90.765633	43.361691	7.436805	95.077515	42.323872	37.425106	91.610321	42.8427815	22.4309555	93.343918	-65.4364875	16.3411545	88.187348
-23.236998	-7.352702	92.092407	-11.353556	19.346882	90.794876	43.342419	7.378067	95.090935	42.287025	37.373775	91.447952	42.814722	22.375921	93.2694435	-65.521834	16.317843	88.3203085
-23.738604	-7.444903	92.232521	-11.404232	19.32403	90.812347	43.31332	7.367559	95.11248	42.242142	37.356422	91.376305	42.777731	22.3619905	93.2443925	-65.586195	16.2860695	88.3803015
-24.201469	-7.436046	92.334129	-11.450211	19.317562	90.846207	43.214436	7.393772	95.174034	42.187164	37.362446	91.351311	42.7008	22.378109	93.2626725	-65.601222	16.257015	88.4297415
-24.625235	-7.385175	92.460381	-11.524009	19.320843	90.901909	43.162384	7.408283	95.225426	42.145653	37.386021	91.370323	42.6540185	22.397152	93.2978745	-65.7020365	16.244534	88.5059435
-25.001585	-7.250879	92.537331	-11.590642	19.336807	90.948822	43.100994	7.43084	95.333076	42.108955	37.4216	91.407791	42.6049745	22.42622	93.3704335	-65.7862585	16.247394	88.5272105
-25.411478	-7.05096	92.594925	-11.655515	19.377575	90.998199	43.073315	7.454615	95.430069	42.059837	37.464554	91.458595	42.566576	22.4595845	93.444332	-65.877606	16.2955655	88.552066
-25.794518	-6.759739	92.63887	-11.719897	19.4069	91.037407	43.044987	7.484685	95.529129	42.025398	37.496082	91.523674	42.5351925	22.4903835	93.5264015	-65.9749865	16.3234165	88.5484125
-26.405212	-6.111898	92.642479	-11.782133	19.464401	91.099007	42.986755	7.528117	95.677338	42.00658	37.553997	91.641304	42.4966675	22.541057	93.659321	-66.0609335	16.387745	88.538693
-26.847252	-5.566095	92.563362	-11.811068	19.473318	91.111397	42.955978	7.542344	95.75061	41.987984	37.571205	91.733223	42.471981	22.5567745	93.7419165	-66.094117	16.3898615	88.4808775
-27.246311	-4.9268	92.497284	-11.847252	19.473167	91.140015	42.950066	7.507654	95.772858	41.989277	37.572556	91.840736	42.4696715	22.540105	93.806797	-66.1641755	16.406229	88.473233
-27.603409	-4.253746	92.402748	-11.868159	19.470427	91.158142	42.856266	7.499405	95.840599	41.991642	37.563564	91.927849	42.423954	22.5314845	93.884224	-66.160272	16.4093695	88.43206
-27.958172	-3.57007	92.310539	-11.89878	19.461428	91.182182	42.863029	7.452335	95.832283	41.976673	37.543297	91.999886	42.419851	22.497816	93.9160845	-66.217411	16.42504	88.4482795
-28.421215	-2.853931	92.25351	-11.931946	19.442863	91.209694	42.769478	7.428744	95.895065	41.966461	37.501602	92.070297	42.3679695	22.465173	93.982681	-66.2318615	16.420553	88.436707
-28.897497	-2.039	92.168243	-11.953393	19.429882	91.228745	42.7369	7.39009	95.924202	41.957478	37.475494	92.145714	42.347189	22.432792	94.034958	-66.253975	16.426972	88.422532
-29.629734	-0.632515	91.979416	-11.993658	19.403811	91.254181	42.689503	7.333036	95.982109	41.935562	37.433781	92.262802	42.3125325	22.3834085	94.1224555	-66.2998485	16.4242135	88.3859065
-30.072588	0.316261	91.782364	-12.028198	19.371527	91.253113	42.644642	7.285666	96.00824	41.930996	37.410744	92.36895	42.287819	22.348205	94.188595	-66.344215	16.394849	88.317631
-30.631626	1.268886	91.601547	-12.068361	19.327944	91.233116	42.605026	7.231474	96.008507	41.933899	37.385754	92.49147	42.2694625	22.308614	94.2499885	-66.4061845	16.347274	88.2162435
-31.292429	2.322859	91.320656	-12.118201	19.283363	91.191635	42.542336	7.175261	95.984367	41.93338	37.373158	92.623016	42.237858	22.2742095	94.3036915	-66.47426	16.2925165	88.0795785
-31.859001	3.392006	91.057037	-12.15439	19.231878	91.145119	42.505028	7.140152	95.922783	41.934284	37.368034	92.76609	42.219656	22.254093	94.3444365	-66.528436	16.209663	87.9458015
-32.430302	4.42504	91.000938	-12.18376	19.184355	91.109253	42.446121	7.128157	95.857513	41.924957	37.379128	92.899529	42.185539	22.2536425	94.378521	-66.553059	16.1150675	87.839985
-33.000069	5.344196	90.736412	-12.216646	19.165049	91.072639	42.398857	7.124493	95.789566	41.91098	37.402996	93.051567	42.1549185	22.2637445	94.4205665	-66.5882105	16.0663535	87.7247115
-33.88961	6.932849	90.283493	-12.287427	19.155552	91.039993	42.340191	7.154195	95.702049	41.889217	37.499699	93.312782	42.114704	22.326947	94.5074155	-66.689558	15.984157	87.5725705
-34.433846	8.028316	90.254272	-12.335866	19.169136	91.048035	42.296272	7.18068	95.64576	41.870705	37.57156	93.470901	42.0834885	22.37612	94.5583305	-66.7552205	15.962152	87.5377395
-34.956097	9.213566	90.208015	-12.363782	19.212658	91.090958	42.259422	7.212478	95.611786	41.846439	37.641968	93.61821	42.0529305	22.427223	94.614998	-66.7804945	15.998093	87.566918
-35.533737	10.443091	90.124069	-12.384591	19.265591	91.166046	42.231934	7.258769	95.557243	41.829311	37.715107	93.725212	42.0306225	22.486938	94.6412275	-66.7998045	16.044244	87.6908645
-36.083492	11.648371	90.270126	-12.40895	19.316969	91.279106	42.203262	7.297264	95.493454	41.810963	37.757187	93.79789	42.0071125	22.5272255	94.645672	-66.8250125	16.1067125	87.91254
-36.569374	12.836237	90.352402	-12.40437	19.377874	91.441719	42.19075	7.32821	95.404427	41.798489	37.792439	93.856583	41.9946195	22.5603245	94.630505	-66.8033595	16.1954235	88.252933
-37.11964	14.136725	90.591766	-12.37895	19.429401	91.661285	42.184284	7.353187	95.288528	41.798763	37.818966	93.941093	41.9915235	22.5860765	94.6148105	-66.7494235	16.2727255	88.7077595
-37.891731	16.081181	91.250694	-12.360061	19.445297	92.151299	42.208389	7.358523	95.072906	41.798668	37.851593	94.051186	42.0035285	22.605058	94.562046	-66.7236505	16.285536	89.740552
-38.389889	17.2847	91.980759	-12.334561	19.44026	92.556183	42.154781	7.38059	94.961395	41.799599	37.865223	94.101952	41.97719	22.6229065	94.5316735	-66.646312	16.2576135	90.5806925
-38.927338	18.45319	92.590904	-12.321063	19.422215	92.976158	42.14801	7.37253	94.78743	41.775478	37.880211	94.116051	41.961744	22.6263705	94.4517405	-66.60387	16.2180595	91.5005755
-39.405746	19.620529	93.21608	-12.318007	19.384558	93.390312	42.168221	7.327943	94.575516	41.723614	37.910622	94.091949	41.9459175	22.6192825	94.3337325	-66.5819315	16.1498335	92.4468915
-39.832817	20.713531	93.891418	-12.295983	19.332201	93.770439	42.204517	7.2557	94.342567	41.630322	37.928894	94.042343	41.9174195	22.592297	94.192455	-66.5093855	16.072105	93.348423
-40.285786	21.881931	94.576591	-12.311852	19.300388	94.113678	42.246204	7.131692	94.115837	41.522602	37.952461	93.956985	41.884403	22.5420765	94.036411	-66.508107	16.0586995	94.190945
-40.687405	23.051687	95.207558	-12.392017	19.246868	94.434204	42.232937	7.090819	93.943352	41.363117	37.944458	93.939659	41.798027	22.5176385	93.9415055	-66.582061	15.9760975	94.9269025
-41.136528	24.69964	96.232422	-12.599754	19.129826	94.963989	41.98988	7.09211	93.841476	41.128586	37.906685	94.208504	41.559233	22.4993975	94.02499	-66.758741	15.7602545	95.902988
-41.45956	25.703484	96.743103	-12.771745	19.047781	95.332306	41.791611	7.117979	93.915009	40.957397	37.875183	94.53614	41.374504	22.496581	94.2255745	-66.917994	15.598981	96.4390375
-41.71883	26.709944	97.308289	-12.971644	18.918743	95.697906	41.635197	7.0596	94.07135	40.816544	37.819195	94.957802	41.2258705	22.4393975	94.514576	-67.1691585	15.3980885	96.881236
-41.790237	27.669529	97.743546	-13.154338	18.785507	96.050339	41.503677	6.970972	94.305542	40.707878	37.735645	95.444641	41.1057775	22.3533085	94.8750915	-67.4144535	15.2177055	97.2255865
-41.955696	28.519852	98.225197	-13.346977	18.684895	96.369675	41.39262	6.884254	94.599571	40.610584	37.650215	95.968208	41.001602	22.2672345	95.2838895	-67.695556	15.1025555	97.4554605
-42.058319	29.376675	98.542282	-13.48051	18.586721	96.681908	41.346912	6.665808	94.884819	40.532227	37.563507	96.468742	40.9395695	22.1146575	95.6767805	-67.9005895	15.0587845	97.6870355
-42.03289	30.21216	98.93898	-13.608852	18.488068	96.950516	41.288872	6.531792	95.155914	40.482891	37.452473	96.897713	40.8858815	21.9921325	96.0268135	-68.1035855	14.9840035	97.8742185
-41.855125	31.33864	99.333961	-13.69936	18.386717	97.285233	41.262527	6.32287	95.562805	40.460171	37.269962	97.389755	40.861349	21.796416	96.47628	-68.260069	14.977018	98.094186
-41.652813	31.95467	99.556946	-13.721231	18.337555	97.486908	41.301979	6.180482	95.877701	40.477158	37.148468	97.690353	40.8895685	21.664475	96.784027	-68.3320305	15.010635	98.189789
-41.449692	32.542305	99.67775	-13.73077	18.291931	97.648552	41.369755	6.033381	96.231895	40.519958	37.025475	97.988564	40.9448565	21.529428	97.1102295	-68.4063965	15.054434	98.1868745
-41.222908	33.116135	99.832855	-13.708838	18.260807	97.83403	41.455894	5.856825	96.586563	40.565639	36.886829	98.300056	41.0107665	21.371827	97.4433095	-68.4284425	15.149787	98.2247505
-40.855778	33.633976	99.967865	-13.664143	18.17923	98.047035	41.514244	5.678788	96.947906	40.635067	36.725166	98.596741	41.0746555	21.201977	97.7723235	-68.4029415	15.156483	98.3217465
-40.436062	34.138058	100.135109	-13.636637	18.083658	98.258842	41.555008	5.492363	97.255981	40.705429	36.611649	98.900528	41.1302185	21.052006	98.0782545	-68.4034925	15.11531	98.4394295
-39.98613	34.500481	100.286819	-13.626395	17.990108	98.41716	41.605026	5.30665	97.506401	40.808529	36.379318	99.11972	41.2067775	20.842984	98.3130605	-68.4595675	15.137232	98.5212595
-39.274776	34.91201	100.439224	-13.586329	17.796556	98.597351	41.678837	5.033442	97.787773	40.911301	36.104324	99.371109	41.295069	20.568883	98.579441	-68.467727	15.024229	98.615261
-38.741676	35.095451	100.453079	-13.572173	17.654743	98.669014	41.741047	4.858408	97.945251	40.964012	35.924427	99.467743	41.3525295	20.3914175	98.706497	-68.4968755	14.9180685	98.631531
-38.205143	35.222267	100.368271	-13.570388	17.526875	98.697487	41.793285	4.732956	98.125298	40.988029	35.754192	99.528915	41.390657	20.243574	98.8271065	-68.531433	14.810176	98.5678675
-37.535259	35.301689	100.258934	-13.575079	17.428331	98.723564	41.829727	4.641166	98.332169	40.996719	35.634659	99.529305	41.413223	20.1379125	98.930737	-68.563381	14.7187495	98.516391
-36.89761	35.35125	100.143219	-13.542054	17.305071	98.795654	41.873417	4.583388	98.530022	40.950783	35.533188	99.504509	41.4121	20.058288	99.0172655	-68.496208	14.551854	98.5740425
-36.111961	35.339783	99.996773	-13.563116	17.19754	98.861618	41.916721	4.55863	98.793564	40.919563	35.459877	99.457085	41.418142	20.0092535	99.1253245	-68.544374	14.3858265	98.5979115
-35.422535	35.254238	99.913803	-13.515364	17.116848	99.000969	41.961006	4.540127	99.109375	40.88118	35.388287	99.438469	41.421093	19.964207	99.273922	-68.451821	14.269489	98.728016
-34.298927	35.096256	99.73452	-13.497698	16.974739	99.20694	42.030628	4.476682	99.620285	40.834633	35.258106	99.462791	41.4326305	19.867394	99.541538	-68.4280265	14.082084	98.872342
-33.460861	34.956844	99.616745	-13.472098	16.89827	99.341652	42.053093	4.389975	99.965248	40.831978	35.125355	99.47007	41.4425355	19.757665	99.717659	-68.3867315	14.038875	98.965645
-32.653282	34.819405	99.49308	-13.475901	16.762936	99.473099	42.080467	4.238723	100.283012	40.835155	34.95805	99.495903	41.457811	19.5983865	99.8894575	-68.409613	13.9274855	99.0567405
-31.687031	34.657143	99.405899	-13.460196	16.638142	99.605995	42.105331	4.074363	100.586662	40.852379	34.751625	99.572159	41.478855	19.412994	100.0794105	-68.399247	13.86329	99.1325795
-30.819014	34.491619	99.417809	-13.459166	16.458984	99.759422	42.12923	3.879556	100.904045	40.91497	34.539555	99.68914	41.5221	19.2095555	100.2965925	-68.440432	13.7084125	99.2222515
-29.892439	34.327244	99.421379	-13.452281	16.276079	99.917664	42.152416	3.67255	101.223083	40.996193	34.318333	99.842636	41.5743045	18.9954415	100.5328595	-68.4788665	13.5567165	99.3024685
-28.965595	34.199005	99.451111	-13.437615	16.119673	100.09568	42.194061	3.469692	101.560524	41.092236	34.114288	100.021576	41.6431485	18.79199	100.79105	-68.5183785	13.447356	99.40031
-27.409506	34.026211	99.50766	-13.398311	15.868592	100.375366	42.314247	3.191937	102.092957	41.235256	33.873798	100.333	41.7747515	18.5328675	101.2129785	-68.5713735	13.2043165	99.5377535
-26.461199	33.924351	99.569038	-13.366631	15.704118	100.545143	42.423515	3.050099	102.415398	41.32663	33.716526	100.544312	41.8750725	18.3833125	101.479855	-68.6083345	13.0249235	99.610431
-25.368389	33.842979	99.591202	-13.299921	15.569504	100.701843	42.516521	2.90855	102.733826	41.434067	33.619217	100.727554	41.975294	18.2638835	101.73069	-68.575136	12.8751245	99.672996
-24.297806	33.819935	99.62529	-13.234997	15.440026	100.840775	42.641823	2.792232	103.009048	41.542553	33.50806	100.918869	42.092188	18.150146	101.9639585	-68.562182	12.729906	99.7175915
-23.239656	33.822865	99.640053	-13.194407	15.298867	100.948929	42.758469	2.671974	103.260658	41.640385	33.3955	101.126816	42.199427	18.033737	102.193737	-68.588241	12.563997	99.704121
-22.068602	33.884438	99.630173	-13.110183	15.182881	101.059021	42.847599	2.537687	103.520027	41.741032	33.273136	101.306213	42.2943155	17.9054115	102.41312	-68.5146815	12.4603505	99.704922
-20.941574	33.914787	99.689445	-13.069989	15.04232	101.171471	42.927216	2.423494	103.75618	41.849743	33.148998	101.480415	42.3884795	17.786246	102.6182975	-68.5284575	12.298394	99.7246445
-19.20369	34.079018	99.806816	-12.956726	14.886445	101.383926	43.043091	2.225739	104.101715	41.977776	32.951824	101.794777	42.5104335	17.5887815	102.948246	-68.4238855	12.1841085	99.819606
-17.959072	34.243931	99.923096	-12.900442	14.747063	101.537849	43.118267	2.080335	104.292824	42.063381	32.809315	101.99028	42.590824	17.444825	103.141552	-68.391708	12.049301	99.934146
-16.769314	34.381927	100.064598	-12.863662	14.617923	101.66658	43.191418	1.935225	104.424248	42.151894	32.697582	102.172615	42.671656	17.3164035	103.2984315	-68.39898	11.9194425	100.0347285
-15.586003	34.564236	100.155045	-12.802334	14.509241	101.7491	43.277321	1.787458	104.513512	42.22525	32.65136	102.36908	42.7512855	17.219409	103.441296	-68.3559535	11.799073	100.056904
-14.329529	34.779034	100.213264	-12.75497	14.359172	101.790787	43.384567	1.607227	104.524055	42.315727	32.469566	102.533089	42.850147	17.0383965	103.528572	-68.360087	11.6799475	100.053002
-12.998396	35.021366	100.320435	-12.725967	14.262633	101.779625	43.396248	1.47531	104.56089	42.382256	32.331017	102.771317	42.889252	16.9031635	103.6661035	-68.341186	11.6221025	99.8931465
-11.785799	35.251846	100.490189	-12.702845	14.117906	101.775299	43.412987	1.324551	104.568161	42.46212	32.209148	103.049538	42.9375535	16.7668495	103.8088495	-68.3432435	11.4689625	99.7417485
-9.86568	35.663868	100.818207	-12.677783	13.963194	101.799522	43.441891	1.141737	104.547646	42.554848	32.061367	103.546616	42.9983695	16.601552	104.047131	-68.3539355	11.324836	99.551913
-8.539971	35.924252	101.137924	-12.679243	13.866	101.835678	43.434048	1.045013	104.543777	42.601212	31.991226	103.903625	43.01763	16.5181195	104.223701	-68.376116	11.2138805	99.447655
-7.335998	36.218666	101.459267	-12.697387	13.807615	101.900398	43.450611	0.999548	104.546036	42.636387	31.948259	104.279793	43.043499	16.4739035	104.4129145	-68.438273	11.1413265	99.3878815
-5.983487	36.457581	101.750923	-12.716608	13.785909	101.949692	43.456577	0.976035	104.594948	42.684521	31.934542	104.651932	43.070549	16.4552885	104.62344	-68.503765	11.1165295	99.275944
-4.683976	36.732193	102.044853	-12.748343	13.788514	101.97728	43.472801	0.987217	104.638901	42.710651	31.953127	105.009567	43.091726	16.470172	104.824234	-68.588412	11.106856	99.130326
-3.417716	36.934879	102.340233	-12.798305	13.813393	101.989388	43.482719	1.02742	104.70507	42.727318	32.02095	105.389748	43.1050185	16.524185	105.047409	-68.7016285	11.102601	98.931367
-2.127464	37.143944	102.632751	-12.828757	13.844618	101.997337	43.478127	1.096964	104.810043	42.721409	32.095894	105.778793	43.099768	16.596429	105.294418	-68.757282	11.092807	98.700256
-0.202615	37.379288	103.057083	-12.858904	13.919311	102.017464	43.436092	1.233575	104.979813	42.715458	32.239445	106.349091	43.075775	16.73651	105.664452	-68.793583	11.102112	98.370476
1.021187	37.480518	103.367935	-12.894945	13.969726	102.020576	43.398598	1.339973	105.10743	42.731369	32.332268	106.731796	43.0649835	16.8361205	105.919613	-68.8548735	11.1033315	98.121539
2.281769	37.448532	103.650703	-12.894956	14.021069	102.016792	43.388592	1.415366	105.252983	42.750458	32.390785	107.120224	43.069525	16.9030755	106.1866035	-68.859437	11.1390625	97.8469805
3.554833	37.387184	103.887199	-12.886413	14.099927	101.976265	43.394897	1.461866	105.393585	42.804028	32.475147	107.499184	43.0994625	16.9685065	106.4463845	-68.8722885	11.2313475	97.5061455
4.761237	37.229946	104.160011	-12.872587	14.137782	101.930664	43.407516	1.503869	105.511024	42.850163	32.523964	107.836472	43.1288395	17.0139165	106.673748	-68.8740135	11.2616475	97.18758
5.881181	37.055309	104.434181	-12.861917	14.156093	101.880737	43.442764	1.515369	105.595253	42.905769	32.548637	108.158829	43.1742665	17.032003	106.877041	-68.8981005	11.280183	96.884433
7.04089	36.764542	104.63166	-12.840955	14.16052	101.789352	43.489384	1.507344	105.670906	42.964451	32.543587	108.441422	43.2269175	17.0254655	107.056164	-68.9088275	11.2955745	96.52254
8.719838	36.134674	104.79715	-12.764939	14.17732	101.658997	43.590084	1.480911	105.745026	43.061024	32.52499	108.752617	43.325554	17.0029505	107.2488215	-68.855432	11.3516895	96.0691725
9.699681	35.65379	104.916595	-12.711877	14.183632	101.527275	43.701027	1.456949	105.760635	43.14621	32.502087	108.908653	43.4236185	16.979518	107.334644	-68.8473725	11.387746	95.719906
10.729594	34.992161	104.874657	-12.620883	14.155759	101.399979	43.829643	1.462911	105.750908	43.224167	32.477993	108.999886	43.526905	16.970452	107.375397	-68.768671	11.341066	95.424561
11.749093	34.276978	104.780579	-12.50698	14.14049	101.228081	43.968708	1.48177	105.719467	43.30407	32.476925	109.072578	43.636389	16.9793475	107.3960225	-68.650349	11.3016325	95.0601395
12.654561	33.467766	104.672409	-12.350173	14.136824	101.064369	44.143456	1.495055	105.680191	43.424503	32.490055	109.082642	43.7839795	16.992555	107.3814165	-68.4843255	11.281093	94.7473215
13.528867	32.604893	104.48645	-12.171182	14.113969	100.915085	44.309498	1.538866	105.622307	43.542637	32.490177	108.966324	43.9260675	17.0145215	107.2943155	-68.2684315	11.2134165	94.5358545
14.397974	31.648493	104.199203	-11.986311	14.10682	100.701752	44.5019	1.604386	105.551483	43.62064	32.497475	108.838379	44.06127	17.0509305	107.194931	-68.033892	11.1627095	94.208573
15.557083	29.981604	103.70755	-11.721655	14.096586	100.34491	44.788078	1.671413	105.42382	43.757126	32.531403	108.542953	44.272602	17.101408	106.9833865	-67.715912	11.091764	93.7064335
16.233274	28.84593	103.270958	-11.528007	14.108012	100.06398	44.956413	1.70122	105.302299	43.870049	32.513908	108.219971	44.413231	17.107564	106.761135	-67.469245	11.10846	93.366825
16.864868	27.511374	102.777824	-11.356209	14.090676	99.741379	45.106556	1.702331	105.137314	43.940197	32.503902	107.889008	44.5233765	17.1031165	106.513161	-67.2357945	11.0782355	92.969597
17.446478	26.101702	102.275658	-11.179318	14.057854	99.421463	45.248337	1.70655	104.953049	44.0196	32.471321	107.462204	44.6339685	17.0889355	106.2076265	-66.9926045	11.0267725	92.6352995
17.929125	24.684299	101.741394	-10.987778	14.018388	99.068993	45.409248	1.710716	104.751671	44.14069	32.419327	106.980721	44.774969	17.0650215	105.866196	-66.750525	10.9717545	92.27179
18.355646	23.163061	101.182724	-10.806856	14.010549	98.717514	45.575214	1.689522	104.547501	44.205635	32.411713	106.53273	44.8904245	17.0506175	105.5401155	-66.5041365	10.9704805	91.8949125
18.708233	21.535585	100.656418	-10.604291	13.957461	98.370544	45.742943	1.662561	104.341057	44.309937	32.404823	106.074715	45.02644	17.033692	105.207886	-66.235022	10.88123	91.533202
19.141933	19.081739	99.853653	-10.298976	13.878136	97.832352	46.01453	1.604914	104.008629	44.502506	32.430138	105.337822	45.258518	17.017526	104.6732255	-65.85647	10.738746	90.9914785
19.29188	17.35725	99.327995	-10.090002	13.803969	97.490707	46.194073	1.579254	103.74025	44.63517	32.333763	104.793259	45.4146215	16.9565085	104.2667545	-65.5946255	10.6514295	90.7146595
19.433516	15.565631	98.828857	-9.872349	13.75311	97.111099	46.379803	1.53334	103.472229	44.802773	32.237411	104.223724	45.591288	16.8853755	103.8479765	-65.335986	10.6208445	90.3742215
19.508562	13.709925	98.281235	-9.663052	13.671456	96.70166	46.544926	1.445619	103.161873	44.934837	32.113274	103.645454	45.7398815	16.7794465	103.4036635	-65.0659855	10.5634655	89.9996565
19.515549	11.905713	97.760559	-9.440278	13.615194	96.271744	46.694103	1.367135	102.854691	45.093365	31.996119	103.051102	45.893734	16.681627	102.9528965	-64.77429	10.548761	89.5905915
19.456717	10.076585	97.274475	-9.221488	13.583389	95.817398	46.830399	1.267354	102.546928	45.260353	31.806341	102.3731	46.045376	16.5368475	102.460014	-64.488352	10.6299305	89.174782
19.330048	8.177575	96.728256	-9.000357	13.524525	95.349907	46.929367	1.177739	102.196335	45.417656	31.832903	101.772964	46.1735115	16.505321	101.9846495	-64.1742255	10.543729	88.7151645
19.017248	5.408034	96.003448	-8.733806	13.434548	94.654472	47.074299	1.019111	101.653671	45.61673	31.622564	100.901566	46.3455145	16.3208375	101.2776185	-63.8131265	10.5482585	88.0313255
18.685488	3.494535	95.503197	-8.568193	13.347178	94.223244	47.139729	0.893975	101.272858	45.726074	31.467829	100.342407	46.4329015	16.180902	100.8076325	-63.5692875	10.513454	87.6388555
18.295103	1.621729	95.075264	-8.422954	13.241281	93.815506	47.190929	0.787431	100.938881	45.811417	31.317791	99.827705	46.501173	16.052611	100.383293	-63.347081	10.429951	87.247719
17.782175	-0.218354	94.743126	-8.296219	13.136153	93.473145	47.275364	0.671397	100.677811	45.906208	31.166273	99.341293	46.590786	15.918835	100.009552	-63.183224	10.353471	86.936738
17.293085	-2.109882	94.481461	-8.175695	13.032185	93.17276	47.351391	0.56927	100.464211	45.980881	31.022354	98.867455	46.666136	15.795812	99.665833	-63.017526	10.268558	86.679687
16.649231	-3.946284	94.250587	-8.065248	12.908066	92.896606	47.44796	0.468798	100.269684	46.030159	30.890633	98.381882	46.7390595	15.6797155	99.325783	-62.8695555	10.1364165	86.467429
15.958818	-5.715868	94.07341	-7.955947	12.80987	92.601028	47.526871	0.375739	100.079201	46.09182	30.789047	97.861443	46.8093455	15.582393	98.970322	-62.7212395	10.037347	86.231734
14.738125	-8.32284	93.788116	-7.824597	12.612954	92.102608	47.613274	0.21948	99.776711	46.151627	30.596918	97.064919	46.8824505	15.408199	98.420815	-62.5316445	9.817709	85.784401
13.858932	-9.938179	93.625198	-7.755338	12.482425	91.768517	47.634056	0.098098	99.569672	46.165005	30.436876	96.552124	46.8995305	15.267487	98.060898	-62.4102065	9.697363	85.476136
12.872879	-11.527128	93.508347	-7.727064	12.337869	91.454163	47.61644	-0.036606	99.356415	46.148655	30.264727	96.08989	46.8825475	15.1140605	97.7231525	-62.3366755	9.5616775	85.1851735
11.788993	-13.012506	93.357048	-7.736079	12.168904	91.149048	47.566887	-0.172111	99.146553	46.123302	30.088388	95.676331	46.8450945	14.9581385	97.411442	-62.3172525	9.3796695	84.886654
10.752248	-14.491778	93.146149	-7.758365	12.016975	90.859276	47.503452	-0.281786	98.962868	46.087635	29.938183	95.315514	46.7955435	14.8281985	97.139191	-62.3122735	9.2057515	84.579361
9.544572	-15.936136	93.007301	-7.791864	11.875434	90.591736	47.439774	-0.368893	98.819717	46.031017	29.827538	94.99559	46.7353955	14.7293225	96.9076535	-62.3191235	9.0215455	84.2758185
8.29781	-17.204723	92.887672	-7.83128	11.752424	90.358231	47.381477	-0.431411	98.681664	45.97049	29.739273	94.720703	46.6759835	14.653931	96.7011835	-62.3385435	8.850917	84.0152785
6.332056	-19.013948	92.72438	-7.85625	11.597307	90.071854	47.33712	-0.456909	98.510918	45.891827	29.676718	94.384277	46.6144735	14.6099045	96.4475975	-62.3269735	8.5847095	83.6961105
4.974255	-20.084236	92.628761	-7.870663	11.53446	89.899696	47.333595	-0.448662	98.398743	45.85231	29.661598	94.204781	46.5929525	14.606468	96.301762	-62.3342785	8.462452	83.49763
3.544118	-21.078089	92.494545	-7.867853	11.491776	89.760849	47.327988	-0.44288	98.300392	45.837559	29.660437	94.05526	46.5827735	14.6087785	96.177826	-62.3184795	8.3747735	83.343872
2.056566	-21.987494	92.358833	-7.838486	11.445463	89.666626	47.327839	-0.439624	98.200668	45.839493	29.661163	93.969978	46.583666	14.6107695	96.085323	-62.260638	8.2801565	83.247929
0.505751	-22.769249	92.288551	-7.822487	11.416856	89.596924	47.319309	-0.440045	98.104706	45.857029	29.63891	93.907669	46.588169	14.5994325	96.0061875	-62.233143	8.2342795	83.1876605
-1.075846	-23.515459	92.1474	-7.7913	11.389343	89.553413	47.293358	-0.464468	98.006462	45.892723	29.616161	93.865547	46.5930405	14.5758465	95.9360045	-62.1756405	8.2028395	83.1708215
-2.701712	-24.124119	92.008362	-7.764675	11.379389	89.534035	47.239021	-0.484009	97.889069	45.932175	29.584896	93.831528	46.585598	14.5504435	95.8602985	-62.114948	8.2083345	83.2077715
-5.292483	-24.83626	91.735107	-7.757808	11.39361	89.479515	47.153347	-0.532811	97.695938	45.980507	29.529757	93.749893	46.566927	14.498473	95.7229155	-62.082543	8.288747	83.2361145
-7.082347	-25.228596	91.582047	-7.757763	11.409474	89.435028	47.07325	-0.589182	97.52858	46.008343	29.491774	93.667198	46.5407965	14.451296	95.597889	-62.0563225	8.367652	83.272167
-8.880252	-25.488392	91.377731	-7.777379	11.397163	89.370903	46.987648	-0.64656	97.31488	46.016163	29.424906	93.54306	46.5019055	14.389173	95.42897	-62.0566635	8.405153	83.312836
-10.789583	-25.690048	91.229851	-7.787047	11.426757	89.344383	46.877132	-0.700218	97.091545	46.011326	29.360783	93.392723	46.444229	14.3302825	95.242134	-62.018323	8.5232315	83.446632
-12.700932	-25.753508	91.125938	-7.808746	11.441577	89.336349	46.782909	-0.742378	96.860214	45.995445	29.292143	93.242874	46.389177	14.2748825	95.051544	-62.006669	8.6082715	83.621154
-14.666995	-25.735191	91.113197	-7.853452	11.478586	89.340714	46.674046	-0.769745	96.663673	45.960403	29.225985	93.057182	46.3172245	14.22812	94.8604275	-62.0241285	8.729052	83.8210005
-16.662107	-25.639429	91.088631	-7.899506	11.496447	89.374008	46.574455	-0.785214	96.509048	45.898079	29.2027	92.894295	46.236267	14.208743	94.7016715	-62.035279	8.784151	84.0463445
-19.721586	-25.284517	91.19352	-7.991162	11.542489	89.446075	46.453442	-0.788384	96.300194	45.807762	29.202929	92.665047	46.130602	14.2072725	94.4826205	-62.112926	8.8777055	84.4095295
-21.773596	-24.915327	91.229836	-8.049273	11.577866	89.519951	46.360767	-0.779154	96.147957	45.754467	29.217873	92.510445	46.057617	14.2193595	94.329201	-62.156163	8.9363725	84.710701
-23.865774	-24.498636	91.25441	-8.109196	11.593565	89.58213	46.269547	-0.752974	95.973602	45.674076	29.222206	92.374084	45.9718115	14.234616	94.173843	-62.1902035	8.952514	84.990417
-25.563473	-23.683735	91.139626	-8.170139	11.566051	89.605576	46.181675	-0.715041	95.775497	45.612274	29.265522	92.251427	45.8969745	14.2752405	94.013462	-62.2372525	8.8568615	85.19769
-27.219486	-22.616657	90.986877	-8.201276	11.563409	89.635696	46.092655	-0.654768	95.547363	45.546139	29.322567	92.142143	45.819397	14.3338995	93.844753	-62.221949	8.7929185	85.426639
-28.819401	-21.453011	90.78083	-8.232635	11.592913	89.662865	46.012718	-0.587328	95.297447	45.502918	29.407423	92.086494	45.757818	14.4100475	93.6919705	-62.223088	8.7757785	85.6337595
-30.473995	-20.231474	90.495277	-8.259245	11.637527	89.691803	45.950073	-0.4919	95.041862	45.469303	29.533783	92.051331	45.709688	14.5209415	93.5465965	-62.228178	8.7541125	85.8370095
-32.929668	-18.276907	90.100082	-8.262815	11.723775	89.736664	45.922504	-0.289691	94.655434	45.434708	29.791058	92.075005	45.678606	14.7506835	93.3652195	-62.204236	8.6968665	86.1081085
-34.538742	-16.842457	89.922371	-8.2617	11.838616	89.780792	45.846371	-0.063647	94.518127	45.423515	30.000416	92.129395	45.634943	14.9683845	93.323761	-62.158343	8.7088475	86.237823
-36.115486	-15.389138	89.709976	-8.262264	11.982767	89.878334	45.857082	0.160729	94.424591	45.397697	30.261139	92.214325	45.6273895	15.210934	93.319458	-62.1519175	8.7546	86.43721
-37.787865	-13.839311	89.61763	-8.296239	12.121603	89.967422	45.891548	0.423425	94.348129	45.362305	30.5543	92.30912	45.6269265	15.4888625	93.3286245	-62.2194045	8.7543435	86.6062195
-39.339813	-12.237327	89.469711	-8.283786	12.305216	90.084053	45.967518	0.687422	94.244385	45.328896	30.865871	92.423271	45.648207	15.7766465	93.333828	-62.215779	8.8337855	86.834278
-40.939503	-10.582523	89.406738	-8.31424	12.476024	90.191818	45.951408	1.002342	94.185722	45.296989	31.176741	92.51667	45.6241985	16.0895415	93.351196	-62.2526785	8.8625065	87.03244
-42.481007	-8.914193	89.399178	-8.314573	12.653749	90.324623	45.96262	1.289741	94.101486	45.248466	31.502523	92.616119	45.605543	16.396132	93.3588025	-62.234689	8.911366	87.2904435
-44.771416	-6.336933	89.553505	-8.347523	12.885237	90.586853	45.957462	1.715166	94.008606	45.144588	31.937313	92.792793	45.551025	16.8262395	93.4006995	-62.246071	8.9442345	87.7730065
-46.078075	-4.603269	89.833626	-8.398955	13.022283	90.770317	45.952045	1.989715	93.994072	45.071102	32.232952	92.917046	45.5115735	17.1113335	93.455559	-62.3094835	8.9332325	88.085075
-46.215473	-2.952072	89.939461	-8.451941	13.128174	90.954216	45.9832	2.179858	93.959961	44.982792	32.496922	93.040115	45.482996	17.33839	93.500038	-62.386878	8.917958	88.408394
-46.022728	-1.248785	90.135742	-8.514905	13.273918	91.138092	45.956787	2.42643	93.971413	44.899788	32.759331	93.197998	45.4282875	17.5928805	93.5847055	-62.4580975	8.9549555	88.6914785
-45.853432	0.373571	90.293938	-8.604392	13.393061	91.319061	45.93927	2.655633	94.009979	44.788944	33.015083	93.398598	45.364107	17.835358	93.7042885	-62.572891	8.950764	88.9338335
-45.624943	2.06134	90.456589	-8.689774	13.537964	91.486969	45.941338	2.864788	94.065804	44.6735	33.279282	93.584373	45.307419	18.072035	93.8250885	-62.686967	9.003893	89.1488495
-45.389793	3.763949	90.652748	-8.786125	13.678011	91.656342	45.913044	3.096235	94.146179	44.575603	33.525326	93.756851	45.2443235	18.3107805	93.951515	-62.8165735	9.0452415	89.361169
-45.055138	6.305867	90.945938	-8.918038	13.917072	91.892853	45.853954	3.419076	94.311462	44.417824	33.868011	94.064117	45.135889	18.6435435	94.1877895	-62.971965	9.1906005	89.5979165
-44.781261	7.950989	91.115257	-9.014956	14.045861	92.053345	45.789726	3.619527	94.458527	44.319344	34.079353	94.290413	45.054535	18.84944	94.37447	-63.084447	9.242282	89.73222
-44.462368	9.615073	91.245941	-9.100055	14.203731	92.20121	45.706108	3.874376	94.675766	44.235409	34.277355	94.501381	44.9707585	19.0758655	94.5885735	-63.1708685	9.3315965	89.8138465
-44.158562	11.258988	91.383896	-9.19552	14.347464	92.35891	45.671261	3.991768	94.894409	44.167637	34.464367	94.729996	44.919449	19.2280675	94.8122025	-63.310489	9.4668605	89.9056175
-43.785751	12.898951	91.502113	-9.289539	14.502414	92.492134	45.617443	4.161781	95.129547	44.078247	34.635872	94.95388	44.847845	19.3988265	95.0417135	-63.426923	9.6060015	89.9425545
-43.486057	14.497922	91.650894	-9.387387	14.619197	92.642792	45.570477	4.288705	95.342491	43.984695	34.792831	95.207344	44.777586	19.540768	95.2749175	-63.55236	9.697626	90.0106665
-43.107201	16.059427	91.812691	-9.468343	14.719097	92.806358	45.498718	4.407334	95.513084	43.902882	34.90974	95.444992	44.7008	19.658537	95.479038	-63.637486	9.779657	90.133678
-42.583794	18.439852	92.143692	-9.622961	14.88351	93.023521	45.370502	4.561509	95.690308	43.794273	35.066879	95.762238	44.5823875	19.814194	95.726273	-63.8283095	9.952826	90.320769
-42.156254	19.963636	92.395439	-9.74028	14.963629	93.17054	45.345711	4.573725	95.717758	43.717258	35.165806	95.979996	44.5314845	19.8697655	95.848877	-64.0120445	10.0574925	90.492203
-41.81522	21.525143	92.672478	-9.84987	15.047285	93.348259	45.216293	4.706449	95.790619	43.661182	35.285767	96.217361	44.4387375	19.996108	96.00399	-64.1384775	10.098462	90.692528
-41.396961	23.02401	93.028328	-10.002422	15.16784	93.545357	45.144447	4.763342	95.817444	43.585514	35.44413	96.441589	44.3649805	20.103736	96.1295165	-64.3698245	10.231944	90.9611975
-40.961475	24.50075	93.33564	-10.12723	15.340092	93.739182	45.057316	4.92464	95.874382	43.516453	35.624359	96.665443	44.2868845	20.2744995	96.2699125	-64.5413445	10.4056845	91.2084515
-40.616703	25.939011	93.685974	-10.25961	15.541477	93.90715	44.962475	5.153795	95.94371	43.428879	35.856033	96.890053	44.195677	20.504914	96.4168815	-64.714897	10.57804	91.3974185
-40.149029	27.343925	93.974152	-10.395812	15.786748	94.071701	44.865051	5.398242	96.032478	43.339542	36.125462	97.091797	44.1022965	20.761852	96.5621375	-64.8939205	10.811644	91.5812645
-39.469017	29.461658	94.319824	-10.567311	16.212818	94.275574	44.711605	5.777654	96.131912	43.15934	36.549419	97.286415	43.9354725	21.1635365	96.7091635	-65.0700945	11.2620995	91.8419845
-39.014572	30.748329	94.548767	-10.699414	16.49472	94.333611	44.613113	6.011022	96.136215	43.032326	36.824345	97.322563	43.8227195	21.4176835	96.729389	-65.2215475	11.5717565	91.937833
-38.513908	32.059326	94.631912	-10.855589	16.774345	94.306221	44.546471	6.20343	96.077499	42.875542	37.121723	97.232475	43.7110065	21.6625765	96.654987	-65.4221845	11.8861135	91.957455
-38.063148	33.286472	94.710251	-11.027484	17.048157	94.236717	44.46825	6.384958	95.940552	42.68235	37.458126	97.024101	43.5753	21.921542	96.4823265	-65.630268	12.174772	91.9911075
-37.563839	34.438572	94.655289	-11.233798	17.358681	94.098679	44.375183	6.658702	95.772484	42.407784	37.825836	96.759232	43.3914835	22.242269	96.265858	-65.8590795	12.475093	91.9315
-37.021671	35.599846	94.554626	-11.45133	17.644361	93.968094	44.224968	6.984342	95.624695	42.077465	38.175327	96.515617	43.1512165	22.5798345	96.070156	-66.0538765	12.7088875	91.866032
-36.537655	36.695572	94.513992	-11.696751	17.875719	93.867584	44.052868	7.333305	95.501762	41.749409	38.535831	96.31395	42.9011385	22.934568	95.907856	-66.2946405	12.81687	91.827312
-35.719799	38.174786	94.509163	-12.048392	18.261108	93.773674	43.773312	7.8449	95.394386	41.306923	39.031502	96.175209	42.5401175	23.438201	95.7847975	-66.6369015	13.084015	91.7625505
-35.150494	39.169495	94.60614	-12.275445	18.488218	93.773819	43.572411	8.140013	95.379753	41.070198	39.313087	96.183319	42.3213045	23.72655	95.781536	-66.8721945	13.249886	91.766102
-34.595818	40.021008	94.71524	-12.465947	18.650711	93.810051	43.396763	8.386991	95.382011	40.870632	39.554508	96.26371	42.1336975	23.9707495	95.8228605	-67.0655915	13.3306725	91.7972415
-33.940186	40.82663	94.895424	-12.639515	18.794785	93.870651	43.239716	8.589314	95.389038	40.710865	39.784317	96.393707	41.9752905	24.1868155	95.8913725	-67.2543205	13.4027545	91.8499295
-33.260086	41.659962	95.04763	-12.811301	18.960094	93.909904	43.099865	8.803635	95.406891	40.574017	39.979065	96.553459	41.836941	24.39135	95.980175	-67.459543	13.528838	91.839633
-32.679382	42.408569	95.325691	-12.958686	19.09482	93.971909	42.949146	9.003014	95.429649	40.460411	40.179451	96.728645	41.7047785	24.5912325	96.079147	-67.6221505	13.5984075	91.864671
-31.877169	43.030128	95.478928	-13.095757	19.248285	94.051926	42.776566	9.283914	95.484871	40.342163	40.387386	96.928703	41.5593645	24.83565	96.206787	-67.7508785	13.66092	91.897065
-30.814108	44.000381	95.756424	-13.303095	19.508213	94.147606	42.603436	9.59252	95.574142	40.174782	40.740368	97.254433	41.389109	25.166444	96.4142875	-67.995299	13.849982	91.8809245
-30.033842	44.552319	95.914093	-13.432198	19.722164	94.229797	42.482285	9.835534	95.678329	40.08474	40.982716	97.449829	41.2835125	25.409125	96.564079	-68.1479085	14.035203	91.895515
-29.251453	45.008335	96.066315	-13.591305	19.918633	94.285553	42.383442	10.071276	95.778748	39.975567	41.213169	97.623672	41.1795045	25.6422225	96.70121	-68.3621145	14.1950435	91.869896
-28.425583	45.466232	96.135902	-13.691396	20.163527	94.357452	42.260994	10.319725	95.894722	39.850723	41.418941	97.778053	41.0558585	25.869333	96.8363875	-68.4386505	14.457721	91.8785165
-27.63801	45.872242	96.231514	-13.841857	20.383316	94.40789	42.115231	10.572654	96.037582	39.736324	41.626541	97.924385	40.9257775	26.0995975	96.9809835	-68.6094915	14.6670345	91.8347965
-26.921522	46.165997	96.271324	-13.948692	20.545143	94.47393	41.937607	10.851199	96.199921	39.625835	41.820461	98.03392	40.781721	26.33583	97.1169205	-68.679105	14.754456	91.8309395
-26.093683	46.410774	96.318596	-14.085921	20.758888	94.511787	41.82037	10.997372	96.337234	39.496605	41.983601	98.138786	40.6584875	26.4904865	97.23801	-68.8303295	15.0272895	91.785564
-24.808989	46.64283	96.308121	-14.279811	20.985107	94.624146	41.627659	11.301265	96.642525	39.301765	42.189518	98.249031	40.464712	26.7453915	97.445778	-69.024334	15.2248225	91.802514
-23.969574	46.700939	96.314674	-14.39452	21.091475	94.726059	41.586685	11.387693	96.792542	39.178364	42.30891	98.271164	40.3825245	26.8483015	97.531853	-69.1715645	15.3346485	91.920265
-23.021568	46.674797	96.264404	-14.47159	21.160347	94.833305	41.487442	11.563766	97.004044	39.037983	42.419949	98.289055	40.2627125	26.9918575	97.6465495	-69.2058925	15.3288365	92.0200605
-22.129059	46.586693	96.146935	-14.561479	21.214642	94.910172	41.463013	11.59033	97.171143	38.981445	42.45948	98.222527	40.222229	27.024905	97.696835	-69.345187	15.404379	92.123509
-21.307426	46.467583	96.040817	-14.611487	21.254492	94.978821	41.404896	11.68432	97.384735	38.907036	42.506828	98.162773	40.155966	27.095574	97.773754	-69.37894	15.41341	92.183888
-20.453442	46.283405	95.873604	-14.65694	21.267954	95.05658	41.337849	11.756211	97.619354	38.838669	42.542206	98.091797	40.088259	27.1492085	97.8555755	-69.402139	15.3866995	92.2575845
-19.482418	46.040203	95.686096	-14.657223	21.25975	95.128593	41.316879	11.81115	97.839844	38.744286	42.573662	98.071442	40.0305825	27.192406	97.955643	-69.3450285	15.327094	92.301543
-18.101955	45.661907	95.505814	-14.680818	21.234104	95.290047	41.310963	11.834178	98.214806	38.689346	42.486584	97.997925	40.0001545	27.160381	98.1063655	-69.3617905	15.307827	92.4737285
-17.226603	45.362709	95.449844	-14.675249	21.18528	95.453598	41.304585	11.807723	98.525772	38.677135	42.406269	98.038383	39.99086	27.106996	98.2820775	-69.341358	15.263564	92.6251185
-16.23229	44.990032	95.394516	-14.665355	21.130955	95.652679	41.326298	11.72892	98.85743	38.664371	42.338848	98.158493	39.9953345	27.033884	98.5079615	-69.3260445	15.228026	92.7973965
-15.280971	44.599281	95.425598	-14.645934	21.038351	95.873596	41.365479	11.626459	99.218758	38.718147	42.192055	98.283516	40.041813	26.909257	98.751137	-69.333681	15.167445	92.996055
-14.3539	44.291576	95.530228	-14.634615	20.931705	96.087547	41.454559	11.480565	99.585876	38.777779	42.073013	98.500732	40.116169	26.776789	99.043304	-69.385399	15.086621	93.13179
-13.447632	43.918854	95.670898	-14.615896	20.817154	96.29409	41.564915	11.322257	99.960663	38.871059	41.968384	98.770836	40.217987	26.6453205	99.3657495	-69.449779	14.9889875	93.2224305
-12.486542	43.545437	95.845123	-14.59004	20.696363	96.496063	41.67477	11.153623	100.308594	38.97757	41.836494	99.071976	40.32617	26.4950585	99.690285	-69.50625	14.8976675	93.301841
-11.10982	42.993935	96.161926	-14.55037	20.497997	96.775253	41.835648	10.866931	100.787399	39.161491	41.642807	99.527512	40.4985695	26.254869	100.1574555	-69.5993095	14.741125	93.3930505
-10.197839	42.632439	96.405533	-14.505889	20.392101	96.889854	41.953835	10.708259	101.029495	39.286659	41.531551	99.838959	40.620247	26.119905	100.434227	-69.632025	14.664297	93.345481
-9.314623	42.260658	96.59346	-14.465091	20.259859	96.995186	42.051708	10.554292	101.207993	39.402328	41.420555	100.132454	40.727018	25.9874235	100.6702235	-69.6572	14.5322945	93.3201485
-8.398947	41.874207	96.789413	-14.412187	20.163103	97.052261	42.127243	10.425305	101.326027	39.52076	41.336605	100.368973	40.8240015	25.880955	100.8475	-69.6483755	14.445251	93.257022
-7.495603	41.483601	96.904411	-14.36107	20.078447	97.081833	42.207436	10.343949	101.38327	39.61517	41.239929	100.537468	40.911303	25.791939	100.960369	-69.633443	14.364955	93.203297
-6.639824	41.131229	97.015427	-14.30369	20.022131	97.07695	42.268452	10.300578	101.385788	39.668518	41.206394	100.664696	40.968485	25.753486	101.025242	-69.575865	14.290776	93.128658
-5.840172	40.756546	97.076576	-14.257948	19.985279	97.051117	42.331535	10.285609	101.357773	39.705292	41.175365	100.746902	41.0184135	25.730487	101.0523375	-69.5343095	14.240071	93.0498965
-4.563003	40.107647	97.144173	-14.1848	20.00498	97.00145	42.412724	10.261771	101.312241	39.761204	41.17345	100.868515	41.086964	25.7176105	101.090378	-69.456564	14.2923495	92.912522
-3.748706	39.71283	97.238281	-14.154827	20.006834	97.003761	42.473721	10.2408	101.286438	39.816319	41.147575	100.938843	41.14502	25.6941875	101.1126405	-69.454674	14.3194805	92.8948815
-2.946678	39.255268	97.328781	-14.126377	20.019897	97.014603	42.526741	10.227678	101.272736	39.886181	41.154346	101.012573	41.206461	25.691012	101.1426545	-69.459215	14.348782	92.8865515
-2.214597	38.815353	97.394089	-14.096907	20.050154	97.041618	42.57386	10.218291	101.270744	39.956169	41.148716	101.082863	41.2650145	25.6835035	101.1768035	-69.4588285	14.4168045	92.9064325
-1.442141	38.309113	97.441711	-14.062341	20.094767	97.086395	42.618423	10.20806	101.286407	40.011539	41.150604	101.155815	41.314981	25.679332	101.221111	-69.439663	14.510202	92.951679
-0.668116	37.768524	97.504982	-14.017905	20.130064	97.130081	42.671169	10.201396	101.314392	40.07362	41.142139	101.222626	41.3723945	25.6717675	101.268509	-69.4082045	14.5883605	92.991653
0.064459	37.231693	97.566917	-13.986328	20.161987	97.185493	42.737942	10.183571	101.350891	40.129246	41.131248	101.290176	41.433594	25.6574095	101.3205335	-69.40625	14.6665645	93.0504525
1.073048	36.365356	97.628769	-13.934137	20.198502	97.281197	42.799427	10.140766	101.433525	40.206009	41.091438	101.333809	41.502718	25.616102	101.383667	-69.370992	14.780902	93.178727
1.759326	35.798866	97.686653	-13.883108	20.208027	97.360283	42.856876	10.104318	101.509071	40.244423	41.044559	101.384262	41.5506495	25.5744385	101.4466665	-69.3168655	14.8416155	93.2738995
2.483221	35.12373	97.728851	-13.866106	20.204599	97.459122	42.909809	10.052985	101.613907	40.301331	41.003201	101.419769	41.60557	25.528093	101.516838	-69.337782	14.881105	93.401406
3.173133	34.431034	97.787102	-13.828175	20.199295	97.563683	42.954071	10.005792	101.700745	40.353527	40.941814	101.43055	41.653799	25.473803	101.5656475	-69.310149	14.924787	93.5617185
3.739936	33.770184	97.831001	-13.772265	20.165123	97.672783	43.016399	9.965718	101.775238	40.393719	40.887962	101.439964	41.705059	25.42684	101.607601	-69.249589	14.903406	93.737965
4.389404	33.075401	97.860489	-13.734724	20.144197	97.741943	43.074768	9.91783	101.845383	40.437489	40.833858	101.420174	41.7561285	25.375844	101.6327785	-69.2255765	14.91255	93.8511075
5.072011	32.356953	97.828506	-13.67024	20.105457	97.788589	43.142403	9.865465	101.895584	40.484066	40.763485	101.380501	41.8132345	25.314475	101.6380425	-69.1537145	14.896439	93.9391355
6.041552	31.291735	97.791252	-13.593519	20.016066	97.781075	43.229347	9.768728	101.942696	40.515099	40.635456	101.324783	41.872223	25.202092	101.6337395	-69.059261	14.83004	93.9284105
6.627714	30.610525	97.742683	-13.549339	19.912485	97.737099	43.275551	9.686445	101.953377	40.539486	40.533279	101.307747	41.9075185	25.109862	101.630562	-69.0061965	14.715108	93.843636
7.268042	29.876455	97.668106	-13.502367	19.780682	97.645615	43.323143	9.580263	101.949074	40.557678	40.407406	101.337494	41.9404105	24.9938345	101.643284	-68.9451445	14.5675295	93.647946
7.910765	29.154306	97.646835	-13.468499	19.673874	97.525734	43.36665	9.462061	101.96048	40.583324	40.276382	101.420883	41.974987	24.8692215	101.6906815	-68.911985	14.4785265	93.3607865
8.517339	28.378872	97.600113	-13.42054	19.540632	97.382957	43.403618	9.335626	102.010071	40.62418	40.131748	101.552841	42.013899	24.733687	101.781456	-68.854979	14.347577	92.984458
9.157849	27.616611	97.586998	-13.367431	19.409676	97.227631	43.464516	9.195919	102.090454	40.702972	40.01178	101.742172	42.083744	24.6038495	101.916313	-68.818606	14.2155025	92.538949
9.688202	26.902521	97.543556	-13.295004	19.326534	97.059998	43.536068	9.073884	102.201294	40.770405	39.919277	101.947441	42.1532365	24.4965805	102.0743675	-68.7432445	14.1564875	92.0456285
10.524539	25.728916	97.518402	-13.164242	19.188393	96.812637	43.674511	8.916271	102.333679	40.924843	39.788193	102.248047	42.299677	24.352232	102.290863	-68.628161	14.024554	91.334411
11.102404	24.873249	97.479317	-13.061637	19.139805	96.651993	43.779774	8.85031	102.361168	41.04641	39.720161	102.422859	42.413092	24.2852355	102.3920135	-68.536366	13.9943745	90.9119725
11.619093	24.073271	97.437248	-12.933312	19.120283	96.462013	43.878563	8.770955	102.410149	41.15844	39.658737	102.578125	42.5185015	24.214846	102.494137	-68.3851255	14.02572	90.429889
12.108913	23.286709	97.36158	-12.782616	19.077141	96.299698	43.97126	8.715147	102.439034	41.298351	39.579067	102.701866	42.6348055	24.147107	102.57045	-68.2000375	14.007175	90.028946
12.623957	22.437487	97.262596	-12.653017	19.059366	96.107124	44.092827	8.643054	102.447556	41.457783	39.500217	102.780983	42.775305	24.0716355	102.6142695	-68.081339	14.0470965	89.5999785
13.103758	21.545927	97.115036	-12.478168	19.053358	95.885948	44.203583	8.579826	102.410271	41.615269	39.422398	102.801804	42.909426	24.001112	102.6060375	-67.865762	14.105604	89.1658585
13.556298	20.670696	96.882454	-12.307666	19.040955	95.598473	44.299984	8.510008	102.318573	41.755959	39.329735	102.746323	43.0279715	23.9198715	102.532448	-67.6433035	14.1620385	88.664498
14.147194	19.245203	96.458488	-12.075774	19.028507	95.147949	44.453121	8.404311	102.071228	41.952827	39.195793	102.474197	43.202974	23.800052	102.2727125	-67.354522	14.256962	88.0231855
14.532921	18.316807	96.147636	-11.909394	18.990889	94.856659	44.553608	8.362797	101.903763	42.048927	39.126717	102.266136	43.3012675	23.744757	102.0849495	-67.1200555	14.237021	87.6283685
14.856643	17.336161	95.884285	-11.743329	18.976627	94.569481	44.663612	8.326461	101.788757	42.151726	39.051048	102.076912	43.407669	23.6887545	101.9328345	-66.894327	14.2644995	87.2061275
15.174935	16.299379	95.642761	-11.592737	18.92248	94.301544	44.775471	8.269676	101.691689	42.268566	38.997665	101.849655	43.5220185	23.6336705	101.770672	-66.7074925	14.2112895	86.832416
15.428983	15.210316	95.462227	-11.432366	18.831182	94.069534	44.876778	8.205185	101.569427	42.363129	38.901096	101.57634	43.6199535	23.5531405	101.5728835	-66.4846855	14.1092235	86.5661845
15.610865	14.218788	95.289635	-11.266569	18.735823	93.84359	44.995304	8.136744	101.43647	42.45776	38.78368	101.254166	43.726532	23.460212	101.345318	-66.25967	14.011434	86.341862
15.780134	13.176229	94.986107	-11.096422	18.654905	93.592239	45.126377	8.052374	101.299522	42.583843	38.658489	100.869034	43.85511	23.3554315	101.084278	-66.047954	13.9543785	86.1002
15.929939	11.518593	94.5616	-10.820234	18.519772	93.169334	45.338215	7.912465	101.064507	42.766132	38.507637	100.196037	44.0521735	23.210051	100.630272	-65.6926415	13.829493	85.708396
15.989116	10.492351	94.331734	-10.656641	18.395256	92.878304	45.492588	7.821096	100.845703	42.887753	38.349812	99.707039	44.1901705	23.085454	100.276371	-65.5034525	13.705058	85.480237
16.051296	9.366558	94.05484	-10.473535	18.268694	92.576118	45.63121	7.743264	100.603447	42.97086	38.22036	99.21283	44.301035	22.981812	99.9081385	-65.248105	13.555576	85.2440975
16.164307	8.20634	93.772385	-10.314365	18.10537	92.269264	45.759415	7.644411	100.326752	43.035728	38.066456	98.715416	44.3975715	22.8554335	99.521084	-65.0263015	13.3553065	85.017444
16.199972	7.034044	93.515701	-10.173822	17.952339	91.967438	45.864494	7.544564	100.048111	43.137096	37.913586	98.228004	44.500795	22.729075	99.1380575	-64.848439	13.175603	84.7968185
16.147394	5.979667	93.265503	-10.041336	17.777342	91.675919	45.945721	7.414822	99.769211	43.1992	37.761749	97.814468	44.5724605	22.5882855	98.7918395	-64.6551325	12.9663985	84.5599985
16.122755	4.874283	93.036888	-9.93144	17.591389	91.437302	45.994785	7.288597	99.474045	43.250202	37.578114	97.485664	44.6224935	22.4333555	98.4798545	-64.4853735	12.7494225	84.3947495
16.078747	3.320472	92.728897	-9.820296	17.347357	91.125557	46.009262	7.072073	99.101608	43.36771	37.335964	97.055923	44.688486	22.2040185	98.0787655	-64.329078	12.4906955	84.1723485
15.974058	2.285809	92.5345	-9.740905	17.222582	90.952011	46.041245	6.953353	98.875443	43.416698	37.189175	96.83667	44.7289715	22.071264	97.8560565	-64.2107815	12.3739	84.0479655
15.842676	1.27806	92.36657	-9.705842	17.110605	90.818291	46.052822	6.856829	98.704353	43.448032	37.079105	96.687141	44.750427	21.967967	97.695747	-64.162111	12.253243	83.940835
15.624669	0.334616	92.303497	-9.666929	17.064943	90.709908	46.057964	6.805795	98.602379	43.49749	37.022301	96.564178	44.777727	21.914048	97.5832785	-64.111585	12.215838	83.8365375
15.487197	-0.341454	92.388893	-9.64184	17.042112	90.605965	46.092335	6.787978	98.546059	43.540119	37.00037	96.471443	44.816227	21.894174	97.508751	-64.099907	12.19005	83.703179
15.372543	-1.034208	92.269211	-9.603253	17.072929	90.513603	46.125546	6.792748	98.510376	43.576706	37.013313	96.377357	44.851126	21.9030305	97.4438665	-64.057632	12.2428275	83.5833395
15.178232	-1.712373	92.194839	-9.556313	17.116837	90.414352	46.167755	6.810705	98.484482	43.633121	37.037369	96.287216	44.900438	21.924037	97.385849	-64.013064	12.309637	83.442855
14.847961	-2.71729	92.081039	-9.442156	17.180767	90.281639	46.199657	6.831458	98.465057	43.736233	37.070065	96.187462	44.967945	21.9507615	97.3262595	-63.852257	12.4107725	83.2370185
14.573839	-3.281497	92.029633	-9.361484	17.210827	90.196533	46.223278	6.825418	98.46833	43.828876	37.071011	96.128304	45.026077	21.9482145	97.298317	-63.749045	12.4734395	83.094749
14.272242	-3.839057	91.972832	-9.294927	17.244015	90.107727	46.254032	6.814447	98.480431	43.915398	37.059113	96.064377	45.084715	21.93678	97.272404	-63.674569	12.55125	82.94305
14.002813	-4.185032	91.907089	-9.217798	17.257626	90.027298	46.293652	6.791902	98.486076	43.991486	37.02663	95.982414	45.142569	21.909266	97.234245	-63.578165	12.605986	82.820351
13.643673	-4.537771	91.94297	-9.14945	17.270012	89.943909	46.331223	6.759977	98.490349	44.059132	36.990242	95.879807	45.1951775	21.8751095	97.185078	-63.4940775	12.6649145	82.70274
13.275099	-5.024906	91.923927	-9.07833	17.229355	89.854446	46.372547	6.710469	98.503456	44.123146	36.939163	95.754959	45.2478465	21.824816	97.1292075	-63.4045065	12.633894	82.5796845
12.816018	-5.405973	91.876801	-9.013186	17.185862	89.753334	46.408375	6.653625	98.531944	44.179363	36.865215	95.63916	45.293869	21.75942	97.085552	-63.320241	12.612304	82.421116
12.102977	-5.921935	91.828712	-8.937657	17.059998	89.658417	46.457497	6.54142	98.523262	44.231022	36.735023	95.480988	45.3442595	21.6382215	97.002125	-63.2195735	12.4817745	82.314709
11.569935	-6.225635	91.825409	-8.895705	16.943336	89.576653	46.478912	6.435802	98.508369	44.263382	36.631706	95.375488	45.371147	21.533754	96.9419285	-63.162557	12.352918	82.2113775
11.055252	-6.465703	91.745201	-8.889012	16.779299	89.515854	46.485382	6.33758	98.478065	44.272636	36.510227	95.270378	45.379009	21.4239035	96.8742215	-63.157033	12.1346945	82.1574865
10.593771	-6.761179	91.724869	-8.873712	16.641819	89.455345	46.480198	6.201979	98.432144	44.256748	36.372852	95.192047	45.368473	21.2874155	96.8120955	-63.115897	11.9962225	82.0985945
10.030748	-7.048334	91.619003	-8.89777	16.479242	89.428917	46.454475	6.099303	98.403526	44.233974	36.233295	95.160881	45.3442245	21.166299	96.7822035	-63.1397645	11.792185	82.0756305
9.381303	-7.300869	91.54541	-8.925048	16.30921	89.414749	46.419056	5.96831	98.359314	44.208767	36.099281	95.166046	45.3139115	21.0337955	96.76268	-63.1640075	11.5846245	82.066818
8.616136	-7.497598	91.403183	-8.956805	16.159382	89.410423	46.388557	5.860992	98.251198	44.195492	35.978485	95.18364	45.2920245	20.9197385	96.717419	-63.2056345	11.3990255	82.103427
7.448093	-7.72873	91.080246	-8.984245	15.986164	89.376938	46.317982	5.666987	97.966225	44.200481	35.800858	95.203033	45.2592315	20.7339225	96.584629	-63.2277215	11.2384055	82.169247
6.703072	-7.859411	90.756218	-8.988522	15.889663	89.317215	46.253975	5.522827	97.661606	44.226776	35.692299	95.171333	45.2403755	20.607563	96.4164695	-63.2174195	11.171763	82.2179605
5.882296	-7.835028	90.379829	-8.973597	15.825873	89.258652	46.152763	5.395146	97.323227	44.261707	35.544529	95.123657	45.207235	20.4698375	96.223442	-63.154429	11.1819085	82.293862
4.955616	-7.821174	90.04435	-8.977556	15.799984	89.231644	46.031288	5.280919	97.007851	44.291683	35.439602	95.096268	45.1614855	20.3602605	96.0520595	-63.1165975	11.2397075	82.4112285
3.940703	-7.735948	89.734238	-9.013688	15.809822	89.225266	45.958496	5.201686	96.738411	44.326466	35.34869	95.079575	45.142481	20.275188	95.908993	-63.169857	11.344456	82.541539
2.92031	-7.638822	89.46862	-9.062	15.865046	89.238228	45.866112	5.164308	96.526215	44.33353	35.323322	95.075539	45.099821	20.243815	95.800877	-63.223821	11.486277	82.675579
1.946688	-7.55186	89.274925	-9.099671	15.932694	89.232033	45.804848	5.174648	96.33564	44.306816	35.341003	95.06459	45.055832	20.2578255	95.700115	-63.255174	11.6075625	82.763951
0.352414	-7.299396	89.025131	-9.169102	16.068953	89.207047	45.735477	5.198649	96.095177	44.25024	35.396133	94.988625	44.9928585	20.297391	95.541901	-63.3310625	11.840515	82.872193
-0.787309	-7.149679	88.811012	-9.191592	16.166294	89.171059	45.683609	5.222489	95.949852	44.218662	35.412758	94.916962	44.9511355	20.3176235	95.433407	-63.3343195	12.0149645	82.908711
-1.905171	-6.999301	88.647095	-9.225392	16.248465	89.135773	45.64851	5.225158	95.831909	44.200249	35.421902	94.888718	44.9243795	20.32353	95.3603135	-63.3751635	12.1734	82.9112325
-2.985259	-6.845655	88.485649	-9.249588	16.28521	89.105232	45.619984	5.200433	95.750076	44.20525	35.422291	94.876411	44.912617	20.311362	95.3132435	-63.411793	12.259058	82.8972205
-4.199608	-6.692095	88.319115	-9.255523	16.324423	89.093277	45.599339	5.170509	95.679161	44.228485	35.409172	94.875488	44.913912	20.2898405	95.2773245	-63.424958	12.3590055	82.9092295
-5.436335	-6.507805	88.155243	-9.253367	16.349468	89.083359	45.595806	5.137788	95.621803	44.262875	35.390446	94.873962	44.9293405	20.264117	95.2478825	-63.4360745	12.434819	82.9188355
-6.649362	-6.364894	88.040359	-9.233472	16.388609	89.07843	45.593979	5.122795	95.556107	44.311077	35.369293	94.849167	44.952528	20.246044	95.202637	-63.419472	12.531174	82.954223
-8.539651	-6.190778	87.914238	-9.172171	16.441191	89.070808	45.584503	5.122908	95.477386	44.396271	35.339043	94.7603	44.990387	20.2309755	95.118843	-63.334729	12.6514065	83.022773
-9.884129	-6.10209	87.812401	-9.11939	16.47451	89.068672	45.614708	5.138292	95.429283	44.448315	35.343109	94.657448	45.0315115	20.2407005	95.0433655	-63.2702915	12.7083195	83.0939785
-11.195966	-6.012625	87.814377	-9.060402	16.497433	89.057213	45.618694	5.255933	95.38932	44.529278	35.400043	94.473015	45.073986	20.327988	94.9311675	-63.19479	12.666878	83.1832585
-12.549262	-5.972617	87.775192	-8.979715	16.550142	89.013695	45.674335	5.268818	95.297783	44.586449	35.450588	94.226891	45.130392	20.359703	94.762337	-63.089822	12.740581	83.265053
-13.949126	-5.927477	87.731232	-8.909925	16.584284	88.947662	45.771137	5.211699	95.153122	44.632729	35.467575	93.915634	45.201933	20.339637	94.534378	-63.021783	12.828931	83.360946
-15.386476	-5.82745	87.760681	-8.837667	16.64187	88.883415	45.798676	5.186366	94.99276	44.680832	35.465454	93.528465	45.239754	20.32591	94.2606125	-62.915088	12.95783	83.5062175
-16.774256	-5.818913	87.806358	-8.752828	16.674957	88.814461	45.836372	5.126103	94.799385	44.715149	35.400753	93.11412	45.2757605	20.263428	93.9567525	-62.7814165	13.086486	83.6721695
-18.952175	-5.733554	87.889847	-8.654455	16.697126	88.696884	45.830639	5.052615	94.509544	44.792076	35.245834	92.426201	45.3113575	20.1492245	93.4678725	-62.6202675	13.2450275	83.9258955
-20.416546	-5.654432	87.959061	-8.609033	16.684786	88.632431	45.833405	4.892057	94.269623	44.832569	35.139622	91.996613	45.332987	20.0158395	93.133118	-62.551053	13.3537325	84.131744
-21.869738	-5.590125	88.044128	-8.589594	16.688816	88.577835	45.770851	4.790987	94.064415	44.83992	34.998817	91.570328	45.3053855	19.894902	92.8173715	-62.4845735	13.48273	84.3382985
-23.411812	-5.444017	88.127426	-8.60521	16.69017	88.509033	45.715473	4.652508	93.869751	44.825699	34.867619	91.16172	45.270586	19.7600635	92.5157355	-62.481006	13.6202765	84.5023305
-24.878805	-5.27995	88.198967	-8.62975	16.670647	88.43351	45.617691	4.583568	93.713852	44.782074	34.77356	90.755455	45.1998825	19.678564	92.2346535	-62.4593825	13.66273	84.6323665
-26.413483	-5.105696	88.197639	-8.675961	16.669645	88.339767	45.541676	4.491741	93.507538	44.7201	34.692261	90.351768	45.130888	19.592001	91.929653	-62.48281	13.747289	84.749881
-27.988804	-4.899031	88.224922	-8.745724	16.640694	88.224762	45.458851	4.409856	93.293175	44.636429	34.633957	89.957069	45.04764	19.5219065	91.625122	-62.539088	13.7594815	84.824402
-30.259911	-4.506546	88.191277	-8.881118	16.65107	88.0224	45.332157	4.312706	92.897179	44.462357	34.616886	89.375359	44.897257	19.464796	91.136269	-62.659493	13.837344	84.908531
-31.821024	-4.186545	88.155052	-8.995926	16.664232	87.900352	45.199932	4.317587	92.644096	44.318466	34.61853	89.018555	44.759199	19.4680585	90.8313255	-62.751051	13.8604055	84.9693785
-33.303787	-3.829077	88.12027	-9.11601	16.684021	87.779266	45.057266	4.355705	92.402184	44.16626	34.641911	88.699562	44.611763	19.498808	90.550873	-62.843783	13.869234	85.007659
-34.794849	-3.44757	88.05162	-9.243484	16.704538	87.663879	44.887264	4.459709	92.207626	44.009975	34.691128	88.450699	44.4486195	19.5754185	90.3291625	-62.9355875	13.8336575	84.9985955
-36.289562	-2.974099	87.939186	-9.37961	16.760664	87.582314	44.788826	4.463432	91.996078	43.853058	34.76593	88.275642	44.320942	19.614681	90.13586	-63.080162	13.906647	85.028768
-37.742825	-2.450452	87.879654	-9.496878	16.780148	87.526688	44.672565	4.514314	91.851517	43.725716	34.841663	88.184456	44.1991405	19.6779885	90.0179865	-63.1928965	13.8823075	85.0353895
-39.197189	-1.909191	87.846283	-9.61159	16.826548	87.526299	44.58091	4.62978	91.754921	43.621738	34.937336	88.176247	44.101324	19.783558	89.965584	-63.324504	13.869538	85.087014
-41.365536	-0.957051	87.809296	-9.768994	16.930763	87.620819	44.468498	4.781091	91.708344	43.491753	35.118752	88.309128	43.9801255	19.9499215	90.008736	-63.5181135	13.9116045	85.232902
-42.726837	-0.300016	87.800446	-9.827367	16.997719	87.720016	44.412422	4.884158	91.713913	43.433788	35.242813	88.4758	43.923105	20.0634855	90.0948565	-63.577839	13.9319525	85.3451755
-44.12991	0.403582	87.819725	-9.893678	17.080807	87.871918	44.395779	4.967912	91.737534	43.386177	35.387421	88.707275	43.890978	20.1776665	90.2224045	-63.678334	13.9839475	85.5214315
-45.555096	1.15413	87.858032	-9.942729	17.152842	88.014824	44.404434	5.079825	91.765823	43.374744	35.532932	88.9702	43.889589	20.3063785	90.3680115	-63.775047	13.9993055	85.6616365
-46.842022	1.927206	87.875633	-9.973896	17.260828	88.181602	44.377258	5.208528	91.824539	43.370728	35.678642	89.282379	43.873993	20.443585	90.553459	-63.821785	14.078071	85.809745
-47.933414	2.836746	88.010765	-9.979029	17.368586	88.349693	44.377773	5.304039	91.903374	43.393127	35.840195	89.604431	43.88545	20.572117	90.7539025	-63.843508	14.165055	85.9454835
-47.983543	3.318197	88.119583	-9.9833	17.481453	88.500259	44.400135	5.385667	92.007057	43.425064	36.007034	89.916214	43.9125995	20.6963505	90.9616355	-63.8791995	14.2665555	86.0388825
-47.744141	4.417315	88.023529	-9.943767	17.688305	88.697708	44.426926	5.606432	92.168579	43.486702	36.232677	90.364204	43.956814	20.9195545	91.2663915	-63.844348	14.4570555	86.1290245
-47.400414	5.131058	88.018585	-9.907897	17.835495	88.837402	44.470577	5.730486	92.256287	43.539436	36.394444	90.635269	44.0050065	21.062465	91.445778	-63.8208005	14.608525	86.229026
-47.039433	5.929941	88.067825	-9.871493	17.989117	88.967186	44.505524	5.87342	92.341423	43.584007	36.550186	90.884926	44.0447655	21.211803	91.6131745	-63.7877515	14.766431	86.3211975
-46.625298	6.694377	88.111099	-9.825388	18.128965	89.095078	44.528316	5.970696	92.420654	43.645294	36.677769	91.114807	44.086805	21.3242325	91.7677305	-63.737581	14.9336975	86.4224255
-46.232857	7.459786	88.194283	-9.808068	18.247801	89.197113	44.573959	6.035913	92.494926	43.692863	36.774006	91.331207	44.133411	21.4049595	91.9130665	-63.749547	15.0906425	86.4811595
-45.792244	8.208532	88.229416	-9.766535	18.369608	89.312485	44.616879	6.106384	92.557045	43.743244	36.879433	91.544594	44.1800615	21.4929085	92.0508195	-63.7131315	15.2463075	86.5741505
-45.315331	8.94268	88.257233	-9.768593	18.449331	89.422188	44.643913	6.183008	92.634117	43.797283	36.971764	91.776588	44.220598	21.577386	92.2053525	-63.757784	15.321276	86.6390235
-44.624584	10.063552	88.362625	-9.746087	18.548969	89.565125	44.676819	6.262174	92.72657	43.874435	37.107037	92.079948	44.275627	21.6846055	92.403259	-63.767801	15.4133325	86.726991
-44.104	10.766841	88.417412	-9.755825	18.597265	89.652069	44.667637	6.305271	92.768341	43.914978	37.159641	92.256599	44.2913075	21.732456	92.51247	-63.8029575	15.462074	86.791668
-43.609383	11.458204	88.484894	-9.7549	18.632639	89.728325	44.649609	6.336839	92.793564	43.948734	37.218349	92.380295	44.2991715	21.777594	92.5869295	-63.8089715	15.487684	86.8697205
-43.045952	12.082221	88.554916	-9.768482	18.672861	89.789543	44.636669	6.361858	92.815361	43.969795	37.266739	92.48069	44.303232	21.8142985	92.6480255	-63.840196	15.5314235	86.9310605
-42.498722	12.753151	88.634087	-9.81016	18.706942	89.847725	44.644798	6.337015	92.837143	43.977676	37.28931	92.532791	44.311237	21.8131625	92.684967	-63.931557	15.6007215	87.010483
-41.954807	13.330108	88.739502	-9.825822	18.717129	89.899841	44.678101	6.279817	92.847878	43.978672	37.294247	92.560669	44.3283865	21.787032	92.7042735	-63.9800305	15.647226	87.0954085
-41.345303	13.891275	88.848289	-9.849213	18.720106	89.96386	44.690063	6.245801	92.842667	43.985279	37.263725	92.576172	44.337671	21.754763	92.7094195	-64.036097	15.685449	87.2183005
-40.404869	14.676963	88.990196	-9.869904	18.717245	90.059608	44.660202	6.211071	92.842682	44.007717	37.217529	92.595825	44.3339595	21.7143	92.7192535	-64.0737675	15.72019	87.3999625
-39.761707	15.196001	89.085785	-9.884381	18.717001	90.113022	44.625248	6.193733	92.863472	44.023861	37.207756	92.58905	44.3245545	21.7007445	92.726261	-64.0933165	15.7332575	87.499783
-39.130421	15.643989	89.163277	-9.894912	18.732271	90.143761	44.613708	6.195165	92.904846	44.028835	37.206223	92.559937	44.3212715	21.700694	92.7323915	-64.1110955	15.763848	87.5551305
-38.491692	16.054747	89.207909	-9.895804	18.755466	90.158829	44.605732	6.231772	92.983887	44.017242	37.198261	92.52636	44.311487	21.7150165	92.7551235	-64.103095	15.7959155	87.5625345
-37.818233	16.461382	89.231583	-9.916577	18.771421	90.177444	44.532528	6.334695	93.153358	43.998363	37.185829	92.506516	44.2654455	21.760262	92.829937	-64.0985995	15.78258	87.524951
-37.11985	16.819279	89.226067	-9.941411	18.788273	90.233597	44.532948	6.328487	93.353844	43.957817	37.156929	92.533997	44.2453825	21.742708	92.9439205	-64.1282045	15.833838	87.5232735
-36.420242	17.190283	89.220367	-9.984662	18.762449	90.296852	44.510475	6.361277	93.629593	43.914841	37.092602	92.622269	44.212658	21.7269395	93.125931	-64.181982	15.7979585	87.467773
-35.41037	17.66441	89.28495	-10.051519	18.690123	90.432312	44.447792	6.253342	94.154358	43.861355	36.957962	92.853348	44.1545735	21.605652	93.503853	-64.2576115	15.774594	87.360771
-34.698624	17.927055	89.323761	-10.107151	18.547953	90.568871	44.420002	6.178696	94.54641	43.861404	36.832108	93.071121	44.140703	21.505402	93.8087655	-64.355005	15.590504	87.3289765
-33.971889	18.201941	89.375877	-10.156715	18.401268	90.698914	44.440617	6.096972	94.941338	43.847591	36.688126	93.296066	44.144104	21.392549	94.118702	-64.457534	15.409987	87.279126
-33.26017	18.467381	89.463737	-10.199368	18.259712	90.864075	44.488312	6.011328	95.348656	43.835873	36.574295	93.548347	44.1620925	21.2928115	94.4485015	-64.5608285	15.2266125	87.2796485
-32.552711	18.767824	89.571312	-10.226792	18.103672	91.035736	44.506874	5.93292	95.767715	43.842354	36.454857	93.784302	44.174614	21.1938885	94.7760085	-64.628198	15.0134555	87.2954635
-31.855049	19.02751	89.700447	-10.241856	17.960539	91.206779	44.491024	5.838881	96.183479	43.852268	36.363857	94.006317	44.171646	21.101369	95.094898	-64.655358	14.819709	87.31866
-31.112825	19.320347	89.790741	-10.249568	17.81802	91.387062	44.479404	5.7791	96.568665	43.864502	36.289955	94.219681	44.171953	21.0345275	95.394173	-64.671089	14.6015125	87.379951
-30.069458	19.835876	89.93615	-10.232116	17.660025	91.602219	44.47842	5.713384	97.029587	43.888577	36.167679	94.458946	44.1834985	20.9405315	95.7442665	-64.6477305	14.3795185	87.4601715
-29.312519	20.232048	90.006866	-10.21623	17.542509	91.718208	44.530331	5.624228	97.219276	43.910843	36.087593	94.551399	44.220587	20.8559105	95.8853375	-64.653047	14.2291075	87.5510785
-28.636536	20.628881	90.068291	-10.191267	17.436703	91.788628	44.499142	5.568161	97.406097	43.942734	35.990372	94.619942	44.220938	20.7792665	96.0130195	-64.603472	14.0941395	87.5642365
-27.922037	21.060198	90.081833	-10.145454	17.34601	91.845779	44.524616	5.476877	97.524345	43.93985	35.924461	94.685852	44.232233	20.700669	96.1050985	-64.523141	13.991351	87.5864595
-27.292532	21.561321	90.116249	-10.134109	17.239647	91.89328	44.545284	5.365908	97.605171	43.980762	35.757225	94.695839	44.263023	20.5615665	96.150505	-64.531241	13.9177275	87.636055
-26.571777	22.105972	90.132294	-10.09712	17.163202	91.932228	44.550755	5.25366	97.658737	44.023357	35.636486	94.756386	44.287056	20.445073	96.2075615	-64.481296	13.881331	87.6568945
-25.913862	22.697437	90.147697	-10.067807	17.085339	91.965279	44.549057	5.116356	97.68618	44.075249	35.52977	94.81955	44.312153	20.323063	96.252865	-64.447767	13.847615	87.677693
-24.840679	23.596292	90.135918	-10.074403	16.973297	91.988983	44.516342	4.908261	97.6222	44.136532	35.357094	94.924919	44.326437	20.1326775	96.2735595	-64.475243	13.8139165	87.7044065
-24.247782	24.27763	90.185951	-10.081859	16.925137	91.989861	44.477322	4.765322	97.536377	44.177444	35.245335	94.982597	44.327383	20.0053285	96.259487	-64.491101	13.8449455	87.720235
-23.608454	25.016924	90.188492	-10.08754	16.862329	91.982346	44.4436	4.600562	97.411972	44.228447	35.117237	95.011589	44.3360235	19.8588995	96.2117805	-64.5111035	13.8657585	87.7529115
-22.941647	25.752777	90.219933	-10.100642	16.820782	91.949631	44.421368	4.421737	97.245766	44.256741	34.983063	95.055473	44.3390545	19.7024	96.1506195	-64.5403385	13.939164	87.7486425
-22.272018	26.504034	90.251122	-10.115126	16.771868	91.918823	44.379391	4.25059	97.062454	44.276722	34.840096	95.087273	44.3280565	19.545343	96.0748635	-64.5583085	13.998393	87.7627825
-21.658962	27.303642	90.327492	-10.132596	16.722937	91.894577	44.357113	4.057642	96.825531	44.302547	34.721977	95.118828	44.32983	19.3898095	95.9721795	-64.595022	14.0560645	87.8169745
-21.005121	28.110167	90.406746	-10.142688	16.688038	91.87545	44.2523	3.922235	96.627495	44.333229	34.593342	95.170662	44.2927645	19.2577885	95.8990785	-64.5781405	14.1182875	87.8518215
-20.047157	29.31031	90.597229	-10.17447	16.646341	91.865944	44.111172	3.730828	96.281761	44.373981	34.442799	95.27594	44.2425765	19.0868135	95.7788505	-64.5915165	14.2058685	87.9530375
-19.416351	30.130613	90.721413	-10.217814	16.583349	91.861061	44.035568	3.587338	96.047501	44.391682	34.361732	95.356232	44.213625	18.974535	95.7018665	-64.649253	14.192163	88.0202555
-18.799606	30.97051	90.895103	-10.260539	16.56743	91.84433	43.98811	3.454786	95.836327	44.397106	34.284065	95.417633	44.192608	18.8694255	95.62698	-64.713686	14.2654345	88.06168
-18.143766	31.763607	91.045776	-10.290628	16.544828	91.831192	43.932636	3.355327	95.648651	44.385685	34.18531	95.501991	44.1591605	18.7703185	95.575321	-64.7404165	14.3193375	88.087063
-17.53927	32.513149	91.184959	-10.315868	16.529179	91.841805	43.910439	3.249979	95.49025	44.370739	34.094585	95.609222	44.140589	18.672282	95.549736	-64.772325	14.386076	88.133874
-16.876575	33.271629	91.310806	-10.379599	16.49749	91.839508	43.802982	3.174149	95.489105	44.357033	34.009022	95.75248	44.0800075	18.5915855	95.6207925	-64.8392055	14.4033945	88.0582235
-16.215073	33.988628	91.436676	-10.416959	16.497343	91.868996	43.756809	3.055807	95.511391	44.354923	33.89024	95.906059	44.055866	18.4730235	95.708725	-64.889784	14.5216625	88.029267
-15.202194	34.994022	91.619644	-10.459115	16.430618	91.934242	43.69928	2.815913	95.599136	44.39164	33.66114	96.139748	44.04546	18.2385265	95.869442	-64.96369	14.6227095	87.999042
-14.529989	35.574383	91.784111	-10.496376	16.344593	91.977669	43.712749	2.583077	95.609268	44.442291	33.436825	96.31237	44.07752	18.009951	95.960819	-65.070272	14.679235	87.994519
-13.851123	36.127369	91.966095	-10.491836	16.18796	92.037804	43.649586	2.329236	95.645103	44.51123	33.169388	96.504562	44.080408	17.749312	96.0748325	-65.06408	14.626608	88.0007755
-13.131576	36.639996	92.223175	-10.47483	16.02603	92.108017	43.640278	2.019271	95.621521	44.600273	32.879768	96.697815	44.1202755	17.4495195	96.159668	-65.0699355	14.6025405	88.056366
-12.437254	37.098495	92.462921	-10.480427	15.781249	92.171249	43.667549	1.686164	95.555511	44.700119	32.567291	96.895782	44.183834	17.1267275	96.2256465	-65.144688	14.4357705	88.1168515
-11.730837	37.475128	92.714439	-10.422953	15.600069	92.256477	43.606655	1.389477	95.570396	44.822914	32.249458	97.064796	44.2147845	16.8194675	96.317596	-65.0606905	14.3806705	88.195358
-11.013783	37.797005	92.908356	-10.395372	15.401159	92.330177	43.602371	1.068866	95.583252	44.932121	31.950102	97.236504	44.267246	16.509484	96.409878	-65.05799	14.292834	88.250476
-9.987315	38.237469	93.174126	-10.349317	15.161612	92.394081	43.613056	0.629496	95.597557	45.082317	31.562195	97.412659	44.3476865	16.0958455	96.505108	-65.0463205	14.2273785	88.283054
-9.250958	38.476921	93.328926	-10.315768	15.056314	92.419762	43.626862	0.370952	95.608803	45.169266	31.297176	97.505478	44.398064	15.834064	96.5571405	-65.0296	14.278564	88.2823835
-8.588214	38.62936	93.483261	-10.313009	14.93374	92.467514	43.637947	0.136227	95.599213	45.235489	31.069481	97.601288	44.436718	15.602854	96.6002505	-65.062736	14.264626	88.3347775
-7.959899	38.727734	93.66848	-10.297019	14.857596	92.533203	43.660946	-0.078413	95.555298	45.276237	30.849106	97.732231	44.4685915	15.3853465	96.6437645	-65.0626295	14.3298455	88.4226415
-7.368487	38.712742	93.896965	-10.313697	14.76862	92.573204	43.590847	-0.265226	95.579788	45.334839	30.624607	97.880424	44.462843	15.1796905	96.730106	-65.090237	14.3575495	88.416302
-6.747504	38.673599	94.082489	-10.334072	14.703997	92.62249	43.553162	-0.462242	95.575645	45.388809	30.421167	98.041031	44.4709855	14.9794625	96.808338	-65.1391295	14.4285315	88.436642
-6.115253	38.563805	94.298454	-10.3778	14.666189	92.693588	43.523598	-0.607376	95.600594	45.427273	30.230274	98.181969	44.4754355	14.811449	96.8912815	-65.2310355	14.520929	88.4958945
-5.216881	38.281319	94.523911	-10.422446	14.672563	92.779854	43.517052	-0.795808	95.704857	45.459572	30.00242	98.37368	44.488312	14.603306	97.0392685	-65.333204	14.74182	88.5204395
-4.669612	37.993641	94.644806	-10.462375	14.702789	92.886345	43.510456	-0.862433	95.862488	45.435013	29.899708	98.499115	44.4727345	14.5186375	97.1808015	-65.3974845	14.8869405	88.5918885
-4.191843	37.714165	94.749489	-10.498335	14.770649	93.017586	43.532509	-0.912408	96.073769	45.393967	29.830069	98.630386	44.463238	14.4588305	97.3520775	-65.459908	15.0824675	88.6830945
-3.719352	37.305538	94.820351	-10.510045	14.844238	93.187775	43.563828	-0.94996	96.339882	45.351315	29.778225	98.756195	44.4575715	14.4141325	97.5480385	-65.4776615	15.2743435	88.8275115
-3.306525	36.81287	94.897041	-10.539363	14.883782	93.388191	43.59322	-0.984607	96.62352	45.29739	29.732502	98.856529	44.445305	14.3739475	97.7400245	-65.524031	15.3936165	89.0363575
-2.915302	36.205883	94.97567	-10.590891	14.92234	93.602333	43.614075	-1.036957	96.911362	45.236732	29.657883	98.952126	44.4254035	14.310463	97.931744	-65.6071855	15.534217	89.272922
-2.545183	35.571205	95.041428	-10.63532	14.939012	93.796661	43.640335	-1.129604	97.184578	45.166565	29.560501	98.995346	44.40345	14.2154485	98.089962	-65.67409	15.6625755	89.50336
-2.092017	34.513371	95.056641	-10.727718	14.933404	94.108131	43.639122	-1.278565	97.572632	45.068638	29.388952	98.973122	44.35388	14.0551935	98.272877	-65.809316	15.8116145	89.943385
-1.818128	33.788387	95.041496	-10.779929	14.932855	94.284615	43.630104	-1.394725	97.815224	44.995174	29.251999	98.916695	44.312639	13.928637	98.3659595	-65.872497	15.937073	90.2032705
-1.594569	32.975872	94.986816	-10.847857	14.933165	94.471123	43.629585	-1.484459	98.053726	44.913898	29.131422	98.838264	44.2717415	13.8234815	98.445995	-65.9674555	16.0428485	90.496251
-1.378442	32.100117	94.94323	-10.895073	14.896125	94.642502	43.650967	-1.581903	98.304825	44.849171	29.030695	98.752266	44.250069	13.724396	98.5285455	-66.040215	16.067854	90.7564585
-1.189331	31.211985	94.884071	-10.934817	14.89127	94.789314	43.671993	-1.634745	98.543442	44.776752	28.949484	98.670746	44.2243725	13.6573695	98.607094	-66.0940065	16.1251705	90.971534
-1.030419	30.341492	94.815598	-10.950904	14.860169	94.910728	43.685734	-1.662941	98.773506	44.710804	28.893164	98.558594	44.198269	13.6151115	98.66605	-66.100077	16.1052265	91.155406
-0.902585	29.485014	94.771973	-10.978589	14.83721	95.01786	43.695789	-1.67245	98.953339	44.646362	28.86293	98.444969	44.1710755	13.59524	98.699154	-66.1282535	16.07918	91.336566
-0.756802	28.082943	94.632408	-10.990891	14.770486	95.111511	43.722054	-1.682971	99.082054	44.560745	28.839672	98.227043	44.1413995	13.5783505	98.6545485	-66.1231815	15.9626215	91.5684735
-0.672248	27.176094	94.570679	-10.980013	14.726107	95.124771	43.723728	-1.700992	99.086212	44.524723	28.819767	98.069374	44.1242255	13.5593875	98.577793	-66.0842515	15.8928265	91.671749
-0.604818	26.285723	94.506554	-10.961614	14.675762	95.132332	43.731888	-1.736181	99.064583	44.476833	28.793331	97.931786	44.1043605	13.528575	98.4981845	-66.0275885	15.822949	91.7664795
-0.577934	25.465849	94.469437	-10.946849	14.633313	95.138893	43.757328	-1.789183	99.03405	44.472153	28.773838	97.825447	44.1147405	13.4923275	98.4297485	-66.0084385	15.7742985	91.8480375
-0.565103	24.653187	94.443451	-10.928828	14.591098	95.148842	43.763653	-1.837591	99.015282	44.47995	28.757652	97.732445	44.1218015	13.4600305	98.3738635	-65.9794575	15.7221655	91.9238205
-0.536612	23.811201	94.443718	-10.924808	14.580991	95.17244	43.763657	-1.875668	98.998825	44.473022	28.739717	97.678452	44.1183395	13.4320245	98.3386385	-65.9679555	15.7299575	92.0062415
-0.56277	22.947493	94.455566	-10.91637	14.567438	95.201813	43.762627	-1.91042	98.969254	44.470394	28.729916	97.622025	44.1165105	13.409748	98.2956395	-65.9492505	15.725128	92.1079865
-0.567954	21.812048	94.454918	-10.910928	14.560905	95.212029	43.744041	-1.937245	98.870049	44.461666	28.743151	97.497398	44.1028535	13.402953	98.1837235	-65.9247095	15.718857	92.2403345
-0.62808	21.111074	94.431358	-10.91306	14.573699	95.200554	43.721298	-1.913697	98.790657	44.43919	28.754457	97.419197	44.080244	13.42038	98.104927	-65.906364	15.727018	92.296181
-0.705028	20.424644	94.37532	-10.912856	14.592399	95.167397	43.705711	-1.876346	98.729996	44.419651	28.801363	97.321762	44.062681	13.4625085	98.025879	-65.888393	15.7222895	92.308915
-0.725841	19.700298	94.340797	-10.915557	14.657502	95.146996	43.693459	-1.815594	98.689262	44.400032	28.869394	97.239075	44.0467455	13.5269	97.9641685	-65.8778595	15.788104	92.3298235
-0.806121	19.005785	94.344559	-10.928391	14.72022	95.136765	43.666348	-1.705658	98.668098	44.357712	28.961716	97.162239	44.01203	13.628029	97.9151685	-65.868812	15.812411	92.3583615
-0.882631	18.374601	94.367371	-10.956477	14.768942	95.137611	43.645817	-1.592627	98.670204	44.311775	29.092508	97.126099	43.978796	13.7499405	97.8981515	-65.89175	15.7879435	92.3770705
-0.951697	17.797646	94.385025	-10.971366	14.871399	95.17086	43.605343	-1.453302	98.682091	44.267166	29.220167	97.102821	43.9362545	13.8834325	97.892456	-65.8789865	15.8593655	92.449264
-1.145547	16.98918	94.400673	-11.016248	14.990459	95.210732	43.563591	-1.2693	98.660698	44.204826	29.42355	97.056511	43.8842085	14.077125	97.8586045	-65.9167045	15.903793	92.5628595
-1.24663	16.45241	94.419754	-11.064681	15.062353	95.22831	43.534721	-1.135179	98.647324	44.152336	29.552258	97.036987	43.8435285	14.2085395	97.8421555	-65.9728905	15.9161665	92.6144645
-1.354928	15.88507	94.445061	-11.086062	15.159435	95.249458	43.498917	-0.998404	98.641708	44.10461	29.691315	97.034355	43.8017635	14.3464555	97.8380315	-65.9738875	15.9724145	92.6608845
-1.509432	15.422366	94.477226	-11.122508	15.231893	95.258392	43.476059	-0.860612	98.640488	44.059422	29.827721	97.050713	43.7677405	14.4835545	97.8456005	-66.0127565	15.9802315	92.6711835
-1.619166	14.916394	94.489487	-11.174973	15.299633	95.260422	43.431454	-0.749533	98.630287	44.021885	29.956268	97.068428	43.7266695	14.6033675	97.8493575	-66.0766155	15.9958985	92.6714865
-1.716621	14.52793	94.505325	-11.198263	15.391996	95.265015	43.404476	-0.640222	98.618248	43.982285	30.083715	97.095192	43.6933805	14.7217465	97.85672	-66.0899065	16.0622455	92.67331
-1.842625	14.140437	94.530701	-11.235879	15.477565	95.290848	43.374172	-0.541661	98.602577	43.955601	30.184265	97.124786	43.6648865	14.821302	97.8636815	-66.1366445	16.133828	92.7180145
-2.060528	13.642602	94.562408	-11.272242	15.588095	95.330162	43.357014	-0.449654	98.56044	43.920933	30.347946	97.220978	43.6389735	14.949146	97.890709	-66.1834575	16.227044	92.769615
-2.211533	13.340804	94.587967	-11.285761	15.676522	95.365921	43.346424	-0.405468	98.537498	43.926922	30.420765	97.316917	43.636673	15.0076485	97.9272075	-66.208195	16.3453955	92.8046345
-2.316543	12.998004	94.619728	-11.304973	15.739107	95.426796	43.329723	-0.37803	98.499176	43.955143	30.498705	97.463486	43.642433	15.0603375	97.981331	-66.252379	16.4178765	92.872261
-2.48586	12.639548	94.680977	-11.311706	15.810249	95.494476	43.299061	-0.349212	98.435905	43.985062	30.560881	97.629379	43.6420615	15.1058345	98.032642	-66.2654735	16.5146635	92.95631
-2.630073	12.331316	94.728317	-11.315219	15.860502	95.568535	43.262882	-0.31909	98.344131	44.033276	30.623917	97.820869	43.648079	15.1524135	98.0825	-66.278517	16.5685905	93.05457
-2.7607	12.066022	94.778564	-11.307071	15.942738	95.658524	43.239815	-0.275142	98.214752	44.091164	30.695078	98.031815	43.6654895	15.209968	98.1232835	-66.2796315	16.675508	93.1937645
-2.881576	11.788872	94.801857	-11.290997	15.998972	95.732361	43.207073	-0.178371	98.060265	44.162933	30.775732	98.225601	43.685003	15.2986805	98.142933	-66.266997	16.6992635	93.321789
-3.032598	11.414717	94.815392	-11.259958	16.141129	95.838715	43.17667	0.007803	97.858902	44.253876	30.983597	98.503227	43.715273	15.4957	98.1810645	-66.235189	16.786558	93.4963655
-3.129731	11.168036	94.787094	-11.238468	16.245232	95.880775	43.18652	0.22237	97.744888	44.285305	31.17218	98.655281	43.7359125	15.697275	98.2000845	-66.2128485	16.793189	93.5614655
-3.240448	10.928418	94.759651	-11.215277	16.417303	95.928627	43.217899	0.482237	97.654015	44.292282	31.403675	98.810364	43.7550905	15.942956	98.2321895	-66.1856445	16.89165	93.6250645
-3.336195	10.645668	94.742798	-11.222681	16.577229	95.941795	43.270283	0.761968	97.61528	44.293766	31.671619	98.904625	43.7820245	16.2167935	98.2599525	-66.2273865	16.9376645	93.6236375
-3.418603	10.366859	94.718498	-11.165492	16.810495	95.986954	43.329865	1.086592	97.618454	44.277451	31.971344	98.970222	43.803658	16.528968	98.294338	-66.134642	17.092022	93.67957
-3.506252	9.970384	94.693932	-11.135073	17.010048	95.978249	43.405903	1.440706	97.65654	44.25964	32.299751	99.001389	43.8327715	16.8702285	98.3289645	-66.1029175	17.1498675	93.6275335
-3.611732	9.591455	94.651344	-11.101717	17.223526	95.982262	43.507866	1.771652	97.699265	44.218937	32.627876	99.041122	43.8634015	17.199764	98.3701935	-66.0668355	17.247288	93.5943305
-3.748863	8.932919	94.556267	-11.079854	17.525906	95.913994	43.650242	2.252823	97.75692	44.179447	33.126347	99.067314	43.9148445	17.689585	98.412117	-66.0745525	17.362227	93.415871
-3.839672	8.50785	94.48774	-11.074517	17.674776	95.874466	43.722626	2.535389	97.776566	44.164352	33.419712	99.064919	43.943489	17.9775505	98.4207425	-66.092523	17.3720015	93.3281895
-3.976791	8.000818	94.389687	-11.057434	17.853291	95.811684	43.770874	2.799971	97.787727	44.147369	33.68964	99.050636	43.9591215	18.2448055	98.4191815	-66.0739895	17.4617765	93.2041865
-4.083941	7.522183	94.320663	-11.024974	18.024734	95.7715	43.796368	3.061024	97.826157	44.154427	33.935318	99.043472	43.9753975	18.498171	98.4348145	-66.0253455	17.551297	93.1081855
-4.172453	6.924693	94.274422	-10.975164	18.194813	95.731934	43.836224	3.301339	97.90226	44.161236	34.175266	99.026215	43.99873	18.7383025	98.4642375	-65.949058	17.6513235	92.9996305
-4.298582	6.350352	94.238052	-10.945102	18.372902	95.669922	43.911007	3.520397	98.012749	44.189503	34.386471	98.995613	44.050255	18.953434	98.504181	-65.940459	17.79237	92.835663
-4.403599	5.764419	94.223976	-10.884543	18.55332	95.575256	44.007362	3.740171	98.153564	44.221859	34.599495	98.935104	44.1146105	19.169833	98.544334	-65.8836965	17.936807	92.606178
-4.595349	4.885921	94.053314	-10.782144	18.803143	95.325005	44.171219	4.052463	98.328522	44.291992	34.936394	98.839088	44.2316055	19.4944285	98.583805	-65.7958935	18.1118575	92.066205
-4.734575	4.246976	93.844711	-10.719378	18.959791	95.087006	44.28352	4.261357	98.398796	44.329967	35.195187	98.785591	44.3067435	19.728272	98.5921935	-65.7454995	18.19131	91.5818185
-4.872722	3.556052	93.615273	-10.650393	19.104156	94.785004	44.397373	4.473448	98.418312	44.379433	35.43327	98.694359	44.388403	19.953359	98.5563355	-65.689189	18.254953	91.0136725
-5.062911	2.980933	93.377823	-10.554168	19.244883	94.49176	44.499104	4.704689	98.401871	44.4618	35.612862	98.545479	44.480452	20.1587755	98.473675	-65.588788	18.3309905	90.509845
-5.196386	2.284911	93.098709	-10.453318	19.398203	94.167938	44.59354	4.941573	98.387558	44.526779	35.8297	98.421059	44.5601595	20.3856365	98.4043085	-65.4667955	18.4107695	89.9315675
-5.424013	1.697883	92.812996	-10.359599	19.561785	93.848846	44.696281	5.166481	98.319771	44.617447	36.044331	98.272179	44.656864	20.605406	98.295975	-65.376062	18.518164	89.401717
-5.661366	1.082088	92.570427	-10.23361	19.718697	93.563553	44.811398	5.393853	98.246094	44.708088	36.251137	98.104858	44.759743	20.822495	98.175476	-65.226963	18.614899	88.95163
-6.058925	0.176843	92.315552	-10.045159	20.022982	93.174728	44.989124	5.711562	98.168602	44.87101	36.53846	97.770187	44.930067	21.125011	97.9693945	-65.020385	18.920953	88.3800615
-6.377266	-0.362301	92.284103	-9.862466	20.242838	92.989319	45.142815	5.874234	98.122086	44.989212	36.728359	97.449036	45.0660135	21.3012965	97.785561	-64.7909455	19.1843795	88.193077
-6.660069	-0.962223	92.310493	-9.66201	20.471725	92.853226	45.305401	6.017755	98.085472	45.14695	36.87999	97.084389	45.2261755	21.4488725	97.5849305	-64.5501955	19.4945775	88.1215215
-7.058574	-1.470239	92.357422	-9.418588	20.651022	92.696693	45.483829	6.10035	98.049736	45.33445	36.998619	96.722191	45.4091395	21.5494845	97.3859635	-64.2463155	19.7525595	88.0074225
-7.427886	-1.971076	92.392906	-9.188174	20.817848	92.569489	45.673584	6.147728	97.996025	45.542873	37.06794	96.350739	45.6082285	21.607834	97.173382	-63.9845765	20.027862	87.965596
-7.888461	-2.402107	92.429947	-8.960393	20.928963	92.439217	45.861591	6.131421	97.898773	45.768906	37.093758	95.982483	45.8152485	21.6125895	96.940628	-63.7360345	20.2453365	87.937806
-8.326509	-2.855961	92.452347	-8.763653	20.994713	92.30658	46.022141	6.107709	97.749496	45.953705	37.054249	95.655098	45.987923	21.580979	96.702297	-63.515229	20.408447	87.910863
-9.027801	-3.350679	92.442421	-8.466291	21.02751	92.139252	46.220749	6.00557	97.499573	46.262794	36.934242	95.179657	46.2417715	21.469906	96.339615	-63.1743535	20.585114	87.938889
-9.530921	-3.642899	92.394112	-8.280481	21.017031	92.026382	46.388672	5.910573	97.298607	46.442039	36.844486	94.920044	46.4153555	21.3775295	96.1093255	-62.9763175	20.6565325	87.9434385
-10.052573	-3.872136	92.34269	-8.136823	20.995684	91.948669	46.456699	5.873466	97.18438	46.591927	36.753868	94.711792	46.524313	21.313667	95.948086	-62.797959	20.677701	87.949252
-10.611829	-4.015732	92.328117	-7.999228	20.994474	91.872261	46.568497	5.809875	97.087601	46.718811	36.698296	94.55336	46.643654	21.2540855	95.8204805	-62.64211	20.7348625	87.9240415
-11.165481	-4.073502	92.35836	-7.891628	21.002146	91.849831	46.620087	5.792202	97.095177	46.793652	36.666977	94.443947	46.7068695	21.2295895	95.769562	-62.4901255	20.7747025	87.9301
-11.701052	-4.068567	92.407936	-7.832118	21.007767	91.849533	46.770199	5.748596	97.081825	46.849815	36.643486	94.39769	46.810007	21.196041	95.7397575	-62.474243	20.819493	87.9593085
-12.236607	-3.975435	92.476738	-7.754236	21.015812	91.863838	46.860752	5.735526	97.142998	46.921616	36.637272	94.378693	46.891184	21.186399	95.7608455	-62.399656	20.845225	87.9668305
-13.019403	-3.636786	92.587822	-7.696099	21.050575	91.919037	46.933342	5.72236	97.273651	46.998886	36.621223	94.409523	46.966114	21.1717915	95.841587	-62.358312	20.9293585	87.996487
-13.535975	-3.330186	92.628502	-7.657536	21.080259	91.993172	46.923141	5.716429	97.377731	47.037083	36.597565	94.453194	46.980112	21.156997	95.9154625	-62.295184	21.003521	88.0708815
-14.075931	-2.922552	92.639771	-7.64221	21.065296	92.054764	46.922478	5.681157	97.428932	47.083168	36.559013	94.496979	47.002823	21.120085	95.9629555	-62.287243	21.010507	88.1465725
-14.577417	-2.411468	92.610443	-7.623886	21.069614	92.069656	46.914562	5.634477	97.434265	47.123043	36.513771	94.555939	47.0188025	21.074124	95.995102	-62.2665745	21.065104	88.14421
-15.082415	-1.871972	92.509171	-7.607656	21.07152	92.049904	46.940105	5.567521	97.373894	47.173107	36.465496	94.603577	47.056606	21.0165085	95.9887355	-62.271918	21.1265315	88.1110725
-15.528626	-1.28357	92.328575	-7.586935	21.098619	91.995384	46.916313	5.524443	97.321198	47.228848	36.423588	94.64682	47.0725805	20.9740155	95.984009	-62.2464505	21.2232225	88.006759
-15.946129	-0.583557	92.092102	-7.562565	21.115736	91.908195	46.894894	5.508986	97.245392	47.283669	36.384647	94.695526	47.0892815	20.9468165	95.970459	-62.2144115	21.2846555	87.845931
-16.583807	0.578223	91.611778	-7.480029	21.152391	91.720314	46.894844	5.52393	97.097542	47.358273	36.391296	94.801552	47.1265585	20.957613	95.949547	-62.0866165	21.347169	87.491081
-16.922636	1.374653	91.224686	-7.433188	21.179529	91.546539	46.921833	5.565925	96.963341	47.431728	36.436443	94.885216	47.1767805	21.001184	95.9242785	-62.0431565	21.357874	87.1687995
-17.282234	2.220258	90.787239	-7.355464	21.192188	91.374344	46.96019	5.633048	96.800163	47.503723	36.5201	94.979774	47.2319565	21.076574	95.8899685	-61.9428845	21.307802	86.8587195
-17.627033	3.131484	90.401718	-7.282856	21.224087	91.200798	47.014423	5.724097	96.626457	47.572388	36.615257	95.086723	47.2934055	21.169677	95.85659	-61.8591175	21.278497	86.545006
-17.913399	4.056622	90.003662	-7.216274	21.271822	91.026634	47.089352	5.806752	96.467056	47.654446	36.737522	95.173523	47.371899	21.272137	95.8202895	-61.804447	21.271507	86.2329785
-18.198248	5.043999	89.62191	-7.126974	21.328152	90.847382	47.13459	5.908031	96.32457	47.715305	36.847164	95.232941	47.4249475	21.3775975	95.7787555	-61.6788955	21.2787065	85.9160085
-18.537275	6.015479	89.319023	-7.049082	21.363926	90.682755	47.255245	5.964728	96.136765	47.777805	36.927433	95.272491	47.516525	21.4460805	95.704628	-61.614689	21.2817715	85.660882
-18.999159	7.47181	88.922729	-6.907793	21.410149	90.460777	47.316292	6.028741	95.954041	47.886787	36.976025	95.35099	47.6015395	21.502383	95.6525155	-61.4171255	21.317915	85.2690385
-19.365046	8.536323	88.675957	-6.813077	21.391718	90.347366	47.417782	6.007364	95.784744	47.963779	36.971264	95.398697	47.6907805	21.489314	95.5917205	-61.3169345	21.294122	85.1030115
-19.645126	9.502331	88.542595	-6.743957	21.375496	90.284752	47.410774	5.980302	95.688553	48.053898	36.921738	95.451126	47.732336	21.45102	95.5698395	-61.22025	21.299972	84.9996645
-19.975576	10.459929	88.423874	-6.634721	21.338692	90.225052	47.45792	5.885548	95.579971	48.157127	36.822735	95.501869	47.8075235	21.3541415	95.54092	-61.0769655	21.3232425	84.909184
-20.28756	11.417809	88.364723	-6.555454	21.288727	90.178253	47.528297	5.76261	95.483192	48.262486	36.69978	95.555077	47.8953915	21.231195	95.5191345	-61.0062995	21.346259	84.8373715
-20.601706	12.365514	88.269684	-6.472425	21.228212	90.148689	47.613571	5.605441	95.394096	48.346981	36.547962	95.618988	47.980276	21.0767015	95.506542	-60.925126	21.3797225	84.790836
-20.987822	13.31992	88.259201	-6.425122	21.165829	90.138474	47.587864	5.476216	95.386124	48.427757	36.402451	95.689957	48.0078105	20.9393335	95.5380405	-60.8580545	21.3923245	84.7389075
-21.527946	14.654697	88.277954	-6.367327	21.039473	90.171555	47.640137	5.259796	95.292351	48.51981	36.182526	95.804237	48.0799735	20.721161	95.548294	-60.8146275	21.357785	84.794816
-21.884014	15.527114	88.298126	-6.334175	20.954901	90.191277	47.575932	5.153809	95.280045	48.569645	36.03323	95.871994	48.0727885	20.5935195	95.5760195	-60.7411385	21.3162825	84.8065345
-22.268394	16.451935	88.334419	-6.335815	20.881872	90.214714	47.539547	5.032997	95.251884	48.615829	35.888824	95.931992	48.077688	20.4609105	95.591938	-60.749318	21.3028335	84.83749
-22.682245	17.255157	88.422737	-6.331938	20.80171	90.275948	47.499802	4.905749	95.244049	48.650856	35.738052	95.978455	48.075329	20.3219005	95.611252	-60.739205	21.2815195	84.940644
-23.046715	18.052921	88.51442	-6.310571	20.739113	90.353386	47.465687	4.76981	95.269882	48.667309	35.559505	96.022827	48.066498	20.1646575	95.6463545	-60.68764	21.3135685	85.0604175
-23.427299	18.838272	88.661667	-6.290404	20.69206	90.451141	47.421394	4.591181	95.32357	48.710018	35.371105	96.084274	48.065706	19.981143	95.703922	-60.646514	21.402977	85.19836
-23.812717	19.635216	88.791756	-6.284008	20.661119	90.551735	47.382282	4.396754	95.358002	48.758949	35.171223	96.123993	48.0706155	19.7839885	95.7409975	-60.6386315	21.5382495	85.3624725
-24.409889	20.821138	89.026146	-6.252628	20.603888	90.729485	47.364784	4.063201	95.350739	48.846741	34.846531	96.160896	48.1057625	19.454866	95.7558175	-60.6110185	21.75291	85.7031525
-24.81266	21.545908	89.195534	-6.238565	20.526642	90.844856	47.336174	3.840486	95.351601	48.897182	34.652565	96.185097	48.116678	19.2465255	95.768349	-60.593808	21.8067585	85.921363
-25.182644	22.258762	89.410294	-6.200008	20.486683	91.000191	47.27179	3.652938	95.374039	48.989243	34.389957	96.137527	48.1305165	19.0214475	95.755783	-60.5305325	21.9519185	86.244599
-25.550667	22.982759	89.698128	-6.171423	20.451529	91.193008	47.249096	3.474266	95.368736	49.057518	34.208836	96.127663	48.153307	18.841551	95.7481995	-60.496153	22.061507	86.6378165
-25.93824	23.67473	89.984444	-6.133675	20.412163	91.398277	47.280537	3.291435	95.328125	49.125824	34.029491	96.123138	48.2031805	18.660463	95.7256315	-60.4705305	22.163863	87.0709225
-26.231485	24.397738	90.320412	-6.086498	20.369425	91.646423	47.270042	3.174476	95.297195	49.19474	33.89994	96.122101	48.232391	18.537208	95.709648	-60.405387	22.201642	87.583198
-26.658297	25.028584	90.745697	-6.032277	20.325424	91.92897	47.255447	3.111948	95.275658	49.225636	33.796806	96.138657	48.2405415	18.454377	95.7071575	-60.3050955	22.196471	88.1507825
-27.116251	25.920128	91.420784	-5.990872	20.2789	92.380707	47.169884	3.103233	95.268539	49.270195	33.738987	96.186577	48.2200395	18.42111	95.727558	-60.2017835	22.13669	89.033856
-27.430872	26.513866	91.873566	-5.972411	20.233057	92.675491	47.155216	3.109476	95.24456	49.270214	33.743938	96.225807	48.212715	18.426707	95.7351835	-60.157537	22.039407	89.6157985
-27.692322	27.092215	92.303856	-5.965999	20.183445	92.974838	47.148636	3.13872	95.211914	49.259598	33.771347	96.287331	48.204117	18.4550335	95.7496225	-60.136115	21.9118565	90.2000535
-27.98427	27.685204	92.696259	-5.976118	20.121363	93.240959	47.134735	3.162519	95.182251	49.237503	33.824753	96.372398	48.186119	18.493636	95.7773245	-60.138355	21.74909	90.7045935
-28.278654	28.187414	93.163162	-6.014391	20.077112	93.499878	47.11422	3.202887	95.153198	49.204269	33.871414	96.471008	48.1592445	18.5371505	95.812103	-60.1880265	21.6170735	91.187653
-28.496901	28.648775	93.544075	-6.061199	20.033281	93.755272	47.07642	3.23957	95.152367	49.136837	33.913044	96.580139	48.1066285	18.576307	95.866253	-60.2290265	21.490255	91.644291
-28.624708	29.066175	93.886932	-6.130759	19.957928	93.988251	47.025471	3.268261	95.174126	49.075226	33.957676	96.695808	48.0503485	18.6129685	95.934967	-60.3118665	21.3028875	92.041535
-28.820749	29.631168	94.393494	-6.242051	19.882198	94.311234	46.969913	3.276649	95.176865	48.956402	34.000065	96.824387	47.9631575	18.638357	96.000626	-60.4472595	21.126039	92.621842
-28.872759	29.970726	94.672165	-6.332826	19.845993	94.488541	46.848133	3.29131	95.241806	48.870804	34.015541	96.873672	47.8594685	18.6534255	96.057739	-60.5251205	21.0385605	92.919343
-28.857893	30.298637	94.871918	-6.426522	19.806164	94.65654	46.753998	3.258941	95.301918	48.781101	33.993343	96.882477	47.7675495	18.626142	96.0921975	-60.6205935	20.986186	93.2208825
-28.877228	30.592112	95.070007	-6.499235	19.76771	94.804916	46.683842	3.201771	95.387665	48.677322	33.934952	96.882668	47.680582	18.5683615	96.1351665	-60.679052	20.9670585	93.4746655
-28.839334	30.873043	95.267738	-6.603614	19.706549	94.971779	46.594803	3.107922	95.52298	48.577618	33.845253	96.892609	47.5862105	18.4765875	96.2077945	-60.7934385	20.9365105	93.7357635
-28.733379	31.075022	95.441605	-6.700281	19.627293	95.146767	46.512283	2.995316	95.730469	48.486248	33.737232	96.943893	47.4992655	18.366274	96.337181	-60.8998275	20.888312	93.956353
-28.692171	31.234062	95.614014	-6.834524	19.532269	95.331917	46.428974	2.852811	96.035492	48.383339	33.607628	97.047829	47.4061565	18.2302195	96.5416605	-61.0752045	20.8343185	94.1221735
-28.362083	31.313416	95.771866	-7.041162	19.368818	95.68412	46.383675	2.574042	96.66217	48.221725	33.372616	97.303101	47.3027	17.973329	96.9826355	-61.385024	20.764307	94.3856045
-28.194624	31.273258	95.869408	-7.202065	19.228415	95.915916	46.319645	2.404399	97.190071	48.112099	33.221184	97.540215	47.215872	17.8127915	97.365143	-61.620002	20.6440385	94.466689
-28.03721	31.180677	95.966171	-7.362608	19.065956	96.158875	46.306946	2.223296	97.699615	47.990593	33.071079	97.793884	47.1487695	17.6471875	97.7467495	-61.8739855	20.4847245	94.5710005
-27.789366	31.054731	96.051682	-7.548904	18.882877	96.407333	46.28212	2.016253	98.18438	47.871098	32.907108	98.05484	47.076609	17.4616805	98.11961	-62.174417	20.3040735	94.695056
-27.604235	30.81958	96.151657	-7.694279	18.677544	96.616753	46.252567	1.799013	98.647484	47.7626	32.712982	98.278809	47.0075835	17.2559975	98.4631465	-62.3961415	20.0990905	94.7703595
-27.392668	30.578485	96.269249	-7.835834	18.481762	96.829018	46.199371	1.577679	99.083099	47.65115	32.49984	98.473183	46.9252605	17.0387595	98.778141	-62.5969285	19.9247645	94.879895
-27.045536	30.328522	96.329964	-7.975998	18.251709	97.016266	46.190769	1.335672	99.462975	47.557049	32.271751	98.630211	46.873909	16.8037115	99.046593	-62.825905	19.6997065	94.985939
-26.628422	29.892057	96.380997	-8.141568	17.922155	97.25724	46.130325	1.002122	100.003799	47.416382	31.918653	98.817947	46.7733535	16.4603875	99.410873	-63.0564895	19.3839225	95.103607
-26.18317	29.616156	96.362984	-8.234426	17.72484	97.376495	46.101658	0.776008	100.313164	47.325893	31.732601	98.967857	46.7137755	16.2543045	99.6405105	-63.1826275	19.1953755	95.1124795
-25.844717	29.324297	96.375885	-8.286018	17.533129	97.469719	46.054241	0.55927	100.570633	47.25885	31.477648	99.055771	46.6565455	16.018459	99.813202	-63.2285815	19.047799	95.126236
-25.474171	29.023119	96.397217	-8.34337	17.337973	97.563835	46.032249	0.328238	100.766647	47.209103	31.251175	99.160919	46.620676	15.7897065	99.963783	-63.307416	18.8862395	95.163887
-25.167948	28.749367	96.434555	-8.39786	17.153858	97.627487	45.983433	0.098301	100.934349	47.15052	31.078485	99.279144	46.5669765	15.588393	100.1067465	-63.3626965	18.719323	95.1482275
-24.850965	28.454798	96.507904	-8.420222	16.992693	97.691612	45.944069	-0.135632	101.051369	47.121868	30.863834	99.365791	46.5329685	15.364101	100.20858	-63.3734125	18.621285	95.174644
-24.523508	28.149704	96.537483	-8.43622	16.827045	97.749886	45.889008	-0.349804	101.154915	47.151871	30.619896	99.425652	46.5204395	15.135046	100.2902835	-63.3928795	18.519044	95.2094885
-24.046335	27.776453	96.608772	-8.455208	16.639717	97.827026	45.80658	-0.592978	101.28875	47.18396	30.400293	99.517944	46.49527	14.9036575	100.403347	-63.405686	18.3757765	95.250705
-23.747877	27.526009	96.659721	-8.45561	16.529997	97.87748	45.77486	-0.668714	101.389587	47.196915	30.30121	99.553123	46.4858875	14.816248	100.471355	-63.3971075	18.243746	95.283605
-23.393118	27.315331	96.657127	-8.460011	16.469461	97.909637	45.767582	-0.719147	101.476791	47.20517	30.259415	99.556068	46.486376	14.770134	100.5164295	-63.406398	18.168788	95.3028445
-22.997288	27.131411	96.62365	-8.461559	16.414885	97.927292	45.792751	-0.742462	101.561798	47.170872	30.285513	99.561668	46.4818115	14.7715255	100.561733	-63.4049295	18.0582445	95.292851
-22.621714	26.95606	96.605515	-8.446888	16.382225	97.934937	45.825645	-0.722214	101.658905	47.136833	30.290731	99.518974	46.481239	14.7842585	100.5889395	-63.375015	17.9801915	95.2809345
-22.26582	26.769695	96.558548	-8.44527	16.353958	97.953804	45.871426	-0.692598	101.740837	47.141201	30.261253	99.429924	46.5063135	14.7843275	100.5853805	-63.3968535	17.9235885	95.3222275
-21.950951	26.595184	96.551872	-8.458829	16.289047	97.972862	45.873051	-0.665237	101.853271	47.121803	30.268044	99.400421	46.497427	14.8014035	100.626846	-63.415085	17.7766905	95.318878
-21.44824	26.374392	96.547409	-8.45642	16.228046	97.988434	45.896023	-0.698694	101.92205	47.08646	30.24682	99.380318	46.4912415	14.774063	100.651184	-63.4040815	17.682029	95.325684
-21.128105	26.253452	96.578377	-8.46005	16.151867	97.997025	45.891045	-0.744982	101.908943	47.082615	30.219952	99.3731	46.48683	14.737485	100.6410215	-63.40693	17.566249	95.3530285
-20.814871	26.141867	96.597794	-8.487362	16.087046	97.998932	45.864601	-0.782028	101.856613	47.076782	30.173147	99.379295	46.4706915	14.6955595	100.617954	-63.4454155	17.4785325	95.37991
-20.515066	26.07645	96.578796	-8.494184	16.020052	97.96553	45.818844	-0.819501	101.798378	47.069832	30.144978	99.395462	46.444338	14.6627385	100.59692	-63.432706	17.3773655	95.33414
-20.17939	26.033678	96.571793	-8.514495	15.954646	97.932945	45.79351	-0.862121	101.721107	47.062023	30.130083	99.414078	46.4277665	14.633981	100.5675925	-63.4567565	17.275311	95.2982975
-19.806309	26.037922	96.541084	-8.529484	15.897555	97.907974	45.764198	-0.871267	101.680267	47.049446	30.127312	99.431839	46.406822	14.6280225	100.556053	-63.46579	17.1670875	95.259895
-19.427725	26.071871	96.539162	-8.562805	15.866115	97.88102	45.757587	-0.859272	101.669243	47.027401	30.151001	99.446121	46.392494	14.6458645	100.557682	-63.518104	17.0863655	95.204358
-18.818056	26.160589	96.495857	-8.597996	15.841884	97.848526	45.781933	-0.787377	101.679169	46.972118	30.249268	99.455292	46.3770255	14.7309455	100.5672305	-63.5730175	16.9528225	95.1298215
-18.388599	26.24836	96.43071	-8.613017	15.837288	97.824112	45.780296	-0.678425	101.738716	46.938942	30.326033	99.449402	46.359619	14.823804	100.594059	-63.585653	16.850772	95.054165
-17.917612	26.365005	96.374466	-8.620625	15.833467	97.81749	45.796677	-0.606107	101.772926	46.899544	30.403509	99.42347	46.3481105	14.898701	100.598198	-63.5893605	16.768233	95.036782
-17.427423	26.471701	96.338158	-8.627804	15.814245	97.819427	45.819954	-0.538145	101.823929	46.855961	30.466959	99.381905	46.3379575	14.964407	100.602917	-63.5935655	16.664083	95.035937
-16.990831	26.599258	96.313728	-8.636384	15.787517	97.812386	45.841209	-0.472913	101.892593	46.826145	30.513069	99.35099	46.333677	15.020078	100.6217915	-63.606445	16.554956	95.0029805
-16.529564	26.729053	96.276108	-8.646527	15.748766	97.813683	45.8605	-0.447571	101.946747	46.799339	30.53813	99.353119	46.3299195	15.0452795	100.649933	-63.6229735	16.4522525	94.977433
-16.087181	26.899082	96.283257	-8.663152	15.67581	97.83165	45.861794	-0.445913	101.996902	46.778332	30.549362	99.375374	46.320063	15.0517245	100.686138	-63.646367	16.2998955	94.977162
-15.286468	27.171188	96.285225	-8.679162	15.542835	97.867996	45.862011	-0.46362	102.045403	46.75742	30.536222	99.414703	46.3097155	15.036301	100.730053	-63.6680395	16.049369	95.005939
-14.74257	27.418678	96.287064	-8.688057	15.466984	97.881119	45.867428	-0.486436	102.063797	46.74408	30.518114	99.439331	46.305754	15.015839	100.751564	-63.681868	15.918129	95.010674
-14.197559	27.677244	96.243668	-8.685698	15.359308	97.890984	45.881947	-0.522709	102.076385	46.731289	30.501795	99.45887	46.306618	14.989543	100.7676275	-63.678014	15.729073	95.0143405
-13.599296	27.988859	96.231636	-8.689296	15.275605	97.902054	45.901257	-0.552154	102.085838	46.734428	30.487055	99.479988	46.3178425	14.9674505	100.782913	-63.6964345	15.5837595	95.021195
-12.995796	28.309277	96.234108	-8.678691	15.18556	97.914246	45.925747	-0.572795	102.088379	46.740704	30.482038	99.487801	46.3332255	14.9546215	100.78809	-63.6906075	15.4164985	95.040402
-12.357662	28.618284	96.209198	-8.6442	15.102485	97.913948	45.972961	-0.588668	102.091682	46.750286	30.471437	99.490486	46.3616235	14.9413845	100.791084	-63.6500235	15.2635855	95.036812
-11.704045	29.005333	96.191551	-8.622746	15.036421	97.907585	46.012428	-0.608233	102.090546	46.763351	30.448479	99.494873	46.3878895	14.920123	100.7927095	-63.6333815	15.152719	95.0224605
-10.656866	29.594889	96.146599	-8.582841	14.893134	97.878738	46.055832	-0.665811	102.045074	46.799026	30.408579	99.509605	46.427429	14.871384	100.7773395	-63.593111	14.914884	94.9801365
-9.922881	30.056753	96.152206	-8.540378	14.825244	97.861816	46.092545	-0.738756	101.968338	46.823128	30.361187	99.564659	46.4578365	14.8112155	100.7664985	-63.5385925	14.8392725	94.9571335
-9.15643	30.48731	96.182892	-8.506845	14.72131	97.840729	46.122795	-0.813768	101.863571	46.855099	30.305111	99.655693	46.488947	14.7456715	100.759632	-63.502637	14.6969485	94.921826
-8.418526	30.942181	96.261803	-8.490237	14.609475	97.816124	46.139507	-0.886566	101.713524	46.882248	30.251467	99.751846	46.5108775	14.6824505	100.732685	-63.4913515	14.5364995	94.899563
-7.610968	31.4049	96.357468	-8.492152	14.500572	97.765228	46.149723	-0.98013	101.532043	46.919586	30.194828	99.869705	46.5346545	14.607349	100.700874	-63.5189585	14.393795	94.829582
-6.790017	31.882418	96.441826	-8.505074	14.399901	97.723999	46.15889	-1.058119	101.294861	46.943302	30.159077	99.987259	46.551096	14.550479	100.64106	-63.561244	14.249323	94.806938
-5.963376	32.396923	96.581078	-8.512881	14.326994	97.671066	46.129559	-1.087026	101.083038	46.947746	30.129969	100.113388	46.5386525	14.5214715	100.598213	-63.5644145	14.1325165	94.743919
-4.674675	33.093075	96.817986	-8.53672	14.27554	97.615967	46.067833	-1.104276	100.765846	46.926369	30.132441	100.329803	46.497101	14.5140825	100.5478245	-63.570541	14.0369975	94.6841095
-3.802681	33.55545	96.999313	-8.549296	14.258846	97.595779	46.031509	-1.094743	100.582169	46.922447	30.13195	100.47554	46.476978	14.5186035	100.5288545	-63.57557	13.9990885	94.6627035
-2.893219	34.044067	97.195015	-8.569923	14.251174	97.561172	46.00856	-1.084417	100.425255	46.892387	30.190063	100.69648	46.4504735	14.552823	100.5608675	-63.5903195	13.949525	94.5614765
-1.987179	34.417759	97.43441	-8.612449	14.260389	97.574722	45.980297	-1.083817	100.296745	46.906185	30.162632	100.88105	46.443241	14.5394075	100.5888975	-63.668139	13.9813705	94.5605465
-1.078555	34.76339	97.65155	-8.640495	14.328376	97.582603	45.940201	-1.071616	100.256073	46.914345	30.165375	101.070717	46.427273	14.5468795	100.663395	-63.708263	14.1098725	94.501811
-0.133337	35.078407	97.861656	-8.684275	14.376499	97.596428	45.946362	-1.077192	100.226524	46.897259	30.190289	101.270309	46.4218105	14.5565485	100.7484165	-63.7903605	14.1964495	94.4444395
0.818438	35.355736	98.029747	-8.719318	14.418584	97.619728	45.937836	-1.075715	100.240997	46.874699	30.220846	101.431915	46.4062675	14.5725655	100.836456	-63.8449035	14.2646025	94.403
2.204135	35.607422	98.270576	-8.814963	14.500425	97.660873	45.905537	-1.040896	100.315224	46.810585	30.273628	101.731583	46.358061	14.616366	101.0234035	-63.987987	14.384484	94.2983425
3.106284	35.723457	98.428772	-8.898611	14.540657	97.682877	45.896782	-1.024332	100.36235	46.752892	30.309919	101.922295	46.324837	14.6427935	101.1423225	-64.122059	14.4385205	94.2234315
4.037745	35.678516	98.588585	-8.980681	14.573412	97.723351	45.874275	-1.015696	100.408569	46.703804	30.326921	102.100197	46.2890395	14.6556125	101.254383	-64.2504015	14.4912115	94.192319
4.96281	35.618538	98.737495	-9.07615	14.611341	97.762489	45.839676	-1.024098	100.430237	46.640854	30.332169	102.246811	46.240265	14.6540355	101.338524	-64.392565	14.5686465	94.186454
5.860859	35.484623	98.867104	-9.149417	14.648424	97.826233	45.769772	-1.037906	100.431839	46.571182	30.308393	102.383545	46.170477	14.6352435	101.407692	-64.469311	14.6616045	94.244774
6.725782	35.288822	99.00528	-9.223888	14.663299	97.848984	45.683907	-1.060017	100.427971	46.514099	30.288967	102.481056	46.099003	14.614475	101.4545135	-64.546779	14.712123	94.2434545
7.620755	34.965336	99.044487	-9.329048	14.681952	97.833839	45.595161	-1.065781	100.3853	46.438999	30.272469	102.539276	46.01708	14.603344	101.462288	-64.675176	14.76056	94.20539
8.915295	34.426342	99.053886	-9.474607	14.756902	97.718353	45.455856	-1.04088	100.275482	46.276836	30.268904	102.543327	45.866346	14.614012	101.4094045	-64.81556	14.899792	94.0273015
9.729786	33.997902	98.983467	-9.549252	14.826594	97.611504	45.39933	-0.995451	100.230721	46.134727	30.317957	102.520332	45.7670285	14.661253	101.3755265	-64.8655325	14.991935	93.8474815
10.539612	33.411587	98.83522	-9.647299	14.904501	97.463615	45.345627	-0.907654	100.213097	46.001293	30.40201	102.480629	45.67346	14.747178	101.346863	-64.968058	15.061824	93.580367
11.344454	32.853848	98.753105	-9.729498	14.995321	97.326019	45.301384	-0.809496	100.236595	45.845455	30.516809	102.505005	45.5734195	14.8536565	101.3708	-65.0324155	15.1369855	93.281238
12.079076	32.114662	98.617058	-9.844809	15.09662	97.206207	45.27211	-0.711244	100.303421	45.68507	30.647278	102.528442	45.47859	14.968017	101.4159315	-65.168208	15.225223	92.9964825
12.78217	31.317526	98.49015	-9.936893	15.199078	97.077011	45.247936	-0.622813	100.386581	45.520592	30.755497	102.577225	45.384264	15.066342	101.481903	-65.25805	15.331814	92.672119
13.465937	30.486488	98.389427	-10.040045	15.274	96.927727	45.232246	-0.544743	100.463745	45.350853	30.846735	102.636162	45.2915495	15.150996	101.5499535	-65.3716395	15.397004	92.3055005
14.432606	29.04126	98.235146	-10.191092	15.398627	96.734207	45.186104	-0.463708	100.590515	45.145763	30.91931	102.729507	45.1659335	15.227801	101.660011	-65.5481175	15.569453	91.808403
14.987412	27.987019	98.134705	-10.285495	15.476924	96.585678	45.175789	-0.449316	100.676987	45.024818	30.950129	102.833328	45.1003035	15.2504065	101.7551575	-65.6712935	15.7034415	91.4161985
15.538615	26.882441	98.040787	-10.366088	15.534414	96.451958	45.166973	-0.437069	100.793648	44.940357	30.977036	102.931274	45.053665	15.2699835	101.862461	-65.785841	15.7988445	91.041455
16.053226	25.660265	97.938538	-10.426717	15.617593	96.319778	45.159698	-0.386358	100.902977	44.882801	30.97835	102.998032	45.0212495	15.295996	101.9505045	-65.8746835	15.93919	90.6890515
16.486095	24.436747	97.767258	-10.479628	15.689993	96.123146	45.179722	-0.337629	100.993439	44.800179	31.019083	103.036591	44.9899505	15.340727	102.015015	-65.9492065	16.039259	90.231277
16.893469	23.102144	97.551819	-10.493204	15.776044	95.908752	45.195686	-0.25282	101.020668	44.736595	31.07881	102.99395	44.9661405	15.412995	102.007309	-65.9525485	16.139093	89.810195
17.239479	21.72414	97.284172	-10.467093	15.899097	95.646851	45.214699	-0.137546	101.007774	44.655083	31.205086	102.870834	44.934891	15.53377	101.939304	-65.869077	16.264424	89.354398
17.697493	19.661379	96.675201	-10.399313	16.060585	95.120064	45.253868	0.088562	100.833305	44.599346	31.343142	102.48793	44.926607	15.715852	101.6606175	-65.725233	16.405318	88.5795105
17.958971	18.155075	96.219536	-10.33965	16.17235	94.740089	45.276527	0.247432	100.67971	44.512672	31.479597	102.199577	44.8945995	15.8635145	101.4396435	-65.5738995	16.4811855	88.0405345
18.146532	16.614346	95.741737	-10.288154	16.305925	94.316887	45.301651	0.418874	100.512329	44.471684	31.616459	101.850616	44.8866675	16.0176665	101.1814725	-65.4629755	16.5941835	87.4523015
18.255064	15.046714	95.279961	-10.242498	16.413536	93.930122	45.323223	0.566532	100.350868	44.448872	31.761333	101.467026	44.8860475	16.1639325	100.908947	-65.3710435	16.6631395	86.951297
18.335365	13.405922	94.823349	-10.163373	16.523365	93.536789	45.370396	0.713016	100.184502	44.414574	31.906143	101.063225	44.892485	16.3095795	100.6238635	-65.219231	16.7371505	86.4497145
18.325531	11.729923	94.395134	-10.118974	16.645006	93.144379	45.423992	0.805386	100.044968	44.399773	32.060863	100.659523	44.9118825	16.4331245	100.3522455	-65.1498305	16.8568875	85.9365125
18.264153	10.013772	93.981148	-10.081937	16.753174	92.765594	45.471146	0.837184	99.912003	44.390324	32.186695	100.233887	44.930735	16.5119395	100.072945	-65.094609	16.9944085	85.458243
18.015917	7.383863	93.442123	-10.02627	16.883375	92.257103	45.512245	0.815856	99.741096	44.372295	32.278378	99.634514	44.94227	16.547117	99.687805	-64.99481	17.219633	84.826401
17.762777	5.537359	93.190567	-10.012063	16.949753	91.99688	45.477371	0.807524	99.655571	44.385857	32.255856	99.29158	44.931614	16.53169	99.4735755	-64.95574	17.367816	84.5201845
17.412445	3.7225	92.979736	-9.984863	16.981512	91.760345	45.394367	0.774826	99.588379	44.423779	32.180878	98.98365	44.909073	16.477852	99.2860145	-64.878799	17.485172	84.2346755
17.015615	1.842112	92.811546	-9.971123	17.00658	91.56208	45.297554	0.716333	99.49855	44.451248	32.069927	98.745712	44.874401	16.39313	99.122131	-64.816647	17.62003	84.002029
16.536097	-0.021491	92.650642	-9.957551	17.011894	91.35585	45.212906	0.637582	99.466583	44.522011	31.944588	98.557106	44.8674585	16.291085	99.0118445	-64.7825605	17.732703	83.6998555
15.925921	-1.865754	92.519333	-9.929884	17.040297	91.187431	45.163845	0.521739	99.428055	44.598186	31.83732	98.406006	44.8810155	16.1795295	98.9170305	-64.7407835	17.9010645	83.4578315
15.251219	-3.70843	92.437263	-9.900863	17.071356	91.01178	45.126728	0.431194	99.376915	44.676929	31.75773	98.278076	44.9018285	16.094462	98.8274955	-64.7035545	18.04825	83.1960645
14.093958	-6.36071	92.216797	-9.816887	17.131317	90.744576	45.060036	0.311979	99.319168	44.816174	31.653559	98.064072	44.938105	15.982769	98.69162	-64.571879	18.279865	82.797532
13.292031	-8.175874	92.094482	-9.752279	17.181417	90.607574	45.065014	0.260344	99.25576	44.904297	31.59124	97.939644	44.9846555	15.925792	98.597702	-64.4892135	18.437042	82.617446
12.389951	-9.918044	92.032265	-9.686975	17.257639	90.479103	45.027088	0.265866	99.281746	44.983734	31.553078	97.829536	45.005411	15.909472	98.555641	-64.379361	18.605806	82.402565
11.401697	-11.642565	92.066933	-9.614431	17.345173	90.404823	45.031616	0.272541	99.314095	45.071259	31.53216	97.711014	45.0514375	15.9023505	98.5125545	-64.2802995	18.7879955	82.2970915
10.378078	-13.280632	92.018303	-9.559277	17.439056	90.339363	45.079304	0.304551	99.330498	45.149117	31.539928	97.598328	45.1142105	15.9222395	98.464413	-64.2327645	18.9558725	82.214313
9.253063	-14.882833	92.017906	-9.48011	17.518213	90.274994	45.138748	0.337427	99.340561	45.222904	31.584185	97.491455	45.180826	15.960806	98.416008	-64.141046	19.07562	82.13398
8.079534	-16.431118	91.989861	-9.406647	17.614128	90.223579	45.198868	0.383333	99.345055	45.298145	31.641792	97.355164	45.2485065	16.0125625	98.3501095	-64.0618005	19.2156935	82.0970485
6.141707	-18.696239	91.999252	-9.303222	17.72035	90.137466	45.276215	0.466808	99.313454	45.387028	31.725185	97.146103	45.3316215	16.0959965	98.2297785	-63.9380655	19.3447035	82.0451535
4.646863	-19.370939	91.89782	-9.247166	17.773359	90.071915	45.322361	0.525771	99.27684	45.436584	31.773455	97.039429	45.3794725	16.149613	98.1581345	-63.8738045	19.397105	81.9856955
2.947924	-19.932512	91.793846	-9.210762	17.816648	90.040024	45.3391	0.593519	99.236954	45.463448	31.814531	96.94281	45.401274	16.204025	98.089882	-63.822798	19.429271	81.990166
1.262701	-20.420258	91.705795	-9.197327	17.857878	90.019989	45.348392	0.643861	99.194199	45.490128	31.862194	96.867691	45.41926	16.2530275	98.030945	-63.813914	19.4627285	82.009033
-0.540629	-20.886335	91.593384	-9.198042	17.866699	90.002068	45.394173	0.673903	99.116531	45.517349	31.897795	96.811501	45.455761	16.285849	97.964016	-63.851845	19.447549	82.04012
-2.302097	-21.281347	91.450768	-9.191951	17.89295	89.995384	45.323887	0.736661	99.101334	45.534283	31.940859	96.766403	45.429085	16.33876	97.9338685	-63.812987	19.44714	82.0568995
-4.229734	-21.611664	91.361404	-9.205622	17.906584	89.99749	45.304264	0.785336	99.05262	45.539677	31.965551	96.72937	45.4219705	16.3754435	97.890995	-63.8332145	19.4377245	82.103985
-7.057539	-21.962099	91.246452	-9.21819	17.926718	90.008507	45.320637	0.864977	98.955162	45.564762	32.021217	96.693863	45.4426995	16.443097	97.8245125	-63.8790795	19.410339	82.1925015
-9.052281	-22.097965	91.155853	-9.232875	17.953176	90.033875	45.311169	0.914963	98.926567	45.581669	32.063736	96.688934	45.446419	16.4893495	97.8077505	-63.912169	19.4170025	82.2599995
-11.009599	-22.216194	91.021431	-9.245812	17.991947	90.069405	45.256145	1.004656	98.934608	45.611061	32.131229	96.683434	45.433603	16.5679425	97.809021	-63.925227	19.4159515	82.329789
-13.099034	-22.237001	90.920235	-9.236567	18.062048	90.129822	45.297409	1.079669	98.892532	45.635296	32.20454	96.669182	45.4663525	16.6421045	97.780857	-63.9394865	19.4819915	82.478787
-15.135252	-22.210123	90.807709	-9.231861	18.086885	90.204636	45.276405	1.186793	98.920975	45.64201	32.299217	96.65097	45.4592075	16.743005	97.7859725	-63.9229295	19.430765	82.6232995
-17.269894	-22.115149	90.853203	-9.216287	18.154222	90.337349	45.298149	1.327267	98.942413	45.643497	32.419907	96.667305	45.470823	16.873587	97.804859	-63.903397	19.434857	82.869839
-19.417574	-21.91732	90.82206	-9.202597	18.221062	90.485725	45.388626	1.442483	98.961037	45.66362	32.556538	96.718552	45.526123	16.9995105	97.8397945	-63.931317	19.4426135	83.1316555
-21.608683	-20.387892	90.817307	-9.19032	18.335783	90.71711	45.450562	1.68085	99.089424	45.68906	32.797173	96.791832	45.569811	17.2390115	97.940628	-63.950451	19.4325545	83.493592
-22.914602	-19.121208	90.81591	-9.174619	18.43786	90.871025	45.517956	1.834568	99.157295	45.700218	32.971024	96.831451	45.609087	17.402796	97.994373	-63.958325	19.472924	83.747677
-24.19573	-17.850279	90.87442	-9.171925	18.504744	90.989014	45.634972	1.989387	99.154343	45.714737	33.170448	96.863708	45.6748545	17.5799175	98.0090255	-64.0187045	19.4295705	83.9690025
-25.521612	-16.5289	90.628555	-9.168177	18.59029	91.086029	45.693905	2.178484	99.166344	45.721264	33.380795	96.917099	45.7075845	17.7796395	98.0417215	-64.0439385	19.4009405	84.1303365
-26.889637	-15.238841	90.436127	-9.188252	18.669598	91.164963	45.748596	2.362539	99.148987	45.705608	33.601864	96.981415	45.727102	17.9822015	98.065201	-64.103606	19.3569945	84.264725
-28.301594	-13.858797	90.257301	-9.219396	18.735752	91.260353	45.754234	2.565956	99.127815	45.690681	33.817776	97.089828	45.7224575	18.191866	98.1088215	-64.1612495	19.279638	84.4118845
-29.764355	-12.461094	90.056427	-9.251899	18.811058	91.360924	45.757423	2.739496	99.1073	45.685535	34.015915	97.202179	45.721479	18.3777055	98.1547395	-64.225277	19.2444105	84.5671085
-32.01112	-10.203541	89.819786	-9.307995	18.925219	91.533676	45.749474	2.979488	99.051201	45.673241	34.294735	97.376846	45.7113575	18.6371115	98.2140235	-64.3273475	19.2133265	84.8533285
-33.524727	-8.720331	89.719681	-9.347789	18.974266	91.660797	45.700806	3.145481	99.041214	45.661411	34.464405	97.492409	45.6811085	18.804943	98.2668115	-64.3766865	19.143589	85.0547825
-35.055466	-7.190774	89.590523	-9.372028	19.06328	91.798851	45.745956	3.254808	98.993149	45.660862	34.609947	97.628731	45.703409	18.9323775	98.31094	-64.447465	19.1941825	85.286762
-36.597111	-5.661519	89.507919	-9.367377	19.115074	91.950798	45.763573	3.387661	99.014122	45.663937	34.734921	97.767479	45.713755	19.061291	98.3908005	-64.448509	19.168857	85.5107955
-38.268219	-4.132687	89.503304	-9.384827	19.188629	92.094002	45.803288	3.491843	99.048767	45.647755	34.923248	97.917976	45.7255215	19.2075455	98.4833715	-64.4951755	19.1697125	85.7046325
-39.911018	-2.598764	89.523529	-9.365697	19.25057	92.241463	45.877258	3.594663	99.067703	45.69075	34.989029	98.013504	45.784004	19.291846	98.5406035	-64.515398	19.209294	85.9423225
-41.565327	-1.045936	89.462044	-9.36265	19.309847	92.360168	45.935989	3.697297	99.070122	45.680584	35.116879	98.098747	45.8082865	19.407088	98.5844345	-64.5335865	19.212606	86.1359015
-44.129406	1.313978	89.531776	-9.35647	19.360872	92.54995	46.006634	3.835536	99.050209	45.632168	35.258102	98.190529	45.819401	19.546819	98.620369	-64.532341	19.174925	86.479531
-45.829578	2.901683	89.610573	-9.361481	19.380787	92.661018	46.043949	3.919237	99.020592	45.586998	35.372524	98.247009	45.8154735	19.6458805	98.6338005	-64.5384355	19.1156935	86.6882355
-47.499672	4.525489	89.605324	-9.361817	19.36762	92.769699	46.075302	3.969968	99.006477	45.598583	35.36647	98.258331	45.8369425	19.668219	98.632404	-64.5605765	19.067021	86.906994
-48.198849	6.132168	90.025902	-9.365918	19.354334	92.847336	46.11813	3.979192	99.000015	45.602856	35.381729	98.318779	45.860493	19.6804605	98.659397	-64.592329	19.0282075	87.035275
-47.613422	7.643224	89.941345	-9.376235	19.309414	92.952003	46.155235	3.954909	99.006638	45.619961	35.358482	98.407539	45.887598	19.6566955	98.7070885	-64.640068	18.9621325	87.1969175
-47.290039	9.197392	90.255356	-9.353838	19.25407	93.059143	46.196781	3.90886	99.027863	45.605789	35.361698	98.52597	45.901285	19.635279	98.7769165	-64.608961	18.872861	87.3413695
-46.979828	10.744737	90.337914	-9.336946	19.174084	93.169144	46.222706	3.850095	99.052933	45.676876	35.24939	98.59581	45.949791	19.5497425	98.8243715	-64.623683	18.7984255	87.5139165
-46.603794	13.004237	90.58992	-9.333873	19.012011	93.311073	46.26865	3.699976	99.066887	45.755577	35.106972	98.715416	46.0121135	19.403474	98.8911515	-64.6798595	18.620548	87.7309945
-46.306084	14.45327	90.646324	-9.270553	18.903196	93.40699	46.296257	3.588053	99.059883	45.813305	35.007904	98.759727	46.054781	19.2979785	98.909805	-64.595887	18.5084135	87.904175
-46.098091	15.982432	90.761482	-9.231106	18.788929	93.488022	46.34375	3.437734	99.031647	45.883274	34.872211	98.781006	46.113512	19.1549725	98.9063265	-64.575724	18.4228855	88.0697175
-45.832016	17.402468	90.836861	-9.183283	18.65745	93.52903	46.39584	3.268307	98.989487	45.948868	34.722137	98.75602	46.172354	18.995222	98.8727535	-64.53892	18.319678	88.1853065
-45.637928	18.942659	90.987366	-9.099461	18.540848	93.541512	46.479088	3.081342	98.88694	46.011173	34.630886	98.717941	46.2451305	18.856114	98.8024405	-64.4440525	18.225582	88.2805835
-45.407352	20.358055	91.053993	-9.010281	18.426531	93.517967	46.582932	2.919243	98.732124	46.12072	34.439781	98.578796	46.351826	18.679512	98.65546	-64.372388	18.17355	88.380474
-45.215664	21.879227	91.112663	-8.91596	18.316217	93.481659	46.679314	2.763388	98.539589	46.19585	34.316776	98.432541	46.437582	18.540082	98.486065	-64.269502	18.092352	88.477253
-44.868576	23.968464	91.252541	-8.751372	18.142118	93.409828	46.82024	2.568038	98.213127	46.287125	34.106316	98.244843	46.5536825	18.337177	98.228985	-64.0564265	17.947059	88.590671
-44.636024	25.434763	91.391281	-8.640013	18.032574	93.375931	46.864422	2.488676	98.069893	46.349724	33.96574	98.173119	46.607073	18.227208	98.121506	-63.887099	17.83794	88.630356
-44.394512	26.784641	91.515221	-8.542694	17.897429	93.415329	46.909161	2.41574	97.997353	46.421803	33.863621	98.174591	46.665482	18.1396805	98.085972	-63.75087	17.6551775	88.744686
-44.162045	28.220814	91.681061	-8.46665	17.802498	93.467804	46.995174	2.343956	97.96682	46.50069	33.795273	98.209442	46.747932	18.0696145	98.088131	-63.681232	17.5353815	88.847477
-43.898216	29.516766	91.830368	-8.395202	17.692448	93.534714	47.03508	2.289458	98.000465	46.557938	33.756046	98.277954	46.796509	18.022752	98.1392095	-63.586913	17.362144	88.9302185
-43.68087	30.871862	92.016777	-8.318865	17.629084	93.592384	47.130852	2.210748	97.985977	46.588085	33.727783	98.349449	46.8594685	17.9692655	98.167713	-63.4971985	17.2889025	89.017055
-43.414635	32.117149	92.240814	-8.288239	17.538631	93.666313	47.109367	2.194689	97.990486	46.573158	33.696209	98.382034	46.8412625	17.945449	98.18626	-63.4177405	17.131813	89.146366
-43.043396	33.988998	92.490112	-8.301775	17.430506	93.756325	46.997269	2.211834	97.935608	46.535385	33.622124	98.378349	46.766327	17.916979	98.1569785	-63.369877	16.944033	89.3556715
-42.739342	35.184929	92.632988	-8.350573	17.32976	93.751137	46.9557	2.193714	97.884575	46.517559	33.593754	98.374817	46.7366295	17.893734	98.129696	-63.4377755	16.765786	89.372578
-42.48243	36.393784	92.700974	-8.386254	17.273998	93.767929	46.928059	2.168919	97.859398	46.486614	33.564156	98.381371	46.7073365	17.8665375	98.1203845	-63.4798445	16.6814585	89.4154735
-42.166584	37.502678	92.825836	-8.436682	17.213591	93.774368	46.895607	2.141606	97.832237	46.440334	33.553204	98.390785	46.6679705	17.847405	98.111511	-63.5413345	16.579777	89.437225
-41.862396	38.568001	92.938904	-8.485844	17.140413	93.785522	46.882534	2.109575	97.792366	46.395405	33.545528	98.393127	46.6389695	17.8275515	98.0927465	-63.6106575	16.4532745	89.4782975
-41.549206	39.621197	93.11631	-8.509884	17.079428	93.815544	46.861843	2.080573	97.778168	46.346161	33.529274	98.409401	46.604002	17.8049235	98.0937845	-63.62377	16.3539325	89.5373035
-41.165138	40.616497	93.246201	-8.518323	17.047028	93.865623	46.788479	2.076294	97.797348	46.302818	33.496937	98.428268	46.5456485	17.7866155	98.112808	-63.5822945	16.3074405	89.618438
-40.637043	41.953228	93.485825	-8.576941	16.931412	93.918831	46.682281	2.054053	97.781906	46.229652	33.442043	98.43261	46.4559665	17.748048	98.107258	-63.6098485	16.114776	89.730404
-40.259026	42.879158	93.554222	-8.626628	16.895918	93.930153	46.622612	2.012681	97.764198	46.179054	33.420143	98.429886	46.400833	17.716412	98.097042	-63.654089	16.075424	89.763264
-39.834778	43.607868	93.628792	-8.7004	16.839542	93.952789	46.554966	1.966872	97.77256	46.116364	33.394886	98.43277	46.335665	17.680879	98.102665	-63.736465	15.998205	89.802913
-39.117878	43.957932	93.665359	-8.7685	16.810534	93.944603	46.489887	1.932295	97.793678	46.057339	33.370049	98.434731	46.273613	17.651172	98.1142045	-63.810613	15.969896	89.7750015
-38.478741	44.266247	93.640862	-8.861564	16.802242	93.934341	46.404289	1.909859	97.816246	45.976849	33.350529	98.423996	46.190569	17.630194	98.120121	-63.913697	15.97429	89.748561
-37.75502	44.464561	93.595543	-8.944025	16.780146	93.924263	46.321976	1.892587	97.838554	45.898792	33.348404	98.396774	46.110384	17.6204955	98.117664	-63.998434	15.9397965	89.730862
-37.076992	44.663002	93.552551	-9.01983	16.782259	93.90451	46.252163	1.882061	97.86338	45.809097	33.346073	98.369164	46.03063	17.614067	98.116272	-64.07029	15.950451	89.692748
-36.077347	44.763988	93.602379	-9.147137	16.771597	93.857773	46.150318	1.882984	97.871475	45.694145	33.356575	98.330688	45.9222315	17.6197795	98.1010815	-64.2165055	15.9234145	89.6144645
-35.461636	44.876774	93.528221	-9.218969	16.739435	93.857101	46.085583	1.888914	97.896614	45.612484	33.367626	98.341835	45.8490335	17.62827	98.1192245	-64.2869715	15.8506	89.5949775
-34.80489	44.867481	93.541809	-9.271334	16.726116	93.86718	46.017849	1.899469	97.935707	45.547321	33.39468	98.373634	45.782585	17.6470745	98.1546705	-64.325253	15.8051575	89.5796895
-34.158508	44.887478	93.598892	-9.323776	16.716835	93.890686	45.95557	1.913555	97.970764	45.490658	33.415886	98.412544	45.723114	17.6647205	98.191654	-64.370666	15.7689495	89.589718
-33.620472	44.781433	93.657333	-9.393664	16.687477	93.924522	45.9002	1.92688	97.994553	45.430897	33.444176	98.469765	45.6655485	17.685528	98.232159	-64.4528765	15.689426	89.616885
-32.993374	44.647751	93.695229	-9.443905	16.684795	93.943184	45.863564	1.936213	97.997643	45.383686	33.473049	98.515579	45.623625	17.704631	98.256611	-64.511435	15.664959	89.629757
-32.357414	44.452591	93.773178	-9.504449	16.7129	93.964363	45.838051	1.945055	97.977165	45.351467	33.507324	98.555443	45.594759	17.7261895	98.266304	-64.603657	15.6996105	89.662422
-31.495762	44.183529	93.970055	-9.561693	16.760008	94.006195	45.775288	1.962936	97.896439	45.309013	33.564003	98.586647	45.5421505	17.7634695	98.241543	-64.6655365	15.7565465	89.770847
-31.030958	43.907513	94.065315	-9.594406	16.790316	94.039742	45.718658	2.00636	97.849945	45.289204	33.611378	98.574104	45.503931	17.808869	98.2120245	-64.692743	15.771763	89.8674595
-30.412582	43.615967	94.168198	-9.63021	16.854853	94.091789	45.657333	2.07079	97.800842	45.268604	33.652733	98.549171	45.4629685	17.8617615	98.1750065	-64.7233885	15.8479445	90.0085715
-29.918686	43.312946	94.223145	-9.654973	16.920801	94.164642	45.595379	2.151978	97.789551	45.240395	33.697968	98.486038	45.417887	17.924973	98.1377945	-64.727833	15.916629	90.1914895
-29.352123	43.012817	94.211174	-9.686248	17.041214	94.220421	45.532314	2.265265	97.81752	45.185955	33.756844	98.394073	45.3591345	18.0110545	98.1057965	-64.7316305	16.0713735	90.3350455
-28.94766	42.635315	94.178192	-9.750609	17.129145	94.295853	45.485062	2.350509	97.879555	45.124893	33.808548	98.28936	45.3049775	18.0795285	98.0844575	-64.8061955	16.1787615	90.5072485
-28.42775	42.194927	94.130745	-9.769169	17.22541	94.346474	45.433842	2.441031	97.96817	45.075523	33.85733	98.13324	45.2546825	18.1491805	98.050705	-64.7930205	16.3016395	90.642243
-27.669472	41.613651	93.931824	-9.821801	17.344513	94.41732	45.454071	2.518595	98.069054	44.981495	33.930607	97.856537	45.217783	18.224601	97.9627955	-64.861385	16.464425	90.8718445
-27.200499	41.158749	93.76683	-9.833986	17.413214	94.436699	45.426563	2.566931	98.173706	44.919968	33.970112	97.663673	45.1732655	18.2685215	97.9186895	-64.8412375	16.5579065	90.9547085
-26.786318	40.68972	93.584442	-9.850416	17.440853	94.44593	45.468063	2.573747	98.221741	44.850712	34.008179	97.493401	45.1593875	18.290963	97.857571	-64.8602195	16.590743	91.034289
-26.308233	40.183956	93.483932	-9.869963	17.455215	94.465057	45.428692	2.58782	98.3498	44.810207	33.989693	97.371841	45.1194495	18.2887565	97.8608205	-64.8593755	16.6216735	91.0692935
-25.926907	39.757713	93.414177	-9.885035	17.450827	94.500298	45.414585	2.544012	98.450233	44.790478	33.925621	97.295273	45.1025315	18.2348165	97.872753	-64.8726015	16.6668375	91.127843
-25.430975	39.302338	93.398575	-9.915685	17.421015	94.55806	45.407246	2.447063	98.56221	44.811394	33.841003	97.261597	45.10932	18.144033	97.9119035	-64.94069	16.697997	91.2042165
-25.118521	38.84045	93.41021	-9.937225	17.388445	94.661774	45.400333	2.372956	98.692444	44.836346	33.7449	97.267006	45.1183395	18.058928	97.979725	-64.9927895	16.717962	91.343823
-24.404877	38.183666	93.400055	-9.938111	17.361971	94.785767	45.377075	2.291936	98.921677	44.875328	33.595058	97.307121	45.1262015	17.943497	98.114399	-65.0024235	16.780445	91.457135
-24.069311	37.80946	93.42334	-9.946043	17.347187	94.885132	45.369621	2.261491	99.100288	44.903622	33.52	97.345612	45.1366215	17.8907455	98.22295	-65.0287075	16.8036285	91.547314
-23.613457	37.437126	93.400803	-9.948853	17.333591	94.958252	45.402042	2.254554	99.229927	44.932014	33.490974	97.388985	45.167028	17.872764	98.309456	-65.064734	16.794418	91.607048
-23.339674	37.070358	93.39518	-9.966063	17.325571	95.010117	45.402153	2.276078	99.366173	44.953289	33.4935	97.443214	45.177721	17.884789	98.4046935	-65.109847	16.766353	91.6155405
-22.961012	36.727882	93.428383	-9.965006	17.295588	95.045883	45.391609	2.318433	99.487404	44.965206	33.501804	97.494476	45.1784075	17.9101185	98.49094	-65.1084195	16.6810575	91.600826
-22.505297	36.375904	93.412285	-9.972946	17.281897	95.075539	45.366154	2.371024	99.580177	44.979759	33.519814	97.583961	45.1729565	17.945419	98.582069	-65.1188485	16.618375	91.569009
-22.207804	36.134304	93.477943	-10.005385	17.23984	95.098511	45.321079	2.431909	99.621696	44.980694	33.543785	97.671471	45.1508865	17.987847	98.6465835	-65.1616565	16.491833	91.5504385
-21.780256	35.740959	93.585144	-10.06044	17.244858	95.181183	45.205177	2.530206	99.668869	44.975174	33.555485	97.807846	45.0901755	18.0428455	98.7383575	-65.2110555	16.4468705	91.6240085
-21.50194	35.528709	93.678741	-10.096087	17.284307	95.261887	45.135708	2.586924	99.714729	44.959866	33.565281	97.875595	45.047787	18.0761025	98.795162	-65.239961	16.4925115	91.728612
-21.175264	35.312607	93.777885	-10.118409	17.30584	95.34552	45.069218	2.643882	99.763054	44.947693	33.570412	97.903763	45.0084555	18.107147	98.8334085	-65.2452735	16.504533	91.8576315
-20.821264	35.172161	93.79995	-10.139421	17.338743	95.40892	45.034443	2.685987	99.805954	44.938366	33.585041	97.904846	44.9864045	18.135514	98.8554	-65.2652465	16.541972	91.96244
-20.558472	35.081074	93.824417	-10.162962	17.362171	95.441772	45.021366	2.717395	99.838379	44.915497	33.610214	97.88504	44.9684315	18.1638045	98.8617095	-65.2943555	16.5605375	92.0218345
-20.259949	34.93832	93.793999	-10.161427	17.377939	95.457153	45.0238	2.743848	99.858589	44.889065	33.623531	97.827873	44.9564325	18.1836895	98.843231	-65.2792865	16.5721885	92.071075
-20.043503	34.833763	93.750183	-10.156632	17.373476	95.446129	45.029457	2.783083	99.887321	44.883244	33.635185	97.772392	44.9563505	18.209134	98.8298565	-65.2696145	16.537818	92.0624015
-19.622677	34.699677	93.67849	-10.1448	17.325975	95.432159	44.993752	2.821896	99.974533	44.850815	33.627804	97.721039	44.9222835	18.22485	98.847786	-65.2118835	16.4271	92.016532
-19.305027	34.638134	93.678406	-10.135942	17.258545	95.449905	44.997967	2.809159	100.023102	44.835369	33.603935	97.719543	44.916668	18.206547	98.8713225	-65.188552	16.310543	92.0284875
-19.021713	34.678616	93.653221	-10.140387	17.16877	95.459969	44.992752	2.767257	100.068787	44.824226	33.563992	97.742935	44.908489	18.1656245	98.905861	-65.189263	16.1719155	92.014077
-18.771046	34.65543	93.609467	-10.133534	17.058613	95.467804	44.983036	2.706424	100.108292	44.821301	33.50388	97.76902	44.9021685	18.105152	98.938656	-65.1692365	16.012074	91.996952
-18.533957	34.69162	93.61618	-10.139978	16.934206	95.471451	44.967945	2.622062	100.13945	44.821678	33.426979	97.786179	44.8948115	18.0245205	98.9628145	-65.1747675	15.8438915	91.9800875
-18.25474	34.746956	93.602753	-10.136635	16.807001	95.47274	44.952404	2.521306	100.141479	44.822388	33.329773	97.79287	44.887396	17.9255395	98.9671745	-65.160666	15.6884625	91.9783055
-17.973093	34.831188	93.592804	-10.155342	16.687006	95.468781	44.922672	2.451832	100.129723	44.822227	33.212574	97.784355	44.8724495	17.832203	98.957039	-65.1831335	15.541809	91.980523
-17.517681	35.063534	93.617271	-10.178423	16.515715	95.446922	44.892994	2.295314	100.041451	44.803333	33.085644	97.805786	44.8481635	17.690479	98.9236185	-65.2050095	15.340951	91.9702255
-17.23089	35.290764	93.612991	-10.2082	16.399611	95.409546	44.859467	2.201584	99.950279	44.805523	32.998447	97.831963	44.832495	17.6000155	98.891121	-65.248895	15.1992065	91.927971
-16.964754	35.500587	93.679321	-10.234261	16.297714	95.369736	44.819748	2.105213	99.827942	44.798912	32.91098	97.892708	44.80933	17.5080965	98.860325	-65.277852	15.0873315	91.879147
-16.664049	35.693161	93.803833	-10.267432	16.206755	95.356384	44.810108	1.988267	99.625282	44.79081	32.853024	97.976089	44.800459	17.4206455	98.8006855	-65.335323	14.9928645	91.9120825
-16.286819	35.899467	93.928108	-10.290749	16.13896	95.344482	44.720131	1.895173	99.481995	44.805382	32.792904	98.062775	44.7627565	17.3440385	98.772385	-65.3442545	14.9338815	91.916579
-15.954871	36.16613	94.135651	-10.324943	16.075567	95.335182	44.672745	1.790974	99.273582	44.8339	32.747627	98.169258	44.7533225	17.2693005	98.72142	-65.4032085	14.8818335	91.948944
-15.51685	36.40979	94.335037	-10.342036	16.046053	95.332329	44.633694	1.708581	99.01915	44.867199	32.695217	98.278496	44.7504465	17.201899	98.648823	-65.4345185	14.890207	92.015835
-14.93835	36.79834	94.65667	-10.377093	16.04851	95.347267	44.526581	1.632588	98.678574	44.901821	32.671143	98.422279	44.714201	17.1518655	98.5504265	-65.468387	14.9451545	92.1441075
-14.600208	37.038418	94.872437	-10.418968	16.068863	95.379692	44.459648	1.654852	98.475204	44.916069	32.672615	98.513512	44.6878585	17.1637335	98.494358	-65.5257945	14.9739925	92.265026
-14.194541	37.188618	95.064301	-10.455985	16.116039	95.399567	44.375332	1.712402	98.325363	44.908939	32.708191	98.602737	44.6421355	17.2102965	98.46405	-65.5541055	15.0217815	92.335084
-13.812674	37.375099	95.185425	-10.517591	16.173241	95.418358	44.31673	1.791241	98.218483	44.89814	32.762012	98.687454	44.607435	17.2766265	98.4529685	-65.642617	15.0698555	92.3837475
-13.305815	37.465492	95.285423	-10.557472	16.248426	95.42205	44.22364	1.911646	98.207809	44.864552	32.827202	98.740189	44.544096	17.369424	98.473999	-65.65904	15.127428	92.370101
-12.849593	37.607895	95.310043	-10.594145	16.345375	95.428345	44.216602	1.987885	98.231407	44.82732	32.909294	98.801521	44.521961	17.4485895	98.516464	-65.710251	15.2421605	92.340226
-12.424775	37.705853	95.345619	-10.656187	16.408901	95.443283	44.207146	2.08242	98.299614	44.793148	32.99139	98.857834	44.500147	17.536905	98.578724	-65.812521	15.280897	92.307842
-11.866197	37.678463	95.339813	-10.706661	16.478052	95.46666	44.242722	2.157534	98.44738	44.726826	33.078922	98.94487	44.484774	17.618228	98.696125	-65.898096	15.337876	92.237195
-11.466524	37.594467	95.323242	-10.739491	16.507284	95.490189	44.243195	2.181787	98.624237	44.701363	33.114235	98.999535	44.472279	17.648011	98.811886	-65.951261	15.366557	92.168492
-11.045979	37.480461	95.307564	-10.749594	16.523178	95.521698	44.260056	2.181355	98.828644	44.68618	33.124977	99.03833	44.473118	17.653166	98.933487	-65.972306	15.39319	92.109909
-10.55267	37.283768	95.272217	-10.75922	16.50008	95.576302	44.311001	2.171298	99.00985	44.67244	33.107254	99.056587	44.4917205	17.639276	99.0332185	-66.0101605	15.360884	92.1193855
-10.125256	37.115551	95.199265	-10.728666	16.467947	95.62355	44.366512	2.139953	99.201103	44.678215	33.071613	99.036942	44.5223635	17.605783	99.1190225	-65.9796955	15.330111	92.1280775
-9.71831	36.925301	95.132622	-10.694468	16.422251	95.687981	44.408993	2.091403	99.398132	44.694408	33.010788	98.986496	44.5517005	17.5510955	99.192314	-65.9406365	15.2934065	92.183648
-9.341444	36.68325	95.063072	-10.638402	16.351828	95.756004	44.498489	2.012044	99.5783	44.71236	32.899284	98.918686	44.6054245	17.455664	99.248493	-65.8822285	15.247992	92.263515
-8.856046	36.305614	94.928375	-10.532601	16.179777	95.844521	44.56255	1.908537	99.892494	44.766472	32.710381	98.824257	44.664511	17.309459	99.3583755	-65.729713	15.050095	92.3306665
-8.518599	36.024937	94.84832	-10.465327	16.069319	95.875763	44.630802	1.788239	100.060295	44.806946	32.539909	98.785995	44.718874	17.164074	99.423145	-65.649528	14.974564	92.328381
-8.158202	35.741566	94.782303	-10.411374	15.894119	95.898376	44.730289	1.612564	100.163673	44.863316	32.372402	98.776062	44.7968025	16.992483	99.4698675	-65.6195505	14.795755	92.3268845
-7.756208	35.437954	94.759438	-10.347221	15.730659	95.91526	44.792603	1.444257	100.273575	44.924675	32.200493	98.77462	44.858639	16.822375	99.5240975	-65.553081	14.638943	92.3064225
-7.392579	35.17168	94.734863	-10.301308	15.563708	95.940018	44.857735	1.26346	100.346649	44.965916	32.013477	98.788414	44.9118255	16.6384685	99.5675315	-65.5144415	14.4889475	92.3125045
-7.06828	35.002983	94.733498	-10.254236	15.409237	95.949608	44.867466	1.111908	100.43663	45.022072	31.843584	98.792717	44.944769	16.477746	99.6146735	-65.453241	14.340728	92.2845425
-6.766913	34.795456	94.733444	-10.208978	15.26297	95.974182	44.946003	0.917423	100.43409	45.076527	31.667475	98.779945	45.011265	16.292449	99.6070175	-65.429221	14.233491	92.3413465
-6.399604	34.519341	94.730309	-10.135713	15.114391	95.999786	44.988949	0.717908	100.484802	45.134319	31.427584	98.77124	45.061634	16.072746	99.628021	-65.33306	14.156036	92.371551
-6.140361	34.282505	94.734474	-10.08099	15.013584	96.020721	45.066944	0.546738	100.456474	45.183884	31.286282	98.776344	45.125414	15.91651	99.616409	-65.287394	14.110658	92.425033
-5.906444	34.117039	94.74514	-10.040833	14.930052	96.053215	45.064575	0.456052	100.490761	45.22319	31.141216	98.792717	45.1438825	15.798634	99.641739	-65.2255485	14.06147	92.464691
-5.626278	33.981358	94.77932	-9.9718	14.846518	96.066391	45.07206	0.379255	100.522003	45.282112	31.020868	98.811142	45.177086	15.7000615	99.6665725	-65.120686	13.9929745	92.4662095
-5.345372	33.851543	94.827591	-9.931821	14.778881	96.070015	45.142971	0.192908	100.475143	45.33831	30.908421	98.838257	45.2406405	15.5506645	99.6567	-65.1042825	14.0070975	92.48333
-5.062675	33.736755	94.85508	-9.886179	14.715706	96.064407	45.221497	0.051215	100.394966	45.384506	30.812311	98.844963	45.3030015	15.431763	99.6199645	-65.0753595	13.999649	92.5088495
-4.798008	33.652668	94.866104	-9.855602	14.659098	96.052147	45.246048	-0.034131	100.344551	45.417557	30.743847	98.813339	45.3318025	15.354858	99.578945	-65.0430065	13.963338	92.525349
-4.486339	33.596714	94.842133	-9.811972	14.611052	96.027191	45.291084	-0.133247	100.258209	45.468002	30.661446	98.713394	45.379543	15.2640995	99.4858015	-65.003487	13.9580045	92.5685805
-4.310789	33.567299	94.81559	-9.77669	14.584075	96.022507	45.316582	-0.158933	100.229599	45.48222	30.636066	98.639473	45.399401	15.2385665	99.434536	-64.952781	13.9295835	92.610478
-4.150762	33.550777	94.79097	-9.743492	14.563188	96.032547	45.361698	-0.1717	100.212791	45.502819	30.615923	98.569557	45.4322585	15.2221115	99.391174	-64.9192425	13.9042645	92.67392
-3.977917	33.521313	94.758377	-9.731154	14.537944	96.052177	45.394909	-0.187169	100.207245	45.5168	30.603239	98.496048	45.4558545	15.208035	99.3516465	-64.9181625	13.867853	92.7527075
-3.801665	33.487572	94.734535	-9.704818	14.479312	96.073456	45.421337	-0.216425	100.167778	45.528404	30.584543	98.372932	45.4748705	15.184059	99.270355	-64.8845065	13.774565	92.876557
-3.638671	33.475189	94.701752	-9.67474	14.4394	96.081528	45.453152	-0.271514	100.08017	45.531921	30.540731	98.244118	45.4925365	15.1346085	99.162144	-64.8420165	13.7441915	93.000912
-3.445096	33.474998	94.674179	-9.63131	14.383154	96.102768	45.476749	-0.34723	99.951202	45.532619	30.478945	98.068344	45.504684	15.0658575	99.009773	-64.767304	13.7004505	93.195763
-3.131412	33.536335	94.649551	-9.599818	14.261029	96.117752	45.46629	-0.482516	99.769165	45.526932	30.289587	97.888344	45.496611	14.9035355	98.8287545	-64.696247	13.6185225	93.4067495
-2.905658	33.613934	94.664597	-9.609626	14.211719	96.108765	45.471447	-0.62008	99.693901	45.532562	30.19532	97.848145	45.5020045	14.78762	98.771023	-64.7212565	13.635818	93.446507
-2.66475	33.721813	94.650009	-9.650667	14.147477	96.08358	45.435696	-0.734995	99.638557	45.537777	30.105894	97.848175	45.4867365	14.6854495	98.743366	-64.7880705	13.6095045	93.423794
-2.412901	33.839527	94.693642	-9.69084	14.079462	96.092773	45.39621	-0.881577	99.522186	45.537834	30.043367	97.820343	45.467022	14.580895	98.6712645	-64.848702	13.578029	93.5142815
-2.183771	33.992569	94.780632	-9.688235	14.047499	96.157326	45.357201	-0.998532	99.340546	45.537289	29.976532	97.74881	45.447245	14.489	98.544678	-64.823715	13.605998	93.769974
-1.90526	34.128036	94.87014	-9.663584	14.024727	96.191719	45.296471	-1.037091	99.159935	45.550953	29.896713	97.693642	45.423712	14.429811	98.4267885	-64.75088	13.619643	93.9566495
-1.627845	34.260777	94.89183	-9.668361	14.023611	96.128716	45.256237	-1.063661	99.019745	45.565231	29.852533	97.671043	45.410734	14.394436	98.345394	-64.747456	13.652786	93.912038
-1.163642	34.435932	94.819191	-9.739226	14.064919	95.965065	45.222706	-1.084276	98.822197	45.511963	29.878134	97.66674	45.3673345	14.396929	98.2444685	-64.8457865	13.732909	93.6856615
-0.795107	34.585972	94.796829	-9.76769	14.099375	95.865974	45.179211	-1.040497	98.686913	45.471745	29.933067	97.669312	45.325478	14.446285	98.1781125	-64.860858	13.752465	93.5538355
-0.408981	34.761982	94.829697	-9.805233	14.140938	95.795624	45.138306	-0.959372	98.568207	45.434319	30.029133	97.676392	45.2863125	14.5348805	98.1222995	-64.8967785	13.7469955	93.4689485
-0.01655	34.898396	94.88765	-9.830744	14.220797	95.736572	45.116653	-0.86488	98.415169	45.400383	30.137154	97.706291	45.258518	14.636137	98.06073	-64.920006	13.805457	93.412414
0.362987	35.043915	94.969681	-9.858579	14.305205	95.672897	45.114799	-0.734174	98.276329	45.364605	30.295536	97.767967	45.239702	14.780681	98.022148	-64.95686	13.829729	93.323646
0.73589	35.153751	95.047485	-9.874804	14.408652	95.610413	45.085808	-0.578818	98.199806	45.333927	30.442833	97.861328	45.2098675	14.9320075	98.030567	-64.9594755	13.8852965	93.190259
1.094471	35.303089	95.140198	-9.930689	14.525644	95.55751	45.072056	-0.399214	98.194847	45.289047	30.638187	97.999504	45.1805515	15.1194865	98.0971755	-65.0419295	13.9318015	93.0178445
1.66517	35.430573	95.249535	-10.006014	14.728086	95.529953	45.051254	-0.140643	98.288742	45.209011	30.919786	98.276886	45.1301325	15.3895715	98.282814	-65.1421605	14.0666005	92.777092
2.071784	35.504986	95.367439	-10.036401	14.856282	95.544312	45.039654	0.022488	98.430267	45.149757	31.126148	98.510796	45.0947055	15.574318	98.4705315	-65.1675075	14.138246	92.6180925
2.501108	35.540928	95.525467	-10.112926	14.97982	95.582916	45.00473	0.211758	98.605431	45.09087	31.317421	98.782043	45.0478	15.7645895	98.693737	-65.273652	14.1950505	92.472095
2.897843	35.572491	95.677162	-10.181485	15.118277	95.611725	44.999763	0.361202	98.725319	45.044903	31.511173	99.04422	45.022333	15.9361875	98.8847695	-65.385303	14.3003665	92.3386805
3.258054	35.487328	95.80365	-10.250896	15.234335	95.617126	44.978096	0.512016	98.830124	45.015461	31.690752	99.270111	44.9967785	16.101384	99.0501175	-65.4985705	14.367286	92.1841345
3.62932	35.376884	95.884399	-10.308189	15.348135	95.608208	44.93681	0.642783	98.870621	44.99176	31.855267	99.420601	44.964285	16.249025	99.145611	-65.580663	14.447245	92.070805
3.9843	35.278187	95.927734	-10.357476	15.473631	95.530922	44.882957	0.787469	98.841255	44.945358	31.998196	99.507347	44.9141575	16.3928325	99.174301	-65.6291095	14.5544295	91.887543
4.518912	35.030617	95.88932	-10.401483	15.69665	95.446281	44.802402	0.982985	98.703438	44.876842	32.175522	99.492821	44.839622	16.5792535	99.0981295	-65.642588	14.8140465	91.7944325
4.8454	34.823776	95.826042	-10.408597	15.876974	95.372078	44.760212	1.142177	98.60743	44.8424	32.302364	99.425705	44.801306	16.7222705	99.0165675	-65.6185	15.0316775	91.7275885
5.184093	34.547581	95.766724	-10.425077	16.039038	95.319221	44.74221	1.276874	98.516998	44.784779	32.442768	99.369736	44.7634945	16.859821	98.943367	-65.6136485	15.218255	91.695075
5.477324	34.219193	95.71698	-10.455242	16.178173	95.258369	44.734203	1.429617	98.454597	44.739761	32.581314	99.351555	44.736982	17.0054655	98.903076	-65.647466	15.3508805	91.613662
5.733438	33.86824	95.714577	-10.48993	16.327475	95.231422	44.735912	1.558672	98.449867	44.694752	32.738438	99.377556	44.715332	17.148555	98.9137115	-65.695192	15.506395	91.5491325
5.9475	33.491032	95.726517	-10.529571	16.457491	95.212791	44.718967	1.705759	98.452499	44.65139	32.880573	99.407394	44.6851785	17.293166	98.9299465	-65.7443205	15.621816	91.4956355
6.143491	33.06945	95.710999	-10.552934	16.575443	95.199158	44.743744	1.806363	98.425331	44.605465	33.019249	99.442047	44.6746045	17.412806	98.933689	-65.7804725	15.73808	91.464627
6.42909	32.345364	95.654968	-10.596041	16.72632	95.172241	44.677307	2.009127	98.4515	44.528313	33.193905	99.437073	44.60281	17.601516	98.9442865	-65.794892	15.851124	91.4001955
6.574955	31.79158	95.595863	-10.639274	16.812468	95.157974	44.655525	2.122465	98.448982	44.469131	33.299782	99.405914	44.562328	17.7111235	98.927448	-65.840876	15.9138125	91.3885
6.670642	31.207375	95.522675	-10.680506	16.932796	95.169357	44.620201	2.224001	98.462929	44.395664	33.412029	99.325615	44.5079325	17.818015	98.894272	-65.8689445	16.047577	91.444442
6.736026	30.591484	95.443268	-10.724147	17.009371	95.18309	44.594891	2.339294	98.500206	44.323879	33.521427	99.221992	44.459385	17.9303605	98.861099	-65.907679	16.0883815	91.505081
6.770092	29.964155	95.337532	-10.78083	17.113453	95.207565	44.558708	2.446784	98.55555	44.224415	33.646687	99.084923	44.3915615	18.0467355	98.8202365	-65.9532215	16.1801705	91.5948935
6.772752	29.344442	95.257133	-10.857064	17.224125	95.221535	44.526169	2.564094	98.628128	44.102299	33.77203	98.914459	44.314234	18.168062	98.7712935	-66.028362	16.280188	91.6717765
6.744506	28.664059	95.12323	-10.946565	17.296051	95.25499	44.467327	2.687598	98.712051	43.973003	33.893414	98.717758	44.220165	18.290506	98.7149045	-66.113295	16.301596	91.7950755
6.645392	27.534924	94.930969	-11.098604	17.423092	95.291084	44.393848	2.835545	98.815323	43.749187	34.053894	98.3825	44.0715175	18.4447195	98.5989115	-66.2687255	16.4014645	91.9832565
6.530783	26.840773	94.857925	-11.192177	17.479919	95.330116	44.319305	2.925866	98.876846	43.593616	34.110931	98.128227	43.9564605	18.5183985	98.5025365	-66.3408145	16.4414395	92.1576955
6.401112	26.143084	94.776306	-11.282822	17.520506	95.357162	44.245892	3.002246	98.923676	43.451862	34.178097	97.876556	43.848877	18.5901715	98.400116	-66.414521	16.4508405	92.314208
6.233756	25.443298	94.666992	-11.378391	17.577547	95.372864	44.172623	3.056565	98.960716	43.316296	34.227753	97.628174	43.7444595	18.642159	98.294445	-66.5012415	16.512935	92.451283
6.087929	24.758125	94.58342	-11.452443	17.610819	95.364288	44.108246	3.087746	98.979172	43.196487	34.262188	97.386292	43.6523665	18.674967	98.182732	-66.5572525	16.546671	92.545844
5.883874	24.045773	94.489937	-11.550614	17.645067	95.32975	44.034111	3.118362	98.988411	43.08614	34.276424	97.177307	43.5601255	18.697393	98.082859	-66.6613535	16.592741	92.576641
5.693265	23.426607	94.407318	-11.647598	17.655853	95.293762	43.949413	3.162454	98.982452	42.977016	34.306465	97.001808	43.4632145	18.7344595	97.99213	-66.7584105	16.5772465	92.595394
5.330538	22.576042	94.376152	-11.759975	17.670998	95.270409	43.83057	3.21265	98.955933	42.833797	34.32513	96.782555	43.3321835	18.76889	97.869244	-66.8521335	16.573106	92.671574
5.06252	22.068827	94.330963	-11.827095	17.684998	95.258179	43.740753	3.259787	98.938683	42.749256	34.359436	96.668961	43.2450045	18.8096115	97.803822	-66.8991945	16.5603845	92.712536
4.794963	21.583042	94.319893	-11.873439	17.703461	95.26252	43.713905	3.287158	98.892296	42.676769	34.383995	96.583794	43.195337	18.8355765	97.738045	-66.942215	16.5713455	92.786995
4.520099	21.140285	94.31424	-11.926431	17.742306	95.26889	43.666103	3.33112	98.878006	42.616917	34.423744	96.511864	43.14151	18.877432	97.694935	-66.994372	16.60718	92.842845
4.243168	20.736313	94.323372	-11.968015	17.770573	95.274948	43.592358	3.391168	98.874825	42.578022	34.474606	96.470596	43.08519	18.932887	97.6727105	-67.02122	16.608259	92.8771855
3.954718	20.455608	94.334	-11.987857	17.834135	95.273605	43.564342	3.432404	98.850754	42.534584	34.517937	96.473946	43.049463	18.9751705	97.66235	-67.025177	16.6930995	92.88486
3.674116	20.170303	94.351845	-12.020041	17.886423	95.29155	43.534767	3.460649	98.82608	42.517357	34.562626	96.503052	43.026062	19.0116375	97.664566	-67.066144	16.7612085	92.918534
3.261877	19.906834	94.408211	-12.055537	17.972446	95.346741	43.484776	3.495057	98.759911	42.519905	34.64069	96.568741	43.0023405	19.0678735	97.664326	-67.1134145	16.8770185	93.029156
2.996705	19.822996	94.431625	-12.091866	18.029877	95.377434	43.44471	3.519873	98.68795	42.532978	34.71199	96.637711	42.988844	19.1159315	97.6628305	-67.172576	16.9438225	93.0920375
2.688261	19.775146	94.460686	-12.101219	18.08411	95.386681	43.424286	3.54418	98.596191	42.549374	34.782772	96.711182	42.98683	19.163476	97.6536865	-67.189268	17.004744	93.1196755
2.374963	19.801224	94.46595	-12.110491	18.143602	95.390984	43.407837	3.600724	98.477112	42.555447	34.848526	96.754829	42.981642	19.224625	97.6159705	-67.202624	17.062579	93.1659975
2.111357	19.884552	94.476242	-12.124654	18.214531	95.404892	43.380058	3.667777	98.349571	42.561565	34.947937	96.784279	42.9708115	19.307857	97.566925	-67.2201195	17.121205	93.242859
1.81997	19.957607	94.465195	-12.144814	18.305429	95.40979	43.352901	3.75815	98.211426	42.556541	35.052742	96.776871	42.954721	19.405446	97.4941485	-67.244349	17.205412	93.3254315
1.580023	20.101957	94.460373	-12.145841	18.385878	95.399117	43.327282	3.873525	98.06678	42.54372	35.179928	96.749077	42.935501	19.5267265	97.4079285	-67.227183	17.2450295	93.3903055
1.283189	20.34963	94.398727	-12.163226	18.529615	95.355766	43.296265	4.0921	97.877571	42.501148	35.396957	96.669281	42.8987065	19.7445285	97.273426	-67.2251585	17.3147015	93.438106
1.102404	20.542305	94.340897	-12.189754	18.618757	95.309326	43.283379	4.221669	97.776985	42.460262	35.541668	96.618828	42.8718205	19.8816685	97.1979065	-67.2513285	17.3558455	93.4207455
0.953185	20.807091	94.316071	-12.218184	18.707045	95.2799	43.293266	4.337805	97.687836	42.40332	35.670883	96.559258	42.848293	20.004344	97.123547	-67.284661	17.409746	93.436253
0.867851	21.053114	94.294296	-12.256615	18.790745	95.262131	43.28957	4.442856	97.613739	42.367832	35.785107	96.545357	42.828701	20.1139815	97.079548	-67.341931	17.4675085	93.444714
0.806435	21.297195	94.300446	-12.283772	18.83149	95.269066	43.26199	4.524043	97.564445	42.329071	35.889381	96.552261	42.7955305	20.206712	97.058353	-67.3630745	17.456268	93.479779
0.827537	21.512375	94.298073	-12.319345	18.883055	95.300667	43.288986	4.568108	97.504059	42.301357	35.957348	96.604355	42.7951715	20.262728	97.054207	-67.4338615	17.503382	93.547127
0.841039	21.782024	94.368172	-12.362613	18.914173	95.354843	43.215733	4.619271	97.509781	42.291664	36.013958	96.660439	42.7536985	20.3166145	97.08511	-67.4789245	17.5117315	93.624576
0.978065	22.083687	94.469536	-12.370134	18.967634	95.467468	43.206379	4.652829	97.422829	42.30669	36.073017	96.75798	42.7565345	20.362923	97.0904045	-67.4968025	17.572345	93.8445315
1.080706	22.28849	94.508675	-12.365963	18.98538	95.523064	43.158142	4.685798	97.396271	42.332443	36.097416	96.80011	42.7452925	20.391607	97.0981905	-67.4772185	17.579153	93.9479375
1.237315	22.509634	94.521004	-12.356536	19.005632	95.533684	43.170216	4.704927	97.333138	42.362118	36.124989	96.813354	42.766167	20.414958	97.073246	-67.479239	17.596306	93.994122
1.421796	22.662718	94.51062	-12.329187	19.055191	95.528099	43.187202	4.738133	97.268227	42.38887	36.16489	96.814064	42.788036	20.4515115	97.0411455	-67.44641	17.6588705	94.0150525
1.615556	22.770634	94.5177	-12.301167	19.08366	95.52494	43.26247	4.764375	97.188469	42.41795	36.2118	96.80249	42.84021	20.4880875	96.9954795	-67.442544	17.6792325	94.0544005
1.86437	22.872295	94.525978	-12.279198	19.134346	95.52047	43.295776	4.812177	97.172287	42.451839	36.272945	96.793335	42.8738075	20.542561	96.982811	-67.4322035	17.726131	94.058129
2.170287	22.912146	94.521347	-12.239573	19.173588	95.52903	43.343044	4.869098	97.177742	42.489399	36.332447	96.794937	42.9162215	20.6007725	96.9863395	-67.3953675	17.7464035	94.0717205
2.645937	22.863091	94.541916	-12.157993	19.26646	95.568382	43.434326	4.936102	97.20768	42.573086	36.399273	96.843628	43.003706	20.6676875	97.025654	-67.319692	17.8652325	94.11111
3.004077	22.847296	94.567024	-12.09607	19.305653	95.595009	43.50219	4.971955	97.213676	42.6488	36.466335	96.886215	43.075495	20.719145	97.0499455	-67.267635	17.892161	94.1400725
3.375899	22.752384	94.587959	-12.037075	19.369387	95.633545	43.549606	5.013246	97.205505	42.711105	36.506462	96.917549	43.1303555	20.759854	97.061527	-67.2045055	17.97892	94.205563
3.753398	22.609259	94.600639	-11.982096	19.399166	95.684456	43.609871	5.05933	97.184685	42.772366	36.540993	96.942802	43.1911185	20.8001615	97.0637435	-67.1553105	17.9981705	94.3051685
4.137303	22.481316	94.621223	-11.918544	19.42494	95.735497	43.655704	5.117717	97.177452	42.835331	36.589794	96.962639	43.2455175	20.8537555	97.0700455	-67.0826055	17.9961245	94.4009485
4.493079	22.303268	94.648849	-11.873231	19.481482	95.758179	43.717144	5.171577	97.171089	42.889702	36.631672	96.972153	43.303423	20.9016245	97.071621	-67.049885	18.0613395	94.444737
4.863514	22.11455	94.654114	-11.811944	19.54797	95.746742	43.778351	5.226274	97.18895	42.951263	36.671356	96.97419	43.364807	20.948815	97.08157	-66.988695	18.147125	94.411914
5.406717	21.747265	94.580185	-11.716535	19.627319	95.681915	43.899284	5.30009	97.224876	43.046223	36.741192	96.964874	43.4727535	21.020641	97.094875	-66.9058235	18.233997	94.268955
5.803683	21.472435	94.488647	-11.665938	19.692186	95.564285	43.975075	5.331423	97.253967	43.108768	36.786251	96.969467	43.5419215	21.058837	97.111717	-66.8737975	18.325535	94.016853
6.223418	21.14677	94.397041	-11.641268	19.729319	95.443718	44.039097	5.371604	97.303131	43.157455	36.810432	96.964386	43.598276	21.091018	97.1337585	-66.880812	18.36762	93.7536775
6.625395	20.801537	94.312592	-11.620011	19.749441	95.304245	44.098663	5.410247	97.336891	43.195381	36.816551	96.963013	43.647022	21.113399	97.149952	-66.887044	18.385483	93.458538
6.995776	20.39233	94.203896	-11.589331	19.765757	95.179901	44.117966	5.436277	97.379189	43.242023	36.821121	96.965981	43.6799945	21.128699	97.172585	-66.8586565	18.402815	93.187217
7.354475	19.975292	94.09761	-11.557195	19.781178	95.050613	44.139465	5.454882	97.407707	43.286198	36.810524	96.959846	43.7128315	21.132703	97.1837765	-66.8272215	18.429653	92.9174495
7.738567	19.521111	94.0308	-11.513182	19.791763	94.91098	44.173985	5.474486	97.437775	43.343369	36.796238	96.970261	43.758677	21.135362	97.204018	-66.785041	18.448164	92.617942
8.204009	18.820982	93.876991	-11.453264	19.774078	94.665871	44.28191	5.484967	97.45108	43.443153	36.796535	96.996552	43.8625315	21.140751	97.223816	-66.7690595	18.407405	92.107926
8.513021	18.286905	93.740883	-11.418572	19.76738	94.481155	44.357422	5.492634	97.461479	43.503498	36.787857	97.02565	43.93046	21.1402455	97.2435645	-66.767604	18.3945145	91.7187455
8.799771	17.824074	93.609848	-11.37195	19.760735	94.283203	44.419281	5.498146	97.457253	43.572361	36.782917	97.061134	43.995821	21.1405315	97.2591935	-66.739721	18.3809385	91.3072125
9.124861	17.261257	93.502769	-11.297087	19.750029	94.119553	44.491051	5.508046	97.438362	43.645615	36.775211	97.100594	44.068333	21.1416285	97.269478	-66.662507	18.3584295	90.969628
9.412144	16.689804	93.373962	-11.229837	19.72616	93.939529	44.560631	5.524893	97.420174	43.736832	36.782047	97.184578	44.1487315	21.15347	97.302376	-66.6084055	18.29885	90.576682
9.618492	16.141441	93.237747	-11.157762	19.723801	93.79213	44.654099	5.541663	97.383514	43.817638	36.80986	97.253838	44.2358685	21.1757615	97.318676	-66.5513925	18.2718405	90.265584
9.845706	15.534301	93.128571	-11.075614	19.717251	93.651878	44.754852	5.565754	97.347008	43.903065	36.836262	97.297783	44.3289585	21.201008	97.3223955	-66.4801865	18.233494	89.9813605
9.998672	14.640098	92.963051	-10.879115	19.761814	93.472488	44.919785	5.674324	97.307625	44.051498	36.91518	97.345093	44.4856415	21.294752	97.326359	-66.2438715	18.228876	89.618617
10.067526	14.035657	92.836914	-10.757097	19.805437	93.317154	45.054169	5.748667	97.287094	44.160076	36.995762	97.355583	44.6071225	21.3722145	97.3213385	-66.1213165	18.2386595	89.3129695
10.112596	13.416444	92.661125	-10.616963	19.824959	93.144936	45.217838	5.826807	97.240883	44.257004	37.084232	97.327133	44.737421	21.4555195	97.284008	-65.971347	18.1943985	89.005864
10.133895	12.756869	92.508545	-10.486078	19.880302	92.963211	45.364246	5.913223	97.193497	44.361607	37.188728	97.24704	44.8629265	21.5509755	97.2202685	-65.8350825	18.2096285	88.7061535
10.082676	12.095343	92.325714	-10.327124	19.919765	92.789009	45.519604	6.021178	97.170883	44.447174	37.281826	97.138756	44.983389	21.651502	97.1548195	-65.637637	18.188028	88.4231985
10.007899	11.45295	92.16803	-10.197962	19.941404	92.616287	45.686981	6.098144	97.162964	44.513519	37.365955	97.013489	45.10025	21.7320495	97.0882265	-65.496174	18.1507585	88.1443475
9.815825	10.829002	92.037048	-10.053741	19.966923	92.472099	45.848866	6.148437	97.16507	44.5676	37.434158	96.873978	45.208233	21.7912975	97.019524	-65.315715	18.1425485	87.924674
9.45443	9.843008	91.90802	-9.844394	19.932829	92.281281	46.038898	6.176438	97.190895	44.667255	37.441628	96.701576	45.3530765	21.809033	96.9462355	-65.0418645	18.056625	87.6163265
9.157636	9.154757	91.832161	-9.717262	19.893734	92.159302	46.215824	6.112423	97.143883	44.778507	37.394859	96.595985	45.4971655	21.753641	96.869934	-64.9316895	18.033827	87.44867
8.842609	8.454543	91.702072	-9.57686	19.797031	92.050461	46.3078	6.045175	97.135254	44.901661	37.315895	96.523949	45.6047305	21.680535	96.8296015	-64.7584505	17.913527	87.2713205
8.520943	7.814003	91.589668	-9.433397	19.71578	91.94577	46.466736	5.922649	97.045479	45.041656	37.209412	96.484009	45.754196	21.5660305	96.764744	-64.62099	17.8655295	87.126796
8.179358	7.178327	91.459633	-9.329131	19.62125	91.865494	46.566235	5.794678	96.973457	45.193489	37.109467	96.477631	45.879862	21.4520725	96.725544	-64.538124	17.7904275	87.005444
7.739595	6.561511	91.343269	-9.222162	19.542606	91.791534	46.646984	5.644533	96.886978	45.351986	37.015514	96.484505	45.999485	21.3300235	96.6857415	-64.443809	17.7551885	86.8973265
7.280137	5.955516	91.209824	-9.116674	19.476156	91.732475	46.737621	5.507876	96.740791	45.499306	36.939251	96.487473	46.1184635	21.2235635	96.614132	-64.3518115	17.7287485	86.850818
6.558086	5.090631	90.949234	-8.967419	19.442671	91.661858	46.808392	5.400476	96.531013	45.705887	36.860321	96.51001	46.2571395	21.1303985	96.5205115	-64.1919775	17.7549435	86.8032045
6.046219	4.53924	90.793083	-8.895749	19.445293	91.628937	46.838379	5.411668	96.376266	45.81031	36.859356	96.502617	46.3243445	21.135512	96.4394415	-64.1158425	17.755074	86.8184325
5.528913	3.979291	90.647186	-8.826859	19.50412	91.59494	46.848866	5.478583	96.252655	45.877285	36.896381	96.473724	46.3630755	21.187482	96.3631895	-64.0167935	17.820758	86.8266905
4.94769	3.453769	90.547569	-8.775697	19.596519	91.58448	46.857025	5.58606	96.180206	45.896904	36.983727	96.41935	46.3769645	21.2848935	96.299778	-63.9283585	17.9081445	86.869182
4.333725	2.918698	90.517067	-8.762719	19.722666	91.601814	46.88942	5.735983	96.173004	45.893246	37.111645	96.351791	46.391333	21.423814	96.2623975	-63.916771	18.021518	86.9412305
3.661237	2.38183	90.566322	-8.729104	19.854965	91.621506	46.956017	5.899795	96.206512	45.865345	37.285553	96.228363	46.410681	21.592674	96.2174375	-63.868889	18.117256	87.0255745
3.014729	1.84759	90.583038	-8.731469	20.010366	91.626503	47.043541	6.036236	96.253601	45.832657	37.464188	96.057037	46.438099	21.750212	96.155319	-63.901037	18.27052	87.097687
2.001952	1.04042	90.649628	-8.709859	20.18099	91.610527	47.115536	6.243219	96.30706	45.780178	37.72427	95.740196	46.447857	21.9837445	96.023628	-63.867575	18.3782355	87.197426
1.269005	0.517799	90.724167	-8.704053	20.249287	91.596519	47.140282	6.340616	96.31971	45.740036	37.84404	95.527908	46.440159	22.092328	95.923809	-63.848265	18.406246	87.269229
0.503622	-0.020891	90.818581	-8.701455	20.298899	91.597351	47.159023	6.394186	96.316307	45.69783	37.906883	95.33358	46.4284265	22.1505345	95.8249435	-63.8313365	18.4472635	87.3697585
-0.225742	-0.54592	90.916626	-8.697667	20.31991	91.608727	47.166553	6.400102	96.340889	45.6917	37.903881	95.143661	46.4291265	22.1519915	95.742275	-63.8244605	18.4878285	87.475179
-0.978649	-1.055989	91.015335	-8.688594	20.326159	91.625984	47.130577	6.382558	96.42672	45.696918	37.853386	94.993179	46.4137475	22.117972	95.7099495	-63.7909355	18.534346	87.5420185
-1.77436	-1.523448	91.161346	-8.667879	20.311604	91.650269	47.143291	6.30728	96.483192	45.732895	37.789852	94.872437	46.438093	22.048566	95.6778145	-63.773851	18.574642	87.6227235
-2.615666	-1.981241	91.302422	-8.644535	20.285393	91.679779	47.202427	6.20023	96.517303	45.805908	37.698578	94.746262	46.5041675	21.949404	95.6317825	-63.7932375	18.621382	87.7277755
-3.7939	-2.591754	91.538269	-8.581547	20.258579	91.7276	47.246857	6.041664	96.593025	45.88662	37.542763	94.549088	46.5667385	21.7922135	95.5710565	-63.7298325	18.7249445	87.8841435
