# Supplementary material for: How to jointly control a ball trajectory on a moving board: Methodological insights into Motor Learning and Rehabilitation
Source: PLoS One. 2025 Oct 15;20(10):e0334588. doi: 10.1371/journal.pone.0334588 (PMC12527165; doi:10.1371/journal.pone.0334588)
Supplement: S2 Data — (ZIP) [file pone.0334588.s002.zip › D2_020.csv]

Ball_X	Ball_Y	Ball_Z	BoardCentre_X	BoardCentre_Y	BoardCentre_Z	P1LeftHand_X	P1LeftHand_Y	P1LeftHand_Z	P1RightHand_X	P1RightHand_Y	P1RightHand_Z	P1MidHands_X	P1MidHands_Y	P1MidHands_Z	P2MidHands_X	P2MidHands_Y	P2MidHands_Z
29.92321	13.689097	98.913177	-4.651698	16.708761	98.437042	52.158714	5.521045	103.447662	49.170448	36.788723	103.281555	50.664581	21.154884	103.3646085	-59.967977	12.262638	93.5094755
29.55121	12.564723	98.82251	-4.692728	16.692249	98.402321	52.131523	5.530284	103.416237	49.152039	36.783718	103.128944	50.641781	21.157001	103.2725905	-60.027237	12.227497	93.5320515
29.180189	11.432166	98.692337	-4.708166	16.687641	98.37648	52.090382	5.536402	103.409317	49.132214	36.775543	102.989975	50.611298	21.1559725	103.199646	-60.02763	12.2193095	93.553314
28.824537	10.208365	98.637665	-4.729856	16.687059	98.33934	52.058208	5.553241	103.425095	49.125992	36.77565	102.873848	50.5921	21.1644455	103.1494715	-60.051812	12.2096725	93.5292085
28.444567	9.111146	98.628738	-4.748624	16.688017	98.295944	52.041454	5.584125	103.459824	49.100784	36.790035	102.78344	50.571119	21.18708	103.121632	-60.068367	12.188954	93.470256
28.030369	8.056254	98.590485	-4.766255	16.711576	98.264381	52.03587	5.61648	103.510056	49.067982	36.814087	102.701355	50.551926	21.2152835	103.1057055	-60.084436	12.2078685	93.4230565
27.559101	6.200746	98.580002	-4.78813	16.728981	98.252625	52.037365	5.690114	103.5998	49.083622	36.886562	102.585579	50.5604935	21.288338	103.0926895	-60.1367535	12.169624	93.4125605
27.176575	5.111399	98.617561	-4.796537	16.738752	98.247406	52.037949	5.747142	103.657677	49.06736	36.924026	102.51223	50.5526545	21.335584	103.0849535	-60.1457285	12.14192	93.4098585
26.934845	4.012182	98.686806	-4.811619	16.743162	98.23558	52.020489	5.792988	103.70369	49.058727	36.94397	102.446785	50.539608	21.368479	103.0752375	-60.162846	12.117845	93.3959225
26.708778	2.951251	98.61013	-4.828578	16.76395	98.207298	51.976978	5.821093	103.733269	49.005707	36.938839	102.374733	50.4913425	21.379966	103.054001	-60.1484985	12.147934	93.360595
26.539654	1.809196	98.653252	-4.84905	16.762291	98.16407	51.921719	5.840819	103.736519	49.012943	36.946861	102.296379	50.467331	21.39384	103.016449	-60.165431	12.130742	93.311691
26.320631	0.742576	98.624741	-4.902742	16.757648	98.084137	51.854778	5.85726	103.730583	48.973984	36.923729	102.226387	50.414381	21.3904945	102.978485	-60.219865	12.1248015	93.189789
26.082987	-0.382478	98.547478	-4.963137	16.76469	97.98983	51.789772	5.869133	103.729652	48.946629	36.912659	102.160355	50.3682005	21.390896	102.9450035	-60.2944745	12.138484	93.0346565
25.720825	-2.039063	98.493446	-5.05294	16.770327	97.85022	51.678146	5.904205	103.725494	48.824741	36.922611	102.055061	50.2514435	21.413408	102.8902775	-60.3573235	12.127246	92.8101625
25.489231	-3.056992	98.486778	-5.113333	16.794565	97.783073	51.59626	5.958925	103.717842	48.686722	36.921391	102.027382	50.141491	21.440158	102.872612	-60.368157	12.148972	92.693534
25.220575	-3.988427	98.637009	-5.186067	16.844557	97.733673	51.548458	6.02426	103.718399	48.611374	36.953773	101.978157	50.079916	21.4890165	102.848278	-60.45205	12.2000975	92.619068
24.928669	-4.831923	98.61335	-5.254384	16.909695	97.684135	51.488884	6.086565	103.732323	48.492153	36.936234	101.90657	49.9905185	21.5113995	102.8194465	-60.4992865	12.3079905	92.5488235
24.684034	-5.724455	98.608803	-5.313953	16.961279	97.653763	51.447594	6.168326	103.735245	48.420216	36.998806	101.865448	49.933905	21.583566	102.8003465	-60.561811	12.338992	92.5071795
24.447123	-6.524206	98.650208	-5.357689	17.0049	97.631538	51.302536	6.192047	103.775452	48.359768	37.082432	101.836838	49.831152	21.6372395	102.806145	-60.54653	12.3725605	92.456931
24.166246	-7.262484	98.586044	-5.416133	17.084507	97.586441	51.253151	6.2772	103.749847	48.309608	37.13475	101.789948	49.7813795	21.705975	102.7698975	-60.6136455	12.463039	92.4029845
23.705349	-8.379342	98.460075	-5.479563	17.191288	97.480286	51.187462	6.421463	103.650978	48.255768	37.196365	101.638771	49.721615	21.808914	102.6448745	-60.680741	12.573662	92.3156975
23.472605	-9.135883	98.287476	-5.513643	17.231842	97.3955	51.14608	6.459728	103.57692	48.220516	37.230129	101.507118	49.683298	21.8449285	102.542019	-60.710584	12.6187555	92.248981
23.038572	-9.877977	98.370239	-5.531384	17.319033	97.314842	51.068253	6.475058	103.516647	48.199322	37.260365	101.362755	49.6337875	21.8677115	102.439701	-60.6965555	12.7703545	92.189983
22.7232	-10.58251	98.337181	-5.570633	17.362434	97.257195	51.051991	6.613266	103.434303	48.160393	37.290131	101.22644	49.606192	21.9516985	102.3303715	-60.747458	12.7731695	92.1840185
22.42713	-11.120963	98.315109	-5.594273	17.415628	97.187981	51.030724	6.679953	103.372215	48.088211	37.367405	101.073814	49.5594675	22.023679	102.2230145	-60.7480135	12.807577	92.1529475
21.985844	-11.621867	98.287491	-5.628028	17.439758	97.110191	51.080875	6.751339	103.301598	48.032185	37.4524	100.950256	49.55653	22.1018695	102.125927	-60.812586	12.7776465	92.094455
21.405678	-11.976707	98.306641	-5.662628	17.470861	97.043503	50.956184	6.718492	103.303062	48.005001	37.513939	100.831879	49.4805925	22.1162155	102.0674705	-60.8058485	12.8255065	92.0195355
20.743261	-12.419239	98.222809	-5.724903	17.47344	96.968124	50.902836	6.841723	103.243378	47.921642	37.549065	100.701538	49.412239	22.195394	101.972458	-60.862045	12.751486	91.96379
20.056763	-12.686181	98.216553	-5.778926	17.446163	96.929024	50.810432	6.790739	103.224419	47.850964	37.541981	100.649681	49.330698	22.16636	101.93705	-60.88855	12.725966	91.920998
19.58433	-12.895104	98.151245	-5.845868	17.411057	96.907341	50.737144	6.786	103.183937	47.785851	37.529926	100.632301	49.2614975	22.157963	101.908119	-60.9532335	12.664151	91.906563
19.010691	-13.228059	98.101059	-5.922155	17.382561	96.882645	50.688427	6.841729	103.139183	47.729485	37.536385	100.646141	49.208956	22.189057	101.892662	-61.053266	12.576065	91.872628
18.424761	-13.585981	98.004608	-5.984811	17.352074	96.854065	50.61916	6.848631	103.124306	47.693165	37.567047	100.681641	49.1561625	22.207839	101.9029735	-61.1257845	12.496309	91.8051565
17.88665	-13.801212	97.911354	-6.041503	17.357626	96.834244	50.533104	6.823348	103.12471	47.656857	37.597836	100.714432	49.0949805	22.210592	101.919571	-61.1779865	12.50466	91.748917
17.317308	-14.118342	97.822823	-6.081021	17.368765	96.816948	50.476273	6.859399	103.0905	47.621277	37.669685	100.710419	49.048775	22.264542	101.9004595	-61.210817	12.472988	91.7334365
16.462572	-14.511522	97.675743	-6.126324	17.391966	96.760674	50.543892	7.027165	102.938553	47.548481	37.750607	100.636002	49.0461865	22.388886	101.7872775	-61.2988345	12.395046	91.7340705
15.957804	-14.726726	97.580559	-6.137195	17.405848	96.708717	50.541218	7.097779	102.852646	47.513916	37.837357	100.532234	49.027567	22.467568	101.69244	-61.301957	12.344128	91.724994
15.482612	-15.024116	97.490692	-6.137359	17.422699	96.659241	50.533092	7.176983	102.765099	47.479088	37.930523	100.435425	49.00609	22.553753	101.600262	-61.280808	12.291645	91.71822
14.949497	-15.305599	97.405258	-6.128391	17.422794	96.575943	50.521996	7.241005	102.686287	47.447311	37.980145	100.340912	48.9846535	22.610575	101.5135995	-61.2414355	12.235013	91.6382865
14.432184	-15.636168	97.320007	-6.114593	17.397408	96.494362	50.514145	7.282815	102.608192	47.42136	38.010002	100.235489	48.9677525	22.6464085	101.4218405	-61.1969385	12.1484075	91.5668835
13.842339	-16.000793	97.2621	-6.095565	17.343573	96.395081	50.491226	7.285657	102.5159	47.412621	38.017532	100.11544	48.9519235	22.6515945	101.31567	-61.1430535	12.0355515	91.474492
13.375534	-16.263586	97.155487	-6.078116	17.274872	96.304871	50.481079	7.282292	102.414238	47.38203	38.031277	99.97731	48.9315545	22.6567845	101.195774	-61.0877865	11.8929595	91.413968
12.607217	-16.625713	97.08548	-6.102909	17.18832	96.171158	50.459736	7.324927	102.262154	47.292282	38.0303	99.720451	48.876009	22.6776135	100.9913025	-61.081827	11.6990265	91.3510135
12.074356	-16.727327	97.035606	-6.125751	17.148676	96.098236	50.515823	7.380825	102.117012	47.202034	38.035168	99.55687	48.8589285	22.7079965	100.836941	-61.1104305	11.5893555	91.359531
11.495147	-16.795094	97.008812	-6.155288	17.110037	96.006187	50.419487	7.470932	102.082146	47.089157	38.079033	99.381981	48.754322	22.7749825	100.7320635	-61.064898	11.4450915	91.2803105
10.896529	-16.843042	96.967781	-6.18387	17.068289	95.934204	50.415508	7.538826	101.979744	46.987534	38.120468	99.19545	48.701521	22.829647	100.587597	-61.069261	11.306931	91.280811
10.249409	-16.92573	96.922211	-6.216969	17.016685	95.837036	50.398479	7.596258	101.891815	46.894756	38.176792	98.998833	48.6466175	22.886525	100.445324	-61.0805555	11.146845	91.228748
9.624473	-16.933191	96.861557	-6.246271	16.960196	95.719894	50.38623	7.657168	101.796722	46.824032	38.220375	98.817291	48.605131	22.9387715	100.3070065	-61.097673	10.9816205	91.1327815
9.060038	-16.902493	96.79657	-6.269419	16.908335	95.618706	50.448044	7.677525	101.650848	46.762337	38.315643	98.657326	48.6051905	22.996584	100.154087	-61.1440285	10.820086	91.083325
8.161142	-16.682995	96.649178	-6.339306	16.782433	95.467155	50.271988	7.701521	101.58268	46.620331	38.296936	98.50267	48.4461595	22.9992285	100.042675	-61.1247715	10.5656375	90.891635
7.536321	-16.467413	96.485603	-6.398942	16.683645	95.396561	50.152039	7.65835	101.514206	46.558041	38.26519	98.479782	48.35504	22.96177	99.996994	-61.152924	10.40552	90.796128
6.867486	-16.189817	96.335503	-6.469234	16.585791	95.348358	50.059925	7.584014	101.44693	46.490566	38.196518	98.526276	48.2752455	22.890266	99.986603	-61.2137135	10.281316	90.710113
6.163813	-15.894419	96.148804	-6.556088	16.485552	95.349991	49.959785	7.47934	101.408447	46.464134	38.109802	98.633629	48.2119595	22.794571	100.021038	-61.3241355	10.176533	90.678944
5.451415	-15.579102	96.013611	-6.653498	16.389412	95.36174	49.846256	7.348967	101.361908	46.447124	38.020584	98.756195	48.14669	22.6847755	100.0590515	-61.453686	10.0940485	90.6644285
4.745498	-15.259613	95.807076	-6.726845	16.338079	95.359459	49.723419	7.21621	101.294983	46.431767	37.925507	98.881973	48.077593	22.5708585	100.088478	-61.531283	10.1052995	90.63044
4.041771	-14.873083	95.602364	-6.837933	16.303318	95.34507	49.59116	7.089414	101.201073	46.41584	37.821766	99.008629	48.0035	22.45559	100.104851	-61.679366	10.151046	90.585289
2.960869	-14.264585	95.2145	-6.93503	16.276108	95.33123	49.432205	6.926992	101.035881	46.421944	37.666626	99.218346	47.9270745	22.296809	100.1271135	-61.7971345	10.255407	90.5353465
2.176484	-13.800415	94.942459	-6.977575	16.261738	95.313629	49.333244	6.84198	100.908661	46.437576	37.589886	99.371704	47.88541	22.215933	100.1401825	-61.84056	10.307543	90.4870755
1.428552	-13.351782	94.698456	-7.027443	16.256678	95.29203	49.239975	6.76467	100.7556	46.461369	37.432785	99.539146	47.850672	22.0987275	100.147373	-61.905558	10.4146285	90.436687
0.662929	-12.926938	94.390091	-7.060089	16.247564	95.242302	49.141155	6.700562	100.577141	46.515938	37.35611	99.664948	47.8285465	22.028336	100.1210445	-61.9487245	10.466792	90.3635595
-0.084242	-12.505242	94.101967	-7.060862	16.255236	95.203087	49.065094	6.646731	100.379524	46.591469	37.287121	99.760727	47.8282815	21.966926	100.0701255	-61.9500055	10.543546	90.3360485
-0.890854	-12.084081	93.854042	-7.048252	16.283384	95.170227	49.019608	6.625588	100.190041	46.626949	37.18491	99.856003	47.8232785	21.905249	100.023022	-61.9197825	10.661519	90.317432
-1.712283	-11.657646	93.653236	-7.021066	16.308203	95.149162	48.996727	6.605463	100.041855	46.628387	37.112148	99.924217	47.812557	21.8588055	99.983036	-61.854689	10.7576005	90.315288
-2.936783	-11.095112	93.434937	-7.001663	16.347139	95.141479	48.956158	6.566013	99.844528	46.705391	36.967922	99.898872	47.8307745	21.7669675	99.8717	-61.8341005	10.9273105	90.411258
-3.721587	-10.805275	93.315247	-6.957098	16.344074	95.089981	48.911686	6.523685	99.726624	46.761795	36.96793	99.829124	47.8367405	21.7458075	99.777874	-61.7509365	10.9423405	90.402088
-4.565025	-10.483009	93.180779	-6.907365	16.382992	95.012184	48.891254	6.48938	99.618706	46.794273	36.897236	99.716782	47.8427635	21.693308	99.667744	-61.6574935	11.072676	90.356624
-5.396386	-10.194315	93.092667	-6.849181	16.393269	94.942978	48.901051	6.452672	99.517815	46.822147	36.826416	99.606194	47.861599	21.639544	99.5620045	-61.559961	11.146994	90.3239515
-6.275617	-9.941799	93.010323	-6.813406	16.395529	94.879486	48.916512	6.416263	99.464188	46.823315	36.771412	99.526825	47.8699135	21.5938375	99.4955065	-61.4967255	11.1972205	90.2634655
-7.133406	-9.728529	92.973167	-6.782928	16.388376	94.828804	48.94437	6.38092	99.422661	46.844681	36.741306	99.451942	47.8945255	21.561113	99.4373015	-61.4603815	11.215639	90.2203065
-7.986339	-9.565017	92.955856	-6.741388	16.361294	94.795425	48.985512	6.3509	99.383347	46.878082	36.718468	99.361595	47.931797	21.534684	99.372471	-61.414573	11.187904	90.218379
-9.300399	-9.35338	92.953026	-6.670044	16.337484	94.753632	49.052265	6.297987	99.329765	46.927673	36.646732	99.173141	47.989969	21.4723595	99.251453	-61.330057	11.2026085	90.255811
-10.231071	-9.22881	93.010956	-6.615937	16.343916	94.74073	49.094681	6.273207	99.308472	46.972813	36.586105	98.999283	48.033747	21.429656	99.1538775	-61.265621	11.258176	90.3275825
-11.14595	-9.142663	93.133224	-6.547047	16.369011	94.739265	49.136631	6.257089	99.295532	46.991829	36.520123	98.818619	48.06423	21.388606	99.0570755	-61.158324	11.349416	90.4214545
-12.014823	-9.071817	93.265869	-6.474068	16.356836	94.741478	49.19907	6.239931	99.26886	47.006699	36.43885	98.613472	48.1028845	21.3393905	98.941166	-61.0510205	11.3742815	90.54179
-12.950037	-9.033685	93.399605	-6.395012	16.343359	94.746376	49.249645	6.218077	99.216011	47.014091	36.336643	98.32283	48.131868	21.27736	98.7694205	-60.921892	11.409358	90.7233315
-13.835547	-8.954365	93.53775	-6.328936	16.319958	94.727036	49.304096	6.181273	99.108635	46.976681	36.186756	97.976189	48.1403885	21.1840145	98.542412	-60.7982605	11.4559015	90.91166
-14.815204	-8.94199	93.708176	-6.264622	16.30998	94.685509	49.319313	6.110623	98.970314	46.905834	36.06665	97.62986	48.1125735	21.0886365	98.300087	-60.6418175	11.5313235	91.070931
-16.177202	-8.913066	93.935204	-6.223853	16.225601	94.6008	49.280582	5.949233	98.766289	46.891396	35.807671	97.066536	48.085989	20.878452	97.9164125	-60.533695	11.57275	91.2851875
-17.1793	-8.89787	94.069305	-6.239872	16.157934	94.550308	49.234734	5.814402	98.653587	46.873985	35.677578	96.754112	48.0543595	20.74599	97.7038495	-60.5341035	11.569878	91.3967665
-18.102777	-8.86241	94.167862	-6.297722	16.083063	94.51403	49.170628	5.687674	98.565285	46.828468	35.544899	96.49765	47.999548	20.6162865	97.5314675	-60.594992	11.5498395	91.4965925
-19.079378	-8.780203	94.236099	-6.347383	16.013988	94.472816	49.082481	5.581129	98.471642	46.751942	35.431488	96.294716	47.9172115	20.5063085	97.383179	-60.6119775	11.5216675	91.562453
-19.990742	-8.748191	94.276947	-6.449713	15.959486	94.449814	48.962173	5.49462	98.398537	46.670273	35.354866	96.119629	47.816223	20.424743	97.259083	-60.715649	11.494229	91.640545
-20.916725	-8.678848	94.346024	-6.555603	15.916574	94.427101	48.841179	5.439093	98.321587	46.579388	35.296047	95.976555	47.7102835	20.36757	97.149071	-60.8214895	11.465578	91.705131
-21.894056	-8.5903	94.364365	-6.663784	15.903185	94.406006	48.730896	5.411782	98.2649	46.485157	35.25906	95.857513	47.6080265	20.335421	97.0612065	-60.9355945	11.470949	91.7508055
-23.337294	-8.365425	94.462326	-6.786008	15.938725	94.404144	48.595013	5.426059	98.193214	46.349625	35.291786	95.700722	47.472319	20.3589225	96.946968	-61.044335	11.5185275	91.86132
-24.222534	-8.187118	94.543434	-6.858905	15.995201	94.429146	48.517433	5.473397	98.175491	46.257313	35.346428	95.606918	47.387373	20.4099125	96.8912045	-61.105183	11.5804895	91.9670875
-25.116297	-7.976179	94.651642	-6.916362	16.060802	94.464401	48.471992	5.548889	98.160393	46.18232	35.413136	95.538155	47.327156	20.4810125	96.849274	-61.15988	11.6405915	92.079528
-25.980913	-7.749225	94.751396	-6.952252	16.127876	94.501373	48.449299	5.611775	98.128189	46.109848	35.500519	95.468262	47.2795735	20.556147	96.7982255	-61.1840775	11.699605	92.2045205
-26.844765	-7.537414	94.87619	-6.973778	16.172617	94.563118	48.429947	5.663391	98.076485	46.049503	35.609379	95.425568	47.239725	20.636385	96.7510265	-61.187281	11.708849	92.3752095
-27.683756	-7.190964	95.029625	-6.953876	16.22456	94.625694	48.405491	5.698364	98.011055	46.058983	35.605427	95.31739	47.232237	20.6518955	96.6642225	-61.139989	11.7972245	92.5871655
-28.516949	-6.845559	95.151131	-6.93706	16.240969	94.706474	48.395542	5.707015	97.954865	46.058891	35.619656	95.264221	47.2272165	20.6633355	96.609543	-61.1013365	11.8186025	92.803405
-29.662716	-6.26125	95.348976	-6.899158	16.204321	94.847252	48.389759	5.68541	97.890343	46.079998	35.62606	95.212067	47.2348785	20.655735	96.551205	-61.0331945	11.752907	93.143299
-30.43384	-5.880813	95.483124	-6.87526	16.15505	94.948692	48.377144	5.656956	97.852631	46.102161	35.632881	95.199165	47.2396525	20.6449185	96.525898	-60.9901725	11.6651815	93.371486
-31.137594	-5.426806	95.585518	-6.870613	16.094299	95.03511	48.367004	5.624609	97.806847	46.116566	35.641403	95.197327	47.241785	20.633006	96.502087	-60.983011	11.555592	93.568133
-31.932163	-4.940031	95.703217	-6.866317	16.046663	95.131119	48.341446	5.601619	97.749168	46.129528	35.655682	95.193703	47.235487	20.6286505	96.4714355	-60.968121	11.4646755	93.7908025
-32.618732	-4.43318	95.774269	-6.87736	16.009367	95.196167	48.309727	5.586608	97.690735	46.122849	35.680328	95.185631	47.216288	20.633468	96.438183	-60.971008	11.385266	93.954151
-33.306313	-3.912403	95.852051	-6.908092	15.953025	95.240852	48.281837	5.554111	97.631409	46.077106	35.719616	95.190445	47.1794715	20.6368635	96.410927	-60.9956555	11.2691865	94.070777
-33.963467	-3.367937	95.83886	-6.959167	15.920663	95.272392	48.233864	5.55184	97.586479	46.034248	35.75465	95.204536	47.134056	20.653245	96.3955075	-61.05239	11.188081	94.1492765
-34.921654	-2.416756	95.832649	-7.060206	15.895562	95.31736	48.170601	5.513618	97.533157	45.952152	35.804184	95.256332	47.0613765	20.658901	96.3947445	-61.1817885	11.132223	94.2399755
-35.510952	-1.754323	95.830063	-7.150871	15.886445	95.35891	48.160709	5.453718	97.51297	45.870388	35.875053	95.324493	47.0155485	20.6643855	96.4187315	-61.3172905	11.1085045	94.2990885
-36.071587	-1.053431	95.835114	-7.23793	15.897642	95.429329	48.125168	5.440506	97.504074	45.799404	35.933002	95.430016	46.962286	20.686754	96.467045	-61.438146	11.10853	94.391613
-36.598675	-0.384726	95.839355	-7.339598	15.911612	95.499794	48.079628	5.461351	97.48423	45.737469	36.003788	95.562248	46.9085485	20.7325695	96.523239	-61.5877445	11.0906545	94.476349
-37.153286	0.336368	95.860199	-7.447203	15.944387	95.581894	48.010986	5.48628	97.456558	45.665604	36.117207	95.705795	46.838295	20.8017435	96.5811765	-61.732701	11.0870305	94.5826115
-37.668167	1.109679	95.872162	-7.569681	15.990453	95.644165	47.905342	5.547037	97.428276	45.59343	36.24371	95.831512	46.749386	20.8953735	96.629894	-61.888748	11.0855325	94.658436
-38.163021	1.885634	95.876541	-7.69698	16.04751	95.701775	47.805641	5.628146	97.400253	45.492535	36.358356	95.962883	46.649088	20.993251	96.681568	-62.043048	11.101769	94.721982
-38.807148	3.007606	95.908211	-7.872486	16.159702	95.790443	47.67511	5.791643	97.374588	45.345173	36.547394	96.140572	46.5101415	21.1695185	96.75758	-62.2551135	11.1498855	94.823306
-39.228828	3.713004	95.962036	-7.987525	16.253407	95.845154	47.602501	5.905929	97.359245	45.247112	36.686459	96.233292	46.4248065	21.296194	96.7962685	-62.3998565	11.21062	94.8940395
-39.655132	4.472512	96.007065	-8.090117	16.359797	95.911041	47.526176	6.029419	97.349579	45.153	36.821068	96.313469	46.339588	21.4252435	96.831524	-62.519822	11.2943505	94.990558
-40.047565	5.232529	96.073708	-8.176029	16.465782	95.974442	47.46262	6.160234	97.319427	45.067768	36.958019	96.386909	46.265194	21.5591265	96.853168	-62.617252	11.3724375	95.095716
-40.399395	6.019126	96.157341	-8.251235	16.544062	96.041557	47.424595	6.27691	97.260765	45.005779	37.102379	96.447189	46.215187	21.6896445	96.853977	-62.717657	11.3984795	95.229137
-40.734699	6.755564	96.256294	-8.320602	16.617599	96.103622	47.356014	6.397119	97.201538	44.952328	37.214001	96.504143	46.154171	21.80556	96.8528405	-62.795375	11.429638	95.3544035
-40.988213	7.43836	96.371445	-8.379363	16.683319	96.186028	47.300491	6.495535	97.149757	44.902275	37.346779	96.584488	46.101383	21.921157	96.8671225	-62.860109	11.445481	95.5049335
-41.382469	8.416198	96.587463	-8.485226	16.755629	96.331261	47.195591	6.645747	97.074059	44.811695	37.485207	96.720901	46.003643	22.065477	96.89748	-62.974095	11.445781	95.765042
-41.61602	9.081591	96.745262	-8.564473	16.825743	96.444466	47.122211	6.72471	97.043976	44.749615	37.583549	96.836838	45.935913	22.1541295	96.940407	-63.064859	11.4973565	95.948525
-41.806614	9.745753	96.931244	-8.609565	16.820131	96.575119	47.053875	6.79868	97.024139	44.690262	37.659084	96.946693	45.8720685	22.228882	96.985416	-63.0911985	11.41138	96.164822
-41.954197	10.384648	97.123589	-8.675131	16.834885	96.718201	46.984169	6.872042	97.029594	44.612129	37.733948	97.085861	45.798149	22.302995	97.0577275	-63.148411	11.366775	96.3786745
-42.074631	10.948164	97.336906	-8.761932	16.877426	96.868515	46.903114	6.939483	97.071823	44.523129	37.803345	97.228798	45.7131215	22.371414	97.1503105	-63.2369855	11.383438	96.5867195
-42.185665	11.476955	97.508774	-8.847235	16.889311	97.010643	46.813465	7.000645	97.137413	44.445869	37.875992	97.363281	45.629667	22.4383185	97.250347	-63.324137	11.3403035	96.770939
-42.2309	11.965821	97.67907	-8.965223	16.927557	97.133286	46.719677	7.045021	97.18647	44.366566	37.929798	97.459427	45.5431215	22.4874095	97.3229485	-63.4735675	11.3677045	96.9436235
-42.340092	12.653713	97.928978	-9.107118	16.962212	97.311005	46.541721	7.145826	97.271828	44.227573	38.021019	97.611267	45.384647	22.5834225	97.4415475	-63.598883	11.3410015	97.1804625
-42.365734	13.160947	98.083923	-9.213387	16.99502	97.431274	46.441959	7.211219	97.331009	44.134525	38.032673	97.648727	45.288242	22.621946	97.489868	-63.715016	11.368094	97.37268
-42.332714	13.610479	98.232803	-9.326575	17.025028	97.534386	46.327953	7.276378	97.404419	44.010746	38.081253	97.692314	45.1693495	22.6788155	97.5483665	-63.8224995	11.3712405	97.5204055
-42.260628	14.039089	98.387733	-9.419071	17.061005	97.635788	46.228622	7.334115	97.475227	43.894291	38.142822	97.700043	45.0614565	22.7384685	97.587635	-63.8995985	11.3835415	97.683941
-42.148571	14.477565	98.510155	-9.50183	17.119034	97.729027	46.143089	7.397213	97.542366	43.794312	38.184391	97.682167	44.9687005	22.790802	97.6122665	-63.9723605	11.447266	97.8457875
-42.003391	14.856616	98.629341	-9.575504	17.143045	97.79657	46.069126	7.434115	97.634926	43.698112	38.219597	97.662971	44.883619	22.826856	97.6489485	-64.034627	11.459234	97.9441915
-41.851322	15.197873	98.704956	-9.671997	17.20475	97.860199	45.98267	7.457186	97.744667	43.60194	38.238663	97.646912	44.792305	22.8479245	97.6957895	-64.136299	11.5615755	98.0246085
-41.503113	15.671513	98.727425	-9.731277	17.213999	97.940735	45.85339	7.47302	97.93087	43.515282	38.219322	97.65313	44.684336	22.846171	97.792	-64.14689	11.581827	98.08947
-41.284439	15.963824	98.746719	-9.810371	17.210951	97.977356	45.766533	7.446731	98.085884	43.479649	38.177593	97.655708	44.623091	22.812162	97.870796	-64.243833	11.60974	98.083916
-41.038078	16.291531	98.74073	-9.868761	17.210567	98.028412	45.692997	7.407959	98.246414	43.446587	38.124786	97.679779	44.569792	22.7663725	97.9630965	-64.307314	11.6547615	98.0937275
-40.723152	16.657627	98.727188	-9.927608	17.193041	98.063187	45.630356	7.328454	98.433662	43.418427	38.048981	97.706459	44.5243915	22.6887175	98.0700605	-64.3796075	11.6973645	98.0563135
-40.378605	17.019777	98.713623	-9.995009	17.176266	98.107597	45.590374	7.250588	98.628639	43.377399	37.988453	97.758156	44.4838865	22.6195205	98.1933975	-64.4739045	11.7330115	98.0217965
-39.938499	17.401604	98.709892	-10.060289	17.140732	98.184738	45.54528	7.196746	98.812904	43.33646	37.935505	97.859177	44.44087	22.5661255	98.3360405	-64.561448	11.7153385	98.0334355
-39.528336	17.784334	98.681297	-10.132662	17.083294	98.251244	45.50386	7.142183	99.02562	43.306404	37.902077	97.98497	44.405132	22.52213	98.505295	-64.670456	11.644458	97.997193
-38.806992	18.342253	98.678932	-10.243634	17.021496	98.366997	45.476318	7.041833	99.329903	43.266544	37.816711	98.18602	44.371431	22.429272	98.7579615	-64.858699	11.61372	97.9760325
-38.331123	18.70686	98.651649	-10.289043	16.966524	98.421593	45.468311	6.961942	99.53447	43.271149	37.744408	98.298904	44.36973	22.353175	98.916687	-64.947816	11.579873	97.926499
-37.818703	19.147505	98.649582	-10.309909	16.871973	98.48349	45.462399	6.879415	99.729546	43.284847	37.671585	98.420265	44.373623	22.2755	99.0749055	-64.993441	11.468446	97.8920745
-37.315025	19.646271	98.622009	-10.312915	16.836302	98.548164	45.455589	6.785635	99.921341	43.31451	37.579849	98.52108	44.3850495	22.182742	99.2212105	-65.0108795	11.489862	97.8751175
-36.655624	20.190226	98.58226	-10.295638	16.802141	98.596832	45.448139	6.729536	100.101746	43.372318	37.472767	98.599152	44.4102285	22.1011515	99.350449	-65.0015045	11.5031305	97.843215
-36.08712	20.719297	98.598068	-10.291926	16.76853	98.650452	45.475677	6.64153	100.246338	43.426262	37.367016	98.674751	44.4509695	22.004273	99.4605445	-65.0348215	11.532787	97.8403595
-35.443157	21.24156	98.594452	-10.267235	16.706703	98.702629	45.554508	6.468341	100.297531	43.477219	37.251877	98.753288	44.5158635	21.860109	99.5254095	-65.0503335	11.553297	97.8798485
-34.50082	22.119753	98.605255	-10.198604	16.632057	98.777779	45.594067	6.271454	100.411079	43.593521	37.065178	98.882332	44.593794	21.668316	99.6467055	-64.991002	11.595798	97.9088525
-33.849915	22.760149	98.625496	-10.168744	16.555748	98.840836	45.628372	6.149035	100.459496	43.681084	36.964397	98.999268	44.654728	21.556716	99.729382	-64.992216	11.55478	97.95229
-33.169952	23.436342	98.634674	-10.113363	16.470524	98.882584	45.659157	6.015162	100.473488	43.736095	36.893673	99.173615	44.697626	21.4544175	99.8235515	-64.924352	11.4866305	97.9416165
-32.48251	24.104027	98.661263	-10.09171	16.412615	98.910187	45.671139	5.889351	100.499741	43.8549	36.733501	99.289856	44.7630195	21.311426	99.8947985	-64.9464395	11.513804	97.9255755
-31.770685	24.769976	98.69294	-10.058768	16.357843	98.957672	45.682232	5.761012	100.527641	43.925457	36.616604	99.411705	44.8038445	21.188808	99.969673	-64.9213805	11.526878	97.945671
-31.11344	25.533587	98.751068	-10.029456	16.306044	99.002937	45.700615	5.683171	100.572227	43.994961	36.519096	99.540115	44.847788	21.1011335	100.056171	-64.9067	11.5109545	97.949703
-30.331738	26.303444	98.756096	-10.008681	16.272154	99.068741	45.710583	5.619353	100.637222	44.005859	36.493717	99.681366	44.858221	21.056535	100.159294	-64.875583	11.487773	97.978188
-29.202742	27.460884	98.794342	-10.007238	16.195831	99.13002	45.74472	5.535774	100.769302	44.067978	36.389057	99.777916	44.906349	20.9624155	100.273609	-64.920825	11.4292465	97.986431
-28.479153	28.213612	98.77713	-9.999754	16.152395	99.15506	45.760136	5.478747	100.861061	44.074341	36.331131	99.829445	44.9172385	20.904939	100.345253	-64.9167465	11.399851	97.964867
-27.722029	29.009998	98.747887	-9.99372	16.10866	99.184074	45.784771	5.409418	100.956772	44.072773	36.255474	99.8834	44.928772	20.832446	100.420086	-64.916212	11.384874	97.948062
-26.986202	29.825724	98.764	-9.99904	16.011984	99.22757	45.804665	5.320867	101.044479	44.068108	36.181797	99.943245	44.9363865	20.751332	100.493862	-64.9344665	11.272636	97.961278
-26.185959	30.609365	98.769501	-10.009575	15.893192	99.279846	45.809669	5.220002	101.125542	44.072498	36.090981	100.02935	44.9410835	20.6554915	100.577446	-64.9602335	11.1308925	97.982246
-25.405479	31.423565	98.836571	-10.021719	15.769583	99.331604	45.821789	5.078762	101.190842	44.085991	35.946499	100.126266	44.95389	20.5126305	100.658554	-64.997328	11.0265355	98.004654
-24.498516	32.251316	98.839371	-10.017049	15.629326	99.40004	45.833225	4.943864	101.232704	44.11459	35.830612	100.254974	44.9739075	20.387238	100.743839	-65.0080055	10.871414	98.056241
-23.295061	33.530827	99.00753	-10.003819	15.42209	99.476364	45.843216	4.705643	101.25322	44.179977	35.602962	100.506577	45.0115965	20.1543025	100.8798985	-65.0192345	10.6898775	98.0728295
-22.476963	34.410496	99.170029	-10.001551	15.29803	99.52301	45.844196	4.512872	101.222633	44.22345	35.508934	100.726509	45.033823	20.010903	100.974571	-65.036925	10.585157	98.071449
-21.515932	35.294075	99.300018	-10.001594	15.202074	99.554611	45.843822	4.347357	101.183998	44.314877	35.325199	100.934471	45.0793495	19.836278	101.0592345	-65.0825375	10.56787	98.0499875
-20.682371	36.171238	99.558571	-10.006521	15.121317	99.594963	45.845341	4.186736	101.174416	44.396275	35.193035	101.210258	45.120808	19.6898855	101.192337	-65.13385	10.5527485	97.997589
-19.808277	37.071442	99.818413	-10.02046	15.041658	99.660217	45.831181	4.085846	101.172005	44.463154	35.111149	101.49752	45.1471675	19.5984975	101.3347625	-65.1880875	10.4848185	97.9856715
-18.897232	37.935387	100.074623	-10.035637	15.014452	99.748528	45.801624	4.011497	101.191078	44.517223	35.053188	101.805023	45.1594235	19.5323425	101.4980505	-65.2306975	10.4965615	97.9990055
-18.005245	38.858891	100.400017	-10.065798	14.992516	99.827995	45.786007	3.971657	101.235184	44.542133	35.07412	102.14415	45.16407	19.5228885	101.689667	-65.295666	10.4621435	97.966323
-16.633507	40.107803	100.823143	-10.114679	15.041743	99.969337	45.794724	3.977656	101.355705	44.575169	35.119541	102.621422	45.1849465	19.5485985	101.9885635	-65.4143045	10.5348875	97.9501105
-15.702105	40.917797	101.112679	-10.149244	15.046698	100.059235	45.78764	3.993241	101.479027	44.606144	35.126179	102.931061	45.196892	19.55971	102.205044	-65.49538	10.533686	97.913426
-14.801152	41.737278	101.451698	-10.198124	15.067789	100.166656	45.787788	4.016808	101.592728	44.620594	35.17313	103.255333	45.204191	19.594969	102.4240305	-65.600439	10.540609	97.9092815
-13.895258	42.471104	101.800407	-10.237971	15.071033	100.259933	45.785797	4.037395	101.694977	44.600521	35.269558	103.607849	45.193159	19.6534765	102.651413	-65.669101	10.4885895	97.868453
-12.982596	43.145325	102.094292	-10.300679	15.057889	100.332191	45.778118	4.044265	101.784042	44.616066	35.260193	103.918076	45.197092	19.652229	102.851059	-65.79845	10.463549	97.813323
-12.055211	43.773563	102.449158	-10.35131	15.073651	100.406982	45.764954	4.047174	101.84877	44.626308	35.282017	104.239311	45.195631	19.6645955	103.0440405	-65.898251	10.4827065	97.7699235
-11.117144	44.381596	102.812729	-10.382643	15.082589	100.472305	45.755077	4.044767	101.912224	44.638996	35.348206	104.563591	45.1970365	19.6964865	103.2379075	-65.9623225	10.4686915	97.7067025
-9.754564	45.118488	103.323662	-10.422976	15.111865	100.565804	45.735432	4.040032	101.994301	44.72781	35.331165	104.955589	45.231621	19.6855985	103.474945	-66.077573	10.5381315	97.656663
-8.819468	45.548935	103.604149	-10.424902	15.123907	100.618103	45.723499	4.036716	102.049934	44.786926	35.326675	105.168213	45.2552125	19.6816955	103.6090735	-66.1050165	10.5661185	97.6271325
-7.854595	45.947319	103.848526	-10.436806	15.158224	100.677803	45.728596	4.047372	102.089371	44.832054	35.344322	105.363556	45.280325	19.695847	103.7264635	-66.153937	10.620601	97.6291425
-6.898201	46.216484	104.05526	-10.44263	15.25561	100.714325	45.740475	4.059301	102.133881	44.850967	35.406704	105.554428	45.295721	19.7330025	103.8441545	-66.180981	10.7782175	97.5844955
-6.000899	46.420818	104.205231	-10.405871	15.269354	100.731834	45.758362	4.065544	102.190758	44.935863	35.373451	105.650543	45.3471125	19.7194975	103.9206505	-66.1588545	10.8192105	97.5430175
-5.041101	46.545605	104.335258	-10.400544	15.295836	100.730453	45.789288	4.052556	102.230331	44.956879	35.393589	105.785645	45.3730835	19.7230725	104.007988	-66.1741715	10.8685995	97.452918
-4.039712	46.62014	104.414703	-10.406806	15.321175	100.725784	45.813049	4.062762	102.25325	44.977768	35.418343	105.893234	45.3954085	19.7405525	104.073242	-66.2090205	10.9017975	97.378326
-2.634449	46.574768	104.579391	-10.41188	15.339911	100.675011	45.820309	4.06406	102.234444	44.972534	35.489948	106.054535	45.3964215	19.777004	104.1444895	-66.2201815	10.902818	97.2055325
-1.664676	46.375648	104.586807	-10.427938	15.336053	100.641045	45.808968	4.067033	102.200058	45.000923	35.456253	106.091606	45.4049455	19.761643	104.145832	-66.2608215	10.910463	97.136258
-0.701524	46.153637	104.623642	-10.449266	15.373535	100.612534	45.784191	4.060516	102.184319	44.978508	35.489044	106.16684	45.3813495	19.77478	104.1755795	-66.2798815	10.97229	97.0494885
0.333869	45.856285	104.583755	-10.478535	15.368345	100.532486	45.761433	4.043832	102.174057	44.96936	35.46888	106.217644	45.3653965	19.756356	104.1958505	-66.3224665	10.980334	96.8691215
1.251283	45.522594	104.558754	-10.511508	15.380457	100.457703	45.741802	4.018878	102.179779	44.991417	35.378769	106.223312	45.3666095	19.6988235	104.2015455	-66.3896255	11.0620905	96.7138605
2.263334	44.975563	104.397842	-10.545319	15.4054	100.371674	45.720207	3.989028	102.205681	44.973667	35.337036	106.250992	45.346937	19.663032	104.2283365	-66.437575	11.147768	96.5150115
3.217674	44.464916	104.272484	-10.566523	15.422614	100.252678	45.715511	3.959752	102.247932	44.925316	35.343201	106.292221	45.3204135	19.6514765	104.2700765	-66.4534595	11.1937515	96.2352795
4.763795	43.47253	103.948997	-10.581441	15.451184	100.068047	45.732834	3.90822	102.321854	44.931709	35.252529	106.250023	45.3322715	19.5803745	104.2859385	-66.4951535	11.3219935	95.8501555
5.781824	42.610847	103.666016	-10.562529	15.504768	99.97876	45.780785	3.891171	102.349785	44.907753	35.230412	106.21067	45.344269	19.5607915	104.2802275	-66.469327	11.4487445	95.6772925
6.780456	41.839523	103.426659	-10.5455	15.605527	99.885796	45.82515	3.895977	102.381706	44.907845	35.201633	106.101784	45.3664975	19.548805	104.241745	-66.4574975	11.662249	95.529847
7.860396	40.831314	103.106567	-10.498627	15.643223	99.753342	45.901566	3.920793	102.387878	44.912704	35.200699	105.949532	45.407135	19.560746	104.168705	-66.404389	11.7257	95.337979
8.859066	39.795406	102.703049	-10.406421	15.706661	99.600159	45.983265	3.990592	102.377769	44.901424	35.219284	105.78141	45.4423445	19.604938	104.0795895	-66.2551865	11.808384	95.1207285
9.930923	38.777279	102.297043	-10.300558	15.826917	99.425087	46.081532	4.08045	102.416763	44.903378	35.248482	105.557571	45.492455	19.664466	103.987167	-66.093571	11.989368	94.863007
11.023499	37.630989	101.85424	-10.189898	15.9337	99.249809	46.209042	4.190035	102.464447	44.859432	35.38789	105.406013	45.534237	19.7889625	103.93523	-65.914033	12.0784375	94.564388
12.609394	35.806335	101.320671	-10.013006	16.135998	98.965324	46.469688	4.414562	102.600655	44.878086	35.527599	105.227303	45.673887	19.9710805	103.913979	-65.699899	12.3009155	94.016669
13.671139	34.47118	100.97641	-9.867789	16.29701	98.788437	46.67421	4.548503	102.715111	44.948212	35.631683	105.078331	45.811211	20.090093	103.896721	-65.546789	12.503927	93.680153
14.708236	33.12241	100.634514	-9.708672	16.444483	98.618431	46.855202	4.698517	102.810326	45.008209	35.753971	104.990578	45.9317055	20.226244	103.900452	-65.3490495	12.662722	93.33641
15.7897	31.698727	100.30452	-9.534511	16.627268	98.39743	47.043411	4.811289	102.900803	45.104946	35.906273	104.864326	46.0741785	20.358781	103.8825645	-65.1432005	12.895755	92.9122955
16.809275	30.250597	100.00396	-9.331125	16.797035	98.230911	47.244133	4.934956	102.943108	45.281212	35.946716	104.629837	46.2626725	20.440836	103.7864725	-64.9249225	13.153234	92.6753495
17.894274	28.807327	99.672226	-9.081784	16.978523	98.024193	47.466194	5.066914	102.97377	45.393326	36.067577	104.423378	46.42976	20.5672455	103.698574	-64.593328	13.3898005	92.349812
18.97785	27.190748	99.295128	-8.819582	17.141617	97.821358	47.692421	5.18311	102.987923	45.585117	36.099258	104.047104	46.638769	20.641184	103.5175135	-64.277933	13.64205	92.1252025
20.594147	24.82888	98.799461	-8.351696	17.347139	97.526505	48.063	5.415778	102.871346	45.843628	36.20953	103.50248	46.953314	20.812654	103.186913	-63.656706	13.881624	91.866097
21.626545	23.194824	98.438934	-8.047975	17.443125	97.28318	48.308857	5.535493	102.792099	46.072807	36.254875	103.047585	47.190832	20.895184	102.919842	-63.286782	13.991066	91.646518
22.707617	21.610369	98.148354	-7.70822	17.530125	97.079422	48.556606	5.629353	102.650223	46.299259	36.284561	102.553474	47.4279325	20.956957	102.6018485	-62.8443725	14.103293	91.5569955
23.756304	19.84873	97.808609	-7.367956	17.609303	96.821693	48.795761	5.709224	102.488235	46.476116	36.284161	102.032593	47.6359385	20.9966925	102.260414	-62.3718505	14.2219135	91.382972
24.784266	18.202766	97.498901	-7.05339	17.631094	96.565681	49.018581	5.74578	102.335182	46.718548	36.312786	101.415016	47.8685645	21.029283	101.875099	-61.9753445	14.232905	91.256263
25.814989	16.499847	97.199234	-6.769689	17.625479	96.292526	49.242538	5.761977	102.15789	46.887196	36.322098	100.83947	48.064867	21.0420375	101.49868	-61.604245	14.2089205	91.086372
26.768694	14.928579	97.020126	-6.500096	17.613375	96.045174	49.427528	5.753767	102.038452	47.028168	36.36042	100.351311	48.227848	21.0570935	101.1948815	-61.22804	14.1696565	90.8954665
28.300022	12.353791	96.840302	-6.206687	17.49972	95.701256	49.683044	5.656174	101.89505	47.272854	36.257858	99.696007	48.477949	20.957016	100.7955285	-60.891323	14.042424	90.6069835
29.249414	10.773029	96.764877	-6.027894	17.411552	95.487373	49.830704	5.556605	101.837029	47.380291	36.149242	99.373756	48.6054975	20.8529235	100.6053925	-60.6612855	13.9701805	90.3693535
30.218342	9.210802	96.745789	-5.898725	17.298029	95.284096	49.939968	5.428308	101.808037	47.513355	35.989647	99.096275	48.7266615	20.7089775	100.452156	-60.5241115	13.8870805	90.116036
31.119236	7.660229	96.769241	-5.790928	17.18335	95.104256	50.029121	5.288028	101.774368	47.627731	35.832787	98.879211	48.828426	20.5604075	100.3267895	-60.410282	13.8062925	89.8817225
31.98748	6.246327	96.825043	-5.668563	17.091524	94.932678	50.099819	5.158272	101.757828	47.722237	35.686745	98.714905	48.911028	20.4225085	100.2363665	-60.248154	13.7605395	89.6289895
32.918652	4.826152	96.83799	-5.578822	16.996281	94.785652	50.152248	5.06118	101.737282	47.809399	35.548325	98.584587	48.9808235	20.3047525	100.1609345	-60.1384675	13.6878095	89.4103695
33.748398	3.450636	96.926895	-5.491758	16.932127	94.659607	50.21867	4.984732	101.713852	47.887833	35.452744	98.514366	49.0532515	20.218738	100.114109	-60.0367675	13.645516	89.205105
34.024086	1.757418	96.974602	-5.37854	16.872492	94.522987	50.288654	4.898016	101.695511	48.004997	35.3634	98.486588	49.1468255	20.130708	100.0910495	-59.9039055	13.614276	88.9549245
34.011673	0.764666	96.996536	-5.304079	16.842897	94.431046	50.359272	4.845094	101.67878	48.091526	35.327702	98.495033	49.225399	20.086398	100.0869065	-59.833557	13.599396	88.7751855
34.040928	-0.263746	97.010941	-5.246368	16.850183	94.347435	50.401913	4.808899	101.650581	48.167049	35.309566	98.495468	49.284481	20.0592325	100.0730245	-59.777217	13.6411335	88.6218455
34.024487	-1.246287	96.961967	-5.178033	16.880823	94.28125	50.445103	4.787698	101.593246	48.247295	35.292175	98.511017	49.346199	20.0399365	100.0521315	-59.702265	13.7217095	88.5103685
33.902706	-2.132555	96.889206	-5.106262	16.909203	94.20195	50.478848	4.762547	101.520226	48.349552	35.284363	98.534431	49.4142	20.023455	100.0273285	-59.626724	13.794951	88.3765715
33.831253	-2.974266	96.766655	-5.046539	16.943727	94.128601	50.502922	4.755487	101.439178	48.426662	35.287373	98.538612	49.464792	20.02143	99.988895	-59.55787	13.866024	88.268307
33.673782	-3.799795	96.719543	-4.9851	17.003187	94.069847	50.517117	4.760258	101.334038	48.500286	35.289536	98.534393	49.5087015	20.024897	99.9342155	-59.4789015	13.981477	88.2054785
33.477997	-4.940953	96.676254	-4.901027	17.083096	93.943161	50.558071	4.776122	101.19574	48.618778	35.304157	98.48365	49.5884245	20.0401395	99.839695	-59.3904785	14.1260525	88.046627
33.117355	-5.406733	96.539101	-4.849436	17.139774	93.842247	50.582672	4.794762	101.103088	48.682941	35.297901	98.401711	49.6328065	20.0463315	99.7523995	-59.3316785	14.2332165	87.9320945
32.628391	-5.37876	96.459572	-4.808976	17.199221	93.749908	50.595837	4.799139	101.020599	48.736919	35.281666	98.304543	49.666378	20.0404025	99.662571	-59.28433	14.3580395	87.837245
32.042465	-5.365036	96.31102	-4.766011	17.229649	93.675964	50.628532	4.796572	100.95047	48.794964	35.256725	98.197433	49.711748	20.0266485	99.5739515	-59.24377	14.4326495	87.7779765
31.374125	-5.290634	96.198967	-4.707939	17.256283	93.616241	50.671967	4.767804	100.865723	48.861931	35.223618	98.081032	49.766949	19.995711	99.4733775	-59.182827	14.516855	87.7591045
30.674215	-5.171397	96.118744	-4.658628	17.252403	93.563042	50.694996	4.73477	100.785278	48.913811	35.18269	97.960945	49.8044035	19.95873	99.3731115	-59.1216595	14.546076	87.7529725
29.972076	-5.081656	95.98436	-4.603697	17.225235	93.522003	50.71426	4.687853	100.680885	48.977421	35.113396	97.862335	49.8458405	19.9006245	99.27161	-59.0532345	14.5498455	87.772396
28.90926	-4.832586	95.837227	-4.488074	17.133379	93.427155	50.734001	4.560562	100.518509	49.079994	34.984989	97.743324	49.9069975	19.7727755	99.1309165	-58.8831455	14.4939825	87.7233935
28.14933	-4.729512	95.645027	-4.449833	17.082348	93.373444	50.750065	4.460196	100.397232	49.148281	34.870541	97.688431	49.949173	19.6653685	99.0428315	-58.848839	14.4993275	87.7040565
27.280346	-4.574022	95.444038	-4.409929	17.027002	93.327072	50.726173	4.342879	100.248802	49.195194	34.767975	97.664001	49.9606835	19.555427	98.9564015	-58.7805415	14.498577	87.6977425
26.393261	-4.390206	95.262871	-4.404539	16.957247	93.299324	50.660061	4.225303	100.069618	49.227558	34.687363	97.692139	49.9438095	19.456333	98.8808785	-58.7528875	14.458161	87.7177695
25.561249	-4.193188	94.977188	-4.405493	16.913567	93.258759	50.571674	4.090767	99.790688	49.29882	34.53083	97.667656	49.935247	19.3107985	98.729172	-58.746233	14.5163355	87.788346
24.776091	-4.10828	94.729195	-4.420415	16.881401	93.176552	50.421738	3.958341	99.487183	49.350731	34.402531	97.671379	49.8862345	19.180436	98.579281	-58.7270645	14.582366	87.773823
23.880724	-4.047582	94.33326	-4.465301	16.85091	93.091873	50.273491	3.819103	99.169449	49.3867	34.282276	97.686707	49.8300955	19.0506895	98.428078	-58.7606975	14.6511305	87.755668
22.484722	-3.894619	93.863297	-4.541091	16.904722	92.983383	50.06374	3.684621	98.739502	49.385834	34.18552	97.76844	49.724787	18.9350705	98.253971	-58.806969	14.8743735	87.712795
21.558102	-3.760497	93.549698	-4.596398	16.961519	92.952065	49.907623	3.630303	98.501282	49.423428	34.086826	97.790787	49.6655255	18.8585645	98.1460345	-58.8583215	15.0644735	87.7580955
20.695004	-3.544641	93.414993	-4.669003	17.028322	92.936775	49.778061	3.635466	98.321564	49.42981	34.07859	97.866783	49.6039355	18.857028	98.0941735	-58.9419415	15.199616	87.7793765
19.772516	-3.303464	93.194092	-4.745	17.120045	92.919556	49.724663	3.664062	98.188377	49.394493	34.079048	97.923195	49.559578	18.871555	98.055786	-59.049578	15.368535	87.783326
18.846516	-2.9835	93.095299	-4.807136	17.234776	92.922501	49.629108	3.76107	98.154579	49.340794	34.162872	97.954002	49.484951	18.961971	98.0542905	-59.099223	15.507581	87.7907115
17.923082	-2.752315	93.054115	-4.869395	17.376717	92.925797	49.603065	3.886925	98.164368	49.251564	34.300404	97.948227	49.4273145	19.0936645	98.0562975	-59.1661045	15.6597695	87.7952965
17.018934	-2.504998	92.989334	-4.923388	17.489697	92.933258	49.537476	4.021066	98.187927	49.173843	34.401047	97.924828	49.3556595	19.2110565	98.0563775	-59.2024355	15.7683375	87.8101385
15.558274	-2.145571	92.842163	-4.95536	17.558916	92.912331	49.533749	4.12398	98.135826	49.09177	34.528877	97.871552	49.3127595	19.3264285	98.003689	-59.2234795	15.7914035	87.820973
14.583548	-1.880947	92.745667	-4.968857	17.55146	92.91037	49.561729	4.111699	98.04921	49.076946	34.552448	97.854103	49.3193375	19.3320735	97.9516565	-59.2570515	15.7708465	87.8690835
13.539555	-1.682873	92.655281	-4.979917	17.50799	92.90538	49.529758	4.09133	98.010674	49.082504	34.531631	97.858406	49.306131	19.3114805	97.93454	-59.265965	15.7044995	87.87622
12.548211	-1.530644	92.530403	-4.988855	17.413212	92.901367	49.523663	4.018136	97.918457	49.096233	34.46682	97.834045	49.309948	19.242478	97.876251	-59.287658	15.583946	87.926483
11.527656	-1.371172	92.412376	-4.95659	17.309206	92.893532	49.483643	3.934994	97.759407	49.115513	34.379425	97.796753	49.299578	19.1572095	97.77808	-59.212758	15.4612025	88.008984
10.487125	-1.201761	92.231628	-4.94258	17.2097	92.872032	49.441357	3.83668	97.509453	49.148575	34.270535	97.727638	49.294966	19.0536075	97.6185455	-59.180126	15.3657925	88.1255185
9.418246	-1.097643	92.079788	-4.933855	17.089813	92.858139	49.314651	3.749247	97.26709	49.154644	34.156948	97.640541	49.2346475	18.9530975	97.4538155	-59.1023575	15.2265285	88.2624625
7.834008	-0.969921	91.795555	-4.936768	16.962646	92.804245	49.16069	3.618393	96.820587	49.127113	34.006889	97.475639	49.1439015	18.812641	97.148113	-59.0174375	15.112651	88.460377
6.730274	-0.935703	91.587646	-4.979928	16.865158	92.742592	49.086884	3.525105	96.526039	49.09581	33.88892	97.343384	49.091347	18.7070125	96.9347115	-59.051203	15.0233035	88.5504725
5.591717	-0.884065	91.359459	-5.016849	16.822979	92.693886	49.006935	3.417882	96.251053	49.052029	33.789688	97.255051	49.029482	18.603785	96.753052	-59.06318	15.042173	88.63472
4.482251	-0.912292	91.19297	-5.084954	16.752779	92.64209	48.924644	3.29883	95.980003	49.008774	33.701588	97.173401	48.966709	18.500209	96.576702	-59.136617	15.005349	88.707478
3.366252	-0.946916	90.998398	-5.161876	16.705318	92.604408	48.816238	3.191749	95.716293	48.960297	33.617851	97.131363	48.8882675	18.4048	96.423828	-59.2120195	15.005836	88.784988
2.238586	-1.07814	90.811646	-5.262976	16.655939	92.583282	48.687969	3.091461	95.461479	48.91222	33.527733	97.090958	48.8000945	18.309597	96.2762185	-59.3260465	15.002281	88.8903455
1.086083	-1.24657	90.622337	-5.348316	16.612608	92.550102	48.541344	3.012895	95.240059	48.850056	33.452263	97.060272	48.6957	18.232579	96.1501655	-59.392332	14.992637	88.9500385
-0.558492	-1.58203	90.474442	-5.50866	16.603474	92.530304	48.345913	2.936157	94.981827	48.746986	33.354164	96.981834	48.5464495	18.1451605	95.9818305	-59.5637695	15.0617875	89.0787775
-1.656945	-1.887439	90.353737	-5.577253	16.623882	92.514465	48.240845	2.912301	94.864792	48.659603	33.305119	96.881653	48.450224	18.10871	95.8732225	-59.60473	15.139054	89.1557075
-2.771398	-2.278821	90.283485	-5.658122	16.673412	92.503517	48.15958	2.916739	94.805519	48.565147	33.271034	96.790123	48.3623635	18.0938865	95.797821	-59.6786075	15.2529375	89.209213
-3.859965	-2.696084	90.282661	-5.731721	16.727032	92.485336	48.094124	2.928835	94.817741	48.46048	33.238811	96.674263	48.277302	18.083823	95.746002	-59.740744	15.370241	89.22467
-4.90611	-3.194425	90.343384	-5.813292	16.770039	92.504463	48.04887	2.94665	94.913696	48.364403	33.229179	96.557526	48.2066365	18.0879145	95.735611	-59.8332205	15.4521635	89.273315
-5.914009	-3.753824	90.470436	-5.881924	16.801853	92.548897	48.027905	2.966164	95.07135	48.262074	33.23782	96.446404	48.1449895	18.101992	95.758877	-59.9088375	15.501714	89.338917
-6.954203	-4.346641	90.641418	-5.947897	16.813643	92.626953	48.062847	2.964518	95.216164	48.17297	33.266735	96.308884	48.1179085	18.1156265	95.762524	-60.0137025	15.5116595	89.491382
-8.412945	-5.384209	90.994911	-6.01484	16.767256	92.731094	48.001446	3.013657	95.521179	48.016121	33.304165	96.011581	48.0087835	18.158911	95.76638	-60.0384635	15.375601	89.695808
-9.380318	-6.086827	91.295204	-6.047005	16.729961	92.782394	48.010464	3.050747	95.697281	47.912548	33.296288	95.739365	47.961506	18.1735175	95.718323	-60.055516	15.2864045	89.846465
-10.313557	-6.901011	91.616127	-6.076202	16.653915	92.843178	48.021549	3.073761	95.822975	47.776543	33.281136	95.416161	47.899046	18.1774485	95.619568	-60.05145	15.1303815	90.066788
-11.242188	-7.670711	91.97155	-6.098278	16.564598	92.874176	48.034775	3.082572	95.911591	47.642403	33.252991	95.03508	47.838589	18.1677815	95.4733355	-60.035145	14.9614145	90.2750165
-12.124261	-8.434702	92.376694	-6.106633	16.459856	92.885155	48.01569	3.073034	95.973274	47.523838	33.179302	94.618622	47.769764	18.126168	95.295948	-59.98303	14.793544	90.474362
-12.976843	-9.214304	92.72171	-6.136831	16.301737	92.882782	48.000614	3.029381	96.011009	47.389317	33.082413	94.194504	47.6949655	18.055897	95.1027565	-59.9686275	14.547577	90.6628075
-13.803691	-9.99095	93.031967	-6.192812	16.129143	92.860504	47.970329	2.960322	96.043243	47.253277	32.976898	93.789619	47.611803	17.96861	94.916431	-59.997427	14.289676	90.804577
-15.048284	-11.099078	93.496696	-6.31272	15.863754	92.813316	47.876442	2.803435	96.061119	47.060825	32.797844	93.266472	47.4686335	17.8006395	94.6637955	-60.0940735	13.9268685	90.9628365
-15.796227	-11.78033	93.721619	-6.405182	15.653578	92.771133	47.807232	2.659228	96.032043	46.928612	32.677731	92.960968	47.367922	17.6684795	94.4965055	-60.178286	13.6386765	91.0457605
-16.535896	-12.414945	93.909393	-6.507957	15.44462	92.734703	47.704105	2.521033	95.97673	46.794407	32.53688	92.683884	47.249256	17.5289565	94.330307	-60.26517	13.3602835	91.139099
-17.232635	-13.060377	94.054893	-6.600993	15.263961	92.691765	47.601395	2.404766	95.916771	46.659191	32.401638	92.465645	47.130293	17.403202	94.191208	-60.332279	13.12472	91.192322
-17.931517	-13.60743	94.178627	-6.701874	15.118339	92.654449	47.495167	2.282931	95.848106	46.542919	32.263668	92.29258	47.019043	17.2732995	94.070343	-60.422791	12.9633785	91.238555
-18.523302	-14.107262	94.219658	-6.784998	14.964617	92.63044	47.382702	2.175941	95.796051	46.429996	32.140629	92.177528	46.906349	17.158285	93.9867895	-60.476345	12.770949	91.2740905
-19.139246	-14.540823	94.286896	-6.867503	14.867823	92.621674	47.283669	2.075414	95.757645	46.347179	32.050087	92.114487	46.815424	17.0627505	93.936066	-60.55043	12.6728955	91.307282
-19.920059	-15.018268	94.352013	-6.970546	14.716774	92.618874	47.155495	1.947658	95.704643	46.214714	31.929478	92.079308	46.6851045	16.938568	93.8919755	-60.6261965	12.49498	91.3457725
-20.43815	-15.281148	94.392708	-7.037181	14.623572	92.642853	47.083862	1.873026	95.657539	46.14584	31.863874	92.084244	46.614851	16.86845	93.8708915	-60.689213	12.378694	91.4148145
-20.817801	-15.517274	94.3918	-7.081821	14.54476	92.655174	47.029274	1.795245	95.603996	46.095226	31.816786	92.098381	46.56225	16.8060155	93.8511885	-60.725892	12.2835045	91.4591595
-21.270668	-15.692073	94.362602	-7.131825	14.46884	92.689072	46.975933	1.731158	95.550186	46.036263	31.769773	92.123985	46.506098	16.7504655	93.8370855	-60.769748	12.1872145	91.5410585
-21.683376	-15.79139	94.376877	-7.185959	14.404406	92.727013	46.906307	1.685991	95.51609	45.957474	31.731474	92.172089	46.4318905	16.7087325	93.8440895	-60.8038085	12.1000795	91.6099365
-22.07568	-15.858154	94.393883	-7.234271	14.331886	92.790665	46.837242	1.657352	95.516205	45.877647	31.708925	92.258179	46.3574445	16.6831385	93.887192	-60.8259865	11.9806335	91.694138
-22.498037	-15.882058	94.433617	-7.301059	14.280123	92.870575	46.767471	1.621827	95.547455	45.797264	31.694031	92.371033	46.2823675	16.657929	93.959244	-60.8844855	11.902317	91.781906
-22.981951	-15.862123	94.470901	-7.423191	14.155856	92.995743	46.666508	1.526689	95.627007	45.677361	31.65358	92.611366	46.1719345	16.5901345	94.1191865	-61.0183165	11.7215775	91.8722995
-23.254684	-15.830315	94.424484	-7.499761	14.042017	93.073524	46.595951	1.445579	95.6679	45.612125	31.612078	92.797157	46.104038	16.5288285	94.2325285	-61.10356	11.5552055	91.9145195
-23.502115	-15.744905	94.376091	-7.592585	13.924048	93.154747	46.520069	1.326858	95.706734	45.562832	31.550194	92.969383	46.0414505	16.438526	94.3380585	-61.2266205	11.40957	91.9714355
-23.664507	-15.633115	94.356552	-7.664424	13.78923	93.222717	46.420467	1.191114	95.743057	45.533825	31.443962	93.148628	45.977146	16.317538	94.4458425	-61.305994	11.260922	91.9995915
-23.817064	-15.504047	94.299088	-7.747527	13.654219	93.304138	46.321095	1.039159	95.781319	45.495632	31.319592	93.329803	45.9083635	16.1793755	94.555561	-61.4034175	11.1290625	92.052715
-24.032639	-15.321382	94.251083	-7.806745	13.51482	93.38871	46.221401	0.885471	95.823692	45.474453	31.17226	93.521164	45.847927	16.0288655	94.672428	-61.461417	11.0007745	92.104992
-24.208519	-15.075831	94.213806	-7.869599	13.363448	93.47641	46.14962	0.715435	95.876984	45.465614	31.030869	93.699913	45.807617	15.873152	94.7884485	-61.546815	10.853744	92.1643715
-24.465611	-14.558957	94.201233	-7.934002	13.126079	93.594101	46.059593	0.454397	95.948921	45.456379	30.794334	93.922318	45.757986	15.6243655	94.9356195	-61.62599	10.6277925	92.2525825
-24.552933	-14.135793	94.205513	-7.950698	12.98591	93.658974	46.023235	0.283056	95.986473	45.46032	30.633472	94.025307	45.7417775	15.458264	95.00589	-61.6431735	10.513556	92.312058
-24.666748	-13.650756	94.228668	-7.948164	12.875581	93.716621	45.999241	0.114565	96.04171	45.475998	30.45998	94.093025	45.7376195	15.2872725	95.0673675	-61.6339475	10.4638895	92.3658745
-24.705608	-13.160192	94.265884	-7.932747	12.751479	93.777916	45.996464	-0.05946	96.109024	45.498348	30.277512	94.168999	45.747406	15.109026	95.1390115	-61.6129	10.393932	92.4168205
-24.718866	-12.620319	94.316521	-7.90005	12.617408	93.834549	46.019833	-0.240975	96.196869	45.546333	30.084047	94.258301	45.783083	14.921536	95.227585	-61.583183	10.31328	92.441513
-24.691324	-12.120864	94.299812	-7.873579	12.49633	93.88903	46.03828	-0.447171	96.285233	45.619751	29.888475	94.391701	45.8290155	14.720652	95.338467	-61.5761735	10.272008	92.439593
-24.8034	-11.566276	94.228249	-7.838822	12.359004	93.945793	46.049973	-0.664941	96.372742	45.697189	29.663673	94.590271	45.873581	14.499366	95.4815065	-61.551225	10.218642	92.4100795
-24.863222	-10.611882	94.042953	-7.774487	12.110565	94.026955	46.06815	-1.072487	96.572212	45.876225	29.330673	95.069435	45.9721875	14.129093	95.8208235	-61.5211615	10.092037	92.2330865
-24.930908	-9.929407	93.813858	-7.725936	11.983797	94.08252	46.078041	-1.369171	96.728416	46.047642	29.103195	95.484978	46.0628415	13.867012	96.106697	-61.5147135	10.100582	92.058343
-24.966837	-9.261068	93.606285	-7.68398	11.827835	94.140884	46.083282	-1.668632	96.913162	46.241436	28.886869	95.984962	46.162359	13.6091185	96.449062	-61.530319	10.0465515	91.832706
-24.955648	-8.625948	93.408485	-7.64548	11.715373	94.22541	46.094467	-1.952721	97.115013	46.418011	28.662664	96.528191	46.256239	13.3549715	96.821602	-61.547199	10.0757745	91.629218
-25.058996	-7.969059	93.196503	-7.618591	11.608288	94.307915	46.107224	-2.218404	97.317047	46.624035	28.481371	97.042343	46.3656295	13.1314835	97.179695	-61.6028115	10.0850925	91.436135
-25.188831	-7.283075	93.05307	-7.603256	11.52015	94.365807	46.124168	-2.453744	97.490433	46.80537	28.320152	97.495316	46.464769	12.933204	97.4928745	-61.671281	10.107096	91.2387395
-25.328541	-6.587922	92.949852	-7.557384	11.477685	94.423782	46.163006	-2.649171	97.6427	46.944473	28.161261	97.915016	46.5537395	12.756045	97.778858	-61.6685075	10.199325	91.068706
-25.542387	-5.508611	92.804855	-7.447562	11.439944	94.517426	46.292706	-2.861401	97.846123	47.169785	27.970806	98.383835	46.7312455	12.5547025	98.114979	-61.6263695	10.3251855	90.919873
-25.582903	-4.864199	92.718056	-7.355001	11.498102	94.530312	46.397816	-2.979239	97.95594	47.323921	27.87995	98.615852	46.8608685	12.4503555	98.285896	-61.5708705	10.5458485	90.774728
-25.702126	-4.231388	92.672478	-7.273935	11.513505	94.530991	46.507042	-3.051337	98.03685	47.466476	27.815199	98.778008	46.986759	12.381931	98.407429	-61.534629	10.645079	90.654553
-25.832743	-3.682109	92.629204	-7.168852	11.56882	94.524475	46.610172	-3.091292	98.080536	47.602348	27.765083	98.858101	47.10626	12.3368955	98.4693185	-61.443964	10.8007445	90.5796315
-26.029556	-3.145144	92.594818	-7.058689	11.584682	94.518929	46.763695	-3.135131	98.050003	47.726704	27.73164	98.880745	47.2451995	12.2982545	98.465374	-61.3625775	10.8711095	90.572484
-26.210648	-2.579714	92.600304	-6.914548	11.652034	94.523285	46.839188	-3.128268	98.050186	47.845779	27.723963	98.857697	47.3424835	12.2978475	98.4539415	-61.1715795	11.0062205	90.5926285
-26.435808	-2.057085	92.628952	-6.777202	11.732548	94.507309	46.968224	-3.110247	98.007301	47.974186	27.727932	98.753929	47.471205	12.3088425	98.380615	-61.025609	11.1562535	90.634003
-26.767433	-1.219822	92.714294	-6.604742	11.817105	94.477463	47.184677	-3.020638	97.887863	48.111046	27.803728	98.46727	47.6478615	12.391545	98.1775665	-60.8573455	11.242665	90.7773595
-26.951986	-0.750148	92.827972	-6.475952	11.881512	94.450027	47.32394	-2.939067	97.803101	48.179031	27.877819	98.191628	47.7514855	12.469376	97.9973645	-60.7033895	11.293648	90.9026895
-27.107838	-0.31151	92.944283	-6.380283	11.95649	94.441238	47.457115	-2.814749	97.724503	48.217644	27.95595	97.863068	47.8373795	12.5706005	97.7937855	-60.5979455	11.3423795	91.0886905
-27.264313	0.084986	93.126755	-6.292874	12.048951	94.439621	47.572144	-2.686437	97.650162	48.225212	28.070482	97.488762	47.898678	12.6920225	97.569462	-60.484426	11.4058795	91.30978
-27.454113	0.447675	93.28344	-6.235423	12.105261	94.445663	47.655823	-2.540755	97.582375	48.197353	28.165562	97.152069	47.926588	12.8124035	97.367222	-60.397434	11.3981185	91.524104
-27.689949	0.855878	93.461075	-6.180607	12.164499	94.471527	47.720516	-2.432653	97.521034	48.162342	28.248156	96.820313	47.941429	12.9077515	97.1706735	-60.302643	11.4212465	91.7723805
-27.906483	1.28748	93.652771	-6.139618	12.16864	94.519646	47.774342	-2.358767	97.502937	48.135139	28.274063	96.558075	47.9547405	12.957648	97.030506	-60.2339765	11.379632	92.008786
-28.243074	1.994842	93.858597	-6.104504	12.155221	94.596497	47.847885	-2.367444	97.556915	48.096355	28.23008	96.35408	47.97212	12.931318	96.9554975	-60.181128	11.379124	92.2374965
-28.472019	2.472641	93.9841	-6.09861	12.103907	94.677368	47.909779	-2.45836	97.597008	48.162888	28.164869	96.29673	48.0363335	12.8532545	96.946869	-60.2335535	11.3545595	92.407867
-28.631535	2.939576	94.133423	-6.101555	12.024942	94.765182	47.903427	-2.559267	97.688736	48.211861	28.089985	96.302498	48.057644	12.765359	96.995617	-60.260754	11.284525	92.534747
-28.792328	3.41692	94.259972	-6.080605	11.974647	94.87677	47.923004	-2.669124	97.771606	48.286377	28.015856	96.320724	48.1046905	12.673366	97.046165	-60.2659005	11.275928	92.707375
-28.878366	3.858167	94.384171	-6.069702	11.933554	94.961571	47.909306	-2.745888	97.843498	48.333309	27.935392	96.353439	48.1213075	12.594752	97.0984685	-60.2607115	11.272356	92.8246735
-29.110998	4.282184	94.487808	-6.041639	11.903688	95.066986	47.919128	-2.811674	97.911057	48.396416	27.879572	96.367966	48.157772	12.533949	97.1395115	-60.24105	11.273427	92.9944605
-29.351934	4.799181	94.574791	-6.025994	11.902402	95.148666	47.940681	-2.873829	97.96479	48.449169	27.827999	96.405807	48.194925	12.477085	97.1852985	-60.246913	11.327719	93.1120335
-29.735485	5.654009	94.70623	-5.975338	11.922578	95.257965	47.968899	-2.907475	98.060471	48.538151	27.801928	96.486816	48.253525	12.4472265	97.2736435	-60.204201	11.3979295	93.2422865
-30.006945	6.274793	94.774506	-5.957608	11.9975	95.323235	47.996597	-2.904919	98.145531	48.583839	27.810516	96.563896	48.290218	12.4527985	97.3547135	-60.205434	11.5422015	93.2917565
-30.193277	6.885982	94.796928	-5.933457	12.03131	95.3843	48.022411	-2.8728	98.231789	48.646156	27.830633	96.656662	48.3342835	12.4789165	97.4442255	-60.2011975	11.5837035	93.3243745
-30.340755	7.524288	94.814201	-5.898423	12.123917	95.443596	48.062523	-2.809998	98.294647	48.690685	27.896542	96.735184	48.376604	12.543272	97.5149155	-60.17345	11.704562	93.3722765
-30.488754	8.142235	94.896576	-5.848315	12.224153	95.518272	48.108528	-2.736564	98.332481	48.7393	27.967426	96.800896	48.423914	12.615431	97.5666885	-60.120544	11.832875	93.4698555
-30.658991	8.73089	94.925163	-5.823779	12.315392	95.570274	48.128952	-2.628009	98.327431	48.789936	28.067223	96.873825	48.459444	12.719607	97.600628	-60.107002	11.911177	93.53992
-30.871069	9.352385	94.97599	-5.791922	12.439636	95.617661	48.148949	-2.506945	98.274788	48.824284	28.195271	96.947739	48.4866165	12.844163	97.6112635	-60.0704605	12.035109	93.6240585
-31.250847	10.34702	95.052361	-5.752515	12.600815	95.69207	48.155724	-2.29657	98.142921	48.896534	28.4258	97.065964	48.526129	13.064615	97.6044425	-60.031159	12.137015	93.7796975
-31.508224	11.077536	95.092026	-5.760505	12.701893	95.721436	48.10144	-2.164369	98.02227	48.931877	28.598059	97.142189	48.5166585	13.216845	97.5822295	-60.0376685	12.186941	93.8606425
-31.716389	11.728566	95.147011	-5.783412	12.785792	95.740707	48.046638	-2.015514	97.819397	48.943459	28.775675	97.183678	48.4950485	13.3800805	97.5015375	-60.0618725	12.1915035	93.9798765
-31.891363	12.426739	95.195366	-5.795626	12.922462	95.750298	47.972878	-1.846283	97.575035	48.918938	28.961166	97.17717	48.445908	13.5574415	97.3761025	-60.03716	12.2874825	94.1244935
-32.029896	13.04925	95.327812	-5.86582	13.019946	95.765236	47.893749	-1.664745	97.298744	48.879356	29.151577	97.138344	48.3865525	13.743416	97.218544	-60.1181925	12.296476	94.311928
-32.255959	13.642982	95.461983	-5.942842	13.120462	95.799866	47.787174	-1.470256	97.02784	48.797165	29.34617	97.082863	48.2921695	13.937957	97.0553515	-60.1778535	12.302967	94.5443805
-32.461521	14.254361	95.632477	-6.013273	13.244401	95.851166	47.669662	-1.27155	96.801117	48.710972	29.554165	97.025742	48.190317	14.1413075	96.9134295	-60.216863	12.3474945	94.7889025
-32.732323	15.187666	95.883446	-6.150913	13.402891	95.969048	47.524517	-0.94241	96.565758	48.524643	29.859659	96.956604	48.02458	14.4586245	96.761181	-60.326406	12.3471575	95.176915
-32.910271	15.827455	96.090935	-6.262056	13.493556	96.051414	47.441395	-0.760643	96.477768	48.381279	30.021143	96.910255	47.911337	14.63025	96.6940115	-60.435449	12.356862	95.4088165
-33.0704	16.404413	96.219048	-6.355597	13.575104	96.129265	47.371227	-0.608211	96.418259	48.238934	30.159897	96.873978	47.8050805	14.775843	96.6461185	-60.5162745	12.374365	95.6124115
-33.175095	16.950645	96.371056	-6.479753	13.636072	96.200996	47.297401	-0.503465	96.41098	48.096367	30.255287	96.85894	47.696884	14.875911	96.63496	-60.65639	12.396233	95.767032
-33.232464	17.43646	96.466255	-6.609364	13.676599	96.280823	47.220131	-0.460449	96.44619	47.968147	30.293482	96.87114	47.594139	14.9165165	96.658665	-60.812867	12.4366815	95.902981
-33.248653	17.874908	96.58181	-6.713933	13.69016	96.354469	47.133911	-0.471357	96.509361	47.866966	30.275467	96.898224	47.5004385	14.902055	96.7037925	-60.9283045	12.478265	96.0051455
-33.350182	18.278799	96.674652	-6.830924	13.649024	96.43428	47.054459	-0.542166	96.618294	47.791077	30.200073	96.949837	47.422768	14.8289535	96.7840655	-61.084616	12.4690945	96.0844945
-33.412033	18.92436	96.792328	-6.980234	13.538662	96.563049	46.948536	-0.72479	96.828766	47.721497	30.006838	97.064224	47.3350165	14.641024	96.946495	-61.2954845	12.4363	96.179603
-33.384808	19.369307	96.897911	-7.050105	13.462324	96.676514	46.928432	-0.905787	96.962097	47.690224	29.86941	97.160019	47.309328	14.4818115	97.061058	-61.409538	12.4428365	96.29197
-33.376316	19.795277	97.012032	-7.116518	13.348582	96.79158	46.834377	-1.054778	97.184441	47.689095	29.693771	97.253044	47.261736	14.3194965	97.2187425	-61.494772	12.3776675	96.3644175
-33.258732	20.243681	97.07991	-7.153275	13.255487	96.904388	46.780304	-1.257025	97.39212	47.698887	29.518137	97.345444	47.2395955	14.130556	97.368782	-61.5461455	12.380418	96.439994
-33.104389	20.66041	97.112915	-7.168944	13.192532	97.013794	46.752018	-1.469031	97.636925	47.727955	29.314831	97.414955	47.2399865	13.9229	97.52594	-61.5778745	12.462164	96.501648
-32.970093	21.062258	97.140869	-7.188328	13.111715	97.119743	46.76091	-1.668244	97.886833	47.778263	29.104393	97.49556	47.2695865	13.7180745	97.6911965	-61.6462425	12.5053555	96.5482895
-32.793015	21.393145	97.19326	-7.165666	13.011972	97.225662	46.795769	-1.86759	98.120941	47.834496	28.91592	97.564331	47.3151325	13.524165	97.842636	-61.6464645	12.499779	96.608688
-32.458286	21.908331	97.278114	-7.104443	12.905754	97.383537	46.883289	-2.143315	98.387383	47.9249	28.649002	97.670036	47.4040945	13.2528435	98.0287095	-61.6129805	12.5586645	96.7383645
-32.269184	22.289862	97.380531	-7.064484	12.847092	97.501465	46.926842	-2.287996	98.515968	47.976025	28.506893	97.75251	47.4514335	13.1094485	98.134239	-61.5804015	12.5847355	96.868691
-32.040165	22.723427	97.495399	-7.033858	12.749374	97.609673	46.965019	-2.410416	98.636665	48.033966	28.390656	97.847488	47.4994925	12.99012	98.2420765	-61.5672085	12.508628	96.9772695
-31.817949	23.14296	97.5737	-7.002684	12.685081	97.702995	46.998711	-2.519576	98.738548	48.070518	28.302469	97.962357	47.5346145	12.8914465	98.3504525	-61.5399825	12.4787155	97.0555375
-31.502937	23.673557	97.594521	-6.989415	12.644826	97.76786	47.056908	-2.591087	98.868813	48.108246	28.247341	98.093208	47.582577	12.828127	98.4810105	-61.561407	12.461525	97.0547095
-31.167173	24.175571	97.556808	-6.993838	12.618894	97.81311	47.086967	-2.628661	99.017563	48.145668	28.215599	98.238708	47.6163175	12.793469	98.6281355	-61.6039935	12.444319	96.9980845
-30.869522	24.689983	97.586128	-7.020377	12.621087	97.878319	47.112217	-2.631268	99.137993	48.157043	28.204838	98.38887	47.63463	12.786785	98.7634315	-61.675384	12.455389	96.9932065
-30.372862	25.394245	97.644272	-7.034994	12.666236	97.962944	47.115028	-2.599477	99.291405	48.178566	28.209949	98.578606	47.646797	12.805236	98.9350055	-61.716785	12.527236	96.9908825
-30.084652	25.911123	97.747673	-7.046187	12.689191	98.037704	47.107002	-2.567995	99.349373	48.180397	28.220198	98.67968	47.6436995	12.8261015	99.0145265	-61.7360735	12.5522805	97.0608815
-29.775248	26.481358	97.831085	-7.058632	12.723039	98.098091	47.099728	-2.537035	99.359909	48.175152	28.241142	98.759384	47.63744	12.8520535	99.0596465	-61.754704	12.5940245	97.1365355
-29.410992	27.056467	97.894707	-7.06698	12.743436	98.137947	47.07851	-2.494817	99.339272	48.149864	28.291857	98.85321	47.614187	12.89852	99.096241	-61.748147	12.588352	97.179653
-29.003923	27.689079	97.945671	-7.077976	12.76003	98.159645	47.065128	-2.461567	99.326256	48.150459	28.26606	98.903275	47.6077935	12.9022465	99.1147655	-61.7637455	12.6178135	97.2045245
-28.567877	28.272593	97.964142	-7.091688	12.771778	98.164482	47.054607	-2.44573	99.322807	48.139359	28.281563	99.00106	47.596983	12.9179165	99.1619335	-61.780359	12.6256395	97.1670305
-28.169138	28.822121	97.993813	-7.112316	12.774928	98.168297	47.036232	-2.435143	99.338219	48.143318	28.298607	99.107544	47.589775	12.931732	99.2228815	-61.814407	12.618124	97.1137125
-27.521103	29.474432	98.023544	-7.16092	12.771018	98.164116	47.008575	-2.408339	99.34198	48.113457	28.343687	99.234642	47.561016	12.967674	99.288311	-61.882856	12.574362	97.039921
-27.031565	29.788567	98.055672	-7.188302	12.77887	98.154251	46.972969	-2.395224	99.317986	48.07745	28.35528	99.290909	47.5252095	12.980028	99.3044475	-61.9018135	12.577712	97.0040545
-26.436853	30.136362	98.02169	-7.221964	12.784851	98.15284	46.945053	-2.376643	99.303543	48.027428	28.358253	99.346832	47.4862405	12.990805	99.3251875	-61.9301685	12.578897	96.9804925
-25.822512	30.499475	98.03479	-7.256147	12.789429	98.148605	46.917828	-2.369261	99.31546	47.973774	28.366169	99.423027	47.445801	12.998454	99.3692435	-61.958095	12.580404	96.9279665
-25.267775	30.830786	98.070396	-7.315485	12.799853	98.159782	46.863525	-2.371263	99.358253	47.943542	28.363583	99.504021	47.4035335	12.99616	99.431137	-62.0345035	12.603546	96.888427
-24.658306	31.1089	98.072121	-7.361379	12.792951	98.168755	46.833477	-2.401639	99.423309	47.912865	28.344969	99.609695	47.373171	12.971665	99.516502	-62.095929	12.614237	96.821008
-24.090485	31.426678	98.056526	-7.412471	12.778157	98.170059	46.792503	-2.469937	99.509186	47.879879	28.304832	99.722206	47.336191	12.9174475	99.615696	-62.161133	12.6388665	96.724422
-23.212399	32.009438	98.016647	-7.508955	12.751847	98.19059	46.714115	-2.557665	99.634109	47.826542	28.251675	99.816391	47.2703285	12.847005	99.72525	-62.2882385	12.656689	96.65593
-22.685791	32.441692	98.013252	-7.572391	12.725832	98.184975	46.671078	-2.596466	99.712547	47.781471	28.225914	99.846199	47.2262745	12.814724	99.779373	-62.3710565	12.63694	96.590577
-22.024338	32.820274	97.926224	-7.625862	12.692517	98.182465	46.648457	-2.625253	99.806038	47.741207	28.206993	99.858063	47.194832	12.79087	99.8320505	-62.446556	12.594164	96.5328795
-21.405251	33.166843	97.862259	-7.660902	12.65142	98.187141	46.649025	-2.636083	99.921425	47.695534	28.20859	99.869446	47.1722795	12.7862535	99.8954355	-62.4940835	12.5165865	96.4788465
-20.820425	33.462734	97.747635	-7.698464	12.599562	98.208977	46.670784	-2.63108	100.053825	47.65731	28.222994	99.879036	47.164047	12.795957	99.9664305	-62.560975	12.403167	96.4515235
-20.320702	33.930161	97.726044	-7.715642	12.540968	98.238747	46.693546	-2.619733	100.186279	47.621998	28.241232	99.887085	47.157772	12.8107495	100.036682	-62.589056	12.2711865	96.440812
-19.77533	34.37722	97.672722	-7.71291	12.486399	98.264458	46.73185	-2.613842	100.302216	47.601582	28.248068	99.88929	47.166716	12.817113	100.095753	-62.592536	12.155685	96.433163
-18.862049	35.119938	97.63224	-7.674438	12.372727	98.338196	46.791866	-2.639476	100.407219	47.579258	28.216755	99.892357	47.185562	12.7886395	100.149788	-62.534438	11.9568145	96.526604
-18.269314	35.581993	97.692032	-7.651796	12.281784	98.358391	46.822281	-2.68418	100.423828	47.596973	28.175077	99.909103	47.209627	12.7454485	100.1664655	-62.513219	11.8181195	96.5503165
-17.705477	36.005016	97.704353	-7.633742	12.192891	98.384033	46.838322	-2.729655	100.399361	47.625618	28.123722	99.952774	47.23197	12.6970335	100.1760675	-62.499454	11.6887485	96.5919985
-17.319431	36.276405	97.955009	-7.608949	12.099044	98.402611	46.839207	-2.769928	100.345467	47.643429	28.074154	100.033081	47.241318	12.652113	100.189274	-62.459216	11.545975	96.615948
-16.864815	36.474628	98.029747	-7.612245	12.016315	98.388153	46.837326	-2.806671	100.261795	47.665779	28.039051	100.13192	47.2515525	12.61619	100.1968575	-62.4760425	11.41644	96.5794485
-16.36208	36.754051	98.094101	-7.611956	11.956751	98.376068	46.814079	-2.81194	100.17569	47.677589	28.02496	100.266357	47.245834	12.60651	100.2210235	-62.469746	11.306992	96.5311125
-15.836184	37.054443	98.302391	-7.623324	11.908242	98.366585	46.783226	-2.798284	100.036812	47.681652	28.027905	100.435875	47.232439	12.6148105	100.2363435	-62.479087	11.2016735	96.4968265
-15.031095	37.538929	98.624306	-7.646313	11.881704	98.366341	46.745743	-2.747424	99.844864	47.697029	28.079489	100.725082	47.221386	12.6660325	100.284973	-62.514012	11.0973755	96.447709
-14.503638	37.793526	98.904594	-7.654058	11.891487	98.379707	46.726711	-2.671359	99.754639	47.718273	28.137403	100.930115	47.222492	12.733022	100.342377	-62.530608	11.049952	96.417037
-13.990238	38.02227	99.098473	-7.66643	11.925611	98.417946	46.727516	-2.576698	99.723503	47.737553	28.222252	101.169601	47.2325345	12.822777	100.446552	-62.5653945	11.028445	96.38934
-13.466747	38.128323	99.328056	-7.681614	11.995398	98.469795	46.761829	-2.469494	99.76329	47.785053	28.333395	101.388695	47.273441	12.9319505	100.5759925	-62.636669	11.0588455	96.3635975
-12.847715	38.168518	99.514412	-7.690879	12.100848	98.552422	46.791061	-2.337548	99.818054	47.809071	28.487024	101.580276	47.300066	13.074738	100.699165	-62.681824	11.126958	96.405679
-12.269608	38.204914	99.63295	-7.682676	12.190443	98.599312	46.841972	-2.207303	99.884712	47.836594	28.627884	101.73024	47.339283	13.2102905	100.807476	-62.704635	11.1705955	96.391148
-11.55279	38.123444	99.646378	-7.695776	12.294384	98.622742	46.901752	-2.081461	99.948807	47.867962	28.770533	101.814507	47.384857	13.344536	100.881657	-62.776409	11.244232	96.363827
-10.614706	37.997906	99.680504	-7.676435	12.43615	98.677513	46.961952	-1.883777	100.021782	47.85807	28.980328	101.90033	47.410011	13.5482755	100.961056	-62.762881	11.3240245	96.39397
-10.012495	37.843678	99.613152	-7.672534	12.51763	98.647087	46.991135	-1.791752	100.080704	47.847183	29.063744	101.892807	47.419159	13.635996	100.9867555	-62.764227	11.399264	96.3074185
-9.446669	37.587841	99.486748	-7.657562	12.573485	98.655006	47.024815	-1.714558	100.160912	47.821552	29.135912	101.84716	47.4231835	13.710677	101.004036	-62.7383075	11.436293	96.305976
-8.860591	37.248768	99.365112	-7.675852	12.622221	98.657494	47.048058	-1.662256	100.253853	47.773811	29.190197	101.791016	47.4109345	13.7639705	101.0224345	-62.7626385	11.4804715	96.2925535
-8.269802	36.876049	99.20755	-7.67087	12.64537	98.728004	47.069557	-1.643066	100.371384	47.744686	29.209131	101.725624	47.4071215	13.7830325	101.048504	-62.7488615	11.5077075	96.407504
-7.619582	36.384377	99.106758	-7.704805	12.666443	98.814247	47.071613	-1.657076	100.523888	47.725246	29.205534	101.655602	47.3984295	13.774229	101.089745	-62.8080395	11.558657	96.538749
-7.015558	35.92778	99.055443	-7.708882	12.642889	98.919838	47.083397	-1.697674	100.692963	47.707458	29.168085	101.613983	47.3954275	13.7352055	101.153473	-62.8131915	11.5505725	96.686203
-6.177396	35.196724	98.958946	-7.738584	12.569988	99.068382	47.122974	-1.838125	100.920334	47.696434	29.081545	101.56945	47.409704	13.62171	101.244892	-62.886872	11.518266	96.891872
-5.644201	34.625111	98.895119	-7.756585	12.492329	99.141296	47.123749	-1.933564	101.066223	47.706135	28.990576	101.532471	47.414942	13.528506	101.299347	-62.928112	11.456152	96.983245
-5.108815	33.987881	98.825714	-7.749087	12.386535	99.221848	47.136078	-2.061276	101.191963	47.710102	28.87834	101.487717	47.42309	13.408532	101.33984	-62.921264	11.364538	97.103856
-4.504962	33.32283	98.76899	-7.750702	12.279387	99.292259	47.132813	-2.175079	101.308655	47.718071	28.757429	101.430908	47.425442	13.291175	101.3697815	-62.926846	11.267599	97.2147365
-3.906996	32.684509	98.71817	-7.721954	12.157527	99.366112	47.153557	-2.324064	101.42028	47.743454	28.626957	101.376595	47.4485055	13.1514465	101.3984375	-62.8924135	11.1636075	97.3337865
-3.344315	32.06934	98.69236	-7.701598	12.049196	99.429932	47.186386	-2.45771	101.547073	47.767761	28.497229	101.338135	47.4770735	13.0197595	101.442604	-62.8802695	11.0786325	97.41726
-2.817838	31.478205	98.662201	-7.685043	11.929804	99.503311	47.207893	-2.604874	101.689026	47.809818	28.356882	101.290359	47.5088555	12.876004	101.4896925	-62.8789415	10.983604	97.5169295
-2.165914	30.419794	98.5979	-7.638248	11.743497	99.593506	47.257824	-2.834178	101.888084	47.874424	28.152832	101.219688	47.566124	12.659327	101.553886	-62.84262	10.827667	97.633126
-1.699631	29.801937	98.564514	-7.643683	11.603452	99.657448	47.29018	-2.99496	102.017632	47.89225	28.012329	101.177574	47.591215	12.5086845	101.597603	-62.878581	10.6982195	97.717293
-1.21116	29.121685	98.533623	-7.621662	11.479753	99.747726	47.312634	-3.13776	102.146545	47.918926	27.848513	101.122597	47.61578	12.3553765	101.634571	-62.859104	10.6041295	97.860881
-0.737952	28.498077	98.536324	-7.60908	11.375419	99.80983	47.331505	-3.286162	102.268112	47.934826	27.698603	101.082634	47.6331655	12.2062205	101.675373	-62.8513255	10.5446175	97.944287
-0.243826	27.910358	98.525276	-7.587031	11.251216	99.875626	47.372295	-3.432543	102.374123	47.954308	27.540663	101.067375	47.6633015	12.05406	101.720749	-62.8373635	10.448372	98.030503
0.212076	27.458361	98.519928	-7.582327	11.179596	99.940308	47.367664	-3.578514	102.459267	47.97171	27.39295	101.039444	47.669687	11.907218	101.7493555	-62.834341	10.451974	98.1312605
0.766755	27.087954	98.546928	-7.581667	11.072235	99.986137	47.387444	-3.698864	102.523735	47.999165	27.255365	101.031731	47.6933045	11.7782505	101.777733	-62.8566385	10.3662195	98.194541
1.680858	26.624241	98.569443	-7.555486	10.981575	100.040352	47.36467	-3.882225	102.567184	48.030384	27.088619	101.038071	47.697527	11.603197	101.8026275	-62.808499	10.359953	98.2780765
2.36009	26.335796	98.58123	-7.560688	10.944947	100.049629	47.376366	-3.998082	102.565239	48.071327	26.977993	101.056496	47.7238465	11.4899555	101.8108675	-62.8452225	10.3999385	98.2883905
3.020199	26.100319	98.588959	-7.567693	10.932363	100.046829	47.343021	-4.078948	102.547539	48.098499	26.915398	101.075172	47.72076	11.418225	101.8113555	-62.856146	10.446501	98.2823025
3.660534	25.903767	98.62043	-7.58206	10.929112	100.029671	47.310345	-4.139007	102.496025	48.119713	26.869308	101.099602	47.715029	11.3651505	101.7978135	-62.879149	10.4930735	98.2615285
4.279925	25.754456	98.622467	-7.603233	10.935657	99.992783	47.282387	-4.162323	102.408981	48.11795	26.842779	101.124107	47.7001685	11.340228	101.766544	-62.9066345	10.531086	98.219022
4.870924	25.780493	98.621979	-7.645777	10.999276	99.932304	47.241039	-4.161625	102.293488	48.084339	26.852751	101.147636	47.662689	11.345563	101.720562	-62.954243	10.652989	98.144046
5.53369	25.874901	98.642914	-7.683285	11.052558	99.873787	47.18145	-4.12292	102.16626	48.041084	26.881767	101.193298	47.611267	11.3794235	101.679779	-62.977837	10.7256925	98.067795
6.586424	26.084085	98.712112	-7.793906	11.165256	99.808441	47.068661	-4.030005	101.993073	47.947681	26.982409	101.343987	47.508171	11.476202	101.66853	-63.095983	10.85431	97.948352
7.298064	26.210117	98.811462	-7.879881	11.237571	99.781723	46.978344	-3.932893	101.917412	47.877758	27.087992	101.534927	47.428051	11.5775495	101.7261695	-63.187813	10.8975925	97.8372765
7.982371	26.413404	98.985199	-7.978624	11.335637	99.766205	46.901791	-3.847161	101.875343	47.804539	27.202272	101.790619	47.353165	11.6775555	101.832981	-63.310413	10.9937185	97.699429
8.547229	26.595461	99.245377	-8.074866	11.490878	99.773865	46.814522	-3.735879	101.902222	47.744541	27.337053	102.117599	47.2795315	11.800587	102.0099105	-63.4292635	11.181169	97.5378195
8.972523	26.841446	99.459137	-8.176731	11.638178	99.808144	46.744381	-3.661052	101.992622	47.69067	27.468189	102.511688	47.2175255	11.9035685	102.252155	-63.5709875	11.3727875	97.364133
9.445763	27.091223	99.75882	-8.285006	11.822709	99.873924	46.672626	-3.583731	102.209869	47.636944	27.627886	102.987709	47.154785	12.0220775	102.598789	-63.724797	11.6233405	97.149059
9.926109	27.276608	100.061691	-8.39272	11.992603	99.979568	46.603222	-3.485336	102.543724	47.604118	27.811687	103.550232	47.10367	12.1631755	103.046978	-63.88911	11.8220305	96.912158
10.725225	27.567995	100.621727	-8.575225	12.29613	100.230751	46.587387	-3.367853	103.116394	47.595387	28.16926	104.491631	47.091387	12.4007035	103.8040125	-64.241837	12.1915565	96.6574895
11.214742	27.710911	101.020096	-8.659389	12.486892	100.384941	46.570553	-3.258016	103.485298	47.638588	28.325951	105.047821	47.1045705	12.5339675	104.2665595	-64.4233485	12.4398165	96.5033225
11.671778	27.831253	101.365074	-8.75903	12.660453	100.51429	46.572269	-3.14946	103.800331	47.652489	28.487137	105.534836	47.112379	12.6688385	104.6675835	-64.630439	12.6520675	96.3609965
12.114536	27.913666	101.598022	-8.824292	12.839828	100.643661	46.555401	-3.032776	104.069427	47.638546	28.634039	105.933319	47.0969735	12.8006315	105.001373	-64.7455575	12.8790245	96.285949
12.426412	27.907389	101.85556	-8.869402	13.04533	100.715492	46.549961	-2.910539	104.295586	47.623177	28.767193	106.278625	47.086569	12.928327	105.2871055	-64.825373	13.162333	96.1438785
12.797415	27.721872	101.988388	-8.943001	13.203742	100.749146	46.542881	-2.793534	104.46154	47.605457	28.888147	106.512878	47.074169	13.0473065	105.487209	-64.960171	13.3601775	96.011083
13.13619	27.506721	102.050522	-8.948231	13.364519	100.791	46.548744	-2.685165	104.58094	47.580296	28.987621	106.65963	47.06452	13.151228	105.620285	-64.960982	13.57781	95.961715
13.688935	27.040295	102.054092	-8.963842	13.573891	100.756859	46.569073	-2.573511	104.694832	47.546146	29.066763	106.804588	47.0576095	13.246626	105.74971	-64.9852935	13.901156	95.764008
14.044258	26.708872	101.970589	-8.987262	13.653797	100.70356	46.576717	-2.543562	104.719475	47.520893	29.145897	106.825493	47.048805	13.3011675	105.772484	-65.023329	14.0064265	95.634636
14.329669	26.32666	101.901009	-8.977091	13.733389	100.586739	46.582188	-2.51192	104.709831	47.524307	29.167795	106.820702	47.0532475	13.3279375	105.7652665	-65.0074295	14.1388405	95.4082115
14.579966	25.895342	101.7938	-8.952483	13.813316	100.445595	46.591408	-2.491384	104.689804	47.552361	29.17589	106.778679	47.0718845	13.342253	105.7342415	-64.9768505	14.284379	95.1569485
14.780853	25.462549	101.60141	-8.958393	13.877292	100.281761	46.598053	-2.454487	104.63533	47.557076	29.219908	106.714561	47.0775645	13.3827105	105.6749455	-64.9943505	14.3718735	94.8885765
14.873918	25.019684	101.490082	-8.964174	13.945505	100.147377	46.595222	-2.378686	104.573013	47.53186	29.243677	106.610069	47.063541	13.4324955	105.591541	-64.991889	14.4585145	94.703213
14.901455	24.40621	101.329231	-8.933451	14.012697	100.067314	46.610249	-2.28959	104.50901	47.514305	29.308432	106.493233	47.062277	13.509421	105.5011215	-64.929179	14.515973	94.6335065
14.874283	23.434492	101.099762	-8.90628	14.131437	99.946869	46.66394	-2.107212	104.414841	47.482494	29.453432	106.330276	47.073217	13.67311	105.3725585	-64.885777	14.589764	94.5211795
14.8461	22.732788	100.947998	-8.873019	14.226871	99.888321	46.707645	-1.983152	104.350624	47.455902	29.600105	106.201195	47.0817735	13.8084765	105.2759095	-64.8278115	14.6452655	94.5007325
14.772901	22.046181	100.807236	-8.838198	14.335465	99.812027	46.775528	-1.854623	104.270866	47.457226	29.656961	106.017151	47.116377	13.901169	105.1440085	-64.792773	14.769761	94.4800455
14.647874	21.395348	100.669029	-8.808455	14.425569	99.731216	46.839073	-1.718337	104.189644	47.438534	29.772017	105.83078	47.1388035	14.02684	105.010212	-64.7557135	14.824298	94.45222
14.384174	20.758204	100.43074	-8.752763	14.556928	99.632843	46.897419	-1.597213	104.072548	47.437622	29.904455	105.598831	47.1675205	14.153621	104.8356895	-64.6730465	14.960235	94.4299965
14.071364	20.043758	100.206795	-8.714967	14.65136	99.560883	46.946358	-1.438889	103.92215	47.391888	30.04089	105.374321	47.169123	14.3010005	104.6482355	-64.599057	15.0017195	94.4735305
13.741422	19.26849	99.944977	-8.668674	14.782979	99.48642	47.008854	-1.29121	103.768898	47.354996	30.175123	105.100632	47.181925	14.4419565	104.434765	-64.519273	15.1240015	94.538075
13.231071	18.20079	99.684135	-8.641314	14.967375	99.433258	47.083149	-1.069266	103.486267	47.256912	30.383974	104.642593	47.1700305	14.657354	104.06443	-64.4526585	15.277396	94.802086
12.877369	17.577354	99.53067	-8.652464	15.077789	99.369583	47.097527	-0.923655	103.275299	47.136696	30.573256	104.358383	47.1171115	14.8248005	103.816841	-64.4220395	15.3307775	94.922325
12.501261	16.819744	99.292038	-8.664565	15.204017	99.300377	47.087677	-0.749769	103.011833	47.103035	30.709782	103.944572	47.095356	14.9800065	103.4782025	-64.424486	15.4280275	95.1225515
12.095212	16.046419	98.975533	-8.714119	15.308865	99.184288	47.03101	-0.576534	102.724075	46.976376	30.885256	103.557571	47.003693	15.154361	103.140823	-64.431931	15.463369	95.227753
11.716613	15.305707	98.74144	-8.775685	15.425521	99.041962	46.963558	-0.387623	102.437271	46.821327	31.054962	103.184845	46.8924425	15.3336695	102.811058	-64.4438125	15.5173725	95.272866
11.349465	14.597548	98.501129	-8.851326	15.580162	98.886093	46.872253	-0.196516	102.157173	46.682552	31.269234	102.771523	46.7774025	15.536359	102.464348	-64.4800545	15.623965	95.307838
10.982471	13.870081	98.148209	-8.953035	15.716568	98.725983	46.745113	0.079865	101.932976	46.521603	31.469042	102.368271	46.633358	15.7744535	102.1506235	-64.539428	15.6586825	95.3013425
10.409833	12.652506	97.787239	-9.096226	15.943819	98.485542	46.646927	0.303134	101.562035	46.246426	31.753365	101.776794	46.4466765	16.0282495	101.6694145	-64.6391285	15.8593885	95.3016695
10.060939	11.850019	97.586891	-9.194539	16.084768	98.342964	46.569836	0.517059	101.38427	46.036835	31.977955	101.425949	46.3033355	16.247507	101.4051095	-64.6924135	15.922029	95.2808185
9.749514	11.135907	97.464493	-9.292509	16.200216	98.249779	46.504677	0.744707	101.285568	45.834286	32.173817	101.140381	46.1694815	16.459262	101.2129745	-64.7544995	15.94117	95.2865835
9.471534	10.276599	97.369164	-9.405151	16.340696	98.198708	46.459969	0.948707	101.26313	45.676929	32.406738	100.906738	46.068449	16.6777225	101.084934	-64.878751	16.0036695	95.312482
9.181074	9.437395	97.327797	-9.508022	16.462709	98.175446	46.429752	1.154354	101.310577	45.50639	32.609062	100.722054	45.968071	16.881708	101.0163155	-64.984115	16.04371	95.3345765
8.933042	8.537611	97.348495	-9.60645	16.575632	98.188461	46.399712	1.352013	101.405479	45.363895	32.822117	100.59774	45.8818035	17.087065	101.0016095	-65.0947035	16.064199	95.3753125
8.664218	7.68779	97.410141	-9.680407	16.657463	98.210281	46.378742	1.521246	101.522682	45.246201	32.979141	100.47438	45.8124715	17.2501935	100.998531	-65.1732855	16.0647325	95.422031
8.309809	6.429276	97.510567	-9.772913	16.764082	98.204437	46.339478	1.731999	101.713905	45.08316	33.153999	100.372505	45.711319	17.442999	101.043205	-65.257145	16.085165	95.365669
8.047791	5.527421	97.530777	-9.81764	16.77117	98.195137	46.320389	1.86189	101.822243	45.004944	33.208527	100.353706	45.6626665	17.5352085	101.0879745	-65.2979465	16.0071315	95.3022995
7.819391	4.610616	97.58622	-9.856256	16.758444	98.189697	46.292431	1.936554	101.918793	44.947159	33.220135	100.362946	45.619795	17.5783445	101.1408695	-65.332307	15.9385435	95.2385245
7.586294	3.816586	97.660187	-9.881898	16.71257	98.194359	46.238827	1.994605	102.019394	44.914673	33.210926	100.411842	45.57675	17.6027655	101.215618	-65.340546	15.8223745	95.1731
7.365865	3.058502	97.72683	-9.894198	16.673536	98.200409	46.201332	2.015174	102.116119	44.889877	33.230869	100.546181	45.5456045	17.6230215	101.33115	-65.3340005	15.7240505	95.069668
7.153272	2.325975	97.731148	-9.911641	16.605797	98.21077	46.181889	2.014802	102.191803	44.924274	33.170582	100.647964	45.5530815	17.592692	101.4198835	-65.3763635	15.618902	95.0016565
6.902503	1.568981	97.76667	-9.906776	16.544516	98.232063	46.161598	2.009071	102.28833	44.933968	33.106606	100.810661	45.547783	17.5578385	101.5494955	-65.361335	15.5311935	94.9146305
6.558732	0.455959	97.867653	-9.898504	16.509958	98.334084	46.134071	2.028066	102.455902	44.986214	33.101959	101.066635	45.5601425	17.5650125	101.7612685	-65.3571505	15.4549035	94.9068995
6.34421	-0.243347	97.999496	-9.870635	16.505537	98.420891	46.143463	2.074468	102.630997	45.035332	33.120613	101.220047	45.5893975	17.5975405	101.925522	-65.3306675	15.4135335	94.91626
6.168285	-0.843894	98.129959	-9.859673	16.523296	98.496414	46.169922	2.145835	102.793419	45.060196	33.165722	101.377785	45.615059	17.6557785	102.085602	-65.334405	15.3908135	94.907226
5.961133	-1.383498	98.2491	-9.815935	16.566204	98.569366	46.214149	2.234806	102.949715	45.089993	33.240837	101.49765	45.652071	17.7378215	102.2236825	-65.283941	15.3945865	94.9150495
5.764852	-1.998011	98.341652	-9.789091	16.586607	98.609375	46.258442	2.319403	103.082565	45.105732	33.316257	101.642082	45.682087	17.81783	102.3623235	-65.260269	15.355384	94.8564265
5.540105	-2.580843	98.409836	-9.762115	16.634359	98.645561	46.296829	2.395761	103.205086	45.116245	33.411003	101.784988	45.706537	17.903382	102.495037	-65.230767	15.365336	94.796085
5.293454	-3.16531	98.453712	-9.731299	16.63446	98.682388	46.328007	2.460555	103.291191	45.150459	33.460457	101.904419	45.739233	17.960506	102.597805	-65.201831	15.308414	94.766971
4.975819	-3.970402	98.48278	-9.686141	16.624668	98.689667	46.370609	2.56894	103.406395	45.20528	33.576221	102.091003	45.7879445	18.0725805	102.748699	-65.1602265	15.1767555	94.630635
4.773999	-4.461803	98.488075	-9.666121	16.6262	98.69072	46.399944	2.642317	103.467049	45.243534	33.645512	102.205215	45.821739	18.1439145	102.836132	-65.153981	15.1084855	94.545308
4.636674	-4.894558	98.480293	-9.616813	16.63765	98.66465	46.447002	2.730781	103.512535	45.305042	33.724846	102.268433	45.876022	18.2278135	102.890484	-65.109648	15.0474865	94.438816
4.414965	-5.306815	98.453041	-9.570507	16.680986	98.630966	46.492775	2.829592	103.547966	45.361336	33.838577	102.266106	45.9270555	18.3340845	102.907036	-65.0680695	15.0278875	94.354896
4.218138	-5.770849	98.440628	-9.5123	16.71669	98.561081	46.56218	2.947521	103.54866	45.40601	33.9431	102.215683	45.984095	18.4453105	102.8821715	-65.008695	14.9880695	94.2399905
3.979676	-6.176475	98.391327	-9.448051	16.784218	98.48082	46.618217	3.068846	103.558876	45.417683	34.052979	102.11805	46.01795	18.5609125	102.838463	-64.914052	15.0075235	94.123177
3.69826	-6.618613	98.372055	-9.397323	16.809912	98.402885	46.687302	3.202471	103.558769	45.42812	34.154449	102.01709	46.057711	18.67846	102.7879295	-64.852357	14.941364	94.0178405
3.330209	-7.185768	98.357811	-9.296738	16.866753	98.261955	46.781685	3.344277	103.55687	45.444073	34.248878	101.888466	46.112879	18.7965775	102.722668	-64.706355	14.9369285	93.801242
3.101141	-7.556155	98.319176	-9.253769	16.871765	98.151421	46.832298	3.389429	103.570473	45.479275	34.294544	101.812325	46.1557865	18.8419865	102.691399	-64.6633245	14.9015435	93.611443
2.867198	-7.861508	98.29245	-9.187372	16.853781	98.023598	46.893074	3.404112	103.598717	45.534279	34.304478	101.778206	46.2136765	18.854295	102.6884615	-64.5884205	14.853267	93.3587345
2.612358	-8.117385	98.208969	-9.148409	16.830692	97.909348	46.937794	3.386444	103.624176	45.59692	34.302589	101.770065	46.267357	18.8445165	102.6971205	-64.564175	14.8168675	93.1215755
2.32874	-8.317602	98.129944	-9.095807	16.806572	97.785637	46.968426	3.363757	103.627289	45.680996	34.289871	101.765732	46.324711	18.826814	102.6965105	-64.516325	14.78633	92.8747635
1.969204	-8.478189	97.991089	-9.017067	16.781187	97.666946	47.029888	3.333315	103.607285	45.765865	34.269421	101.764427	46.3978765	18.801368	102.685856	-64.4320105	14.761006	92.648036
1.598958	-8.646226	97.88163	-8.942631	16.800575	97.555649	47.085087	3.322791	103.574059	45.863941	34.261356	101.743866	46.474514	18.7920735	102.6589625	-64.359776	14.8090765	92.4523355
0.933339	-8.827034	97.705078	-8.800892	16.810825	97.406021	47.201633	3.346369	103.498291	46.015945	34.27253	101.693535	46.608789	18.8094495	102.595913	-64.210573	14.8122005	92.216129
0.473598	-8.922885	97.555992	-8.674879	16.850454	97.309731	47.291096	3.368388	103.447533	46.132057	34.282879	101.644806	46.7115765	18.8256335	102.5461695	-64.0613345	14.8752745	92.0732925
0.05237	-8.990038	97.448578	-8.542551	16.906181	97.21833	47.393848	3.406415	103.382301	46.254448	34.302418	101.612488	46.824148	18.8544165	102.4973945	-63.90925	14.9579455	91.9392655
-0.384205	-8.999447	97.291473	-8.426705	16.949615	97.111801	47.509296	3.423666	103.304764	46.38826	34.334545	101.583076	46.948778	18.8791055	102.44392	-63.802188	15.0201245	91.779682
-0.779501	-9.03613	97.12793	-8.279238	16.991745	97.010674	47.619942	3.424392	103.195999	46.52618	34.344746	101.525902	47.073061	18.884569	102.3609505	-63.631537	15.098921	91.6603975
-1.226982	-9.008904	96.962486	-8.134741	17.048071	96.930412	47.735935	3.437648	103.063034	46.672981	34.34742	101.470123	47.204458	18.892534	102.2665785	-63.47394	15.203608	91.5942455
-1.762026	-8.965487	96.774986	-8.001855	17.065428	96.85907	47.846992	3.440442	102.91655	46.809776	34.346127	101.416435	47.328384	18.8932845	102.1664925	-63.332094	15.2375715	91.5516475
-2.586237	-8.892915	96.563599	-7.789286	17.112642	96.788734	48.003307	3.42448	102.680588	47.027866	34.330303	101.311852	47.5155865	18.8773915	101.99622	-63.0941585	15.3478925	91.581248
-3.162289	-8.830963	96.421394	-7.656518	17.147503	96.763634	48.090008	3.429909	102.521309	47.156586	34.331657	101.241127	47.623297	18.880783	101.881218	-62.936333	15.414223	91.64605
-3.761127	-8.730173	96.33461	-7.54383	17.187069	96.7276	48.170452	3.436035	102.387283	47.272987	34.323112	101.173355	47.7217195	18.8795735	101.780319	-62.8093795	15.4945645	91.674881
-4.304318	-8.664405	96.265541	-7.440011	17.221033	96.706444	48.234978	3.44018	102.258644	47.373867	34.323166	101.072899	47.8044225	18.881673	101.6657715	-62.6844445	15.560393	91.7471165
-4.895256	-8.589902	96.181831	-7.363567	17.254238	96.678185	48.279396	3.435258	102.135193	47.446247	34.315804	100.938461	47.8628215	18.875531	101.536827	-62.5899555	15.632945	91.819543
-5.543849	-8.507215	96.154655	-7.29985	17.306538	96.63752	48.33139	3.418047	102.009033	47.508778	34.310524	100.763855	47.920084	18.8642855	101.386444	-62.519784	15.7487905	91.888596
-6.161147	-8.395763	96.101418	-7.249446	17.3027	96.594482	48.380394	3.387819	101.886139	47.561188	34.273155	100.591148	47.970791	18.830487	101.2386435	-62.469683	15.774913	91.9503205
-7.204618	-8.249118	96.076485	-7.177272	17.280535	96.568665	48.43309	3.347027	101.744926	47.603302	34.208984	100.405411	48.018196	18.7780055	101.0751685	-62.37274	15.7830645	92.0621615
-7.864186	-8.14327	96.066948	-7.120515	17.253878	96.555542	48.471062	3.303428	101.727501	47.647476	34.167084	100.331947	48.059269	18.735256	101.029724	-62.300299	15.7725	92.08136
-8.478613	-8.045162	96.096161	-7.100653	17.214827	96.553185	48.508648	3.253122	101.72905	47.690781	34.131004	100.298737	48.0997145	18.692063	101.0138935	-62.3010205	15.737591	92.0924765
-9.124945	-7.932938	96.085403	-7.045113	17.177977	96.54921	48.544724	3.202597	101.751328	47.736034	34.063332	100.291107	48.140379	18.6329645	101.0212175	-62.230605	15.7229895	92.0772025
-9.84158	-7.84094	96.083847	-7.000147	17.110626	96.553108	48.566494	3.15546	101.77597	47.77467	34.006599	100.300087	48.170582	18.5810295	101.0380285	-62.170876	15.6402225	92.0681875
-10.544578	-7.697439	96.055168	-6.951903	17.062174	96.550888	48.591404	3.109207	101.788239	47.822914	33.967186	100.31382	48.207159	18.5381965	101.0510295	-62.110965	15.5861515	92.0507465
-11.266688	-7.575365	95.99765	-6.908022	17.006929	96.54229	48.608009	3.053333	101.790985	47.885925	33.902245	100.338921	48.246967	18.477789	101.064953	-62.063011	15.536069	92.019627
-12.318274	-7.33337	95.945618	-6.838511	16.925421	96.544495	48.640285	2.935089	101.762566	47.962688	33.804371	100.383949	48.3014865	18.36973	101.0732575	-61.9785085	15.481112	92.0157325
-12.979632	-7.166451	95.851685	-6.801038	16.868883	96.534607	48.661785	2.858014	101.724922	48.034939	33.718086	100.395691	48.348362	18.28805	101.0603065	-61.950438	15.449716	92.0089075
-13.745722	-7.011641	95.749954	-6.73609	16.810026	96.485451	48.685665	2.762221	101.6549	48.108009	33.636467	100.404129	48.396837	18.199344	101.0295145	-61.869017	15.420708	91.9413875
-14.476191	-6.811922	95.573189	-6.682178	16.755789	96.42057	48.720951	2.691647	101.565407	48.186825	33.569855	100.397263	48.453888	18.130751	100.981335	-61.818244	15.380827	91.859805
-15.252871	-6.633549	95.384628	-6.622639	16.707596	96.322998	48.779984	2.652804	101.47406	48.240349	33.508446	100.376678	48.5101665	18.080625	100.925369	-61.7554445	15.334567	91.720627
-15.966946	-6.40274	95.234261	-6.541951	16.666975	96.240204	48.829254	2.652878	101.390648	48.304359	33.511963	100.340446	48.5668065	18.0824205	100.865547	-61.6507085	15.2515295	91.614861
-16.635427	-6.230586	95.106163	-6.474171	16.644903	96.163666	48.909725	2.66826	101.327118	48.356709	33.523914	100.298035	48.633217	18.096087	100.8125765	-61.581559	15.193719	91.5147555
-17.832932	-5.977507	95.021233	-6.355326	16.638908	96.076805	49.027435	2.703488	101.249825	48.440559	33.565922	100.154045	48.733997	18.134705	100.701935	-61.444649	15.143111	91.451675
-18.658272	-5.806976	95.000908	-6.278533	16.626167	96.047668	49.119099	2.72099	101.178253	48.48341	33.593491	100.008408	48.8012545	18.1572405	100.5933305	-61.3583205	15.0950935	91.5020055
-19.411411	-5.643628	95.019081	-6.198734	16.628225	96.01194	49.195683	2.74863	101.096001	48.520943	33.614937	99.822937	48.858313	18.1817835	100.459469	-61.255781	15.0746665	91.564411
-20.154787	-5.497329	95.057693	-6.129988	16.594261	95.983917	49.283066	2.758757	101.007225	48.539589	33.621979	99.633347	48.9113275	18.190368	100.320286	-61.1713035	14.998154	91.647548
-20.998743	-5.316873	95.101151	-6.074789	16.557268	95.984825	49.362	2.755423	100.932869	48.548733	33.598732	99.451912	48.9553665	18.1770775	100.1923905	-61.1049445	14.9374585	91.7772595
-21.812634	-5.132107	95.170479	-6.038736	16.490932	96.013123	49.404907	2.733631	100.889328	48.579247	33.557945	99.305443	48.992077	18.145788	100.0973855	-61.069549	14.836076	91.9288605
-22.720978	-4.941672	95.310989	-5.99771	16.421219	96.063744	49.45015	2.677777	100.864647	48.610832	33.502663	99.16124	49.030491	18.09022	100.0129435	-61.025911	14.752218	92.1145445
-23.94766	-4.656205	95.559135	-5.966602	16.269325	96.155624	49.48938	2.559499	100.803886	48.643745	33.463982	98.910988	49.0665625	18.0117405	99.857437	-60.9997665	14.5269095	92.453811
-24.80769	-4.454556	95.757492	-5.947231	16.195971	96.214722	49.492966	2.480659	100.739288	48.644508	33.389027	98.673325	49.068737	17.934843	99.7063065	-60.963199	14.457099	92.7231375
-25.690042	-4.247111	95.966965	-5.962189	16.079672	96.272469	49.475006	2.407841	100.647995	48.619728	33.323257	98.423286	49.047367	17.865549	99.5356405	-60.971745	14.293795	93.0092975
-26.592211	-3.995973	96.173241	-5.97054	15.974485	96.325455	49.507587	2.336507	100.520638	48.553085	33.224167	98.161087	49.030336	17.780337	99.3408625	-60.971416	14.168633	93.3100475
-27.442801	-3.717494	96.368065	-5.997395	15.839863	96.373894	49.432835	2.293086	100.455666	48.490299	33.135677	97.932159	48.961567	17.7143815	99.1939125	-60.956357	13.9653445	93.5538755
-28.230577	-3.44227	96.505844	-6.030279	15.706632	96.409729	49.476898	2.215492	100.341125	48.408501	33.053745	97.761032	48.9426995	17.6346185	99.0510785	-61.0032575	13.7786455	93.7683795
-29.087767	-3.185076	96.561401	-6.05672	15.560065	96.433334	49.458302	2.150415	100.259888	48.334404	32.975418	97.63192	48.896353	17.5629165	98.945904	-61.009793	13.5572135	93.920764
-30.377106	-2.684491	96.591614	-6.111959	15.320283	96.46344	49.395546	2.008012	100.189995	48.250011	32.88129	97.556496	48.8227785	17.444651	98.8732455	-61.0466965	13.195915	94.0536345
-31.218735	-2.312874	96.622116	-6.160029	15.18512	96.48954	49.382328	1.899739	100.134827	48.197296	32.774609	97.546875	48.789812	17.337174	98.840851	-61.10987	13.033066	94.138229
-31.988111	-1.884879	96.652107	-6.195109	15.034029	96.551514	49.334358	1.792886	100.108566	48.187515	32.617661	97.531006	48.7609365	17.2052735	98.819786	-61.1511545	12.8627845	94.283242
-32.769588	-1.50111	96.7089	-6.259406	14.891674	96.633293	49.285046	1.700547	100.076904	48.162182	32.538151	97.58625	48.723614	17.119349	98.831577	-61.242426	12.663999	94.435009
-33.55204	-1.014873	96.754417	-6.274633	14.767297	96.740784	49.230228	1.599597	100.03582	48.14846	32.455662	97.650063	48.689344	17.0276295	98.8429415	-61.23861	12.5069645	94.6386265
-34.386349	-0.485048	96.850479	-6.330988	14.62357	96.839249	49.175789	1.529291	99.974174	48.127247	32.382851	97.69648	48.651518	16.956071	98.835327	-61.313494	12.291069	94.843171
-35.082275	0.060096	96.937569	-6.382523	14.54659	96.9683	49.141006	1.476209	99.87767	48.083233	32.352074	97.744774	48.6121195	16.9141415	98.811222	-61.3771655	12.1790385	95.125378
-36.151169	0.851528	97.111877	-6.404675	14.37161	97.104958	49.10537	1.448947	99.759361	48.015358	32.352932	97.814507	48.560364	16.9009395	98.786934	-61.369714	11.8422805	95.422982
-36.851234	1.44116	97.185486	-6.421203	14.283621	97.188377	49.091045	1.446639	99.680275	47.952835	32.369873	97.847786	48.52194	16.908256	98.7640305	-61.364346	11.658986	95.6127235
-37.592144	2.051605	97.2836	-6.449572	14.220521	97.270767	49.079185	1.452665	99.612656	47.891094	32.384609	97.879265	48.4851395	16.918637	98.7459605	-61.3842835	11.522405	95.7955735
-38.203316	2.673709	97.361855	-6.484888	14.119093	97.34539	49.057999	1.466108	99.55439	47.828995	32.405647	97.919884	48.443497	16.9358775	98.737137	-61.413273	11.3023085	95.953643
-38.808464	3.233837	97.459999	-6.502876	14.064453	97.409332	49.033604	1.472141	99.485435	47.768082	32.416992	97.962639	48.400843	16.9445665	98.724037	-61.406595	11.1843395	96.094627
-39.457832	3.850247	97.525856	-6.546293	13.982182	97.484497	49.000046	1.464245	99.407806	47.712498	32.435181	98.008415	48.356272	16.949713	98.7081105	-61.448858	11.014651	96.2608835
-40.081245	4.502226	97.552467	-6.596376	13.918275	97.519325	48.969189	1.455814	99.33239	47.663517	32.427845	98.071854	48.316353	16.9418295	98.702122	-61.509105	10.8947205	96.336528
-40.936043	5.491418	97.598267	-6.669566	13.796608	97.55938	48.885994	1.434329	99.234535	47.585995	32.41497	98.195198	48.2359945	16.9246495	98.7148665	-61.5751265	10.6685665	96.4038935
-41.453445	6.07421	97.656006	-6.721756	13.756116	97.609444	48.777538	1.431703	99.2239	47.54097	32.400173	98.27684	48.159254	16.915938	98.75037	-61.602766	10.596294	96.468518
-42.012665	6.661002	97.735558	-6.755017	13.676296	97.672249	48.705719	1.411963	99.202179	47.495079	32.381004	98.387886	48.100399	16.8964835	98.7950325	-61.610433	10.4561085	96.5494655
-42.531319	7.29756	97.795204	-6.82264	13.628699	97.760246	48.641415	1.387437	99.194283	47.450809	32.361282	98.498627	48.046112	16.8743595	98.846455	-61.691392	10.3830385	96.674037
-43.027084	7.933827	97.920876	-6.879983	13.599465	97.817856	48.580647	1.357412	99.181503	47.411015	32.345627	98.589584	47.995831	16.8515195	98.8855435	-61.755797	10.3474105	96.7501685
-43.483826	8.540867	98.011299	-6.944565	13.570613	97.884659	48.527588	1.32403	99.154411	47.341888	32.361748	98.698936	47.934738	16.842889	98.9266735	-61.823868	10.298337	96.8426445
-43.85117	9.123893	98.081413	-6.970686	13.550488	97.939888	48.465622	1.311478	99.139351	47.320728	32.294872	98.736504	47.893175	16.803175	98.9379275	-61.834547	10.297801	96.9418485
-44.457748	9.875858	98.161232	-7.052235	13.501699	97.97097	48.404911	1.304461	99.104988	47.254898	32.29213	98.820427	47.8299045	16.7982955	98.9627075	-61.9343745	10.2051025	96.9792325
-44.817074	10.385744	98.191437	-7.111947	13.485457	97.985039	48.34272	1.311242	99.091927	47.19017	32.30727	98.874702	47.766445	16.809256	98.9833145	-61.990339	10.161658	96.9867635
-45.130733	10.900205	98.257675	-7.173488	13.476047	97.995323	48.277679	1.32577	99.07534	47.127266	32.322395	98.913719	47.7024725	16.8240825	98.9945295	-62.0494485	10.1280115	96.9961165
-45.442242	11.426304	98.332146	-7.258241	13.47599	98.025902	48.195263	1.321914	99.058426	47.05695	32.329304	98.949181	47.6261065	16.825609	99.0038035	-62.1425885	10.126371	97.0480005
-45.668663	11.824819	98.492561	-7.340861	13.465102	98.070137	48.112305	1.308614	99.055168	46.983929	32.320015	98.985138	47.548117	16.8143145	99.020153	-62.229839	10.1158895	97.120121
-45.846523	12.271273	98.550262	-7.401273	13.44057	98.11187	48.026352	1.28178	99.055977	46.914524	32.285789	99.026695	47.470438	16.7837845	99.041336	-62.272984	10.0973555	97.182404
-46.033268	12.626576	98.660728	-7.481028	13.427202	98.14476	47.940193	1.241328	99.065323	46.858047	32.254387	99.071571	47.39912	16.7478575	99.068447	-62.361176	10.1065465	97.221073
-46.206631	12.985453	98.68499	-7.608096	13.393174	98.190399	47.794933	1.173782	99.090874	46.751778	32.18816	99.170837	47.2733555	16.680971	99.1308555	-62.4895475	10.105377	97.2499425
-46.334427	13.2312	98.719177	-7.705463	13.381245	98.219368	47.690495	1.129292	99.104622	46.66608	32.144077	99.224052	47.1782875	16.6366845	99.164337	-62.5892135	10.1258055	97.274399
-46.402985	13.460159	98.721817	-7.809516	13.330306	98.22963	47.586853	1.098503	99.113968	46.580349	32.105495	99.261742	47.083601	16.601999	99.187855	-62.702633	10.058613	97.271405
-46.571838	13.817246	98.799225	-7.905649	13.315511	98.23719	47.497948	1.064552	99.103386	46.490742	32.066086	99.276703	46.994345	16.565319	99.1900445	-62.805643	10.065703	97.2843355
-46.620403	14.065841	98.789001	-8.00563	13.32494	98.223236	47.400829	1.028043	99.101189	46.406345	32.037552	99.280128	46.903587	16.5327975	99.1906585	-62.914847	10.1170825	97.2558135
-46.621975	14.263731	98.781929	-8.087437	13.330904	98.231583	47.309658	1.0055	99.105034	46.32571	32.006416	99.271599	46.817684	16.505958	99.1883165	-62.992558	10.15585	97.2748495
-46.626846	14.535371	98.746521	-8.159978	13.353345	98.23539	47.221764	0.991237	99.129761	46.240295	31.982162	99.258469	46.7310295	16.4866995	99.194115	-63.0509855	10.2199905	97.276665
-46.589722	14.936728	98.743248	-8.295261	13.384981	98.27935	47.106316	0.976162	99.204948	46.115715	31.973013	99.245056	46.6110155	16.4745875	99.225002	-63.2015375	10.2953745	97.333698
-46.556831	15.180121	98.761528	-8.361245	13.399935	98.318604	47.035805	0.978228	99.265877	46.028931	31.968441	99.25975	46.532368	16.4733345	99.2628135	-63.254858	10.3265355	97.3743945
-46.430161	15.42085	98.764114	-8.454917	13.395044	98.375092	46.968296	0.98077	99.344734	45.958626	31.963295	99.277023	46.463461	16.4720325	99.3108785	-63.373295	10.3180555	97.4393055
-46.311344	15.636584	98.792557	-8.518914	13.403493	98.413071	46.898964	0.97992	99.453995	45.880226	31.947575	99.313095	46.389595	16.4637475	99.383545	-63.427423	10.3432385	97.442597
-46.115402	15.827036	98.762306	-8.589144	13.416295	98.470764	46.825893	0.97448	99.591003	45.808823	31.937483	99.366486	46.317358	16.4559815	99.4787445	-63.495646	10.3766085	97.4627835
-45.944042	16.061602	98.768776	-8.679409	13.430259	98.525208	46.765781	0.966911	99.756699	45.744919	31.92519	99.421242	46.25535	16.4460505	99.5889705	-63.614168	10.4144675	97.4614455
-45.776756	16.285191	98.815071	-8.749652	13.436606	98.5839	46.694954	0.956043	99.908218	45.688202	31.909891	99.48394	46.191578	16.432967	99.696079	-63.690882	10.440245	97.471721
-45.419682	16.648428	98.78083	-8.84348	13.448604	98.659058	46.580212	0.930196	100.12336	45.602798	31.87294	99.563293	46.091505	16.401568	99.8433265	-63.778465	10.49564	97.4747895
-45.144035	16.893042	98.780228	-8.927987	13.475948	98.683075	46.486374	0.910875	100.220886	45.553856	31.830982	99.592262	46.020115	16.3709285	99.906574	-63.876089	10.5809675	97.459576
-44.858559	17.138447	98.733696	-9.016261	13.46927	98.702202	46.403057	0.881611	100.289284	45.495888	31.796736	99.629028	45.9494725	16.3391735	99.959156	-63.9819945	10.5993665	97.445248
-44.543171	17.4496	98.669556	-9.09706	13.45507	98.682487	46.310402	0.846634	100.345337	45.445187	31.761011	99.659439	45.8777945	16.3038225	100.002388	-64.0719145	10.6063175	97.362586
-44.219269	17.753441	98.595993	-9.179356	13.463633	98.656693	46.22802	0.818625	100.378433	45.381142	31.732819	99.68737	45.804581	16.275722	100.0329015	-64.163293	10.651544	97.2804845
-43.851082	18.092253	98.520645	-9.256611	13.481792	98.623886	46.1646	0.806834	100.408318	45.312214	31.725311	99.72097	45.738407	16.2660725	100.064644	-64.251629	10.6975115	97.183128
-43.522778	18.439236	98.482735	-9.341913	13.504404	98.621887	46.09549	0.817314	100.447556	45.249798	31.728888	99.748146	45.672644	16.273101	100.097851	-64.35647	10.735707	97.145923
-43.086407	19.09223	98.459557	-9.475502	13.550149	98.640167	45.977604	0.87766	100.537804	45.129456	31.780088	99.795265	45.55353	16.328874	100.1665345	-64.504534	10.771424	97.1137995
-42.77705	19.535213	98.476906	-9.562638	13.603008	98.667648	45.927734	0.930065	100.593933	45.04554	31.834206	99.827614	45.486637	16.3821355	100.2107735	-64.611913	10.8238805	97.1245225
-42.406849	19.972069	98.478752	-9.633929	13.635787	98.693352	45.876209	0.994246	100.633446	44.976372	31.914318	99.849144	45.4262905	16.454282	100.241295	-64.6941485	10.817292	97.145409
-42.041252	20.409103	98.482254	-9.70943	13.677844	98.700211	45.827152	1.075635	100.645554	44.905449	31.98735	99.867538	45.3663005	16.5314925	100.256546	-64.7851605	10.8241955	97.143876
-41.645691	20.940004	98.438766	-9.752054	13.7161	98.68763	45.785976	1.132359	100.637344	44.833809	32.097614	99.881577	45.3098925	16.6149865	100.2594605	-64.8140005	10.8172135	97.1157995
-41.268051	21.414167	98.40773	-9.768292	13.778201	98.670975	45.754055	1.175534	100.604271	44.834347	32.096214	99.840042	45.294201	16.635874	100.2221565	-64.830785	10.920528	97.1197935
-40.87479	21.936295	98.393982	-9.790158	13.827012	98.647049	45.721531	1.207372	100.567749	44.814308	32.128231	99.830124	45.2679195	16.6678015	100.1989365	-64.8482355	10.9862225	97.0951615
-40.326138	22.762371	98.416229	-9.819837	13.868843	98.626495	45.677551	1.234838	100.508392	44.80024	32.151321	99.863091	45.2388955	16.6930795	100.1857415	-64.8785695	11.0446065	97.0672485
-39.972694	23.343018	98.446289	-9.847923	13.8891	98.643478	45.644444	1.25131	100.486824	44.805752	32.175526	99.925003	45.225098	16.713418	100.2059135	-64.920944	11.064782	97.0810425
-39.597382	23.922333	98.495033	-9.868717	13.910538	98.664268	45.615864	1.282428	100.490532	44.809792	32.215805	99.998825	45.212828	16.7491165	100.2446785	-64.950262	11.0719595	97.0838575
-39.203579	24.532913	98.513031	-9.90099	13.948241	98.68811	45.588581	1.320395	100.488411	44.804157	32.260227	100.071968	45.196369	16.790311	100.2801895	-64.998349	11.106171	97.0960305
-38.867229	25.148869	98.530655	-9.922634	13.988359	98.700371	45.55854	1.376564	100.485786	44.804718	32.319435	100.124741	45.181629	16.8479995	100.3052635	-65.026897	11.1287185	97.0954785
-38.495735	25.78825	98.502029	-9.928064	14.051186	98.67923	45.540474	1.434092	100.475441	44.808468	32.376873	100.162743	45.174471	16.9054825	100.319092	-65.030599	11.1968895	97.039368
-38.153641	26.443014	98.482094	-9.93838	14.144896	98.64653	45.528942	1.492399	100.446198	44.832172	32.434597	100.165085	45.180557	16.963498	100.3056415	-65.057317	11.326294	96.9874185
-37.679565	27.469816	98.432419	-9.920396	14.279068	98.566238	45.51133	1.574731	100.356949	44.882828	32.519466	100.143936	45.197079	17.0470985	100.2504425	-65.037871	11.5110375	96.8820335
-37.303596	28.137068	98.423576	-9.924389	14.411515	98.497604	45.502205	1.63542	100.274155	44.900715	32.574093	100.138496	45.20146	17.1047565	100.2063255	-65.050238	11.7182735	96.7888825
-36.937111	28.806452	98.453766	-9.932298	14.496313	98.475578	45.483692	1.697081	100.162231	44.908855	32.627396	100.153519	45.1962735	17.1622385	100.157875	-65.0608695	11.8303875	96.793281
-36.617565	29.478735	98.529892	-9.936235	14.59616	98.469391	45.450764	1.756107	100.054672	44.919922	32.691841	100.194672	45.185343	17.223974	100.124672	-65.057813	11.968346	96.81411
-36.296688	30.137259	98.623207	-9.954817	14.667426	98.47258	45.41906	1.803199	99.940659	44.946312	32.759087	100.239075	45.182686	17.281143	100.089867	-65.09232	12.053709	96.855293
-35.987389	30.82214	98.717949	-9.959442	14.744703	98.45916	45.3922	1.847658	99.838913	44.962357	32.805664	100.285408	45.1772785	17.326661	100.0621605	-65.0961625	12.162745	96.8561595
-35.749416	31.485037	98.791855	-9.977983	14.812326	98.435745	45.358406	1.887956	99.750969	44.969707	32.853058	100.3461	45.1640565	17.370507	100.0485345	-65.1200225	12.254145	96.8229555
-35.345505	32.466324	98.891869	-10.01011	14.94573	98.396095	45.346252	1.944629	99.660149	44.982784	32.931843	100.441292	45.164518	17.438236	100.0507205	-65.184738	12.453224	96.7414695
-35.036636	33.095924	98.932426	-10.040709	15.016878	98.391685	45.332752	1.978985	99.62944	44.986568	32.966389	100.490257	45.15966	17.472687	100.0598485	-65.241078	12.561069	96.7235215
-34.803974	33.689175	98.990646	-10.075219	15.095152	98.413002	45.310768	2.003891	99.633713	44.979259	33.002193	100.560341	45.1450135	17.503042	100.097027	-65.2954515	12.687262	96.728977
-34.56675	34.264965	99.007866	-10.101151	15.199079	98.429947	45.3209	2.006196	99.64962	44.974747	33.037857	100.628662	45.1478235	17.5220265	100.139141	-65.3501255	12.8761315	96.720753
-34.335106	34.825012	99.095146	-10.140727	15.254329	98.429649	45.366928	1.967511	99.649956	44.974945	33.038094	100.694633	45.1709365	17.5028025	100.1722945	-65.4523905	13.0058555	96.6870035
-34.143238	35.378094	99.185081	-10.17144	15.302801	98.412949	45.421764	1.912652	99.61367	44.977249	33.074528	100.728798	45.1995065	17.49359	100.171234	-65.5423865	13.112012	96.654664
-33.974327	35.899006	99.23278	-10.189878	15.346639	98.399559	45.451988	1.886039	99.564491	44.971874	33.093163	100.758232	45.211931	17.489601	100.1613615	-65.591687	13.203677	96.6377565
-33.704929	36.611107	99.354164	-10.211519	15.413722	98.363457	45.452789	1.801211	99.480995	44.985531	33.097416	100.752914	45.21916	17.4493135	100.1169545	-65.642198	13.3781305	96.6099595
-33.545033	37.035877	99.398674	-10.219373	15.464499	98.35051	45.459053	1.767404	99.428467	44.994083	33.073963	100.731911	45.226568	17.4206835	100.080189	-65.665314	13.5083145	96.620831
-33.382195	37.412834	99.480385	-10.220841	15.482818	98.376724	45.453922	1.743045	99.413422	45.001968	33.026585	100.721344	45.227945	17.384815	100.067383	-65.669627	13.580821	96.686065
-33.195572	37.756004	99.523071	-10.219184	15.522716	98.443367	45.463356	1.68428	99.412643	45.020023	32.989117	100.717415	45.2416895	17.3366985	100.065029	-65.6800575	13.7087335	96.821705
-33.016808	38.072769	99.640984	-10.221572	15.520408	98.509483	45.471867	1.614271	99.414398	45.039139	32.935692	100.715019	45.255503	17.2749815	100.0647085	-65.698647	13.7658345	96.9542575
-32.870171	38.347042	99.761162	-10.242627	15.544631	98.575882	45.476334	1.541446	99.425476	45.059872	32.884621	100.707718	45.268103	17.2130335	100.066597	-65.753357	13.8762285	97.085167
-32.712719	38.577873	99.86097	-10.257068	15.557628	98.632721	45.489086	1.433813	99.442116	45.06995	32.868896	100.70015	45.279518	17.1513545	100.071133	-65.793654	13.9639015	97.194309
-32.389305	38.872196	99.913307	-10.257137	15.572241	98.717407	45.484821	1.286738	99.465248	45.067841	32.739754	100.663986	45.276331	17.013246	100.064617	-65.790605	14.131236	97.370197
-32.178738	39.029938	99.946716	-10.274633	15.594866	98.738625	45.472286	1.188961	99.484291	45.04747	32.707855	100.678185	45.259878	16.948408	100.081238	-65.809144	14.241324	97.396012
-31.929573	39.146652	99.951286	-10.2972	15.601903	98.742966	45.44973	1.092637	99.487526	45.082481	32.594616	100.619057	45.2661055	16.8436265	100.0532915	-65.8605055	14.3601795	97.4326405
-31.692146	39.218433	99.917671	-10.310533	15.611439	98.731422	45.436424	1.009936	99.469116	45.071178	32.515572	100.585983	45.253801	16.762754	100.0275495	-65.874867	14.460124	97.4352945
-31.386253	39.284264	99.906525	-10.329716	15.615167	98.709656	45.419231	0.950591	99.449959	45.055286	32.448635	100.531433	45.2372585	16.699613	99.990696	-65.8966905	14.530721	97.428616
-31.099955	39.353359	99.869446	-10.338042	15.6432	98.688995	45.406792	0.909923	99.444313	45.046566	32.397259	100.499954	45.226679	16.653591	99.9721335	-65.902763	14.632809	97.4058565
-30.747875	39.405804	99.82666	-10.342822	15.705818	98.697052	45.400875	0.889388	99.471176	45.046837	32.350643	100.489449	45.223856	16.6200155	99.9803125	-65.9095	14.7916205	97.4137915
-30.165031	39.40868	99.828461	-10.329648	15.824339	98.74585	45.400589	0.861558	99.589645	45.083569	32.327492	100.51622	45.242079	16.594525	100.0529325	-65.901375	15.054153	97.4387675
-29.725796	39.353882	99.790504	-10.32494	15.898577	98.805359	45.411823	0.853857	99.700394	45.122383	32.335777	100.566673	45.267103	16.594817	100.1335335	-65.916983	15.202337	97.4771845
-29.24614	39.284809	99.811218	-10.32699	16.00738	98.878777	45.420174	0.854625	99.837837	45.155781	32.358215	100.628868	45.2879775	16.60642	100.2333525	-65.9419575	15.40834	97.5242015
-28.767365	39.220509	99.805923	-10.310893	16.093594	98.95752	45.411171	0.864192	99.996056	45.173164	32.367912	100.687386	45.2921675	16.616052	100.341721	-65.9139535	15.571136	97.573319
-28.220442	39.146839	99.801056	-10.336062	16.158018	99.054115	45.395912	0.871976	100.180344	45.188477	32.375587	100.76152	45.2921945	16.6237815	100.470932	-65.9643185	15.6922545	97.637298
-27.646919	39.048473	99.811348	-10.347572	16.219334	99.158432	45.365917	0.883901	100.381004	45.214947	32.382008	100.826683	45.290432	16.6329545	100.6038435	-65.985576	15.8057135	97.7130205
-27.014977	38.971584	99.775505	-10.355869	16.279325	99.245087	45.368992	0.885508	100.569008	45.215019	32.381813	100.898514	45.2920055	16.6336605	100.733761	-66.0037435	15.9249895	97.756413
-26.12837	38.83168	99.727905	-10.370274	16.285015	99.353119	45.367035	0.907881	100.876892	45.227562	32.384605	100.965157	45.2972985	16.646243	100.9210245	-66.0378465	15.923787	97.7852135
-25.489342	38.701473	99.64241	-10.352801	16.26289	99.417442	45.38126	0.918528	101.075516	45.228283	32.381634	101.000259	45.3047715	16.650081	101.0378875	-66.0103735	15.875699	97.7969965
-24.819233	38.559212	99.546959	-10.339971	16.262487	99.47493	45.423012	0.928091	101.277504	45.233555	32.370098	101.003242	45.3282835	16.6490945	101.140373	-66.0082255	15.8758795	97.809487
-24.100885	38.455025	99.413078	-10.323798	16.214722	99.518509	45.469204	0.935261	101.476334	45.234154	32.36412	100.987663	45.351679	16.6496905	101.2319985	-65.999275	15.7797535	97.8050195
-23.375473	38.342545	99.273453	-10.304297	16.190855	99.544716	45.53109	0.949096	101.668121	45.239468	32.369961	100.962761	45.385279	16.6595285	101.315441	-65.993873	15.7221815	97.773991
-22.628199	38.263519	99.135437	-10.262832	16.150383	99.58252	45.596813	0.979061	101.856232	45.242485	32.382462	100.945137	45.419649	16.6807615	101.4006845	-65.945313	15.6200045	97.7643555
-21.906527	38.256512	99.05201	-10.241954	16.12306	99.615578	45.667171	1.002927	102.014633	45.246063	32.403004	100.940559	45.456617	16.7029655	101.477596	-65.940525	15.5431545	97.75356
-20.733681	38.222919	98.977287	-10.207768	16.062128	99.677132	45.694206	1.060182	102.243828	45.257973	32.457748	100.964523	45.4760895	16.758965	101.6041755	-65.8916255	15.365291	97.7500885
-19.943705	38.239914	98.939911	-10.18113	16.02257	99.714272	45.73769	1.083449	102.341858	45.281292	32.48465	100.982094	45.509491	16.7840495	101.661976	-65.871751	15.2610905	97.766568
-19.117382	38.277386	98.892632	-10.143377	15.986043	99.75489	45.764229	1.105055	102.430618	45.308979	32.487244	101.00769	45.536604	16.7961495	101.719154	-65.823358	15.1759365	97.790626
-18.305542	38.386658	98.851845	-10.118489	15.966283	99.784348	45.810852	1.13252	102.528038	45.345432	32.491001	101.050247	45.578142	16.8117605	101.7891425	-65.81512	15.1208055	97.7795535
-17.475859	38.587658	98.836929	-10.089622	15.952719	99.810669	45.852993	1.143309	102.609924	45.385246	32.498558	101.115295	45.6191195	16.8209335	101.8626095	-65.7983635	15.0845045	97.7587285
-16.651102	38.89291	98.829659	-10.03834	15.924227	99.835854	45.885883	1.1406	102.688805	45.431293	32.490303	101.189613	45.658588	16.8154515	101.939209	-65.735268	15.0330025	97.732499
-15.842114	39.216362	98.87056	-10.010285	15.891192	99.864166	45.901005	1.140054	102.720978	45.488552	32.485031	101.309227	45.6947785	16.8125425	102.0151025	-65.7153485	14.9698415	97.7132295
-14.56689	39.742352	98.991585	-9.957138	15.845394	99.886253	45.913574	1.142097	102.751411	45.579185	32.545258	101.575706	45.7463795	16.8436775	102.1635585	-65.6606555	14.8471105	97.6089475
-13.773007	40.110352	99.1409	-9.940371	15.827353	99.884972	45.927364	1.130901	102.744446	45.670811	32.524891	101.746368	45.7990875	16.827896	102.245407	-65.6798295	14.82681	97.524537
-12.945133	40.53397	99.29232	-9.924998	15.817027	99.895683	45.972183	1.103166	102.702057	45.735466	32.578102	101.960632	45.8538245	16.840634	102.3313445	-65.7038205	14.79342	97.4600215
-12.158907	41.05608	99.496689	-9.910821	15.831919	99.937538	45.973064	1.117904	102.717743	45.765888	32.636509	102.216911	45.869476	16.8772065	102.467327	-65.691118	14.7866315	97.407749
-11.417267	41.612591	99.718102	-9.911689	15.879427	99.97879	45.981239	1.148383	102.792831	45.767918	32.763908	102.547493	45.8745785	16.9561455	102.670162	-65.6979565	14.8027085	97.287418
-10.615051	42.113846	99.913902	-9.920861	15.936128	100.029282	46.00861	1.205084	102.891899	45.812397	32.840721	102.83773	45.9105035	17.0229025	102.8648145	-65.7522255	14.8493535	97.1937495
-9.875443	42.638512	100.13105	-9.942561	16.008125	100.073921	46.025085	1.295545	102.999374	45.850147	32.98455	103.146652	45.937616	17.1400475	103.073013	-65.822738	14.8762025	97.074829
-8.770505	43.515839	100.454475	-9.961686	16.134111	100.154541	45.977631	1.457191	103.176651	45.873848	33.242752	103.562805	45.9257395	17.3499715	103.369728	-65.8491115	14.9182505	96.939354
-8.067847	44.089718	100.641655	-9.995687	16.226135	100.164238	45.97757	1.573461	103.229187	45.915649	33.347733	103.773903	45.9466095	17.460597	103.501545	-65.9379835	14.991673	96.826931
-7.385235	44.646515	100.812706	-10.014651	16.3039	100.166557	45.961128	1.677235	103.255783	45.915539	33.524757	103.996765	45.9383335	17.600996	103.626274	-65.9676355	15.006804	96.70684
-6.696805	45.169754	100.986359	-10.032114	16.373901	100.158226	45.943401	1.769255	103.259102	45.964424	33.577461	104.126068	45.9539125	17.673358	103.692585	-66.0181405	15.074444	96.623867
-6.097539	45.73362	101.17598	-10.052421	16.425434	100.157738	45.939247	1.850349	103.24556	45.957508	33.708866	104.287933	45.9483775	17.7796075	103.7667465	-66.0532195	15.0712605	96.5487295
-5.410961	46.231686	101.360214	-10.048272	16.509346	100.178055	45.935131	1.911449	103.217735	45.996384	33.722206	104.377106	45.9657575	17.8168275	103.7974205	-66.0623015	15.2018645	96.5586895
-4.751451	46.724186	101.512589	-10.039925	16.544613	100.197365	45.939358	1.954796	103.198578	46.014286	33.757217	104.491913	45.976822	17.8560065	103.8452455	-66.056672	15.2332195	96.5494845
-3.920432	47.44825	101.809624	-10.014277	16.585896	100.236572	45.966705	1.999066	103.153381	46.073895	33.793278	104.640427	46.0203	17.896172	103.896904	-66.048854	15.27562	96.57624
-3.36975	47.847137	101.943192	-9.962598	16.599648	100.257042	45.988888	2.011111	103.109634	46.078842	33.847176	104.752075	46.033865	17.9291435	103.9308545	-65.959061	15.2701525	96.5832295
-2.801192	48.207855	102.050087	-9.931586	16.599121	100.247681	46.00531	2.021056	103.057877	46.149628	33.80051	104.798088	46.077469	17.910783	103.9279825	-65.940641	15.287459	96.5673795
-2.289284	48.610626	102.167389	-9.932615	16.615311	100.203911	46.027454	2.031016	102.996872	46.172726	33.841751	104.862679	46.10009	17.9363835	103.9297755	-65.96532	15.2942385	96.4780465
-1.786075	48.97327	102.280136	-9.899042	16.631729	100.180138	46.051594	2.032905	102.937111	46.201481	33.846142	104.881584	46.1265375	17.9395235	103.9093475	-65.9246215	15.3239345	96.4509285
-1.304735	49.277706	102.374054	-9.871452	16.636934	100.164459	46.094471	2.047453	102.87162	46.24094	33.80788	104.87468	46.1677055	17.9276665	103.87315	-65.9106095	15.3462015	96.455768
-0.893924	49.611046	102.483055	-9.842046	16.680769	100.149582	46.12735	2.055421	102.827988	46.257217	33.810852	104.889915	46.1922835	17.9331365	103.8589515	-65.8763755	15.4284015	96.4402125
-0.252234	49.963367	102.664734	-9.801707	16.699652	100.153748	46.164421	2.068296	102.755951	46.277065	33.811611	104.932655	46.220743	17.9399535	103.844303	-65.824157	15.4593505	96.463193
0.194276	50.089012	102.724472	-9.781018	16.686613	100.164291	46.19508	2.063963	102.702545	46.293659	33.803143	104.971245	46.2443695	17.933553	103.836895	-65.8064055	15.439673	96.491687
0.60859	50.223183	102.78978	-9.761822	16.688274	100.159691	46.220795	2.052393	102.663994	46.316223	33.787586	105.010078	46.268509	17.9199895	103.837036	-65.792153	15.4565585	96.482346
0.982428	50.305546	102.873825	-9.738691	16.682856	100.158775	46.248085	2.040784	102.627731	46.328117	33.779007	105.043198	46.288101	17.9098955	103.8354645	-65.765483	15.4558165	96.4820855
1.347227	50.337482	102.953659	-9.724193	16.680901	100.150574	46.276463	2.040428	102.593231	46.348644	33.773705	105.072006	46.3125535	17.9070665	103.8326185	-65.7609395	15.4547355	96.4685295
1.712221	50.394226	102.984024	-9.696956	16.685381	100.115753	46.30685	2.045872	102.567169	46.365219	33.794369	105.102539	46.3360345	17.9201205	103.834854	-65.7299465	15.4506415	96.396652
2.101094	50.462044	102.997932	-9.676175	16.710138	100.082253	46.347553	2.062482	102.539993	46.385715	33.823029	105.112396	46.366634	17.9427555	103.8261945	-65.718984	15.4775205	96.3383115
2.656677	50.495564	103.003082	-9.620188	16.762093	100.081619	46.401592	2.104765	102.495384	46.402115	33.876255	105.061829	46.4018535	17.99051	103.7786065	-65.6422295	15.533676	96.3846315
3.033067	50.461281	102.989456	-9.601552	16.790981	100.0765	46.451805	2.133704	102.485992	46.411228	33.899448	105.035614	46.4315165	18.016576	103.760803	-65.6346205	15.565386	96.392197
3.388335	50.389324	102.975571	-9.571422	16.80555	100.111198	46.492191	2.143318	102.515068	46.434582	33.918003	105.025414	46.4633865	18.0306605	103.770241	-65.6062305	15.5804395	96.452155
3.754391	50.272095	102.977287	-9.532277	16.832666	100.137306	46.543018	2.142958	102.540421	46.450413	33.928238	105.029633	46.4967155	18.035598	103.785027	-65.5612695	15.629734	96.489585
4.113695	50.114147	102.960732	-9.496157	16.85887	100.160042	46.594273	2.138933	102.561829	46.466221	33.928444	105.043198	46.530247	18.0336885	103.8025135	-65.522561	15.6840515	96.5175705
4.443895	49.879997	102.936638	-9.475845	16.853266	100.157204	46.636574	2.132611	102.585457	46.485977	33.926144	105.068192	46.5612755	18.0293775	103.8268245	-65.5129655	15.6771545	96.4875835
4.793025	49.575039	102.927826	-9.45612	16.825285	100.132195	46.679058	2.112595	102.589119	46.508057	33.922459	105.102959	46.5935575	18.017527	103.846039	-65.5057975	15.633043	96.418351
5.395176	49.096581	102.882111	-9.406345	16.811285	100.07312	46.748615	2.095531	102.586304	46.585957	33.914024	105.149605	46.667286	18.0047775	103.8679545	-65.479976	15.6177925	96.2782855
5.835987	48.696785	102.833679	-9.39228	16.839531	100.016251	46.785294	2.096314	102.571701	46.626511	33.910988	105.164658	46.7059025	18.003651	103.8681795	-65.4904625	15.675411	96.1643225
6.312729	48.236855	102.841103	-9.338547	16.846985	100.025429	46.829147	2.101625	102.551125	46.65263	33.907169	105.187523	46.7408885	18.004397	103.869324	-65.4179825	15.689573	96.181534
6.779292	47.757076	102.848389	-9.306242	16.848984	100.019501	46.864445	2.112741	102.553497	46.703304	33.906071	105.211891	46.7838745	18.009406	103.882694	-65.3963585	15.688562	96.156308
7.269652	47.213043	102.84771	-9.247636	16.893517	100.039162	46.902939	2.11316	102.562698	46.756916	33.909592	105.237404	46.8299275	18.011376	103.900051	-65.3251995	15.775658	96.178273
7.759864	46.670219	102.800491	-9.190927	16.890129	100.066994	46.956108	2.112683	102.577126	46.808643	33.906769	105.27346	46.8823755	18.009726	103.925293	-65.2642295	15.770532	96.208695
8.281589	46.05616	102.774261	-9.144185	16.887943	100.065277	47.004337	2.099602	102.605972	46.871021	33.894459	105.281624	46.937679	17.9970305	103.943798	-65.226049	15.7788555	96.186756
9.129411	45.007824	102.622009	-9.078689	16.869484	100.02018	47.098564	2.085357	102.620872	46.93544	33.870651	105.274879	47.017002	17.978004	103.9478755	-65.17438	15.760964	96.0924845
9.687694	44.229229	102.485954	-9.027771	16.877804	99.930107	47.162621	2.087196	102.64312	46.971378	33.863033	105.225304	47.0669995	17.9751145	103.934212	-65.1225415	15.7804935	95.926002
10.240767	43.435452	102.2565	-8.988224	16.897671	99.829597	47.243263	2.11726	102.655495	46.963902	33.932964	105.179909	47.1035825	18.025112	103.917702	-65.0800305	15.77023	95.741492
10.798391	42.627113	102.036652	-8.946064	16.920881	99.687798	47.319618	2.183563	102.685181	46.989254	33.932705	105.059937	47.154436	18.058134	103.872559	-65.046564	15.783628	95.503037
11.405793	41.824715	101.744148	-8.907948	16.959875	99.546951	47.401081	2.246728	102.723061	46.986374	34.00222	104.964005	47.1937275	18.124474	103.843533	-65.0096235	15.795276	95.250369
12.039721	40.824642	101.460266	-8.832275	17.018555	99.428192	47.4813	2.330902	102.788177	46.985889	34.059494	104.880203	47.2335945	18.195198	103.83419	-64.8981445	15.841912	95.022194
12.659317	39.884514	101.206253	-8.792194	17.035866	99.285957	47.562592	2.400076	102.855698	47.002949	34.107433	104.833969	47.2827705	18.2537545	103.8448335	-64.8671585	15.8179775	94.7270805
13.61614	38.427441	100.929848	-8.697948	17.058033	99.082428	47.708954	2.464982	102.924789	47.02581	34.198391	104.812447	47.367382	18.3316865	103.868618	-64.763278	15.7843795	94.296238
14.306561	37.288811	100.776711	-8.603576	17.049284	98.960114	47.820396	2.49013	102.951324	47.111557	34.16975	104.757271	47.4659765	18.32994	103.8542975	-64.6731285	15.768628	94.0659305
14.983956	36.177856	100.601494	-8.498279	17.069855	98.84137	47.935841	2.527272	102.96582	47.189377	34.176689	104.724411	47.562609	18.3519805	103.8451155	-64.559167	15.7877295	93.8376245
15.670525	35.063232	100.454796	-8.366021	17.11507	98.730537	48.05563	2.580569	102.990555	47.265507	34.24572	104.72171	47.6605685	18.4131445	103.8561325	-64.3926105	15.8169955	93.6049415
16.392845	33.912254	100.300964	-8.227198	17.142736	98.623848	48.212357	2.658601	103.002884	47.370815	34.290546	104.691803	47.791586	18.4745735	103.8473435	-64.245982	15.8108985	93.4003525
17.055132	32.724087	100.117004	-8.062027	17.202002	98.5186	48.368683	2.714606	103.027641	47.51646	34.298656	104.587471	47.9425715	18.506631	103.807556	-64.0666255	15.897373	93.229644
17.777937	31.50202	99.926277	-7.891725	17.251404	98.393639	48.555939	2.796693	103.015495	47.640209	34.367733	104.511383	48.098074	18.582213	103.763439	-63.881524	15.920595	93.023839
18.837557	29.596516	99.60173	-7.621477	17.336481	98.178345	48.799664	2.911041	102.95974	47.855556	34.411774	104.341766	48.32761	18.6614075	103.650753	-63.570564	16.0115545	92.705937
19.538479	28.291473	99.378433	-7.417891	17.369476	98.007355	48.946686	2.993136	102.870979	48.005165	34.410599	104.140305	48.4759255	18.7018675	103.505642	-63.3117075	16.0370845	92.509068
20.263239	26.981453	99.107132	-7.212116	17.411701	97.829483	49.074097	3.103655	102.757736	48.129936	34.369762	103.942619	48.6020165	18.7367085	103.3501775	-63.0262485	16.0866935	92.3087885
21.004446	25.565699	98.869194	-7.006368	17.429026	97.644829	49.178703	3.178078	102.636322	48.267597	34.346886	103.681351	48.72315	18.762482	103.1588365	-62.735886	16.09557	92.1308215
21.723463	24.214212	98.56781	-6.77477	17.454393	97.433884	49.288731	3.257527	102.504227	48.408752	34.275639	103.351418	48.8487415	18.766583	102.9278225	-62.3982815	16.142203	91.9399455
22.456984	22.872177	98.259636	-6.564813	17.449501	97.200653	49.410595	3.338383	102.369606	48.545437	34.260448	102.960953	48.978016	18.7994155	102.6652795	-62.107642	16.0995865	91.7360265
23.18738	21.3494	97.947571	-6.326655	17.471292	96.982124	49.536003	3.4022	102.267197	48.652302	34.25124	102.557167	49.0941525	18.82672	102.412182	-61.7474625	16.115864	91.552066
24.304863	19.221275	97.534615	-6.071098	17.431442	96.626106	49.741821	3.483048	102.126732	48.759388	34.248032	101.987587	49.2506045	18.86554	102.0571595	-61.3928005	15.997344	91.1950525
25.023624	17.81093	97.32814	-5.935673	17.373995	96.386269	49.834835	3.495239	102.076843	48.833706	34.296646	101.648399	49.3342705	18.8959425	101.862621	-61.2056165	15.8520475	90.909917
25.706669	16.398127	97.164024	-5.85361	17.32144	96.147598	49.904621	3.480731	102.042542	48.878799	34.221218	101.367783	49.39171	18.8509745	101.7051625	-61.09893	15.7919055	90.5900335
26.390451	14.950278	96.997108	-5.782962	17.186075	95.939346	49.975159	3.428445	102.008331	48.930927	34.15712	101.169083	49.453043	18.7927825	101.588707	-61.018967	15.5793675	90.289985
27.082325	13.557041	96.940971	-5.724111	17.050385	95.755211	50.018948	3.345087	101.994385	48.970882	34.056702	101.006546	49.494915	18.7008945	101.5004655	-60.943137	15.3998755	90.0099565
27.734726	12.185622	96.904884	-5.668789	16.901501	95.621063	50.128918	3.229137	101.951859	49.0182	33.917641	100.895035	49.573559	18.573389	101.423447	-60.911137	15.229613	89.818679
28.417128	10.836276	96.868973	-5.614401	16.721853	95.528435	50.20322	3.110152	101.918839	49.022423	33.779793	100.845863	49.6128215	18.4449725	101.382351	-60.8416235	14.9987335	89.674519
29.430046	8.803097	96.909157	-5.48483	16.434212	95.479538	50.297482	2.915164	101.861504	49.124477	33.562546	100.753334	49.7109795	18.238855	101.307419	-60.6806395	14.629569	89.651657
30.134783	7.469079	96.881332	-5.392019	16.263115	95.460503	50.388412	2.779525	101.837311	49.227001	33.423943	100.715569	49.8077065	18.101734	101.27644	-60.5917445	14.424496	89.644566
30.798742	6.165112	96.913719	-5.283577	16.094856	95.464142	50.465054	2.632852	101.804031	49.3181	33.273491	100.674179	49.891577	17.9531715	101.239105	-60.458731	14.2365405	89.689179
31.462025	4.954247	96.919205	-5.18292	15.931335	95.439407	50.545681	2.48535	101.763641	49.439274	33.162354	100.621986	49.9924775	17.823852	101.1928135	-60.3583175	14.038818	89.6860005
32.061691	3.72185	96.902115	-5.061639	15.762668	95.40831	50.64336	2.354421	101.706657	49.514736	33.00922	100.589348	50.079048	17.6818205	101.1480025	-60.202326	13.8435155	89.6686175
32.727261	2.586737	96.8675	-4.962014	15.634729	95.362679	50.718262	2.216607	101.647499	49.641777	32.877979	100.495842	50.1800195	17.547293	101.0716705	-60.1040475	13.722165	89.6536875
33.377544	1.388886	96.815155	-4.865322	15.492487	95.308441	50.783604	2.087928	101.59304	49.693428	32.743042	100.454735	50.238516	17.415485	101.0238875	-59.96916	13.569489	89.5929945
34.391464	-0.280711	96.802452	-4.751931	15.270789	95.240715	50.888981	1.90284	101.497543	49.776894	32.545609	100.363556	50.3329375	17.2242245	100.9305495	-59.8367995	13.3173535	89.5508805
34.478981	-1.295449	96.711258	-4.690568	15.128353	95.206253	50.947815	1.769904	101.444542	49.826569	32.406982	100.320328	50.387192	17.088443	100.882435	-59.768328	13.168263	89.530071
34.413113	-2.207671	96.715561	-4.639608	14.965513	95.165161	50.988663	1.632984	101.403976	49.858089	32.263187	100.28167	50.423376	16.9480855	100.842823	-59.702592	12.9829405	89.487499
34.439842	-3.162374	96.686844	-4.595778	14.837072	95.144951	51.033382	1.483289	101.360336	49.902336	32.101463	100.246445	50.467859	16.792376	100.8033905	-59.659415	12.881768	89.4865115
34.465023	-4.103888	96.632446	-4.54552	14.657381	95.109573	51.02002	1.331718	101.344429	49.946892	31.938086	100.216736	50.483456	16.634902	100.7805825	-59.574496	12.67986	89.4385635
34.55164	-5.053186	96.567001	-4.493318	14.492687	95.065376	51.04808	1.169545	101.300072	50.004555	31.756052	100.177109	50.5263175	16.4627985	100.7385905	-59.5129535	12.5225755	89.3921615
34.53223	-6.039916	96.480118	-4.427246	14.33256	95.006119	51.07745	1.00532	101.248192	50.051285	31.581285	100.12529	50.5643675	16.2933025	100.686741	-59.4188595	12.3718175	89.325497
34.522774	-7.362395	96.396645	-4.3508	14.084524	94.945793	51.118374	0.77173	101.171768	50.112564	31.328043	100.059631	50.615469	16.0498865	100.6156995	-59.317069	12.1191615	89.2758865
34.538143	-8.327363	96.373077	-4.291346	13.900211	94.91906	51.152683	0.61213	101.12352	50.160156	31.175241	100.015594	50.6564195	15.8936855	100.569557	-59.2391115	11.9067365	89.268563
34.424057	-9.053866	96.312935	-4.242938	13.722462	94.894501	51.182831	0.439566	101.080772	50.217373	31.015787	99.955048	50.700102	15.7276765	100.51791	-59.185978	11.7172475	89.271092
34.018345	-9.18487	96.215088	-4.17064	13.539656	94.848022	51.230865	0.272324	101.031754	50.259293	30.840895	99.874329	50.745079	15.5566095	100.4530415	-59.086359	11.5227025	89.2430025
33.605957	-9.253697	96.185188	-4.096348	13.322292	94.818802	51.274841	0.097617	100.984344	50.306446	30.679554	99.765602	50.7906435	15.3885855	100.374973	-58.9833395	11.2559985	89.262631
33.173931	-9.295115	96.127243	-4.022354	13.132201	94.774216	51.321487	-0.078963	100.926659	50.365257	30.477602	99.634239	50.843372	15.1993195	100.280449	-58.88808	11.0650825	89.267983
32.673187	-9.354224	96.039879	-3.95698	12.883198	94.727806	51.370777	-0.27653	100.871208	50.38736	30.274466	99.515015	50.8790685	14.998968	100.1931115	-58.7930285	10.767428	89.2625005
31.879774	-9.390425	95.952286	-3.874989	12.467454	94.71563	51.423229	-0.575337	100.80397	50.361328	30.05442	99.355888	50.8922785	14.7395415	100.079929	-58.6422565	10.1953665	89.351331
31.286379	-9.402502	96.010056	-3.80604	12.140689	94.705666	51.469433	-0.798172	100.752998	50.386284	29.777584	99.249832	50.9278585	14.489706	100.001415	-58.5399385	9.791672	89.409917
30.752867	-9.433366	95.890823	-3.747494	11.826987	94.663734	51.516987	-1.049013	100.69146	50.41848	29.527628	99.172638	50.9677335	14.2393075	99.932049	-58.4627215	9.4146665	89.395419
30.202501	-9.388687	95.808838	-3.69427	11.517039	94.592728	51.536114	-1.316491	100.60762	50.43792	29.281918	99.133591	50.987017	13.9827135	99.8706055	-58.375557	9.0513645	89.3148505
29.64105	-9.323197	95.635269	-3.635098	11.225622	94.515953	51.55616	-1.621997	100.495995	50.48859	28.903727	99.072037	51.022375	13.640865	99.784016	-58.292571	8.810379	89.24789
29.012091	-9.210945	95.484474	-3.575629	10.958066	94.433624	51.566601	-1.940608	100.414848	50.54406	28.556072	99.034859	51.0553305	13.307732	99.7248535	-58.2065885	8.6084	89.1423945
28.35902	-9.165677	95.322021	-3.51374	10.700558	94.360039	51.580738	-2.252897	100.297455	50.620152	28.228559	99.036575	51.100445	12.987831	99.667015	-58.127925	8.413285	89.053063
27.383333	-8.99235	95.067825	-3.429411	10.33765	94.252563	51.556641	-2.758264	100.086189	50.760288	27.802805	99.076912	51.1584645	12.5222705	99.5815505	-58.0172865	8.1530295	88.9235755
26.745499	-8.713887	94.895477	-3.373031	10.132546	94.213715	51.542465	-3.061369	99.92157	50.865013	27.496355	99.134697	51.203739	12.217493	99.5281335	-57.949801	8.047599	88.8992965
26.138977	-8.647502	94.695526	-3.327254	9.932186	94.200684	51.527603	-3.357024	99.763664	50.973312	27.226669	99.199753	51.2504575	11.9348225	99.4817085	-57.9049655	7.9295495	88.9196595
25.40147	-8.398027	94.558731	-3.279813	9.787662	94.207741	51.51651	-3.647187	99.638199	51.079338	26.979097	99.282677	51.297924	11.665955	99.460438	-57.85755	7.909369	88.955044
24.700079	-8.189204	94.458443	-3.22343	9.666851	94.230362	51.511341	-3.866829	99.557228	51.208275	26.790726	99.408585	51.359808	11.4619485	99.4829065	-57.806668	7.8717535	88.9778175
24.044399	-7.953211	94.392654	-3.199246	9.572933	94.252029	51.513817	-4.073798	99.509148	51.348656	26.65506	99.539993	51.4312365	11.290631	99.5245705	-57.8297285	7.855235	88.9794875
23.357162	-7.815165	94.294563	-3.173202	9.493006	94.265564	51.519489	-4.237266	99.468079	51.459087	26.536175	99.646095	51.489288	11.1494545	99.557087	-57.835692	7.8365575	88.974041
22.306696	-7.49484	94.155869	-3.093793	9.410975	94.292053	51.538765	-4.428945	99.391769	51.592972	26.379984	99.793236	51.5658685	10.9755195	99.5925025	-57.7534545	7.8464305	88.9916035
21.506117	-7.24563	94.037079	-3.049556	9.360607	94.286919	51.576149	-4.544458	99.320374	51.657097	26.268425	99.875481	51.616623	10.8619835	99.5979275	-57.715735	7.8592305	88.9759105
20.751595	-7.103778	93.904999	-3.01785	9.279199	94.279938	51.595329	-4.665818	99.203476	51.711143	26.160801	99.933372	51.653236	10.7474915	99.568424	-57.688936	7.8109065	88.991452
20.001375	-6.95152	93.760498	-2.995583	9.145376	94.264008	51.614613	-4.799731	99.044708	51.788078	26.034132	99.978424	51.7013455	10.6172005	99.511566	-57.6925115	7.6735515	89.01645
19.28532	-6.886849	93.543457	-2.931122	9.040443	94.25869	51.624443	-4.970684	98.86248	51.890533	25.889414	100.018021	51.757488	10.459365	99.4402505	-57.619732	7.621521	89.0771295
18.483725	-6.787773	93.382813	-2.871965	8.88977	94.264282	51.655476	-5.170698	98.631058	51.99704	25.716103	100.055542	51.826258	10.2727025	99.3433	-57.570188	7.5068375	89.185264
17.623775	-6.725256	93.203331	-2.804344	8.723727	94.259155	51.700573	-5.413321	98.374344	52.113621	25.540998	100.100883	51.907097	10.0638385	99.2376135	-57.515785	7.3836155	89.2806965
16.415749	-6.765983	92.906174	-2.680201	8.486319	94.25489	51.723373	-5.789787	98.016998	52.33736	25.249067	100.148438	52.0303665	9.72964	99.082718	-57.3907685	7.242998	89.427062
15.63714	-6.868324	92.752686	-2.60551	8.338777	94.262024	51.764511	-6.050356	97.813187	52.469971	25.054321	100.177635	52.117241	9.5019825	98.995411	-57.328261	7.1755715	89.528637
14.804438	-7.00495	92.608513	-2.527715	8.214593	94.267456	51.799332	-6.294662	97.664032	52.581779	24.865948	100.211121	52.1905555	9.285643	98.9375765	-57.2459855	7.143543	89.5973355
13.918559	-7.182915	92.555542	-2.478954	8.09764	94.268059	51.817215	-6.508409	97.578903	52.653419	24.703917	100.221489	52.235317	9.097754	98.900196	-57.193225	7.097526	89.635922
13.017866	-7.458609	92.481247	-2.451304	8.01251	94.277184	51.839222	-6.688396	97.539925	52.7131	24.560589	100.225189	52.276161	8.9360965	98.882557	-57.178769	7.0889235	89.671811
12.197588	-7.786597	92.439293	-2.456295	7.896552	94.297562	51.854069	-6.856337	97.531631	52.746082	24.441275	100.208679	52.3000755	8.792469	98.870155	-57.2126655	7.000635	89.724969
11.312709	-8.134427	92.402962	-2.463218	7.826344	94.305725	51.861382	-6.994892	97.546913	52.758686	24.344215	100.180389	52.310034	8.6746615	98.863651	-57.23647	6.9780265	89.747799
9.933641	-8.808996	92.417328	-2.550246	7.720617	94.329094	51.850979	-7.212837	97.587326	52.747726	24.219175	100.119034	52.2993525	8.503169	98.85318	-57.3998445	6.938065	89.805008
8.966479	-9.359764	92.422867	-2.602952	7.639019	94.364204	51.810516	-7.362964	97.605324	52.739674	24.133184	100.074562	52.275095	8.38511	98.839943	-57.480999	6.892928	89.888465
8.068151	-9.925053	92.450012	-2.661816	7.521874	94.413849	51.7738	-7.493201	97.653023	52.714668	24.012814	100.050995	52.244234	8.2598065	98.852009	-57.567866	6.7839415	89.975689
7.157483	-10.518851	92.459976	-2.710756	7.397217	94.466263	51.75301	-7.654765	97.714767	52.671043	23.890574	100.011566	52.2120265	8.1179045	98.8631665	-57.6335385	6.6765295	90.0693595
6.215555	-11.192957	92.512146	-2.757702	7.296599	94.514328	51.733063	-7.796752	97.779343	52.658916	23.775028	99.927841	52.1959895	7.989138	98.853592	-57.7113935	6.60406	90.175064
5.23763	-11.944353	92.617867	-2.778296	7.19818	94.554008	51.719646	-7.927567	97.893372	52.642399	23.650364	99.821053	52.1810225	7.8613985	98.8572125	-57.7376145	6.5349615	90.2508035
4.314817	-12.694202	92.790924	-2.76761	7.106728	94.634911	51.726879	-8.010812	98.056953	52.61216	23.534695	99.703903	52.1695195	7.7619415	98.880428	-57.7047395	6.4515145	90.389394
2.950693	-13.843349	93.203842	-2.746287	7.020373	94.773209	51.806904	-8.040218	98.518906	52.541214	23.39373	99.499321	52.174059	7.676756	99.0091135	-57.666633	6.36399	90.5373045
1.981952	-14.729702	93.603371	-2.741655	6.970548	94.906532	51.901329	-8.050155	98.868065	52.437836	23.315136	99.311554	52.1695825	7.6324905	99.0898095	-57.6528925	6.3086055	90.7232545
1.060071	-15.573592	94.028854	-2.729035	6.907921	95.039917	52.00116	-8.019767	99.193748	52.334904	23.20801	99.069801	52.168032	7.5941215	99.1317745	-57.626102	6.2217205	90.9480595
0.189241	-16.372213	94.445251	-2.702505	6.836323	95.134193	52.096462	-8.002636	99.446091	52.203835	23.088711	98.785789	52.1501485	7.5430375	99.11594	-57.5551585	6.1296085	91.152446
-0.704421	-17.199312	94.845253	-2.681691	6.731132	95.214554	52.171993	-8.023638	99.652252	52.060276	22.950991	98.486626	52.1161345	7.4636765	99.069439	-57.4795165	5.9985875	91.359669
-1.631367	-18.071592	95.188202	-2.677244	6.574875	95.297745	52.204643	-8.087788	99.799431	51.94286	22.751104	98.233917	52.0737515	7.331658	99.016674	-57.4282395	5.818092	91.578816
-2.563918	-18.848434	95.485428	-2.688539	6.404422	95.353203	52.210915	-8.240654	99.903488	51.854576	22.522249	98.069107	52.0327455	7.1407975	98.9862975	-57.4098235	5.6680465	91.7201085
-3.893288	-20.014952	95.689377	-2.721512	6.08969	95.397766	52.145977	-8.585256	99.990128	51.846306	22.178204	97.951546	51.9961415	6.796474	98.970837	-57.4391655	5.382906	91.824695
-4.830808	-20.759825	95.741936	-2.767935	5.873904	95.379265	52.074963	-8.905771	99.983643	51.870548	21.937941	97.939392	51.9727555	6.516085	98.9615175	-57.5086255	5.231723	91.7970125
-5.74462	-21.444096	95.720512	-2.830317	5.679089	95.34037	51.971107	-9.229295	99.946709	51.886566	21.701916	97.920074	51.9288365	6.2363105	98.9333915	-57.5894705	5.1218675	91.7473485
-6.652149	-22.068066	95.664673	-2.918093	5.521038	95.276001	51.85955	-9.539227	99.838303	51.898926	21.466162	97.875092	51.879238	5.9634675	98.8566975	-57.715424	5.0786085	91.6953045
-7.481721	-22.588261	95.59613	-3.000711	5.397802	95.202576	51.747726	-9.803892	99.702354	51.875191	21.268457	97.813072	51.8114585	5.7322825	98.757713	-57.8128805	5.0633215	91.647439
-8.384066	-23.098064	95.538712	-3.11878	5.323655	95.137344	51.611881	-10.014529	99.60054	51.828259	21.094406	97.728745	51.72007	5.5399385	98.6646425	-57.95763	5.1073715	91.6100455
-9.295489	-23.533485	95.578957	-3.200971	5.264647	95.112419	51.466625	-10.185874	99.513229	51.759876	20.933077	97.642006	51.6132505	5.3736015	98.5776175	-58.0151925	5.1556925	91.6472205
-10.599275	-24.142923	95.731674	-3.388923	5.22967	95.13446	51.267612	-10.369932	99.488762	51.627159	20.761354	97.564995	51.4473855	5.195711	98.5268785	-58.2252315	5.263629	91.7420415
-11.405436	-24.422728	95.922722	-3.528359	5.21162	95.194305	51.145615	-10.447575	99.558151	51.506699	20.702713	97.541451	51.326157	5.127569	98.549801	-58.382875	5.295671	91.838809
-12.195156	-24.616579	96.103073	-3.665319	5.233266	95.264084	51.010143	-10.449974	99.683449	51.347088	20.666634	97.555252	51.1786155	5.10833	98.6193505	-58.5092535	5.358202	91.9088175
-13.026553	-24.803137	96.316383	-3.823235	5.295804	95.35891	50.872822	-10.392487	99.828873	51.189007	20.671616	97.589378	51.0309145	5.1395645	98.7091255	-58.6773845	5.4520435	92.0086945
-13.794832	-24.890318	96.514221	-3.954729	5.360284	95.429604	50.752346	-10.30962	99.962738	51.035767	20.752163	97.603889	50.8940565	5.2212715	98.7833135	-58.8035145	5.4992965	92.0758945
-14.597421	-24.922497	96.640869	-4.105943	5.437101	95.478889	50.629467	-10.19255	100.058273	50.879551	20.87887	97.587547	50.754509	5.34316	98.82291	-58.966395	5.531042	92.134868
-15.380831	-24.910927	96.810394	-4.237081	5.53474	95.514641	50.512432	-10.05504	100.106903	50.735687	21.013954	97.564896	50.6240595	5.479457	98.8358995	-59.0982215	5.590023	92.1933825
-16.396765	-24.729588	96.953041	-4.412848	5.702553	95.572891	50.365986	-9.791674	100.186493	50.534744	21.266367	97.539879	50.450365	5.7373465	98.863186	-59.276061	5.6677595	92.282596
-17.096428	-24.515146	97.050415	-4.518485	5.855118	95.627754	50.286865	-9.604975	100.270676	50.405407	21.460508	97.576851	50.346136	5.9277665	98.9237635	-59.383106	5.7824695	92.3317445
-17.798605	-24.238487	97.164642	-4.616491	6.011758	95.717529	50.210361	-9.368841	100.410225	50.30455	21.69516	97.651314	50.2574555	6.1631595	99.0307695	-59.4904375	5.8603565	92.4042885
-18.395039	-23.87575	97.241745	-4.692062	6.204912	95.82637	50.170876	-9.105115	100.542404	50.226582	21.969517	97.752365	50.198729	6.432201	99.1473845	-59.582853	5.977623	92.5053555
-19.115902	-23.420408	97.319328	-4.75918	6.394014	95.965317	50.141823	-8.819574	100.652985	50.145	22.285213	97.832253	50.1434115	6.7328195	99.242619	-59.6617715	6.0552085	92.688015
-19.737783	-22.925613	97.397346	-4.809593	6.606323	96.088379	50.116516	-8.495522	100.715401	50.039787	22.61565	97.919312	50.0781515	7.060064	99.3173565	-59.6973375	6.152582	92.8594015
-20.338394	-22.383394	97.422707	-4.869308	6.771392	96.206757	50.122112	-8.169218	100.68531	49.944061	22.978159	97.983475	50.0330865	7.4044705	99.3343925	-59.7717025	6.1383135	93.0791215
-21.144144	-21.501583	97.306412	-4.934678	7.040697	96.29171	50.048073	-7.644517	100.584007	49.80225	23.525028	98.064232	49.9251615	7.9402555	99.3241195	-59.7945175	6.1411385	93.2593005
-21.70446	-20.834213	97.16629	-5.023862	7.244069	96.346298	49.977772	-7.309477	100.498009	49.685585	23.895645	98.14035	49.8316785	8.293084	99.3191795	-59.8794025	6.195054	93.3734165
-22.308525	-20.080715	97.075043	-5.112936	7.412231	96.422066	49.8969	-7.010548	100.417152	49.584114	24.277527	98.256149	49.740507	8.6334895	99.3366505	-59.966379	6.1909725	93.5074815
-22.902769	-19.313408	96.937653	-5.259467	7.593337	96.47921	49.812248	-6.717724	100.332581	49.450218	24.64418	98.434464	49.631233	8.963228	99.3835225	-60.150167	6.223446	93.5748975
-23.438313	-18.502958	96.809837	-5.381009	7.745877	96.576134	49.733795	-6.461673	100.301788	49.330929	24.983713	98.655823	49.532362	9.26102	99.4788055	-60.29438	6.230734	93.6734625
-23.985018	-17.702381	96.721832	-5.545761	7.893533	96.700935	49.64426	-6.223098	100.342003	49.256561	25.268879	98.926514	49.4504105	9.5228905	99.6342585	-60.5419325	6.2641755	93.7676115
-24.535675	-16.870417	96.6716	-5.688033	8.08027	96.857819	49.556473	-6.004697	100.430954	49.186138	25.536648	99.232658	49.3713055	9.7659755	99.831806	-60.7473715	6.3945645	93.883832
-25.380909	-15.458382	96.712608	-5.875914	8.360506	97.169701	49.465164	-5.666173	100.657166	49.051048	25.911293	99.75074	49.258106	10.12256	100.203953	-61.009934	6.598452	94.135449
-25.89344	-14.518857	96.831406	-5.989419	8.514105	97.412384	49.374641	-5.378633	100.88726	48.951679	26.165575	100.082932	49.16316	10.393471	100.485096	-61.141998	6.634739	94.339672
-26.32021	-13.603486	96.962753	-6.080047	8.681746	97.623886	49.336277	-5.106558	101.060196	48.853451	26.448881	100.372108	49.094864	10.6711615	100.716152	-61.254958	6.6923305	94.53162
-26.828978	-12.749497	97.081459	-6.163952	8.852637	97.817406	49.313049	-4.82692	101.185898	48.746075	26.751947	100.579582	49.029562	10.9625135	100.88274	-61.357466	6.7427605	94.752072
-27.340815	-11.809147	97.176102	-6.224146	9.003229	97.937325	49.276333	-4.537214	101.240829	48.662701	27.065138	100.728394	48.969517	11.263962	100.9846115	-61.417809	6.742496	94.8900385
-27.86974	-10.853374	97.212677	-6.303821	9.154832	98.025284	49.239532	-4.255871	101.236664	48.575058	27.356899	100.819099	48.907295	11.550514	101.0278815	-61.514937	6.75915	95.0226865
-28.370167	-9.964437	97.208847	-6.359564	9.29785	98.06041	49.198502	-3.997759	101.200844	48.473858	27.624676	100.897766	48.83618	11.8134585	101.049305	-61.555308	6.7822415	95.071515
-29.081327	-8.651118	97.109154	-6.484357	9.485108	98.077209	49.136604	-3.668007	101.138153	48.351566	27.991781	100.992287	48.744085	12.161887	101.06522	-61.712799	6.808329	95.089198
-29.59494	-7.767194	97.019203	-6.56052	9.624653	98.064217	49.094673	-3.472116	101.109764	48.274975	28.218916	101.090286	48.684824	12.3734	101.100025	-61.805864	6.875906	95.028409
-30.150997	-6.834246	96.969879	-6.616328	9.758739	98.077667	49.073341	-3.281344	101.087334	48.22485	28.426064	101.182648	48.6490955	12.57236	101.134991	-61.8817515	6.945118	95.020343
-30.635527	-5.950178	96.972244	-6.673475	9.88381	98.098618	49.055824	-3.095308	101.091095	48.182953	28.623512	101.267113	48.6193885	12.764102	101.179104	-61.9663385	7.003518	95.018132
-31.070354	-5.095344	97.015915	-6.70916	10.030838	98.178024	49.058136	-2.8864	101.145935	48.113285	28.814665	101.387299	48.5857105	12.9641325	101.266617	-62.0040305	7.0975435	95.089431
-31.559715	-4.27413	97.155724	-6.714865	10.137638	98.315552	49.084396	-2.652588	101.244286	48.024155	29.018589	101.534531	48.5542755	13.1830005	101.3894085	-61.9840055	7.0922755	95.2416955
-31.981495	-3.516029	97.282303	-6.732943	10.281369	98.462151	49.124802	-2.410289	101.373268	47.959698	29.258478	101.681305	48.54225	13.4240945	101.5272865	-62.008136	7.1386435	95.3970155
-32.690765	-2.329321	97.575714	-6.742089	10.447903	98.694427	49.173523	-2.01067	101.551125	47.84552	29.729282	101.887619	48.5095215	13.859306	101.719372	-61.9936995	7.0365	95.669482
-33.085297	-1.608613	97.780281	-6.770268	10.507486	98.844315	49.193279	-1.763675	101.614502	47.792511	29.950497	101.931366	48.492895	14.093411	101.772934	-62.033431	6.921561	95.915696
-33.500465	-0.930794	97.989632	-6.814762	10.540388	98.985519	49.184155	-1.518918	101.651344	47.694202	30.166992	101.968086	48.4391785	14.324037	101.809715	-62.0687025	6.756739	96.161323
-33.963795	-0.248312	98.193161	-6.861758	10.569911	99.13044	49.140202	-1.34173	101.642075	47.584919	30.355867	101.984879	48.3625605	14.5070685	101.813477	-62.0860765	6.6327535	96.447403
-34.361858	0.350849	98.394547	-6.916735	10.581944	99.26786	49.077599	-1.183057	101.606056	47.475117	30.491358	101.966263	48.276358	14.6541505	101.7861595	-62.109828	6.5097375	96.7495605
-34.803268	1.033999	98.639893	-7.004014	10.582493	99.392853	49.02634	-1.079258	101.567207	47.368084	30.59893	101.939034	48.197212	14.759836	101.7531205	-62.20524	6.40515	97.0325855
-35.221207	1.625	98.866585	-7.067917	10.56209	99.525322	48.96347	-0.98799	101.534523	47.262676	30.694979	101.868416	48.113073	14.8534945	101.7014695	-62.248907	6.2706855	97.3491745
-35.773045	2.462112	99.205742	-7.195189	10.601836	99.673126	48.883701	-0.899937	101.397797	47.071274	30.827341	101.6633	47.9774875	14.963702	101.5305485	-62.3678655	6.23997	97.8157035
-36.134365	2.942429	99.409447	-7.251785	10.534695	99.70697	48.80312	-0.832961	101.245262	46.881989	30.889246	101.460251	47.8425545	15.0281425	101.3527565	-62.3461245	6.0412475	98.0611835
-36.501198	3.446035	99.625557	-7.310448	10.522075	99.742355	48.71909	-0.780206	101.069244	46.690052	30.961632	101.228928	47.704571	15.090713	101.149086	-62.325467	5.953437	98.335624
-36.867855	3.916556	99.805222	-7.37358	10.514069	99.760643	48.634148	-0.725298	100.887955	46.530258	30.909693	100.985924	47.582203	15.0921975	100.9369395	-62.329363	5.9359405	98.5843465
-37.193634	4.459528	99.907448	-7.427893	10.4655	99.763145	48.56966	-0.716469	100.76693	46.384247	30.906698	100.833115	47.4769535	15.0951145	100.8000225	-62.3327395	5.8358855	98.7262675
-37.461201	4.920303	99.994698	-7.5252	10.420212	99.76857	48.479843	-0.749408	100.700508	46.292461	30.87706	100.748024	47.386152	15.063826	100.724266	-62.436552	5.776598	98.812874
-37.716122	5.379792	99.985435	-7.637292	10.391892	99.770645	48.396828	-0.815208	100.679649	46.247215	30.846962	100.71434	47.3220215	15.015877	100.6969945	-62.5966055	5.767907	98.8442955
-37.976971	6.003583	100.084663	-7.756742	10.308603	99.825577	48.254642	-0.9556	100.714256	46.171688	30.753222	100.7826	47.213165	14.898811	100.748428	-62.726649	5.718395	98.902726
-38.188026	6.335061	100.208595	-7.83253	10.243789	99.930511	48.170246	-1.032088	100.793472	46.119633	30.664284	100.886414	47.1449395	14.816098	100.839943	-62.8099995	5.67148	99.021079
-38.346832	6.681625	100.365051	-7.864281	10.199961	100.075104	48.090977	-1.132199	100.883118	46.082645	30.57128	101.017288	47.086811	14.7195405	100.950203	-62.815373	5.6803815	99.200005
-38.454689	7.090028	100.562057	-7.923127	10.148298	100.227631	48.025963	-1.224353	100.968132	46.043892	30.481991	101.12326	47.0349275	14.628819	101.045696	-62.8811815	5.667777	99.409566
-38.536587	7.479333	100.692764	-7.972382	10.093691	100.35083	47.977413	-1.373192	101.055191	46.037121	30.386671	101.239952	47.007267	14.5067395	101.1475715	-62.952031	5.6806425	99.5540885
-38.558399	7.895418	100.836388	-8.005542	10.067171	100.45121	47.920181	-1.528649	101.118729	46.022163	30.267086	101.309135	46.971172	14.3692185	101.213932	-62.982256	5.7651235	99.688488
-38.535835	8.310064	100.915192	-8.063648	9.990509	100.495407	47.850906	-1.67015	101.145531	46.000515	30.173302	101.367699	46.9257105	14.251576	101.256615	-63.0530065	5.729442	99.734199
-38.44548	8.787096	101.019524	-8.190313	9.888738	100.548729	47.716228	-1.891881	101.111259	46.029655	30.002949	101.380394	46.8729415	14.055534	101.2458265	-63.2535675	5.721942	99.8516315
-38.367863	9.090717	101.068878	-8.268051	9.822169	100.567711	47.650833	-1.99463	101.08094	45.984722	29.909435	101.440666	46.8177775	13.9574025	101.260803	-63.3538795	5.6869355	99.874619
-38.240181	9.314848	101.106644	-8.310313	9.740983	100.60228	47.596706	-2.07266	101.105606	45.935123	29.810854	101.528481	46.7659145	13.869097	101.3170435	-63.3865405	5.612869	99.8875165
-38.084454	9.515985	101.155891	-8.322886	9.69545	100.68412	47.577175	-2.12941	101.183296	45.903576	29.736433	101.632454	46.7403755	13.8035115	101.407875	-63.3861475	5.5873885	99.960365
-37.908993	9.659121	101.217499	-8.368951	9.682123	100.759613	47.585247	-2.14519	101.301132	45.875786	29.716497	101.759911	46.7305165	13.7856535	101.5305215	-63.4684185	5.5785925	99.9887045
-37.702637	9.800921	101.236084	-8.387967	9.68672	100.822792	47.604977	-2.122881	101.443398	45.839371	29.747004	101.876404	46.722174	13.8120615	101.659901	-63.498108	5.5613785	99.985683
-37.413021	9.918327	101.223755	-8.396157	9.699966	100.881538	47.628773	-2.087	101.587692	45.817707	29.795397	101.954559	46.72324	13.8541985	101.7711255	-63.515554	5.5457335	99.9919505
-36.780357	10.086032	101.177788	-8.3793	9.707582	100.892242	47.663353	-2.024944	101.741394	45.791779	29.83757	101.961693	46.727566	13.906313	101.8515435	-63.486166	5.508851	99.9329405
-36.331097	10.190277	101.12841	-8.361983	9.701206	100.883484	47.687263	-2.004913	101.831306	45.799168	29.869816	101.89772	46.7432155	13.9324515	101.864513	-63.4671815	5.4699605	99.902455
-35.782623	10.268138	101.104164	-8.350162	9.700292	100.877129	47.73259	-1.979473	101.936676	45.821102	29.893879	101.851974	46.776846	13.957203	101.894325	-63.47717	5.443381	99.859933
-35.230373	10.339952	101.025604	-8.294605	9.673188	100.88446	47.777699	-1.955276	102.115593	45.856071	29.931498	101.842728	46.816885	13.988111	101.9791605	-63.406095	5.358265	99.7897595
-34.664883	10.401598	101.031708	-8.262101	9.647615	100.933472	47.856762	-1.936967	102.351013	45.891384	29.971834	101.873077	46.874073	14.0174335	102.112045	-63.398275	5.2777965	99.754899
-34.026009	10.44239	101.00174	-8.225353	9.625381	101.007637	47.93729	-1.93335	102.693794	45.943283	29.986971	101.959763	46.9402865	14.0268105	102.3267785	-63.3909925	5.2239515	99.6884955
-33.463909	10.526356	101.032829	-8.171726	9.584723	101.138268	48.060604	-1.947327	103.087112	45.994274	29.999071	102.078995	47.027439	14.025872	102.5830535	-63.370891	5.143574	99.6934825
-32.560246	10.772571	101.098755	-8.054306	9.502352	101.381622	48.266159	-1.964158	103.759315	46.076656	29.988438	102.331772	47.1714075	14.01214	103.0455435	-63.2800195	4.992564	99.7177005
-31.903917	10.99946	101.1577	-8.011114	9.460427	101.590195	48.404755	-1.98997	104.242096	46.15974	29.96398	102.551781	47.2822475	13.987005	103.3969385	-63.3044755	4.933849	99.7834515
-31.187416	11.263022	101.294556	-7.921754	9.36277	101.797081	48.568901	-2.017041	104.716537	46.273239	29.937368	102.788902	47.42107	13.9601635	103.7527195	-63.264578	4.7653765	99.8414425
-30.445723	11.594555	101.379303	-7.851628	9.320693	102.011284	48.723118	-2.042619	105.170616	46.396317	29.927954	103.035164	47.5597175	13.9426675	104.10289	-63.2629735	4.6987185	99.919678
-29.742622	11.919941	101.536156	-7.740136	9.235887	102.242073	48.859081	-2.069693	105.570206	46.521885	29.938873	103.279343	47.690483	13.93459	104.4247745	-63.170755	4.537184	100.0593715
-29.069361	12.286839	101.685226	-7.654509	9.152295	102.448715	48.983364	-2.071426	105.892906	46.631424	29.961193	103.51136	47.807394	13.9448835	104.702133	-63.116412	4.3597065	100.195297
-28.453514	12.749624	101.756439	-7.591506	9.130857	102.604828	49.082386	-2.039631	106.174896	46.731888	30.003199	103.728088	47.907137	13.981784	104.951492	-63.090149	4.27993	100.258164
-27.457588	13.667381	101.764572	-7.53248	9.132748	102.757881	49.189163	-1.977316	106.492355	46.840878	30.094543	104.008423	48.0150205	14.0586135	105.250389	-63.0799805	4.2068825	100.265373
-26.761538	14.36762	101.735794	-7.472693	9.103653	102.801392	49.228798	-1.912228	106.582733	46.884624	30.160501	104.16819	48.056711	14.1241365	105.3754615	-63.002097	4.0831695	100.2273225
-26.101288	15.044925	101.714668	-7.45049	9.121345	102.814186	49.222866	-1.844958	106.622505	46.924801	30.238556	104.315659	48.0738335	14.196799	105.469082	-62.9748135	4.045891	100.15929
-25.603577	15.697363	101.892052	-7.447094	9.205648	102.816811	49.213886	-1.786064	106.572197	46.952957	30.317705	104.447426	48.0834215	14.2658205	105.5098115	-62.9776095	4.1454755	100.1238105
-25.198397	16.318859	101.868141	-7.446674	9.224055	102.80098	49.175873	-1.72845	106.459465	47.001793	30.410172	104.571114	48.088833	14.340861	105.5152895	-62.982181	4.107249	100.0866705
-24.767115	17.045807	101.843323	-7.457247	9.260919	102.778458	49.134712	-1.666286	106.301331	47.023811	30.501905	104.69046	48.0792615	14.4178095	105.4958955	-62.9937555	4.1040285	100.0610205
-24.237717	17.835934	101.876305	-7.47749	9.303558	102.764809	49.090099	-1.599646	106.108284	47.036304	30.583227	104.806152	48.0632015	14.4917905	105.457218	-63.0181815	4.1153255	100.0724
-23.612061	18.980309	101.894676	-7.52036	9.416768	102.706085	49.027748	-1.521251	105.820251	47.049568	30.699562	104.94915	48.038658	14.5891555	105.3847005	-63.079378	4.2443805	100.0274695
-23.200899	19.658033	102.001396	-7.542277	9.473709	102.675606	48.991707	-1.442026	105.669174	47.039242	30.777359	105.068031	48.0154745	14.6676665	105.3686025	-63.1000285	4.2797515	99.9826095
-22.805866	20.180759	102.050034	-7.598374	9.621405	102.658203	48.95438	-1.371499	105.594048	47.036995	30.894915	105.206558	47.9956875	14.761708	105.400303	-63.1924355	4.481102	99.916103
-22.432678	20.728315	102.19413	-7.613047	9.675624	102.658997	48.923817	-1.296906	105.534981	47.049503	31.017649	105.355545	47.98666	14.8603715	105.445263	-63.212754	4.4908765	99.872731
-21.98517	21.313328	102.243935	-7.666409	9.741483	102.664589	48.882694	-1.231931	105.491623	47.057095	31.118546	105.50544	47.9698945	14.9433075	105.4985315	-63.3027125	4.5396585	99.8306465
-21.495497	21.943003	102.250145	-7.730933	9.833159	102.664398	48.835094	-1.195186	105.445358	47.05835	31.199091	105.632759	47.946722	15.0019525	105.5390585	-63.408588	4.6643655	99.7897375
-21.102783	22.519238	102.3442	-7.75633	9.884452	102.686737	48.766109	-1.171723	105.406273	47.049351	31.244314	105.747292	47.90773	15.0362955	105.5767825	-63.42039	4.7326085	99.7966915
-20.449265	23.273949	102.448105	-7.853467	9.964406	102.719627	48.675274	-1.182051	105.378487	47.046265	31.222858	105.899857	47.8607695	15.0204035	105.639172	-63.5677035	4.9084085	99.800082
-20.005375	23.716269	102.55835	-7.908135	9.976025	102.763817	48.630058	-1.208945	105.413651	47.037861	31.19643	105.962311	47.8339595	14.9937425	105.687981	-63.6502295	4.9583075	99.839653
-19.51103	24.124798	102.619125	-7.971742	9.962493	102.819489	48.600327	-1.247253	105.479523	47.006199	31.180864	106.012451	47.803263	14.9668055	105.745987	-63.746747	4.9581805	99.892991
-18.977985	24.570127	102.611717	-8.020264	10.002645	102.880608	48.59306	-1.28918	105.602791	46.966766	31.165022	106.021591	47.779913	14.937921	105.812191	-63.820441	5.067369	99.949025
-18.434179	25.014877	102.607574	-8.080903	9.9898	102.928963	48.593597	-1.312334	105.73378	46.920647	31.150269	106.000008	47.757122	14.9189675	105.866894	-63.918928	5.0606325	99.991032
-17.864151	25.394854	102.569412	-8.120812	9.98172	102.974068	48.589314	-1.349431	105.90007	46.85635	31.11664	105.96006	47.722832	14.8836045	105.930065	-63.964456	5.0798355	100.018071
-17.343132	25.743931	102.499519	-8.165534	9.944539	103.015968	48.597889	-1.40668	106.037163	46.805553	31.04957	105.905746	47.701721	14.821445	105.9714545	-64.032789	5.067633	100.0604815
-16.566067	26.239513	102.43293	-8.22568	9.862735	103.049492	48.590126	-1.540322	106.219505	46.733822	30.907995	105.850052	47.661974	14.6838365	106.0347785	-64.113334	5.0416335	100.0642055
-15.994993	26.560528	102.413582	-8.261936	9.762282	103.082642	48.564365	-1.620838	106.286964	46.710457	30.806334	105.835899	47.637411	14.592748	106.0614315	-64.161283	4.931816	100.1038525
-15.380595	26.964045	102.416977	-8.306389	9.737885	103.139023	48.539658	-1.712628	106.345459	46.679882	30.700611	105.850777	47.60977	14.4939915	106.098118	-64.222548	4.9817785	100.179928
-14.811002	27.359898	102.444183	-8.353226	9.669209	103.174461	48.506706	-1.804889	106.390465	46.675312	30.623642	105.854645	47.591009	14.4093765	106.122555	-64.297461	4.9290415	100.226367
-14.216532	27.755016	102.460419	-8.35989	9.642978	103.215836	48.480446	-1.860986	106.432137	46.687786	30.554724	105.857727	47.584116	14.346869	106.144932	-64.303896	4.939087	100.28674
-13.659104	28.095177	102.484962	-8.379588	9.659298	103.250313	48.467594	-1.904996	106.460724	46.696247	30.509436	105.850914	47.5819205	14.30222	106.155819	-64.3410965	5.016376	100.344807
-13.1061	28.465298	102.495155	-8.37823	9.668584	103.282509	48.460335	-1.910629	106.465973	46.695457	30.492687	105.83593	47.577896	14.291029	106.1509515	-64.334356	5.046139	100.4140665
-12.085333	28.978067	102.493179	-8.383099	9.762856	103.30027	48.441528	-1.885826	106.441818	46.666679	30.537319	105.825089	47.5541035	14.3257465	106.1334535	-64.3203015	5.1999655	100.4670865
-11.384737	29.409317	102.466393	-8.418732	9.855851	103.288712	48.409416	-1.851609	106.419144	46.672092	30.52429	105.800438	47.540754	14.3363405	106.109791	-64.378218	5.3753615	100.467633
-10.721542	29.831127	102.454987	-8.418153	9.951698	103.224419	48.361946	-1.809557	106.368362	46.656979	30.57155	105.848503	47.5094625	14.3809965	106.1084325	-64.3457685	5.5223995	100.3404055
-10.057992	30.26511	102.447105	-8.473194	10.032878	103.131805	48.309505	-1.77227	106.286446	46.649078	30.617571	105.904427	47.4792915	14.4226505	106.0954365	-64.4256795	5.6431055	100.1681735
-9.448707	30.664402	102.436241	-8.544777	10.169148	103.012939	48.214703	-1.740677	106.199135	46.614983	30.678469	105.993759	47.414843	14.468896	106.096447	-64.504397	5.8694	99.929431
-8.812523	31.036081	102.502647	-8.632261	10.255675	102.895226	48.095924	-1.684106	106.052849	46.578716	30.735926	106.142555	47.33732	14.52591	106.097702	-64.601842	5.98544	99.69275
-8.122983	31.420362	102.56311	-8.723433	10.411737	102.770233	47.953274	-1.62812	105.885735	46.54118	30.825212	106.274429	47.247227	14.598546	106.080082	-64.694093	6.224928	99.460384
-7.094435	32.01939	102.736618	-8.897518	10.66743	102.625359	47.724785	-1.525691	105.662766	46.4729	30.942825	106.455147	47.0988425	14.708567	106.0589565	-64.8938785	6.626293	99.1917615
-6.39617	32.377785	102.864433	-9.013231	10.835008	102.56913	47.599113	-1.413573	105.573799	46.417274	31.072865	106.607613	47.0081935	14.829646	106.090706	-65.0346555	6.84037	99.047554
-5.773659	32.72707	102.977577	-9.154332	11.082127	102.530823	47.502953	-1.301714	105.527115	46.381153	31.208139	106.712868	46.942053	14.9532125	106.1199915	-65.250717	7.2110415	98.9416545
-5.1627	32.989712	103.013123	-9.256831	11.302944	102.49649	47.426846	-1.15137	105.51709	46.337585	31.382088	106.806564	46.8822155	15.115359	106.161827	-65.3958775	7.490529	98.831153
-4.505633	33.28162	103.030731	-9.320937	11.484345	102.46508	47.327526	-1.01447	105.525414	46.274513	31.538534	106.858322	46.8010195	15.262032	106.191868	-65.4428935	7.706658	98.738292
-3.75381	33.476246	103.039146	-9.435596	11.713877	102.428558	47.231579	-0.888051	105.524742	46.176193	31.723627	106.890854	46.703886	15.417788	106.207798	-65.575078	8.009966	98.649318
-3.10266	33.718811	103.087067	-9.549875	11.920753	102.418053	47.137287	-0.756695	105.52108	46.091572	31.789753	106.870117	46.6144295	15.516529	106.1955985	-65.7141795	8.324977	98.6405075
-2.112411	33.940678	103.082153	-9.738459	12.223441	102.420685	46.986225	-0.572558	105.516693	45.917618	31.943739	106.841156	46.4519215	15.6855905	106.1789245	-65.9288395	8.7612915	98.6624455
-1.532373	34.019089	103.070465	-9.879992	12.35614	102.400551	46.883591	-0.44951	105.488861	45.814915	32.042988	106.785309	46.349253	15.796739	106.137085	-66.109237	8.915541	98.664017
-0.891474	34.122448	103.032745	-9.990583	12.497031	102.370033	46.770218	-0.325927	105.452179	45.677971	32.145805	106.728706	46.2240945	15.909939	106.0904425	-66.2052605	9.084123	98.6496235
-0.212209	34.089748	102.989922	-10.076929	12.555371	102.327797	46.651291	-0.20833	105.41024	45.523251	32.254517	106.659523	46.087271	16.0230935	106.0348815	-66.241129	9.0876485	98.6207125
0.454331	34.093693	102.937653	-10.19373	12.631871	102.27816	46.556084	-0.099777	105.358063	45.381065	32.352184	106.586327	45.9685745	16.1262035	105.972195	-66.3560345	9.1375385	98.584125
1.10421	34.067707	102.855209	-10.289163	12.713829	102.215805	46.449722	0.004681	105.304764	45.252373	32.446583	106.510963	45.8510475	16.225632	105.9078635	-66.4293735	9.202026	98.5237465
1.681918	34.006374	102.807167	-10.397803	12.767005	102.168045	46.363728	0.096588	105.230751	45.124512	32.547836	106.461845	45.74412	16.322212	105.846298	-66.539726	9.211798	98.489792
2.59401	33.838497	102.749466	-10.54784	12.872468	102.088676	46.208675	0.232631	105.115067	44.932617	32.693081	106.407967	45.570646	16.462856	105.761517	-66.666326	9.28208	98.415835
3.244193	33.704536	102.747871	-10.628048	12.968519	102.060486	46.11536	0.3091	105.063454	44.83287	32.762508	106.407692	45.474115	16.535804	105.735573	-66.730211	9.401234	98.385399
3.938396	33.464245	102.755569	-10.723724	13.048085	102.037788	46.017849	0.388641	105.063126	44.773506	32.799732	106.426239	45.3956775	16.5941865	105.7446825	-66.8431255	9.5019835	98.3308935
4.603856	33.250038	102.840782	-10.812299	13.124754	102.078392	45.930046	0.472506	105.105972	44.669689	32.948227	106.539497	45.2998675	16.7103665	105.8227345	-66.9244655	9.5391415	98.3340495
5.225332	33.016453	102.926086	-10.911813	13.226646	102.124725	45.883759	0.554536	105.186783	44.631279	33.028389	106.638756	45.257519	16.7914625	105.9127695	-67.081145	9.6618295	98.3366805
5.803457	32.719666	103.008125	-10.995663	13.317648	102.180923	45.826111	0.661627	105.292419	44.570152	33.183525	106.793091	45.1981315	16.922576	106.042755	-67.1894575	9.71272	98.319091
6.429106	32.371277	103.05455	-11.06824	13.468866	102.205978	45.782005	0.754956	105.405296	44.522472	33.320984	106.943596	45.1522385	17.03797	106.174446	-67.2887185	9.899762	98.23751
7.440236	31.702021	103.120758	-11.137574	13.590689	102.199509	45.740021	0.937859	105.554543	44.475258	33.52375	107.104782	45.1076395	17.2308045	106.3296625	-67.3827875	9.9505735	98.0693555
8.066783	31.267626	103.091133	-11.191199	13.717948	102.116249	45.723927	1.058293	105.6371	44.43819	33.65794	107.175934	45.0810585	17.3581165	106.406517	-67.4634565	10.0777795	97.825981
8.648484	30.801758	103.043831	-11.20535	13.866403	102.066895	45.720924	1.18796	105.715607	44.375813	33.81147	107.249619	45.0483685	17.499715	106.482613	-67.4590685	10.233091	97.651177
9.243797	30.2693	103.000008	-11.267183	13.997975	102.005531	45.728821	1.338508	105.802872	44.340569	33.975956	107.301758	45.034695	17.657232	106.552315	-67.569061	10.338718	97.458747
9.912097	29.674805	102.990578	-11.287873	14.158673	102.027443	45.721825	1.507964	105.900665	44.314079	34.124641	107.326469	45.017952	17.8163025	106.613567	-67.593698	10.5010435	97.441319
10.518267	29.055115	102.958885	-11.311354	14.335832	102.046906	45.721367	1.657951	105.971458	44.241566	34.329544	107.370461	44.9814665	17.9937475	106.6709595	-67.6041745	10.6779165	97.4228525
11.117884	28.383297	102.924873	-11.295552	14.475107	102.043808	45.720963	1.834025	106.042084	44.203659	34.47591	107.343483	44.962311	18.1549675	106.6927835	-67.553415	10.7952465	97.3948325
11.980124	27.332623	102.774551	-11.30241	14.688174	102.030624	45.738884	2.096706	106.144905	44.15284	34.694111	107.260445	44.945862	18.3954085	106.702675	-67.550682	10.9809395	97.358573
12.607834	26.510736	102.645554	-11.310255	14.848852	101.950455	45.766109	2.275787	106.187988	44.125767	34.803005	107.155777	44.945938	18.539396	106.6718825	-67.566448	11.158308	97.2290275
13.211338	25.722256	102.485085	-11.275867	15.016272	101.851463	45.796803	2.459445	106.221642	44.056561	34.978832	107.060966	44.926682	18.7191385	106.641304	-67.478416	11.3134055	97.061622
13.733892	24.957792	102.307045	-11.258753	15.162211	101.702759	45.819672	2.620166	106.217049	44.052315	35.075546	106.853188	44.9359935	18.847856	106.5351185	-67.4534995	11.476566	96.8703995
14.293003	24.084091	102.041534	-11.209067	15.310632	101.522636	45.853271	2.78927	106.161858	43.995205	35.244106	106.703934	44.924238	19.016688	106.432896	-67.342372	11.604576	96.612376
14.90226	23.182587	101.807938	-11.201221	15.471419	101.29763	45.883797	2.921335	106.091103	44.009094	35.302151	106.450287	44.9464455	19.111743	106.270695	-67.3488875	11.831095	96.324565
15.444838	22.251381	101.562286	-11.16068	15.592833	101.050041	45.892822	3.059051	105.967476	44.000305	35.392326	106.19931	44.9465635	19.2256885	106.083393	-67.2679235	11.9599775	96.016689
16.203991	20.889923	101.15271	-11.07064	15.81115	100.665749	45.903004	3.256541	105.840828	43.960144	35.50893	105.923294	44.931574	19.3827355	105.882061	-67.072854	12.2395645	95.449437
16.747379	19.922312	100.974251	-10.99938	15.945514	100.439751	45.927982	3.376275	105.786934	43.973003	35.57621	105.74144	44.9504925	19.4762425	105.764187	-66.9492525	12.4147855	95.115315
17.232046	18.973913	100.82724	-10.929931	16.058258	100.233932	45.958664	3.495863	105.796921	43.954365	35.697994	105.697609	44.9565145	19.5969285	105.747265	-66.8163765	12.5195875	94.720599
17.716745	18.018127	100.740219	-10.859018	16.19042	100.062469	46.024055	3.587298	105.84935	43.991535	35.722496	105.612411	45.007795	19.654897	105.7308805	-66.725831	12.725943	94.3940575
18.179155	17.041359	100.610542	-10.780207	16.321211	99.93132	46.061962	3.673307	105.893745	44.042068	35.772915	105.52565	45.052015	19.723111	105.7096975	-66.612429	12.919311	94.1529425
18.681419	16.025661	100.55442	-10.696518	16.421696	99.759445	46.085888	3.767861	105.955742	44.084126	35.863762	105.481445	45.085007	19.8158115	105.7185935	-66.478043	13.0275805	93.8002965
19.095234	15.018386	100.45874	-10.626297	16.535034	99.611237	46.130516	3.822187	105.968201	44.142235	35.911064	105.34803	45.1363755	19.8666255	105.6581155	-66.3889695	13.2034425	93.5643585
19.695705	13.622348	100.309669	-10.515125	16.690639	99.385239	46.154221	3.966778	105.900642	44.22406	35.930798	105.067039	45.1891405	19.948788	105.4838405	-66.2193905	13.43249	93.2866375
20.080397	12.643168	100.156876	-10.426271	16.770149	99.199554	46.188351	4.058597	105.798355	44.268837	35.904041	104.826736	45.228594	19.981319	105.3125455	-66.081136	13.558979	93.0865625
20.418709	11.673302	100.021126	-10.326006	16.829819	99.025742	46.224766	4.146885	105.635162	44.311413	35.912388	104.553032	45.2680895	20.0296365	105.094097	-65.9201015	13.6300015	92.957387
20.761967	10.723188	99.806129	-10.216603	16.864714	98.822029	46.256493	4.252673	105.425728	44.338776	35.952782	104.259041	45.2976345	20.1027275	104.8423845	-65.7308405	13.6267005	92.8016735
21.033854	9.865802	99.597656	-10.089005	16.899027	98.598473	46.317566	4.3486	105.154778	44.392673	35.880753	103.876724	45.3551195	20.1146765	104.515751	-65.5331295	13.6833775	92.681195
21.323608	8.939647	99.366348	-9.953693	16.926344	98.377434	46.358521	4.421113	104.92569	44.424652	35.869743	103.530586	45.3915865	20.145428	104.228138	-65.2989725	13.70726	92.52673
21.620632	8.029982	99.231003	-9.819254	16.915907	98.161713	46.423786	4.459096	104.7444	44.479649	35.848438	103.206421	45.4517175	20.153767	103.9754105	-65.0902255	13.678047	92.3480155
21.956347	6.703361	99.044403	-9.621094	16.901073	97.903351	46.510132	4.500774	104.548943	44.593773	35.872662	102.848122	45.5519525	20.186718	103.6985325	-64.7941405	13.615428	92.1081695
22.148796	5.951548	99.013565	-9.502182	16.870974	97.77346	46.580585	4.524144	104.501999	44.741314	35.913788	102.665123	45.6609495	20.218966	103.583561	-64.6653135	13.522982	91.963359
22.341324	5.152595	98.999069	-9.40605	16.825012	97.677322	46.659645	4.541018	104.473236	44.846516	35.945065	102.515457	45.7530805	20.2430415	103.4943465	-64.5651805	13.4069825	91.8602975
22.499182	4.373512	98.962524	-9.303928	16.782492	97.609886	46.719742	4.564056	104.439911	44.921284	35.950974	102.386833	45.820513	20.257515	103.413372	-64.428369	13.307469	91.8064
22.674538	3.589533	98.990547	-9.194591	16.753035	97.559479	46.795254	4.597617	104.411125	45.009121	35.964996	102.223923	45.9021875	20.2813065	103.317524	-64.2913695	13.2247635	91.801434
22.80175	2.87288	99.008965	-9.09923	16.711718	97.517982	46.88591	4.640069	104.378471	45.095467	35.970379	102.112984	45.9906885	20.305224	103.2457275	-64.1891485	13.118212	91.7902365
22.907301	2.231147	99.026077	-9.018187	16.675005	97.480064	46.975952	4.702386	104.383644	45.158699	36.010586	102.035439	46.0673255	20.356486	103.2095415	-64.1036995	12.993524	91.7505865
23.014071	1.427324	99.052666	-8.899592	16.61072	97.401283	47.124996	4.797357	104.39006	45.265106	36.099007	101.917854	46.195051	20.448182	103.153957	-63.994235	12.773258	91.648609
23.065739	0.912441	99.058655	-8.812701	16.560469	97.343536	47.222927	4.868649	104.374146	45.337887	36.166393	101.827431	46.280407	20.517521	103.1007885	-63.905809	12.603417	91.5862835
23.084778	0.387695	99.053795	-8.717559	16.511417	97.285309	47.332397	4.936382	104.351295	45.417469	36.240437	101.718452	46.374933	20.5884095	103.0348735	-63.810051	12.4344245	91.5357445
23.140182	-0.120984	99.033043	-8.601155	16.472967	97.234917	47.450474	4.976684	104.357735	45.509636	36.316597	101.639023	46.480055	20.6466405	102.998379	-63.682365	12.2992935	91.471455
23.102982	-0.538931	99.080154	-8.507642	16.429829	97.197243	47.576546	5.018442	104.393044	45.590263	36.453621	101.627769	46.5834045	20.7360315	103.0104065	-63.5986885	12.1236265	91.3840795
23.106827	-1.008851	99.114212	-8.404706	16.38673	97.175247	47.698952	5.062992	104.415871	45.706242	36.500252	101.612259	46.702597	20.781622	103.014065	-63.512009	11.991838	91.336429
23.084843	-1.347526	99.121239	-8.3059	16.343506	97.133385	47.805016	5.084044	104.437447	45.811428	36.582783	101.679146	46.808222	20.8334135	103.0582965	-63.420022	11.8535985	91.2084735
22.992104	-1.744288	99.062592	-8.17235	16.316267	97.09436	47.945583	5.109947	104.44899	46.010387	36.673195	101.858643	46.977985	20.891571	103.1538165	-63.322685	11.740963	91.0349035
22.941336	-1.919192	98.981949	-8.071515	16.285776	97.058716	48.038677	5.114145	104.418358	46.165909	36.731384	102.00679	47.102293	20.9227645	103.212574	-63.245323	11.6487875	90.904858
22.888653	-2.01783	98.876801	-7.996974	16.286077	97.01786	48.122276	5.116919	104.360703	46.324589	36.788265	102.15799	47.2234325	20.952592	103.2593465	-63.2173805	11.619562	90.7763735
22.790869	-2.11205	98.693298	-7.912561	16.3246	96.963562	48.194035	5.141112	104.277336	46.465469	36.91243	102.275826	47.329752	21.026771	103.276581	-63.154874	11.622429	90.650543
22.684652	-2.228894	98.559296	-7.818669	16.381975	96.891907	48.277679	5.199473	104.1661	46.619194	36.958794	102.316757	47.4484365	21.0791335	103.2414285	-63.0857745	11.6848165	90.5423855
22.729797	-2.186044	98.439415	-7.725713	16.48527	96.816628	48.369228	5.278101	104.070175	46.727676	37.09417	102.384521	47.548452	21.1861355	103.227348	-62.999878	11.7844045	90.405908
22.804655	-2.029731	98.338249	-7.639761	16.597237	96.762276	48.472187	5.379703	103.985405	46.879917	37.169666	102.366547	47.676052	21.2746845	103.175976	-62.955574	11.9197895	90.348576
23.143703	-1.62805	98.212585	-7.496245	16.762997	96.691971	48.626865	5.567835	103.879715	47.012508	37.424126	102.413284	47.8196865	21.4959805	103.1464995	-62.8121765	12.0300135	90.2374425
23.282471	-1.481695	98.149223	-7.385404	16.869942	96.663147	48.740761	5.683365	103.780838	47.119907	37.520863	102.384544	47.930334	21.602114	103.082691	-62.701142	12.13777	90.243603
23.28668	-1.447503	98.026787	-7.295511	16.948027	96.622475	48.849724	5.767329	103.643181	47.230434	37.612186	102.329491	48.040079	21.6897575	102.986336	-62.631101	12.2062965	90.258614
23.308174	-1.500613	97.884293	-7.179596	17.001333	96.588097	48.954807	5.830873	103.461632	47.333038	37.679726	102.274193	48.1439225	21.7552995	102.8679125	-62.5031145	12.2473665	90.3082815
23.469822	-1.425042	97.758369	-7.090019	17.034096	96.546593	49.050709	5.872339	103.332756	47.474213	37.681026	102.22039	48.262461	21.7766825	102.776573	-62.442499	12.2915095	90.316613
23.510651	-1.347092	97.671227	-6.987103	17.077013	96.528229	49.173199	5.913502	103.265404	47.590809	37.721714	102.25676	48.382004	21.817608	102.761082	-62.35621	12.336418	90.295376
23.655649	-1.362778	97.651031	-6.905309	17.121397	96.549454	49.28088	5.915215	103.278908	47.671967	37.797813	102.36721	48.4764235	21.856514	102.823059	-62.2870415	12.38628	90.275849
23.757307	-1.292044	97.660599	-6.753034	17.172211	96.621048	49.393784	5.906843	103.384109	47.849567	37.772808	102.513847	48.6216755	21.8398255	102.948978	-62.1277435	12.5045965	90.293118
23.794512	-1.290104	97.670273	-6.702057	17.172163	96.626022	49.415241	5.86564	103.456856	47.933189	37.813137	102.623619	48.674215	21.8393885	103.0402375	-62.078329	12.5049375	90.2118065
23.813391	-1.30194	97.663277	-6.682877	17.19245	96.59285	49.420536	5.82734	103.506325	48.016064	37.759117	102.652298	48.7183	21.7932285	103.0793115	-62.084054	12.5916715	90.1063885
23.773911	-1.348518	97.648354	-6.696194	17.19342	96.512047	49.397583	5.77753	103.54644	48.025932	37.718445	102.694664	48.7117575	21.7479875	103.120552	-62.1041455	12.6388525	89.903542
23.710312	-1.322144	97.645256	-6.743168	17.20862	96.404732	49.37738	5.729516	103.62027	47.992947	37.655163	102.74614	48.6851635	21.6923395	103.183205	-62.1714995	12.7249005	89.626259
23.609579	-1.364157	97.678497	-6.822824	17.221203	96.331284	49.373859	5.687643	103.728065	47.955513	37.589119	102.798035	48.664686	21.638381	103.26305	-62.310334	12.804025	89.399518
23.548666	-1.361934	97.746277	-6.860075	17.220427	96.266907	49.37534	5.653557	103.890633	47.917099	37.52528	102.856789	48.6462195	21.5894185	103.373711	-62.3663695	12.8514355	89.160103
23.484125	-1.379499	98.009422	-6.920282	17.222441	96.305435	49.447502	5.615523	104.254829	47.888443	37.476463	103.150009	48.6679725	21.545993	103.702419	-62.5085365	12.898889	88.908451
23.438732	-1.392564	98.270798	-6.935024	17.231586	96.432945	49.510056	5.570181	104.550682	47.93745	37.470261	103.417603	48.723753	21.520221	103.9841425	-62.593801	12.942951	88.8817475
23.387598	-1.462517	98.448906	-6.959258	17.200747	96.513657	49.548756	5.472664	104.733337	48.073318	37.410496	103.551086	48.811037	21.44158	104.1422115	-62.729553	12.959914	88.8851025
23.403111	-1.563802	98.359749	-6.92977	17.149881	96.521271	49.555634	5.345496	104.647675	48.197113	37.334167	103.459618	48.8763735	21.3398315	104.0536465	-62.7359135	12.9599305	88.9888955
23.465523	-1.681564	98.086243	-6.832895	17.090574	96.474884	49.52021	5.197448	104.297592	48.272915	37.14806	103.139473	48.8965625	21.172754	103.7185325	-62.5623525	13.008394	89.2312355
23.553282	-1.72942	97.837097	-6.710164	17.090757	96.325539	49.466583	5.05907	104.170021	48.175888	36.980572	103.066078	48.8212355	21.019821	103.6180495	-62.2415635	13.161693	89.0330285
23.500643	-1.658574	98.169762	-6.736702	17.176109	96.290604	49.591476	5.061656	104.887794	48.037666	36.829056	103.551521	48.814571	20.945356	104.2196575	-62.287975	13.406862	88.3615505
23.134417	-1.311991	99.858437	-7.143606	17.359509	97.155403	50.120819	5.350281	106.826935	48.002934	37.129204	104.913521	49.0618765	21.2397425	105.870228	-63.3490885	13.4792755	88.440578
23.066717	-1.033126	100.974319	-7.304572	17.462057	97.970734	50.379879	5.606866	107.799255	48.059906	37.520687	105.62117	49.2198925	21.5637765	106.7102125	-63.8290365	13.3603375	89.2312555
22.978413	-0.849689	101.533066	-7.42171	17.564163	98.315414	50.532883	5.779536	108.179794	48.130653	37.796627	105.841743	49.331768	21.7880815	107.0107685	-64.175188	13.3402445	89.6200595
22.845146	-0.724831	101.235107	-7.570524	17.636385	97.94651	50.410164	5.78961	107.798172	48.01049	37.997574	105.640587	49.210327	21.893592	106.7193795	-64.351375	13.379178	89.1736405
22.693052	-0.623652	100.072372	-7.632625	17.639177	97.203865	49.837677	5.439551	107.03772	47.628761	38.039314	105.023445	48.733219	21.7394325	106.0305825	-63.998469	13.5389215	88.3771475
22.722979	-0.79168	98.995918	-7.467856	17.584696	96.698402	49.401291	5.369918	106.157913	47.280006	37.743763	104.392288	48.3406485	21.5568405	105.2751005	-63.2763605	13.6125515	88.1217035
22.983496	-0.85032	98.944069	-7.396018	17.583147	96.759621	49.516422	5.489879	105.862473	47.243629	37.263115	104.228226	48.3800255	21.376497	105.0453495	-63.1720615	13.789797	88.4738925
22.809229	-0.675369	99.574203	-7.599791	17.685608	97.072723	49.712929	5.607295	106.432281	47.478874	37.420048	104.701546	48.5959015	21.5136715	105.5669135	-63.7954835	13.8575445	88.5785325
22.501459	-0.601446	99.6408	-7.75264	17.773478	97.279831	49.646168	5.627559	106.608925	47.635033	37.719093	104.86618	48.6406005	21.673326	105.7375525	-64.1458805	13.87363	88.8221095
22.265781	-0.602662	99.584091	-7.722876	17.808512	97.525536	49.596325	5.681345	106.366325	47.668884	37.866638	104.862251	48.6326045	21.7739915	105.614288	-64.0783565	13.8430325	89.436784
22.092354	-0.549582	99.329155	-7.660048	17.908821	97.487724	49.572937	5.718951	106.130066	47.712818	37.782692	104.806374	48.6428775	21.7508215	105.46822	-63.9629735	14.0668205	89.507228
21.774391	-0.533494	99.045906	-7.729639	18.037109	97.16658	49.477085	5.730741	106.057426	47.658669	37.792538	104.838219	48.567877	21.7616395	105.4478225	-64.027155	14.3125785	88.8853375
21.376089	-0.49869	98.756561	-7.787387	18.132486	97.055588	49.346771	5.753416	105.913437	47.52002	37.957474	104.783775	48.4333955	21.855445	105.348606	-64.0081695	14.409527	88.76257
20.962137	-0.468307	98.639862	-7.640365	18.237474	97.332855	49.337269	5.89649	105.612434	47.487991	38.013229	104.69545	48.41263	21.9548595	105.153942	-63.69336	14.5200885	89.511768
20.084354	-0.470826	98.596909	-7.586698	18.449984	97.409836	49.479061	6.114957	105.615601	47.800591	37.969967	104.805733	48.639826	22.042462	105.210667	-63.813222	14.857506	89.609005
19.389151	-0.518844	98.441406	-7.812399	18.622818	97.042107	49.345192	6.120634	105.769119	47.857262	38.261745	104.933586	48.601227	22.1911895	105.3513525	-64.226025	15.0544465	88.7328615
18.680479	-0.528758	98.163948	-7.922066	18.761999	96.852478	49.149071	6.166285	105.61293	47.695114	38.54855	104.791954	48.4220925	22.3574175	105.202442	-64.2662245	15.1665805	88.502514
18.068466	-0.59354	97.915092	-7.809377	18.897047	96.86425	49.100731	6.285466	105.31398	47.586136	38.48629	104.486336	48.3434335	22.385878	104.900158	-63.9621875	15.408216	88.828342
17.397921	-0.747764	97.840462	-7.657216	19.03093	96.942535	49.183609	6.382178	105.147217	47.582436	38.324787	104.227234	48.3830225	22.3534825	104.6872255	-63.6974545	15.7083775	89.1978445
16.628954	-0.955045	97.779404	-7.624891	19.091339	96.961639	49.230366	6.483285	105.145157	47.655563	38.372066	104.129616	48.4429645	22.4276755	104.6373865	-63.6927465	15.7550025	89.2858915
15.743896	-1.19161	97.726448	-7.648029	19.115265	96.900406	49.228958	6.544604	105.154633	47.724522	38.525719	104.027916	48.47674	22.5351615	104.5912745	-63.772798	15.6953685	89.2095375
14.397946	-1.621165	97.54567	-7.604992	19.084377	96.844543	49.272705	6.605469	104.918839	47.685699	38.620998	103.694763	48.479202	22.6132335	104.306801	-63.689186	15.5555205	89.382285
13.597341	-1.907498	97.433357	-7.480272	19.028252	96.793625	49.346363	6.613297	104.676483	47.665485	38.488457	103.267082	48.505924	22.550877	103.9717825	-63.466468	15.505627	89.6154675
12.691602	-2.255152	97.31572	-7.336823	18.977139	96.720764	49.437496	6.570046	104.467216	47.66238	38.348289	102.772331	48.549938	22.4591675	103.6197735	-63.223584	15.4951105	89.8217545
11.665168	-2.639252	97.310402	-7.186815	18.892801	96.672241	49.549175	6.53679	104.289543	47.689526	38.310986	102.308868	48.6193505	22.423888	103.2992055	-62.9929805	15.361714	90.0452765
10.668811	-2.998291	97.418495	-7.06583	18.798061	96.678345	49.645061	6.502847	104.170647	47.690331	38.160023	101.836327	48.667696	22.331435	103.003487	-62.799356	15.264687	90.353203
9.697698	-3.353251	97.522194	-6.942663	18.723782	96.706528	49.7355	6.450707	104.082726	47.725006	38.073593	101.432182	48.730253	22.26215	102.757454	-62.615579	15.185414	90.655602
8.637587	-3.725823	97.656319	-6.828427	18.655418	96.716194	49.826206	6.373636	103.996086	47.727089	37.931049	101.118942	48.7766475	22.1523425	102.557514	-62.4335015	15.1584935	90.874874
6.956119	-4.214896	97.767761	-6.65307	18.465025	96.691071	49.957581	6.186888	103.845062	47.775417	37.670689	100.693985	48.866499	21.9287885	102.2695235	-62.172639	15.0012615	91.1126185
5.916342	-4.481773	97.781578	-6.545027	18.32436	96.637413	50.051586	6.055162	103.713547	47.814129	37.478523	100.511482	48.9328575	21.7668425	102.1125145	-62.0229115	14.8818775	91.1623115
4.841766	-4.76831	97.652847	-6.46273	18.174015	96.606239	50.109047	5.888894	103.566727	47.89249	37.271343	100.42157	49.0007685	21.5801185	101.9941485	-61.9262285	14.7679115	91.2183295
3.699864	-4.991172	97.39782	-6.378482	18.025766	96.555641	50.15012	5.726944	103.37114	47.99556	37.098457	100.369392	49.07284	21.4127005	101.870266	-61.829804	14.6388315	91.241016
2.561635	-5.216482	97.129707	-6.295698	17.901777	96.481964	50.175995	5.623893	103.106689	48.069534	36.870159	100.378563	49.1227645	21.247026	101.742626	-61.7141605	14.556528	91.221302
1.49747	-5.374366	96.838608	-6.190674	17.834864	96.396019	50.165611	5.566078	102.819992	48.140324	36.794407	100.375679	49.1529675	21.1802425	101.5978355	-61.5343155	14.4894855	91.1942025
0.342218	-5.520375	96.559921	-6.103002	17.827337	96.315361	50.151814	5.523403	102.583435	48.270233	36.871742	100.332329	49.2110235	21.1975725	101.457882	-61.4170275	14.4571015	91.17284
-1.473857	-5.662815	96.194473	-5.998643	17.924356	96.234749	50.205975	5.541323	102.263939	48.409035	36.866451	100.299629	49.307505	21.203887	101.281784	-61.304791	14.644825	91.187714
-2.620816	-5.640731	95.997452	-5.921887	18.064152	96.188858	50.247925	5.601461	102.125755	48.213501	36.712734	100.390472	49.230713	21.1570975	101.2581135	-61.074487	14.9712065	91.1196025
-3.809601	-5.668943	95.840576	-5.893759	18.209629	96.154037	50.289833	5.691935	101.995972	48.517933	37.055027	100.263336	49.403883	21.373481	101.129654	-61.191401	15.045777	91.17842
-5.062984	-5.612513	95.669479	-5.860612	18.389685	96.103668	50.319744	5.763741	101.824905	48.558407	37.189602	100.207863	49.4390755	21.4766715	101.016384	-61.1602995	15.3026985	91.190952
-6.259529	-5.559488	95.517448	-5.816949	18.562212	96.034401	50.335278	5.782507	101.597069	48.59507	37.300213	100.086617	49.465174	21.54136	100.841843	-61.099072	15.583064	91.226959
-7.437065	-5.495668	95.28952	-5.774936	18.714508	95.927216	50.361485	5.725836	101.247726	48.654335	37.392223	99.83683	49.50791	21.5590295	100.542278	-61.057782	15.8699865	91.312154
-8.631472	-5.422548	94.97538	-5.723331	18.852978	95.761543	50.385456	5.635249	100.763878	48.65015	37.386032	99.497139	49.517803	21.5106405	100.1305085	-60.964465	16.1953155	91.3925775
-10.44792	-5.302424	94.580238	-5.617956	19.013308	95.497147	50.237518	5.507936	100.067902	48.737007	37.333633	98.932762	49.4872625	21.4207845	99.500332	-60.7231745	16.6058315	91.493962
-11.598162	-5.187593	94.3442	-5.591406	19.099669	95.345215	50.092709	5.469206	99.656311	48.769787	37.234451	98.604164	49.431248	21.3518285	99.1302375	-60.61406	16.8475095	91.5601925
-12.796103	-5.090568	94.210312	-5.56892	19.175415	95.215324	49.942234	5.45253	99.383995	48.781685	37.159473	98.327431	49.3619595	21.3060015	98.855713	-60.4997995	17.0448285	91.574935
-14.038685	-4.960097	94.225113	-5.57829	19.256842	95.130692	49.867947	5.42525	99.203094	48.807735	37.143559	98.084915	49.337841	21.2844045	98.6440045	-60.494421	17.2292795	91.6173795
-15.20848	-4.820086	94.324188	-5.594086	19.31011	95.100609	49.840824	5.38228	99.103729	48.82283	37.124817	97.842529	49.331827	21.2535485	98.473129	-60.519999	17.3666715	91.728089
-16.329191	-4.652573	94.459015	-5.606374	19.385818	95.082062	49.830345	5.324705	99.07148	48.850788	37.132973	97.58535	49.3405665	21.228839	98.328415	-60.5533145	17.542797	91.835709
-17.424141	-4.458842	94.619522	-5.629933	19.437948	95.075714	49.879089	5.262477	99.012749	48.812634	37.113449	97.362572	49.3458615	21.187963	98.1876605	-60.6057275	17.687933	91.9637675
-19.152348	-4.109361	94.884697	-5.648394	19.47921	95.064865	49.877869	5.170198	98.932686	48.73476	37.07251	96.994164	49.3063145	21.121354	97.963425	-60.6031025	17.837066	92.166305
-20.19755	-3.839881	95.029411	-5.661062	19.494263	95.037682	49.876045	5.099951	98.856659	48.638397	37.053875	96.785515	49.257221	21.076913	97.821087	-60.579345	17.911613	92.254277
-21.210196	-3.544107	95.060959	-5.699564	19.461937	95.013329	49.859528	5.0233	98.764923	48.571651	36.970531	96.581856	49.2155895	20.9969155	97.6733895	-60.6147175	17.9269585	92.3532685
-22.290785	-3.236615	95.093689	-5.724792	19.448212	94.984993	49.825142	4.899724	98.655006	48.552414	36.83588	96.418465	49.188778	20.867802	97.5367355	-60.638362	18.028622	92.4332505
-23.312605	-2.819659	95.127357	-5.788188	19.407501	94.957527	49.765781	4.752305	98.562607	48.51931	36.751984	96.309586	49.1425455	20.7521445	97.4360965	-60.7189215	18.0628575	92.4789575
-24.316782	-2.450131	95.132141	-5.825747	19.381346	94.962097	49.705746	4.558188	98.459023	48.503448	36.650364	96.2659	49.104597	20.604276	97.3624615	-60.756091	18.158416	92.5617325
-25.225428	-2.030962	95.109909	-5.902413	19.356052	94.982216	49.622829	4.405683	98.3731	48.48745	36.560268	96.2677	49.0551395	20.4829755	97.3204	-60.8599655	18.2291285	92.644032
-26.683256	-1.261029	95.101089	-6.01177	19.338812	95.019051	49.414471	4.291842	98.31147	48.455727	36.455208	96.310455	48.935099	20.373525	97.3109625	-60.958639	18.304099	92.7271395
-27.603563	-0.709756	95.150803	-6.08601	19.368948	95.057007	49.298027	4.231787	98.2752	48.399639	36.423019	96.338821	48.848833	20.327403	97.3070105	-61.020853	18.410493	92.8070035
-28.466106	-0.140364	95.191437	-6.186951	19.415873	95.094765	49.199883	4.223098	98.227867	48.33876	36.414406	96.364685	48.7693215	20.318752	97.296276	-61.1432235	18.512994	92.893254
-29.276966	0.446268	95.187233	-6.291881	19.460934	95.136391	49.102631	4.256954	98.168793	48.265121	36.461456	96.390663	48.683876	20.359205	97.279728	-61.267638	18.562663	92.993054
-30.034924	1.136619	95.184975	-6.38779	19.555794	95.182037	49.03083	4.292583	98.110687	48.194988	36.545212	96.412834	48.612909	20.4188975	97.2617605	-61.388489	18.6926905	93.1023135
-30.825499	1.848577	95.238235	-6.498034	19.655289	95.232185	48.96265	4.348217	98.049942	48.098808	36.652496	96.43972	48.530729	20.5003565	97.244831	-61.526797	18.8102215	93.219539
-31.58988	2.551798	95.300682	-6.607712	19.749479	95.299942	48.872997	4.427054	97.990349	48.00169	36.757477	96.470825	48.4373435	20.5922655	97.230587	-61.6527675	18.9066925	93.369297
-32.572319	3.630022	95.449631	-6.760234	19.88176	95.450745	48.746838	4.590548	97.880005	47.819191	37.009167	96.573334	48.2830145	20.7998575	97.2266695	-61.8034825	18.9636625	93.6748205
-33.156918	4.385744	95.521584	-6.850916	19.9748	95.560471	48.690231	4.696788	97.768684	47.747272	37.106838	96.609268	48.2187515	20.901813	97.188976	-61.9205835	19.047787	93.931966
-33.744804	5.183715	95.620811	-6.959456	20.065508	95.653511	48.605366	4.813998	97.660896	47.639664	37.258453	96.666595	48.122515	21.0362255	97.1637455	-62.041427	19.0947905	94.1432765
-34.279804	6.028905	95.70388	-7.060181	20.142668	95.739311	48.502247	4.933068	97.557053	47.539658	37.387493	96.7127	48.0209525	21.1602805	97.1348765	-62.1413145	19.1250555	94.3437455
-34.782867	6.828381	95.769035	-7.158117	20.227806	95.791069	48.38929	5.046494	97.438835	47.41716	37.5611	96.774086	47.903225	21.303797	97.1064605	-62.219459	19.151815	94.4756775
-35.149925	7.650463	95.837624	-7.265631	20.34507	95.838455	48.262207	5.166797	97.336617	47.33625	37.639484	96.764992	47.7992285	21.4031405	97.0508045	-62.3304905	19.2869995	94.6261055
-35.527454	8.459227	95.870117	-7.35233	20.484398	95.856163	48.136967	5.291428	97.256783	47.23045	37.746567	96.776588	47.6837085	21.5189975	97.0166855	-62.3883685	19.4497985	94.6956405
-35.937847	9.74643	95.933235	-7.49902	20.674404	95.919144	47.966457	5.469851	97.190308	47.099922	37.905376	96.813225	47.5331895	21.6876135	97.0017665	-62.5312295	19.6611945	94.8365215
-36.186676	10.684852	96.031906	-7.546433	20.833782	95.985672	47.839375	5.619424	97.197289	47.039902	38.011551	96.867393	47.4396385	21.8154875	97.032341	-62.5325045	19.8520765	94.939003
-36.331123	11.539522	96.183289	-7.607195	20.96995	96.098389	47.729286	5.771565	97.222366	47.002224	38.131817	96.933182	47.365755	21.951691	97.077774	-62.580145	19.988209	95.119004
-36.428921	12.355968	96.398888	-7.619344	21.109488	96.249046	47.642944	5.952667	97.250114	46.951935	38.271069	97.024437	47.2974395	22.111868	97.1372755	-62.5361275	20.107108	95.3608165
-36.482925	13.118176	96.612587	-7.647839	21.210926	96.422371	47.540264	6.15578	97.359459	46.91716	38.404579	97.147324	47.228712	22.2801795	97.2533915	-62.52439	20.1416725	95.5913505
-36.492996	13.898402	96.821167	-7.701997	21.340004	96.621284	47.483219	6.326441	97.526688	46.879143	38.542164	97.339264	47.181181	22.4343025	97.432976	-62.585175	20.2457055	95.809592
-36.449356	14.684467	96.974113	-7.782084	21.432133	96.802994	47.409782	6.468725	97.756516	46.816914	38.743374	97.565575	47.113348	22.6060495	97.6610455	-62.677516	20.2582165	95.9449425
-36.301781	15.88839	97.155136	-7.909854	21.569399	97.034851	47.247131	6.622713	98.20533	46.75946	38.856659	97.865387	47.0032955	22.739686	98.0353585	-62.8230035	20.399112	96.0343435
-36.192348	16.680099	97.222649	-8.035	21.637096	97.166069	47.124756	6.710707	98.518288	46.672325	38.950897	98.11834	46.8985405	22.830802	98.318314	-62.9685405	20.44339	96.013824
-36.036987	17.373463	97.272148	-8.160762	21.662575	97.277145	46.967854	6.789814	98.83419	46.594482	38.970966	98.353615	46.781168	22.88039	98.5939025	-63.102692	20.44476	95.9603875
-35.87336	18.088451	97.283554	-8.301481	21.677969	97.361908	46.797401	6.836982	99.157753	46.526821	38.909584	98.551109	46.662111	22.873283	98.854431	-63.265073	20.482655	95.869385
-35.654503	18.775446	97.272064	-8.455673	21.661026	97.444839	46.676891	6.862128	99.453392	46.432503	38.905899	98.791779	46.554697	22.8840135	99.1225855	-63.466043	20.4380385	95.7670925
-35.432072	19.551573	97.283752	-8.633755	21.665918	97.536049	46.589737	6.866971	99.71283	46.327644	38.910694	99.020821	46.4586905	22.8888325	99.3668255	-63.7262005	20.4430035	95.7052725
-35.110992	20.25197	97.304947	-8.75385	21.6376	97.631531	46.517464	6.857066	99.983627	46.207226	38.9188	99.25544	46.362345	22.887933	99.6195335	-63.870045	20.387267	95.6435285
-34.689491	21.273043	97.428757	-8.947274	21.599768	97.831245	46.409309	6.86003	100.432503	46.066521	38.876244	99.612633	46.237915	22.868137	100.022568	-64.132463	20.331399	95.639922
-34.362812	21.978914	97.50013	-9.063909	21.58049	97.985092	46.36454	6.855017	100.745415	45.982098	38.842789	99.892212	46.173319	22.848903	100.3188135	-64.301137	20.312077	95.6513705
-34.011692	22.679338	97.561195	-9.143753	21.578804	98.149353	46.354614	6.805302	101.062622	45.934578	38.764851	100.186584	46.144596	22.7850765	100.624603	-64.432102	20.3725315	95.674103
-33.632164	23.447895	97.632385	-9.232969	21.580599	98.295807	46.367126	6.771626	101.381195	45.935562	38.736378	100.478378	46.151344	22.754002	100.9297865	-64.617282	20.407196	95.6618275
-33.189625	24.18932	97.67498	-9.261809	21.522144	98.411888	46.397942	6.725306	101.694366	45.937061	38.7565	100.725426	46.1675015	22.740903	101.209896	-64.6911195	20.303385	95.61388
-32.742794	24.906628	97.71431	-9.310294	21.473572	98.524033	46.441017	6.680975	102.012001	45.976887	38.804955	100.989113	46.208952	22.742965	101.500557	-64.82954	20.204179	95.547509
-32.313217	25.61796	97.719772	-9.288665	21.46974	98.623001	46.532051	6.628766	102.289642	46.020161	38.791859	101.193108	46.276106	22.7103125	101.741375	-64.853436	20.2291675	95.504627
-31.611311	26.774561	97.618324	-9.268749	21.400089	98.676338	46.655102	6.553117	102.654648	46.113121	38.748352	101.430298	46.3841115	22.6507345	102.042473	-64.9216095	20.1494435	95.310203
-31.074528	27.562344	97.523033	-9.243831	21.356977	98.689018	46.774628	6.478023	102.839752	46.193436	38.76775	101.533379	46.484032	22.6228865	102.1865655	-64.971694	20.0910675	95.1914705
-30.580935	28.356361	97.474983	-9.177022	21.294174	98.706261	46.850327	6.409674	102.969574	46.270363	38.69334	101.622833	46.560345	22.551507	102.2962035	-64.914389	20.036841	95.1163185
-30.117861	29.172062	97.490952	-9.127611	21.238012	98.734459	46.919189	6.316094	103.027153	46.356369	38.625492	101.660431	46.637779	22.470793	102.343792	-64.893001	20.005231	95.125126
-29.568714	29.95204	97.487434	-9.063473	21.148418	98.78138	46.956001	6.224784	103.011826	46.416862	38.613796	101.721039	46.6864315	22.41929	102.3664325	-64.8133775	19.877546	95.1963275
-29.021502	30.83823	97.578278	-9.00163	21.071409	98.823524	46.938236	6.134898	102.975151	46.50827	38.526119	101.747932	46.723253	22.3305085	102.3615415	-64.726513	19.8123095	95.2855065
-28.450314	31.724722	97.612366	-8.94414	20.984127	98.848274	47.031628	6.015613	102.878105	46.605339	38.439999	101.767525	46.8184835	22.227806	102.322815	-64.7067635	19.740448	95.373733
-27.692513	33.031509	97.676918	-8.872098	20.869825	98.851364	47.025787	5.892882	102.790878	46.727093	38.304813	101.866638	46.87644	22.0988475	102.328758	-64.620636	19.6408025	95.37397
-27.158514	33.979519	97.701057	-8.854594	20.816412	98.837837	47.037998	5.817189	102.704704	46.766445	38.296871	101.987389	46.9022215	22.05703	102.3460465	-64.6114095	19.575794	95.3296275
-26.597918	34.900318	97.815636	-8.852179	20.753542	98.842224	47.02298	5.73175	102.609612	46.83997	38.232594	102.080132	46.931475	21.982172	102.344872	-64.635833	19.524912	95.339576
-26.093912	35.823513	97.948807	-8.845896	20.69088	98.84903	46.998665	5.681106	102.484688	46.838833	38.253849	102.226326	46.918749	21.9674775	102.355507	-64.610541	19.4142825	95.342553
-25.667059	36.775661	98.116364	-8.869569	20.650265	98.872307	46.940361	5.632552	102.356911	46.900345	38.183098	102.326736	46.920353	21.907825	102.3418235	-64.659491	19.392705	95.4027905
-25.043362	37.686913	98.223167	-8.906356	20.636246	98.891846	46.884968	5.598335	102.242897	46.92638	38.161411	102.433266	46.905674	21.879873	102.3380815	-64.718386	19.392619	95.4456105
-24.42979	38.606956	98.39669	-8.973356	20.586132	98.875488	46.861027	5.570538	102.092339	46.922298	38.163673	102.548256	46.8916625	21.8671055	102.3202975	-64.8383745	19.3051585	95.4306785
-23.713436	39.954102	98.658905	-9.048498	20.621504	98.851044	46.788177	5.574655	101.856056	46.909584	38.174515	102.686569	46.8488805	21.874585	102.2713125	-64.9458765	19.368423	95.4307755
-23.101515	40.799286	98.788734	-9.094366	20.650532	98.813286	46.707806	5.616184	101.668617	46.867867	38.232746	102.68203	46.7878365	21.924465	102.1753235	-64.9765685	19.376599	95.4512485
-22.576504	41.68261	98.946419	-9.132843	20.6814	98.774628	46.544682	5.77556	101.522896	46.784321	38.314739	102.71357	46.6645015	22.0451495	102.118233	-64.9301875	19.3176505	95.431023
-21.956549	42.480637	99.093445	-9.185631	20.735014	98.728363	46.453876	5.835347	101.323639	46.758579	38.316296	102.680946	46.6062275	22.0758215	102.0022925	-64.9774895	19.3942065	95.4544335
-21.399765	43.236828	99.227943	-9.235533	20.779566	98.703072	46.372406	5.888144	101.170662	46.696812	38.360577	102.698448	46.534609	22.1243605	101.934555	-65.005675	19.4347715	95.471589
-20.835318	43.928337	99.389771	-9.304111	20.807795	98.707626	46.295952	5.921664	101.069511	46.650082	38.392647	102.740845	46.473017	22.1571555	101.905178	-65.081239	19.4584345	95.510074
-20.256672	44.640499	99.588928	-9.345113	20.827433	98.774406	46.263725	5.879723	100.992249	46.567459	38.4659	102.820793	46.415592	22.1728115	101.906521	-65.105818	19.4820545	95.642291
-19.19524	45.514278	99.883423	-9.429604	20.82052	98.895554	46.125988	5.920886	101.000938	46.515465	38.437088	102.909836	46.3207265	22.178987	101.955387	-65.1799345	19.462053	95.835721
-18.655834	46.056015	100.080429	-9.508524	20.806568	98.955383	46.091904	5.830207	101.008591	46.469418	38.425419	102.986671	46.280661	22.127813	101.997631	-65.297709	19.485323	95.913135
-18.031988	46.48	100.184128	-9.600186	20.780668	99.003464	46.017269	5.798916	101.031097	46.359909	38.447227	103.090225	46.188589	22.1230715	102.060661	-65.388961	19.4382645	95.946267
-17.378689	46.906525	100.322281	-9.70223	20.744484	99.039024	45.930485	5.795436	101.047501	46.259201	38.379227	103.159584	46.094843	22.0873315	102.1035425	-65.499303	19.4016365	95.9745055
-16.697741	47.231976	100.475433	-9.821233	20.675833	99.083046	45.839684	5.789392	101.069092	46.124973	38.352787	103.271065	45.9823285	22.0710895	102.1700785	-65.6247945	19.2805765	95.9960135
-16.014496	47.49432	100.602516	-9.931402	20.613468	99.116081	45.751564	5.784181	101.081169	45.99865	38.331638	103.37912	45.875107	22.0579095	102.2301445	-65.737911	19.1690265	96.0020175
-15.355862	47.679432	100.759064	-10.060579	20.527662	99.135147	45.663826	5.757429	101.065254	45.870636	38.294365	103.462448	45.767231	22.025897	102.263851	-65.888389	19.029427	96.006443
-14.385106	47.823605	100.94075	-10.246779	20.383709	99.121918	45.478577	5.830347	101.033493	45.677235	38.253044	103.579781	45.577906	22.0416955	102.306637	-66.071464	18.7257225	95.937199
-13.710401	47.840195	101.036453	-10.365854	20.304947	99.111649	45.400223	5.803964	100.973557	45.531555	38.234184	103.657616	45.465889	22.019074	102.3155865	-66.197597	18.59082	95.9077115
-12.961295	47.802567	101.136925	-10.500169	20.243063	99.115501	45.35014	5.732293	100.959885	45.385273	38.268047	103.730156	45.3677065	22.00017	102.3450205	-66.3680445	18.485956	95.8859815
-12.286145	47.712334	101.214767	-10.593137	20.199146	99.132462	45.308044	5.729825	101.028419	45.26379	38.232719	103.785309	45.285917	21.981272	102.406864	-66.472191	18.41702	95.85806
-11.586593	47.532482	101.23024	-10.706514	20.152607	99.194412	45.274563	5.740628	101.173187	45.143654	38.246815	103.846069	45.2091085	21.9937215	102.509628	-66.6221365	18.3114925	95.879196
-10.89633	47.262905	101.182953	-10.821337	20.144514	99.246582	45.232281	5.753212	101.354309	45.027332	38.259811	103.893074	45.1298065	22.0065115	102.6236915	-66.7724805	18.2825165	95.8694725
-10.207126	46.952705	101.10685	-10.903282	20.14427	99.31208	45.188217	5.773124	101.546898	44.903076	38.257793	103.924347	45.0456465	22.0154585	102.7356225	-66.8522105	18.2730815	95.8885375
-9.103658	46.319214	100.987335	-11.013374	20.093309	99.427109	45.145058	5.754581	101.861969	44.729103	38.251068	103.918839	44.9370805	22.0028245	102.890404	-66.9638285	18.1837935	95.963814
-8.33349	45.82534	100.906662	-11.07663	20.02409	99.518036	45.124916	5.725269	102.063072	44.646996	38.171833	103.872849	44.885956	21.948551	102.9679605	-67.039216	18.099629	96.0681115
-7.65012	45.281128	100.773369	-11.105513	19.948669	99.639038	45.123917	5.698246	102.300201	44.552536	38.10453	103.865967	44.8382265	21.901388	103.083084	-67.0492525	17.99595	96.194992
-6.944145	44.62455	100.657227	-11.150058	19.868071	99.767822	45.133251	5.630764	102.561508	44.483372	38.038464	103.828812	44.8083115	21.834614	103.19516	-67.1084275	17.901528	96.340484
-6.180333	43.94836	100.551796	-11.167402	19.752512	99.930107	45.144768	5.528718	102.827812	44.417019	37.925114	103.782913	44.7808935	21.726916	103.3053625	-67.1156975	17.778108	96.5548515
-5.450457	43.216923	100.46283	-11.175016	19.617699	100.127884	45.150669	5.394117	103.107109	44.346752	37.789085	103.745354	44.7487105	21.591601	103.4262315	-67.0987425	17.643797	96.8295365
-4.716527	42.442833	100.393387	-11.175697	19.465338	100.321854	45.164574	5.258306	103.373383	44.318748	37.6035	103.660583	44.741661	21.430903	103.516983	-67.093055	17.499773	97.126725
-3.676279	41.24329	100.247765	-11.171033	19.206581	100.574722	45.242199	5.016616	103.694664	44.257339	37.343414	103.488228	44.749769	21.180015	103.591446	-67.091835	17.233147	97.557998
-2.920177	40.423183	100.134209	-11.182534	19.056368	100.718536	45.290592	4.87397	103.871712	44.18755	37.202545	103.345871	44.739071	21.0382575	103.6087915	-67.104139	17.0744785	97.8282805
-2.214445	39.591549	99.989769	-11.187258	18.881268	100.839355	45.307205	4.753278	104.019104	44.145409	36.952816	103.112999	44.726307	20.853047	103.5660515	-67.100823	16.909489	98.1126585
-1.492904	38.780083	99.841827	-11.187698	18.694069	100.908913	45.354317	4.628685	104.127205	44.074696	36.790237	102.891289	44.7145065	20.709461	103.509247	-67.0899025	16.678677	98.308579
-0.788814	37.974941	99.707573	-11.204595	18.495668	100.948227	45.380379	4.493959	104.191338	44.005386	36.649864	102.705894	44.6928825	20.5719115	103.448616	-67.1020725	16.4194245	98.447838
-0.056579	37.188797	99.618103	-11.218441	18.289185	100.971138	45.398502	4.35471	104.236389	43.916553	36.540234	102.600861	44.6575275	20.447472	103.418625	-67.0944095	16.130898	98.523651
0.679437	36.385475	99.566185	-11.248983	18.074039	100.99411	45.396141	4.225264	104.268265	43.879692	36.349617	102.520607	44.6379165	20.2874405	103.394436	-67.1358825	15.8606375	98.593784
1.805485	35.292519	99.643623	-11.262894	17.776203	101.070045	45.36293	4.016587	104.303871	43.842415	36.134628	102.565453	44.6026725	20.0756075	103.434662	-67.1284605	15.4767985	98.705428
2.530322	34.574497	99.739334	-11.296293	17.591816	101.146721	45.318283	3.886126	104.334106	43.842182	36.018482	102.668396	44.5802325	19.952304	103.501251	-67.1728185	15.231328	98.792191
3.288443	33.867092	99.836891	-11.31315	17.47909	101.213478	45.281147	3.756056	104.374207	43.848316	35.907192	102.785782	44.5647315	19.831624	103.5799945	-67.1910315	15.126556	98.8469615
4.087198	33.194817	99.965691	-11.336032	17.340282	101.276825	45.237633	3.648341	104.399429	43.851002	35.838596	102.925888	44.5443175	19.7434685	103.6626585	-67.2163815	14.9370955	98.8909915
4.881482	32.570995	100.114571	-11.401786	17.248623	101.330444	45.191555	3.564735	104.423485	43.783138	35.857048	103.145966	44.4873465	19.7108915	103.7847255	-67.2909185	14.7863545	98.8761625
5.632231	31.99581	100.253639	-11.483117	17.16128	101.36528	45.148209	3.517012	104.4543	43.749783	35.83287	103.377533	44.448996	19.674941	103.9159165	-67.41523	14.647619	98.8146435
6.387676	31.36256	100.409698	-11.564909	17.113642	101.371239	45.107273	3.471601	104.502853	43.743423	35.798649	103.624153	44.425348	19.635125	104.063503	-67.555166	14.592159	98.678975
7.56725	30.486683	100.635162	-11.736261	17.029659	101.315727	45.051483	3.417276	104.5588	43.71629	35.857346	104.142273	44.3838865	19.637311	104.3505365	-67.8564085	14.422007	98.2809175
8.369466	29.868931	100.811943	-11.823922	17.014931	101.22023	45.012215	3.377914	104.626152	43.730701	35.909775	104.537834	44.371458	19.6438445	104.581993	-68.019302	14.3860175	97.858467
9.109805	29.306496	100.979355	-11.937113	16.995241	101.114128	44.995003	3.367777	104.704819	43.758125	35.955231	104.983101	44.376564	19.661504	104.84396	-68.25079	14.328978	97.384296
9.870096	28.647509	101.136276	-12.048776	16.992495	100.996254	44.996109	3.376701	104.823364	43.807308	36.042557	105.421875	44.4017085	19.709629	105.1226195	-68.4992605	14.275361	96.8698885
10.636068	27.952116	101.297256	-12.12003	17.022791	100.897728	45.026138	3.415784	104.982994	43.852722	36.14949	105.825302	44.43943	19.782637	105.404148	-68.67949	14.262945	96.391308
11.386834	27.291149	101.431335	-12.17047	17.062555	100.782349	45.079727	3.480577	105.180168	43.882912	36.248802	106.198967	44.4813195	19.8646895	105.6895675	-68.8222595	14.2604205	95.8751305
12.063828	26.64114	101.495003	-12.203261	17.121874	100.660667	45.142876	3.54415	105.361412	43.91991	36.362755	106.436432	44.531393	19.9534525	105.898922	-68.937915	14.2902955	95.422412
13.156269	25.436047	101.443863	-12.141356	17.251463	100.454391	45.257385	3.717064	105.564285	43.959488	36.526237	106.633232	44.6084365	20.1216505	106.0987585	-68.8911485	14.3812755	94.8100235
13.825149	24.619526	101.340973	-12.08267	17.343287	100.271416	45.36314	3.822745	105.662476	43.999023	36.610378	106.650993	44.6810815	20.2165615	106.1567345	-68.8464215	14.4700125	94.3860975
14.455654	23.805882	101.190773	-11.975052	17.462147	100.097679	45.483952	3.934377	105.729462	44.049465	36.710091	106.567513	44.7667085	20.322234	106.1484875	-68.7168125	14.60206	94.0468705
15.094196	22.881971	101.009262	-11.825796	17.563587	99.89949	45.633427	4.056105	105.789742	44.094044	36.751675	106.480476	44.8637355	20.40389	106.135109	-68.5153275	14.723284	93.663871
15.692769	21.883482	100.818481	-11.687489	17.644304	99.715004	45.786259	4.124235	105.815521	44.14003	36.825119	106.337761	44.9631445	20.474677	106.076641	-68.3381225	14.813931	93.353367
16.249502	20.96019	100.627563	-11.502114	17.723297	99.53389	45.922535	4.183068	105.774689	44.237457	36.803299	106.084236	45.079996	20.4931835	105.9294625	-68.084224	14.9534105	93.1383175
16.745783	19.991735	100.395164	-11.299678	17.778568	99.32029	46.028267	4.204424	105.681847	44.366802	36.687534	105.823769	45.1975345	20.445979	105.752808	-67.7968905	15.111157	92.887772
17.436501	18.349661	99.998314	-11.052969	17.816656	98.968903	46.190811	4.136584	105.504585	44.538998	36.543213	105.429459	45.3649045	20.3398985	105.467022	-67.4708425	15.2934135	92.470784
17.824408	17.247959	99.755646	-10.876875	17.806774	98.712791	46.287231	4.062881	105.395546	44.638195	36.410583	105.179825	45.462713	20.236732	105.2876855	-67.216463	15.376816	92.1378965
18.164009	16.119877	99.552246	-10.723161	17.779375	98.468704	46.404491	3.989021	105.304626	44.659065	36.336987	105.035629	45.531778	20.163004	105.1701275	-66.9781	15.395746	91.7672805
18.398811	15.026118	99.375061	-10.563607	17.767231	98.228226	46.516903	3.907259	105.253326	44.755863	36.192135	104.82135	45.636383	20.049697	105.037338	-66.763597	15.484765	91.419114
18.585461	13.892126	99.145691	-10.422984	17.74415	97.947159	46.627495	3.845395	105.201042	44.849197	36.055622	104.566666	45.738346	19.9505085	104.883854	-66.584314	15.5377915	91.010464
18.699091	12.732016	98.88604	-10.287258	17.710018	97.628822	46.749393	3.75548	105.11322	44.915409	35.929863	104.295204	45.832401	19.8426715	104.704212	-66.406917	15.5773645	90.553432
18.778521	11.617586	98.719109	-10.157322	17.658791	97.346695	46.860844	3.680979	105.006752	44.975601	35.750893	103.933624	45.9182225	19.715936	104.470188	-66.2328665	15.601646	90.223202
18.763607	9.915257	98.359459	-9.919593	17.578867	96.939178	47.027245	3.64063	104.825851	45.022144	35.473679	103.385941	46.0246945	19.5571545	104.105896	-65.8638805	15.6005795	89.77246
18.662796	8.786004	98.172684	-9.763723	17.479471	96.692711	47.120258	3.603186	104.712631	45.03376	35.33429	103.066185	46.077009	19.468738	103.889408	-65.604455	15.490204	89.496014
18.465973	7.710193	98.066956	-9.608992	17.369694	96.498878	47.22097	3.558888	104.590523	45.104744	35.097725	102.734283	46.162857	19.3283065	103.662403	-65.380841	15.4110815	89.335353
18.282961	6.613597	97.869232	-9.460579	17.242407	96.265884	47.286327	3.498605	104.452347	45.218761	34.937531	102.34996	46.252544	19.218068	103.4011535	-65.173702	15.266746	89.1306145
17.967352	5.563148	97.663971	-9.308619	17.106041	96.014191	47.338825	3.431876	104.258194	45.298943	34.755478	101.891304	46.318884	19.093677	103.074749	-64.936122	15.118405	88.953633
17.634462	4.513903	97.397438	-9.150324	16.961143	95.762794	47.396908	3.381989	104.020569	45.338688	34.596443	101.44458	46.367798	18.989216	102.7325745	-64.668446	14.93307	88.7930135
17.210588	3.54792	97.185867	-8.991296	16.809988	95.506683	47.450172	3.311824	103.777946	45.384605	34.442375	101.024712	46.4173885	18.8770995	102.401329	-64.3999805	14.7428765	88.612037
16.518419	2.184085	96.881813	-8.786536	16.575436	95.173836	47.493942	3.194979	103.450569	45.496815	34.308075	100.494705	46.4953785	18.751527	101.972637	-64.0684505	14.399345	88.375035
15.936877	1.372284	96.68557	-8.66123	16.407337	95.00338	47.54583	3.100261	103.266167	45.567886	34.18578	100.261917	46.556858	18.6430205	101.764042	-63.879318	14.1716535	88.242718
15.313633	0.557245	96.496635	-8.556681	16.225945	94.879463	47.561031	3.008507	103.056076	45.624508	34.047756	100.120232	46.5927695	18.5281315	101.588154	-63.7061315	13.9237585	88.170772
14.596383	-0.136288	96.295013	-8.467271	16.057522	94.778519	47.541344	2.906706	102.828278	45.681717	33.941734	100.008759	46.6115305	18.42422	101.4185185	-63.5460725	13.690824	88.1385195
13.872649	-0.79812	96.090919	-8.416853	15.911266	94.711151	47.513916	2.817837	102.573288	45.731918	33.823696	99.928459	46.622917	18.3207665	101.2508735	-63.456623	13.5017655	88.1714285
13.122463	-1.391078	95.844872	-8.387482	15.787961	94.637436	47.513371	2.732316	102.262894	45.777061	33.747688	99.830315	46.645216	18.240002	101.0466045	-63.42018	13.33592	88.2282675
12.286366	-1.913964	95.552689	-8.368937	15.757208	94.545654	47.44384	2.696848	101.964523	45.825378	33.697094	99.681351	46.634609	18.196971	100.822937	-63.372483	13.317445	88.268371
10.930572	-2.624178	95.156136	-8.367742	15.792951	94.388359	47.323669	2.714755	101.515594	45.808254	33.651127	99.492805	46.5659615	18.182941	100.5041995	-63.3014455	13.402961	88.2725185
10.024473	-2.998077	94.882378	-8.39581	15.886539	94.278191	47.250023	2.772088	101.201309	45.820595	33.665649	99.354355	46.535309	18.2188685	100.277832	-63.326929	13.5542095	88.27855
9.0863	-3.306537	94.590843	-8.403833	15.999289	94.147362	47.154102	2.834504	100.93985	45.821449	33.717274	99.199654	46.4877755	18.275889	100.069752	-63.2954415	13.722689	88.224972
8.080055	-3.628186	94.31144	-8.429178	16.102005	94.028847	47.086426	2.951846	100.681259	45.814465	33.764942	99.081818	46.4504455	18.358394	99.8815385	-63.3088015	13.845616	88.1761555
7.023066	-3.883496	94.079987	-8.409961	16.254972	93.9412	47.041759	3.041414	100.448967	45.838074	33.80748	98.940994	46.4399165	18.424447	99.6949805	-63.2598385	14.085497	88.1874195
5.971916	-4.127892	93.920204	-8.378883	16.404762	93.88282	46.999092	3.131147	100.261536	45.856674	33.842957	98.801514	46.427883	18.487052	99.531525	-63.185649	14.322472	88.234115
4.937231	-4.298001	93.761688	-8.33657	16.514347	93.846008	46.992718	3.214775	100.12944	45.875401	33.902058	98.710068	46.4340595	18.5584165	99.419754	-63.1071995	14.4702775	88.272262
3.209535	-4.56617	93.643951	-8.272074	16.668396	93.820091	46.985058	3.283933	99.997093	45.944164	33.998917	98.625397	46.464611	18.641425	99.311245	-63.008759	14.695367	88.328937
2.08712	-4.719875	93.611359	-8.204967	16.734133	93.817314	46.988846	3.290674	99.923637	46.047325	33.958973	98.508423	46.5180855	18.6248235	99.21603	-62.9280195	14.8434425	88.418598
0.978416	-4.830409	93.554321	-8.123138	16.784544	93.790398	47.007977	3.266867	99.812027	46.156887	33.931484	98.349007	46.582432	18.5991755	99.080517	-62.828708	14.9699125	88.500279
-0.215617	-4.91884	93.469711	-8.018744	16.794048	93.720375	47.033508	3.218869	99.669418	46.267605	33.879753	98.145065	46.6505565	18.549311	98.9072415	-62.6880445	15.038785	88.5335085
-1.437642	-4.990777	93.361794	-7.912264	16.805515	93.637657	47.072033	3.158254	99.470398	46.359207	33.816822	97.915367	46.71562	18.487538	98.6928825	-62.540148	15.123492	88.5824315
-2.595807	-5.035082	93.24337	-7.819988	16.777264	93.535355	47.102364	3.097476	99.249191	46.464218	33.728958	97.676353	46.783291	18.413217	98.462772	-62.423267	15.141311	88.607938
-3.810759	-5.016375	93.077797	-7.726201	16.724405	93.453125	47.126465	3.029065	98.984802	46.551792	33.682167	97.426918	46.8391285	18.355616	98.20586	-62.2915305	15.093194	88.70039
-5.673364	-4.972444	92.881165	-7.596293	16.631678	93.32943	47.168648	2.90707	98.578384	46.642277	33.575951	97.099609	46.9054625	18.2415105	97.8389965	-62.0980485	15.0218455	88.8198635
-6.859454	-4.939263	92.691193	-7.533628	16.548555	93.249413	47.207172	2.822567	98.320061	46.696045	33.512619	96.933571	46.9516085	18.167593	97.626816	-62.0188645	14.929517	88.87201
-8.086292	-4.797812	92.501236	-7.491753	16.454981	93.165001	47.238369	2.728008	98.048904	46.789921	33.473633	96.79512	47.014145	18.1008205	97.422012	-61.997651	14.8091415	88.90799
-9.365635	-4.671371	92.259384	-7.43622	16.386215	93.079979	47.265724	2.644255	97.754707	46.8666	33.442276	96.684052	47.066162	18.0432655	97.2193795	-61.938602	14.7291645	88.9405785
-10.568058	-4.502128	92.066093	-7.375434	16.324169	92.983429	47.281933	2.586158	97.444916	46.936859	33.422264	96.581802	47.109396	18.004211	97.013359	-61.860264	14.644127	88.953499
-11.751	-4.317399	91.813179	-7.325261	16.277092	92.885315	47.264156	2.546101	97.110329	47.037346	33.433617	96.446762	47.150751	17.989859	96.7785455	-61.801273	14.564325	88.9920845
-13.022765	-4.082659	91.637848	-7.265022	16.245396	92.797676	47.27552	2.492386	96.718689	47.111767	33.440742	96.258377	47.1936435	17.966564	96.488533	-61.7236875	14.524228	89.106819
-14.788095	-3.697094	91.487175	-7.177753	16.276245	92.694176	47.205101	2.486324	96.189011	47.191875	33.469803	95.895729	47.198488	17.9780635	96.04237	-61.553994	14.5744265	89.345982
-15.936978	-3.412281	91.457016	-7.115911	16.323072	92.660156	47.138317	2.508163	95.840599	47.229294	33.471951	95.610237	47.1838055	17.990057	95.725418	-61.4156275	14.656087	89.594894
-17.164936	-3.093027	91.477692	-7.046481	16.402414	92.625298	47.157516	2.509173	95.502708	47.219971	33.504738	95.282135	47.1887435	18.0069555	95.3924215	-61.2817055	14.7978725	89.8581745
-18.302008	-2.74983	91.537598	-7.01531	16.465973	92.586967	47.100353	2.536905	95.241577	47.210701	33.541264	94.933868	47.155527	18.0390845	95.0877225	-61.186147	14.8928615	90.0862115
-19.313282	-2.401949	91.600487	-6.994083	16.523809	92.563072	47.040295	2.550587	94.981781	47.171021	33.584885	94.582085	47.105658	18.067736	94.781933	-61.093824	14.979882	90.344211
-20.395683	-2.030672	91.686607	-7.000299	16.577139	92.51722	46.992855	2.519234	94.710449	47.097141	33.667774	94.199135	47.044998	18.093504	94.454792	-61.045596	15.060774	90.579648
-21.539431	-1.647269	91.72776	-7.05457	16.614689	92.445145	46.964539	2.447277	94.431404	46.999271	33.747787	93.75631	46.981905	18.097532	94.093857	-61.091045	15.131846	90.796433
-23.015751	-1.070206	91.888435	-7.169626	16.648933	92.314651	46.836246	2.42429	93.997482	46.770458	33.784203	93.05162	46.803352	18.1042465	93.524551	-61.142604	15.1936195	91.104751
-23.94445	-0.654605	91.972443	-7.302736	16.614918	92.230988	46.696152	2.403414	93.700089	46.569679	33.815491	92.556534	46.6329155	18.1094525	93.1283115	-61.2383875	15.1203835	91.3336645
-24.887754	-0.194714	92.067772	-7.465527	16.575224	92.113609	46.527428	2.36151	93.398544	46.321426	33.810513	92.072647	46.424427	18.0860115	92.7355955	-61.355481	15.0644365	91.4916225
-25.76857	0.265263	92.124756	-7.644179	16.535559	92.006332	46.307758	2.368774	93.116531	46.042114	33.775444	91.621979	46.174936	18.072109	92.369255	-61.463294	14.999009	91.643409
-26.602257	0.739004	92.219299	-7.850505	16.449917	91.936874	46.010021	2.380904	92.901131	45.732765	33.728199	91.296059	45.871393	18.0545515	92.098595	-61.572403	14.8452825	91.775153
-27.35955	1.207384	92.301849	-8.09486	16.355341	91.884453	45.722939	2.391433	92.742378	45.429108	33.698788	91.077271	45.5760235	18.0451105	91.9098245	-61.7657435	14.6655715	91.8590815
-27.996508	1.713936	92.324768	-8.366075	16.253365	91.881744	45.447334	2.362114	92.679214	45.174728	33.683865	90.965256	45.311031	18.0229895	91.822235	-62.043181	14.4837405	91.941253
-28.967487	2.571906	92.423859	-8.764956	16.106037	91.947083	45.145153	2.290685	92.747673	44.838749	33.650478	91.039742	44.991951	17.9705815	91.8937075	-62.521863	14.2414925	92.0004585
-29.487192	3.250106	92.439842	-9.0172	16.000734	92.038391	44.997566	2.2531	92.874207	44.655342	33.664875	91.227425	44.826454	17.9589875	92.050816	-62.860854	14.0424805	92.025966
-29.962969	3.871344	92.523209	-9.226995	15.9291	92.153084	44.834633	2.21973	93.073532	44.510189	33.663322	91.500458	44.672411	17.941526	92.286995	-63.126401	13.916674	92.019173
-30.333694	4.542339	92.564316	-9.392771	15.848182	92.295998	44.657669	2.193805	93.357452	44.369637	33.661148	91.865616	44.513653	17.9274765	92.611534	-63.299195	13.7688875	91.980462
-30.605434	5.218433	92.664482	-9.560872	15.768865	92.469246	44.547962	2.178265	93.680992	44.26643	33.667923	92.292992	44.407196	17.923094	92.986992	-63.52894	13.614636	91.9515
-30.805147	5.955431	92.749275	-9.70005	15.743279	92.653534	44.462513	2.17323	94.039589	44.193661	33.682957	92.754372	44.328087	17.9280935	93.3969805	-63.728187	13.5584645	91.9100875
-30.932335	6.732563	92.828239	-9.804931	15.709779	92.851898	44.401131	2.170713	94.482758	44.108521	33.687817	93.30439	44.254826	17.929265	93.893574	-63.864688	13.490293	91.810222
-31.021885	7.916115	93.05204	-9.974549	15.661123	93.290695	44.396313	2.204549	95.301018	44.102749	33.742413	94.29393	44.249531	17.973481	94.797474	-64.198629	13.348765	91.783916
-31.015858	8.661394	93.256149	-10.058716	15.633615	93.630936	44.418243	2.197102	95.914742	44.151421	33.806236	95.015488	44.284832	18.001669	95.465115	-64.402264	13.265561	91.796757
-30.940342	9.417367	93.491203	-10.116143	15.601115	93.988136	44.465057	2.202323	96.554596	44.237179	33.896439	95.758736	44.351118	18.049381	96.156666	-64.583404	13.152849	91.819606
-30.783102	10.188081	93.762779	-10.158272	15.601624	94.376686	44.53426	2.194682	97.200241	44.342518	33.9799	96.495064	44.438389	18.087291	96.8476525	-64.754933	13.115957	91.9057195
-30.604319	11.034261	94.01358	-10.178213	15.577559	94.764481	44.599743	2.192037	97.863396	44.423222	34.077003	97.287003	44.5114825	18.13452	97.5751995	-64.8679085	13.020598	91.9537625
-30.403927	11.842384	94.281784	-10.174809	15.585801	95.143501	44.709023	2.171123	98.514359	44.583988	34.092079	97.932602	44.6465055	18.131601	98.2234805	-64.9961235	13.040001	92.0635215
-30.170033	12.630665	94.496971	-10.17662	15.583732	95.458733	44.86776	2.147069	99.086014	44.728737	34.16103	98.502266	44.7982485	18.1540495	98.79414	-65.1514885	13.0134145	92.123326
-29.732189	13.78482	94.742317	-10.116553	15.593878	95.844208	45.059082	2.133963	99.79332	44.917107	34.239368	99.179825	44.9880945	18.1866655	99.4865725	-65.2212005	13.0010905	92.2018435
-29.375523	14.588648	94.876259	-10.06512	15.6096	96.040329	45.179806	2.167607	100.165596	44.995609	34.235855	99.518661	45.0877075	18.201731	99.8421285	-65.2179475	13.017469	92.2385295
-29.11484	15.43861	95.009308	-10.015347	15.613289	96.20256	45.292286	2.185963	100.43824	45.053936	34.277763	99.775475	45.173111	18.231863	100.1068575	-65.203805	12.994715	92.2982625
-28.753448	16.2451	95.100876	-9.965558	15.611622	96.315636	45.380943	2.235958	100.620186	45.120842	34.319912	99.947533	45.2508925	18.277935	100.2838595	-65.1820085	12.945309	92.3474125
-28.426514	17.032103	95.191849	-9.909151	15.607123	96.420219	45.456684	2.303897	100.720367	45.15699	34.362293	100.08271	45.306837	18.333095	100.4015385	-65.125139	12.881151	92.4388995
-28.083334	17.81385	95.255508	-9.866821	15.599188	96.503517	45.504822	2.372619	100.750557	45.18523	34.443455	100.174377	45.345026	18.408037	100.462467	-65.078668	12.790339	92.544567
-27.679163	18.618898	95.362244	-9.832726	15.583597	96.577202	45.537754	2.448516	100.73069	45.20808	34.508465	100.220558	45.372917	18.4784905	100.475624	-65.038369	12.6887035	92.67878
-27.107058	19.864374	95.567795	-9.805434	15.582691	96.697197	45.535332	2.619191	100.634552	45.175171	34.631268	100.309563	45.3552515	18.6252295	100.4720575	-64.9661195	12.5401525	92.9223365
-26.714542	20.671101	95.692902	-9.817854	15.588644	96.779274	45.532917	2.728463	100.553619	45.161469	34.727276	100.338768	45.347193	18.7278695	100.4461935	-64.982901	12.4494185	93.1123545
-26.310167	21.432854	95.790855	-9.82614	15.582479	96.848579	45.494568	2.859957	100.431442	45.141075	34.823647	100.354004	45.3178215	18.841802	100.392723	-64.9701015	12.323156	93.304435
-25.830946	22.238564	95.92437	-9.839016	15.585017	96.909332	45.453556	2.995597	100.288307	45.071915	35.053921	100.422218	45.2627355	19.024759	100.3552625	-64.9407675	12.145275	93.4634015
-25.473282	23.037539	96.111618	-9.851402	15.575111	96.97567	45.419334	3.124089	100.124229	45.034809	35.164837	100.394676	45.2270715	19.144463	100.2594525	-64.9298755	12.005759	93.6918875
-25.033125	23.84178	96.255646	-9.869314	15.560789	97.023628	45.373268	3.265006	99.93174	45.010746	35.168751	100.320389	45.192007	19.2168785	100.1260645	-64.930635	11.9046995	93.9211915
-24.537144	24.533581	96.388199	-9.881307	15.533217	97.061646	45.337944	3.38356	99.732811	44.954739	35.285297	100.267883	45.1463415	19.3344285	100.000347	-64.9089555	11.7320055	94.122945
-23.708736	25.588549	96.519775	-9.884171	15.479304	97.098389	45.289558	3.557036	99.48349	44.871223	35.423649	100.138046	45.0803905	19.4903425	99.810768	-64.8487325	11.4682655	94.38601
-23.229233	26.271317	96.633316	-9.883416	15.435664	97.126076	45.27206	3.665727	99.38327	44.776611	35.49654	100.066971	45.0243355	19.5811335	99.7251205	-64.7911675	11.2901945	94.5270315
-22.591843	26.930883	96.682152	-9.902296	15.370575	97.171364	45.277554	3.761161	99.35688	44.733109	35.535641	99.992126	45.0053315	19.648401	99.674503	-64.8099235	11.092749	94.668225
-22.047812	27.553904	96.768272	-9.918573	15.322044	97.210533	45.309917	3.835116	99.407837	44.66679	35.589954	99.94738	44.9883535	19.712535	99.6776085	-64.8254995	10.931553	94.7434575
-21.43384	28.131639	96.778641	-9.902147	15.291326	97.271309	45.365845	3.924584	99.515495	44.62291	35.622261	99.911644	44.9943775	19.7734225	99.7135695	-64.7986715	10.8092295	94.8290485
-20.740561	28.690697	96.793427	-9.899276	15.231874	97.358963	45.423649	3.978546	99.675331	44.592754	35.647129	99.880173	45.0082015	19.8128375	99.777752	-64.8067535	10.6509105	94.940174
-20.069752	29.252737	96.833252	-9.872928	15.156613	97.453415	45.510571	4.030478	99.874474	44.546967	35.664608	99.86895	45.028769	19.847543	99.871712	-64.774625	10.465683	95.035118
-18.987446	30.030178	96.862816	-9.815228	14.997665	97.622131	45.653896	4.055443	100.247551	44.533672	35.665188	99.912888	45.093784	19.8603155	100.0802195	-64.72424	10.1350145	95.1640425
-18.239515	30.504597	96.875366	-9.764532	14.884591	97.750839	45.77681	4.010458	100.476814	44.575668	35.653149	99.945961	45.176239	19.8318035	100.2113875	-64.705303	9.9373785	95.2902905
-17.441538	30.984249	96.883057	-9.705564	14.704226	97.853233	45.882591	3.939902	100.681946	44.615795	35.617405	99.996513	45.249193	19.7786535	100.3392295	-64.660321	9.6297985	95.3672365
-16.634808	31.487175	96.919861	-9.667511	14.573964	97.946747	45.995312	3.830728	100.849129	44.649895	35.625423	100.103462	45.3226035	19.7280755	100.4762955	-64.6576255	9.4198525	95.4171985
-15.784636	32.008934	96.96711	-9.608099	14.381342	98.033623	46.103893	3.69873	100.974693	44.749863	35.457897	100.130524	45.426878	19.5783135	100.5526085	-64.643076	9.1843705	95.5146375
-14.945563	32.46579	97.035316	-9.518264	14.203782	98.133049	46.175861	3.55654	101.067482	44.832184	35.311703	100.211868	45.5040225	19.4341215	100.639675	-64.5405505	8.9734425	95.626423
-14.031194	32.958431	97.13398	-9.47095	14.028374	98.226341	46.245087	3.415582	101.132751	44.909534	35.170601	100.330177	45.5773105	19.2930915	100.731464	-64.5192105	8.7636565	95.721218
-12.67941	33.738537	97.304726	-9.380527	13.810306	98.346367	46.350365	3.171394	101.203644	45.068855	34.979527	100.522705	45.70961	19.0754605	100.8631745	-64.470664	8.5451515	95.8295595
-11.767032	34.283916	97.429131	-9.310248	13.664311	98.412994	46.418346	3.001517	101.220238	45.191837	34.848385	100.647484	45.8050915	18.924951	100.933861	-64.4255875	8.403671	95.892127
-10.810937	34.776855	97.572456	-9.263833	13.564381	98.441589	46.477787	2.823368	101.224747	45.292992	34.698772	100.817154	45.8853895	18.76107	101.0209505	-64.4130555	8.367692	95.8622275
-9.868402	35.329151	97.717239	-9.22791	13.462417	98.471558	46.526234	2.641944	101.234734	45.370365	34.549068	101.043549	45.9482995	18.595506	101.1391415	-64.4041195	8.329328	95.8039745
-8.850307	35.90694	97.944847	-9.219008	13.398372	98.520096	46.553154	2.513894	101.240524	45.439754	34.4282	101.290108	45.996454	18.471047	101.265316	-64.43447	8.325697	95.774876
-7.866646	36.383907	98.178192	-9.22037	13.34317	98.562935	46.583832	2.378979	101.257584	45.501305	34.305519	101.615715	46.0425685	18.342249	101.4366495	-64.4833085	8.344091	95.6892205
-6.856579	36.871708	98.463943	-9.227111	13.344915	98.619522	46.567978	2.270814	101.294342	45.565369	34.200687	101.951202	46.0666735	18.2357505	101.622772	-64.5208955	8.4540795	95.616272
-5.326553	37.599545	98.96209	-9.275276	13.367798	98.715599	46.561344	2.099109	101.398376	45.624672	34.06184	102.511307	46.093008	18.0804745	101.9548415	-64.64356	8.6551215	95.4763565
-4.288174	38.023293	99.344048	-9.329742	13.41494	98.808022	46.548416	2.004747	101.487923	45.666325	33.992947	102.936104	46.1073705	17.998847	102.2120135	-64.7668545	8.831033	95.4040305
-3.277404	38.400307	99.675407	-9.343172	13.430609	98.857269	46.532196	1.901847	101.612747	45.745445	33.833504	103.328156	46.1388205	17.8676755	102.4704515	-64.8251645	8.9935425	95.2440865
-2.235986	38.679779	100.043571	-9.404624	13.49029	98.928642	46.516941	1.801677	101.76828	45.817078	33.715488	103.731552	46.1670095	17.7585825	102.749916	-64.9762575	9.2219975	95.107368
-1.169061	38.925659	100.353897	-9.454041	13.573445	98.977638	46.499893	1.717955	101.934204	45.860538	33.611576	104.10186	46.1802155	17.6647655	103.018032	-65.0882975	9.4821245	94.937244
-0.135552	39.125267	100.689926	-9.480288	13.670034	99.065308	46.490208	1.641708	102.089485	45.889294	33.516464	104.424408	46.189751	17.579086	103.2569465	-65.150327	9.760982	94.8736695
0.851678	39.257713	100.871834	-9.4993	13.730457	99.10585	46.515007	1.569016	102.196075	45.901173	33.453751	104.700447	46.20809	17.5113835	103.448261	-65.20669	9.9495305	94.763439
2.393806	39.181393	101.021667	-9.492544	13.848191	99.082466	46.571747	1.475332	102.332031	45.983299	33.336292	104.915085	46.277523	17.405812	103.623558	-65.262611	10.29057	94.541374
3.473716	39.124554	101.058937	-9.43941	13.951143	99.041008	46.652645	1.444418	102.407776	46.027893	33.289165	105.021286	46.340269	17.3667915	103.714531	-65.219089	10.5354945	94.367485
4.467781	38.941525	101.043106	-9.407044	14.003888	98.928558	46.722923	1.428092	102.482559	46.087009	33.255943	105.072166	46.404966	17.3420175	103.7773625	-65.219054	10.6657585	94.0797535
5.41538	38.744473	100.982895	-9.349964	14.109938	98.851051	46.807873	1.436109	102.559135	46.111279	33.296864	105.133781	46.459576	17.3664865	103.846458	-65.159504	10.8533895	93.855644
6.345844	38.415691	100.919914	-9.238759	14.180576	98.784225	46.916054	1.468262	102.623199	46.140942	33.303009	105.164597	46.528498	17.3856355	103.893898	-65.006016	10.9755165	93.674552
7.296145	38.04224	100.853775	-9.154279	14.254874	98.718559	47.039474	1.476468	102.694824	46.234276	33.251972	105.12085	46.636875	17.36422	103.907837	-64.945433	11.145528	93.529281
8.195352	37.513691	100.794518	-9.046374	14.311741	98.680122	47.167171	1.49469	102.751717	46.314228	33.227161	105.069565	46.7406995	17.3609255	103.910641	-64.8334475	11.2625565	93.449603
9.470737	36.658184	100.651947	-8.909267	14.385885	98.569618	47.371029	1.486086	102.811882	46.417988	33.211224	104.99295	46.8945085	17.348655	103.902416	-64.7130425	11.423115	93.23682
10.269022	35.996414	100.491753	-8.801083	14.430541	98.49295	47.527748	1.509457	102.830544	46.542965	33.132328	104.845222	47.0353565	17.3208925	103.837883	-64.6375225	11.5401895	93.148017
11.063461	35.238667	100.329437	-8.665514	14.441213	98.380852	47.688061	1.542583	102.847122	46.612511	33.095703	104.727066	47.150286	17.319143	103.787094	-64.481314	11.563283	92.97461
11.814015	34.419189	100.127266	-8.562862	14.545485	98.235558	47.867222	1.584834	102.883377	46.673836	33.074745	104.599014	47.270529	17.3297895	103.7411955	-64.396253	11.7611805	92.7299205
12.53816	33.584045	99.897049	-8.398883	14.574441	98.090813	48.056709	1.63876	102.908997	46.696854	33.137627	104.484222	47.3767815	17.3881935	103.6966095	-64.1745475	11.7606885	92.4850165
13.179673	32.708912	99.680252	-8.228325	14.649938	97.966644	48.243557	1.735323	102.92028	46.78054	33.1679	104.369011	47.5120485	17.4516115	103.6446455	-63.9686985	11.8482645	92.2886425
13.792682	31.72077	99.481125	-8.066893	14.711327	97.823486	48.459061	1.813256	102.927483	46.924362	33.174541	104.207611	47.6917115	17.4938985	103.567547	-63.8254975	11.9287555	92.079425
14.659093	30.166834	99.215912	-7.80208	14.849586	97.679123	48.743279	1.97708	102.888069	47.062729	33.246231	104.033112	47.903004	17.6116555	103.4605905	-63.507164	12.0875165	91.8976555
15.150826	29.173405	99.070045	-7.618797	14.945377	97.614273	48.942265	2.078991	102.868713	47.165157	33.291904	103.921211	48.053711	17.6854475	103.394962	-63.291305	12.2053065	91.833584
15.622828	28.00931	98.901863	-7.434937	15.043002	97.535172	49.12088	2.178805	102.846489	47.277588	33.345116	103.830383	48.199234	17.7619605	103.338436	-63.069108	12.3240435	91.731908
16.040981	26.811049	98.765495	-7.254809	15.125874	97.45504	49.268539	2.273016	102.833282	47.385925	33.377472	103.746414	48.327232	17.825244	103.289848	-62.83685	12.426504	91.620232
16.379221	25.619816	98.607948	-7.076999	15.245058	97.342796	49.387867	2.356394	102.817261	47.526489	33.395012	103.634766	48.457178	17.875703	103.2260135	-62.611176	12.614413	91.4595785
16.677158	24.42347	98.375397	-6.923657	15.375241	97.198959	49.509304	2.449126	102.775719	47.654736	33.454498	103.47673	48.58202	17.951812	103.1262245	-62.429334	12.79867	91.2716935
16.947214	23.121891	98.091629	-6.794234	15.478817	97.009644	49.602478	2.533612	102.672783	47.709736	33.417286	103.337799	48.656107	17.975449	103.005291	-62.244575	12.982185	91.013997
17.205435	21.161068	97.680481	-6.657221	15.589568	96.666473	49.710068	2.678853	102.487877	47.806053	33.481754	103.026596	48.7580605	18.0803035	102.7572365	-62.0725025	13.0988325	90.5757095
17.341692	19.789255	97.390465	-6.610309	15.652148	96.458672	49.732155	2.739485	102.344299	47.833046	33.536995	102.804878	48.7826005	18.13824	102.5745885	-62.0032185	13.166056	90.3427555
17.418919	18.366089	97.190033	-6.564936	15.700391	96.284714	49.740372	2.798555	102.22287	47.812557	33.539547	102.589973	48.7764645	18.169051	102.4064215	-61.9063365	13.231731	90.1630065
17.390511	16.970156	96.937218	-6.538714	15.754673	96.155182	49.739468	2.869251	102.139999	47.833511	33.557251	102.397881	48.7864895	18.213251	102.26894	-61.8639175	13.296095	90.041424
17.323492	15.503375	96.744308	-6.522944	15.819118	96.051025	49.745388	2.958607	102.061127	47.829079	33.528645	102.175987	48.7872335	18.243626	102.118557	-61.8331215	13.39461	89.983493
17.21612	14.008352	96.561096	-6.468523	15.882065	95.97123	49.725342	3.067804	101.978409	47.852322	33.589161	101.940811	48.788832	18.3284825	101.95961	-61.725878	13.4356475	89.98285
17.015003	12.567496	96.345963	-6.447493	15.969694	95.868591	49.710129	3.227298	101.844238	47.890102	33.838314	101.625298	48.8001155	18.532806	101.734768	-61.6951015	13.406582	90.002414
16.675966	10.222153	95.99115	-6.40239	16.136984	95.65052	49.640942	3.472754	101.581978	47.848289	34.028687	101.074265	48.7446155	18.7507205	101.3281215	-61.5493955	13.5232475	89.9729185
16.332132	8.761406	95.736794	-6.381924	16.230347	95.502434	49.560204	3.654036	101.369011	47.837238	34.15517	100.605438	48.698721	18.904603	100.9872245	-61.462569	13.556091	90.0176435
16.012121	7.182455	95.572449	-6.348283	16.341814	95.363457	49.463131	3.817917	101.178131	47.77573	34.262974	100.155869	48.6194305	19.0404455	100.667	-61.3159965	13.6431825	90.059914
15.602924	5.664227	95.477089	-6.304468	16.448156	95.272598	49.397076	3.9379	101.047791	47.716248	34.352089	99.685692	48.556662	19.1449945	100.3667415	-61.165598	13.7513175	90.1784545
15.134224	4.199824	95.487373	-6.275738	16.53784	95.210838	49.353535	4.026547	100.971161	47.700115	34.391323	99.200317	48.526825	19.208935	100.085739	-61.078301	13.866745	90.335937
14.638207	2.666598	95.595108	-6.251246	16.62903	95.157967	49.315842	4.069561	100.969612	47.689735	34.398525	98.791901	48.5027885	19.234043	99.8807565	-61.0052805	14.024017	90.4351775
14.08387	1.210839	95.746872	-6.202742	16.699663	95.109756	49.306938	4.080125	101.009918	47.725304	34.376289	98.41095	48.516121	19.228207	99.710434	-60.921605	14.171119	90.509078
13.19729	-0.837387	95.991913	-6.124999	16.777262	95.0242	49.29351	4.051565	101.087128	47.776093	34.268616	97.911247	48.5348015	19.1600905	99.4991875	-60.7847995	14.3944335	90.5492125
12.597363	-2.191635	96.169533	-6.075068	16.803654	94.923233	49.288063	4.005142	101.12606	47.810875	34.198761	97.6455	48.549469	19.1019515	99.38578	-60.699605	14.5053565	90.460686
11.904154	-3.416337	96.32563	-6.024931	16.816135	94.839355	49.280521	3.960573	101.133003	47.85387	34.110447	97.421356	48.5671955	19.03551	99.2771795	-60.6170575	14.59676	90.4015305
11.239622	-4.576862	96.473488	-5.967969	16.869823	94.757675	49.264275	3.930879	101.165482	47.910198	34.061398	97.22509	48.5872365	18.9961385	99.195286	-60.5231745	14.7435075	90.320064
10.52185	-5.64532	96.658951	-5.941027	16.917627	94.687515	49.302116	3.89825	101.161179	47.966103	34.043102	97.05764	48.6341095	18.970676	99.1094095	-60.5161635	14.864578	90.2656205
9.766574	-6.581164	96.786301	-5.915385	16.943716	94.6549	49.272163	3.910084	101.172424	48.011799	34.040749	96.918388	48.641981	18.9754165	99.045406	-60.472751	14.9120155	90.264394
9.013359	-7.439918	96.920464	-5.859088	17.009468	94.644341	49.272526	3.926516	101.174782	48.06081	34.051048	96.824249	48.666668	18.988782	98.9995155	-60.384844	15.030154	90.2891665
7.788168	-8.507063	97.166077	-5.794742	17.129614	94.6502	49.366737	3.940337	101.190269	48.161629	34.075588	96.778046	48.764183	19.0079625	98.9841575	-60.353667	15.2512655	90.3162425
6.946037	-9.054325	97.235115	-5.750149	17.213646	94.674858	49.425674	3.946572	101.222656	48.254959	34.166561	96.833717	48.8403165	19.0565665	99.0281865	-60.3406145	15.3707255	90.3215295
6.083814	-9.510106	97.259041	-5.678577	17.28499	94.687775	49.450821	3.944656	101.245132	48.423965	34.153835	96.864632	48.937393	19.0492455	99.054882	-60.294547	15.5207345	90.320668
5.178268	-9.842919	97.234421	-5.579136	17.331577	94.683937	49.45517	3.946229	101.259254	48.582039	34.176464	96.950844	49.0186045	19.0613465	99.105049	-60.1768765	15.6018075	90.262825
4.299703	-10.100994	97.161957	-5.469573	17.364954	94.697159	49.533203	3.899993	101.176773	48.769615	34.16835	97.043343	49.151409	19.0341715	99.110058	-60.090555	15.6957365	90.28426
3.412128	-10.248162	97.045807	-5.347777	17.42263	94.724487	49.558517	3.887547	101.151421	48.941727	34.179684	97.177071	49.250122	19.0336155	99.164246	-59.945676	15.8116445	90.284728
2.53111	-10.252841	96.907455	-5.233071	17.46007	94.757263	49.636482	3.860994	101.098312	49.125786	34.185623	97.325447	49.381134	19.0233085	99.2118795	-59.847276	15.8968315	90.3026465
1.148517	-10.078595	96.665909	-5.026432	17.553953	94.842216	49.73867	3.831089	101.027939	49.41787	34.225662	97.590996	49.57827	19.0283755	99.3094675	-59.631134	16.0795305	90.3749645
0.220731	-9.86598	96.554878	-4.90217	17.622379	94.883545	49.832344	3.78132	100.976013	49.645878	34.246662	97.760597	49.739111	19.013991	99.368305	-59.543451	16.230767	90.398785
-0.708195	-9.521415	96.358398	-4.74652	17.709167	94.9123	49.922142	3.741239	100.904144	49.89106	34.27697	97.927353	49.906601	19.0091045	99.4157485	-59.399641	16.4092295	90.4088515
-1.591537	-9.071825	96.177124	-4.603844	17.833031	94.93132	49.980751	3.706455	100.825249	50.100006	34.25816	98.083664	50.0403785	18.9823075	99.4544565	-59.2480665	16.6837545	90.4081835
-2.522874	-8.545456	95.985184	-4.462646	17.937317	94.939095	50.060356	3.673481	100.741112	50.32991	34.250397	98.224243	50.195133	18.961939	99.4826775	-59.120425	16.912695	90.3955125
-3.450655	-7.931774	95.809814	-4.336097	18.064409	94.933739	50.111652	3.647352	100.649033	50.55434	34.248604	98.354965	50.332996	18.947978	99.501999	-59.00519	17.18084	90.365479
-4.379797	-7.230629	95.648949	-4.205977	18.184706	94.930428	50.145443	3.627526	100.532486	50.733459	34.248466	98.462608	50.439451	18.937996	99.497547	-58.851405	17.431416	90.363309
-5.697878	-6.083606	95.319313	-4.056514	18.339315	94.944283	50.181316	3.621055	100.396416	50.957329	34.177067	98.618942	50.5693225	18.899061	99.507679	-58.6823505	17.779569	90.380887
-6.608222	-5.209259	95.155731	-3.972373	18.470596	94.960243	50.212521	3.652779	100.311867	51.077045	34.213543	98.729858	50.644783	18.933161	99.5208625	-58.589529	18.008031	90.3996235
-7.516582	-4.324355	94.974533	-3.902769	18.566662	94.980652	50.286793	3.684739	100.187897	51.191986	34.273033	98.828438	50.7393895	18.978886	99.5081675	-58.5449275	18.154438	90.4531365
-8.360903	-3.341208	94.786407	-3.852581	18.647865	95.009499	50.304474	3.747008	100.052811	51.270454	34.337379	98.915466	50.787464	19.0421935	99.4841385	-58.492626	18.2535365	90.5348595
-9.21353	-2.340503	94.571053	-3.784317	18.731882	95.005013	50.312172	3.831531	99.865372	51.35733	34.423664	99.006569	50.834751	19.1275975	99.4359705	-58.403385	18.3361665	90.5740555
-10.108895	-1.313522	94.324409	-3.726004	18.775541	95.000435	50.326572	3.9224	99.643227	51.455711	34.49987	99.085472	50.8911415	19.211135	99.3643495	-58.3431495	18.339947	90.6365205
-10.919063	-0.220609	94.105286	-3.672035	18.824663	94.985527	50.35017	4.00663	99.390533	51.526749	34.579182	99.143509	50.9384595	19.292906	99.267021	-58.2825295	18.35642	90.704033
-12.135051	1.452741	93.775818	-3.604092	18.913559	94.927666	50.356735	4.164984	98.987549	51.617115	34.707199	99.176704	50.986925	19.4360915	99.0821265	-58.195109	18.3910265	90.7732055
-12.953474	2.547671	93.568748	-3.525821	18.989901	94.880432	50.35556	4.268262	98.697227	51.654129	34.784286	99.162704	51.0048445	19.526274	98.9299655	-58.0564865	18.453528	90.8308985
-13.720692	3.715758	93.401863	-3.475242	19.054861	94.834549	50.358063	4.390075	98.415718	51.70583	34.863914	99.114731	51.0319465	19.6269945	98.7652245	-57.9824305	18.4827275	90.9038735
-14.479687	4.838577	93.275581	-3.412604	19.143223	94.781784	50.403332	4.509974	98.164185	51.729935	34.933277	99.032608	51.0666335	19.7216255	98.5983965	-57.8918415	18.5648205	90.9651715
-15.251617	5.956036	93.210732	-3.369364	19.221785	94.738869	50.426476	4.640554	97.971169	51.725906	35.036674	98.943581	51.076191	19.838614	98.457375	-57.814919	18.604956	91.020363
-15.958235	7.125146	93.144279	-3.339044	19.311796	94.679489	50.470116	4.764887	97.81485	51.741261	35.197895	98.812584	51.1056885	19.981391	98.313717	-57.7837765	18.642201	91.045261
-16.59626	8.251637	93.081604	-3.334095	19.393883	94.633583	50.494236	4.891954	97.697067	51.707996	35.318447	98.706573	51.101116	20.1052005	98.20182	-57.769306	18.6825655	91.065346
-17.677151	9.855908	93.138657	-3.319583	19.491329	94.577042	50.507141	5.063058	97.600113	51.612652	35.448589	98.510185	51.0598965	20.2558235	98.055149	-57.6990625	18.7268345	91.098935
-18.308813	10.961191	93.1726	-3.321369	19.549433	94.543198	50.527416	5.131731	97.576424	51.575439	35.532593	98.370117	51.0514275	20.332162	97.9732705	-57.6941655	18.766704	91.1131255
-18.967752	12.060906	93.199554	-3.34444	19.567125	94.531723	50.500996	5.172863	97.576767	51.499306	35.572197	98.23922	51.000151	20.37253	97.9079935	-57.689031	18.76172	91.1554525
-19.553141	13.073364	93.243286	-3.390769	19.580118	94.520393	50.46386	5.185091	97.586914	51.425362	35.577305	98.116455	50.944611	20.381198	97.8516845	-57.726149	18.779038	91.1891015
-20.14159	14.086066	93.301086	-3.452375	19.533869	94.502037	50.42239	5.163409	97.596489	51.366024	35.558914	97.968483	50.894207	20.3611615	97.782486	-57.798957	18.7065765	91.221588
-20.696566	15.119484	93.32058	-3.490387	19.520845	94.504669	50.361176	5.127074	97.619766	51.266796	35.503082	97.865753	50.813986	20.315078	97.7427595	-57.79476	18.726612	91.2665785
-21.235584	16.184332	93.397812	-3.534474	19.49213	94.522469	50.313141	5.077879	97.650322	51.141846	35.491146	97.7957	50.7274935	20.2845125	97.723011	-57.7964415	18.6997475	91.321927
-21.976952	17.695423	93.563675	-3.624178	19.416121	94.620506	50.22617	4.953391	97.713364	51.05484	35.319389	97.690697	50.640505	20.13639	97.7020305	-57.888861	18.695852	91.5389815
-22.430225	18.746979	93.654045	-3.67744	19.328409	94.716415	50.164753	4.861475	97.752747	50.98521	35.284813	97.74073	50.5749815	20.073144	97.7467385	-57.9298615	18.583674	91.6860915
-22.855062	19.834892	93.751457	-3.740644	19.219347	94.819382	50.09021	4.758092	97.795982	50.992142	35.170071	97.8004	50.541176	19.9640815	97.798191	-58.022464	18.4746125	91.840573
-23.263174	20.86034	93.870392	-3.821759	19.12779	94.910042	50.014381	4.669911	97.827896	50.982128	35.113186	97.937599	50.4982545	19.8915485	97.8827475	-58.1417725	18.3640315	91.9373365
-23.591339	21.912548	93.977043	-3.900056	19.04426	94.996422	49.93264	4.609006	97.828201	50.973755	35.074348	98.073112	50.4531975	19.841677	97.9506565	-58.2533095	18.246843	92.0421875
-23.892399	23.020708	94.042877	-3.985543	18.960627	95.062126	49.840252	4.587698	97.778839	50.949169	35.054596	98.185547	50.3947105	19.821147	97.982193	-58.3657965	18.100107	92.142059
-24.277821	24.078287	94.210358	-4.065553	18.940557	95.111427	49.700489	4.619771	97.733032	50.878025	35.036308	98.25164	50.289257	19.8280395	97.992336	-58.420363	18.0530745	92.230518
-24.683029	25.612968	94.347221	-4.2153	18.916548	95.165474	49.565041	4.7385	97.621071	50.729542	35.071327	98.262985	50.1472915	19.9049135	97.942028	-58.5778915	17.9281825	92.38892
-24.850233	26.687332	94.424973	-4.309639	18.94842	95.212646	49.477463	4.84868	97.557137	50.604588	35.142757	98.209282	50.0410255	19.9957185	97.8832095	-58.6603035	17.9011215	92.5420825
-25.103987	27.76103	94.538727	-4.403838	18.990997	95.253723	49.441944	4.954319	97.475204	50.446869	35.235718	98.120132	49.9444065	20.0950185	97.797668	-58.7520825	17.8869755	92.709778
-25.286255	28.752623	94.689651	-4.513494	19.001099	95.294235	49.380173	5.056822	97.370667	50.277699	35.321541	97.974335	49.828936	20.1891815	97.672501	-58.855924	17.8130165	92.915969
-25.413803	29.729362	94.77153	-4.618266	19.032608	95.314178	49.29118	5.177022	97.238991	50.08746	35.409462	97.769997	49.68932	20.293242	97.504494	-58.925852	17.771974	93.123862
-25.469728	30.702299	94.870804	-4.732566	19.028606	95.308044	49.22031	5.290249	97.066002	49.884644	35.512894	97.514755	49.552477	20.4015715	97.2903785	-59.017609	17.6556405	93.3257095
-25.566927	31.657585	94.935295	-4.878527	19.021069	95.293579	49.072762	5.431919	96.882919	49.6968	35.647263	97.203979	49.384781	20.539591	97.043449	-59.141835	17.502547	93.543709
-25.633577	33.025486	94.984055	-5.114125	19.016657	95.220718	48.83326	5.645715	96.605682	49.345226	35.866711	96.849556	49.089243	20.756213	96.727619	-59.317493	17.277101	93.713817
-25.61031	33.902271	94.988976	-5.293715	19.0082	95.18972	48.699116	5.764084	96.520653	49.080029	35.969524	96.688225	48.8895725	20.866804	96.604439	-59.4770025	17.149596	93.775001
-25.504854	34.808552	94.993164	-5.505642	18.977823	95.189499	48.571381	5.855188	96.514931	48.822189	36.051292	96.601624	48.696785	20.95324	96.5582775	-59.708069	17.002406	93.8207205
-25.442024	35.648369	95.053604	-5.736538	18.96632	95.225533	48.426361	5.931239	96.572647	48.563828	36.10796	96.596275	48.4950945	21.0195995	96.584461	-59.9681705	16.9130405	93.866605
-25.287937	36.476402	95.118736	-5.960824	18.917755	95.284012	48.283909	5.979771	96.681023	48.332005	36.137054	96.634171	48.307957	21.0584125	96.657597	-60.229605	16.7770975	93.910427
-25.077747	37.26128	95.186714	-6.173239	18.874306	95.342186	48.13018	6.002466	96.808556	48.101341	36.155937	96.721031	48.1157605	21.0792015	96.7647935	-60.4622385	16.6694105	93.9195785
-24.826687	38.028923	95.234428	-6.378481	18.832224	95.406982	48.00296	6.010917	96.922012	47.910194	36.174225	96.781227	47.956577	21.092571	96.8516195	-60.713539	16.571877	93.9623445
-24.36978	39.124752	95.313591	-6.63769	18.74861	95.471313	47.791477	6.061599	97.050652	47.649532	36.212467	96.833244	47.7205045	21.137033	96.941948	-60.9958845	16.360187	94.000678
-23.97571	39.844173	95.362404	-6.806251	18.698172	95.513794	47.680416	6.114086	97.093979	47.493576	36.231689	96.788498	47.586996	21.1728875	96.9412385	-61.199498	16.2234565	94.0863495
-23.536783	40.48349	95.399773	-6.914104	18.663429	95.525452	47.577496	6.19327	97.116989	47.346889	36.239059	96.728912	47.4621925	21.2161645	96.9229505	-61.2904005	16.1106935	94.1279535
-23.084358	41.138504	95.440536	-6.98686	18.62414	95.518318	47.569942	6.250914	97.038834	47.197105	36.268124	96.622986	47.3835235	21.259519	96.83091	-61.3572435	15.988761	94.205726
-22.579515	41.782539	95.435837	-7.078682	18.581085	95.50135	47.448311	6.351686	97.064774	47.013988	36.322712	96.582382	47.2311495	21.337199	96.823578	-61.3885135	15.824971	94.179122
-22.04563	42.412189	95.478844	-7.142501	18.603285	95.540565	47.381088	6.432156	97.096504	46.866409	36.398743	96.59201	47.1237485	21.4154495	96.844257	-61.4087505	15.7911205	94.236873
-21.426039	42.972813	95.518532	-7.23714	18.582542	95.591537	47.31036	6.508008	97.153076	46.745178	36.496864	96.648743	47.027769	21.502436	96.9009095	-61.502049	15.662648	94.2821645
-20.476566	43.740128	95.665916	-7.389519	18.578247	95.685448	47.185291	6.587626	97.265106	46.567577	36.618484	96.809441	46.876434	21.603055	97.0372735	-61.655472	15.553439	94.3336225
-19.789324	44.253643	95.770409	-7.500566	18.591032	95.759995	47.081566	6.619586	97.320313	46.475216	36.660301	96.900139	46.778391	21.6399435	97.110226	-61.779523	15.5421205	94.409764
-19.035048	44.755634	95.868973	-7.626566	18.583059	95.829544	46.97633	6.658985	97.369469	46.374115	36.705696	96.971893	46.6752225	21.6823405	97.170681	-61.9283545	15.4837775	94.488407
-18.323339	45.247234	95.943672	-7.756025	18.618364	95.873215	46.874676	6.711417	97.435036	46.279507	36.760719	97.006294	46.5770915	21.736068	97.220665	-62.0891415	15.50066	94.525765
-17.496201	45.602036	95.972023	-7.897697	18.663082	95.924095	46.779022	6.812285	97.500626	46.189495	36.855145	96.992508	46.4842585	21.833715	97.246567	-62.2796525	15.492449	94.601623
-16.724466	45.985771	95.95385	-8.027961	18.736805	95.956871	46.703514	6.936681	97.580101	46.073498	36.982052	96.908966	46.388506	21.9593665	97.2445335	-62.444428	15.5142435	94.6692085
-15.826778	46.345963	95.865265	-8.167899	18.844847	95.962868	46.658611	7.093427	97.673973	45.912712	37.166851	96.81694	46.2856615	22.130139	97.2454565	-62.6214595	15.559555	94.6802795
-14.584054	46.850052	95.676109	-8.354884	18.989853	95.929489	46.611031	7.360968	97.807846	45.586246	37.456356	96.745789	46.0986385	22.408662	97.2768175	-62.8084065	15.571044	94.5821605
-13.68218	47.087425	95.582161	-8.482853	19.068573	95.911461	46.568279	7.523909	97.90329	45.396786	37.662582	96.73687	45.9825325	22.5932455	97.32008	-62.9482385	15.5439005	94.502842
-12.749617	47.353691	95.526382	-8.625215	19.143156	95.89817	46.506424	7.670717	97.994835	45.234444	37.841362	96.795723	45.870434	22.7560395	97.395279	-63.120864	15.5302725	94.401061
-11.763711	47.565289	95.542625	-8.758713	19.190201	95.919182	46.420132	7.786238	98.086128	45.087997	38.005638	96.917793	45.7540645	22.895938	97.5019605	-63.2714905	15.484464	94.3364035
-10.831701	47.739017	95.626793	-8.887132	19.215527	95.958374	46.308407	7.893445	98.179276	44.970177	38.143452	97.091377	45.639292	23.0184485	97.6353265	-63.413556	15.4126055	94.2814215
-9.836708	47.84996	95.7677	-9.015742	19.272917	96.037453	46.197865	7.983641	98.307793	44.837868	38.278988	97.325279	45.5178665	23.1313145	97.816536	-63.5493505	15.4145195	94.25837
-8.772674	47.977383	95.938263	-9.137655	19.340487	96.157005	46.106167	8.101284	98.47226	44.702644	38.400215	97.646187	45.4044055	23.2507495	98.0592235	-63.6797155	15.4302245	94.2547865
-7.22895	48.141106	96.244614	-9.316605	19.482199	96.328758	45.984425	8.263679	98.803696	44.586502	38.618107	98.143333	45.2854635	23.440893	98.4735145	-63.9186735	15.523505	94.1840015
-6.211432	48.168789	96.455345	-9.43259	19.629454	96.448257	45.94249	8.358033	99.066483	44.526985	38.788586	98.451141	45.2347375	23.5733095	98.758812	-64.0999175	15.6855985	94.137702
-5.055357	48.157986	96.627815	-9.552927	19.745363	96.548294	45.917507	8.488055	99.319908	44.441521	38.907463	98.75634	45.179514	23.697759	99.038124	-64.285368	15.792967	94.058464
-4.023736	48.142849	96.852562	-9.658859	19.873745	96.652931	45.889095	8.613737	99.574371	44.314621	39.017467	99.106232	45.101858	23.815602	99.3403015	-64.419576	15.931888	93.9655605
-2.963953	48.049526	97.08107	-9.770041	20.006224	96.761635	45.875778	8.725002	99.806885	44.20937	39.114372	99.41188	45.042574	23.919687	99.6093825	-64.582656	16.092761	93.9138875
-1.86729	47.881142	97.312157	-9.885515	20.091936	96.854561	45.868603	8.803817	100.019241	44.158745	39.221008	99.706306	45.013674	24.0124125	99.8627735	-64.784704	16.1714595	93.8463485
-0.769221	47.681118	97.571976	-9.974464	20.14657	96.931984	45.874527	8.891165	100.194168	44.140652	39.354313	100.003052	45.0075895	24.122739	100.09861	-64.9565175	16.170401	93.765358
0.825616	47.284885	97.908081	-10.076752	20.226816	97.005196	45.897842	8.988821	100.40332	44.139095	39.514835	100.460884	45.0184685	24.251828	100.432102	-65.1719725	16.201804	93.57829
1.898866	46.974773	98.12619	-10.116443	20.26055	97.016052	45.904099	9.037636	100.544655	44.141262	39.588432	100.793304	45.0226805	24.313034	100.6689795	-65.2555665	16.208066	93.3631245
2.994445	46.541767	98.274536	-10.160099	20.292347	96.998055	45.90242	9.065727	100.66848	44.165314	39.649677	101.115654	45.033867	24.357702	100.892067	-65.354065	16.226992	93.104043
4.002775	46.101555	98.421028	-10.201831	20.330357	96.96521	45.898796	9.084783	100.771538	44.198391	39.694954	101.38916	45.0485935	24.3898685	101.080349	-65.4522555	16.2708455	92.850071
5.031212	45.526852	98.517029	-10.228524	20.349968	96.929054	45.88644	9.097375	100.837997	44.226692	39.679691	101.592598	45.056566	24.388533	101.2152975	-65.513614	16.311403	92.6428105
6.061628	44.931381	98.606438	-10.24673	20.383991	96.862648	45.877068	9.114543	100.884224	44.240208	39.710773	101.777359	45.058638	24.412658	101.3307915	-65.552098	16.355324	92.3945045
7.014402	44.237381	98.639015	-10.254688	20.419832	96.803963	45.877846	9.126617	100.929413	44.278961	39.720676	101.916954	45.0784035	24.4236465	101.4231835	-65.5877795	16.4160175	92.1847425
8.445585	43.098621	98.587891	-10.256928	20.51906	96.659271	45.900692	9.153212	100.973495	44.336292	39.692413	102.031288	45.118492	24.4228125	101.5023915	-65.632348	16.6153075	91.8161505
9.371764	42.276077	98.504837	-10.251205	20.583197	96.551468	45.94714	9.173423	101.013245	44.376652	39.810337	102.125481	45.161896	24.49188	101.569363	-65.664306	16.674514	91.533573
10.265697	41.360481	98.40332	-10.214165	20.687387	96.422798	46.009109	9.187553	101.068748	44.43956	39.837505	102.189064	45.2243345	24.512529	101.628906	-65.6526645	16.862245	91.21669
11.08913	40.422455	98.312935	-10.163217	20.774605	96.298843	46.0896	9.20607	101.128029	44.521706	39.856262	102.202583	45.305653	24.531166	101.665306	-65.632087	17.018044	90.93238
11.9153	39.39534	98.161469	-10.079884	20.879255	96.172798	46.199665	9.245315	101.153862	44.593323	39.796741	102.208397	45.396494	24.521028	101.6811295	-65.556262	17.237482	90.6644665
12.692435	38.277607	98.012695	-9.983657	20.956682	96.060234	46.325214	9.282054	101.163742	44.702641	39.821556	102.161072	45.5139275	24.551805	101.662407	-65.4812415	17.361559	90.458061
13.436495	37.104797	97.835701	-9.844339	21.040722	95.957291	46.457508	9.335078	101.15715	44.841881	39.932838	102.030708	45.6496945	24.633958	101.593929	-65.3383725	17.447486	90.320653
14.451796	35.247307	97.452072	-9.585461	21.192251	95.73793	46.696526	9.425485	101.06871	45.010929	40.000866	101.778198	45.8537275	24.7131755	101.423454	-65.0246495	17.6713265	90.052406
15.052454	33.917301	97.150764	-9.412219	21.274387	95.589378	46.857555	9.470182	100.962601	45.116508	40.07785	101.538231	45.9870315	24.774016	101.250416	-64.8114695	17.774758	89.92834
15.592461	32.567329	96.831604	-9.211052	21.354542	95.436012	47.032776	9.499261	100.814735	45.270256	40.124187	101.214005	46.151516	24.811724	101.01437	-64.57362	17.89736	89.857654
16.127569	31.120047	96.472099	-9.026221	21.404238	95.266579	47.189983	9.505385	100.640869	45.406353	40.134418	100.891289	46.298168	24.8199015	100.766079	-64.35061	17.9885745	89.767079
16.587669	29.636742	96.16526	-8.824678	21.435932	95.115463	47.357979	9.490338	100.451134	45.547047	40.124001	100.569382	46.452513	24.8071695	100.510258	-64.101869	18.0646945	89.720668
16.963169	28.109152	95.875618	-8.642004	21.456381	94.996155	47.508591	9.448806	100.290359	45.68998	40.070026	100.270805	46.5992855	24.759416	100.280582	-63.8832935	18.153346	89.711728
17.310785	26.519779	95.649773	-8.484568	21.427065	94.911369	47.647236	9.3974	100.189819	45.787354	40.010025	100.079903	46.717295	24.7037125	100.134861	-63.686431	18.1504175	89.687877
17.694153	24.088079	95.441833	-8.295549	21.382614	94.867828	47.818642	9.27516	100.158348	45.975018	39.898026	99.894089	46.89683	24.586593	100.0262185	-63.487928	18.178635	89.7094375
17.870214	22.398468	95.332756	-8.214824	21.322264	94.874748	47.919136	9.175794	100.173126	46.078732	39.801975	99.81424	46.998934	24.4888845	99.993683	-63.428582	18.1556435	89.755813
18.020287	20.672623	95.25592	-8.129343	21.25421	94.886703	48.002514	9.075934	100.17791	46.144539	39.702572	99.755844	47.0735265	24.389253	99.966877	-63.3322125	18.119167	89.806529
18.11414	18.974667	95.131699	-8.070801	21.189634	94.881836	48.05777	8.968055	100.159538	46.205265	39.609924	99.693146	47.1315175	24.2889895	99.926342	-63.2731195	18.0902785	89.83733
18.147709	17.214539	95.013641	-8.03679	21.120121	94.872177	48.160725	8.869752	100.107491	46.242378	39.500652	99.614243	47.2015515	24.185202	99.860867	-63.2751315	18.05504	89.883487
18.137926	15.418398	94.881859	-7.985389	21.05439	94.853661	48.217499	8.770226	100.078514	46.261879	39.387032	99.552803	47.239689	24.078629	99.8156585	-63.210467	18.030151	89.8916635
18.042475	13.642269	94.792664	-7.954722	20.969673	94.82254	48.25565	8.661099	100.064705	46.290554	39.300018	99.46656	47.273102	23.9805585	99.7656325	-63.182546	17.9587875	89.8794475
17.86377	10.854729	94.686981	-7.85856	20.892675	94.774986	48.312206	8.49126	100.053001	46.435211	39.038689	99.144844	47.3737085	23.7649745	99.5989225	-63.0908285	18.0203755	89.9510495
17.680277	9.043324	94.638	-7.745222	20.872141	94.728424	48.361004	8.343967	100.0765	46.544209	38.863045	98.864113	47.4526065	23.603506	99.4703065	-62.9430505	18.140776	89.9865415
17.452072	7.144006	94.672462	-7.608839	20.85816	94.686249	48.429176	8.201534	100.091301	46.69627	38.665001	98.542274	47.562723	23.4332675	99.3167875	-62.780401	18.2830525	90.0557105
17.19236	5.317176	94.740402	-7.463165	20.814186	94.656487	48.468651	8.041428	100.112305	46.761425	38.437027	98.229866	47.615038	23.2392275	99.1710855	-62.541368	18.3891445	90.1418885
16.839485	3.500665	94.862892	-7.310821	20.733967	94.652122	48.460567	7.870859	100.161423	46.884647	38.20015	97.902802	47.672607	23.0355045	99.0321125	-62.294249	18.4324295	90.2721315
16.47666	1.652024	95.029678	-7.168641	20.647669	94.647217	48.512794	7.683003	100.179314	46.994854	37.972328	97.608826	47.753824	22.8276655	98.89407	-62.091106	18.4676725	90.400364
16.066891	-0.101558	95.180893	-7.04444	20.514439	94.644371	48.574421	7.480228	100.199829	47.100796	37.744556	97.372612	47.8376085	22.612392	98.7862205	-61.9264885	18.416486	90.5025215
15.387694	-2.684301	95.4711	-6.881347	20.281122	94.641922	48.646294	7.16569	100.252411	47.243176	37.402935	97.047195	47.944735	22.2843125	98.649803	-61.707429	18.2779315	90.634041
14.905174	-4.320242	95.651268	-6.792198	20.119289	94.622322	48.696091	6.949711	100.285362	47.318153	37.166916	96.869537	48.007122	22.0583135	98.5774495	-61.591518	18.1802645	90.6671945
14.397507	-5.902036	95.803543	-6.719147	19.946756	94.566086	48.750603	6.741839	100.298965	47.389774	36.936531	96.68399	48.0701885	21.839185	98.4914775	-61.5084825	18.054327	90.6406945
13.86252	-7.437712	95.945053	-6.648727	19.782001	94.514694	48.776428	6.548549	100.306213	47.454212	36.728634	96.490883	48.11532	21.6385915	98.398548	-61.412774	17.9254105	90.63084
13.333732	-8.901781	96.067513	-6.587686	19.600813	94.466393	48.815166	6.360316	100.28067	47.473679	36.513729	96.341545	48.1444225	21.4370225	98.3111075	-61.3197945	17.7646035	90.6216785
12.672975	-10.230507	96.294472	-6.543499	19.426947	94.417099	48.831558	6.17396	100.271736	47.496029	36.295727	96.219284	48.1637935	21.2348435	98.24551	-61.2507915	17.6190505	90.588688
12.120695	-11.603422	96.361618	-6.504798	19.257612	94.386871	48.820534	5.996684	100.285889	47.513096	36.088051	96.145393	48.166815	21.0423675	98.215641	-61.176411	17.4728565	90.558101
11.173788	-13.418296	96.499344	-6.460365	19.023947	94.369141	48.812424	5.7225	100.325134	47.547421	35.792168	96.142555	48.1799225	20.757334	98.2338445	-61.1006525	17.29056	90.5044375
10.495414	-14.556472	96.613876	-6.442335	18.898203	94.373383	48.805599	5.548211	100.369736	47.581856	35.607674	96.194351	48.1937275	20.5779425	98.2820435	-61.0783975	17.2184635	90.4647225
9.800119	-15.560274	96.705292	-6.420054	18.785213	94.37262	48.784943	5.392335	100.402534	47.597157	35.501301	96.251472	48.19105	20.446818	98.327003	-61.031158	17.123608	90.418237
9.101791	-16.487698	96.724411	-6.405031	18.69525	94.375534	48.783302	5.253124	100.393066	47.659252	35.324955	96.232033	48.221277	20.2890395	98.3125495	-61.031339	17.1014605	90.4385185
8.385852	-17.309231	96.716125	-6.379411	18.65204	94.365929	48.784618	5.157988	100.344292	47.694149	35.227226	96.213531	48.2393835	20.192607	98.2789115	-60.9982055	17.111473	90.4529465
7.650839	-18.05522	96.741684	-6.346578	18.610321	94.349083	48.790298	5.081681	100.285843	47.721176	35.151768	96.168503	48.255737	20.1167245	98.227173	-60.948893	17.1039175	90.470993
6.900822	-18.665283	96.742477	-6.316002	18.597849	94.350143	48.837368	5.041527	100.209259	47.731316	35.109486	96.097412	48.284342	20.0755065	98.1533355	-60.916346	17.1201915	90.5469505
5.760342	-19.452353	96.734703	-6.257228	18.584385	94.351204	48.903435	5.018378	100.112625	47.762291	35.093697	96.009148	48.332863	20.0560375	98.0608865	-60.847319	17.1127325	90.6415215
5.002405	-19.833586	96.745834	-6.212639	18.579296	94.354904	48.955349	5.008208	100.055481	47.797428	35.09058	95.970314	48.3763885	20.049394	98.0128975	-60.8016665	17.109198	90.6969105
4.198695	-20.12756	96.739502	-6.167645	18.565228	94.358131	49.00668	4.990308	99.995384	47.842335	35.082211	95.926231	48.4245075	20.0362595	97.9608075	-60.7597975	17.0941965	90.7554545
3.416657	-20.333166	96.716988	-6.109396	18.51778	94.371071	49.044762	4.955644	99.941566	47.886742	35.051994	95.885834	48.465752	20.003819	97.9137	-60.684544	17.031741	90.828442
2.62295	-20.435421	96.681969	-6.054805	18.487206	94.380508	49.091797	4.90028	99.89566	47.929077	35.008644	95.864563	48.510437	19.954462	97.8801115	-60.620047	17.01995	90.8809045
1.850937	-20.501362	96.642166	-6.022276	18.427046	94.380318	49.118557	4.822117	99.860504	47.971622	34.947323	95.840553	48.5450895	19.88472	97.8505285	-60.5896415	16.969372	90.9101075
1.043542	-20.443134	96.594521	-5.985865	18.357962	94.378075	49.154858	4.725108	99.783348	48.008865	34.864079	95.801453	48.5818615	19.7945935	97.7924005	-60.5535915	16.9213305	90.9637495
-0.173965	-20.230698	96.566299	-5.963531	18.209635	94.399918	49.1203	4.59044	99.697304	48.036621	34.715466	95.75412	48.5784605	19.652953	97.725712	-60.5055225	16.766317	91.074124
-0.947652	-19.973524	96.524147	-5.94274	18.115017	94.382874	49.130482	4.495387	99.605217	48.081676	34.632832	95.71093	48.606079	19.5641095	97.6580735	-60.491559	16.6659245	91.1076745
-1.678933	-19.680159	96.359474	-5.937788	18.00268	94.351128	49.126892	4.377478	99.508385	48.113678	34.548695	95.679573	48.620285	19.4630865	97.593979	-60.495861	16.5422735	91.108277
-2.401137	-19.30603	96.186623	-5.948396	17.890974	94.307426	49.10017	4.251701	99.392578	48.122864	34.452549	95.672752	48.611517	19.352125	97.532665	-60.508309	16.429823	91.082187
-3.121495	-18.839689	95.998497	-5.935926	17.762589	94.273689	49.054619	4.119717	99.274582	48.150124	34.343292	95.714493	48.6023715	19.2315045	97.4945375	-60.4742235	16.2936735	91.0528405
-3.847062	-18.314127	95.792862	-5.945848	17.619318	94.25621	48.98336	3.979722	99.16851	48.183384	34.207527	95.772041	48.583372	19.0936245	97.4702755	-60.475068	16.1450115	91.0421445
-4.520846	-17.715996	95.578156	-5.971657	17.491844	94.246223	48.915764	3.814537	99.082886	48.223557	34.071297	95.863586	48.5696605	18.942917	97.473236	-60.5129745	16.040771	91.01921
-5.513741	-16.71723	95.191902	-6.001614	17.3043	94.248238	48.802006	3.56925	98.96418	48.248119	33.838623	96.058304	48.5250625	18.7039365	97.511242	-60.5282905	15.9046635	90.985234
-6.122015	-16.002954	94.941895	-6.032665	17.196678	94.27198	48.727364	3.412063	98.87326	48.284409	33.701134	96.215309	48.5058865	18.5565985	97.5442845	-60.5712165	15.8367575	90.9996755
-6.71856	-15.220171	94.659492	-6.041999	17.092237	94.257759	48.660095	3.257452	98.778305	48.308796	33.580421	96.383057	48.4844455	18.4189365	97.580681	-60.5684435	15.7655375	90.934837
-7.287301	-14.388229	94.321838	-6.064703	16.998043	94.245056	48.599468	3.161568	98.656311	48.351326	33.495293	96.568527	48.475397	18.3284305	97.612419	-60.604803	15.6676555	90.877693
-7.823788	-13.527143	93.953667	-6.089321	16.924503	94.223053	48.553257	3.09744	98.531128	48.363331	33.467411	96.770699	48.458294	18.2824255	97.6509135	-60.636936	15.5665805	90.7951925
-8.281764	-12.648426	93.594299	-6.100951	16.837414	94.203384	48.517036	3.094969	98.398071	48.362228	33.471077	96.962067	48.439632	18.283023	97.680069	-60.641534	15.391805	90.726699
-8.738151	-11.712682	93.274895	-6.120787	16.788052	94.181961	48.491974	3.132035	98.299515	48.320915	33.596695	97.195587	48.4064445	18.364365	97.747551	-60.6480185	15.211739	90.616371
-9.328844	-10.308509	92.895302	-6.174923	16.728916	94.172249	48.480293	3.271364	98.18351	48.299358	33.709312	97.448402	48.3898255	18.490338	97.815956	-60.7396715	14.967494	90.528542
-9.714929	-9.370499	92.700554	-6.197182	16.722576	94.178223	48.458855	3.405201	98.132721	48.253067	33.852226	97.59594	48.355961	18.6287135	97.8643305	-60.750325	14.8164385	90.4921155
-10.01795	-8.419931	92.54528	-6.226393	16.727139	94.171333	48.441631	3.549692	98.058289	48.178772	33.983089	97.671303	48.3102015	18.7663905	97.864796	-60.7629875	14.6878875	90.47787
-10.343113	-7.463543	92.452278	-6.26841	16.751364	94.159904	48.422935	3.697966	97.965195	48.091991	34.136894	97.688278	48.257463	18.91743	97.8267365	-60.794283	14.585298	90.4930715
-10.618739	-6.522062	92.386124	-6.324236	16.752638	94.11808	48.391529	3.818741	97.877869	48.005653	34.238449	97.64463	48.198591	19.028595	97.7612495	-60.847063	14.476681	90.4749105
-10.919721	-5.590203	92.286407	-6.366551	16.7449	94.051857	48.358074	3.91001	97.76123	47.896149	34.325115	97.558365	48.1271115	19.1175625	97.6597975	-60.8602135	14.3722375	90.4439165
-11.107534	-4.737782	92.218925	-6.460521	16.694149	93.982819	48.318546	3.95754	97.681633	47.779713	34.381996	97.480598	48.0491295	19.169768	97.5811155	-60.9701715	14.21853	90.3845225
-11.412239	-3.429253	92.177597	-6.537444	16.590416	93.88414	48.256912	3.950602	97.589577	47.615765	34.385395	97.348129	47.9363385	19.1679985	97.468853	-61.0112265	14.0128335	90.299427
-11.578805	-2.61139	92.145081	-6.589667	16.481514	93.821297	48.220783	3.897277	97.543022	47.520222	34.357933	97.303963	47.8705025	19.127605	97.4234925	-61.0498365	13.835423	90.2191015
-11.710446	-1.871967	92.115364	-6.646111	16.341585	93.759712	48.196915	3.825152	97.523422	47.41571	34.297024	97.29818	47.8063125	19.061088	97.410801	-61.0985345	13.622082	90.108623
-11.780209	-1.123126	92.095024	-6.695355	16.184343	93.729469	48.161373	3.742829	97.508385	47.340919	34.230469	97.337662	47.751146	18.986649	97.4230235	-61.141856	13.382037	90.0359145
-11.834548	-0.389341	92.088051	-6.728022	16.029522	93.719604	48.128109	3.651504	97.48481	47.278671	34.139984	97.425827	47.70339	18.895744	97.4553185	-61.159434	13.1633	89.9838895
-11.915355	0.292144	92.045784	-6.778801	15.840383	93.684273	48.09108	3.544998	97.475655	47.240231	34.04126	97.530273	47.6656555	18.793129	97.502964	-61.2232575	12.887637	89.865582
-11.93034	0.913713	92.013107	-6.822692	15.6792	93.638039	48.051964	3.441773	97.467598	47.236134	33.935928	97.605217	47.644049	18.6888505	97.5364075	-61.289433	12.6695495	89.7396705
-11.925117	1.802208	91.88501	-6.864851	15.511433	93.542984	48.009266	3.315395	97.447372	47.227257	33.772106	97.685165	47.6182615	18.5437505	97.5662685	-61.3479635	12.4791155	89.5196995
-11.900598	2.389288	91.811554	-6.882708	15.413395	93.442307	47.992332	3.270686	97.431473	47.202557	33.69817	97.712173	47.5974445	18.484428	97.571823	-61.3628605	12.342362	89.312791
-11.804939	2.932485	91.767601	-6.890281	15.323889	93.345352	47.973557	3.239092	97.412163	47.163097	33.636959	97.712837	47.568327	18.4380255	97.5625	-61.348889	12.2097525	89.128204
-11.745608	3.433591	91.704636	-6.902496	15.249731	93.256851	47.972504	3.226136	97.412399	47.12162	33.604694	97.693512	47.547062	18.415415	97.5529555	-61.352054	12.084047	88.9607465
-11.706264	3.906468	91.633621	-6.915696	15.187374	93.141876	47.979519	3.222156	97.428261	47.066467	33.58482	97.644936	47.522993	18.403488	97.5365985	-61.354385	11.97126	88.7471535
-11.641371	4.323183	91.56279	-6.936987	15.114626	93.044083	47.989723	3.21968	97.429695	47.0228	33.576359	97.582611	47.5062615	18.3980195	97.506153	-61.3802355	11.8312325	88.582013
-11.526819	4.675291	91.538742	-6.941871	15.003553	92.959991	47.999207	3.211652	97.427185	46.944828	33.557686	97.529831	47.4720175	18.384669	97.478508	-61.3557595	11.622437	88.441474
-11.479597	5.191198	91.440025	-6.95855	14.835969	92.791733	47.993702	3.146441	97.475334	46.892815	33.489365	97.449974	47.4432585	18.317903	97.462654	-61.3603585	11.354035	88.120812
-11.405094	5.515089	91.354012	-6.989474	14.728153	92.705063	47.973896	3.074144	97.479797	46.835155	33.393661	97.409645	47.4045255	18.2339025	97.444721	-61.3834735	11.2224035	87.965405
-11.321758	5.773321	91.28392	-7.014428	14.55817	92.617531	47.952888	2.989581	97.487152	46.796627	33.277805	97.394775	47.3747575	18.133693	97.4409635	-61.4036135	10.982647	87.7940985
-11.203538	5.992749	91.22332	-7.059152	14.399584	92.51136	47.915192	2.870956	97.510735	46.767597	33.128853	97.391487	47.3413945	17.9999045	97.451111	-61.4596985	10.7992635	87.571609
-11.119841	6.237709	91.129448	-7.097823	14.28072	92.426941	47.885113	2.747887	97.527725	46.749352	32.990276	97.383446	47.3172325	17.8690815	97.4555855	-61.5128785	10.6923585	87.3982965
-11.011872	6.412481	91.030785	-7.113882	14.143409	92.307312	47.84277	2.62601	97.532143	46.730419	32.857964	97.37027	47.2865945	17.741987	97.4512065	-61.5143585	10.544831	87.1634175
-10.911031	6.574242	90.919968	-7.146083	13.99943	92.181793	47.809032	2.53057	97.494827	46.704281	32.754253	97.358322	47.2566565	17.6424115	97.4265745	-61.5488225	10.3564485	86.9370115
-10.788702	6.739614	90.720528	-7.124647	13.87531	92.011658	47.777111	2.432394	97.382896	46.689777	32.63546	97.320595	47.233444	17.533927	97.3517455	-61.482738	10.216693	86.6715705
-10.711637	6.811288	90.592453	-7.125845	13.754639	91.865608	47.755505	2.394763	97.287743	46.683506	32.601997	97.291695	47.2195055	17.49838	97.289719	-61.4711955	10.010898	86.441497
-10.64854	6.829437	90.450249	-7.125281	13.72061	91.743301	47.7439	2.377771	97.182739	46.671623	32.574642	97.246902	47.2077615	17.4762065	97.2148205	-61.4583235	9.9650135	86.2717815
-10.590353	6.829489	90.295776	-7.120273	13.690761	91.61792	47.728054	2.373349	97.071571	46.666454	32.556908	97.176392	47.197254	17.4651285	97.1239815	-61.4378	9.9163935	86.1118585
-10.533374	6.757895	90.170815	-7.138958	13.692275	91.493546	47.702892	2.377981	96.955719	46.633678	32.54586	97.094696	47.168285	17.4619205	97.0252075	-61.446201	9.9226295	85.9618845
-10.508821	6.703284	90.023109	-7.150845	13.690305	91.381912	47.672314	2.39331	96.860703	46.589745	32.527176	97.031395	47.1310295	17.460243	96.946049	-61.4327195	9.920367	85.817775
-10.506861	6.581168	89.915024	-7.183802	13.699469	91.260353	47.65015	2.39623	96.767853	46.551876	32.510792	96.962685	47.101013	17.453511	96.865269	-61.468617	9.945427	85.655437
-10.513297	6.361106	89.778198	-7.209682	13.685912	91.161331	47.596054	2.427286	96.633369	46.484386	32.510635	96.837975	47.04022	17.4689605	96.735672	-61.459584	9.9028635	85.58699
-10.501121	6.137373	89.696953	-7.25568	13.701041	91.082336	47.573494	2.451116	96.56617	46.448536	32.536236	96.738472	47.011015	17.493676	96.652321	-61.522375	9.908406	85.512351
-10.552347	5.867994	89.629013	-7.294608	13.717504	91.034332	47.545383	2.482442	96.518768	46.402916	32.552814	96.629875	46.9741495	17.517628	96.5743215	-61.5633655	9.91738	85.4943425
-10.604761	5.585671	89.581772	-7.347408	13.743933	91.000519	47.515137	2.532419	96.495209	46.346691	32.563728	96.523926	46.930914	17.5480735	96.5095675	-61.62573	9.9397925	85.4914705
-10.696346	5.245688	89.584557	-7.386617	13.768607	90.987663	47.480927	2.578382	96.514854	46.302582	32.593719	96.412292	46.8917545	17.5860505	96.463573	-61.6649885	9.9511635	85.511753
-10.763455	4.940801	89.638733	-7.431242	13.833444	90.981438	47.455269	2.618848	96.570831	46.243649	32.648941	96.291199	46.849459	17.6338945	96.431015	-61.711943	10.0329935	85.531861
-10.821428	4.678457	89.689079	-7.47368	13.873532	90.983948	47.437653	2.656388	96.640961	46.162392	32.691231	96.180702	46.8000225	17.6738095	96.4108315	-61.7473825	10.0732545	85.5570645
-10.923374	4.262721	89.751984	-7.548725	13.917955	90.993484	47.384758	2.686134	96.751877	46.10268	32.733028	96.013313	46.743719	17.709581	96.382595	-61.841169	10.126329	85.604373
-11.005946	3.964404	89.837227	-7.611839	13.912212	91.020981	47.321476	2.683477	96.828613	46.050308	32.74778	95.932465	46.685892	17.7156285	96.380539	-61.90957	10.1087955	85.661423
-11.073174	3.661596	89.945587	-7.663985	13.901901	91.073059	47.28381	2.662246	96.892006	46.001289	32.716072	95.838486	46.6425495	17.689159	96.365246	-61.9705195	10.114643	85.780872
-11.168319	3.359899	90.063187	-7.689779	13.864225	91.134537	47.235779	2.62863	96.943954	45.982731	32.658653	95.743546	46.609255	17.6436415	96.34375	-61.988813	10.0848085	85.925324
-11.274604	3.02114	90.137352	-7.699351	13.820589	91.189156	47.200436	2.569793	96.998947	45.979408	32.579334	95.687157	46.589922	17.5745635	96.343052	-61.988624	10.0666145	86.03526
-11.380128	2.68722	90.199265	-7.710458	13.740395	91.217651	47.171764	2.500301	97.049026	45.990036	32.521107	95.642487	46.5809	17.510704	96.3457565	-62.001816	9.970086	86.0895455
-11.4996	2.338531	90.228683	-7.725325	13.71083	91.204346	47.138809	2.436874	97.111229	45.990788	32.483059	95.612541	46.5647985	17.4599665	96.361885	-62.0154485	9.9616935	86.046807
-11.703891	1.837894	90.214844	-7.773162	13.661279	91.174927	47.071972	2.404707	97.161385	45.948883	32.43943	95.603943	46.5104275	17.4220685	96.382664	-62.0567515	9.9004895	85.96719
-11.859055	1.497382	90.173851	-7.803431	13.636148	91.136078	47.0429	2.409754	97.181274	45.916019	32.452164	95.612755	46.4794595	17.430959	96.3970145	-62.0863215	9.841337	85.8751415
-11.984764	1.168392	90.10714	-7.838465	13.614181	91.081917	47.012527	2.440519	97.187492	45.889042	32.495937	95.608154	46.4507845	17.468228	96.397823	-62.1277145	9.760134	85.766011
-12.159101	0.833935	90.068275	-7.870483	13.63715	91.027298	46.980927	2.499411	97.203148	45.824127	32.578922	95.611336	46.402527	17.5391665	96.407242	-62.143493	9.7351335	85.647354
-12.290177	0.509762	89.998344	-7.939686	13.66783	90.958855	46.936855	2.582825	97.240326	45.756397	32.656715	95.640205	46.346626	17.61977	96.4402655	-62.225998	9.71589	85.4774445
-12.458528	0.207709	89.934143	-8.00139	13.736744	90.913864	46.873959	2.674435	97.296074	45.690292	32.759743	95.672379	46.2821255	17.717089	96.4842265	-62.2849055	9.756399	85.3435015
-12.572392	-0.020639	89.86705	-8.09288	13.838163	90.855217	46.805008	2.781916	97.361778	45.601322	32.874813	95.729912	46.203165	17.8283645	96.545845	-62.388925	9.8479615	85.164589
-12.809448	-0.335179	89.773056	-8.225575	13.981131	90.772484	46.68388	2.970611	97.465607	45.452553	33.067375	95.822197	46.0682165	18.018993	96.643902	-62.5193665	9.943269	84.901066
-13.00326	-0.527816	89.743843	-8.320511	14.105618	90.739967	46.607079	3.104498	97.538376	45.355141	33.194263	95.865768	45.98111	18.1493805	96.702072	-62.622132	10.0618555	84.777862
-13.231029	-0.688255	89.739487	-8.400886	14.205584	90.738998	46.545197	3.255552	97.605774	45.275566	33.312561	95.89653	45.9103815	18.2840565	96.751152	-62.7121535	10.1271115	84.726844
-13.452968	-0.851535	89.777847	-8.446251	14.342711	90.758926	46.503929	3.415516	97.675804	45.195408	33.444946	95.918503	45.8496685	18.430231	96.7971535	-62.7421705	10.255191	84.7206985
-13.747244	-0.981286	89.806343	-8.452531	14.468163	90.785362	46.495792	3.579227	97.717682	45.148972	33.55859	95.893562	45.822382	18.5689085	96.805622	-62.727444	10.3674175	84.765102
-13.992775	-1.154115	89.844635	-8.447474	14.575943	90.780106	46.532726	3.724621	97.709831	45.152946	33.709621	95.787926	45.842836	18.717121	96.7488785	-62.737784	10.434765	84.8113335
-14.27189	-1.333335	89.842529	-8.398685	14.703223	90.736191	46.57547	3.859104	97.650314	45.174702	33.845318	95.635643	45.875086	18.852211	96.6429785	-62.672456	10.554235	84.8294035
-14.784652	-1.592275	89.741257	-8.286256	14.805475	90.608246	46.637226	3.970578	97.445129	45.310028	33.975891	95.306107	45.973627	18.9732345	96.375618	-62.546139	10.6377155	84.840874
-15.140287	-1.763801	89.626854	-8.189548	14.84379	90.497337	46.682457	3.985738	97.263702	45.40686	33.975368	95.0905	46.0446585	18.980553	96.177101	-62.4237545	10.707027	84.817573
-15.499489	-1.952017	89.496376	-8.072667	14.844222	90.371201	46.727894	3.93948	97.080132	45.529564	33.910816	94.922211	46.128729	18.925148	96.0011715	-62.274063	10.763296	84.7412305
-15.861885	-2.170254	89.350929	-7.945457	14.800808	90.254913	46.756828	3.860803	96.879486	45.672451	33.8116	94.774055	46.2146395	18.8362015	95.8267705	-62.1055535	10.7654145	84.6830555
-16.230585	-2.384608	89.183846	-7.823378	14.762926	90.141205	46.789528	3.741652	96.671715	45.831577	33.70554	94.663124	46.3105525	18.723596	95.6674195	-61.9573085	10.802256	84.6149905
-16.65015	-2.5546	89.038521	-7.678834	14.727508	90.036064	46.818768	3.62605	96.471062	45.971828	33.583836	94.573463	46.395298	18.604943	95.5222625	-61.752966	10.850073	84.5498655
-17.028549	-2.790344	88.937988	-7.559744	14.69055	89.968689	46.866299	3.526224	96.293427	46.102951	33.478729	94.478874	46.484625	18.5024765	95.3861505	-61.604113	10.8786235	84.5512275
-17.731182	-3.104765	88.876686	-7.413476	14.646341	89.916077	46.939407	3.411402	96.08567	46.280308	33.374378	94.32399	46.6098575	18.39289	95.20483	-61.4368095	10.899792	84.627324
-18.230635	-3.261708	88.869629	-7.323874	14.6762	89.90638	46.999657	3.355028	95.947281	46.375965	33.322849	94.186714	46.687811	18.3389385	95.0669975	-61.335559	11.0134615	84.7457625
-18.753374	-3.43034	88.933228	-7.227568	14.692018	89.919884	47.051193	3.306105	95.831955	46.480297	33.272686	94.040535	46.765745	18.2893955	94.936245	-61.220881	11.0946405	84.903523
-19.266262	-3.622688	89.051819	-7.116298	14.702278	89.944252	47.127869	3.253231	95.717712	46.585213	33.214336	93.858849	46.856541	18.2337835	94.7882805	-61.089137	11.1707725	85.1002235
-19.768616	-3.782875	89.149216	-7.011644	14.716501	89.971222	47.205379	3.183835	95.605293	46.678089	33.129467	93.663338	46.941734	18.156651	94.6343155	-60.965022	11.276351	85.3081285
-20.234819	-3.939459	89.256569	-6.906707	14.682043	90.024734	47.294312	3.087776	95.482857	46.769283	33.04718	93.474045	47.0317975	18.067478	94.478451	-60.8452115	11.296608	85.571017
-20.769424	-4.102376	89.424675	-6.820913	14.626209	90.102829	47.37442	2.954606	95.327118	46.844311	32.952343	93.279663	47.1093655	17.9534745	94.3033905	-60.7511915	11.2989435	85.9022675
-21.595005	-4.344905	89.68515	-6.697064	14.503959	90.251945	47.475998	2.662889	95.072357	46.921669	32.744511	93.000099	47.1988335	17.7037	94.036228	-60.5929615	11.304218	86.467662
-22.193438	-4.459685	89.871582	-6.627264	14.386779	90.331604	47.529709	2.433674	94.908379	46.992599	32.567863	92.831764	47.261154	17.5007685	93.8700715	-60.515682	11.2727895	86.7931365
-22.76959	-4.568564	90.056694	-6.556401	14.278666	90.428169	47.559837	2.161373	94.756119	47.060219	32.365623	92.676041	47.310028	17.263498	93.71608	-60.42283	11.293834	87.140258
-23.309263	-4.706579	90.239372	-6.498929	14.156957	90.519173	47.654579	1.846971	94.612671	47.13232	32.172226	92.517242	47.3934495	17.0095985	93.5649565	-60.3913075	11.3043155	87.4733895
-23.830069	-4.824176	90.373192	-6.413311	14.024633	90.598061	47.712067	1.609417	94.500214	47.214348	31.962391	92.392464	47.4632075	16.785904	93.446339	-60.2898295	11.263362	87.749783
-24.338985	-4.907864	90.500504	-6.326139	13.904781	90.686539	47.755619	1.385984	94.416389	47.295422	31.782394	92.301849	47.5255205	16.584189	93.359119	-60.1777985	11.225373	88.013959
-24.815796	-4.985444	90.676521	-6.242197	13.799095	90.755341	47.865116	1.194928	94.338196	47.383682	31.662798	92.218765	47.624399	16.428863	93.2784805	-60.108793	11.169327	88.2322015
-25.510334	-5.059965	90.84523	-6.119732	13.679029	90.85228	48.003952	1.034364	94.261307	47.479248	31.539021	92.076851	47.7416	16.2866925	93.169079	-59.981064	11.0713655	88.535481
-25.966507	-5.073843	90.926285	-6.035052	13.658825	90.874275	48.098843	0.997139	94.215942	47.544163	31.506378	91.966415	47.821503	16.2517585	93.0911785	-59.891607	11.0658915	88.6573715
-26.442068	-5.060032	91.055534	-5.936724	13.656223	90.902588	48.194118	1.011271	94.165764	47.588238	31.509363	91.857574	47.891178	16.260317	93.011669	-59.764626	11.052129	88.793507
-26.86688	-5.01827	91.164902	-5.870831	13.672172	90.910324	48.265362	1.064921	94.138077	47.598801	31.533697	91.728096	47.9320815	16.299309	92.9330865	-59.6737435	11.045035	88.8875615
-27.222385	-4.973341	91.296082	-5.804993	13.733771	90.944344	48.330555	1.132401	94.106606	47.592335	31.557495	91.638718	47.961445	16.344948	92.872662	-59.571431	11.122594	89.016026
-27.571037	-4.875884	91.392197	-5.749245	13.77547	90.969505	48.388996	1.193705	94.081863	47.602688	31.589582	91.569763	47.995842	16.3916435	92.825813	-59.494332	11.1592965	89.113197
-27.88656	-4.724793	91.46772	-5.685591	13.807469	91.021713	48.431858	1.23747	94.07666	47.632629	31.638081	91.537346	48.0322435	16.4377755	92.807003	-59.4034255	11.1771625	89.236423
-28.320959	-4.519526	91.609917	-5.648381	13.826932	91.132721	48.510559	1.31227	94.070984	47.664215	31.715149	91.556587	48.087387	16.5137095	92.8137855	-59.384149	11.1401545	89.4516565
-28.636009	-4.366948	91.73761	-5.635504	13.80896	91.238579	48.541073	1.346874	94.078415	47.676296	31.775585	91.613922	48.1086845	16.5612295	92.8461685	-59.3796925	11.0566905	89.6309895
-28.923729	-4.183616	91.862953	-5.631987	13.798791	91.350861	48.561226	1.385895	94.092018	47.677055	31.837284	91.657784	48.1191405	16.6115895	92.874901	-59.3831145	10.9859925	89.826821
-29.201035	-3.944618	91.971901	-5.640201	13.754111	91.46283	48.58707	1.436652	94.108566	47.637657	31.907425	91.704926	48.1123635	16.6720385	92.906746	-59.3927655	10.8361835	90.018914
-29.466703	-3.723219	92.081711	-5.66116	13.734309	91.581436	48.65411	1.487093	94.101646	47.581924	31.971869	91.743988	48.118017	16.729481	92.922817	-59.440337	10.739137	90.240055
-29.753405	-3.421246	92.175346	-5.703496	13.696342	91.680702	48.613258	1.569014	94.163658	47.516319	32.044086	91.812157	48.0647885	16.80655	92.9879075	-59.4717805	10.586134	90.3734965
-30.032518	-3.121369	92.245331	-5.757683	13.65518	91.791542	48.59177	1.62444	94.208565	47.439262	32.136616	91.909477	48.015516	16.880528	93.059021	-59.530882	10.429832	90.524063
-30.461496	-2.635192	92.360809	-5.864758	13.563243	91.928917	48.505543	1.683597	94.31221	47.312817	32.209225	92.119423	47.90918	16.946411	93.2158165	-59.638696	10.180075	90.6420175
-30.727091	-2.281579	92.337761	-5.959745	13.498584	92.015945	48.437599	1.67825	94.388077	47.25462	32.208477	92.299202	47.8461095	16.9433635	93.3436395	-59.7655995	10.0538045	90.6882505
-31.039137	-1.951054	92.299232	-6.023272	13.419578	92.051399	48.390285	1.645881	94.452789	47.213043	32.18412	92.470589	47.801664	16.9150005	93.461689	-59.848208	9.9241555	90.641109
-31.344217	-1.589153	92.240669	-6.089263	13.335646	92.078003	48.343903	1.572967	94.488922	47.196541	32.136852	92.63755	47.770222	16.8549095	93.563236	-59.948748	9.8163825	90.59277
-31.643497	-1.192156	92.151665	-6.133807	13.267265	92.092522	48.289707	1.470184	94.539185	47.195755	32.050446	92.814621	47.742731	16.760315	93.676903	-60.010345	9.774215	90.508141
-31.919151	-0.755044	92.050461	-6.161849	13.181004	92.12339	48.264027	1.362027	94.598755	47.24041	31.95402	92.985359	47.7522185	16.6580235	93.792057	-60.0759165	9.7039845	90.454723
-32.156364	-0.278521	91.994171	-6.154869	13.143246	92.150352	48.263191	1.283616	94.675056	47.274223	31.867426	93.19043	47.768707	16.575521	93.932743	-60.078445	9.710971	90.367961
-32.551609	0.461849	92.011223	-6.14533	13.074872	92.280983	48.275639	1.162177	94.977486	47.37014	31.743454	93.572502	47.8228895	16.4528155	94.274994	-60.1135495	9.6969285	90.286972
-32.820183	0.95207	92.118706	-6.128526	13.066435	92.43351	48.334843	1.119254	95.241425	47.456577	31.730648	93.856201	47.89571	16.424951	94.548813	-60.152762	9.707919	90.318207
-33.069607	1.444179	92.255447	-6.098943	13.050665	92.618279	48.411499	1.108715	95.514473	47.548439	31.743372	94.132614	47.979969	16.4260435	94.8235435	-60.177855	9.6752865	90.4130145
-33.347229	1.920816	92.436562	-6.064069	13.032232	92.826729	48.513393	1.108563	95.736038	47.633327	31.800158	94.343422	48.07336	16.4543605	95.03973	-60.201498	9.6101035	90.613728
-33.629246	2.435076	92.621521	-5.993264	13.010565	92.994797	48.61483	1.153987	95.893532	47.696823	31.872696	94.446037	48.1558265	16.5133415	95.1697845	-60.1423545	9.5077885	90.8198095
-33.869133	2.95853	92.803337	-5.9482	12.999333	93.131004	48.697231	1.207762	95.964508	47.702644	31.937275	94.451447	48.1999375	16.5725185	95.2079775	-60.0963375	9.4261475	91.0540305
-34.088264	3.496723	92.952606	-5.904939	12.995995	93.225693	48.773037	1.301178	95.967209	47.670685	32.000607	94.371033	48.221861	16.6508925	95.169121	-60.031739	9.3410975	91.282265
-34.46273	4.347046	93.146698	-5.869842	13.018863	93.26889	48.887901	1.406159	95.899666	47.538395	32.093655	94.134529	48.213148	16.749907	95.0170975	-59.952832	9.287819	91.5206825
-34.728287	4.908057	93.284302	-5.873305	13.080075	93.317894	48.968143	1.454408	95.839043	47.403622	32.155231	93.985626	48.1858825	16.8048195	94.9123345	-59.9324925	9.3553305	91.7234535
-34.982651	5.522303	93.364166	-5.947608	13.107221	93.370865	49.016499	1.463726	95.785736	47.246017	32.247849	93.888565	48.131258	16.8557875	94.8371505	-60.026474	9.3586545	91.9045795
-35.220356	6.143396	93.418541	-6.050737	13.131288	93.38916	49.046986	1.430315	95.752174	47.08955	32.345718	93.84301	48.068268	16.8880165	94.797592	-60.169742	9.3745595	91.980728
-35.458382	6.824022	93.440567	-6.196782	13.14099	93.422859	49.040531	1.401795	95.727196	46.942635	32.426983	93.827682	47.991583	16.914389	94.777439	-60.385147	9.367591	92.068279
-35.713787	7.537567	93.453529	-6.369167	13.155063	93.459312	49.019642	1.378405	95.651878	46.792419	32.50663	93.867073	47.9060305	16.9425175	94.7594755	-60.6443645	9.3676085	92.1591485
-35.96109	8.265187	93.518158	-6.549671	13.162552	93.487938	48.856686	1.375513	95.635193	46.62537	32.586887	93.930611	47.741028	16.9812	94.782902	-60.84037	9.343904	92.192974
-36.337303	9.332399	93.578682	-6.833304	13.143142	93.549606	48.638012	1.355667	95.496574	46.377708	32.693901	94.024719	47.50786	17.024784	94.7606465	-61.174468	9.2615	92.3385655
-36.557941	10.070502	93.640305	-7.0267	13.132381	93.59613	48.523258	1.340445	95.383453	46.224792	32.749882	94.083443	47.374025	17.0451635	94.733448	-61.427425	9.2195985	92.458812
-36.802917	10.824077	93.667046	-7.221889	13.168284	93.619461	48.315651	1.39729	95.346848	46.064682	32.808483	94.136909	47.1901665	17.1028865	94.7418785	-61.6339445	9.2336815	92.4970435
-37.00351	11.609342	93.703659	-7.381247	13.195528	93.65905	48.165623	1.456888	95.281128	45.925602	32.871769	94.209595	47.0456125	17.1643285	94.7453615	-61.8081065	9.2267275	92.5727385
-37.189838	12.398069	93.748947	-7.533798	13.242083	93.680351	48.022495	1.510696	95.232323	45.801121	32.944923	94.271599	46.911808	17.2278095	94.751961	-61.979404	9.2563565	92.608741
-37.374687	13.168266	93.796936	-7.684711	13.306856	93.681877	47.888485	1.58791	95.198898	45.689114	33.037582	94.317352	46.7887995	17.312746	94.758125	-62.1582215	9.300966	92.605629
-37.496296	13.925918	93.830338	-7.813677	13.37635	93.703865	47.78157	1.682286	95.177177	45.571442	33.13184	94.363274	46.676506	17.407063	94.7702255	-62.30386	9.345637	92.6375045
-37.684242	15.064539	93.907753	-7.968724	13.495209	93.754257	47.655735	1.840203	95.158813	45.394688	33.289673	94.41494	46.5252115	17.564938	94.7868765	-62.4626595	9.42548	92.7216375
-37.778698	15.863318	93.937462	-8.074075	13.606626	93.792328	47.571747	1.954174	95.175072	45.301907	33.379791	94.434921	46.436827	17.6669825	94.8049965	-62.584977	9.5462695	92.7796595
-37.844616	16.664543	94.025116	-8.161335	13.689153	93.846199	47.503609	2.035443	95.182945	45.227711	33.44812	94.450432	46.36566	17.7417815	94.8166885	-62.68833	9.6365245	92.8757095
-37.888699	17.424181	94.170387	-8.250445	13.746012	93.913857	47.43285	2.119651	95.195648	45.133636	33.523403	94.476402	46.283243	17.821527	94.836025	-62.784133	9.670497	92.991689
-37.932121	18.158363	94.317474	-8.339199	13.80829	93.995193	47.361008	2.185916	95.220688	45.06279	33.580341	94.499031	46.211899	17.8831285	94.8598595	-62.890297	9.7334515	93.1305265
-37.928493	18.870211	94.417625	-8.423572	13.877973	94.079384	47.29784	2.251573	95.246994	45.000351	33.625092	94.527069	46.1490955	17.9383325	94.8870315	-62.9962395	9.8176135	93.2717365
-37.935738	19.615061	94.515594	-8.501671	13.909835	94.142456	47.247444	2.299459	95.276237	44.926228	33.679741	94.570908	46.086836	17.9896	94.9235725	-63.090178	9.83007	93.3613395
-37.921051	20.737188	94.687027	-8.614634	14.003806	94.264153	47.161674	2.342476	95.322655	44.836201	33.728008	94.620987	45.9989375	18.035242	94.971821	-63.2282055	9.97237	93.556485
-37.910248	21.458294	94.817314	-8.693237	14.101696	94.37326	47.070374	2.372988	95.358513	44.761581	33.761108	94.660263	45.9159775	18.067048	95.009388	-63.3024515	10.136344	93.737132
-37.838173	22.189577	94.966507	-8.774667	14.15768	94.469627	46.968285	2.404932	95.403694	44.686737	33.784267	94.692039	45.827511	18.0945995	95.0478665	-63.376845	10.2207605	93.8913875
-37.764324	22.900244	95.107346	-8.88243	14.227536	94.568901	46.875748	2.430067	95.454315	44.620773	33.801888	94.742737	45.7482605	18.1159775	95.098526	-63.5131205	10.3390945	94.039276
-37.647762	23.60289	95.239952	-8.991404	14.312657	94.667206	46.831863	2.437608	95.468712	44.551052	33.818359	94.807823	45.6914575	18.1279835	95.1382675	-63.6742655	10.4973305	94.1961445
-37.55167	24.319942	95.342407	-9.084379	14.370971	94.741165	46.688541	2.483607	95.545746	44.476974	33.827679	94.880859	45.5827575	18.155643	95.2133025	-63.7515155	10.586299	94.2690275
-37.437492	25.035408	95.448227	-9.180357	14.410671	94.827454	46.594681	2.514947	95.571915	44.40723	33.846798	94.969017	45.5009555	18.1808725	95.270466	-63.8616695	10.6404695	94.384442
-37.208797	26.120213	95.606766	-9.343551	14.492661	94.934166	46.451214	2.57189	95.594215	44.298691	33.896229	95.108582	45.3749525	18.2340595	95.3513985	-64.0620545	10.7512625	94.5169335
-37.032108	26.788336	95.684448	-9.438588	14.537059	94.970787	46.36314	2.631313	95.61496	44.213871	33.936222	95.202972	45.2885055	18.2837675	95.408966	-64.1656815	10.7903505	94.532608
-36.822315	27.44556	95.730934	-9.55138	14.582179	94.984665	46.260307	2.720781	95.672134	44.126595	33.985294	95.279587	45.193451	18.3530375	95.4758605	-64.296211	10.8113205	94.4934695
-36.559444	28.101126	95.714378	-9.654601	14.626513	95.01017	46.149113	2.793613	95.780037	44.034492	34.034237	95.351326	45.0918025	18.413925	95.5656815	-64.4010045	10.839101	94.4546585
-36.333294	28.755003	95.731117	-9.773824	14.676158	95.072121	46.044888	2.89065	95.927849	43.917831	34.104343	95.424774	44.9813595	18.4974965	95.6763115	-64.5290075	10.8548195	94.4679305
-36.101234	29.390591	95.791794	-9.901677	14.719518	95.141792	45.99852	2.990066	96.055046	43.805626	34.194298	95.485886	44.902073	18.592182	95.770466	-64.705427	10.846854	94.513118
-35.830547	30.010599	95.844048	-10.006483	14.739382	95.229492	45.937702	3.09965	96.166023	43.672237	34.300308	95.528702	44.8049695	18.699979	95.8473625	-64.8179355	10.778785	94.6116215
-35.404816	30.912388	96.002022	-10.164824	14.735164	95.342545	45.820965	3.231929	96.302811	43.463387	34.416878	95.602127	44.642176	18.8244035	95.952469	-64.971824	10.6459245	94.732621
-35.047428	31.4895	96.111168	-10.27179	14.699375	95.436653	45.748466	3.318385	96.381401	43.329792	34.469124	95.651718	44.539129	18.8937545	96.0165595	-65.082709	10.5049955	94.8567465
-34.693916	32.074947	96.200935	-10.358155	14.644432	95.517036	45.681805	3.381416	96.470184	43.216282	34.502254	95.703354	44.4490435	18.941835	96.086769	-65.1653535	10.347029	94.947303
-34.349632	32.627502	96.291077	-10.40636	14.571124	95.61055	45.655922	3.42346	96.533813	43.126266	34.523899	95.749229	44.391094	18.9736795	96.141521	-65.203814	10.1685685	95.079579
-33.95229	33.190025	96.380821	-10.481587	14.475624	95.680397	45.644108	3.458533	96.59243	43.040516	34.548512	95.794968	44.342312	19.0035225	96.193699	-65.305486	9.9477255	95.167095
-33.554298	33.740376	96.489105	-10.487222	14.388308	95.766388	45.628593	3.480607	96.647537	42.998493	34.562283	95.816216	44.313543	19.021445	96.2318765	-65.287987	9.755171	95.3008995
-33.033764	34.281551	96.473221	-10.488985	14.315562	95.828888	45.600082	3.517465	96.745354	42.984417	34.563503	95.827492	44.2922495	19.040484	96.286423	-65.2702195	9.59064	95.371353
-32.31596	35.126377	96.511276	-10.489644	14.207821	95.932953	45.553169	3.58599	96.957794	42.978184	34.543961	95.862236	44.2656765	19.0649755	96.410015	-65.2449645	9.3506665	95.455891
-31.810946	35.679176	96.470123	-10.486509	14.176856	95.977974	45.580051	3.625264	97.080025	42.959778	34.540298	95.91291	44.2699145	19.082781	96.4964675	-65.2429325	9.270931	95.4594805
-31.285509	36.253345	96.48175	-10.467367	14.134743	96.031258	45.625885	3.663312	97.170685	42.948818	34.548439	95.985619	44.2873515	19.1058755	96.578152	-65.2220855	9.1636105	95.484364
-30.743526	36.808846	96.544479	-10.467351	14.076577	96.061363	45.64151	3.704134	97.229111	42.959599	34.582203	96.066437	44.3005545	19.1431685	96.647774	-65.2352565	9.0099855	95.474952
-30.144903	37.348568	96.600433	-10.472315	14.041975	96.081421	45.642094	3.742418	97.255867	42.964901	34.620758	96.169037	44.3034975	19.181588	96.712452	-65.2481275	8.902362	95.45039
-29.526796	37.962635	96.621231	-10.492929	13.997091	96.071159	45.641209	3.784663	97.257225	42.987934	34.67033	96.30854	44.3145715	19.2274965	96.7828825	-65.3004295	8.7666855	95.3594355
-28.928953	38.528442	96.613411	-10.491952	13.984163	95.998291	45.624878	3.815876	97.248581	43.02927	34.712357	96.424606	44.327074	19.2641165	96.8365935	-65.310978	8.7042095	95.1599885
-28.054413	39.471176	96.557404	-10.495984	14.005817	95.832573	45.582603	3.862196	97.194519	43.101746	34.783634	96.569595	44.3421745	19.322915	96.882057	-65.3341425	8.688719	94.783089
-27.271084	40.009624	96.470039	-10.503648	14.076612	95.691055	45.553638	3.919138	97.143005	43.126503	34.845486	96.64402	44.3400705	19.382312	96.8935125	-65.3473665	8.770912	94.4885975
-26.670349	40.65147	96.484596	-10.509883	14.170835	95.561562	45.535297	3.999318	97.071877	43.129051	34.909065	96.708397	44.332174	19.4541915	96.890137	-65.35194	8.8874785	94.232987
-25.930962	41.230244	96.458878	-10.524375	14.256155	95.457909	45.509174	4.081651	96.985641	43.097858	35.000214	96.756348	44.303516	19.5409325	96.8709945	-65.352266	8.9713775	94.0448235
-25.147867	41.780899	96.457565	-10.569111	14.348194	95.35965	45.481697	4.187646	96.869652	43.047211	35.123596	96.812492	44.264454	19.655621	96.841072	-65.402676	9.040767	93.878228
-24.439693	42.353161	96.537102	-10.583441	14.487833	95.272591	45.467144	4.298698	96.755341	42.999275	35.266323	96.870651	44.2332095	19.7825105	96.812996	-65.4000915	9.1931555	93.732186
-23.701296	42.90271	96.621803	-10.623541	14.590589	95.199188	45.43087	4.435503	96.640015	42.956604	35.436298	96.925133	44.193737	19.9359005	96.782574	-65.440819	9.2452775	93.615802
-22.613281	43.697681	96.781227	-10.713291	14.832152	95.123085	45.343174	4.686996	96.531296	42.851665	35.695042	97.058365	44.0974195	20.191019	96.7948305	-65.5240015	9.473285	93.4513395
-21.856298	44.194447	96.848938	-10.800949	14.979872	95.100952	45.279209	4.884913	96.502937	42.790154	35.875252	97.151741	44.0346815	20.3800825	96.827339	-65.6365795	9.5796615	93.374565
-20.982309	44.668663	96.913338	-10.850309	15.166059	95.087891	45.237553	5.067776	96.49929	42.720322	36.062321	97.252808	43.9789375	20.5650485	96.876049	-65.6795555	9.7670695	93.299733
-20.293789	45.157593	97.004173	-10.926984	15.340156	95.077866	45.196308	5.236603	96.525856	42.634716	36.234428	97.356445	43.915512	20.7355155	96.9411505	-65.76948	9.9447965	93.2145815
-19.440847	45.543118	96.997398	-10.996006	15.52709	95.083359	45.15107	5.401457	96.594658	42.5429	36.373856	97.475655	43.846985	20.8876565	97.0351565	-65.838997	10.1665235	93.1315615
-18.606026	45.928074	96.995636	-11.077749	15.704237	95.101601	45.10725	5.545321	96.665215	42.455944	36.514225	97.554031	43.781597	21.029773	97.109623	-65.937095	10.378701	93.093579
-17.733454	46.282253	97.009293	-11.137624	15.87148	95.154396	45.045456	5.670536	96.737747	42.366512	36.606495	97.628159	43.705984	21.1385155	97.182953	-65.981232	10.6044445	93.125839
-16.466316	46.76326	97.105064	-11.257831	16.05649	95.187187	44.962521	5.822572	96.86689	42.228458	36.648369	97.755363	43.5954895	21.2354705	97.3111265	-66.1111515	10.8775095	93.0632475
-15.549004	46.978329	97.119888	-11.352702	16.150734	95.18541	44.927937	5.876749	96.94281	42.145054	36.655312	97.844254	43.5364955	21.2660305	97.393532	-66.2418995	11.0354375	92.977288
-14.655653	47.18771	97.155487	-11.436221	16.21908	95.195839	44.897537	5.919693	97.004128	42.088501	36.671501	97.930916	43.493019	21.295597	97.467522	-66.365461	11.142563	92.924156
-13.700494	47.368195	97.162003	-11.505864	16.259975	95.202431	44.862835	5.94698	97.061119	42.05315	36.692776	98.011108	43.4579925	21.319878	97.5361135	-66.4697205	11.200072	92.8687485
-12.790812	47.508751	97.220955	-11.567514	16.287409	95.195518	44.828484	5.954239	97.089813	42.026775	36.706566	98.071251	43.4276295	21.3304025	97.580532	-66.5626575	11.2444155	92.810504
-11.846676	47.600468	97.212288	-11.605322	16.300232	95.191452	44.787224	5.961526	97.098404	41.999901	36.699562	98.123024	43.3935625	21.330544	97.610714	-66.6042065	11.26992	92.77219
-10.860446	47.617321	97.184639	-11.621916	16.31461	95.18972	44.737679	5.956502	97.096161	41.989681	36.694752	98.160088	43.36368	21.325627	97.6281245	-66.607512	11.303593	92.7513155
-9.321647	47.697399	97.122528	-11.63448	16.346954	95.189957	44.693474	5.924129	97.079239	42.016392	36.666264	98.155785	43.354933	21.2951965	97.617512	-66.623893	11.3987115	92.762402
-8.301248	47.670845	97.111458	-11.635591	16.380356	95.187538	44.669456	5.879927	97.080833	42.022903	36.623417	98.153511	43.3461795	21.251672	97.617172	-66.6173615	11.50904	92.757904
-7.248329	47.584087	97.051781	-11.628581	16.40881	95.205765	44.654579	5.835174	97.094315	42.018402	36.560795	98.177048	43.3364905	21.1979845	97.6356815	-66.5936525	11.6196355	92.7758485
-6.15984	47.436558	96.998322	-11.628038	16.453051	95.186737	44.625179	5.785341	97.134941	42.039474	36.503281	98.220024	43.3323265	21.144311	97.6774825	-66.5884025	11.761791	92.6959915
-5.074872	47.338146	96.941109	-11.639228	16.491602	95.165863	44.593624	5.73092	97.177338	42.049709	36.501938	98.311691	43.3216665	21.116429	97.7445145	-66.6001225	11.866775	92.5872115
-3.975378	47.165257	96.937668	-11.670506	16.558653	95.092812	44.562351	5.709955	97.220268	42.095154	36.446129	98.349342	43.3287525	21.078042	97.784805	-66.6697645	12.039264	92.400819
-2.877238	46.909317	96.873764	-11.696535	16.61231	95.014824	44.533772	5.707807	97.279404	42.126648	36.437572	98.439995	43.33021	21.0726895	97.8596995	-66.72328	12.1519305	92.1699485
-1.194612	46.510536	96.770882	-11.754028	16.701998	94.848618	44.528145	5.73858	97.369423	42.143307	36.50312	98.585114	43.335726	21.12085	97.9772685	-66.843782	12.283146	91.7199675
-0.067489	46.21854	96.731056	-11.80356	16.797798	94.738434	44.528904	5.803457	97.438538	42.104347	36.557709	98.694588	43.3166255	21.180583	98.066563	-66.9237455	12.415013	91.410305
1.020343	45.878418	96.664001	-11.84613	16.874254	94.643417	44.519279	5.888052	97.542328	42.077709	36.649826	98.846512	43.298494	21.268939	98.19442	-66.990754	12.479569	91.092414
2.181191	45.515682	96.592491	-11.889688	17.020393	94.550865	44.519909	5.946124	97.654297	42.044682	36.738579	98.958115	43.2822955	21.3423515	98.306206	-67.0616715	12.6984345	90.795524
3.358767	45.121849	96.507172	-11.905943	17.150841	94.467728	44.519444	6.012185	97.746902	42.032108	36.809879	99.074646	43.275776	21.411032	98.410774	-67.087662	12.89065	90.524682
4.501362	44.632755	96.41481	-11.928121	17.302441	94.317711	44.51857	6.049734	97.854599	42.018696	36.926277	99.208977	43.268633	21.4880055	98.531788	-67.124875	13.1168765	90.103634
5.673035	44.123684	96.359779	-11.918434	17.436789	94.236984	44.522667	6.080392	97.928261	42.069679	36.924538	99.245506	43.296173	21.502465	98.5868835	-67.133041	13.371113	89.8870845
7.468038	43.330494	96.175674	-11.891129	17.719217	94.005798	44.542416	6.141511	98.021652	42.138992	36.946785	99.353615	43.340704	21.544148	98.6876335	-67.122962	13.894286	89.3239625
8.62969	42.71579	96.040001	-11.84295	17.912426	93.829826	44.567062	6.141351	98.073265	42.21373	36.995571	99.388824	43.390396	21.568461	98.7310445	-67.076296	14.256391	88.9286075
9.824727	42.11359	95.909309	-11.783157	18.116781	93.637566	44.604614	6.166348	98.098854	42.30806	37.007751	99.387222	43.456337	21.5870495	98.743038	-67.022651	14.6465125	88.532094
11.034695	41.465218	95.676788	-11.669803	18.347767	93.402504	44.648594	6.186126	98.121712	42.428978	37.01622	99.37146	43.538786	21.601173	98.746586	-66.878392	15.094361	88.058422
12.200494	40.771412	95.499855	-11.555624	18.579878	93.182289	44.719578	6.192322	98.074165	42.580231	37.058575	99.30143	43.6499045	21.6254485	98.6877975	-66.7611525	15.5343075	87.6767805
13.346948	40.053188	95.292656	-11.409196	18.790262	92.919006	44.784634	6.237014	98.007378	42.724483	37.096493	99.231728	43.7545585	21.6667535	98.619553	-66.5729505	15.9137705	87.218459
14.505733	39.275505	95.014427	-11.284044	19.039829	92.602448	44.853012	6.259052	97.947067	42.89563	37.156616	99.129265	43.874321	21.707834	98.538166	-66.442409	16.371824	86.66673
16.180523	38.053028	94.656578	-11.0773	19.375359	92.16777	44.964554	6.335505	97.780991	43.071804	37.225803	98.94059	44.018179	21.780654	98.3607905	-66.172779	16.970064	85.9747495
17.302555	37.214127	94.39241	-10.964391	19.590548	91.840797	45.033215	6.392987	97.688942	43.173115	37.271679	98.807297	44.103165	21.832333	98.2481195	-66.031947	17.348763	85.4334745
18.398333	36.298988	94.120811	-10.865244	19.82144	91.545662	45.102276	6.431521	97.583267	43.259857	37.318653	98.623367	44.1810665	21.875087	98.103317	-65.9115545	17.767793	84.988007
19.435707	35.366745	93.869751	-10.763962	20.020203	91.248573	45.177029	6.470022	97.486229	43.338806	37.351673	98.471298	44.2579175	21.9108475	97.9787635	-65.7858415	18.1295585	84.5183825
20.472599	34.408115	93.595657	-10.691457	20.225599	90.970734	45.232494	6.48513	97.411293	43.417713	37.378754	98.286491	44.3251035	21.931942	97.848892	-65.7080175	18.519256	84.092576
21.512989	33.394737	93.34903	-10.609262	20.416134	90.748207	45.29266	6.478705	97.311394	43.496574	37.403591	98.060051	44.394617	21.941148	97.6857225	-65.613141	18.89112	83.8106915
22.481647	32.358147	93.152702	-10.522285	20.585684	90.574738	45.357906	6.487373	97.22168	43.583302	37.387024	97.863106	44.470604	21.9371985	97.542393	-65.515174	19.2341695	83.607083
23.906359	30.820311	92.951447	-10.379437	20.824018	90.350975	45.441818	6.474113	97.114891	43.769566	37.385185	97.589951	44.605692	21.929649	97.352421	-65.364566	19.718387	83.349529
24.868464	29.614252	92.742928	-10.27981	20.961752	90.210777	45.545258	6.434904	97.004143	43.883072	37.376781	97.397873	44.714165	21.9058425	97.201008	-65.273785	20.0176615	83.220546
25.740427	28.475925	92.549438	-10.159402	21.081686	90.098083	45.665092	6.359313	96.869385	43.978275	37.347454	97.204643	44.8216835	21.8533835	97.037014	-65.1404875	20.3099885	83.159152
26.603651	27.42042	92.414696	-10.049109	21.179443	89.993217	45.804691	6.253199	96.66861	44.083622	37.328033	97.008415	44.9441565	21.790616	96.8385125	-65.0423745	20.56827	83.1479215
27.474892	26.159424	92.186264	-9.939689	21.250376	89.862038	45.928577	6.118281	96.428017	44.196831	37.285023	96.83493	45.062704	21.701652	96.6314735	-64.942082	20.7991	83.0926025
28.276089	24.95953	91.994926	-9.822484	21.325493	89.736847	46.027981	5.979161	96.201309	44.330173	37.244293	96.669228	45.179077	21.611727	96.4352685	-64.824045	21.039259	83.0384255
28.91078	23.864511	92.017418	-9.73578	21.369181	89.633568	46.051617	5.893964	96.078217	44.450443	37.176418	96.546844	45.25103	21.535191	96.3125305	-64.72259	21.203171	82.9546055
28.740728	22.220627	91.644516	-9.635065	21.465324	89.538506	46.101616	5.817888	95.976242	44.564808	37.096397	96.394165	45.333212	21.4571425	96.1852035	-64.603342	21.4735055	82.8918085
28.477413	21.272255	91.527298	-9.584346	21.560652	89.492325	46.174152	5.770002	95.948967	44.620842	37.089191	96.311737	45.397497	21.4295965	96.130352	-64.566189	21.6917075	82.854298
28.243578	20.197046	91.447258	-9.544136	21.670086	89.444794	46.233593	5.75634	95.956917	44.664032	37.099693	96.232925	45.4488125	21.4280165	96.094921	-64.5370845	21.9121555	82.794667
27.999138	19.03005	91.301567	-9.516338	21.763838	89.41024	46.285404	5.777537	95.993423	44.693512	37.135883	96.148392	45.489458	21.45671	96.0709075	-64.522134	22.070966	82.7495725
27.754932	18.008974	91.23494	-9.492903	21.847765	89.394524	46.3232	5.850657	96.05941	44.743637	37.207924	96.04586	45.5334185	21.5292905	96.052635	-64.5192245	22.1662395	82.736413
27.518785	16.862806	91.201279	-9.44751	21.953077	89.415047	46.365379	5.95067	96.135925	44.762562	37.264244	95.970657	45.5639705	21.607457	96.053291	-64.4589905	22.298697	82.776803
27.268192	15.705958	91.175598	-9.402635	22.061714	89.410561	46.428879	6.061687	96.220139	44.788532	37.333496	95.873039	45.6087055	21.6975915	96.046589	-64.4139755	22.4258365	82.774533
26.924011	14.058852	91.063179	-9.327017	22.187719	89.407478	46.560326	6.262966	96.32058	44.844936	37.491039	95.675812	45.702631	21.8770025	95.998196	-64.356665	22.4984355	82.81676
