# Supplementary material for: How to jointly control a ball trajectory on a moving board: Methodological insights into Motor Learning and Rehabilitation
Source: PLoS One. 2025 Oct 15;20(10):e0334588. doi: 10.1371/journal.pone.0334588 (PMC12527165; doi:10.1371/journal.pone.0334588)
Supplement: S2 Data — (ZIP) [file pone.0334588.s002.zip › D2_021.csv]

Ball_X	Ball_Y	Ball_Z	BoardCentre_X	BoardCentre_Y	BoardCentre_Z	P1LeftHand_X	P1LeftHand_Y	P1LeftHand_Z	P1RightHand_X	P1RightHand_Y	P1RightHand_Z	P1MidHands_X	P1MidHands_Y	P1MidHands_Z	P2MidHands_X	P2MidHands_Y	P2MidHands_Z
30.886311	0.306977	96.029823	-3.728545	15.382977	93.362236	53.284092	4.799869	102.504494	50.178101	33.495037	99.769135	51.7310965	19.147453	101.1368145	-59.1881865	11.618501	85.5876575
30.824406	-0.417081	95.892258	-3.61998	15.313302	93.220779	53.34375	4.70403	102.304398	50.321514	33.377861	99.510941	51.832632	19.0409455	100.9076695	-59.072592	11.5856585	85.5338885
30.722248	-1.059808	95.772377	-3.514997	15.195953	93.118134	53.434181	4.637337	102.102509	50.424843	33.270153	99.316223	51.929512	18.953745	100.709366	-58.959506	11.438161	85.526902
30.60573	-1.693735	95.619957	-3.382046	15.107216	93.064621	53.480305	4.554802	101.949142	50.542206	33.177887	99.175171	52.0112555	18.8663445	100.5621565	-58.7753475	11.3480875	85.5670855
30.467594	-2.247308	95.510651	-3.293484	15.005345	93.030334	53.557087	4.4708	101.796021	50.654655	33.110561	99.0653	52.105871	18.7906805	100.4306605	-58.692839	11.2200095	85.6300075
30.321083	-2.788339	95.375862	-3.210585	14.896157	92.979095	53.602592	4.413296	101.652512	50.769581	33.031464	98.973938	52.1860865	18.72238	100.313225	-58.6072565	11.069934	85.644965
30.032555	-3.575342	95.215805	-3.105836	14.771685	92.893616	53.671574	4.357308	101.487946	50.886642	32.958038	98.882439	52.279108	18.657673	100.1851925	-58.49078	10.885697	85.6020395
29.775249	-4.096509	95.118729	-3.051996	14.708374	92.861549	53.710724	4.3258	101.419678	50.946583	32.906681	98.85601	52.3286535	18.6162405	100.137844	-58.4326455	10.8005075	85.585254
29.505693	-4.613848	95.045074	-3.008954	14.635897	92.831505	53.765862	4.308436	101.397339	50.987434	32.875271	98.85128	52.376648	18.5918535	100.1243095	-58.394556	10.6799405	85.5387005
29.127575	-4.994359	95.123116	-2.982944	14.569667	92.810555	53.800774	4.291543	101.401199	51.03038	32.85144	98.846954	52.415577	18.5714915	100.1240765	-58.381465	10.5678425	85.4970335
28.805742	-5.555644	95.046875	-2.953066	14.525549	92.80761	53.842293	4.271968	101.406822	51.062798	32.816269	98.831467	52.4525455	18.5441185	100.1191445	-58.3586775	10.5069795	85.4960755
28.442551	-6.006456	95.01886	-2.924897	14.494884	92.806908	53.889011	4.244942	101.401947	51.115822	32.848747	98.794212	52.5024165	18.5468445	100.0980795	-58.3522105	10.4429235	85.5157365
28.075357	-6.398015	94.999245	-2.888641	14.456696	92.791405	53.921455	4.210444	101.393631	51.142483	32.820606	98.754265	52.531969	18.515525	100.073948	-58.309251	10.397867	85.508862
27.441666	-7.013729	94.992462	-2.87369	14.415805	92.785713	53.956718	4.151507	101.38092	51.186172	32.742996	98.68882	52.571445	18.4472515	100.03487	-58.318825	10.3843585	85.536556
26.950016	-7.462421	94.949638	-2.858831	14.380686	92.776596	53.967602	4.114018	101.372444	51.206028	32.704754	98.670876	52.586815	18.409386	100.02166	-58.304477	10.351986	85.531532
26.422184	-7.862815	94.914642	-2.853698	14.356277	92.738739	53.967369	4.076199	101.363243	51.225082	32.66774	98.654243	52.5962255	18.3719695	100.008743	-58.3036215	10.3405845	85.468735
25.860065	-8.242148	94.904175	-2.850649	14.310542	92.708275	53.954975	4.042361	101.347145	51.250362	32.61898	98.627792	52.6026685	18.3306705	99.9874685	-58.3039665	10.2904135	85.4290815
25.272411	-8.628193	94.83419	-2.833701	14.291284	92.681267	53.930325	4.015996	101.321754	51.267414	32.575043	98.607971	52.5988695	18.2955195	99.9648625	-58.2662715	10.2870485	85.3976715
24.699158	-8.963316	94.772049	-2.832917	14.293082	92.654564	53.897755	3.988298	101.304535	51.279152	32.542149	98.590622	52.5884535	18.2652235	99.9475785	-58.2542875	10.3209405	85.3615495
24.072351	-9.311064	94.715866	-2.841132	14.287545	92.641739	53.844452	3.966453	101.274887	51.281048	32.508804	98.577469	52.56275	18.2376285	99.926178	-58.245014	10.3374615	85.3573
23.046524	-9.821759	94.577484	-2.882347	14.281462	92.623344	53.749596	3.937478	101.191566	51.273655	32.473545	98.53672	52.5116255	18.2055115	99.864143	-58.2763195	10.3574125	85.382545
22.298449	-10.148397	94.460716	-2.922168	14.253746	92.570198	53.699348	3.92299	101.089005	51.26297	32.462826	98.484215	52.481159	18.192908	99.78661	-58.325495	10.314584	85.353786
21.510038	-10.44908	94.329552	-2.945959	14.262061	92.508537	53.637283	3.92241	100.976959	51.240952	32.445465	98.402512	52.4391175	18.1839375	99.6897355	-58.3310355	10.3401845	85.3273385
20.767483	-10.751131	94.094139	-2.969686	14.256424	92.415253	53.603329	3.938925	100.824501	51.229996	32.436222	98.290802	52.4166625	18.1875735	99.5576515	-58.3560345	10.3252745	85.2728545
19.963463	-11.025973	93.920349	-2.988713	14.262785	92.320572	53.564281	3.955787	100.640045	51.200855	32.436398	98.127289	52.382568	18.1960925	99.383667	-58.359994	10.3294775	85.257477
19.136942	-11.340759	93.728828	-2.999472	14.267943	92.223862	53.482773	3.9679	100.4356	51.187359	32.465778	97.940796	52.335066	18.216839	99.188198	-58.33401	10.319047	85.259526
18.249468	-11.633842	93.504883	-3.02389	14.273512	92.119629	53.398663	3.976836	100.212074	51.174606	32.439228	97.721748	52.2866345	18.208032	98.966911	-58.3344145	10.338992	85.272347
16.836733	-12.074202	93.202492	-3.064791	14.24813	91.961823	53.274178	3.970013	99.822533	51.144062	32.391068	97.358032	52.20912	18.1805405	98.5902825	-58.338702	10.3157195	85.3333635
15.944646	-12.33534	93.022423	-3.084182	14.21837	91.850494	53.181202	3.954546	99.593483	51.119785	32.311039	97.083298	52.1504935	18.1327925	98.3383905	-58.3188575	10.3039475	85.3625975
14.965417	-12.610282	92.898941	-3.107945	14.202902	91.753281	53.089928	3.946284	99.373825	51.084404	32.252182	96.799286	52.087166	18.099233	98.0865555	-58.303056	10.306571	85.4200065
13.94284	-12.949121	92.790245	-3.143052	14.167501	91.651497	53.009552	3.940825	99.192535	51.029839	32.195221	96.509041	52.0196955	18.068023	97.850788	-58.3057995	10.266979	85.452206
12.886946	-13.218781	92.748436	-3.168766	14.108364	91.538986	52.952896	3.931543	99.037697	50.985157	32.146854	96.224487	51.9690265	18.0391985	97.631092	-58.3065585	10.1775295	85.44688
11.860157	-13.476375	92.679504	-3.195188	14.073713	91.475502	52.906071	3.922482	98.887428	50.922245	32.123562	95.968094	51.914158	18.023022	97.427761	-58.304534	10.124404	85.523243
10.804603	-13.701832	92.682838	-3.237147	14.0421	91.396957	52.849388	3.910267	98.767982	50.830547	32.10479	95.734283	51.8399675	18.0075285	97.2511325	-58.3142615	10.0766715	85.5427815
9.145926	-14.038746	92.70163	-3.290566	13.95977	91.336075	52.774136	3.904073	98.626877	50.711327	32.084908	95.417526	51.7427315	17.9944905	97.0222015	-58.3238635	9.9250495	85.6499485
7.971311	-14.172573	92.708588	-3.338676	13.921218	91.311462	52.725094	3.893876	98.541817	50.620945	32.052673	95.25592	51.6730195	17.9732745	96.8988685	-58.3503715	9.8691615	85.7240555
6.841474	-14.340362	92.700592	-3.390646	13.870943	91.275993	52.651344	3.875993	98.459549	50.548508	32.012802	95.106285	51.599926	17.9443975	96.782917	-58.381218	9.7974885	85.769069
5.671162	-14.442388	92.677505	-3.44788	13.840391	91.245117	52.561527	3.838097	98.345047	50.480152	31.975512	94.970436	51.5208395	17.9068045	96.6577415	-58.4165995	9.7739775	85.8324925
4.433937	-14.527295	92.58725	-3.536313	13.802549	91.177383	52.48074	3.768301	98.155914	50.41927	31.94994	94.82119	51.450005	17.8591205	96.488552	-58.522631	9.7459775	85.866214
3.198543	-14.566313	92.397781	-3.607226	13.780753	91.071579	52.372379	3.701482	97.88723	50.375515	31.906847	94.617844	51.373947	17.8041645	96.252537	-58.588399	9.7573415	85.890621
1.977641	-14.595932	92.116371	-3.678805	13.763664	90.927292	52.236534	3.632303	97.507988	50.32645	31.855293	94.400558	51.281492	17.743798	95.954273	-58.639102	9.78353	85.900311
0.106975	-14.56128	91.553764	-3.767639	13.731946	90.652855	51.993664	3.501008	96.837105	50.23991	31.772957	94.030045	51.116787	17.6369825	95.433575	-58.652065	9.8269095	85.872135
-1.179342	-14.441566	91.184715	-3.848853	13.74455	90.460518	51.800835	3.433143	96.414215	50.165165	31.673645	93.823608	50.983	17.553394	95.1189115	-58.680706	9.935706	85.8021245
-2.437524	-14.366881	90.868172	-3.946062	13.767478	90.299599	51.615368	3.360572	96.0411	50.099457	31.635815	93.656952	50.8574125	17.4981935	94.849026	-58.7495365	10.0367625	85.750172
-3.732569	-14.224191	90.575905	-4.050704	13.791617	90.164719	51.452045	3.293808	95.730255	50.027115	31.619423	93.499741	50.73958	17.4566155	94.614998	-58.840988	10.1266185	85.71444
-5.043826	-14.068864	90.372086	-4.172618	13.85648	90.049446	51.280731	3.254141	95.479836	49.936016	31.636692	93.330231	50.6083735	17.4454165	94.4050335	-58.9536095	10.2675435	85.6938585
-6.341164	-13.845359	90.245888	-4.310941	13.939979	89.939255	51.113892	3.278337	95.29715	49.872105	31.670084	93.100082	50.4929985	17.4742105	94.198616	-59.1148805	10.4057475	85.679894
-7.636784	-13.646239	90.181931	-4.444148	14.034875	89.835854	50.955296	3.314926	95.157906	49.731243	31.734541	92.878761	50.3432695	17.5247335	94.0183335	-59.2315655	10.5450165	85.6533745
-9.581561	-13.277374	90.062859	-4.662737	14.161409	89.673325	50.753975	3.393422	94.935997	49.464298	31.880215	92.46566	50.1091365	17.6368185	93.7008285	-59.4346105	10.6859995	85.6458215
-10.876911	-12.996386	90.002655	-4.811997	14.232296	89.529732	50.614845	3.477195	94.734123	49.264153	31.977144	92.145248	49.939499	17.7271695	93.4396855	-59.563493	10.7374225	85.6197785
-12.152568	-12.717727	89.883926	-4.952341	14.306648	89.346672	50.466866	3.536189	94.491013	49.072666	32.091244	91.758286	49.769766	17.8137165	93.1246495	-59.674448	10.7995795	85.5686945
-13.407248	-12.388021	89.705505	-5.095096	14.371422	89.133286	50.34544	3.583935	94.185303	48.881908	32.201939	91.318283	49.613674	17.892937	92.751793	-59.803866	10.849907	85.514779
-14.723715	-12.09443	89.54792	-5.232478	14.420785	88.882751	50.183617	3.64946	93.826218	48.69495	32.311359	90.854904	49.4392835	17.9804095	92.340561	-59.9042395	10.8611605	85.424941
-15.98827	-11.69593	89.390144	-5.373923	14.47711	88.651154	49.978672	3.711342	93.420868	48.486744	32.398426	90.36647	49.232708	18.054884	91.893669	-59.980554	10.899336	85.408639
-17.285133	-11.334352	89.197495	-5.528282	14.517878	88.391098	49.765785	3.741066	92.924217	48.301479	32.442581	89.802757	49.033632	18.0918235	91.363487	-60.090196	10.9439325	85.418709
-19.174513	-10.647624	88.874695	-5.713774	14.59285	87.93145	49.47242	3.78228	91.989555	48.032658	32.505367	88.817627	48.752539	18.1438235	90.403591	-60.180087	11.0418765	85.459309
-20.349871	-10.1454	88.581955	-5.833436	14.64168	87.550201	49.266754	3.828899	91.250671	47.880775	32.536148	88.04248	48.5737645	18.1825235	89.6465755	-60.2406365	11.1008365	85.4538265
-21.641254	-9.646621	88.323357	-5.928549	14.698339	87.135139	49.089043	3.851802	90.415695	47.730839	32.582748	87.212448	48.409941	18.217275	88.8140715	-60.267039	11.179403	85.4562065
-22.814011	-9.068881	88.015137	-6.030119	14.760059	86.725281	48.888069	3.879686	89.562019	47.56258	32.594509	86.387619	48.2253245	18.2370975	87.974819	-60.2855625	11.2830205	85.475743
-23.998615	-8.494871	87.773109	-6.143304	14.826733	86.305832	48.647163	3.907558	88.709442	47.394382	32.580288	85.585548	48.0207725	18.243923	87.147495	-60.3073805	11.409543	85.464169
-25.144329	-7.853057	87.486732	-6.251521	14.838667	85.910416	48.398148	3.925509	87.914177	47.256145	32.558907	84.84877	47.8271465	18.242208	86.3814735	-60.3301885	11.435126	85.4393585
-26.29311	-7.225604	87.234947	-6.374234	14.88337	85.592796	48.156288	3.948527	87.269203	47.099312	32.553566	84.280464	47.6278	18.2510465	85.7748335	-60.376268	11.5156935	85.4107585
-27.910793	-6.11128	86.95079	-6.613135	14.940519	85.235092	47.829227	3.974624	86.673439	46.851921	32.550152	83.757988	47.340574	18.262388	85.2157135	-60.566844	11.61865	85.2544705
-28.907452	-5.319746	86.824753	-6.794727	14.966555	85.099731	47.652229	3.990176	86.476807	46.698719	32.594124	83.596466	47.175474	18.29215	85.0366365	-60.764928	11.64096	85.1628255
-29.949463	-4.516984	86.722183	-6.983507	14.997757	85.041092	47.465733	4.035746	86.414604	46.511223	32.629272	83.599785	46.988478	18.332509	85.0071945	-60.955492	11.663005	85.0749895
-30.85387	-3.651979	86.645996	-7.164669	15.008903	85.02755	47.320385	4.019782	86.430946	46.391785	32.685883	83.645393	46.856085	18.3528325	85.0381695	-61.185423	11.6649735	85.0169305
-31.753296	-2.752653	86.628654	-7.321871	15.052366	85.061554	47.196003	4.04846	86.492424	46.295086	32.752304	83.721695	46.7455445	18.400382	85.1070595	-61.3892865	11.70435	85.0160485
-32.630722	-1.81596	86.6959	-7.469038	15.05909	85.139465	47.101646	4.090891	86.573296	46.165462	32.805195	83.802238	46.633554	18.448043	85.187767	-61.57163	11.670137	85.091163
-33.571465	-0.813327	86.775452	-7.603909	15.084711	85.237892	46.993347	4.1547	86.673012	46.059811	32.89304	83.872185	46.526579	18.52387	85.2725985	-61.734397	11.645552	85.2031855
-34.544041	0.744886	86.948174	-7.760848	15.146072	85.423386	46.848969	4.296675	86.743874	45.888584	33.019829	83.941208	46.3687765	18.658252	85.342541	-61.8904725	11.633892	85.504231
-35.2108	1.877423	87.118164	-7.847618	15.187984	85.559959	46.742401	4.439991	86.744499	45.784409	33.102898	83.943092	46.263405	18.7714445	85.3437955	-61.958641	11.6045235	85.7761225
-35.82436	3.077534	87.259109	-7.931282	15.227479	85.699799	46.639191	4.545815	86.71402	45.668285	33.198421	83.926064	46.153738	18.872118	85.320042	-62.016302	11.58284	86.079556
-36.354996	4.369123	87.440041	-8.032722	15.279754	85.869423	46.534863	4.639959	86.655197	45.550571	33.278984	83.932526	46.042717	18.9594715	85.2938615	-62.108161	11.6000365	86.4449845
-36.927204	5.620862	87.691269	-8.139001	15.333623	86.06926	46.40649	4.74532	86.58329	45.433624	33.382725	83.99189	45.920057	19.0640225	85.28759	-62.198059	11.6032235	86.85093
-37.516541	6.960579	87.936745	-8.277004	15.371683	86.310173	46.257488	4.839876	86.519867	45.323795	33.488552	84.103027	45.7906415	19.164214	85.311447	-62.3446495	11.579152	87.308899
-38.062042	8.33007	88.176521	-8.412114	15.434438	86.560753	46.095852	4.931917	86.448448	45.211769	33.619953	84.288956	45.6538105	19.275935	85.368702	-62.4780385	11.592941	87.752804
-38.832237	10.410062	88.683632	-8.658685	15.510218	86.989754	45.808529	5.099422	86.37513	45.022999	33.839333	84.709282	45.415764	19.4693775	85.542206	-62.733134	11.5510585	88.437302
-39.306625	11.860357	88.999542	-8.855494	15.583986	87.326393	45.556164	5.285244	86.410378	44.864647	33.99041	85.129112	45.2104055	19.637827	85.769745	-62.9213935	11.530145	88.883041
-39.689411	13.339085	89.413704	-9.045181	15.676686	87.680405	45.360027	5.430241	86.473351	44.720398	34.158878	85.618469	45.0402125	19.7945595	86.04591	-63.1305745	11.5588125	89.3149
-40.028034	14.776529	89.774666	-9.270889	15.732958	88.046753	45.165085	5.584597	86.626419	44.571289	34.314342	86.18631	44.868187	19.9494695	86.4063645	-63.409965	11.5164465	89.6871415
-40.340889	16.245173	90.157333	-9.516727	15.843439	88.427559	44.979824	5.759946	86.934418	44.410076	34.526928	86.910599	44.69495	20.143437	86.9225085	-63.728404	11.543441	89.9326095
-40.576572	17.751656	90.566559	-9.762802	15.978771	88.864159	44.877686	5.876954	87.309441	44.278664	34.73843	87.730957	44.578175	20.307692	87.520199	-64.103779	11.64985	90.208119
-40.774849	19.184177	91.006836	-10.045269	16.104559	89.337997	44.717972	6.121182	87.870552	44.157215	34.999958	88.600449	44.4375935	20.56057	88.2355005	-64.5281315	11.648548	90.4404935
-40.946766	21.338686	91.702583	-10.43326	16.318596	90.081116	44.56488	6.419961	88.830299	43.955292	35.374508	90.002693	44.260086	20.8972345	89.416496	-65.126606	11.7399575	90.745736
-41.017796	22.76269	92.208588	-10.69173	16.462122	90.613213	44.519329	6.576787	89.500725	43.82597	35.629116	90.943642	44.1726495	21.1029515	90.2221835	-65.5561095	11.8212925	91.0042425
-41.03548	24.061842	92.652229	-10.933331	16.599306	91.098923	44.420387	6.793997	90.228958	43.712746	35.867611	91.854019	44.0665665	21.330804	91.0414885	-65.9332285	11.867808	91.1563575
-41.022949	25.35685	93.171776	-11.157163	16.752356	91.616417	44.341843	7.001458	90.970657	43.577557	36.090885	92.743095	43.9597	21.5461715	91.856876	-66.274026	11.9585405	91.375958
-41.002708	26.660952	93.622253	-11.362562	16.896286	92.105087	44.267769	7.198468	91.699478	43.44101	36.311924	93.560478	43.8543895	21.755196	92.629978	-66.5795135	12.037376	91.580196
-40.901855	27.848667	94.090935	-11.546447	17.035686	92.587097	44.216045	7.384637	92.391327	43.314713	36.505669	94.284264	43.765379	21.945153	93.3377955	-66.858273	12.126219	91.8363985
-40.755768	28.96524	94.541977	-11.699058	17.150442	93.039406	44.178627	7.559628	93.030159	43.18869	36.693428	94.928482	43.6836585	22.126528	93.9793205	-67.0817745	12.174356	92.0994915
-40.554813	30.615208	95.139893	-11.93327	17.298326	93.651993	44.089977	7.766871	93.906937	43.017742	36.900158	95.717911	43.5538595	22.3335145	94.812424	-67.4203995	12.2631375	92.491562
-40.37006	31.620832	95.532913	-12.051803	17.371428	94.05394	44.048084	7.856274	94.408104	42.902222	36.968388	96.153198	43.475153	22.412331	95.280651	-67.578759	12.330525	92.827229
-40.147984	32.553013	95.92643	-12.169322	17.457354	94.416039	44.003044	7.941766	94.848373	42.78101	37.010998	96.520844	43.392027	22.476382	95.6846085	-67.730671	12.438326	93.1474695
-39.916084	33.402893	96.29808	-12.275716	17.492359	94.755234	43.929115	7.997694	95.242149	42.668133	37.023621	96.832581	43.298624	22.5106575	96.037365	-67.850056	12.4740605	93.473103
-39.645187	34.240273	96.610718	-12.346802	17.504015	95.052666	43.873779	8.022665	95.57534	42.582005	37.021786	97.093246	43.227892	22.5222255	96.334293	-67.921496	12.4858045	93.771039
-39.373508	35.03101	96.936615	-12.448357	17.516239	95.335701	43.790279	8.028372	95.883484	42.469776	36.973125	97.360542	43.1300275	22.5007485	96.622013	-68.0267415	12.5317295	94.049389
-39.094849	35.720596	97.271278	-12.516885	17.465733	95.639626	43.711449	8.006797	96.201622	42.379635	36.881618	97.652016	43.045542	22.4442075	96.926819	-68.079312	12.4872585	94.352433
-38.588058	36.607697	97.804893	-12.625297	17.378035	96.093155	43.68494	7.923649	96.685463	42.317142	36.734375	98.153404	43.001041	22.329012	97.4194335	-68.251635	12.427058	94.7668765
-38.198605	37.171326	98.155464	-12.658332	17.290453	96.416542	43.669212	7.830705	97.037102	42.323406	36.634682	98.544678	42.996309	22.2326935	97.79089	-68.312973	12.3482125	95.042194
-37.803123	37.671055	98.514427	-12.697041	17.189167	96.712532	43.679504	7.721103	97.400101	42.379971	36.52808	98.944214	43.0297375	22.1245915	98.1721575	-68.4238195	12.2537425	95.2529065
-37.388947	38.121532	98.880417	-12.716347	17.100346	97.010239	43.718952	7.608382	97.742874	42.445541	36.429588	99.337349	43.0822465	22.018985	98.5401115	-68.5149405	12.181707	95.4803665
-36.977993	38.565754	99.175987	-12.691431	17.004574	97.320465	43.762512	7.491828	98.07473	42.518463	36.292343	99.724648	43.1404875	21.8920855	98.899689	-68.5233495	12.1170625	95.741241
-36.561596	38.923424	99.459442	-12.694142	16.917072	97.56353	43.815994	7.406016	98.417397	42.604275	36.167934	100.055801	43.2101345	21.786975	99.236599	-68.5984185	12.047169	95.890461
-36.110607	39.213192	99.689903	-12.667095	16.831257	97.806587	43.900276	7.325657	98.690933	42.675762	36.062626	100.36821	43.288019	21.6941415	99.5295715	-68.622209	11.9683725	96.0836025
-35.423885	39.599628	99.997032	-12.597004	16.671417	98.165337	43.993305	7.205888	99.089645	42.779472	35.900726	100.748268	43.3863885	21.553307	99.9189565	-68.5803965	11.789527	96.4117175
-34.951496	39.786125	100.191154	-12.55618	16.55727	98.363747	44.05658	7.161324	99.307167	42.856613	35.771198	100.977097	43.4565965	21.466261	100.142132	-68.5689565	11.648279	96.585362
-34.417488	39.938251	100.360847	-12.490344	16.45196	98.567314	44.098331	7.088132	99.510727	42.929611	35.640648	101.190552	43.513971	21.36439	100.3506395	-68.494659	11.53953	96.7839885
-33.912159	40.079201	100.528252	-12.446948	16.312487	98.761185	44.126045	6.99868	99.684364	43.0243	35.501762	101.386055	43.5751725	21.250221	100.5352095	-68.4690685	11.374753	96.9871605
-33.335705	40.160275	100.659454	-12.412359	16.19799	98.90847	44.133614	6.906299	99.823395	43.125145	35.350628	101.559219	43.6293795	21.1284635	100.691307	-68.4540975	11.2675165	97.125633
-32.772991	40.246265	100.791039	-12.398565	16.058432	99.013222	44.125435	6.788749	99.919846	43.206642	35.187252	101.700745	43.6660385	20.9880005	100.8102955	-68.4631685	11.1288635	97.2161485
-32.245903	40.289368	100.91423	-12.398297	15.934502	99.07972	44.09798	6.669325	99.989128	43.275257	35.033493	101.839256	43.6866185	20.851409	100.914192	-68.4832125	11.017595	97.245248
-31.447367	40.286949	100.999344	-12.41259	15.751557	99.151871	44.022408	6.521301	100.09922	43.322659	34.78405	102.05407	43.6725335	20.6526755	101.076645	-68.4977135	10.8504385	97.227097
-30.895754	40.240734	101.083878	-12.438251	15.615012	99.181679	43.969486	6.410997	100.185585	43.329891	34.617393	102.227257	43.6496885	20.514195	101.206421	-68.5261905	10.715829	97.156937
-30.339544	40.137535	101.140236	-12.444756	15.509808	99.193535	43.926533	6.29637	100.27372	43.32246	34.493652	102.414612	43.6244965	20.395011	101.344166	-68.5140085	10.624605	97.042904
-29.74279	39.979912	101.226746	-12.492171	15.371327	99.233772	43.866405	6.172074	100.334885	43.304741	34.341961	102.588448	43.585573	20.2570175	101.4616665	-68.569915	10.4856365	97.0058775
-29.075718	39.861294	101.283241	-12.528804	15.261136	99.27977	43.811432	6.076041	100.3685	43.296291	34.204876	102.73304	43.5538615	20.1404585	101.55077	-68.6114695	10.3818135	97.00877
-28.371998	39.648865	101.324905	-12.53352	15.144653	99.352074	43.771603	5.978172	100.383804	43.293793	34.050308	102.822708	43.532698	20.01424	101.603256	-68.599738	10.275066	97.100892
-27.726576	39.367413	101.377594	-12.564999	15.079361	99.437248	43.73069	5.904402	100.404755	43.293636	33.920658	102.867378	43.512163	19.91253	101.6360665	-68.642161	10.246192	97.2384295
-26.686424	38.979286	101.328255	-12.562683	14.977795	99.584373	43.691532	5.811707	100.444344	43.278633	33.762436	102.794304	43.4850825	19.7870715	101.619324	-68.6104485	10.1685185	97.549422
-25.925955	38.630219	101.248672	-12.528833	14.919223	99.724129	43.698128	5.727707	100.498985	43.269672	33.660728	102.642525	43.4839	19.6942175	101.570755	-68.541566	10.1442285	97.877503
-25.153593	38.267799	101.086067	-12.488073	14.881994	99.885544	43.711941	5.637463	100.621841	43.269749	33.550106	102.42572	43.490845	19.5937845	101.5237805	-68.466991	10.1702035	98.2473075
-24.32531	37.916409	100.929306	-12.425687	14.853019	100.059425	43.737408	5.545194	100.800957	43.256802	33.394669	102.264748	43.497105	19.4699315	101.5328525	-68.348479	10.2361065	98.5859975
-23.45504	37.539978	100.746559	-12.378381	14.81194	100.233116	43.797127	5.398457	101.058769	43.244091	33.237286	102.170502	43.520609	19.3178715	101.6146355	-68.277371	10.3060085	98.8515965
-22.569046	37.162785	100.608803	-12.361176	14.732623	100.434532	43.841667	5.230671	101.370964	43.243477	33.056816	102.126137	43.542572	19.1437435	101.7485505	-68.264924	10.3215025	99.1205135
-21.60066	36.745087	100.517166	-12.339373	14.619062	100.636253	43.872608	5.032395	101.704636	43.257236	32.857288	102.175537	43.564922	18.9448415	101.9400865	-68.243668	10.2932825	99.3324195
-20.184933	36.175354	100.517548	-12.335643	14.371989	100.929977	43.966625	4.687802	102.183167	43.298893	32.548115	102.372124	43.632759	18.6179585	102.2776455	-68.304045	10.1260195	99.5823085
-19.180408	35.793476	100.589142	-12.318439	14.172617	101.109398	44.015816	4.461803	102.473244	43.380032	32.362457	102.528526	43.697924	18.41213	102.500885	-68.334802	9.933104	99.717911
-18.180847	35.470638	100.642838	-12.305037	13.980082	101.250496	44.061653	4.244077	102.743744	43.447868	32.182251	102.710846	43.7547605	18.213164	102.727295	-68.3648345	9.747	99.773697
-17.121235	35.170498	100.734688	-12.273157	13.817367	101.398514	44.113831	4.073169	103.017044	43.520252	32.048832	102.904297	43.8170415	18.0610005	102.9606705	-68.3633555	9.5737335	99.8363575
-16.074316	34.931026	100.814247	-12.241052	13.657313	101.545547	44.189606	3.928534	103.302826	43.613743	31.930304	103.091408	43.9016745	17.929419	103.197117	-68.3837785	9.385207	99.893977
-14.927389	34.727364	100.862801	-12.198992	13.56158	101.69207	44.279205	3.832109	103.580948	43.683319	31.852766	103.287842	43.981262	17.8424375	103.434395	-68.379246	9.2807225	99.949745
-13.860661	34.580235	100.986519	-12.132483	13.463309	101.843681	44.387695	3.753482	103.853775	43.760414	31.792078	103.490952	44.0740545	17.77278	103.6723635	-68.3390205	9.153838	100.0149985
-12.147231	34.383759	101.110672	-12.019163	13.370249	102.02459	44.564613	3.671924	104.240822	43.906086	31.744347	103.817284	44.2353495	17.7081355	104.029053	-68.2736755	9.0323625	100.020127
-10.975495	34.345543	101.183632	-11.978999	13.311674	102.095329	44.671104	3.63045	104.420921	44.001682	31.732151	104.029587	44.336393	17.6813005	104.225254	-68.294391	8.9420475	99.965404
-9.855593	34.313751	101.318321	-11.900635	13.260915	102.122353	44.769608	3.578289	104.536377	44.104176	31.725594	104.238785	44.436892	17.6519415	104.387581	-68.238162	8.8698885	99.857125
-8.662096	34.307861	101.419052	-11.870052	13.234167	102.099968	44.837955	3.53808	104.602982	44.183838	31.709824	104.475975	44.5108965	17.623952	104.5394785	-68.2510005	8.844382	99.6604575
-7.516227	34.325851	101.551964	-11.844984	13.206521	102.042404	44.885349	3.508252	104.606651	44.253323	31.708664	104.733971	44.569336	17.608458	104.670311	-68.259304	8.804584	99.414497
-6.320397	34.393894	101.696793	-11.834671	13.193612	101.944145	44.941669	3.490231	104.611374	44.292416	31.801346	105.057976	44.6170425	17.6457885	104.834675	-68.2863845	8.7414355	99.053615
-5.20603	34.485107	101.936813	-11.853006	13.223195	101.844025	44.960548	3.509932	104.653908	44.388371	31.811884	105.361496	44.6744595	17.660908	105.007702	-68.3804715	8.785482	98.680348
-3.483677	34.593933	102.225815	-11.905774	13.353197	101.686203	44.991367	3.625247	104.759476	44.472675	31.952446	105.916763	44.732021	17.7888465	105.3381195	-68.543569	8.9175475	98.0342865
-2.333261	34.714108	102.399467	-11.913091	13.472882	101.617622	45.014172	3.723694	104.860558	44.5266	32.086208	106.281044	44.770386	17.904951	105.570801	-68.596568	9.040813	97.664443
-1.20346	34.790237	102.610504	-11.933661	13.624461	101.53949	45.038475	3.856166	104.941689	44.57515	32.211788	106.584404	44.8068125	18.033977	105.7630465	-68.6741345	9.214945	97.3159335
-0.100868	34.879772	102.757278	-11.924692	13.800592	101.458191	45.074734	3.978442	105.009529	44.620697	32.326828	106.868637	44.8477155	18.152635	105.939083	-68.6970995	9.448549	96.977299
1.01634	34.919361	102.899445	-11.863601	13.973145	101.415825	45.107189	4.114209	105.03582	44.673958	32.448166	107.069328	44.8905735	18.2811875	106.052574	-68.6177755	9.6651025	96.779076
2.140578	34.96645	102.985588	-11.771623	14.165431	101.382339	45.171036	4.258012	105.037605	44.756161	32.557423	107.217812	44.9635985	18.4077175	106.1277085	-68.5068445	9.9231445	96.6369695
3.244914	34.933559	103.054657	-11.711613	14.342773	101.302788	45.25045	4.379869	105.052162	44.836464	32.679039	107.372581	45.043457	18.529454	106.2123715	-68.466683	10.156092	96.3932045
4.882572	34.853695	103.162384	-11.534104	14.586997	101.234879	45.377918	4.552498	105.04818	45.031406	32.831429	107.496056	45.204662	18.6919635	106.272118	-68.27287	10.4820305	96.19764
5.947553	34.727512	103.175148	-11.430161	14.745255	101.156593	45.489647	4.648497	105.032883	45.144978	32.938255	107.607635	45.3173125	18.793376	106.320259	-68.1776345	10.697134	95.992927
7.027709	34.62928	103.197311	-11.285913	14.882509	101.052681	45.593399	4.731533	105.021584	45.282585	33.009991	107.731331	45.437992	18.870762	106.3764575	-68.009818	10.894256	95.7289045
8.077737	34.412041	103.296791	-11.145869	14.999287	100.983253	45.70927	4.803189	105.01474	45.453617	33.082954	107.846786	45.5814435	18.9430715	106.430763	-67.8731815	11.0555025	95.535743
9.077199	34.150158	103.352272	-11.000948	15.118569	100.918945	45.840912	4.871223	105.005966	45.625614	33.152115	107.975517	45.733263	19.011669	106.4907415	-67.735159	11.225469	95.3471485
10.076803	33.855007	103.417099	-10.846133	15.230968	100.853897	45.977913	4.942859	104.990089	45.802055	33.232006	108.074272	45.889984	19.0874325	106.5321805	-67.58225	11.3745035	95.1756135
11.067071	33.469196	103.430771	-10.707823	15.356959	100.77832	46.117275	5.043656	104.957161	45.980236	33.318432	108.142853	46.0487555	19.181044	106.550007	-67.4644015	11.532874	95.006633
12.500797	32.855972	103.379333	-10.462439	15.559562	100.648239	46.325966	5.225935	104.893959	46.182846	33.4799	108.204689	46.254406	19.3529175	106.549324	-67.179284	11.7662065	94.747154
13.408141	32.336552	103.309761	-10.301273	15.723012	100.557434	46.456257	5.381838	104.863068	46.315853	33.600506	108.211662	46.386055	19.491172	106.537365	-66.988601	11.954852	94.577503
14.348391	31.803572	103.214737	-10.15712	15.886786	100.479958	46.595608	5.526433	104.827927	46.466808	33.737839	108.165291	46.531208	19.632136	106.496609	-66.845448	12.141436	94.463307
15.272384	31.179243	103.0494	-9.986894	16.071625	100.352081	46.74115	5.683142	104.776726	46.598763	33.881088	108.08902	46.6699565	19.782115	106.432873	-66.6437445	12.361135	94.271289
16.168726	30.496811	102.845589	-9.824164	16.241512	100.213074	46.884171	5.843305	104.721771	46.729687	33.997555	107.962357	46.806929	19.92043	106.342064	-66.455257	12.562594	94.084084
17.038322	29.785999	102.571404	-9.667846	16.422153	99.997795	47.023357	5.966434	104.669281	46.873985	34.117947	107.788696	46.948671	20.0421905	106.2289885	-66.284363	12.8021155	93.7666015
17.916958	28.972984	102.291634	-9.483247	16.626986	99.812866	47.163181	6.103922	104.59156	47.018196	34.218407	107.540276	47.0906885	20.1611645	106.065918	-66.0571825	13.0928075	93.559814
19.227547	27.619747	101.79348	-9.245486	16.901197	99.453629	47.38652	6.301431	104.470482	47.213757	34.395233	107.166733	47.3001385	20.348332	105.8186075	-65.7911105	13.454062	93.0886505
20.053873	26.664278	101.462135	-9.062313	17.111319	99.226852	47.544975	6.421909	104.389236	47.377567	34.504032	106.83812	47.461271	20.4629705	105.613678	-65.585897	13.7596675	92.840026
20.87151	25.640095	101.079414	-8.876134	17.324434	98.953789	47.712578	6.532955	104.325066	47.500504	34.637226	106.488373	47.606541	20.5850905	105.4067195	-65.358809	14.0637775	92.5008585
21.69949	24.581654	100.70797	-8.697004	17.517515	98.695992	47.884125	6.668296	104.230118	47.634125	34.748875	106.120911	47.759125	20.7085855	105.1755145	-65.153133	14.3264445	92.2164695
22.451275	23.463783	100.311317	-8.515259	17.721388	98.39621	48.043861	6.800426	104.159668	47.799332	34.90361	105.708778	47.9215965	20.852018	104.934223	-64.9521145	14.590758	91.858197
23.242584	22.304819	99.939903	-8.310885	17.909988	98.092216	48.222839	6.91415	104.06694	47.915882	35.055988	105.305168	48.0693605	20.985069	104.686054	-64.6911305	14.834907	91.498378
23.992882	21.093462	99.598457	-8.107586	18.043383	97.765541	48.383167	7.020905	103.990234	48.053028	35.215931	104.931976	48.2180975	21.118418	104.461105	-64.4332695	14.968348	91.069977
25.013935	19.288965	99.167114	-7.836537	18.18232	97.29351	48.611198	7.107497	103.820084	48.258858	35.292896	104.3489	48.435028	21.2001965	104.084492	-64.108102	15.1644435	90.502528
25.667101	17.992397	98.943573	-7.663793	18.239582	97.033394	48.728207	7.124522	103.700386	48.38628	35.289692	104.075012	48.5572435	21.207107	103.887699	-63.8848295	15.272057	90.179089
26.320448	16.697655	98.7463	-7.516841	18.277857	96.79702	48.840076	7.080553	103.617287	48.551182	35.249111	103.840233	48.695629	21.164832	103.72876	-63.729311	15.390882	89.86528
26.875702	15.381631	98.591553	-7.374825	18.269053	96.610275	48.936272	7.019757	103.505386	48.690086	35.190945	103.64138	48.813179	21.105351	103.573383	-63.562829	15.432755	89.647167
27.435768	14.059588	98.461464	-7.226154	18.252132	96.447334	49.066925	6.948181	103.367088	48.845364	35.096844	103.454399	48.9561445	21.0225125	103.4107435	-63.4084525	15.4817515	89.4839245
28.036165	12.664483	98.264404	-7.090141	18.235743	96.291153	49.160759	6.892056	103.285492	49.005672	35.014328	103.293015	49.0832155	20.953192	103.2892535	-63.2634975	15.518294	89.2930525
28.514343	11.337827	98.155296	-6.923776	18.247553	96.168907	49.281986	6.854022	103.193619	49.132999	34.953487	103.137985	49.2074925	20.9037545	103.165802	-63.0550445	15.5913515	89.172012
29.256672	9.276145	98.054817	-6.682082	18.212812	96.023621	49.477558	6.808296	103.10527	49.357483	34.884663	102.936676	49.4175205	20.8464795	103.020973	-62.7816845	15.5791445	89.026269
29.706007	7.981151	97.962181	-6.518922	18.192797	95.952431	49.613163	6.782569	103.044975	49.464859	34.896786	102.834641	49.539011	20.8396775	102.939808	-62.576855	15.5459165	88.965054
30.117189	6.670133	97.912552	-6.372874	18.165667	95.888481	49.741184	6.752189	102.985123	49.589912	34.864513	102.700279	49.665548	20.808351	102.842701	-62.411296	15.522983	88.934261
30.485746	5.321414	97.845703	-6.230522	18.142029	95.827606	49.851768	6.705888	102.931511	49.718807	34.816959	102.546021	49.7852875	20.7614235	102.738766	-62.2463315	15.5226345	88.916446
30.867779	4.00208	97.77829	-6.107141	18.084654	95.781647	49.927628	6.661802	102.87011	49.855564	34.703785	102.34462	49.891596	20.6827935	102.607365	-62.105878	15.4865145	88.955929
31.164337	2.687235	97.772385	-6.016525	18.044516	95.730225	50.005329	6.601948	102.804359	49.931168	34.66729	102.178131	49.9682485	20.634619	102.491245	-62.0012985	15.454413	88.969205
31.441816	1.31631	97.734154	-5.940624	17.995348	95.65493	50.089176	6.533265	102.749702	50.012352	34.589462	102.000717	50.050764	20.5613635	102.3752095	-61.932012	15.4293325	88.9346505
31.798496	-0.595042	97.714005	-5.861091	17.9119	95.525505	50.155437	6.436953	102.642967	50.119751	34.441147	101.680885	50.137594	20.43905	102.161926	-61.859776	15.38475	88.889084
31.999981	-1.9083	97.66938	-5.827982	17.870121	95.404152	50.206383	6.378045	102.568642	50.194263	34.304203	101.403465	50.200323	20.341124	101.9860535	-61.856287	15.399118	88.8222505
32.195652	-3.125679	97.667114	-5.791077	17.810648	95.298485	50.247765	6.331473	102.453568	50.213345	34.211372	101.132759	50.230555	20.2714225	101.7931635	-61.812709	15.3498735	88.8038065
32.381786	-4.38443	97.609314	-5.741173	17.730738	95.199799	50.306122	6.289248	102.337372	50.25066	34.113331	100.854805	50.278391	20.2012895	101.5960885	-61.760737	15.2601865	88.8035095
31.816557	-4.157004	97.547592	-5.663692	17.635693	95.101395	50.369812	6.239017	102.249313	50.286865	34.050896	100.596764	50.3283385	20.1449565	101.4230385	-61.6557225	15.1264295	88.7797515
31.314749	-3.903037	97.442207	-5.6	17.56535	95.001129	50.445278	6.184577	102.155029	50.32336	33.983986	100.338654	50.384319	20.0842815	101.2468415	-61.584319	15.0464185	88.7554165
30.715561	-3.709691	97.335815	-5.522744	17.45631	94.911652	50.502514	6.125222	102.06424	50.344894	33.973274	100.138763	50.423704	20.049248	101.1015015	-61.469192	14.863372	88.7218025
29.788855	-3.228081	97.136406	-5.420197	17.281015	94.780449	50.59753	6.006963	101.949966	50.422825	33.741879	99.815002	50.5101775	19.874421	100.882484	-61.3505715	14.687609	88.678414
29.086414	-2.897519	97.08139	-5.33236	17.156012	94.706795	50.641281	5.920988	101.855865	50.454128	33.624783	99.649086	50.5477045	19.7728855	100.7524755	-61.2124245	14.5391385	88.6611145
28.457197	-2.564968	96.894859	-5.27216	17.022552	94.643097	50.666798	5.81509	101.749756	50.489529	33.51424	99.520523	50.5781635	19.664665	100.6351395	-61.1224835	14.380439	88.6510545
27.755394	-2.100097	96.717819	-5.233783	16.871634	94.562302	50.690662	5.708029	101.609146	50.511913	33.408562	99.422142	50.6012875	19.5582955	100.515644	-61.0688535	14.1849725	88.60896
27.007008	-1.655022	96.463303	-5.205361	16.747459	94.473747	50.694866	5.5825	101.422272	50.529503	33.280991	99.355736	50.6121845	19.4317455	100.389004	-61.0229065	14.0631725	88.55849
26.254761	-1.1247	96.168381	-5.216441	16.642145	94.381943	50.694508	5.488497	101.18737	50.520973	33.175629	99.316162	50.6077405	19.332063	100.251766	-61.0406225	13.952227	88.51212
25.464743	-0.59529	95.83902	-5.251594	16.550089	94.251968	50.675426	5.39325	100.892532	50.508667	33.108513	99.281754	50.5920465	19.2508815	100.087143	-61.0952345	13.8492965	88.416793
24.325224	0.337556	95.233498	-5.287855	16.459557	94.024673	50.581093	5.294096	100.333336	50.454105	33.010803	99.243912	50.517599	19.1524495	99.788624	-61.093309	13.7666645	88.260722
23.497972	1.007996	94.745544	-5.312901	16.429358	93.844017	50.487225	5.223216	99.858116	50.424324	32.968555	99.17765	50.4557745	19.0958855	99.517883	-61.0815765	13.7628305	88.170151
22.659883	1.653375	94.255463	-5.335148	16.427219	93.654785	50.317787	5.190108	99.341087	50.399853	32.926952	99.111595	50.35882	19.05853	99.226341	-61.029116	13.795908	88.083229
21.819212	2.262306	93.734154	-5.382961	16.448347	93.452888	50.155712	5.148082	98.774376	50.383717	32.890587	99.043228	50.2697145	19.0193345	98.908802	-61.0356365	13.8773595	87.996974
20.989092	2.931001	93.224693	-5.443236	16.455887	93.246399	50.007553	5.150218	98.222092	50.366421	32.84293	98.971893	50.186987	18.996574	98.5969925	-61.073459	13.9152	87.8958055
20.084486	3.622179	92.804863	-5.526374	16.530462	93.07164	49.804859	5.21069	97.737045	50.307507	32.825943	98.902634	50.056183	19.0183165	98.3198395	-61.108931	14.0426075	87.8234405
19.179964	4.264005	92.435715	-5.600448	16.585741	92.90107	49.661423	5.283006	97.265045	50.224197	32.829891	98.86496	49.94281	19.0564485	98.0650025	-61.143706	14.1150335	87.7371375
17.819555	5.117412	92.008278	-5.77331	16.731289	92.687485	49.428654	5.370519	96.762314	50.103695	32.859882	98.732002	49.7661745	19.1152005	97.747158	-61.3127945	14.3473775	87.627812
16.898323	5.624794	91.802589	-5.868972	16.834658	92.579948	49.322014	5.446745	96.53981	49.994019	32.927498	98.611519	49.6580165	19.1871215	97.5756645	-61.3959605	14.4821945	87.5842315
15.893459	6.143225	91.67495	-5.969294	16.985371	92.491409	49.20483	5.53106	96.379662	49.873268	32.989807	98.465622	49.539049	19.2604335	97.422642	-61.477637	14.7103085	87.560176
14.96621	6.512095	91.586464	-6.069846	17.07925	92.439262	49.101986	5.637609	96.268944	49.736031	33.117588	98.334259	49.4190085	19.3775985	97.3016015	-61.5587005	14.7809015	87.5769225
14.003237	6.866168	91.521202	-6.162707	17.181437	92.405884	48.996929	5.730025	96.213005	49.581383	33.196274	98.2285	49.289156	19.4631495	97.2207525	-61.61457	14.8997245	87.5910155
13.029838	7.164698	91.476341	-6.293175	17.240095	92.364624	48.903091	5.8024	96.174911	49.433517	33.26371	98.130211	49.168304	19.533055	97.152561	-61.754654	14.947135	87.576687
11.995524	7.408574	91.425552	-6.407619	17.287825	92.336197	48.822475	5.873681	96.13932	49.269802	33.330654	98.039841	49.0461385	19.6021675	97.0895805	-61.8613765	14.9734825	87.5828135
10.497762	7.685953	91.328117	-6.57814	17.324955	92.260193	48.720226	5.937597	96.114143	49.053883	33.464043	97.946846	48.8870545	19.70082	97.0304945	-62.0433345	14.94909	87.4898915
9.50718	7.804415	91.291946	-6.672875	17.343756	92.240593	48.632519	5.999076	96.091667	48.913898	33.56831	97.84922	48.7732085	19.783693	96.9704435	-62.1189585	14.903819	87.5107425
8.483619	7.906787	91.243843	-6.773092	17.37273	92.20874	48.572598	6.06772	96.086311	48.768856	33.654343	97.75621	48.670727	19.8610315	96.9212605	-62.216911	14.8844285	87.4962195
7.404686	7.919252	91.18541	-6.875004	17.405388	92.179489	48.520897	6.122273	96.129539	48.636387	33.744164	97.679062	48.578642	19.9332185	96.9043005	-62.32865	14.8775575	87.4546775
6.351229	7.925421	91.211327	-6.966045	17.456944	92.202332	48.467461	6.168031	96.21981	48.501934	33.831852	97.574722	48.4846975	19.9999415	96.897266	-62.4167875	14.9139465	87.507398
5.338621	7.871026	91.305916	-7.060519	17.521463	92.249207	48.424835	6.191103	96.336708	48.380428	33.890553	97.482269	48.4026315	20.040828	96.9094885	-62.5236695	15.002098	87.5889255
4.284035	7.817227	91.360565	-7.156686	17.592999	92.272545	48.366974	6.18487	96.473137	48.272442	33.930801	97.362259	48.319708	20.0578355	96.917698	-62.63308	15.1281625	87.627392
2.584906	7.67515	91.395248	-7.291617	17.682259	92.314224	48.287033	6.146078	96.646347	48.122932	33.935707	97.154678	48.2049825	20.0408925	96.9005125	-62.7882165	15.3236255	87.7279355
1.490612	7.548565	91.452477	-7.361503	17.730791	92.323097	48.228577	6.119923	96.726196	48.037834	33.912994	97.030243	48.1332055	20.0164585	96.8782195	-62.8562115	15.4451235	87.7679745
0.397359	7.413686	91.44561	-7.441158	17.768881	92.323723	48.16703	6.109567	96.783852	47.955799	33.911903	96.881905	48.0614145	20.010735	96.8328785	-62.9437305	15.527027	87.8145675
-0.721283	7.267513	91.44062	-7.500813	17.775328	92.315544	48.153904	6.101215	96.771782	47.870941	33.91898	96.74617	48.0124225	20.0100975	96.758976	-63.0140485	15.5405585	87.872112
-1.900336	7.124326	91.383812	-7.576589	17.768082	92.279739	48.09071	6.127949	96.778854	47.804951	33.94577	96.608368	47.9478305	20.0368595	96.693611	-63.1010085	15.4993045	87.865867
-3.060716	6.968035	91.288918	-7.610615	17.736153	92.217262	48.062935	6.140788	96.707291	47.724297	33.99416	96.444717	47.893616	20.067474	96.576004	-63.114846	15.404832	87.85852
-4.151748	6.849231	91.147591	-7.634555	17.69153	92.123978	48.055256	6.131391	96.576172	47.64233	34.055008	96.26757	47.848793	20.0931995	96.421871	-63.117903	15.2898605	87.826085
-5.920232	6.636787	90.875847	-7.70139	17.58436	91.952805	48.047161	6.083904	96.364601	47.536152	34.102417	95.981956	47.7916565	20.0931605	96.1732785	-63.1944365	15.0755595	87.7323315
-7.107453	6.490677	90.735451	-7.729962	17.551678	91.838715	48.022301	6.06846	96.239456	47.455372	34.125282	95.807037	47.7388365	20.096871	96.0232465	-63.1987605	15.006485	87.6541835
-8.278038	6.370198	90.596931	-7.783115	17.467886	91.761513	47.985287	6.038391	96.116898	47.366814	34.140686	95.621078	47.6760505	20.0895385	95.868988	-63.2422805	14.8462335	87.654038
-9.4543	6.224683	90.514984	-7.829886	17.438259	91.704468	47.938904	6.032093	96.025406	47.291042	34.14119	95.418114	47.614973	20.0866415	95.72176	-63.274745	14.7898765	87.687176
-10.680982	6.103457	90.473801	-7.89365	17.400381	91.6604	47.890896	6.042291	95.927849	47.182781	34.14603	95.213394	47.5368385	20.0941605	95.5706215	-63.3241385	14.7066015	87.7501785
-11.891909	5.976999	90.502007	-7.9582	17.347942	91.653992	47.808575	6.044215	95.875923	47.070633	34.131924	94.983315	47.439604	20.0880695	95.429619	-63.356004	14.6078145	87.878365
-13.061417	5.905021	90.591217	-8.01887	17.305212	91.673889	47.753578	6.04533	95.854805	46.951378	34.120804	94.74987	47.352478	20.083067	95.3023375	-63.390218	14.527357	88.0454405
-14.834222	5.739176	90.760002	-8.103593	17.231323	91.739281	47.694672	6.01392	95.877747	46.760265	34.092617	94.419952	47.2274685	20.0532685	95.1488495	-63.4346545	14.4093775	88.3297125
-16.050508	5.690318	90.906212	-8.162918	17.150581	91.806015	47.658802	5.971667	95.923653	46.695827	34.080811	94.20369	47.1773145	20.026239	95.0636715	-63.5031505	14.274923	88.5483585
-17.17062	5.654485	91.073669	-8.22278	17.071157	91.888802	47.615936	5.906901	95.975662	46.552139	34.029335	94.083801	47.0840375	19.968118	95.0297315	-63.5295975	14.174196	88.7478725
-18.365162	5.697369	91.211266	-8.270334	16.988096	91.961411	47.572594	5.831627	96.014641	46.454651	33.974453	93.95343	47.0136225	19.90304	94.9840355	-63.5542905	14.073152	88.9387865
-19.536327	5.691543	91.291115	-8.33502	16.876434	91.998344	47.52774	5.754568	96.012589	46.358994	33.915527	93.830582	46.943367	19.8350475	94.9215855	-63.613407	13.9178205	89.0751025
-20.654463	5.773649	91.325974	-8.407923	16.771984	92.002106	47.451054	5.658511	95.948639	46.254601	33.846241	93.70108	46.8528275	19.752376	94.8248595	-63.6686735	13.791592	89.1793525
-21.736828	5.870766	91.276123	-8.453289	16.625101	91.951614	47.378601	5.549788	95.826698	46.148933	33.790596	93.588806	46.763767	19.670192	94.707752	-63.670345	13.58001	89.195476
-23.431414	6.125707	91.137733	-8.570544	16.433378	91.848694	47.206047	5.463492	95.630249	46.004101	33.719364	93.444885	46.605074	19.591428	94.537567	-63.746162	13.275328	89.159821
-24.605478	6.3538	91.011261	-8.665202	16.336836	91.810493	47.11533	5.443991	95.499031	45.89534	33.682739	93.394928	46.505335	19.563365	94.4469795	-63.835739	13.110307	89.1740065
-25.636715	6.562863	91.000404	-8.772063	16.257067	91.792709	47.036343	5.455091	95.426666	45.761265	33.686783	93.355957	46.398804	19.570937	94.3913115	-63.94293	12.943197	89.1941065
-26.677546	6.844404	91.018196	-8.870393	16.203026	91.819672	46.929939	5.489968	95.407333	45.640747	33.712803	93.324989	46.285343	19.6013855	94.366161	-64.026129	12.8046665	89.273183
-27.724319	7.186593	91.118126	-8.958961	16.190783	91.889229	46.871548	5.533734	95.429382	45.516258	33.75568	93.287094	46.193903	19.644707	94.358238	-64.111825	12.736859	89.42022
-28.820557	7.625088	91.233421	-9.037965	16.214334	91.98098	46.835793	5.567799	95.485489	45.417316	33.811539	93.23912	46.1265545	19.689669	94.3623045	-64.2024845	12.738999	89.5996555
-29.764879	8.00284	91.444321	-9.085603	16.203903	92.099724	46.809231	5.566464	95.546471	45.316509	33.84137	93.160065	46.06287	19.703917	94.353268	-64.234076	12.703889	89.84618
-31.144899	8.713386	91.715172	-9.174945	16.142023	92.283516	46.7906	5.503097	95.608276	45.158459	33.807693	93.012672	45.9745295	19.655395	94.310474	-64.3244195	12.628651	90.256558
-32.081867	9.223247	91.911713	-9.209386	16.037664	92.405807	46.772831	5.437067	95.637421	45.095886	33.743198	92.934898	45.9343585	19.5901325	94.2861595	-64.3531305	12.4851955	90.5254545
-32.964985	9.777671	92.059204	-9.239984	15.910602	92.523865	46.770115	5.313338	95.650917	45.037609	33.653103	92.880203	45.903862	19.4832205	94.26556	-64.38383	12.3379835	90.78217
-33.774136	10.341078	92.256813	-9.268517	15.731642	92.643265	46.752163	5.183605	95.632805	45.011066	33.544613	92.838844	45.8816145	19.364109	94.2358245	-64.4186485	12.099175	91.0507055
-34.538792	10.982969	92.413612	-9.319263	15.556838	92.770615	46.711933	5.046639	95.625931	44.958969	33.436813	92.815178	45.835451	19.241726	94.2205545	-64.473977	11.87195	91.3206755
-35.291759	11.643379	92.600418	-9.37068	15.377212	92.909317	46.672066	4.890662	95.616737	44.895206	33.323357	92.794296	45.783636	19.1070095	94.2055165	-64.524996	11.6474145	91.6131175
-36.000118	12.395026	92.797066	-9.431304	15.2274	93.056892	46.635925	4.758801	95.615639	44.825203	33.236847	92.792618	45.730564	18.997824	94.2041285	-64.593172	11.456976	91.9096555
-36.94244	13.525298	93.078476	-9.561641	14.972806	93.286835	46.533077	4.587002	95.639938	44.667992	33.11034	92.834755	45.6005345	18.848671	94.2373465	-64.7238165	11.096941	92.3363235
-37.535648	14.337609	93.263641	-9.684946	14.834595	93.447296	46.460854	4.483006	95.659363	44.546314	33.043488	92.898392	45.503584	18.763247	94.2788775	-64.873476	10.905943	92.6157145
-38.065823	15.262021	93.476624	-9.846449	14.680248	93.599823	46.349388	4.388118	95.693993	44.411659	32.991482	92.963318	45.3805235	18.6898	94.3286555	-65.0734215	10.670696	92.8709905
-38.624649	16.138376	93.709473	-10.038118	14.558045	93.798233	46.225433	4.298439	95.72049	44.224258	32.949402	93.039398	45.2248455	18.6239205	94.379944	-65.3010815	10.4921695	93.216522
-39.028233	17.092783	93.903412	-10.25088	14.478948	93.963585	46.073021	4.25087	95.750153	44.04702	32.921478	93.143845	45.0600205	18.586174	94.446999	-65.5617805	10.371722	93.480171
-39.43351	18.091217	94.12825	-10.447024	14.424263	94.142517	45.901306	4.215701	95.789909	43.855507	32.888664	93.283669	44.8784065	18.5521825	94.536789	-65.7724545	10.2963435	93.748245
-39.806217	19.144457	94.365112	-10.682116	14.371928	94.330978	45.710384	4.183154	95.847305	43.640537	32.875053	93.507874	44.6754605	18.5291035	94.6775895	-66.0396925	10.2147525	93.9843665
-40.223442	20.690008	94.778702	-11.030676	14.33377	94.654167	45.456078	4.222251	95.959793	43.339249	32.911091	93.925575	44.3976635	18.566671	94.942684	-66.4590155	10.100869	94.36565
-40.348427	21.735058	95.076904	-11.25253	14.314285	94.895844	45.307095	4.251258	96.05349	43.131851	32.953972	94.299934	44.219473	18.602615	95.176712	-66.724533	10.025955	94.614976
-40.505405	22.864464	95.413246	-11.460618	14.306751	95.132248	45.200138	4.28172	96.13575	42.960079	33.022213	94.71949	44.0801085	18.6519665	95.42762	-67.0013445	9.9615355	94.836876
-40.554054	23.915472	95.800308	-11.646347	14.288798	95.381508	45.107609	4.326713	96.219078	42.841503	33.114826	95.13414	43.974556	18.7207695	95.676609	-67.26725	9.8568265	95.086407
-40.562031	24.953316	96.216393	-11.789641	14.300245	95.615616	45.018944	4.394732	96.319839	42.769382	33.222504	95.541115	43.894163	18.808618	95.930477	-67.473445	9.791872	95.300755
-40.446079	25.976997	96.652267	-11.920344	14.307939	95.864029	44.967674	4.467486	96.387657	42.677586	33.328114	95.952835	43.82263	18.8978	96.170246	-67.663318	9.718078	95.557812
-40.295223	27.026575	97.069893	-11.998935	14.343607	96.097656	44.952263	4.574823	96.472458	42.645981	33.44236	96.323189	43.799122	19.0085915	96.3978235	-67.796992	9.6786225	95.7974885
-39.916698	28.449158	97.627663	-12.078171	14.447877	96.401955	44.999989	4.704602	96.634598	42.616894	33.612148	96.820412	43.8084415	19.158375	96.727505	-67.9647835	9.737379	96.076405
-39.596729	29.32078	97.952675	-12.105463	14.532243	96.603394	45.071632	4.792814	96.793907	42.626968	33.699818	97.120979	43.8493	19.246316	96.957443	-68.060226	9.81817	96.249345
-39.1502	30.176691	98.183601	-12.106911	14.605069	96.806671	45.17733	4.861642	96.993462	42.640987	33.773224	97.435638	43.9091585	19.317433	97.21455	-68.1229805	9.892705	96.398792
-38.764809	30.99102	98.385605	-12.125418	14.63677	96.98468	45.307907	4.890967	97.224388	42.642803	33.805161	97.778946	43.975355	19.348064	97.501667	-68.226191	9.925476	96.467693
-38.243919	31.684038	98.589592	-12.148187	14.657906	97.152443	45.439548	4.885537	97.513672	42.640057	33.807529	98.144173	44.0398025	19.346533	97.8289225	-68.3361765	9.969279	96.4759635
-37.685078	32.339802	98.763206	-12.178998	14.623915	97.372604	45.587429	4.839344	97.835678	42.673073	33.771183	98.544426	44.130251	19.3052635	98.190052	-68.488247	9.9425665	96.555156
-37.1255	32.86108	98.987114	-12.210143	14.577678	97.609825	45.726803	4.767773	98.197189	42.727264	33.700726	98.986084	44.2270335	19.2342495	98.5916365	-68.6473195	9.9211065	96.6280135
-36.13089	33.547657	99.295464	-12.301082	14.488563	97.995468	45.946316	4.574398	98.782104	42.83482	33.548779	99.719223	44.390568	19.0615885	99.2506635	-68.992732	9.9155375	96.7402725
-35.402386	33.927013	99.554863	-12.293389	14.349813	98.285576	46.082756	4.404309	99.202377	42.93399	33.395084	100.207344	44.508373	18.8996965	99.7048605	-69.095151	9.7999295	96.8662915
-34.623032	34.21656	99.793816	-12.27779	14.21886	98.583336	46.212822	4.218573	99.646675	43.074753	33.224808	100.712433	44.6437875	18.7216905	100.179554	-69.1993675	9.7160295	96.987118
-33.878662	34.434406	100.044884	-12.233143	14.095675	98.911697	46.342735	4.046772	100.111427	43.21867	33.027588	101.187096	44.7807025	18.53718	100.6492615	-69.2469885	9.65417	97.1741325
-33.083241	34.570686	100.287117	-12.217336	13.984728	99.228745	46.488953	3.878073	100.579491	43.37566	32.839157	101.642883	44.9323065	18.358615	101.111187	-69.3669785	9.610841	97.346303
-32.230522	34.656445	100.444885	-12.144366	13.869394	99.516953	46.652687	3.691024	101.059135	43.547432	32.645329	102.089355	45.1000595	18.1681765	101.574245	-69.3887915	9.5706115	97.459661
-31.382397	34.667732	100.611557	-12.0965	13.783674	99.812004	46.819386	3.490102	101.528259	43.735378	32.480732	102.497688	45.277382	17.985417	102.0129735	-69.470382	9.581931	97.6110345
-30.028564	34.572334	100.791183	-11.947596	13.534234	100.173447	47.053139	3.218096	102.211418	43.974701	32.233818	103.058716	45.51392	17.725957	102.635067	-69.409112	9.342511	97.711827
-29.168276	34.428535	100.880013	-11.836475	13.376511	100.421631	47.228588	3.031604	102.62262	44.15519	32.063732	103.386734	45.691889	17.547668	103.004677	-69.364839	9.205354	97.838585
-28.310883	34.24678	100.962067	-11.734437	13.201226	100.634026	47.372322	2.848558	102.998337	44.310604	31.882116	103.703712	45.841463	17.365337	103.3510245	-69.310337	9.037115	97.9170275
-27.494913	33.919701	101.100327	-11.634801	13.002974	100.857208	47.489502	2.67053	103.385246	44.479553	31.655479	103.975807	45.9845275	17.1630045	103.6805265	-69.2541295	8.8429435	98.0338895
-26.551065	33.618046	101.194916	-11.574285	12.827881	101.059425	47.626377	2.490149	103.727028	44.619736	31.493908	104.277397	46.1230565	16.9920285	104.0022125	-69.2716265	8.6637335	98.1166375
-25.63895	33.255157	101.313545	-11.435393	12.588251	101.300743	47.747658	2.304628	104.055336	44.781704	31.222094	104.484985	46.264681	16.763361	104.2701605	-69.135467	8.413141	98.3313255
-24.770195	32.80294	101.42807	-11.336721	12.403975	101.530563	47.869919	2.117428	104.401192	44.926037	31.002798	104.688301	46.397978	16.560113	104.5447465	-69.07142	8.247837	98.5163795
-23.523245	32.144451	101.547218	-11.195415	12.11314	101.870132	48.061443	1.840302	104.856918	45.118107	30.702427	104.930542	46.589775	16.2713645	104.89373	-68.980605	7.9549155	98.846534
-22.782032	31.572166	101.640938	-11.123257	11.931442	102.083229	48.171623	1.676947	105.158531	45.203072	30.510075	105.057976	46.6873475	16.093511	105.1082535	-68.9338615	7.769373	99.0582045
-21.916996	31.043348	101.666107	-11.031505	11.757888	102.282784	48.282574	1.525238	105.44561	45.308449	30.324326	105.129036	46.7955115	15.924782	105.287323	-68.8585215	7.590994	99.278245
-21.092882	30.469048	101.65757	-10.943871	11.562853	102.451874	48.390839	1.368058	105.705872	45.387562	30.154184	105.190445	46.8892005	15.761121	105.4481585	-68.7769425	7.364585	99.4555895
-20.290426	29.894485	101.656876	-10.85046	11.405169	102.608597	48.481823	1.217273	105.950203	45.447342	29.965973	105.22467	46.9645825	15.591623	105.5874365	-68.6655025	7.218715	99.6297575
-19.549255	29.336075	101.602448	-10.781245	11.228838	102.728165	48.592461	1.032378	106.1576	45.524883	29.788521	105.213455	47.058672	15.4104495	105.6855275	-68.621162	7.0472265	99.7708025
-18.822575	28.779163	101.560356	-10.738097	11.103905	102.831116	48.615559	0.891103	106.363426	45.569431	29.614895	105.197609	47.092495	15.252999	105.7805175	-68.568689	6.954811	99.8817145
-17.666847	27.910128	101.493683	-10.628448	10.825541	102.946129	48.664551	0.66271	106.498024	45.606998	29.358084	105.143356	47.1357745	15.010397	105.82069	-68.3926705	6.640685	100.071568
-17.006741	27.365068	101.513229	-10.618522	10.692226	102.99231	48.64888	0.51353	106.521431	45.622646	29.189718	105.085983	47.135763	14.851624	105.803707	-68.372807	6.532828	100.180913
-16.312078	26.861605	101.548851	-10.562027	10.525469	103.026367	48.623623	0.404933	106.537247	45.613831	29.008236	105.064568	47.118727	14.7065845	105.8009075	-68.242781	6.3443535	100.2518265
-15.658407	26.376591	101.563858	-10.537938	10.381491	103.070877	48.600815	0.295702	106.571243	45.628635	28.850525	105.106445	47.114725	14.5731135	105.838844	-68.190601	6.1898685	100.30291
-15.036854	25.964504	101.612938	-10.526151	10.269704	103.106224	48.560272	0.202106	106.631378	45.657856	28.737658	105.183136	47.109064	14.469882	105.907257	-68.161366	6.069526	100.305191
-14.430873	25.493261	101.701546	-10.534106	10.191559	103.148186	48.509075	0.121796	106.682503	45.692734	28.643816	105.294586	47.1009045	14.382806	105.9885445	-68.1691165	6.000312	100.3078275
-13.753998	25.113094	101.782135	-10.509319	10.069243	103.174088	48.465088	0.066421	106.715759	45.724766	28.582663	105.417343	47.094927	14.324542	106.066551	-68.113565	5.813944	100.281625
-12.833004	24.571102	101.902603	-10.497614	9.990796	103.211975	48.39299	0.041153	106.743256	45.767464	28.556957	105.549683	47.080227	14.299055	106.1464695	-68.075455	5.682537	100.2774805
-12.236777	24.250576	101.970711	-10.514739	9.953252	103.228378	48.358543	0.048682	106.748009	45.759399	28.565496	105.617355	47.058971	14.307089	106.182682	-68.088449	5.599415	100.274074
-11.690557	23.971861	102.024338	-10.533261	9.943316	103.232658	48.321007	0.078228	106.760071	45.72094	28.597248	105.682281	47.0209735	14.337738	106.221176	-68.0874955	5.548894	100.24414
-11.179234	23.731796	102.037933	-10.569855	9.940848	103.227852	48.274307	0.126807	106.780396	45.684742	28.639618	105.73877	46.9795245	14.3832125	106.259583	-68.1192345	5.4984835	100.196121
-10.667067	23.431639	102.04908	-10.619237	9.929763	103.206429	48.226078	0.164593	106.807648	45.629936	28.690153	105.804893	46.928007	14.427373	106.3062705	-68.166481	5.432153	100.1065875
-10.118241	23.183773	102.088867	-10.673366	9.909142	103.188622	48.189457	0.193738	106.829369	45.561897	28.727526	105.879974	46.875677	14.460632	106.3546715	-68.222409	5.357652	100.0225725
-9.565771	22.91993	102.111374	-10.707929	9.89886	103.1782	48.158768	0.219783	106.86438	45.507915	28.747377	105.966278	46.8333415	14.48358	106.415329	-68.2491995	5.31414	99.941071
-8.871127	22.605068	102.192917	-10.753926	9.888012	103.176292	48.134697	0.228378	106.902901	45.46677	28.779879	106.081619	46.8007335	14.5041285	106.49226	-68.3085855	5.2718955	99.860324
-8.410126	22.395166	102.217972	-10.811309	9.916549	103.187897	48.075115	0.246989	106.979347	45.443363	28.802603	106.141975	46.759239	14.524796	106.560661	-68.381857	5.308302	99.815133
-8.011044	22.215736	102.249214	-10.81411	9.898889	103.194176	48.055843	0.240101	106.997505	45.42889	28.818855	106.166801	46.7423665	14.529478	106.582153	-68.3705865	5.2683	99.806199
-7.623013	22.064606	102.304008	-10.852288	9.91424	103.234589	48.038372	0.219097	106.975487	45.409512	28.832201	106.161736	46.723942	14.525649	106.5686115	-68.428518	5.302831	99.9005665
-7.196265	21.836472	102.356277	-10.875596	9.925475	103.273308	48.020466	0.205443	106.909706	45.387615	28.841061	106.131569	46.7040405	14.523252	106.5206375	-68.4552325	5.327698	100.0259785
-6.798357	21.646967	102.430031	-10.905474	9.945023	103.315475	47.984802	0.188595	106.827805	45.356365	28.846212	106.101372	46.6705835	14.5174035	106.4645885	-68.4815315	5.3726425	100.1663615
-6.379805	21.475882	102.537132	-10.979943	9.999651	103.390076	47.95768	0.166484	106.726097	45.326366	28.853825	106.074348	46.642023	14.5101545	106.4002225	-68.601909	5.4891475	100.3799295
-5.802355	21.176954	102.755692	-11.038444	9.974247	103.52272	47.94223	0.171247	106.518433	45.240368	28.880856	106.085815	46.591299	14.5260515	106.302124	-68.668187	5.4224425	100.743316
-5.434209	20.998293	102.914879	-11.057694	9.953601	103.603188	47.877312	0.191171	106.44767	45.215408	28.913841	106.11409	46.54636	14.552506	106.28088	-68.661748	5.354696	100.925496
-5.086969	20.804277	103.055992	-11.103989	9.947153	103.677689	47.85437	0.191913	106.36338	45.189102	28.947788	106.161072	46.521736	14.5698505	106.262226	-68.729714	5.3244555	101.093152
-4.805654	20.638578	103.158043	-11.140549	9.894216	103.74588	47.804447	0.18801	106.294609	45.154808	28.971111	106.198296	46.4796275	14.5795605	106.2464525	-68.7607255	5.2088715	101.2453075
-4.488443	20.435003	103.246269	-11.218982	9.86893	103.799606	47.729961	0.18649	106.224892	45.106995	28.976206	106.18988	46.418478	14.581348	106.207386	-68.856442	5.156512	101.391826
-4.207782	20.216686	103.291939	-11.309823	9.859901	103.839874	47.645393	0.175425	106.141678	45.027508	28.960844	106.14476	46.3364505	14.5681345	106.143219	-68.9560965	5.1516675	101.536529
-3.88797	19.898697	103.261993	-11.347788	9.74811	103.839325	47.568241	0.161875	106.041924	44.918591	28.929447	106.063858	46.243416	14.545661	106.052891	-68.938992	4.950559	101.625759
-3.351317	19.429045	103.121315	-11.499996	9.698568	103.78009	47.431026	0.106667	105.895782	44.716961	28.87376	105.824051	46.0739935	14.4902135	105.8599165	-69.0739855	4.9069225	101.7002635
-2.977346	19.062485	102.998528	-11.570603	9.576663	103.677132	47.356052	0.068077	105.831909	44.586285	28.801668	105.677536	45.9711685	14.4348725	105.7547225	-69.1123745	4.7184535	101.5995415
-2.610521	18.702534	102.857765	-11.650546	9.556482	103.604546	47.292377	-0.007573	105.808655	44.472706	28.719231	105.517853	45.8825415	14.355829	105.663254	-69.1836335	4.757135	101.545838
-2.222546	18.352879	102.736923	-11.723114	9.472136	103.513634	47.227116	-0.097171	105.812668	44.374653	28.63172	105.363693	45.8008845	14.2672745	105.5881805	-69.2471125	4.6769975	101.4390875
-1.839968	17.987839	102.625999	-11.734417	9.426229	103.46714	47.198494	-0.186095	105.829742	44.305984	28.503036	105.25769	45.752239	14.1584705	105.543716	-69.221073	4.6939875	101.390564
-1.508407	17.640186	102.550331	-11.704393	9.381145	103.435204	47.196121	-0.328483	105.871582	44.296158	28.364822	105.160927	45.7461395	14.0181695	105.5162545	-69.1549255	4.7441205	101.3541535
-1.164212	17.294231	102.506912	-11.675388	9.301147	103.418671	47.193848	-0.484918	105.918083	44.308857	28.208578	105.116844	45.7513525	13.86183	105.5174635	-69.1021285	4.740464	101.3198785
-0.545783	16.666021	102.492615	-11.578764	9.155333	103.433083	47.210949	-0.74126	105.950737	44.378681	27.965944	105.154373	45.794815	13.612342	105.552555	-68.952343	4.698324	101.313611
-0.138908	16.287466	102.51799	-11.525425	9.048574	103.464211	47.20892	-0.943453	105.98539	44.454018	27.798294	105.227196	45.831469	13.4274205	105.606293	-68.882319	4.6697275	101.322129
0.309978	15.875472	102.603889	-11.482974	8.976079	103.532768	47.181641	-1.109585	106.020653	44.53159	27.626068	105.351387	45.8566155	13.2582415	105.68602	-68.8225635	4.6939165	101.379516
0.692928	15.478076	102.694061	-11.471594	8.920259	103.599586	47.150757	-1.264305	106.044479	44.596626	27.476458	105.492615	45.8736915	13.1060765	105.768547	-68.8168795	4.7344415	101.430625
1.103698	15.09376	102.78257	-11.46659	8.79455	103.62532	47.107727	-1.398957	106.053307	44.65015	27.36026	105.653313	45.8789385	12.9806515	105.85331	-68.8121185	4.6084485	101.39733
1.514848	14.708076	102.819191	-11.538574	8.777764	103.624496	47.027046	-1.498248	106.079544	44.68277	27.278194	105.784119	45.854908	12.889973	105.9318315	-68.932056	4.665555	101.3171605
1.846556	14.357394	102.863434	-11.588584	8.741835	103.630028	46.95694	-1.570655	106.082573	44.673435	27.216789	105.891212	45.8151875	12.823067	105.9868925	-68.9923555	4.660603	101.2731635
2.324181	13.874401	102.862	-11.714081	8.685963	103.583549	46.828072	-1.63047	106.062187	44.556087	27.153391	105.972816	45.6920795	12.7614605	106.0175015	-69.1202415	4.6104655	101.1495965
2.643388	13.486497	102.846924	-11.820253	8.678838	103.565193	46.737103	-1.643998	106.046402	44.436218	27.128515	105.995491	45.5866605	12.7422585	106.0209465	-69.2271665	4.6154175	101.1094395
3.0201	13.066691	102.829193	-11.92902	8.646954	103.574081	46.653847	-1.653515	106.028381	44.312634	27.100552	106.001404	45.4832405	12.7235185	106.0148925	-69.3412805	4.5703895	101.1332695
3.361637	12.615602	102.857437	-12.079557	8.669985	103.617645	46.566246	-1.675422	106.032494	44.19405	27.082113	106.007004	45.380148	12.7033455	106.019749	-69.539262	4.6366245	101.215541
3.7083	12.182574	102.892326	-12.175998	8.630085	103.637886	46.486374	-1.705261	106.052742	44.078629	27.030659	106.018875	45.2825015	12.662699	106.0358085	-69.6344975	4.597471	101.2399635
4.077105	11.73927	102.90731	-12.235241	8.530099	103.653427	46.411068	-1.755653	106.077911	43.975277	26.961819	106.021103	45.1931725	12.603083	106.049507	-69.6636545	4.457115	101.257347
4.415249	11.266046	102.935516	-12.315187	8.451483	103.683914	46.340202	-1.833165	106.107285	43.883484	26.876657	106.014809	45.111843	12.521746	106.061047	-69.742217	4.38122	101.306781
4.879821	10.562112	102.934631	-12.394749	8.311571	103.708031	46.247974	-1.948782	106.152084	43.765354	26.707203	106.044769	45.006664	12.3792105	106.0984265	-69.796162	4.2439315	101.3176355
5.198183	10.041037	102.930115	-12.454752	8.193183	103.683022	46.192581	-2.029129	106.185471	43.712673	26.587183	106.068825	44.952627	12.279027	106.127148	-69.862131	4.107339	101.238896
5.537919	9.535589	102.922264	-12.494995	8.112228	103.681541	46.148941	-2.116323	106.201538	43.654633	26.484547	106.107986	44.901787	12.184112	106.154762	-69.891777	4.040344	101.20832
5.870544	8.965705	102.91066	-12.51305	8.023386	103.650665	46.090504	-2.200802	106.216217	43.603474	26.392105	106.160103	44.846989	12.0956515	106.18816	-69.873089	3.9511205	101.11317
6.18593	8.393993	102.881432	-12.611203	8.008787	103.592323	46.052116	-2.256304	106.216446	43.564754	26.318056	106.21698	44.808435	12.030876	106.216713	-70.030841	3.986698	100.967933
6.525383	7.878114	102.823387	-12.597048	7.917066	103.513405	46.009048	-2.288091	106.197868	43.529217	26.271269	106.280121	44.7691325	11.991589	106.2389945	-69.9632285	3.842543	100.7878155
6.816858	7.359722	102.766037	-12.644784	7.939032	103.433975	45.952129	-2.28611	106.20092	43.492973	26.257303	106.344696	44.722551	11.9855965	106.272808	-70.012119	3.8924675	100.595142
7.213656	6.566404	102.664398	-12.689066	8.041393	103.275551	45.86657	-2.215333	106.198692	43.445187	26.290464	106.461311	44.6558785	12.0375655	106.3300015	-70.0340105	4.0452205	100.2211005
7.432602	6.082513	102.587532	-12.713054	8.130635	103.203407	45.786041	-2.131063	106.206299	43.42049	26.352348	106.537781	44.6032655	12.1106425	106.37204	-70.0293735	4.1506275	100.034774
7.728827	5.471298	102.520599	-12.766215	8.239901	103.104523	45.713051	-2.021614	106.196724	43.383797	26.453295	106.622467	44.548424	12.2158405	106.4095955	-70.080854	4.2639615	99.7994505
7.925201	4.897954	102.436485	-12.819757	8.338816	102.972176	45.621674	-1.90105	106.186317	43.348595	26.551947	106.725731	44.4851345	12.3254485	106.456024	-70.1246485	4.3521835	99.488328
8.181841	4.315737	102.345566	-12.848969	8.456062	102.880417	45.526859	-1.766659	106.175446	43.333469	26.648993	106.818352	44.430164	12.441167	106.496899	-70.128102	4.470957	99.263935
8.321777	3.734326	102.232864	-12.902643	8.59637	102.743019	45.452621	-1.641803	106.190811	43.332386	26.733229	106.923203	44.3925035	12.545713	106.557007	-70.1977895	4.647027	98.929031
8.425588	3.151895	102.129768	-13.002506	8.761892	102.589691	45.377304	-1.525701	106.232979	43.342468	26.818409	107.001534	44.359886	12.646354	106.6172565	-70.364898	4.87743	98.5621255
8.610095	2.134902	101.936531	-12.979918	8.959032	102.343079	45.261173	-1.340421	106.342674	43.340839	26.936037	107.063118	44.301006	12.797808	106.702896	-70.260842	5.120256	97.983262
8.659477	1.414604	101.815247	-12.999243	9.069827	102.181671	45.22961	-1.232194	106.347084	43.331963	27.047842	107.026581	44.2807865	12.907824	106.6868325	-70.2792725	5.23183	97.6765095
8.729955	0.725704	101.684418	-13.000824	9.209975	102.024376	45.18409	-1.078668	106.342987	43.328159	27.149693	106.901588	44.2561245	13.0355125	106.6222875	-70.2577725	5.3844375	97.4264645
8.695319	0.026794	101.558472	-13.016512	9.373869	101.801277	45.119648	-0.925614	106.368172	43.307487	27.250237	106.750679	44.2135675	13.1623115	106.5594255	-70.2465915	5.5854265	97.0431285
8.603239	-0.685956	101.430656	-12.992123	9.499653	101.552666	45.088856	-0.819353	106.34594	43.29126	27.356762	106.514824	44.190058	13.2687045	106.430382	-70.174304	5.7306015	96.67495
8.548589	-1.49913	101.283157	-12.991389	9.64534	101.292549	45.043022	-0.700787	106.306351	43.267452	27.423916	106.223213	44.155237	13.3615645	106.264782	-70.138015	5.9291155	96.320316
8.374758	-2.252164	101.124695	-12.961676	9.761819	100.975395	44.993519	-0.636592	106.247833	43.240906	27.482704	105.897224	44.1172125	13.423056	106.0725285	-70.0405645	6.100582	95.8782615
8.104486	-3.397769	100.846825	-12.942987	9.869433	100.441994	44.920124	-0.598376	106.044243	43.232952	27.509821	105.283882	44.076538	13.4557225	105.6640625	-69.962512	6.2831435	95.2199255
7.807011	-4.130588	100.612053	-12.940587	9.963762	100.093285	44.87344	-0.606657	105.890915	43.208076	27.454248	104.85141	44.040758	13.4237955	105.3711625	-69.921932	6.5037285	94.8154075
7.484666	-4.838422	100.419807	-12.882566	9.956064	99.759987	44.858032	-0.630465	105.703667	43.230293	27.366499	104.409706	44.0441625	13.368017	105.0566865	-69.8092945	6.544111	94.4632875
7.109674	-5.526474	100.235161	-12.819128	10.007427	99.442253	44.83968	-0.681793	105.574432	43.214272	27.344582	104.052063	44.026976	13.3313945	104.8132475	-69.665232	6.6834595	94.0712585
6.687937	-6.180139	100.112534	-12.777554	10.002301	99.22776	44.842442	-0.747838	105.472183	43.231236	27.208141	103.754425	44.036839	13.2301515	104.613304	-69.591947	6.7744505	93.842216
6.232895	-6.762695	100.071953	-12.728686	9.987556	99.102997	44.850151	-0.804522	105.375198	43.28994	27.135498	103.567596	44.0700455	13.165488	104.471397	-69.5274175	6.809624	93.734597
5.736875	-7.258456	99.979347	-12.68913	9.976368	98.992455	44.849129	-0.872058	105.283272	43.363056	27.086576	103.432823	44.1060925	13.107259	104.3580475	-69.4843525	6.845477	93.6268625
4.862161	-7.86411	99.83773	-12.61068	10.044198	98.918831	44.870693	-0.966575	105.126663	43.481457	27.028099	103.295883	44.176075	13.030762	104.211273	-69.397435	7.057634	93.626389
4.246152	-8.21639	99.680534	-12.52288	10.059854	98.86042	44.89341	-1.022119	104.993355	43.56752	27.01326	103.212204	44.230465	12.9955705	104.1027795	-69.276225	7.1241375	93.6180605
3.601913	-8.446905	99.555222	-12.440769	10.148421	98.839874	44.904945	-1.056648	104.79348	43.63834	27.02092	103.140282	44.2716425	12.982136	103.966881	-69.1531805	7.314706	93.712867
2.918357	-8.609662	99.395531	-12.377163	10.24153	98.820946	44.888325	-1.057687	104.537285	43.731258	27.071026	103.049591	44.3097915	13.0066695	103.793438	-69.0641175	7.4763905	93.848454
2.218679	-8.741719	99.165138	-12.320316	10.395269	98.761246	44.880547	-1.023372	104.283203	43.817574	27.136379	102.945816	44.3490605	13.0565035	103.6145095	-68.9896925	7.7340345	93.9079825
1.462728	-8.779248	98.932739	-12.260558	10.539554	98.699272	44.88736	-0.963947	104.017403	43.907093	27.230293	102.851997	44.3972265	13.133173	103.4347	-68.9183425	7.945935	93.963844
0.708894	-8.785805	98.606468	-12.241839	10.69276	98.568222	44.865219	-0.9137	103.713501	43.995808	27.327078	102.741898	44.4305135	13.206689	103.2276995	-68.9141915	8.178831	93.9087445
-0.5164	-8.683393	98.096428	-12.242039	10.978016	98.344772	44.71851	-0.805627	103.183495	44.066929	27.481827	102.463242	44.3927195	13.3381	102.8233685	-68.8767975	8.617932	93.8661755
-1.326568	-8.597175	97.742477	-12.263048	11.193847	98.138794	44.645767	-0.710122	102.734116	44.063087	27.57873	102.194336	44.354427	13.434304	102.464226	-68.880523	8.95339	93.813362
-2.14348	-8.425308	97.35038	-12.287133	11.423916	97.932968	44.537407	-0.621952	102.313545	43.983189	27.681934	101.935089	44.260298	13.529991	102.124317	-68.834564	9.317841	93.741619
-2.99775	-8.202523	96.984604	-12.344033	11.663942	97.739204	44.415024	-0.491963	101.942802	43.938877	27.782202	101.703453	44.1769505	13.6451195	101.8231275	-68.8650165	9.6827645	93.6552805
-3.872682	-7.991523	96.673637	-12.420127	11.913081	97.616234	44.255959	-0.324123	101.666382	43.873856	27.943989	101.58844	44.0649075	13.809933	101.627411	-68.9051615	10.016229	93.605057
-4.750805	-7.768474	96.405159	-12.488748	12.12133	97.545502	44.129787	-0.187143	101.399734	43.830051	28.101233	101.557877	43.979919	13.957045	101.4788055	-68.957415	10.285615	93.6121985
-5.628264	-7.530026	96.149452	-12.540375	12.342385	97.454765	44.022953	-0.101179	101.1521	43.814026	28.239429	101.554016	43.9184895	14.069125	101.353058	-68.9992395	10.615645	93.556472
-6.902585	-7.152361	95.648018	-12.597315	12.667187	97.289368	43.906548	-0.074633	100.717484	43.8046	28.39126	101.586533	43.855574	14.1583135	101.1520085	-69.050204	11.1760605	93.4267275
-7.772872	-6.904552	95.266685	-12.605795	12.871185	97.142342	43.812321	-0.03783	100.339996	43.840706	28.458303	101.590347	43.8265135	14.2102365	100.9651715	-69.0381035	11.5321335	93.3195125
-8.644559	-6.685752	94.846886	-12.59471	13.055776	96.975479	43.679462	0.001676	99.949448	43.915249	28.496098	101.57888	43.7973555	14.248887	100.764164	-68.9867755	11.862665	93.186794
-9.531537	-6.457467	94.510094	-12.568042	13.248253	96.849464	43.522923	0.073862	99.64743	43.993946	28.529659	101.533363	43.7584345	14.3017605	100.5903965	-68.8945185	12.1947455	93.1085315
-10.389173	-6.313632	94.325958	-12.546836	13.48581	96.778351	43.429409	0.244369	99.442139	44.065361	28.607542	101.460793	43.747385	14.4259555	100.451466	-68.841057	12.5456645	93.105236
-11.193748	-6.236397	94.331474	-12.528867	13.759091	96.796875	43.400352	0.450853	99.35775	44.10656	28.775984	101.351692	43.753456	14.6134185	100.354721	-68.81119	12.9047635	93.239029
-12.045726	-6.159734	94.452011	-12.529749	14.094641	96.84668	43.412838	0.672993	99.377228	44.111378	29.020828	101.180733	43.762108	14.8469105	100.2789805	-68.821606	13.3423715	93.4143795
-13.352673	-6.102941	94.695412	-12.463074	14.533883	96.82003	43.532608	1.00528	99.461754	44.077255	29.372543	100.840797	43.8049315	15.1889115	100.1512755	-68.7310795	13.8788545	93.4887845
-14.188094	-6.103111	94.861618	-12.434535	14.785422	96.810509	43.561062	1.199361	99.562439	44.038288	29.596256	100.584473	43.799675	15.3978085	100.073456	-68.668745	14.1730355	93.547562
-14.998638	-6.119225	95.02478	-12.39587	14.981476	96.790665	43.5998	1.350035	99.646301	44.032745	29.764938	100.34906	43.8162725	15.5574865	99.9976805	-68.6080125	14.4054655	93.5836495
-15.831521	-6.135998	95.170021	-12.347678	15.121715	96.763962	43.642944	1.458929	99.720192	44.049522	29.894772	100.127014	43.846233	15.6768505	99.923603	-68.541589	14.5665795	93.604321
-16.621819	-6.148384	95.268517	-12.30586	15.201886	96.741341	43.682938	1.508576	99.778458	44.069828	29.959721	99.939163	43.876383	15.7341485	99.8588105	-68.488103	14.6696235	93.6238715
-17.56336	-6.211371	95.41423	-12.239473	15.241253	96.717316	43.741219	1.51822	99.81073	44.135796	29.986814	99.738403	43.9385075	15.752517	99.7745665	-68.4174535	14.729989	93.6600655
-18.34157	-6.217226	95.547012	-12.135473	15.30234	96.68412	43.835751	1.497485	99.823708	44.218891	29.987028	99.531853	44.027321	15.7422565	99.6777805	-68.298267	14.8624235	93.6904595
-19.445288	-6.197989	95.796448	-11.930138	15.358688	96.671768	43.990345	1.461554	99.824966	44.346577	29.949585	99.16732	44.168461	15.7055695	99.496143	-68.028737	15.0118065	93.847393
-20.135918	-6.119123	95.973068	-11.763711	15.411976	96.667244	44.117222	1.408099	99.858795	44.468082	29.934893	98.91568	44.292652	15.671496	99.3872375	-67.820074	15.152456	93.9472505
-20.933784	-6.006164	96.213371	-11.587905	15.500715	96.680244	44.28067	1.343948	99.85849	44.563457	29.912653	98.677383	44.4220635	15.6283005	99.2679365	-67.5978735	15.3731295	94.0925515
-21.624126	-5.867185	96.426323	-11.417626	15.568074	96.726555	44.453144	1.312112	99.872276	44.674103	29.887522	98.432014	44.5636235	15.599817	99.152145	-67.3988755	15.536331	94.300965
-22.275772	-5.652059	96.680695	-11.251581	15.640159	96.756516	44.591179	1.269112	99.92215	44.763409	29.913506	98.2043	44.677294	15.591309	99.063225	-67.180456	15.689009	94.449807
-22.918659	-5.42452	96.816704	-11.119631	15.687494	96.785004	44.753143	1.160348	99.942085	44.808125	29.867321	98.017761	44.780634	15.5138345	98.979923	-67.019896	15.8611535	94.590085
-23.569908	-5.085746	96.968803	-11.024913	15.727526	96.822014	44.905136	1.087083	99.935959	44.849277	29.907763	97.873863	44.8772065	15.497423	98.904911	-66.9270325	15.957629	94.739117
-24.526955	-4.513596	97.057449	-10.939532	15.740358	96.856468	45.076096	1.011602	99.912796	44.880779	29.911613	97.723648	44.9784375	15.4616075	98.818222	-66.8575015	16.0191085	94.894714
-25.06163	-4.084496	97.049263	-10.913728	15.748988	96.861305	45.163261	0.973721	99.870399	44.88966	29.897526	97.647217	45.0264605	15.4356235	98.758808	-66.8539165	16.0623525	94.963802
-25.639835	-3.626563	97.054115	-10.906079	15.754586	96.845657	45.234241	0.95538	99.806061	44.880573	29.943863	97.598419	45.057407	15.4496215	98.70224	-66.869565	16.0595505	94.989074
-26.114243	-3.135933	97.032799	-10.906098	15.759176	96.83992	45.330566	0.976221	99.706825	44.832619	29.998165	97.515434	45.0815925	15.487193	98.6111295	-66.8937885	16.031159	95.0687105
-26.560667	-2.591575	96.992599	-10.910097	15.768252	96.838348	45.362141	1.067369	99.65699	44.768353	30.041576	97.497505	45.065247	15.5544725	98.5772475	-66.885441	15.9820315	95.0994485
-26.970825	-1.943639	97.01033	-10.915496	15.775037	96.85434	45.393993	1.145191	99.622406	44.75518	30.088249	97.489456	45.0745865	15.61672	98.555931	-66.9055785	15.933354	95.152749
-27.301634	-1.253862	96.992828	-10.900562	15.794253	96.894974	45.418816	1.286738	99.627457	44.76033	30.129646	97.521271	45.089573	15.708192	98.574364	-66.890697	15.880314	95.215584
-27.726231	-0.148212	97.068924	-10.817413	15.809525	96.974213	45.490395	1.469846	99.679466	44.823196	30.198017	97.61721	45.1567955	15.8339315	98.648338	-66.7916215	15.7851185	95.300088
-27.884134	0.591277	97.079239	-10.716785	15.834993	97.019638	45.573799	1.537314	99.745148	44.898026	30.270449	97.689964	45.2359125	15.9038815	98.717556	-66.6694825	15.7661045	95.32172
-28.020647	1.401139	97.049995	-10.599117	15.875263	97.038467	45.660118	1.597935	99.777794	45.017273	30.369642	97.735367	45.3386955	15.9837885	98.7565805	-66.5369295	15.7667375	95.3203535
-28.091236	2.24916	96.955376	-10.450723	15.926302	97.020889	45.78788	1.670484	99.761459	45.157032	30.460867	97.80629	45.472456	16.0656755	98.7838745	-66.373902	15.7869285	95.2579035
-28.111589	3.188656	96.784576	-10.297243	15.952667	96.955078	45.901581	1.765792	99.720734	45.314816	30.590755	97.884926	45.6081985	16.1782735	98.80283	-66.2026845	15.7270605	95.107326
-28.12738	4.099773	96.630409	-10.161648	15.986851	96.900192	46.01096	1.87591	99.659286	45.487186	30.689648	97.996925	45.749073	16.282779	98.8281055	-66.072369	15.690923	94.9722785
-28.058758	5.008542	96.403923	-10.009692	16.025902	96.821404	46.123585	1.998042	99.582794	45.654236	30.829084	98.182114	45.8889105	16.413563	98.882454	-65.9082945	15.638241	94.760354
-27.869627	6.402646	96.129532	-9.824884	16.071304	96.76371	46.252403	2.150307	99.528656	45.932762	30.983015	98.572884	46.0925825	16.566661	99.05077	-65.7423505	15.575947	94.47665
-27.695045	7.412158	95.925735	-9.71247	16.099606	96.73938	46.364891	2.252239	99.515411	46.131618	31.153732	98.936752	46.2482545	16.7029855	99.2260815	-65.6731945	15.4962265	94.2526785
-27.536287	8.378322	95.774101	-9.621089	16.136152	96.719337	46.48175	2.340803	99.549408	46.339329	31.36371	99.366798	46.4105395	16.8522565	99.458103	-65.6527175	15.4200475	93.980571
-27.318287	9.285321	95.613274	-9.56324	16.163086	96.712112	46.580261	2.433925	99.596565	46.53772	31.599825	99.751709	46.5589905	17.016875	99.674137	-65.6854705	15.309297	93.750087
-27.089622	10.13747	95.458748	-9.47617	16.246418	96.679115	46.698742	2.548701	99.599686	46.73399	31.832521	100.081467	46.716366	17.190611	99.8405765	-65.668706	15.302225	93.5176535
-26.772074	11.004426	95.340012	-9.401282	16.312277	96.610626	46.768768	2.744216	99.588028	46.86171	32.007591	100.290215	46.815239	17.3759035	99.9391215	-65.617803	15.2486505	93.2821305
-26.467463	11.874632	95.213898	-9.324476	16.459475	96.51107	46.796963	2.999726	99.54007	46.932587	32.238136	100.382019	46.864775	17.618931	99.9610445	-65.513727	15.300019	93.0610955
-25.998604	13.06893	95.078239	-9.205346	16.722908	96.332893	46.890182	3.438824	99.41774	46.98336	32.579155	100.42453	46.936771	18.0089895	99.921135	-65.347463	15.4368265	92.744651
-25.657976	13.808382	94.970062	-9.130697	16.897943	96.238838	46.932457	3.692127	99.38826	47.026943	32.808914	100.391266	46.9797	18.2505205	99.889763	-65.241094	15.5453655	92.587913
-25.303061	14.422515	94.901726	-9.108518	17.082449	96.166901	46.975986	3.948543	99.382813	47.050823	33.00742	100.388626	47.0134045	18.4779815	99.8857195	-65.2304405	15.6869165	92.4480825
-24.93111	15.007499	94.911415	-9.09105	17.233238	96.145203	46.991245	4.174686	99.410713	47.06028	33.255775	100.36219	47.0257625	18.7152305	99.8864515	-65.2078625	15.7512455	92.4039545
-24.501354	15.577713	94.951714	-9.077511	17.400246	96.152267	47.011562	4.35302	99.457062	47.081886	33.431381	100.284279	47.046724	18.8922005	99.8706705	-65.201746	15.9082915	92.4338635
-24.140093	16.058928	95.035301	-9.0863	17.501492	96.180252	47.063698	4.471957	99.486008	47.07338	33.560432	100.233444	47.068539	19.0161945	99.859726	-65.241139	15.9867895	92.500778
-23.708622	16.490789	95.114433	-9.062718	17.614504	96.211426	47.108562	4.580574	99.541824	47.086864	33.642307	100.151123	47.097713	19.1114405	99.8464735	-65.223149	16.1175675	92.5763785
-23.033813	17.028933	95.240349	-9.062085	17.715498	96.293274	47.149769	4.677944	99.640007	47.091343	33.705318	100.007835	47.120556	19.191631	99.823921	-65.244726	16.239365	92.762627
-22.592728	17.355291	95.315018	-9.043675	17.755993	96.355606	47.187805	4.738071	99.749893	47.090549	33.713783	99.918945	47.139177	19.225927	99.834419	-65.226527	16.286059	92.876793
-22.206501	17.565496	95.4533	-9.012939	17.763727	96.446404	47.235924	4.75912	99.869728	47.104851	33.720486	99.864899	47.1703875	19.239803	99.8673135	-65.1962655	16.287651	93.0254945
-21.743452	17.725254	95.602051	-8.953487	17.742689	96.561943	47.282417	4.768685	100.021851	47.139694	33.710403	99.853065	47.2110555	19.239544	99.937458	-65.1180295	16.245834	93.186428
-21.254827	17.863653	95.710457	-8.875493	17.677979	96.663734	47.338329	4.763314	100.179085	47.191822	33.670662	99.888565	47.2650755	19.216988	100.033825	-65.0160615	16.13897	93.293643
-20.745001	17.983238	95.819878	-8.790861	17.620049	96.777046	47.425903	4.715093	100.318764	47.277897	33.627625	99.933243	47.3519	19.171359	100.1260035	-64.933622	16.068739	93.4280885
-20.2162	18.064911	95.906952	-8.71312	17.542152	96.845314	47.517101	4.666304	100.435326	47.370964	33.567612	100.005745	47.4440325	19.116958	100.2205355	-64.8702725	15.967346	93.4700925
-19.360998	18.158348	95.966087	-8.574125	17.407869	96.90226	47.639114	4.550672	100.548302	47.536697	33.438126	100.065186	47.5879055	18.994399	100.306744	-64.7361555	15.821339	93.497776
-18.779392	18.233387	95.951645	-8.473553	17.34148	96.905136	47.738495	4.467362	100.572906	47.645508	33.373425	100.101707	47.6920015	18.9203935	100.3373065	-64.6391075	15.7625665	93.4729655
-18.242077	18.249889	95.957077	-8.412496	17.283472	96.913651	47.845665	4.404571	100.588753	47.740364	33.292488	100.140167	47.7930145	18.8485295	100.36446	-64.6180065	15.7184145	93.462842
-17.725273	18.28846	95.986366	-8.335033	17.238089	96.928429	47.932659	4.381545	100.603653	47.825638	33.250397	100.21521	47.8791485	18.815971	100.4094315	-64.5492145	15.660207	93.4474265
-17.23164	18.289719	96.020416	-8.280875	17.216072	96.976242	47.999084	4.368701	100.646545	47.901348	33.200451	100.332954	47.950216	18.784576	100.4897495	-64.511966	15.647568	93.4627345
-16.737129	18.234707	96.107323	-8.232752	17.178616	97.034798	48.035595	4.358397	100.733475	47.9884	33.277	100.473595	48.0119975	18.8176985	100.603535	-64.4775015	15.5395335	93.466061
-16.199619	18.183245	96.152809	-8.20706	17.159018	97.084648	48.079292	4.323686	100.83046	48.055943	33.257545	100.599861	48.0676175	18.7906155	100.7151605	-64.4817375	15.5274205	93.4541355
-15.432091	18.08684	96.199196	-8.182341	17.113276	97.138992	48.131607	4.270586	100.930832	48.112614	33.233036	100.729248	48.1221105	18.751811	100.83004	-64.4867925	15.474741	93.447944
-14.873891	17.994854	96.230309	-8.18437	17.049309	97.171494	48.182278	4.22989	101.000908	48.129097	33.174255	100.801193	48.1556875	18.7020725	100.9010505	-64.5244275	15.3965455	93.4419375
-14.369917	17.875748	96.245773	-8.207496	16.972244	97.196785	48.205055	4.203364	101.130417	48.144302	33.125999	100.86982	48.1746785	18.6646815	101.0001185	-64.5896705	15.2798065	93.3934515
-13.909883	17.727739	96.337181	-8.209663	16.904659	97.239807	48.267464	4.126133	101.230194	48.184647	33.075447	100.933517	48.2260555	18.60079	101.0818555	-64.6453815	15.208528	93.3977585
-13.430052	17.513176	96.370735	-8.195217	16.768398	97.296555	48.363392	4.02465	101.31868	48.226517	33.006115	100.990379	48.2949545	18.5153825	101.1545295	-64.6853885	15.0214135	93.4385805
-12.984586	17.324804	96.42765	-8.170849	16.638981	97.362305	48.475368	3.907573	101.399078	48.267307	32.833374	101.044067	48.3713375	18.3704735	101.2215725	-64.7130355	14.9074885	93.5030375
-12.607987	17.106346	96.514221	-8.116499	16.507425	97.435089	48.586445	3.786968	101.469627	48.329937	32.78191	101.062103	48.458191	18.284439	101.265865	-64.691189	14.730411	93.604313
-11.945463	16.646021	96.659775	-8.001886	16.278296	97.555061	48.704243	3.584863	101.59761	48.403961	32.556267	101.161957	48.554102	18.070565	101.3797835	-64.557874	14.486027	93.7303385
-11.613258	16.308498	96.756699	-7.987327	16.105947	97.620132	48.766273	3.428008	101.683891	48.439999	32.397362	101.262405	48.603136	17.912685	101.473148	-64.57779	14.299209	93.767116
-11.528872	15.914803	96.805229	-7.949008	15.942484	97.695801	48.807465	3.274491	101.750458	48.45686	32.201931	101.375221	48.6321625	17.738211	101.5628395	-64.5301785	14.146757	93.8287625
-11.412421	15.521	96.876434	-7.934353	15.771302	97.764511	48.826389	3.114437	101.820251	48.457222	32.005508	101.505211	48.6418055	17.5599725	101.662731	-64.5105115	13.9826315	93.866291
-11.346193	15.168776	96.976105	-7.945433	15.59605	97.818497	48.825691	2.935408	101.862045	48.429085	31.827858	101.658119	48.627388	17.381633	101.760082	-64.518254	13.810467	93.876912
-11.277276	14.762792	97.028549	-7.972426	15.436724	97.886116	48.823582	2.743744	101.916862	48.376751	31.619558	101.82711	48.6001665	17.181651	101.871986	-64.5450185	13.691797	93.900246
-11.463952	14.589767	97.083	-8.017087	15.277041	97.94249	48.794716	2.547004	101.997337	48.333176	31.404404	102.009178	48.563946	16.975704	102.0032575	-64.59812	13.578378	93.8817225
-11.717836	14.306325	97.199188	-8.136543	15.036427	98.076599	48.717213	2.236329	102.201271	48.266201	31.143335	102.3162	48.491707	16.689832	102.2587355	-64.764793	13.383022	93.8944625
-11.899776	14.131702	97.278969	-8.233359	14.896215	98.169968	48.654209	2.021146	102.396568	48.255169	30.899769	102.500328	48.454689	16.4604575	102.448448	-64.921407	13.3319725	93.891488
-12.069082	13.95674	97.368362	-8.323925	14.752176	98.277115	48.623512	1.809007	102.607933	48.225903	30.687698	102.694008	48.4247075	16.2483525	102.6509705	-65.0725575	13.2559995	93.9032595
-12.223792	13.773495	97.422424	-8.408265	14.631684	98.365707	48.640949	1.583167	102.786896	48.1926	30.471903	102.870583	48.4167745	16.027535	102.8287395	-65.2333045	13.235833	93.9026745
-12.399586	13.638706	97.500206	-8.472982	14.509106	98.446075	48.591839	1.398442	103.035736	48.169041	30.243868	103.006676	48.38044	15.821155	103.021206	-65.326404	13.197057	93.870944
-12.548354	13.49708	97.558365	-8.532663	14.367912	98.526726	48.58765	1.184158	103.235329	48.141666	30.0009	103.112411	48.364658	15.592529	103.17387	-65.429984	13.143295	93.879582
-12.692656	13.340362	97.615013	-8.571446	14.245105	98.575806	48.619633	0.949503	103.436836	48.143597	29.741138	103.182541	48.381615	15.3453205	103.3096885	-65.524507	13.1448895	93.8419235
-12.903968	13.115513	97.675423	-8.5592	14.044971	98.643875	48.763714	0.575187	103.705833	48.159348	29.352049	103.303978	48.461531	14.963618	103.5049055	-65.579931	13.126324	93.7828445
-13.032907	13.007288	97.721489	-8.528058	13.884832	98.697662	48.815475	0.34916	103.913475	48.200455	29.069874	103.40667	48.507965	14.709517	103.6600725	-65.564081	13.060147	93.7352515
-13.164904	12.885657	97.731308	-8.486172	13.68033	98.726265	48.917011	0.094936	104.066833	48.258766	28.816582	103.530762	48.5878885	14.455759	103.7987975	-65.5602325	12.904901	93.6537325
-13.278224	12.83324	97.697708	-8.399375	13.504234	98.724022	49.027805	-0.181264	104.226151	48.338528	28.534433	103.673233	48.6831665	14.1765845	103.949692	-65.4819165	12.8318835	93.498352
-13.43361	12.767174	97.656586	-8.301303	13.271366	98.711136	49.140404	-0.477552	104.357895	48.443069	28.24358	103.820541	48.7917365	13.883014	104.089218	-65.3943425	12.659718	93.333054
-13.600153	12.729694	97.568451	-8.193986	13.067128	98.671364	49.231487	-0.777809	104.462585	48.580105	27.918381	103.976379	48.905796	13.570286	104.219482	-65.293768	12.56397	93.123246
-13.825589	12.732349	97.486618	-8.090007	12.807123	98.608521	49.32967	-1.067912	104.522797	48.724251	27.674484	104.157043	49.0269605	13.303286	104.33992	-65.2069745	12.31096	92.877122
-14.037403	12.777978	97.315559	-7.95062	12.440527	98.492111	49.442226	-1.571881	104.570068	48.929512	27.304062	104.43177	49.185869	12.8660905	104.500919	-65.087109	12.0149635	92.483303
-14.201328	12.838123	97.257355	-7.880971	12.208049	98.428337	49.516186	-1.883758	104.537689	49.059483	27.059984	104.585411	49.2878345	12.588113	104.56155	-65.0497765	11.827985	92.295124
-14.304455	12.901653	97.219902	-7.797106	12.00128	98.423775	49.582031	-2.111329	104.487289	49.186852	26.822264	104.73307	49.3844415	12.3554675	104.6101795	-64.9786535	11.6470925	92.2373705
-14.441289	13.045006	97.221947	-7.749664	11.803121	98.456764	49.648727	-2.324745	104.440948	49.316082	26.637945	104.85376	49.4824045	12.1566	104.647354	-64.9817325	11.449642	92.266174
-14.576123	13.206807	97.299232	-7.667262	11.675986	98.520805	49.699028	-2.481658	104.40731	49.444424	26.538116	104.919014	49.571726	12.028229	104.663162	-64.90625	11.323743	92.378448
-14.741961	13.353857	97.382683	-7.604511	11.585994	98.568336	49.734283	-2.566087	104.366318	49.57542	26.465597	104.892441	49.6548515	11.949755	104.6293795	-64.8638735	11.222233	92.5072925
-14.921302	13.56466	97.413025	-7.525319	11.578532	98.608002	49.773033	-2.592198	104.303848	49.675083	26.430225	104.778206	49.724058	11.9190135	104.541027	-64.774696	11.2380505	92.674977
-15.204165	13.89924	97.377609	-7.407218	11.635163	98.564362	49.827789	-2.530841	104.159637	49.739365	26.442167	104.423248	49.783577	11.955663	104.2914425	-64.598013	11.314663	92.8372815
-15.383222	14.124126	97.229477	-7.330331	11.713847	98.441887	49.815132	-2.426722	104.005432	49.715031	26.487694	104.120018	49.7650815	12.030486	104.062725	-64.4257435	11.397208	92.821049
-15.579746	14.404111	97.073761	-7.272731	11.80092	98.280182	49.762009	-2.348942	103.857002	49.669571	26.558691	103.782745	49.71579	12.1048745	103.8198735	-64.261252	11.4969655	92.7404905
-15.796905	14.694916	96.876755	-7.259718	11.870265	98.112	49.698132	-2.316178	103.75956	49.659332	26.593542	103.401398	49.678732	12.138682	103.580479	-64.198168	11.601848	92.643521
-16.046883	15.032432	96.669228	-7.261353	11.940793	97.952972	49.645611	-2.286189	103.662941	49.597443	26.501247	103.097656	49.621527	12.107529	103.3802985	-64.144233	11.774057	92.5256455
-16.273924	15.402122	96.533699	-7.300572	11.968403	97.832275	49.593159	-2.284641	103.61515	49.539368	26.526731	102.904495	49.5662635	12.121045	103.2598225	-64.1674075	11.815761	92.4047275
-16.453581	15.847638	96.392731	-7.340478	11.987713	97.779968	49.531502	-2.345172	103.644852	49.500774	26.507851	102.785751	49.516138	12.0813395	103.2153015	-64.197094	11.8940865	92.3446345
-16.886339	16.474207	96.398842	-7.422172	11.97306	97.796318	49.467644	-2.510895	103.808067	49.468212	26.339909	102.80645	49.467928	11.914507	103.3072585	-64.312272	12.031613	92.2853775
-17.135429	16.917381	96.409973	-7.477671	11.909269	97.850868	49.446442	-2.666449	103.977516	49.4855	26.201443	102.903664	49.465971	11.767497	103.44059	-64.421313	12.051041	92.261146
-17.397169	17.391418	96.426529	-7.525229	11.83497	97.915192	49.448528	-2.830539	104.136368	49.532166	26.060333	103.025642	49.490347	11.614897	103.581005	-64.540805	12.055043	92.249379
-17.615585	17.896826	96.469345	-7.538882	11.784142	97.99054	49.423286	-2.986022	104.275284	49.574341	25.905081	103.143486	49.4988135	11.4595295	103.709385	-64.5765775	12.1087545	92.271695
-17.823812	18.432314	96.507393	-7.53194	11.721473	98.049469	49.417747	-3.112754	104.339661	49.587177	25.788391	103.219353	49.502462	11.3378185	103.779507	-64.566342	12.1051275	92.319431
-18.050711	19.013004	96.492912	-7.524588	11.670397	98.107918	49.410992	-3.235175	104.362907	49.60313	25.649626	103.273712	49.507061	11.2072255	103.8183095	-64.556237	12.1335685	92.3975265
-18.204504	19.671144	96.509796	-7.518006	11.651197	98.166878	49.414791	-3.316181	104.356506	49.601486	25.573408	103.315643	49.5081385	11.1286135	103.8360745	-64.5441505	12.1737805	92.4976815
-18.577175	20.700048	96.624443	-7.505229	11.62193	98.214714	49.415443	-3.384156	104.254112	49.610821	25.540718	103.34166	49.513132	11.078281	103.797886	-64.52359	12.165579	92.631542
-18.831987	21.405592	96.701126	-7.518484	11.618142	98.246666	49.407566	-3.382571	104.157913	49.584873	25.561872	103.369987	49.4962195	11.0896505	103.76395	-64.5331875	12.1466335	92.729382
-19.048679	22.148003	96.802818	-7.551903	11.62458	98.288437	49.397972	-3.346888	104.051956	49.552422	25.619572	103.402473	49.475197	11.136342	103.7272145	-64.579003	12.112818	92.8496595
-19.253712	22.91316	96.923378	-7.599321	11.644853	98.366982	49.38868	-3.267047	103.959381	49.506603	25.695116	103.485344	49.4476415	11.2140345	103.7223625	-64.6462835	12.0756715	93.0116015
-19.391081	23.715538	97.10804	-7.629603	11.669369	98.503342	49.396481	-3.154798	103.88311	49.485428	25.761751	103.599846	49.4409545	11.3034765	103.741478	-64.7001605	12.0352615	93.265206
-19.635239	24.502653	97.38903	-7.647079	11.69343	98.645691	49.420593	-3.056358	103.810211	49.505634	25.855398	103.704193	49.4631135	11.39952	103.757202	-64.7572715	11.98734	93.53418
-19.833927	25.29307	97.66655	-7.642733	11.706437	98.802979	49.411438	-2.97383	103.711998	49.550049	25.960041	103.754791	49.4807435	11.4931055	103.7333945	-64.7662095	11.9197685	93.8725635
-20.059111	26.474268	98.125763	-7.619622	11.729396	98.99881	49.348705	-2.843041	103.44278	49.587978	26.095327	103.768921	49.4683415	11.626143	103.6058505	-64.7075855	11.832649	94.3917695
-20.171068	27.258259	98.416862	-7.595608	11.762999	99.135292	49.288795	-2.752244	103.150139	49.592972	26.172647	103.737175	49.4408835	11.7102015	103.443657	-64.6320995	11.8157965	94.826927
-20.196339	28.068924	98.72551	-7.597175	11.776769	99.243187	49.189476	-2.641581	102.828941	49.600544	26.251062	103.656296	49.39501	11.8047405	103.2426185	-64.58936	11.7487975	95.2437555
-20.345518	28.808403	99.168243	-7.615215	11.868924	99.369141	49.083755	-2.496061	102.54998	49.597935	26.346668	103.601837	49.340845	11.9253035	103.0759085	-64.571275	11.8125445	95.6623735
-20.387203	29.548836	99.564392	-7.605191	11.88732	99.530342	48.988705	-2.339015	102.359749	49.62598	26.47369	103.555809	49.3073425	12.0673375	102.957779	-64.5177245	11.7073025	96.102905
-20.413897	30.248133	99.966896	-7.629142	11.965497	99.722931	48.9366	-2.15944	102.267708	49.678299	26.630205	103.514481	49.3074495	12.2353825	102.8910945	-64.5657335	11.6956115	96.5547675
-20.378462	30.911404	100.343063	-7.644415	12.08578	99.979851	48.906086	-1.989913	102.264771	49.710552	26.821941	103.484985	49.308319	12.416014	102.874878	-64.597149	11.755546	97.084824
-20.150835	31.831417	100.789215	-7.655962	12.295132	100.384689	48.876671	-1.754517	102.367416	49.711578	27.099327	103.459206	49.2941245	12.672405	102.913311	-64.6060485	11.917859	97.856067
-20.082891	32.422001	101.025497	-7.684113	12.43656	100.643265	48.82151	-1.608333	102.473137	49.679905	27.262724	103.413025	49.2507075	12.8271955	102.943081	-64.6189335	12.0459245	98.343449
-19.90023	32.947006	101.239899	-7.694537	12.544563	100.92598	48.750446	-1.498142	102.597725	49.648521	27.366123	103.355324	49.1994835	12.9339905	102.9765245	-64.5885575	12.1551355	98.8754355
-19.688938	33.451649	101.43058	-7.733594	12.627275	101.185677	48.690491	-1.43081	102.750481	49.612011	27.381399	103.321907	49.151251	12.9752945	103.036194	-64.618439	12.2792555	99.33516
-19.395933	33.892727	101.599335	-7.77859	12.721482	101.451965	48.637554	-1.410704	102.892731	49.592606	27.357409	103.301201	49.11508	12.9733525	103.096966	-64.67226	12.4696115	99.806964
-19.079517	34.278023	101.770576	-7.859067	12.798177	101.706161	48.557487	-1.440689	103.023087	49.56456	27.311676	103.306473	49.0610235	12.9354935	103.16478	-64.7791575	12.6608605	100.247542
-18.7052	34.595985	102.001862	-7.904723	12.825027	101.957771	48.458012	-1.468801	103.176964	49.540581	27.237925	103.367386	48.9992965	12.884562	103.272175	-64.8087425	12.765492	100.643367
-18.065252	34.965206	102.299347	-8.054001	12.884124	102.303383	48.334076	-1.500418	103.457466	49.476284	27.210155	103.56662	48.90518	12.8548685	103.512043	-65.013182	12.9133795	101.094723
-17.603012	35.158367	102.440437	-8.206503	12.960823	102.521667	48.242382	-1.514017	103.675964	49.402843	27.24094	103.788605	48.8226125	12.8634615	103.7322845	-65.2356185	13.0581845	101.3110495
-17.087643	35.346775	102.577522	-8.319451	12.986086	102.700653	48.153908	-1.497703	103.918091	49.322926	27.294308	104.04364	48.738417	12.8983025	103.9808655	-65.377319	13.0738695	101.4204405
-16.460804	35.500671	102.712906	-8.486164	13.070475	102.864365	48.056797	-1.438652	104.173851	49.250984	27.388508	104.289093	48.6538905	12.974928	104.231472	-65.6262185	13.166022	101.497258
-15.925777	35.601929	102.871338	-8.650829	13.162534	103.021027	47.950001	-1.377262	104.40229	49.160816	27.503855	104.53817	48.5554085	13.0632965	104.47023	-65.8570665	13.2617715	101.571824
-15.438265	35.666222	103.014755	-8.842864	13.255996	103.16713	47.838623	-1.292361	104.622246	49.042713	27.643221	104.78331	48.440668	13.17543	104.702778	-66.126396	13.336562	101.631482
-14.874813	35.723995	103.134727	-9.026492	13.386687	103.293106	47.752319	-1.191496	104.863251	48.910473	27.792656	105.04866	48.331396	13.30058	104.9559555	-66.38438	13.472794	101.6302565
-13.908622	35.655582	103.17086	-9.335952	13.565709	103.430664	47.646835	-1.010387	105.226662	48.696743	28.057688	105.358421	48.171789	13.5236505	105.2925415	-66.843693	13.6077675	101.5687865
-13.253084	35.617172	103.158333	-9.528522	13.697079	103.488556	47.546082	-0.879819	105.453812	48.530464	28.25738	105.527451	48.038273	13.6887805	105.4906315	-67.095317	13.7053775	101.4864805
-12.658204	35.507725	103.127762	-9.714067	13.79237	103.531136	47.432266	-0.727355	105.66584	48.334171	28.421518	105.664467	47.8832185	13.8470815	105.6651535	-67.3113525	13.7376585	101.3971185
-12.023222	35.388371	103.060341	-9.915691	13.905452	103.591179	47.310276	-0.571649	105.897751	48.139313	28.570541	105.752716	47.7247945	13.999446	105.8252335	-67.5561765	13.811458	101.3571245
-11.367034	35.214172	103.016708	-10.089166	14.007977	103.683151	47.186768	-0.434417	106.097519	47.911366	28.708256	105.828476	47.549067	14.1369195	105.9629975	-67.727399	13.8790345	101.4033045
-10.679857	35.009239	102.983055	-10.269979	14.082249	103.797615	47.064636	-0.292536	106.332802	47.685699	28.811562	105.939102	47.3751675	14.259513	106.135952	-67.9151255	13.904985	101.459278
-9.988448	34.817188	103.007248	-10.447463	14.139157	103.961494	46.948685	-0.183327	106.60051	47.484276	28.905031	106.051613	47.2164805	14.360852	106.3260615	-68.1114065	13.917462	101.5969265
-9.023314	34.429279	103.138031	-10.671549	14.231649	104.253044	46.765617	-0.07761	107.036575	47.204239	29.001097	106.319641	46.984928	14.4617435	106.678108	-68.328026	14.0015545	101.82798
-8.328735	34.195347	103.21109	-10.83164	14.24543	104.442856	46.654533	-0.027671	107.339462	47.049091	29.047098	106.548866	46.851812	14.5097135	106.944164	-68.515092	13.9811465	101.941548
-7.63898	33.919983	103.318237	-10.974789	14.292434	104.610634	46.549347	0.009727	107.607208	46.921921	29.092936	106.762268	46.735634	14.5513315	107.184738	-68.685212	14.0335365	102.03653
-6.927566	33.684784	103.455338	-11.127205	14.303448	104.761482	46.441738	0.046919	107.824051	46.772095	29.139482	106.991104	46.6069165	14.5932005	107.4075775	-68.8613265	14.0136955	102.1153865
-6.219456	33.399857	103.569687	-11.291218	14.35078	104.8871	46.326599	0.111995	108.025398	46.620781	29.195988	107.218376	46.47369	14.6539915	107.621887	-69.056126	14.0475685	102.152313
-5.58241	33.142796	103.711006	-11.456053	14.421277	105.001816	46.177837	0.272567	108.253769	46.474781	29.3006	107.434509	46.326309	14.7865835	107.844139	-69.238415	14.0559705	102.159493
-4.903916	32.908131	103.844368	-11.605732	14.498012	105.080391	46.10387	0.38566	108.38649	46.351288	29.447371	107.629906	46.227579	14.9165155	108.008198	-69.439043	14.0795085	102.152584
-3.916033	32.553253	103.938271	-11.847911	14.671704	105.127357	45.927063	0.663735	108.58567	46.173031	29.7048	107.888092	46.050047	15.1842675	108.236881	-69.745869	14.1591405	102.017833
-3.26895	32.324211	104.02739	-12.018249	14.846094	105.118347	45.815735	0.849764	108.666634	46.039207	29.893286	108.019653	45.927471	15.371525	108.3431435	-69.963969	14.320663	101.8935505
-2.650887	32.073193	104.069305	-12.191249	15.003008	105.073723	45.711563	1.06013	108.717712	45.898167	30.113325	108.153168	45.804865	15.5867275	108.43544	-70.187363	14.4192885	101.712006
-2.050544	31.891697	104.118607	-12.393085	15.155851	105.002678	45.586853	1.260973	108.756348	45.76178	30.327934	108.247673	45.6743165	15.7944535	108.5020105	-70.4604865	14.5172485	101.5033455
-1.436733	31.616301	104.110634	-12.580379	15.284246	104.914841	45.474148	1.427062	108.725525	45.625988	30.542532	108.317551	45.550068	15.984797	108.521538	-70.710826	14.583695	101.308144
-0.857537	31.398027	104.122887	-12.747152	15.427567	104.786369	45.329548	1.665784	108.701874	45.470131	30.742636	108.357712	45.3998395	16.20421	108.529793	-70.8941435	14.650924	101.042945
-0.313236	31.164759	104.093765	-12.913243	15.540907	104.677185	45.237358	1.821966	108.634888	45.335205	30.904755	108.338524	45.2862815	16.3633605	108.486706	-71.1127675	14.7184535	100.867664
0.485834	30.690081	104.058647	-13.124901	15.70443	104.504463	45.083996	2.090781	108.593788	45.097603	31.116856	108.334122	45.0907995	16.6038185	108.463955	-71.3406015	14.8050415	100.544971
1.008003	30.399546	104.05407	-13.249045	15.80765	104.457115	45.011959	2.229189	108.604607	44.966171	31.238329	108.346428	44.989065	16.733759	108.4755175	-71.487155	14.881541	100.4387125
1.495837	30.047026	104.073395	-13.360277	15.889694	104.454842	44.910984	2.416281	108.649025	44.841042	31.374125	108.359924	44.876013	16.895203	108.5044745	-71.596567	14.884185	100.4052095
1.974039	29.661251	104.103241	-13.466083	15.96266	104.51033	44.865757	2.519884	108.678833	44.718716	31.500105	108.423424	44.7922365	17.0099945	108.5511285	-71.7244025	14.9153255	100.4695315
2.408158	29.251116	104.181633	-13.548829	16.021669	104.562233	44.816078	2.623492	108.740906	44.627918	31.591972	108.478821	44.721998	17.107732	108.6098635	-71.819656	14.935606	100.5146025
2.793249	28.850237	104.282295	-13.648529	16.043402	104.631088	44.767517	2.731813	108.80072	44.52969	31.70225	108.564934	44.6486035	17.2170315	108.682827	-71.9456615	14.8697725	100.579349
3.143893	28.425608	104.380646	-13.7273	16.06098	104.680679	44.752544	2.802103	108.828758	44.441448	31.792557	108.685791	44.596996	17.29733	108.7572745	-72.051596	14.82463	100.6040835
3.677454	27.811333	104.552666	-13.84581	16.07605	104.758575	44.699936	2.917963	108.904991	44.352989	31.939428	108.866821	44.5264625	17.4286955	108.885906	-72.2180825	14.7234045	100.631244
3.994408	27.301111	104.61322	-13.925465	16.059343	104.777786	44.710518	2.983004	108.913994	44.295532	32.060577	109.019676	44.503025	17.5217905	108.966835	-72.353955	14.5968955	100.588737
4.240459	26.817646	104.679466	-13.961941	16.057499	104.771126	44.690342	3.051799	108.979439	44.276638	32.192604	109.190605	44.48349	17.6222015	109.085022	-72.407372	14.4927965	100.45723
4.458988	26.345284	104.763535	-13.993946	16.059212	104.760231	44.686489	3.152179	109.031677	44.279442	32.312019	109.320702	44.4829655	17.732099	109.1761895	-72.4708575	14.386325	100.3442725
4.633942	25.807671	104.832474	-14.019826	16.080988	104.746399	44.725498	3.229627	109.020554	44.271191	32.480995	109.491364	44.4983445	17.855311	109.255959	-72.5379965	14.306665	100.236839
4.750256	25.276857	104.888168	-14.028482	16.102064	104.776489	44.72905	3.324175	109.012917	44.287659	32.608013	109.578201	44.5083545	17.966094	109.295559	-72.5653185	14.238034	100.257419
4.855492	24.748165	104.941322	-14.035042	16.143171	104.817451	44.720867	3.425595	108.977554	44.325508	32.711342	109.610115	44.5231875	18.0684685	109.2938345	-72.5932715	14.2178735	100.3410675
4.933941	23.88975	104.951271	-14.022045	16.19908	104.845741	44.668312	3.616207	108.899391	44.327225	32.839565	109.613266	44.4977685	18.227886	109.2563285	-72.5418585	14.170274	100.4351535
4.940691	23.312773	104.906845	-14.033288	16.225039	104.845093	44.67654	3.665211	108.811058	44.31068	32.898899	109.527603	44.49361	18.282055	109.1693305	-72.560186	14.168023	100.5208555
4.927692	22.686985	104.830872	-14.051466	16.273157	104.822159	44.646496	3.742836	108.730003	44.247761	32.889496	109.413826	44.4471285	18.316166	109.0719145	-72.5500605	14.230148	100.5724035
4.849277	22.106388	104.719902	-14.110324	16.32329	104.782257	44.615189	3.811815	108.641136	44.180786	33.024105	109.237122	44.3979875	18.41796	108.939129	-72.6186355	14.22862	100.625385
4.692795	21.528143	104.615952	-14.131819	16.33526	104.750023	44.580002	3.900532	108.572937	44.067013	33.087341	109.077332	44.3235075	18.4939365	108.8251345	-72.5871455	14.1765835	100.6749115
4.528358	20.883032	104.517731	-14.189018	16.38118	104.745087	44.571648	3.983688	108.503189	43.934982	33.15834	108.91864	44.253315	18.571014	108.7109145	-72.631351	14.191346	100.7792595
4.363716	20.233778	104.45768	-14.252874	16.407043	104.737762	44.536827	4.069078	108.475662	43.805317	33.213661	108.730209	44.171072	18.6413695	108.6029355	-72.67682	14.1727165	100.8725885
4.022223	19.298822	104.347702	-14.363337	16.451588	104.738571	44.468506	4.157536	108.427582	43.56588	33.28767	108.550514	44.017193	18.722603	108.489048	-72.743867	14.180573	100.988094
3.739242	18.659002	104.270935	-14.451551	16.465326	104.744591	44.416027	4.166729	108.397141	43.44804	33.291355	108.373383	43.9320335	18.729042	108.385262	-72.8351355	14.20161	101.10392
3.44704	18.023495	104.226303	-14.521792	16.494982	104.741791	44.364235	4.165805	108.3321	43.33672	33.283978	108.231041	43.8504775	18.7248915	108.2815705	-72.8940615	14.2650725	101.2020115
3.02492	17.464731	104.211357	-14.584446	16.507322	104.778076	44.287472	4.159031	108.309662	43.220402	33.252697	108.143745	43.753937	18.705864	108.2267035	-72.922829	14.30878	101.3294485
2.577292	16.927128	104.259514	-14.644482	16.490465	104.866203	44.227646	4.158252	108.311546	43.136097	33.219036	108.068832	43.6818715	18.688644	108.190189	-72.9708355	14.292286	101.542217
2.157684	16.415331	104.30307	-14.676587	16.491825	104.952827	44.184975	4.142674	108.32032	43.054523	33.179726	108.051804	43.619749	18.6612	108.186062	-72.972923	14.32245	101.719592
1.70262	15.904339	104.367706	-14.690547	16.477451	105.047462	44.155148	4.10086	108.312141	43.012852	33.143208	108.041595	43.584	18.622034	108.176868	-72.965094	14.332868	101.918056
1.004926	15.254487	104.373291	-14.648354	16.441248	105.116379	44.115402	4.004498	108.19986	42.975338	33.064346	108.04142	43.54537	18.534422	108.12064	-72.842078	14.348074	102.112118
0.584678	14.857038	104.312958	-14.598309	16.394876	105.101585	44.061935	3.896496	108.09816	42.973465	32.970299	108.036957	43.5177	18.4333975	108.0675585	-72.714318	14.3563545	102.1356115
0.112422	14.544336	104.22628	-14.597511	16.386686	105.065598	44.031593	3.78396	107.989525	43.015022	32.879868	108.024002	43.5233075	18.331914	108.0067635	-72.7183295	14.441458	102.1244325
-0.383341	14.249243	104.11174	-14.500257	16.288618	104.949997	44.040398	3.678609	107.835815	43.050957	32.79932	108.077072	43.5456775	18.2389645	107.9564435	-72.5461915	14.3382715	101.9435505
-0.872354	13.953547	103.997314	-14.475195	16.184048	104.836342	44.027813	3.551705	107.683243	43.087257	32.722481	108.120705	43.557535	18.137093	107.901974	-72.507925	14.231003	101.77071
-1.306747	13.674114	103.848305	-14.42357	16.08979	104.716873	43.995426	3.449076	107.507637	43.111683	32.643837	108.184944	43.5535545	18.0464565	107.8462905	-72.4006945	14.1331235	101.5874555
-1.74947	13.336365	103.720451	-14.410337	15.996918	104.605011	43.970169	3.402833	107.32254	43.121113	32.597904	108.291542	43.545641	18.0003685	107.807041	-72.366315	13.9934675	101.402981
-2.388532	12.927219	103.57914	-14.394969	15.860929	104.531082	43.918999	3.387027	107.139252	43.151836	32.568665	108.508385	43.5354175	17.977846	107.8238185	-72.3253555	13.744012	101.2383455
-2.826229	12.604943	103.509369	-14.391873	15.810469	104.495003	43.905388	3.407557	107.066574	43.18243	32.59248	108.646439	43.543909	18.0000185	107.8565065	-72.327655	13.6209195	101.1334995
-3.165277	12.203577	103.443565	-14.380738	15.76813	104.482376	43.875591	3.443141	107.009102	43.188591	32.649559	108.710373	43.532091	18.04635	107.8597375	-72.293567	13.48991	101.1050145
-3.567732	11.852026	103.337502	-14.376741	15.792736	104.421249	43.860458	3.538957	106.923714	43.164471	32.704346	108.709808	43.5124645	18.1216515	107.816761	-72.2659465	13.4638205	101.025737
-4.0061	11.449816	103.254684	-14.362231	15.77586	104.402122	43.849819	3.63364	106.821037	43.1049	32.759026	108.683014	43.4773595	18.196333	107.7520255	-72.2018215	13.355387	101.0522185
-4.425784	11.015171	103.149605	-14.396702	15.849527	104.355217	43.813557	3.742556	106.728317	43.014565	32.829906	108.651268	43.414061	18.286231	107.6897925	-72.207465	13.412823	101.0206415
-4.878623	10.582807	103.062614	-14.331591	15.821367	104.313911	43.811291	3.828195	106.668678	42.964481	32.881454	108.613655	43.387886	18.3548245	107.6411665	-72.051068	13.2879095	100.9866555
-5.533283	9.839029	102.948128	-14.329295	15.791111	104.268028	43.827637	3.885233	106.637444	42.955448	32.96212	108.54335	43.3915425	18.4236765	107.590397	-72.0501325	13.1585455	100.945659
-5.922978	9.261425	102.858971	-14.323695	15.773584	104.243675	43.849476	3.903188	106.645691	42.963074	32.978054	108.475075	43.406275	18.440621	107.560383	-72.053665	13.106547	100.926967
-6.320471	8.633698	102.814377	-14.318961	15.766793	104.214607	43.90731	3.947502	106.685707	42.992634	32.944168	108.325752	43.449972	18.445835	107.5057295	-72.087894	13.087751	100.9234845
-6.784068	8.031675	102.789009	-14.301747	15.760904	104.147316	43.966225	4.012245	106.774269	43.026077	32.905972	108.098244	43.496151	18.4591085	107.4362565	-72.099645	13.0626995	100.8583755
-7.166606	7.352863	102.729012	-14.293066	15.78007	104.091522	44.03804	4.104896	106.855499	42.962391	32.914413	107.920113	43.5002155	18.5096545	107.387806	-72.0863475	13.0504855	100.795238
-7.63709	6.677846	102.687851	-14.262557	15.793398	103.997459	44.106083	4.204801	106.954887	42.842293	32.973751	107.800201	43.474188	18.589276	107.377544	-71.999302	12.99752	100.617374
-8.080817	6.010196	102.64666	-14.25719	15.801384	103.931427	44.194523	4.299674	107.059479	42.775631	33.03791	107.695793	43.485077	18.668792	107.377636	-71.999457	12.933976	100.485218
-8.76646	4.961555	102.627899	-14.249067	15.782701	103.841972	44.326458	4.388074	107.239243	42.715332	33.124325	107.671806	43.520895	18.7561995	107.4555245	-72.019029	12.8092025	100.2284195
-9.240808	4.256275	102.618584	-14.252236	15.757324	103.80603	44.419342	4.402016	107.339714	42.712135	33.139671	107.684311	43.5657385	18.7708435	107.5120125	-72.0702105	12.7438045	100.1000475
-9.739492	3.567172	102.560638	-14.227098	15.716516	103.73539	44.490761	4.376003	107.368027	42.734932	33.115551	107.703819	43.6128465	18.745777	107.535923	-72.0670425	12.687255	99.934857
-10.28614	2.856553	102.39415	-14.215024	15.632352	103.645409	44.568333	4.34247	107.353851	42.782352	33.061729	107.690941	43.6753425	18.7020995	107.522396	-72.1053905	12.5626045	99.768422
-10.806314	2.183539	102.277634	-14.152697	15.582577	103.544533	44.64933	4.310325	107.276009	42.820946	33.016567	107.64238	43.735138	18.663446	107.4591945	-72.040532	12.501708	99.6298715
-11.21842	1.435825	102.086426	-14.083667	15.544746	103.446487	44.719734	4.318973	107.221054	42.871738	32.978764	107.567551	43.795736	18.6488685	107.3943025	-71.96307	12.4406235	99.4986715
-11.824066	0.727987	102.002419	-14.035407	15.573361	103.415344	44.836842	4.368518	107.148682	42.921913	32.990406	107.490982	43.8793775	18.679462	107.319832	-71.9501915	12.46726	99.510856
-12.614393	-0.318465	101.90834	-13.813249	15.531313	103.346146	44.996677	4.464601	107.037506	43.034626	33.127895	107.253159	44.0156515	18.796248	107.1453325	-71.6421495	12.266378	99.5469595
-13.225466	-0.990002	101.854836	-13.734141	15.625656	103.287445	45.064064	4.524283	106.947456	43.136604	33.231323	106.950607	44.100334	18.877803	106.9490315	-71.568616	12.373509	99.6258585
-13.71688	-1.739272	101.726105	-13.576805	15.635962	103.145348	45.120731	4.562241	106.821869	43.197098	33.35593	106.610909	44.1589145	18.9590855	106.716389	-71.3125245	12.3128385	99.574307
-14.281452	-2.374604	101.623978	-13.471588	15.709225	102.974892	45.161407	4.615309	106.680122	43.182899	33.536819	106.39045	44.172153	19.076064	106.535286	-71.115329	12.342386	99.414498
-14.782846	-3.090672	101.53643	-13.338966	15.762858	102.81694	45.179058	4.656281	106.591675	43.183079	33.675064	106.166733	44.1810685	19.1656725	106.379204	-70.8590005	12.3600435	99.254676
-15.465858	-3.712653	101.566933	-13.241416	15.812503	102.696953	45.213558	4.65679	106.495132	43.221752	33.79269	105.902634	44.217655	19.22474	106.198883	-70.700487	12.400266	99.195023
-16.025042	-4.417999	101.56485	-13.147032	15.844244	102.612999	45.229748	4.662594	106.406631	43.244919	33.818008	105.702087	44.2373335	19.240301	106.054359	-70.5313975	12.448187	99.171639
-16.910038	-5.324185	101.659821	-13.002819	15.881598	102.524223	45.253571	4.620525	106.335983	43.314014	33.694572	105.371216	44.2837925	19.1575485	105.8535995	-70.2894305	12.6056475	99.1948465
-17.542461	-5.893007	101.781487	-12.89718	15.880552	102.486107	45.279491	4.571418	106.272377	43.354595	33.59293	105.158104	44.317043	19.082174	105.7152405	-70.111403	12.67893	99.2569735
-18.186388	-6.437395	101.875343	-12.784168	15.877347	102.431557	45.313442	4.54327	106.239975	43.409996	33.402271	105.026093	44.361719	18.9727705	105.633034	-69.930055	12.7819235	99.23008
-18.784258	-6.966327	102.005028	-12.676376	15.824133	102.414345	45.351662	4.49752	106.263588	43.496483	33.17342	104.91893	44.4240725	18.83547	105.591259	-69.7768245	12.812796	99.237431
-19.400047	-7.434964	102.168655	-12.590742	15.742689	102.418472	45.389709	4.426363	106.326675	43.591953	32.871098	104.823708	44.490831	18.6487305	105.5751915	-69.672315	12.8366475	99.2617525
-20.044966	-7.844667	102.338303	-12.497274	15.637814	102.413429	45.428356	4.29321	106.415474	43.676304	32.576698	104.761955	44.55233	18.434954	105.5887145	-69.546878	12.840674	99.2381435
-20.752024	-8.218266	102.575066	-12.401329	15.512718	102.438667	45.442326	4.120616	106.498634	43.7789	32.337318	104.654228	44.610613	18.228967	105.576431	-69.413271	12.796469	99.300903
-21.687456	-8.62977	102.942017	-12.259215	15.312544	102.475449	45.529198	3.827984	106.659279	43.916058	31.986614	104.50119	44.722628	17.907299	105.5802345	-69.241058	12.717789	99.3706635
-22.293707	-8.801293	103.239861	-12.177428	15.202318	102.526077	45.605686	3.661959	106.824203	44.010971	31.819206	104.421173	44.8083285	17.7405825	105.622688	-69.1631845	12.6640535	99.429466
-22.848759	-8.923901	103.504791	-12.128488	15.091356	102.576134	45.738647	3.518814	106.941101	44.078087	31.710783	104.348076	44.908367	17.6147985	105.6445885	-69.165343	12.5679135	99.5076795
-23.41358	-8.952184	103.69384	-12.062244	14.971164	102.617661	45.81662	3.430244	107.060944	44.111668	31.603783	104.280914	44.964144	17.5170135	105.670929	-69.088632	12.4253145	99.564393
-24.006508	-8.875695	103.854027	-11.997051	14.865114	102.640556	45.920235	3.360234	107.087578	44.114746	31.556774	104.202507	45.0174905	17.458504	105.6450425	-69.0115925	12.271724	99.6360695
-24.527109	-8.737546	103.89267	-11.935201	14.763117	102.615974	45.986862	3.299196	107.036568	44.163383	31.421312	104.071106	45.0751225	17.360254	105.553837	-68.9455245	12.16598	99.678111
-25.02153	-8.458016	103.813148	-11.878978	14.649386	102.548012	46.008018	3.214806	106.954727	44.21423	31.316095	103.961494	45.111124	17.2654505	105.4581105	-68.86908	12.0333215	99.6379135
-25.697866	-7.902781	103.451088	-11.807535	14.479433	102.421165	46.011021	3.076299	106.72641	44.322269	31.19455	103.882515	45.166645	17.1354245	105.3044625	-68.781715	11.8234415	99.5378675
-26.115721	-7.468839	103.13636	-11.7718	14.369728	102.30616	45.985283	2.96681	106.551071	44.38847	31.123308	103.909088	45.1868765	17.045059	105.2300795	-68.7304765	11.694397	99.3822405
-26.509295	-6.922425	102.753769	-11.695898	14.257191	102.2061	45.952778	2.86252	106.384232	44.489075	31.041092	103.978943	45.2209265	16.951806	105.1815875	-68.6127225	11.562576	99.2306125
-26.879948	-6.292196	102.351257	-11.638897	14.171674	102.086792	45.915924	2.76512	106.205368	44.587139	30.982185	104.071335	45.2515315	16.8736525	105.1383515	-68.5293255	11.4696955	99.0352325
-27.175308	-5.566366	102.027771	-11.582067	14.118011	101.978622	45.900951	2.684787	106.056717	44.677597	30.960703	104.141975	45.289274	16.822745	105.099346	-68.453408	11.413277	98.857898
-27.476585	-4.800369	101.680885	-11.511035	14.089799	101.859795	45.92326	2.680068	105.939064	44.776405	30.963001	104.219498	45.3498325	16.8215345	105.079281	-68.3719025	11.3580635	98.640309
-27.680864	-4.01763	101.433769	-11.464918	14.093846	101.767708	45.969002	2.706084	105.839752	44.850143	31.040653	104.297447	45.4095725	16.8733685	105.0685995	-68.3394085	11.3143235	98.4668165
-27.951851	-2.717441	101.123299	-11.414032	14.126408	101.661957	45.992752	2.834941	105.762695	44.911949	31.237068	104.407791	45.4523505	17.0360045	105.085243	-68.2804145	11.2168115	98.238671
-28.099993	-1.745903	100.998772	-11.377902	14.161279	101.61158	46.034851	2.922283	105.736389	44.948318	31.388536	104.501953	45.4915845	17.1554095	105.119171	-68.2473885	11.1671485	98.103989
-28.256113	-0.787997	100.877655	-11.371245	14.223022	101.597961	46.064167	3.010442	105.731293	44.977833	31.52697	104.638115	45.521	17.268706	105.184704	-68.26349	11.177338	98.011218
-28.332401	0.141544	100.728653	-11.359074	14.241163	101.586876	46.071049	3.077617	105.769478	45.021687	31.620003	104.829369	45.546368	17.34881	105.2994235	-68.264516	11.133516	97.8743285
-28.406834	1.119596	100.574638	-11.363849	14.248486	101.578941	46.088402	3.08846	105.811707	45.105232	31.663528	105.054237	45.596817	17.375994	105.432972	-68.324515	11.120978	97.72491
-28.440226	2.160962	100.384438	-11.372616	14.236585	101.561249	46.099926	3.077615	105.837074	45.197426	31.703928	105.291298	45.648676	17.3907715	105.564186	-68.393908	11.0823985	97.558312
-28.52494	3.181638	100.216797	-11.376366	14.226298	101.519104	46.102177	3.078149	105.803719	45.288498	31.71863	105.507317	45.6953375	17.3983895	105.655518	-68.4480695	11.0542065	97.38269
-28.519171	4.638943	99.855247	-11.324979	14.20476	101.370026	46.092056	3.111788	105.669144	45.43848	31.769041	105.717674	45.765268	17.4404145	105.693409	-68.415226	10.9691055	97.046643
-28.459269	5.625907	99.610268	-11.313067	14.198044	101.216972	46.121777	3.177429	105.504822	45.514877	31.817144	105.780968	45.818327	17.4972865	105.642895	-68.444461	10.8988015	96.791049
-28.376394	6.616382	99.351433	-11.279889	14.217377	101.028168	46.137032	3.291949	105.289902	45.554733	31.91383	105.780258	45.8458825	17.6028895	105.53508	-68.4056605	10.8318645	96.521256
-28.372864	7.558253	99.087311	-11.233832	14.24693	100.801506	46.142193	3.44406	105.093018	45.563786	32.035065	105.768494	45.8529895	17.7395625	105.430756	-68.3206535	10.7542975	96.172256
-28.315804	8.446161	98.790619	-11.201332	14.323129	100.559319	46.156429	3.609611	104.914703	45.5355	32.197666	105.731323	45.8459645	17.9036385	105.323013	-68.2486285	10.7426195	95.795625
-28.227186	9.265908	98.62291	-11.204786	14.380004	100.36689	46.14621	3.777494	104.783356	45.481853	32.366734	105.643372	45.8140315	18.072114	105.213364	-68.2236035	10.687894	95.520416
-28.120052	10.087807	98.478058	-11.220835	14.442653	100.195625	46.127819	3.940077	104.695427	45.403156	32.498703	105.581734	45.7654875	18.21939	105.1385805	-68.2071575	10.665916	95.2526695
-28.028334	11.276768	98.370865	-11.25556	14.540659	100.052353	46.102001	4.100355	104.642212	45.284073	32.684467	105.429924	45.693037	18.392411	105.036068	-68.204157	10.688907	95.068638
-27.96616	11.982567	98.461159	-11.303185	14.587564	100.033913	46.071815	4.195408	104.624176	45.197037	32.759014	105.325439	45.634426	18.477211	104.9748075	-68.240796	10.697917	95.0930185
-27.872953	12.627149	98.556313	-11.339029	14.625613	100.082275	46.029667	4.248664	104.620865	45.093788	32.826717	105.258499	45.5617275	18.5376905	104.939682	-68.2397855	10.7135355	95.224868
-27.777967	13.222061	98.674004	-11.387643	14.608529	100.15564	45.983105	4.27389	104.600082	45.074818	32.767326	105.105415	45.5289615	18.520608	104.8527485	-68.3042475	10.69645	95.4585315
-27.699903	13.761464	98.877296	-11.449587	14.585874	100.254868	45.914459	4.276731	104.564514	45.003197	32.711143	104.986084	45.458828	18.493937	104.775299	-68.358002	10.677811	95.734437
-27.538013	14.301686	99.059807	-11.473532	14.54295	100.376358	45.844307	4.263638	104.520103	44.938633	32.642086	104.883324	45.39147	18.452862	104.7017135	-68.338534	10.633038	96.0510025
-27.400061	14.844341	99.219421	-11.512301	14.500398	100.498642	45.789787	4.223996	104.510895	44.890343	32.547779	104.769684	45.340065	18.3858875	104.6402895	-68.364667	10.6149085	96.3569945
-27.214544	15.555687	99.521797	-11.592052	14.41394	100.66246	45.701401	4.158965	104.540977	44.799858	32.447849	104.649208	45.2506295	18.303407	104.5950925	-68.4347335	10.524473	96.7298275
-27.006031	16.031601	99.662369	-11.631832	14.3717	100.770477	45.653427	4.123429	104.575439	44.723351	32.374512	104.626068	45.188389	18.2489705	104.6007535	-68.452053	10.4944295	96.9402005
-26.818884	16.474333	99.746872	-11.681662	14.339219	100.837151	45.579273	4.063274	104.650581	44.67086	32.310925	104.57106	45.1250665	18.1870995	104.6108205	-68.4883905	10.4913385	97.0634815
-26.641167	16.87672	99.791862	-11.740959	14.327028	100.886711	45.521267	4.017057	104.719833	44.59063	32.262142	104.526611	45.0559485	18.1395995	104.623222	-68.5378665	10.5144565	97.1502
-26.431572	17.273367	99.857376	-11.790566	14.313093	100.944916	45.472614	4.008646	104.821136	44.499214	32.228298	104.510429	44.985914	18.118472	104.6657825	-68.567046	10.507714	97.2240495
-26.206562	17.714293	99.86544	-11.869219	14.271654	101.007202	45.448528	3.998782	104.926613	44.42308	32.203133	104.482758	44.935804	18.1009575	104.7046855	-68.674242	10.4423505	97.3097185
-25.950876	18.103855	99.88929	-11.905944	14.252914	101.050865	45.416908	3.993369	105.016121	44.329178	32.196732	104.460419	44.873043	18.0950505	104.73827	-68.684931	10.4107775	97.36346
-25.537136	18.717764	99.92144	-11.973374	14.21023	101.103462	45.409931	3.966267	105.141243	44.246464	32.159081	104.392715	44.8281975	18.062674	104.766979	-68.7749455	10.357786	97.439945
-25.20009	19.097427	99.931244	-11.998538	14.166016	101.108147	45.398849	3.92677	105.196724	44.198387	32.128086	104.338539	44.798618	18.027428	104.7676315	-68.795694	10.304604	97.4486625
-24.849215	19.520491	99.917953	-12.034078	14.090904	101.128021	45.381271	3.872462	105.26812	44.123356	32.060371	104.313454	44.7523135	17.9664165	104.790787	-68.8204695	10.2153915	97.465255
-24.519176	19.912846	99.884796	-12.031666	14.002403	101.140419	45.367466	3.799805	105.3563	44.090675	31.980085	104.290199	44.7290705	17.889945	104.8232495	-68.7924025	10.114861	97.4575885
-24.228987	20.287846	99.865166	-12.046075	13.906722	101.151894	45.350163	3.723625	105.473495	44.085876	31.898058	104.277023	44.7180195	17.8108415	104.875259	-68.8101695	10.0026025	97.428529
-23.835691	20.704689	99.800133	-12.061243	13.787373	101.170647	45.339874	3.626111	105.59375	44.076889	31.823725	104.260925	44.7083815	17.724918	104.9273375	-68.8308675	9.849828	97.4139565
-23.43251	21.129898	99.712868	-12.066061	13.690031	101.182152	45.329914	3.545089	105.706894	44.066887	31.749243	104.245331	44.6984005	17.647166	104.9761125	-68.8305225	9.732896	97.3881915
-22.895441	21.847162	99.703201	-12.06637	13.518407	101.212395	45.344917	3.432967	105.895409	44.05481	31.633768	104.252647	44.6998635	17.5333675	105.074028	-68.8326035	9.5034465	97.350762
-22.445724	22.374985	99.673729	-12.068951	13.427379	101.260063	45.364365	3.362704	106.007278	44.07082	31.564272	104.296753	44.7175925	17.463488	105.1520155	-68.8554945	9.39127	97.3681105
-22.005951	22.899563	99.62587	-12.042682	13.372392	101.276657	45.398502	3.318103	106.097282	44.103584	31.520617	104.350433	44.751043	17.41936	105.2238575	-68.836407	9.325424	97.3294565
-21.584381	23.476715	99.576294	-12.039784	13.329494	101.267067	45.438076	3.251514	106.125389	44.145596	31.494328	104.3843	44.791836	17.372921	105.2548445	-68.871404	9.286067	97.2792895
-21.067949	24.108223	99.525002	-12.027349	13.286255	101.252068	45.389748	3.233295	106.125732	44.172173	31.457186	104.41713	44.7809605	17.3452405	105.271431	-68.8356585	9.2272695	97.232705
-20.659124	24.784267	99.531776	-12.013747	13.262876	101.241974	45.375908	3.21469	106.038681	44.214169	31.423134	104.451286	44.7950385	17.318912	105.2449835	-68.8225325	9.20684	97.2389645
-20.181564	25.500288	99.611397	-12.012135	13.218227	101.232002	45.355301	3.199479	105.903778	44.267288	31.431324	104.479965	44.8112945	17.3154015	105.1918715	-68.8355645	9.1210525	97.2721325
-19.452	26.608521	99.658691	-11.976444	13.1874	101.186096	45.322506	3.197338	105.695831	44.304482	31.480286	104.5653	44.813494	17.338812	105.1305655	-68.766382	9.035988	97.2416265
-18.983755	27.347548	99.702881	-11.968548	13.212791	101.139275	45.309948	3.226789	105.566956	44.324989	31.53618	104.634079	44.8174685	17.3814845	105.1005175	-68.7545645	9.0440975	97.1780325
-18.459446	28.150171	99.73558	-11.997075	13.2586	101.105179	45.27158	3.268872	105.446373	44.315147	31.626028	104.698051	44.7933635	17.44745	105.072212	-68.7875135	9.06975	97.138146
-17.98831	28.986389	99.822197	-12.043619	13.331059	101.086281	45.223099	3.335806	105.371788	44.307999	31.693558	104.734207	44.765549	17.514682	105.0529975	-68.852787	9.147436	97.1195645
-17.427731	29.799839	99.830307	-12.037781	13.338701	101.033524	45.186317	3.405225	105.326271	44.256191	31.829235	104.807365	44.721254	17.61723	105.066818	-68.796816	9.060172	97.00023
-16.904125	30.57901	99.839249	-12.093238	13.386914	101.017212	45.134464	3.464736	105.281746	44.237225	31.868822	104.813835	44.6858445	17.666779	105.0477905	-68.8723205	9.107049	96.9866335
-16.37837	31.363705	99.871773	-12.156831	13.418434	101.005112	45.063583	3.517707	105.236259	44.18483	31.906267	104.848267	44.6242065	17.711987	105.042263	-68.9378685	9.124881	96.967961
-15.595124	32.558296	99.993912	-12.247696	13.406038	100.957474	45.00877	3.522291	105.142715	44.122757	31.896561	104.939476	44.5657635	17.709426	105.0410955	-69.0611555	9.10265	96.8738525
-15.021346	33.360699	100.109085	-12.309143	13.362357	100.936798	44.94799	3.467049	105.01783	44.085232	31.853348	105.035149	44.516611	17.6601985	105.0264895	-69.134897	9.0645155	96.8471065
-14.46698	34.083477	100.271812	-12.363823	13.284683	100.907753	44.921474	3.371644	104.852379	44.06451	31.836519	105.13401	44.492992	17.6040815	104.9931945	-69.220638	8.9652845	96.8223115
-13.885026	34.809555	100.443604	-12.404682	13.220871	100.859665	44.91259	3.234705	104.592659	44.086369	31.745752	105.212852	44.4994795	17.4902285	104.9027555	-69.3088435	8.9515135	96.8165745
-13.276337	35.486301	100.703453	-12.393267	13.124859	100.807045	44.891762	3.118618	104.352081	44.134758	31.646183	105.275978	44.51326	17.3824005	104.8140295	-69.299794	8.8673175	96.8000605
-12.638882	36.19722	101.028679	-12.373377	13.053441	100.829865	44.876255	3.059927	104.198662	44.35429	31.473017	105.324684	44.6152725	17.266472	104.761673	-69.3620265	8.84041	96.898057
-11.977432	36.817879	101.384262	-12.368219	13.004623	100.915489	44.88303	3.051613	104.101112	44.446411	31.456398	105.507614	44.6647205	17.2540055	104.804363	-69.4011585	8.7552405	97.026615
-11.013165	37.644592	101.875076	-12.341084	12.997357	101.080025	44.876492	3.094185	104.047775	44.580982	31.534567	105.744377	44.728737	17.314376	104.896076	-69.410905	8.680338	97.263974
-10.360124	38.134888	102.15937	-12.343204	13.069465	101.153244	44.876244	3.180694	104.009201	44.626762	31.625717	105.842781	44.751503	17.4032055	104.925991	-69.437911	8.7357245	97.380497
-9.658645	38.614388	102.389313	-12.334978	13.129081	101.209816	44.864555	3.288501	103.982735	44.619827	31.748634	105.95018	44.742191	17.5185675	104.9664575	-69.412147	8.7395945	97.4531745
-8.987676	39.018528	102.546181	-12.37318	13.213994	101.269768	44.83392	3.42659	104.006836	44.573109	31.860531	106.043938	44.7035145	17.6435605	105.025387	-69.4498745	8.7844275	97.514149
-8.342752	39.290146	102.643761	-12.441036	13.297451	101.291786	44.824497	3.533119	104.076317	44.540112	31.955725	106.099251	44.6823045	17.744422	105.087784	-69.5643765	8.85048	97.495788
-7.699409	39.480782	102.735542	-12.531932	13.386371	101.32811	44.820377	3.647366	104.158424	44.46003	32.07386	106.181274	44.6402035	17.860613	105.169849	-69.7040675	8.912129	97.486371
-7.062732	39.642826	102.795235	-12.615679	13.46907	101.388123	44.797558	3.734887	104.255966	44.279488	32.218346	106.314934	44.538523	17.9766165	105.28545	-69.769881	8.9615235	97.490796
-5.998764	39.742237	102.857735	-12.700887	13.532308	101.515686	44.770432	3.787263	104.445007	44.242332	32.278488	106.353119	44.506382	18.0328755	105.399063	-69.908156	9.0317405	97.632309
-5.328106	39.707912	102.897522	-12.760623	13.595345	101.594017	44.731365	3.818448	104.621529	44.220329	32.275509	106.37854	44.475847	18.0469785	105.5000345	-69.997093	9.1437115	97.6879995
-4.743756	39.62273	102.954948	-12.816638	13.647858	101.709366	44.749336	3.839179	104.806709	44.193481	32.293968	106.422699	44.4714085	18.0665735	105.614704	-70.1046845	9.2291425	97.804028
-4.131209	39.425663	102.958771	-12.885682	13.678211	101.848282	44.808918	3.837084	104.99511	44.150444	32.326267	106.472801	44.479681	18.0816755	105.7339555	-70.251045	9.2747465	97.9626085
-3.510325	39.184776	102.956902	-12.913145	13.727425	101.996971	44.830685	3.827233	105.181358	44.079144	32.362228	106.548653	44.4549145	18.0947305	105.8650055	-70.2812045	9.3601195	98.1289365
-2.91163	38.8689	103.019081	-12.96569	13.762609	102.135727	44.851391	3.81201	105.372955	44.023792	32.379768	106.611954	44.4375915	18.095889	105.9924545	-70.3689715	9.429329	98.2789995
-2.343979	38.480247	103.067444	-12.990311	13.822725	102.293243	44.888802	3.794197	105.542412	44.011585	32.377518	106.651672	44.4501935	18.0858575	106.097042	-70.4308155	9.5595925	98.489444
-1.502746	37.844505	103.148285	-13.047115	13.886714	102.4953	44.911491	3.752935	105.774391	43.963978	32.386875	106.756172	44.4377345	18.069905	106.2652815	-70.5319645	9.703523	98.7253185
-0.981153	37.346783	103.211258	-13.060159	13.911118	102.557877	44.926586	3.727811	105.880081	43.946598	32.36742	106.839439	44.436592	18.0476155	106.35976	-70.55691	9.7746205	98.755994
-0.487129	36.829781	103.251648	-13.072041	13.927938	102.591614	44.958748	3.700318	105.916885	43.939217	32.363304	106.915192	44.4489825	18.031811	106.4160385	-70.5930645	9.824065	98.7671895
0.010822	36.266155	103.309647	-13.075824	13.937466	102.618317	45.000301	3.679866	105.909431	43.922508	32.370193	106.979874	44.4614045	18.0250295	106.4446525	-70.6130525	9.8499025	98.7919815
0.447496	35.587498	103.402283	-13.052127	13.959877	102.66037	45.034851	3.693096	105.878815	43.909027	32.369827	107.037163	44.471939	18.0314615	106.457989	-70.576193	9.8882925	98.862751
0.915426	34.929436	103.473518	-13.011444	13.969907	102.721634	45.070984	3.713311	105.847527	43.929886	32.375629	107.06414	44.500435	18.04447	106.4558335	-70.523323	9.895344	98.9874345
1.335605	34.223927	103.564117	-12.950769	14.006658	102.825966	45.108238	3.726036	105.822624	43.95356	32.396111	107.069107	44.530899	18.0610735	106.4458655	-70.432437	9.9522425	99.2060665
1.937512	33.094742	103.5625	-12.911412	14.063944	102.98333	45.121185	3.74351	105.862358	43.971245	32.399128	107.040154	44.546215	18.071319	106.451256	-70.369039	10.056569	99.515404
2.290675	32.265915	103.539612	-12.931113	14.108152	103.110207	45.111065	3.764039	105.904564	43.932922	32.405647	106.969536	44.5219935	18.084843	106.43705	-70.3842195	10.131461	99.783364
2.640836	31.383398	103.51313	-12.955849	14.164749	103.254425	45.077431	3.803724	105.973099	43.871853	32.387497	106.82843	44.474642	18.0956105	106.4007645	-70.38634	10.2338875	100.1080855
2.966786	30.506495	103.43454	-12.971485	14.253086	103.38279	45.061638	3.849144	106.063927	43.7715	32.355423	106.681381	44.416569	18.1022835	106.372654	-70.359539	10.4038885	100.392926
3.212959	29.602169	103.30323	-12.994383	14.296922	103.492096	45.061695	3.863121	106.16156	43.642559	32.369278	106.454597	44.352127	18.1161995	106.3080785	-70.340893	10.4776445	100.6761135
3.496722	28.677971	103.107323	-13.068756	14.372368	103.570152	45.065933	3.883379	106.252014	43.508972	32.34338	106.184174	44.2874525	18.1133795	106.218094	-70.4249645	10.6313565	100.92221
3.74569	27.681633	102.903938	-13.108708	14.404366	103.594292	45.058216	3.893099	106.342926	43.327217	32.305191	105.942047	44.1927165	18.099145	106.1424865	-70.4101325	10.709587	101.0460975
4.116315	26.22963	102.679504	-13.198747	14.412692	103.651276	45.04591	3.867153	106.445778	43.051281	32.211815	105.526665	44.0485955	18.039484	105.9862215	-70.4460895	10.7859	101.3163305
4.322009	25.313452	102.564552	-13.234964	14.367342	103.675804	45.035851	3.806715	106.507835	42.863838	32.175713	105.370583	43.9498445	17.991214	105.939209	-70.4197725	10.74347	101.412399
4.577996	24.331308	102.48481	-13.249658	14.310392	103.693901	45.043564	3.718729	106.579224	42.744308	32.047787	105.259964	43.893936	17.883258	105.919594	-70.393252	10.737526	101.468208
4.775864	23.389603	102.503059	-13.29773	14.191034	103.724396	45.038815	3.583843	106.634247	42.716415	31.841835	105.165443	43.877615	17.712839	105.899845	-70.473075	10.669229	101.548947
5.030046	22.484169	102.540779	-13.291062	14.052759	103.732597	45.031021	3.401868	106.67292	42.692982	31.666136	105.164467	43.8620015	17.534002	105.9186935	-70.4441255	10.571516	101.5465005
5.255836	21.604282	102.566788	-13.284811	13.926861	103.74501	45.008923	3.217257	106.682526	42.688221	31.488619	105.182648	43.848572	17.352938	105.932587	-70.418194	10.500784	101.557433
5.46061	20.795694	102.626862	-13.289592	13.832623	103.789291	44.990429	3.061487	106.706932	42.707783	31.309324	105.227112	43.849106	17.1854055	105.967022	-70.42829	10.4798405	101.61156
5.781691	19.64341	102.707611	-13.219987	13.665981	103.836456	45.005241	2.883431	106.768799	42.737	31.158897	105.35231	43.8711205	17.021164	106.0605545	-70.3110945	10.310798	101.6123575
5.972441	18.923847	102.804565	-13.206614	13.631305	103.903999	45.027344	2.828482	106.839157	42.750706	31.104036	105.443039	43.889025	16.966259	106.141098	-70.302253	10.296351	101.6669
6.168433	18.230783	102.906975	-13.199793	13.634062	103.96347	45.055847	2.823845	106.902267	42.753262	31.099897	105.523834	43.9045545	16.961871	106.2130505	-70.3041405	10.306253	101.7138895
6.370195	17.586866	102.978111	-13.183128	13.657774	104.005417	45.086792	2.842611	106.953522	42.74498	31.13476	105.605301	43.915886	16.9886855	106.2794115	-70.282142	10.3268625	101.7314225
6.494702	17.040878	103.025101	-13.184084	13.691124	104.036919	45.11541	2.862218	107.015717	42.728165	31.18597	105.662987	43.9217875	17.024094	106.339352	-70.2899555	10.358154	101.734486
6.633512	16.509668	103.068939	-13.201332	13.75691	104.054512	45.126007	2.877328	107.086739	42.719547	31.249411	105.721367	43.922777	17.0633695	106.404053	-70.325441	10.4504505	101.704971
6.801407	15.942226	103.105721	-13.200053	13.808168	104.075935	45.100964	2.898196	107.170105	42.705959	31.323143	105.843262	43.9034615	17.1106695	106.5066835	-70.3035675	10.5056665	101.6451865
6.984426	15.166733	103.215752	-13.262229	13.865503	104.083694	45.051151	2.948586	107.296242	42.738731	31.4848	106.060051	43.894941	17.216693	106.6781465	-70.419399	10.514313	101.4892415
7.044641	14.694652	103.27803	-13.309373	13.918541	104.095078	45.021301	3.007699	107.359207	42.776878	31.598345	106.190575	43.8990895	17.303022	106.774891	-70.5178355	10.53406	101.415265
7.15223	14.223427	103.322647	-13.348967	13.986582	104.087807	45.04203	3.065838	107.422897	42.818295	31.722733	106.290375	43.9301625	17.3942855	106.856636	-70.6280965	10.5788785	101.318978
7.227118	13.857675	103.357529	-13.374925	14.087892	104.070663	45.073936	3.139368	107.473633	42.861336	31.842705	106.333015	43.967636	17.4910365	106.903324	-70.717486	10.6847475	101.238002
7.280158	13.472878	103.37484	-13.367355	14.183429	104.040192	45.124809	3.236922	107.49707	42.904045	31.917931	106.319252	44.014427	17.5774265	106.908161	-70.749137	10.7894315	101.172223
7.339189	13.116477	103.355698	-13.354243	14.251745	104.026672	45.220413	3.306857	107.486259	42.955921	31.978146	106.288925	44.088167	17.6425015	106.887592	-70.796653	10.8609885	101.165752
7.404503	12.75608	103.326675	-13.285391	14.346091	104.024483	45.338379	3.322181	107.476845	42.994534	32.012188	106.235291	44.1664565	17.6671845	106.856068	-70.7372385	11.0249975	101.192898
7.493231	12.199742	103.350578	-13.134421	14.371294	104.065132	45.516323	3.310802	107.476067	43.078796	32.001518	106.263626	44.2975595	17.65616	106.8698465	-70.5664015	11.086428	101.2604175
7.53213	11.851796	103.416206	-13.05488	14.374677	104.129204	45.617344	3.31814	107.473755	43.136028	31.988987	106.377121	44.376686	17.6535635	106.925438	-70.486446	11.0957905	101.33297
7.573682	11.453459	103.492271	-12.932541	14.329153	104.220833	45.710297	3.310678	107.490303	43.233089	31.984097	106.559097	44.471693	17.6473875	107.0247	-70.336775	11.0109185	101.416966
7.580273	11.153895	103.565659	-12.883965	14.331186	104.291245	45.826374	3.270045	107.515358	43.377769	31.982025	106.72966	44.6020715	17.626035	107.122509	-70.3700015	11.036337	101.459981
7.581813	10.891471	103.621361	-12.81849	14.26346	104.383041	45.930492	3.213982	107.506958	43.503628	31.963242	106.914436	44.71706	17.588612	107.210697	-70.35404	10.938308	101.555385
7.558187	10.626699	103.681946	-12.742784	14.233743	104.458046	46.025341	3.162954	107.488777	43.606167	31.884789	107.144379	44.815754	17.5238715	107.316578	-70.301322	10.9436145	101.599514
7.522867	10.371182	103.708496	-12.699957	14.207517	104.538071	46.080017	3.106447	107.465981	43.704411	31.789341	107.346512	44.892214	17.447894	107.4062465	-70.292128	10.96714	101.6698955
7.435147	10.038662	103.736259	-12.627647	14.162925	104.646744	46.163471	2.993768	107.378349	43.870918	31.653133	107.531487	45.0171945	17.3234505	107.454918	-70.2724885	11.0023995	101.83857
7.377473	9.825353	103.716194	-12.585732	14.148958	104.692123	46.198395	2.948784	107.266441	43.917568	31.640663	107.652817	45.0579815	17.2947235	107.459629	-70.2294455	11.0031925	101.924617
7.281961	9.609101	103.68811	-12.520022	14.172628	104.73484	46.206898	2.921412	107.163116	44.012867	31.566975	107.644989	45.1098825	17.2441935	107.4040525	-70.1499265	11.1010625	102.0656275
7.168187	9.352051	103.630424	-12.47987	14.206165	104.751968	46.209526	2.918669	107.05851	44.048412	31.543657	107.63295	45.128969	17.231163	107.34573	-70.088709	11.181167	102.158206
7.042697	9.138954	103.599373	-12.453743	14.237116	104.758583	46.210884	2.954167	106.946854	44.045979	31.517925	107.64743	45.1284315	17.236046	107.297142	-70.0359175	11.238186	102.220024
6.936892	8.881922	103.55909	-12.450734	14.270338	104.749107	46.195576	3.010526	106.874191	44.048439	31.50017	107.649162	45.1220075	17.255348	107.2616765	-70.0234755	11.285328	102.2365375
6.813861	8.596371	103.517723	-12.454526	14.332345	104.750061	46.184151	3.056309	106.808067	44.058052	31.495329	107.623909	45.1211015	17.275819	107.215988	-70.0301535	11.388871	102.284134
6.613099	8.105602	103.439644	-12.443098	14.4067	104.745316	46.190483	3.108343	106.74086	44.04665	31.500166	107.594933	45.1185665	17.3042545	107.1678965	-70.0047625	11.5091455	102.3227355
6.446476	7.767992	103.416527	-12.451671	14.440645	104.738655	46.193211	3.155863	106.704773	44.044029	31.512817	107.571503	45.11862	17.33434	107.138138	-70.021962	11.54695	102.339172
6.262316	7.391272	103.358337	-12.444748	14.472101	104.727379	46.180996	3.235446	106.647911	44.03656	31.548056	107.53746	45.108778	17.391751	107.0926855	-69.998274	11.552451	102.3620725
6.036806	6.992855	103.308533	-12.437634	14.528547	104.696716	46.162106	3.351762	106.566559	44.022938	31.606066	107.453384	45.092522	17.478914	107.0099715	-69.96779	11.57818	102.3834605
5.84575	6.610147	103.242668	-12.435482	14.610124	104.667625	46.167038	3.494473	106.49192	43.997036	31.683174	107.345291	45.082037	17.5888235	106.9186055	-69.953001	11.6314245	102.4166445
5.670578	6.205633	103.171852	-12.423082	14.721945	104.635605	46.172749	3.62735	106.450523	43.929623	31.803333	107.265495	45.051186	17.7153415	106.858009	-69.89735	11.7285485	102.413201
5.424928	5.823416	103.152863	-12.43175	14.876905	104.614876	46.195831	3.754521	106.455063	43.877914	31.92201	107.197174	45.0368725	17.8382655	106.8261185	-69.9003725	11.9155445	102.4036335
5.083004	5.144626	103.083458	-12.470336	15.075702	104.555618	46.234398	3.940009	106.457008	43.779938	32.180599	107.12677	45.007168	18.060304	106.791889	-69.94784	12.0911	102.319347
4.809528	4.777215	103.022423	-12.521815	15.229602	104.505585	46.254234	4.03199	106.46434	43.743038	32.274242	107.052673	44.998636	18.153116	106.7585065	-70.042266	12.306088	102.2526635
4.509694	4.311282	102.962791	-12.560672	15.350154	104.43634	46.255882	4.121004	106.473564	43.658188	32.424934	106.992363	44.957035	18.272969	106.7329635	-70.078379	12.427339	102.1397165
4.180188	3.872226	102.9328	-12.581928	15.489292	104.344261	46.248253	4.250511	106.491402	43.581444	32.597668	106.949188	44.9148485	18.4240895	106.720295	-70.0787045	12.5544945	101.968227
3.890467	3.394222	102.850578	-12.624784	15.585285	104.257324	46.23951	4.347236	106.487213	43.527866	32.688313	106.847275	44.883688	18.5177745	106.667244	-70.133256	12.6527955	101.847404
3.589166	2.944373	102.78746	-12.650853	15.726146	104.122253	46.206646	4.452335	106.49556	43.449173	32.835602	106.787277	44.8279095	18.6439685	106.6414185	-70.1296155	12.8083235	101.6030875
3.266917	2.4707	102.654442	-12.690102	15.801827	103.950035	46.164547	4.541254	106.484749	43.33189	32.99963	106.718552	44.7482185	18.770442	106.6016505	-70.1284225	12.833212	101.2984195
2.775949	1.765796	102.401649	-12.758563	15.929275	103.654015	46.0555	4.667897	106.410004	43.206623	33.173466	106.516037	44.6310615	18.9206815	106.4630205	-70.1481875	12.9378685	100.8450095
2.399443	1.310506	102.229225	-12.774619	16.025772	103.459396	45.976387	4.730847	106.365074	43.163448	33.226952	106.352112	44.5699175	18.9788995	106.358593	-70.1191555	13.0726445	100.560199
2.004696	0.861865	102.063278	-12.7906	16.106855	103.259834	45.930592	4.810254	106.313911	43.142838	33.306423	106.247673	44.536715	19.0583385	106.280792	-70.117915	13.1553715	100.238876
1.59883	0.466426	101.876678	-12.79913	16.151159	103.060738	45.876564	4.844595	106.25869	43.132397	33.382786	106.174995	44.5044805	19.1136905	106.2168425	-70.1027405	13.1886275	99.9046335
1.228465	-0.046163	101.642479	-12.77993	16.193848	102.836693	45.827251	4.862891	106.151787	43.129814	33.441032	106.077301	44.4785325	19.1519615	106.114544	-70.0383925	13.2357345	99.558842
0.801131	-0.479323	101.353302	-12.782947	16.246618	102.580215	45.76479	4.881085	106.000015	43.144657	33.489777	105.988678	44.4547235	19.185431	105.9943465	-70.0206175	13.307805	99.1660835
0.36868	-0.910616	101.006355	-12.784197	16.277557	102.305435	45.673573	4.882154	105.787598	43.127693	33.594669	105.871155	44.400633	19.2384115	105.8293765	-69.969027	13.3167025	98.7814935
-0.260395	-1.544772	100.435188	-12.782075	16.321434	101.868225	45.541431	4.971862	105.47007	43.156376	33.593414	105.614639	44.3489035	19.282638	105.5423545	-69.9130535	13.36023	98.1940955
-0.780942	-1.962427	100.073563	-12.806646	16.387888	101.589966	45.513702	5.051368	105.254448	43.163818	33.655758	105.472458	44.33876	19.353563	105.363453	-69.952052	13.422213	97.816479
-1.306676	-2.350509	99.779846	-12.817009	16.449938	101.360741	45.457443	5.134531	105.026009	43.139412	33.726879	105.309006	44.2984275	19.430705	105.1675075	-69.9324455	13.469171	97.5539745
-1.806303	-2.822091	99.482231	-12.809282	16.502466	101.115654	45.38765	5.242226	104.827209	43.117901	33.788345	105.138435	44.2527755	19.5152855	104.982822	-69.8713395	13.4896465	97.248486
-2.33291	-3.248679	99.193703	-12.812731	16.554333	100.898911	45.329617	5.339275	104.659653	43.093876	33.876411	104.954361	44.2117465	19.607843	104.807007	-69.8372085	13.500823	96.990815
-2.891973	-3.645542	98.97612	-12.805804	16.603506	100.715912	45.342514	5.446924	104.535881	43.05088	33.978649	104.836655	44.196697	19.7127865	104.686268	-69.808305	13.4942255	96.745556
-3.441183	-4.070856	98.776024	-12.799987	16.632376	100.54599	45.391438	5.514629	104.451241	43.03146	34.049877	104.741982	44.211449	19.782253	104.5966115	-69.811423	13.482499	96.4953685
-4.366405	-4.745961	98.580704	-12.768485	16.653173	100.331238	45.425591	5.550282	104.336479	43.050217	34.130116	104.528976	44.237904	19.840199	104.4327275	-69.774874	13.466147	96.2297485
-4.930653	-5.227637	98.477379	-12.701966	16.632696	100.177177	45.453522	5.548279	104.256454	43.063686	34.120079	104.377914	44.258604	19.834179	104.317184	-69.662536	13.431213	96.03717
-5.572385	-5.727165	98.299316	-12.62718	16.585285	100.028885	45.496155	5.528008	104.175064	43.098007	34.088902	104.250099	44.297081	19.808455	104.2125815	-69.551441	13.362115	95.8451885
-6.225871	-6.173944	98.135445	-12.560672	16.536703	99.885544	45.529404	5.481117	104.088577	43.146713	34.038757	104.11998	44.3380585	19.759937	104.1042785	-69.4594025	13.313469	95.6668095
-6.877829	-6.656679	97.957153	-12.479224	16.469454	99.722496	45.569916	5.403651	104.010536	43.235806	33.967472	103.984512	44.402861	19.6855615	103.997524	-69.361309	13.2533465	95.447468
-7.549692	-7.148854	97.817543	-12.407264	16.401573	99.599922	45.624954	5.337609	103.916084	43.311001	33.885574	103.865639	44.4679775	19.6115915	103.8908615	-69.2825055	13.1915545	95.3089825
-8.261415	-7.587996	97.746048	-12.318527	16.340233	99.489853	45.6553	5.26804	103.861023	43.40876	33.795349	103.744781	44.53203	19.5316945	103.802902	-69.169084	13.1487715	95.176804
-9.325835	-8.30972	97.663147	-12.172122	16.290049	99.363594	45.752064	5.154122	103.792404	43.529976	33.699688	103.550461	44.64102	19.426905	103.6714325	-68.985264	13.153193	95.0557555
-10.100325	-8.672406	97.642609	-12.082126	16.256159	99.306084	45.797813	5.101692	103.77803	43.624996	33.596565	103.393105	44.7114045	19.3491285	103.5855675	-68.8756565	13.1631895	95.0266005
-10.87042	-9.088862	97.708481	-11.984231	16.252184	99.263634	45.856846	5.042033	103.761017	43.711002	33.545124	103.216728	44.783924	19.2935785	103.4888725	-68.752386	13.2107895	95.0383955
-11.647674	-9.469528	97.816025	-11.891317	16.260321	99.242279	45.911674	4.979799	103.74395	43.787975	33.45956	103.01651	44.8498245	19.2196795	103.38023	-68.6324585	13.3009625	95.104328
-12.421571	-9.794334	97.978653	-11.800404	16.272818	99.208336	45.975876	4.925454	103.765999	43.856697	33.412624	102.783325	44.9162865	19.169039	103.274662	-68.5170945	13.376597	95.14201
-13.265107	-10.086576	98.112526	-11.707642	16.273849	99.172691	46.053413	4.852537	103.790283	43.927563	33.337482	102.601501	44.990488	19.0950095	103.195892	-68.405772	13.4526885	95.14949
-14.087768	-10.309283	98.246933	-11.623753	16.264763	99.124054	46.128151	4.761382	103.797127	44.002666	33.250698	102.407036	45.0654085	19.00604	103.1020815	-68.3129145	13.523486	95.1460265
-15.359904	-10.636846	98.458603	-11.49894	16.216278	99.028969	46.246983	4.600008	103.78653	44.087261	33.050606	102.0429	45.167122	18.825307	102.914715	-68.165002	13.607249	95.143223
-16.156679	-10.806992	98.577042	-11.414462	16.138577	98.938026	46.330437	4.477693	103.730606	44.128895	32.882977	101.734116	45.229666	18.680335	102.732361	-68.05859	13.596819	95.143691
-17.070637	-10.808873	98.698715	-11.305965	16.059574	98.821762	46.365719	4.357631	103.637291	44.166153	32.724396	101.372528	45.265936	18.5410135	102.5049095	-67.877866	13.5781345	95.1386145
-17.896292	-10.877732	98.748306	-11.220251	15.962802	98.705994	46.379723	4.275744	103.51416	44.169167	32.622284	101.004723	45.274445	18.449014	102.2594415	-67.714947	13.47659	95.1525465
-18.705048	-10.856776	98.830902	-11.163329	15.863442	98.604027	46.383873	4.225437	103.372643	44.170437	32.513119	100.637817	45.277155	18.369278	102.00523	-67.603813	13.357606	95.202824
-19.476322	-10.70098	98.880074	-11.116741	15.756395	98.48201	46.395489	4.152109	103.22747	44.15889	32.422535	100.297508	45.2771895	18.287322	101.762489	-67.5106715	13.225468	95.201531
-20.274315	-10.539846	98.838844	-11.083005	15.634558	98.356689	46.397545	4.063944	103.03215	44.138508	32.330151	99.961273	45.2680265	18.1970475	101.4967115	-67.4340365	13.0720685	95.2166665
-21.443895	-10.065201	98.639313	-11.051187	15.461023	98.133179	46.329422	3.909786	102.688934	44.081268	32.193165	99.484245	45.205345	18.0514755	101.0865895	-67.307719	12.8705705	95.1797685
-22.232643	-9.688927	98.476234	-11.058491	15.312473	97.965851	46.28471	3.767387	102.383362	44.041096	32.050983	99.183777	45.162903	17.909185	100.7835695	-67.279885	12.715761	95.1481325
-22.903723	-9.21633	98.280502	-11.076269	15.17451	97.774162	46.186447	3.559404	102.019455	43.995186	31.828102	98.817841	45.0908165	17.693753	100.418648	-67.2433545	12.655267	95.129676
-23.620905	-8.669766	98.014114	-11.108425	15.027842	97.536812	46.06628	3.351353	101.616302	43.856922	31.626564	98.490677	44.961601	17.4889585	100.0534895	-67.178451	12.5667255	95.0201345
-24.277802	-8.061404	97.714233	-11.208589	14.860931	97.290131	45.906864	3.165455	101.190819	43.707592	31.44474	98.223183	44.807228	17.3050975	99.707001	-67.224406	12.4167645	94.873261
-24.94433	-7.420983	97.333122	-11.381338	14.728832	97.058067	45.674931	3.019792	100.849678	43.564884	31.260754	97.966202	44.6199075	17.140273	99.40794	-67.3825835	12.317391	94.708194
-25.515852	-6.699519	97.011765	-11.594005	14.571073	96.849426	45.379326	2.887673	100.587105	43.395035	31.069582	97.787338	44.3871805	16.9786275	99.1872215	-67.5751905	12.1635185	94.5116305
-26.349445	-5.492029	96.599167	-11.910911	14.391597	96.617393	44.935444	2.674761	100.264893	43.200157	30.825462	97.625977	44.0678005	16.7501115	98.945435	-67.8896225	12.0330825	94.289351
-26.760929	-4.612024	96.409836	-12.051326	14.309353	96.51416	44.694302	2.5584	100.120293	43.117733	30.703962	97.575974	43.9060175	16.631181	98.8481335	-68.0086695	11.987525	94.1801865
-27.128204	-3.6867	96.176079	-12.159953	14.2526	96.42173	44.539089	2.455527	100.022675	43.081238	30.621056	97.550827	43.8101635	16.5382915	98.786751	-68.1300695	11.9669085	94.056709
-27.40929	-2.706128	96.036034	-12.204711	14.264417	96.328278	44.447155	2.38086	99.966545	43.102028	30.578968	97.528809	43.7745915	16.479914	98.747677	-68.1840135	12.04892	93.908879
-27.652636	-1.684715	95.911186	-12.19007	14.295964	96.267334	44.461124	2.348595	99.915726	43.164047	30.556589	97.515511	43.8125855	16.452592	98.7156185	-68.1927255	12.139336	93.8190495
-27.825514	-0.641223	95.789948	-12.10041	14.350117	96.204788	44.553234	2.373121	99.854645	43.312428	30.548563	97.521095	43.932831	16.460842	98.68787	-68.133651	12.239392	93.721706
-27.90449	0.474224	95.681366	-11.95648	14.363776	96.150551	44.710934	2.463699	99.785927	43.574245	30.531097	97.526779	44.1425895	16.497398	98.656353	-68.0555495	12.230154	93.644749
-27.889931	2.164442	95.497307	-11.523765	14.369064	96.102127	45.032204	2.760949	99.745758	44.230331	30.438799	97.686707	44.6312675	16.599874	98.7162325	-67.6787975	12.138254	93.4880215
-27.823984	3.305164	95.299652	-11.189281	14.333084	96.04171	45.284405	2.871778	99.76416	44.681961	30.489939	97.958107	44.983183	16.6808585	98.8611335	-67.361745	11.9853095	93.2222865
-27.674866	4.469362	95.055809	-10.859571	14.26384	95.924065	45.576435	2.889175	99.792404	45.124798	30.574884	98.238213	45.3506165	16.7320295	99.0153085	-67.0697585	11.7956505	92.8328215
-27.507082	5.656725	94.718079	-10.548944	14.208652	95.770332	45.847301	2.909268	99.833458	45.491711	30.663078	98.463867	45.669506	16.786173	99.1486625	-66.767394	11.631131	92.3920015
-27.36305	6.824826	94.37735	-10.269974	14.144613	95.566544	46.120735	2.952846	99.776955	45.725418	30.712315	98.596092	45.9230765	16.8325805	99.1865235	-66.4630245	11.4566455	91.9465645
-27.155022	7.997658	94.076195	-10.030725	14.075288	95.329025	46.315311	3.031969	99.662704	45.904114	30.708033	98.581245	46.1097125	16.870001	99.1219745	-66.1711625	11.280575	91.5360755
-26.916498	9.206414	93.745743	-9.854859	14.024899	95.091148	46.432114	3.129424	99.495399	45.951912	30.693459	98.492493	46.192013	16.9114415	98.993946	-65.901731	11.1383565	91.18835
-26.612535	11.003771	93.347427	-9.673737	13.926172	94.722076	46.454872	3.236966	99.270912	45.979221	30.692434	98.261276	46.2170465	16.9647	98.766094	-65.5645205	10.887644	90.678058
-26.397684	12.163979	93.035522	-9.632287	13.885763	94.436249	46.461369	3.252859	99.16404	45.96516	30.708637	98.056297	46.2132645	16.980748	98.6101685	-65.4778385	10.790778	90.2623295
-26.140884	13.397617	92.765244	-9.636758	13.859515	94.192703	46.468208	3.256941	99.035072	45.894051	30.732986	97.86187	46.1811295	16.9949635	98.448471	-65.4546455	10.7240665	89.936935
-25.93931	14.561444	92.531181	-9.694931	13.808942	93.996567	46.43409	3.243275	98.939049	45.803173	30.72489	97.690598	46.1186315	16.9840825	98.3148235	-65.5084935	10.6338015	89.6783105
-25.705343	15.714389	92.430054	-9.763978	13.747023	93.86586	46.34306	3.204245	98.833847	45.719902	30.687288	97.545052	46.031481	16.9457665	98.1894495	-65.559437	10.5482795	89.5422705
-25.421432	16.89963	92.438789	-9.848763	13.655916	93.841003	46.25182	3.142424	98.678932	45.618759	30.642227	97.398796	45.9352895	16.8923255	98.038864	-65.6328155	10.4195065	89.643142
-25.204388	18.055922	92.545319	-9.934035	13.577991	93.873856	46.13401	3.099736	98.580788	45.497253	30.581024	97.305283	45.8156315	16.84038	97.9430355	-65.6837015	10.315602	89.8046765
-24.751743	19.784119	92.778854	-10.050637	13.488425	94.04425	45.994862	3.003959	98.501907	45.359901	30.512148	97.213234	45.6773815	16.7580535	97.8575705	-65.7786555	10.2187965	90.2309295
-24.41601	20.935892	93.025955	-10.120574	13.414785	94.230888	45.927197	2.943388	98.442474	45.317379	30.48127	97.1437	45.622288	16.712329	97.793087	-65.863436	10.117241	90.668689
-24.064453	22.086664	93.354568	-10.156422	13.381804	94.459625	45.876007	2.900089	98.396347	45.264793	30.428028	97.110924	45.5704	16.6640585	97.7536355	-65.883244	10.0995495	91.1656145
-23.674215	23.202875	93.677391	-10.190686	13.349735	94.743721	45.767792	2.924403	98.358345	45.20882	30.334435	97.106804	45.488306	16.629419	97.7325745	-65.869678	10.070051	91.7548675
-23.252077	24.360176	94.060623	-10.260943	13.292869	95.066765	45.565281	3.021085	98.335442	45.131554	30.258474	97.119659	45.3484175	16.6397795	97.7275505	-65.8703035	9.9459585	92.4059795
-22.816673	25.455877	94.416153	-10.350407	13.273467	95.405556	45.388287	3.129431	98.346817	45.003803	30.16774	97.081001	45.196045	16.6485855	97.713909	-65.896859	9.8983485	93.097203
-22.381424	26.576672	94.671371	-10.503822	13.268871	95.674789	45.228611	3.207864	98.377937	44.752621	30.059254	96.947433	44.990616	16.633559	97.662685	-65.99826	9.904183	93.686893
-21.731167	28.279797	94.81868	-10.803528	13.28192	95.928909	44.942196	3.313895	98.443039	44.285316	29.917107	96.69294	44.613756	16.615501	97.5679895	-66.220812	9.948339	94.2898285
-21.260138	29.379421	94.862617	-11.053336	13.252767	96.053429	44.743328	3.320326	98.563675	43.963642	29.891247	96.672012	44.353485	16.6057865	97.6178435	-66.460157	9.8997475	94.4890145
-20.786066	30.490789	94.911636	-11.36136	13.225523	96.194534	44.550041	3.286788	98.767998	43.704891	29.91099	96.853867	44.127466	16.598889	97.8109325	-66.850186	9.852157	94.5781355
-20.251156	31.62776	95.13282	-11.668381	13.144448	96.35376	44.390694	3.259939	99.059738	43.506729	29.978359	97.231506	43.9487115	16.619149	98.145622	-67.2854735	9.669747	94.561898
-19.679724	32.744099	95.382072	-11.929688	13.081066	96.54084	44.258656	3.239931	99.381012	43.379742	30.111525	97.743637	43.819199	16.675728	98.5623245	-67.678575	9.486404	94.5193555
-19.04965	33.868359	95.757256	-12.144126	13.064525	96.758919	44.160789	3.256814	99.67868	43.281166	30.24312	98.36972	43.7209775	16.749967	99.0242	-68.0092295	9.379083	94.493638
-18.373005	35.032928	96.186935	-12.293003	13.114113	96.966263	44.117901	3.344253	99.950005	43.197868	30.423403	99.053749	43.6578845	16.883828	99.501877	-68.2438905	9.344398	94.430649
-17.329691	36.774612	96.988182	-12.455494	13.271395	97.2696	44.064842	3.635956	100.32531	43.21986	30.752033	99.901695	43.642351	17.1939945	100.1135025	-68.553339	9.3487955	94.4256975
-16.548403	37.856499	97.479927	-12.498292	13.448668	97.438484	44.07119	3.872748	100.498352	43.22702	30.98275	100.442444	43.649105	17.427749	100.470398	-68.645689	9.469587	94.40657
-15.789907	38.955715	97.971085	-12.513071	13.64568	97.598152	44.10593	4.132611	100.702789	43.201206	31.238806	101.016319	43.653568	17.6857085	100.859554	-68.67971	9.6056515	94.33675
-14.994107	39.989803	98.474174	-12.527281	13.838702	97.806755	44.161041	4.388946	100.958862	43.209579	31.500328	101.555702	43.68531	17.944637	101.257282	-68.739872	9.732767	94.356228
-14.216702	40.981777	98.975876	-12.518707	14.030016	97.992828	44.173141	4.607165	101.241348	43.24118	31.739786	102.123474	43.7071605	18.1734755	101.682411	-68.7445745	9.8865565	94.303245
-13.424646	41.852222	99.496094	-12.575643	14.205337	98.184814	44.156662	4.790011	101.543785	43.247784	31.924417	102.675095	43.702223	18.357214	102.10944	-68.853509	10.05346	94.260188
-12.655525	42.681896	100.01664	-12.653075	14.336175	98.398422	44.101971	4.928074	101.825867	43.233646	32.03117	103.19725	43.6678085	18.479622	102.5115585	-68.9739585	10.192728	94.2852855
-11.486985	43.759762	100.77964	-12.814537	14.478951	98.7117	43.988441	5.033306	102.229568	43.194633	32.125805	103.880943	43.591537	18.5795555	103.0552555	-69.220611	10.3783465	94.3681445
-10.680156	44.30378	101.191902	-12.910567	14.552034	98.915398	43.935986	5.072469	102.504265	43.191563	32.149918	104.234779	43.5637745	18.6111935	103.369522	-69.3849085	10.4928745	94.461274
-9.92415	44.762363	101.555809	-13.002922	14.626326	99.123642	43.857662	5.122025	102.751907	43.137463	32.196148	104.575333	43.4975625	18.6590865	103.66362	-69.5034065	10.5935655	94.583664
-9.172332	45.193546	101.892128	-13.105115	14.698076	99.292961	43.818836	5.164342	102.97551	43.097065	32.23613	104.86866	43.4579505	18.700236	103.922085	-69.6681805	10.695916	94.663837
-8.383545	45.504219	102.143501	-13.188146	14.783445	99.441116	43.800022	5.216864	103.208542	43.10606	32.284035	105.068123	43.453041	18.7504495	104.1383325	-69.829333	10.8164405	94.7438995
-7.663634	45.754929	102.380669	-13.228496	14.838325	99.560898	43.782211	5.28921	103.367149	43.086071	32.369728	105.262741	43.434141	18.829469	104.314945	-69.891133	10.847181	94.806851
-6.945307	45.834618	102.53196	-13.248033	14.916943	99.61895	43.772987	5.378994	103.457405	43.055923	32.463718	105.363129	43.414455	18.921356	104.410267	-69.910521	10.91253	94.827633
-5.890201	45.769344	102.643059	-13.228258	14.988293	99.637329	43.812298	5.509289	103.467606	43.01461	32.667416	105.477455	43.413454	19.0883525	104.4725305	-69.86997	10.8882335	94.8021275
-5.223121	45.618973	102.708862	-13.196889	15.017965	99.620544	43.816845	5.601789	103.437897	43.056023	32.739353	105.479324	43.436434	19.170571	104.4586105	-69.830212	10.865359	94.7824775
-4.591965	45.336517	102.754486	-13.16202	15.056932	99.615387	43.811012	5.687992	103.388153	43.086857	32.839523	105.509445	43.4489345	19.2637575	104.448799	-69.7729745	10.8501065	94.781975
-4.037523	44.951897	102.784134	-13.147254	15.099653	99.60321	43.813904	5.782859	103.360107	43.0993	32.941177	105.56337	43.456602	19.362018	104.4617385	-69.75111	10.837288	94.7446815
-3.560218	44.521572	102.856758	-13.150806	15.190111	99.587753	43.802391	5.850725	103.34996	43.084251	33.030071	105.623222	43.443321	19.440398	104.486591	-69.744933	10.939824	94.688915
-3.102514	43.941166	102.8396	-13.184866	15.252829	99.589836	43.779835	5.913596	103.365074	43.078461	33.090855	105.660156	43.429148	19.5022255	104.512615	-69.79888	11.0034325	94.667057
-2.66498	43.309265	102.768562	-13.255819	15.341727	99.596329	43.729828	5.99287	103.395828	43.053238	33.152546	105.661392	43.391533	19.572708	104.52861	-69.903171	11.110746	94.664048
-2.130266	42.154076	102.531731	-13.32974	15.504856	99.642982	43.680328	6.143162	103.418495	42.92429	33.27169	105.474129	43.302309	19.707426	104.446312	-69.961789	11.302286	94.839652
-1.793221	41.346531	102.260826	-13.374999	15.640229	99.65947	43.644722	6.276218	103.423714	42.779392	33.360901	105.293144	43.212057	19.8185595	104.358429	-69.962055	11.4618985	94.960511
-1.535843	40.464321	101.961754	-13.391937	15.748199	99.753654	43.615433	6.430628	103.441727	42.660789	33.473335	105.012489	43.138111	19.9519815	104.227108	-69.921985	11.5444165	95.2802
-1.303087	39.500282	101.589157	-13.422388	15.878518	99.848961	43.583031	6.549467	103.454971	42.553131	33.630104	104.661903	43.068081	20.0897855	104.058437	-69.912857	11.6672505	95.639485
-1.087343	38.464653	101.196335	-13.409749	15.986188	99.986214	43.591431	6.661734	103.466583	42.4613	33.759869	104.254059	43.0263655	20.2108015	103.860321	-69.8458635	11.7615745	96.112107
-0.896138	37.405674	100.780632	-13.39619	16.125963	100.085571	43.603344	6.722585	103.488197	42.404087	33.852051	103.800491	43.0037155	20.287318	103.644344	-69.7960955	11.964608	96.526798
-0.76237	36.289429	100.408981	-13.360655	16.179117	100.204506	43.622337	6.742565	103.484573	42.338394	33.894562	103.357468	42.9803655	20.3185635	103.4210205	-69.7016755	12.0396705	96.9879915
-0.559206	34.567268	99.956345	-13.33853	16.291601	100.361786	43.66943	6.68816	103.502342	42.285095	33.825283	102.772453	42.9772625	20.2567215	103.1373975	-69.6543225	12.3264805	97.5861745
-0.447482	33.392323	99.778381	-13.320914	16.315369	100.473083	43.661366	6.588431	103.499748	42.266457	33.75843	102.477249	42.9639115	20.1734305	102.9884985	-69.6057395	12.4573075	97.9576675
-0.377683	32.26413	99.709854	-13.325784	16.305347	100.602554	43.637703	6.505231	103.502068	42.252018	33.634403	102.233612	42.9448605	20.069817	102.86784	-69.5964285	12.540877	98.337268
-0.326374	31.126419	99.697075	-13.340441	16.287933	100.710724	43.620899	6.421297	103.505074	42.243244	33.533363	102.08329	42.9320715	19.97733	102.794182	-69.6129535	12.598536	98.627266
-0.265417	30.028376	99.722084	-13.362564	16.264292	100.797211	43.591228	6.316512	103.514755	42.22118	33.44669	101.984726	42.906204	19.881601	102.7497405	-69.631332	12.646983	98.8446815
-0.239913	28.963085	99.765625	-13.363939	16.267202	100.88797	43.569126	6.269141	103.535057	42.199223	33.407608	101.936516	42.8841745	19.8383745	102.7357865	-69.6120525	12.6960295	99.0401535
-0.213967	27.973455	99.853233	-13.388942	16.256063	100.972153	43.554707	6.247152	103.556206	42.177605	33.39772	101.921417	42.866156	19.822436	102.7388115	-69.64404	12.68969	99.2054945
-0.196995	26.504282	99.941719	-13.396356	16.308722	101.073418	43.525589	6.26463	103.593002	42.14748	33.429996	101.927902	42.8365345	19.847313	102.760452	-69.6292465	12.770131	99.386384
-0.195898	25.584095	99.996635	-13.410769	16.401249	101.105247	43.509598	6.301887	103.60862	42.117283	33.475727	101.931091	42.8134405	19.888807	102.7698555	-69.6349785	12.913691	99.4406385
-0.188185	24.716125	100.035561	-13.427122	16.499838	101.140388	43.49173	6.359353	103.608475	42.094902	33.524216	101.940002	42.793316	19.9417845	102.7742385	-69.64756	13.0578915	99.5065375
-0.203655	23.930264	100.108978	-13.432571	16.570171	101.164665	43.480934	6.398545	103.611603	42.089142	33.594856	101.960884	42.785038	19.9967005	102.7862435	-69.65018	13.1436415	99.5430865
-0.215851	23.106474	100.141396	-13.448201	16.647406	101.163139	43.481342	6.426121	103.616425	42.095062	33.650963	102.001617	42.788202	20.038542	102.809021	-69.684604	13.25627	99.517257
-0.222	22.323284	100.170586	-13.466816	16.721144	101.164886	43.485233	6.437376	103.602707	42.097397	33.683102	102.052078	42.791315	20.060239	102.8273925	-69.724947	13.382049	99.5023795
-0.248583	21.597408	100.204323	-13.453731	16.776365	101.159599	43.513226	6.453538	103.60186	42.108475	33.705448	102.144264	42.8108505	20.079493	102.873062	-69.7183125	13.473237	99.446136
-0.315668	20.533552	100.259636	-13.446288	16.813547	101.192024	43.547863	6.473746	103.623726	42.124123	33.790897	102.30925	42.835993	20.1323215	102.966488	-69.728569	13.4947725	99.41756
-0.330516	19.892336	100.337807	-13.430996	16.835899	101.243225	43.570625	6.483778	103.672256	42.126064	33.836479	102.446785	42.8483445	20.1601285	103.0595205	-69.7103365	13.5116695	99.4269295
-0.382972	19.288473	100.417648	-13.420877	16.839487	101.320908	43.629623	6.488571	103.718689	42.144184	33.864094	102.585533	42.8869035	20.1763325	103.152111	-69.7286575	13.5026415	99.489705
-0.430611	18.665276	100.524033	-13.391023	16.852667	101.413033	43.65781	6.49493	103.784966	42.203487	33.896481	102.703514	42.9306485	20.1957055	103.24424	-69.7126945	13.5096285	99.581826
-0.466502	18.0592	100.60952	-13.367287	16.901121	101.482758	43.686653	6.503747	103.837395	42.252655	33.920876	102.810112	42.969654	20.2123115	103.3237535	-69.704228	13.5899305	99.6417625
-0.527354	17.497629	100.665489	-13.338826	16.945999	101.535034	43.735592	6.513905	103.891647	42.277382	33.995308	102.917709	43.006487	20.2546065	103.404678	-69.684139	13.6373915	99.66539
-0.621515	16.971634	100.72274	-13.333201	17.01935	101.572815	43.767704	6.549047	103.927437	42.345779	33.995911	102.917496	43.0567415	20.272479	103.4224665	-69.7231435	13.766221	99.7231635
-0.724558	16.275249	100.750778	-13.270606	17.167381	101.622345	43.797894	6.655721	103.950974	42.401764	34.084709	102.947746	43.099829	20.370215	103.44936	-69.641041	13.964547	99.79533
-0.814886	15.858905	100.814888	-13.238314	17.270575	101.667442	43.841286	6.727754	103.946136	42.440205	34.163067	102.98114	43.1407455	20.4454105	103.463638	-69.6173735	14.0957395	99.871246
-0.908231	15.443148	100.855621	-13.198391	17.366905	101.731743	43.876083	6.800082	103.935501	42.485203	34.235672	103.050385	43.180643	20.517877	103.492943	-69.577425	14.215933	99.970543
-1.006567	15.043412	100.89917	-13.195271	17.465834	101.79422	43.889462	6.851227	103.919426	42.52243	34.28664	103.166115	43.205946	20.5689335	103.5427705	-69.596488	14.3627345	100.0456695
-1.077418	14.628018	100.956085	-13.198194	17.594761	101.860252	43.896477	6.87616	103.879166	42.598255	34.341515	103.285812	43.247366	20.6088375	103.582489	-69.643754	14.5806845	100.138015
-1.169102	14.233057	100.974297	-13.147491	17.619423	101.909782	43.894859	6.888606	103.788933	42.669369	34.368889	103.423599	43.282114	20.6287475	103.606266	-69.577096	14.6100985	100.213298
-1.284634	13.826601	100.953651	-13.130238	17.690567	101.950111	43.890213	6.894754	103.67675	42.747395	34.386158	103.572334	43.318804	20.640456	103.624542	-69.57928	14.740678	100.27568
-1.492463	13.297701	100.929688	-13.088778	17.779303	102.035156	43.855	6.955888	103.45192	42.855801	34.435589	103.757568	43.3554005	20.6957385	103.604744	-69.5329565	14.8628675	100.465568
-1.66329	13.005339	100.888039	-13.068811	17.86968	102.072525	43.861805	7.016685	103.326012	42.926376	34.488861	103.859207	43.3940905	20.752773	103.5926095	-69.5317125	14.986587	100.5524405
-1.770823	12.6736	100.861229	-13.035891	17.988787	102.094078	43.885456	7.117694	103.259514	42.999207	34.609215	103.913376	43.4423315	20.8634545	103.586445	-69.5141135	15.1141195	100.601711
-1.910838	12.331692	100.850555	-13.023296	18.098282	102.120148	43.878708	7.252844	103.220215	43.019859	34.787418	103.958466	43.4492835	21.020131	103.5893405	-69.4958755	15.176433	100.6509555
-2.041682	12.005678	100.807129	-12.990992	18.273323	102.115181	43.905853	7.410248	103.208519	43.061428	34.916695	103.925957	43.4836405	21.1634715	103.567238	-69.4656245	15.3831745	100.663124
-2.198935	11.651871	100.794617	-12.987945	18.443953	102.089462	43.929741	7.555737	103.244766	43.067471	35.078529	103.874077	43.498606	21.317133	103.5594215	-69.474496	15.570773	100.6195025
-2.298501	11.203039	100.768021	-12.975099	18.613001	102.040016	43.948868	7.676438	103.290855	43.059513	35.22744	103.782761	43.5041905	21.451939	103.536808	-69.4543885	15.774063	100.543224
-2.478958	10.562947	100.740471	-12.947578	18.828785	101.986038	43.991463	7.81988	103.372681	43.060223	35.362614	103.655495	43.525843	21.591247	103.514088	-69.420999	16.066323	100.457988
-2.6213	10.128915	100.744232	-12.951344	18.934902	101.941978	44.043747	7.897533	103.428719	43.089622	35.443893	103.609955	43.5666845	21.670713	103.519337	-69.4693725	16.199091	100.364619
-2.827032	9.733823	100.709297	-12.925397	18.995249	101.901688	44.093182	7.931617	103.482864	43.124332	35.495846	103.573776	43.608757	21.7137315	103.52832	-69.459551	16.2767665	100.275056
-3.012347	9.300103	100.68792	-12.890013	19.050589	101.87912	44.167038	7.962853	103.4832	43.176537	35.535896	103.537453	43.6717875	21.7493745	103.5103265	-69.4518135	16.3518035	100.2479135
-3.27059	8.91323	100.615433	-12.84723	19.081535	101.803764	44.260685	8.003464	103.443443	43.247585	35.5984	103.499344	43.754135	21.800932	103.4713935	-69.448595	16.362138	100.1361345
-3.48428	8.527519	100.484741	-12.78608	19.139334	101.668381	44.356121	8.036071	103.368744	43.337605	35.651093	103.440811	43.846863	21.843582	103.4047775	-69.419023	16.435086	99.9319845
-3.693161	8.159554	100.281944	-12.702815	19.170021	101.488533	44.436451	8.076857	103.296722	43.439598	35.716576	103.391708	43.9380245	21.8967165	103.344215	-69.3436545	16.4433255	99.632851
-4.003674	7.609112	99.955833	-12.602348	19.282415	101.131058	44.560867	8.11348	103.220161	43.578892	35.810764	103.360558	44.0698795	21.962122	103.2903595	-69.2745755	16.602708	98.9717565
-4.230653	7.243897	99.700813	-12.549318	19.33671	100.892319	44.635044	8.136845	103.177475	43.640686	35.868446	103.371742	44.137865	22.0026455	103.2746085	-69.236501	16.6707745	98.5100295
-4.439726	6.901999	99.444946	-12.488679	19.420424	100.664345	44.724255	8.162748	103.15136	43.694523	35.906147	103.382957	44.209389	22.0344475	103.2671585	-69.186747	16.8064005	98.0615315
-4.615805	6.522556	99.240242	-12.457379	19.490334	100.48761	44.788834	8.202269	103.131355	43.723415	36.002106	103.417221	44.2561245	22.1021875	103.274288	-69.1708825	16.8784805	97.700932
-4.819448	6.147541	99.042694	-12.410466	19.572514	100.341667	44.842674	8.272643	103.095558	43.772644	36.027378	103.417397	44.307659	22.1500105	103.2564775	-69.128591	16.9950175	97.4268565
-5.063839	5.772349	98.906601	-12.385098	19.645699	100.247276	44.88205	8.340599	103.035332	43.814037	36.108318	103.406631	44.3480435	22.2244585	103.2209815	-69.1182395	17.0669395	97.2735705
-5.371059	5.403739	98.835518	-12.355479	19.742781	100.196922	44.927338	8.428268	102.971588	43.839165	36.216103	103.341568	44.3832515	22.3221855	103.156578	-69.0942095	17.1633765	97.237266
-5.823188	4.851326	98.735939	-12.320265	19.885168	100.127998	44.958122	8.544005	102.86808	43.854706	36.340649	103.209366	44.406414	22.442327	103.038723	-69.046944	17.328009	97.217273
-6.096953	4.427349	98.679741	-12.28863	19.949255	100.068871	44.967522	8.603147	102.791382	43.857685	36.415569	103.064957	44.4126035	22.509358	102.9281695	-68.9898635	17.389152	97.2095725
-6.405706	4.015971	98.597137	-12.271389	20.005577	99.986229	44.996769	8.645989	102.712265	43.85561	36.448051	102.920113	44.4261895	22.54702	102.816189	-68.9689675	17.464134	97.156269
-6.691372	3.550671	98.484871	-12.256066	20.038778	99.911987	45.025375	8.667614	102.644173	43.856071	36.464485	102.812073	44.440723	22.5660495	102.728123	-68.952855	17.5115065	97.095851
-6.973557	3.106885	98.411819	-12.222587	20.034615	99.832771	45.041603	8.646631	102.595398	43.864223	36.463051	102.689194	44.452913	22.554841	102.642296	-68.898087	17.514389	97.023246
-7.303862	2.632923	98.347679	-12.215679	20.028439	99.746254	45.072098	8.607291	102.557327	43.872955	36.444874	102.568886	44.4725265	22.5260825	102.5631065	-68.9038845	17.5307955	96.9294015
-7.652129	2.170332	98.282753	-12.185136	20.007334	99.667656	45.107407	8.560256	102.513489	43.843956	36.474346	102.445839	44.4756815	22.517301	102.479664	-68.8459535	17.497367	96.855648
-8.230533	1.502537	98.242455	-12.134203	19.990627	99.5382	45.159805	8.510942	102.427582	43.824993	36.444817	102.15596	44.492399	22.4778795	102.291771	-68.760805	17.5033745	96.784629
-8.593484	1.042755	98.209503	-12.147415	19.993099	99.423409	45.206505	8.474039	102.380035	43.790497	36.438839	101.928009	44.498501	22.456439	102.154022	-68.793331	17.529759	96.692796
-8.966434	0.584428	98.200279	-12.128436	19.991783	99.3041	45.288971	8.446484	102.316734	43.762619	36.405884	101.639641	44.525795	22.426184	101.9781875	-68.782667	17.557382	96.6300125
-9.335325	0.162308	98.186813	-12.133951	20.002748	99.173096	45.352905	8.422206	102.264061	43.706169	36.370602	101.39167	44.529537	22.396404	101.8278655	-68.797439	17.609092	96.5183265
-9.661404	-0.305444	98.144485	-12.131509	20.002666	99.009285	45.411404	8.371872	102.240456	43.665653	36.356388	101.157639	44.5385285	22.36413	101.6990475	-68.8015465	17.641202	96.3195225
-10.034794	-0.713321	98.064514	-12.12447	19.968613	98.828705	45.446121	8.302639	102.20591	43.628387	36.327873	100.939369	44.537254	22.315256	101.5726395	-68.786194	17.62197	96.0847705
-10.439599	-1.11474	97.922073	-12.139771	19.93215	98.60527	45.451485	8.238808	102.186188	43.597187	36.276592	100.810883	44.524336	22.2577	101.4985355	-68.803878	17.6066	95.7120045
-11.103516	-1.664854	97.628471	-12.208416	19.797035	98.243317	45.403381	8.106295	102.156326	43.540249	36.214359	100.647675	44.471815	22.160327	101.4020005	-68.888647	17.433743	95.0846335
-11.564372	-1.959102	97.415276	-12.270495	19.666595	98.016815	45.346294	8.036391	102.121414	43.46727	36.104572	100.568542	44.406782	22.0704815	101.344978	-68.947772	17.2627085	94.688652
-12.02346	-2.193411	97.173187	-12.31144	19.555946	97.78183	45.306301	7.962965	102.077232	43.408173	36.022026	100.513054	44.357237	21.9924955	101.295143	-68.980117	17.1193965	94.268517
-12.439403	-2.486111	96.942589	-12.339442	19.429878	97.562584	45.260811	7.885496	102.033165	43.365028	35.927608	100.459251	44.3129195	21.906552	101.246208	-68.9918035	16.953204	93.87896
-12.870049	-2.675625	96.671852	-12.375459	19.305668	97.328766	45.223083	7.798444	101.980911	43.326023	35.840435	100.400391	44.274553	21.8194395	101.190651	-69.025471	16.7918965	93.466881
-13.326568	-2.780577	96.358452	-12.389758	19.186283	97.070366	45.199619	7.718748	101.898125	43.302711	35.747849	100.35981	44.251165	21.7332985	101.1289675	-69.030681	16.6392675	93.0117645
-13.747385	-3.018373	95.999138	-12.404444	19.057981	96.75795	45.159332	7.654586	101.802269	43.286705	35.656918	100.288033	44.2230185	21.655752	101.045151	-69.0319065	16.46021	92.470749
-14.476209	-3.187683	95.413712	-12.415237	18.859579	96.273407	45.059124	7.580891	101.580811	43.226727	35.515316	100.080719	44.1429255	21.5481035	100.830765	-68.9733995	16.1710545	91.716049
-14.982057	-3.23891	95.001778	-12.416671	18.713894	95.928375	44.983803	7.561302	101.414658	43.173397	35.401379	99.970833	44.0786	21.4813405	100.6927455	-68.911942	15.9464475	91.1640045
-15.51364	-3.310351	94.58017	-12.418979	18.561531	95.570549	44.912384	7.52247	101.240692	43.141491	35.314178	99.837074	44.0269375	21.418324	100.538883	-68.8648955	15.704738	90.602215
-16.036476	-3.264281	94.123245	-12.410435	18.410196	95.209053	44.838661	7.490098	101.014854	43.109459	35.204708	99.72818	43.97406	21.347403	100.371517	-68.79493	15.472989	90.046589
-16.557945	-3.195717	93.662216	-12.397608	18.260153	94.87561	44.771515	7.444212	100.780914	43.047722	35.076591	99.615555	43.9096185	21.2604015	100.1982345	-68.7048345	15.2599045	89.5529855
-17.106083	-3.173227	93.240921	-12.356487	18.128895	94.593361	44.710102	7.386008	100.544502	43.01791	35.004013	99.511597	43.864006	21.1950105	100.0280495	-68.57698	15.0627795	89.1586725
-17.688271	-3.069413	92.905563	-12.358454	18.024605	94.353851	44.664513	7.334505	100.340866	43.059757	34.84301	99.385384	43.862135	21.0887575	99.863125	-68.579043	14.9604525	88.844577
-18.557695	-2.920562	92.473373	-12.317779	17.924253	94.082733	44.635509	7.276131	100.116028	43.082218	34.725674	99.241623	43.8588635	21.0009025	99.6788255	-68.4944215	14.8476035	88.4866405
-19.20648	-2.767046	92.285248	-12.279202	17.87681	93.978447	44.652771	7.254798	99.947334	43.094856	34.682907	99.169693	43.8738135	20.9688525	99.5585135	-68.4322175	14.7847675	88.3983805
-19.831839	-2.564269	92.202782	-12.240326	17.842398	93.94352	44.64632	7.251004	99.815811	43.11982	34.652145	99.084839	43.88307	20.9515745	99.450325	-68.363722	14.7332215	88.436715
-20.508322	-2.343054	92.139343	-12.192722	17.844206	93.923149	44.634739	7.244983	99.719902	43.143257	34.631001	98.995201	43.888998	20.937992	99.3575515	-68.274442	14.75042	88.4887465
-21.170271	-2.12349	92.079124	-12.153255	17.862978	93.911644	44.631821	7.235618	99.611275	43.158833	34.608917	98.89283	43.895327	20.9222675	99.2520525	-68.201837	14.8036885	88.5712355
-21.897163	-1.872995	92.079773	-12.14438	17.871202	93.902122	44.615246	7.213362	99.526886	43.18055	34.576897	98.770714	43.897898	20.8951295	99.1488	-68.186658	14.8472745	88.655444
-22.6824	-1.58867	92.113823	-12.152159	17.893394	93.922935	44.583645	7.198398	99.456482	43.167873	34.527573	98.638268	43.875759	20.8629855	99.047375	-68.180077	14.9238025	88.798495
-23.884922	-1.154038	92.242096	-12.174067	17.938148	93.957321	44.528324	7.130962	99.411545	43.136189	34.431664	98.451736	43.8322565	20.781313	98.9316405	-68.1803905	15.094983	88.9830015
-24.698595	-0.790265	92.401726	-12.189721	17.956404	94.034866	44.454132	7.091909	99.434219	43.108166	34.365143	98.32328	43.781149	20.728526	98.8787495	-68.160591	15.184282	89.1909825
-25.537506	-0.484353	92.605759	-12.211897	17.941668	94.169495	44.424213	7.036217	99.480911	43.08057	34.284897	98.230774	43.7523915	20.660557	98.8558425	-68.1761855	15.222779	89.4831475
-26.330324	-0.090875	92.925728	-12.252476	17.918459	94.35231	44.380234	6.945536	99.550179	43.041286	34.195778	98.133095	43.71076	20.570657	98.841637	-68.215712	15.266261	89.862983
-27.22736	0.308601	93.296875	-12.295918	17.896471	94.596169	44.343071	6.836477	99.623474	42.997108	34.098278	98.03801	43.6700895	20.4673775	98.830742	-68.2619255	15.3255645	90.361596
-28.077221	0.759044	93.706398	-12.318872	17.860004	94.846512	44.289116	6.721299	99.695351	42.951645	33.964043	97.935066	43.6203805	20.342671	98.8152085	-68.2581245	15.377337	90.8778155
-28.943781	1.272054	94.126526	-12.377028	17.785559	95.101646	44.253132	6.582838	99.758575	42.91383	33.818623	97.824028	43.583481	20.2007305	98.7913015	-68.337537	15.3703875	91.4119905
-30.166468	2.057884	94.686348	-12.423294	17.698206	95.466446	44.17403	6.366554	99.857635	42.851349	33.602783	97.713104	43.5126895	19.9846685	98.7853695	-68.3592775	15.4117435	92.1475225
-30.964518	2.671854	94.992638	-12.485212	17.617973	95.695129	44.111439	6.229606	99.927444	42.813541	33.485527	97.650803	43.46249	19.8575665	98.7891235	-68.432914	15.3783795	92.6011345
-31.720737	3.339777	95.264671	-12.555605	17.538664	95.90213	44.053688	6.104729	99.983643	42.758587	33.35714	97.615417	43.4061375	19.7309345	98.79953	-68.5173475	15.3463935	93.00473
-32.51672	4.072783	95.504875	-12.605339	17.450647	96.076363	43.99128	5.997281	100.029587	42.686127	33.248882	97.595589	43.3387035	19.6230815	98.812588	-68.5493815	15.2782125	93.340138
-33.228474	4.801298	95.669479	-12.681209	17.331032	96.240921	43.934273	5.899034	100.064339	42.637867	33.15995	97.583717	43.28607	19.529492	98.824028	-68.648488	15.132572	93.657814
-33.940968	5.627742	95.78672	-12.735102	17.253574	96.364807	43.8815	5.819571	100.100456	42.565121	33.087547	97.601318	43.2233105	19.453559	98.850887	-68.6935145	15.053589	93.878727
-34.614788	6.513762	95.908867	-12.807931	17.162058	96.481987	43.832809	5.741055	100.137794	42.48423	33.040585	97.624519	43.1585195	19.39082	98.8811565	-68.7743815	14.933296	94.0828175
-35.589832	7.915939	95.99115	-12.881626	17.052553	96.630058	43.77697	5.676287	100.182129	42.396755	32.98452	97.651901	43.0868625	19.3304035	98.917015	-68.8501145	14.7747025	94.343101
-36.200031	8.930553	96.021713	-12.904482	17.024059	96.667824	43.766403	5.648962	100.185417	42.352261	32.963009	97.644623	43.059332	19.3059855	98.91502	-68.868296	14.7421325	94.420628
-36.729904	9.986405	96.006287	-12.913704	17.010445	96.680252	43.772484	5.621573	100.166878	42.334846	32.955124	97.601234	43.053665	19.2883485	98.884056	-68.881073	14.7325415	94.476448
-37.297432	11.125029	95.973679	-12.914928	16.995424	96.674614	43.788616	5.590912	100.138199	42.3367	32.944458	97.559204	43.062658	19.267685	98.8487015	-68.892514	14.723163	94.5005265
-37.775024	12.272141	95.967926	-12.90863	16.985411	96.682831	43.791145	5.540788	100.102905	42.349579	32.928265	97.542824	43.070362	19.2345265	98.8228645	-68.887622	14.7362955	94.5427975
-38.16925	13.472207	95.945747	-12.883699	16.963863	96.724525	43.784325	5.479057	100.071358	42.385075	32.909821	97.536591	43.0847	19.194439	98.8039745	-68.852098	14.733287	94.6450755
-38.641953	14.74896	95.960701	-12.886015	16.928915	96.76313	43.787563	5.394935	100.04258	42.41029	32.879646	97.573471	43.0989265	19.1372905	98.8080255	-68.8709565	14.7205395	94.7182345
-39.182858	16.68507	96.014435	-12.920944	16.890892	96.85553	43.787605	5.217973	99.964211	42.417648	32.837521	97.646843	43.1026265	19.027747	98.805527	-68.9445145	14.754037	94.905533
-39.483208	18.080023	96.138123	-12.937154	16.864681	96.94458	43.762474	5.090983	99.885307	42.395466	32.812466	97.703094	43.07897	18.9517245	98.7942005	-68.953278	14.7776375	95.0949595
-39.817516	19.446062	96.297142	-12.998798	16.838213	97.045296	43.740597	4.957607	99.766129	42.377758	32.783401	97.791763	43.0591775	18.870504	98.778946	-69.0567735	14.805922	95.311646
-40.03643	20.835491	96.52951	-13.088419	16.805927	97.166138	43.66571	4.865382	99.665108	42.333069	32.776539	97.888145	42.9993895	18.8209605	98.7766265	-69.1762275	14.7908935	95.5556495
-40.206127	22.296316	96.798828	-13.173567	16.79665	97.295105	43.568848	4.77619	99.543121	42.277641	32.796211	97.982613	42.9232445	18.7862005	98.762867	-69.2703785	14.8070995	95.827343
-40.397011	23.715462	97.135422	-13.302008	16.783638	97.419319	43.456203	4.746449	99.406052	42.241325	32.828007	98.049088	42.848764	18.787228	98.72757	-69.45278	14.780048	96.111068
-40.437489	25.095839	97.488556	-13.405617	16.78956	97.574112	43.324314	4.742712	99.291321	42.139908	32.872372	98.146812	42.732111	18.807542	98.7190665	-69.543345	14.771578	96.4291575
-40.523544	27.166058	98.058632	-13.613917	16.774906	97.812981	43.059582	4.824626	99.153587	41.950165	32.936634	98.382294	42.5048735	18.88063	98.7679405	-69.7327075	14.669182	96.8580215
-40.520409	28.502783	98.400322	-13.735745	16.799519	97.98967	42.885059	4.888615	99.131187	41.839935	33.000313	98.532997	42.362497	18.944464	98.832092	-69.833987	14.654574	97.147248
-40.404911	29.815514	98.761765	-13.903496	16.836344	98.151062	42.756271	4.937435	99.125259	41.714619	33.059414	98.708611	42.235445	18.9984245	98.916935	-70.042437	14.6742635	97.385189
-40.314594	31.061569	99.097809	-14.053798	16.883595	98.296135	42.6436	5.004569	99.150833	41.58247	33.127274	98.898201	42.113035	19.0659215	99.024517	-70.220631	14.7012685	97.567753
-40.142056	32.338558	99.359291	-14.197644	16.93652	98.419571	42.556526	5.064371	99.207268	41.471924	33.192242	99.09771	42.014225	19.1283065	99.152489	-70.409513	14.7447335	97.686653
-39.892845	33.520279	99.576317	-14.33613	16.996996	98.537666	42.477448	5.104209	99.288597	41.36499	33.248543	99.252075	41.921219	19.176376	99.270336	-70.593479	14.817616	97.804996
-39.609924	34.651711	99.792435	-14.460674	17.051191	98.652817	42.386173	5.131734	99.390228	41.263744	33.274101	99.429634	41.8249585	19.2029175	99.409931	-70.7463065	14.8994645	97.895703
-39.057671	36.251724	100.094536	-14.624007	17.13768	98.851311	42.294018	5.145724	99.595764	41.116924	33.308964	99.655991	41.705471	19.227344	99.6258775	-70.953485	15.048016	98.0767445
-38.576206	37.221233	100.268257	-14.749199	17.164312	98.97821	42.251335	5.127974	99.792511	41.029835	33.317772	99.847237	41.640585	19.222873	99.819874	-71.138983	15.105751	98.136546
-38.108791	38.128296	100.411644	-14.856197	17.201981	99.099556	42.200367	5.111729	100.026939	40.892929	33.371872	100.169601	41.546648	19.2418005	100.09827	-71.259042	15.1621615	98.100842
-37.550491	38.956509	100.569794	-14.978738	17.228405	99.249626	42.133125	5.081372	100.296867	40.813522	33.343658	100.446877	41.4733235	19.212515	100.371872	-71.4307995	15.244295	98.12738
-36.974709	39.74662	100.762894	-15.115701	17.230724	99.409836	42.039665	5.049302	100.581673	40.739666	33.338741	100.740074	41.3896655	19.1940215	100.6608735	-71.6210675	15.2674265	98.1587985
-36.294807	40.431713	100.918159	-15.258548	17.237705	99.552658	41.950726	5.047029	100.86731	40.64922	33.327824	101.049232	41.299973	19.1874265	100.958271	-71.817069	15.2879835	98.147045
-35.649067	41.052185	101.096428	-15.396908	17.215948	99.722694	41.88488	5.045203	101.138077	40.555031	33.325268	101.348221	41.2199555	19.1852355	101.243149	-72.0137715	15.2466605	98.202239
-34.5299	41.837257	101.304176	-15.578384	17.191824	99.968452	41.81514	5.026128	101.558685	40.408154	33.342354	101.794144	41.111647	19.184241	101.6764145	-72.268415	15.199407	98.2604895
-33.746777	42.326645	101.439377	-15.673007	17.182299	100.109734	41.80558	5.00148	101.831642	40.346535	33.347252	102.061424	41.0760575	19.174366	101.946533	-72.4220715	15.190232	98.272935
-32.920326	42.656563	101.547752	-15.779088	17.155554	100.224617	41.80402	4.967624	102.082993	40.313877	33.334667	102.291702	41.0589485	19.1511455	102.1873475	-72.6171245	15.1599625	98.2618865
-32.086906	42.95723	101.591782	-15.838432	17.128248	100.351372	41.811764	4.903139	102.334938	40.28817	33.314003	102.497116	41.049967	19.108571	102.416027	-72.726831	15.147925	98.286717
-31.175119	43.180264	101.679169	-15.883911	17.14254	100.482834	41.846104	4.831726	102.561104	40.294056	33.279423	102.664879	41.07008	19.0555745	102.6129915	-72.837902	15.2295055	98.3526765
-30.199692	43.336853	101.661636	-15.882118	17.149567	100.593498	41.893448	4.765533	102.774933	40.331738	33.181198	102.792908	41.112593	18.9733655	102.7839205	-72.876829	15.3257685	98.4030755
-29.273371	43.449745	101.712074	-15.867119	17.141626	100.719452	41.940464	4.657286	102.956154	40.380798	33.161625	102.869606	41.160631	18.9094555	102.91288	-72.894869	15.3737965	98.526024
-27.931797	43.432278	101.68998	-15.817395	17.113859	100.875008	42.011337	4.512689	103.231987	40.415672	33.050629	102.983109	41.2135045	18.781659	103.107548	-72.8482945	15.446059	98.642468
-26.812073	43.305607	101.596924	-15.794815	17.095467	100.951073	42.060532	4.386716	103.409615	40.507145	32.881416	102.988586	41.2838385	18.634066	103.1991005	-72.8734685	15.556868	98.7030455
-25.804123	43.139671	101.578712	-15.738469	17.060347	101.08712	42.10878	4.247564	103.583954	40.56852	32.733788	103.014664	41.33865	18.490676	103.299309	-72.815588	15.630018	98.874931
-24.776279	42.960609	101.535019	-15.702388	16.997995	101.225487	42.157299	4.114445	103.802399	40.617378	32.596394	103.054497	41.3873385	18.3554195	103.428448	-72.7921145	15.6405705	99.022526
-23.877647	42.691277	101.536156	-15.676385	16.92757	101.416908	42.220314	3.96342	104.050896	40.691952	32.435768	103.095154	41.456133	18.199594	103.573025	-72.808903	15.655546	99.260791
-22.792477	42.320393	101.449333	-15.65319	16.877218	101.598274	42.280342	3.799313	104.337242	40.760704	32.273323	103.116249	41.520523	18.036318	103.7267455	-72.826903	15.718118	99.4698025
-21.718788	41.988197	101.354301	-15.616155	16.79376	101.774132	42.316528	3.634767	104.65329	40.82412	32.087303	103.145233	41.570324	17.861035	103.8992615	-72.802634	15.726485	99.6490025
-20.253223	41.437218	101.193909	-15.609396	16.656534	102.047577	42.353851	3.395418	105.17511	40.914364	31.798944	103.183708	41.6341075	17.597181	104.179409	-72.8528995	15.715887	99.915745
-19.218277	40.979866	101.065102	-15.587897	16.552437	102.232574	42.386642	3.240947	105.524612	40.961559	31.627935	103.197014	41.6741005	17.434441	104.360813	-72.8498945	15.670433	100.104335
-18.169291	40.532475	100.955078	-15.551088	16.471254	102.405884	42.434807	3.093013	105.859222	41.007915	31.42033	103.237274	41.721361	17.2566715	104.548248	-72.823537	15.6858365	100.26352
-17.122355	40.07309	100.886703	-15.543306	16.343342	102.550194	42.48642	2.915809	106.15934	41.052143	31.231997	103.267227	41.7692815	17.073903	104.7132835	-72.8558935	15.612781	100.3871045
-16.118809	39.663307	100.828232	-15.504244	16.238365	102.67305	42.532997	2.762761	106.403564	41.075054	31.051584	103.3041	41.8040255	16.9071725	104.853832	-72.8125135	15.5695575	100.492268
-15.101912	39.250389	100.773796	-15.497454	16.127434	102.766251	42.601727	2.60384	106.581856	41.083954	30.884317	103.338242	41.8428405	16.7440785	104.960049	-72.8377485	15.5107895	100.572453
-14.089519	38.837719	100.741112	-15.498323	16.013597	102.824059	42.646671	2.470669	106.680107	41.101028	30.724344	103.364182	41.8738495	16.5975065	105.0221445	-72.8704955	15.4296875	100.6259735
-12.534878	38.269318	100.750824	-15.462351	15.90063	102.841797	42.658146	2.289618	106.713165	41.140968	30.535227	103.44207	41.899557	16.4124225	105.0776175	-72.824259	15.3888375	100.6059765
-11.498236	37.977264	100.838364	-15.445632	15.837327	102.841614	42.63192	2.195245	106.680893	41.188457	30.416033	103.497734	41.9101885	16.305639	105.0893135	-72.8014525	15.369015	100.5939145
-10.524651	37.680836	100.925613	-15.442514	15.79736	102.831436	42.58046	2.150656	106.651894	41.216888	30.338022	103.587685	41.898674	16.244339	105.1197895	-72.783702	15.350381	100.5430825
-9.450107	37.364639	101.013756	-15.430705	15.831593	102.802124	42.584503	2.040994	106.571022	41.252567	30.277714	103.693604	41.918535	16.159354	105.132313	-72.779945	15.503832	100.471935
-8.434482	37.101021	101.164993	-15.453434	15.869225	102.755722	42.550522	2.003429	106.488228	41.26984	30.273735	103.829834	41.910181	16.138582	105.159031	-72.817049	15.599868	100.352413
-7.433837	36.864994	101.296356	-15.461408	15.935024	102.700714	42.517109	2.013046	106.41581	41.291298	30.310028	103.988411	41.9042035	16.161537	105.2021105	-72.8270195	15.708511	100.1993175
-6.498203	36.642593	101.435104	-15.51896	16.010931	102.618668	42.462341	2.057072	106.363594	41.307739	30.397457	104.140999	41.88504	16.2272645	105.2522965	-72.92296	15.7945975	99.9850395
-4.983486	36.264343	101.6063	-15.592199	16.200169	102.464355	42.40839	2.173187	106.2649	41.301971	30.608622	104.382599	41.8551805	16.3909045	105.3237495	-73.0395785	16.0094335	99.6049605
-4.029335	35.953671	101.709724	-15.645043	16.332537	102.361664	42.372974	2.313376	106.239388	41.286633	30.771641	104.507362	41.8298035	16.5425085	105.373375	-73.1198895	16.1225655	99.349953
-3.095681	35.689831	101.768456	-15.70557	16.498638	102.257408	42.350529	2.470016	106.212936	41.271793	30.976355	104.636299	41.811161	16.7231855	105.4246175	-73.222301	16.2740905	99.0901985
-2.158021	35.342384	101.773384	-15.793182	16.6597	102.171387	42.33437	2.636615	106.184807	41.22097	31.204533	104.725967	41.77767	16.920574	105.455387	-73.364034	16.398826	98.887387
-1.256766	35.018394	101.768623	-15.853657	16.850039	102.086761	42.304813	2.812272	106.176651	41.161533	31.407499	104.784355	41.733173	17.1098855	105.480503	-73.440487	16.5901925	98.693019
-0.379008	34.624317	101.816544	-15.888368	17.005142	102.020142	42.283657	2.951776	106.15506	41.092152	31.591583	104.897392	41.6879045	17.2716795	105.526226	-73.4646405	16.7386045	98.514058
0.514948	34.229694	101.89595	-15.923871	17.159826	102.003525	42.268143	3.084503	106.173538	41.05307	31.748215	105.01915	41.6606065	17.416359	105.596344	-73.5083485	16.903293	98.410706
1.783753	33.538406	102.033707	-15.963638	17.376562	102.053093	42.265312	3.216358	106.276276	41.0564	31.922939	105.29171	41.660856	17.5696485	105.783993	-73.588132	17.1834755	98.322193
2.591198	33.005287	102.221695	-15.966894	17.486412	102.098099	42.258289	3.262384	106.350853	41.116096	32.015884	105.48838	41.6871925	17.639134	105.9196165	-73.6209805	17.33369	98.2765815
3.381151	32.444038	102.354752	-15.952447	17.601854	102.15696	42.249878	3.304492	106.455215	41.178898	32.031433	105.658951	41.714388	17.6679625	106.057083	-73.619282	17.5357455	98.256837
4.149968	31.851664	102.492348	-15.921497	17.698215	102.212158	42.278568	3.34124	106.537773	41.250523	32.080002	105.838844	41.7645455	17.710621	106.1883085	-73.6075395	17.685809	98.2360075
4.856672	31.221708	102.565697	-15.875774	17.790028	102.268661	42.317772	3.370512	106.600441	41.305511	32.159039	106.001785	41.8116415	17.7647755	106.301113	-73.5631895	17.8152805	98.236209
5.566086	30.502506	102.641663	-15.809135	17.863049	102.322708	42.359066	3.41309	106.649994	41.379631	32.183559	106.103645	41.8693485	17.7983245	106.3768195	-73.4876185	17.9277735	98.2685965
6.200244	29.742378	102.712608	-15.758103	17.971212	102.354095	42.418613	3.466122	106.681915	41.426693	32.229847	106.195023	41.922653	17.8479845	106.438469	-73.438859	18.0944395	98.269721
7.102732	28.611851	102.765083	-15.656	18.087858	102.384926	42.524128	3.583526	106.748116	41.507828	32.273865	106.291435	42.015978	17.9286955	106.5197755	-73.327978	18.2470205	98.2500765
7.654823	27.765762	102.724411	-15.578088	18.180672	102.407837	42.618378	3.673422	106.791183	41.547592	32.355499	106.376335	42.082985	18.0144605	106.583759	-73.239161	18.3468835	98.231915
8.150252	26.903	102.753891	-15.513865	18.252144	102.422478	42.71452	3.753565	106.852982	41.613476	32.433346	106.430588	42.163998	18.0934555	106.641785	-73.191728	18.4108325	98.203171
8.618876	25.998026	102.761314	-15.435908	18.336433	102.432922	42.808189	3.837057	106.928123	41.654652	32.502178	106.473854	42.2314205	18.1696175	106.7009885	-73.1032365	18.5032485	98.1648555
9.049418	25.089911	102.755989	-15.367289	18.410082	102.432617	42.92384	3.92972	107.006332	41.711636	32.548603	106.539726	42.317738	18.2391615	106.773029	-73.052316	18.5810025	98.092205
9.448994	24.115265	102.727905	-15.296219	18.506611	102.439919	43.029793	3.997255	107.103966	41.750923	32.605904	106.609055	42.390358	18.3015795	106.8565105	-72.982796	18.7116425	98.0233275
9.834115	23.136843	102.744446	-15.213256	18.557899	102.460503	43.129326	4.089208	107.203247	41.805542	32.665176	106.655487	42.467434	18.377192	106.929367	-72.893946	18.738606	97.991639
10.295358	21.627131	102.71106	-15.078216	18.643251	102.479935	43.284653	4.2115	107.314774	41.87154	32.7757	106.684578	42.5780965	18.4936	106.999676	-72.7345285	18.792902	97.960194
10.565369	20.57151	102.677086	-15.002627	18.689091	102.476822	43.355583	4.298314	107.381866	41.909008	32.882275	106.675278	42.6322955	18.5902945	107.028572	-72.6375495	18.7878875	97.925072
10.757806	19.521227	102.624306	-14.927983	18.738987	102.44986	43.433613	4.385445	107.425018	41.940781	32.98621	106.672798	42.687197	18.6858275	107.048908	-72.543163	18.7921465	97.850812
10.90062	18.40724	102.546219	-14.886768	18.774191	102.41922	43.487751	4.456453	107.465866	41.960396	33.094128	106.658897	42.7240735	18.7752905	107.0623815	-72.4976095	18.7730915	97.7760585
11.007302	17.322372	102.512779	-14.858625	18.799875	102.397034	43.540638	4.518936	107.531952	41.960274	33.137657	106.653198	42.750456	18.8282965	107.092575	-72.467706	18.7714535	97.701493
11.048736	16.180832	102.479721	-14.841984	18.812729	102.376404	43.586075	4.560174	107.592751	41.951649	33.172066	106.684425	42.768862	18.86612	107.138588	-72.45283	18.759338	97.61422
11.054984	15.055799	102.475143	-14.825791	18.815763	102.340714	43.62009	4.585385	107.678009	41.973076	33.187386	106.712639	42.796583	18.8863855	107.195324	-72.448165	18.7451405	97.486104
10.923279	13.349144	102.422462	-14.796516	18.789158	102.231453	43.677967	4.596932	107.802032	42.006763	33.189163	106.71463	42.842365	18.8930475	107.258331	-72.435397	18.6852685	97.204575
10.807634	12.17846	102.321587	-14.77212	18.784267	102.098656	43.72197	4.595025	107.841431	42.024292	33.19878	106.716919	42.873131	18.8969025	107.279175	-72.417371	18.6716315	96.918137
10.647142	10.997845	102.199112	-14.713902	18.756922	101.945663	43.759655	4.60884	107.869675	42.058868	33.181652	106.631241	42.9092615	18.895246	107.250458	-72.3370655	18.618598	96.640868
10.416805	9.845232	102.038742	-14.660801	18.750307	101.734352	43.829872	4.617431	107.849861	42.098961	33.169861	106.501175	42.9644165	18.893646	107.175518	-72.2860185	18.606968	96.293186
10.171004	8.673885	101.842865	-14.585723	18.733284	101.497948	43.889393	4.635489	107.765671	42.151173	33.183838	106.302986	43.020283	18.9096635	107.0343285	-72.191729	18.5569045	95.9615675
9.846202	7.492357	101.574066	-14.4589	18.722948	101.199898	43.957664	4.657376	107.636353	42.226974	33.187122	106.001129	43.092319	18.922249	106.818741	-72.010119	18.523647	95.581055
9.513748	6.365911	101.270088	-14.332984	18.720787	100.861977	44.028465	4.656735	107.445457	42.278656	33.202408	105.653679	43.1535605	18.9295715	106.549568	-71.8195285	18.5120025	95.174386
8.892575	4.677474	100.800934	-14.120867	18.674885	100.333931	44.153435	4.636839	107.1483	42.385262	33.190735	105.049088	43.2693485	18.913787	106.098694	-71.5110825	18.435983	94.569168
8.376686	3.565397	100.491272	-13.973038	18.622902	100.005089	44.25568	4.60102	106.871727	42.474827	33.138714	104.560936	43.3652535	18.869867	105.7163315	-71.3113295	18.375937	94.2938465
7.846488	2.513621	100.204742	-13.80753	18.553312	99.695496	44.331097	4.570558	106.600227	42.527802	33.030811	104.117432	43.4294495	18.8006845	105.3588295	-71.0445095	18.3059395	94.0321625
7.251225	1.462777	99.943558	-13.666801	18.478693	99.408249	44.401997	4.509001	106.326309	42.627247	32.942436	103.654114	43.514622	18.7257185	104.9902115	-70.848224	18.2316675	93.8262865
6.597077	0.434814	99.660736	-13.53249	18.358862	99.136734	44.462757	4.436416	105.98748	42.720924	32.820995	103.204582	43.5918405	18.6287055	104.596031	-70.6568205	18.0890185	93.677437
5.86889	-0.530439	99.38044	-13.42254	18.26425	98.857109	44.493614	4.34286	105.67292	42.785782	32.699921	102.783928	43.639698	18.5213905	104.228424	-70.484778	18.0071095	93.485794
5.113424	-1.461183	99.143639	-13.331933	18.141104	98.609337	44.510567	4.254372	105.346855	42.824982	32.473351	102.348862	43.6677745	18.3638615	103.8478585	-70.3316405	17.9183465	93.3708155
3.907177	-2.785267	98.729622	-13.245994	17.968925	98.201591	44.49828	4.132705	104.881416	42.866047	32.259933	101.841629	43.6821635	18.196319	103.3615225	-70.1741515	17.741531	93.0416595
3.020036	-3.590353	98.449936	-13.219021	17.846827	97.970024	44.458939	4.028376	104.597687	42.880527	32.109882	101.522171	43.669733	18.069129	103.059929	-70.107775	17.624525	92.880119
2.135629	-4.371008	98.180428	-13.180725	17.684549	97.754868	44.410801	3.928865	104.30143	42.884579	31.967148	101.275894	43.64769	17.9480065	102.788662	-70.00914	17.4210915	92.721074
1.186004	-5.046497	97.904343	-13.152483	17.575087	97.541451	44.324963	3.839834	104.062988	42.896282	31.830153	101.075623	43.6106225	17.8349935	102.5693055	-69.9155885	17.3151805	92.5135965
0.21864	-5.742261	97.653076	-13.157956	17.434649	97.357635	44.25341	3.740561	103.844543	42.916386	31.759388	100.924149	43.584898	17.7499745	102.384346	-69.90081	17.1193235	92.330924
-0.786567	-6.366118	97.37796	-13.17758	17.29537	97.18428	44.196697	3.692313	103.659698	42.901127	31.64151	100.819672	43.548912	17.6669115	102.239685	-69.904072	16.9238285	92.128875
-1.803748	-6.92524	97.158676	-13.173374	17.204979	97.048683	44.146545	3.637198	103.520729	42.889446	31.570711	100.763618	43.5179955	17.6039545	102.1421735	-69.8647435	16.8060035	91.9551925
-3.394842	-7.632026	96.881996	-13.153005	17.01993	96.903854	44.083179	3.64066	103.336761	42.892162	31.46413	100.730278	43.4876705	17.552395	102.0335195	-69.7936805	16.487465	91.7741885
-4.478242	-8.144231	96.736801	-13.119066	16.893833	96.836327	44.013298	3.67133	103.218201	42.929916	31.382748	100.734039	43.471607	17.527039	101.97612	-69.709739	16.260627	91.696534
-5.583181	-8.558919	96.610901	-13.067206	16.779995	96.77269	43.913261	3.70666	103.076851	43.003029	31.299501	100.724724	43.458145	17.5030805	101.9007875	-69.592557	16.0569095	91.6445925
-6.699688	-8.922718	96.528343	-12.983735	16.680626	96.714172	43.833046	3.749254	102.865364	43.085907	31.201256	100.668373	43.4594765	17.475255	101.7668685	-69.4269465	15.885997	91.6614755
-7.85078	-9.261276	96.44323	-12.878948	16.58732	96.676949	43.698799	3.778748	102.68483	43.176971	31.05196	100.56485	43.437885	17.415354	101.62484	-69.195781	15.759286	91.729058
-9.052851	-9.564637	96.363449	-12.763039	16.480047	96.619591	43.693741	3.773562	102.487732	43.288383	30.909208	100.443375	43.491062	17.341385	101.4655535	-69.01714	15.618709	91.7736285
-10.236573	-9.793024	96.292427	-12.635489	16.404305	96.567551	43.725834	3.712468	102.30471	43.393475	30.743105	100.312134	43.5596545	17.2277865	101.308422	-68.8306325	15.5808235	91.82668
-12.080647	-10.07546	96.144165	-12.470053	16.259943	96.507088	43.772675	3.577587	102.024246	43.58662	30.504427	100.089684	43.6796475	17.041007	101.056965	-68.6197535	15.478879	91.957211
-13.351801	-10.198338	96.046997	-12.327868	16.181885	96.436485	43.813675	3.465542	101.829994	43.705128	30.353222	99.926392	43.7594015	16.909382	100.878193	-68.4151375	15.454388	91.994777
-14.560909	-10.274069	95.972672	-12.229588	16.12356	96.405426	43.858101	3.37193	101.646027	43.800457	30.228695	99.734344	43.829279	16.8003125	100.6901855	-68.288455	15.4468075	92.1206665
-15.855577	-10.312308	95.934029	-12.1099	16.060579	96.372322	43.938175	3.277925	101.478973	43.894569	30.115482	99.584732	43.916372	16.6967035	100.5318525	-68.136172	15.4244545	92.2127915
-17.06226	-10.30735	95.887115	-12.019006	15.988313	96.361282	44.006775	3.2012	101.327423	43.998016	30.030895	99.433533	44.0023955	16.6160475	100.380478	-68.0404075	15.3605785	92.342086
-18.378458	-10.257267	95.860504	-11.922001	15.932094	96.355003	44.05555	3.143632	101.18235	44.083454	29.972359	99.267082	44.069502	16.5579955	100.224716	-67.913504	15.3061925	92.48529
-19.659653	-10.112654	95.866463	-11.849242	15.908928	96.322609	44.122967	3.072179	101.022491	44.160755	29.909939	99.094261	44.141861	16.491059	100.058376	-67.840345	15.326797	92.586842
-21.546024	-9.849001	95.800224	-11.735439	15.850624	96.261726	44.172379	3.001203	100.685593	44.259201	29.825258	98.686401	44.21579	16.4132305	99.685997	-67.686668	15.2880175	92.837455
-22.782915	-9.593883	95.770111	-11.655436	15.827937	96.172325	44.179474	2.962818	100.40963	44.308022	29.780937	98.373222	44.243748	16.3718775	99.391426	-67.55462	15.2839965	92.953224
-24.090223	-9.290285	95.768112	-11.583541	15.79308	96.078362	44.200169	2.909181	100.097893	44.345932	29.72599	98.01622	44.2730505	16.3175855	99.0570565	-67.4401325	15.2685745	93.0996675
-25.336971	-8.895052	95.742416	-11.540049	15.780229	95.99128	44.19796	2.853652	99.773445	44.354248	29.666641	97.646988	44.276104	16.2601465	98.7102165	-67.356202	15.3003115	93.2723435
-26.548237	-8.5068	95.710045	-11.499371	15.72787	95.877296	44.199799	2.783985	99.409996	44.3708	29.611582	97.259315	44.2852995	16.1977835	98.3346555	-67.2840415	15.2579565	93.4199365
-27.765078	-8.024412	95.630096	-11.465727	15.644826	95.736855	44.179188	2.712214	99.0186	44.3839	29.546022	96.84626	44.281544	16.129118	97.93243	-67.212998	15.160534	93.54128
-28.963017	-7.517984	95.572083	-11.439744	15.582011	95.607658	44.171646	2.625465	98.563644	44.377922	29.480494	96.435379	44.274784	16.0529795	97.4995115	-67.154272	15.1110425	93.7158045
-30.678452	-6.656754	95.377258	-11.402728	15.457611	95.344475	44.09412	2.495607	97.885742	44.342411	29.385334	95.785805	44.2182655	15.9404705	96.8357735	-67.0237215	14.9747515	93.8531765
-31.791368	-6.044664	95.274757	-11.388398	15.364482	95.155815	44.005669	2.398418	97.330978	44.285236	29.288754	95.323868	44.1454525	15.843586	96.327423	-66.9222485	14.885378	93.984207
-32.87616	-5.345345	95.143532	-11.389933	15.249359	94.949158	43.914181	2.28529	96.797768	44.233887	29.196939	94.866432	44.074034	15.7411145	95.8321	-66.8539	14.7576035	94.066216
-33.900528	-4.666759	95.006119	-11.412769	15.132035	94.738747	43.825169	2.159854	96.268822	44.151382	29.109377	94.429222	43.9882755	15.6346155	95.349022	-66.8138135	14.6294545	94.128472
-34.883518	-3.893726	94.833725	-11.457498	14.995257	94.544937	43.673012	2.079919	95.758369	44.067028	28.999933	94.022873	43.87002	15.539926	94.890621	-66.785016	14.450588	94.199253
-35.838219	-3.134995	94.723473	-11.541424	14.885325	94.34642	43.537521	1.942775	95.285027	43.970211	28.916641	93.675003	43.753866	15.429708	94.480015	-66.836714	14.340942	94.212825
-36.724022	-2.330669	94.573517	-11.620721	14.772327	94.178902	43.394001	1.827268	94.876846	43.832832	28.815533	93.398949	43.6134165	15.3214005	94.1378975	-66.8548585	14.2232535	94.2199065
-37.928181	-1.078556	94.419716	-11.790517	14.593339	94.027878	43.063354	1.740427	94.497559	43.620953	28.673729	93.168823	43.3421535	15.207078	93.833191	-66.9231875	13.9796	94.222565
-38.631229	-0.185173	94.38488	-11.948263	14.466596	93.986282	42.91053	1.66826	94.333153	43.477516	28.62785	93.136574	43.194023	15.148055	93.7348635	-67.090549	13.785137	94.2377005
-39.272213	0.736152	94.36483	-12.117737	14.338981	93.97525	42.776932	1.609316	94.253654	43.340595	28.583729	93.15593	43.0587635	15.0965225	93.704792	-67.2942375	13.5814395	94.245708
-39.80574	1.63474	94.366089	-12.277536	14.23648	94.008247	42.648235	1.547377	94.258102	43.223034	28.539196	93.232986	42.9356345	15.0432865	93.745544	-67.4907065	13.4296735	94.27095
-40.287685	2.573426	94.396553	-12.445974	14.16743	94.089218	42.575668	1.466318	94.269768	43.102139	28.496555	93.370659	42.8389035	14.9814365	93.8202135	-67.7308515	13.3534235	94.3582225
-40.726585	3.499505	94.491669	-12.579309	14.05823	94.181145	42.460159	1.397361	94.381828	42.984539	28.45923	93.525818	42.722349	14.9282955	93.953823	-67.880967	13.1881645	94.408467
-41.057835	4.44804	94.566704	-12.711114	13.978845	94.297226	42.338936	1.352772	94.565514	42.881184	28.410065	93.718872	42.61006	14.8814185	94.142193	-68.032288	13.0762715	94.452259
-41.424091	5.8018	94.736008	-12.917111	13.836863	94.499863	42.254707	1.241456	94.904778	42.734661	28.336433	94.067223	42.494684	14.7889445	94.4860005	-68.328906	12.8847815	94.5137255
-41.54845	6.74046	94.831139	-13.033494	13.729679	94.662598	42.202942	1.189316	95.201431	42.671299	28.288704	94.330513	42.4371205	14.73901	94.765972	-68.5041085	12.720348	94.559224
-41.667488	7.655106	94.978203	-13.152642	13.623352	94.821625	42.158203	1.142382	95.527443	42.610664	28.245131	94.626472	42.3844335	14.6937565	95.0769575	-68.6897175	12.5529475	94.5662925
-41.67477	8.493109	95.073036	-13.242036	13.522847	95.00489	42.190662	1.081812	95.81308	42.586468	28.215111	94.91082	42.388565	14.6484615	95.36195	-68.872637	12.3972325	94.64783
-41.63279	9.326274	95.216179	-13.342301	13.3987	95.160477	42.18568	1.032204	96.112999	42.575779	28.197319	95.162056	42.3807295	14.6147615	95.6375275	-69.0653315	12.1826385	94.6834265
-41.499886	10.160356	95.324539	-13.405289	13.247397	95.291939	42.174549	0.974802	96.367012	42.557915	28.193014	95.384384	42.366232	14.583908	95.875698	-69.17681	11.910886	94.70818
-41.351517	10.984845	95.465073	-13.466387	13.120441	95.440063	42.157982	0.948303	96.588989	42.52367	28.21027	95.582993	42.340826	14.5792865	96.085991	-69.2736	11.6615955	94.794135
-40.985069	12.143499	95.627823	-13.542843	12.907752	95.645645	42.162056	0.919926	96.894447	42.423145	28.208399	95.852516	42.2926005	14.5641625	96.3734815	-69.3782865	11.2513415	94.9178085
-40.693241	12.922339	95.751938	-13.619335	12.770186	95.79039	42.177963	0.874767	97.099426	42.349358	28.18552	96.011253	42.2636605	14.5301435	96.5553395	-69.5023305	11.0102285	95.0254405
-40.319263	13.672194	95.866272	-13.660434	12.644318	95.918556	42.161854	0.796526	97.287674	42.279892	28.152895	96.161011	42.220873	14.4747105	96.7243425	-69.541741	10.8139255	95.1127695
-39.91988	14.420795	95.963737	-13.714734	12.490966	96.022125	42.115273	0.730715	97.493553	42.229588	28.105835	96.311119	42.1724305	14.418275	96.902336	-69.6018985	10.563657	95.141914
-39.453403	15.14572	96.021721	-13.787827	12.355163	96.13916	42.081074	0.647864	97.687164	42.184059	28.035351	96.479698	42.1325665	14.3416075	97.083431	-69.7082205	10.3687185	95.194889
-38.942055	15.863741	96.063644	-13.843538	12.232694	96.232353	42.070736	0.52861	97.883194	42.145885	27.946239	96.652733	42.1083105	14.2374245	97.2679635	-69.7953865	10.2279635	95.1967425
-38.398922	16.578693	96.129196	-13.915009	12.070021	96.332199	42.062595	0.442708	98.106964	42.104183	27.869278	96.84021	42.083389	14.155993	97.473587	-69.913407	9.984049	95.190811
-37.468109	17.584362	96.282616	-14.024806	11.887634	96.560226	42.020618	0.326109	98.486343	42.027851	27.785883	97.170021	42.0242345	14.055996	97.828182	-70.0738465	9.719272	95.29227
-36.797039	18.228193	96.420303	-14.147856	11.755927	96.733368	42.003361	0.286006	98.779793	41.9758	27.794859	97.432129	41.9895805	14.0404325	98.105961	-70.2852925	9.4714215	95.360775
-36.139503	18.874035	96.512772	-14.238264	11.645511	96.922234	41.994137	0.257004	99.083374	41.937492	27.830986	97.700012	41.9658145	14.043995	98.391693	-70.4423425	9.247027	95.452775
-35.398357	19.502203	96.610138	-14.332907	11.533549	97.092888	41.967213	0.236767	99.40863	41.909615	27.843554	97.958084	41.938414	14.0401605	98.683357	-70.604228	9.0269375	95.502419
-34.585426	20.16218	96.693558	-14.394901	11.462904	97.25489	41.97588	0.220766	99.725937	41.882835	27.836163	98.221222	41.9293575	14.0284645	98.9735795	-70.7191595	8.8973435	95.5362005
-33.76738	20.797165	96.774246	-14.457701	11.385387	97.399666	42.00668	0.197741	100.035706	41.861389	27.814329	98.475777	41.9340345	14.006035	99.2557415	-70.8494365	8.764739	95.5435905
-32.962669	21.399294	96.827194	-14.45739	11.33502	97.545502	42.055447	0.153938	100.346878	41.880562	27.764139	98.689529	41.9680045	13.9590385	99.5182035	-70.8827845	8.7110015	95.5728005
-31.592852	22.346987	96.862228	-14.43349	11.209047	97.73378	42.1502	0.05742	100.77459	41.907207	27.673801	98.96994	42.0287035	13.8656105	99.872265	-70.8956835	8.5524835	95.595295
-30.647993	22.946678	96.894554	-14.40226	11.144522	97.848122	42.209579	-0.028249	101.035881	41.940399	27.584148	99.126396	42.074989	13.7779495	100.0811385	-70.879509	8.5110945	95.6151055
-29.731771	23.537025	96.917511	-14.357655	11.039718	97.958702	42.34737	-0.148877	101.256027	41.987671	27.456394	99.260239	42.1675205	13.6537585	100.258133	-70.8828305	8.4256775	95.659271
-28.750933	24.108061	96.933105	-14.308103	10.926051	98.059258	42.430298	-0.252766	101.502037	42.038277	27.33902	99.411469	42.2342875	13.543127	100.456753	-70.8504935	8.308975	95.661763
-27.72204	24.722477	96.973045	-14.258638	10.796291	98.184517	42.519524	-0.364941	101.727379	42.097534	27.236752	99.574371	42.308529	13.4359055	100.650875	-70.825805	8.1566765	95.718159
-26.736403	25.294119	97.071625	-14.213646	10.651274	98.312134	42.572971	-0.445977	101.96463	42.154152	27.13802	99.735878	42.3635615	13.3460215	100.850254	-70.7908535	7.9565265	95.774014
-25.717911	25.87294	97.107208	-14.161232	10.499897	98.418839	42.661728	-0.54296	102.156868	42.212986	27.053646	99.90921	42.437357	13.255343	101.033039	-70.759821	7.744451	95.804639
-24.111408	26.790932	97.169144	-14.126627	10.272065	98.550476	42.730946	-0.655722	102.391197	42.275993	26.955492	100.157547	42.5034695	13.149885	101.274372	-70.7567235	7.394245	95.82658
-23.020952	27.377659	97.201828	-14.085388	10.1184	98.608238	42.76881	-0.74015	102.51075	42.304005	26.870901	100.307167	42.5364075	13.0653755	101.4089585	-70.7071835	7.1714245	95.8075175
-21.970938	28.010035	97.228592	-14.074821	9.997628	98.642418	42.821125	-0.807541	102.587257	42.325459	26.792065	100.469231	42.573292	12.992262	101.528244	-70.722934	7.002994	95.756592
-20.85146	28.678074	97.281471	-14.05149	9.879761	98.665352	42.866489	-0.891957	102.614952	42.339111	26.710329	100.626312	42.6028	12.909186	101.620632	-70.70578	6.850336	95.710072
-19.711329	29.312416	97.393021	-14.05603	9.776561	98.682823	42.880619	-0.953812	102.589264	42.345245	26.638428	100.794243	42.612932	12.842308	101.6917535	-70.724992	6.710814	95.6738925
-18.627865	29.978456	97.518585	-14.050659	9.687969	98.685982	42.872623	-1.022358	102.536156	42.364044	26.584486	100.980652	42.6183335	12.781064	101.758404	-70.7196515	6.594874	95.61356
-17.495651	30.679741	97.711639	-14.065459	9.627511	98.672592	42.857254	-1.06889	102.454391	42.375736	26.544338	101.198593	42.616495	12.737724	101.826492	-70.747413	6.517298	95.518692
-15.735229	31.636625	98.12059	-14.068561	9.577397	98.688713	42.806789	-1.095159	102.336052	42.368645	26.542028	101.617172	42.587717	12.7234345	101.976612	-70.724839	6.4313595	95.400814
-14.591056	32.266987	98.474724	-14.129025	9.583484	98.710648	42.790466	-1.079656	102.306786	42.390896	26.591894	101.942184	42.590681	12.756119	102.124485	-70.848731	6.410849	95.296811
-13.445869	32.934399	98.876396	-14.146398	9.604967	98.786507	42.786812	-1.026273	102.292183	42.438393	26.67931	102.277649	42.6126025	12.8265185	102.284916	-70.9053985	6.3834155	95.288098
-12.222258	33.466686	99.230888	-14.167993	9.676814	98.80574	42.761875	-0.937396	102.321449	42.481335	26.805214	102.615211	42.621605	12.933909	102.46833	-70.957591	6.419719	95.14315
-11.088092	33.996574	99.536522	-14.192261	9.801417	98.866081	42.759129	-0.818739	102.366295	42.506756	26.938614	102.959976	42.6329425	13.0599375	102.6631355	-71.0174645	6.5428965	95.0690265
-9.883348	34.458496	99.793999	-14.237189	10.001728	98.914268	42.787895	-0.674323	102.441177	42.516949	27.082943	103.262054	42.652422	13.20431	102.8516155	-71.1268	6.799146	94.9769205
-8.747175	34.964077	100.082947	-14.199781	10.106954	98.963608	42.812874	-0.534544	102.543213	42.532993	27.228964	103.549873	42.6729335	13.34721	103.046543	-71.0724955	6.866698	94.880673
-6.963009	35.405495	100.353012	-14.191337	10.352594	99.021225	42.869671	-0.332662	102.707649	42.596966	27.482691	103.896164	42.7333185	13.5750145	103.3019065	-71.1159925	7.1301735	94.7405435
-5.789862	35.638687	100.542465	-14.153865	10.516799	99.076981	42.894566	-0.18361	102.811958	42.6586	27.613417	104.105255	42.776583	13.7149035	103.4586065	-71.084313	7.3186945	94.6953555
-4.636049	35.853756	100.75631	-14.146813	10.722134	99.127411	42.948956	-0.079858	102.904961	42.737671	27.741951	104.280434	42.8433135	13.8310465	103.5926975	-71.1369395	7.6132215	94.6621245
-3.510767	35.898808	100.940704	-14.057922	10.832912	99.167862	43.003204	0.026134	102.975845	42.83107	27.854017	104.420074	42.917137	13.9400755	103.6979595	-71.032981	7.7257485	94.6377645
-2.396612	35.899506	101.083466	-14.023275	10.963227	99.216805	43.067814	0.106086	103.022003	42.925953	27.969593	104.56073	42.9968835	14.0378395	103.7913665	-71.0434335	7.8886145	94.6422435
-1.258811	35.729939	101.212898	-13.969104	11.10378	99.241585	43.122463	0.197437	103.05928	43.015816	28.077988	104.664001	43.0691395	14.1377125	103.8616405	-71.0073475	8.0698475	94.6215295
-0.188171	35.546799	101.362503	-13.906921	11.254907	99.27356	43.182926	0.304953	103.087082	43.103073	28.177708	104.78083	43.1429995	14.2413305	103.933956	-70.9568415	8.2684835	94.613164
1.371415	35.061089	101.501572	-13.819742	11.443222	99.299019	43.282963	0.470108	103.16256	43.223633	28.34149	104.953255	43.253298	14.405799	104.0579075	-70.892782	8.480645	94.5401305
2.364814	34.645489	101.56144	-13.746897	11.628749	99.346283	43.351727	0.586951	103.194954	43.30254	28.467699	105.030586	43.3271335	14.527325	104.11277	-70.8209275	8.730173	94.579796
3.312449	34.089569	101.607513	-13.686769	11.784282	99.364594	43.434151	0.756849	103.240295	43.37122	28.588604	105.105103	43.4026855	14.6727265	104.172699	-70.7762235	8.8958375	94.556489
4.238085	33.495083	101.609375	-13.635419	11.943401	99.369934	43.50473	0.899246	103.277695	43.428028	28.738653	105.142258	43.466379	14.8189495	104.2099765	-70.737217	9.0678525	94.5298915
5.145674	32.763027	101.551033	-13.586352	12.09309	99.380112	43.573681	1.066579	103.31546	43.476791	28.892984	105.119537	43.525236	14.9797815	104.2174985	-70.69794	9.2063985	94.5427255
5.946565	31.970518	101.466225	-13.540565	12.270302	99.387238	43.654064	1.274915	103.349266	43.492264	29.051861	105.073822	43.573164	15.163388	104.211544	-70.654294	9.377216	94.562932
6.739134	31.123081	101.340248	-13.475074	12.446098	99.358047	43.753296	1.458012	103.394974	43.507713	29.233372	104.994675	43.6305045	15.345692	104.1948245	-70.5806525	9.546504	94.5212695
7.842983	29.658642	101.064552	-13.41272	12.758284	99.28437	43.864784	1.79764	103.459404	43.471573	29.513645	104.841591	43.6681785	15.6556425	104.1504975	-70.4936185	9.8609255	94.4182425
8.508277	28.615173	100.82991	-13.363394	12.984506	99.189613	43.940796	2.00884	103.510201	43.440578	29.68029	104.710983	43.690687	15.844565	104.110592	-70.417475	10.124447	94.268634
9.143659	27.481127	100.617516	-13.32979	13.20907	99.090546	44.002708	2.234021	103.541473	43.39011	29.877392	104.580536	43.696409	16.0557065	104.0610045	-70.355989	10.3624335	94.1200875
9.718678	26.295271	100.358536	-13.271323	13.427037	98.993614	44.063385	2.470587	103.548958	43.365269	30.068106	104.437531	43.714327	16.2693465	103.9932445	-70.256973	10.5847275	93.9939835
10.225015	25.025372	100.133423	-13.214827	13.670715	98.927155	44.133873	2.709265	103.514923	43.365814	30.249092	104.268753	43.7498435	16.4791785	103.891838	-70.1794975	10.8622515	93.962472
10.662872	23.735161	99.930367	-13.143463	13.891127	98.89991	44.197716	2.961329	103.465126	43.363865	30.470255	104.108574	43.7807905	16.715792	103.78685	-70.0677165	11.066462	94.01297
11.092222	22.361376	99.695679	-13.059312	14.114429	98.899429	44.270092	3.18435	103.437828	43.374119	30.667543	103.927361	43.8221055	16.9259465	103.6825945	-69.9407295	11.3029115	94.1162635
11.608286	20.17576	99.408432	-12.951236	14.463856	98.892929	44.377155	3.487238	103.414063	43.409664	30.932465	103.593277	43.8934095	17.2098515	103.50367	-69.7958815	11.7178605	94.282188
11.87728	18.749416	99.222382	-12.870251	14.732533	98.894188	44.421162	3.667513	103.413353	43.411583	31.084612	103.37117	43.9163725	17.3760625	103.3922615	-69.6568745	12.0890035	94.3961145
12.128157	17.147844	99.089119	-12.805371	14.945618	98.868851	44.489712	3.797359	103.455589	43.454231	31.182772	103.108093	43.9719715	17.4900655	103.281841	-69.5827135	12.4011705	94.455861
12.250513	15.609657	98.947273	-12.753841	15.176347	98.837036	44.558289	3.91279	103.496216	43.455952	31.336397	102.888847	44.0071205	17.6245935	103.1925315	-69.5148025	12.7281005	94.4815405
12.385539	14.004089	98.821381	-12.693101	15.356747	98.757294	44.610817	3.996585	103.523674	43.516476	31.375731	102.627625	44.0636465	17.686158	103.0756495	-69.4498485	13.027336	94.4389385
12.465647	12.401565	98.725609	-12.643707	15.500734	98.666229	44.673626	4.105406	103.534302	43.579189	31.466806	102.369606	44.1264075	17.786106	102.951954	-69.4138215	13.215362	94.380504
12.440432	10.836369	98.554237	-12.575138	15.626465	98.505386	44.736286	4.199161	103.506828	43.619713	31.578928	102.144501	44.1779995	17.8890445	102.8256645	-69.3282755	13.3638855	94.1851075
12.338952	8.460246	98.371307	-12.476895	15.797578	98.227936	44.874878	4.366916	103.465416	43.681099	31.713903	101.817871	44.2779885	18.0404095	102.6416435	-69.2317785	13.5547465	93.8142285
12.177632	6.854669	98.245392	-12.396907	15.862039	98.035721	44.966385	4.471997	103.442619	43.732601	31.797787	101.576637	44.349493	18.134892	102.509628	-69.143307	13.589186	93.561814
11.994747	5.334695	98.157677	-12.304317	15.892194	97.81974	45.071377	4.579546	103.42363	43.785637	31.894598	101.380875	44.428507	18.237072	102.4022525	-69.037141	13.547316	93.2372275
11.755322	3.821075	98.049446	-12.178024	15.928578	97.60041	45.175423	4.656138	103.384697	43.855541	31.966644	101.162247	44.515482	18.311391	102.273472	-68.87153	13.545765	92.927348
11.497409	2.292904	97.975769	-12.074381	15.948637	97.396843	45.274647	4.722175	103.336426	43.945992	32.010632	100.93129	44.6103195	18.3664035	102.133858	-68.7590815	13.5308705	92.659828
11.148102	0.869806	97.901131	-11.925233	15.941945	97.163506	45.38316	4.773094	103.298096	44.046516	32.027794	100.730263	44.714838	18.400444	102.0141795	-68.565304	13.483446	92.3128325
10.76411	-0.539825	97.860596	-11.791108	15.944655	96.949219	45.502956	4.807482	103.240883	44.159065	32.040329	100.520615	44.8310105	18.4239055	101.880749	-68.4132265	13.4654045	92.017689
10.084515	-2.519043	97.764496	-11.561239	15.938436	96.658722	45.673649	4.837688	103.138283	44.353638	32.026207	100.220505	45.0136435	18.4319475	101.679394	-68.1361215	13.4449245	91.63805
9.573957	-3.794449	97.735977	-11.404756	15.928714	96.439499	45.78698	4.865332	103.068878	44.498337	32.038857	100.024666	45.1426585	18.4520945	101.546772	-67.9521705	13.4053335	91.332226
8.988228	-4.975528	97.63723	-11.28639	15.923988	96.199463	45.887028	4.898984	102.97905	44.618484	32.062157	99.823959	45.252756	18.4805705	101.4015045	-67.825536	13.3674055	90.9974215
8.371671	-6.076656	97.567856	-11.145986	15.929898	95.986832	45.972054	4.943387	102.858795	44.707863	32.073849	99.585365	45.3399585	18.508618	101.22208	-67.6319305	13.351178	90.751584
7.736991	-7.164343	97.513351	-11.029362	15.928102	95.797318	46.060406	5.014498	102.732002	44.788548	32.094124	99.338081	45.424477	18.554311	101.0350415	-67.483201	13.301893	90.5595945
7.016174	-8.115425	97.437187	-10.919504	15.955602	95.607086	46.133118	5.100781	102.59774	44.86805	32.148746	99.117699	45.500584	18.6247635	100.8577195	-67.339592	13.2864405	90.3564525
6.263251	-9.003758	97.334839	-10.82097	15.962317	95.4319	46.19545	5.177894	102.435051	44.937401	32.205124	98.897301	45.5664255	18.691509	100.666176	-67.2083655	13.233125	90.197624
5.026354	-10.127044	97.136345	-10.715718	16.010281	95.16259	46.227238	5.287423	102.174362	45.028595	32.267986	98.623367	45.6279165	18.7777045	100.3988645	-67.0593525	13.2428575	89.9263155
4.121539	-10.779808	96.970871	-10.655039	16.025908	94.9739	46.206356	5.341754	101.950661	45.064766	32.298794	98.461037	45.635561	18.820274	100.205849	-66.945639	13.231542	89.741951
3.19128	-11.359506	96.752106	-10.597527	16.057796	94.808235	46.142067	5.375258	101.725594	45.10759	32.291939	98.31179	45.6248285	18.8335985	100.018692	-66.8198825	13.2819935	89.597778
2.178908	-11.774398	96.5271	-10.557814	16.120718	94.648468	46.094547	5.40219	101.53067	45.14407	32.281693	98.209854	45.6193085	18.8419415	99.870262	-66.7349365	13.3994945	89.426674
1.14816	-12.133877	96.306252	-10.560474	16.161007	94.498055	46.033485	5.417314	101.331078	45.157085	32.307175	98.111458	45.595285	18.8622445	99.721268	-66.716233	13.4597695	89.274842
0.075032	-12.40619	96.092117	-10.561852	16.211889	94.395676	45.986973	5.426954	101.105972	45.155975	32.320259	98.00811	45.571474	18.8736065	99.557041	-66.695178	13.5501715	89.234311
-1.042846	-12.602999	95.904472	-10.55451	16.290833	94.314644	45.866283	5.486756	100.951752	45.150764	32.355183	97.884438	45.5085235	18.9209695	99.418095	-66.6175435	13.6606965	89.211193
-2.752277	-12.639555	95.645905	-10.593317	16.425121	94.214371	45.778328	5.576334	100.688004	45.138401	32.432861	97.70607	45.4583645	19.0045975	99.197037	-66.6449985	13.8456445	89.231705
-3.941764	-12.571268	95.494476	-10.622635	16.51203	94.136276	45.696724	5.640254	100.514839	45.125107	32.490292	97.562241	45.4109155	19.065273	99.03854	-66.6561855	13.958787	89.234012
-5.140577	-12.417084	95.312675	-10.627932	16.60231	94.051498	45.663212	5.706426	100.27533	45.109303	32.567768	97.414719	45.3862575	19.137097	98.8450245	-66.6421215	14.067523	89.2579715
-6.32772	-12.158444	95.153221	-10.659796	16.690775	93.983337	45.541443	5.805315	100.059631	45.096577	32.656322	97.223831	45.31901	19.2308185	98.641731	-66.638602	14.1507315	89.324943
-7.538255	-11.799875	94.967545	-10.662189	16.763887	93.915886	45.453686	5.885236	99.798798	45.09737	32.716156	97.012154	45.275528	19.300696	98.405476	-66.599906	14.227078	89.426296
-8.74931	-11.361217	94.775101	-10.676416	16.860746	93.807182	45.38081	5.965348	99.520607	45.090527	32.775715	96.790161	45.2356685	19.3705315	98.155384	-66.5885005	14.3509605	89.45898
-9.956635	-10.85155	94.509964	-10.692404	16.931549	93.692505	45.298206	6.033581	99.208565	45.081215	32.841789	96.578613	45.1897105	19.437685	97.893589	-66.5745185	14.425413	89.491421
-11.739226	-9.889262	94.095787	-10.687361	17.029922	93.502747	45.201912	6.076112	98.703262	45.093365	32.931198	96.228912	45.1476385	19.503655	97.466087	-66.5223605	14.556189	89.539407
-12.890738	-9.148127	93.793777	-10.671841	17.089209	93.364708	45.176929	6.119395	98.337807	45.080872	32.955521	95.998459	45.1289005	19.537458	97.168133	-66.4725825	14.64096	89.561283
-14.041776	-8.318468	93.496857	-10.649737	17.149189	93.251419	45.115623	6.169203	97.995354	45.068695	33.041157	95.826424	45.092159	19.60518	96.910889	-66.391633	14.693198	89.591949
-15.084336	-7.378891	93.224785	-10.619332	17.202677	93.148354	45.08955	6.18125	97.680244	45.137768	33.042988	95.663628	45.113659	19.612119	96.671936	-66.352323	14.793235	89.624772
-16.180201	-6.373834	92.92617	-10.588284	17.276985	93.028198	45.042507	6.212304	97.398247	45.179688	33.09129	95.547501	45.1110975	19.651797	96.472874	-66.2876655	14.902173	89.583522
-17.215628	-5.311979	92.642487	-10.57913	17.343475	92.920158	44.979141	6.231299	97.156006	45.215076	33.14106	95.47036	45.0971085	19.6861795	96.313183	-66.2553685	15.0007705	89.527133
-18.206945	-4.153341	92.374687	-10.571746	17.407122	92.798233	44.959816	6.24804	96.934273	45.229523	33.200081	95.405075	45.0946695	19.7240605	96.169674	-66.2381615	15.0901835	89.426792
-19.621464	-2.384358	91.971474	-10.532204	17.497448	92.641251	44.959366	6.323829	96.627014	45.277519	33.313019	95.339073	45.1184425	19.818424	95.9830435	-66.1828505	15.176472	89.2994585
-20.484274	-1.138735	91.719955	-10.51647	17.576206	92.543716	44.99028	6.363296	96.464005	45.301075	33.416355	95.339226	45.1456775	19.8898255	95.9016155	-66.1786175	15.2625865	89.1858165
-21.319399	0.13842	91.413811	-10.499707	17.626915	92.416603	45.053024	6.396122	96.317032	45.312569	33.541252	95.343559	45.1827965	19.968687	95.8302955	-66.1822105	15.285143	89.0029105
-22.119478	1.462524	91.122459	-10.482295	17.654165	92.325256	45.11549	6.43484	96.170456	45.332699	33.67062	95.366219	45.2240945	20.05273	95.7683375	-66.1886845	15.2556	88.8821745
-22.82098	2.793848	90.888412	-10.486211	17.663895	92.23764	45.203217	6.485248	96.020706	45.338978	33.825527	95.42643	45.2710975	20.1553875	95.723568	-66.2435195	15.1724025	88.751712
-23.518583	4.124323	90.716888	-10.474221	17.696821	92.154861	45.260994	6.576837	95.8974	45.353352	33.966629	95.476112	45.307173	20.271733	95.686756	-66.255615	15.121909	88.622966
-24.165127	5.508991	90.580566	-10.460211	17.746105	92.085869	45.284603	6.709202	95.814308	45.361977	34.112701	95.504135	45.32329	20.4109515	95.6592215	-66.243712	15.0812585	88.5125165
-24.978825	7.572375	90.551743	-10.419362	17.846977	92.052704	45.320618	6.917266	95.720329	45.358471	34.330631	95.489594	45.3395445	20.6239485	95.6049615	-66.1782685	15.0700055	88.5004465
-25.513845	8.939247	90.627731	-10.387061	17.93854	92.07222	45.311607	7.069296	95.73378	45.351746	34.45219	95.462898	45.3316765	20.760743	95.598339	-66.1057985	15.116337	88.546101
-25.946918	10.277147	90.705856	-10.33117	18.023939	92.120277	45.398098	7.191251	95.700974	45.380341	34.556641	95.449081	45.3892195	20.873946	95.5750275	-66.0515595	15.173932	88.6655265
-26.357388	11.632204	90.804054	-10.287082	18.081839	92.171951	45.42458	7.285883	95.731361	45.40266	34.63916	95.437325	45.41362	20.9625215	95.584343	-65.987784	15.2011565	88.759559
-26.7215	12.967615	90.93869	-10.238853	18.13632	92.230621	45.429676	7.336479	95.773254	45.431641	34.69455	95.423248	45.4306585	21.0155145	95.598251	-65.9083645	15.2571255	88.862991
-27.002611	14.311479	90.989372	-10.215241	18.148771	92.259926	45.437965	7.34285	95.803635	45.479599	34.710052	95.394966	45.458782	21.026451	95.5993005	-65.889264	15.271091	88.9205515
-27.205223	15.652675	90.993843	-10.204481	18.141842	92.252426	45.447552	7.314632	95.822433	45.501034	34.688404	95.357506	45.474293	21.001518	95.5899695	-65.883255	15.282166	88.9148825
-27.448406	17.627834	91.047791	-10.243765	18.055761	92.216476	45.476265	7.210711	95.828308	45.493786	34.620972	95.277718	45.4850255	20.9158415	95.553013	-65.9725555	15.1956805	88.879939
-27.508215	18.939686	91.038765	-10.224382	18.004955	92.206772	45.478085	7.139476	95.828667	45.501743	34.56739	95.226799	45.489914	20.853433	95.527733	-65.938678	15.156477	88.885811
-27.469883	20.207197	91.067467	-10.223643	17.947241	92.202827	45.464493	7.076855	95.829948	45.506374	34.501171	95.198456	45.4854335	20.789013	95.514202	-65.9327195	15.105469	88.891452
-27.43972	21.464144	91.155243	-10.229165	17.887177	92.231163	45.454926	6.997009	95.85186	45.507133	34.400005	95.18512	45.4810295	20.698507	95.51849	-65.9393595	15.075847	88.943836
-27.271074	22.731283	91.19838	-10.233346	17.788528	92.290428	45.4617	6.904798	95.892059	45.526901	34.305332	95.196281	45.4943005	20.605065	95.54417	-65.9609925	14.971991	89.036686
-27.00395	23.955435	91.276276	-10.234776	17.721451	92.356018	45.462524	6.798264	95.943871	45.544643	34.199165	95.228157	45.5035835	20.4987145	95.586014	-65.9731355	14.9441875	89.126022
-26.733511	25.159355	91.454987	-10.2137	17.653578	92.465981	45.442394	6.718801	95.994476	45.555504	34.081749	95.262032	45.498949	20.400275	95.628254	-65.926349	14.906881	89.303708
-26.186953	26.93339	91.687752	-10.206575	17.538681	92.669495	45.397442	6.610613	96.039536	45.573635	33.95612	95.319031	45.4855385	20.2833665	95.6792835	-65.8986885	14.7939955	89.6597065
-25.758665	28.070366	91.86512	-10.181907	17.446779	92.785416	45.373569	6.547684	96.02784	45.581402	33.871765	95.347343	45.4774855	20.2097245	95.6875915	-65.8412995	14.6838335	89.8832405
-25.274086	29.19397	92.033569	-10.169504	17.380384	92.885429	45.363827	6.507327	95.993996	45.577816	33.804474	95.374641	45.4708215	20.1559005	95.6843185	-65.8098295	14.6048675	90.0865395
-24.735415	30.297756	92.187904	-10.179658	17.307693	92.95697	45.349895	6.463614	95.955299	45.575802	33.763012	95.412758	45.4628485	20.113313	95.6840285	-65.8221645	14.502073	90.2299115
-24.176128	31.345522	92.332092	-10.192542	17.270309	93.022903	45.327698	6.397412	95.933411	45.574982	33.719372	95.470093	45.45134	20.058392	95.701752	-65.836424	14.482226	90.344054
-23.551569	32.360443	92.487076	-10.212537	17.228994	93.06768	45.298927	6.298955	95.934769	45.553665	33.665409	95.543686	45.426296	19.982182	95.7392275	-65.85137	14.475806	90.3961325
-22.902617	33.382511	92.662262	-10.243466	17.197208	93.116348	45.294708	6.203043	95.954842	45.543095	33.598198	95.662819	45.4189015	19.9006205	95.8088305	-65.9058335	14.4937955	90.4238655
-21.908033	34.801727	92.910561	-10.321383	17.147169	93.200119	45.256321	6.062907	96.030975	45.527519	33.481495	95.884003	45.39192	19.772201	95.957489	-66.034686	14.522137	90.442749
-21.169704	35.686409	93.114456	-10.364639	17.126543	93.271606	45.221024	5.995113	96.117302	45.482635	33.410423	96.047241	45.3518295	19.702768	96.0822715	-66.0811075	14.550318	90.4609405
-20.430788	36.548416	93.324242	-10.428658	17.099159	93.361153	45.182537	5.947239	96.230042	45.461609	33.358841	96.22979	45.322073	19.65304	96.229916	-66.179389	14.545278	90.49239
-19.646212	37.355934	93.493065	-10.479831	17.095097	93.445206	45.162163	5.908442	96.351913	45.430725	33.325092	96.372612	45.296444	19.616767	96.3622625	-66.256106	14.573427	90.5281495
-18.912258	38.090801	93.633499	-10.53409	17.118805	93.522873	45.141727	5.881864	96.470863	45.376919	33.315056	96.48851	45.259323	19.59846	96.4796865	-66.327503	14.63915	90.5660595
-18.100285	38.815205	93.745567	-10.581338	17.124115	93.601761	45.151882	5.866299	96.570946	45.31654	33.317837	96.570435	45.234211	19.592068	96.5706905	-66.396887	14.656162	90.6328315
-17.307201	39.48093	93.855942	-10.603243	17.135447	93.64312	45.126629	5.837872	96.712624	45.272842	33.312252	96.631851	45.1997355	19.575062	96.6722375	-66.4062215	14.695832	90.6140025
-16.054159	40.353561	93.97377	-10.638598	17.126789	93.699768	45.093067	5.754243	96.975594	45.179482	33.310909	96.739487	45.1362745	19.532576	96.8575405	-66.4134705	14.721002	90.5419955
-15.22425	40.858799	94.040016	-10.668893	17.099688	93.762405	45.079647	5.659913	97.152962	45.148445	33.300301	96.838829	45.114046	19.480107	96.9958955	-66.451832	14.719269	90.5289145
-14.364156	41.312279	94.14415	-10.699264	17.044741	93.820076	45.080868	5.542189	97.309944	45.134071	33.240707	96.944138	45.1074695	19.391448	97.127041	-66.5059975	14.698034	90.513111
-13.488366	41.717255	94.2658	-10.734956	16.933434	93.89138	45.06451	5.411706	97.433868	45.125477	33.152256	97.068367	45.0949935	19.281981	97.2511175	-66.5649055	14.584887	90.5316425
-12.65512	42.060345	94.400101	-10.783902	16.860226	93.964592	45.041363	5.285668	97.550591	45.113174	33.040775	97.190681	45.0772685	19.1632215	97.370636	-66.6450725	14.5572305	90.558548
-11.810767	42.330433	94.493729	-10.843704	16.73628	94.041862	44.996803	5.128383	97.671341	45.108559	32.90591	97.29512	45.052681	19.0171465	97.4832305	-66.740089	14.4554135	90.6004935
-10.93155	42.54335	94.574844	-10.891486	16.637146	94.134811	44.960888	4.989419	97.823494	45.080315	32.793423	97.392754	45.0206015	18.891421	97.608124	-66.8035735	14.382871	90.661498
-9.647219	42.846062	94.753624	-10.976616	16.481552	94.285767	44.909702	4.818011	98.118011	45.042931	32.626179	97.566277	44.9763165	18.722095	97.842144	-66.9295485	14.241009	90.72939
-8.805544	42.897163	94.871223	-11.037844	16.390524	94.411018	44.913883	4.678831	98.338455	45.00552	32.505947	97.715057	44.9597015	18.592389	98.026756	-67.0353895	14.188659	90.79528
-7.964058	42.955139	94.966827	-11.096313	16.303543	94.52726	44.960361	4.524082	98.57164	44.963894	32.360226	97.884621	44.9621275	18.442154	98.2281305	-67.1547535	14.164932	90.8263895
-7.114128	42.956482	95.128563	-11.132352	16.215744	94.650291	45.020287	4.384064	98.805771	44.9305	32.241856	98.099648	44.9753935	18.31296	98.4527095	-67.2400975	14.118528	90.8478725
-6.270307	42.914879	95.288643	-11.17853	16.127493	94.770691	45.071743	4.239677	99.032158	44.91571	32.115566	98.335304	44.9937265	18.1776215	98.683731	-67.3507865	14.0773645	90.857651
-5.434717	42.823566	95.49044	-11.209429	16.056135	94.881271	45.155872	4.119886	99.250755	44.922081	32.022076	98.557762	45.0389765	18.070981	98.9042585	-67.4578345	14.041289	90.8582835
-4.629284	42.675148	95.647575	-11.193046	15.998816	94.956093	45.283421	4.028667	99.443146	44.919861	31.968504	98.794647	45.101641	17.9985855	99.1188965	-67.487733	13.9990465	90.7932895
-3.449935	42.412708	95.875786	-11.149924	15.973216	95.057968	45.56068	3.897454	99.651695	44.957611	31.965103	99.077431	45.2591455	17.9312785	99.364563	-67.5589935	14.0151535	90.751373
-2.659456	42.169743	96.032173	-11.077229	15.980238	95.093468	45.69173	3.820699	99.744102	45.021664	32.0009	99.222084	45.356697	17.9107995	99.483093	-67.511155	14.0496765	90.703843
-1.904495	41.858738	96.180237	-11.004169	15.986008	95.116959	45.731247	3.798338	99.813675	45.089905	32.035591	99.325874	45.410576	17.9169645	99.5697745	-67.418914	14.0550515	90.6641435
-1.175426	41.500126	96.28714	-10.925352	16.013546	95.129997	45.800549	3.80215	99.78743	45.170441	32.054092	99.371704	45.485495	17.928121	99.579567	-67.336199	14.098971	90.680427
-0.482725	41.092331	96.324089	-10.842802	16.043488	95.139816	45.849613	3.826677	99.721207	45.221058	32.082539	99.369316	45.5353355	17.954608	99.5452615	-67.2209395	14.132368	90.7343705
0.187699	40.654408	96.329018	-10.799816	16.090458	95.1064	45.888702	3.852611	99.62925	45.260014	32.137241	99.3106	45.574358	17.994926	99.469925	-67.17399	14.18599	90.742875
0.817427	40.16679	96.284073	-10.739112	16.15757	95.063309	45.911598	3.909127	99.514511	45.291714	32.217987	99.174316	45.601656	18.063557	99.3444135	-67.07988	14.251583	90.7822045
1.678743	39.271973	96.104309	-10.684357	16.293369	94.994934	45.954227	4.017345	99.313286	45.292965	32.349701	98.918007	45.623596	18.183523	99.1156465	-66.99231	14.403215	90.8742215
2.246989	38.63905	95.952728	-10.681435	16.377016	94.937096	45.975296	4.107528	99.18985	45.266869	32.455002	98.734428	45.6210825	18.281265	98.962139	-66.9839525	14.472767	90.912053
2.76532	37.964451	95.807343	-10.654284	16.476572	94.943687	45.996124	4.234302	99.095238	45.236584	32.580101	98.531998	45.616354	18.4072015	98.813618	-66.924922	14.5459425	91.073756
3.275001	37.277897	95.644745	-10.650355	16.534178	94.958862	46.067081	4.326604	98.998589	45.189114	32.721104	98.342857	45.6280975	18.523854	98.670723	-66.9288075	14.544502	91.247001
3.73579	36.478931	95.512314	-10.637695	16.657766	95.04509	46.057938	4.455617	98.942085	45.151115	32.876873	98.128548	45.6045265	18.666245	98.5353165	-66.8799165	14.649287	91.5548635
4.204109	35.668858	95.435753	-10.609345	16.72628	95.215347	46.066086	4.565431	98.903938	45.105671	32.992718	97.918076	45.5858785	18.7790745	98.411007	-66.8045685	14.6734855	92.019687
4.653282	34.823128	95.363304	-10.555935	16.82292	95.362762	46.092632	4.645956	98.886368	45.086639	33.071056	97.739929	45.5896355	18.858506	98.3131485	-66.7015055	14.787334	92.4123755
5.32804	33.589642	95.284286	-10.502888	16.922485	95.579094	46.158173	4.711699	98.856262	45.103821	33.124222	97.488205	45.630997	18.9179605	98.1722335	-66.636773	14.9270095	92.9859545
5.748125	32.613239	95.202332	-10.470284	16.994957	95.694679	46.172844	4.724936	98.827652	45.107563	33.125385	97.3535	45.6402035	18.9251605	98.090576	-66.5807715	15.0647535	93.298782
6.181621	31.687254	95.155609	-10.411425	17.003057	95.772049	46.182377	4.74158	98.786575	45.111572	33.121872	97.234039	45.6469745	18.931726	98.010307	-66.4698245	15.074388	93.533791
6.580896	30.729195	95.101616	-10.362945	16.998512	95.815094	46.190994	4.759299	98.739365	45.127689	33.116867	97.139671	45.6593415	18.938083	97.939518	-66.3852315	15.058941	93.69067
6.993034	29.826181	95.031509	-10.328107	17.019974	95.821884	46.19603	4.780121	98.698112	45.139103	33.122017	97.057068	45.6675665	18.951069	97.87759	-66.3237805	15.088879	93.766178
7.390463	28.829489	94.96405	-10.32137	17.036757	95.81424	46.196671	4.813043	98.681389	45.135365	33.133728	97.031807	45.666018	18.9733855	97.856598	-66.308758	15.1001285	93.771882
7.793359	27.870926	94.970444	-10.327987	17.051516	95.810143	46.200127	4.837903	98.708084	45.128548	33.149929	97.073509	45.6643375	18.993916	97.8907965	-66.3203115	15.109116	93.7294895
8.35663	26.42943	94.984314	-10.362332	17.059893	95.811035	46.205723	4.88377	98.796951	45.125191	33.181301	97.218018	45.665457	19.0325355	98.0074845	-66.390121	15.0872505	93.6145855
8.746874	25.498178	94.99955	-10.407206	17.074314	95.808998	46.197479	4.92322	98.870346	45.110889	33.223934	97.339722	45.654184	19.073577	98.105034	-66.468596	15.075051	93.512962
9.115658	24.49921	95.013626	-10.453857	17.112644	95.794174	46.177013	4.966726	98.96032	45.092804	33.27737	97.457764	45.6349085	19.122048	98.209042	-66.5426225	15.10324	93.379306
9.522001	23.525574	95.062584	-10.505527	17.157427	95.759384	46.167793	5.012052	99.042091	45.067669	33.348064	97.552338	45.617731	19.180058	98.2972145	-66.628785	15.134796	93.2215535
9.853068	22.572815	95.014992	-10.572197	17.20442	95.704094	46.158226	5.085033	99.120659	45.024647	33.433414	97.655777	45.5914365	19.2592235	98.388218	-66.7358305	15.1496165	93.01997
10.209277	21.6639	94.975342	-10.631575	17.2948	95.625443	46.130062	5.192598	99.186066	44.96656	33.545799	97.737732	45.548311	19.3691985	98.461899	-66.811461	15.2204015	92.788987
10.530533	20.610117	94.916893	-10.704492	17.370337	95.526665	46.099846	5.287474	99.238281	44.907581	33.649963	97.795708	45.5037135	19.4687185	98.5169945	-66.9126975	15.2719555	92.5363355
11.042114	19.142925	94.811996	-10.808933	17.565763	95.351784	46.06382	5.440984	99.305519	44.834934	33.821774	97.861397	45.449377	19.631379	98.583458	-67.067243	15.500147	92.12011
11.341669	18.201025	94.725616	-10.861208	17.688944	95.248856	46.05352	5.544646	99.33889	44.778263	33.930969	97.894272	45.4158915	19.7378075	98.616581	-67.1383075	15.6400805	91.881131
11.614051	17.121817	94.635498	-10.90995	17.807705	95.129059	46.05043	5.630662	99.368919	44.738674	34.028072	97.906052	45.394552	19.829367	98.6374855	-67.214452	15.786043	91.6206325
11.913272	16.088308	94.554123	-10.947474	17.920397	94.985405	46.060417	5.702195	99.38829	44.721104	34.14209	97.886986	45.3907605	19.9221425	98.637638	-67.2857085	15.9186515	91.333172
12.113052	15.057903	94.441521	-10.976514	18.040096	94.862823	46.078213	5.782978	99.373405	44.698349	34.26326	97.823997	45.388281	20.023119	98.598701	-67.341309	16.057073	91.126945
12.340713	13.991876	94.296562	-10.964213	18.157465	94.696304	46.094551	5.849898	99.356163	44.707226	34.349007	97.756058	45.4008885	20.0994525	98.5561105	-67.3293145	16.2154775	90.8364975
12.506868	12.91249	94.139572	-10.934814	18.2635	94.515594	46.116508	5.887945	99.302017	44.746288	34.420853	97.643242	45.431398	20.154399	98.4726295	-67.301026	16.372601	90.5585585
12.718441	11.283858	93.895607	-10.879158	18.371534	94.211975	46.133953	5.932408	99.196861	44.820972	34.463371	97.480904	45.4774625	20.1978895	98.3388825	-67.2357785	16.5451785	90.0850675
12.818007	10.208847	93.708549	-10.831715	18.425682	94.020889	46.137585	5.942204	99.139458	44.875969	34.466904	97.403999	45.506777	20.204554	98.2717285	-67.170207	16.64681	89.7700495
12.848377	9.114054	93.574692	-10.773726	18.463327	93.833748	46.146439	5.941382	99.116844	44.94965	34.433918	97.351929	45.5480445	20.18765	98.2343865	-67.0954965	16.739004	89.4331095
12.870028	7.983974	93.450668	-10.708	18.499121	93.636833	46.155109	5.925685	99.121323	45.024021	34.394413	97.323311	45.589565	20.160049	98.222317	-67.005565	16.838193	89.051349
12.797984	6.889334	93.354218	-10.645988	18.522486	93.47538	46.174583	5.913664	99.115578	45.0965	34.359634	97.287018	45.6355415	20.136649	98.201298	-66.9275175	16.908323	88.749462
12.732657	5.791762	93.243408	-10.580739	18.543198	93.326736	46.195057	5.919197	99.114632	45.155994	34.332264	97.237633	45.6755255	20.1257305	98.1761325	-66.8370035	16.9606655	88.4773395
12.601152	4.685938	93.187935	-10.493473	18.565722	93.162209	46.214909	5.905611	99.106293	45.244019	34.292091	97.134964	45.729464	20.098851	98.1206285	-66.71641	17.032593	88.2037895
12.329495	3.044966	93.026314	-10.343881	18.606781	92.905357	46.277847	5.875423	99.018845	45.353188	34.197647	96.927307	45.8155175	20.036535	97.973076	-66.5032795	17.177027	87.837638
12.072347	1.971854	92.924271	-10.255923	18.601778	92.748795	46.329891	5.859209	98.937073	45.420158	34.103237	96.756432	45.8750245	19.981223	97.8467525	-66.3868705	17.222333	87.6508375
11.785556	0.936767	92.870659	-10.157866	18.606627	92.626015	46.323627	5.850412	98.875114	45.498096	33.990288	96.607224	45.9108615	19.92035	97.741169	-66.2265935	17.292904	87.510861
11.443763	-0.086226	92.835114	-10.075763	18.601456	92.504936	46.295872	5.837409	98.826317	45.593197	33.863201	96.482651	45.9445345	19.850305	97.654484	-66.0960605	17.352607	87.355388
11.071846	-1.049905	92.791779	-10.020729	18.594467	92.382446	46.245949	5.826971	98.796173	45.682571	33.744061	96.388046	45.96426	19.785516	97.5921095	-66.005718	17.403418	87.1727825
10.591457	-2.035552	92.741104	-9.945351	18.58952	92.28923	46.146763	5.837637	98.772049	45.759754	33.631676	96.312538	45.9532585	19.7346565	97.5422935	-65.8439605	17.4443835	87.0361665
10.118127	-2.941555	92.663811	-9.902131	18.598682	92.17688	46.070145	5.846905	98.756706	45.81572	33.551189	96.214592	45.9429325	19.699047	97.485649	-65.7471945	17.498317	86.868111
9.293466	-4.212612	92.583755	-9.871819	18.662081	92.006317	45.990147	5.850101	98.795959	45.856815	33.521618	96.023544	45.923481	19.6858595	97.4097515	-65.667119	17.6383025	86.6028825
8.698489	-4.972015	92.53685	-9.887377	18.714643	91.88665	45.989822	5.892249	98.820618	45.822933	33.561687	95.868774	45.9063775	19.726968	97.344696	-65.6811315	17.702318	86.428604
8.012259	-5.713966	92.488647	-9.87923	18.788393	91.784508	46.003372	5.940264	98.859825	45.77314	33.61768	95.73938	45.888256	19.778972	97.2996025	-65.646716	17.797814	86.2694135
7.307297	-6.390594	92.516014	-9.895769	18.844444	91.715324	46.010483	5.986465	98.918404	45.736233	33.655632	95.663834	45.873358	19.8210485	97.291119	-65.664896	17.8678395	86.139529
6.518927	-7.011905	92.559364	-9.906871	18.86009	91.689301	46.027794	6.008254	98.958138	45.712547	33.668381	95.640442	45.8701705	19.8383175	97.29929	-65.6839125	17.8818625	86.079312
5.697358	-7.60719	92.599457	-9.915338	18.863813	91.664536	46.040009	6.005125	98.999634	45.696251	33.653503	95.649597	45.86813	19.829314	97.3246155	-65.698806	17.898312	86.0044565
4.842626	-8.135365	92.596397	-9.916966	18.85677	91.645119	46.049778	5.988367	99.029198	45.696312	33.631859	95.661423	45.873045	19.810113	97.3453105	-65.706977	17.903427	85.9449275
3.493098	-8.81265	92.538574	-9.90243	18.85392	91.62542	46.060616	6.008384	99.015289	45.726646	33.617069	95.658928	45.893631	19.8127265	97.3371085	-65.698491	17.8951135	85.9137315
2.544373	-9.173513	92.486549	-9.886263	18.860434	91.580322	46.063507	6.046293	98.963539	45.735146	33.662582	95.655914	45.8993265	19.8544375	97.3097265	-65.6718525	17.8664305	85.8509175
1.565836	-9.469002	92.427895	-9.848473	18.872398	91.5485	46.056183	6.104332	98.886513	45.803505	33.634098	95.557053	45.929844	19.869215	97.221783	-65.62679	17.875581	85.875217
0.568578	-9.695068	92.331375	-9.799847	18.891521	91.496033	46.046143	6.174379	98.780754	45.845104	33.646217	95.476547	45.9456235	19.910298	97.1286505	-65.5453175	17.872744	85.8634155
-0.46361	-9.862188	92.246605	-9.719016	18.924248	91.459145	46.034126	6.238541	98.672218	45.916977	33.634624	95.385674	45.9755515	19.9365825	97.028946	-65.4135835	17.9119135	85.889344
-1.513017	-9.961406	92.123917	-9.654034	18.915783	91.41938	46.051353	6.285382	98.550056	45.934872	33.571308	95.311646	45.9931125	19.928345	96.930851	-65.3011805	17.903221	85.907909
-2.605492	-9.976488	91.962189	-9.603226	18.932787	91.376259	46.08963	6.322637	98.413475	45.887939	33.429409	95.281021	45.9887845	19.876023	96.847248	-65.1952365	17.989551	85.90527
-4.292097	-9.903598	91.589699	-9.567889	18.893736	91.301521	46.054211	6.262195	98.192856	45.904083	33.191776	95.184013	45.979147	19.7269855	96.6884345	-65.114925	18.0604865	85.9146075
-5.440541	-9.775256	91.334305	-9.511673	18.81543	91.206673	45.968636	6.150897	97.998734	45.994324	33.058159	95.098251	45.98148	19.604528	96.5484925	-65.004826	18.026332	85.8648535
-6.596939	-9.60686	91.089973	-9.463555	18.756596	91.093498	45.865715	6.035268	97.773033	46.097713	32.936203	94.98777	45.981714	19.4857355	96.3804015	-64.908824	18.0274565	85.8065945
-7.752187	-9.329415	90.844955	-9.422557	18.696896	90.973732	45.79628	5.938395	97.512207	46.169392	32.862267	94.835884	45.982836	19.400331	96.1740455	-64.82795	17.993461	85.7734185
-8.920238	-8.996277	90.667374	-9.358486	18.651979	90.857239	45.742104	5.904288	97.246666	46.239941	32.826946	94.632576	45.9910225	19.365617	95.939621	-64.7079945	17.938341	85.774857
-10.088294	-8.61752	90.55294	-9.30808	18.633741	90.722725	45.710526	5.912847	97.00087	46.293339	32.822983	94.380272	46.0019325	19.367915	95.690571	-64.6180925	17.899567	85.754879
-11.242582	-8.163281	90.433479	-9.26333	18.622686	90.594582	45.70018	5.95408	96.773712	46.319962	32.845314	94.105988	46.010071	19.399697	95.43985	-64.536731	17.845675	85.749314
-12.985018	-7.335006	90.233139	-9.228115	18.613287	90.421822	45.695164	6.032187	96.463814	46.296711	32.878197	93.755577	45.9959375	19.455192	95.1096955	-64.4521675	17.771382	85.7339485
-14.14609	-6.730011	90.076958	-9.208261	18.583603	90.326988	45.68681	6.065947	96.287544	46.294556	32.886528	93.575005	45.990683	19.4762375	94.9312745	-64.407205	17.6909685	85.7227015
-15.268135	-6.021283	89.907417	-9.206846	18.543335	90.243523	45.677631	6.068351	96.149345	46.297966	32.870068	93.455162	45.9877985	19.4692095	94.8022535	-64.4014905	17.6174605	85.6847925
-16.409006	-5.262568	89.716324	-9.206416	18.485994	90.15284	45.662247	6.042643	96.031746	46.315205	32.819958	93.374588	45.988726	19.4313005	94.703167	-64.401558	17.5406875	85.602513
-17.507942	-4.491338	89.527283	-9.198349	18.427332	90.067871	45.628883	5.99494	95.924088	46.341465	32.762428	93.310432	45.985174	19.378684	94.61726	-64.381872	17.47598	85.518482
-18.613863	-3.626092	89.31208	-9.185479	18.351795	89.97287	45.597889	5.92634	95.818474	46.363766	32.700653	93.279808	45.9808275	19.3134965	94.549141	-64.3517855	17.3900935	85.396599
-19.714855	-2.746582	89.059464	-9.173514	18.253759	89.861183	45.566402	5.86793	95.703331	46.398674	32.625404	93.245407	45.982538	19.246667	94.474369	-64.329566	17.260851	85.247997
-21.305904	-1.345249	88.627853	-9.131344	18.192947	89.663025	45.558609	5.78102	95.534119	46.453026	32.525005	93.229263	46.0058175	19.1530125	94.381691	-64.2685055	17.2328815	84.944359
-22.391773	-0.344398	88.270256	-9.128768	18.159472	89.506897	45.568253	5.722564	95.437935	46.478451	32.490643	93.254189	46.023352	19.1066035	94.346062	-64.280888	17.2123405	84.667732
-23.453293	0.733516	87.914482	-9.115832	18.092609	89.337883	45.593811	5.683405	95.356506	46.490086	32.47678	93.304993	46.0419485	19.0800925	94.3307495	-64.2736125	17.1051255	84.3450165
-24.516544	1.779639	87.555237	-9.135296	18.020193	89.165421	45.605625	5.683086	95.281578	46.500511	32.489449	93.356651	46.053068	19.0862675	94.3191145	-64.32366	16.9541185	84.0117275
-25.551165	2.893868	87.184738	-9.120409	17.965982	88.991898	45.662395	5.691777	95.179314	46.505344	32.536934	93.423958	46.0838695	19.1143555	94.301636	-64.3246875	16.8176085	83.68216
-26.570045	4.001018	86.87384	-9.108266	17.918966	88.834518	45.698517	5.746307	95.112747	46.52087	32.608582	93.459351	46.1096935	19.1774445	94.286049	-64.3262255	16.6604875	83.382987
-27.614611	5.139895	86.583038	-9.068242	17.86261	88.687447	45.767601	5.832147	95.043823	46.525635	32.68684	93.463593	46.146618	19.2594935	94.253708	-64.283102	16.4657265	83.121186
-29.155159	6.872289	86.238396	-8.986738	17.799282	88.516541	45.887203	5.987204	94.92025	46.528946	32.832317	93.412239	46.2080745	19.4097605	94.1662445	-64.1815505	16.1888035	82.8668375
-30.203093	8.022343	86.197922	-8.905638	17.742767	88.466087	45.962761	6.104574	94.806435	46.554802	32.891567	93.356064	46.2587815	19.4980705	94.0812495	-64.0700575	15.9874635	82.8509245
-31.230682	9.201836	86.127533	-8.812978	17.675755	88.468765	46.011433	6.174452	94.684372	46.594524	32.92532	93.255928	46.3029785	19.549886	93.97015	-63.9289345	15.801624	82.96738
-32.298515	10.398573	86.232513	-8.719209	17.570717	88.51577	46.060097	6.207428	94.536415	46.623985	32.924316	93.122253	46.342041	19.565872	93.829334	-63.780459	15.575562	83.202206
-33.394508	11.578077	86.382126	-8.655506	17.468233	88.624771	46.077976	6.197887	94.401237	46.654995	32.870232	93.010658	46.3664855	19.5340595	93.7059475	-63.6774975	15.4024065	83.5435945
-34.444218	12.760045	86.674049	-8.60465	17.319048	88.795944	46.085712	6.134108	94.274467	46.671032	32.782967	92.87571	46.378372	19.4585375	93.5750885	-63.587672	15.1795585	84.0167995
-35.562912	13.943204	87.144051	-8.569109	17.17057	89.090111	46.087967	6.037481	94.124504	46.666977	32.67347	92.737679	46.377472	19.3554755	93.4310915	-63.51569	14.9856645	84.7491305
-37.168949	15.789609	87.978554	-8.556323	16.926781	89.622589	46.081097	5.839732	93.895813	46.633205	32.491623	92.51709	46.357151	19.1656775	93.2064515	-63.469797	14.6878845	86.0387265
-38.200153	16.994932	88.68708	-8.560871	16.774191	90.028786	46.07843	5.707086	93.748146	46.60656	32.375366	92.389221	46.342495	19.041226	93.0686835	-63.464237	14.507156	86.9888885
-39.225754	18.283657	89.433258	-8.611174	16.640383	90.491211	46.008877	5.589154	93.617081	46.542038	32.263969	92.261795	46.2754575	18.9265615	92.939438	-63.4978055	14.3542045	88.042984
-40.214844	19.572571	90.244637	-8.682811	16.554539	90.981766	45.926086	5.478837	93.533279	46.449963	32.165909	92.182549	46.1880245	18.822373	92.857914	-63.5536465	14.286705	89.105618
-41.171719	20.891077	91.013184	-8.779992	16.440491	91.446732	45.831509	5.390297	93.509789	46.338249	32.083561	92.170143	46.084879	18.736929	92.839966	-63.644863	14.144053	90.053498
-42.106236	22.20112	91.737305	-8.894619	16.362318	91.889885	45.722553	5.285398	93.521301	46.224312	32.015198	92.19072	45.9734325	18.650298	92.8560105	-63.7626705	14.074338	90.9237595
-42.962337	23.51396	92.388115	-9.035489	16.282936	92.3013	45.626324	5.214509	93.568344	46.07309	31.959093	92.254906	45.849707	18.586801	92.911625	-63.920685	13.979071	91.690975
-44.201557	25.519201	93.175819	-9.310295	16.126902	92.809639	45.420441	5.129728	93.714508	45.807926	31.894716	92.44236	45.6141835	18.512222	93.078434	-64.2347735	13.741582	92.540844
-44.927853	26.826563	93.601334	-9.49284	16.003302	93.071037	45.299053	5.066853	93.841919	45.633621	31.841919	92.612663	45.466337	18.454386	93.227291	-64.452017	13.552218	92.914783
-45.592274	28.178246	93.942032	-9.673616	15.889782	93.291458	45.177616	5.02004	93.97168	45.44117	31.796091	92.806168	45.309393	18.4080655	93.388924	-64.656625	13.3714985	93.193992
-46.249222	29.452196	94.24778	-9.839652	15.750475	93.498077	45.056934	4.947836	94.085434	45.29285	31.73291	93.007103	45.174892	18.340373	93.5462685	-64.854196	13.160577	93.4498855
-46.748905	30.745771	94.565842	-9.971103	15.605717	93.667519	44.953339	4.880304	94.191261	45.157997	31.654564	93.213097	45.055668	18.267434	93.702179	-64.997874	12.944	93.632859
-47.206669	32.049717	94.833344	-10.079961	15.483782	93.819496	44.867931	4.793993	94.279602	45.066414	31.587166	93.42289	44.9671725	18.1905795	93.851246	-65.1270945	12.7769845	93.787746
-47.616253	33.296974	95.108269	-10.160871	15.357807	93.987671	44.79678	4.711343	94.363152	45.005547	31.52212	93.601265	44.9011635	18.1167315	93.9822085	-65.2229055	12.5988825	93.9931335
-47.97451	35.150265	95.483124	-10.224766	15.207142	94.156097	44.708477	4.596382	94.514694	44.965488	31.398708	93.81279	44.8369825	17.997545	94.163742	-65.2865145	12.416739	94.148452
-48.089119	36.223511	95.694511	-10.22594	15.145988	94.259384	44.683342	4.515512	94.561905	44.956711	31.311098	93.899086	44.8200265	17.913305	94.2304955	-65.2719065	12.378671	94.2882725
-47.386551	35.94252	95.750931	-10.225904	15.115491	94.351891	44.696556	4.392875	94.574867	44.962059	31.215933	93.99295	44.8293075	17.804404	94.2839085	-65.2811155	12.426578	94.4198735
-46.565342	35.769894	95.870628	-10.23912	15.090126	94.4226	44.639023	4.322997	94.654121	44.965641	31.133724	94.060158	44.802332	17.7283605	94.3571395	-65.280572	12.4518915	94.4880605
-45.819584	35.657181	95.904327	-10.246477	15.049532	94.501678	44.604038	4.227456	94.698357	44.971691	31.030363	94.139313	44.7878645	17.6289095	94.418835	-65.2808185	12.4701545	94.584521
-45.017365	35.49839	95.97831	-10.284239	15.007437	94.565186	44.57143	4.135043	94.765846	44.975132	30.937376	94.247803	44.773281	17.5362095	94.5068245	-65.341759	12.4786645	94.6235475
-44.225521	35.245205	96.008362	-10.322407	14.986197	94.64875	44.562634	4.024117	94.808319	44.967373	30.859419	94.368736	44.7650035	17.441768	94.5885275	-65.4098175	12.530626	94.7089725
-42.893608	34.799534	96.085129	-10.424895	14.927001	94.781708	44.431164	3.871265	94.969185	44.906242	30.698088	94.582626	44.668703	17.2846765	94.7759055	-65.518493	12.5693255	94.7875105
-41.967888	34.478397	96.194183	-10.521495	14.861603	94.902878	44.345196	3.743825	95.124405	44.864254	30.579502	94.753113	44.604725	17.1616635	94.938759	-65.647715	12.5615425	94.866997
-41.074581	34.121365	96.257706	-10.638976	14.784897	95.04467	44.282444	3.566676	95.306587	44.796707	30.421284	94.957649	44.5395755	16.99398	95.132118	-65.8175275	12.575814	94.957222
-40.111614	33.748974	96.272011	-10.769519	14.711192	95.216591	44.155972	3.371235	95.678055	44.74131	30.231926	95.191154	44.448641	16.8015805	95.4346045	-65.987679	12.6208035	94.9985775
-39.091866	33.319767	96.281731	-10.92425	14.625327	95.431671	44.095135	3.101672	96.134293	44.681435	30.002472	95.495483	44.388285	16.552072	95.814888	-66.236785	12.698582	95.048454
-38.066101	32.896652	96.300339	-11.073921	14.507697	95.693497	44.081581	2.772619	96.665421	44.6451	29.70565	95.82312	44.3633405	16.2391345	96.2442705	-66.5111825	12.7762595	95.1427235
-37.054512	32.477371	96.238007	-11.217205	14.415283	95.971024	44.046112	2.390603	97.320168	44.61657	29.353199	96.18248	44.331341	15.871901	96.751324	-66.765751	12.958665	95.190724
-35.43029	31.79813	96.210648	-11.442324	14.199485	96.433403	43.977612	1.793514	98.423264	44.576996	28.758287	96.746811	44.277304	15.2759005	97.5850375	-67.161952	13.1230695	95.2817685
-34.304996	31.378756	96.199341	-11.579058	14.033442	96.737816	43.983894	1.371222	99.144592	44.53476	28.318766	97.179016	44.259327	14.844994	98.161804	-67.417443	13.22189	95.313828
-33.24791	30.960047	96.208603	-11.729897	13.840015	97.066727	43.974228	0.944604	99.856018	44.515377	27.90345	97.57814	44.2448025	14.424027	98.717079	-67.7045965	13.256003	95.416375
-32.127136	30.539206	96.25296	-11.87179	13.638573	97.40049	43.968098	0.503872	100.541183	44.480862	27.495733	97.954819	44.22448	13.9998025	99.248001	-67.96806	13.2773435	95.552979
-30.953238	30.20825	96.358589	-11.986831	13.436905	97.734596	43.978531	0.072849	101.170715	44.441689	27.089458	98.346893	44.21011	13.5811535	99.758804	-68.183772	13.2926565	95.710388
-29.84849	29.865479	96.433655	-12.094758	13.232091	98.036423	43.969666	-0.33367	101.773895	44.418701	26.704412	98.723145	44.1941835	13.185371	100.24852	-68.3836995	13.278811	95.824326
-28.673761	29.586926	96.516136	-12.213949	12.995127	98.320465	43.977051	-0.706557	102.330421	44.409275	26.349184	99.114006	44.193163	12.8213135	100.7222135	-68.621061	13.1689405	95.9187165
-26.979935	29.292023	96.732834	-12.367746	12.724442	98.693787	43.957737	-1.153113	103.01236	44.39777	25.928005	99.705978	44.1777535	12.387446	101.359169	-68.9132455	13.061438	96.028405
-25.862152	29.153542	96.865372	-12.475664	12.571414	98.908531	43.910908	-1.411098	103.415916	44.392944	25.722521	100.071625	44.151926	12.1557115	101.7437705	-69.103254	12.9871165	96.0732915
-24.757648	29.143684	97.012596	-12.562622	12.43989	99.090111	43.883141	-1.629455	103.749062	44.375053	25.548767	100.444054	44.129097	11.959656	102.096558	-69.254341	12.920124	96.083664
-23.548698	29.193386	97.157722	-12.648591	12.323721	99.2565	43.851925	-1.781103	104.017578	44.357529	25.437828	100.796745	44.104727	11.8283625	102.4071615	-69.401909	12.8190795	96.1058385
-22.397003	29.323027	97.358543	-12.726209	12.241397	99.415184	43.811325	-1.894933	104.258522	44.336586	25.349443	101.108528	44.0739555	11.727255	102.683525	-69.5263735	12.755539	96.146843
-21.350613	29.573763	97.522575	-12.792805	12.189035	99.558197	43.801201	-1.988979	104.469063	44.315361	25.321833	101.41671	44.058281	11.666427	102.9428865	-69.643891	12.711643	96.1735075
-20.215687	29.902845	97.700172	-12.871036	12.180691	99.7164	43.793076	-2.019358	104.631271	44.310467	25.344759	101.693436	44.0517715	11.6627005	103.1623535	-69.7938435	12.6986815	96.2704465
-18.56296	30.55607	98.01236	-12.897319	12.213466	99.933563	43.772076	-1.983196	104.842911	44.291733	25.424585	102.051567	44.0319045	11.7206945	103.447239	-69.8265425	12.7062375	96.419887
-17.586969	31.123945	98.148659	-12.915071	12.291464	100.03363	43.751553	-1.914471	104.972862	44.304924	25.505178	102.268265	44.0282385	11.7953535	103.6205635	-69.8583805	12.7875745	96.4466965
-16.471785	31.721767	98.271851	-12.91945	12.365965	100.09977	43.77216	-1.843384	105.03318	44.339272	25.621635	102.478432	44.055716	11.8891255	103.755806	-69.894616	12.8428045	96.443734
-15.417123	32.389729	98.434746	-12.907638	12.425435	100.126282	43.738987	-1.766518	105.077972	44.369793	25.736961	102.700844	44.05439	11.9852215	103.889408	-69.869666	12.8656485	96.363156
-14.470204	33.113609	98.603706	-12.893744	12.500556	100.107346	43.733997	-1.69338	105.05407	44.391987	25.873999	102.951263	44.062992	12.0903095	104.0026665	-69.85048	12.9108025	96.2120255
-13.461179	33.873802	98.789688	-12.929461	12.571038	100.083992	43.696281	-1.653235	105.00367	44.42305	26.009624	103.190247	44.0596655	12.1781945	104.0969585	-69.9185875	12.9638815	96.0710255
-12.491965	34.733067	99.114441	-12.951236	12.598809	100.073097	43.636875	-1.625704	104.945541	44.449028	26.105183	103.448746	44.0429515	12.2397395	104.1971435	-69.9454235	12.9578785	95.9490505
-11.17606	35.912556	99.714699	-13.016499	12.64084	100.041557	43.598614	-1.590884	104.84285	44.473949	26.200163	103.93541	44.0362815	12.3046395	104.38913	-70.0692795	12.9770405	95.693984
-10.423405	36.653553	100.10923	-13.11046	12.678983	100.042809	43.558075	-1.553681	104.753647	44.46965	26.280674	104.285858	44.0138625	12.3634965	104.5197525	-70.2347825	12.9944695	95.5658655
-9.62446	37.441879	100.623177	-13.148208	12.711315	100.083435	43.476139	-1.493632	104.732384	44.48217	26.329685	104.553459	43.9791545	12.4180265	104.6429215	-70.2755705	13.0046035	95.5239485
-8.882167	38.209812	101.022995	-13.236171	12.79095	100.093689	43.461548	-1.414463	104.690643	44.465904	26.393213	104.834976	43.963726	12.489375	104.7628095	-70.436068	13.092525	95.4245685
-8.244292	38.946648	101.451263	-13.331014	12.883076	100.083458	43.424683	-1.328068	104.66008	44.422562	26.507959	105.090691	43.9236225	12.5899455	104.8753855	-70.5856505	13.1762065	95.2915305
-7.682563	39.644196	101.738548	-13.385563	12.994138	100.100555	43.364719	-1.201385	104.630234	44.350677	26.628	105.237518	43.857698	12.7133075	104.933876	-70.628824	13.2749685	95.267234
-7.134348	40.359413	101.95488	-13.467225	13.117041	100.100479	43.314537	-1.027632	104.619423	44.244801	26.777485	105.359474	43.779669	12.8749265	104.9894485	-70.714119	13.3591555	95.2115095
-6.386512	41.323662	102.108803	-13.634393	13.318978	100.070885	43.254841	-0.75331	104.633926	44.05851	27.027157	105.491112	43.6566755	13.1369235	105.062519	-70.9254615	13.5010325	95.079251
-5.903756	41.865009	102.148605	-13.713382	13.454755	100.071609	43.214825	-0.562866	104.666946	43.939194	27.218203	105.544044	43.5770095	13.3276685	105.105495	-71.0037735	13.5818415	95.037723
-5.516406	42.39164	102.233101	-13.80191	13.556631	100.033913	43.189484	-0.356069	104.674622	43.804325	27.397772	105.57814	43.4969045	13.5208515	105.126381	-71.1007245	13.5924105	94.941445
-5.132702	42.865345	102.292458	-13.878234	13.647363	100.00132	43.165791	-0.149668	104.659866	43.699814	27.578524	105.55838	43.4328025	13.714428	105.109123	-71.1892705	13.580298	94.893517
-4.740128	43.314236	102.36039	-13.913697	13.759568	100.009171	43.145119	0.040517	104.64476	43.610317	27.776072	105.506599	43.377718	13.9082945	105.0756795	-71.205112	13.6108415	94.9426625
-4.32465	43.716209	102.361389	-13.946298	13.830577	100.011978	43.142796	0.245015	104.633667	43.524097	27.942556	105.452347	43.3334465	14.0937855	105.043007	-71.2260425	13.5673685	94.980949
-3.994145	44.083775	102.36499	-13.970012	13.935952	100.019142	43.156563	0.434184	104.638084	43.454571	28.137094	105.379822	43.305567	14.285639	105.008953	-71.245591	13.586265	95.029331
-3.567446	44.469105	102.284157	-13.971883	14.095844	100.100853	43.185688	0.70264	104.640923	43.367939	28.411297	105.230042	43.2768135	14.5569685	104.9354825	-71.2205795	13.6347195	95.2662235
-3.322923	44.631744	102.180794	-13.947412	14.211199	100.125229	43.220207	0.870246	104.610458	43.289063	28.579409	105.102585	43.254635	14.7248275	104.8565215	-71.149459	13.6975705	95.3939365
-3.099679	44.728161	102.027405	-13.96505	14.329016	100.10939	43.216766	1.033405	104.503334	43.23539	28.746218	104.921547	43.226078	14.8898115	104.7124405	-71.156178	13.7682205	95.5063395
-2.901608	44.789352	101.853271	-13.934604	14.449629	100.028015	43.239479	1.119021	104.240295	43.144516	28.869316	104.698387	43.1919975	14.9941685	104.469341	-71.0612055	13.9050895	95.586689
-2.703042	44.716675	101.685318	-13.955901	14.55832	99.922829	43.213192	1.201673	103.985107	43.037151	28.940042	104.479233	43.1251715	15.0708575	104.23217	-71.0369735	14.0457825	95.613488
-2.584261	44.519138	101.627419	-13.973761	14.695412	99.785172	43.17664	1.29872	103.734169	42.947956	29.018841	104.344749	43.062298	15.1587805	104.039459	-71.00982	14.2320435	95.530885
-2.475468	44.271862	101.610741	-13.993457	14.783239	99.728104	43.12064	1.351115	103.53743	42.90694	29.037857	104.217659	43.01379	15.194486	103.8775445	-71.000704	14.371992	95.5786635
-2.264636	43.829781	101.69207	-14.026674	14.947998	99.597794	43.040581	1.500883	103.28933	42.899265	29.147625	104.174553	42.969923	15.324254	103.7319415	-71.023271	14.571742	95.4636465
-2.098863	43.44091	101.735069	-14.015725	15.052491	99.5868	43.021183	1.607355	103.20163	42.942665	29.25584	104.166161	42.981924	15.4315975	103.6838955	-71.013374	14.6733845	95.4897045
-1.93696	43.057999	101.805542	-14.008501	15.207694	99.594162	43.061752	1.754672	103.133133	42.972065	29.413431	104.128288	43.0169085	15.5840515	103.6307105	-71.0339105	14.8313365	95.5576135
-1.802645	42.63253	101.803795	-13.940666	15.359471	99.656013	43.119659	1.915703	103.095314	43.004063	29.609341	104.075607	43.061861	15.762522	103.5854605	-70.943193	14.95642	95.7265655
-1.628942	42.219116	101.691055	-13.865644	15.552801	99.717781	43.187054	2.088874	103.083649	43.05135	29.85549	103.956009	43.119202	15.972182	103.519829	-70.85049	15.13342	95.915733
-1.429571	41.806858	101.529564	-13.779384	15.728868	99.801872	43.278893	2.264861	103.079308	43.09877	30.079639	103.777267	43.1888315	16.17225	103.4282875	-70.7475995	15.285486	96.1754565
-1.152962	41.234444	101.260567	-13.67722	15.911932	99.854385	43.358318	2.404544	103.120163	43.113155	30.289169	103.603279	43.2357365	16.3468565	103.361721	-70.5901765	15.4770075	96.347049
-0.759046	40.306686	100.849472	-13.538742	16.174883	99.917152	43.496288	2.503627	103.196648	43.203545	30.385649	103.232368	43.3499165	16.444638	103.214508	-70.4274005	15.905128	96.619796
-0.470425	39.620007	100.617264	-13.463552	16.266468	99.959114	43.585552	2.527256	103.263077	43.247295	30.410355	103.027138	43.4164235	16.4688055	103.1451075	-70.3435275	16.0641305	96.7731205
-0.219452	38.951767	100.377808	-13.361677	16.362463	99.994606	43.715046	2.506531	103.297234	43.330116	30.404991	102.88533	43.522581	16.455761	103.091282	-70.245935	16.269165	96.89793
-0.101822	38.287865	100.287308	-13.299993	16.368483	100.060249	43.77404	2.469926	103.344055	43.390938	30.357489	102.767632	43.582489	16.4137075	103.0558435	-70.182475	16.3232585	97.0646545
-0.049599	37.553986	100.210861	-13.252666	16.359789	100.130997	43.841633	2.406892	103.384018	43.459084	30.290747	102.692535	43.6503585	16.3488195	103.0382765	-70.1556905	16.3707585	97.2237175
-0.001762	36.831448	100.176453	-13.190105	16.331118	100.21653	43.883614	2.342508	103.42466	43.520226	30.222881	102.66404	43.70192	16.2826945	103.04435	-70.08213	16.3795415	97.38871
0.082016	35.999508	100.148903	-13.139415	16.299004	100.335419	43.93811	2.278587	103.472778	43.587223	30.14624	102.622032	43.7626665	16.2124135	103.047405	-70.0414965	16.3855945	97.623433
0.188608	34.92104	100.223198	-13.069543	16.259609	100.517258	44.012283	2.206837	103.545547	43.662582	30.072701	102.593407	43.8374325	16.139769	103.069477	-69.9765185	16.379449	97.965039
0.284157	34.174995	100.198807	-13.021676	16.250683	100.666916	44.024635	2.195383	103.630737	43.722992	30.046331	102.580574	43.8738135	16.120857	103.1056555	-69.9171655	16.380509	98.2281765
0.510525	33.490356	100.290215	-12.956762	16.295187	100.789536	44.075397	2.185601	103.702675	43.76746	30.038383	102.566971	43.9214285	16.111992	103.134823	-69.8349525	16.478382	98.444249
0.728851	32.756023	100.299797	-12.912186	16.324614	100.940727	44.127861	2.192209	103.787193	43.813419	30.034464	102.57193	43.97064	16.1133365	103.1795615	-69.795012	16.5358915	98.7018925
1.005623	32.011711	100.352371	-12.879597	16.354563	101.055038	44.174625	2.200024	103.883492	43.863792	30.043808	102.588867	44.0192085	16.121916	103.2361795	-69.7784025	16.58721	98.8738965
1.308931	31.306782	100.40847	-12.837524	16.397297	101.177765	44.222511	2.222347	103.945854	43.897091	30.078194	102.598526	44.059801	16.1502705	103.27219	-69.734849	16.6443235	99.08334
1.569255	30.609278	100.471512	-12.807314	16.442451	101.297104	44.24469	2.248906	104.009666	43.920715	30.101898	102.598717	44.0827025	16.175402	103.3041915	-69.6973305	16.7095	99.2900165
2.075477	29.718801	100.539001	-12.775387	16.500416	101.467766	44.300537	2.311491	104.093483	43.956833	30.152794	102.602043	44.128685	16.2321425	103.347763	-69.679459	16.7686895	99.587769
2.524827	29.032539	100.57663	-12.748178	16.552969	101.55275	44.32935	2.365063	104.142677	43.966431	30.210299	102.589432	44.1478905	16.287681	103.3660545	-69.6442465	16.818257	99.7394455
2.995008	28.446922	100.577637	-12.728551	16.617224	101.615372	44.380154	2.443237	104.181549	43.972424	30.293386	102.561462	44.176289	16.3683115	103.3715055	-69.633391	16.8661365	99.8592385
3.489428	27.856598	100.545708	-12.710553	16.658031	101.641502	44.41489	2.551314	104.228172	43.959057	30.393538	102.530037	44.1869735	16.472426	103.3791045	-69.6080795	16.843636	99.9038995
3.989243	27.328104	100.554131	-12.68277	16.716085	101.646652	44.470711	2.662567	104.261925	43.923893	30.502874	102.496735	44.197302	16.5827205	103.37933	-69.562842	16.8494495	99.913974
4.501987	26.846102	100.484573	-12.667801	16.749756	101.630447	44.519459	2.770453	104.292557	43.903687	30.612284	102.487015	44.211573	16.6913685	103.389786	-69.547175	16.8081435	99.871108
5.078507	26.444382	100.436523	-12.667915	16.770823	101.604965	44.554119	2.855178	104.301811	43.871506	30.702639	102.484955	44.2128125	16.7789085	103.393383	-69.5486425	16.7627375	99.816547
6.064861	25.897963	100.440132	-12.672119	16.730997	101.513077	44.603909	2.977252	104.332588	43.83437	30.78352	102.649292	44.2191395	16.880386	103.49094	-69.5633775	16.581608	99.535214
6.781071	25.489792	100.461853	-12.70308	16.685041	101.444542	44.627892	3.012355	104.361954	43.863541	30.853058	102.836021	44.2457165	16.9327065	103.5989875	-69.6518765	16.4373755	99.2900965
7.426398	25.133732	100.503098	-12.724994	16.625456	101.339134	44.630337	3.041899	104.400887	43.891682	30.900183	103.078827	44.2610095	16.971041	103.739857	-69.7109975	16.279871	98.938411
8.082516	24.798998	100.543091	-12.765262	16.561934	101.214363	44.632069	3.090202	104.464432	43.935165	30.959888	103.376434	44.283617	17.025045	103.920433	-69.814141	16.098823	98.508293
8.76345	24.605074	100.626503	-12.830588	16.538746	101.086601	44.634647	3.153245	104.497299	43.953537	31.064352	103.704094	44.294092	17.1087985	104.1006965	-69.955268	15.9686935	98.0725055
9.46799	24.386108	100.674751	-12.874315	16.53027	100.955269	44.623096	3.249382	104.536804	43.956238	31.189966	103.990707	44.289667	17.219674	104.2637555	-70.038297	15.840866	97.6467825
10.229558	24.147787	100.714027	-12.919563	16.557922	100.760117	44.618973	3.390459	104.5774	43.964729	31.339491	104.217743	44.291851	17.364975	104.3975715	-70.130977	15.750869	97.1226625
11.30907	23.832512	100.683907	-13.002401	16.676134	100.434097	44.624229	3.666283	104.538429	43.938358	31.645384	104.450439	44.2812935	17.6558335	104.494434	-70.2860955	15.6964345	96.37376
11.979641	23.626522	100.570038	-13.042207	16.778179	100.155663	44.636707	3.879587	104.504814	43.892284	31.868223	104.58268	44.2644955	17.873905	104.543747	-70.3489095	15.682453	95.767579
12.694025	23.564743	100.508858	-13.050909	16.911026	99.904594	44.641937	4.098399	104.421928	43.842464	32.113083	104.667152	44.2422005	18.105741	104.54454	-70.3440185	15.716311	95.264648
13.377875	23.401958	100.400146	-13.045851	17.023514	99.686745	44.633598	4.329988	104.356346	43.8134	32.328419	104.716965	44.223499	18.3292035	104.5366555	-70.315201	15.7178245	94.8368345
14.167184	23.167063	100.343201	-13.062972	17.132591	99.448555	44.651684	4.5351	104.313484	43.802517	32.557255	104.816246	44.2271005	18.5461775	104.564865	-70.3530445	15.7190045	94.332245
14.825766	22.936604	100.293709	-13.032095	17.24493	99.242424	44.705334	4.72021	104.230927	43.801342	32.785614	104.909286	44.253338	18.752912	104.5701065	-70.317528	15.736948	93.9147415
15.468313	22.650251	100.206329	-13.006409	17.331783	99.002861	44.7323	4.882203	104.189362	43.833202	32.946224	104.947578	44.282751	18.9142135	104.56847	-70.295569	15.7493525	93.437252
16.221878	22.300524	99.959389	-12.942745	17.451395	98.537987	44.789932	5.053462	104.051399	43.863014	33.14109	104.956039	44.326473	19.097276	104.503719	-70.211963	15.805514	92.572255
16.710373	21.988869	99.813721	-12.896304	17.486694	98.232437	44.816864	5.153161	103.908981	43.878319	33.222382	104.863716	44.3475915	19.1877715	104.3863485	-70.1401995	15.7856165	92.0785255
17.135271	21.608685	99.549652	-12.834832	17.526255	97.916428	44.863003	5.211751	103.788971	43.888622	33.271198	104.750381	44.3758125	19.2414745	104.269676	-70.0454765	15.8110355	91.56318
17.600521	21.168194	99.343102	-12.769167	17.528948	97.590958	44.909946	5.230971	103.668442	43.924747	33.292446	104.624008	44.4173465	19.2617085	104.146225	-69.9556805	15.7961875	91.035691
18.023335	20.63867	99.050781	-12.696455	17.523457	97.251732	44.950821	5.222609	103.575813	43.969551	33.285782	104.450012	44.460186	19.2541955	104.0129125	-69.853096	15.7927185	90.4905515
18.380213	20.106091	98.812592	-12.619967	17.478453	96.937004	44.981178	5.187194	103.451225	43.99493	33.257607	104.295052	44.488054	19.2224005	103.8731385	-69.727988	15.7345055	90.0008695
18.709555	19.464104	98.564171	-12.538439	17.405453	96.663246	45.014465	5.140405	103.313469	44.02132	33.188164	104.127136	44.5178925	19.1642845	103.7203025	-69.5947705	15.6466215	89.6061895
18.878164	18.456455	98.209831	-12.421408	17.266088	96.272293	45.060844	5.059229	103.162071	44.088955	33.079788	103.881416	44.5748995	19.0695085	103.5217435	-69.4177155	15.4626675	89.0228425
18.892448	17.62837	97.958038	-12.329517	17.162931	96.070953	45.109402	4.991914	103.063789	44.126335	33.006435	103.726089	44.6178685	18.9991745	103.394939	-69.2769025	15.3266875	88.746967
18.838013	16.774984	97.758247	-12.246831	17.046749	95.879593	45.153694	4.879842	102.998688	44.177856	32.900803	103.548904	44.665775	18.8903225	103.273796	-69.159437	15.2031755	88.48539
18.74337	15.828669	97.527939	-12.193439	16.942291	95.756203	45.193134	4.785257	102.936813	44.214165	32.798664	103.327896	44.7036495	18.7919605	103.1323545	-69.0905275	15.0926215	88.3800515
18.62311	14.874366	97.345947	-12.110223	16.83814	95.63913	45.250923	4.667642	102.864662	44.247562	32.65593	103.124115	44.7492425	18.661786	102.9943885	-68.9696885	15.014494	88.2838715
18.359606	13.932678	97.201767	-12.045655	16.728745	95.506622	45.297176	4.557856	102.827164	44.288555	32.517025	102.93174	44.7928655	18.5374405	102.879452	-68.8841755	14.9200495	88.133792
17.948584	13.01613	96.994514	-11.998566	16.633629	95.383461	45.336246	4.445008	102.784309	44.317932	32.37822	102.743317	44.827089	18.411614	102.763813	-68.824221	14.855644	88.003109
17.205185	11.477611	96.708893	-11.897314	16.421068	95.239815	45.377602	4.30896	102.68531	44.367241	32.174213	102.482246	44.8724215	18.2415865	102.583778	-68.6670495	14.6005495	87.895852
16.680199	10.485836	96.56147	-11.811053	16.286478	95.148399	45.415012	4.221424	102.592316	44.433952	32.049324	102.274391	44.924482	18.135374	102.4333535	-68.546588	14.437582	87.8634445
16.092419	9.503449	96.489044	-11.690129	16.133005	95.077492	45.457302	4.185464	102.452324	44.483932	31.948126	102.049362	44.970617	18.066795	102.250843	-68.350875	14.199215	87.904141
15.467854	8.639522	96.181763	-11.571463	15.980278	95.007393	45.503422	4.161979	102.286377	44.543915	31.845081	101.796303	45.0236685	18.00353	102.04134	-68.1665945	13.957026	87.973446
14.795428	7.607666	95.989143	-11.464873	15.813349	94.979874	45.549755	4.125323	102.088371	44.60635	31.763786	101.507317	45.0780525	17.9445545	101.797844	-68.0077985	13.6821435	88.161904
14.093445	6.61445	95.79203	-11.335648	15.634826	94.989388	45.583855	4.102978	101.834892	44.670757	31.685089	101.207039	45.127306	17.8940335	101.5209655	-67.798602	13.3756185	88.4578105
13.385005	5.674067	95.717224	-11.20313	15.452315	95.035759	45.591923	4.030184	101.568901	44.751774	31.588511	100.885216	45.1718485	17.8093475	101.2270585	-67.5781085	13.0952825	88.8444595
12.202881	4.269345	95.44709	-11.062503	15.205571	95.138153	45.607063	3.87986	101.202759	44.814861	31.398905	100.494934	45.210962	17.6393825	100.8488465	-67.335968	12.7717595	89.4274595
11.429974	3.329131	95.336288	-10.988085	15.054873	95.226807	45.600128	3.77123	100.975189	44.83427	31.253927	100.286125	45.217199	17.5125785	100.630657	-67.193369	12.5971675	89.822957
10.527218	2.394197	95.083221	-10.962296	14.887008	95.282265	45.56583	3.646501	100.757683	44.885315	31.119623	100.100395	45.2255725	17.383062	100.429039	-67.1501645	12.390954	90.135491
9.538667	1.496328	94.969963	-10.958695	14.752274	95.34716	45.489189	3.535046	100.56765	44.8592	31.003363	99.931908	45.1741945	17.2692045	100.249779	-67.0915845	12.2353435	90.444541
8.489655	0.513488	94.836327	-10.98912	14.6514	95.434052	45.462044	3.442283	100.391151	44.827969	30.906216	99.756714	45.1450065	17.1742495	100.0739325	-67.1232465	12.1285505	90.7941715
7.451102	-0.437709	94.80442	-11.021623	14.59799	95.500496	45.471634	3.368493	100.223984	44.790482	30.850973	99.591057	45.131058	17.109733	99.9075205	-67.174304	12.086247	91.0934715
6.409199	-1.265552	94.767853	-11.068886	14.538613	95.563492	45.374973	3.338008	100.143875	44.712219	30.83041	99.429008	45.043596	17.084209	99.7864415	-67.181368	11.993017	91.3405425
4.836115	-2.715276	94.830383	-11.118452	14.526378	95.698181	45.339592	3.294459	100.091339	44.606869	30.771059	99.181068	44.9732305	17.032759	99.6362035	-67.2101345	12.019997	91.7601585
3.78534	-3.634981	94.957962	-11.157923	14.544866	95.775536	45.378914	3.257535	100.083199	44.56057	30.755514	99.026886	44.969742	17.0065245	99.5550425	-67.285588	12.0832075	91.9960295
2.733347	-4.543773	95.060997	-11.19276	14.598703	95.851418	45.360493	3.197396	100.11097	44.514168	30.733915	98.878731	44.9373305	16.9656555	99.4948505	-67.3228505	12.2317505	92.2079855
1.67204	-5.514421	95.159073	-11.221281	14.637731	95.904419	45.325996	3.124811	100.145256	44.47924	30.67894	98.730827	44.902618	16.9018755	99.4380415	-67.34518	12.3735865	92.3707965
0.639209	-6.451706	95.303383	-11.242794	14.681695	95.930046	45.308678	3.046367	100.154556	44.458447	30.60034	98.578346	44.8835625	16.8233535	99.366451	-67.3691505	12.5400365	92.493641
-0.391718	-7.304826	95.353767	-11.246676	14.691284	95.932182	45.281757	2.948415	100.146393	44.449852	30.50144	98.446381	44.8658045	16.7249275	99.296387	-67.3591565	12.6576405	92.567977
-1.436973	-8.220544	95.376678	-11.235764	14.695527	95.911255	45.242752	2.847718	100.112	44.464142	30.374332	98.330017	44.853447	16.611025	99.2210085	-67.324975	12.780029	92.6015015
-2.939255	-9.561249	95.354301	-11.182562	14.659567	95.838974	45.214478	2.683906	100.049866	44.502995	30.192657	98.189522	44.8587365	16.4382815	99.119694	-67.2238605	12.8808525	92.558254
-3.949662	-10.307709	95.382156	-11.121427	14.611811	95.796265	45.156815	2.584713	100.040863	44.57093	30.074062	98.123947	44.8638725	16.3293875	99.082405	-67.1067265	12.8942345	92.510125
-4.991994	-11.135824	95.350227	-11.034974	14.593561	95.755424	45.181114	2.484542	100.016609	44.638851	29.980829	98.03833	44.9099825	16.2326855	99.0274695	-66.9799305	12.9544365	92.4833785
-5.981092	-11.840209	95.460976	-10.938925	14.565984	95.734131	45.22654	2.374335	99.993034	44.718861	29.859644	97.934158	44.9727005	16.1169895	98.963596	-66.8505505	13.0149785	92.504666
-6.924065	-12.524062	95.60968	-10.821178	14.549975	95.748268	45.281532	2.26802	99.970177	44.78611	29.750992	97.789574	45.033821	16.009506	98.8798755	-66.676177	13.090444	92.6166605
-7.871095	-13.206133	95.786064	-10.704188	14.553349	95.767426	45.313972	2.155735	99.968254	44.855766	29.635281	97.61615	45.084869	15.895508	98.792202	-66.493245	13.21119	92.74265
-8.840978	-13.913684	96.032806	-10.639451	14.542455	95.795189	45.284901	2.007145	99.975868	44.892914	29.478773	97.460037	45.0889075	15.742959	98.7179525	-66.3678095	13.341951	92.8724255
-10.245042	-14.810179	96.405945	-10.586926	14.502173	95.806877	45.202507	1.763838	99.982086	44.921532	29.176039	97.191444	45.0620195	15.4699385	98.586765	-66.2358715	13.5344075	93.026989
-11.16607	-15.317652	96.571404	-10.596855	14.469555	95.779404	45.146763	1.583676	99.975761	44.89341	28.943018	97.026146	45.0200865	15.263347	98.5009535	-66.2137965	13.675763	93.0578545
-12.205861	-15.794139	96.775803	-10.635068	14.414289	95.753647	45.108299	1.401733	99.955147	44.841934	28.734901	96.867439	44.9751165	15.068317	98.411293	-66.2452525	13.760261	93.096001
-13.099721	-16.224575	96.903839	-10.674575	14.360226	95.71183	45.034363	1.254945	99.943481	44.808144	28.541092	96.721886	44.9212535	14.8980185	98.3326835	-66.2704035	13.8224335	93.0909765
-14.015323	-16.620028	97.055077	-10.731739	14.279932	95.65889	44.946114	1.118535	99.903397	44.762566	28.379969	96.556618	44.85434	14.749252	98.2300075	-66.317818	13.810612	93.0877725
-14.876503	-16.871798	97.146988	-10.771581	14.198945	95.616661	44.874989	1.033953	99.849167	44.706837	28.245878	96.396355	44.790913	14.6399155	98.122761	-66.334075	13.7579745	93.110561
-15.680376	-17.09664	97.218117	-10.784989	14.162109	95.561981	44.845165	0.956184	99.797943	44.666321	28.154093	96.221832	44.755743	14.5551385	98.0098875	-66.325721	13.7690795	93.1140745
-17.047022	-17.272625	97.387459	-10.796707	14.090665	95.489372	44.819092	0.89055	99.743881	44.597496	28.05999	95.992416	44.708294	14.47527	97.8681485	-66.301708	13.70606	93.1105955
-17.817579	-17.274675	97.474693	-10.783345	14.060852	95.467361	44.80764	0.853684	99.724854	44.587498	28.013451	95.856171	44.697569	14.4335675	97.7905125	-66.264259	13.6881365	93.1442095
-18.521992	-17.198658	97.564301	-10.759756	14.037755	95.43148	44.824924	0.820023	99.710617	44.586941	27.968365	95.725327	44.7059325	14.394194	97.717972	-66.2254445	13.681316	93.144988
-19.223541	-17.051296	97.629974	-10.739139	14.021744	95.404747	44.841026	0.78269	99.695808	44.591831	27.919657	95.620499	44.7164285	14.3511735	97.6581535	-66.1947065	13.6923145	93.1513405
-19.972139	-16.779762	97.674599	-10.699907	14.000055	95.377251	44.843227	0.735855	99.666183	44.604744	27.873495	95.532738	44.7239855	14.304675	97.5994605	-66.1237995	13.695435	93.1550415
-20.589041	-16.42387	97.656128	-10.681624	13.966352	95.360275	44.835224	0.692884	99.6306	44.613396	27.82081	95.454155	44.72431	14.256847	97.5423775	-66.087558	13.675857	93.1781725
-21.318283	-15.981427	97.61673	-10.637247	13.931129	95.34726	44.830456	0.646077	99.57827	44.623795	27.779425	95.404556	44.7271255	14.212751	97.491413	-66.0016195	13.649507	93.203107
-22.244665	-15.233025	97.497421	-10.610152	13.881847	95.336449	44.795048	0.583944	99.483711	44.664505	27.730591	95.377815	44.7297765	14.1572675	97.430763	-65.9500805	13.6064265	93.242135
-22.838717	-14.667921	97.388359	-10.594721	13.848123	95.325592	44.767448	0.528041	99.428421	44.686924	27.716932	95.410034	44.727186	14.1224865	97.4192275	-65.916628	13.5737595	93.2319565
-23.382641	-13.97969	97.181648	-10.579915	13.801321	95.308899	44.74345	0.486276	99.37075	44.719021	27.698988	95.486359	44.7312355	14.092632	97.4285545	-65.8910655	13.51001	93.1892435
-23.982071	-13.191282	96.907539	-10.571672	13.776894	95.286751	44.705631	0.455272	99.295364	44.747684	27.683458	95.573547	44.7266575	14.069365	97.4344555	-65.8700015	13.484423	93.1390465
-24.507973	-12.372758	96.637535	-10.561912	13.755101	95.241913	44.667477	0.419155	99.22657	44.802032	27.668499	95.710678	44.7347545	14.043827	97.468624	-65.8585785	13.466375	93.015202
-25.022787	-11.511268	96.338448	-10.572182	13.746166	95.212753	44.639446	0.38672	99.159554	44.862034	27.683327	95.866547	44.75074	14.0350235	97.5130505	-65.895104	13.4573085	92.9124555
-25.512421	-10.652448	96.058937	-10.574822	13.747886	95.176315	44.612518	0.366878	99.097031	44.940006	27.712791	96.058952	44.776262	14.0398345	97.5779915	-65.925906	13.4559375	92.7746385
-26.291212	-9.121181	95.575294	-10.565184	13.753889	95.149323	44.590054	0.36079	99.000206	45.018772	27.753302	96.368805	44.804413	14.057046	97.6845055	-65.934781	13.450732	92.6141405
-26.761364	-8.059846	95.319359	-10.546929	13.766951	95.149475	44.58279	0.368751	98.927177	45.078999	27.775045	96.562614	44.8308945	14.071898	97.7448955	-65.9247525	13.462004	92.5540545
-27.172691	-7.024004	95.14328	-10.51903	13.78971	95.156967	44.57864	0.398512	98.851883	45.149223	27.833885	96.731239	44.8639315	14.1161985	97.791561	-65.9019915	13.4632215	92.522373
-27.571672	-5.895041	94.947639	-10.466458	13.837523	95.171959	44.59465	0.435371	98.793884	45.203678	27.872253	96.856522	44.899164	14.153812	97.825203	-65.83208	13.521234	92.518715
-28.040903	-4.737725	94.815964	-10.420587	13.886862	95.172379	44.627434	0.483589	98.720695	45.242386	27.89493	96.977058	44.93491	14.1892595	97.8488765	-65.776084	13.5844645	92.4958815
-28.461357	-3.544643	94.693695	-10.363069	13.917175	95.163643	44.644135	0.517788	98.65168	45.320431	27.917519	97.047234	44.982283	14.2176535	97.849457	-65.708421	13.6166965	92.477829
-28.85844	-2.422052	94.591675	-10.30398	13.976457	95.14814	44.65398	0.542187	98.590881	45.381924	27.908525	97.103828	45.017952	14.225356	97.8473545	-65.625912	13.727558	92.4489255
-29.471478	-0.613807	94.406036	-10.247321	14.006268	95.111206	44.665043	0.552839	98.488037	45.45042	27.875637	97.1791	45.0577315	14.214238	97.8335685	-65.5523735	13.798298	92.3888435
-29.853001	0.567613	94.333359	-10.219565	14.020115	95.091484	44.670673	0.54213	98.438942	45.498966	27.85076	97.203453	45.0848195	14.196445	97.8211975	-65.5239495	13.843785	92.3617705
-30.22506	1.701361	94.289352	-10.197539	14.032136	95.091072	44.688869	0.519868	98.408958	45.52911	27.823793	97.252701	45.1089895	14.1718305	97.8308295	-65.5040675	13.8924415	92.3513145
-30.602863	2.870102	94.228897	-10.180257	14.022845	95.100212	44.708035	0.50516	98.39576	45.555019	27.797836	97.294456	45.131527	14.151498	97.845108	-65.492041	13.894192	92.355316
-31.072533	4.07214	94.249687	-10.159116	13.998562	95.130371	44.720184	0.487479	98.407837	45.5802	27.78162	97.33844	45.150192	14.1345495	97.8731385	-65.468424	13.8625745	92.3876035
-31.441698	5.23626	94.251335	-10.153817	13.983677	95.156685	44.751587	0.467812	98.428032	45.600792	27.768389	97.380241	45.1761895	14.1181005	97.9041365	-65.4838235	13.8492535	92.4092335
-31.846003	6.391891	94.252357	-10.147025	13.977021	95.188362	44.780415	0.455025	98.441086	45.619671	27.75448	97.424561	45.200043	14.1047525	97.9328235	-65.494093	13.8492895	92.4439005
-32.494488	8.194921	94.252975	-10.109639	13.964274	95.215553	44.816433	0.432771	98.442947	45.651184	27.741865	97.474716	45.2338085	14.087318	97.9588315	-65.4530865	13.84123	92.4722745
-32.891575	9.372531	94.284294	-10.087584	13.940837	95.226906	44.842598	0.413292	98.40168	45.667831	27.73867	97.491692	45.2552145	14.075981	97.946686	-65.4303825	13.805693	92.507126
-33.281216	10.516499	94.325623	-10.079109	13.91186	95.269531	44.859715	0.410135	98.32312	45.675076	27.743891	97.501419	45.2673955	14.077013	97.9122695	-65.4256135	13.746707	92.6267925
-33.734642	11.68538	94.401779	-10.055807	13.875024	95.311073	44.877399	0.422454	98.219902	45.674446	27.771082	97.50547	45.2759225	14.096768	97.862686	-65.3875365	13.65328	92.75946
-34.143024	12.819855	94.530678	-10.041304	13.800144	95.368736	44.909382	0.467973	98.093643	45.669518	27.838543	97.498573	45.28945	14.153258	97.796108	-65.372058	13.44703	92.941364
-34.525291	13.89865	94.719887	-10.027987	13.747656	95.443382	44.970749	0.537587	97.902657	45.629913	27.95809	97.466896	45.300331	14.2478385	97.6847765	-65.356305	13.2474735	93.2019875
-34.918957	14.998463	94.911209	-10.009207	13.696562	95.535271	44.946354	0.696331	97.770798	45.572857	28.109106	97.419556	45.2596055	14.4027185	97.595177	-65.2780195	12.9904055	93.475365
-35.557327	16.607519	95.258537	-10.029437	13.649482	95.67485	44.954571	0.973988	97.533051	45.428036	28.384939	97.335258	45.1913035	14.6794635	97.4341545	-65.2501775	12.6195005	93.9155455
-35.96191	17.593338	95.513046	-10.05141	13.636191	95.767197	44.960957	1.184357	97.393257	45.319504	28.606901	97.257355	45.1402305	14.895629	97.325306	-65.2430505	12.376753	94.209088
-36.355499	18.587122	95.756027	-10.107278	13.626851	95.882309	44.940224	1.410869	97.278008	45.191238	28.844366	97.189941	45.065731	15.1276175	97.2339745	-65.280287	12.1260845	94.5306435
-36.75045	19.606638	95.979553	-10.192122	13.636252	95.976746	44.905163	1.638132	97.223824	45.046982	29.067379	97.126335	44.9760725	15.3527555	97.1750795	-65.3603165	11.9197485	94.7784125
-37.13607	20.549135	96.259102	-10.304936	13.66734	96.110229	44.865269	1.858676	97.252014	44.89257	29.29068	97.103943	44.8789195	15.574678	97.1779785	-65.4887915	11.760002	95.0424795
-37.463577	21.45989	96.455986	-10.430939	13.721481	96.25872	44.810043	2.072477	97.353737	44.735069	29.508268	97.103333	44.772556	15.7903725	97.228535	-65.634434	11.6525895	95.288905
-37.81694	22.390661	96.649559	-10.570252	13.764338	96.42868	44.759556	2.256089	97.514954	44.56559	29.6845	97.160522	44.662573	15.9702945	97.337738	-65.803077	11.5583815	95.519622
-38.318069	23.782619	96.88295	-10.825747	13.840098	96.656952	44.667686	2.480922	97.806068	44.336082	29.924328	97.295265	44.501884	16.202625	97.5506665	-66.153378	11.477571	95.7632375
-38.60051	24.643946	97.012833	-10.993981	13.901228	96.800827	44.608559	2.612257	98.000397	44.187485	30.042034	97.417496	44.398022	16.3271455	97.7089465	-66.385984	11.4753105	95.8927075
-38.894535	25.456181	97.157326	-11.145798	13.910131	96.925072	44.527229	2.721221	98.17717	44.033386	30.152338	97.554764	44.2803075	16.4367795	97.865967	-66.5719035	11.3834825	95.984177
-39.117943	26.279125	97.255028	-11.270247	13.957806	97.031067	44.453697	2.816228	98.324898	43.914692	30.259895	97.658539	44.1841945	16.5380615	97.9917185	-66.7246885	11.3775505	96.0704155
-39.350136	27.094999	97.379608	-11.389479	13.97662	97.096664	44.378315	2.920656	98.444824	43.822342	30.355442	97.766548	44.1003285	16.638049	98.105686	-66.8792865	11.315191	96.087642
-39.5411	27.928129	97.440948	-11.508655	14.004716	97.143677	44.307663	3.019179	98.522499	43.738293	30.468792	97.874199	44.022978	16.7439855	98.198349	-67.040288	11.2654465	96.089005
-39.721359	28.69178	97.526154	-11.580173	14.040319	97.185432	44.254631	3.096729	98.571518	43.678131	30.614353	97.958771	43.966381	16.855541	98.2651445	-67.126727	11.225097	96.1057195
-39.934902	29.763519	97.650833	-11.701426	14.13931	97.213791	44.177868	3.262791	98.611465	43.620621	30.837366	98.016907	43.8992445	17.0500785	98.314186	-67.3020965	11.2285415	96.113396
-40.037041	30.464113	97.693085	-11.769877	14.240086	97.217255	44.119175	3.407523	98.623695	43.547939	30.984093	98.052391	43.833557	17.195808	98.338043	-67.373311	11.284364	96.096467
-40.154366	31.153721	97.777718	-11.822658	14.326036	97.246239	44.058235	3.558157	98.648148	43.495853	31.147564	98.089226	43.777044	17.3528605	98.368687	-67.42236	11.2992115	96.123791
-40.218311	31.893763	97.855049	-11.873076	14.454068	97.270973	44.004738	3.703391	98.681114	43.437531	31.300556	98.133385	43.7211345	17.5019735	98.4072495	-67.4672865	11.4061625	96.1346965
-40.32148	32.570087	97.960869	-11.936881	14.549454	97.331497	43.95966	3.843309	98.714264	43.370121	31.461414	98.205009	43.6648905	17.6523615	98.4596365	-67.5386525	11.4465465	96.2033575
-40.357216	33.19566	98.050491	-11.993187	14.681517	97.38784	43.922508	3.958583	98.7686	43.327885	31.569397	98.298309	43.6251965	17.76399	98.5334545	-67.6115705	11.599044	96.2422255
-40.407455	33.76976	98.140991	-12.062142	14.780866	97.442375	43.895309	4.074367	98.831688	43.275852	31.680124	98.417053	43.5855805	17.8772455	98.6243705	-67.7098645	11.6844865	96.2603795
-40.379078	34.525673	98.269257	-12.167758	14.935219	97.513863	43.83065	4.232346	98.930305	43.196217	31.842953	98.562325	43.5134335	18.0376495	98.746315	-67.8489495	11.8327885	96.281411
-40.340435	34.974907	98.367508	-12.234461	15.03756	97.58152	43.806656	4.342767	98.995003	43.111946	31.959661	98.649612	43.459301	18.151214	98.8223075	-67.928223	11.923906	96.3407325
-40.285683	35.462185	98.472198	-12.293532	15.108742	97.650612	43.789753	4.496091	99.068954	43.005234	32.064926	98.754707	43.3974935	18.2805085	98.9118305	-67.9845575	11.9369755	96.3893935
-40.219612	35.918167	98.556305	-12.38728	15.20795	97.730942	43.765869	4.625275	99.173897	42.920578	32.203217	98.858734	43.3432235	18.414246	99.0163155	-68.1177835	12.001654	96.4455685
-40.061695	36.360786	98.617844	-12.484135	15.318307	97.7855	43.717239	4.780494	99.305977	42.845905	32.373455	98.954544	43.281572	18.5769745	99.1302605	-68.249842	12.0596395	96.4407395
-39.885803	36.816479	98.638725	-12.592858	15.42999	97.880424	43.655918	4.930653	99.464378	42.760834	32.566269	99.052773	43.208376	18.748461	99.2585755	-68.394092	12.111519	96.5022725
-39.769329	37.243984	98.666153	-12.702637	15.530787	97.969185	43.612583	5.047163	99.633408	42.669796	32.724194	99.123611	43.1411895	18.8856785	99.3785095	-68.5464635	12.1758955	96.5598605
-39.522774	37.802204	98.680832	-12.872847	15.661402	98.105019	43.511372	5.172904	99.903458	42.535263	32.883064	99.187302	43.0233175	19.027984	99.54538	-68.7690115	12.29482	96.664658
-39.319103	38.156631	98.69455	-12.991989	15.740438	98.213127	43.446449	5.197976	100.08696	42.432541	32.91272	99.220016	42.939495	19.055348	99.653488	-68.923473	12.425528	96.772766
-39.095943	38.492596	98.690483	-13.064019	15.81199	98.313271	43.384296	5.176853	100.270523	42.330093	32.851894	99.274979	42.8571945	19.0143735	99.772751	-68.9852325	12.6096065	96.853791
-38.89624	38.776062	98.695183	-13.185707	15.853338	98.428329	43.3078	5.119829	100.47644	42.238327	32.76004	99.355049	42.7730635	18.9399345	99.9157445	-69.1444775	12.7667415	96.9409135
-38.748787	39.111855	98.689514	-13.312326	15.858267	98.554543	43.22554	5.021433	100.682999	42.165005	32.647175	99.489746	42.6952725	18.834304	100.0863725	-69.3199245	12.88223	97.0227135
-38.572544	39.466045	98.725037	-13.439523	15.884085	98.668549	43.152649	4.935594	100.900543	42.099224	32.537315	99.651001	42.6259365	18.7364545	100.275772	-69.5049825	13.0317155	97.061326
-38.372402	39.859314	98.777199	-13.553166	15.896996	98.770813	43.093647	4.853181	101.109695	42.068832	32.4753	99.834335	42.5812395	18.6642405	100.472015	-69.6875715	13.1297515	97.069611
-37.956902	40.474133	98.892715	-13.691852	15.924663	98.947769	43.032955	4.788309	101.403954	42.012215	32.428543	100.15255	42.522585	18.608426	100.778252	-69.906289	13.2409	97.117286
-37.651253	40.915997	98.960098	-13.785977	15.949605	99.027344	42.996803	4.796866	101.571312	41.954292	32.442059	100.374207	42.4755475	18.6194625	100.9727595	-70.0475015	13.2797475	97.0819285
-37.406368	41.304733	99.074593	-13.91098	15.965554	99.107452	42.959106	4.841331	101.726555	41.909321	32.491882	100.563225	42.4342135	18.6666065	101.14489	-70.2561735	13.2645015	97.070014
-37.156929	41.694912	99.194458	-13.998793	16.013105	99.173515	42.914085	4.932228	101.849686	41.847599	32.571568	100.748489	42.380842	18.751898	101.2990875	-70.378428	13.274312	97.0479425
-36.848797	42.047771	99.289688	-14.096372	16.070084	99.234795	42.827721	5.062541	101.947342	41.774757	32.722492	100.907257	42.301239	18.8925165	101.4272995	-70.493983	13.2476515	97.0422905
-36.653034	42.416252	99.390511	-14.19816	16.158323	99.277374	42.759991	5.20485	102.025352	41.713978	32.878239	101.01358	42.2369845	19.0415445	101.519466	-70.6333045	13.2751015	97.035282
-36.417339	42.782726	99.427277	-14.291727	16.252739	99.312622	42.705582	5.379238	102.100052	41.642277	33.033249	101.105461	42.1739295	19.2062435	101.6027565	-70.7573835	13.2992345	97.0224875
-36.039085	43.366398	99.428719	-14.419411	16.431232	99.323181	42.64463	5.638634	102.189873	41.539764	33.284302	101.208771	42.092197	19.461468	101.699322	-70.931019	13.400996	96.94704
-35.730171	43.781834	99.447342	-14.484635	16.55365	99.322868	42.601082	5.833612	102.220345	41.486023	33.467888	101.234245	42.0435525	19.65075	101.727295	-71.0128225	13.45655	96.918441
-35.348499	44.224285	99.454346	-14.525602	16.668011	99.335167	42.547737	6.030509	102.248489	41.434914	33.661236	101.264107	41.9913255	19.8458725	101.756298	-71.0425295	13.4901495	96.914036
-35.063557	44.602566	99.453873	-14.556667	16.728321	99.35421	42.514629	6.209355	102.263962	41.366791	33.85302	101.326012	41.94071	20.0311875	101.794987	-71.054044	13.4254545	96.913433
-34.749195	44.942619	99.501266	-14.569094	16.803959	99.349701	42.47662	6.380672	102.268173	41.31229	34.001244	101.37986	41.894455	20.190958	101.8240165	-71.032643	13.41696	96.8753855
-34.398083	45.255287	99.545746	-14.594652	16.863676	99.334435	42.456444	6.524383	102.27224	41.295158	34.129017	101.411736	41.875801	20.3267	101.841988	-71.065105	13.400652	96.826882
-34.107555	45.540928	99.618889	-14.622174	16.886179	99.323181	42.433704	6.620902	102.268936	41.273899	34.237457	101.456322	41.8538015	20.4291795	101.862629	-71.0981495	13.3431785	96.783733
-33.712242	45.972904	99.699097	-14.642122	16.908245	99.293114	42.391434	6.759641	102.256943	41.22995	34.396858	101.553848	41.810692	20.5782495	101.9053955	-71.094936	13.2382405	96.6808325
-33.405815	46.236053	99.811188	-14.683909	16.930552	99.280785	42.360271	6.824852	102.280212	41.262169	34.414528	101.550652	41.81122	20.61969	101.915432	-71.179038	13.241414	96.646138
-33.125656	46.548317	99.888199	-14.689639	16.967813	99.294556	42.348091	6.899318	102.338005	41.256733	34.487804	101.633095	41.802412	20.693561	101.98555	-71.18169	13.242065	96.603562
-32.685146	46.858879	99.962181	-14.72639	17.012774	99.322716	42.336906	7.013366	102.402206	41.225342	34.624104	101.768089	41.781124	20.818735	102.0851475	-71.233904	13.206813	96.5602845
-32.345127	47.145454	100.068428	-14.728594	17.056721	99.354881	42.334633	7.123551	102.465691	41.215984	34.706097	101.843559	41.7753085	20.914824	102.154625	-71.2324965	13.198618	96.555137
-32.028954	47.391216	100.17849	-14.75225	17.125357	99.383698	42.334541	7.27388	102.524879	41.175381	34.846001	101.936493	41.754961	21.0599405	102.230686	-71.259461	13.1907735	96.53671
-31.695049	47.587757	100.282562	-14.786218	17.196745	99.391785	42.326733	7.446737	102.565811	41.118862	35.015984	102.026711	41.7227975	21.2313605	102.296261	-71.2952335	13.1621295	96.487309
-31.233948	47.822216	100.358673	-14.81321	17.378727	99.347725	42.365868	7.731151	102.606216	41.06242	35.394531	102.150848	41.714144	21.562841	102.378532	-71.340564	13.194613	96.316918
-30.966091	47.932487	100.39077	-14.825603	17.530083	99.320656	42.413464	7.951596	102.614273	41.03437	35.491467	102.144638	41.723917	21.7215315	102.3794555	-71.375123	13.3386345	96.2618565
-30.751112	47.882454	100.4403	-14.835177	17.656652	99.295731	42.466705	8.188641	102.616203	40.995338	35.701843	102.151344	41.7310215	21.945242	102.3837735	-71.4013755	13.368062	96.2076885
-30.477694	47.796185	100.443062	-14.81457	17.816706	99.287529	42.515575	8.433095	102.618111	40.951366	36.044437	102.171883	41.7334705	22.238766	102.394997	-71.3626105	13.394646	96.180061
-30.137209	47.695705	100.450432	-14.783928	18.024515	99.272331	42.586784	8.66435	102.617249	40.964542	36.183693	102.111305	41.775663	22.4240215	102.364277	-71.343519	13.6250085	96.180385
-29.780615	47.531544	100.403999	-14.752131	18.213392	99.287117	42.672752	8.878857	102.630196	40.972961	36.437531	102.077744	41.8228565	22.658194	102.35397	-71.3271185	13.76859	96.220264
-29.48727	47.321049	100.438522	-14.707376	18.366957	99.308998	42.770386	9.076502	102.641869	40.994041	36.560772	102.026657	41.8822135	22.818637	102.334263	-71.2969655	13.915277	96.283733
-28.765625	46.916901	100.328705	-14.611605	18.629723	99.334946	42.908398	9.296426	102.662621	41.043854	36.852844	101.937653	41.976126	23.074635	102.300137	-71.199336	14.184811	96.369755
-28.331575	46.640129	100.208832	-14.544608	18.749376	99.355072	43.012646	9.401629	102.682816	41.069984	36.955975	101.855042	42.041315	23.178802	102.268929	-71.130531	14.31995	96.441215
-27.903234	46.366211	100.133667	-14.481068	18.858149	99.394981	43.099751	9.477781	102.743301	41.114609	37.024792	101.718864	42.10718	23.2512865	102.2310825	-71.069316	14.4650115	96.5588795
-27.518908	46.038647	99.958023	-14.410165	18.919661	99.475952	43.156616	9.503022	102.82605	41.15414	37.046513	101.59404	42.155378	23.2747675	102.210045	-70.975708	14.5645545	96.741859
-26.999807	45.732914	99.737617	-14.350822	18.981306	99.539474	43.210499	9.504041	102.926888	41.168873	37.02161	101.453354	42.189686	23.2628255	102.190121	-70.89133	14.6997865	96.888827
-26.391834	45.44426	99.455765	-14.277246	19.000448	99.619385	43.236713	9.480986	103.031982	41.188347	36.952744	101.242615	42.21253	23.216865	102.1372985	-70.767022	14.784031	97.1014715
-25.824551	45.098999	99.163994	-14.221554	18.98687	99.680397	43.252232	9.429142	103.11364	41.17345	36.825241	101.04686	42.212841	23.1271915	102.08025	-70.655949	14.8465485	97.280544
-24.890093	44.557735	98.797234	-14.15575	18.952291	99.78421	43.277149	9.343936	103.267685	41.10704	36.628906	100.760315	42.1920945	22.986421	102.014	-70.5035945	14.918161	97.55442
-24.290689	44.275063	98.591194	-14.119064	18.906212	99.86454	43.315773	9.287992	103.385612	41.070427	36.485462	100.631454	42.1931	22.886727	102.008533	-70.431228	14.925697	97.720547
-23.775248	43.98761	98.469162	-14.074633	18.834423	99.951462	43.380634	9.201453	103.517593	41.062035	36.362667	100.585304	42.2213345	22.78206	102.0514485	-70.3706005	14.886786	97.8514755
-23.192999	43.801537	98.398506	-14.058067	18.770233	100.038612	43.445671	9.10268	103.631485	41.089695	36.259724	100.577759	42.267683	22.681202	102.104622	-70.383817	14.859264	97.972602
-22.530764	43.685825	98.362053	-14.007279	18.6658	100.091766	43.517273	8.990951	103.73201	41.163273	36.162712	100.596939	42.340273	22.5768315	102.1644745	-70.354831	14.7547685	98.0190575
-21.848505	43.651718	98.334373	-13.951832	18.600588	100.13102	43.607555	8.916601	103.78373	41.238064	36.101738	100.653076	42.4228095	22.5091695	102.218403	-70.3264735	14.6920065	98.043637
-21.218021	43.670036	98.412521	-13.881943	18.539248	100.163666	43.711819	8.886226	103.834763	41.33577	36.086044	100.722443	42.5237945	22.486135	102.278603	-70.2876805	14.592361	98.048729
-20.13842	43.806824	98.493752	-13.757908	18.523676	100.14917	43.876022	8.899487	103.842201	41.505966	36.14909	100.841629	42.690994	22.5242885	102.341915	-70.20681	14.5230635	97.956425
-19.41325	43.947937	98.55043	-13.664428	18.544094	100.110992	43.99461	8.962009	103.830376	41.586914	36.212387	100.967621	42.790762	22.587198	102.3989985	-70.119618	14.50099	97.8229855
-18.719831	44.155197	98.674332	-13.583882	18.570402	100.076569	44.119801	9.031177	103.809509	41.657925	36.307529	101.15081	42.888863	22.669353	102.4801595	-70.056627	14.471451	97.6729785
-18.085777	44.405678	98.843491	-13.487042	18.593283	100.057602	44.219868	9.106196	103.818275	41.712414	36.499969	101.43644	42.966141	22.8030825	102.6273575	-69.940225	14.3834835	97.4878465
-17.415802	44.704933	99.056969	-13.445915	18.594044	100.046066	44.297688	9.163279	103.830376	41.848434	36.491451	101.640747	43.073061	22.827365	102.7355615	-69.964891	14.360723	97.3565705
-16.730379	45.065823	99.260529	-13.412153	18.595358	100.016037	44.346779	9.210884	103.816498	41.956272	36.62891	101.890923	43.1515255	22.919897	102.8537105	-69.9758315	14.270819	97.1783635
-16.026192	45.456501	99.413811	-13.36875	18.610226	99.948822	44.366257	9.261287	103.791359	42.145557	36.624317	102.01458	43.255907	22.942802	102.9029695	-69.993407	14.27765	96.9946745
-14.976075	46.003544	99.569191	-13.283836	18.684349	99.811661	44.383446	9.434094	103.722107	42.282825	36.701374	102.230576	43.3331355	23.067734	102.9763415	-69.9008075	14.300964	96.6469805
-14.35029	46.347149	99.647865	-13.237703	18.74016	99.758492	44.352375	9.639882	103.681984	42.368118	36.809654	102.34951	43.3602465	23.224768	103.015747	-69.8356525	14.255552	96.501237
-13.755872	46.70031	99.674416	-13.170381	18.796518	99.729271	44.280834	9.872356	103.667847	42.493752	36.96117	102.437805	43.387293	23.416763	103.052826	-69.728055	14.176273	96.405716
-13.114393	47.046238	99.695518	-13.107018	18.882984	99.694962	44.224594	10.112761	103.595993	42.640167	37.138748	102.489647	43.4323805	23.6257545	103.04282	-69.6464165	14.1402135	96.347104
-12.465156	47.438488	99.704643	-13.035816	18.945032	99.648499	44.16531	10.323497	103.473068	42.772831	37.289314	102.487625	43.4690705	23.8064055	102.9803465	-69.5407025	14.0836585	96.3166515
-11.816333	47.82	99.702782	-12.955933	19.021339	99.570831	44.119331	10.482662	103.340782	42.917576	37.365532	102.495644	43.5184535	23.924097	102.918213	-69.4303195	14.118581	96.223449
-11.191624	48.16431	99.702614	-12.90169	19.088394	99.485382	44.109394	10.576918	103.227173	43.066536	37.405529	102.497269	43.587965	23.9912235	102.862221	-69.391345	14.1855645	96.108543
-10.31992	48.635284	99.766998	-12.818771	19.148184	99.407677	44.099472	10.666543	103.136894	43.334908	37.442104	102.584373	43.71719	24.0543235	102.8606335	-69.354732	14.2420445	95.9547205
-9.820535	48.918362	99.834541	-12.787151	19.213221	99.362274	44.11565	10.713991	103.126945	43.578018	37.422615	102.649666	43.846834	24.068303	102.8883055	-69.421136	14.358139	95.8362425
-9.322071	49.220131	99.949356	-12.776316	19.254354	99.32412	44.122326	10.766229	103.111176	43.825569	37.379749	102.740799	43.9739475	24.072989	102.9259875	-69.5265795	14.435719	95.7222525
-8.794899	49.524033	100.038956	-12.780568	19.301188	99.27636	44.12645	10.838524	103.073624	44.080647	37.345139	102.845421	44.1035485	24.0918315	102.9595225	-69.6646845	14.5105445	95.5931975
-8.262239	49.832996	100.141373	-12.73725	19.38113	99.191353	44.136967	10.903609	103.030098	44.296532	37.437843	102.933266	44.2167495	24.170726	102.981682	-69.6912495	14.591534	95.401024
-7.738675	50.164551	100.244316	-12.72872	19.491289	99.081802	44.168045	10.967324	102.952103	44.34388	37.704407	103.088844	44.2559625	24.3358655	103.0204735	-69.7134025	14.6467125	95.1431305
-7.257868	50.422096	100.364265	-12.702213	19.603117	98.986313	44.204624	11.085011	102.889381	44.333977	38.004421	103.335037	44.2693005	24.544716	103.112209	-69.6737265	14.661518	94.860417
-6.541491	50.747204	100.558411	-12.657227	19.826984	98.875069	44.291542	11.291924	102.864929	44.12252	38.8806	103.653488	44.207031	25.086262	103.2592085	-69.521485	14.567706	94.4909295
-6.173582	50.916748	100.732208	-12.620158	19.972616	98.8172	44.329643	11.420616	102.863647	43.723606	39.805298	103.806778	44.0266245	25.612957	103.3352125	-69.2669405	14.332275	94.2991875
-5.820969	50.992306	100.908623	-12.57229	20.075106	98.77858	44.35717	11.497765	102.862061	43.245049	40.753986	103.985283	43.8011095	26.1258755	103.423672	-68.9456895	14.0243365	94.133488
-5.53322	51.000946	101.088837	-12.532637	20.172623	98.745224	44.371189	11.572926	102.853271	42.87011	41.918968	104.697731	43.6206495	26.745947	103.775501	-68.6859235	13.599299	93.714947
-5.238278	50.954872	101.222023	-12.489943	20.263329	98.744568	44.395679	11.635336	102.834	42.535938	42.816128	106.316315	43.4658085	27.225732	104.5751575	-68.4456945	13.300926	92.9139785
-4.896958	50.859009	101.295242	-12.470908	20.344023	98.714104	44.421505	11.679996	102.795097	42.114536	43.220428	109.287331	43.2680205	27.450212	106.041214	-68.2098365	13.237834	91.386994
-4.56662	50.709377	101.25605	-12.425164	20.394901	98.677505	44.431461	11.715831	102.728821	41.83564	42.925938	113.458862	43.1335505	27.3208845	108.0938415	-67.9838785	13.4689175	89.2611685
-4.069272	50.391136	101.04631	-12.380424	20.511528	98.602501	44.388954	11.800463	102.680679	42.254013	41.022068	119.910324	43.3214835	26.4112655	111.2955015	-68.0823315	14.6117905	85.9095005
-3.650885	50.012825	100.839058	-12.350738	20.566187	98.581978	44.367416	11.86839	102.69413	43.154861	39.099365	123.857559	43.7611385	25.4838775	113.2758445	-68.4626145	15.6484965	83.8881115
-3.336368	49.690636	100.616028	-12.318988	20.624203	98.585304	44.359276	11.959518	102.735222	44.589634	37.10648	127.532982	44.474455	24.532999	115.134102	-69.112431	16.715407	82.036506
-3.028024	49.290222	100.33078	-12.308393	20.699333	98.57856	44.368916	12.060814	102.77269	NaN	NaN	NaN	NaN	NaN	NaN	NaN	NaN	NaN
-2.765855	48.893795	100.052345	-12.33867	20.768375	98.5411	44.378139	12.155222	102.779602	NaN	NaN	NaN	NaN	NaN	NaN	NaN	NaN	NaN
-2.502926	48.499783	99.761055	-12.364955	20.798054	98.50473	44.376568	12.219475	102.742065	NaN	NaN	NaN	NaN	NaN	NaN	NaN	NaN	NaN
-2.220444	48.055996	99.511002	-12.382071	20.800766	98.434059	44.405571	12.237721	102.707397	NaN	NaN	NaN	NaN	NaN	NaN	NaN	NaN	NaN
-1.763317	47.314041	99.163353	-12.392653	20.748291	98.352119	44.48521	12.178617	102.628944	49.179886	33.243965	137.47673	46.832548	22.711291	120.052837	-71.617854	18.785291	76.651401
-1.390938	46.736542	99.021355	-12.357042	20.679295	98.338623	44.555782	12.088491	102.569748	49.445198	32.630684	137.846298	47.00049	22.3595875	120.208023	-71.714574	18.9990025	76.469223
-1.031471	46.190792	98.938164	-12.25944	20.616936	98.318985	44.660023	11.940052	102.546783	49.722244	32.067345	138.046051	47.1911335	22.0036985	120.296417	-71.7100135	19.2301735	76.341553
-0.689297	45.620071	98.907921	-12.168487	20.538469	98.305916	44.765793	11.766138	102.538658	50.023174	31.592607	138.148422	47.3944835	21.6793725	120.34354	-71.7314575	19.3975655	76.268292
-0.330936	45.016159	98.939804	-12.0621	20.438757	98.309258	44.854362	11.575934	102.542343	50.234699	31.169819	138.226883	47.5445305	21.3728765	120.384613	-71.6687305	19.5046375	76.233903
0.018148	44.476521	99.043701	-11.95937	20.324745	98.334473	44.928925	11.363719	102.537628	50.496101	30.767609	138.292404	47.712513	21.065664	120.415016	-71.631253	19.583826	76.25393
0.370342	43.893742	99.161133	-11.888918	20.19079	98.334908	45.005547	11.14796	102.519035	50.606823	30.464436	138.337387	47.806185	20.806198	120.428211	-71.584021	19.575382	76.241605
0.927511	42.936737	99.363136	-11.760822	20.034723	98.352516	45.095604	10.837793	102.48288	50.56181	30.010056	138.254288	47.828707	20.4239245	120.368584	-71.350351	19.6455215	76.336448
1.307357	42.259674	99.50351	-11.680685	19.917416	98.409233	45.167938	10.656239	102.464127	50.565193	29.719925	138.166519	47.8665655	20.188082	120.315323	-71.2279355	19.64675	76.503143
1.701943	41.518608	99.642136	-11.647738	19.848839	98.459122	45.222675	10.523416	102.448418	50.58651	29.426933	138.035965	47.9045925	19.9751745	120.2421915	-71.2000685	19.7225035	76.6760525
2.05377	40.796242	99.776695	-11.573015	19.789021	98.527847	45.258064	10.401914	102.431358	50.595951	29.177952	137.993286	47.9270075	19.789933	120.212322	-71.0730375	19.788109	76.843372
2.445215	40.015934	99.790031	-11.519947	19.751198	98.582207	45.298195	10.281573	102.400124	50.62413	28.875542	137.97139	47.9611625	19.5785575	120.185757	-71.0010565	19.9238385	76.978657
2.817848	39.28545	99.787491	-11.457976	19.706789	98.610611	45.320232	10.198374	102.364555	50.690796	28.533411	137.954498	48.005514	19.3658925	120.1595265	-70.921466	20.0476855	77.0616955
3.222219	38.476841	99.721428	-11.415154	19.652708	98.61776	45.329075	10.120277	102.327454	50.833939	28.22187	138.003479	48.081507	19.1710735	120.1654665	-70.911815	20.1343425	77.0700535
3.852748	37.146053	99.534935	-11.373222	19.580389	98.587326	45.356403	9.998839	102.268616	51.095581	27.64032	138.093842	48.225992	18.8195795	120.181229	-70.972436	20.3411985	76.993423
4.253745	36.2066	99.387207	-11.336476	19.509626	98.545258	45.372417	9.937843	102.232399	51.31197	27.267838	138.188019	48.3421935	18.6028405	120.210209	-71.0151455	20.4164115	76.880307
4.666041	35.301624	99.215462	-11.292321	19.457867	98.51001	45.412407	9.86733	102.210274	51.616001	26.857567	138.270645	48.514204	18.3624485	120.2404595	-71.098846	20.5532855	76.7795605
5.091981	34.357529	99.042892	-11.263522	19.412151	98.497345	45.459824	9.793623	102.218796	51.887276	26.488232	138.373871	48.67355	18.1409275	120.2963335	-71.200594	20.6833745	76.6983565
5.519171	33.350262	98.856667	-11.226187	19.347507	98.496315	45.515518	9.709472	102.214859	52.039764	26.261593	138.515259	48.777641	17.9855325	120.365059	-71.230015	20.7094815	76.627571
5.991282	32.347103	98.721794	-11.175266	19.256378	98.528328	45.570282	9.582333	102.210487	52.311752	26.009346	138.574615	48.941017	17.7958395	120.392551	-71.291549	20.7169165	76.664105
6.429889	31.295753	98.587814	-11.142437	19.158081	98.552299	45.615902	9.418932	102.197662	52.505348	25.803089	138.551575	49.060625	17.6110105	120.3746185	-71.345499	20.7051515	76.7299795
7.123791	29.74011	98.410828	-11.086098	18.987434	98.590057	45.687695	9.137609	102.195847	52.418663	25.593781	138.329437	49.053179	17.365695	120.262642	-71.225375	20.609173	76.917472
