# Supplementary material for: How to jointly control a ball trajectory on a moving board: Methodological insights into Motor Learning and Rehabilitation
Source: PLoS One. 2025 Oct 15;20(10):e0334588. doi: 10.1371/journal.pone.0334588 (PMC12527165; doi:10.1371/journal.pone.0334588)
Supplement: S2 Data — (ZIP) [file pone.0334588.s002.zip › D2_022.csv]

Ball_X	Ball_Y	Ball_Z	BoardCentre_X	BoardCentre_Y	BoardCentre_Z	P1LeftHand_X	P1LeftHand_Y	P1LeftHand_Z	P1RightHand_X	P1RightHand_Y	P1RightHand_Z	P1MidHands_X	P1MidHands_Y	P1MidHands_Z	P2MidHands_X	P2MidHands_Y	P2MidHands_Z
9.461281	24.230293	103.201584	-10.332804	16.809246	103.832886	47.029778	1.791044	106.436905	46.329082	32.066368	106.697632	46.67943	16.928706	106.5672685	-67.345038	16.689786	101.0985035
9.726439	23.423738	103.235794	-10.405678	16.799536	103.93779	47.005573	1.782246	106.52417	46.286266	32.064373	106.73661	46.6459195	16.9233095	106.63039	-67.4572755	16.6757625	101.24519
9.992431	22.596935	103.311005	-10.450494	16.787056	104.043983	46.984653	1.798677	106.650795	46.259602	32.040154	106.776405	46.6221275	16.9194155	106.7136	-67.5231155	16.6546965	101.374366
10.287656	21.792511	103.392937	-10.497677	16.805428	104.137314	46.980492	1.821902	106.786819	46.217693	32.069878	106.863762	46.5990925	16.94589	106.8252905	-67.5944465	16.664966	101.4493375
10.533587	21.018124	103.47937	-10.536757	16.80978	104.197945	46.993397	1.846856	106.95623	46.164333	32.180305	107.020309	46.578865	17.0135805	106.9882695	-67.652379	16.6059795	101.4076205
10.81612	20.239315	103.562149	-10.56538	16.814901	104.218582	47.03183	1.877843	107.147232	46.137863	32.252132	107.187805	46.5848465	17.0649875	107.1675185	-67.7156065	16.5648145	101.2696455
11.195159	18.988592	103.668907	-10.603632	16.826769	104.202591	47.128735	1.905033	107.483116	46.146961	32.363148	107.612541	46.637848	17.1340905	107.5478285	-67.845112	16.5194475	100.8573535
11.426411	18.177628	103.777061	-10.622398	16.827641	104.146812	47.208576	1.905638	107.75235	46.228611	32.388298	107.903252	46.7185935	17.146968	107.827801	-67.9633895	16.508314	100.465823
11.616116	17.384449	103.840218	-10.652394	16.83062	104.085602	47.295029	1.901888	108.008369	46.293713	32.475101	108.238312	46.794371	17.1884945	108.1233405	-68.099159	16.4727455	100.0478635
11.782728	16.65345	103.932747	-10.676136	16.86648	104.042526	47.332588	1.922473	108.258308	46.342972	32.536758	108.54924	46.83778	17.2296155	108.403774	-68.190052	16.5033445	99.681278
11.921896	15.803669	103.972351	-10.688524	16.925192	103.993477	47.371449	1.957798	108.461823	46.364868	32.665462	108.829903	46.8681585	17.31163	108.645863	-68.2452065	16.538754	99.341091
12.058525	14.947221	103.953049	-10.680813	16.978409	103.879166	47.426689	2.002525	108.585762	46.424809	32.740204	109.017441	46.925749	17.3713645	108.8016015	-68.287375	16.5854535	98.9567305
12.146654	14.149316	103.8834	-10.651738	17.055964	103.704391	47.483223	2.048479	108.617699	46.490807	32.81736	109.121231	46.987015	17.4329195	108.869465	-68.290491	16.6790085	98.539317
12.173618	12.977667	103.578804	-10.601023	17.191853	103.37439	47.459515	2.183204	108.560005	46.587315	32.883175	109.033691	47.023415	17.5331895	108.796848	-68.225461	16.8505165	97.951932
12.164435	12.195653	103.32692	-10.544836	17.264692	103.104721	47.504227	2.224395	108.368286	46.566151	32.959099	108.935692	47.035189	17.591747	108.651989	-68.124861	16.937637	97.557453
12.121561	11.290109	102.994896	-10.489867	17.337603	102.82869	47.499859	2.286404	108.168709	46.57198	32.974079	108.689072	47.0359195	17.6302415	108.4288905	-68.0156535	17.0449645	97.2284895
12.022254	10.453815	102.690231	-10.42929	17.400564	102.518723	47.502823	2.346767	107.95549	46.5937	32.928669	108.365891	47.0482615	17.637718	108.1606905	-67.9068415	17.16341	96.8767555
11.925522	9.587525	102.371407	-10.399126	17.45117	102.199051	47.511814	2.382619	107.751938	46.580406	32.912502	108.024536	47.04611	17.6475605	107.888237	-67.844362	17.2547795	96.509865
11.731889	8.760684	102.050972	-10.351666	17.480715	101.855377	47.509159	2.418828	107.533409	46.541042	32.890846	107.602226	47.0251005	17.654837	107.5678175	-67.7284325	17.306593	96.1429365
11.513813	7.898459	101.705147	-10.316765	17.478876	101.509308	47.504181	2.474184	107.308105	46.455677	32.892639	107.191216	46.979929	17.6834115	107.2496605	-67.613459	17.2743405	95.7689555
11.048428	6.620482	101.22303	-10.283564	17.473045	101.047806	47.491493	2.532773	106.9394	46.289589	32.830204	106.546951	46.890541	17.6814885	106.7431755	-67.457669	17.2646015	95.3524365
10.738104	5.768058	101.009354	-10.264958	17.434793	100.764931	47.468765	2.552177	106.703583	46.21933	32.744659	106.126694	46.8440475	17.648418	106.4151385	-67.3739635	17.221168	95.1147235
10.343588	4.956049	100.7509	-10.280313	17.392185	100.541245	47.432968	2.535887	106.459663	46.149261	32.708054	105.721901	46.7911145	17.6219705	106.090782	-67.3517405	17.1623995	94.991708
9.894761	4.173206	100.552681	-10.285627	17.32094	100.366676	47.37608	2.531615	106.179604	46.07222	32.635208	105.350708	46.72415	17.5834115	105.765156	-67.295404	17.0584685	94.968196
9.427229	3.307045	100.326965	-10.279387	17.256029	100.203941	47.290848	2.505296	105.927719	46.001743	32.52063	104.997993	46.6462955	17.512963	105.462856	-67.2050695	16.999095	94.945026
8.90141	2.574912	100.101868	-10.289192	17.181505	100.051758	47.222061	2.472853	105.606033	45.959137	32.410324	104.641403	46.590599	17.4415885	105.123718	-67.168983	16.9214215	94.979798
8.366072	1.838176	99.854958	-10.278459	17.101128	99.864655	47.124649	2.426064	105.252609	45.889809	32.371319	104.33519	46.507229	17.3986915	104.7938995	-67.064147	16.8035645	94.9354105
7.517658	0.822246	99.44931	-10.25071	17.003527	99.594032	46.983414	2.3449	104.764114	45.896843	32.168869	103.827797	46.4401285	17.2568845	104.2959555	-66.9415485	16.7501695	94.8921085
6.904178	0.189135	99.186493	-10.23533	16.961893	99.415665	46.923958	2.298057	104.413666	45.892994	32.079151	103.525078	46.408476	17.188604	103.969372	-66.879136	16.735182	94.861958
6.250496	-0.455559	98.909485	-10.181899	16.902241	99.252548	46.862797	2.249665	104.110611	45.869473	32.047794	103.261612	46.366135	17.1487295	103.6861115	-66.729933	16.6557525	94.8189845
5.612944	-1.054799	98.694206	-10.140695	16.873434	99.091949	46.823975	2.217968	103.81929	45.88237	31.983379	102.983536	46.3531725	17.1006735	103.401413	-66.6345625	16.6461945	94.782485
4.982557	-1.56285	98.47879	-10.103465	16.847286	98.966637	46.807186	2.19779	103.524399	45.89003	31.949562	102.724205	46.348608	17.073676	103.124302	-66.555538	16.620896	94.808972
4.323269	-2.052456	98.270454	-10.0565	16.80851	98.834435	46.788944	2.187012	103.266487	45.924751	31.8722	102.420685	46.3568475	17.029606	102.843586	-66.4698475	16.587414	94.825284
3.65273	-2.567346	98.121529	-10.007983	16.792606	98.703354	46.783165	2.188861	103.017357	45.933376	31.855362	102.129173	46.3582705	17.0221115	102.573265	-66.3742365	16.5631005	94.833443
2.575304	-3.244451	97.846466	-9.944938	16.752562	98.489456	46.776085	2.185604	102.658203	45.902451	31.777227	101.678467	46.339268	16.9814155	102.168335	-66.229144	16.5237085	94.810577
1.891756	-3.663293	97.73893	-9.902671	16.694515	98.36039	46.768845	2.183887	102.446388	45.863964	31.727612	101.394478	46.3164045	16.9557495	101.920433	-66.1217465	16.4332805	94.800347
1.203985	-4.023043	97.635651	-9.88588	16.664825	98.244331	46.749184	2.177646	102.247238	45.81691	31.69795	101.120499	46.283047	16.937798	101.6838685	-66.054807	16.391852	94.8047935
0.518139	-4.382482	97.535858	-9.868061	16.607435	98.149834	46.733311	2.169275	102.053658	45.780037	31.655279	100.855217	46.256674	16.912277	101.4544375	-65.992796	16.302593	94.8452305
-0.158713	-4.717933	97.449188	-9.860997	16.561266	98.074142	46.718975	2.140252	101.884285	45.730713	31.591156	100.63623	46.224844	16.865704	101.2602575	-65.946838	16.256828	94.8880265
-0.902815	-5.008699	97.34771	-9.86129	16.483761	97.983223	46.731544	2.085796	101.695969	45.698837	31.546093	100.453354	46.2151905	16.8159445	101.0746615	-65.9377705	16.1515775	94.8917845
-1.602699	-5.30162	97.286354	-9.859428	16.411282	97.909393	46.707909	2.036278	101.524017	45.67173	31.479069	100.297401	46.1898195	16.7576735	100.910709	-65.9086755	16.0648905	94.908077
-2.579914	-5.617343	97.114227	-9.836427	16.314035	97.804688	46.657135	1.929335	101.317596	45.671535	31.361748	100.154289	46.164335	16.6455415	100.7359425	-65.837189	15.9825285	94.8734335
-3.222403	-5.788984	96.99231	-9.832841	16.214855	97.739357	46.641769	1.851502	101.193321	45.687656	31.279871	100.131653	46.1647125	16.5656865	100.662487	-65.8303945	15.8640235	94.816227
-3.842235	-5.937189	96.820763	-9.820683	16.159735	97.674034	46.622124	1.760696	101.086273	45.712524	31.166592	100.181664	46.167324	16.463644	100.6339685	-65.80869	15.855826	94.7140995
-4.500652	-6.059428	96.671432	-9.799257	16.076357	97.635818	46.602119	1.665726	101.002777	45.765774	31.084343	100.27993	46.1839465	16.3750345	100.6413535	-65.7824605	15.7776795	94.6302825
-5.160605	-6.153301	96.505333	-9.791962	15.980013	97.608711	46.597233	1.552507	100.915382	45.832024	31.094519	100.414383	46.2146285	16.323513	100.6648825	-65.7985525	15.636513	94.5525395
-5.785425	-6.233342	96.431465	-9.768996	15.932417	97.612762	46.611359	1.450443	100.838402	45.907303	30.96072	100.474297	46.259331	16.2055815	100.6563495	-65.797323	15.6592525	94.5691745
-6.343664	-6.302154	96.369217	-9.714837	15.897773	97.661812	46.579235	1.379655	100.792526	45.967953	30.877188	100.569366	46.273594	16.1284215	100.680946	-65.703268	15.6671245	94.642678
-7.136808	-6.296632	96.409225	-9.648096	15.905809	97.735008	46.617542	1.264346	100.778641	46.091789	30.778843	100.623894	46.3546655	16.0215945	100.7012675	-65.6508575	15.7900235	94.7687485
-7.661646	-6.277128	96.485313	-9.560522	15.944642	97.800385	46.670891	1.220581	100.774574	46.165047	30.726353	100.623878	46.417969	15.973467	100.699226	-65.539013	15.915817	94.901544
-8.162059	-6.279238	96.55368	-9.497202	15.951173	97.837868	46.719326	1.185539	100.794708	46.220486	30.678516	100.626122	46.469906	15.9320275	100.710415	-65.46431	15.9703185	94.965321
-8.70334	-6.261075	96.614975	-9.421885	15.980838	97.863327	46.77784	1.147628	100.826729	46.287579	30.643299	100.608406	46.5327095	15.8954635	100.7175675	-65.3764795	16.0662125	95.0090865
-9.230559	-6.204029	96.638084	-9.360415	15.983147	97.869812	46.831734	1.111766	100.841156	46.356949	30.597219	100.602066	46.5943415	15.8544925	100.721611	-65.3151715	16.1118015	95.018013
-9.718764	-6.156801	96.605743	-9.310647	15.965837	97.861252	46.889	1.094598	100.828568	46.383518	30.610102	100.643715	46.636259	15.85235	100.7361415	-65.257553	16.079324	94.9863625
-10.124084	-6.143619	96.559998	-9.256422	15.927052	97.858597	46.928291	1.080276	100.78968	46.447105	30.55422	100.618484	46.687698	15.817248	100.704082	-65.200542	16.036856	95.013112
-10.698051	-6.04655	96.476166	-9.196896	15.860855	97.837059	46.980827	1.082863	100.716438	46.509438	30.55393	100.613464	46.7451325	15.8183965	100.664951	-65.1389245	15.9033135	95.009167
-11.060576	-5.971305	96.450691	-9.169209	15.821958	97.831558	47.01498	1.101328	100.679146	46.527786	30.552982	100.588272	46.771383	15.827155	100.633709	-65.109801	15.816761	95.029407
-11.399557	-5.868032	96.429253	-9.124775	15.793355	97.809464	47.048512	1.120849	100.644096	46.532631	30.565115	100.564041	46.7905715	15.842982	100.6040685	-65.0401215	15.743728	95.0148595
-11.767947	-5.752438	96.41333	-9.101845	15.79734	97.779816	47.082539	1.143001	100.638794	46.539707	30.577797	100.540207	46.811123	15.860399	100.5895005	-65.014813	15.734281	94.9701315
-12.112506	-5.674745	96.395706	-9.085732	15.823047	97.740677	47.114319	1.160599	100.669411	46.535027	30.545277	100.514244	46.824673	15.852938	100.5918275	-64.996137	15.793156	94.8895265
-12.489702	-5.586905	96.372902	-9.076854	15.822014	97.681999	47.141167	1.150144	100.744797	46.523895	30.615135	100.59465	46.832531	15.8826395	100.6697235	-64.986239	15.7613885	94.6942745
-12.848722	-5.45675	96.308418	-9.066072	15.806927	97.635872	47.17104	1.12058	100.850037	46.536213	30.596512	100.684425	46.8536265	15.858546	100.767231	-64.9857705	15.755308	94.504513
-13.311646	-5.261467	96.080032	-9.059134	15.734365	97.512672	47.216705	1.044335	100.991753	46.60981	30.505163	100.969063	46.9132575	15.774749	100.980408	-65.0315255	15.693981	94.044936
-13.590467	-5.136222	95.86409	-9.038748	15.678805	97.390442	47.262192	0.960084	101.090111	46.701283	30.409166	101.211464	46.9817375	15.684625	101.1507875	-65.0592335	15.672985	93.6300965
-13.82055	-5.02273	95.614105	-8.995734	15.602668	97.293922	47.29073	0.860901	101.154289	46.819176	30.335506	101.469185	47.054953	15.5982035	101.311737	-65.046421	15.6071325	93.276107
-14.004315	-4.923391	95.360237	-8.941527	15.527309	97.213043	47.341328	0.760496	101.184883	46.936607	30.237186	101.741791	47.1389675	15.498841	101.463337	-65.0220215	15.555777	92.962749
-14.166186	-4.829523	95.13372	-8.870239	15.444853	97.117386	47.405235	0.666655	101.200066	47.054695	30.133284	101.993195	47.229965	15.3999695	101.5966305	-64.970443	15.4897365	92.6381415
-14.324327	-4.736689	94.916321	-8.769527	15.379876	97.053719	47.471371	0.586532	101.201546	47.179707	30.084198	102.208839	47.325539	15.335365	101.7051925	-64.864593	15.424387	92.4022455
-14.462071	-4.619672	94.748665	-8.661411	15.364122	97.013054	47.546032	0.547682	101.168564	47.351974	29.984982	102.306915	47.449003	15.266332	101.7377395	-64.771825	15.461912	92.2883685
-14.669193	-4.504555	94.605049	-8.50166	15.342978	96.977448	47.628857	0.552826	101.110306	47.526344	29.929689	102.410522	47.5776005	15.2412575	101.760414	-64.5809205	15.4446985	92.194482
-14.814086	-4.456666	94.527451	-8.376826	15.364173	96.932312	47.69561	0.576675	101.088478	47.637363	29.897318	102.443077	47.6664865	15.2369965	101.7657775	-64.4201385	15.4913495	92.0988465
-14.97038	-4.400437	94.463173	-8.289151	15.378078	96.90226	47.777393	0.599477	101.079597	47.736446	29.904037	102.417847	47.7569195	15.251757	101.748722	-64.3352215	15.504399	92.055798
-15.123455	-4.410407	94.42247	-8.196907	15.452478	96.84404	47.845413	0.624067	101.071205	47.783539	29.903027	102.385582	47.814476	15.263547	101.7283935	-64.20829	15.641409	91.9596865
-15.403674	-4.422715	94.456497	-8.141838	15.482042	96.833839	47.904881	0.660243	101.068459	47.82653	29.908415	102.337471	47.8657055	15.284329	101.702965	-64.1493815	15.679755	91.964713
-15.609151	-4.46498	94.445984	-8.089083	15.53116	96.834366	47.953968	0.69876	101.085709	47.857605	29.922607	102.261261	47.9057865	15.3106835	101.673485	-64.0839525	15.7516365	91.995247
-15.898554	-4.507084	94.501328	-8.070987	15.556955	96.833191	47.981625	0.719328	101.129517	47.868774	29.929972	102.220535	47.9251995	15.32465	101.675026	-64.0671735	15.78926	91.991356
-16.477026	-4.558586	94.66114	-8.044226	15.602209	96.898605	48.039005	0.725531	101.230408	47.874226	29.925856	102.120102	47.9566155	15.3256935	101.675255	-64.0450675	15.8787245	92.121955
-16.854347	-4.652384	94.775375	-8.049514	15.601537	96.93325	48.053734	0.720241	101.316544	47.861637	29.910908	102.028809	47.9576855	15.3155745	101.6726765	-64.0567135	15.8874995	92.1938235
-17.250765	-4.740707	94.929672	-8.060607	15.611402	96.957535	48.052147	0.737671	101.430153	47.852177	29.892323	101.945747	47.952162	15.314997	101.68795	-64.073376	15.907807	92.22712
-17.626722	-4.762146	95.116707	-8.088771	15.647538	96.973694	48.04567	0.720234	101.531471	47.818504	29.91144	101.817719	47.932087	15.315837	101.674595	-64.109629	15.979239	92.272793
-18.024658	-4.743466	95.316208	-8.107703	15.666254	96.98288	48.031174	0.711214	101.627731	47.789574	29.83206	101.645065	47.910374	15.271637	101.636398	-64.12578	16.060871	92.329362
-18.351267	-4.686228	95.462906	-8.116302	15.692888	96.983971	48.024826	0.700736	101.712868	47.74482	29.804199	101.474236	47.884823	15.2524675	101.593552	-64.117427	16.1333085	92.37439
-18.722855	-4.580324	95.627907	-8.132645	15.701067	96.990692	48.008602	0.691175	101.785484	47.713924	29.781919	101.287354	47.861263	15.236547	101.536419	-64.126553	16.165587	92.444965
-19.324654	-4.418254	95.876877	-8.153883	15.683222	97.012871	47.997169	0.688751	101.857162	47.632961	29.735878	101.057861	47.815065	15.2123145	101.4575115	-64.122831	16.1541295	92.5682305
-19.748308	-4.24678	95.991364	-8.168412	15.674973	97.013145	47.988895	0.684405	101.913628	47.607128	29.717932	100.925316	47.7980115	15.2011685	101.419472	-64.1348355	16.1487775	92.606818
-20.151663	-4.051501	96.079422	-8.184926	15.653666	96.999603	48.037205	0.660461	101.929329	47.558907	29.74082	100.861168	47.798056	15.2006405	101.3952485	-64.167908	16.1066915	92.6039575
-20.527149	-3.810831	96.087868	-8.187473	15.634422	96.974892	48.027958	0.648971	101.947952	47.556881	29.691133	100.78653	47.7924195	15.170052	101.367241	-64.1673655	16.098792	92.582543
-20.940969	-3.524648	96.059731	-8.221019	15.589227	96.922745	48.011581	0.625507	101.959862	47.563152	29.687838	100.743393	47.7873665	15.1566725	101.3516275	-64.2294045	16.0217815	92.4938625
-21.265793	-3.201512	95.98082	-8.224047	15.564008	96.870377	47.999477	0.612487	101.950562	47.560459	29.690493	100.724174	47.779968	15.15149	101.337368	-64.228062	15.976526	92.403386
-21.5539	-2.814066	95.889931	-8.225892	15.553466	96.804199	47.98518	0.61044	101.940285	47.57222	29.690678	100.735878	47.7787	15.150559	101.3380815	-64.230484	15.956373	92.2703165
-21.957882	-2.139882	95.666092	-8.22406	15.573639	96.668282	47.981827	0.609581	101.921883	47.611256	29.726379	100.778183	47.7965415	15.16798	101.350033	-64.2446615	15.979298	91.986531
-22.204872	-1.655362	95.497673	-8.197519	15.59951	96.605392	47.981667	0.638103	101.880135	47.634689	29.768095	100.830772	47.808178	15.203099	101.3554535	-64.203216	15.995921	91.8553305
-22.465456	-1.166756	95.328072	-8.150093	15.621249	96.518364	47.950642	0.696307	101.851295	47.684467	29.836529	100.909424	47.8175545	15.266418	101.3803595	-64.1177405	15.97608	91.6563685
-22.736681	-0.603921	95.116516	-8.118409	15.639478	96.428841	47.981304	0.739793	101.796021	47.71748	29.942587	101.024117	47.849392	15.34119	101.410069	-64.08621	15.937766	91.447613
-22.923008	-0.026899	94.884552	-8.058604	15.672341	96.342896	48.015663	0.789831	101.739975	47.813763	29.97039	101.119576	47.914713	15.3801105	101.4297755	-64.031921	15.9645715	91.2560165
-23.147049	0.54982	94.669189	-7.989191	15.709641	96.284172	48.052849	0.843835	101.689598	47.888668	30.029074	101.258553	47.9707585	15.4364545	101.4740755	-63.9491405	15.9828275	91.0942685
-23.318451	1.174672	94.500153	-7.939843	15.774028	96.229973	48.09206	0.889309	101.636742	47.980247	30.080774	101.410843	48.0361535	15.4850415	101.5237925	-63.9158395	16.0630145	90.9361535
-23.523827	2.143766	94.242493	-7.864313	15.861598	96.170738	48.121548	0.966618	101.57621	48.113209	30.166283	101.651337	48.1173785	15.5664505	101.6137735	-63.8460045	16.1567455	90.7277025
-23.647532	2.790743	94.139404	-7.815488	15.924517	96.143044	48.160954	1.039882	101.537918	48.193752	30.233255	101.785217	48.177353	15.6365685	101.6615675	-63.808329	16.2124655	90.6245205
-23.777748	3.429105	94.085663	-7.780752	16.05176	96.132576	48.178856	1.126062	101.52018	48.255753	30.324755	101.886002	48.2173045	15.7254085	101.703091	-63.7788085	16.3781115	90.562061
-23.836174	4.103578	94.051895	-7.7549	16.133476	96.12722	48.188637	1.246572	101.489876	48.293648	30.421452	101.933899	48.2411425	15.834012	101.7118875	-63.7509425	16.43294	90.5425525
-23.920948	4.719917	94.03241	-7.721321	16.270119	96.127052	48.203426	1.374123	101.462845	48.290398	30.582827	101.978958	48.246912	15.978475	101.7209015	-63.689554	16.561763	90.5332025
-23.988945	5.345332	94.006645	-7.712558	16.40316	96.105545	48.208874	1.508879	101.452675	48.310627	30.658039	101.924828	48.2597505	16.083459	101.6887515	-63.6848665	16.722861	90.5223385
-24.067827	5.948593	94.016251	-7.722682	16.520542	96.089851	48.237213	1.646445	101.438751	48.284969	30.785412	101.886581	48.261091	16.2159285	101.662666	-63.706455	16.8251555	90.517036
-24.146904	6.773978	94.003639	-7.723117	16.680016	96.050117	48.229939	1.842521	101.456535	48.21846	30.972618	101.86602	48.2241995	16.4075695	101.6612775	-63.6704335	16.9524625	90.4389565
-24.106771	7.339707	93.995636	-7.761799	16.742243	96.041992	48.227356	1.9468	101.481987	48.17543	31.074083	101.912216	48.201393	16.5104415	101.6971015	-63.724991	16.9740445	90.3868825
-24.103971	7.825103	94.013527	-7.788081	16.786192	96.051888	48.225948	2.020129	101.520515	48.144356	31.164518	102.015396	48.185152	16.5923235	101.7679555	-63.761314	16.9800605	90.3358205
-24.107634	8.289621	94.018188	-7.811541	16.803762	96.068779	48.225075	2.072088	101.578857	48.137814	31.227489	102.126053	48.1814445	16.6497885	101.852455	-63.8045265	16.9577355	90.285103
-24.14377	8.740768	94.032402	-7.832959	16.817579	96.085808	48.219364	2.131708	101.64373	48.114223	31.321911	102.284607	48.1667935	16.7268095	101.9641685	-63.8327115	16.9083485	90.2074475
-24.159517	9.16965	93.97506	-7.842054	16.837652	96.077156	48.225204	2.178581	101.702545	48.155273	31.341118	102.386665	48.1902385	16.7598495	102.044605	-63.8743465	16.9154545	90.109707
-24.205824	9.531787	93.878639	-7.834323	16.86455	96.030327	48.231464	2.227037	101.760628	48.16394	31.43582	102.516464	48.197702	16.8314285	102.138546	-63.866348	16.8976715	89.922108
-24.288849	10.063446	93.676659	-7.788879	16.950872	95.903519	48.247082	2.311014	101.801773	48.221127	31.497595	102.629211	48.2341045	16.9043045	102.215492	-63.8118625	16.9974395	89.591546
-24.39064	10.360089	93.542137	-7.775532	16.991598	95.818756	48.26144	2.39118	101.803497	48.222721	31.606215	102.717293	48.2420805	16.9986975	102.260395	-63.7931445	16.9844985	89.377117
-24.514858	10.670915	93.426102	-7.734889	17.041161	95.721176	48.288059	2.471092	101.799309	48.283218	31.624308	102.739021	48.2856385	17.0477	102.269165	-63.7554165	17.034622	89.173187
-24.652735	10.937956	93.321945	-7.681235	17.110828	95.657707	48.317348	2.550711	101.763367	48.334515	31.703568	102.739861	48.3259315	17.1271395	102.251614	-63.6884015	17.0945165	89.0638
-24.828115	11.218738	93.259682	-7.624191	17.190948	95.611977	48.346241	2.641648	101.728119	48.36541	31.779179	102.726662	48.3558255	17.2104135	102.2273905	-63.6042075	17.1714825	88.9965635
-25.039509	11.452473	93.232086	-7.566298	17.275188	95.591698	48.370533	2.719049	101.710548	48.405945	31.847223	102.701828	48.388239	17.283136	102.206188	-63.520835	17.26724	88.977208
-25.295967	11.702359	93.232887	-7.534797	17.372419	95.600479	48.397713	2.790688	101.699898	48.433933	31.914352	102.661789	48.415823	17.35252	102.1808435	-63.485417	17.392318	89.0201145
-25.755709	12.069258	93.239456	-7.492711	17.52861	95.602165	48.395569	2.907758	101.734665	48.451469	32.02552	102.601913	48.423519	17.466639	102.168289	-63.408941	17.590581	89.036041
-26.121967	12.292978	93.253899	-7.512881	17.666862	95.603409	48.382576	2.992992	101.766335	48.463524	32.111408	102.507996	48.42305	17.5522	102.1371655	-63.448812	17.781524	89.0696525
-26.541275	12.532191	93.248039	-7.550978	17.768742	95.591583	48.33086	3.10519	101.787277	48.416512	32.24992	102.406166	48.373686	17.677555	102.0967215	-63.475642	17.859929	89.0864445
-26.989899	12.773165	93.234718	-7.595731	17.905931	95.566666	48.272518	3.235151	101.763275	48.366302	32.328926	102.159592	48.31941	17.7820385	101.9614335	-63.510872	18.0298235	89.1718985
-27.468067	13.016109	93.307892	-7.664794	18.026421	95.541412	48.21352	3.386109	101.697624	48.285328	32.442875	101.829529	48.249424	17.914492	101.7635765	-63.579012	18.13835	89.3192475
-27.968142	13.283878	93.408234	-7.72005	18.138241	95.547485	48.135593	3.545431	101.582809	48.159428	32.563087	101.395943	48.1475105	18.054259	101.489376	-63.5876105	18.222223	89.605594
-28.435173	13.581305	93.584785	-7.784235	18.257755	95.574211	48.069748	3.710319	101.44162	47.975727	32.591648	100.931374	48.0227375	18.1509835	101.186497	-63.5912075	18.3645265	89.961925
-29.142511	14.16356	93.941101	-7.905126	18.404718	95.656494	47.977333	3.917979	101.257347	47.725021	32.818001	100.226501	47.851177	18.36799	100.741924	-63.661429	18.441446	90.571064
-29.602198	14.602159	94.187645	-7.996558	18.473856	95.768265	47.885712	4.000069	101.152267	47.584663	32.857422	99.798523	47.7351875	18.4287455	100.475395	-63.7283035	18.5189665	91.061135
-30.073755	15.074776	94.500961	-8.100835	18.530664	95.915398	47.756279	4.044455	101.06881	47.433613	32.906143	99.409348	47.594946	18.475299	100.239079	-63.796616	18.586029	91.591717
-30.516111	15.565538	94.835342	-8.231282	18.559608	96.088913	47.608109	4.055352	101.031181	47.239098	32.825336	99.137848	47.4236035	18.440344	100.0845145	-63.8861675	18.678872	92.0933115
-30.972103	16.128878	95.14579	-8.392712	18.536938	96.31218	47.447521	4.04702	101.029655	47.066231	32.853252	98.971413	47.256876	18.450136	100.000534	-64.0423	18.62374	92.623826
-31.394005	16.721123	95.433167	-8.565375	18.520384	96.533562	47.260849	3.997885	101.058243	46.924805	32.812492	98.906448	47.092827	18.4051885	99.9823455	-64.223577	18.6355795	93.0847785
-31.749069	17.350046	95.711838	-8.741156	18.472029	96.747902	47.075405	3.929609	101.067459	46.791286	32.762604	98.924133	46.9333455	18.3461065	99.995796	-64.4156575	18.5979515	93.500008
-32.135849	18.368273	96.094933	-9.027941	18.396528	97.074821	46.75201	3.825055	101.024368	46.580345	32.677887	99.09729	46.6661775	18.251471	100.060829	-64.7220595	18.541585	94.088813
-32.327873	19.119593	96.370712	-9.200542	18.345209	97.30883	46.53323	3.74862	101.023949	46.475845	32.615925	99.294762	46.5045375	18.1822725	100.1593555	-64.9056215	18.5081455	94.4583045
-32.511192	19.910154	96.667763	-9.37604	18.347506	97.565056	46.341759	3.698452	101.038063	46.386044	32.582691	99.545952	46.3639015	18.1405715	100.2920075	-65.1159815	18.5544405	94.8381045
-32.633255	20.698591	96.958588	-9.57525	18.328838	97.826332	46.161144	3.678354	101.074669	46.310955	32.590206	99.849113	46.2360495	18.13428	100.461891	-65.3865495	18.523396	95.190773
-32.73056	21.51086	97.244415	-9.72196	18.313526	98.085526	46.011715	3.676107	101.129189	46.247559	32.627232	100.167145	46.129637	18.1516695	100.648167	-65.573557	18.4753825	95.522885
-32.796036	22.340782	97.51918	-9.859029	18.351931	98.323761	45.876045	3.696173	101.20002	46.182095	32.669918	100.526939	46.02907	18.1830455	100.8634795	-65.747128	18.5208165	95.7840425
-32.829021	23.177425	97.795563	-9.973511	18.387613	98.565918	45.773796	3.740875	101.285828	46.136791	32.752048	100.858269	45.9552935	18.2464615	101.0720485	-65.9023155	18.5287645	96.0597875
-32.801044	24.437738	98.220268	-10.136017	18.468212	98.884109	45.65855	3.842856	101.447235	46.092964	32.915524	101.32048	45.875757	18.37919	101.3838575	-66.147791	18.557234	96.3843605
-32.75164	25.252634	98.453194	-10.211363	18.543234	99.083725	45.609337	3.915236	101.573982	46.045406	32.994186	101.58477	45.8273715	18.454711	101.579376	-66.2500975	18.631757	96.588074
-32.629471	26.059067	98.631294	-10.254086	18.612293	99.242943	45.583004	3.981882	101.718536	46.034229	33.085503	101.784599	45.8086165	18.5336925	101.7515675	-66.3167885	18.6908935	96.7343185
-32.532974	26.835352	98.749046	-10.287785	18.672451	99.366837	45.572491	4.015665	101.87516	46.039433	33.150753	101.946053	45.805962	18.583209	101.9106065	-66.381532	18.761693	96.8230675
-32.334927	27.592903	98.866249	-10.306094	18.730206	99.480225	45.582043	4.023146	102.031998	46.051262	33.172897	102.078201	45.8166525	18.5980215	102.0550995	-66.4288405	18.8623905	96.9053505
-32.123901	28.309092	98.958473	-10.30785	18.811983	99.583366	45.612625	4.022696	102.1978	46.076904	33.181076	102.160561	45.8447645	18.601886	102.1791805	-66.4604645	19.02208	96.9875515
-31.881735	29.061396	99.067703	-10.286395	18.788252	99.669609	45.654877	4.007499	102.354256	46.116783	33.157753	102.246902	45.88583	18.582626	102.300579	-66.45862	18.993878	97.038639
-31.434036	30.052889	99.144455	-10.248674	18.758114	99.801224	45.70665	3.955664	102.625313	46.155575	33.102905	102.407692	45.9311125	18.5292845	102.5165025	-66.4284605	18.9869435	97.0859455
-31.150787	30.68429	99.209732	-10.234766	18.668371	99.902351	45.750542	3.880902	102.821884	46.177761	33.05011	102.549324	45.9641515	18.465506	102.685604	-66.4336835	18.871236	97.119098
-30.839056	31.278774	99.216721	-10.24996	18.592089	99.985031	45.799076	3.804602	103.032898	46.200039	32.97612	102.712059	45.9995575	18.390361	102.8724785	-66.4994775	18.793817	97.0975835
-30.496799	31.857199	99.23233	-10.262663	18.484873	100.051071	45.844963	3.694551	103.235077	46.205978	32.903736	102.87719	46.0254705	18.2991435	103.0561335	-66.5507965	18.6706025	97.0460085
-30.143103	32.437653	99.275848	-10.289647	18.351789	100.123123	45.877693	3.585852	103.417099	46.213036	32.810219	103.058052	46.0453645	18.1980355	103.2375755	-66.6246585	18.5055425	97.0086705
-29.744032	32.978111	99.291855	-10.310105	18.237976	100.175667	45.912991	3.466802	103.597473	46.235352	32.71666	103.239426	46.0741715	18.091731	103.4184495	-66.6943815	18.384221	96.9328845
-29.347181	33.516903	99.328842	-10.332153	18.116261	100.226997	45.949459	3.346844	103.742073	46.254768	32.632236	103.414513	46.1021135	17.98954	103.578293	-66.7664195	18.242982	96.875701
-28.762016	34.289658	99.426361	-10.380951	17.955009	100.325462	45.974483	3.195471	103.905853	46.296345	32.510548	103.642181	46.135414	17.8530095	103.774017	-66.897316	18.0570085	96.876907
-28.333149	34.783901	99.524101	-10.399589	17.878914	100.391663	45.990154	3.120342	103.972031	46.302834	32.462467	103.763687	46.146494	17.7914045	103.867859	-66.945672	17.9664235	96.915467
-27.945032	35.263771	99.684227	-10.432806	17.814001	100.450722	46.04715	3.066874	103.968025	46.289803	32.480366	103.89048	46.1684765	17.77362	103.9292525	-67.0340885	17.854382	96.9721915
-27.499908	35.74387	99.819351	-10.471763	17.763088	100.508095	46.048676	3.0528	103.966866	46.289059	32.464821	103.953018	46.1688675	17.7588105	103.959942	-67.1123935	17.7673655	97.056248
-26.988825	36.195797	99.890671	-10.496982	17.747017	100.543228	46.040215	3.052998	103.940285	46.274288	32.440804	104.008926	46.1572515	17.746901	103.9746055	-67.1512155	17.747133	97.1118505
-26.549822	36.584549	100.027527	-10.542785	17.726397	100.571533	46.008621	3.065784	103.877762	46.221756	32.455425	104.02948	46.1151885	17.7606045	103.953621	-67.2007585	17.6921895	97.189445
-26.086777	36.966225	100.122787	-10.592683	17.715975	100.567886	45.980228	3.082078	103.812042	46.174557	32.461033	104.023705	46.0773925	17.7715555	103.9178735	-67.2627585	17.6603945	97.2178985
-25.351837	37.456791	100.142586	-10.695749	17.689457	100.513565	45.908005	3.092587	103.6922	46.057426	32.495281	103.946602	45.9827155	17.793934	103.819401	-67.3742135	17.58498	97.207729
-24.867851	37.743034	100.138474	-10.732255	17.664469	100.441406	45.864506	3.098367	103.576126	45.981934	32.470158	103.824196	45.92322	17.7842625	103.700161	-67.38773	17.5446755	97.182651
-24.332806	38.027061	100.063408	-10.790925	17.651861	100.365005	45.824516	3.107523	103.473106	45.894421	32.442139	103.684593	45.8594685	17.774831	103.5788495	-67.4413185	17.528891	97.1511605
-23.78706	38.241257	99.983162	-10.840194	17.630047	100.286888	45.768456	3.11192	103.365089	45.800869	32.469364	103.520584	45.7846625	17.790642	103.4428365	-67.4650505	17.469452	97.1309395
-23.305317	38.424366	99.919617	-10.871248	17.594477	100.206223	45.742363	3.121346	103.273186	45.700394	32.448639	103.372314	45.7213785	17.7849925	103.32275	-67.4638745	17.4039615	97.089696
-22.723152	38.533539	99.824303	-10.901995	17.558479	100.161636	45.727589	3.114463	103.219963	45.632046	32.412189	103.212524	45.6798175	17.763326	103.2162435	-67.4838075	17.353632	97.1070285
-22.200859	38.606419	99.735306	-10.959635	17.497475	100.116196	45.723064	3.083087	103.182899	45.579636	32.390125	103.076729	45.65135	17.736606	103.129814	-67.57062	17.258344	97.102578
-21.349918	38.620163	99.64592	-10.933971	17.339752	100.109924	45.727165	2.989629	103.178619	45.507088	32.272484	102.892639	45.6171265	17.6310565	103.035629	-67.4850685	17.0484475	97.184219
-20.794203	38.639946	99.628159	-10.920573	17.224962	100.139175	45.749847	2.90349	103.208672	45.482849	32.211002	102.802567	45.616348	17.557246	103.0056195	-67.457494	16.892678	97.2727305
-20.132055	38.594513	99.570961	-10.901955	17.1087	100.199745	45.786003	2.786005	103.249466	45.495377	32.050541	102.670525	45.64069	17.418273	102.9599955	-67.4446	16.799127	97.4394945
-19.522673	38.538586	99.534721	-10.855527	16.983267	100.259949	45.818485	2.661416	103.309906	45.499149	31.915892	102.564346	45.658817	17.288654	102.937126	-67.369871	16.67788	97.582772
-18.931385	38.448738	99.498299	-10.822782	16.859859	100.325516	45.856709	2.521458	103.364433	45.515987	31.769367	102.483109	45.686348	17.1454125	102.923771	-67.331912	16.5743055	97.727261
-18.295147	38.351936	99.441124	-10.788627	16.714754	100.396362	45.896198	2.372992	103.424599	45.519154	31.616158	102.398994	45.707676	16.994575	102.9117965	-67.28493	16.434933	97.8809275
-17.663645	38.239212	99.410843	-10.73964	16.575785	100.46579	45.891518	2.241218	103.511955	45.526649	31.450891	102.338791	45.7090835	16.8460545	102.925373	-67.1883635	16.3055155	98.006207
-16.697165	38.074661	99.358299	-10.710979	16.333971	100.554314	45.921211	2.017466	103.60482	45.528374	31.270126	102.298965	45.7247925	16.643796	102.9518925	-67.1467505	16.024146	98.1567355
-16.019901	37.970371	99.383095	-10.705045	16.192427	100.608788	45.942394	1.869628	103.661415	45.563389	31.087791	102.249321	45.7528915	16.4787095	102.955368	-67.1629815	15.9061445	98.262208
-15.311459	37.864971	99.367424	-10.68882	16.064192	100.676086	45.949814	1.751283	103.705849	45.570454	30.957981	102.255455	45.760134	16.354632	102.980652	-67.137774	15.773752	98.37152
-14.626018	37.775822	99.36953	-10.691857	15.947085	100.709534	45.96413	1.633602	103.738449	45.564117	30.865833	102.251778	45.7641235	16.2497175	102.9951135	-67.1478375	15.6444525	98.4239545
-13.943439	37.677982	99.410027	-10.686307	15.843767	100.755402	45.954266	1.563916	103.753662	45.550674	30.780598	102.250305	45.75247	16.172257	103.0019835	-67.125084	15.515277	98.5088205
-13.234613	37.60474	99.433334	-10.680836	15.745492	100.802864	45.978592	1.486513	103.74926	45.53046	30.717615	102.28363	45.754526	16.102064	103.016445	-67.116198	15.38892	98.589283
-12.529069	37.510387	99.454117	-10.705447	15.663584	100.832283	45.942543	1.454237	103.793312	45.515926	30.693829	102.322067	45.7292345	16.074033	103.0576895	-67.1401285	15.253135	98.6068765
-11.401604	37.446003	99.527946	-10.721262	15.584172	100.862839	45.925873	1.416313	103.813217	45.492596	30.671474	102.450142	45.7092345	16.0438935	103.1316795	-67.1517585	15.1244505	98.5939985
-10.664744	37.391891	99.580475	-10.743786	15.539805	100.854622	45.917038	1.397231	103.848457	45.496994	30.675152	102.568878	45.707016	16.0361915	103.2086675	-67.194588	15.0434185	98.5005765
-9.902973	37.329201	99.648445	-10.777952	15.497528	100.856247	45.91114	1.372447	103.863716	45.511276	30.677551	102.717865	45.711208	16.024999	103.2907905	-67.267112	14.970057	98.4217035
-9.153913	37.305096	99.747536	-10.7955	15.451257	100.843475	45.891537	1.342986	103.871277	45.530323	30.678377	102.88488	45.71093	16.0106815	103.3780785	-67.30193	14.8918325	98.3088715
-8.435556	37.256748	99.878906	-10.813585	15.42112	100.836494	45.873714	1.302908	103.877434	45.565216	30.683649	103.05719	45.719465	15.9932785	103.467312	-67.346635	14.8489615	98.205676
-7.637668	37.205799	100.03569	-10.824098	15.39175	100.84156	45.886318	1.258917	103.849701	45.56369	30.718903	103.283676	45.725004	15.98891	103.5666885	-67.3732	14.79459	98.1164315
-6.797086	37.108128	100.196609	-10.844522	15.352956	100.884415	45.874969	1.217871	103.882385	45.590763	30.704176	103.491379	45.732866	15.9610235	103.686882	-67.42191	14.7448885	98.081948
-5.610905	36.95895	100.464226	-10.862761	15.323448	100.947929	45.875019	1.172778	103.958176	45.666393	30.662292	103.818069	45.770706	15.917535	103.8881225	-67.496228	14.729361	98.0077355
-4.841657	36.891865	100.650848	-10.865479	15.291758	100.993195	45.893097	1.157798	104.013062	45.695965	30.658155	104.048515	45.794531	15.9079765	104.0307885	-67.525489	14.6755395	97.9556015
-4.053969	36.703506	100.789093	-10.860816	15.239753	101.019844	45.910664	1.135911	104.09346	45.718773	30.653133	104.284271	45.8147185	15.894522	104.1888655	-67.5363505	14.584984	97.8508225
-3.266916	36.530991	100.962852	-10.872874	15.193677	101.044807	45.933083	1.11381	104.152298	45.730358	30.66082	104.517914	45.8317205	15.887315	104.335106	-67.5774685	14.500039	97.754508
-2.448181	36.322453	101.072136	-10.882638	15.14155	101.060425	45.961491	1.095368	104.200325	45.749584	30.647818	104.699791	45.8555375	15.871593	104.450058	-67.6208135	14.411507	97.670792
-1.671306	36.079319	101.200172	-10.877982	15.091666	101.072754	45.96418	1.089608	104.253944	45.754471	30.625704	104.88678	45.8593255	15.857656	104.570362	-67.6152895	14.325676	97.575146
-0.909336	35.824493	101.31971	-10.876072	15.004436	101.092865	45.997627	1.065455	104.281601	45.772144	30.603405	105.031494	45.8848855	15.83443	104.6565475	-67.6370295	14.174442	97.5291825
0.205203	35.342701	101.444916	-10.865786	14.941278	101.118813	46.03513	1.014493	104.338303	45.819176	30.575886	105.196152	45.927153	15.7951895	104.7672275	-67.658725	14.0873665	97.4703985
0.966386	34.951473	101.506874	-10.877557	14.897387	101.129448	46.064274	0.982878	104.348633	45.834167	30.552816	105.291985	45.9492205	15.767847	104.820309	-67.7043345	14.026927	97.438587
1.714086	34.540173	101.563004	-10.859559	14.777239	101.081779	46.090462	0.947602	104.347351	45.842873	30.53021	105.344704	45.9666675	15.738906	104.8460275	-67.6857855	13.815572	97.3175305
2.406627	34.062531	101.560005	-10.858517	14.694137	101.028488	46.092644	0.916641	104.318176	45.837776	30.504831	105.375053	45.96521	15.710736	104.8466145	-67.682244	13.677538	97.2103615
3.096598	33.578827	101.539528	-10.893871	14.570764	100.979866	46.091606	0.890796	104.280281	45.819054	30.469872	105.384895	45.95533	15.680334	104.832588	-67.743072	13.461194	97.127144
3.758842	33.056812	101.532112	-10.901909	14.508589	100.932816	46.090317	0.876876	104.237022	45.778641	30.439148	105.412552	45.934479	15.658012	104.824787	-67.738297	13.359166	97.040845
4.391712	32.452045	101.54213	-10.941922	14.445684	100.939301	46.083397	0.874034	104.22007	45.721699	30.414183	105.462196	45.902548	15.6441085	104.841133	-67.786392	13.2472595	97.037469
5.323956	31.456661	101.620888	-10.963544	14.366378	100.97699	46.102428	0.888442	104.234756	45.697498	30.407175	105.530914	45.899963	15.6478085	104.882835	-67.827051	13.0849475	97.071145
5.890166	30.784285	101.623009	-10.975898	14.337111	100.984016	46.116657	0.899911	104.243591	45.669933	30.472221	105.58667	45.893295	15.686066	104.9151305	-67.845091	12.988156	97.0529015
6.507589	30.039757	101.606857	-10.964925	14.319908	100.991753	46.141808	0.929424	104.255852	45.669029	30.490627	105.581238	45.9054185	15.7100255	104.918545	-67.8352685	12.9297905	97.064961
7.020155	29.237572	101.542282	-10.962852	14.324793	100.97599	46.17321	0.959081	104.27607	45.696156	30.463806	105.527374	45.934683	15.7114435	104.901722	-67.860387	12.9381425	97.050258
7.55856	28.395218	101.4496	-10.954221	14.319353	100.932274	46.215508	1.001754	104.277313	45.683651	30.491388	105.47657	45.9495795	15.746571	104.8769415	-67.8580215	12.892135	96.9876065
8.050097	27.496237	101.361549	-10.921697	14.323251	100.901474	46.26366	1.046474	104.288483	45.632496	30.550554	105.444382	45.948078	15.798514	104.8664325	-67.791472	12.847988	96.9365155
8.507635	26.621368	101.287125	-10.903606	14.315438	100.879478	46.310852	1.092607	104.30397	45.616734	30.548759	105.369949	45.963793	15.820683	104.8369595	-67.771005	12.810193	96.9219965
9.139683	25.081894	101.140175	-10.873292	14.297244	100.878716	46.381802	1.137738	104.321823	45.584106	30.500715	105.25515	45.982954	15.8192265	104.7884865	-67.729538	12.7752615	96.9689455
9.543118	24.035545	101.112175	-10.869063	14.257333	100.882355	46.417728	1.1391	104.333321	45.567356	30.47258	105.214142	45.992542	15.80584	104.7737315	-67.730668	12.708826	96.9909785
9.88644	22.940817	101.022041	-10.856819	14.227256	100.885521	46.436577	1.12591	104.327896	45.548759	30.429688	105.168388	45.992668	15.777799	104.748142	-67.706306	12.676713	97.0229
10.224874	21.853125	100.93644	-10.848088	14.162215	100.857605	46.442146	1.08499	104.308006	45.503418	30.417091	105.14389	45.972782	15.7510405	104.725948	-67.668958	12.5733895	96.989262
10.509057	20.725262	100.827644	-10.869201	14.078551	100.794151	46.444782	1.031033	104.257111	45.511417	30.283278	105.038261	45.9780995	15.6571555	104.647686	-67.7165015	12.4999465	96.940616
10.815171	19.480484	100.700775	-10.88734	14.028234	100.664154	46.438427	0.966276	104.217339	45.496956	30.192392	104.951309	45.9676915	15.579334	104.584324	-67.7423715	12.477134	96.743984
11.067052	18.260674	100.49337	-10.902576	13.992847	100.506973	46.419247	0.891068	104.159485	45.463951	30.101936	104.866425	45.941599	15.496502	104.512955	-67.746751	12.489192	96.500991
11.390025	16.398188	100.149391	-10.942861	13.913043	100.194481	46.37466	0.798839	104.083344	45.40321	29.954212	104.640724	45.888935	15.3765255	104.362034	-67.774657	12.4495605	96.026928
11.599747	15.101838	99.911789	-10.971158	13.908408	99.946991	46.369701	0.746196	104.03994	45.337616	29.864212	104.46228	45.8536585	15.305204	104.25111	-67.7959745	12.511612	95.642872
11.741965	13.80207	99.667953	-10.993286	13.92165	99.697777	46.350346	0.707125	104.011574	45.279701	29.781807	104.239204	45.8150235	15.244466	104.125389	-67.8015955	12.598834	95.270165
11.828474	12.53072	99.427116	-10.994606	13.982434	99.429062	46.351555	0.695847	104.019234	45.222134	29.752577	103.971306	45.7868445	15.224212	103.99527	-67.7760565	12.740656	94.862854
11.947839	11.176482	99.226585	-10.990808	14.046347	99.189323	46.363129	0.718337	103.985771	45.153748	29.679642	103.683022	45.7584385	15.1989895	103.8343965	-67.7400545	12.8937045	94.5442495
11.983924	9.857701	99.000336	-10.964396	14.071229	98.923103	46.374062	0.765323	103.957733	45.113678	29.561653	103.380226	45.74387	15.163488	103.6689795	-67.672662	12.97897	94.1772265
12.016452	8.545609	98.812088	-10.919722	14.090506	98.657219	46.401985	0.786559	103.898849	45.100834	29.504923	103.049294	45.7514095	15.145741	103.4740715	-67.5908535	13.035271	93.8403665
11.977114	6.524417	98.510483	-10.814463	14.085485	98.262634	46.409328	0.851886	103.710617	45.095676	29.391659	102.580383	45.752502	15.1217725	103.1455	-67.381428	13.0491975	93.379768
11.887039	5.189754	98.295776	-10.715761	14.051257	97.984253	46.409653	0.872797	103.581581	45.118351	29.303226	102.236084	45.764002	15.0880115	102.9088325	-67.195524	13.0145025	93.0596735
11.778546	3.917297	98.061615	-10.624824	14.037293	97.692963	46.446999	0.890423	103.413582	45.159286	29.220682	101.91188	45.8031425	15.0555525	102.662731	-67.0527905	13.0190335	92.723195
11.613694	2.618511	97.835007	-10.504726	14.016305	97.341331	46.487091	0.86443	103.261826	45.193752	29.134974	101.649345	45.8404215	14.999702	102.4555855	-66.8498735	13.032908	92.2270765
11.388376	1.368906	97.572479	-10.427877	13.986947	96.977058	46.511642	0.807067	103.110542	45.279144	29.034153	101.351654	45.895393	14.92061	102.231098	-66.751147	13.053284	91.723018
11.163499	0.113258	97.274841	-10.325453	13.928699	96.610817	46.515423	0.741873	102.898682	45.364204	28.905048	101.034676	45.9398135	14.8234605	101.966679	-66.5907195	13.0339375	91.254955
10.867826	-1.069398	96.979614	-10.215044	13.869431	96.248337	46.533272	0.65465	102.685417	45.422821	28.743828	100.721191	45.9780465	14.699239	101.703304	-66.4081345	13.039623	90.79337
10.336441	-2.830765	96.605453	-10.022006	13.773643	95.735832	46.615047	0.509828	102.326309	45.539551	28.521828	100.172935	46.077299	14.515828	101.249622	-66.121311	13.031458	90.222042
9.937466	-3.964027	96.349129	-9.901492	13.672054	95.422256	46.672836	0.420198	102.049103	45.600834	28.374502	99.824348	46.136835	14.39735	100.9367255	-65.939819	12.946758	89.9077865
9.439078	-5.011687	96.089378	-9.796028	13.591011	95.131531	46.728199	0.321679	101.75959	45.705093	28.232616	99.439362	46.216646	14.2771475	100.599476	-65.808702	12.9048745	89.663586
8.937105	-6.022062	95.857964	-9.67852	13.498229	94.845688	46.705479	0.225517	101.462769	45.761906	28.079403	99.073067	46.2336925	14.15246	100.267918	-65.5907325	12.843998	89.423458
8.333344	-6.975381	95.565376	-9.574864	13.401452	94.55426	46.72504	0.152846	101.202621	45.822071	27.939093	98.738205	46.2735555	14.0459695	99.970413	-65.4232835	12.7569345	89.138107
7.737885	-7.890675	95.29702	-9.47655	13.305921	94.267647	46.769753	0.062255	100.921654	45.881367	27.811728	98.425026	46.32556	13.9369915	99.67334	-65.27866	12.6748505	88.861954
7.095958	-8.715489	95.032433	-9.394925	13.223949	93.973679	46.799438	-0.037005	100.685867	45.935234	27.719995	98.165253	46.367336	13.841495	99.42556	-65.157186	12.606403	88.521798
5.995812	-9.864847	94.641479	-9.307509	13.120207	93.570602	46.831112	-0.154592	100.346466	46.024601	27.610012	97.825035	46.4278565	13.72771	99.0857505	-65.0428745	12.512704	88.0554535
5.196384	-10.523108	94.36924	-9.249533	13.058408	93.342003	46.835861	-0.237112	100.098778	46.051189	27.546337	97.610428	46.443525	13.6546125	98.854603	-64.942591	12.4622035	87.829403
4.384107	-11.164531	94.08194	-9.220791	13.004704	93.107956	46.81728	-0.304227	99.881569	46.084583	27.48436	97.424812	46.4509315	13.5900665	98.6531905	-64.8925135	12.4193415	87.5627215
3.509577	-11.727105	93.827011	-9.21117	13.00048	92.906654	46.813232	-0.368787	99.6763	46.111599	27.435484	97.246429	46.4624155	13.5333485	98.4613645	-64.8847555	12.4676115	87.3519435
2.571267	-12.248097	93.609703	-9.202196	12.981065	92.730103	46.773396	-0.429982	99.479256	46.129883	27.365721	97.088203	46.4516395	13.4678695	98.2837295	-64.8560315	12.4942605	87.1764765
1.596612	-12.655251	93.364807	-9.180599	12.973634	92.583939	46.713409	-0.482274	99.25116	46.152451	27.309057	96.924141	46.43293	13.4133915	98.0876505	-64.794128	12.5338765	87.0802275
0.612793	-13.046394	93.103142	-9.16692	12.97445	92.423698	46.656914	-0.521472	99.035797	46.175621	27.260717	96.775513	46.4162675	13.3696225	97.905655	-64.7501075	12.5792775	86.941741
-0.961092	-13.506177	92.748634	-9.144488	13.001556	92.188835	46.589764	-0.581925	98.727379	46.192966	27.187384	96.517937	46.391365	13.3027295	97.622658	-64.680341	12.7003825	86.755012
-2.027848	-13.746962	92.561119	-9.123286	13.029221	92.050751	46.551643	-0.604304	98.534798	46.19614	27.140924	96.341499	46.3738915	13.26831	97.4381485	-64.6204635	12.790132	86.6633535
-3.156885	-13.87441	92.373184	-9.117615	13.059982	91.921455	46.517269	-0.633128	98.38298	46.219364	27.112558	96.171448	46.3683165	13.239715	97.277214	-64.6035465	12.880249	86.565696
-4.267035	-13.996439	92.191711	-9.095382	13.067788	91.816048	46.50174	-0.659126	98.238907	46.24028	27.089891	96.022964	46.37101	13.2153825	97.1309355	-64.561774	12.9201935	86.5011605
-5.449102	-14.053395	92.041512	-9.097997	13.092087	91.708549	46.487503	-0.688162	98.096313	46.257763	27.072203	95.882378	46.372633	13.1920205	96.9893455	-64.568627	12.9921535	86.4277525
-6.631969	-14.07565	91.905746	-9.093344	13.09983	91.600403	46.476574	-0.717867	97.978859	46.27018	27.057949	95.765076	46.373377	13.170041	96.8719675	-64.560065	13.029619	86.3288385
-7.860668	-13.979131	91.742538	-9.091713	13.105135	91.54084	46.454422	-0.753792	97.84996	46.27103	27.034832	95.658943	46.362726	13.14052	96.7544515	-64.546152	13.06975	86.3272285
-9.687412	-13.777764	91.545181	-9.105412	13.115236	91.494362	46.413151	-0.798584	97.723358	46.26926	26.994583	95.581886	46.3412055	13.0979995	96.652622	-64.5520295	13.1324725	86.336102
-10.969399	-13.577742	91.472763	-9.112589	13.112976	91.502953	46.400375	-0.837687	97.665771	46.272953	26.975922	95.574989	46.336664	13.0691175	96.62038	-64.561842	13.1568345	86.385526
-12.234819	-13.301391	91.365715	-9.112393	13.107843	91.514168	46.385513	-0.873446	97.645164	46.287758	26.965961	95.595673	46.3366355	13.0462575	96.6204185	-64.5614215	13.1694285	86.4079175
-13.51137	-12.960603	91.272354	-9.113065	13.114959	91.512856	46.415398	-0.93146	97.609161	46.319836	26.958147	95.624496	46.367617	13.0133435	96.6168285	-64.593747	13.2165745	86.4088835
-14.799092	-12.575665	91.188469	-9.118079	13.137652	91.500557	46.41494	-0.953999	97.601509	46.348896	26.964533	95.642204	46.381918	13.005267	96.6218565	-64.618076	13.270037	86.3792575
-16.104959	-12.111006	91.052917	-9.117302	13.17442	91.476463	46.406963	-0.961919	97.57888	46.371658	26.98712	95.643707	46.3893105	13.0126005	96.6112935	-64.6239145	13.3362395	86.3416325
-17.419209	-11.611722	90.912071	-9.094234	13.22768	91.437469	46.384811	-0.951228	97.515327	46.397896	27.00927	95.617355	46.3913535	13.029021	96.566341	-64.5798215	13.426339	86.308597
-19.408293	-10.755414	90.711388	-9.058205	13.305584	91.373466	46.355911	-0.901693	97.34906	46.45351	27.08947	95.492867	46.4047105	13.0938885	96.4209635	-64.5211205	13.5172795	86.3259685
-20.735674	-10.08444	90.560112	-9.028746	13.367635	91.307213	46.345863	-0.845741	97.168175	46.476944	27.144352	95.358032	46.4114035	13.1493055	96.2631035	-64.4688955	13.5859645	86.3513225
-22.014647	-9.353053	90.38665	-9.002265	13.451393	91.224556	46.351261	-0.79542	96.913292	46.504257	27.218658	95.137184	46.427759	13.211619	96.025238	-64.432289	13.691167	86.423874
-23.329275	-8.64092	90.19664	-8.957054	13.526586	91.093994	46.361877	-0.746116	96.534813	46.53466	27.326817	94.791534	46.4482685	13.2903505	95.6631735	-64.3623765	13.7628215	86.5248145
-24.660597	-7.815675	89.984108	-8.903349	13.581978	90.908638	46.361015	-0.701352	95.974045	46.552628	27.403831	94.295845	46.4568215	13.3512395	95.134945	-64.2635195	13.8127165	86.682331
-25.923876	-6.932359	89.782784	-8.821319	13.645358	90.673599	46.36665	-0.667486	95.258972	46.572475	27.462191	93.668533	46.4695625	13.3973525	94.4637525	-64.1122005	13.8933635	86.8834455
-27.24036	-6.03281	89.647987	-8.733274	13.676911	90.42485	46.359661	-0.643789	94.436081	46.589027	27.509233	92.931793	46.474344	13.432722	93.683937	-63.940892	13.9211	87.165763
-29.104828	-4.57513	89.580467	-8.608868	13.735257	90.12426	46.328823	-0.643239	93.094391	46.584648	27.595287	91.697845	46.4567355	13.476024	92.396118	-63.6744715	13.99449	87.852402
-30.34342	-3.55695	89.621132	-8.542332	13.784793	89.934792	46.289352	-0.641844	92.198059	46.56451	27.660587	90.896133	46.426931	13.5093715	91.547096	-63.511595	14.0602145	88.322488
-31.540245	-2.49034	89.716354	-8.487366	13.782495	89.812836	46.179497	-0.606812	91.397629	46.54377	27.7349	90.135857	46.3616335	13.564044	90.766743	-63.3363655	14.000946	88.858929
-32.605625	-1.392706	89.908302	-8.507687	13.815382	89.745651	46.089287	-0.587209	90.697739	46.488857	27.805748	89.523178	46.289072	13.6092695	90.1104585	-63.304446	14.0214945	89.3808435
-33.671677	-0.255877	90.166672	-8.555843	13.835734	89.756783	45.993416	-0.556216	90.134201	46.398388	27.913946	89.034821	46.195902	13.678865	89.584511	-63.307588	13.992603	89.929055
-34.66066	0.908067	90.395699	-8.637825	13.855722	89.8218	45.890087	-0.462079	89.695213	46.268284	28.047844	88.716331	46.0791855	13.7928825	89.205772	-63.3548355	13.9185615	90.437828
-35.498348	2.123114	90.637535	-8.771731	13.877611	89.918709	45.748772	-0.351668	89.379486	46.14996	28.229511	88.524216	45.949366	13.9389215	88.951851	-63.492828	13.8163005	90.885567
-36.698105	3.973583	91.055908	-9.046901	13.920135	90.10836	45.490234	-0.183117	89.017479	45.963036	28.527843	88.397804	45.726635	14.172363	88.7076415	-63.820437	13.667907	91.5090785
-37.344154	5.205875	91.214958	-9.239246	13.933113	90.211609	45.283249	-0.028686	88.839531	45.801414	28.709026	88.383575	45.5423315	14.34017	88.611553	-64.0208235	13.526056	91.811665
-37.93272	6.441195	91.398148	-9.43751	13.976392	90.309998	45.041164	0.155126	88.720436	45.614834	28.862461	88.426659	45.327999	14.5087935	88.5735475	-64.203019	13.4439905	92.0464485
-38.376659	7.698888	91.53936	-9.657784	13.999937	90.377052	44.825649	0.314825	88.668037	45.412769	29.006941	88.504425	45.119209	14.660883	88.586231	-64.434777	13.338991	92.167873
-38.752369	8.934772	91.6054	-9.889404	14.062357	90.44474	44.622986	0.47601	88.676247	45.217468	29.170033	88.622284	44.920227	14.8230215	88.6492655	-64.699035	13.3016925	92.2402145
-38.991825	10.164117	91.699394	-10.108576	14.147793	90.512383	44.451729	0.636182	88.743744	44.99733	29.304195	88.805763	44.7245295	14.9701885	88.7747535	-64.9416815	13.3253975	92.2500125
-39.142597	11.358462	91.802078	-10.322295	14.20224	90.616402	44.285393	0.773441	88.865829	44.820133	29.451033	89.044861	44.552763	15.112237	88.955345	-65.197353	13.292243	92.277459
-39.152966	13.119036	91.973785	-10.595977	14.304343	90.826309	44.043579	0.940782	89.141617	44.595856	29.617695	89.450676	44.3197175	15.2792385	89.2961465	-65.5116715	13.3294475	92.3564715
-39.030289	14.2186	92.144814	-10.77072	14.342624	91.014374	43.920673	1.037188	89.437035	44.432415	29.705446	89.812614	44.176544	15.371317	89.6248245	-65.717984	13.313931	92.4039235
-38.752068	15.257684	92.321854	-10.931203	14.382961	91.257896	43.855247	1.125013	89.790695	44.324062	29.795292	90.203148	44.0896545	15.4601525	89.9969215	-65.9520605	13.3057695	92.5188705
-38.416924	16.285101	92.534523	-11.086186	14.388986	91.545967	43.777351	1.205395	90.272133	44.221451	29.856514	90.674576	43.999401	15.5309545	90.4733545	-66.171773	13.2470175	92.6185795
-37.96735	17.242643	92.768875	-11.230685	14.391382	91.874161	43.723888	1.259797	90.863098	44.095947	29.91794	91.262833	43.9099175	15.5888685	91.0629655	-66.3712875	13.1938955	92.6853565
-37.478832	18.128563	93.053299	-11.390713	14.342156	92.274918	43.721294	1.290246	91.511917	44.030548	29.966784	91.87648	43.875921	15.628515	91.6941985	-66.657347	13.055797	92.8556375
-36.857239	18.942041	93.324196	-11.538518	14.269161	92.695656	43.69836	1.298744	92.22686	43.992004	30.008888	92.537926	43.845182	15.653816	92.382393	-66.922218	12.884506	93.008919
-35.776955	20.128693	93.796906	-11.735014	14.153602	93.327087	43.626411	1.284804	93.396706	43.92292	30.053431	93.577118	43.7746655	15.6691175	93.486912	-67.2446935	12.6380865	93.167262
-35.066483	20.789433	94.040421	-11.878155	14.044835	93.75499	43.664322	1.240592	94.171326	43.89431	30.061848	94.261864	43.779316	15.65122	94.216595	-67.535626	12.43845	93.293385
-34.195576	21.439144	94.295242	-11.992311	13.938682	94.187668	43.672657	1.207286	94.978928	43.852001	30.051216	94.97039	43.762329	15.629251	94.974659	-67.746951	12.248113	93.400677
-33.315571	22.055065	94.540565	-12.09395	13.805161	94.611198	43.645336	1.192512	95.870392	43.817024	30.024111	95.674774	43.73118	15.6083115	95.772583	-67.91908	12.0020105	93.449813
-32.375015	22.644262	94.766899	-12.176365	13.711311	95.040321	43.734081	1.108222	96.72683	43.826859	29.991194	96.351578	43.78047	15.549708	96.539204	-68.1332	11.872914	93.541438
-31.418545	23.180683	94.979362	-12.226189	13.580513	95.478058	43.82431	1.020755	97.675858	43.835552	29.929527	97.062775	43.829931	15.475141	97.3693165	-68.282309	11.685885	93.5867995
-30.358297	23.713923	95.230827	-12.222528	13.496953	95.945145	43.927616	0.946373	98.702965	43.881889	29.862738	97.786369	43.9047525	15.4045555	98.244667	-68.3498085	11.5893505	93.645623
-28.740341	24.446232	95.581833	-12.194072	13.315694	96.669678	44.259602	0.767469	100.143982	44.071735	29.79908	98.815727	44.1656685	15.2832745	99.4798545	-68.5538125	11.3481135	93.8595015
-27.644243	24.931231	95.823586	-12.151404	13.214046	97.134041	44.474701	0.683346	101.068283	44.188213	29.762867	99.458221	44.331457	15.2231065	100.263252	-68.634265	11.2049855	94.00483
-26.516121	25.386185	96.07608	-12.085198	13.083119	97.573631	44.648125	0.615177	101.91494	44.321148	29.718662	100.050804	44.4846365	15.1669195	100.982872	-68.6550325	10.9993185	94.16439
-25.365004	25.861401	96.325996	-11.997288	12.954585	97.97113	44.832348	0.536971	102.624222	44.455944	29.686543	100.591827	44.644146	15.111757	101.6080245	-68.638722	10.797413	94.3342355
-24.279037	26.3214	96.593002	-11.912613	12.809722	98.339249	45.019436	0.462406	103.23777	44.579819	29.64155	101.118958	44.7996275	15.051978	102.178364	-68.6248535	10.567466	94.500134
-23.141537	26.806608	96.871651	-11.850968	12.641625	98.661446	45.203278	0.418671	103.737366	44.702606	29.632023	101.62941	44.952942	15.025347	102.683388	-68.654878	10.257903	94.639504
-22.002081	27.309439	97.172264	-11.770682	12.502495	98.944893	45.36272	0.369892	104.150154	44.838879	29.640602	102.09938	45.1007995	15.005247	103.124767	-68.6421635	9.999743	94.765019
-20.319036	28.063044	97.587418	-11.660271	12.274062	99.298515	45.582363	0.316826	104.596199	44.993134	29.658785	102.800789	45.2877485	14.9878055	103.698494	-68.6082905	9.5603185	94.898536
-19.195635	28.594986	97.884247	-11.593227	12.163644	99.501183	45.709949	0.28759	104.781433	45.121502	29.70146	103.183029	45.4157255	14.994525	103.982231	-68.6021795	9.332763	95.020135
-18.07062	29.105139	98.227379	-11.513632	12.09549	99.666939	45.811119	0.284814	104.904091	45.253765	29.750422	103.505219	45.532442	15.017618	104.204655	-68.559706	9.173362	95.129223
-16.932699	29.617708	98.489418	-11.403325	11.997071	99.789001	45.92411	0.300431	104.928398	45.343914	29.831606	103.797951	45.634012	15.0660185	104.3631745	-68.440662	8.9281235	95.2148275
-15.832944	30.142069	98.762894	-11.316099	11.946203	99.882393	46.029209	0.347105	104.932487	45.442833	29.903051	104.011604	45.736021	15.125078	104.4720455	-68.368219	8.767328	95.2927405
-14.715904	30.625973	98.985176	-11.226676	11.921881	99.947647	46.125252	0.422484	104.893204	45.496029	30.040115	104.219864	45.8106405	15.2312995	104.556534	-68.2639925	8.6124625	95.33876
-13.617817	31.093008	99.236229	-11.17322	11.926991	100.003746	46.201069	0.517892	104.84285	45.570755	30.093092	104.354652	45.885912	15.305492	104.598751	-68.232352	8.54849	95.408741
-12.002245	31.785288	99.480911	-11.086298	11.991575	100.029114	46.307137	0.682187	104.769882	45.627838	30.245417	104.510376	45.9674875	15.463802	104.640129	-68.1400835	8.519348	95.418099
-10.905261	32.155346	99.612129	-11.034147	12.021542	100.036644	46.373718	0.793646	104.725716	45.641586	30.377028	104.618134	46.007652	15.585337	104.671925	-68.075946	8.457747	95.401363
-9.848358	32.532166	99.771515	-10.997495	12.11552	100.059998	46.41468	0.919431	104.69104	45.658909	30.47983	104.694557	46.0367945	15.6996305	104.6927985	-68.0317845	8.5314095	95.4271975
-8.813472	32.858337	99.885803	-10.984882	12.166013	100.071762	46.440731	1.025954	104.640221	45.673382	30.600224	104.742622	46.0570565	15.813089	104.6914215	-68.0268205	8.518937	95.4521025
-7.79936	33.140808	100.024323	-10.981436	12.225099	100.085678	46.450432	1.135764	104.585091	45.66098	30.68651	104.776024	46.055706	15.911137	104.6805575	-68.018578	8.539061	95.4907985
-6.857122	33.402851	100.146774	-10.975523	12.266361	100.086761	46.454163	1.25927	104.515991	45.618954	30.767477	104.844841	46.0365585	16.0133735	104.680416	-67.9876045	8.5193485	95.493106
-5.886933	33.585911	100.270546	-11.001194	12.351903	100.052475	46.440117	1.382901	104.448639	45.560913	30.847067	104.917526	46.000515	16.114984	104.6830825	-68.002903	8.588822	95.4218675
-4.476133	33.667362	100.425972	-11.055344	12.445481	99.999313	46.41177	1.55313	104.418304	45.442616	30.945736	105.113892	45.927193	16.249433	104.766098	-68.037881	8.641529	95.232528
-3.573355	33.679195	100.555328	-11.114732	12.510096	99.97052	46.398823	1.661227	104.434525	45.359879	31.043928	105.291115	45.879351	16.3525775	104.86282	-68.108815	8.6676145	95.07822
-2.709674	33.589859	100.676773	-11.181421	12.595174	99.931908	46.371521	1.792257	104.459854	45.317158	31.145439	105.432274	45.8443395	16.468848	104.946064	-68.2071815	8.7215	94.917752
-1.885932	33.460403	100.808655	-11.211304	12.720924	99.907944	46.35059	1.913785	104.483292	45.250912	31.253633	105.592453	45.800751	16.583709	105.0378725	-68.223359	8.858139	94.7780155
-1.099115	33.20055	100.889038	-11.237116	12.844248	99.883614	46.33717	2.057827	104.514839	45.202652	31.357014	105.748329	45.769911	16.7074205	105.131584	-68.244143	8.9810755	94.635644
-0.347373	32.848351	100.93882	-11.257917	13.013646	99.866196	46.339821	2.191215	104.560593	45.159466	31.469301	105.880371	45.7496435	16.830258	105.220482	-68.2654775	9.197034	94.51191
0.342837	32.471546	101.032364	-11.253978	13.154355	99.863228	46.355289	2.346124	104.605247	45.154697	31.583782	106.005463	45.754993	16.964953	105.305355	-68.262949	9.343757	94.421101
1.218675	31.718155	101.129684	-11.191356	13.411431	99.906387	46.428036	2.575835	104.70179	45.210102	31.770567	106.172585	45.819069	17.173201	105.4371875	-68.201781	9.649661	94.3755865
1.768655	31.105778	101.178871	-11.130019	13.538662	99.909233	46.483555	2.736143	104.756081	45.261028	31.915777	106.238464	45.8722915	17.32596	105.4972725	-68.1323295	9.751364	94.3211935
2.237493	30.40654	101.149353	-11.049506	13.673356	99.913406	46.537346	2.89691	104.778328	45.345123	32.06023	106.235291	45.9412345	17.47857	105.5068095	-68.0402465	9.868142	94.3200025
2.580438	29.648897	101.075325	-11.005205	13.77444	99.875168	46.617992	3.045026	104.749725	45.404617	32.18623	106.161819	46.0113045	17.615628	105.455772	-68.0217145	9.933252	94.294564
2.820775	28.864584	100.968468	-10.938828	13.862254	99.857536	46.669407	3.219398	104.68943	45.443901	32.307747	106.007217	46.056654	17.7635725	105.3483235	-67.93431	9.9609355	94.3667485
2.993187	27.954271	100.788078	-10.89381	13.935884	99.813385	46.715851	3.405381	104.577911	45.444794	32.430744	105.731407	46.0803225	17.9180625	105.154659	-67.8679425	9.9537055	94.472111
3.093164	27.052382	100.54203	-10.880091	14.019206	99.730125	46.724953	3.580347	104.415443	45.402527	32.531025	105.397011	46.06374	18.055686	104.906227	-67.823922	9.982726	94.554023
3.116691	25.643679	100.064171	-10.906483	14.10826	99.591293	46.694656	3.869813	104.018066	45.322956	32.690464	104.523994	46.008806	18.2801385	104.27103	-67.821772	9.9363815	94.911556
3.02976	24.623064	99.636063	-10.948527	14.181673	99.447403	46.637047	4.07837	103.634857	45.137238	32.818962	103.873268	45.8871425	18.448666	103.7540625	-67.7841965	9.91468	95.1407435
2.910685	23.615997	99.22728	-10.989681	14.258264	99.289612	46.560123	4.250082	103.231964	44.948364	32.926762	103.086151	45.7542435	18.588422	103.1590575	-67.7336055	9.928106	95.4201665
2.723063	22.610676	98.837585	-11.036405	14.380099	99.158348	46.479687	4.411143	102.855492	44.759983	33.014301	102.274727	45.619835	18.712722	102.5651095	-67.692645	10.047476	95.7515865
2.523671	21.590876	98.484535	-11.05659	14.462423	99.048561	46.414963	4.568641	102.571678	44.552361	33.070744	101.588951	45.483662	18.8196925	102.0803145	-67.596842	10.1051535	96.0168075
2.246557	20.606504	98.272774	-11.085716	14.583511	98.992493	46.389912	4.686285	102.395073	44.380787	33.12476	100.975571	45.3853495	18.9055225	101.685322	-67.5567815	10.2614995	96.299664
2.005373	19.616798	98.161591	-11.114593	14.6429	98.974319	46.348461	4.871783	102.353325	44.260372	33.181263	100.502571	45.3044165	19.026523	101.427948	-67.5336025	10.259277	96.52069
1.558798	18.254766	98.114243	-11.118993	14.714996	99.02552	46.387291	4.959938	102.336502	44.145565	33.236061	100.029144	45.266428	19.0979995	101.182823	-67.504414	10.3319925	96.868217
1.285358	17.349821	98.128777	-11.103407	14.712146	99.069504	46.449265	4.888408	102.288422	44.121624	33.234741	99.795761	45.2854445	19.0615745	101.0420915	-67.4922585	10.3627175	97.0969165
0.972591	16.533428	98.177689	-11.033877	14.695422	99.098083	46.463715	4.855853	102.263931	44.128593	33.212273	99.597122	45.296154	19.034063	100.9305265	-67.363908	10.356781	97.2656395
0.688432	15.775813	98.198784	-10.959564	14.687527	99.109581	46.493584	4.798659	102.233612	44.17754	33.176594	99.429649	45.335562	18.9876265	100.8316305	-67.25469	10.3874275	97.3875315
0.391509	15.081009	98.213913	-10.882279	14.670406	99.108337	46.538441	4.762805	102.171539	44.218666	33.133591	99.325302	45.3785535	18.948198	100.7484205	-67.1431115	10.392614	97.4682535
0.09173	14.45125	98.220612	-10.794832	14.638658	99.094231	46.593739	4.719241	102.125015	44.283531	33.106655	99.271484	45.438635	18.912948	100.6982495	-67.028299	10.364368	97.4902125
-0.185939	13.916981	98.215256	-10.718634	14.623974	99.063087	46.636444	4.688218	102.076546	44.357742	33.102303	99.235191	45.497093	18.8952605	100.6558685	-66.934361	10.3526875	97.4703055
-0.62208	13.215383	98.207153	-10.622309	14.609979	99.031349	46.711304	4.681676	102.004288	44.450165	33.121483	99.253441	45.5807345	18.9015795	100.6288645	-66.8253525	10.3183785	97.4338335
-0.972088	12.882282	98.229179	-10.592766	14.648183	99.040985	46.72953	4.686984	101.976349	44.470955	33.141571	99.330345	45.6002425	18.9142775	100.653347	-66.7857745	10.3820885	97.428623
-1.284108	12.587433	98.261574	-10.548008	14.636572	99.043999	46.750565	4.710742	101.979317	44.497555	33.19342	99.420151	45.62406	18.952081	100.699734	-66.720076	10.321063	97.388264
-1.5957	12.404343	98.292313	-10.538901	14.660435	99.064514	46.771072	4.739536	101.979698	44.521122	33.249493	99.494675	45.646097	18.9945145	100.7371865	-66.723899	10.3263555	97.3918415
-1.899689	12.272039	98.350647	-10.528181	14.673567	99.098381	46.764545	4.780478	101.964996	44.535904	33.290348	99.563721	45.6502245	19.035413	100.7643585	-66.7065865	10.311721	97.4324035
-2.213524	12.196457	98.350861	-10.525843	14.707753	99.120377	46.750305	4.808816	101.955208	44.540108	33.336483	99.626091	45.6452065	19.0726495	100.7906495	-66.6968925	10.3428565	97.4501045
-2.49291	12.203507	98.366707	-10.528028	14.729865	99.125603	46.74881	4.836843	101.941254	44.548027	33.382336	99.659355	45.6484185	19.1095895	100.8003045	-66.7044745	10.3501405	97.4509015
-2.884526	12.323728	98.319038	-10.525066	14.764725	99.115112	46.736546	4.881727	101.906136	44.529282	33.444679	99.718681	45.632914	19.163203	100.8124085	-66.683046	10.366247	97.4178155
-3.14987	12.477157	98.284401	-10.530944	14.784771	99.088356	46.724503	4.901597	101.885475	44.523849	33.486305	99.746475	45.624176	19.193951	100.815975	-66.686064	10.375591	97.360737
-3.382217	12.698607	98.250145	-10.537498	14.786092	99.069275	46.717484	4.921849	101.84729	44.515022	33.512108	99.763329	45.616253	19.2169785	100.8053095	-66.691249	10.3552055	97.3332405
-3.582744	12.969353	98.214394	-10.541317	14.773564	99.047569	46.702469	4.936776	101.792931	44.499874	33.523975	99.773552	45.6011715	19.2303755	100.7832415	-66.6838055	10.3167525	97.3118965
-3.755628	13.283892	98.180084	-10.536388	14.76576	99.029411	46.691807	4.941388	101.754738	44.505802	33.532368	99.784973	45.5988045	19.236878	100.7698555	-66.6715805	10.294642	97.2889665
-3.873767	13.571077	98.165611	-10.524781	14.757594	99.01461	46.692986	4.943389	101.718819	44.516396	33.536739	99.795616	45.604691	19.240064	100.7572175	-66.654253	10.275124	97.2720025
-3.94994	13.892757	98.173485	-10.509976	14.749164	99.017685	46.690445	4.935773	101.680824	44.534271	33.534454	99.798737	45.612358	19.2351135	100.7397805	-66.63231	10.2632145	97.2955895
-3.992944	14.408042	98.13842	-10.47403	14.727332	99.017342	46.710976	4.903344	101.611031	44.572464	33.526062	99.79435	45.64172	19.214703	100.7026905	-66.58978	10.239961	97.3319935
-3.969498	14.781859	98.128738	-10.448125	14.723454	99.001343	46.723381	4.88522	101.544891	44.59359	33.518703	99.787827	45.6584855	19.2019615	100.666359	-66.5547355	10.2449465	97.336327
-3.888546	15.151775	98.113968	-10.428726	14.715714	98.992607	46.738136	4.882592	101.481331	44.614731	33.507362	99.799873	45.6764335	19.194977	100.640602	-66.5338855	10.236451	97.344612
-3.769114	15.57104	98.079613	-10.402867	14.695172	98.984848	46.749123	4.875676	101.421593	44.663227	33.517395	99.805367	45.706175	19.1965355	100.61348	-66.511909	10.1938085	97.356216
-3.623541	16.025303	98.065369	-10.390674	14.679233	98.971626	46.765942	4.866072	101.36763	44.674976	33.513687	99.855339	45.720459	19.1898795	100.6114845	-66.501807	10.1685865	97.3317675
-3.443402	16.469067	98.056282	-10.396003	14.642155	98.967705	46.782799	4.861069	101.309669	44.690643	33.525242	99.888985	45.736721	19.1931555	100.599327	-66.528727	10.0911545	97.336083
-3.196106	16.884993	98.044563	-10.393611	14.623007	98.979088	46.791058	4.858582	101.266571	44.69894	33.541111	99.938339	45.744999	19.1998465	100.602455	-66.532221	10.0461675	97.355721
-2.762832	17.560354	98.103783	-10.371444	14.585787	99.027214	46.820564	4.8721	101.275185	44.739624	33.574123	100.041733	45.780094	19.2231115	100.658459	-66.522982	9.9484625	97.395969
-2.480603	18.01746	98.147781	-10.379219	14.563627	99.066879	46.851406	4.887481	101.30603	44.75639	33.600571	100.116821	45.803898	19.244026	100.7114255	-66.562336	9.883228	97.4223325
-2.116591	18.394829	98.201508	-10.379353	14.565934	99.108521	46.886932	4.909096	101.329979	44.772598	33.619766	100.168335	45.829765	19.264431	100.749157	-66.588471	9.867437	97.467885
-1.742171	18.790699	98.241646	-10.360115	14.554893	99.152435	46.925934	4.942347	101.362595	44.789078	33.629982	100.230469	45.857506	19.2861645	100.796532	-66.577736	9.8236215	97.508338
-1.280155	19.205812	98.285248	-10.343571	14.562516	99.179749	46.960129	4.954277	101.404099	44.802727	33.630493	100.283775	45.881428	19.292385	100.843937	-66.56857	9.832647	97.515561
-0.812163	19.577465	98.282967	-10.316741	14.565065	99.24028	47.001709	4.950138	101.465134	44.812035	33.628269	100.373802	45.906872	19.2892035	100.919468	-66.540354	9.8409265	97.561092
-0.284101	19.963354	98.353943	-10.299522	14.560765	99.288338	47.048912	4.941861	101.564049	44.83313	33.613342	100.515327	45.941021	19.2776015	101.039688	-66.540065	9.8439285	97.536988
0.561338	20.503197	98.485252	-10.270063	14.535034	99.364281	47.120701	4.87827	101.758446	44.8815	33.582062	100.79039	46.0011005	19.230166	101.274418	-66.5412265	9.839902	97.454144
1.132201	20.833477	98.584839	-10.256316	14.503767	99.431808	47.139938	4.848775	101.888969	44.945156	33.538162	100.988594	46.042547	19.1934685	101.4387815	-66.555179	9.8140655	97.4248345
1.715863	21.119759	98.681664	-10.245102	14.478662	99.482384	47.159241	4.810166	102.022324	44.989948	33.515064	101.218292	46.0745945	19.162615	101.620308	-66.5647985	9.794709	97.34446
2.377915	21.362795	98.771286	-10.258116	14.457798	99.51757	47.187122	4.764026	102.120575	45.045177	33.508598	101.463699	46.1161495	19.136312	101.792137	-66.6323815	9.779284	97.243003
3.020609	21.637449	98.834518	-10.274961	14.453992	99.544434	47.19416	4.740944	102.216354	45.081989	33.499699	101.682457	46.1380745	19.1203215	101.9494055	-66.6879965	9.7876625	97.1394625
3.705195	21.895102	98.909935	-10.317245	14.497632	99.55204	47.1954	4.748134	102.310654	45.100098	33.508881	101.921883	46.147749	19.1285075	102.1162685	-66.782239	9.8667565	96.9878115
4.38752	22.114204	99.013428	-10.309171	14.492384	99.528259	47.20763	4.772008	102.386009	45.117126	33.53553	102.159897	46.162378	19.153769	102.272953	-66.78072	9.830999	96.783565
5.390988	22.375103	99.12365	-10.339685	14.54707	99.500206	47.223816	4.828634	102.515121	45.169159	33.63105	102.497314	46.1964875	19.229842	102.5062175	-66.8758575	9.864298	96.4941945
6.079492	22.46229	99.167542	-10.361244	14.603561	99.44429	47.239822	4.888857	102.582489	45.201054	33.703552	102.721153	46.220438	19.2962045	102.651821	-66.942926	9.9109175	96.236759
6.806746	22.535933	99.22612	-10.358389	14.675821	99.386909	47.253212	4.960197	102.632668	45.239296	33.803146	102.925072	46.246254	19.3816715	102.77887	-66.963032	9.9699705	95.994948
7.498774	22.597456	99.251038	-10.33962	14.76686	99.320168	47.240047	5.116247	102.698517	45.289356	33.895672	103.065872	46.2647015	19.5059595	102.8821945	-66.9439415	10.0277605	95.7581415
8.22781	22.553556	99.263206	-10.325935	14.831749	99.245247	47.31094	5.159682	102.70208	45.339638	34.001835	103.186951	46.325289	19.5807585	102.9445155	-66.977159	10.0827395	95.5459785
8.886836	22.471846	99.301102	-10.317578	14.914699	99.181511	47.36076	5.294319	102.723518	45.350872	34.140213	103.312096	46.355816	19.717266	103.017807	-66.990972	10.112132	95.345215
9.542482	22.349203	99.304871	-10.28791	15.02232	99.128563	47.404408	5.427765	102.738106	45.367348	34.270691	103.372993	46.385878	19.849228	103.0555495	-66.961698	10.195412	95.2015765
10.503531	22.072376	99.278877	-10.249249	15.16165	99.046875	47.483028	5.668661	102.739716	45.407692	34.45752	103.354713	46.44536	20.0630905	103.0472145	-66.943858	10.2602095	95.0465355
11.111706	21.760555	99.167221	-10.199391	15.269383	98.955086	47.552212	5.807206	102.721786	45.420036	34.566517	103.311836	46.486124	20.1868615	103.016811	-66.884906	10.3519045	94.893361
11.737051	21.436125	99.05751	-10.163232	15.312733	98.848946	47.596855	5.911165	102.667465	45.43948	34.66077	103.189682	46.5181675	20.2859675	102.9285735	-66.8446315	10.3394985	94.7693185
12.28784	21.052002	98.937561	-10.105932	15.412922	98.708183	47.632378	6.027447	102.579926	45.457859	34.739449	103.024078	46.5451185	20.383448	102.802002	-66.7569825	10.442396	94.614364
12.817536	20.556051	98.764503	-10.065367	15.465779	98.586792	47.656979	6.128078	102.488419	45.449776	34.799427	102.829933	46.5533775	20.4637525	102.659176	-66.6841115	10.4678055	94.514408
13.342597	20.066362	98.616028	-10.023478	15.548304	98.45575	47.695629	6.2053	102.431908	45.449387	34.858467	102.612343	46.572508	20.5318835	102.5221255	-66.619464	10.5647245	94.3893745
13.81032	19.531164	98.450676	-10.000833	15.63756	98.321136	47.732265	6.291366	102.386307	45.439346	34.913483	102.408302	46.5858055	20.6024245	102.3973045	-66.5874715	10.6726955	94.2449675
14.409465	18.619883	98.210381	-9.968123	15.734519	98.109261	47.792042	6.393922	102.328728	45.413437	34.978966	102.115334	46.6027395	20.686444	102.222031	-66.5389855	10.782594	93.996491
14.795645	17.922491	98.054726	-9.937923	15.782215	97.953484	47.82008	6.440571	102.283981	45.394634	35.015343	101.961411	46.607357	20.727957	102.122696	-66.483203	10.836473	93.784272
15.119675	17.215269	97.921333	-9.922557	15.806967	97.779099	47.836765	6.456681	102.236916	45.389893	35.027458	101.884666	46.613329	20.7420695	102.060791	-66.458443	10.8718645	93.497407
15.392892	16.512197	97.774818	-9.906291	15.820174	97.59243	47.855103	6.458675	102.190567	45.436768	35.019321	101.826035	46.6459355	20.738998	102.008301	-66.4585175	10.90135	93.176559
15.652794	15.770247	97.628738	-9.870376	15.850139	97.378281	47.872116	6.43655	102.125916	45.484566	34.999855	101.813339	46.678341	20.7182025	101.9696275	-66.419093	10.9820755	92.7869345
15.862582	14.985685	97.433739	-9.830232	15.86026	97.13987	47.897823	6.414483	102.033844	45.539749	34.978058	101.801804	46.718786	20.6962705	101.917824	-66.37925	11.0242495	92.361916
16.019577	14.166003	97.191277	-9.792499	15.897129	96.857353	47.911846	6.388311	101.938629	45.600922	34.964828	101.789841	46.756384	20.6765695	101.864235	-66.341382	11.1176885	91.850471
16.172604	12.911519	96.807793	-9.71694	15.978445	96.430222	47.904091	6.35883	101.703201	45.69376	34.919331	101.75972	46.7989255	20.6390805	101.7314605	-66.2328055	11.3178095	91.1289835
16.213268	12.052093	96.549393	-9.681579	16.044769	96.133911	47.890629	6.354533	101.550529	45.760887	34.911652	101.745308	46.825758	20.6330925	101.6479185	-66.188916	11.4564455	90.6199035
16.177603	11.186315	96.262184	-9.632589	16.157076	95.87751	47.878826	6.360457	101.35157	45.821659	34.900711	101.712288	46.8502425	20.630584	101.531929	-66.1154205	11.683568	90.223091
16.097012	10.223135	95.95015	-9.57386	16.257725	95.628517	47.848461	6.376024	101.151047	45.878548	34.889404	101.668694	46.8635045	20.632714	101.4098705	-66.0112245	11.882736	89.8471635
15.948894	9.290828	95.660347	-9.522713	16.377672	95.385971	47.84687	6.395905	100.984001	45.973732	34.883335	101.603355	46.910301	20.63962	101.293678	-65.955727	12.115724	89.478264
15.749602	8.330873	95.348129	-9.464679	16.490366	95.165237	47.848278	6.426518	100.805954	46.051231	34.877583	101.504646	46.9497545	20.6520505	101.1553	-65.8791125	12.3286815	89.175174
15.474144	7.298162	95.067001	-9.385046	16.608057	94.961098	47.852879	6.462275	100.64859	46.124104	34.883595	101.395859	46.9884915	20.672935	101.0222245	-65.7585835	12.543179	88.8999715
14.951224	5.730016	94.625298	-9.287763	16.801611	94.649818	47.908501	6.52063	100.462357	46.235962	34.928776	101.129768	47.0722315	20.724703	100.7960625	-65.6477575	12.878519	88.5035735
14.544784	4.609477	94.361244	-9.197012	16.89938	94.48037	47.960018	6.572916	100.334076	46.285702	34.9519	100.924873	47.12286	20.762408	100.6294745	-65.516884	13.036352	88.3312655
14.062366	3.451784	94.118675	-9.108356	17.023317	94.320854	48.00135	6.618012	100.214111	46.363846	34.983131	100.650337	47.182598	20.8005715	100.432224	-65.39931	13.2460625	88.209484
13.531926	2.251465	93.89241	-9.018024	17.10412	94.176765	48.072105	6.64883	100.085876	46.415573	34.995712	100.380898	47.243839	20.822271	100.233387	-65.279887	13.385969	88.120143
12.931594	1.081315	93.709694	-8.893712	17.183121	94.042236	48.148449	6.671862	99.968056	46.495308	35.00198	100.093391	47.3218785	20.836921	100.0307235	-65.1093025	13.529321	88.0537485
12.318966	-0.173367	93.552528	-8.781728	17.226341	93.935104	48.219948	6.683914	99.838181	46.571972	34.990265	99.821297	47.39596	20.8370895	99.829739	-64.959416	13.6155925	88.040469
11.626981	-1.399174	93.373138	-8.693377	17.24971	93.809341	48.291977	6.672153	99.73233	46.641262	34.970596	99.584869	47.4666195	20.8213745	99.6585995	-64.8533735	13.6780455	87.9600825
10.439677	-3.254409	93.226822	-8.569299	17.279837	93.61647	48.356663	6.621064	99.611214	46.736614	34.931885	99.177643	47.5466385	20.7764745	99.3944285	-64.6852365	13.7831995	87.8385115
9.566592	-4.498227	93.080116	-8.517575	17.295969	93.466148	48.392967	6.589768	99.530922	46.766109	34.877003	98.890862	47.579538	20.7333855	99.210892	-64.614688	13.8585525	87.721404
8.646617	-5.694408	92.994606	-8.456821	17.302637	93.32016	48.405277	6.553014	99.444244	46.799267	34.812	98.578789	47.602272	20.682507	99.0115165	-64.515914	13.922767	87.6288035
7.655993	-6.946689	92.934296	-8.436975	17.312569	93.177895	48.412052	6.520588	99.376007	46.814941	34.76442	98.267975	47.6134965	20.642504	98.821991	-64.4874465	13.982634	87.533799
6.636091	-8.146124	92.871979	-8.392118	17.298199	93.060608	48.426826	6.493297	99.325638	46.804146	34.720547	98.016403	47.615486	20.606922	98.6710205	-64.399722	13.989476	87.4501955
5.50655	-9.30242	92.900871	-8.391866	17.274536	92.955734	48.441582	6.456908	99.299164	46.810688	34.673882	97.766701	47.626135	20.565395	98.5329325	-64.409867	13.983677	87.3785355
4.376547	-10.463185	92.916061	-8.375407	17.259624	92.857613	48.451172	6.410709	99.269852	46.790142	34.617947	97.523491	47.620657	20.514328	98.3966715	-64.371471	14.00492	87.3185545
2.559914	-12.105139	93.07885	-8.35131	17.232218	92.779251	48.441448	6.353892	99.196999	46.777851	34.512024	97.067459	47.6096495	20.432958	98.132229	-64.3122695	14.031478	87.426273
1.282626	-13.142511	93.22345	-8.328965	17.195335	92.743248	48.432072	6.318872	99.119644	46.757923	34.417961	96.730461	47.5949975	20.3684165	97.9250525	-64.2529275	14.0222535	87.5614435
-0.026846	-14.135315	93.39505	-8.327366	17.151188	92.674599	48.427452	6.266135	99.064445	46.716766	34.35601	96.437439	47.572109	20.3110725	97.750942	-64.226841	13.9913035	87.598256
-1.374034	-15.030207	93.606712	-8.313002	17.093948	92.603455	48.422363	6.202036	99.010315	46.732185	34.222176	96.054199	47.577274	20.212106	97.532257	-64.203278	13.97579	87.674653
-2.741145	-15.901642	93.810608	-8.308902	17.031887	92.559982	48.401871	6.144596	98.930443	46.691898	34.093658	95.712631	47.5468845	20.119127	97.321537	-64.1646885	13.944647	87.798427
-4.180149	-16.686926	94.016663	-8.295691	16.953259	92.537689	48.364285	6.085559	98.863213	46.669006	33.97105	95.439545	47.5166455	20.0283045	97.151379	-64.1080275	13.8782135	87.923999
-5.608691	-17.360561	94.188263	-8.280078	16.872108	92.540962	48.350174	5.99925	98.789703	46.668236	33.847855	95.234818	47.509205	19.9235525	97.0122605	-64.069361	13.8206635	88.0696635
-7.831327	-18.244459	94.40033	-8.252918	16.732113	92.586502	48.344067	5.861435	98.731583	46.684353	33.685917	95.085724	47.51421	19.773676	96.9086535	-64.020046	13.69055	88.2643505
-9.297899	-18.711672	94.4758	-8.243044	16.668285	92.630226	48.349316	5.787291	98.707008	46.721977	33.620461	95.04541	47.5356465	19.703876	96.876209	-64.0217345	13.632694	88.384243
-10.753256	-19.077471	94.520668	-8.195008	16.608547	92.687103	48.340527	5.716652	98.664635	46.767071	33.580112	95.03965	47.553799	19.648382	96.8521425	-63.943815	13.568712	88.5220635
-12.3241	-19.352354	94.486481	-8.170481	16.593937	92.72596	48.337204	5.675102	98.61348	46.814835	33.568672	95.039757	47.5760195	19.621887	96.8266185	-63.9169815	13.565987	88.6253015
-13.794407	-19.511152	94.444618	-8.158134	16.578114	92.754776	48.335812	5.66123	98.532005	46.871548	33.569569	95.038872	47.60368	19.6153995	96.7854385	-63.919948	13.5408285	88.7241135
-15.343971	-19.565176	94.365417	-8.107062	16.64094	92.799225	48.335602	5.661047	98.467171	46.923466	33.591331	95.029358	47.629534	19.626189	96.7482645	-63.843658	13.655691	88.8501855
-16.904535	-19.539442	94.288948	-8.070933	16.696667	92.818024	48.343208	5.678525	98.372139	46.978977	33.629387	95.009941	47.6610925	19.653956	96.69104	-63.8029585	13.739378	88.945008
-19.176458	-19.319479	94.147697	-7.999395	16.801487	92.832375	48.343079	5.711951	98.203842	47.060616	33.688713	94.95237	47.7018475	19.700332	96.578106	-63.7006375	13.902642	89.086644
-20.762938	-19.041372	94.070869	-7.95404	16.854746	92.8498	48.343166	5.732663	98.077896	47.11657	33.731834	94.880814	47.729868	19.7322485	96.479355	-63.637948	13.9772435	89.220245
-22.267645	-18.709002	93.985901	-7.897583	16.911362	92.856865	48.361267	5.761571	97.921364	47.171322	33.778221	94.788261	47.7662945	19.769896	96.3548125	-63.5614605	14.052828	89.3589175
-23.730354	-18.275139	93.905548	-7.855802	16.973036	92.834892	48.356377	5.785799	97.765739	47.210396	33.802223	94.669037	47.7833865	19.794011	96.217388	-63.4949905	14.152061	89.452396
-25.279539	-17.732693	93.851837	-7.817339	16.999773	92.808868	48.354172	5.804236	97.598869	47.237919	33.816608	94.536171	47.7960455	19.810422	96.06752	-63.4307235	14.189124	89.550216
-26.766426	-17.183418	93.736794	-7.767015	17.015244	92.756935	48.351089	5.812338	97.433144	47.257362	33.820255	94.391907	47.8042255	19.8162965	95.9125255	-63.3382555	14.2141915	89.6013445
-28.281048	-16.566019	93.680611	-7.740443	17.019936	92.728149	48.322098	5.819326	97.287758	47.269073	33.808212	94.261429	47.7955855	19.813769	95.7745935	-63.2764715	14.226103	89.6817045
-30.460054	-15.466166	93.572762	-7.724799	17.027987	92.680702	48.302536	5.815005	97.134766	47.269466	33.806313	94.108498	47.786001	19.810659	95.621632	-63.235599	14.245315	89.739772
-31.93405	-14.629373	93.512527	-7.724873	17.012276	92.661514	48.291283	5.793405	97.033371	47.249283	33.834427	94.073105	47.770283	19.813916	95.553238	-63.220029	14.210636	89.76979
-33.389114	-13.700038	93.429794	-7.731513	16.989389	92.651474	48.243889	5.786226	96.969673	47.276573	33.784283	93.991211	47.760231	19.7852545	95.480442	-63.223257	14.1935235	89.822506
-34.751411	-12.717273	93.357101	-7.74214	16.976198	92.663948	48.211231	5.770471	96.928581	47.276482	33.77758	93.975319	47.7438565	19.7740255	95.45195	-63.2281365	14.1783705	89.875946
-36.158596	-11.664726	93.319176	-7.768337	16.956604	92.687248	48.187073	5.7629	96.903679	47.26078	33.783253	93.989761	47.7239265	19.7730765	95.44672	-63.2606005	14.1401315	89.927776
-37.506859	-10.564254	93.219101	-7.784487	16.964228	92.721992	48.160442	5.76226	96.89711	47.256664	33.806652	94.024101	47.708553	19.784456	95.4606055	-63.277527	14.144	89.9833785
-38.820011	-9.34757	93.134171	-7.806399	16.977634	92.742714	48.134953	5.772861	96.878899	47.258125	33.838913	94.056015	47.696539	19.805887	95.467457	-63.309337	14.149381	90.017971
-40.754337	-7.417696	92.919701	-7.844962	16.998751	92.789711	48.102413	5.811823	96.803734	47.243057	33.903828	94.110245	47.672735	19.8578255	95.4569895	-63.362659	14.1396765	90.1224325
-42.003719	-6.063351	92.81234	-7.859076	17.012138	92.803642	48.04744	5.852074	96.719139	47.235252	33.963852	94.145134	47.641346	19.907963	95.4321365	-63.359498	14.116313	90.1751475
-43.244881	-4.618627	92.675217	-7.891029	17.034273	92.818336	48.041183	5.894246	96.600609	47.231327	34.048378	94.191132	47.636255	19.971312	95.3958705	-63.418313	14.097234	90.2408015
-44.426193	-3.131018	92.570267	-7.916679	17.061081	92.844681	48.001732	5.951485	96.518044	47.215958	34.12965	94.267899	47.608845	20.0405675	95.3929715	-63.442203	14.0815945	90.2963905
-45.451317	-1.580873	92.549271	-7.948252	17.121428	92.886421	47.965168	5.995458	96.42556	47.205765	34.218212	94.356483	47.5854665	20.106835	95.3910215	-63.4819705	14.136021	90.3818205
-45.51733	-0.236966	92.443352	-7.991394	17.164524	92.920967	47.909149	6.036599	96.331345	47.171928	34.34399	94.478638	47.5405385	20.1902945	95.4049915	-63.5233265	14.1387535	90.4369425
-45.358891	1.187915	92.394989	-8.035442	17.203621	92.950371	47.831707	6.074265	96.188026	47.176922	34.375526	94.531517	47.5043145	20.2248955	95.3597715	-63.5751985	14.1823465	90.5409705
-45.271606	3.414465	92.228378	-8.117292	17.306454	92.961365	47.656284	6.112765	95.890083	47.14431	34.476933	94.580627	47.400297	20.294849	95.235355	-63.634881	14.318059	90.687375
-45.182899	4.959535	92.154907	-8.201254	17.372343	92.93116	47.504787	6.159069	95.653755	47.078045	34.568642	94.614098	47.291416	20.3638555	95.1339265	-63.693924	14.3808305	90.7283935
-45.00787	6.475499	92.072769	-8.288597	17.441101	92.907448	47.330658	6.211541	95.456406	47.020565	34.585716	94.608017	47.1756115	20.3986285	95.0322115	-63.7528055	14.4835735	90.7826845
-44.781994	7.999103	92.044609	-8.39489	17.548071	92.894402	47.19558	6.282601	95.335831	46.936619	34.652599	94.651093	47.0660995	20.4676	94.993462	-63.8558795	14.628542	90.795342
-44.586102	9.510733	92.013626	-8.509995	17.640146	92.900314	47.110027	6.373271	95.288536	46.841	34.754539	94.745178	46.9755135	20.563905	95.016857	-63.9955035	14.716387	90.783771
-44.350254	10.959669	91.99308	-8.636414	17.747494	92.915253	47.01553	6.471207	95.300934	46.744625	34.88369	94.848183	46.8800775	20.6774485	95.0745585	-64.1529055	14.8175395	90.7559475
-44.081333	12.476905	91.991028	-8.760536	17.854721	92.932999	46.947227	6.587431	95.316048	46.641071	35.025616	94.950447	46.794149	20.8065235	95.1332475	-64.315221	14.9029185	90.7327505
-43.637173	14.64978	92.039581	-8.904039	17.975187	92.959206	46.797459	6.781153	95.340851	46.479679	35.208839	95.055382	46.638569	20.994996	95.1981165	-64.446647	14.955378	90.7202955
-43.296158	16.084602	92.06871	-8.990347	18.031559	92.962006	46.750755	6.854359	95.299301	46.360298	35.299892	95.138931	46.5555265	21.0771255	95.219116	-64.5362205	14.9859925	90.704896
-42.94352	17.467993	92.121384	-9.057411	18.065929	92.959702	46.664913	6.929965	95.318863	46.253464	35.37001	95.249138	46.4591885	21.1499875	95.2840005	-64.5740105	14.9818705	90.6354035
-42.535507	18.783409	92.155388	-9.141065	18.09481	92.96376	46.659389	6.940323	95.293823	46.180325	35.415684	95.358063	46.419857	21.1780035	95.325943	-64.701987	15.0116165	90.601577
-42.141853	20.14694	92.206131	-9.218519	18.097502	92.974106	46.568008	6.949707	95.346848	46.121204	35.451168	95.465866	46.344606	21.2004375	95.406357	-64.781644	14.9945665	90.541855
-41.724197	21.426313	92.289291	-9.281075	18.111555	93.001671	46.552422	6.887122	95.332527	46.080921	35.456902	95.585106	46.3166715	21.172012	95.4588165	-64.8788215	15.051098	90.5445255
-41.252232	22.690712	92.358002	-9.378645	18.114868	93.032677	46.48016	6.800214	95.343689	46.054398	35.437111	95.665154	46.267279	21.1186625	95.5044215	-65.024569	15.1110735	90.5609325
-40.499878	24.563566	92.572174	-9.49036	18.127663	93.059715	46.335854	6.64795	95.334221	46.022415	35.384335	95.728523	46.1791345	21.0161425	95.531372	-65.1598545	15.2391835	90.588058
-39.995815	25.672726	92.636993	-9.549134	18.142393	93.055847	46.258114	6.524246	95.270004	45.989708	35.344822	95.743271	46.123911	20.934534	95.5066375	-65.222179	15.350252	90.6050565
-39.455513	26.828045	92.730125	-9.626485	18.154003	93.026611	46.178612	6.423266	95.191162	45.932182	35.309029	95.745689	46.055397	20.8661475	95.4684255	-65.308367	15.4418585	90.5847965
-38.93388	27.925041	92.826881	-9.715403	18.138681	92.994293	46.089764	6.354988	95.094803	45.876129	35.285057	95.745934	45.9829465	20.8200225	95.4203685	-65.4137525	15.4573395	90.5682175
-38.317497	28.930252	92.90963	-9.783831	18.143934	92.959457	45.985939	6.325065	94.979004	45.804878	35.282753	95.756622	45.8954085	20.803909	95.367813	-65.4630705	15.483959	90.551101
-37.725441	29.92774	93.063042	-9.870681	18.178549	92.947807	45.866852	6.34443	94.859299	45.748787	35.311951	95.784851	45.8078195	20.8281905	95.322075	-65.5491815	15.5289075	90.573539
-37.126057	30.899164	93.203476	-9.942286	18.210878	92.938873	45.731701	6.390113	94.77813	45.673027	35.369511	95.813301	45.702364	20.879812	95.2957155	-65.586936	15.541944	90.5820305
-36.18996	32.141964	93.322784	-10.094883	18.306572	92.956566	45.546947	6.578537	94.733887	45.52737	35.512291	95.870438	45.5371585	21.045414	95.3021625	-65.7269245	15.56773	90.6109695
-35.490181	32.948231	93.36882	-10.184327	18.403816	92.955429	45.456352	6.72738	94.729858	45.431446	35.590168	95.814232	45.443899	21.158774	95.272045	-65.812553	15.648858	90.638813
-34.863583	33.703156	93.400208	-10.265533	18.498005	92.939026	45.395077	6.862626	94.742622	45.298943	35.733894	95.734634	45.34701	21.29826	95.238628	-65.878076	15.69775	90.639424
-34.15453	34.345375	93.392464	-10.320972	18.62722	92.915016	45.372818	7.010937	94.765457	45.171265	35.868862	95.612999	45.2720415	21.4398995	95.189228	-65.9139855	15.8145405	90.640804
-33.419544	34.960873	93.323692	-10.383642	18.71324	92.886322	45.351879	7.172223	94.822639	45.045689	35.98275	95.5205	45.198784	21.5774865	95.1715695	-65.966068	15.8489935	90.6010745
-32.639137	35.51387	93.222633	-10.443819	18.806545	92.888351	45.345837	7.305347	94.910484	44.932835	36.095463	95.450424	45.139336	21.700405	95.180454	-66.026974	15.912685	90.596248
-31.946987	36.004696	93.196266	-10.493841	18.844805	92.907372	45.332508	7.415047	95.019684	44.858418	36.203568	95.40052	45.095463	21.8093075	95.210102	-66.083145	15.8803025	90.604642
-30.754873	36.606339	93.158226	-10.550049	18.899008	92.970131	45.306648	7.509686	95.221596	44.766571	36.30246	95.365189	45.0366095	21.906073	95.2933925	-66.1367075	15.891943	90.6468695
-29.914116	36.979443	93.122383	-10.571321	18.923708	93.031387	45.290012	7.55645	95.414497	44.74242	36.330021	95.389633	45.016216	21.9432355	95.402065	-66.158858	15.9041805	90.660709
-29.190817	37.348129	93.15638	-10.592534	18.94599	93.120972	45.28553	7.570823	95.673218	44.742092	36.348999	95.43454	45.013811	21.959911	95.553879	-66.198879	15.932069	90.688065
-28.317532	37.569504	93.108452	-10.604781	18.947382	93.242706	45.325783	7.584184	95.992813	44.746555	36.34576	95.487396	45.036169	21.964972	95.7401045	-66.245731	15.929792	90.7453075
-27.504448	37.836552	93.049118	-10.633442	18.95315	93.387863	45.366348	7.612044	96.388596	44.746063	36.339462	95.591682	45.0562055	21.975753	95.990139	-66.3230895	15.930547	90.785587
-26.579443	38.063148	92.955933	-10.659155	18.929478	93.541496	45.427708	7.647656	96.801498	44.750107	36.35722	95.716629	45.0889075	22.002438	96.2590635	-66.4072175	15.856518	90.8239285
-25.744242	38.293533	92.930099	-10.668975	18.927284	93.704895	45.503239	7.673391	97.159622	44.753525	36.373634	95.822037	45.128382	22.0235125	96.4908295	-66.466332	15.8310555	90.9189605
-24.408293	38.551079	92.879692	-10.662005	18.89584	93.907654	45.597397	7.711507	97.622147	44.754372	36.374657	95.958626	45.1758845	22.043082	96.7903865	-66.4998945	15.748598	91.0249215
-23.575853	38.747398	92.939438	-10.682268	18.83395	93.995956	45.640484	7.724807	97.861618	44.761318	36.359413	96.083397	45.200901	22.04211	96.9725075	-66.565437	15.62579	91.0194045
-22.721027	38.912838	92.998978	-10.702268	18.750095	94.085381	45.673428	7.729214	98.031448	44.760086	36.350151	96.240707	45.216757	22.0396825	97.1360775	-66.621293	15.4605075	91.0346845
-21.886915	39.091152	93.071869	-10.723005	18.668686	94.15136	45.663376	7.724482	98.156258	44.761993	36.330605	96.403198	45.2126845	22.0275435	97.279728	-66.6586945	15.3098285	91.022992
-20.981293	39.27787	93.09584	-10.718252	18.581364	94.188606	45.657875	7.696168	98.205299	44.784122	36.310711	96.528854	45.2209985	22.0034395	97.3670765	-66.6575025	15.1592885	91.0101355
-20.12974	39.499943	93.249039	-10.716761	18.523109	94.216812	45.684834	7.65182	98.206726	44.800838	36.30064	96.626411	45.242836	21.97623	97.4165685	-66.676358	15.069988	91.0170555
-19.268284	39.707489	93.341118	-10.705747	18.511189	94.276154	45.723381	7.63286	98.203827	44.816391	36.282497	96.747498	45.269886	21.9576785	97.4756625	-66.68138	15.0646995	91.0766455
-17.991953	40.004261	93.557159	-10.679462	18.524078	94.380165	45.762096	7.615182	98.223106	44.883419	36.280857	96.946297	45.3227575	21.9480195	97.5847015	-66.6816815	15.1001365	91.1756285
-17.107903	40.228123	93.720589	-10.656912	18.554661	94.448586	45.78429	7.615423	98.225594	44.934376	36.306889	97.082146	45.359333	21.961156	97.65387	-66.673157	15.148166	91.243302
-16.19899	40.480171	93.902344	-10.635356	18.590105	94.53595	45.800789	7.621372	98.212166	44.985718	36.315796	97.257004	45.3932535	21.968584	97.734585	-66.6639655	15.211626	91.337315
-15.37331	40.666782	94.103615	-10.591595	18.623117	94.598297	45.814247	7.633163	98.21019	45.022434	36.328728	97.478249	45.4183405	21.9809455	97.8442195	-66.6015305	15.2652885	91.3523745
-14.495765	40.817059	94.34314	-10.580124	18.653753	94.663895	45.827396	7.64212	98.21701	45.061733	36.364807	97.700172	45.4445645	22.0034635	97.958591	-66.6048125	15.3040425	91.369199
-13.62545	41.023132	94.540787	-10.570273	18.695908	94.744171	45.845032	7.655401	98.256317	45.115368	36.403545	97.904449	45.4802	22.029473	98.080383	-66.620746	15.362343	91.407959
-12.692266	41.178192	94.747322	-10.561256	18.77751	94.823311	45.869549	7.694033	98.335533	45.136112	36.431431	98.147079	45.5028305	22.062732	98.241306	-66.6253425	15.492288	91.405316
-11.455277	41.343231	95.01638	-10.583153	18.865255	94.966118	45.894413	7.779587	98.437241	45.179768	36.521801	98.435989	45.5370905	22.150694	98.436615	-66.7033965	15.579816	91.495621
-10.620297	41.367371	95.198006	-10.587856	18.930731	95.044029	45.901505	7.857688	98.504997	45.189999	36.567001	98.608765	45.545752	22.2123445	98.556881	-66.721464	15.6491175	91.531177
-9.753564	41.429768	95.312523	-10.589054	19.030109	95.114296	45.923744	7.92418	98.567741	45.187931	36.630325	98.745712	45.5558375	22.2772525	98.6567265	-66.7339455	15.7829655	91.5718655
-8.859657	41.421803	95.424942	-10.601346	19.098892	95.188828	45.956154	8.005535	98.651779	45.19072	36.7155	98.862923	45.573437	22.3605175	98.757351	-66.776129	15.8372665	91.620305
-8.035438	41.375923	95.588379	-10.598517	19.138918	95.294884	45.981014	8.070677	98.766563	45.1805	36.765358	99.008545	45.580757	22.4180175	98.887554	-66.777791	15.8598185	91.702214
-7.275351	41.305027	95.73336	-10.604383	19.185528	95.425835	46.013771	8.107269	98.900612	45.190815	36.811733	99.162689	45.602293	22.459501	99.0316505	-66.811059	15.911555	91.8200195
-6.441527	41.137997	95.839867	-10.612428	19.242567	95.561203	46.029942	8.113064	99.028603	45.231236	36.843269	99.309471	45.630589	22.4781665	99.169037	-66.855445	16.0069675	91.953369
-5.185319	40.890759	96.045876	-10.58939	19.246254	95.726105	46.044971	8.078268	99.222687	45.27309	36.834442	99.53669	45.6590305	22.456355	99.3796885	-66.8378105	16.036153	92.0725215
-4.411945	40.662853	96.182724	-10.584727	19.263977	95.829895	46.055553	8.043732	99.328873	45.318565	36.80991	99.652161	45.687059	22.426821	99.490517	-66.856513	16.101133	92.169273
-3.677688	40.407879	96.26194	-10.597319	19.277431	95.900154	46.038994	8.020951	99.454437	45.331093	36.832047	99.769669	45.6850435	22.426499	99.612053	-66.8796815	16.128363	92.188255
-2.914512	40.055664	96.281273	-10.61547	19.302017	95.949341	46.046047	8.006406	99.552742	45.371223	36.779816	99.805138	45.708635	22.393111	99.67894	-66.939575	16.210923	92.219742
-2.136761	39.720448	96.29718	-10.633845	19.312065	95.988373	46.047543	8.001466	99.641975	45.364513	36.786785	99.843239	45.706028	22.3941255	99.742607	-66.973718	16.2300045	92.234139
-1.412112	39.332085	96.283859	-10.656334	19.325212	96.002007	46.040413	8.01122	99.726112	45.337509	36.796345	99.866501	45.688961	22.4037825	99.7963065	-67.001629	16.2466415	92.2077075
-0.724836	38.918182	96.276299	-10.693368	19.34371	96.00325	46.015125	8.016603	99.793022	45.283424	36.819668	99.877876	45.6492745	22.4181355	99.835449	-67.0360105	16.2692845	92.171051
0.249992	38.228374	96.217896	-10.77877	19.349047	96.026314	45.945297	8.022513	99.870071	45.213581	36.816826	99.863274	45.579439	22.4196695	99.8666725	-67.136979	16.2784245	92.1859555
0.919219	37.694324	96.235222	-10.795803	19.314878	96.030098	45.90984	8.023002	99.897263	45.157204	36.802986	99.850937	45.533522	22.412994	99.8741	-67.125128	16.216762	92.186096
1.54579	37.148983	96.190681	-10.846316	19.291267	96.03614	45.846539	8.020013	99.934479	45.12466	36.802048	99.793144	45.4855995	22.4110305	99.8638115	-67.1782315	16.1715035	92.2084685
2.123072	36.575371	96.166939	-10.913152	19.268089	96.037971	45.799137	8.024169	99.961548	45.05558	36.801708	99.73143	45.4273585	22.4129385	99.846489	-67.2536625	16.1232395	92.229453
2.669392	35.985126	96.104279	-10.988446	19.251276	96.036057	45.727829	8.028438	99.985466	44.962189	36.794563	99.651566	45.345009	22.4115005	99.818516	-67.321901	16.0910515	92.253598
3.198352	35.371765	96.023537	-11.055825	19.238459	96.035446	45.670242	8.02254	100.000237	44.868088	36.778236	99.519539	45.269165	22.400388	99.759888	-67.380815	16.07653	92.311004
3.760175	34.722324	95.940651	-11.151769	19.20097	96.023315	45.596706	8.006193	99.971146	44.753174	36.762791	99.359665	45.17494	22.384492	99.6654055	-67.478478	16.017448	92.3812245
4.556628	33.711113	95.79908	-11.284894	19.142822	95.988724	45.459385	7.938006	99.860832	44.59285	36.688988	99.07515	45.0261175	22.313497	99.467991	-67.5959055	15.972147	92.509457
5.018754	33.044613	95.667282	-11.39735	19.087875	95.95488	45.335434	7.879125	99.771103	44.458183	36.634026	98.893013	44.8968085	22.2565755	99.332058	-67.6915085	15.9191745	92.577702
5.486966	32.311661	95.565239	-11.522703	19.041101	95.918144	45.19537	7.813247	99.712547	44.289711	36.545269	98.767418	44.7425405	22.179258	99.2399825	-67.7879465	15.902944	92.5963055
5.960129	31.566721	95.531548	-11.67389	19.010214	95.910736	45.045063	7.743474	99.703232	44.139668	36.460552	98.724442	44.5923655	22.102013	99.213837	-67.9401455	15.918415	92.607635
6.357213	30.862215	95.515511	-11.814826	18.926571	95.906067	44.90852	7.658981	99.72081	43.989105	36.375217	98.74472	44.4488125	22.017099	99.232765	-68.0784645	15.836043	92.579369
6.737904	30.174858	95.586571	-11.98547	18.872337	95.926422	44.760674	7.565726	99.758125	43.852177	36.30405	98.841881	44.3064255	21.934888	99.300003	-68.2773655	15.809786	92.552841
7.119946	29.41502	95.619026	-12.155088	18.811087	95.954521	44.632645	7.481104	99.808701	43.723972	36.223721	98.970947	44.1783085	21.8524125	99.389824	-68.4884845	15.7697615	92.519218
7.722971	28.264332	95.761421	-12.319163	18.746527	96.002869	44.487591	7.341396	99.860611	43.576912	36.141907	99.205765	44.0322515	21.7416515	99.533188	-68.6705775	15.7514025	92.47255
8.085438	27.519897	95.841881	-12.403705	18.707699	96.040062	44.417019	7.272815	99.903259	43.514317	36.102276	99.386108	43.965668	21.6875455	99.6446835	-68.773078	15.7278525	92.4354405
8.43272	26.809294	95.924988	-12.42849	18.705353	96.073822	44.40984	7.218328	99.914673	43.500504	36.06953	99.55864	43.955172	21.643929	99.7366565	-68.812152	15.766777	92.4109875
8.759209	26.083305	95.986542	-12.47816	18.723005	96.084099	44.394047	7.188596	99.953735	43.502148	36.059402	99.721039	43.9480975	21.623999	99.837387	-68.9044175	15.822011	92.330811
9.098517	25.29957	96.020462	-12.465771	18.721443	96.051018	44.405182	7.183023	99.985634	43.518551	36.067043	99.897957	43.9618665	21.625033	99.9417955	-68.8934085	15.817853	92.1602405
9.424421	24.483181	96.012802	-12.454565	18.742382	95.998558	44.434174	7.194885	100.013374	43.540932	36.082989	100.044121	43.987553	21.638937	100.0287475	-68.896683	15.845827	91.9683685
9.709529	23.674278	95.994034	-12.438845	18.78054	95.906738	44.486118	7.22463	100.02314	43.568073	36.126167	100.16024	44.0270955	21.6753985	100.09169	-68.9047855	15.8856815	91.721786
10.095278	22.49856	95.893578	-12.361698	18.86644	95.770554	44.565929	7.281302	100.07135	43.590065	36.188622	100.34642	44.077997	21.734962	100.208885	-68.801393	15.997918	91.332223
10.305344	21.6266	95.830002	-12.319862	18.883635	95.673431	44.637665	7.324605	100.125374	43.62516	36.228771	100.445389	44.1314125	21.776688	100.2853815	-68.7711365	15.990582	91.0614805
10.525464	20.702671	95.774635	-12.282837	18.920794	95.603539	44.671738	7.387074	100.210144	43.65696	36.282837	100.532387	44.164349	21.8349555	100.3712655	-68.730023	16.0066325	90.8358125
10.665057	19.757881	95.741081	-12.232598	18.958073	95.550552	44.737835	7.446295	100.289177	43.660534	36.305351	100.579819	44.1991845	21.875823	100.434498	-68.6643805	16.040323	90.666606
10.796272	18.871849	95.656662	-12.191114	19.001509	95.487427	44.791592	7.500668	100.366959	43.650703	36.320339	100.624252	44.2211475	21.9105035	100.4956055	-68.6033755	16.0925145	90.4792485
10.858187	17.883549	95.577637	-12.164453	19.041447	95.419991	44.846615	7.546711	100.435814	43.637356	36.33231	100.581337	44.2419855	21.9395105	100.5085755	-68.5708915	16.1433835	90.3314065
10.928578	16.819843	95.499657	-12.15009	19.058332	95.367691	44.879677	7.600003	100.485146	43.607784	36.31464	100.49173	44.2437305	21.9573215	100.488438	-68.5439105	16.1593425	90.246944
10.922634	15.269828	95.336716	-12.096681	19.071268	95.230759	44.914856	7.639071	100.506195	43.539417	36.256416	100.301971	44.2271365	21.9477435	100.404083	-68.4204985	16.1947925	90.057435
10.837142	14.246689	95.201584	-12.070104	19.053537	95.120148	44.917057	7.643137	100.460983	43.513454	36.201504	100.092827	44.2152555	21.9223205	100.276905	-68.3554635	16.1847535	89.963391
10.756702	13.121605	95.054382	-12.025373	19.017866	94.987419	44.918251	7.622351	100.388336	43.50106	36.107719	99.85714	44.2096555	21.865035	100.122738	-68.2604015	16.170697	89.8521
10.58354	12.028103	94.887863	-12.024357	18.969217	94.831017	44.941933	7.556495	100.293442	43.500034	36.031399	99.608887	44.2209835	21.793947	99.9511645	-68.2696975	16.144487	89.7108695
10.432089	10.861562	94.722923	-11.994657	18.882032	94.696075	44.95882	7.458817	100.183449	43.489429	35.924072	99.334564	44.2241245	21.6914445	99.7590065	-68.2134385	16.0726195	89.6331435
10.187464	9.780123	94.560989	-11.95652	18.805845	94.536186	44.972389	7.361352	100.066498	43.54092	35.822308	98.979652	44.2566545	21.59183	99.523075	-68.1696945	16.01986	89.549297
9.921883	8.592649	94.43058	-11.929115	18.745502	94.388596	44.998207	7.267379	99.927124	43.545151	35.703907	98.639702	44.271679	21.485643	99.283413	-68.129909	16.005361	89.493779
9.430228	6.975578	94.258812	-11.835433	18.59828	94.149963	45.041512	7.112752	99.720604	43.512077	35.498783	98.096245	44.2767945	21.3057675	98.9084245	-67.9476605	15.8907925	89.3915015
9.08831	5.888139	94.13607	-11.773933	18.503546	94.004944	45.05909	7.016114	99.587357	43.502754	35.347725	97.733963	44.280922	21.1819195	98.66066	-67.828788	15.8251725	89.349228
8.693172	4.871359	94.067932	-11.7201	18.404432	93.865662	45.089321	6.885257	99.473152	43.505318	35.205292	97.383842	44.2973195	21.0452745	98.428497	-67.7375195	15.7635895	89.302827
8.231211	3.83794	94.042351	-11.670346	18.289366	93.758606	45.117752	6.754209	99.372574	43.510624	35.041599	97.092957	44.314188	20.897904	98.2327655	-67.65488	15.680828	89.2844465
7.759045	2.853908	94.025002	-11.622559	18.177019	93.68	45.131104	6.58541	99.283493	43.507599	34.851765	96.88652	44.3193515	20.7185875	98.0850065	-67.5644695	15.6354505	89.2749935
7.286592	1.886819	93.999008	-11.60318	18.031471	93.613846	45.127857	6.389871	99.212975	43.546494	34.652405	96.70929	44.3371755	20.521138	97.9611325	-67.5435355	15.541804	89.2665595
6.739249	1.019617	93.974525	-11.573629	17.904312	93.565796	45.119709	6.189447	99.12542	43.568932	34.445408	96.601471	44.3443205	20.3174275	97.8634455	-67.4915785	15.4911965	89.2681465
5.872234	-0.294262	93.872841	-11.559934	17.696354	93.487511	45.067078	5.8701	98.954475	43.60556	34.135674	96.567566	44.336319	20.002887	97.7610205	-67.456187	15.389821	89.2140015
5.272491	-1.07989	93.729324	-11.545142	17.568972	93.435844	45.044209	5.665669	98.82338	43.625095	33.946533	96.561852	44.334652	19.806101	97.692616	-67.424936	15.331843	89.179072
4.687131	-1.807086	93.580963	-11.555655	17.454012	93.374702	44.982079	5.507995	98.682098	43.649612	33.776264	96.596786	44.3158455	19.6421295	97.639442	-67.4271555	15.2658945	89.109962
4.044943	-2.473812	93.413994	-11.539334	17.389479	93.305687	44.870289	5.382028	98.571716	43.671921	33.655441	96.634964	44.271105	19.5187345	97.60334	-67.349773	15.2602235	89.008034
3.383716	-3.05996	93.24781	-11.533664	17.342897	93.238136	44.81609	5.286523	98.4599	43.69775	33.578133	96.648445	44.25692	19.432328	97.5541725	-67.324248	15.253466	88.9220995
2.638527	-3.616136	93.078957	-11.542277	17.324497	93.173042	44.776733	5.237017	98.361847	43.715088	33.523144	96.656868	44.2459105	19.3800805	97.5093575	-67.3304645	15.2689135	88.8367265
1.882405	-4.087676	92.957878	-11.533385	17.320425	93.115486	44.770412	5.234828	98.278648	43.711563	33.524239	96.644753	44.2409875	19.3795335	97.4617005	-67.3077575	15.2613165	88.7692715
0.746027	-4.669017	92.795525	-11.537506	17.361753	93.030914	44.783585	5.296039	98.172813	43.67276	33.599072	96.561401	44.2281725	19.4475555	97.367107	-67.3031845	15.2759505	88.694721
-0.043249	-5.022661	92.71273	-11.52736	17.404993	92.973969	44.800369	5.362743	98.105347	43.641964	33.67424	96.437111	44.2211665	19.5184915	97.271229	-67.2758865	15.2914945	88.676709
-0.884916	-5.341292	92.659531	-11.514612	17.412178	92.920891	44.824474	5.436783	98.029152	43.602127	33.736778	96.308174	44.2133005	19.5867805	97.168663	-67.2425245	15.2375755	88.673119
-1.71212	-5.654678	92.620766	-11.500776	17.433561	92.862366	44.825638	5.498541	97.956802	43.53511	33.797997	96.206696	44.180374	19.648269	97.081749	-67.181926	15.218853	88.642983
-2.533091	-5.934407	92.541542	-11.499393	17.409264	92.816711	44.829647	5.517771	97.902679	43.496769	33.81992	96.123863	44.163208	19.6688455	97.013271	-67.161994	15.1496825	88.620151
-3.359136	-6.179409	92.460739	-11.510571	17.356329	92.779808	44.826366	5.503475	97.858742	43.478565	33.811836	96.098763	44.1524655	19.6576555	96.9787525	-67.1736075	15.0550025	88.5808635
-4.208338	-6.402388	92.344193	-11.520685	17.284292	92.738045	44.820873	5.435403	97.820976	43.473427	33.768887	96.102943	44.14715	19.602145	96.9619595	-67.18852	14.966439	88.5141305
-5.573378	-6.693404	92.202873	-11.538061	17.13493	92.6567	44.795265	5.297769	97.753685	43.465744	33.632488	96.121887	44.1305045	19.4651285	96.937786	-67.2066265	14.8047315	88.375614
-6.464201	-6.85381	92.076965	-11.551563	17.016035	92.60775	44.771626	5.190336	97.714653	43.452446	33.576099	96.167389	44.112036	19.3832175	96.941021	-67.215162	14.6488525	88.274479
-7.341329	-6.930636	91.965736	-11.556817	16.916376	92.560127	44.748039	5.069378	97.677879	43.489994	33.439793	96.1558	44.1190165	19.2545855	96.9168395	-67.2326505	14.5781665	88.2034145
-8.195649	-7.053071	91.853241	-11.53804	16.822575	92.52755	44.718666	4.95333	97.640038	43.507984	33.310108	96.164894	44.113325	19.131719	96.902466	-67.189405	14.513431	88.152634
-9.12741	-7.110234	91.784927	-11.522452	16.718044	92.511093	44.706257	4.853678	97.602219	43.537254	33.198391	96.192451	44.1217555	19.0260345	96.897335	-67.1666595	14.4100535	88.124851
-10.06092	-7.167832	91.701836	-11.498944	16.605749	92.494133	44.703873	4.7468	97.554138	43.570683	33.085491	96.204865	44.137278	18.9161455	96.8795015	-67.135166	14.2953525	88.1087645
-10.945127	-7.204122	91.600914	-11.45598	16.526199	92.47702	44.707409	4.666439	97.465912	43.626518	32.998093	96.189812	44.1669635	18.832266	96.827862	-67.0789235	14.220132	88.126178
-12.256912	-7.187737	91.419525	-11.390289	16.376131	92.423019	44.684006	4.615078	97.263824	43.690815	32.876644	96.131256	44.1874105	18.745861	96.69754	-66.9679885	14.006401	88.148498
-13.202917	-7.137003	91.299774	-11.330468	16.282574	92.363892	44.64949	4.599516	97.074928	43.728195	32.782204	96.035622	44.1888425	18.69086	96.555275	-66.8497785	13.874288	88.172509
-14.150884	-7.085535	91.19326	-11.263211	16.189198	92.296806	44.594738	4.583441	96.831169	43.774349	32.709637	95.87648	44.1845435	18.646539	96.3538245	-66.7109655	13.731857	88.2397875
-15.022035	-6.988524	91.031197	-11.212171	16.101009	92.189705	44.559269	4.558661	96.543571	43.808239	32.624569	95.630112	44.183754	18.591615	96.0868415	-66.608096	13.610403	88.2925685
-15.915834	-6.833559	90.907494	-11.140128	15.995516	92.062653	44.542187	4.510474	96.238312	43.835342	32.528572	95.307121	44.1887645	18.519523	95.7727165	-66.4690205	13.471509	88.3525895
-16.808212	-6.75005	90.77388	-11.088586	15.932916	91.924019	44.53936	4.44999	95.93586	43.839378	32.469482	94.967094	44.189369	18.459736	95.451477	-66.366541	13.406096	88.396561
-17.709774	-6.581044	90.724197	-11.060678	15.846645	91.787743	44.530418	4.386385	95.66494	43.833267	32.404907	94.603233	44.1818425	18.395646	95.1340865	-66.3031985	13.297644	88.4413995
-18.993286	-6.312378	90.646835	-11.04824	15.72566	91.60215	44.521748	4.257147	95.333138	43.796505	32.296978	94.069145	44.1591265	18.2770625	94.7011415	-66.2556065	13.1742575	88.5031585
-19.834314	-6.069591	90.665512	-11.050934	15.616936	91.485802	44.497581	4.160169	95.147804	43.750507	32.217861	93.739059	44.124044	18.189015	94.4434315	-66.225912	13.044857	88.5281725
-20.730125	-5.854441	90.654778	-11.082729	15.514188	91.384048	44.468349	4.050124	94.978951	43.712151	32.113396	93.423363	44.09025	18.08176	94.201157	-66.255708	12.946616	88.566939
-21.558958	-5.564183	90.618538	-11.102111	15.395124	91.297089	44.414494	3.936469	94.842491	43.657661	32.002136	93.13298	44.0360775	17.9693025	93.9877355	-66.2402995	12.8209455	88.6064425
-22.421827	-5.287201	90.636703	-11.139432	15.250397	91.191048	44.36232	3.800042	94.710876	43.592186	31.876183	92.861809	43.977253	17.8381125	93.7863425	-66.256117	12.6626815	88.5957535
-23.248762	-4.971313	90.567223	-11.185328	15.086036	91.071526	44.32653	3.679419	94.580559	43.515991	31.760872	92.61483	43.9212605	17.7201455	93.5976945	-66.2919165	12.4519265	88.5453575
-24.006037	-4.62706	90.468735	-11.233934	14.919504	90.944237	44.291267	3.519012	94.437416	43.455063	31.654247	92.370445	43.873165	17.5866295	93.4039305	-66.341033	12.2523785	88.4845435
-25.132933	-4.078187	90.229454	-11.284625	14.636938	90.678604	44.214951	3.283499	94.160973	43.353771	31.439928	92.007004	43.784361	17.3617135	93.0839885	-66.353611	11.9121625	88.2732195
-25.913828	-3.675373	90.055588	-11.310358	14.439644	90.496918	44.164955	3.129462	93.927834	43.307365	31.262779	91.750374	43.73616	17.1961205	92.839104	-66.356876	11.6831675	88.154732
-26.566807	-3.232214	89.872978	-11.314156	14.23794	90.317619	44.094124	2.979594	93.68998	43.246925	31.078117	91.51873	43.6705245	17.0288555	92.604355	-66.2988365	11.4470245	88.030883
-27.233162	-2.696372	89.713585	-11.307067	14.071633	90.166718	44.034824	2.824775	93.479118	43.2061	30.891758	91.356743	43.620462	16.8582665	92.4179305	-66.234596	11.2849995	87.9155055
-27.817144	-2.160239	89.587524	-11.298982	13.896327	90.070557	43.984921	2.681108	93.346252	43.206753	30.747805	91.256943	43.595837	16.7144565	92.3015975	-66.193801	11.0781975	87.8395165
-28.43045	-1.560818	89.510628	-11.305012	13.759872	90.013466	43.981319	2.543901	93.273773	43.236645	30.634542	91.227417	43.608982	16.5892215	92.250595	-66.219006	10.9305225	87.776337
-28.983345	-0.945607	89.470139	-11.286575	13.654309	89.996925	44.00058	2.4223	93.246605	43.256199	30.553177	91.274681	43.6283895	16.4877385	92.260643	-66.2015395	10.8208795	87.733207
-29.738811	0.089251	89.381317	-11.272525	13.548539	90.006432	44.03709	2.2697	93.295326	43.31765	30.447748	91.434921	43.67737	16.358724	92.3651235	-66.22242	10.738354	87.6477405
-30.195225	0.80746	89.363762	-11.249474	13.470866	90.065552	44.065048	2.178535	93.355255	43.39893	30.376175	91.597206	43.731989	16.277355	92.4762305	-66.230937	10.664377	87.6548735
-30.62269	1.601897	89.34671	-11.222868	13.426478	90.118782	44.084789	2.079664	93.447151	43.451656	30.302656	91.823128	43.7682225	16.19116	92.6351395	-66.2139585	10.661796	87.6024245
-31.065205	2.373016	89.339256	-11.202704	13.393683	90.174194	44.104652	1.962081	93.596878	43.547119	30.215061	92.070976	43.8258855	16.088571	92.833927	-66.2312935	10.698795	87.514461
-31.444204	3.176126	89.376053	-11.179696	13.364336	90.279816	44.167881	1.849994	93.779831	43.623619	30.157406	92.344955	43.89575	16.0037	93.062393	-66.255142	10.724972	87.497239
-31.80303	3.995251	89.434853	-11.159011	13.333626	90.40316	44.224445	1.737406	93.980217	43.70726	30.085415	92.631073	43.9658525	15.9114105	93.305645	-66.2838745	10.7558415	87.500675
-32.084225	4.85916	89.474182	-11.147417	13.281475	90.530159	44.261921	1.610771	94.179245	43.790962	30.02021	92.913025	44.0264415	15.8154905	93.546135	-66.3212755	10.7474595	87.514183
-32.587395	6.10795	89.640778	-11.129189	13.166549	90.750862	44.319435	1.430583	94.443382	43.92173	29.913473	93.310318	44.1205825	15.672028	93.87685	-66.3789605	10.66107	87.624874
-32.809677	6.94425	89.749077	-11.121316	13.09141	90.892647	44.331219	1.336214	94.62442	43.971268	29.856375	93.5476	44.1512435	15.5962945	94.08601	-66.3938755	10.5865255	87.699284
-33.066593	7.800219	89.804337	-11.104136	13.038174	90.990738	44.350521	1.24922	94.789421	44.007278	29.795895	93.726479	44.1788995	15.5225575	94.25795	-66.3871715	10.5537905	87.723526
-33.256157	8.680079	89.871391	-11.116039	12.988222	91.080544	44.359791	1.166695	94.914154	44.003326	29.731411	93.833069	44.1815585	15.449053	94.3736115	-66.4136365	10.527391	87.7874765
-33.493919	9.54012	89.975647	-11.123431	12.906543	91.162285	44.341259	1.104362	95.010811	43.969982	29.661379	93.911644	44.1556205	15.3828705	94.4612275	-66.4024825	10.4302155	87.8633425
-33.689198	10.383798	90.060379	-11.153897	12.84406	91.226677	44.309845	1.048849	95.074104	43.953987	29.587725	93.945679	44.131916	15.318287	94.5098915	-66.43971	10.369833	87.9434625
-33.820267	11.248229	90.198311	-11.180888	12.760212	91.327843	44.272812	0.974614	95.094604	43.912804	29.513863	93.970543	44.092808	15.2442385	94.5325735	-66.454584	10.2761855	88.1231125
-34.002438	12.590434	90.375565	-11.218151	12.619019	91.482857	44.196674	0.849066	95.105957	43.859779	29.388519	94.018417	44.0282265	15.1187925	94.562187	-66.4645285	10.1192455	88.403527
-34.10659	13.457569	90.598724	-11.253088	12.513438	91.626152	44.14109	0.758679	95.0951	43.838768	29.305986	94.021706	43.989929	15.0323325	94.558403	-66.496105	9.9945435	88.693901
-34.185005	14.316628	90.783516	-11.275881	12.401841	91.773598	44.093948	0.659562	95.067101	43.809422	29.225468	93.999847	43.951685	14.942515	94.533474	-66.503447	9.861167	89.013722
-34.164745	15.195054	91.058067	-11.303679	12.285507	91.920631	44.038643	0.577319	95.002258	43.758713	29.137796	93.961395	43.898678	14.8575575	94.4818265	-66.506036	9.7134565	89.3594355
-34.111332	16.096785	91.257286	-11.341536	12.153746	92.079185	43.983589	0.493838	94.928055	43.691456	29.0347	93.892487	43.8375225	14.764269	94.410271	-66.5205945	9.543223	89.748099
-34.084919	16.964521	91.505661	-11.353871	12.044415	92.210953	43.940956	0.413922	94.86541	43.621937	28.927317	93.846489	43.7814465	14.6706195	94.3559495	-66.4891885	9.4182105	90.0659565
-34.007324	17.803993	91.689705	-11.388999	11.919978	92.328766	43.911354	0.31238	94.811127	43.575722	28.821144	93.796707	43.743538	14.566762	94.303917	-66.521536	9.273194	90.353615
-33.713959	19.108255	91.920464	-11.424804	11.7529	92.485268	43.852268	0.135399	94.784248	43.504147	28.622631	93.78212	43.6782075	14.379015	94.283184	-66.5278155	9.126785	90.687352
-33.526672	20.036119	91.997375	-11.4305	11.637526	92.577217	43.830688	-0.006578	94.80188	43.479191	28.498167	93.828926	43.6549395	14.2457945	94.315403	-66.5159395	9.0292575	90.839031
-33.275913	20.896778	92.149704	-11.477494	11.493123	92.67527	43.806087	-0.136442	94.860695	43.468719	28.362322	93.939117	43.637403	14.11294	94.399906	-66.592391	8.873306	90.950634
-32.975212	21.738792	92.271492	-11.509716	11.373529	92.792007	43.796497	-0.279189	94.963005	43.467896	28.235832	94.096985	43.6321965	13.9783215	94.529995	-66.6516285	8.7687365	91.054019
-32.616505	22.549196	92.420624	-11.533618	11.231908	92.895927	43.778675	-0.427193	95.079582	43.469727	28.112846	94.275703	43.624201	13.8428265	94.6776425	-66.691437	8.6209895	91.1142115
-32.220821	23.416458	92.508659	-11.563993	11.093937	93.026016	43.772427	-0.584399	95.215698	43.477734	27.982817	94.466957	43.6250805	13.699209	94.8413275	-66.7530665	8.488665	91.2107045
-31.822336	24.202669	92.684921	-11.624865	10.962846	93.149826	43.773075	-0.732652	95.345482	43.479893	27.856482	94.629585	43.626484	13.561915	94.9875335	-66.876214	8.363777	91.3121185
-31.11071	25.361801	92.8713	-11.644501	10.798688	93.316429	43.770203	-0.956472	95.489357	43.477848	27.639597	94.815353	43.6240255	13.3415625	95.152355	-66.9130275	8.2558135	91.480503
-30.509264	26.133017	92.959496	-11.677263	10.718844	93.395744	43.74844	-1.096706	95.583206	43.479542	27.496475	94.92514	43.613991	13.1998845	95.254173	-66.968517	8.2378035	91.537315
-29.965824	26.899025	93.078285	-11.684985	10.637171	93.524521	43.742035	-1.23071	95.68441	43.509846	27.359346	95.033607	43.6259405	13.064318	95.3590085	-66.9959105	8.210024	91.6900335
-29.334057	27.646151	93.189438	-11.722253	10.559047	93.610367	43.737366	-1.360682	95.802208	43.517956	27.248138	95.171722	43.627661	12.943728	95.486965	-67.072167	8.174366	91.733769
-28.767035	28.323334	93.297539	-11.754434	10.507346	93.70929	43.744308	-1.486054	95.951553	43.532841	27.122513	95.343834	43.6385745	12.8182295	95.6476935	-67.1474425	8.1964625	91.7708865
-28.054359	29.016743	93.420273	-11.791196	10.479293	93.795052	43.756935	-1.59791	96.105698	43.544571	27.029196	95.552292	43.650753	12.715643	95.828995	-67.233145	8.242943	91.761109
-27.406719	29.677177	93.515961	-11.832245	10.409979	93.873161	43.764317	-1.715142	96.267517	43.556335	26.942194	95.796097	43.660326	12.613526	96.031807	-67.324816	8.206432	91.714515
-26.219086	30.653671	93.78334	-11.882779	10.380352	94.028214	43.77829	-1.888836	96.519592	43.611656	26.815397	96.183586	43.694973	12.4632805	96.351589	-67.460531	8.2974235	91.704839
-25.518339	31.210821	93.975945	-11.90021	10.375623	94.151489	43.785919	-2.014009	96.691391	43.673882	26.731524	96.448624	43.7299005	12.3587575	96.5700075	-67.5303205	8.3924885	91.7329705
-24.711058	31.766605	94.206627	-11.921029	10.381319	94.283295	43.808857	-2.13014	96.880592	43.742817	26.643785	96.698257	43.775837	12.2568225	96.7894245	-67.617895	8.5058155	91.7771655
-23.886454	32.295296	94.365532	-11.941811	10.403884	94.421799	43.820171	-2.248468	97.069778	43.802826	26.53973	96.908379	43.8114985	12.145631	96.9890785	-67.6951205	8.662137	91.8545195
-22.933874	32.785763	94.479424	-11.923914	10.390291	94.504562	43.850105	-2.359234	97.248146	43.850548	26.439486	97.075737	43.8503265	12.040126	97.1619415	-67.6981545	8.740456	91.8471825
-22.167891	33.259739	94.583862	-11.910975	10.387165	94.616364	43.878593	-2.46505	97.418243	43.878719	26.353207	97.193817	43.878656	11.9440785	97.30603	-67.700606	8.8302515	91.926698
-21.327295	33.62833	94.620796	-11.899515	10.394762	94.685661	43.92289	-2.545036	97.601387	43.894958	26.268393	97.304581	43.908924	11.8616785	97.452984	-67.707954	8.9278455	91.918338
-20.008011	34.162224	94.685181	-11.887204	10.352549	94.822235	43.984093	-2.645418	97.883049	43.873657	26.150841	97.491608	43.928875	11.7527115	97.6873285	-67.703283	8.9523865	91.9571415
-19.08584	34.484245	94.745285	-11.889715	10.301213	94.930527	44.028557	-2.710492	98.075958	43.876301	26.049042	97.659111	43.952429	11.669275	97.8675345	-67.731859	8.933151	91.9935195
-18.200632	34.732113	94.864944	-11.8773	10.239447	95.034248	44.05508	-2.783666	98.274643	43.892311	25.938038	97.868225	43.9736955	11.577186	98.071434	-67.7282955	8.901708	91.997062
-17.311714	34.922504	95.004295	-11.89823	10.187901	95.143982	44.070786	-2.886059	98.465103	43.924896	25.848623	98.095535	43.997841	11.481282	98.280319	-67.794301	8.89452	92.007645
-16.423637	35.09626	95.219688	-11.929837	10.153771	95.266273	44.063847	-2.988714	98.658218	43.963257	25.757196	98.347565	44.013552	11.384241	98.5028915	-67.873226	8.923301	92.0296545
-15.499941	35.232761	95.386307	-11.955192	10.116943	95.356842	44.040482	-3.100101	98.843025	43.982395	25.67145	98.62281	44.0114385	11.2856745	98.7329175	-67.9218225	8.9482115	91.9807665
-14.52858	35.37912	95.592079	-11.981191	10.104567	95.467163	44.027668	-3.210075	99.017624	44.02623	25.592253	98.875931	44.026949	11.191089	98.9467775	-67.989331	9.018045	91.9875485
-13.235993	35.440968	95.862579	-12.004462	10.08582	95.622429	44.002804	-3.333487	99.239578	44.08905	25.492712	99.242516	44.045927	11.0796125	99.241047	-68.054851	9.0920275	92.003811
-12.327946	35.443241	96.064522	-12.033859	10.092087	95.721794	44.003719	-3.379581	99.401581	44.132278	25.463057	99.477196	44.0679985	11.041738	99.4393885	-68.1357165	9.142436	92.0041995
-11.462514	35.398884	96.185509	-12.053806	10.140408	95.807716	44.017838	-3.397954	99.578926	44.163189	25.480402	99.694954	44.0905135	11.041224	99.63694	-68.1981255	9.239592	91.978492
-10.571885	35.343437	96.308342	-12.079494	10.203426	95.897026	44.023499	-3.378126	99.732147	44.189396	25.536406	99.873665	44.1064475	11.07914	99.802906	-68.2654355	9.327712	91.991146
-9.712857	35.236008	96.428093	-12.078128	10.261271	95.994247	44.016312	-3.323462	99.867851	44.194717	25.608253	100.026215	44.1055145	11.1423955	99.947033	-68.2617705	9.3801465	92.041461
-8.960927	35.087891	96.488297	-12.111343	10.317392	96.040649	44.015953	-3.236808	99.971275	44.182323	25.691271	100.09816	44.099138	11.2272315	100.0347175	-68.321824	9.4075525	92.0465805
-8.178849	34.881245	96.56443	-12.140635	10.43043	96.112312	44.006729	-3.152027	100.052223	44.148335	25.77697	100.139999	44.077532	11.3124715	100.096111	-68.358802	9.5483885	92.128513
-6.960071	34.512299	96.574821	-12.207094	10.547913	96.205917	43.965309	-3.029561	100.146317	44.062798	25.879744	100.155235	44.0140535	11.4250915	100.150776	-68.4282415	9.6707345	92.261058
-6.249745	34.202568	96.627396	-12.269666	10.593113	96.275314	43.902615	-2.963959	100.22142	43.990307	25.934965	100.173294	43.946461	11.485503	100.197357	-68.485793	9.700723	92.353271
-5.528083	33.813663	96.659378	-12.371778	10.661756	96.335999	43.85294	-2.916438	100.310898	43.915283	25.984743	100.203979	43.8841115	11.5341525	100.2574385	-68.6276675	9.7893595	92.4145595
-4.861299	33.415203	96.691994	-12.441998	10.69873	96.420982	43.781246	-2.869547	100.418617	43.82896	26.02376	100.274063	43.805103	11.5771065	100.34634	-68.689099	9.8203535	92.495624
-4.182385	32.942081	96.733871	-12.551561	10.728129	96.490753	43.712891	-2.841141	100.539612	43.7495	26.058144	100.360977	43.7311955	11.6085015	100.4502945	-68.8343175	9.8477565	92.5312115
-3.537114	32.429756	96.790192	-12.640524	10.754049	96.542099	43.642265	-2.805236	100.682518	43.669144	26.095591	100.453163	43.6557045	11.6451775	100.5678405	-68.9367525	9.8629205	92.5163575
-2.938154	31.90596	96.847672	-12.740649	10.786723	96.612541	43.571922	-2.766987	100.792503	43.580795	26.141411	100.552658	43.5763585	11.687212	100.6725805	-69.0576565	9.886234	92.5525015
-2.119972	31.067545	96.919571	-12.908442	10.820226	96.705734	43.464733	-2.672901	100.957748	43.4431	26.245138	100.65004	43.4539165	11.7861185	100.803894	-69.2708005	9.8543335	92.607574
-1.563667	30.476442	96.947517	-13.005636	10.884437	96.779358	43.375492	-2.569947	101.046906	43.347851	26.340496	100.688026	43.3616715	11.8852745	100.867466	-69.3729435	9.8835995	92.69125
-1.063328	29.825932	96.971657	-13.116445	10.945137	96.868065	43.298691	-2.454754	101.132713	43.239147	26.4536	100.717606	43.268919	11.999423	100.9251595	-69.501809	9.890851	92.8109705
-0.597798	29.168474	96.993378	-13.225195	11.026699	96.948128	43.224354	-2.317429	101.2369	43.122536	26.575783	100.747154	43.173445	12.129177	100.992027	-69.623835	9.924221	92.904229
-0.176092	28.523689	97.033638	-13.305261	11.128934	97.060028	43.160534	-2.200977	101.333702	43.019035	26.711712	100.757156	43.0897845	12.2553675	101.045429	-69.7003065	10.0025005	93.074627
0.225358	27.852947	97.105064	-13.387282	11.21089	97.179489	43.091309	-2.07161	101.420067	42.923183	26.833391	100.778046	43.007246	12.3808905	101.0990565	-69.78181	10.0408895	93.2599215
0.625748	27.150894	97.156685	-13.467005	11.301081	97.301888	43.016323	-1.942133	101.509178	42.832558	26.947359	100.80246	42.9244405	12.502613	101.155819	-69.8584505	10.099549	93.447957
1.145822	26.00412	97.197411	-13.587481	11.424107	97.453667	42.936485	-1.776662	101.649773	42.703213	27.124187	100.826942	42.819849	12.6737625	101.2383575	-69.994811	10.1744515	93.6689765
1.471693	25.279936	97.26709	-13.659683	11.549672	97.574142	42.851982	-1.660367	101.734779	42.615417	27.239874	100.834671	42.7336995	12.7897535	101.284725	-70.0530655	10.3095905	93.863559
1.730291	24.561264	97.327171	-13.730105	11.611115	97.685944	42.779354	-1.531452	101.826004	42.525688	27.350822	100.843575	42.652521	12.909685	101.3347895	-70.112731	10.312545	94.0370985
1.999668	23.854677	97.358757	-13.819371	11.691171	97.78035	42.72673	-1.419614	101.900505	42.424068	27.483946	100.854706	42.575399	13.032166	101.3776055	-70.214141	10.350176	94.1830945
2.270447	23.070187	97.394157	-13.894497	11.761452	97.856819	42.659325	-1.278542	101.967087	42.325008	27.615118	100.845673	42.4921665	13.168288	101.40638	-70.2811605	10.354616	94.307258
2.470272	22.317297	97.419479	-13.977959	11.828945	97.927872	42.584656	-1.147382	102.039001	42.227848	27.743233	100.8386	42.406252	13.2979255	101.4388005	-70.36217	10.3599645	94.4169435
2.664417	21.583767	97.449234	-14.068468	11.928755	97.983826	42.531212	-1.025355	102.105644	42.128551	27.879854	100.81916	42.3298815	13.4272495	101.462402	-70.4668175	10.4302605	94.50525
2.875513	20.550337	97.493073	-14.180924	12.028625	98.062691	42.431538	-0.852223	102.193405	41.999363	28.062317	100.783943	42.2154505	13.605047	101.488674	-70.5772985	10.452203	94.636708
3.03002	19.832161	97.500435	-14.26335	12.085511	98.100998	42.354385	-0.7532	102.217804	41.914841	28.168201	100.712952	42.134613	13.7075005	101.465378	-70.661313	10.4635215	94.736618
3.144838	19.122124	97.518883	-14.347391	12.103372	98.132813	42.291122	-0.659384	102.217773	41.814693	28.260696	100.632179	42.0529075	13.800656	101.424976	-70.7476895	10.406088	94.84065
3.223978	18.444847	97.540176	-14.411139	12.143006	98.167358	42.23959	-0.583151	102.223099	41.717117	28.328201	100.561523	41.9783535	13.872525	101.392311	-70.8006315	10.413487	94.942405
3.307827	17.811951	97.527275	-14.500022	12.170507	98.19915	42.177269	-0.504051	102.223434	41.611019	28.405676	100.487968	41.894144	13.9508125	101.355701	-70.894188	10.3902015	95.042599
3.321446	17.18792	97.545418	-14.555565	12.176283	98.21936	42.110794	-0.44326	102.209343	41.50119	28.476507	100.410912	41.805992	14.0166235	101.3101275	-70.917122	10.3359425	95.1285925
3.343844	16.584133	97.545914	-14.623491	12.173362	98.237747	42.037117	-0.368305	102.201477	41.385742	28.540997	100.324928	41.7114295	14.086346	101.2632025	-70.9584115	10.260378	95.2122915
3.378308	15.668554	97.541962	-14.744057	12.17672	98.272255	41.93718	-0.241053	102.188217	41.192181	28.652847	100.209198	41.5646805	14.205897	101.1987075	-71.0527945	10.147543	95.3458025
3.346838	15.072261	97.544724	-14.835329	12.172022	98.295662	41.860474	-0.163348	102.189148	41.04892	28.723202	100.142929	41.454697	14.279927	101.1660385	-71.125355	10.064117	95.4252855
3.258892	14.569259	97.565765	-14.942074	12.187643	98.302322	41.768322	-0.097246	102.204338	40.934105	28.771919	100.087524	41.3512135	14.3373365	101.145931	-71.2353615	10.0379495	95.458713
3.220037	14.073857	97.604935	-15.044348	12.197091	98.316818	41.677647	-0.046678	102.215065	40.807285	28.829229	100.073433	41.242466	14.3912755	101.144249	-71.331162	10.0029065	95.489387
3.160075	13.65576	97.623169	-15.15225	12.190609	98.336555	41.594189	-0.024952	102.23185	40.696907	28.842175	100.104187	41.145548	14.4086115	101.1680185	-71.450048	9.9726065	95.5050915
3.053894	13.236525	97.662994	-15.27266	12.183964	98.368645	41.510239	-0.027853	102.249352	40.626534	28.847889	100.151146	41.0683865	14.410018	101.200249	-71.6137065	9.95791	95.537041
2.940906	12.860044	97.702003	-15.335804	12.182512	98.384598	41.412472	-0.052022	102.246071	40.549202	28.837595	100.260185	40.980837	14.3927865	101.253128	-71.652445	9.9722375	95.516068
2.814619	12.298477	97.7537	-15.446931	12.166672	98.431999	41.30724	-0.141042	102.197174	40.492123	28.807861	100.457596	40.8996815	14.3334095	101.327385	-71.7935435	9.9999345	95.536613
2.699795	11.985785	97.802521	-15.504649	12.164741	98.479607	41.236832	-0.222194	102.146484	40.498478	28.775713	100.636246	40.867655	14.2767595	101.391365	-71.876953	10.0527225	95.567849
2.628096	11.562085	97.846771	-15.52492	12.162033	98.528931	41.185017	-0.290037	102.07782	40.515526	28.760593	100.833298	40.8502715	14.235278	101.455559	-71.9001115	10.088788	95.602303
2.507984	11.28496	97.905853	-15.546335	12.173353	98.615433	41.117428	-0.31182	101.988014	40.544971	28.740555	101.030983	40.8311995	14.2143675	101.5094985	-71.9238695	10.1323385	95.7213675
2.390764	10.950928	97.993904	-15.565245	12.192973	98.70977	41.066086	-0.318927	101.915802	40.588642	28.740269	101.252853	40.827364	14.210671	101.5843275	-71.957854	10.175275	95.8352125
2.266895	10.695159	98.058479	-15.583062	12.215235	98.829323	41.023994	-0.330184	101.821472	40.638767	28.767427	101.481201	40.8313805	14.2186215	101.6513365	-71.9975045	10.2118485	96.0073095
2.125378	10.474782	98.146324	-15.603301	12.256346	98.935051	40.984348	-0.326717	101.719139	40.68631	28.808235	101.69104	40.835329	14.240759	101.7050895	-72.041931	10.271933	96.1650125
1.909887	10.169457	98.239845	-15.627234	12.347739	99.099792	40.914326	-0.29561	101.580872	40.759464	28.841415	101.985893	40.836895	14.2729025	101.7833825	-72.091363	10.4225755	96.4162015
1.798672	9.924533	98.288719	-15.637583	12.390356	99.213089	40.868992	-0.258418	101.513901	40.78849	28.884315	102.173355	40.828741	14.3129485	101.843628	-72.103907	10.4677635	96.58255
1.69472	9.653259	98.336624	-15.670636	12.463056	99.327812	40.84145	-0.216363	101.457916	40.80098	28.945494	102.329971	40.821215	14.3645655	101.8939435	-72.162487	10.5615465	96.7616805
1.530764	9.40728	98.359886	-15.674181	12.559973	99.411751	40.829876	-0.129015	101.429276	40.808571	29.013214	102.444099	40.8192235	14.4420995	101.9366875	-72.1675855	10.6778465	96.8868145
1.36767	9.109901	98.399399	-15.689281	12.640829	99.519608	40.827042	-0.018157	101.434288	40.801327	29.11083	102.546707	40.8141845	14.5463365	101.9904975	-72.1927465	10.7353215	97.0487185
1.199219	8.780579	98.437225	-15.710939	12.762889	99.615913	40.835545	0.102287	101.463989	40.762054	29.228624	102.63134	40.7987995	14.6654555	102.0476645	-72.2206775	10.8603225	97.1841615
1.054923	8.397212	98.468163	-15.721347	12.858063	99.678688	40.871368	0.219071	101.517746	40.725243	29.327955	102.709129	40.7983055	14.773513	102.1134375	-72.2409995	10.942613	97.2439385
0.828732	7.681219	98.499268	-15.746071	12.999681	99.76783	40.901966	0.365234	101.61618	40.67543	29.461824	102.803017	40.788698	14.913529	102.2095985	-72.28084	11.085833	97.3260615
0.638099	7.167493	98.493088	-15.761707	13.068983	99.788689	40.922985	0.42851	101.67186	40.647255	29.491844	102.846298	40.78512	14.960177	102.259079	-72.308534	11.177789	97.318299
0.463424	6.649519	98.477768	-15.734447	13.132996	99.796463	40.943142	0.457604	101.738808	40.632153	29.490292	102.901649	40.7876475	14.973948	102.3202285	-72.2565415	11.292044	97.2726975
0.331739	6.079101	98.454163	-15.728155	13.144424	99.801834	40.969448	0.454497	101.790474	40.654514	29.469156	102.923416	40.811981	14.9618265	102.356945	-72.268291	11.3270215	97.246723
0.1379	5.484221	98.437988	-15.694221	13.154089	99.776161	40.978493	0.439295	101.85881	40.699459	29.411018	102.924088	40.838976	14.9251565	102.391449	-72.227418	11.3830215	97.160873
-0.034363	4.817867	98.384422	-15.670289	13.178864	99.718452	41.001396	0.422825	101.926079	40.728855	29.341333	102.914856	40.8651255	14.882079	102.4204675	-72.2057035	11.475649	97.0164365
-0.166654	4.114965	98.296989	-15.631602	13.195316	99.598785	41.042191	0.403028	101.996353	40.772976	29.274839	102.893951	40.9075835	14.8389335	102.445152	-72.1707875	11.5516985	96.752418
-0.509116	3.073881	98.11132	-15.582689	13.269001	99.333588	41.066296	0.365773	102.117195	40.831913	29.230171	102.873886	40.9491045	14.797972	102.4955405	-72.1144825	11.74003	96.1716355
-0.708363	2.338086	97.972282	-15.535912	13.324314	99.162895	41.099937	0.355027	102.175629	40.883389	29.143032	102.804886	40.991663	14.7490295	102.4902575	-72.063487	11.8995985	95.8355325
-0.925206	1.63455	97.840065	-15.473996	13.374259	98.97049	41.141769	0.348612	102.237915	40.921402	29.098251	102.794754	41.0315855	14.7234315	102.5163345	-71.9795775	12.0250865	95.4246455
-1.193861	0.874085	97.655258	-15.423388	13.420822	98.757614	41.212578	0.313776	102.272758	40.991734	29.06827	102.765747	41.102156	14.691023	102.5192525	-71.948932	12.150621	94.9959755
-1.413814	0.086203	97.472725	-15.346	13.498698	98.541328	41.269024	0.293879	102.299416	41.065849	29.036301	102.746078	41.1674365	14.66509	102.522747	-71.8594365	12.332306	94.559909
-1.725668	-0.6934	97.243591	-15.258965	13.557323	98.264641	41.358532	0.264712	102.344604	41.162853	29.019955	102.741005	41.2606925	14.6423335	102.5428045	-71.7786225	12.4723125	93.9864775
-2.039341	-1.455075	96.988205	-15.192531	13.594301	97.997543	41.456001	0.229026	102.33252	41.261543	29.014265	102.695045	41.358772	14.6216455	102.5137825	-71.743834	12.5669565	93.4813035
-2.517441	-2.600916	96.580147	-15.01138	13.697147	97.562943	41.574844	0.250481	102.274384	41.396488	29.007578	102.578796	41.485666	14.6290295	102.42659	-71.508426	12.7652645	92.699296
-2.917663	-3.354595	96.266731	-14.903611	13.758533	97.243011	41.666992	0.245333	102.256584	41.493507	29.036474	102.46875	41.5802495	14.6409035	102.362667	-71.3874715	12.8761625	92.123355
-3.3714	-4.133247	95.997665	-14.787971	13.867119	96.980461	41.768261	0.298278	102.189613	41.565605	29.085632	102.329445	41.666933	14.691955	102.259529	-71.242875	13.042283	91.701393
-3.816144	-4.977539	95.732697	-14.646554	14.006129	96.681198	41.885342	0.389215	102.134171	41.646206	29.132732	102.185249	41.765774	14.7609735	102.15971	-71.058882	13.2512845	91.202686
-4.312138	-5.734657	95.394707	-14.538442	14.104825	96.370285	42.013302	0.438435	102.03582	41.729408	29.197042	102.028671	41.871355	14.8177385	102.0322455	-70.948239	13.3919115	90.7083245
-4.855727	-6.522428	95.058838	-14.391631	14.20134	96.06514	42.122055	0.511151	101.891533	41.822044	29.268042	101.841118	41.9720495	14.8895965	101.8663255	-70.7553115	13.5130835	90.2639545
-5.46804	-7.326406	94.695976	-14.251401	14.279957	95.725929	42.232815	0.593638	101.734985	41.916611	29.344591	101.616798	42.074713	14.9691145	101.6758915	-70.577515	13.5907995	89.7759665
-6.460379	-8.470592	94.204308	-14.064334	14.41039	95.269409	42.396805	0.752476	101.400742	42.057056	29.452341	101.114441	42.2269305	15.1024085	101.2575915	-70.3555985	13.7183715	89.2812265
-7.175223	-9.24556	93.93235	-13.920074	14.529334	94.954231	42.490517	0.905982	101.156509	42.131248	29.542807	100.679161	42.3108825	15.2243945	100.917835	-70.1510305	13.8342735	88.990627
-7.9612	-9.996233	93.747566	-13.808566	14.62939	94.665909	42.573547	1.085398	100.855461	42.18005	29.662022	100.104546	42.3767985	15.37371	100.4800035	-69.9939305	13.88507	88.8518145
-8.805165	-10.730845	93.629395	-13.65708	14.760448	94.356209	42.640602	1.252881	100.496689	42.211887	29.787928	99.384827	42.4262445	15.5204045	99.940758	-69.7404045	14.0004915	88.77166
-9.680715	-11.428985	93.543991	-13.523872	14.885536	94.016495	42.701294	1.431651	100.123596	42.230621	29.883989	98.581207	42.4659575	15.65782	99.3524015	-69.5137015	14.113252	88.6805885
-10.609509	-12.094725	93.563065	-13.426463	15.010428	93.699089	42.746986	1.602935	99.72525	42.236965	29.947609	97.747818	42.4919755	15.775272	98.736534	-69.3449015	14.245584	88.661644
-11.588202	-12.704735	93.592293	-13.33962	15.087329	93.416634	42.754677	1.701815	99.336388	42.27317	29.987326	96.927345	42.5139235	15.8445705	98.1318665	-69.1931635	14.3300875	88.7014015
-13.041322	-13.529709	93.639038	-13.211881	15.112358	93.038734	42.785236	1.725633	98.744064	42.286461	29.976671	95.804939	42.5358485	15.851152	97.2745015	-68.9596105	14.373564	88.8029665
-14.060349	-14.00551	93.656746	-13.132853	15.069983	92.786026	42.800152	1.695991	98.345863	42.307957	29.937214	95.130249	42.5540545	15.8166025	96.738056	-68.8197605	14.3233635	88.833996
-15.104371	-14.418239	93.635246	-13.083781	15.003124	92.564308	42.796558	1.66154	97.956886	42.298805	29.8983	94.515343	42.5476815	15.77992	96.2361145	-68.7152435	14.226328	88.8925015
-16.138138	-14.724042	93.605309	-13.036199	14.93835	92.334656	42.787868	1.616814	97.552872	42.263588	29.855728	93.95282	42.525728	15.736271	95.752846	-68.598126	14.140429	88.916466
-17.150589	-14.977123	93.501411	-13.013705	14.836245	92.130829	42.769901	1.590295	97.163322	42.219578	29.820129	93.445015	42.4947395	15.705212	95.3041685	-68.5221495	13.967278	88.9574895
-18.205891	-15.149839	93.414619	-13.016526	14.771986	91.941956	42.723953	1.561637	96.825714	42.166889	29.769855	93.013756	42.445421	15.665746	94.919735	-68.478473	13.878226	88.964177
-19.244049	-15.169065	93.329842	-12.991966	14.70441	91.801186	42.684788	1.514602	96.505318	42.116871	29.750174	92.633575	42.4008295	15.632388	94.5694465	-68.3847615	13.776432	89.0329255
-20.653011	-15.110906	93.054276	-13.007137	14.607456	91.592392	42.645065	1.422491	96.046898	42.065887	29.731365	92.197586	42.355476	15.576928	94.122242	-68.36975	13.637984	89.062542
-21.705944	-14.897145	92.906578	-13.016068	14.543167	91.479401	42.592136	1.361201	95.764801	42.060673	29.719179	91.957214	42.3264045	15.54019	93.8610075	-68.3585405	13.546144	89.0977945
-22.63098	-14.631094	92.740021	-13.011758	14.501341	91.402489	42.516651	1.318279	95.516708	42.045689	29.697306	91.778358	42.28117	15.5077925	93.647533	-68.304686	13.4948895	89.157445
-23.565071	-14.249788	92.583855	-13.01503	14.466376	91.352325	42.45034	1.292809	95.298401	42.028114	29.694584	91.680161	42.239227	15.4936965	93.489281	-68.269287	13.4390555	89.215369
-24.474977	-13.824222	92.44912	-13.023859	14.463372	91.32608	42.369728	1.262723	95.123512	42.014294	29.693968	91.610291	42.192011	15.4783455	93.3669015	-68.239729	13.4483985	89.2852585
-25.353327	-13.266474	92.347191	-13.041144	14.462362	91.321388	42.291988	1.250102	94.992599	41.991985	29.703989	91.596321	42.1419865	15.4770455	93.29446	-68.2242745	13.4476785	89.348316
-26.188961	-12.6289	92.230392	-13.085196	14.464564	91.341049	42.209175	1.25642	94.889549	41.964634	29.718695	91.616135	42.0869045	15.4875575	93.252842	-68.2572965	13.4415705	89.429256
-27.386627	-11.536342	92.160904	-13.15666	14.501465	91.389496	42.107288	1.263947	94.800987	41.921112	29.760052	91.695206	42.0142	15.5119995	93.2480965	-68.32752	13.4909305	89.5308955
-28.073248	-10.77302	92.103592	-13.221748	14.527176	91.434326	42.031143	1.264549	94.783333	41.86245	29.774548	91.79982	41.9467965	15.5195485	93.2915765	-68.3902925	13.5348035	89.5770755
-28.767305	-9.865868	92.037758	-13.283888	14.553595	91.496727	41.946896	1.250031	94.783607	41.837955	29.764029	91.935966	41.8924255	15.50703	93.3597865	-68.4602015	13.60016	89.6336675
-29.427963	-8.961296	92.003075	-13.341866	14.558207	91.56678	41.875755	1.217185	94.798134	41.834621	29.758314	92.107941	41.855188	15.4877495	93.4530375	-68.53892	13.6286645	89.6805225
-30.074066	-7.986171	91.948868	-13.38368	14.565499	91.645287	41.791801	1.171178	94.828186	41.839203	29.741177	92.298622	41.815502	15.4561775	93.563404	-68.582862	13.6748205	89.72717
-30.607908	-6.992774	91.907478	-13.43529	14.577296	91.746727	41.703423	1.124486	94.858139	41.850681	29.719946	92.498909	41.777052	15.422216	93.678524	-68.647632	13.732376	89.81493
-31.130785	-5.954272	91.82373	-13.478534	14.573275	91.837402	41.624962	1.086149	94.889099	41.85474	29.7551	92.726692	41.739851	15.4206245	93.8078955	-68.696919	13.7259255	89.8669085
-31.871145	-4.281348	91.784637	-13.537534	14.565214	91.917709	41.508167	1.022575	94.948975	41.926208	29.679644	92.970154	41.7171875	15.3511095	93.9595645	-68.7922555	13.7793185	89.8758535
-32.247208	-3.144611	91.692841	-13.569474	14.568784	91.959404	41.4501	0.993396	94.98777	41.949749	29.659578	93.141411	41.6999245	15.326487	94.0645905	-68.8388725	13.811081	89.8542175
-32.577591	-1.993056	91.582794	-13.592857	14.580811	91.980286	41.395916	0.966425	95.023735	41.983467	29.634029	93.299324	41.6896915	15.300227	94.1615295	-68.8754055	13.861395	89.7990425
-32.873615	-0.754839	91.455353	-13.574055	14.589456	91.953064	41.361347	0.939051	95.069519	42.043701	29.612545	93.451691	41.702524	15.275798	94.260605	-68.850634	13.903114	89.645523
-33.196293	0.434765	91.229233	-13.564852	14.609199	91.880379	41.365471	0.913274	95.095566	42.108536	29.603523	93.615417	41.7370035	15.2583985	94.3554915	-68.8667075	13.9599995	89.4052665
-33.402424	1.655164	91.003265	-13.543449	14.617962	91.780403	41.380199	0.89765	95.106461	42.186268	29.618645	93.762032	41.7832335	15.2581475	94.4342465	-68.8701315	13.9777765	89.1265595
-33.54665	2.907952	90.721909	-13.515362	14.626239	91.657326	41.398228	0.903156	95.117966	42.257763	29.629261	93.906548	41.8279955	15.2662085	94.512257	-68.8587195	13.9862695	88.802395
-33.896317	4.826603	90.357513	-13.455369	14.660647	91.451736	41.466774	0.933095	95.124298	42.385731	29.706903	94.087578	41.9262525	15.319999	94.605938	-68.8369905	14.001295	88.297534
-33.990921	6.093713	90.150681	-13.391895	14.726999	91.3367	41.511246	0.981438	95.111771	42.452194	29.756769	94.177559	41.98172	15.3691035	94.644665	-68.76551	14.0848945	88.028735
-34.02491	7.374463	89.973419	-13.353005	14.747169	91.256691	41.564983	1.051393	95.087585	42.511292	29.830996	94.269592	42.0381375	15.4411945	94.6785885	-68.7441475	14.0531435	87.8347935
-34.16832	8.669795	89.904518	-13.301346	14.791803	91.216873	41.617184	1.129804	95.068024	42.59129	29.907846	94.351212	42.104237	15.518825	94.709618	-68.706929	14.064781	87.724128
-34.188454	9.932645	89.893578	-13.240342	14.839361	91.229225	41.66864	1.215837	95.042542	42.644016	29.986372	94.41468	42.156328	15.6011045	94.728611	-68.637012	14.0776175	87.729839
-34.178646	11.170856	89.974304	-13.169917	14.890547	91.28231	41.715546	1.30756	95.000504	42.712791	30.074402	94.480446	42.2141685	15.690981	94.740475	-68.5540025	14.090113	87.824145
-34.210697	12.462285	90.121231	-13.099495	14.927053	91.377403	41.756016	1.37918	94.976212	42.75985	30.159918	94.545341	42.257933	15.769549	94.7607765	-68.456923	14.084557	87.9940295
-34.185436	14.317907	90.402916	-13.062278	14.966244	91.574104	41.813919	1.504948	94.929749	42.782879	30.317944	94.614731	42.298399	15.911446	94.77224	-68.422955	14.021042	88.375968
-34.094845	15.534382	90.60907	-13.03571	15.000892	91.729317	41.842503	1.574968	94.904716	42.807617	30.353058	94.602325	42.32506	15.964013	94.7535205	-68.39648	14.037771	88.7051135
-34.032307	16.787491	90.886894	-13.031775	15.037542	91.890793	41.838303	1.648564	94.891373	42.800026	30.427841	94.631035	42.3191645	16.0382025	94.761204	-68.3827145	14.0368815	89.020382
-33.951752	18.014368	91.185081	-13.055391	15.05277	92.074219	41.836308	1.718253	94.876984	42.775719	30.49601	94.668274	42.3060135	16.1071315	94.772629	-68.4167955	13.9984085	89.375809
-33.800129	19.170261	91.477562	-13.071651	15.050785	92.269829	41.827461	1.770322	94.8517	42.747429	30.552029	94.703186	42.287445	16.1611755	94.777443	-68.430747	13.9403945	89.762215
-33.666973	20.302311	91.784874	-13.079685	15.032269	92.471382	41.797577	1.815238	94.837624	42.709042	30.595768	94.738091	42.2533095	16.205503	94.7878575	-68.4126795	13.859035	90.1549065
-33.473034	21.422789	92.132553	-13.106214	15.019571	92.671783	41.76556	1.877656	94.824776	42.661781	30.642637	94.779099	42.2136705	16.2601465	94.8019375	-68.4260985	13.7789955	90.5416285
-33.152832	23.077394	92.562172	-13.183494	14.965042	92.978172	41.767986	1.955398	94.813225	42.576008	30.705706	94.866325	42.171997	16.330552	94.839775	-68.538985	13.599532	91.116569
-32.87257	24.139393	92.866119	-13.242522	14.953764	93.19313	41.712906	2.018417	94.881142	42.512943	30.755123	94.959953	42.1129245	16.38677	94.9205475	-68.5979685	13.520758	91.4657125
-32.598526	25.144745	93.212631	-13.308491	14.954283	93.405113	41.696198	2.065634	94.95504	42.451805	30.807423	95.068802	42.0740015	16.4365285	95.011921	-68.6909835	13.4720375	91.798305
-32.267467	26.148424	93.515381	-13.389693	14.923343	93.625313	41.657589	2.121796	95.069817	42.392563	30.838356	95.197777	42.025076	16.480076	95.133797	-68.804462	13.36661	92.116829
-31.858803	27.090296	93.788986	-13.440763	14.895566	93.846481	41.633862	2.163914	95.218536	42.294098	30.905216	95.361412	41.96398	16.534565	95.289974	-68.845506	13.256567	92.402988
-31.415167	28.019497	94.059494	-13.526498	14.843348	94.098351	41.617306	2.199446	95.415688	42.251877	30.897301	95.484772	41.9345915	16.5483735	95.45023	-68.9875875	13.1383225	92.746472
-30.898766	28.875818	94.332321	-13.62429	14.841209	94.329269	41.613659	2.240086	95.647842	42.171429	30.919102	95.674751	41.892544	16.579594	95.6612965	-69.141124	13.102824	92.9972415
-30.132507	30.103189	94.715805	-13.73294	14.815985	94.690178	41.646198	2.314421	96.057289	42.0868	30.951187	95.937332	41.866499	16.632804	95.9973105	-69.332379	12.999166	93.3830455
-29.478329	30.876106	94.854439	-13.766644	14.790188	94.930229	41.695957	2.362925	96.363548	42.033951	30.963909	96.112778	41.864954	16.663417	96.238163	-69.398242	12.916959	93.622295
-28.898033	31.588427	95.029907	-13.809238	14.780614	95.156082	41.758366	2.39155	96.680443	42.005093	30.993298	96.261078	41.8817295	16.692424	96.4707605	-69.5002055	12.868804	93.8414035
-28.134871	32.303726	95.121887	-13.821861	14.75008	95.360527	41.822891	2.419265	96.984772	41.994099	31.010363	96.386772	41.908495	16.714814	96.685772	-69.552217	12.785346	94.035282
-27.444017	32.974571	95.287918	-13.823425	14.70147	95.576111	41.906719	2.433167	97.256744	41.992744	31.013548	96.509712	41.9497315	16.7233575	96.883228	-69.5965815	12.6795825	94.268994
-26.662821	33.625607	95.363716	-13.790701	14.650973	95.758842	41.993263	2.42753	97.50782	41.996677	31.039677	96.671234	41.99497	16.7336035	97.089527	-69.576372	12.5683425	94.428157
-25.843031	34.222958	95.473335	-13.767465	14.591273	95.899185	42.079906	2.399044	97.718491	42.062111	30.97728	96.76976	42.0710085	16.688162	97.2441255	-69.6059385	12.494384	94.5542445
-24.505268	35.124962	95.639305	-13.721664	14.466689	96.07338	42.190552	2.339607	97.936432	42.153736	30.927589	96.973488	42.172144	16.633598	97.45496	-69.615472	12.29978	94.6918
-23.537449	35.650768	95.763916	-13.674481	14.397354	96.159348	42.256393	2.299409	98.044662	42.240669	30.897411	97.11882	42.248531	16.59841	97.581741	-69.597493	12.196298	94.736955
-22.613787	36.181252	95.829697	-13.611287	14.330435	96.227142	42.341595	2.262964	98.142296	42.313545	30.870548	97.262718	42.32757	16.566756	97.702507	-69.550144	12.094114	94.751777
-21.565952	36.664841	95.91774	-13.568068	14.295167	96.304932	42.407696	2.252803	98.23159	42.394047	30.852818	97.396729	42.4008715	16.5528105	97.8141595	-69.5370075	12.0375235	94.7957045
-20.5333	37.172737	96.040169	-13.493647	14.263097	96.378052	42.493584	2.265581	98.326668	42.452576	30.855761	97.556854	42.47308	16.560671	97.941761	-69.460374	11.965523	94.814343
-19.438862	37.568195	96.175972	-13.430893	14.244037	96.4851	42.57291	2.300126	98.432556	42.518948	30.866829	97.694382	42.545929	16.5834775	98.063469	-69.407715	11.9045965	94.906731
-18.351954	37.973724	96.275505	-13.367994	14.245276	96.59462	42.675594	2.338607	98.559433	42.567844	30.903894	97.858025	42.621719	16.6212505	98.208729	-69.357707	11.8693015	94.980511
-16.658571	38.576668	96.495697	-13.290712	14.252774	96.805939	42.826054	2.425141	98.813835	42.65873	30.98801	98.151207	42.742392	16.7065755	98.482521	-69.323816	11.7989725	95.129357
-15.447454	38.857212	96.669212	-13.216294	14.29223	96.952248	42.943222	2.482577	98.994209	42.714836	31.036339	98.387573	42.829029	16.759458	98.690891	-69.261617	11.825002	95.213605
-14.282933	39.098274	96.798531	-13.170322	14.327961	97.091919	43.031452	2.509098	99.188927	42.784821	31.09516	98.634056	42.9081365	16.802129	98.9114915	-69.2487805	11.853793	95.2723465
-13.041048	39.340366	96.972244	-13.139129	14.340779	97.22168	43.118919	2.531922	99.363342	42.831234	31.140438	98.877739	42.9750765	16.83618	99.1205405	-69.2533345	11.845378	95.3228195
-11.84853	39.568909	97.198723	-13.095808	14.342991	97.359238	43.208313	2.544716	99.494972	42.894386	31.172705	99.110077	43.0513495	16.8587105	99.3025245	-69.2429655	11.8272715	95.4159515
-10.574503	39.643597	97.363434	-13.068834	14.368526	97.466156	43.266846	2.548442	99.630508	42.949997	31.189997	99.343262	43.1084215	16.8692195	99.486885	-69.2460895	11.8678325	95.445427
-9.266794	39.760563	97.494461	-13.027257	14.405896	97.575394	43.307251	2.541586	99.785492	43.019669	31.182888	99.56472	43.16346	16.862237	99.675106	-69.217974	11.949555	95.475682
-7.393501	39.797928	97.754303	-13.019239	14.488811	97.717384	43.300705	2.557897	100.048828	43.061428	31.183962	99.897987	43.1810665	16.8709295	99.9734075	-69.2195445	12.1066925	95.4613605
-6.117251	39.766209	97.911758	-13.002851	14.547612	97.836517	43.366493	2.565291	100.180588	43.067009	31.184101	100.131058	43.216751	16.874696	100.155823	-69.222453	12.220528	95.517211
-4.827579	39.697063	98.027626	-12.991187	14.60612	97.922157	43.349056	2.595649	100.39151	43.07737	31.200577	100.370117	43.213213	16.898113	100.3808135	-69.195587	12.314127	95.4635005
-3.566076	39.563969	98.164688	-13.011517	14.673736	98.018799	43.383213	2.613312	100.570206	43.083908	31.22747	100.638435	43.2335605	16.920391	100.6043205	-69.2565945	12.427081	95.4332775
-2.269728	39.402534	98.351044	-12.991675	14.731791	98.132423	43.409969	2.639363	100.791809	43.060078	31.269968	100.977859	43.2350235	16.9546655	100.884834	-69.2183735	12.5089165	95.380012
-0.992792	39.14019	98.562508	-13.017837	14.810755	98.256454	43.440659	2.670181	101.057312	43.091789	31.328663	101.328949	43.266224	16.999422	101.1931305	-69.301898	12.622088	95.3197775
0.250037	38.854031	98.839455	-13.039001	14.879161	98.363045	43.478374	2.688335	101.343605	43.145924	31.406408	101.736786	43.312149	17.0473715	101.5401955	-69.390151	12.7109505	95.1858945
2.080447	38.287006	99.240143	-13.052649	14.970957	98.476936	43.554966	2.714459	101.841995	43.228054	31.537125	102.43924	43.39151	17.125792	102.1406175	-69.496808	12.816122	94.8132545
3.311747	37.816177	99.465698	-13.094957	15.069756	98.472046	43.626507	2.739909	102.163986	43.30481	31.633018	102.905693	43.4656585	17.1864635	102.5348395	-69.6555725	12.9530485	94.4092525
4.463344	37.285103	99.711891	-13.109679	15.174888	98.447563	43.671406	2.760472	102.500061	43.337379	31.711308	103.404091	43.5043925	17.23589	102.952076	-69.7237505	13.113886	93.94305
5.628401	36.735802	99.933846	-13.116035	15.282911	98.420319	43.758316	2.796813	102.901268	43.386852	31.809694	103.906418	43.572584	17.3032535	103.403843	-69.804654	13.2625685	93.436795
6.732297	36.053982	100.150551	-13.12392	15.428577	98.368515	43.897182	2.845449	103.274712	43.464699	31.920279	104.426064	43.6809405	17.382864	103.850388	-69.9287805	13.47429	92.886642
7.787638	35.364922	100.356331	-13.091062	15.595865	98.308838	44.041615	2.928015	103.623795	43.524471	32.076454	104.900185	43.783043	17.5022345	104.26199	-69.965167	13.6894955	92.355686
8.797801	34.588768	100.526337	-13.05003	15.737319	98.240807	44.172291	3.001601	103.935432	43.653873	32.134342	105.206238	43.913082	17.5679715	104.570835	-70.013142	13.9066665	91.910779
10.226142	33.256748	100.515701	-12.910136	15.971619	98.067368	44.372669	3.198828	104.237595	43.783421	32.362434	105.519295	44.078045	17.780631	104.878445	-69.898317	14.162607	91.256291
11.077623	32.326015	100.437248	-12.776093	16.133053	97.902664	44.519855	3.340065	104.342247	43.892639	32.508499	105.53125	44.206247	17.924282	104.9367485	-69.758433	14.341824	90.8685795
11.89885	31.34469	100.221237	-12.608407	16.356104	97.671471	44.694107	3.534908	104.347404	44.018784	32.636459	105.411377	44.3564455	18.0856835	104.8793905	-69.5732595	14.6265245	90.4635515
12.628887	30.277061	99.873413	-12.445021	16.525974	97.344734	44.852253	3.733249	104.281929	44.093807	32.828156	105.221581	44.47303	18.2807025	104.751755	-69.363072	14.7712455	89.937713
13.286172	29.217026	99.475769	-12.262654	16.709833	97.006386	45.018051	3.913705	104.12207	44.167259	32.991074	104.897217	44.592655	18.4523895	104.5096435	-69.117963	14.9672765	89.5031285
13.853009	28.061539	99.011749	-12.092428	16.883518	96.652878	45.177944	4.10719	103.88707	44.245575	33.149998	104.47979	44.7117595	18.628594	104.18343	-68.8966155	15.138442	89.122326
14.349789	26.873976	98.538315	-11.908933	17.038725	96.289604	45.334007	4.266425	103.619019	44.284542	33.293941	104.056374	44.8092745	18.780183	103.8376965	-68.6271405	15.297267	88.7415115
14.894176	24.958958	97.920364	-11.644889	17.222975	95.846848	45.553677	4.472626	103.235313	44.427757	33.532871	103.453934	44.990717	19.0027485	103.3446235	-68.280495	15.4432015	88.3490725
15.160383	23.687386	97.560333	-11.482244	17.334276	95.575157	45.686733	4.562176	103.017128	44.573326	33.596809	103.031731	45.1300295	19.0794925	103.0244295	-68.0945175	15.5890595	88.1258845
15.334095	22.307365	97.187218	-11.338017	17.439722	95.323639	45.79916	4.634725	102.803406	44.666653	33.674274	102.682365	45.2329065	19.1544995	102.7428855	-67.9089405	15.7249445	87.9043925
15.432069	20.949203	96.840752	-11.21949	17.523163	95.064774	45.895073	4.691595	102.611832	44.763325	33.716255	102.278206	45.329199	19.203925	102.445019	-67.768179	15.842401	87.684529
15.421456	19.582314	96.504356	-11.114312	17.643032	94.836739	45.978565	4.741051	102.393784	44.824074	33.738934	101.893593	45.4013195	19.2399925	102.1436885	-67.6299435	16.0460715	87.5297895
15.327322	18.150011	96.162231	-11.004575	17.706007	94.619171	46.040134	4.775834	102.160751	44.885048	33.689526	101.516556	45.462591	19.23268	101.8386535	-67.471741	16.179334	87.3996885
15.17281	16.769724	95.852318	-10.918442	17.800703	94.409317	46.081406	4.78488	101.968239	44.951	33.670059	101.155533	45.516203	19.2274695	101.561886	-67.353087	16.3739365	87.256748
14.758428	14.609005	95.439674	-10.816771	17.908291	94.123665	46.137913	4.771996	101.663734	45.026249	33.694603	100.653412	45.582081	19.2332995	101.158573	-67.215623	16.5832825	87.088757
14.409532	13.194606	95.177536	-10.753561	17.978958	93.924103	46.140465	4.739471	101.452568	45.117268	33.558746	100.275978	45.6288665	19.1491085	100.864273	-67.1359885	16.8088075	86.983933
13.944938	11.773287	94.873322	-10.712856	18.021351	93.67865	46.133938	4.686363	101.19207	45.169075	33.473751	99.928894	45.6515065	19.080057	100.560482	-67.0772185	16.962645	86.796818
13.387423	10.356136	94.5308	-10.666433	18.058243	93.400505	46.077503	4.629238	100.914619	45.230247	33.352848	99.55513	45.653875	18.991043	100.2348745	-66.986741	17.125443	86.5661355
12.80325	8.977138	94.216255	-10.654371	18.087309	93.114075	45.998455	4.560058	100.617706	45.249355	33.242222	99.176361	45.623905	18.90114	99.8970335	-66.932647	17.273478	86.3311165
12.100739	7.623583	93.860008	-10.646111	18.107407	92.837685	45.930286	4.506743	100.300385	45.290939	33.138447	98.763359	45.6106125	18.822595	99.531872	-66.9028345	17.392219	86.143498
11.362475	6.243302	93.543861	-10.625874	18.119808	92.5783	45.831871	4.465876	99.984795	45.296062	33.034389	98.339821	45.5639665	18.7501325	99.162308	-66.8157145	17.4894835	85.994292
10.117481	4.30596	93.107185	-10.582502	18.14333	92.266586	45.68877	4.438434	99.464363	45.303562	32.895367	97.683456	45.496166	18.6669005	98.5739095	-66.66117	17.6197595	85.9592625
9.214446	3.013581	92.846298	-10.545125	18.14576	92.063683	45.650085	4.394726	99.127098	45.330078	32.80394	97.194672	45.4900815	18.599333	98.160885	-66.5803315	17.692187	85.966481
8.250708	1.821142	92.617188	-10.495543	18.126724	91.880081	45.678654	4.341212	98.732552	45.328068	32.70079	96.711365	45.503361	18.521001	97.7219585	-66.494447	17.732447	86.0382035
7.234056	0.620777	92.410507	-10.469661	18.099382	91.700783	45.604671	4.297989	98.41803	45.347099	32.626423	96.217354	45.475885	18.462206	97.317692	-66.415207	17.736558	86.083874
6.144225	-0.495431	92.206749	-10.433529	18.047983	91.536339	45.559254	4.222217	98.080864	45.352631	32.515877	95.722145	45.4559425	18.369047	96.9015045	-66.3230005	17.726919	86.1711735
5.042556	-1.614517	92.022202	-10.402546	17.981256	91.380867	45.52491	4.119232	97.708565	45.362259	32.407681	95.249352	45.4435845	18.2634565	96.4789585	-66.2486765	17.6990555	86.2827755
3.868812	-2.640005	91.845802	-10.378229	17.885225	91.213539	45.479595	4.01503	97.34594	45.366566	32.28326	94.78054	45.4230805	18.149145	96.06324	-66.1795385	17.621305	86.363838
2.067407	-4.113842	91.620461	-10.350304	17.742502	91.02253	45.37801	3.84082	96.799812	45.344284	32.091961	94.11171	45.361147	17.9663905	95.455761	-66.061755	17.5186135	86.589299
0.833161	-5.004127	91.443954	-10.379132	17.639128	90.858009	45.314583	3.718454	96.402466	45.336437	31.959665	93.661743	45.32551	17.8390595	95.0321045	-66.083774	17.4391965	86.6839135
-0.411449	-5.841046	91.209175	-10.360168	17.523249	90.678909	45.233128	3.59936	95.984253	45.304291	31.849125	93.244164	45.2687095	17.7242425	94.6142085	-65.9890455	17.3222555	86.7436095
-1.711099	-6.620569	90.942215	-10.364814	17.437559	90.465828	45.162384	3.49131	95.56134	45.278549	31.742355	92.827072	45.2204665	17.6168325	94.194206	-65.9500945	17.2582855	86.73745
-2.978157	-7.308553	90.684143	-10.380458	17.343134	90.243233	45.068256	3.386079	95.137459	45.255627	31.6287	92.445908	45.1619415	17.5073895	93.7916835	-65.9228575	17.1788785	86.6947825
-4.247646	-7.956419	90.432678	-10.363054	17.269798	90.048714	45.008587	3.297648	94.726669	45.243191	31.543583	92.120621	45.125889	17.4206155	93.423645	-65.851997	17.1189805	86.673783
-5.600206	-8.528426	90.212929	-10.372167	17.231974	89.898087	44.88052	3.231444	94.438789	45.241226	31.46216	91.851486	45.060873	17.346802	93.1451375	-65.805207	17.117146	86.6510365
-7.531582	-9.224325	89.969597	-10.383492	17.216696	89.726257	44.785534	3.138277	94.022079	45.186729	31.440386	91.557465	44.9861315	17.2893315	92.789772	-65.7531155	17.1440605	86.662742
-8.840528	-9.631604	89.877258	-10.37972	17.207458	89.652184	44.688156	3.093119	93.810905	45.183147	31.353798	91.348312	44.9356515	17.2234585	92.5796085	-65.6950915	17.1914575	86.7247595
-10.191545	-9.931384	89.83139	-10.411017	17.236204	89.622894	44.601227	3.059843	93.666618	45.156578	31.316317	91.208977	44.8789025	17.18808	92.4377975	-65.7009365	17.284328	86.8079905
-11.465551	-10.191789	89.817268	-10.448859	17.272663	89.60965	44.575153	3.01912	93.530792	45.121078	31.289095	91.112366	44.8481155	17.1541075	92.321579	-65.7458335	17.3912185	86.897721
-12.767671	-10.378849	89.861473	-10.466836	17.293251	89.647408	44.446907	3.01882	93.519852	45.102654	31.265493	91.050102	44.7747805	17.1421565	92.284977	-65.7084525	17.4443455	87.009839
-14.072754	-10.475575	89.959312	-10.511178	17.317558	89.67215	44.37302	3.013735	93.531242	45.052616	31.292116	91.028954	44.712818	17.1529255	92.280098	-65.735174	17.4821905	87.064202
-15.342373	-10.548265	90.07975	-10.533633	17.330503	89.679466	44.332722	3.015026	93.578468	45.041763	31.241327	90.908173	44.6872425	17.1281765	92.2433205	-65.7545085	17.5328295	87.1156115
-17.159719	-10.477497	90.372299	-10.561462	17.346947	89.694725	44.309265	3.022766	93.653183	44.971405	31.22364	90.70446	44.640335	17.123203	92.1788215	-65.763259	17.570691	87.2106285
-18.382858	-10.372803	90.614624	-10.561165	17.332357	89.704842	44.308083	3.028032	93.705978	44.916134	31.193935	90.538666	44.6121085	17.1109835	92.122322	-65.7344385	17.5537305	87.287362
-19.584827	-10.204909	90.835487	-10.573907	17.289175	89.716324	44.298893	3.014946	93.76413	44.879616	31.151312	90.347069	44.5892545	17.083129	92.0555995	-65.7370685	17.495221	87.3770485
-20.731356	-9.910267	91.049156	-10.596636	17.254852	89.732704	44.279938	2.960539	93.807449	44.818771	31.080761	90.174034	44.5493545	17.02065	91.9907415	-65.7426265	17.489054	87.4746665
-21.844477	-9.598184	91.220131	-10.639008	17.175444	89.751884	44.236149	2.895557	93.828377	44.778076	31.000591	90.0187	44.5071125	16.948074	91.9235385	-65.7851285	17.402814	87.5802295
-22.969488	-9.142118	91.289429	-10.698268	17.092628	89.735176	44.180748	2.814229	93.816231	44.736889	30.893494	89.862206	44.4588185	16.8538615	91.8392185	-65.8553545	17.3313945	87.6311335
-24.034386	-8.637988	91.255165	-10.763407	16.995398	89.663513	44.099903	2.720733	93.774826	44.656281	30.854794	89.766426	44.378092	16.7877635	91.770626	-65.904906	17.2030325	87.5564
-25.589674	-7.669566	91.06591	-10.88622	16.876001	89.548531	43.93153	2.595213	93.625107	44.587868	30.696753	89.588402	44.259699	16.645983	91.6067545	-66.032139	17.106019	87.4903075
-26.578135	-6.901435	90.846382	-10.972043	16.80718	89.426262	43.798046	2.535156	93.483604	44.532566	30.645741	89.49733	44.165306	16.5904485	91.490467	-66.109392	17.0239115	87.362057
-27.522915	-6.059693	90.631042	-11.058133	16.77243	89.327293	43.654354	2.493527	93.332085	44.472393	30.602858	89.395714	44.0633735	16.5481925	91.3638995	-66.1796395	16.9966675	87.2906865
-28.438801	-5.106352	90.426773	-11.141154	16.766338	89.223022	43.520481	2.488484	93.175713	44.397198	30.5935	89.291283	43.9588395	16.540992	91.233498	-66.2411475	16.991684	87.212546
-29.321259	-4.082685	90.248779	-11.228703	16.811428	89.141014	43.397781	2.512465	93.044334	44.329227	30.604097	89.183601	43.863504	16.558281	91.1139675	-66.32091	17.064575	87.1680605
-30.1849	-2.918907	90.102242	-11.309827	16.870924	89.089607	43.305321	2.54893	92.956207	44.251003	30.643555	89.103424	43.778162	16.5962425	91.0298155	-66.397816	17.1456055	87.1493985
-30.974558	-1.67824	89.99398	-11.39344	16.966589	89.07412	43.224346	2.614872	92.8946	44.195557	30.715191	89.065407	43.7099515	16.6650315	90.9800035	-66.4968315	17.2681465	87.1682365
-32.112579	0.319536	89.864807	-11.492952	17.122887	89.095406	43.153332	2.727344	92.880829	44.124367	30.845318	89.106674	43.6388495	16.786331	90.9937515	-66.6247535	17.459443	87.1970605
-32.814835	1.735513	89.750748	-11.545263	17.217403	89.149483	43.113327	2.796561	92.905518	44.108929	30.940548	89.188751	43.611128	16.8685545	91.0471345	-66.701654	17.5662515	87.2518315
-33.434021	3.240963	89.661377	-11.592472	17.302572	89.232895	43.076946	2.856736	92.950859	44.103413	31.036469	89.310593	43.5901795	16.9466025	91.130726	-66.7751235	17.6585415	87.335064
-34.060036	4.774202	89.587601	-11.636676	17.35672	89.318253	43.055283	2.911582	92.992188	44.114414	31.114212	89.476448	43.5848485	17.012897	91.234318	-66.8582005	17.700543	87.402188
-34.637009	6.393466	89.488495	-11.681221	17.421024	89.410728	43.016785	2.951287	93.015656	44.136436	31.203192	89.659576	43.5766105	17.0772395	91.337616	-66.9390525	17.7648085	87.48384
-35.116787	8.085832	89.413658	-11.692192	17.490465	89.51799	42.957619	2.988781	93.008034	44.16748	31.281509	89.821869	43.5625495	17.135145	91.4149515	-66.9469335	17.845785	87.6210285
-35.587864	9.842725	89.304153	-11.709469	17.517107	89.598923	42.90377	3.031933	92.9758	44.189365	31.353775	89.989235	43.5465675	17.192854	91.4825175	-66.9655055	17.84136	87.7153285
-36.212639	12.542236	89.223335	-11.769465	17.614998	89.685356	42.799397	3.117245	92.882988	44.187119	31.499159	90.188461	43.493258	17.308202	91.5357245	-67.032188	17.921794	87.8349875
-36.667896	14.429015	89.176361	-11.810287	17.673922	89.726028	42.735474	3.180851	92.80349	44.171734	31.592119	90.318802	43.453604	17.386485	91.561146	-67.074178	17.961359	87.89091
-36.97625	16.292913	89.141151	-11.862862	17.748682	89.771233	42.667061	3.257687	92.730179	44.156071	31.698811	90.424721	43.411566	17.478249	91.57745	-67.13729	18.019115	87.965016
-37.323536	18.254822	89.183456	-11.932362	17.849674	89.817276	42.617157	3.336661	92.623451	44.113335	31.833893	90.528297	43.365246	17.585277	91.575874	-67.22997	18.114071	88.058678
-37.586956	20.180506	89.219223	-12.016826	17.926105	89.883705	42.549774	3.432557	92.507912	44.057346	31.981304	90.651855	43.30356	17.7069305	91.5798835	-67.337212	18.1452795	88.1875265
-37.787342	22.177792	89.341263	-12.11974	18.002611	89.982452	42.454594	3.553652	92.378082	43.980412	32.187767	90.853546	43.217503	17.8707095	91.615814	-67.456983	18.1345125	88.34909
-38.025196	24.161465	89.530334	-12.242152	18.067459	90.106483	42.337414	3.675423	92.242805	43.92886	32.304031	91.042946	43.133137	17.989727	91.6428755	-67.617441	18.145191	88.5700905
-38.202648	27.156506	89.978363	-12.465261	18.144699	90.327301	42.116692	3.869043	92.107269	43.777321	32.553204	91.471519	42.9470065	18.2111235	91.789394	-67.8775285	18.0782745	88.865208
-38.302673	29.083622	90.343513	-12.648678	18.176432	90.510002	41.968136	4.036588	92.050674	43.656864	32.728691	91.799706	42.8125	18.3826395	91.92519	-68.109856	17.9702245	89.094814
-38.362419	30.994862	90.755554	-12.832785	18.210531	90.692253	41.842178	4.221498	92.002754	43.514088	32.898624	92.183372	42.678133	18.560061	92.093063	-68.343703	17.861001	89.291443
-38.377918	32.893925	91.195251	-13.011683	18.221327	90.861908	41.725296	4.360718	91.97776	43.377068	33.056648	92.574257	42.551182	18.708683	92.2760085	-68.574548	17.733971	89.4478075
-38.315666	34.729771	91.679482	-13.188442	18.247362	91.031052	41.615635	4.476936	91.949394	43.240227	33.197636	92.949448	42.427931	18.837286	92.449421	-68.804815	17.657438	89.612683
-38.233665	36.540176	92.178413	-13.34247	18.302561	91.176903	41.485546	4.600569	91.948341	43.111866	33.311192	93.30172	42.298706	18.9558805	92.6250305	-68.983646	17.6492415	89.7287755
-38.100452	38.252182	92.653351	-13.547728	18.383978	91.333458	41.365986	4.718991	91.997101	42.985264	33.435898	93.665817	42.175625	19.0774445	92.831459	-69.271081	17.6905115	89.835457
-37.856339	40.743984	93.458763	-13.822119	18.562807	91.627075	41.212444	4.929114	92.173561	42.772842	33.614807	94.224579	41.992643	19.2719605	93.19907	-69.636881	17.8536535	90.05508
-37.62606	42.304516	93.896736	-13.993322	18.719404	91.828362	41.108166	5.069381	92.388885	42.666943	33.751877	94.577393	41.8875545	19.410629	93.483139	-69.8741985	18.028179	90.173585
-37.382462	43.751549	94.320175	-14.163095	18.878668	92.080345	41.026966	5.230143	92.668114	42.501205	33.94738	94.988777	41.7640855	19.5887615	93.8284455	-70.0902755	18.1685745	90.3322445
-37.127949	45.189526	94.758217	-14.382392	19.057884	92.310532	40.980022	5.391934	92.982414	42.370872	34.079231	95.315376	41.675447	19.7355825	94.148895	-70.440231	18.3801855	90.472169
-36.803673	46.483959	95.116631	-14.555864	19.265488	92.572815	40.92247	5.544474	93.336334	42.233063	34.27869	95.65657	41.5777665	19.911582	94.496452	-70.6894945	18.619394	90.649178
-36.443222	47.691017	95.362808	-14.764489	19.471203	92.793961	40.869122	5.720578	93.71962	42.054455	34.508087	96.028847	41.4617885	20.1143325	94.8742335	-70.9907665	18.8280735	90.7136885
-36.065884	48.782486	95.643906	-14.909691	19.630785	93.039856	40.822575	5.881873	94.084335	41.933208	34.650719	96.317169	41.3778915	20.266296	95.200752	-71.1972735	18.995274	90.87896
-35.403866	50.249283	95.987411	-15.168484	19.882345	93.32122	40.769543	6.083159	94.61367	41.718849	34.896137	96.752068	41.244196	20.489648	95.682869	-71.581164	19.275042	90.959571
-34.934841	51.078968	96.202423	-15.322052	20.030943	93.492775	40.73592	6.195214	94.930214	41.571827	35.05616	97.055443	41.1538735	20.625687	95.9928285	-71.7979775	19.436199	90.9927215
-34.449165	51.768028	96.459755	-15.486998	20.178274	93.61956	40.696686	6.31742	95.206711	41.447876	35.196159	97.352051	41.072281	20.7567895	96.279381	-72.046277	19.5997585	90.959739
-33.898037	52.38834	96.672813	-15.604712	20.299416	93.789169	40.681393	6.448914	95.443817	41.344395	35.348305	97.663704	41.012894	20.8986095	96.5537605	-72.222318	19.7002225	91.0245775
-33.34346	52.899616	96.923523	-15.711292	20.415997	93.875175	40.671505	6.556381	95.62075	41.249043	35.4856	97.924507	40.960274	21.0209905	96.7726285	-72.382858	19.8110035	90.9777215
-32.763882	53.290726	97.135078	-15.79012	20.530752	93.982437	40.667542	6.671135	95.777534	41.181381	35.618233	98.14872	40.9244615	21.144684	96.963127	-72.5047015	19.91682	91.001747
-32.26376	53.598206	97.342209	-15.832064	20.669172	94.074402	40.687935	6.794917	95.908379	41.137783	35.750923	98.341309	40.912859	21.27292	97.124844	-72.576987	20.065424	91.02396
-31.26153	53.775303	97.49659	-15.845739	20.874413	94.213051	40.733192	7.01186	96.115181	41.096695	35.963387	98.585312	40.9149435	21.4876235	97.3502465	-72.6064215	20.2612025	91.0758555
-30.60927	53.778	97.522011	-15.813155	21.023571	94.323181	40.781109	7.158229	96.283356	41.094925	36.104641	98.691002	40.938017	21.631435	97.487179	-72.564327	20.415707	91.159183
-30.016729	53.659821	97.496284	-15.774329	21.188271	94.462242	40.834076	7.307174	96.47673	41.094959	36.236607	98.769089	40.9645175	21.7718905	97.6229095	-72.5131755	20.6046515	91.3015745
-29.453356	53.470428	97.428253	-15.740871	21.371565	94.558723	40.895813	7.478149	96.707359	41.13055	36.369183	98.798302	41.0131815	21.923666	97.7528305	-72.4949235	20.819464	91.3646155
-28.79744	53.158249	97.250694	-15.685718	21.52397	94.723099	40.970032	7.643624	96.985672	41.157631	36.508801	98.786522	41.0638315	22.0762125	97.886097	-72.4352675	20.9717275	91.560101
-28.215754	52.779476	97.030228	-15.651798	21.659063	94.868401	41.047173	7.792775	97.282288	41.15332	36.61124	98.771301	41.1002465	22.2020075	98.0267945	-72.4038425	21.1161185	91.7100075
-27.670109	52.362381	96.729347	-15.623352	21.796637	95.005447	41.118435	7.931472	97.625389	41.149158	36.699059	98.717995	41.1337965	22.3152655	98.171692	-72.3805005	21.2780085	91.839202
-26.963881	51.473202	96.314552	-15.62646	21.926916	95.219193	41.230236	8.118073	98.094139	41.117245	36.824654	98.572876	41.1737405	22.4713635	98.3335075	-72.4266605	21.3824685	92.1048785
-26.476955	50.826462	96.006119	-15.59471	22.018675	95.339455	41.265999	8.245716	98.459007	41.076218	36.91531	98.452553	41.1711085	22.580513	98.45578	-72.3605285	21.456837	92.22313
-26.038334	50.103062	95.686714	-15.569268	22.051685	95.47776	41.335331	8.355162	98.78318	41.071037	36.950638	98.250946	41.203184	22.6529	98.517063	-72.34172	21.45047	92.438457
-25.60471	49.387772	95.337387	-15.55002	22.07692	95.615837	41.414204	8.474572	99.055145	41.00499	37.037457	98.050369	41.209597	22.7560145	98.552757	-72.309637	21.3978255	92.678917
-25.199467	48.663952	95.017639	-15.497117	22.096699	95.765129	41.512905	8.576469	99.282234	40.953262	37.078762	97.791779	41.2330835	22.8276155	98.5370065	-72.2273175	21.3657825	92.9932515
-24.837776	47.865376	94.743782	-15.450168	22.094547	95.912064	41.592667	8.668767	99.510742	40.918098	37.092896	97.527336	41.2553825	22.8808315	98.519039	-72.1557185	21.3082625	93.305089
-24.449472	47.101547	94.532227	-15.381832	22.09271	96.071732	41.692589	8.729124	99.730743	40.86433	37.134735	97.326492	41.2784595	22.9319295	98.5286175	-72.0421235	21.2534905	93.6148465
-23.914526	46.017052	94.312355	-15.278241	22.059544	96.324463	41.837029	8.745413	100.085052	40.885784	37.081062	97.063255	41.3614065	22.9132375	98.5741535	-71.9178885	21.2058505	94.0747725
-23.554543	45.376606	94.195503	-15.213045	22.02179	96.463867	41.934216	8.676821	100.293114	40.955849	36.953541	96.91526	41.4450325	22.815181	98.604187	-71.8711225	21.228399	94.323547
-23.219395	44.757614	94.132027	-15.145701	21.980799	96.578476	42.02063	8.57499	100.450645	41.009949	36.851425	96.797386	41.5152895	22.7132075	98.6240155	-71.8066915	21.2483905	94.5329365
-22.924917	44.183765	94.108353	-15.078621	21.91843	96.686012	42.079124	8.466347	100.554214	41.071568	36.735199	96.703072	41.575346	22.600773	98.628643	-71.732588	21.236087	94.743381
-22.639877	43.665039	94.096031	-15.018768	21.879091	96.753326	42.138527	8.348303	100.627258	41.142403	36.607605	96.633347	41.640465	22.477954	98.6303025	-71.678001	21.280228	94.8763495
-22.345732	43.216137	94.132545	-14.933208	21.819199	96.812813	42.231487	8.212854	100.631561	41.236416	36.514973	96.604843	41.7339515	22.3639135	98.618202	-71.6003675	21.2744845	95.007424
-22.066326	42.869713	94.194443	-14.874233	21.76462	96.838875	42.248489	8.12882	100.711823	41.339077	36.438065	96.64431	41.793783	22.2834425	98.6780665	-71.542249	21.2457975	94.9996835
-21.646711	42.486145	94.326607	-14.745328	21.68166	96.875435	42.314445	8.040755	100.726974	41.509048	36.382137	96.762207	41.9117465	22.211446	98.7445905	-71.4024025	21.151874	95.0062795
-21.398344	42.290791	94.448837	-14.684452	21.640041	96.891281	42.412876	7.998994	100.67952	41.596607	36.400444	96.898201	42.0047415	22.199719	98.7888605	-71.3736455	21.080363	94.9937015
-21.17799	42.177856	94.615799	-14.62111	21.623898	96.916237	42.420326	7.992239	100.657288	41.66222	36.466267	97.066238	42.041273	22.229253	98.861763	-71.283493	21.018543	94.970711
-20.919109	42.135746	94.826096	-14.567317	21.615885	96.968491	42.457451	7.996033	100.619598	41.778442	36.47226	97.178581	42.1179465	22.2341465	98.8990895	-71.2525805	20.9976235	95.0378925
-20.69738	42.112213	95.077362	-14.508666	21.619255	97.043777	42.499821	8.001757	100.567719	41.871983	36.536251	97.35643	42.185902	22.269004	98.9620745	-71.203234	20.969506	95.1254795
-20.476147	42.133053	95.336357	-14.470074	21.645472	97.151154	42.521622	8.010708	100.542427	41.968147	36.600502	97.527748	42.2448845	22.305605	99.0350875	-71.1850325	20.985339	95.2672205
-20.255991	42.216053	95.595695	-14.438941	21.646618	97.264267	42.537155	8.0288	100.538956	42.033207	36.644222	97.687317	42.285181	22.336511	99.1131365	-71.163063	20.956725	95.4153975
-19.835737	42.335415	95.908493	-14.428018	21.663925	97.453415	42.561703	8.058835	100.561966	42.08255	36.688358	97.865135	42.3221265	22.3735965	99.2135505	-71.1781625	20.9542535	95.6932795
-19.525314	42.421375	96.059052	-14.414936	21.698816	97.555801	42.579876	8.062846	100.595917	42.098652	36.72332	97.93103	42.339264	22.393083	99.2634735	-71.169136	21.004549	95.8481285
-19.17131	42.538582	96.118248	-14.436072	21.694487	97.616631	42.581413	8.048387	100.636307	42.085083	36.733372	97.974136	42.333248	22.3908795	99.3052215	-71.205392	20.9980945	95.9280405
-18.799023	42.663563	96.097534	-14.455644	21.660521	97.648346	42.573715	8.024049	100.671898	42.054626	36.718658	97.990448	42.3141705	22.3713535	99.331173	-71.2254585	20.9496885	95.965519
-18.377274	42.796848	96.100708	-14.504531	21.608288	97.658142	42.552307	7.965694	100.69603	42.013794	36.649574	98.011871	42.2830505	22.307634	99.3539505	-71.2921125	20.908942	95.9623335
-17.879755	42.948982	96.096176	-14.532189	21.516413	97.665543	42.515743	7.828141	100.717712	41.975113	36.536213	98.048355	42.245428	22.182177	99.3830335	-71.309806	20.850649	95.9480525
-17.429455	43.140377	96.118355	-14.547786	21.384151	97.681953	42.447514	7.670902	100.752518	41.957699	36.368252	98.098991	42.2026065	22.019577	99.4257545	-71.2981785	20.748725	95.9381515
-16.711451	43.362705	96.203773	-14.575367	21.146675	97.74765	42.404758	7.316658	100.781372	41.969265	36.057674	98.24884	42.1870115	21.687166	99.515106	-71.3377455	20.606184	95.980194
-16.181095	43.478134	96.300072	-14.565666	20.966002	97.80101	42.368061	7.059916	100.823044	41.98814	35.791649	98.367599	42.1781005	21.4257825	99.5953215	-71.3094325	20.5062215	96.0066985
-15.603025	43.639175	96.40992	-14.553415	20.788746	97.845795	42.356113	6.78161	100.82666	42.029369	35.534355	98.498589	42.192741	21.1579825	99.6626245	-71.299571	20.4195095	96.0289655
-14.998987	43.830643	96.486687	-14.531018	20.571411	97.861549	42.328011	6.477749	100.826286	42.046703	35.316044	98.665527	42.187357	20.8968965	99.7459065	-71.249393	20.2459255	95.9771915
-14.333728	44.024624	96.661041	-14.500841	20.344343	97.878166	42.30027	6.184546	100.776314	42.113583	35.005356	98.805695	42.2069265	20.594951	99.7910045	-71.2086085	20.093735	95.9653275
-13.590966	44.264374	96.801888	-14.468741	20.103415	97.848282	42.228558	5.900054	100.749863	42.169456	34.734337	99.00457	42.199007	20.3171955	99.8772165	-71.136489	19.8896345	95.8193475
-12.987839	44.424362	97.006973	-14.45051	19.871853	97.818947	42.190777	5.607217	100.689697	42.235775	34.486439	99.222794	42.213276	20.046828	99.9562455	-71.114296	19.696878	95.6816485
-11.952774	44.609497	97.40303	-14.432003	19.57814	97.781219	42.202847	5.214571	100.597763	42.322208	34.121864	99.639633	42.2625275	19.6682175	100.118698	-71.1265335	19.4880625	95.44374
-11.247026	44.752541	97.667542	-14.425999	19.389288	97.788063	42.197834	5.020387	100.570869	42.378704	33.922459	99.95031	42.288269	19.471423	100.2605895	-71.140267	19.307153	95.3155365
-10.491179	44.862072	97.999878	-14.400906	19.245598	97.7855	42.222218	4.861094	100.561905	42.436436	33.802029	100.292076	42.329327	19.3315615	100.4269905	-71.131139	19.1596345	95.1440095
-9.688498	44.987747	98.253372	-14.329626	19.134226	97.740669	42.267532	4.754708	100.575783	42.529167	33.622925	100.576172	42.3983495	19.1888165	100.5759775	-71.0576015	19.0796355	94.9053605
-8.930293	45.050053	98.47374	-14.271894	19.057514	97.708076	42.350498	4.653244	100.574051	42.567348	33.56081	100.864319	42.458923	19.107027	100.719185	-71.002711	19.008001	94.696967
-8.20023	45.04739	98.673668	-14.204405	18.986538	97.657326	42.38987	4.61019	100.622269	42.658165	33.420174	101.090118	42.5240175	19.015182	100.8561935	-70.9328275	18.957894	94.4584585
-7.468752	44.957157	98.848053	-14.120338	18.93224	97.648972	42.494129	4.53405	100.663017	42.721291	33.340187	101.32605	42.60771	18.9371185	100.9945335	-70.848386	18.9273615	94.3034105
-6.365926	44.747189	99.082008	-13.977605	18.846909	97.654205	42.662056	4.417286	100.720665	42.830032	33.189396	101.584389	42.746044	18.803341	101.152527	-70.701254	18.890477	94.155883
-5.544196	44.507187	99.148575	-13.896889	18.763004	97.60508	42.789757	4.307855	100.753082	42.918945	33.091042	101.734688	42.854351	18.6994485	101.243885	-70.648129	18.8265595	93.966275
-4.793599	44.225929	99.224098	-13.822968	18.684057	97.5411	42.882488	4.201709	100.766037	42.97253	32.971672	101.820099	42.927509	18.5866905	101.293068	-70.573445	18.7814235	93.789132
-4.0729	43.878254	99.235222	-13.760572	18.587847	97.436691	42.960861	4.096123	100.741783	43.016228	32.87215	101.867058	42.9885445	18.4841365	101.3044205	-70.5096885	18.6915575	93.5689615
-3.42422	43.452682	99.128693	-13.713961	18.47802	97.30143	43.029602	4.011645	100.703583	43.075245	32.770557	101.845619	43.0524235	18.391101	101.274601	-70.4803455	18.564939	93.328259
-2.773906	42.937283	99.024574	-13.641529	18.374821	97.162842	43.092518	3.937129	100.624802	43.096153	32.699932	101.748024	43.0943355	18.3185305	101.186413	-70.3773935	18.4311115	93.139271
-2.156645	42.345825	98.86985	-13.60116	18.20862	97.008499	43.135746	3.869036	100.544563	43.125431	32.639057	101.668999	43.1305885	18.2540465	101.106781	-70.3329085	18.1631935	92.910217
-1.255201	41.281067	98.672035	-13.570292	18.030067	96.768433	43.208019	3.761261	100.43988	43.155575	32.544144	101.497353	43.181797	18.1527025	100.9686165	-70.322381	17.9074315	92.5682495
-0.678298	40.513496	98.562248	-13.530787	17.909935	96.699326	43.247734	3.695661	100.380684	43.155579	32.466106	101.395058	43.2016565	18.0808835	100.887871	-70.2632305	17.7389865	92.510781
-0.218325	39.688122	98.445259	-13.519812	17.783274	96.619919	43.28603	3.651081	100.348808	43.16806	32.399456	101.290253	43.227045	18.0252685	100.8195305	-70.266669	17.5412795	92.4203075
0.233317	38.816433	98.341011	-13.483474	17.654457	96.627045	43.329174	3.605363	100.303459	43.194408	32.327919	101.112045	43.261791	17.966641	100.707752	-70.228739	17.342273	92.546338
0.682458	37.798233	98.161743	-13.471384	17.524773	96.596756	43.383095	3.548285	100.206673	43.196522	32.243099	100.894379	43.2898085	17.895692	100.550526	-70.2325765	17.153854	92.642986
1.111224	36.733788	97.965378	-13.434971	17.412977	96.58168	43.422802	3.492401	100.058029	43.151981	32.223904	100.654686	43.2873915	17.8581525	100.3563575	-70.1573335	16.9678015	92.8070025
1.496431	35.663288	97.71759	-13.411209	17.270161	96.525101	43.45998	3.430019	99.887733	43.154919	32.106819	100.297012	43.3074495	17.768419	100.0923725	-70.1298675	16.771903	92.9578295
2.017496	33.952934	97.290054	-13.321294	17.113487	96.492729	43.504192	3.32058	99.598831	43.098942	31.976843	99.757095	43.301567	17.6487115	99.677963	-69.944155	16.5782625	93.307495
2.344072	32.680473	97.034515	-13.276943	16.988087	96.509079	43.507435	3.230837	99.424133	43.036308	31.874985	99.393013	43.2718715	17.552911	99.408573	-69.8257575	16.423263	93.609585
2.687714	31.409878	96.811859	-13.256687	16.867682	96.550667	43.492046	3.117339	99.274261	42.979683	31.743017	99.072174	43.2358645	17.430178	99.1732175	-69.7492385	16.305186	93.9281165
2.937168	30.102972	96.606934	-13.252346	16.779955	96.630768	43.489254	2.964664	99.151016	42.931999	31.594479	98.72364	43.2106265	17.2795715	98.937328	-69.7153185	16.2803385	94.324208
3.210252	28.760075	96.448021	-13.283361	16.669031	96.74398	43.457584	2.798613	99.055603	42.855045	31.452444	98.369965	43.1563145	17.1255285	98.712784	-69.7230365	16.2125335	94.775176
3.475055	27.377207	96.288757	-13.322453	16.616722	96.858124	43.403599	2.648359	98.97625	42.761822	31.307299	98.016777	43.0827105	16.977829	98.4965135	-69.7276165	16.255615	95.2197345
3.69402	26.012177	96.17659	-13.386003	16.544611	96.957481	43.375565	2.489116	98.849945	42.659653	31.171206	97.646095	43.017609	16.830161	98.24802	-69.789615	16.259061	95.666942
4.049335	23.955172	95.985115	-13.477209	16.410364	97.088516	43.235104	2.280612	98.733788	42.466324	30.946457	97.121979	42.850714	16.6135345	97.9278835	-69.805132	16.2071935	96.2491485
4.332791	22.55637	95.875259	-13.544726	16.348763	97.138947	43.138443	2.145933	98.670158	42.334702	30.816301	96.814941	42.7365725	16.481117	97.7425495	-69.8260245	16.216409	96.5353445
4.577009	21.167011	95.801636	-13.624297	16.250811	97.171776	43.060066	2.034534	98.633064	42.222153	30.69611	96.571808	42.6411095	16.365322	97.602436	-69.8897035	16.1363	96.741116
4.869801	19.791992	95.735954	-13.67761	16.146273	97.208717	43.010094	1.921725	98.605309	42.125179	30.581245	96.372459	42.5676365	16.251485	97.488884	-69.9228565	16.041061	96.92855
5.179963	18.451689	95.700615	-13.705818	16.048161	97.221718	42.980446	1.819118	98.580872	42.037189	30.488497	96.24205	42.5088175	16.1538075	97.411461	-69.9204535	15.9425145	97.031975
5.519494	17.124037	95.686478	-13.718696	15.924088	97.217377	42.957039	1.718643	98.577705	41.986748	30.401199	96.139305	42.4718935	16.059921	97.358505	-69.9092855	15.788255	97.076249
5.905316	15.852052	95.672485	-13.716255	15.802254	97.192696	42.956703	1.617871	98.588753	41.981857	30.318161	96.102562	42.46928	15.968016	97.3456575	-69.90179	15.636492	97.0397345
6.482702	13.938994	95.658569	-13.698964	15.620771	97.114525	42.949787	1.467708	98.605957	42.023365	30.198866	96.177635	42.486576	15.833287	97.391796	-69.884504	15.408255	96.837254
6.883599	12.685628	95.603271	-13.683833	15.523756	97.001823	42.941643	1.385456	98.64061	42.074562	30.132925	96.301346	42.5081025	15.7591905	97.470978	-69.8757685	15.2883215	96.532668
7.287296	11.47298	95.46154	-13.718883	15.395535	96.800812	42.94614	1.293625	98.656082	42.122574	30.067015	96.522369	42.534357	15.68032	97.5892255	-69.972123	15.11075	96.0123985
7.704381	10.242304	95.328529	-13.731058	15.316908	96.548553	42.94136	1.209073	98.680428	42.170185	30.014742	96.790115	42.5557725	15.6119075	97.7352715	-70.0178885	15.0219085	95.3618345
8.139538	9.052254	95.180573	-13.817139	15.243958	96.259995	42.924984	1.157396	98.73658	42.237289	29.98031	97.073212	42.5811365	15.568853	97.904896	-70.2154145	14.919063	94.615094
8.528227	7.886384	95.03698	-13.846686	15.209839	95.979431	42.892345	1.109819	98.834351	42.303509	29.954662	97.392029	42.597927	15.5322405	98.11319	-70.291299	14.8874375	93.845672
8.970148	6.692298	94.908089	-13.875418	15.215172	95.745079	42.862606	1.111947	98.966026	42.353031	29.942698	97.722038	42.6078185	15.5273225	98.344032	-70.3586545	14.9030215	93.146126
9.553294	4.939087	94.745949	-13.893758	15.268284	95.358078	42.869919	1.136461	99.312775	42.489529	29.966455	98.210564	42.679724	15.551458	98.7616695	-70.46724	14.98511	91.9544865
9.903942	3.773801	94.659782	-13.847366	15.324804	95.097176	42.91605	1.220269	99.622711	42.588577	30.026665	98.49176	42.7523135	15.623467	99.0572355	-70.4470455	15.026141	91.1371165
10.257746	2.579409	94.614632	-13.78969	15.383303	94.859352	42.97575	1.356249	99.992386	42.652081	30.094093	98.771133	42.8139155	15.725171	99.3817595	-70.3932955	15.041435	90.3369445
10.536526	1.378631	94.675621	-13.693099	15.458293	94.644585	43.039684	1.553541	100.42392	42.686153	30.184507	99.020927	42.8629185	15.869024	99.7224235	-70.2491165	15.047562	89.5667465
10.790783	0.181993	94.769562	-13.589533	15.521564	94.45433	43.199219	1.727574	100.791573	42.720001	30.260641	99.14917	42.95961	15.9941075	99.9703715	-70.138676	15.0490205	88.9382885
10.977554	-1.064622	94.807137	-13.444674	15.55748	94.184319	43.380611	1.865351	101.084984	42.774029	30.303488	99.138634	43.07732	16.0844195	100.111809	-69.966668	15.0305405	88.256829
11.079053	-2.271922	94.829147	-13.304093	15.558701	93.859177	43.627911	1.911774	101.247299	42.809395	30.317804	99.016479	43.218653	16.114789	100.131889	-69.826839	15.002613	87.586465
11.145843	-4.071221	94.780769	-13.073265	15.466592	93.35466	43.873573	1.877075	101.299141	42.951405	30.231133	98.693779	43.412489	16.054104	99.99646	-69.559019	14.87908	86.71286
11.045297	-5.278422	94.676346	-12.943551	15.345896	92.990402	44.015636	1.733919	101.265396	43.072037	30.070396	98.465744	43.5438365	15.9021575	99.86557	-69.4309385	14.7896345	86.115234
10.920709	-6.495903	94.529556	-12.827682	15.185851	92.648849	44.117207	1.499584	101.182297	43.197571	29.863157	98.202248	43.657389	15.6813705	99.6922725	-69.312753	14.6903315	85.6054255
10.657204	-7.617614	94.391792	-12.713301	14.980083	92.326859	44.190056	1.241951	101.028076	43.330441	29.591105	97.956512	43.7602485	15.416528	99.492294	-69.1868505	14.543638	85.161424
10.381988	-8.728962	94.17907	-12.591277	14.790583	92.038071	44.180977	0.959948	100.878014	43.46703	29.306412	97.690186	43.8240035	15.13318	99.2841	-69.0065575	14.447986	84.792042
9.967478	-9.788554	93.964775	-12.490645	14.604237	91.785835	44.227291	0.681837	100.635086	43.599442	29.023815	97.410599	43.9133665	14.852826	99.0228425	-68.8946565	14.355648	84.5488275
9.521955	-10.80616	93.73175	-12.356106	14.455554	91.570992	44.302982	0.441483	100.34449	43.734341	28.743427	97.143349	44.0186615	14.592455	98.7439195	-68.7308735	14.318653	84.3980645
8.705483	-12.141264	93.356377	-12.162504	14.266649	91.257576	44.398586	0.132487	99.907341	43.971394	28.388592	96.744301	44.18499	14.2605395	98.325821	-68.509998	14.2727585	84.189331
8.12507	-12.967275	93.057831	-12.016294	14.173384	91.085274	44.464657	-0.063183	99.595741	44.109417	28.196516	96.4869	44.287037	14.0666665	98.0413205	-68.319625	14.2801015	84.1292275
7.410032	-13.716128	92.791794	-11.869473	14.10149	90.943787	44.559635	-0.220108	99.303596	44.257603	28.025526	96.259132	44.408619	13.902709	97.781364	-68.147565	14.300271	84.10621
6.650694	-14.407701	92.553619	-11.748184	14.082243	90.822266	44.660984	-0.322141	99.035034	44.390793	27.910387	96.041801	44.5258885	13.794123	97.5384175	-68.0222565	14.370363	84.1061145
5.845304	-15.019223	92.313148	-11.627872	14.055608	90.742401	44.763199	-0.42605	98.792755	44.498104	27.827709	95.833122	44.6306515	13.7008295	97.3129385	-67.8863955	14.4103865	84.1718635
4.964715	-15.534729	92.119072	-11.515221	14.068645	90.671799	44.845192	-0.457119	98.611267	44.611061	27.772146	95.636093	44.7281265	13.6575135	97.12368	-67.7585685	14.4797765	84.219918
3.98519	-15.968829	92.041245	-11.413327	14.092217	90.61512	44.944077	-0.455578	98.475502	44.712551	27.772001	95.49807	44.828314	13.6582115	96.986786	-67.654968	14.5262225	84.243454
2.450703	-16.480606	91.875206	-11.285344	14.177662	90.522934	45.107162	-0.428993	98.293861	44.831272	27.824364	95.286705	44.969217	13.6976855	96.790283	-67.539905	14.6576385	84.255585
1.396143	-16.733044	91.750626	-11.189827	14.253673	90.441338	45.147175	-0.392767	98.186821	44.908108	27.856785	95.145897	45.0276415	13.732009	96.666359	-67.4072955	14.775337	84.216317
0.264505	-16.908993	91.634933	-11.128214	14.303939	90.363632	45.191986	-0.368251	98.079178	44.971745	27.874392	94.994804	45.0818655	13.7530705	96.536991	-67.3382935	14.8548075	84.190273
-0.911021	-17.057814	91.477264	-11.047736	14.356628	90.285957	45.238384	-0.357419	97.929413	45.053188	27.868418	94.849358	45.145786	13.7554995	96.3893855	-67.241258	14.9577565	84.1825285
-2.116967	-17.113489	91.339722	-10.965921	14.387868	90.220482	45.258774	-0.358383	97.775246	45.144253	27.864922	94.695038	45.2015135	13.7532695	96.235142	-67.1333555	15.0224665	84.205822
-3.34871	-17.091263	91.180603	-10.865311	14.425212	90.149345	45.254948	-0.382012	97.608177	45.236099	27.837997	94.545227	45.2455235	13.7279925	96.076702	-66.9761455	15.1224315	84.221988
-4.626632	-17.033762	91.002289	-10.784494	14.430443	90.069305	45.258419	-0.41757	97.423149	45.339222	27.796719	94.36393	45.2988205	13.6895745	95.8935395	-66.8678085	15.1713115	84.2450705
-6.577405	-16.838863	90.77755	-10.665497	14.417648	89.981606	45.277027	-0.46547	97.167931	45.472076	27.717653	94.116539	45.3745515	13.6260915	95.642235	-66.7055455	15.2092045	84.320977
-7.903526	-16.599352	90.622536	-10.576304	14.431498	89.920448	45.288883	-0.511967	96.993713	45.557274	27.689379	93.963799	45.4230785	13.588706	95.478756	-66.5756865	15.27429	84.36214
-9.283176	-16.328573	90.436264	-10.507092	14.422231	89.879051	45.336784	-0.559875	96.7742	45.646152	27.667772	93.825127	45.491468	13.5539485	95.2996635	-66.505652	15.2905135	84.4584385
-10.625208	-15.992491	90.269592	-10.435345	14.402872	89.826073	45.303547	-0.558262	96.613777	45.714386	27.661028	93.689407	45.5089665	13.551383	95.151592	-66.3796565	15.254361	84.500554
-11.992827	-15.623635	90.077232	-10.377003	14.414473	89.765503	45.302967	-0.580831	96.415932	45.789906	27.654627	93.569908	45.5464365	13.536898	94.99292	-66.3004425	15.292048	84.538086
-13.408663	-15.182392	89.8078	-10.310984	14.380722	89.701393	45.345989	-0.61333	96.145355	45.849041	27.663815	93.442802	45.597515	13.5252425	94.7940785	-66.219483	15.2362015	84.6087075
-14.75259	-14.694144	89.518867	-10.248212	14.39819	89.617821	45.334839	-0.608612	95.903145	45.907673	27.673487	93.330597	45.621256	13.5324375	94.616871	-66.11768	15.2639425	84.618771
-16.862892	-13.821988	89.092979	-10.191493	14.375914	89.531342	45.304222	-0.602733	95.535744	45.976944	27.711254	93.206398	45.640583	13.5542605	94.371071	-66.023569	15.1975675	84.691613
-18.24453	-13.18354	88.839417	-10.155747	14.402763	89.489838	45.278065	-0.610081	95.281868	46.025455	27.742836	93.117981	45.65176	13.5663775	94.1999245	-65.963254	15.2391485	84.7797515
-19.653381	-12.5129	88.577713	-10.132127	14.415052	89.440193	45.233246	-0.597598	95.045021	46.072849	27.770004	93.019768	45.6530475	13.586203	94.0323945	-65.9173015	15.243901	84.8479915
-21.083115	-11.764082	88.378532	-10.073751	14.464472	89.382759	45.204712	-0.571039	94.810173	46.121746	27.804518	92.936768	45.663229	13.6167395	93.8734705	-65.810731	15.3122045	84.8920475
-22.42589	-11.022383	88.184509	-10.040236	14.537287	89.335876	45.162392	-0.519618	94.600571	46.175282	27.861313	92.809494	45.668837	13.6708475	93.7050325	-65.749309	15.4037265	84.9667195
-23.855	-10.21046	88.019394	-10.00321	14.603474	89.281029	45.152775	-0.480625	94.370857	46.205772	27.920364	92.663155	45.6792735	13.7198695	93.517006	-65.6856935	15.4870785	85.045052
-25.26845	-9.413099	87.902771	-9.953357	14.67659	89.204483	45.141411	-0.43868	94.151276	46.220505	27.993891	92.491806	45.680958	13.7776055	93.321541	-65.587672	15.5755745	85.087425
-27.357101	-8.11707	87.838898	-9.915567	14.770288	89.143845	45.154339	-0.396754	93.820313	46.223038	28.085577	92.162483	45.6886885	13.8444115	92.991398	-65.5198225	15.6961645	85.296292
-28.777069	-7.199947	87.851372	-9.887412	14.829924	89.118774	45.164742	-0.386214	93.591705	46.212524	28.133509	91.908577	45.688633	13.8736475	92.750141	-65.463457	15.7862005	85.487407
-30.142822	-6.290959	87.945244	-9.86176	14.869398	89.112221	45.168823	-0.380693	93.338547	46.201576	28.179758	91.636894	45.6851995	13.8995325	92.4877205	-65.4087195	15.8392635	85.7367215
-31.526543	-5.340269	88.069138	-9.84514	14.890345	89.118477	45.192402	-0.400533	93.020294	46.185238	28.225554	91.335747	45.68882	13.9125105	92.1780205	-65.3791	15.8681795	86.0589335
-32.855347	-4.352141	88.175674	-9.8366	14.897692	89.103035	45.178562	-0.436419	92.692986	46.146057	28.257889	91.034508	45.6623095	13.910735	91.863747	-65.3355095	15.884649	86.342323
-34.150787	-3.364671	88.332596	-9.832422	14.90016	89.099869	45.128593	-0.486183	92.369919	46.109356	28.272146	90.717216	45.6189745	13.8929815	91.5435675	-65.2838185	15.9073385	86.6561705
-35.4566	-2.322299	88.474213	-9.835129	14.89274	89.103226	45.069447	-0.561578	92.016968	46.04417	28.283003	90.418991	45.5568085	13.8607125	91.2179795	-65.2270665	15.9247675	86.9884725
-37.278343	-0.738838	88.690094	-9.906875	14.846322	89.112488	44.870705	-0.616481	91.522369	45.870701	28.27507	90.045151	45.370703	13.8292945	90.78376	-65.184453	15.8633495	87.441216
-38.445316	0.317412	88.852974	-9.997866	14.80671	89.137283	44.72567	-0.639205	91.223846	45.744366	28.289642	89.841286	45.235018	13.8252185	90.532566	-65.23075	15.7882015	87.742
-39.562096	1.440135	88.995323	-10.116179	14.749312	89.162811	44.562836	-0.623477	90.9496	45.602486	28.31238	89.675613	45.082661	13.8444515	90.3126065	-65.315019	15.6541725	88.0130155
-40.585766	2.577235	89.174965	-10.249708	14.717993	89.21209	44.368279	-0.586063	90.732491	45.445198	28.335943	89.543365	44.9067385	13.87494	90.137928	-65.4061545	15.561046	88.286252
-41.597431	3.71755	89.35257	-10.41277	14.723776	89.274788	44.14447	-0.545373	90.58017	45.271214	28.37038	89.474022	44.707842	13.9125035	90.027096	-65.533382	15.5350485	88.52248
-42.585217	4.889915	89.564606	-10.591856	14.724027	89.378723	43.9473	-0.488219	90.464088	45.071011	28.42873	89.456352	44.5091555	13.9702555	89.96022	-65.6928675	15.4777985	88.797226
-43.424168	6.0751	89.791176	-10.775874	14.757109	89.515808	43.743771	-0.407102	90.420403	44.87698	28.502211	89.511848	44.3103755	14.0475545	89.9661255	-65.8621235	15.4666635	89.0654905
-44.634945	7.828524	90.095612	-11.077508	14.803367	89.747597	43.503765	-0.304841	90.44825	44.612633	28.635761	89.698395	44.058199	14.16546	90.0733225	-66.213215	15.441274	89.4218715
-45.364414	9.002042	90.296867	-11.272848	14.858307	89.913681	43.340034	-0.239291	90.552406	44.431122	28.719366	89.899673	43.885578	14.2400375	90.2260395	-66.431274	15.4765765	89.6013225
-45.983154	10.177164	90.54113	-11.472213	14.881942	90.099823	43.192524	-0.154841	90.685593	44.260303	28.802717	90.106483	43.7264135	14.323938	90.396038	-66.6708395	15.439946	89.803608
-46.556175	11.331781	90.784492	-11.651954	14.929106	90.305809	43.055233	-0.078539	90.816994	44.0947	28.894079	90.335121	43.5749665	14.40777	90.5760575	-66.8788745	15.450442	90.0355605
-47.087421	12.489668	91.040321	-11.833086	14.971915	90.495728	42.90522	0.00629	90.969101	43.926414	28.975483	90.576546	43.415817	14.4908865	90.7728235	-67.081989	15.4529435	90.2186325
-47.499954	13.643116	91.29731	-12.006247	15.026678	90.720505	42.749329	0.087937	91.121902	43.774693	29.04528	90.823914	43.262011	14.5666085	90.972908	-67.274505	15.4867475	90.468102
-47.817741	14.756812	91.541786	-12.171757	15.067709	90.923813	42.617397	0.138303	91.275581	43.630798	29.115593	91.063812	43.1240975	14.626948	91.1696965	-67.4676115	15.50847	90.6779295
-48.21801	16.392431	91.971672	-12.413641	15.134758	91.221634	42.385433	0.220955	91.490746	43.421631	29.200068	91.402931	42.903532	14.7105115	91.4468385	-67.730814	15.5590045	90.9964295
-48.377056	17.44948	92.187904	-12.549086	15.174564	91.406372	42.230011	0.276578	91.624725	43.288525	29.245382	91.608841	42.759268	14.76098	91.616783	-67.85744	15.588148	91.195961
-48.511711	18.453791	92.400414	-12.696918	15.230812	91.567368	42.082836	0.331755	91.778297	43.167622	29.299316	91.795197	42.625229	14.8155355	91.786747	-68.019065	15.6460885	91.347989
-48.529102	19.428478	92.588837	-12.824948	15.274218	91.717735	41.932079	0.387183	91.926041	43.035645	29.334274	91.982658	42.483862	14.8607285	91.9543495	-68.133758	15.6877075	91.4811205
-48.506214	20.414055	92.771896	-12.988178	15.284212	91.855927	41.789455	0.422517	92.06797	42.908363	29.35594	92.169502	42.348909	14.8892285	92.118736	-68.325265	15.6791955	91.593118
-48.420387	21.311256	92.957726	-13.133483	15.339935	91.994606	41.636932	0.45333	92.21505	42.775223	29.383749	92.34539	42.2060775	14.9185395	92.28022	-68.4730435	15.7613305	91.708992
-48.30109	22.154957	93.069633	-13.300711	15.362556	92.096313	41.509144	0.462417	92.349503	42.647095	29.398581	92.525101	42.0781195	14.930499	92.437302	-68.6795415	15.794613	91.755324
-47.939289	23.317881	93.213058	-13.529554	15.367778	92.278877	41.293022	0.492645	92.625137	42.446785	29.39325	92.793129	41.8699035	14.9429475	92.709133	-68.9290115	15.7926085	91.848621
-47.614071	24.086779	93.311989	-13.677417	15.356064	92.431633	41.162182	0.49554	92.882767	42.33289	29.357189	93.005524	41.747536	14.9263645	92.9441455	-69.10237	15.7857635	91.9191205
-47.247448	24.77478	93.397247	-13.85816	15.341965	92.57412	41.047306	0.482062	93.218193	42.190071	29.344706	93.285614	41.6186885	14.913384	93.2519035	-69.3350085	15.770546	91.8963365
-46.815228	25.392433	93.446449	-14.025101	15.316799	92.767982	40.940552	0.443082	93.608017	42.117359	29.211596	93.531227	41.5289555	14.827339	93.569622	-69.5791575	15.806259	91.966342
-46.330704	25.964996	93.533661	-14.162981	15.268957	92.979324	40.845299	0.397201	94.034698	42.031433	29.127413	93.835754	41.438366	14.762307	93.935226	-69.764328	15.775607	92.023422
-45.781593	26.483706	93.609497	-14.302528	15.195931	93.210457	40.762878	0.324479	94.514496	41.969238	29.043684	94.137848	41.366058	14.6840815	94.326172	-69.971114	15.7077805	92.094742
-45.191635	26.981565	93.670776	-14.409657	15.146523	93.4338	40.70472	0.217382	95.016235	41.921402	28.906235	94.460312	41.313061	14.5618085	94.7382735	-70.132375	15.7312375	92.1293265
-44.16848	27.638765	93.780159	-14.566832	15.003501	93.78566	40.67535	0.05162	95.740395	41.84856	28.691214	94.926666	41.261955	14.371417	95.3335305	-70.395619	15.635585	92.2377895
-43.45142	28.067905	93.843102	-14.653815	14.909068	93.993797	40.649998	-0.080658	96.161369	41.795811	28.522301	95.220848	41.2229045	14.2208215	95.6911085	-70.5305345	15.5973145	92.2964855
-42.736336	28.363234	93.908127	-14.711857	14.773281	94.167404	40.649536	-0.249591	96.528053	41.757072	28.348801	95.516045	41.203304	14.049605	96.022049	-70.627018	15.496957	92.312759
-41.96542	28.675016	93.93811	-14.797935	14.638667	94.343163	40.636024	-0.425196	96.865868	41.742107	28.159956	95.79274	41.1890655	13.86738	96.329304	-70.7849355	15.409954	92.357022
-41.156502	28.972382	94.006577	-14.870329	14.50914	94.487823	40.605354	-0.596587	97.167656	41.721714	27.96903	96.051315	41.163534	13.6862215	96.6094855	-70.904192	15.3320585	92.3661605
-40.316433	29.237354	94.052055	-14.94071	14.373764	94.630783	40.565575	-0.78669	97.451439	41.683094	27.842056	96.321434	41.1243345	13.527683	96.8864365	-71.0057545	15.219845	92.3751295
-39.477215	29.505802	94.077698	-14.976898	14.282597	94.760712	40.552677	-0.966264	97.715149	41.692905	27.624264	96.51619	41.122791	13.329	97.1156695	-71.076587	15.236194	92.4057545
-38.181236	29.781113	94.199135	-15.062736	14.174212	94.975174	40.523605	-1.215105	98.120514	41.663013	27.40505	96.83094	41.093309	13.0949725	97.475727	-71.218781	15.2534515	92.474621
-37.236156	30.0037	94.311996	-15.138753	14.105251	95.112778	40.516266	-1.356445	98.356247	41.638554	27.295477	97.043816	41.07741	12.969516	97.7000315	-71.354916	15.240986	92.5255245
-36.320747	30.174974	94.419838	-15.205532	14.03743	95.260506	40.502552	-1.46964	98.564438	41.619892	27.202923	97.259888	41.061222	12.8666415	97.912163	-71.472286	15.2082185	92.608849
-35.453487	30.29977	94.574005	-15.279452	13.988285	95.374802	40.466358	-1.576468	98.738129	41.590797	27.107426	97.47319	41.0285775	12.765479	98.1056595	-71.5874815	15.211091	92.6439445
-34.549801	30.385855	94.707603	-15.319683	13.926268	95.502647	40.424637	-1.647653	98.883865	41.559162	27.024416	97.670792	40.9918995	12.6883815	98.2773285	-71.6312655	15.1641545	92.7279655
-33.607952	30.494642	94.796761	-15.405081	13.863054	95.587608	40.379913	-1.705362	99.009445	41.523422	26.976624	97.870125	40.9516675	12.635631	98.439785	-71.7618295	15.090477	92.735431
-32.614216	30.593596	94.93631	-15.44631	13.837974	95.67894	40.357212	-1.7567	99.119087	41.492443	26.933676	98.02507	40.9248275	12.588488	98.5720785	-71.8174475	15.08746	92.7858015
-31.265493	30.682268	95.002052	-15.506998	13.807021	95.792946	40.335457	-1.788691	99.277412	41.435467	26.910007	98.201637	40.885462	12.560658	98.7395245	-71.899458	15.053384	92.8463675
-30.344528	30.699986	95.065712	-15.543758	13.79402	95.86499	40.329845	-1.802739	99.381882	41.400646	26.893938	98.253906	40.8652455	12.5455995	98.817894	-71.9527615	15.0424405	92.912086
-29.373186	30.718597	95.07164	-15.547377	13.798314	95.950966	40.34388	-1.806679	99.501083	41.348801	26.855221	98.297279	40.8463405	12.524271	98.899181	-71.9410945	15.072357	93.002751
-28.364178	30.725416	95.137993	-15.549357	13.787526	96.037567	40.32782	-1.812278	99.667122	41.314297	26.811626	98.316177	40.8210585	12.499674	98.9916495	-71.9197725	15.075378	93.0834845
-27.431667	30.681652	95.126167	-15.546298	13.783307	96.134995	40.346161	-1.847475	99.804703	41.292645	26.74514	98.306969	40.819403	12.4488325	99.055836	-71.911999	15.1177815	93.214154
-26.51841	30.660885	95.153564	-15.501994	13.752423	96.247978	40.369007	-1.901846	99.958794	41.2901	26.653793	98.312798	40.8295535	12.3759735	99.135796	-71.8335415	15.1288725	93.36016
-25.555462	30.576706	95.154778	-15.467193	13.707463	96.335915	40.400806	-2.022265	100.12571	41.314335	26.54534	98.329369	40.8575705	12.2615375	99.2275395	-71.7919565	15.1533885	93.4442905
-23.953175	30.506199	95.140343	-15.449903	13.601643	96.446304	40.436626	-2.202417	100.294556	41.35133	26.369965	98.366722	40.893978	12.083774	99.330639	-71.793784	15.119512	93.561969
-23.013895	30.415073	95.124069	-15.432792	13.499473	96.476593	40.4272	-2.327624	100.359772	41.377071	26.23097	98.37011	40.9021355	11.951673	99.364941	-71.7677195	15.047273	93.588245
-22.084942	30.319374	95.16333	-15.450605	13.423911	96.50029	40.410046	-2.473377	100.378654	41.363628	26.093584	98.390411	40.886837	11.8101035	99.3845325	-71.788047	15.0377185	93.6160475
-21.135378	30.207628	95.200661	-15.425153	13.257696	96.505806	40.36911	-2.602817	100.383881	41.360317	25.961405	98.444542	40.8647135	11.679294	99.4142115	-71.7150195	14.836098	93.5974005
-20.095337	30.156866	95.25502	-15.419536	13.12698	96.551498	40.333717	-2.737016	100.396301	41.371426	25.838795	98.544189	40.8525715	11.5508895	99.470245	-71.6916435	14.7030705	93.632751
-19.098757	30.085144	95.365128	-15.443784	12.989172	96.574944	40.318699	-2.868429	100.402832	41.374607	25.777445	98.687271	40.846653	11.454508	99.5450515	-71.734221	14.523836	93.6048365
-18.19025	30.045492	95.466667	-15.461348	12.885565	96.588577	40.300953	-2.953542	100.418198	41.383026	25.728571	98.853317	40.8419895	11.3875145	99.6357575	-71.7646855	14.3836155	93.5413965
-16.705357	29.908159	95.616028	-15.506458	12.767071	96.608627	40.293991	-3.036211	100.399086	41.385456	25.70439	99.109291	40.8397235	11.3340895	99.7541885	-71.8526395	14.2000525	93.4630655
-15.65977	29.901997	95.752388	-15.532714	12.717293	96.613655	40.285828	-3.055099	100.373093	41.369324	25.719265	99.266998	40.827576	11.332083	99.8200455	-71.893004	14.102503	93.4072645
-14.685878	29.817015	95.832161	-15.580776	12.664822	96.593491	40.264397	-3.031544	100.362656	41.331978	25.748501	99.436859	40.7981875	11.3584785	99.8997575	-71.9597395	13.9711655	93.2872245
-13.72789	29.778341	95.908745	-15.623646	12.679817	96.601181	40.254307	-2.977897	100.343956	41.290634	25.801554	99.566887	40.7724705	11.4118285	99.9554215	-72.0197625	13.9478055	93.2469405
-12.772998	29.701748	95.99688	-15.652619	12.698494	96.623604	40.237202	-2.906121	100.347969	41.254448	25.870764	99.698914	40.745825	11.4823215	100.0234415	-72.051063	13.9146665	93.2237665
-11.737887	29.6092	96.09066	-15.665847	12.798468	96.647713	40.22781	-2.806011	100.396797	41.226151	25.969229	99.820984	40.7269805	11.581609	100.1088905	-72.0586745	14.015327	93.1865355
-10.758468	29.531902	96.191422	-15.68763	12.879848	96.684303	40.246349	-2.722054	100.458321	41.191906	26.065361	99.948593	40.7191275	11.6716535	100.203457	-72.0943875	14.0880425	93.165149
-9.377362	29.390303	96.286499	-15.723122	12.992189	96.728722	40.290024	-2.589829	100.593292	41.179924	26.191172	100.160667	40.734974	11.8006715	100.3769795	-72.181218	14.1837065	93.0804645
-8.418255	29.203838	96.353294	-15.721968	13.077763	96.740776	40.327927	-2.531169	100.667831	41.181297	26.280704	100.317261	40.754612	11.8747675	100.492546	-72.198548	14.2807585	92.989006
-7.464261	29.039845	96.459465	-15.726943	13.14321	96.756668	40.351215	-2.497254	100.728546	41.191845	26.33514	100.481758	40.77153	11.918943	100.605152	-72.225416	14.367477	92.908184
-6.501772	28.779755	96.570145	-15.706502	13.189052	96.760338	40.36937	-2.469712	100.771942	41.234299	26.365543	100.645378	40.8018345	11.9479155	100.70866	-72.2148385	14.4301885	92.812016
-5.611756	28.540182	96.673843	-15.679534	13.221985	96.77597	40.38633	-2.445386	100.805428	41.301201	26.407831	100.801888	40.8437655	11.9812225	100.803658	-72.2028335	14.4627475	92.748282
-4.708829	28.237772	96.762741	-15.631827	13.28987	96.785027	40.439423	-2.403616	100.820068	41.36031	26.433716	100.971642	40.8998665	12.01505	100.895855	-72.1635205	14.56469	92.674199
-3.806988	27.912781	96.861145	-15.58152	13.331726	96.794182	40.487198	-2.340153	100.864265	41.462234	26.499962	101.118935	40.974716	12.0799045	100.9916	-72.137756	14.5835475	92.596764
-2.497163	27.327692	97.008965	-15.478991	13.436791	96.811768	40.601578	-2.244604	100.902519	41.600792	26.613628	101.297722	41.101185	12.184512	101.1001205	-72.059167	14.68907	92.5234155
-1.679594	26.900095	97.065353	-15.363772	13.504813	96.848152	40.704708	-2.133276	100.922432	41.689827	26.693291	101.391724	41.1972675	12.2800075	101.157078	-71.9248115	14.7296185	92.539226
-0.879796	26.4718	97.081993	-15.278879	13.617301	96.858948	40.828426	-2.019934	100.933479	41.76992	26.809395	101.484764	41.299173	12.3947305	101.2091215	-71.856931	14.8398715	92.5087745
-0.095645	25.960711	97.113731	-15.202433	13.735957	96.853706	40.958042	-1.885116	100.93837	41.839905	26.926023	101.560852	41.3989735	12.5204535	101.249611	-71.8038395	14.9514605	92.457801
0.64444	25.407467	97.16687	-15.098652	13.85182	96.897514	41.079922	-1.771892	100.951874	41.910923	27.04319	101.656654	41.4954225	12.635649	101.304264	-71.6927265	15.067991	92.490764
1.38125	24.827953	97.258011	-15.008217	13.974328	96.942711	41.201939	-1.651902	100.977432	41.994419	27.163288	101.771835	41.598179	12.755693	101.3746335	-71.614613	15.192963	92.5107885
2.038166	24.225281	97.344482	-14.933502	14.075114	96.989708	41.323792	-1.537583	101.029716	42.098782	27.274755	101.918556	41.711287	12.868586	101.474136	-71.578291	15.281642	92.50528
2.995726	23.224821	97.482407	-14.80502	14.204775	97.099342	41.480438	-1.377786	101.088165	42.261143	27.454779	102.163986	41.8707905	13.0384965	101.6260755	-71.4808305	15.3710535	92.5726085
3.582727	22.432016	97.54567	-14.700463	14.318233	97.168282	41.587013	-1.278672	101.125023	42.388668	27.55695	102.275528	41.9878405	13.139139	101.7002755	-71.3887665	15.497327	92.6362885
4.168715	21.640617	97.605843	-14.628081	14.417408	97.208763	41.703854	-1.145712	101.153351	42.507397	27.658415	102.37677	42.1056255	13.2563515	101.7650605	-71.3617875	15.5784645	92.6524655
4.651637	20.808338	97.597267	-14.511744	14.516004	97.261703	41.82058	-1.028393	101.168953	42.58387	27.787554	102.45134	42.202225	13.3795805	101.8101465	-71.225713	15.6524275	92.7132595
5.151729	19.97464	97.560822	-14.432499	14.624636	97.272728	41.914688	-0.90057	101.193703	42.68557	27.877695	102.476845	42.300129	13.4885625	101.835274	-71.165127	15.7607095	92.710182
5.592321	19.009855	97.47876	-14.347218	14.693436	97.242935	42.024509	-0.754956	101.217651	42.782108	27.990246	102.470909	42.4033085	13.617645	101.84428	-71.0977445	15.769227	92.64159
6.040038	18.024609	97.428642	-14.243856	14.796537	97.213707	42.133244	-0.582159	101.255287	42.844315	28.08333	102.419067	42.4887795	13.7505855	101.837177	-70.9764915	15.8424885	92.590237
6.536613	16.515987	97.247406	-14.152333	14.934628	97.159302	42.319721	-0.312915	101.362022	42.907368	28.264709	102.239632	42.6135445	13.975897	101.800827	-70.9182105	15.893359	92.517777
6.841707	15.425147	97.142677	-14.046375	15.051955	97.157356	42.438549	-0.114818	101.45295	42.921513	28.399593	102.047768	42.680031	14.1423875	101.750359	-70.772781	15.9615225	92.564353
7.14941	14.324343	97.073044	-13.971172	15.192769	97.109703	42.554211	0.097702	101.568268	42.921669	28.504505	101.806984	42.73794	14.3011035	101.687626	-70.680284	16.0844345	92.53178
7.285002	13.258527	97.005783	-13.900642	15.348101	97.071831	42.648884	0.314155	101.720093	42.886467	28.617445	101.538757	42.7676755	14.4658	101.629425	-70.5689595	16.230402	92.514237
7.492755	12.090876	96.929375	-13.851954	15.456717	96.998978	42.753189	0.502602	101.876427	42.824432	28.716677	101.243423	42.7888105	14.6096395	101.559925	-70.4927185	16.3037945	92.438031
7.618953	10.954486	96.900467	-13.827978	15.620025	96.850479	42.844349	0.668629	102.022217	42.779579	28.812551	100.943268	42.811964	14.74059	101.4827425	-70.46792	16.49946	92.2182155
7.700101	9.853363	96.844971	-13.814349	15.710693	96.647087	42.902538	0.792026	102.152161	42.742542	28.874615	100.652649	42.82254	14.8333205	101.402405	-70.451238	16.5880655	91.891769
7.75856	8.197747	96.704826	-13.77689	15.853257	96.287369	42.940376	0.905874	102.244125	42.723122	28.923664	100.24707	42.831749	14.914769	101.2455975	-70.385529	16.791745	91.3291405
7.710408	7.122061	96.61422	-13.734457	15.90752	96.011871	42.958492	0.929598	102.299118	42.73127	28.936239	100.017441	42.844881	14.9329185	101.1582795	-70.313795	16.8821215	90.8654625
7.686439	6.099517	96.534279	-13.637114	15.937133	95.739624	42.987305	0.925394	102.312485	42.787804	28.902197	99.836334	42.8875545	14.9137955	101.0744095	-70.1617825	16.9604705	90.4048385
7.562751	5.149764	96.45549	-13.530736	15.959048	95.504745	43.025581	0.898209	102.333427	42.859085	28.856298	99.703026	42.942333	14.8772535	101.0182265	-70.003805	17.0408425	89.9912635
7.438375	4.257931	96.382156	-13.424582	16.011379	95.279724	43.090813	0.855623	102.3564	42.98317	28.808376	99.601318	43.0369915	14.8319995	100.978859	-69.8861555	17.1907585	89.580589
7.233974	3.38133	96.272812	-13.326025	16.016029	95.067314	43.151371	0.795773	102.318718	43.110687	28.758335	99.539879	43.131029	14.777054	100.9292985	-69.783079	17.255004	89.2053295
6.989574	2.600779	96.143227	-13.196795	16.032618	94.831284	43.203831	0.739944	102.225815	43.243099	28.683516	99.508881	43.223465	14.71173	100.867348	-69.617055	17.353506	88.79522
6.50803	1.588323	95.797005	-12.984485	16.048603	94.481659	43.257847	0.673823	101.976379	43.453789	28.604582	99.504425	43.355818	14.6392025	100.740402	-69.324788	17.4580035	88.222916
6.112504	0.999326	95.533058	-12.843304	16.092529	94.290535	43.286186	0.650107	101.752487	43.6054	28.545246	99.533394	43.445793	14.5976765	100.6429405	-69.132401	17.5873815	87.9381295
5.724466	0.480609	95.223633	-12.691031	16.152596	94.107834	43.322689	0.627342	101.564789	43.756958	28.551153	99.556152	43.5398235	14.5892475	100.5604705	-68.9218855	17.7159445	87.6551975
5.196268	0.048538	94.946449	-12.586848	16.221748	93.932358	43.365833	0.626736	101.35807	43.907997	28.570784	99.591385	43.636915	14.59876	100.4747275	-68.810611	17.844736	87.3899885
4.629596	-0.312987	94.659386	-12.48177	16.319225	93.783798	43.379356	0.660181	101.135345	44.025402	28.618744	99.60347	43.702379	14.6394625	100.3694075	-68.665919	17.9989875	87.1981885
4.023064	-0.614394	94.347473	-12.396467	16.431677	93.619095	43.382378	0.720047	100.907372	44.0998	28.672045	99.56459	43.741089	14.696046	100.235981	-68.534023	18.167308	87.002209
3.328279	-0.840123	94.004456	-12.329442	16.572035	93.421066	43.377991	0.80884	100.678444	44.138348	28.756241	99.50515	43.7581695	14.7825405	100.091797	-68.4170535	18.3615295	86.750335
2.261014	-1.105586	93.545708	-12.291842	16.818329	93.1744	43.340347	1.010759	100.363052	44.106701	28.969025	99.352463	43.723524	14.989892	99.8577575	-68.307208	18.646766	86.4910425
1.400481	-1.184018	93.288818	-12.29664	16.992567	93.020096	43.309544	1.1566	100.223816	44.081078	29.099554	99.288857	43.695311	15.128077	99.7563365	-68.288591	18.857057	86.2838555
0.532999	-1.26405	93.107346	-12.33734	17.146509	92.931923	43.275368	1.292034	100.100243	44.012196	29.245165	99.239311	43.643782	15.2685995	99.669777	-68.318462	19.0244185	86.194069
-0.393826	-1.263216	92.927216	-12.395128	17.278133	92.858322	43.207767	1.418205	99.956932	43.957546	29.364687	99.175079	43.5826565	15.391446	99.5660055	-68.3729125	19.16482	86.1506385
-1.378287	-1.222013	92.679398	-12.455137	17.402796	92.757454	43.127609	1.524847	99.800537	43.891525	29.461065	99.102196	43.509567	15.492956	99.4513665	-68.419841	19.312636	86.0635415
-2.377832	-1.215262	92.430634	-12.522907	17.500847	92.656586	43.023643	1.599181	99.60601	43.827225	29.519669	99.002281	43.425434	15.559425	99.3041455	-68.471248	19.442269	86.0090265
-3.430825	-1.137166	92.211571	-12.595254	17.585451	92.591003	42.907784	1.656356	99.365829	43.769928	29.555269	98.911797	43.338856	15.6058125	99.138813	-68.529364	19.5650895	86.043193
-5.08401	-0.983858	91.878197	-12.670323	17.701748	92.485878	42.717823	1.734157	98.982864	43.68803	29.571819	98.784294	43.2029265	15.652988	98.883579	-68.5435725	19.750508	86.088177
-6.209149	-0.838716	91.602097	-12.724855	17.751991	92.413017	42.596504	1.732286	98.685989	43.683945	29.559296	98.707458	43.1402245	15.645791	98.6967235	-68.5899345	19.858191	86.1293105
-7.359902	-0.683319	91.354362	-12.736292	17.825893	92.327927	42.488472	1.714211	98.414955	43.68026	29.544651	98.609344	43.084366	15.629431	98.5121495	-68.55695	20.022355	86.1437045
-8.534141	-0.518611	91.113647	-12.759439	17.895351	92.263344	42.386635	1.696853	98.13533	43.675125	29.510202	98.486008	43.03088	15.6035275	98.310669	-68.549758	20.1871745	86.216019
-9.752299	-0.317087	90.921875	-12.764761	17.979799	92.20797	42.240421	1.704928	97.894714	43.694611	29.493683	98.347061	42.967516	15.5993055	98.1208875	-68.497038	20.3602925	86.2950525
-10.977648	-0.100233	90.698753	-12.748673	18.096766	92.162605	42.174057	1.705684	97.645393	43.717148	29.492451	98.226105	42.9456025	15.5990675	97.935749	-68.4429485	20.5944645	86.389461
-12.226542	0.123408	90.575226	-12.746193	18.203154	92.132797	42.121151	1.703795	97.420609	43.757378	29.501047	98.128998	42.9392645	15.602421	97.7748035	-68.4316505	20.803887	86.4907905
-14.121368	0.482767	90.360603	-12.690314	18.422644	92.136299	42.076645	1.700825	97.091324	43.830986	29.537743	97.963562	42.9538155	15.619284	97.527443	-68.3344435	21.226004	86.745155
-15.434833	0.751338	90.196808	-12.662064	18.579098	92.115707	42.025143	1.730491	96.870552	43.885082	29.565531	97.876389	42.9551125	15.648011	97.3734705	-68.2792405	21.510185	86.8579435
-16.723719	1.011663	90.112762	-12.629506	18.704037	92.103516	41.973423	1.78933	96.663483	43.938923	29.60177	97.772636	42.956173	15.69555	97.2180595	-68.215185	21.712524	86.9889725
-18.055479	1.319233	90.027489	-12.582348	18.875357	92.12748	41.913502	1.897828	96.502228	43.969246	29.671436	97.67868	42.941374	15.784632	97.090454	-68.10607	21.966082	87.164506
-19.3181	1.574164	89.9627	-12.532961	18.99819	92.141167	41.876568	2.021992	96.395653	43.985767	29.750788	97.572205	42.9311675	15.88639	96.983929	-67.9970895	22.10999	87.298405
-20.643351	1.836849	89.989998	-12.505118	19.143333	92.175575	41.860672	2.175551	96.35096	44.01001	29.850805	97.447327	42.935341	16.013178	96.8991435	-67.945577	22.273488	87.4520065
-21.961985	2.083146	90.052292	-12.490082	19.266588	92.185387	41.900303	2.336962	96.353889	44.008369	29.997906	97.280464	42.954336	16.167434	96.8171765	-67.9345	22.365742	87.5535975
-23.995152	2.508285	90.25441	-12.425829	19.437248	92.208603	41.963562	2.592831	96.380325	43.955177	30.213097	96.907478	42.9593695	16.402964	96.6439015	-67.8110275	22.471532	87.7733045
-25.289831	2.776156	90.445168	-12.398615	19.504326	92.215637	42.037582	2.734492	96.413231	43.917542	30.364403	96.603355	42.977562	16.5494475	96.508293	-67.774792	22.4592045	87.922981
-26.617098	3.02786	90.687729	-12.357091	19.596846	92.253708	42.086315	2.862834	96.459404	43.866898	30.481133	96.288101	42.9766065	16.6719835	96.3737525	-67.6907885	22.5217085	88.1336635
-28.007704	3.340035	90.939316	-12.34384	19.612402	92.291954	42.134094	2.936772	96.520416	43.788029	30.596197	96.004715	42.9610615	16.7664845	96.2625655	-67.6487415	22.4583195	88.3213425
-29.292435	3.688531	91.214088	-12.358193	19.581261	92.343765	42.174583	2.958921	96.588554	43.749432	30.630356	95.727043	42.9620075	16.7946385	96.1577985	-67.6783935	22.3678835	88.5297315
-30.621668	4.028734	91.463799	-12.371367	19.510134	92.418686	42.193047	2.919621	96.6474	43.721111	30.62224	95.478516	42.957079	16.7709305	96.062958	-67.699813	22.2493375	88.774414
-31.96154	4.434484	91.711128	-12.420637	19.382013	92.501793	42.184067	2.830905	96.695969	43.699558	30.515694	95.240196	42.9418125	16.6732995	95.9680825	-67.7830865	22.0907265	89.0355035
-33.852322	5.121557	92.039902	-12.461606	19.164143	92.641869	42.159698	2.647417	96.750626	43.642597	30.393711	95.001343	42.9011475	16.520564	95.8759845	-67.8243595	21.807722	89.4077535
-35.120014	5.638385	92.25914	-12.509405	18.99131	92.744011	42.136925	2.499596	96.794373	43.595913	30.301262	94.881371	42.866419	16.400429	95.837872	-67.885229	21.582191	89.65015
-36.35434	6.224669	92.429039	-12.566871	18.829102	92.832153	42.098301	2.37961	96.837288	43.545055	30.235613	94.807076	42.821678	16.3076115	95.822182	-67.95542	21.3505925	89.842124
-37.487488	6.912024	92.567017	-12.606318	18.682911	92.948601	42.084293	2.248662	96.857803	43.509193	30.182478	94.732491	42.796743	16.21557	95.795147	-68.009379	21.150252	90.102055
-38.647453	7.632796	92.717712	-12.654554	18.53087	93.043457	42.06237	2.166166	96.844345	43.436249	30.146828	94.672035	42.7493095	16.156497	95.75819	-68.0584175	20.905243	90.328724
-39.740353	8.445363	92.805519	-12.741293	18.417669	93.123802	42.022675	2.083796	96.795029	43.364288	30.133278	94.638641	42.6934815	16.108537	95.716835	-68.1760675	20.726801	90.530769
-40.796738	9.328361	92.916489	-12.831736	18.306202	93.202431	41.97937	2.001807	96.723862	43.268795	30.136139	94.616821	42.6240825	16.068973	95.6703415	-68.2875545	20.543431	90.7345205
-42.319973	10.746656	93.080238	-12.978829	18.164639	93.36937	41.868046	1.954586	96.619644	43.128922	30.150614	94.644142	42.498484	16.0526	95.631893	-68.456142	20.276678	91.106847
-43.259716	11.778254	93.185471	-13.104971	18.111153	93.489174	41.778057	1.920545	96.55278	43.008759	30.23313	94.759155	42.393408	16.0768375	95.6559675	-68.60335	20.1454685	91.3223805
-44.151302	12.886746	93.338249	-13.251236	18.041277	93.670654	41.671951	1.927773	96.499512	42.922771	30.257395	94.859276	42.297361	16.092584	95.679394	-68.799833	19.98997	91.661914
-44.986446	13.991944	93.551155	-13.406409	18.0056	93.846245	41.576241	1.957133	96.448204	42.80299	30.348598	95.014229	42.1896155	16.1528655	95.7312165	-69.0024335	19.8583345	91.9612735
-45.810944	15.174167	93.736198	-13.577461	17.964943	94.045593	41.440479	2.029869	96.420494	42.668018	30.472847	95.196602	42.0542485	16.251358	95.808548	-69.2091705	19.678528	92.282638
-46.52459	16.37075	93.977135	-13.769284	17.959642	94.242226	41.322102	2.118371	96.381691	42.473179	30.648052	95.403748	41.8976405	16.3832115	95.8927195	-69.4362085	19.5360725	92.5917325
-47.218494	17.574736	94.282646	-13.956187	17.973169	94.44606	41.190514	2.23104	96.384796	42.319523	30.764469	95.559021	41.7550185	16.4977545	95.9719085	-69.6673925	19.4485835	92.9202115
-48.141964	19.43561	94.623016	-14.247391	17.999266	94.704948	40.982918	2.428095	96.443649	42.065437	30.995285	95.828415	41.5241775	16.71169	96.136032	-70.0189595	19.286842	93.273864
-48.665215	20.640903	94.796745	-14.421958	18.028255	94.841316	40.878166	2.559921	96.491867	41.887173	31.14963	96.031441	41.3826695	16.8547755	96.261654	-70.2265855	19.2017345	93.420978
-49.117939	21.853209	94.972191	-14.594757	18.03569	94.956764	40.770813	2.676928	96.568558	41.729668	31.283876	96.187904	41.2502405	16.980402	96.378231	-70.4397545	19.090978	93.535297
-49.550423	23.080803	95.105324	-14.744884	18.064819	95.037819	40.686825	2.767269	96.612854	41.575317	31.407188	96.328262	41.131071	17.0872285	96.470558	-70.620839	19.0424095	93.60508
-49.887283	24.273106	95.218536	-14.870543	18.065952	95.106552	40.620155	2.832325	96.634933	41.442986	31.49744	96.424179	41.0315705	17.1648825	96.529556	-70.7726565	18.9670215	93.683548
-50.149155	25.428795	95.341743	-14.991853	18.034086	95.140305	40.55014	2.845366	96.630684	41.325901	31.56131	96.493332	40.9380205	17.203338	96.562008	-70.9217265	18.864834	93.718602
-50.361855	26.607519	95.422592	-15.096601	18.005877	95.159195	40.526478	2.810205	96.576408	41.202633	31.604067	96.556076	40.8645555	17.207136	96.566242	-71.0577575	18.804618	93.752148
-50.544842	28.270575	95.630585	-15.253037	17.904104	95.191208	40.39349	2.782457	96.57196	41.045723	31.59754	96.6567	40.7196065	17.1899985	96.61433	-71.2256805	18.6182095	93.768086
-50.605316	29.285431	95.692406	-15.349546	17.833775	95.221535	40.314613	2.736419	96.552757	40.94709	31.544785	96.773422	40.6308515	17.140602	96.6630895	-71.3299435	18.526948	93.7799805
-50.578152	30.296888	95.847168	-15.455419	17.731752	95.270508	40.240395	2.676289	96.545708	40.876305	31.493626	96.922699	40.55835	17.0849575	96.7342035	-71.469188	18.3785465	93.8068125
-50.517647	31.253063	95.99778	-15.572968	17.621084	95.30191	40.153408	2.584048	96.548836	40.824585	31.433891	97.110168	40.4889965	17.0089695	96.829502	-71.6349325	18.2331985	93.774318
-50.385052	32.16713	96.15921	-15.638111	17.519136	95.377113	40.07304	2.501138	96.553619	40.772549	31.368828	97.301743	40.4227945	16.934983	96.927681	-71.6990165	18.103289	93.826545
-50.180901	33.03017	96.321854	-15.696734	17.439732	95.429558	40.000782	2.424579	96.553551	40.740643	31.288761	97.501724	40.3707125	16.85667	97.0276375	-71.7641805	18.022794	93.8314785
-49.925224	33.856182	96.515091	-15.808635	17.347483	95.476097	39.918194	2.319621	96.577385	40.691483	31.216509	97.691086	40.3048385	16.768065	97.1342355	-71.9221085	17.926901	93.8179585
-49.417637	34.944305	96.765305	-15.903786	17.251509	95.56797	39.810951	2.121168	96.730453	40.622936	31.108049	97.96302	40.2169435	16.6146085	97.3467365	-72.0245155	17.8884095	93.7892035
-49.039906	35.596745	96.89447	-15.986383	17.20326	95.658401	39.770336	2.026298	96.908913	40.547913	31.01689	98.172607	40.1591245	16.521594	97.54076	-72.1318905	17.884926	93.776042
-48.565586	36.173664	96.985092	-16.068312	17.152403	95.779793	39.735695	1.941162	97.228035	40.49461	30.930672	98.401588	40.1151525	16.435917	97.8148115	-72.2517765	17.868889	93.7447745
-48.100277	36.703865	97.036369	-16.129086	17.108742	95.918686	39.770325	1.887405	97.607849	40.446564	30.863375	98.625717	40.1084445	16.37539	98.116783	-72.3666165	17.842094	93.720589
-47.602612	37.137596	97.025772	-16.183607	17.073254	96.088593	39.830765	1.868228	98.023544	40.36372	30.859428	98.869133	40.0972425	16.363828	98.4463385	-72.4644565	17.78268	93.7308475
-47.02446	37.491127	96.962067	-16.239908	17.020449	96.231232	39.889015	1.84659	98.453903	40.318359	30.778269	99.02803	40.103687	16.3124295	98.7409665	-72.583503	17.7284685	93.7214975
-46.441574	37.724308	96.895538	-16.258286	16.990227	96.36869	39.953365	1.805845	98.895691	40.23093	30.788349	99.184402	40.0921475	16.297097	99.0400465	-72.6087195	17.683357	93.6973335
-45.551128	37.954472	96.762169	-16.343452	16.853384	96.526344	40.014637	1.713481	99.480484	40.148769	30.689236	99.286934	40.081703	16.2013585	99.383709	-72.768607	17.5054095	93.668979
-44.922653	38.017685	96.671631	-16.389204	16.737087	96.640335	40.081066	1.623066	99.853561	40.080593	30.627369	99.343246	40.0808295	16.1252175	99.5984035	-72.8592375	17.3489565	93.6822665
-44.266674	38.05146	96.594307	-16.44598	16.597931	96.752052	40.135811	1.511766	100.175949	40.031769	30.516996	99.402069	40.08379	16.014381	99.789009	-72.97575	17.181481	93.715095
-43.594315	38.005608	96.524338	-16.489197	16.461218	96.85466	40.165276	1.397003	100.47892	39.9907	30.399242	99.494347	40.077988	15.8981225	99.9866335	-73.056382	17.0243135	93.7226865
-42.917583	37.930325	96.489021	-16.54285	16.336149	96.953865	40.18528	1.256152	100.7463	39.949863	30.254225	99.590256	40.0675715	15.7551885	100.168278	-73.1532715	16.9171095	93.739452
-42.240833	37.815937	96.481857	-16.60301	16.208599	97.048912	40.187931	1.094918	100.982178	39.948322	30.097359	99.667915	40.0681265	15.5961385	100.3250465	-73.2741465	16.8210595	93.7727775
-41.597549	37.637192	96.467804	-16.624954	16.081448	97.137772	40.174164	0.895304	101.206841	39.950432	29.944241	99.76696	40.062298	15.4197725	100.4869005	-73.312206	16.7431235	93.7886435
-40.57032	37.368145	96.506531	-16.697741	15.895814	97.261063	40.19767	0.566449	101.476715	39.989716	29.768845	99.920723	40.093693	15.167647	100.698719	-73.489175	16.623981	93.823407
-39.867622	37.143513	96.526962	-16.722391	15.806211	97.32	40.224979	0.364245	101.595093	40.023575	29.706848	99.980659	40.124277	15.0355465	100.787876	-73.569059	16.5768755	93.852124
-39.184807	36.889946	96.551865	-16.734676	15.743056	97.367096	40.262238	0.217878	101.679596	40.026321	29.657686	99.992844	40.1442795	14.937782	100.83622	-73.6136315	16.54833	93.897972
-38.565598	36.587704	96.575226	-16.749691	15.718442	97.408432	40.285946	0.133456	101.732162	40.002014	29.614777	99.95575	40.14398	14.8741165	100.843956	-73.643362	16.5627675	93.972908
-37.928921	36.293671	96.521675	-16.749596	15.712552	97.459969	40.322315	0.105864	101.773201	39.956078	29.654507	99.91819	40.1391965	14.8801855	100.8456955	-73.6383885	16.5449185	94.0742425
-37.317894	35.968548	96.491722	-16.719809	15.735131	97.498932	40.341976	0.126979	101.862732	39.953117	29.622305	99.78067	40.1475465	14.874642	100.821701	-73.5871645	16.59562	94.176163
-36.686821	35.635189	96.44545	-16.66791	15.78252	97.548195	40.430935	0.157455	101.926567	39.951572	29.601738	99.683304	40.1912535	14.8795965	100.8049355	-73.5270735	16.6854435	94.2914545
-35.735313	35.172119	96.426338	-16.565723	15.845958	97.684662	40.521191	0.167111	102.144264	40.031071	29.576826	99.563629	40.276131	14.8719685	100.8539465	-73.407577	16.8199475	94.5153775
-35.096062	34.837826	96.429413	-16.484819	15.873809	97.789413	40.617996	0.135417	102.278008	40.110447	29.533365	99.529167	40.3642215	14.834391	100.9035875	-73.3338595	16.913227	94.6752385
-34.509529	34.493946	96.447945	-16.411522	15.899147	97.892899	40.698303	0.079849	102.445076	40.209812	29.458841	99.529076	40.4540575	14.769345	100.987076	-73.2771015	17.028949	94.798722
-33.967159	34.194572	96.465919	-16.324883	15.856802	98.000519	40.784885	-0.006697	102.6222	40.313236	29.365435	99.536407	40.5490605	14.679369	101.0793035	-73.1988265	17.034235	94.9217345
-33.394447	33.868851	96.504959	-16.23827	15.841408	98.092262	40.857201	-0.091743	102.792229	40.411255	29.236179	99.549713	40.634228	14.572218	101.170971	-73.110768	17.110598	95.013553
-32.857327	33.554283	96.490562	-16.179625	15.787718	98.179909	40.947739	-0.185013	102.953293	40.497192	29.111916	99.572708	40.7224655	14.4634515	101.2630005	-73.0817155	17.1119845	95.0968175
-32.268364	33.244015	96.480301	-16.11684	15.703264	98.252556	41.003742	-0.261946	103.106415	40.579639	28.984699	99.569611	40.7916905	14.3613765	101.338013	-73.0253705	17.0451515	95.167099
-31.47864	32.844307	96.452652	-16.013723	15.574978	98.319412	41.108688	-0.381344	103.297638	40.683521	28.806826	99.556694	40.8961045	14.212741	101.427166	-72.9235505	16.937215	95.211658
-30.965195	32.57383	96.40493	-15.950124	15.487526	98.363419	41.171368	-0.462621	103.449974	40.754013	28.708502	99.54705	40.9626905	14.1229405	101.498512	-72.8629385	16.8521115	95.228326
-30.463467	32.320469	96.370804	-15.888783	15.40544	98.420273	41.255253	-0.510549	103.571297	40.809544	28.61433	99.549652	41.0323985	14.0518905	101.5604745	-72.8099645	16.7589895	95.2800715
-29.978584	32.082481	96.368927	-15.815124	15.308231	98.474487	41.37841	-0.567309	103.679573	40.860504	28.521309	99.611946	41.119457	13.977	101.6457595	-72.749705	16.639462	95.3032145
-29.478642	31.82362	96.390678	-15.72334	15.189783	98.522362	41.504532	-0.639255	103.776611	40.900169	28.492641	99.72155	41.2023505	13.926693	101.7490805	-72.6490305	16.452873	95.2956435
-29.028337	31.572298	96.445038	-15.612117	15.088898	98.582794	41.628426	-0.692325	103.870155	41.014771	28.384766	99.834152	41.3215985	13.8462205	101.8521535	-72.5458325	16.3315755	95.3134345
-28.564552	31.338089	96.521286	-15.504217	15.006797	98.642616	41.736469	-0.757263	103.945389	41.136284	28.321222	100.011757	41.4363765	13.7819795	101.978573	-72.4448105	16.2316145	95.306659
-27.871817	31.068224	96.715256	-15.35199	14.845925	98.699669	41.861767	-0.875064	103.96273	41.335426	28.266323	100.304832	41.5985965	13.6956295	102.133781	-72.3025765	15.9962205	95.265557
-27.412235	30.965549	96.841492	-15.245448	14.749821	98.707291	41.919945	-0.960595	103.899994	41.451653	28.224464	100.486244	41.685799	13.6319345	102.193119	-72.176695	15.8677075	95.221463
-26.95606	30.901688	96.9897	-15.155088	14.688895	98.706635	41.941566	-1.032412	103.803947	41.547256	28.217957	100.657288	41.744411	13.5927725	102.2306175	-72.054587	15.7850175	95.1826525
-26.518801	30.884365	97.127136	-15.056918	14.628887	98.728981	41.965118	-1.074572	103.712486	41.679371	28.149668	100.766136	41.8222445	13.537548	102.239311	-71.9360805	15.720226	95.218651
-26.068699	30.866543	97.243469	-14.978417	14.602479	98.75351	42.016342	-1.072298	103.669891	41.805462	28.153881	100.874367	41.910902	13.5407915	102.272129	-71.867736	15.6641665	95.234891
-25.641674	30.831463	97.310608	-14.888541	14.632861	98.786827	42.085815	-1.056643	103.690109	41.93293	28.18392	100.936661	42.0093725	13.5636385	102.313385	-71.7864545	15.7020835	95.260269
-25.273001	30.863178	97.355705	-14.805015	14.687996	98.821373	42.19725	-1.046849	103.764725	42.064552	28.221733	100.944542	42.130901	13.587442	102.3546335	-71.740931	15.78855	95.2881125
-24.600773	30.846878	97.313171	-14.668984	14.783403	98.873138	42.362328	-1.003437	103.898811	42.190411	28.246727	100.929276	42.2763695	13.621645	102.4140435	-71.6143375	15.945161	95.3322325
-24.067085	30.827305	97.245689	-14.586639	14.80052	98.884079	42.475803	-0.995871	103.998543	42.259674	28.234571	100.924919	42.3677385	13.61935	102.461731	-71.5410165	15.98169	95.306427
-23.554684	30.818199	97.187622	-14.504029	14.78686	98.891869	42.5732	-1.035146	104.068268	42.3148	28.190031	100.906242	42.444	13.5774425	102.487255	-71.452058	15.9962775	95.296483
-23.088263	30.81159	97.149933	-14.430921	14.717979	98.888901	42.637451	-1.093077	104.137894	42.391819	28.119364	100.896469	42.514635	13.5131435	102.5171815	-71.376477	15.9228145	95.2606205
-22.637037	30.781328	97.121269	-14.389257	14.604039	98.887756	42.719433	-1.199347	104.155907	42.43177	28.072599	100.930023	42.5756015	13.436626	102.542965	-71.3541155	15.771452	95.232547
-22.220499	30.761158	97.105545	-14.304505	14.50642	98.911072	42.755661	-1.301429	104.18335	42.535442	27.919992	100.900909	42.6455515	13.3092815	102.5421295	-71.2545615	15.7035585	95.2800145
-21.870228	30.805618	97.137466	-14.252262	14.384421	98.920959	42.816631	-1.425665	104.200027	42.615963	27.791409	100.906303	42.716297	13.182872	102.553165	-71.220821	15.58597	95.288753
-21.131712	30.829426	97.096344	-14.147041	14.200634	98.933693	42.937492	-1.577589	104.25087	42.723938	27.632788	100.913773	42.830715	13.0275995	102.5823215	-71.124797	15.3736685	95.2850645
-20.635347	30.897436	97.057014	-14.06791	14.085567	98.941849	43.026913	-1.683667	104.282654	42.803909	27.524763	100.9104	42.915411	12.920548	102.596527	-71.051231	15.250586	95.287171
-20.120207	31.027279	97.001648	-13.961365	13.979298	98.952866	43.105717	-1.777779	104.333984	42.87933	27.413698	100.910255	42.9925235	12.8179595	102.6221195	-70.9152535	15.1406365	95.2836125
-19.605835	31.147093	96.951752	-13.891774	13.854263	98.965508	43.210922	-1.880648	104.394547	42.957478	27.321154	100.926056	43.0842	12.720253	102.6603015	-70.867748	14.988273	95.2707145
-19.050724	31.336576	96.944473	-13.774073	13.739512	99.001419	43.318161	-1.973546	104.445175	43.053581	27.214035	100.972733	43.185871	12.6202445	102.708954	-70.734017	14.8587795	95.293884
-18.451546	31.540066	96.980576	-13.694731	13.624986	99.031311	43.424664	-2.073225	104.483017	43.140675	27.1196	101.035156	43.2826695	12.5231875	102.7590865	-70.6721315	14.7267845	95.3035355
-17.929991	31.807718	97.025772	-13.612726	13.486958	99.055786	43.520435	-2.146293	104.494492	43.230717	27.05504	101.119591	43.375576	12.4543735	102.8070415	-70.601028	14.5195425	95.3045305
-17.023363	32.164173	97.122284	-13.511339	13.354225	99.052078	43.643761	-2.223261	104.433128	43.34483	26.996237	101.258835	43.4942955	12.386488	102.8459815	-70.5169735	14.321962	95.2581745
-16.402765	32.455326	97.25119	-13.462727	13.272955	99.06636	43.715893	-2.237053	104.339394	43.413826	26.990032	101.345039	43.5648595	12.3764895	102.8422165	-70.4903135	14.1694205	95.2905035
-15.798977	32.776447	97.359833	-13.422297	13.199113	99.065056	43.775879	-2.225044	104.233871	43.496609	27.007887	101.436249	43.636244	12.3914215	102.83506	-70.480838	14.0068045	95.295052
-15.193815	33.11726	97.485558	-13.357025	13.158631	99.066093	43.839108	-2.188652	104.096291	43.567131	27.058813	101.490364	43.7031195	12.4350805	102.7933275	-70.4171695	13.8821815	95.3388585
-14.518565	33.498524	97.633018	-13.300972	13.140874	99.079338	43.897308	-2.128292	103.951118	43.643169	27.100775	101.524483	43.7702385	12.4862415	102.7378005	-70.3721825	13.7955065	95.4208755
-13.861423	33.877724	97.804543	-13.2164	13.152306	99.080544	43.973648	-2.071637	103.802895	43.717308	27.169525	101.583588	43.845478	12.548944	102.6932415	-70.278278	13.755668	95.4678465
-13.21556	34.282185	97.987785	-13.166668	13.16133	99.108978	44.066864	-2.005466	103.644417	43.784351	27.253696	101.639748	43.9256075	12.624115	102.6420825	-70.2589435	13.698545	95.5758735
-12.129829	34.742298	98.282654	-13.052008	13.202034	99.142769	44.184711	-1.852923	103.448692	43.894257	27.397934	101.781479	44.039484	12.7725055	102.6150855	-70.1435	13.6315625	95.6704525
-11.451604	35.083477	98.489456	-12.994769	13.223335	99.166458	44.257923	-1.755328	103.306473	43.967648	27.494595	101.907028	44.1127855	12.8696335	102.6067505	-70.1023235	13.5770365	95.7261655
-10.66976	35.380356	98.711609	-12.905106	13.277236	99.217445	44.269444	-1.636595	103.189232	44.02552	27.584856	102.025177	44.147482	12.9741305	102.6072045	-69.957694	13.5803415	95.8276855
-9.937852	35.648087	98.962944	-12.849201	13.318579	99.247734	44.342743	-1.553081	103.052994	44.054482	27.672508	102.187386	44.1986125	13.0597135	102.62019	-69.8970145	13.5774445	95.875278
-9.217478	35.862106	99.218452	-12.814575	13.369349	99.298195	44.355694	-1.468985	103.007446	44.073917	27.759022	102.35157	44.2148055	13.1450185	102.679508	-69.8439555	13.5936795	95.916882
-8.476369	36.052029	99.508957	-12.792936	13.440628	99.390999	44.396667	-1.383294	102.96582	44.087803	27.844698	102.52433	44.242235	13.230702	102.745075	-69.828107	13.650554	96.036923
-7.723939	36.125393	99.758163	-12.792678	13.503526	99.499947	44.420624	-1.303996	102.978539	44.096516	27.929752	102.720177	44.25857	13.312878	102.849358	-69.843926	13.694174	96.150536
-6.590582	36.260632	100.060356	-12.862638	13.62042	99.647293	44.439796	-1.19291	103.081261	44.091267	28.064087	103.029213	44.2655315	13.4355885	103.055237	-69.9908075	13.8052515	96.239349
-5.901863	36.251717	100.306282	-12.937061	13.699755	99.741898	44.471054	-1.134289	103.160187	44.065128	28.185009	103.256371	44.268091	13.52536	103.208279	-70.142213	13.87415	96.275517
-5.183095	36.109543	100.466408	-12.974226	13.753912	99.816895	44.461056	-1.074378	103.296173	44.071121	28.22648	103.443481	44.2660885	13.576051	103.369827	-70.2145405	13.931773	96.263963
-4.464576	35.995453	100.639961	-13.01825	13.813726	99.93119	44.458374	-1.021581	103.439423	44.04858	28.291166	103.656784	44.253477	13.6347925	103.5481035	-70.289977	13.9926595	96.3142765
-3.781006	35.748955	100.787033	-13.086355	13.845314	100.001312	44.462833	-0.979063	103.578499	44.014191	28.411371	103.879738	44.238512	13.716154	103.7291185	-70.411222	13.974474	96.2735055
-3.071535	35.481945	100.906906	-13.13707	13.855912	100.06678	44.475788	-0.934134	103.682098	44.015903	28.425472	104.011597	44.2458455	13.745669	103.8468475	-70.5199855	13.966155	96.2867125
-2.407337	35.139553	100.995514	-13.186286	13.898657	100.126175	44.466702	-0.892381	103.764954	43.981277	28.476959	104.146721	44.2239895	13.792289	103.9558375	-70.5965615	14.005025	96.2965125
-1.48513	34.464466	101.095474	-13.257226	13.947025	100.204849	44.439129	-0.811657	103.873215	43.936844	28.548504	104.244682	44.1879865	13.8684235	104.0589485	-70.7024385	14.0256265	96.3507495
-0.85569	33.958916	101.110397	-13.313068	13.981112	100.267326	44.421543	-0.764174	103.925217	43.87925	28.605547	104.274643	44.1503965	13.9206865	104.09993	-70.7765325	14.0415375	96.434722
-0.291479	33.38723	101.070572	-13.347528	14.005761	100.304756	44.40089	-0.72808	103.973022	43.809959	28.646072	104.282417	44.1054245	13.958996	104.1277195	-70.8004805	14.052526	96.4817925
0.260567	32.722206	100.99485	-13.410947	14.038891	100.364853	44.36404	-0.706297	104.010605	43.761635	28.665623	104.237625	44.0628375	13.979663	104.124115	-70.8847315	14.098119	96.605591
0.75205	32.020416	100.970398	-13.472862	14.065422	100.414444	44.297596	-0.684507	104.047142	43.658886	28.706264	104.233017	43.978241	14.0108785	104.1400795	-70.923965	14.1199655	96.6888085
1.222155	31.249996	100.929199	-13.528114	14.059208	100.47438	44.243729	-0.694837	104.081108	43.595417	28.628937	104.165123	43.919573	13.96705	104.1231155	-70.975801	14.151366	96.8256445
1.696998	30.434137	100.884613	-13.626516	14.052137	100.560448	44.150692	-0.72036	104.145119	43.524559	28.58864	104.103958	43.8376255	13.93414	104.1245385	-71.0906575	14.170134	96.9963575
2.326846	29.102009	100.763412	-13.746293	14.073205	100.692245	44.003685	-0.785641	104.217957	43.36932	28.513988	103.968201	43.6865025	13.8641735	104.093079	-71.1790885	14.2822365	97.291411
2.682787	28.169323	100.674736	-13.870384	14.032939	100.724426	43.89637	-0.824543	104.260529	43.260807	28.475529	103.834793	43.5785885	13.825493	104.047661	-71.3193565	14.240385	97.401191
3.013404	27.239948	100.564613	-13.993656	14.070574	100.803688	43.761658	-0.805352	104.318848	43.079796	28.503777	103.707184	43.420727	13.8492125	104.013016	-71.408039	14.2919355	97.59436
3.309101	26.31422	100.470016	-14.114759	14.088196	100.835289	43.658329	-0.831509	104.37236	42.912724	28.443829	103.505135	43.2855265	13.80616	103.9387475	-71.5150445	14.370232	97.7318305
3.60341	25.288412	100.330353	-14.248258	14.09656	100.88662	43.547718	-0.824673	104.443596	42.731785	28.44269	103.341805	43.1397515	13.8090085	103.8927005	-71.6362675	14.3841115	97.8805395
3.858702	24.267992	100.265884	-14.396182	14.108112	100.92186	43.408417	-0.789739	104.555832	42.538933	28.421301	103.217361	42.973675	13.815781	103.8865965	-71.766039	14.400443	97.9571235
4.08002	23.267643	100.239548	-14.550283	14.069885	100.980255	43.311993	-0.838343	104.64904	42.360435	28.394186	103.121864	42.836214	13.7779215	103.885452	-71.93678	14.3618485	98.075058
4.385109	21.783823	100.254562	-14.769721	14.034899	101.101265	43.119358	-0.884569	104.837708	42.090179	28.327486	103.063622	42.6047685	13.7214585	103.950665	-72.1442105	14.3483395	98.251865
4.551353	20.771887	100.293602	-14.924433	13.966863	101.20536	42.997803	-0.949025	104.967812	41.945152	28.246513	103.050217	42.4714775	13.648744	104.0090145	-72.3203435	14.284982	98.4017055
4.735701	19.738764	100.419975	-15.056724	13.896245	101.338974	42.883827	-1.021783	105.09137	41.813126	28.158432	103.069725	42.3484765	13.5683245	104.0805475	-72.4619245	14.2241655	98.5974005
4.834416	18.819164	100.531113	-15.175679	13.851775	101.477493	42.778332	-1.086601	105.207802	41.693737	28.066999	103.102829	42.2360345	13.490199	104.1553155	-72.5873925	14.213351	98.7996705
4.966461	17.841282	100.651253	-15.275444	13.802165	101.602364	42.670959	-1.163408	105.29673	41.597439	28.014368	103.125786	42.134199	13.42548	104.211258	-72.685087	14.17885	98.99347
5.088289	16.898838	100.726639	-15.356856	13.758021	101.719986	42.569981	-1.226675	105.378937	41.496502	27.936682	103.160942	42.0332415	13.3550035	104.2699395	-72.7469535	14.1610385	99.1700325
5.186689	16.012657	100.846657	-15.425287	13.715342	101.821434	42.490925	-1.257165	105.452522	41.425053	27.900621	103.231094	41.957989	13.321728	104.341808	-72.808563	14.108956	99.30106
5.308536	14.771408	100.973366	-15.520923	13.662495	101.920235	42.404423	-1.292575	105.507019	41.345219	27.879959	103.361389	41.874821	13.293692	104.434204	-72.916667	14.031298	99.406266
5.368153	13.959755	101.047371	-15.587707	13.655646	101.942993	42.335545	-1.321999	105.539558	41.305733	27.876667	103.462242	41.820639	13.277334	104.5009	-72.996053	14.033958	99.385086
5.447348	13.188619	101.073753	-15.613929	13.621614	101.925407	42.26532	-1.30126	105.532333	41.278793	27.875475	103.592941	41.7720565	13.2871075	104.562637	-72.9999145	13.9561205	99.288177
5.509931	12.420984	101.056137	-15.651701	13.597854	101.858833	42.232868	-1.323911	105.4842	41.247707	27.892694	103.718414	41.7402875	13.2843915	104.601307	-73.0436895	13.9113165	99.116359
5.559135	11.709938	101.01712	-15.68342	13.590246	101.784157	42.184811	-1.30741	105.451202	41.245155	27.911642	103.876785	41.714983	13.302116	104.6639935	-73.081823	13.878376	98.9043205
5.56863	11.039294	100.979424	-15.710878	13.592659	101.649963	42.16407	-1.265263	105.444244	41.255932	27.959017	104.043579	41.710001	13.346877	104.7439115	-73.131757	13.838441	98.5560145
5.535254	10.370017	100.907013	-15.744075	13.61237	101.50206	42.136818	-1.167892	105.462608	41.233158	28.102907	104.223778	41.684988	13.4675075	104.843193	-73.173138	13.7572325	98.160927
5.504204	9.398534	100.787613	-15.796701	13.699792	101.267311	42.140511	-1.07169	105.497253	41.236858	28.185268	104.381813	41.6886845	13.556789	104.939533	-73.2820865	13.842795	97.595089
5.452052	8.746919	100.665794	-15.817648	13.780572	101.076462	42.139233	-0.972236	105.547379	41.247448	28.282976	104.402481	41.6933405	13.65537	104.97493	-73.3286365	13.905774	97.177994
5.33972	8.128228	100.499786	-15.83565	13.884863	100.818237	42.139122	-0.87354	105.586151	41.224472	28.390062	104.425621	41.681797	13.758261	105.005886	-73.353097	14.011465	96.630588
5.215656	7.514604	100.367416	-15.858346	14.003599	100.581886	42.125359	-0.783544	105.61985	41.167328	28.49308	104.378807	41.6463435	13.854768	104.9993285	-73.3630355	14.15243	96.1644435
5.002872	6.949962	100.235435	-15.896998	14.127212	100.359604	42.106445	-0.679787	105.648399	41.1092	28.5683	104.28331	41.6078225	13.9442565	104.9658545	-73.4018185	14.3101675	95.7533535
4.761914	6.382642	100.07901	-15.91825	14.27104	100.125969	42.082821	-0.571349	105.643059	41.065125	28.667896	104.242027	41.573973	14.0482735	104.942543	-73.410473	14.4938065	95.309395
4.49893	5.849528	99.947617	-15.916613	14.37521	99.905052	42.067944	-0.493411	105.603394	41.030823	28.735001	104.149117	41.5493835	14.120795	104.8762555	-73.3826095	14.629625	94.9338485
4.0045	5.036956	99.643745	-15.947554	14.494748	99.548241	42.029579	-0.40439	105.457924	40.97934	28.784851	104.068634	41.5044595	14.1902305	104.763279	-73.3995675	14.7992655	94.333203
3.617709	4.549439	99.365738	-15.946091	14.5394	99.274979	41.995903	-0.371432	105.315903	40.984207	28.793188	104.029465	41.490055	14.210878	104.672684	-73.382237	14.867922	93.877274
3.233398	4.080415	99.022049	-15.938049	14.557698	98.945656	41.939899	-0.348599	105.076309	41.005287	28.792509	104.024712	41.472593	14.221955	104.5505105	-73.348691	14.893441	93.3408015
2.756525	3.67134	98.658531	-15.931909	14.576322	98.635887	41.858517	-0.371976	104.785728	41.027725	28.787481	103.971359	41.443121	14.2077525	104.3785435	-73.306939	14.9448915	92.8932305
2.235455	3.294505	98.288071	-15.893038	14.608258	98.382607	41.776638	-0.340936	104.487267	41.063217	28.771996	103.881386	41.4199275	14.21553	104.1843265	-73.2060035	15.000986	92.5808875
1.74405	2.877197	97.924507	-15.859614	14.638483	98.17202	41.651047	-0.243366	104.192947	41.100212	28.789204	103.816605	41.3756295	14.272919	104.004776	-73.0948575	15.004047	92.339264
1.141315	2.494931	97.572815	-15.826343	14.7075	98.021988	41.587101	-0.227289	103.803925	41.154541	28.82534	103.670158	41.370821	14.2990255	103.7370415	-73.023507	15.1159745	92.3069345
0.186955	2.016854	97.062187	-15.804815	14.863624	97.808113	41.572945	-0.175011	103.201736	41.199379	28.902536	103.442299	41.386162	14.3637625	103.3220175	-72.995792	15.3634855	92.2942085
-0.479193	1.684468	96.708305	-15.798744	15.013615	97.662239	41.517956	-0.06901	102.783157	41.202904	28.982067	103.251228	41.36043	14.4565285	103.0171925	-72.957918	15.5707015	92.3072855
-1.195573	1.361149	96.377739	-15.792643	15.149482	97.504311	41.431381	0.021618	102.429199	41.183628	29.079926	103.03389	41.3075045	14.550772	102.7315445	-72.8927905	15.748192	92.2770775
-1.903503	0.999379	96.051331	-15.820426	15.310902	97.365273	41.39296	0.133794	102.06575	41.161568	29.20051	102.861771	41.277264	14.667152	102.4637605	-72.918116	15.954652	92.2667855
-2.696531	0.610337	95.724953	-15.827201	15.452803	97.218071	41.350819	0.225723	101.693024	41.123341	29.314058	102.675011	41.23708	14.7698905	102.1840175	-72.891482	16.1357155	92.2521245
-3.529437	0.282016	95.421181	-15.839622	15.578179	97.103531	41.276951	0.276955	101.331139	41.086216	29.400331	102.44323	41.1815835	14.838643	101.8871845	-72.8608275	16.317715	92.3198775
-4.325609	-0.189419	95.151726	-15.885417	15.694348	96.975334	41.158714	0.340877	100.9972	41.042595	29.476393	102.206909	41.1006545	14.908635	101.6020545	-72.8714885	16.480061	92.3486135
-5.6636	-0.809157	94.823524	-15.911144	15.790153	96.85981	41.013988	0.428138	100.571022	40.959545	29.546717	101.902519	40.9867665	14.9874275	101.2367705	-72.8090545	16.5928785	92.4828495
-6.596221	-1.259397	94.660934	-15.989333	15.9042	96.785233	40.915539	0.460795	100.361443	40.888889	29.580444	101.663414	40.902214	15.0206195	101.0124285	-72.88088	16.7877805	92.5580375
-7.565259	-1.716891	94.592445	-16.03763	16.019144	96.734131	40.805847	0.513791	100.261047	40.829319	29.598061	101.432526	40.817583	15.055926	100.8467865	-72.892843	16.982362	92.6214755
-8.528821	-2.194995	94.633492	-16.07048	16.111986	96.733681	40.758095	0.548787	100.262283	40.718269	29.648527	101.263062	40.738182	15.098657	100.7626725	-72.879142	17.125315	92.7046895
-9.57208	-2.615872	94.770775	-16.118938	16.21047	96.750099	40.743431	0.575569	100.345322	40.651169	29.646456	101.040375	40.6973	15.1110125	100.6928485	-72.935176	17.3099275	92.8073495
-10.590277	-3.14203	94.988045	-16.145908	16.31406	96.775375	40.749378	0.60691	100.47879	40.577511	29.605612	100.767044	40.6634445	15.106261	100.622917	-72.9552605	17.521859	92.927833
-11.656281	-3.559302	95.22245	-16.152937	16.40819	96.792534	40.752464	0.643848	100.603447	40.495865	29.620543	100.45929	40.6241645	15.1321955	100.5313685	-72.9300385	17.6841845	93.0536995
-13.239604	-4.184659	95.56263	-16.155462	16.475231	96.759247	40.793419	0.698792	100.729134	40.348476	29.650078	99.969223	40.5709475	15.174435	100.3491785	-72.8818715	17.776027	93.1693155
-14.308533	-4.566319	95.770195	-16.159449	16.493355	96.692749	40.798439	0.695717	100.783745	40.243454	29.654589	99.626335	40.5209465	15.175153	100.20504	-72.8398445	17.811557	93.180458
-15.417128	-4.851235	95.933334	-16.164818	16.469496	96.597504	40.783318	0.653028	100.801636	40.16806	29.634502	99.29055	40.475689	15.143765	100.046093	-72.805325	17.795227	93.148915
-16.402597	-5.202519	95.98703	-16.175682	16.435495	96.490372	40.75806	0.583882	100.789932	40.10046	29.584194	98.994652	40.42926	15.084038	99.892292	-72.780624	17.786952	93.088452
-17.514015	-5.41431	96.061729	-16.171831	16.377966	96.37516	40.726154	0.483085	100.768867	40.070942	29.481527	98.688904	40.398548	14.982306	99.7288855	-72.74221	17.773626	93.0214345
-18.525484	-5.600474	96.125832	-16.162331	16.31073	96.26326	40.696423	0.358611	100.691353	40.044823	29.358492	98.424576	40.370623	14.8585515	99.5579645	-72.695285	17.7629085	92.9685555
-19.580769	-5.722985	96.142609	-16.131346	16.24139	96.159821	40.649979	0.23557	100.631241	40.034164	29.247833	98.199532	40.3420715	14.7417015	99.4153865	-72.6047635	17.7410785	92.9042555
-21.078688	-5.792799	96.181671	-16.05727	16.170731	96.049538	40.589008	0.07958	100.506172	40.098721	29.021832	97.83181	40.3438645	14.550706	99.168991	-72.4584045	17.790756	92.930085
-22.069929	-5.719782	96.202263	-16.000717	16.14106	95.988533	40.58445	-0.005047	100.412163	40.104763	28.991583	97.681313	40.3446065	14.493268	99.046738	-72.3460405	17.788852	92.930328
-23.0007	-5.597621	96.228828	-15.951809	16.135342	95.935501	40.60664	-0.055179	100.356796	40.161289	28.940889	97.53405	40.3839645	14.442855	98.945423	-72.2875825	17.827829	92.925579
-23.917522	-5.388302	96.179237	-15.887382	16.161898	95.874573	40.648361	-0.072809	100.282455	40.22789	28.911293	97.393677	40.4381255	14.419242	98.838066	-72.2128895	17.904554	92.91108
-24.793587	-5.129258	96.137428	-15.840716	16.18996	95.82074	40.700661	-0.060637	100.213875	40.25243	28.962997	97.305969	40.4765455	14.45118	98.759922	-72.1579775	17.92874	92.881558
-25.642658	-4.813535	96.024872	-15.776028	16.230387	95.745117	40.733299	-0.01198	100.134781	40.276623	29.027143	97.259209	40.504961	14.5075815	98.696995	-72.057017	17.9531925	92.793239
-26.461319	-4.433365	95.930626	-15.735443	16.292675	95.673584	40.75848	0.09466	100.033142	40.328197	29.118029	97.226997	40.5433385	14.6063445	98.6300695	-72.0142245	17.9790055	92.7170985
-27.63929	-3.671419	95.681847	-15.664281	16.387161	95.5597	40.781605	0.225995	99.879875	40.390335	29.271368	97.237526	40.58597	14.7486815	98.5587005	-71.914532	18.0256405	92.5606995
-28.402454	-3.131464	95.552055	-15.640871	16.448029	95.517822	40.790424	0.307446	99.749084	40.469246	29.38311	97.227592	40.629835	14.845278	98.488338	-71.911577	18.05078	92.547306
-29.125734	-2.541954	95.446732	-15.594406	16.543556	95.479057	40.786137	0.390096	99.618927	40.526863	29.473009	97.197983	40.6565	14.9315525	98.408455	-71.845312	18.1555595	92.549659
-29.810493	-1.878912	95.360558	-15.541763	16.640505	95.462051	40.780087	0.477519	99.475616	40.60146	29.544321	97.12365	40.6907735	15.01092	98.299633	-71.7742995	18.27009	92.624469
-30.477446	-1.177318	95.319916	-15.481031	16.750751	95.425758	40.779747	0.563673	99.322266	40.636681	29.687141	97.069481	40.708214	15.125407	98.1958735	-71.670276	18.376095	92.6556425
-31.084629	-0.405472	95.276588	-15.436552	16.881592	95.380333	40.775017	0.640713	99.191483	40.711201	29.731592	96.928429	40.743109	15.1861525	98.059956	-71.616213	18.5770315	92.70071
-31.667725	0.375071	95.214455	-15.407724	16.998846	95.353386	40.789532	0.744057	99.078247	40.745945	29.850229	96.850761	40.7677385	15.297143	97.964504	-71.5831865	18.700549	92.742268
-32.47496	1.638624	95.107056	-15.3596	17.184694	95.269554	40.816269	0.926001	99.011597	40.7999	30.03248	96.771805	40.8080845	15.4792405	97.891701	-71.5272845	18.8901475	92.647407
-32.971684	2.53674	95.045792	-15.321863	17.309975	95.23703	40.864521	1.057842	99.001518	40.833786	30.163792	96.761612	40.8491535	15.610817	97.881565	-71.4928795	19.009133	92.592495
-33.403408	3.472683	94.992699	-15.30793	17.380371	95.218719	40.927898	1.178908	99.008087	40.872021	30.314302	96.763084	40.8999595	15.746605	97.8855855	-71.5158195	19.014137	92.5518525
-33.817551	4.431514	94.944313	-15.253742	17.492584	95.210579	41.003593	1.293478	99.020042	40.927265	30.455267	96.779915	40.965429	15.8743725	97.8999785	-71.472913	19.1107955	92.5211795
-34.128757	5.41399	94.906929	-15.195103	17.56699	95.207802	41.084217	1.411222	99.054703	40.983887	30.566174	96.824654	41.034052	15.988698	97.9396785	-71.424258	19.145282	92.4759255
-34.446545	6.430189	94.870636	-15.115992	17.625526	95.228363	41.195885	1.51142	99.090225	41.085823	30.664316	96.909447	41.140854	16.087868	97.999836	-71.372838	19.163184	92.45689
-34.725143	7.53067	94.828865	-15.006725	17.70026	95.243187	41.315536	1.589166	99.145096	41.216412	30.766726	97.001617	41.265974	16.177946	98.0733565	-71.279424	19.222574	92.4130175
-35.047688	9.165205	94.779572	-14.838475	17.792923	95.306435	41.481766	1.695662	99.178123	41.442913	30.895964	97.149544	41.4623395	16.295813	98.1638335	-71.1392895	19.290033	92.4490365
-35.211765	10.316902	94.760719	-14.703774	17.872623	95.345901	41.615341	1.784999	99.212463	41.622467	30.966822	97.263268	41.618904	16.3759105	98.2378655	-71.026452	19.3693355	92.4539365
-35.372631	11.486936	94.76915	-14.55213	17.970716	95.393356	41.757603	1.882976	99.231056	41.784348	31.085619	97.371658	41.7709755	16.4842975	98.301357	-70.8752355	19.4571345	92.485355
-35.470524	12.711258	94.772018	-14.403921	18.056612	95.444489	41.90041	1.991858	99.2416	41.957741	31.215302	97.476486	41.9290755	16.60358	98.359043	-70.7369175	19.509644	92.529935
-35.527905	13.899772	94.802261	-14.270146	18.161968	95.496353	42.043175	2.131168	99.257507	42.120567	31.351025	97.557343	42.081871	16.7410965	98.407425	-70.622163	19.5828395	92.585281
-35.544403	15.163681	94.814095	-14.139888	18.298576	95.55368	42.187664	2.287051	99.259171	42.280472	31.512537	97.629951	42.234068	16.899794	98.444561	-70.513844	19.697358	92.662799
-35.556786	16.446348	94.877357	-14.019972	18.43778	95.609077	42.322292	2.469974	99.255959	42.386726	31.752644	97.698334	42.354509	17.111309	98.4771465	-70.394453	19.764251	92.7410075
-35.475044	18.353989	94.980202	-13.855487	18.667702	95.70742	42.500214	2.783087	99.200958	42.549553	32.084064	97.729454	42.5248835	17.4335755	98.465206	-70.2358575	19.9018285	92.949634
-35.327778	19.64628	95.056389	-13.754867	18.829887	95.791847	42.586281	3.010761	99.146965	42.656143	32.276302	97.705856	42.621212	17.6435315	98.4264105	-70.130946	20.0162425	93.1572835
-35.189552	20.953039	95.215347	-13.69573	18.958591	95.871445	42.646694	3.237785	99.050545	42.7244	32.518394	97.716576	42.685547	17.8780895	98.3835605	-70.077007	20.0390925	93.3593295
-34.995579	22.248722	95.333221	-13.622623	19.062685	95.945084	42.692703	3.475925	98.909058	42.785267	32.756336	97.729942	42.738985	18.1161305	98.3195	-69.984231	20.0092395	93.570668
-34.763065	23.523207	95.540543	-13.554335	19.167923	96.04248	42.705429	3.731628	98.774872	42.833908	33.010387	97.763268	42.7696685	18.3710075	98.26907	-69.8783385	19.9648385	93.81589
-34.470329	24.800087	95.752274	-13.549087	19.258329	96.150291	42.713215	4.000426	98.63707	42.841805	33.277927	97.822845	42.77751	18.6391765	98.2299575	-69.875684	19.8774815	94.0706245
-34.165672	26.054882	96.006111	-13.525004	19.387859	96.25502	42.715408	4.277971	98.539368	42.833748	33.529705	97.929024	42.774578	18.903838	98.234196	-69.824586	19.87188	94.275844
-33.656456	27.877409	96.268837	-13.543621	19.550463	96.422211	42.698147	4.680181	98.520485	42.820435	33.896183	98.172012	42.759291	19.288182	98.3462485	-69.846533	19.812744	94.4981735
-33.22023	29.078785	96.448006	-13.596111	19.689318	96.551338	42.712143	4.914464	98.564552	42.780075	34.140053	98.378868	42.746109	19.5272585	98.47171	-69.938331	19.8513775	94.630966
-32.75983	30.275286	96.692787	-13.664956	19.848171	96.698151	42.717247	5.130286	98.695061	42.742065	34.326691	98.601563	42.729656	19.7284885	98.648312	-70.059568	19.9678535	94.74799
-32.25563	31.400829	96.864525	-13.738201	19.981764	96.857635	42.72887	5.332866	98.854652	42.701488	34.526455	98.828804	42.715179	19.9296605	98.841728	-70.191581	20.0338675	94.873542
-31.716179	32.48233	97.0382	-13.773764	20.150639	97.005882	42.740398	5.506814	99.056694	42.663563	34.712868	99.059692	42.7019805	20.109841	99.058193	-70.2495085	20.191437	94.953571
-31.140999	33.532684	97.187363	-13.841168	20.317312	97.159424	42.76902	5.640589	99.280617	42.648674	34.854927	99.272041	42.708847	20.247758	99.276329	-70.391183	20.386866	95.042519
-30.515278	34.533237	97.322479	-13.919459	20.4424	97.29866	42.78297	5.764939	99.532913	42.628853	34.979946	99.469093	42.7059115	20.3724425	99.501003	-70.5448295	20.5123575	95.096317
-29.512316	35.919113	97.509117	-14.004215	20.621338	97.50528	42.790844	5.873392	99.871078	42.608204	35.126884	99.729401	42.699524	20.500138	99.8002395	-70.707954	20.742538	95.2103205
-28.814163	36.788776	97.62574	-14.053196	20.686222	97.636864	42.834156	5.942446	100.066315	42.589108	35.175274	99.912804	42.711632	20.55886	99.9895595	-70.818024	20.813584	95.2841685
-28.116169	37.595703	97.756508	-14.119239	20.726301	97.757065	42.783852	5.994221	100.271011	42.578773	35.233063	100.096596	42.6813125	20.613642	100.1838035	-70.9197905	20.83896	95.3303265
-27.28186	38.391914	97.844063	-14.142062	20.73827	97.875679	42.828484	6.013336	100.407455	42.590134	35.301571	100.255539	42.709309	20.6574535	100.331497	-70.993433	20.8190865	95.419861
-26.47802	39.10498	97.949677	-14.17205	20.751123	97.958282	42.828094	6.044464	100.575127	42.586777	35.341026	100.415108	42.7074355	20.692745	100.4951175	-71.0515355	20.809501	95.4214465
-25.707954	39.767883	98.049271	-14.200896	20.769871	98.055565	42.841541	6.074186	100.726639	42.5746	35.372398	100.554405	42.7080705	20.723292	100.640522	-71.1098625	20.81645	95.470608
-24.883858	40.437836	98.140579	-14.21323	20.771202	98.162346	42.852612	6.101471	100.890938	42.56707	35.396812	100.682091	42.709841	20.7491415	100.7865145	-71.136301	20.7932625	95.5381775
-23.499695	41.297108	98.184845	-14.258233	20.784843	98.299965	42.882988	6.107755	101.178596	42.532509	35.424053	100.863541	42.7077485	20.765904	101.0210685	-71.2242145	20.803782	95.5788615
-22.609047	41.818695	98.236084	-14.303091	20.766529	98.398468	42.911877	6.089384	101.340012	42.520176	35.422672	100.967682	42.7160265	20.756028	101.153847	-71.3222085	20.77703	95.643089
-21.675694	42.289558	98.238312	-14.346806	20.75951	98.470787	42.885498	6.089239	101.53614	42.4814	35.419132	101.093529	42.683449	20.7541855	101.3148345	-71.377061	20.7648345	95.6267395
-20.745762	42.808006	98.316216	-14.41345	20.737671	98.548904	42.868336	6.078489	101.697578	42.444431	35.421368	101.227699	42.6563835	20.7499285	101.4626385	-71.4832835	20.7254135	95.6351695
-19.786446	43.182133	98.361916	-14.495909	20.715588	98.604774	42.828934	6.069191	101.817116	42.410954	35.434113	101.344788	42.619944	20.751652	101.580952	-71.611762	20.679524	95.628596
-18.820293	43.531834	98.416214	-14.579989	20.669302	98.65731	42.77454	6.067452	101.909378	42.341743	35.448997	101.469719	42.5581415	20.7582245	101.6895485	-71.7181195	20.5803795	95.6250715
-17.902491	43.896286	98.487892	-14.672908	20.620035	98.695602	42.714493	6.074066	101.989578	42.27145	35.458511	101.584335	42.4929715	20.7662885	101.7869565	-71.8387875	20.4737815	95.6042475
-16.393724	44.38213	98.623489	-14.828153	20.534962	98.74086	42.603695	6.120488	102.043983	42.145748	35.49522	101.746323	42.3747215	20.807854	101.895153	-72.0310275	20.26207	95.586567
-15.42255	44.607334	98.738525	-14.924916	20.502468	98.755875	42.525307	6.153875	102.055649	42.034832	35.531754	101.842072	42.2800695	20.8428145	101.9488605	-72.1299015	20.1621215	95.5628895
-14.391987	44.784756	98.792252	-15.011067	20.448376	98.766472	42.450249	6.192863	102.05574	41.928303	35.613205	101.95665	42.189276	20.903034	102.006195	-72.21141	19.993718	95.526749
-13.347501	45.025856	98.907654	-15.093778	20.392244	98.797821	42.381786	6.249869	102.062057	41.85574	35.634102	102.005447	42.118763	20.9419855	102.033752	-72.306319	19.8425025	95.56189
-12.357412	45.193962	98.979141	-15.191168	20.389849	98.836906	42.325829	6.313561	102.089668	41.763611	35.696705	102.081772	42.04472	21.005133	102.08572	-72.427056	19.774565	95.588092
-11.318732	45.266243	99.072906	-15.25836	20.388327	98.884209	42.267815	6.38412	102.15815	41.671078	35.782478	102.162697	41.9694465	21.083299	102.1604235	-72.4861665	19.693355	95.6079945
-10.321357	45.326859	99.1632	-15.348596	20.392763	98.982155	42.215954	6.453855	102.2416	41.565281	35.870251	102.264572	41.8906175	21.162053	102.253086	-72.5878095	19.623473	95.711224
-8.762015	45.36116	99.385414	-15.504852	20.372581	99.113892	42.136356	6.571921	102.390274	41.39394	36.005028	102.485069	41.765148	21.2884745	102.4376715	-72.774852	19.4566875	95.7901125
-7.783522	45.321457	99.585518	-15.617121	20.373371	99.197533	42.0756	6.619109	102.493652	41.28989	36.101585	102.696732	41.682745	21.360347	102.595192	-72.916987	19.386395	95.799874
-6.754659	45.167202	99.793221	-15.758902	20.368361	99.295769	42.023323	6.666381	102.601624	41.14127	36.231087	102.986801	41.5822965	21.448734	102.7942125	-73.1001005	19.287988	95.7973255
-5.71009	45.012184	100.070152	-15.862079	20.371288	99.405983	41.972713	6.729569	102.718857	41.0536	36.302597	103.27108	41.5131565	21.516083	102.9949685	-73.2373145	19.226493	95.8169975
-4.721596	44.804104	100.360321	-15.979646	20.385426	99.502396	41.919361	6.786762	102.865623	40.989643	36.390873	103.60347	41.454502	21.5888175	103.2345465	-73.413794	19.1820345	95.7702455
-3.757936	44.533485	100.654831	-16.112579	20.365925	99.588303	41.888302	6.845965	103.022491	40.948345	36.476994	103.916847	41.4183235	21.6614795	103.469669	-73.6434815	19.0703705	95.706937
-2.772752	44.176693	100.934174	-16.203339	20.390327	99.647835	41.853077	6.922345	103.16864	40.87537	36.612198	104.283569	41.3642235	21.7672715	103.7261045	-73.7709015	19.0133825	95.5695655
-1.342406	43.537094	101.36113	-16.341619	20.438807	99.72522	41.809769	7.027133	103.406075	40.812172	36.800217	104.80529	41.3109705	21.913675	104.1056825	-73.9942085	18.963939	95.3447575
-0.429936	43.055759	101.58107	-16.420391	20.48126	99.774529	41.804131	7.125452	103.559769	40.790569	36.916794	105.09993	41.29735	22.021123	104.3298495	-74.138132	18.941397	95.2192085
0.486999	42.450203	101.727036	-16.488214	20.515888	99.821365	41.789169	7.209683	103.746971	40.768047	36.98877	105.370667	41.278608	22.0992265	104.558819	-74.255036	18.9325495	95.083911
1.364933	41.76812	101.877525	-16.521744	20.574013	99.85759	41.821247	7.286701	103.920723	40.753983	37.116302	105.609276	41.287615	22.2015015	104.7649995	-74.331103	18.9465245	94.9501805
2.205937	41.000393	101.932182	-16.556974	20.620071	99.875969	41.871906	7.389108	104.077888	40.761593	37.224522	105.795898	41.3167495	22.306815	104.936893	-74.4306975	18.933327	94.815045
3.041386	40.235634	101.940964	-16.556925	20.690042	99.856644	41.935696	7.476886	104.242767	40.757256	37.34919	105.952385	41.346476	22.413038	105.097576	-74.460326	18.967046	94.615712
3.818298	39.273861	101.867149	-16.528465	20.746786	99.839828	42.023361	7.569711	104.414055	40.774242	37.456722	106.050064	41.3988015	22.5132165	105.2320595	-74.4557315	18.9803555	94.4475965
4.9549	37.79789	101.662636	-16.440268	20.86198	99.694275	42.190414	7.641284	104.622757	40.812263	37.60762	106.113884	41.5013385	22.624452	105.3683205	-74.3818745	19.099508	94.0202295
5.679632	36.746418	101.420677	-16.379444	20.88307	99.555092	42.304241	7.689659	104.675987	40.834885	37.66486	106.005928	41.569563	22.6772595	105.3409575	-74.328451	19.0888805	93.7692265
6.336495	35.574081	101.119408	-16.286959	20.931187	99.369591	42.405933	7.765328	104.672646	40.856411	37.672737	105.83149	41.631172	22.7190325	105.252068	-74.20509	19.1433415	93.487114
6.973973	34.364788	100.803009	-16.194269	20.944887	99.158516	42.48246	7.87988	104.656586	40.815304	37.744186	105.656281	41.648882	22.812033	105.1564335	-74.03742	19.077741	93.1605985
7.549273	33.111771	100.441551	-16.078299	20.980431	98.947853	42.630219	7.918317	104.522202	40.80864	37.757572	105.364716	41.7194295	22.8379445	104.943459	-73.8760275	19.1229175	92.952247
8.084792	31.758368	100.093544	-15.980416	20.96896	98.729149	42.723091	7.983678	104.402145	40.795521	37.708614	105.080589	41.759306	22.846146	104.741367	-73.720138	19.091774	92.716931
8.605363	30.386683	99.775192	-15.860467	20.962469	98.522415	42.797516	8.008348	104.282761	40.77792	37.707504	104.776588	41.787718	22.857926	104.5296745	-73.508652	19.067012	92.5151555
9.212833	28.255266	99.222878	-15.7066	20.918064	98.239021	42.886368	8.001895	104.04966	40.749229	37.617683	104.222511	41.8177985	22.809789	104.1360855	-73.2309985	19.026339	92.3419565
9.586322	26.729414	98.896118	-15.623129	20.899975	98.050446	42.934002	7.991081	103.901711	40.743221	37.527309	103.809738	41.8386115	22.759195	103.8557245	-73.0848695	19.040755	92.2451675
9.865208	25.224854	98.577324	-15.578922	20.888195	97.8741	42.972927	8.008413	103.732895	40.710724	37.46999	103.382706	41.8418255	22.7392015	103.5578005	-72.9996695	19.0371885	92.1903995
10.087067	23.685833	98.229721	-15.527026	20.893894	97.688171	42.981045	8.022555	103.579224	40.627937	37.44709	103.008286	41.804491	22.7348225	103.293755	-72.858543	19.0529655	92.082587
10.303893	22.110378	98.003876	-15.487135	20.919205	97.544319	42.994644	8.023803	103.484329	40.541599	37.400734	102.643181	41.7681215	22.7122685	103.063755	-72.7423915	19.1261415	92.024883
10.371151	20.583019	97.796951	-15.457937	20.940542	97.429886	43.025406	7.999897	103.402397	40.499126	37.33223	102.306435	41.762266	22.6660635	102.854416	-72.67814	19.2150205	92.005356
10.440296	18.965071	97.639313	-15.439698	20.94005	97.34185	43.037209	7.924493	103.345764	40.467091	37.239853	102.007339	41.75215	22.582173	102.6765515	-72.631546	19.297927	92.0071485
10.420245	16.559605	97.509254	-15.406198	20.914349	97.22541	43.025398	7.750491	103.277161	40.44672	37.005177	101.61425	41.736059	22.377834	102.4457055	-72.548455	19.450864	92.0051145
10.360924	14.981076	97.394753	-15.386372	20.882549	97.113472	43.005119	7.591894	103.204117	40.450863	36.807636	101.438057	41.727991	22.199765	102.321087	-72.500735	19.565333	91.905857
10.251107	13.361592	97.273537	-15.392834	20.822884	96.962883	42.952946	7.413162	103.147949	40.464737	36.616974	101.265968	41.7088415	22.015068	102.2069585	-72.4945095	19.6307	91.7188075
10.030013	11.792933	97.133926	-15.378876	20.769348	96.78714	42.912876	7.263101	103.081238	40.497864	36.425407	101.12307	41.70537	21.844254	102.102154	-72.463122	19.694442	91.472126
9.817041	10.262416	97.015373	-15.331951	20.700382	96.61364	42.863605	7.146078	103.024971	40.495472	36.302353	101.031021	41.6795385	21.7242155	102.027996	-72.3434405	19.6765485	91.199284
9.515943	8.771551	96.921249	-15.328535	20.681044	96.478394	42.856159	7.069635	103.006638	40.508389	36.188267	100.925255	41.682274	21.628951	101.9659465	-72.339344	19.733137	90.9908415
9.15301	7.306073	96.859253	-15.284306	20.663795	96.335915	42.872402	7.03925	103.004929	40.546421	36.148617	100.839996	41.7094115	21.5939335	101.9224625	-72.2780235	19.7336565	90.7493675
8.536896	5.18643	96.807457	-15.239443	20.648201	96.14109	42.927296	7.048626	103.063652	40.548954	36.145088	100.7696	41.738125	21.596857	101.916626	-72.217011	19.699545	90.365554
8.057517	3.838123	96.77607	-15.197356	20.66445	95.98539	42.975243	7.06985	103.115585	40.574638	36.152431	100.699127	41.7749405	21.6111405	101.907356	-72.1696525	19.7177595	90.063424
7.45025	2.526191	96.687592	-15.106726	20.682388	95.791855	43.049339	7.079126	103.117844	40.620758	36.166283	100.558403	41.8350485	21.6227045	101.8381235	-72.0485005	19.7420715	89.7455865
6.886157	1.256754	96.630547	-15.056088	20.700216	95.587906	43.119343	7.073332	103.081337	40.660702	36.162994	100.368263	41.8900225	21.618163	101.7248	-72.0021985	19.782269	89.451012
6.224657	0.046328	96.521568	-14.976645	20.670078	95.380035	43.18998	7.071558	103.00856	40.726948	36.160458	100.175652	41.958464	21.616008	101.592106	-71.911754	19.724148	89.167964
5.500796	-1.125794	96.395203	-14.859846	20.644009	95.162865	43.261688	7.050685	102.929947	40.833202	36.121708	99.92778	42.047445	21.5861965	101.4288635	-71.767137	19.7018215	88.8968665
4.743341	-2.218189	96.32431	-14.721963	20.568523	94.956589	43.325935	6.989373	102.853355	40.93108	36.05814	99.667809	42.1285075	21.5237565	101.260582	-71.5724335	19.6132895	88.652596
3.510508	-3.779926	96.185219	-14.541123	20.426016	94.696899	43.418541	6.868544	102.742126	41.098991	35.920818	99.356949	42.258766	21.394681	101.0495375	-71.341012	19.457351	88.3442605
2.615357	-4.737508	96.101364	-14.430629	20.311794	94.535759	43.436024	6.733929	102.719269	41.214191	35.795963	99.17775	42.3251075	21.264946	100.9485095	-71.1863655	19.358642	88.1230085
1.636251	-5.569091	96.036049	-14.350854	20.195297	94.397026	43.441311	6.614099	102.652763	41.294983	35.679722	99.002037	42.368147	21.1469105	100.8274	-71.069855	19.2436835	87.966652
0.604425	-6.363249	95.942619	-14.286913	20.053335	94.25663	43.430984	6.46972	102.545738	41.357533	35.53706	98.806969	42.3942585	21.00339	100.6763535	-70.9680845	19.10328	87.8369065
-0.508579	-7.014772	95.804443	-14.229451	19.933487	94.10511	43.403812	6.341525	102.423683	41.37886	35.39542	98.573326	42.391336	20.8684725	100.4985045	-70.850238	18.9985015	87.7117155
-1.634871	-7.57194	95.652466	-14.236696	19.818138	93.948242	43.359848	6.234257	102.23719	41.369431	35.266663	98.331017	42.3646395	20.75046	100.2841035	-70.8380315	18.885816	87.6123805
-2.845536	-8.01359	95.48011	-14.233683	19.710457	93.783447	43.329166	6.132275	102.011917	41.343815	35.156185	98.052216	42.3364905	20.64423	100.0320665	-70.8038565	18.776684	87.5348275
-4.721668	-8.507459	95.149384	-14.270988	19.535542	93.521599	43.20554	5.975485	101.649078	41.254032	34.978134	97.625412	42.229786	20.4768095	99.637245	-70.771762	18.5942745	87.405953
-5.999177	-8.726525	94.928917	-14.298053	19.420223	93.345352	43.109592	5.863189	101.35231	41.206543	34.86277	97.333694	42.1580675	20.3629795	99.343002	-70.7541735	18.4774665	87.347702
-7.310207	-8.840157	94.664856	-14.357026	19.302582	93.162338	43.003487	5.765967	101.055016	41.147762	34.730045	97.055908	42.0756245	20.248006	99.055462	-70.7896765	18.357158	87.269214
-8.661249	-8.847899	94.408539	-14.405335	19.187513	93.011909	42.877075	5.647265	100.734917	41.105637	34.600319	96.788712	41.991356	20.123792	98.7618145	-70.802026	18.251234	87.2620035
-10.026202	-8.774602	94.137482	-14.459853	19.091915	92.853447	42.732296	5.539608	100.401352	41.056404	34.473377	96.546341	41.89435	20.0064925	98.4738465	-70.814056	18.1773375	87.2330475
-11.379615	-8.612671	93.852341	-14.5087	18.971029	92.722969	42.591469	5.410335	100.069237	40.99934	34.341553	96.329933	41.7954045	19.875944	98.199585	-70.8128045	18.066114	87.246353
-12.747089	-8.371975	93.58297	-14.56459	18.858433	92.621628	42.462204	5.307035	99.70285	40.974323	34.192856	96.124542	41.7182635	19.7499455	97.913696	-70.8474435	17.9669205	87.32956
-14.790067	-7.860189	93.180557	-14.604052	18.73661	92.539803	42.264236	5.116861	99.167679	40.97356	34.051888	95.861893	41.618898	19.5843745	97.514786	-70.827002	17.8888455	87.56482
-16.136623	-7.37857	92.930702	-14.594944	18.662729	92.50322	42.155994	5.008794	98.876884	40.977104	33.952141	95.747185	41.566549	19.4804675	97.3120345	-70.756437	17.8449905	87.6944055
-17.480188	-6.833079	92.72641	-14.601061	18.60673	92.497894	42.076054	4.942468	98.619965	41.015411	33.871506	95.701096	41.5457325	19.406987	97.1605305	-70.7478545	17.806473	87.8352575
-18.821892	-6.203726	92.532768	-14.575455	18.568962	92.513031	42.031902	4.90682	98.403976	41.078125	33.828396	95.736656	41.5550135	19.367608	97.070316	-70.7059235	17.770316	87.955746
-20.050716	-5.543716	92.303047	-14.52626	18.501013	92.524536	42.004448	4.872296	98.23983	41.160522	33.818523	95.789825	41.582485	19.3454095	97.0148275	-70.635005	17.6566165	88.0342445
-21.319513	-4.783022	92.101799	-14.493105	18.448469	92.52327	42.006363	4.853577	98.058556	41.252274	33.807812	95.843613	41.6293185	19.3306945	96.9510845	-70.6155285	17.5662435	88.0954555
-22.54612	-3.983088	91.880371	-14.404906	18.424343	92.482391	42.02227	4.843454	97.835587	41.337643	33.829662	95.839821	41.6799565	19.336558	96.837704	-70.4897685	17.512128	88.127078
-24.397152	-2.665437	91.553101	-14.257008	18.428419	92.407532	42.02401	4.871342	97.436867	41.442253	33.857693	95.73674	41.7331315	19.3645175	96.5868035	-70.2471475	17.4923205	88.2282605
-25.590626	-1.740812	91.292778	-14.156829	18.422131	92.334892	42.017902	4.912627	97.139114	41.523602	33.908325	95.635063	41.770752	19.410476	96.3870885	-70.08441	17.433786	88.2826955
-26.73984	-0.80573	91.051277	-14.040847	18.451923	92.231506	42.019905	4.958602	96.833778	41.576828	34.00938	95.567368	41.7983665	19.483991	96.200573	-69.8800605	17.419855	88.262439
-27.915552	0.152948	90.866539	-13.987835	18.46784	92.119591	42.018047	5.04498	96.551254	41.654911	34.033558	95.433334	41.836479	19.539269	95.992294	-69.812149	17.396411	88.246888
-29.066526	1.162349	90.667526	-13.909828	18.489841	92.025475	42.018379	5.129773	96.299454	41.709183	34.119392	95.347786	41.863781	19.6245825	95.82362	-69.683437	17.3550995	88.22733
-30.153965	2.175676	90.526505	-13.840416	18.536949	91.930862	42.046974	5.207876	96.071671	41.733582	34.205589	95.24128	41.890278	19.7067325	95.6564755	-69.57111	17.3671655	88.2052485
-31.260899	3.209841	90.402512	-13.829669	18.556721	91.83609	42.080376	5.289098	95.884064	41.741024	34.306911	95.111053	41.9107	19.7980045	95.4975585	-69.570038	17.3154375	88.1746215
-32.800926	4.784753	90.309593	-13.802378	18.620497	91.747986	42.092003	5.429304	95.684456	41.726513	34.477936	94.949715	41.909258	19.95362	95.3170855	-69.514014	17.287374	88.1788865
-33.831017	5.802119	90.373817	-13.803084	18.638916	91.753639	42.094646	5.556017	95.635147	41.679466	34.575974	94.878365	41.887056	20.0659955	95.256756	-69.493224	17.2118365	88.250522
-34.835403	6.886818	90.449928	-13.831322	18.659254	91.802032	42.094128	5.65611	95.63797	41.646786	34.680908	94.827103	41.870457	20.168509	95.2325365	-69.533101	17.149999	88.3715275
-35.762241	7.926882	90.629234	-13.825337	18.659845	91.885849	42.094292	5.761443	95.661087	41.59869	34.779568	94.749626	41.846491	20.2705055	95.2053565	-69.497165	17.0491845	88.5663415
-36.67318	8.959583	90.835594	-13.837811	18.651218	91.999283	42.116371	5.858274	95.696243	41.526257	34.853832	94.712296	41.821314	20.356053	95.2042695	-69.496936	16.946383	88.7942965
-37.571892	10.032478	90.999664	-13.85173	18.632454	92.098969	42.154499	5.946004	95.729073	41.467876	34.930065	94.663185	41.8111875	20.4380345	95.196129	-69.5146475	16.8268735	89.001809
-38.379009	11.096146	91.250626	-13.854115	18.578924	92.228874	42.178364	6.027495	95.769272	41.377197	35.012791	94.610626	41.7777805	20.520143	95.189949	-69.4860105	16.637705	89.267799
-39.552814	12.670079	91.622337	-13.901719	18.503082	92.429611	42.157219	6.121275	95.798203	41.253429	35.078587	94.504288	41.705324	20.599931	95.1512455	-69.508762	16.406233	89.7079765
-40.304379	13.758527	91.86644	-13.957149	18.44644	92.584854	42.127308	6.163127	95.807236	41.166775	35.111565	94.468582	41.6470415	20.637346	95.137909	-69.5613395	16.255534	90.031799
-40.980236	14.825042	92.164452	-14.039909	18.364254	92.781822	42.074097	6.184356	95.828484	41.08815	35.126324	94.467751	41.5811235	20.65534	95.1481175	-69.6609415	16.073168	90.4155265
-41.664921	15.890988	92.464363	-14.102713	18.295084	92.980515	42.009033	6.187154	95.881676	41.021816	35.127029	94.518188	41.5154245	20.6570915	95.199932	-69.7208505	15.9330765	90.761098
-42.298962	16.990669	92.737328	-14.173333	18.209833	93.18811	41.922817	6.176422	95.957718	40.952187	35.122181	94.620338	41.437502	20.6493015	95.289028	-69.784168	15.7703645	91.087192
-42.880135	18.083672	93.007492	-14.27597	18.147001	93.387924	41.828732	6.139518	96.05336	40.885239	35.095669	94.743134	41.3569855	20.6175935	95.398247	-69.9089255	15.6764085	91.377601
-43.421104	19.151596	93.257614	-14.362944	18.072714	93.588165	41.73233	6.089967	96.140236	40.818516	35.062805	94.888115	41.275423	20.576386	95.5141755	-70.001311	15.569042	91.6621545
-44.182457	20.806019	93.588638	-14.511254	17.982592	93.829239	41.589344	6.029888	96.243271	40.701603	35.035549	95.112923	41.1454735	20.5327185	95.678097	-70.1679815	15.4324655	91.980381
-44.588772	21.914837	93.804207	-14.642262	17.919832	93.96492	41.479858	6.003755	96.29464	40.630836	35.0233	95.248444	41.055347	20.5135275	95.771542	-70.339871	15.3261365	92.158298
-44.985973	23.010542	93.977676	-14.772966	17.882145	94.102936	41.353428	6.000947	96.343178	40.550697	35.027424	95.387505	40.9520625	20.5141855	95.8653415	-70.4979945	15.2501045	92.3405305
-45.319931	24.126171	94.14933	-14.890196	17.852457	94.222954	41.231056	6.008711	96.401474	40.453415	35.033588	95.525208	40.8422355	20.5211495	95.963341	-70.6226275	15.1837645	92.482567
-45.611568	25.193489	94.347916	-15.041608	17.837641	94.341789	41.118916	6.026726	96.481529	40.356312	35.05508	95.661125	40.737614	20.540903	96.071327	-70.82083	15.134379	92.612251
-45.841095	26.274237	94.501564	-15.161734	17.823149	94.469826	41.017368	6.051865	96.561546	40.255806	35.071487	95.793488	40.636587	20.561676	96.177517	-70.960055	15.084622	92.762135
-46.022251	27.30983	94.6866	-15.295219	17.821569	94.592018	40.908234	6.07355	96.647316	40.148056	35.093914	95.945534	40.528145	20.583732	96.296425	-71.118583	15.059406	92.887611
-46.219147	28.914314	94.960419	-15.517584	17.824066	94.776459	40.747177	6.101914	96.775841	39.983715	35.138939	96.170677	40.365446	20.6204265	96.473259	-71.400614	15.0277055	93.079659
-46.310619	29.920282	95.124641	-15.652185	17.83983	94.904579	40.619694	6.118719	96.86161	39.874737	35.16555	96.314728	40.2472155	20.6421345	96.588169	-71.5515855	15.0375255	93.220989
-46.320072	30.909622	95.304329	-15.799382	17.81212	95.011475	40.500912	6.131297	96.94706	39.733238	35.179085	96.447876	40.117075	20.655191	96.697468	-71.715839	14.969049	93.325482
-46.296719	31.87995	95.467773	-15.951255	17.826994	95.124039	40.373169	6.146622	97.025215	39.592449	35.172401	96.568527	39.982809	20.6595115	96.796871	-71.885319	14.9944765	93.451207
-46.249779	32.827263	95.571831	-16.135002	17.824429	95.184586	40.248043	6.151639	97.114487	39.45158	35.167233	96.678581	39.8498115	20.659436	96.896534	-72.1198155	14.989422	93.472638
-46.125278	33.743744	95.636879	-16.28648	17.8316	95.21756	40.134716	6.129949	97.187653	39.309414	35.141106	96.784172	39.722065	20.6355275	96.9859125	-72.295025	15.0276725	93.4492075
-45.985714	34.616409	95.654327	-16.466181	17.842287	95.245003	40.013973	6.097586	97.260849	39.172127	35.118088	96.874062	39.59305	20.607837	97.0674555	-72.525412	15.076737	93.4225505
-45.632042	35.851158	95.710266	-16.662004	17.780193	95.291641	39.85038	6.042687	97.385674	38.957481	35.046406	97.022491	39.4039305	20.5445465	97.2040825	-72.7279385	15.0158395	93.3791995
-45.380547	36.629097	95.783455	-16.777941	17.745396	95.335716	39.77161	5.968947	97.484299	38.852573	34.97794	97.134628	39.3120915	20.4734435	97.3094635	-72.8679735	15.0173485	93.3619685
-44.990795	37.363949	95.855972	-16.880503	17.674397	95.41185	39.715157	5.89299	97.614967	38.765381	34.904709	97.264076	39.240269	20.3988495	97.4395215	-73.001275	14.9499445	93.3841785
-44.67141	38.06905	95.913315	-16.954931	17.636173	95.491707	39.689407	5.792266	97.778419	38.7006	34.815453	97.411469	39.1950035	20.3038595	97.594944	-73.1048655	14.9684865	93.38847
-44.258137	38.728867	95.975006	-17.052671	17.5846	95.599991	39.679428	5.688976	97.963898	38.645042	34.706593	97.553291	39.162235	20.1977845	97.7585945	-73.267577	14.9714155	93.4413875
-43.819466	39.355667	96.064384	-17.134956	17.527424	95.737282	39.691525	5.572664	98.160172	38.591496	34.580299	97.722176	39.1415105	20.0764815	97.941174	-73.4114225	14.9783665	93.53339
-43.333488	39.946411	96.173897	-17.177711	17.482809	95.866714	39.665367	5.46187	98.401436	38.526398	34.497993	97.966484	39.0958825	19.9799315	98.18396	-73.4513045	14.9856865	93.549468
-42.487671	40.726082	96.37809	-17.301598	17.400057	96.084175	39.64484	5.282055	98.782036	38.500114	34.287617	98.345688	39.072477	19.784836	98.563862	-73.675673	15.015278	93.604488
-41.920403	41.194237	96.576134	-17.394854	17.337521	96.243652	39.614025	5.162216	99.018463	38.472843	34.189007	98.692307	39.043434	19.6756115	98.855385	-73.833142	14.9994305	93.631919
-41.319103	41.638123	96.821976	-17.470512	17.317034	96.408661	39.580433	5.047212	99.234123	38.453457	34.087982	99.028572	39.016945	19.567597	99.1313475	-73.957969	15.066471	93.6859745
-40.701942	42.01931	97.059402	-17.592363	17.261425	96.524506	39.516865	4.950656	99.410957	38.449924	33.997013	99.365196	38.9833945	19.4738345	99.3880765	-74.1681205	15.0490155	93.6609355
-40.026821	42.348827	97.305061	-17.663176	17.260019	96.644279	39.450722	4.870621	99.543892	38.421009	33.948967	99.681984	38.9358655	19.409794	99.612938	-74.2622175	15.110244	93.67562
-39.355053	42.603676	97.505844	-17.745295	17.243216	96.729782	39.366837	4.813156	99.611519	38.432549	33.825459	99.853554	38.899693	19.3193075	99.7325365	-74.390283	15.1671245	93.7270275
-38.659962	42.787197	97.669342	-17.79966	17.269762	96.768784	39.266727	4.785006	99.624283	38.393661	33.772812	99.992508	38.830194	19.278909	99.8083955	-74.429514	15.260615	93.7291725
-37.640156	42.953415	97.810547	-17.860262	17.373249	96.786621	39.155888	4.805762	99.607117	38.28093	33.805771	100.109955	38.718409	19.3057665	99.858536	-74.438933	15.4407315	93.714706
-36.92197	42.949356	97.818207	-17.896252	17.441908	96.784653	39.119606	4.848035	99.594078	38.246895	33.813568	100.097404	38.6832505	19.3308015	99.845741	-74.4757545	15.5530145	93.723565
-36.15139	42.901882	97.783234	-17.930292	17.541582	96.78669	39.083759	4.906783	99.603653	38.191891	33.873108	100.096069	38.637825	19.3899455	99.849861	-74.498409	15.6932185	93.723519
-35.452946	42.763851	97.762543	-17.949884	17.587194	96.782776	39.073616	4.977881	99.62397	38.140644	33.922821	100.083778	38.60713	19.450351	99.853874	-74.506898	15.724037	93.711678
-34.762512	42.518936	97.72023	-17.977898	17.64823	96.795654	39.053669	5.02528	99.643967	38.071358	33.95694	100.040054	38.5625135	19.49111	99.8420105	-74.5183095	15.80535	93.7492975
-34.042782	42.273201	97.729233	-17.980661	17.749388	96.873459	39.039387	5.04986	99.668678	38.030262	33.941738	100.013199	38.5348245	19.495799	99.8409385	-74.4961465	16.002977	93.9059795
-33.31937	41.944141	97.752922	-17.907768	17.747169	96.969513	39.026566	5.041962	99.723831	38.018806	33.909325	100.009117	38.522686	19.4756435	99.866474	-74.338222	16.0186945	94.072552
-32.244595	41.300625	97.783455	-17.888947	17.777929	97.11808	39.007771	4.962451	99.860733	38.061291	33.828377	100.023254	38.534531	19.395414	99.9419935	-74.312425	16.160444	94.2941665
-31.569021	40.813019	97.79493	-17.855156	17.78367	97.234085	39.025597	4.893309	100.016663	38.093899	33.760201	100.064781	38.559748	19.326755	100.040722	-74.27006	16.240585	94.427448
-30.874369	40.254272	97.73098	-17.86528	17.787228	97.333214	39.026638	4.816892	100.195694	38.136059	33.687775	100.071526	38.5813485	19.2523335	100.13361	-74.3119085	16.3221225	94.532818
-30.155659	39.707916	97.635109	-17.856846	17.765921	97.435471	39.028038	4.740171	100.387695	38.142838	33.597546	100.053421	38.585438	19.1688585	100.220558	-74.29913	16.3629835	94.650384
-29.488695	39.072006	97.516869	-17.864653	17.748106	97.514923	39.036354	4.642053	100.602875	38.118206	33.497982	100.014076	38.57728	19.0700175	100.3084755	-74.306586	16.4261945	94.7213705
-28.803652	38.411858	97.353867	-17.863392	17.69179	97.605125	39.049763	4.571238	100.855934	38.105934	33.413021	99.960869	38.5778485	18.9921295	100.4084015	-74.3046325	16.3914505	94.8018485
-28.178566	37.674007	97.235329	-17.876131	17.621758	97.703529	39.1045	4.495102	101.132408	38.080421	33.318077	99.902779	38.5924605	18.9065895	100.5175935	-74.3447225	16.3369265	94.8894645
-27.253342	36.566525	97.040947	-17.888489	17.4718	97.875557	39.184433	4.394583	101.577553	38.039066	33.187851	99.790504	38.6117495	18.791217	100.6840285	-74.3887275	16.152383	95.0670855
-26.562893	35.833881	96.917038	-17.900604	17.350939	97.996292	39.232178	4.318393	101.850189	37.998188	33.084717	99.736183	38.615183	18.701555	100.793186	-74.416391	16.000323	95.199398
-25.920692	35.08836	96.845779	-17.871864	17.194307	98.11673	39.273315	4.224295	102.100647	37.96365	33.007904	99.703598	38.6184825	18.6160995	100.9021225	-74.3622105	15.7725145	95.3313375
-25.350079	34.328144	96.83654	-17.834295	17.037968	98.245392	39.332817	4.113808	102.325676	37.955215	32.863853	99.660759	38.644016	18.4888305	100.9932175	-74.312606	15.5871055	95.4975665
-24.729982	33.603336	96.839859	-17.846819	16.882175	98.366783	39.380573	3.977048	102.531624	37.982265	32.668465	99.598122	38.681419	18.3227565	101.064873	-74.375057	15.4415935	95.668693
-24.11797	32.916759	96.83316	-17.820623	16.722956	98.465057	39.41613	3.854083	102.720154	37.974468	32.561234	99.620819	38.695299	18.2076585	101.1704865	-74.336545	15.2382535	95.7596275
-23.508345	32.313339	96.819214	-17.793543	16.57588	98.541306	39.463013	3.71	102.878212	38.020515	32.355164	99.637558	38.741764	18.032582	101.257885	-74.32885	15.119178	95.824727
-22.529327	31.400501	96.872818	-17.771666	16.353027	98.636757	39.524002	3.500252	103.042969	38.091412	32.146698	99.72876	38.807707	17.823475	101.3858645	-74.351039	14.882579	95.8876495
-21.968914	30.819786	96.976212	-17.721174	16.218126	98.689171	39.555519	3.352222	103.104355	38.154297	32.029171	99.825294	38.854908	17.6906965	101.4648245	-74.297256	14.7455555	95.9135175
-21.388174	30.308575	97.075905	-17.693586	16.106693	98.712181	39.591824	3.238253	103.145409	38.196407	31.973389	99.976662	38.8941155	17.605821	101.5610355	-74.2812875	14.607565	95.8633265
-20.812944	29.819695	97.161827	-17.635014	16.006144	98.745522	39.633598	3.139166	103.16478	38.310066	31.846607	100.065544	38.971832	17.4928865	101.615162	-74.24186	14.5194015	95.875882
-20.236464	29.466511	97.221336	-17.559677	15.926618	98.784294	39.698994	3.064097	103.182304	38.383389	31.839186	100.208221	39.0411915	17.4516415	101.6952625	-74.1605455	14.4015945	95.8733255
-19.634291	29.127289	97.31324	-17.477816	15.915887	98.812119	39.753536	3.012187	103.20475	38.494457	31.777359	100.293365	39.1239965	17.394773	101.7490575	-74.0796285	14.437001	95.8751805
-18.97879	28.776402	97.372787	-17.40486	15.919706	98.835075	39.827034	2.994349	103.213028	38.59058	31.781187	100.399956	39.208807	17.387768	101.806492	-74.018527	14.451644	95.863658
-18.152145	28.354836	97.50956	-17.281843	15.926001	98.864906	39.926582	3.039353	103.204491	38.713188	31.894499	100.579742	39.319885	17.466926	101.8921165	-73.883571	14.385076	95.8376955
-17.576483	28.089952	97.578812	-17.204453	15.936687	98.863617	39.99704	3.076048	103.182541	38.820732	31.911934	100.637939	39.408886	17.493991	101.91024	-73.817792	14.379383	95.816994
-17.030012	27.819698	97.634331	-17.129156	15.981039	98.860443	40.060406	3.120408	103.142204	38.890842	31.971413	100.727669	39.475624	17.5459105	101.9349365	-73.733936	14.4161675	95.7859495
-16.489405	27.597496	97.67379	-17.079185	15.997997	98.862335	40.123596	3.169881	103.100349	38.959286	32.038776	100.787247	39.541441	17.6043285	101.943798	-73.699811	14.3916655	95.780872
-15.956347	27.416149	97.693375	-17.036684	16.021637	98.858047	40.19809	3.220601	103.035667	39.017529	32.114182	100.806198	39.6078095	17.6673915	101.9209325	-73.6811775	14.3758825	95.7951615
-15.438674	27.267801	97.747078	-16.994637	16.044031	98.864815	40.250797	3.270346	102.977821	39.045414	32.177685	100.809525	39.6481055	17.7240155	101.893673	-73.6373795	14.3640465	95.835957
-14.923315	27.064722	97.759941	-16.94869	16.050301	98.880753	40.326984	3.303725	102.9207	39.095791	32.239239	100.775459	39.7113875	17.771482	101.8480795	-73.6087675	14.32912	95.9134265
-14.056225	26.776909	97.81813	-16.874294	16.02026	98.934486	40.444775	3.336658	102.891708	39.13105	32.285297	100.752243	39.7879125	17.8109775	101.8219755	-73.5365005	14.2295425	96.0469965
-13.481805	26.604233	97.85907	-16.848349	16.001783	98.976089	40.512951	3.329299	102.906181	39.159893	32.2826	100.740051	39.836422	17.8059495	101.823116	-73.53312	14.1976165	96.129062
-12.934611	26.441938	97.886559	-16.805107	15.962564	99.011177	40.604546	3.280604	102.927414	39.219501	32.25285	100.702904	39.9120235	17.766727	101.815159	-73.5222375	14.158401	96.207195
-12.413405	26.30187	97.864624	-16.713453	15.898747	99.011185	40.679787	3.20959	102.935371	39.27174	32.188789	100.659653	39.9757635	17.6991895	101.797512	-73.4026695	14.0983045	96.224858
-11.821485	26.149467	97.82193	-16.649214	15.82408	99.019714	40.765865	3.116245	102.919746	39.339035	32.094772	100.615135	40.05245	17.6055085	101.7674405	-73.350878	14.0426515	96.2719875
-11.306199	26.097294	97.851173	-16.548414	15.734522	99.05175	40.855831	3.004422	102.884201	39.420189	31.972853	100.582977	40.13801	17.4886375	101.733589	-73.234838	13.9804065	96.369911
-10.686126	25.931561	97.865112	-16.441845	15.643554	99.061653	40.951626	2.872444	102.847519	39.539059	31.851583	100.573334	40.2453425	17.3620135	101.7104265	-73.1290325	13.9250945	96.4128795
-9.775739	25.77079	97.846069	-16.292191	15.511478	99.057381	41.081661	2.652771	102.795853	39.758831	31.665003	100.590919	40.420246	17.158887	101.693386	-73.004628	13.864069	96.421376
-9.113251	25.676739	97.86882	-16.199015	15.447156	99.059746	41.156788	2.509597	102.776024	39.892616	31.551754	100.645409	40.524702	17.0306755	101.7107165	-72.922732	13.8636365	96.4087755
-8.427817	25.654697	97.931137	-16.096836	15.391533	99.074036	41.242191	2.37472	102.75898	40.024601	31.448689	100.732018	40.633396	16.9117045	101.745499	-72.827068	13.8713615	96.402573
-7.75318	25.615158	97.999176	-16.005283	15.355049	99.102913	41.301804	2.276923	102.772583	40.13015	31.410688	100.864899	40.715977	16.8438055	101.818741	-72.726543	13.8662925	96.387085
-7.093926	25.581366	98.080009	-15.923862	15.334516	99.138138	41.378845	2.184188	102.796494	40.273624	31.311331	100.998894	40.8262345	16.7477595	101.897694	-72.6739585	13.9212725	96.378582
-6.459688	25.582239	98.195282	-15.839054	15.340504	99.209656	41.443916	2.136483	102.846802	40.366928	31.313526	101.212944	40.905422	16.7250045	102.029873	-72.58353	13.9560035	96.389439
-5.809231	25.626522	98.325119	-15.799971	15.363747	99.275093	41.531281	2.093111	102.905739	40.491531	31.243961	101.386322	41.011406	16.668536	102.1460305	-72.611348	14.058958	96.4041555
-4.763868	25.552898	98.4599	-15.755825	15.40363	99.323624	41.639698	2.033078	102.998863	40.609509	31.2547	101.696587	41.1246035	16.643889	102.347725	-72.6362535	14.163371	96.299523
-4.02467	25.560078	98.553047	-15.722029	15.447126	99.361023	41.674797	1.99891	103.052864	40.683632	31.24683	101.867744	41.1792145	16.62287	102.460304	-72.6232725	14.271382	96.261742
-3.303128	25.566053	98.648903	-15.69945	15.501459	99.372528	41.707302	1.971111	103.101639	40.764336	31.231304	102.041924	41.235819	16.6012075	102.5717815	-72.634719	14.4017105	96.1732745
-2.613392	25.515854	98.752899	-15.697342	15.520437	99.37722	41.732796	1.927867	103.111473	40.817772	31.212658	102.233932	41.275284	16.5702625	102.6727025	-72.669968	14.4706115	96.0817375
-1.92228	25.487877	98.81292	-15.694378	15.524231	99.37188	41.736282	1.872342	103.125343	40.891258	31.16993	102.404678	41.31377	16.521136	102.7650105	-72.702526	14.527326	95.9787495
-1.246868	25.441589	98.887154	-15.687309	15.514307	99.361298	41.741364	1.809404	103.113113	40.943775	31.12545	102.586761	41.3425695	16.467427	102.849937	-72.7171875	14.561187	95.872659
-0.537009	25.324818	98.979294	-15.673904	15.507019	99.364838	41.745613	1.753137	103.097916	41.002533	31.068729	102.743378	41.374073	16.410933	102.920647	-72.721881	14.603105	95.809029
0.54953	25.169218	99.072762	-15.647361	15.504596	99.38443	41.749866	1.622542	103.073692	41.076191	30.965534	102.906052	41.4130285	16.294038	102.989872	-72.7077505	14.715154	95.778988
1.271418	25.028778	99.139961	-15.620643	15.511367	99.404137	41.777	1.541139	103.020203	41.114651	30.896753	102.955688	41.4458255	16.218946	102.9879455	-72.6871115	14.803788	95.8203285
1.981399	24.809589	99.169899	-15.596263	15.514141	99.399582	41.789761	1.476042	102.963127	41.173191	30.814419	102.979401	41.481476	16.1452305	102.971264	-72.674002	14.8830515	95.8279
2.646135	24.569429	99.13858	-15.574664	15.505541	99.373833	41.795017	1.393186	102.88736	41.197689	30.733849	103.005173	41.496353	16.0635175	102.9462665	-72.645681	14.9475645	95.8013995
3.303259	24.324276	99.118874	-15.545586	15.489451	99.316513	41.743683	1.311546	102.8731	41.219673	30.644379	103.060471	41.481678	15.9779625	102.9667855	-72.57285	15.0009395	95.6662405
3.975703	23.986704	99.07724	-15.552804	15.495094	99.201134	41.737404	1.237452	102.874542	41.259125	30.549856	103.189316	41.4982645	15.893654	103.031929	-72.6038725	15.096534	95.370339
4.658308	23.654436	99.106918	-15.539807	15.472296	99.099205	41.73484	1.13651	102.91185	41.298882	30.477249	103.353607	41.516861	15.8068795	103.1327285	-72.596475	15.1377125	95.0656815
5.650654	22.969437	99.171349	-15.555121	15.43871	98.994049	41.744499	0.999673	103.06649	41.3354	30.342602	103.713974	41.5399495	15.6711375	103.390232	-72.6501915	15.2062825	94.597866
6.249002	22.473352	99.251648	-15.582554	15.43248	98.887283	41.789539	0.925566	103.229347	41.357388	30.306196	104.013016	41.5734635	15.615881	103.6211815	-72.7385715	15.249079	94.1533845
6.800438	21.967384	99.31237	-15.623781	15.453383	98.818245	41.857445	0.884199	103.428627	41.362019	30.291956	104.317329	41.609732	15.5880775	103.872978	-72.857294	15.3186885	93.763512
7.328197	21.447308	99.390602	-15.599622	15.522094	98.765144	41.928055	0.887605	103.649284	41.333527	30.365843	104.628227	41.630791	15.626724	104.1387555	-72.830035	15.417464	93.3915325
7.853211	20.795343	99.442474	-15.614343	15.601349	98.710693	42.024231	0.927419	103.889153	41.33181	30.425692	104.874741	41.6780205	15.6765555	104.381947	-72.9067065	15.5261425	93.039439
8.346395	20.148968	99.458916	-15.631683	15.669264	98.592728	42.114483	0.974473	104.088303	41.364689	30.470863	105.004845	41.739586	15.722668	104.546574	-73.002952	15.61586	92.638882
8.776651	19.443447	99.388138	-15.641221	15.751828	98.452202	42.195633	1.061026	104.204704	41.360603	30.571657	105.037415	41.778118	15.8163415	104.6210595	-73.06056	15.6873145	92.2833445
9.302677	18.390226	99.09697	-15.602339	15.898948	98.113045	42.290886	1.183728	104.249886	41.306206	30.660051	104.92495	41.798546	15.9218895	104.587418	-73.003224	15.8760065	91.638672
9.625727	17.530294	98.791084	-15.560487	15.966413	97.812576	42.331078	1.244882	104.135086	41.23148	30.721039	104.722046	41.781279	15.9829605	104.428566	-72.902253	15.9498655	91.196586
9.905559	16.671846	98.456673	-15.518517	16.048662	97.435257	42.3475	1.300559	103.942039	41.180126	30.731344	104.49321	41.763813	16.0159515	104.2176245	-72.800847	16.0813725	90.6528895
10.122384	15.790777	98.106438	-15.490624	16.07534	97.025505	42.351906	1.311081	103.732216	41.156158	30.724665	104.257759	41.754032	16.017873	103.9949875	-72.73528	16.132807	90.0560225
10.226987	14.870132	97.685661	-15.469477	16.103804	96.584717	42.358311	1.301044	103.475967	41.122974	30.755266	104.049789	41.7406425	16.028155	103.762878	-72.6795965	16.179453	89.406556
10.276278	13.939144	97.25264	-15.472614	16.101519	96.152031	42.339279	1.285946	103.23101	41.107933	30.685204	103.814461	41.723606	15.985575	103.5227355	-72.668834	16.217463	88.7813265
10.282561	12.853189	96.882019	-15.466876	16.064922	95.816147	42.291187	1.290339	102.954956	41.071426	30.683195	103.573418	41.6813065	15.986767	103.264187	-72.6150585	16.143077	88.368107
10.167157	11.255485	96.343491	-15.431205	16.065636	95.368965	42.232334	1.32635	102.592064	41.040833	30.667585	103.173897	41.6365835	15.9969675	102.8829805	-72.4989935	16.1343045	87.8549495
9.951973	10.197939	95.976067	-15.397221	16.074253	95.13398	42.234077	1.346107	102.34314	41.031052	30.677361	102.87368	41.6325645	16.011734	102.60841	-72.4270065	16.136772	87.65955
9.731915	9.024553	95.639671	-15.324584	16.137236	94.925392	42.261341	1.386906	102.088234	41.020985	30.692173	102.532021	41.641163	16.0395395	102.3101275	-72.290331	16.2349325	87.5406565
9.412174	7.838558	95.371559	-15.2441	16.175703	94.768013	42.269405	1.455062	101.874649	41.016518	30.709213	102.148582	41.6429615	16.0821375	102.0116155	-72.1311615	16.2692685	87.5244105
9.012126	6.673715	95.083961	-15.13868	16.270874	94.6278	42.310059	1.510773	101.684402	41.039951	30.70775	101.659439	41.675005	16.1092615	101.6719205	-71.952365	16.4324865	87.5836795
8.58734	5.449438	94.822113	-15.044156	16.376019	94.473747	42.379211	1.545446	101.470963	41.069321	30.732716	101.130798	41.724266	16.139081	101.3008805	-71.812578	16.612957	87.6466135
8.055346	4.273477	94.600296	-14.910666	16.465347	94.327461	42.432247	1.559599	101.228867	41.101177	30.737335	100.574028	41.766712	16.148467	100.9014475	-71.588044	16.782227	87.7534745
7.177292	2.368349	94.287529	-14.750938	16.558935	94.102669	42.46608	1.552765	100.867905	41.152088	30.682045	99.7631	41.809084	16.117405	100.3155025	-71.31096	17.000465	87.8898355
6.485407	1.148744	94.081139	-14.6571	16.566528	93.974457	42.473732	1.53465	100.618652	41.161434	30.64872	99.30265	41.817583	16.091685	99.960651	-71.131783	17.041371	87.988263
5.805741	-0.095869	93.926529	-14.611178	16.538036	93.82164	42.461872	1.508272	100.3526	41.210018	30.609703	98.857285	41.835945	16.0589875	99.6049425	-71.058301	17.0170845	88.0383375
5.015173	-1.298419	93.701675	-14.57906	16.4953	93.671272	42.432766	1.466075	100.073387	41.219624	30.585312	98.451073	41.826195	16.0256935	99.26223	-70.984315	16.9649065	88.080314
4.217741	-2.460123	93.524391	-14.542081	16.438692	93.536835	42.394325	1.439269	99.807961	41.219521	30.548536	98.058502	41.806923	15.9939025	98.9332315	-70.891085	16.8834815	88.1404385
3.361275	-3.648396	93.396759	-14.497407	16.398849	93.427803	42.356358	1.426161	99.571022	41.214703	30.526104	97.685158	41.7855305	15.9761325	98.62809	-70.7803445	16.8215655	88.227516
2.435787	-4.731988	93.351563	-14.459655	16.389174	93.362076	42.322792	1.410164	99.400703	41.201679	30.512121	97.333641	41.7622355	15.9611425	98.367172	-70.6815455	16.8172055	88.35698
1.066166	-6.3162	93.51416	-14.382256	16.431253	93.339813	42.283493	1.430793	99.242058	41.174561	30.481642	96.695229	41.729027	15.9562175	97.9686435	-70.493539	16.9062885	88.7109825
0.109916	-7.290504	93.720352	-14.315121	16.477972	93.315445	42.309128	1.447002	99.192848	41.146481	30.445332	96.293442	41.7278045	15.946167	97.743145	-70.3580465	17.009777	88.887745
-0.889529	-8.251978	93.898949	-14.248729	16.515831	93.283844	42.357628	1.474025	99.146812	41.159794	30.431398	95.878174	41.758711	15.9527115	97.512493	-70.256169	17.0789505	89.055195
-1.90635	-9.087666	94.135895	-14.184817	16.551867	93.269691	42.39378	1.458562	99.088387	41.174992	30.408365	95.480415	41.784386	15.9334635	97.284401	-70.15402	17.1702705	89.254981
-2.911837	-9.898378	94.378189	-14.144241	16.540398	93.232086	42.430862	1.435207	99.029327	41.152145	30.344486	95.134552	41.7915035	15.8898465	97.0819395	-70.0799855	17.1909495	89.3822325
-3.975987	-10.629052	94.577881	-14.108833	16.520014	93.195145	42.44775	1.387502	98.966232	41.147972	30.277153	94.775673	41.797861	15.8323275	96.8709525	-70.015527	17.2077005	89.5193375
-5.022139	-11.256324	94.74337	-14.078898	16.479401	93.150543	42.449512	1.330927	98.882004	41.118862	30.179468	94.456329	41.784187	15.7551975	96.6691665	-69.941983	17.2036045	89.6319195
-6.571814	-12.075532	94.972595	-14.072454	16.354441	93.096405	42.442917	1.240235	98.737732	41.101059	30.034634	94.0317	41.771988	15.6374345	96.384716	-69.916896	17.0714475	89.808094
-7.642807	-12.460306	95.049957	-14.082111	16.266401	93.033508	42.4175	1.173765	98.638214	41.060829	29.944048	93.812958	41.7391645	15.5589065	96.225586	-69.9033865	16.9738955	89.84143
-8.657519	-12.776414	95.082161	-14.092181	16.17384	92.9757	42.363697	1.120311	98.557793	41.028553	29.871273	93.630424	41.696125	15.495792	96.0941085	-69.880487	16.851888	89.8572915
-9.720753	-12.954683	95.099739	-14.089828	16.096972	92.901978	42.322319	1.085278	98.475418	40.979294	29.84367	93.501534	41.6508065	15.464474	95.988476	-69.8304625	16.72947	89.81548
-10.708346	-13.062646	95.094292	-14.115519	16.010048	92.856529	42.279842	1.050622	98.387573	40.961994	29.741478	93.391586	41.620918	15.39605	95.8895795	-69.851956	16.624046	89.8234785
-11.679926	-12.967152	95.02121	-14.128186	15.939877	92.818626	42.233849	0.987842	98.336563	40.958256	29.695744	93.360863	41.5960525	15.341793	95.848713	-69.8524245	16.537961	89.788539
-12.679299	-12.85336	94.934174	-14.158448	15.856255	92.788475	42.191196	0.934972	98.29393	40.95993	29.636717	93.366302	41.575563	15.2858445	95.830116	-69.892459	16.4266655	89.746834
-14.053464	-12.360816	94.80352	-14.157893	15.778727	92.773598	42.153835	0.848492	98.230835	40.982201	29.53627	93.485901	41.568018	15.192381	95.858368	-69.883804	16.365073	89.688828
-14.931681	-11.927943	94.687012	-14.15689	15.733499	92.816818	42.104698	0.766226	98.21637	41.007587	29.474392	93.61557	41.5561425	15.120309	95.91597	-69.8699225	16.346689	89.717666
-15.76559	-11.343576	94.559471	-14.147997	15.704794	92.861069	42.063789	0.70214	98.224411	41.06646	29.404427	93.80706	41.5651245	15.0532835	96.0157355	-69.8611185	16.3563045	89.7064025
-16.582804	-10.666348	94.368477	-14.140701	15.684038	92.925102	42.032433	0.631628	98.229889	41.155182	29.338974	94.075035	41.5938075	14.985301	96.152462	-69.8752095	16.382775	89.697742
-17.319962	-9.886156	94.169495	-14.121262	15.680038	92.974106	41.981514	0.551656	98.251999	41.271465	29.29278	94.400215	41.6264895	14.922218	96.326107	-69.8690135	16.437858	89.622105
-18.0093	-9.084918	93.885078	-14.085168	15.660195	93.030045	41.938446	0.493111	98.290062	41.431141	29.272556	94.779839	41.6847935	14.8828335	96.5349505	-69.8551295	16.4375565	89.5251395
-18.733501	-8.131286	93.637909	-14.041154	15.645361	93.096024	41.910934	0.444062	98.30275	41.615726	29.257833	95.172737	41.76333	14.8509475	96.7377435	-69.845638	16.4397745	89.4543045
-19.667084	-6.669867	93.212914	-13.908228	15.630094	93.223831	41.895645	0.393655	98.299423	41.911404	29.22991	95.800018	41.9035245	14.8117825	97.0497205	-69.7199805	16.4484055	89.3979415
-20.204119	-5.610194	92.918518	-13.798682	15.644814	93.310265	41.901699	0.387923	98.25489	42.102222	29.29339	96.248764	42.0019605	14.8406565	97.251827	-69.5993245	16.4489715	89.368703
-20.727066	-4.489096	92.654549	-13.682405	15.63158	93.388161	41.928738	0.413731	98.185677	42.347065	29.250475	96.63871	42.1379015	14.832103	97.4121935	-69.5027115	16.431057	89.3641285
-21.203371	-3.346023	92.340622	-13.574698	15.64973	93.446136	41.968819	0.460523	98.090706	42.562927	29.292107	97.067551	42.265873	14.876315	97.5791285	-69.415269	16.423145	89.3131435
-21.670544	-2.192086	92.072563	-13.456038	15.659252	93.471405	42.018333	0.512057	97.97509	42.767014	29.365427	97.453903	42.3926735	14.938742	97.7144965	-69.3047495	16.379762	89.2283135
-22.091976	-1.023398	91.870216	-13.3418	15.707299	93.476311	42.055271	0.598865	97.865936	42.967651	29.439264	97.75779	42.511461	15.0190645	97.811863	-69.195061	16.3955335	89.140759
-22.510515	0.148124	91.644409	-13.243524	15.80516	93.457031	42.128017	0.70421	97.75238	43.105202	29.53167	98.026619	42.6166095	15.11794	97.8894995	-69.1036575	16.49238	89.0245625
-23.052553	1.880495	91.461357	-13.155206	15.978135	93.433517	42.220551	0.906223	97.605461	43.254303	29.713764	98.238396	42.737427	15.3099935	97.9219285	-69.047839	16.6462765	88.9451055
-23.409992	2.98972	91.388504	-13.100295	16.092394	93.42041	42.261459	1.084596	97.520813	43.280464	29.86507	98.326675	42.7709615	15.474833	97.923744	-68.9715515	16.709955	88.917076
-23.747135	4.060104	91.420921	-13.058262	16.237663	93.404022	42.306541	1.263069	97.454575	43.269878	30.015692	98.357193	42.7882095	15.6393805	97.905884	-68.9047335	16.8359455	88.90216
-24.042879	5.088182	91.383537	-13.07522	16.356682	93.361572	42.33847	1.435225	97.430405	43.262222	30.189428	98.306122	42.800346	15.8123265	97.8682635	-68.950786	16.9010375	88.8548805
-24.355608	6.101505	91.442848	-13.06261	16.505922	93.363693	42.358742	1.608911	97.436607	43.185856	30.339563	98.259865	42.772299	15.974237	97.848236	-68.897519	17.037607	88.87915
-24.685171	7.012883	91.551437	-13.095802	16.637867	93.353813	42.369823	1.766686	97.473732	43.107899	30.462927	98.159401	42.738861	16.1148065	97.8165665	-68.930465	17.1609275	88.8910595
-24.946592	7.89812	91.668694	-13.133595	16.737209	93.379578	42.386673	1.883797	97.524872	43.02821	30.580154	98.044136	42.7074415	16.2319755	97.784504	-68.9746315	17.2424425	88.974652
-25.339052	9.195089	91.780396	-13.212288	16.866886	93.388252	42.382996	2.037343	97.594299	42.861477	30.722507	97.931381	42.6222365	16.379925	97.76284	-69.0468125	17.353847	89.013664
-25.541195	10.038571	91.822884	-13.286673	16.945169	93.390503	42.369164	2.107838	97.664009	42.783451	30.770006	97.885422	42.5763075	16.438922	97.7747155	-69.1496535	17.451416	89.0062905
-25.780699	10.799665	91.91581	-13.347832	16.977945	93.408943	42.361568	2.157732	97.73381	42.69458	30.804331	97.91227	42.528074	16.4810315	97.82304	-69.223738	17.4748585	88.994846
-25.990995	11.522327	91.97245	-13.417397	17.000607	93.456032	42.350502	2.15804	97.817871	42.633186	30.805948	97.992035	42.491844	16.481994	97.904953	-69.326638	17.51922	89.007111
-26.140177	12.218438	92.059731	-13.478011	17.009573	93.506958	42.349541	2.142593	97.899605	42.58186	30.781004	98.085182	42.4657005	16.4617985	97.9923935	-69.4217225	17.5573475	89.0215225
-26.269886	12.907052	92.16851	-13.504564	17.004045	93.578049	42.345074	2.102482	97.98584	42.579838	30.732103	98.205528	42.462456	16.4172925	98.095684	-69.471584	17.5907975	89.060414
-26.372484	13.588124	92.241844	-13.517596	17.013689	93.64669	42.337994	2.076197	98.10778	42.594208	30.675549	98.313797	42.466101	16.375873	98.2107885	-69.501293	17.651505	89.0825915
-26.464861	14.579908	92.408691	-13.47288	17.079611	93.820778	42.390785	2.064556	98.29631	42.626667	30.610565	98.497162	42.508726	16.3375605	98.396736	-69.454486	17.8216615	89.24482
-26.523373	15.170853	92.595093	-13.470308	17.120529	93.938225	42.441334	2.077415	98.431961	42.668468	30.602022	98.599037	42.554901	16.3397185	98.515499	-69.495517	17.9013395	89.360951
-26.525017	15.754548	92.736679	-13.427098	17.178219	94.06263	42.513615	2.113174	98.553543	42.732117	30.638573	98.640976	42.622866	16.3758735	98.5972595	-69.477062	17.9805645	89.5280005
-26.462439	16.328722	92.874062	-13.375124	17.277967	94.146873	42.574306	2.203747	98.650955	42.778072	30.706961	98.645111	42.676189	16.455354	98.648033	-69.426437	18.10058	89.645713
-26.443783	16.82078	93.010025	-13.342113	17.358366	94.255493	42.649002	2.336269	98.726265	42.765202	30.802273	98.626289	42.707102	16.569271	98.676277	-69.391328	18.147461	89.834709
-26.377386	17.329313	93.176849	-13.29274	17.463093	94.361908	42.701645	2.492597	98.818565	42.728432	30.90196	98.572693	42.7150385	16.6972785	98.695629	-69.3005185	18.2289075	90.028187
-26.270086	17.83618	93.315636	-13.280953	17.550625	94.464912	42.753628	2.63514	98.904648	42.701534	31.006998	98.504044	42.727581	16.821069	98.704346	-69.289487	18.280181	90.225478
-26.092669	18.615417	93.495407	-13.229927	17.68306	94.644173	42.827614	2.774499	99.009163	42.659672	31.164248	98.387787	42.743643	16.9693735	98.698475	-69.203497	18.3967465	90.589871
-26.031818	19.081602	93.646423	-13.247113	17.751369	94.741669	42.876247	2.81074	99.071678	42.659603	31.211201	98.310471	42.767925	17.0109705	98.6910745	-69.262151	18.4917675	90.7922635
-25.910696	19.53299	93.78524	-13.241207	17.79158	94.832977	42.921314	2.79958	99.135521	42.656239	31.243286	98.238495	42.7887765	17.021433	98.687008	-69.2711905	18.561727	90.978946
-25.736675	19.993263	93.905586	-13.232051	17.8409	94.919304	42.929989	2.756978	99.190994	42.658424	31.241413	98.188118	42.7942065	16.9991955	98.689556	-69.2583085	18.6826045	91.149052
-25.497496	20.385769	94.011765	-13.227235	17.853977	94.995796	42.925426	2.712847	99.259445	42.668747	31.220766	98.152008	42.7970865	16.9668065	98.7057265	-69.2515565	18.7411475	91.2858655
-25.252468	20.772945	94.08683	-13.233995	17.861914	95.067146	42.899723	2.669451	99.341942	42.691147	31.195477	98.135117	42.795435	16.932464	98.7385295	-69.263425	18.791364	91.3957625
-24.978758	21.143637	94.157784	-13.22647	17.86767	95.132462	42.88134	2.663546	99.443909	42.721359	31.183254	98.126129	42.8013495	16.9234	98.785019	-69.2542895	18.81194	91.479905
-24.525702	21.758062	94.20063	-13.251246	17.89534	95.18959	42.903057	2.72713	99.592606	42.735558	31.238014	98.093483	42.8193075	16.982572	98.8430445	-69.3217995	18.808108	91.5361355
-24.192455	22.149822	94.190361	-13.275599	17.944973	95.212181	42.917713	2.845677	99.71476	42.716007	31.349506	98.03743	42.81686	17.0975915	98.876095	-69.368058	18.7923545	91.548267
-23.841719	22.532736	94.137794	-13.282747	17.981064	95.217369	42.941235	3.022244	99.831841	42.657333	31.517529	97.966034	42.799284	17.2698865	98.8989375	-69.364778	18.6922415	91.5358005
-23.491039	22.914364	94.098129	-13.296947	18.063351	95.218414	42.987705	3.235104	99.96003	42.582367	31.717485	97.898666	42.785036	17.4762945	98.929348	-69.37893	18.6504075	91.50748
-23.086412	23.327211	94.099159	-13.333182	18.144558	95.253578	43.043129	3.457113	100.101891	42.487408	31.914543	97.838959	42.7652685	17.685828	98.970425	-69.4316325	18.603288	91.536731
-22.658997	23.717005	94.097816	-13.346559	18.232174	95.295891	43.098797	3.673012	100.258682	42.437107	32.118	97.818169	42.767952	17.895506	99.0384255	-69.46107	18.568842	91.5533565
-22.160789	24.122742	94.059921	-13.361735	18.32	95.326492	43.163021	3.837598	100.42173	42.392731	32.291836	97.800323	42.777876	18.064717	99.1110265	-69.501346	18.575283	91.5419575
-21.558393	24.703415	94.10453	-13.393524	18.408312	95.374809	43.253983	4.010632	100.597206	42.35252	32.502018	97.781837	42.8032515	18.256325	99.1895215	-69.5902995	18.560299	91.5600965
-21.083052	25.16497	94.085098	-13.408391	18.464466	95.407181	43.292984	4.106195	100.697052	42.352573	32.603951	97.789688	42.8227785	18.355073	99.24337	-69.6395605	18.573859	91.570992
-20.578661	25.647522	94.036201	-13.407434	18.513691	95.403297	43.314545	4.171803	100.773895	42.364864	32.672493	97.814354	42.8397045	18.422148	99.2941245	-69.6545725	18.605234	91.5124695
-20.079868	26.148567	94.008934	-13.408908	18.534872	95.418663	43.327415	4.202744	100.824341	42.367943	32.713638	97.862312	42.847679	18.458191	99.3433265	-69.665495	18.611553	91.4939995
-19.543606	26.69504	94.017357	-13.398257	18.531374	95.448654	43.321144	4.216467	100.89238	42.386086	32.724064	97.949715	42.853615	18.4702655	99.4210475	-69.650129	18.5924825	91.4762605
-18.984406	27.184772	94.045341	-13.429853	18.485559	95.505745	43.307011	4.202145	100.971291	42.421619	32.733486	98.070778	42.864315	18.4678155	99.5210345	-69.724021	18.5033025	91.4904555
-18.431463	27.766148	94.114685	-13.436519	18.471304	95.573868	43.294449	4.174117	101.0504	42.460514	32.73	98.234787	42.8774815	18.4520585	99.6425935	-69.7505195	18.4905495	91.5051425
-17.562748	28.689428	94.203552	-13.450423	18.425222	95.697792	43.251606	4.09138	101.211609	42.530994	32.703293	98.52755	42.8913	18.3973365	99.8695795	-69.792146	18.4531075	91.5260045
