# Supplementary material for: How to jointly control a ball trajectory on a moving board: Methodological insights into Motor Learning and Rehabilitation
Source: PLoS One. 2025 Oct 15;20(10):e0334588. doi: 10.1371/journal.pone.0334588 (PMC12527165; doi:10.1371/journal.pone.0334588)
Supplement: S2 Data — (ZIP) [file pone.0334588.s002.zip › D2_023.csv]

Ball_X	Ball_Y	Ball_Z	BoardCentre_X	BoardCentre_Y	BoardCentre_Z	P1LeftHand_X	P1LeftHand_Y	P1LeftHand_Z	P1RightHand_X	P1RightHand_Y	P1RightHand_Z	P1MidHands_X	P1MidHands_Y	P1MidHands_Z	P2MidHands_X	P2MidHands_Y	P2MidHands_Z
7.807904	27.655354	101.33963	-13.88814	15.987994	101.173149	42.578976	1.16717	104.771515	41.959866	33.770988	105.57724	42.269421	17.469079	105.1743775	-70.045701	14.506909	97.1719205
7.941739	27.053244	101.322304	-13.903568	16.14152	101.225754	42.554264	1.300308	104.811768	41.904373	33.884747	105.565407	42.2293185	17.5925275	105.1885875	-70.0364545	14.6905125	97.2629205
8.092097	26.305988	101.315918	-13.954043	16.28488	101.299377	42.529076	1.427217	104.879044	41.828819	34.05191	105.593315	42.1789475	17.7395635	105.2361795	-70.0870335	14.8301965	97.3625745
8.161091	25.559967	101.352928	-13.9705	16.429491	101.354362	42.524513	1.569331	104.968628	41.799042	34.14719	105.606758	42.1617775	17.8582605	105.287693	-70.1027775	15.0007215	97.421031
8.234829	24.859808	101.394928	-14.017619	16.559931	101.40152	42.509449	1.703043	105.057129	41.761501	34.286968	105.658745	42.135475	17.9950055	105.357937	-70.170713	15.1248565	97.445103
8.265527	24.127432	101.370361	-14.071677	16.654747	101.417374	42.49218	1.815376	105.134071	41.706074	34.424412	105.70742	42.099127	18.119894	105.4207455	-70.242481	15.1896	97.4140025
8.241984	23.038431	101.365837	-14.138861	16.804909	101.405022	42.444431	1.976692	105.199051	41.627987	34.578983	105.814026	42.036209	18.2778375	105.5065385	-70.313931	15.3319805	97.3035055
8.186777	22.215563	101.342583	-14.186339	16.871161	101.369598	42.419544	2.047676	105.236221	41.600033	34.655212	105.872498	42.0097885	18.351444	105.5543595	-70.3824665	15.390878	97.1848365
8.106563	21.418268	101.32431	-14.244495	16.935133	101.332161	42.36805	2.125782	105.255173	41.58593	34.725723	105.890671	41.97699	18.4257525	105.572922	-70.46598	15.4445135	97.0914
8.007252	20.643335	101.254669	-14.286241	16.988131	101.266708	42.330055	2.198502	105.235329	41.548157	34.789894	105.874725	41.939106	18.494198	105.555027	-70.511588	15.482064	96.978389
7.867586	19.884382	101.136589	-14.329638	17.073769	101.191055	42.309334	2.264063	105.191887	41.515774	34.852776	105.795074	41.912554	18.5584195	105.4934805	-70.57183	15.5891185	96.8886295
7.704588	19.101929	100.988068	-14.324395	17.141346	101.102325	42.281898	2.360387	105.113266	41.456459	34.951378	105.660561	41.8691785	18.6558825	105.3869135	-70.5179685	15.6268095	96.8177365
7.531376	18.262186	100.851738	-14.346578	17.228939	101.0075	42.269714	2.460281	105.019844	41.379662	35.009895	105.499199	41.824688	18.735088	105.2595215	-70.517844	15.72279	96.7554785
7.215403	17.046307	100.676369	-14.362862	17.34281	100.873611	42.267487	2.611912	104.900589	41.301216	35.084057	105.206047	41.7843515	18.8479845	105.053318	-70.5100755	15.8376355	96.693904
6.974483	16.267017	100.505615	-14.353212	17.403641	100.772324	42.267437	2.710927	104.799423	41.266708	35.096695	104.945267	41.7670725	18.903811	104.872345	-70.4734965	15.903471	96.672303
6.689125	15.488894	100.343002	-14.361731	17.479919	100.660172	42.251427	2.815115	104.679749	41.171555	35.165012	104.703018	41.711491	18.9900635	104.6913835	-70.434953	15.9697745	96.6289605
6.400849	14.671916	100.191162	-14.398168	17.531063	100.568375	42.236801	2.908599	104.534409	41.050308	35.263123	104.414383	41.6435545	19.085861	104.474396	-70.4398905	15.976265	96.662354
6.058493	13.856341	100.021133	-14.456873	17.604759	100.443779	42.204082	3.015535	104.364136	40.945305	35.281868	104.089523	41.5746935	19.1487015	104.2268295	-70.4884395	16.0608165	96.6607285
5.697554	13.089129	99.884758	-14.504138	17.667677	100.293365	42.122581	3.104991	104.213074	40.793076	35.1973	103.809235	41.4578285	19.1511455	104.0111545	-70.4661045	16.1842085	96.5755755
5.322513	12.353999	99.674454	-14.576266	17.763254	100.138748	42.052544	3.205608	104.041588	40.66531	35.257309	103.534065	41.358927	19.2314585	103.7878265	-70.511459	16.2950495	96.4896695
4.71988	11.259186	99.387878	-14.676705	17.861971	99.902313	41.962322	3.3156	103.745964	40.464878	35.371845	103.282104	41.2136	19.3437225	103.514034	-70.56701	16.3802195	96.290592
4.28095	10.499024	99.235367	-14.742737	17.892946	99.758789	41.860161	3.371994	103.54937	40.372066	35.389568	103.154396	41.1161135	19.380781	103.351883	-70.6015875	16.405111	96.165695
3.835775	9.786536	99.114708	-14.794117	17.921349	99.661461	41.758656	3.412701	103.348717	40.307922	35.405388	103.066757	41.033289	19.4090445	103.207737	-70.621523	16.4336535	96.115185
3.344737	9.090177	98.945305	-14.855424	17.955225	99.557243	41.643108	3.421288	103.163353	40.245232	35.405991	103.03334	40.94417	19.4136395	103.0983465	-70.655018	16.4968105	96.0161395
2.868178	8.428308	98.768875	-14.91576	17.984898	99.471375	41.527786	3.379889	102.971016	40.226936	35.395657	103.000473	40.877361	19.387773	102.9857445	-70.708881	16.582023	95.9570055
2.408635	7.779507	98.61142	-14.961402	18.044315	99.374557	41.40815	3.356197	102.792908	40.215435	35.376282	102.981186	40.8117925	19.3662395	102.887047	-70.7345965	16.7223905	95.862067
1.883024	7.114214	98.46624	-15.003098	18.087906	99.301399	41.286419	3.357643	102.645576	40.209969	35.362671	102.958557	40.748194	19.360157	102.8020665	-70.75439	16.815655	95.8007315
1.168038	6.08427	98.352478	-15.06415	18.225485	99.231186	41.199299	3.401999	102.513885	40.19141	35.369602	102.93335	40.6953545	19.3858005	102.7236175	-70.8236545	17.0651695	95.7387545
0.677143	5.460878	98.285828	-15.078698	18.275711	99.222626	41.187157	3.451269	102.490067	40.164818	35.420799	102.934982	40.6759875	19.436034	102.7125245	-70.8333835	17.115388	95.7327275
0.173994	4.829005	98.240211	-15.084609	18.377859	99.217575	41.197514	3.523024	102.500702	40.158195	35.498245	102.931335	40.6778545	19.5106345	102.7160185	-70.8470725	17.2450835	95.7191315
-0.358257	4.204077	98.238693	-15.090397	18.433247	99.223503	41.252594	3.615518	102.534973	40.14238	35.605518	102.92585	40.697487	19.610518	102.7304115	-70.878281	17.255976	95.7165945
-0.894085	3.623186	98.26738	-15.069262	18.473581	99.22612	41.31078	3.687514	102.596115	40.125397	35.687763	102.903473	40.7180885	19.6876385	102.749794	-70.8566125	17.2595235	95.702446
-1.467814	2.992748	98.292053	-15.062447	18.514208	99.222839	41.365997	3.748594	102.664627	40.103893	35.749096	102.865448	40.734945	19.748845	102.7650375	-70.859839	17.279571	95.6806405
-2.014331	2.422088	98.312775	-15.039	18.549051	99.204552	41.427757	3.821823	102.755234	40.085155	35.799999	102.79393	40.756456	19.810911	102.774582	-70.834456	17.287191	95.634522
-2.858446	1.547402	98.350174	-15.042606	18.591848	99.151337	41.507633	3.865019	102.869324	40.026932	35.851349	102.694748	40.7672825	19.858184	102.782036	-70.8524945	17.325512	95.520638
-3.47052	1.007524	98.384857	-15.04408	18.594126	99.113396	41.533833	3.868959	102.949455	40.016792	35.842522	102.638268	40.7753125	19.8557405	102.7938615	-70.8634725	17.3325115	95.4329305
-4.078147	0.480732	98.408516	-15.058134	18.586544	99.064003	41.555244	3.853003	103.016068	40.009819	35.833382	102.610527	40.7825315	19.8431925	102.8132975	-70.8987995	17.3298955	95.3147085
-4.707428	-0.059365	98.370483	-15.054543	18.54636	99.021187	41.573792	3.820532	103.05587	40.010723	35.801941	102.634682	40.7922575	19.8112365	102.845276	-70.9013435	17.2814835	95.197098
-5.321411	-0.554482	98.316666	-15.057351	18.492182	98.975037	41.595058	3.773949	103.083374	40.04995	35.754673	102.669952	40.822504	19.764311	102.876663	-70.937206	17.220053	95.073411
-5.917294	-0.981739	98.259392	-15.058689	18.452007	98.941742	41.616241	3.732417	103.091537	40.098595	35.739315	102.680252	40.857418	19.735866	102.8858945	-70.974796	17.168148	94.9975895
-6.558792	-1.413544	98.17392	-15.006792	18.394453	98.903618	41.651806	3.725384	103.059196	40.150578	35.71579	102.702248	40.901192	19.720587	102.880722	-70.914776	17.068319	94.926514
-7.552906	-2.004495	98.055168	-14.939009	18.347563	98.790016	41.71431	3.732127	103.000763	40.223625	35.729355	102.629662	40.9689675	19.730741	102.8152125	-70.8469855	16.964385	94.7648195
-8.189761	-2.389425	97.959702	-14.887068	18.345148	98.692284	41.772205	3.756405	102.923294	40.264587	35.746349	102.522766	41.018396	19.751377	102.72303	-70.792532	16.938919	94.661538
-8.870919	-2.668581	97.835983	-14.797113	18.332727	98.584137	41.824478	3.793209	102.828407	40.292843	35.759186	102.383377	41.0586605	19.7761975	102.605892	-70.6528865	16.8892565	94.562382
-9.504054	-2.956854	97.682777	-14.726871	18.331524	98.477798	41.884624	3.831964	102.712608	40.33292	35.774246	102.243866	41.108772	19.803105	102.478237	-70.562514	16.859943	94.477359
-10.183334	-3.219178	97.489998	-14.651105	18.312353	98.337502	41.939266	3.8639	102.581993	40.391743	35.839363	102.118896	41.1655045	19.8516315	102.3504445	-70.4677145	16.7730745	94.3245595
-10.888451	-3.480237	97.263451	-14.561732	18.264393	98.16758	41.987915	3.877647	102.432503	40.457317	35.837132	102.025513	41.222616	19.8573895	102.229008	-70.34608	16.6713965	94.106152
-11.56488	-3.73243	96.9767	-14.501461	18.2064	97.966263	42.028923	3.883443	102.267204	40.503319	35.847313	101.949715	41.266121	19.865378	102.1084595	-70.269043	16.547422	93.8240665
-12.624042	-4.000926	96.558228	-14.464355	18.05761	97.701797	42.048038	3.888097	101.993599	40.525677	35.87373	101.870346	41.2868575	19.8809135	101.9319725	-70.2155675	16.2343065	93.4716215
-13.274384	-4.224142	96.307602	-14.424917	17.964258	97.601227	42.063393	3.908516	101.838348	40.518303	35.847321	101.809082	41.290848	19.8779185	101.823715	-70.140682	16.0505975	93.378739
-14.010838	-4.391816	96.198875	-14.391558	17.889215	97.55365	42.070107	3.921527	101.736084	40.508198	35.84124	101.775108	41.2891525	19.8813835	101.755596	-70.0722685	15.8970465	93.351704
-14.720835	-4.541829	96.173515	-14.366806	17.806759	97.534637	42.098061	3.931909	101.692024	40.509697	35.840748	101.703712	41.303879	19.8863285	101.697868	-70.037491	15.7271895	93.371406
-15.477628	-4.734133	96.171173	-14.338368	17.779675	97.511497	42.129166	3.918188	101.679214	40.512177	35.839039	101.616844	41.3206715	19.8786135	101.648029	-69.9974075	15.6807365	93.374965
-16.204636	-4.804491	96.237854	-14.289668	17.760277	97.480865	42.1647	3.89566	101.670006	40.513187	35.814713	101.470253	41.3389435	19.8551865	101.5701295	-69.9182795	15.6653675	93.3916005
-16.887142	-4.897375	96.287712	-14.267014	17.75075	97.468765	42.185493	3.850029	101.671013	40.521179	35.765762	101.286018	41.353336	19.8078955	101.4785155	-69.887364	15.6936045	93.4590145
-18.059828	-4.992524	96.472206	-14.235065	17.715797	97.468262	42.192169	3.766111	101.686386	40.488724	35.649048	101.046288	41.3404465	19.7075795	101.366337	-69.8105765	15.7240145	93.570187
-18.790428	-5.02343	96.575432	-14.229967	17.682211	97.46965	42.197136	3.695082	101.698593	40.480717	35.573326	100.889061	41.3389265	19.634204	101.293827	-69.7988605	15.730218	93.645473
-19.520729	-5.006361	96.655251	-14.213845	17.602591	97.460083	42.204384	3.60645	101.690628	40.479378	35.470684	100.749001	41.341881	19.538567	101.2198145	-69.769571	15.666615	93.7003515
-20.26368	-4.996593	96.659233	-14.215882	17.50568	97.427216	42.190056	3.52249	101.672241	40.469749	35.403011	100.622894	41.3299025	19.4627505	101.1475675	-69.7616665	15.5486095	93.7068645
-20.944504	-4.917613	96.606316	-14.220643	17.435066	97.356575	42.167725	3.43365	101.617142	40.465271	35.311718	100.496925	41.316498	19.372684	101.0570335	-69.757784	15.497448	93.6561165
-21.65115	-4.821286	96.53009	-14.206087	17.315117	97.250465	42.1576	3.342951	101.5336	40.459457	35.237469	100.351158	41.3085285	19.29021	100.942379	-69.7207025	15.340024	93.558551
-22.357555	-4.705655	96.407211	-14.195268	17.222183	97.117928	42.153938	3.254083	101.435875	40.444191	35.188847	100.218452	41.2990645	19.221465	100.8271635	-69.6896005	15.222901	93.4086925
-23.356705	-4.424956	96.240761	-14.182979	17.060564	96.912018	42.139481	3.150868	101.262238	40.405487	35.063137	99.975952	41.272484	19.1070025	100.619095	-69.638442	15.0141255	93.204941
-24.007383	-4.206224	96.101425	-14.18518	16.970854	96.788689	42.129765	3.094454	101.138817	40.370739	35.011127	99.836418	41.250252	19.0527905	100.4876175	-69.620612	14.8889175	93.0897605
-24.602581	-3.913597	95.982521	-14.190808	16.887335	96.681786	42.103142	3.04593	101.006828	40.332451	34.933464	99.699112	41.2177965	18.989697	100.35297	-69.5994125	14.784973	93.010602
-25.197348	-3.576328	95.840126	-14.201607	16.76519	96.591415	42.071808	3.001282	100.910912	40.290016	34.88369	99.577744	41.180912	18.942486	100.244328	-69.584126	14.587894	92.938502
-25.818365	-3.246004	95.760536	-14.195971	16.687853	96.513	42.053654	2.953719	100.826202	40.238766	34.832336	99.473618	41.14621	18.8930275	100.14991	-69.538152	14.4826785	92.87609
-26.367947	-2.854111	95.662086	-14.252565	16.588964	96.438965	42.022507	2.917947	100.745682	40.172165	34.792362	99.379997	41.097336	18.8551545	100.0628395	-69.602466	14.3227735	92.8150905
-27.011379	-2.443347	95.563133	-14.295319	16.52033	96.350319	41.994274	2.886139	100.676109	40.118824	34.764332	99.319824	41.056549	18.8252355	99.9979665	-69.647187	14.2154245	92.7026715
-27.804848	-1.783847	95.426331	-14.355536	16.372986	96.242676	41.93504	2.82664	100.574051	40.029507	34.708721	99.237976	40.9822735	18.7676805	99.9060135	-69.6933455	13.9782915	92.5793385
-28.348886	-1.306928	95.287987	-14.398304	16.306606	96.156609	41.889427	2.788512	100.541245	39.973213	34.664661	99.255363	40.93132	18.7265865	99.898304	-69.727928	13.8866255	92.414914
-28.854445	-0.797132	95.120644	-14.46113	16.219311	96.080315	41.846676	2.735744	100.521469	39.946945	34.634686	99.323563	40.8968105	18.685215	99.922516	-69.8190705	13.753407	92.238114
-29.319439	-0.225162	94.933922	-14.502832	16.16024	95.99205	41.806599	2.689175	100.49955	39.949265	34.61998	99.383141	40.877932	18.6545775	99.9413455	-69.883596	13.6659025	92.0427545
-29.862473	0.351138	94.782898	-14.589262	16.106382	95.9133	41.758095	2.664344	100.464272	39.928413	34.624607	99.46228	40.843254	18.6444755	99.963276	-70.021778	13.5682885	91.863324
-30.308134	0.943886	94.666176	-14.617951	16.075384	95.866943	41.712334	2.665284	100.419006	39.914421	34.62619	99.540672	40.8133775	18.645737	99.979839	-70.0492795	13.505031	91.754047
-30.719534	1.576018	94.534813	-14.640549	16.066956	95.823059	41.676434	2.680259	100.367393	39.911552	34.664608	99.605751	40.793993	18.6724335	99.986572	-70.075091	13.4614785	91.659546
-31.334612	2.574076	94.339684	-14.661771	16.075169	95.732208	41.663994	2.755898	100.254456	39.904778	34.740742	99.623657	40.784386	18.74832	99.9390565	-70.107928	13.402018	91.5253595
-31.658018	3.277234	94.237381	-14.645459	16.113937	95.660919	41.668991	2.839431	100.192627	39.889133	34.793015	99.609512	40.779062	18.816223	99.9010695	-70.06998	13.411651	91.4207685
-32.034367	3.993173	94.107254	-14.623347	16.16317	95.578644	41.686703	2.915899	100.136856	39.891071	34.869343	99.56897	40.788887	18.892621	99.852913	-70.035581	13.433719	91.304375
-32.372639	4.683088	94.007538	-14.596719	16.242596	95.473282	41.714363	3.010421	100.080238	39.900639	34.945812	99.526665	40.807501	18.9781165	99.8034515	-70.000939	13.5070755	91.1431125
-32.668461	5.417591	93.856178	-14.544463	16.302481	95.358009	41.767548	3.091765	100.003555	39.902706	35.005539	99.488571	40.835127	19.048652	99.746063	-69.924053	13.55631	90.969955
-32.961975	6.154933	93.70118	-14.496334	16.345385	95.24408	41.809101	3.163589	99.946091	39.925606	35.074368	99.457321	40.8673535	19.1189785	99.701706	-69.8600215	13.5717915	90.786454
-33.202648	6.895564	93.539131	-14.443919	16.418072	95.139076	41.862999	3.244641	99.893105	39.968647	35.143223	99.441704	40.915823	19.193932	99.6674045	-69.803661	13.642212	90.6107475
-33.614758	8.014037	93.359283	-14.359548	16.450455	94.990784	41.91996	3.339061	99.814011	40.00843	35.241402	99.406319	40.964195	19.2902315	99.610165	-69.683291	13.6106785	90.371403
-33.852333	8.746194	93.253784	-14.316339	16.495716	94.907356	41.968945	3.403944	99.754532	40.01757	35.298519	99.387367	40.9932575	19.3512315	99.5709495	-69.6259355	13.6402005	90.2437625
-34.084187	9.476442	93.201866	-14.299133	16.513836	94.852814	41.980328	3.469296	99.719315	40.020821	35.344479	99.359123	41.0005745	19.4068875	99.539219	-69.5988405	13.6207845	90.166409
-34.30645	10.202168	93.153343	-14.316413	16.537088	94.814262	41.98748	3.528886	99.693405	40.01186	35.389416	99.329857	40.99967	19.459151	99.511631	-69.632496	13.615025	90.116893
-34.548439	10.909331	93.076828	-14.314034	16.561213	94.789001	41.984932	3.59765	99.671516	39.974953	35.433132	99.309433	40.9799425	19.515391	99.4904745	-69.6080105	13.607035	90.0875275
-34.76017	11.661899	93.107231	-14.314691	16.59618	94.788383	41.973358	3.653716	99.665764	39.946003	35.467434	99.261688	40.9596805	19.560575	99.463726	-69.5890625	13.631785	90.11304
-34.999058	12.356656	93.1511	-14.306663	16.629417	94.804283	41.969341	3.702442	99.669357	39.902721	35.483444	99.226234	40.936031	19.592943	99.4477955	-69.549357	13.665891	90.1607705
-35.282501	13.39959	93.258301	-14.330535	16.639038	94.843689	41.956707	3.757807	99.690094	39.821434	35.502048	99.149925	40.8890705	19.6299275	99.4200095	-69.5501405	13.6481485	90.2673685
-35.420986	14.11373	93.368492	-14.372891	16.628922	94.900734	41.936432	3.787184	99.690704	39.76033	35.525414	99.065971	40.848381	19.656299	99.3783375	-69.594163	13.601545	90.4231305
-35.568142	14.800138	93.481079	-14.381616	16.617641	94.985909	41.893959	3.825598	99.694267	39.682976	35.526096	98.969582	40.7884675	19.675847	99.3319245	-69.5516995	13.559435	90.6398935
-35.698956	15.54914	93.6185	-14.434847	16.591887	95.083054	41.864616	3.86413	99.711517	39.617645	35.520237	98.870773	40.7411305	19.6921835	99.291145	-69.6108245	13.4915905	90.874963
-35.821445	16.227694	93.807854	-14.450272	16.578909	95.177666	41.833885	3.883704	99.720749	39.551609	35.527679	98.749718	40.692747	19.7056915	99.2352335	-69.593291	13.4521265	91.1200985
-35.923344	16.925043	93.981758	-14.506337	16.535789	95.297745	41.791828	3.892995	99.725967	39.472031	35.525459	98.639908	40.6319295	19.709227	99.1829375	-69.6446035	13.362351	91.4125525
-35.989986	17.612186	94.119072	-14.551489	16.50519	95.40033	41.740864	3.891699	99.727318	39.389561	35.515507	98.522514	40.5652125	19.703603	99.124916	-69.6681905	13.306777	91.675744
-35.990665	18.727108	94.348595	-14.599977	16.444614	95.575775	41.646809	3.880748	99.728653	39.257874	35.446621	98.344032	40.4523415	19.6636845	99.0363425	-69.6522955	13.2255435	92.1152075
-36.015652	19.488625	94.515106	-14.637386	16.375647	95.693375	41.589268	3.868871	99.716774	39.164585	35.399685	98.257187	40.3769265	19.634278	98.9869805	-69.6516985	13.117016	92.3997695
-35.987499	20.237232	94.72068	-14.68032	16.311628	95.810532	41.534466	3.86357	99.715027	39.082848	35.360764	98.206482	40.308657	19.612167	98.9607545	-69.669297	13.011089	92.6603095
-35.943317	20.98823	94.815331	-14.743258	16.266418	95.913834	41.48975	3.857644	99.7341	39.016083	35.345139	98.215813	40.2529165	19.6013915	98.9749565	-69.7394325	12.9314445	92.8527115
-35.877857	21.761417	94.905128	-14.823922	16.191093	96.011803	41.455269	3.854145	99.749985	38.965504	35.342312	98.249001	40.2103865	19.5982285	98.999493	-69.8582305	12.7839575	93.024113
-35.714912	22.562525	94.985077	-14.881504	16.124846	96.081314	41.415833	3.860985	99.75444	38.895245	35.355396	98.311607	40.155539	19.6081905	99.0330235	-69.918547	12.6415015	93.1296045
-35.590954	23.374132	95.090828	-14.921797	16.06653	96.158554	41.377487	3.87213	99.736855	38.839005	35.357346	98.403526	40.108246	19.614738	99.0701905	-69.95184	12.518322	93.2469175
-35.25354	24.560091	95.215736	-14.984563	15.984316	96.224419	41.339191	3.908962	99.713287	38.780079	35.398056	98.526711	40.059635	19.653509	99.119999	-70.028761	12.315123	93.328839
-35.037251	25.381235	95.260681	-15.013008	15.967372	96.251587	41.326973	3.951873	99.690269	38.722363	35.485195	98.631622	40.024668	19.718534	99.1609455	-70.050684	12.21621	93.3422285
-34.706844	26.197847	95.296272	-15.030392	15.978432	96.27253	41.318726	4.014071	99.681534	38.71368	35.497505	98.66217	40.016203	19.755788	99.171852	-70.076987	12.201076	93.373208
-34.405937	27.038054	95.328102	-15.03299	15.98858	96.285568	41.333176	4.078381	99.667473	38.697449	35.549545	98.70755	40.0153125	19.813963	99.1875115	-70.0812925	12.163197	93.3836245
-34.05648	27.831936	95.388893	-15.019745	16.005852	96.303764	41.35276	4.131842	99.643959	38.694798	35.594124	98.736992	40.023779	19.862983	99.1904755	-70.063269	12.148721	93.4170525
-33.635757	28.600901	95.431419	-15.005215	16.020308	96.311562	41.363625	4.169399	99.619568	38.70813	35.634018	98.757637	40.0358775	19.9017085	99.1886025	-70.0463075	12.1389075	93.4345215
-33.246864	29.383141	95.448395	-14.985747	16.026312	96.327843	41.374569	4.19307	99.608749	38.708218	35.660339	98.768829	40.0413935	19.9267045	99.188789	-70.0128875	12.1259195	93.466897
-32.497166	30.538475	95.463486	-14.972028	16.012676	96.350029	41.383781	4.191474	99.612717	38.699722	35.646755	98.772758	40.0417515	19.9191145	99.1927375	-69.9858075	12.1062375	93.5073205
-32.032181	31.257612	95.473358	-14.967453	15.994588	96.356567	41.374935	4.160844	99.628525	38.704788	35.596413	98.765442	40.0398615	19.8786285	99.1969835	-69.9747675	12.1105475	93.5161505
-31.456333	31.974035	95.452576	-14.975882	15.952021	96.351997	41.359676	4.106874	99.64518	38.709759	35.536289	98.774109	40.0347175	19.8215815	99.2096445	-69.9864815	12.0824605	93.4943495
-30.892521	32.642288	95.439735	-14.973101	15.900058	96.345161	41.33638	4.029764	99.659355	38.717182	35.46125	98.781281	40.026781	19.745507	99.220318	-69.972983	12.054609	93.470004
-30.278337	33.326	95.451378	-14.993288	15.835229	96.344894	41.315296	3.943639	99.677208	38.706383	35.358135	98.803505	40.0108395	19.650887	99.2403565	-69.9974155	12.019571	93.4494315
-29.694363	33.97501	95.421036	-15.03184	15.75732	96.35202	41.290138	3.8624	99.710861	38.691296	35.284374	98.832214	39.990717	19.573387	99.2715375	-70.054397	11.941253	93.4325025
-29.05089	34.623501	95.424347	-15.066701	15.71701	96.359871	41.229698	3.781249	99.737183	38.673737	35.211891	98.848625	39.9517175	19.49657	99.292904	-70.0851195	11.93745	93.426838
-28.027386	35.540916	95.443192	-15.152714	15.637836	96.383194	41.141075	3.681169	99.789612	38.628704	35.073971	98.915909	39.8848895	19.37757	99.3527605	-70.1903175	11.898102	93.4136275
-27.326601	36.162319	95.462807	-15.198042	15.608521	96.385612	41.088951	3.608876	99.832123	38.613205	34.999088	98.960884	39.851078	19.303982	99.3965035	-70.247162	11.91306	93.3747205
-26.604187	36.734303	95.466591	-15.255989	15.566786	96.398399	41.026859	3.524436	99.87162	38.576115	34.915531	99.020943	39.801487	19.2199835	99.4462815	-70.313465	11.9135885	93.3505165
-25.836218	37.341942	95.489899	-15.293437	15.532424	96.411659	40.965569	3.461385	99.905838	38.546902	34.842735	99.111984	39.7562355	19.15206	99.508911	-70.3431095	11.912788	93.314407
-25.068832	37.868763	95.547333	-15.329054	15.47503	96.428993	40.904377	3.413238	99.929665	38.527699	34.791035	99.199165	39.716038	19.1021365	99.564415	-70.374146	11.8479235	93.293571
-24.271605	38.38126	95.627678	-15.366708	15.45247	96.446503	40.865334	3.359692	99.942116	38.513462	34.738605	99.287361	39.689398	19.0491485	99.6147385	-70.422814	11.8557915	93.2782675
-23.45347	38.921036	95.688408	-15.404679	15.429892	96.464195	40.831436	3.307835	99.948372	38.506561	34.712685	99.394234	39.6689985	19.01026	99.671303	-70.4783565	11.849524	93.257087
-22.180071	39.686584	95.821381	-15.435047	15.409726	96.484528	40.760223	3.254038	99.981758	38.52887	34.662762	99.587929	39.6445465	18.9584	99.7848435	-70.5146405	11.861052	93.1842125
-21.332027	40.11272	95.948036	-15.455894	15.407926	96.502892	40.735516	3.207404	99.991501	38.548897	34.620552	99.739685	39.6422065	18.913978	99.865593	-70.5539945	11.901874	93.140191
-20.455751	40.524254	96.134743	-15.478288	15.40276	96.518692	40.709438	3.150253	99.995872	38.560928	34.577457	99.91436	39.635183	18.863855	99.955116	-70.591759	11.941665	93.082268
-19.587282	40.915661	96.286598	-15.501839	15.387736	96.533806	40.671368	3.106489	100.006905	38.577522	34.545506	100.113823	39.624445	18.8259975	100.060364	-70.628123	11.9494745	93.007248
-18.708931	41.318874	96.46344	-15.541887	15.382218	96.553635	40.641888	3.065719	100.021652	38.614037	34.512733	100.301811	39.6279625	18.789226	100.1617315	-70.7117365	11.97521	92.9455385
-17.837034	41.656582	96.655174	-15.589182	15.362933	96.571091	40.60445	3.036534	100.040833	38.642597	34.493484	100.482201	39.6235235	18.765009	100.261517	-70.8018875	11.960857	92.880665
-16.964651	41.89526	96.83474	-15.621837	15.371241	96.595474	40.57526	3.014943	100.062111	38.668327	34.481495	100.656616	39.6217935	18.748219	100.3593635	-70.8654675	11.994263	92.8315845
-15.586336	42.152779	97.094009	-15.663044	15.405774	96.631912	40.556187	2.983286	100.139091	38.706997	34.458916	100.899612	39.631592	18.721101	100.5193515	-70.95768	12.090447	92.7444725
-14.659749	42.293037	97.244408	-15.647392	15.435642	96.692909	40.554825	2.967646	100.20797	38.723694	34.453922	101.046158	39.6392595	18.710784	100.627064	-70.9340435	12.1605	92.758754
-13.821991	42.427601	97.411476	-15.68061	15.457042	96.75592	40.558872	2.958099	100.290367	38.731895	34.437389	101.18512	39.6453835	18.697744	100.7377435	-71.0066035	12.21634	92.7740965
-12.981115	42.436684	97.534798	-15.675937	15.484153	96.807617	40.557533	2.937153	100.364563	38.74427	34.419353	101.284698	39.6509015	18.678253	100.8246305	-71.0027755	12.290053	92.7906035
-12.092197	42.358311	97.639969	-15.699198	15.473245	96.867462	40.558495	2.93176	100.429962	38.749088	34.386505	101.363731	39.6537915	18.6591325	100.8968465	-71.0521875	12.2873575	92.8380775
-11.244411	42.237179	97.734795	-15.719487	15.488688	96.909904	40.559937	2.93837	100.463226	38.734226	34.363834	101.422714	39.6470815	18.651102	100.94297	-71.0860555	12.326274	92.876838
-10.367579	42.055859	97.768822	-15.741698	15.473704	96.915665	40.558849	2.955031	100.486282	38.727535	34.338211	101.431023	39.643192	18.646621	100.9586525	-71.126588	12.300787	92.8726775
-9.210814	41.690571	97.76828	-15.742989	15.501346	96.897545	40.567467	3.001056	100.496338	38.69949	34.329601	101.378334	39.6334785	18.6653285	100.937336	-71.1194565	12.3373635	92.857754
-8.418633	41.328094	97.70475	-15.726519	15.526017	96.877457	40.577236	3.052843	100.487053	38.641434	34.380341	101.343956	39.609335	18.716592	100.9155045	-71.062373	12.335442	92.8394095
-7.656965	40.952812	97.6306	-15.695618	15.541203	96.843658	40.593319	3.124513	100.466896	38.642628	34.355873	101.235596	39.6179735	18.740193	100.851246	-71.0092095	12.342213	92.83607
-6.879493	40.529087	97.533989	-15.672344	15.561456	96.82872	40.642776	3.191845	100.438896	38.625237	34.399212	101.139046	39.6340065	18.7955285	100.788971	-70.9786945	12.3273835	92.868469
-6.163218	40.053955	97.43483	-15.638618	15.578341	96.814606	40.667953	3.263359	100.417801	38.593613	34.471542	101.072708	39.630783	18.8674505	100.7452545	-70.908019	12.2892315	92.8839575
-5.498693	39.535542	97.398254	-15.630944	15.612745	96.806969	40.692093	3.332736	100.412346	38.620033	34.463387	100.949928	39.656063	18.8980615	100.681137	-70.917951	12.3274285	92.932801
-4.843487	38.988487	97.317558	-15.586923	15.65876	96.826019	40.716969	3.388505	100.415924	38.625465	34.502796	100.866341	39.671217	18.9456505	100.6411325	-70.845063	12.3718695	93.0109055
-3.825046	38.103855	97.248093	-15.564871	15.708026	96.878769	40.73172	3.50181	100.444603	38.626217	34.552139	100.751076	39.6789685	19.0269745	100.5978395	-70.8087105	12.3890775	93.1596985
-3.210426	37.446411	97.156181	-15.549752	15.729465	96.918411	40.716854	3.606796	100.458969	38.638615	34.60524	100.672028	39.6777345	19.106018	100.5654985	-70.7772385	12.352912	93.2713235
-2.621225	36.759148	97.120819	-15.519935	15.77166	96.973404	40.678684	3.709267	100.490738	38.636513	34.641338	100.587761	39.6575985	19.1753025	100.5392495	-70.6974685	12.3680175	93.4075585
-2.078169	36.036049	97.068024	-15.508159	15.833898	97.032921	40.646275	3.846261	100.541939	38.617561	34.688667	100.50753	39.631918	19.267464	100.5247345	-70.648236	12.400332	93.5411075
-1.538106	35.326786	97.007477	-15.500264	15.874523	97.083313	40.622063	3.964058	100.594841	38.570492	34.762444	100.4496	39.5962775	19.363251	100.5222205	-70.5968055	12.385795	93.6444055
-1.04818	34.554474	96.936012	-15.528351	15.925972	97.147957	40.59676	4.067819	100.656555	38.553284	34.756489	100.338516	39.575022	19.412154	100.4975355	-70.631724	12.43979	93.7983785
-0.580401	33.765846	96.836411	-15.562618	15.958273	97.192001	40.597435	4.145162	100.732216	38.518177	34.780094	100.235321	39.557806	19.462628	100.4837685	-70.683042	12.453918	93.9002335
0.060151	32.588402	96.731651	-15.582175	16.015579	97.23362	40.546463	4.277534	100.834381	38.44413	34.829666	100.065269	39.4952965	19.5536	100.449825	-70.6596465	12.477558	94.017415
0.498208	31.803116	96.678162	-15.604366	16.065315	97.268524	40.527576	4.349295	100.903069	38.378075	34.876305	99.965584	39.4528255	19.6128	100.4343265	-70.6615575	12.51783	94.1027215
0.875621	30.987103	96.630997	-15.645706	16.099756	97.32946	40.499939	4.394813	100.962914	38.317284	34.920483	99.879852	39.4086115	19.657648	100.421383	-70.7000235	12.541864	94.237537
1.206908	30.187807	96.606918	-15.673217	16.13023	97.368065	40.478844	4.408265	100.996674	38.264641	34.935959	99.817741	39.3717425	19.672112	100.4072075	-70.7181765	12.588348	94.3289225
1.509358	29.378342	96.629745	-15.699116	16.152719	97.407753	40.444759	4.402124	101.021812	38.230263	34.94091	99.791252	39.337511	19.671517	100.406532	-70.735743	12.633921	94.408974
1.77487	28.622219	96.659996	-15.743084	16.18045	97.465691	40.423126	4.358093	101.053368	38.22036	34.942101	99.793182	39.321743	19.650097	100.423275	-70.807911	12.710803	94.508107
2.029904	27.852079	96.716118	-15.773429	16.217659	97.529434	40.385674	4.302168	101.088318	38.229389	34.934772	99.820984	39.3075315	19.61847	100.454651	-70.8543895	12.816848	94.604217
2.392939	26.729155	96.845421	-15.810326	16.25823	97.629265	40.32069	4.229445	101.140579	38.255459	34.910545	99.949715	39.2880745	19.569995	100.545147	-70.9087265	12.946465	94.713383
2.56498	26.0266	96.950867	-15.854259	16.283783	97.716782	40.279404	4.177993	101.194214	38.290699	34.933056	100.064339	39.2850515	19.5555245	100.6292765	-70.9935695	13.0120415	94.8042875
2.771653	25.312391	97.053894	-15.895883	16.342705	97.794952	40.242813	4.145866	101.233963	38.329922	34.948658	100.180458	39.2863675	19.547262	100.7072105	-71.0781335	13.138148	94.8826935
2.8962	24.638166	97.136696	-15.90296	16.417971	97.87133	40.195793	4.113407	101.274124	38.361816	34.972527	100.29187	39.2788045	19.542967	100.782997	-71.0847245	13.292975	94.959663
3.042475	23.992249	97.208229	-15.915648	16.495865	97.945732	40.174644	4.107468	101.30085	38.39917	34.999092	100.385597	39.286907	19.55328	100.8432235	-71.118203	13.43845	95.0482405
3.180924	23.350389	97.295166	-15.913659	16.555304	98.01767	40.162441	4.110632	101.318016	38.426319	35.024704	100.448547	39.29438	19.567668	100.8832815	-71.121698	13.54294	95.1520585
3.290848	22.717098	97.353844	-15.911076	16.662827	98.072388	40.153877	4.127688	101.336479	38.446243	35.03968	100.497101	39.30006	19.583684	100.91679	-71.122212	13.74197	95.227986
3.42866	21.797253	97.403831	-15.929704	16.771507	98.139709	40.117802	4.152049	101.336372	38.436283	35.078617	100.550552	39.2770425	19.615333	100.943462	-71.1364505	13.927681	95.335956
3.478768	21.215504	97.452705	-15.946606	16.858662	98.183952	40.074081	4.178091	101.328568	38.422176	35.105442	100.56604	39.2481285	19.6417665	100.947304	-71.1413405	14.0755575	95.4206
3.486896	20.671726	97.480865	-15.974012	16.928028	98.223457	40.041687	4.201491	101.33326	38.413982	35.144386	100.581909	39.2278345	19.6729385	100.9575845	-71.1758585	14.1831175	95.4893295
3.497933	20.120378	97.522018	-16.031826	16.988483	98.269615	40.00864	4.214197	101.332703	38.372803	35.246231	100.621368	39.1907215	19.730214	100.9770355	-71.2543735	14.246752	95.5621945
3.496428	19.579615	97.539467	-16.095829	17.05117	98.298737	39.947903	4.219517	101.333908	38.333996	35.28191	100.638237	39.1409495	19.7507135	100.9860725	-71.3326075	14.3516265	95.6114015
3.498911	19.0448	97.555763	-16.155853	17.093559	98.317947	39.888824	4.217391	101.330482	38.304649	35.239075	100.6287	39.0967365	19.728233	100.979591	-71.4084425	14.458885	95.656303
3.457279	18.503275	97.574844	-16.253119	17.130592	98.337891	39.814098	4.201902	101.32637	38.254829	35.247169	100.650696	39.0344635	19.7245355	100.988533	-71.5407015	14.5366485	95.687249
3.353526	17.755844	97.571991	-16.35046	17.162249	98.344841	39.702141	4.136339	101.269089	38.176392	35.232098	100.696587	38.9392665	19.6842185	100.982838	-71.6401865	14.6402795	95.706844
3.201839	17.250868	97.557961	-16.438049	17.194801	98.339729	39.592655	4.076431	101.229416	38.146755	35.201065	100.740883	38.869705	19.638748	100.9851495	-71.745803	14.750854	95.6943085
2.991999	16.800236	97.56942	-16.487577	17.194525	98.352798	39.496567	4.03061	101.177834	38.133591	35.175949	100.805901	38.815079	19.6032795	100.9918675	-71.790233	14.7857705	95.7137285
2.747723	16.348446	97.555702	-16.548676	17.219461	98.373512	39.419739	3.993292	101.124207	38.119392	35.149624	100.855492	38.7695655	19.571458	100.9898495	-71.8669175	14.867464	95.7571745
2.51171	15.901671	97.575974	-16.605038	17.243643	98.394653	39.357201	3.969043	101.098618	38.083275	35.183315	100.942062	38.720238	19.576179	101.02034	-71.930314	14.911107	95.768966
2.258259	15.527966	97.588089	-16.653376	17.282434	98.41053	39.318241	3.960605	101.083397	38.08223	35.187729	100.990425	38.7002355	19.574167	101.036911	-72.0069875	14.990701	95.784149
2.056374	15.122059	97.611389	-16.66765	17.339741	98.439606	39.308655	3.970648	101.068733	38.100254	35.177292	101.005211	38.7044545	19.57397	101.036972	-72.0397545	15.105512	95.84224
1.722462	14.590327	97.650116	-16.645639	17.445023	98.523552	39.313808	4.017812	101.053009	38.109417	35.256371	101.083542	38.7116125	19.6370915	101.0682755	-72.0028905	15.2529545	95.9788285
1.526824	14.2367	97.654083	-16.647141	17.514969	98.585304	39.333595	4.0387	101.01638	38.119595	35.379917	101.164452	38.726595	19.7093085	101.090416	-72.020877	15.3206295	96.080192
1.358505	13.916816	97.666451	-16.61521	17.580492	98.631615	39.361053	4.048743	100.967468	38.174278	35.393894	101.201736	38.7676655	19.7213185	101.084602	-71.9980855	15.4396655	96.178628
1.222847	13.543995	97.676704	-16.5979	17.662682	98.690498	39.382381	4.060036	100.921341	38.221722	35.431652	101.315018	38.8020515	19.745844	101.1181795	-71.9978515	15.57952	96.2628165
1.06387	13.167596	97.674904	-16.574333	17.697548	98.734886	39.408474	4.032739	100.858757	38.296124	35.432175	101.426102	38.852299	19.732457	101.1424295	-72.000965	15.662639	96.3273425
0.891519	12.808281	97.656944	-16.536272	17.742716	98.775818	39.427887	3.979837	100.795921	38.366829	35.459064	101.543877	38.897358	19.7194505	101.169899	-71.969902	15.7659815	96.381737
0.708289	12.381015	97.634308	-16.521862	17.771381	98.821899	39.421043	3.963457	100.718987	38.430737	35.465923	101.666115	38.92589	19.71469	101.192551	-71.969614	15.828072	96.451247
0.456931	11.747712	97.618248	-16.500008	17.841322	98.89727	39.363232	3.9861	100.593994	38.504684	35.502743	101.871696	38.933958	19.7444215	101.232845	-71.933974	15.9382225	96.561695
0.271261	11.312045	97.600136	-16.508392	17.883467	98.931839	39.330269	4.012476	100.551453	38.548939	35.53458	101.975693	38.939604	19.773528	101.263573	-71.956388	15.993406	96.600105
0.087361	10.868294	97.574867	-16.531572	17.943586	98.980179	39.31226	4.078484	100.534378	38.567116	35.570854	102.064262	38.939688	19.824669	101.29932	-72.002832	16.062503	96.661038
-0.079167	10.414345	97.534294	-16.539307	17.997017	98.984734	39.307121	4.16609	100.544975	38.563934	35.641479	102.120888	38.9355275	19.9037845	101.3329315	-72.0141415	16.0902495	96.6365365
-0.222356	9.932588	97.509094	-16.539818	18.131672	98.971024	39.312302	4.250608	100.596764	38.540894	35.743366	102.12326	38.926598	19.996987	101.360012	-72.006234	16.266357	96.582036
-0.412427	9.405972	97.447655	-16.56209	18.211184	98.938576	39.317276	4.366977	100.651894	38.51889	35.833839	102.071251	38.918083	20.100408	101.3615725	-72.042263	16.32196	96.5155795
-0.579601	8.857643	97.425316	-16.538816	18.355101	98.858566	39.332851	4.474549	100.733124	38.492825	35.919186	102.004501	38.912838	20.1968675	101.3688125	-71.99047	16.5133345	96.3483195
-0.871286	7.930659	97.388107	-16.539808	18.491177	98.76059	39.38356	4.607815	100.892342	38.448681	36.030403	101.881287	38.9161205	20.319109	101.3868145	-71.9957365	16.663245	96.1343655
-1.08546	7.336265	97.40416	-16.538023	18.596577	98.670876	39.41029	4.650251	101.016045	38.435547	36.062553	101.815186	38.9229185	20.356402	101.4156155	-71.9989645	16.836752	95.9261365
-1.303625	6.788934	97.402748	-16.513071	18.654888	98.632896	39.43103	4.667415	101.131752	38.44426	36.077877	101.77195	38.937645	20.372646	101.451851	-71.963787	16.93713	95.813941
-1.456492	6.125274	97.403915	-16.496319	18.667524	98.595673	39.454914	4.664804	101.222374	38.468575	36.069107	101.756859	38.9617445	20.3669555	101.4896165	-71.9543825	16.9680925	95.7017295
-1.679154	5.49391	97.392464	-16.473196	18.694195	98.540588	39.464828	4.635592	101.282692	38.508335	36.044353	101.746155	38.9865815	20.3399725	101.5144235	-71.9329735	17.0484175	95.5667525
-1.928944	4.820818	97.348976	-16.47201	18.706345	98.486893	39.467224	4.596617	101.3293	38.556362	36.000732	101.733032	39.011793	20.2986745	101.531166	-71.955813	17.1140155	95.44262
-2.1684	4.172675	97.302567	-16.45579	18.691916	98.399078	39.482544	4.564865	101.368919	38.589417	35.96497	101.738319	39.0359805	20.2649175	101.553619	-71.9475605	17.1189145	95.244537
-2.614871	3.235682	97.145309	-16.406145	18.682947	98.225967	39.511547	4.525937	101.392189	38.66148	35.935146	101.747154	39.0865135	20.2305415	101.5696715	-71.8988035	17.1353525	94.8822625
-2.871454	2.618599	96.997963	-16.359024	18.660446	98.058495	39.539112	4.491015	101.378021	38.706367	35.908596	101.763664	39.1227395	20.1998055	101.5708425	-71.8407875	17.1210865	94.5461475
-3.144803	2.014046	96.814041	-16.311073	18.669687	97.894218	39.569454	4.4717	101.362762	38.775555	35.87978	101.734161	39.1725045	20.17574	101.5484615	-71.7946505	17.163634	94.2399745
-3.436513	1.409608	96.660431	-16.245459	18.662727	97.764687	39.609112	4.462374	101.331902	38.825119	35.859413	101.709602	39.2171155	20.1608935	101.520752	-71.7080335	17.1645605	94.008622
-3.777028	0.791869	96.561256	-16.197975	18.66367	97.638824	39.647915	4.464886	101.304482	38.868408	35.853199	101.689438	39.2581615	20.1590425	101.49696	-71.6541115	17.1682975	93.780688
-4.127497	0.19355	96.457176	-16.134819	18.696722	97.52877	39.685009	4.46637	101.2948	38.928699	35.846565	101.633713	39.306854	20.1564675	101.4642565	-71.576492	17.2369765	93.5932835
-4.518479	-0.373811	96.324524	-16.040407	18.722515	97.404327	39.759212	4.466662	101.274399	38.982193	35.841785	101.594673	39.3707025	20.1542235	101.434536	-71.4515165	17.2908065	93.374118
-5.105921	-1.219602	96.189857	-15.94945	18.72986	97.239952	39.858959	4.461369	101.226685	39.067524	35.805367	101.464203	39.4632415	20.133368	101.345444	-71.3621415	17.326352	93.13446
-5.520668	-1.756467	96.130844	-15.845754	18.778912	97.157639	39.90799	4.442371	101.205971	39.119186	35.774204	101.360107	39.513588	20.1082875	101.283039	-71.205096	17.4495365	93.032239
-5.962234	-2.318014	96.076218	-15.768138	18.789848	97.083626	39.98164	4.396846	101.196373	39.192795	35.725128	101.265312	39.5872175	20.060987	101.2308425	-71.1234935	17.518709	92.9364095
-6.42242	-2.855287	96.030464	-15.706605	18.780849	96.967087	40.046097	4.318585	101.195564	39.282272	35.646118	101.144829	39.6641845	19.9823515	101.1701965	-71.0773945	17.5793465	92.7639775
-6.939419	-3.355345	95.908859	-15.631023	18.766594	96.832611	40.10746	4.241642	101.177689	39.334209	35.567471	101.057434	39.7208345	19.9045565	101.1175615	-70.9828805	17.6286315	92.5476605
-7.47604	-3.844732	95.802345	-15.579777	18.744917	96.666885	40.140091	4.145638	101.157608	39.379009	35.47546	100.968346	39.75955	19.810549	101.062977	-70.919104	17.679285	92.270793
-8.013591	-4.281579	95.642868	-15.547705	18.668802	96.493439	40.162426	4.055697	101.124023	39.42662	35.387306	100.857353	39.794523	19.7215015	100.990688	-70.889933	17.6161025	91.99619
-8.841392	-4.979246	95.388229	-15.473947	18.602457	96.2351	40.210579	3.967584	101.018631	39.45715	35.303806	100.687256	39.8338645	19.635695	100.8529435	-70.7817585	17.569219	91.6172565
-9.414103	-5.375746	95.285103	-15.434238	18.593544	96.10498	40.250305	3.93089	100.966263	39.444233	35.299377	100.563011	39.847269	19.6151335	100.764637	-70.715745	17.5719545	91.445323
-10.079652	-5.73806	95.209869	-15.381978	18.559082	96.017303	40.296024	3.928765	100.914742	39.456692	35.210823	100.439941	39.876358	19.569794	100.6773415	-70.640314	17.54837	91.3572645
-10.717513	-6.044793	95.178268	-15.353981	18.544003	95.970772	40.3629	3.92123	100.89505	39.462765	35.202484	100.354172	39.9128325	19.561857	100.624611	-70.6207945	17.526149	91.316933
-11.392204	-6.310513	95.142799	-15.311323	18.506899	95.902428	40.41272	3.91039	100.894882	39.473297	35.248791	100.279358	39.9430085	19.5795905	100.58712	-70.5656545	17.4342075	91.217736
-12.024854	-6.599197	95.06192	-15.275882	18.494732	95.799095	40.48037	3.882841	100.873222	39.51722	35.191025	100.163902	39.998795	19.536933	100.518562	-70.550559	17.452531	91.079628
-12.708693	-6.826841	94.973564	-15.238963	18.46574	95.716705	40.516006	3.849277	100.833954	39.529846	35.165398	100.03653	40.022926	19.5073375	100.435242	-70.500852	17.4241425	90.998168
-13.782183	-7.127687	94.904617	-15.184482	18.423847	95.631882	40.564491	3.796975	100.722679	39.552776	35.084759	99.852837	40.0586335	19.440867	100.287758	-70.4275975	17.406827	90.976006
-14.52082	-7.248392	94.881004	-15.108469	18.377636	95.576904	40.598209	3.753911	100.636932	39.588535	35.027134	99.708603	40.093372	19.3905225	100.1727675	-70.31031	17.3647495	90.9810405
-15.186998	-7.374084	94.837067	-15.064578	18.361954	95.539742	40.644444	3.693331	100.550858	39.624996	34.963161	99.540535	40.13472	19.328246	100.0456965	-70.263876	17.395662	91.0337875
-15.955851	-7.453323	94.87606	-15.013611	18.357082	95.516586	40.699379	3.654191	100.452126	39.655556	34.92485	99.371216	40.1774675	19.2895205	99.911671	-70.2046895	17.4246435	91.121501
-16.667589	-7.459379	94.900719	-14.91614	18.330524	95.482033	40.754505	3.627432	100.348267	39.687641	34.903164	99.163399	40.221073	19.265298	99.755833	-70.053353	17.39575	91.208233
-17.398167	-7.476108	94.933548	-14.849135	18.318375	95.446083	40.825577	3.612228	100.220322	39.736946	34.893471	98.936607	40.2812615	19.2528495	99.5784645	-69.9795315	17.3839005	91.3137015
-18.159555	-7.416826	94.935402	-14.77122	18.300659	95.368385	40.892773	3.597589	100.06636	39.771999	34.895782	98.706184	40.332386	19.2466855	99.386272	-69.874826	17.3546325	91.350498
-19.1647	-7.263961	94.837341	-14.64237	18.253389	95.225647	40.996109	3.587294	99.81382	39.8619	34.896732	98.337921	40.4290045	19.242013	99.0758705	-69.7137445	17.264765	91.3754235
-19.834454	-7.104381	94.740837	-14.568758	18.228714	95.121872	41.071804	3.577432	99.62262	39.897884	34.895084	98.124527	40.484844	19.236258	98.8735735	-69.62236	17.22117	91.3701705
-20.494629	-6.859948	94.59137	-14.471452	18.189611	95.002563	41.110672	3.569601	99.420586	39.931568	34.89196	97.927216	40.52112	19.2307805	98.673901	-69.464024	17.1484415	91.331225
-21.146254	-6.593119	94.457123	-14.413227	18.174891	94.872414	41.16777	3.556944	99.213791	39.974289	34.877312	97.754707	40.5710295	19.217128	98.484249	-69.3974835	17.132654	91.260579
-21.776245	-6.250293	94.29628	-14.331894	18.128279	94.741104	41.204529	3.547564	99.015976	40.015797	34.879395	97.59185	40.610163	19.2134795	98.303913	-69.273951	17.0430785	91.178295
-22.401861	-5.852227	94.104584	-14.273332	18.107948	94.606087	41.247913	3.531718	98.822212	40.074451	34.878483	97.44812	40.661182	19.2051005	98.135166	-69.207846	17.0107955	91.077008
-22.955456	-5.441803	93.91996	-14.200528	18.079281	94.484612	41.294044	3.533198	98.638329	40.12524	34.889698	97.317635	40.709642	19.211448	97.977982	-69.110698	16.947114	90.991242
-23.767927	-4.73071	93.710777	-14.079407	18.036661	94.328827	41.390724	3.536725	98.390099	40.197041	34.902504	97.171371	40.7938825	19.2196145	97.780735	-68.9526965	16.8537075	90.876919
-24.308849	-4.181255	93.614334	-13.998668	18.026773	94.258789	41.449375	3.547046	98.25396	40.262871	34.931026	97.088654	40.856123	19.239036	97.671307	-68.853459	16.81451	90.846271
-24.768829	-3.627037	93.566566	-13.915305	17.988371	94.233261	41.503162	3.558096	98.160675	40.319965	34.950047	97.057312	40.9115635	19.2540715	97.6089935	-68.7421735	16.7226705	90.8575285
-25.220385	-3.029465	93.515526	-13.857727	17.982939	94.232155	41.56628	3.566908	98.099617	40.387131	34.955269	97.082611	40.9767055	19.2610885	97.591114	-68.6921595	16.7047895	90.873196
-25.650412	-2.392899	93.439758	-13.800181	17.963858	94.256195	41.626621	3.554278	98.083862	40.481125	34.967388	97.1679	41.053873	19.260833	97.625881	-68.654235	16.666883	90.886509
-26.04073	-1.758464	93.44043	-13.732116	17.929333	94.295776	41.683388	3.515189	98.087532	40.591957	34.959885	97.295692	41.1376725	19.237537	97.691612	-68.6019045	16.621129	90.89994
-26.41433	-1.076028	93.356277	-13.666694	17.876038	94.336227	41.737061	3.455196	98.092079	40.717239	34.922745	97.445419	41.22715	19.1889705	97.768749	-68.560538	16.5631055	90.903705
-26.924627	-0.011414	93.280121	-13.554037	17.806444	94.38118	41.815445	3.360492	98.101028	40.904335	34.841354	97.679001	41.35989	19.100923	97.8900145	-68.467964	16.511965	90.8723455
-27.236982	0.692764	93.138878	-13.495337	17.740202	94.368187	41.882526	3.297004	98.110542	41.023724	34.793449	97.834785	41.453125	19.0452265	97.9726635	-68.443799	16.4351775	90.7637105
-27.450661	1.387333	92.979637	-13.438188	17.678049	94.315376	41.942753	3.249787	98.123535	41.118057	34.738014	98.001556	41.530405	18.9939005	98.0625455	-68.406781	16.3621975	90.5682065
-27.706797	2.101126	92.772644	-13.36579	17.588982	94.221046	42.016304	3.206527	98.143677	41.185169	34.708664	98.19503	41.6007365	18.9575955	98.1693535	-68.3323165	16.2203685	90.2727385
-27.869452	2.81155	92.520012	-13.323416	17.530884	94.106384	42.105106	3.175733	98.161903	41.248814	34.700031	98.386993	41.67696	18.937882	98.274448	-68.323792	16.123886	89.93832
-28.083292	3.529553	92.307396	-13.294209	17.459389	93.98082	42.176361	3.174421	98.196777	41.305077	34.696491	98.591438	41.740719	18.935456	98.3941075	-68.329137	15.983322	89.5675325
-28.289053	4.2014	92.049019	-13.249497	17.364046	93.864479	42.259586	3.180895	98.23217	41.341228	34.70348	98.817879	41.800407	18.9421875	98.5250245	-68.299401	15.7859045	89.2039335
-28.503572	5.166632	91.743401	-13.151733	17.265678	93.724464	42.375252	3.175129	98.28643	41.46439	34.708336	99.142685	41.919821	18.9417325	98.7145575	-68.223287	15.5896235	88.7343705
-28.670809	5.793378	91.538048	-13.074388	17.214865	93.604546	42.454006	3.156181	98.303726	41.562782	34.712147	99.310448	42.008394	18.934164	98.807087	-68.15717	15.495566	88.402005
-28.797611	6.436425	91.365822	-13.001415	17.179598	93.521423	42.541069	3.149929	98.306984	41.659039	34.706898	99.443741	42.100054	18.9284135	98.8753625	-68.102884	15.4307825	88.1674835
-28.935455	7.059733	91.248505	-12.911322	17.140827	93.435287	42.613518	3.159511	98.290565	41.759197	34.697006	99.554077	42.1863575	18.9282585	98.922321	-68.0090015	15.3533955	87.948253
-29.127518	7.631592	91.115837	-12.834033	17.152082	93.337769	42.69455	3.16777	98.27063	41.8395	34.676723	99.628548	42.267025	18.9222465	98.949589	-67.935091	15.3819175	87.725949
-29.246563	8.16878	90.965973	-12.729022	17.16555	93.218544	42.761482	3.161523	98.231819	41.918407	34.653263	99.621666	42.3399445	18.907393	98.9267425	-67.7979885	15.423707	87.5103455
-29.394949	8.659658	90.834045	-12.65023	17.189896	93.112785	42.813942	3.174466	98.183235	41.974464	34.618332	99.578102	42.394203	18.896399	98.8806685	-67.694663	15.483393	87.3449015
-29.631817	9.312728	90.70256	-12.542314	17.228746	92.96862	42.879494	3.203817	98.132423	42.025764	34.599461	99.459679	42.452629	18.901639	98.796051	-67.537257	15.555853	87.141189
-29.841555	9.737099	90.659485	-12.499855	17.252136	92.907181	42.923935	3.240934	98.107117	42.041023	34.606258	99.340256	42.482479	18.923596	98.7236865	-67.482189	15.580676	87.0906755
-30.062595	10.108639	90.652702	-12.453811	17.273033	92.870888	42.965538	3.297814	98.092598	42.016998	34.613522	99.274353	42.491268	18.955668	98.6834755	-67.39889	15.590398	87.0583005
-30.285019	10.478722	90.654335	-12.436442	17.282236	92.858765	43.008656	3.332715	98.10482	42.000618	34.631172	99.187576	42.504637	18.9819435	98.646198	-67.377521	15.5825285	87.071332
-30.513168	10.857436	90.678696	-12.438501	17.283998	92.858376	43.020481	3.363869	98.134995	41.99123	34.646072	99.111855	42.5058555	19.0049705	98.623425	-67.3828575	15.5630255	87.093327
-30.76087	11.172544	90.718468	-12.454374	17.282211	92.862427	43.025036	3.397579	98.166481	41.943329	34.645542	99.042931	42.4841825	19.0215605	98.604706	-67.3929305	15.5428615	87.120148
-31.00828	11.463766	90.739243	-12.483562	17.278856	92.855904	43.013	3.423046	98.20694	41.881798	34.637798	98.961807	42.447399	19.030422	98.5843735	-67.414523	15.52729	87.1274345
-31.402943	11.852788	90.779533	-12.558267	17.258564	92.839722	42.959412	3.488763	98.255989	41.760273	34.607704	98.739655	42.3598425	19.0482335	98.497822	-67.4763765	15.4688945	87.181622
-31.619144	12.083253	90.819176	-12.614785	17.252081	92.846542	42.923187	3.556165	98.270576	41.643097	34.606297	98.574265	42.283142	19.081231	98.4224205	-67.512712	15.422931	87.2706635
-31.86698	12.287014	90.894737	-12.659936	17.225351	92.853271	42.893234	3.598307	98.291931	41.515678	34.613281	98.376762	42.204456	19.105794	98.3343465	-67.524328	15.344908	87.3721955
-32.122292	12.494852	90.992027	-12.710151	17.185114	92.878143	42.866417	3.63219	98.298096	41.412697	34.634098	98.16082	42.139557	19.133144	98.229458	-67.559859	15.237084	87.526828
-32.38158	12.72649	91.12693	-12.73153	17.155766	92.951096	42.841057	3.649597	98.316345	41.300304	34.626301	97.972435	42.0706805	19.137949	98.14439	-67.5337405	15.173583	87.757802
-32.644039	12.973343	91.29789	-12.73671	17.129139	93.035492	42.836658	3.627225	98.355537	41.233253	34.599819	97.815079	42.0349555	19.113522	98.085308	-67.5083755	15.144756	87.985676
-32.90942	13.248868	91.386833	-12.760621	17.055599	93.103065	42.850204	3.55154	98.412651	41.220222	34.561153	97.701988	42.035213	19.0563465	98.0573195	-67.556455	15.0548515	88.1488105
-33.297287	13.747986	91.548813	-12.785546	16.995512	93.207314	42.823021	3.372677	98.498398	41.221573	34.419319	97.594528	42.022297	18.895998	98.046463	-67.593389	15.095026	88.368165
-33.571766	14.111643	91.635719	-12.81199	16.902103	93.267838	42.794983	3.218854	98.548981	41.245499	34.322559	97.555374	42.020241	18.7707065	98.0521775	-67.644221	15.0334995	88.4834985
-33.843784	14.476447	91.681816	-12.814466	16.842228	93.30674	42.753342	3.100015	98.578743	41.278698	34.212822	97.516174	42.01602	18.6564185	98.0474585	-67.644952	15.0280375	88.5660215
-34.073032	14.862111	91.711632	-12.816058	16.78228	93.327263	42.707428	2.983665	98.584114	41.284927	34.10421	97.474304	41.9961775	18.5439375	98.029209	-67.6282935	15.0206225	88.625317
-34.307537	15.224963	91.68856	-12.825434	16.709692	93.318314	42.691509	2.911933	98.578438	41.302223	34.037914	97.438583	41.996866	18.4749235	98.0085105	-67.647734	14.9444605	88.6281175
-34.489491	15.61758	91.676918	-12.812324	16.640163	93.28183	42.683529	2.860915	98.546715	41.324528	34.002769	97.390121	42.0040285	18.431842	97.968418	-67.6286765	14.848484	88.595242
-34.652912	16.052317	91.631973	-12.799332	16.583733	93.25602	42.690495	2.845004	98.493622	41.326107	33.989994	97.347626	42.008301	18.417499	97.920624	-67.606965	14.749967	88.591416
-34.891232	16.753353	91.540443	-12.777211	16.513144	93.203857	42.708469	2.874574	98.396561	41.309258	34.01152	97.311691	42.0088635	18.443047	97.854126	-67.5632855	14.583241	88.553588
-35.017673	17.32502	91.521896	-12.753283	16.475611	93.189331	42.725651	2.921726	98.30954	41.289806	34.052349	97.281418	42.0077285	18.4870375	97.795479	-67.5142945	14.4641845	88.583183
-35.239239	17.857452	91.59137	-12.718572	16.416925	93.189499	42.740788	2.984374	98.233459	41.264194	34.103088	97.26947	42.002491	18.543731	97.7514645	-67.439635	14.290119	88.6275335
-35.398026	18.381714	91.610405	-12.72433	16.391838	93.207329	42.770386	3.070886	98.152214	41.228779	34.159851	97.263161	41.9995825	18.6153685	97.7076875	-67.4482425	14.1683075	88.7069705
-35.53891	18.90263	91.605743	-12.73872	16.352146	93.215813	42.784031	3.143132	98.061012	41.182907	34.229893	97.237465	41.983469	18.6865125	97.6492385	-67.460909	14.0177795	88.7823875
-35.660656	19.439173	91.672066	-12.741884	16.30493	93.223297	42.767052	3.212706	97.955208	41.131012	34.298878	97.17569	41.949032	18.755792	97.565449	-67.4328	13.854068	88.881145
-35.749943	20.014328	91.730995	-12.75892	16.255684	93.22094	42.738586	3.280766	97.838837	41.061722	34.343082	97.110184	41.900154	18.811924	97.4745105	-67.417994	13.699444	88.9673695
-35.880325	20.904867	91.775452	-12.813987	16.152243	93.197701	42.716633	3.309233	97.621307	40.927006	34.413044	96.928528	41.8218195	18.8611385	97.2749175	-67.4497935	13.4433475	89.1204845
-36.017681	21.494944	91.88295	-12.875732	16.094557	93.181267	42.69976	3.326657	97.456947	40.811028	34.441578	96.782135	41.755394	18.8841175	97.119541	-67.506858	13.3049965	89.242993
-36.093269	22.06078	91.96077	-12.944953	15.98303	93.207703	42.633881	3.367862	97.303421	40.679577	34.458324	96.663437	41.656729	18.913093	96.983429	-67.546635	13.052967	89.431977
-36.177139	22.598366	92.043663	-13.03127	15.873128	93.245491	42.56406	3.375394	97.153893	40.559689	34.472229	96.567871	41.5618745	18.9238115	96.860882	-67.6244145	12.8224445	89.6301
-36.190121	23.129438	92.209969	-13.104609	15.753606	93.302246	42.499969	3.35063	97.010048	40.433044	34.460621	96.489891	41.4665065	18.9056255	96.7499695	-67.6757245	12.6015865	89.8545225
-36.145908	23.677467	92.398438	-13.178466	15.606186	93.360023	42.437614	3.302308	96.864334	40.305077	34.433807	96.433731	41.3713455	18.8680575	96.6490325	-67.7282775	12.3443145	90.0710135
-36.148865	24.244858	92.635117	-13.236473	15.452811	93.467041	42.372284	3.227701	96.705261	40.208931	34.359474	96.392998	41.2906075	18.7935875	96.5491295	-67.7635535	12.1120345	90.3849525
-36.015755	25.066069	93.028954	-13.283195	15.234099	93.61676	42.285683	3.098832	96.441383	40.127369	34.248783	96.378929	41.206526	18.6738075	96.410156	-67.772916	11.7943905	90.823364
-35.901321	25.544083	93.231239	-13.274552	15.081421	93.693581	42.234894	2.982964	96.272705	40.119396	34.148952	96.386032	41.177145	18.565958	96.3293685	-67.726249	11.596884	91.0577935
-35.752048	26.024097	93.396004	-13.281937	14.945753	93.744072	42.205791	2.843514	96.11013	40.135738	34.02911	96.406822	41.1707645	18.436312	96.258476	-67.7346385	11.455194	91.229668
-35.531391	26.469534	93.57444	-13.267051	14.799312	93.800537	42.166119	2.704972	95.974998	40.161335	33.891888	96.423561	41.163727	18.29843	96.1992795	-67.697829	11.300194	91.4017945
-35.243275	26.935419	93.688789	-13.25088	14.656486	93.862701	42.141125	2.562842	95.884361	40.199097	33.757694	96.465942	41.170111	18.160268	96.1751515	-67.671871	11.152704	91.5502505
-35.009056	27.346588	93.855011	-13.227873	14.530663	93.927887	42.1367	2.424005	95.832649	40.236179	33.606171	96.51281	41.1864395	18.015088	96.1727295	-67.6421855	11.046238	91.6830445
-34.689129	27.737194	93.995323	-13.193482	14.392811	93.985344	42.142471	2.276736	95.806053	40.291695	33.47039	96.540466	41.217083	17.873563	96.1732595	-67.604047	10.912059	91.7974285
-34.095745	28.267696	94.114807	-13.104759	14.181295	94.070137	42.182659	2.018752	95.788673	40.37545	33.218658	96.579292	41.2790545	17.618705	96.1839825	-67.4885725	10.743885	91.9562915
-33.685795	28.524473	94.154182	-13.021747	14.041945	94.131172	42.219143	1.826534	95.797005	40.455647	33.022675	96.554161	41.337395	17.4246045	96.175583	-67.380889	10.6592855	92.086761
-33.244099	28.719473	94.236824	-12.960282	13.876116	94.17524	42.258877	1.616092	95.836555	40.522659	32.809196	96.558197	41.390768	17.212644	96.197376	-67.311332	10.539588	92.153104
-32.72826	28.897263	94.299751	-12.877994	13.715416	94.253693	42.314102	1.379846	95.888031	40.597454	32.576878	96.554535	41.455778	16.978362	96.221283	-67.211766	10.45247	92.286103
-32.22578	29.050323	94.293007	-12.832433	13.543494	94.312645	42.360989	1.129058	95.984863	40.671452	32.323055	96.5755	41.5162205	16.7260565	96.2801815	-67.1810865	10.3609315	92.3451085
-31.63718	29.162937	94.308266	-12.770809	13.364652	94.390144	42.399052	0.868469	96.131447	40.743824	32.060486	96.604691	41.571438	16.4644775	96.368069	-67.113056	10.2648265	92.412219
-31.012974	29.249277	94.288193	-12.745521	13.16167	94.451698	42.445766	0.598093	96.313034	40.814693	31.821262	96.668419	41.6302295	16.2096775	96.4907265	-67.1212715	10.1136625	92.4126695
-30.099663	29.319359	94.302193	-12.754095	12.875555	94.551399	42.518105	0.229242	96.632866	40.867241	31.489754	96.790703	41.692673	15.859498	96.7117845	-67.200863	9.891612	92.3910135
-29.509979	29.310612	94.282516	-12.753044	12.684178	94.656578	42.532501	0.004304	96.913979	40.871624	31.273695	96.922234	41.7020625	15.6389995	96.9181065	-67.2081505	9.7293565	92.3950495
-28.864878	29.23311	94.323372	-12.776531	12.507113	94.766396	42.556862	-0.214185	97.226776	40.913254	31.07579	97.065071	41.735058	15.4308025	97.1459235	-67.28812	9.5834235	92.3868685
-28.265488	29.161167	94.354645	-12.816525	12.348497	94.92675	42.565758	-0.451153	97.583565	40.959423	30.86978	97.230713	41.7625905	15.2093135	97.407139	-67.3956405	9.4876805	92.446361
-27.564028	29.084072	94.397392	-12.785463	12.15579	95.091743	42.570992	-0.712304	97.991959	41.032219	30.634666	97.421646	41.8016055	14.961181	97.7068025	-67.3725315	9.350399	92.4766835
-26.768425	29.006893	94.416962	-12.761752	12.016342	95.298332	42.616154	-0.980096	98.428841	41.123341	30.403852	97.622383	41.8697475	14.711878	98.025612	-67.3932515	9.320806	92.571052
-26.05879	28.91008	94.520218	-12.729387	11.864063	95.506325	42.69421	-1.262535	98.883148	41.24371	30.142611	97.807968	41.96896	14.440038	98.345558	-67.427734	9.288088	92.667092
-24.978123	28.785845	94.615532	-12.656166	11.681342	95.872719	42.834274	-1.704145	99.613838	41.434391	29.720921	98.097649	42.1343325	14.008388	98.8557435	-67.4466645	9.354296	92.8896945
-24.293331	28.697718	94.702995	-12.5932	11.54692	96.112267	42.92889	-2.000085	100.102196	41.574383	29.437634	98.298828	42.2516365	13.7187745	99.200512	-67.4380365	9.3750655	93.024022
-23.489552	28.544855	94.77684	-12.543074	11.408597	96.365829	43.053024	-2.291996	100.567642	41.726227	29.131794	98.519493	42.3896255	13.419899	99.5435675	-67.4757735	9.397295	93.1880905
-22.76333	28.445362	94.860443	-12.456456	11.242242	96.590302	43.176777	-2.591495	101.012436	41.885452	28.840265	98.739479	42.5311145	13.124385	99.8759575	-67.4440265	9.360099	93.3046465
-21.936502	28.362438	94.946732	-12.370414	11.059398	96.807533	43.292694	-2.885214	101.422707	42.075806	28.558176	98.956642	42.68425	12.836481	100.1896745	-67.425078	9.282315	93.4253915
-21.125402	28.323019	95.015938	-12.260998	10.883716	97.021065	43.432674	-3.161672	101.798676	42.255695	28.314215	99.165253	42.8441845	12.5762715	100.4819645	-67.3661805	9.1911605	93.5601655
-20.386127	28.33007	95.097961	-12.155437	10.704013	97.20787	43.579224	-3.409189	102.135315	42.413605	28.07695	99.34446	42.9964145	12.3338805	100.7398875	-67.3072885	9.0741455	93.6758525
-19.236052	28.339354	95.171661	-11.972099	10.471865	97.437469	43.793747	-3.756306	102.557983	42.667995	27.756409	99.560425	43.230871	12.0000515	101.059204	-67.175069	8.9436785	93.815734
-18.458385	28.427202	95.242043	-11.854044	10.338778	97.564011	43.940388	-3.952409	102.759895	42.822735	27.556393	99.659813	43.3815615	11.801992	101.209854	-67.0896495	8.875564	93.918168
-17.690199	28.559164	95.266891	-11.723281	10.211966	97.682205	44.060703	-4.158119	102.916275	42.974754	27.370989	99.753342	43.5177285	11.606435	101.3348085	-66.9642905	8.817497	94.0296015
-16.858936	28.730339	95.31147	-11.587693	10.087141	97.764748	44.16909	-4.322634	103.019608	43.121712	27.193821	99.841232	43.645401	11.4355935	101.43042	-66.820787	8.7386885	94.099076
-16.049704	28.995344	95.357002	-11.487423	9.968927	97.80806	44.27177	-4.499477	103.073433	43.261177	27.03141	99.943474	43.7664735	11.2659665	101.5084535	-66.7413195	8.6718875	94.1076665
-15.281489	29.33143	95.416145	-11.391232	9.884094	97.831505	44.338818	-4.677523	103.090118	43.400036	26.879972	100.058067	43.869427	11.1012245	101.5740925	-66.651891	8.6669635	94.0889175
-14.465277	29.62862	95.482697	-11.317156	9.773246	97.836754	44.403282	-4.848888	103.048981	43.532307	26.744812	100.195137	43.9677945	10.947962	101.622059	-66.6021065	8.59853	94.051449
-13.275843	30.216232	95.659431	-11.235975	9.637226	97.834152	44.469414	-5.086468	102.941956	43.719734	26.57486	100.450005	44.094574	10.744196	101.6959805	-66.566524	8.530256	93.9723235
-12.456064	30.647697	95.861214	-11.191608	9.569325	97.836067	44.499992	-5.236763	102.825699	43.834911	26.485666	100.676453	44.1674515	10.6244515	101.751076	-66.5506675	8.5141985	93.921058
-11.63671	31.147629	96.126839	-11.169143	9.507957	97.811211	44.532822	-5.357286	102.642799	43.954693	26.415714	100.932053	44.2437575	10.529214	101.787426	-66.5820435	8.4867	93.834996
-10.831964	31.652727	96.386421	-11.159384	9.475432	97.774734	44.554684	-5.480271	102.41246	44.062931	26.363827	101.178635	44.3088075	10.441778	101.7955475	-66.6275755	8.509086	93.7539205
-9.990759	32.106651	96.679596	-11.139565	9.466466	97.716454	44.543423	-5.557123	102.214882	44.151955	26.314714	101.42318	44.347689	10.3787955	101.819031	-66.626819	8.5541365	93.613877
-9.207782	32.605839	96.957001	-11.132494	9.471019	97.648918	44.51347	-5.593291	102.029526	44.203129	26.303213	101.714302	44.3582995	10.354961	101.871914	-66.6232875	8.587077	93.425922
-8.349382	33.099724	97.25972	-11.15199	9.513465	97.61821	44.472466	-5.57935	101.902924	44.267975	26.342667	101.978981	44.3702205	10.3816585	101.9409525	-66.6742005	8.6452715	93.2954675
-7.195665	33.857964	97.667702	-11.199316	9.688141	97.596588	44.457684	-5.483049	101.849304	44.337601	26.450073	102.316513	44.3976425	10.483512	102.0829085	-66.7962745	8.89277	93.1102675
-6.405838	34.226662	97.864868	-11.272044	9.799708	97.564682	44.470337	-5.383658	101.837517	44.339977	26.571095	102.50206	44.405157	10.5937185	102.1697885	-66.949245	9.0056975	92.9595755
-5.662159	34.597088	97.989723	-11.332848	9.94118	97.526207	44.468342	-5.24544	101.834511	44.298195	26.688454	102.619553	44.3832685	10.721507	102.227032	-67.0489645	9.160853	92.825382
-4.882313	34.948246	98.10498	-11.382799	10.103703	97.506836	44.472279	-5.104041	101.826057	44.247429	26.80386	102.710594	44.359854	10.8499095	102.2683255	-67.125452	9.3574965	92.7453465
-4.142972	35.24955	98.212173	-11.457726	10.215141	97.46328	44.454174	-4.959363	101.800011	44.173344	26.925802	102.763519	44.313759	10.9832195	102.281765	-67.229211	9.4470625	92.644795
-3.455124	35.516937	98.24765	-11.51534	10.330409	97.412689	44.431793	-4.845984	101.752579	44.108295	27.011799	102.756653	44.270044	11.0829075	102.254616	-67.300724	9.5779105	92.570762
-2.761633	35.659584	98.25885	-11.56727	10.433023	97.337135	44.393528	-4.725643	101.669861	44.026169	27.090576	102.725533	44.2098485	11.1824665	102.197697	-67.3443885	9.6835795	92.476573
-1.756412	35.790939	98.166168	-11.661986	10.57578	97.131592	44.323925	-4.564426	101.452812	43.891228	27.233204	102.597656	44.1075765	11.334389	102.025234	-67.4315485	9.817171	92.23795
-1.068232	35.836174	98.118469	-11.713335	10.632275	96.96373	44.286583	-4.434298	101.26239	43.769737	27.329006	102.499626	44.02816	11.447354	101.881008	-67.45483	9.817196	92.046452
-0.473038	35.791729	98.097755	-11.777966	10.717121	96.821136	44.238037	-4.264764	101.060036	43.633522	27.445179	102.419853	43.9357795	11.5902075	101.7399445	-67.4917115	9.8440345	91.9023275
0.112188	35.702358	98.090141	-11.809553	10.813783	96.692841	44.174751	-4.077674	100.85125	43.530746	27.593794	102.325485	43.8527485	11.75806	101.5883675	-67.4718545	9.869506	91.7973145
0.646548	35.581573	98.107307	-11.876172	10.910783	96.586296	44.122059	-3.880054	100.669502	43.429462	27.776791	102.277992	43.7757605	11.9483685	101.473747	-67.5281045	9.8731975	91.698845
1.151345	35.305447	98.109894	-11.939261	11.039845	96.490273	44.081581	-3.678905	100.500748	43.326344	27.953657	102.267227	43.7039625	12.137376	101.3839875	-67.5824845	9.942314	91.5965585
1.661151	35.028927	98.130592	-12.028058	11.158706	96.411079	44.039631	-3.456985	100.3853	43.231796	28.161993	102.265617	43.6357135	12.352504	101.3254585	-67.6918295	9.964908	91.4966995
2.299844	34.434708	98.198273	-12.122772	11.36929	96.327469	44.001713	-3.119513	100.307014	43.087166	28.483015	102.313591	43.5444395	12.681751	101.3103025	-67.7899835	10.056829	91.3446355
2.712019	33.990646	98.213562	-12.182195	11.533525	96.289551	44.014584	-2.879508	100.313782	43.007118	28.709599	102.355721	43.510851	12.9150455	101.3347515	-67.875241	10.1520045	91.2443505
3.06711	33.466267	98.237923	-12.220078	11.677846	96.266243	44.033775	-2.649494	100.344788	42.970737	28.934637	102.389679	43.502256	13.1425715	101.3672335	-67.942412	10.2131205	91.1652525
3.364942	32.882996	98.197144	-12.248245	11.820067	96.251328	44.079868	-2.422348	100.384018	42.928223	29.163223	102.417816	43.5040455	13.3704375	101.400917	-68.0005355	10.2696965	91.101739
3.685659	32.175571	98.137955	-12.259403	11.941006	96.257042	44.115772	-2.204915	100.429192	42.878193	29.370255	102.445854	43.4969825	13.58267	101.437523	-68.0157885	10.299342	91.076561
3.907852	31.411922	98.086044	-12.250698	12.082269	96.310982	44.149487	-1.990408	100.470543	42.850719	29.577515	102.434074	43.500103	13.7935535	101.4523085	-68.001499	10.3709845	91.1696555
4.142119	30.604961	98.034035	-12.223437	12.156237	96.383545	44.206608	-1.772185	100.50383	42.852734	29.746935	102.377937	43.529671	13.987375	101.4408835	-67.976545	10.325099	91.3262065
4.347619	29.247519	97.907433	-12.184233	12.29084	96.465561	44.293026	-1.434125	100.571426	42.831539	30.021822	102.305069	43.5622825	14.2938485	101.4382475	-67.9307485	10.2878315	91.4928745
4.462405	28.255411	97.776932	-12.17624	12.372697	96.49984	44.324242	-1.243639	100.597191	42.802216	30.197323	102.218506	43.563229	14.476842	101.4078485	-67.915709	10.268552	91.5918315
4.497277	27.22716	97.643669	-12.173118	12.437567	96.523735	44.344257	-1.075586	100.591316	42.765514	30.373892	102.08123	43.5548855	14.649153	101.336273	-67.9011215	10.225981	91.711197
4.51125	26.148636	97.470757	-12.195801	12.498899	96.553154	44.345394	-0.894559	100.58107	42.699047	30.507359	101.913727	43.5222205	14.8064	101.2473985	-67.9138225	10.191398	91.8589095
4.460086	25.026045	97.251053	-12.202078	12.584673	96.593925	44.328957	-0.739951	100.579849	42.624454	30.648321	101.692497	43.4767055	14.954185	101.136173	-67.8808615	10.215161	92.051677
4.405234	23.837202	97.055664	-12.207792	12.686597	96.672585	44.320442	-0.616008	100.593719	42.550304	30.772451	101.398422	43.435373	15.0782215	100.9960705	-67.850957	10.2949725	92.3490995
4.30057	22.647562	96.877541	-12.218266	12.794667	96.749535	44.313633	-0.501327	100.640785	42.471382	30.868515	101.064919	43.3925075	15.183594	100.852852	-67.8290395	10.40574	92.646218
4.051937	20.82806	96.643318	-12.240035	12.978533	96.884827	44.284832	-0.372067	100.707756	42.351963	30.988848	100.509178	43.3183975	15.3083905	100.608467	-67.7984675	10.6486755	93.161187
3.852723	19.616621	96.514091	-12.248249	13.090785	96.948563	44.270386	-0.325282	100.734367	42.267357	31.037525	100.095535	43.2688715	15.3561215	100.414951	-67.7653695	10.8254485	93.482175
3.648012	18.41647	96.391098	-12.276402	13.154358	96.981392	44.250141	-0.317667	100.729118	42.181816	31.056999	99.667778	43.2159785	15.369666	100.198448	-67.7687825	10.93905	93.764336
3.371814	17.235249	96.238266	-12.271085	13.204508	96.983833	44.218128	-0.339284	100.709282	42.101131	31.029224	99.27269	43.1596295	15.34497	99.990986	-67.7017995	11.064046	93.97668
3.107412	16.027485	96.175438	-12.270067	13.216885	96.993271	44.175804	-0.389005	100.719009	42.019497	30.941492	98.950638	43.0976505	15.2762435	99.8348235	-67.6377845	11.1575265	94.1517185
2.791816	14.901299	96.212074	-12.257527	13.203414	97.029091	44.145309	-0.471886	100.744202	41.964561	30.815142	98.711441	43.054935	15.171628	99.7278215	-67.569989	11.2352	94.3303605
2.511297	13.796081	96.236572	-12.260004	13.162248	97.066978	44.10614	-0.588424	100.780739	41.923843	30.668938	98.560875	43.0149915	15.040257	99.670807	-67.5349995	11.284239	94.463149
1.98357	12.216571	96.288147	-12.273786	13.06956	97.076485	44.039707	-0.82528	100.840141	41.899754	30.486441	98.445869	42.9697305	14.8305805	99.643005	-67.5173025	11.3085395	94.509965
1.676296	11.259434	96.302979	-12.297944	12.963552	97.062515	43.989868	-0.946992	100.833153	41.878433	30.402861	98.416801	42.9341505	14.7279345	99.624977	-67.5300385	11.1991695	94.500053
1.315271	10.357188	96.305557	-12.325227	12.898843	97.016319	43.93932	-1.030955	100.802254	41.83205	30.368917	98.411087	42.885685	14.668981	99.6066705	-67.536139	11.128705	94.4259675
0.968442	9.47619	96.254395	-12.359324	12.815081	96.94825	43.872826	-1.057037	100.738861	41.766998	30.374056	98.419922	42.819912	14.6585095	99.5793915	-67.53856	10.9716525	94.3171085
0.563679	8.714206	96.208145	-12.407489	12.775331	96.853409	43.804634	-1.0358	100.650574	41.690327	30.415287	98.468987	42.7474805	14.6897435	99.5597805	-67.5624585	10.8609185	94.1470375
0.157096	7.976624	96.118675	-12.450999	12.764578	96.766212	43.744427	-0.993079	100.546875	41.631618	30.494877	98.524849	42.6880225	14.750899	99.535862	-67.5900205	10.778257	93.996562
-0.216042	7.304843	96.018806	-12.524822	12.750376	96.666267	43.669018	-0.921313	100.411926	41.578697	30.607029	98.610596	42.6238575	14.842858	99.511261	-67.6735015	10.657894	93.821273
-0.87304	6.424315	95.846519	-12.614732	12.748237	96.522537	43.556953	-0.747104	100.191437	41.467766	30.813137	98.817482	42.5123595	15.0330165	99.5044595	-67.7418235	10.4634575	93.5406145
-1.285136	5.907387	95.688385	-12.682648	12.77825	96.46328	43.483253	-0.601547	100.032974	41.407417	30.996878	99.038673	42.445335	15.1976655	99.5358235	-67.810631	10.3588345	93.3907365
-1.73995	5.39129	95.561722	-12.756494	12.825301	96.415215	43.412571	-0.478584	99.867622	41.336948	31.222847	99.297691	42.3747595	15.3721315	99.5826565	-67.8877475	10.2784705	93.2477735
-2.19832	4.867957	95.412941	-12.830539	12.884988	96.367081	43.321091	-0.287662	99.729111	41.305313	31.435711	99.525124	42.313202	15.5740245	99.6271175	-67.97428	10.1959515	93.1070445
-2.672388	4.419935	95.258209	-12.877633	12.999165	96.339348	43.242607	-0.064633	99.609726	41.273918	31.653864	99.739716	42.2582625	15.7946155	99.674721	-68.0135285	10.2037145	93.003975
-3.143917	3.966814	95.169579	-12.928671	13.127169	96.31884	43.187599	0.164369	99.4897	41.214458	31.901583	99.908028	42.2010285	16.032976	99.698864	-68.0583705	10.221362	92.938816
-3.655283	3.558381	95.043877	-12.98922	13.306355	96.269936	43.120842	0.400726	99.382195	41.144222	32.143467	99.974739	42.132532	16.2720965	99.678467	-68.110972	10.3406135	92.861405
-4.378437	2.889623	94.863869	-13.036325	13.619476	96.192284	43.056377	0.737736	99.236618	41.013519	32.456631	100.02729	42.034948	16.5971835	99.631954	-68.107598	10.6417685	92.752614
-4.897772	2.402065	94.731895	-13.08731	13.808888	96.125084	43.030128	0.899348	99.161186	40.93359	32.62751	100.06086	41.981859	16.763429	99.611023	-68.156479	10.854347	92.639145
-5.455801	1.996128	94.627037	-13.104614	13.968384	96.11956	42.98835	1.006058	99.110641	40.88419	32.746628	100.089561	41.93627	16.876343	99.600101	-68.145498	11.060425	92.639019
-6.000002	1.497673	94.585968	-13.155115	14.106827	96.102409	42.931549	1.05756	99.079765	40.8666	32.786667	100.147537	41.8990745	16.9221135	99.613651	-68.2093045	11.2915405	92.591167
-6.544308	0.928489	94.511017	-13.209345	14.208019	96.078583	42.86998	1.035482	99.067719	40.898617	32.802345	100.223366	41.8842985	16.9189135	99.6455425	-68.3029885	11.4971245	92.5116235
-7.087393	0.388498	94.425728	-13.271552	14.282886	96.086136	42.798996	0.980794	99.053589	40.940742	32.764664	100.283119	41.869869	16.872729	99.668354	-68.412973	11.693043	92.503918
-7.670786	-0.191689	94.349503	-13.286877	14.352006	96.080444	42.723389	0.93594	99.039436	40.949368	32.744209	100.350395	41.8363785	16.8400745	99.6949155	-68.4101325	11.8639375	92.4659725
-8.585764	-1.032583	94.293404	-13.330503	14.466969	96.091835	42.63335	0.89134	99.068359	40.994789	32.630753	100.300621	41.8140695	16.7610465	99.68449	-68.4750755	12.1728915	92.49918
-9.191497	-1.651534	94.340012	-13.348434	14.523718	96.123535	42.608376	0.916667	99.114067	40.989723	32.621513	100.228081	41.7990495	16.76909	99.671074	-68.4959175	12.278346	92.575996
-9.777161	-2.318914	94.400215	-13.376169	14.595008	96.113876	42.610458	0.974484	99.191803	40.96756	32.667419	100.104034	41.789009	16.8209515	99.6479185	-68.541347	12.3690645	92.5798335
-10.380426	-2.963233	94.466003	-13.371943	14.712765	96.091614	42.649811	1.076104	99.257294	40.922974	32.788017	99.920967	41.7863925	16.9320605	99.5891305	-68.5302785	12.4934695	92.5940975
-11.015669	-3.592693	94.51178	-13.404457	14.808568	96.042892	42.68969	1.193017	99.308487	40.845325	32.915249	99.656181	41.7675075	17.054133	99.482334	-68.5764215	12.563003	92.60345
-11.668623	-4.181785	94.566299	-13.375489	14.947531	95.951149	42.722176	1.35483	99.366951	40.743057	33.028931	99.377663	41.7326165	17.1918805	99.372307	-68.4835945	12.7031815	92.529991
-12.29439	-4.824944	94.615135	-13.417604	15.046556	95.842651	42.757477	1.475528	99.434113	40.591911	33.11298	99.149178	41.674694	17.294254	99.2916455	-68.509902	12.798858	92.3936565
-13.273504	-5.752342	94.60405	-13.46305	15.132001	95.676941	42.801224	1.601403	99.543213	40.401764	33.164745	98.960014	41.601494	17.383074	99.2516135	-68.527594	12.880928	92.1022685
-13.955888	-6.335639	94.532944	-13.510035	15.172625	95.572868	42.812443	1.612389	99.608078	40.365303	33.192245	98.909851	41.588873	17.402317	99.2589645	-68.608943	12.942933	91.8867715
-14.67265	-6.834202	94.522575	-13.555114	15.200719	95.504471	42.806522	1.588334	99.649391	40.379791	33.187317	98.861435	41.5931565	17.3878255	99.255413	-68.7033845	13.0136125	91.753529
-15.399358	-7.401072	94.528427	-13.554631	15.23844	95.459999	42.796257	1.538481	99.703049	40.41827	33.142727	98.811966	41.6072635	17.340604	99.2575075	-68.7165255	13.136276	91.6624905
-16.068579	-7.856514	94.545326	-13.534598	15.262776	95.434799	42.791111	1.456006	99.747971	40.487949	33.080528	98.740311	41.63953	17.268267	99.244141	-68.708726	13.257285	91.625457
-16.81077	-8.297932	94.68586	-13.473195	15.300035	95.449249	42.795979	1.407053	99.802856	40.557434	33.010826	98.644943	41.6767065	17.2089395	99.2238995	-68.6230965	13.3911305	91.6745985
-17.503635	-8.719888	94.81942	-13.394753	15.317093	95.455772	42.846397	1.374244	99.888176	40.649452	32.940887	98.534157	41.7479245	17.1575655	99.2111665	-68.5374305	13.4766205	91.7003775
-18.682484	-9.226701	95.11718	-13.247662	15.405759	95.458878	42.96933	1.353751	100.010406	40.773903	32.917759	98.300339	41.8716165	17.135755	99.1553725	-68.3669405	13.675763	91.7623835
-19.317333	-9.444746	95.279327	-13.136344	15.461493	95.420944	43.060162	1.357254	100.065445	40.841053	32.931145	98.096603	41.9506075	17.1441995	99.081024	-68.2232955	13.7787865	91.760864
-20.014938	-9.618752	95.420662	-13.022537	15.487467	95.356743	43.174438	1.356416	100.090088	40.910698	32.932331	97.853256	42.042568	17.1443735	98.971672	-68.087642	13.8305605	91.741814
-20.702059	-9.739844	95.489288	-12.90385	15.534636	95.263168	43.278107	1.352943	100.084976	40.964554	32.946003	97.596855	42.1213305	17.149473	98.8409155	-67.9290305	13.919799	91.6854205
-21.460951	-9.774084	95.465263	-12.833195	15.543459	95.128654	43.376667	1.346667	100.065292	40.970154	32.988651	97.414536	42.1734105	17.167659	98.739914	-67.8398005	13.919259	91.517394
-22.200649	-9.758542	95.408585	-12.754875	15.554685	95.004776	43.461807	1.313259	100.035049	41.031158	32.926498	97.244225	42.2464825	17.1198785	98.639637	-67.7562325	13.9894915	91.369915
-22.861368	-9.655877	95.332047	-12.682917	15.519712	94.909859	43.510262	1.288103	99.998749	41.081585	32.913769	97.167961	42.2959235	17.100936	98.583355	-67.6617575	13.938488	91.236363
-23.873316	-9.399774	95.155739	-12.623203	15.477048	94.807365	43.568058	1.229051	99.938675	41.195316	32.892227	97.15976	42.381687	17.060639	98.5492175	-67.628093	13.893457	91.0655125
-24.525057	-9.108582	95.050095	-12.570214	15.441876	94.76403	43.60149	1.186511	99.905876	41.266911	32.882706	97.195267	42.4342005	17.0346085	98.5505715	-67.5746285	13.8491435	90.9774885
-25.20178	-8.743485	94.952713	-12.50412	15.428047	94.741508	43.659271	1.168704	99.886322	41.342361	32.872425	97.257584	42.500816	17.0205645	98.571953	-67.509056	13.8355295	90.911063
-25.821785	-8.308208	94.793335	-12.475256	15.458889	94.698166	43.721455	1.167321	99.877304	41.452961	32.885567	97.330467	42.587208	17.026444	98.6038855	-67.53772	13.891334	90.7924465
-26.369062	-7.826648	94.67009	-12.393637	15.497594	94.631752	43.779026	1.181758	99.86647	41.583214	32.924862	97.365509	42.68112	17.05331	98.6159895	-67.468394	13.941878	90.6475145
-26.886766	-7.243973	94.479355	-12.314666	15.54086	94.553612	43.823605	1.209579	99.848778	41.694736	32.948776	97.385124	42.7591705	17.0791775	98.616951	-67.3885025	14.0025425	90.490273
-27.429394	-6.576816	94.302757	-12.209129	15.609227	94.465134	43.885704	1.245893	99.800499	41.7897	33.000992	97.385277	42.837702	17.1234425	98.592888	-67.25596	14.0950115	90.33738
-28.155693	-5.507421	94.017731	-12.063586	15.716042	94.309082	43.97718	1.338543	99.705612	41.897614	33.15707	97.355644	42.937397	17.2478065	98.530628	-67.064569	14.1842775	90.087536
-28.621218	-4.71042	93.799423	-11.959049	15.794654	94.187721	44.057785	1.4163	99.610321	41.998394	33.194305	97.266754	43.0280895	17.3053025	98.4385375	-66.9461875	14.2840055	89.9369045
-29.066196	-3.874685	93.577484	-11.901717	15.85624	94.049355	44.126556	1.495078	99.502098	42.059536	33.313118	97.185432	43.093046	17.404098	98.343765	-66.89648	14.308382	89.754945
-29.48254	-2.98441	93.350891	-11.839687	15.932624	93.90786	44.158871	1.606908	99.396538	42.069073	33.423546	97.1045	43.113972	17.515227	98.250519	-66.793346	14.350021	89.565201
-29.909336	-2.059477	93.127647	-11.838964	15.994056	93.785782	44.173943	1.707561	99.287056	42.076126	33.536369	97.039406	43.1250345	17.621965	98.163231	-66.8029625	14.366147	89.408333
-30.326962	-1.035813	92.886177	-11.827847	16.066074	93.647186	44.194458	1.800561	99.211395	42.086151	33.631554	96.987206	43.1403045	17.7160575	98.0993005	-66.7959985	14.4160905	89.1950715
-30.749872	-0.012985	92.630074	-11.854706	16.149288	93.50573	44.202782	1.889365	99.166527	42.100143	33.719547	96.993111	43.1514625	17.804456	98.079819	-66.8608745	14.49412	88.931641
-31.313822	1.589683	92.462494	-11.896022	16.262997	93.449692	44.151154	1.961409	99.14521	42.108925	33.82325	97.068832	43.1300395	17.8923295	98.107021	-66.9220835	14.6336645	88.792363
-31.7031	2.721136	92.436157	-11.913678	16.35194	93.491127	44.120987	1.998811	99.168991	42.119289	33.862953	97.172935	43.120138	17.930882	98.170963	-66.947494	14.772998	88.811291
-32.082176	3.922759	92.376312	-11.968851	16.432392	93.530746	44.095795	2.02284	99.196037	42.154633	33.919601	97.268036	43.125214	17.9712205	98.2320365	-67.062916	14.8935635	88.8294555
-32.433319	5.133341	92.31395	-12.003401	16.544027	93.561661	44.02935	2.060051	99.236832	42.196461	33.974724	97.365044	43.1129055	18.0173875	98.300938	-67.1197075	15.0706665	88.822384
-32.768391	6.367812	92.235779	-12.057285	16.649305	93.561661	43.978725	2.09093	99.263329	42.221256	34.010117	97.444778	43.0999905	18.0505235	98.3540535	-67.2145605	15.2480865	88.7692685
-33.079693	7.64241	92.150604	-12.092456	16.760315	93.533768	43.929478	2.124801	99.273148	42.235588	34.04554	97.512283	43.082533	18.0851705	98.3927155	-67.267445	15.4354595	88.6748205
-33.414944	8.964721	91.98941	-12.134518	16.858185	93.469879	43.887966	2.169473	99.262238	42.251163	34.083241	97.543816	43.0695645	18.126357	98.403027	-67.3386005	15.590013	88.536731
-33.827393	10.915195	91.681602	-12.14895	16.991955	93.283264	43.83419	2.284816	99.179932	42.261169	34.194248	97.559166	43.0476795	18.239532	98.369549	-67.3455795	15.744378	88.196979
-34.083763	12.260847	91.431335	-12.15641	17.054623	93.129021	43.82037	2.377092	99.101891	42.263702	34.276062	97.555756	43.042036	18.326577	98.3288235	-67.354856	15.782669	87.9292185
-34.365654	13.618903	91.199707	-12.126178	17.128069	92.97908	43.813507	2.492738	98.963776	42.25684	34.388538	97.538589	43.0351735	18.440638	98.2511825	-67.2875295	15.8155	87.7069775
-34.591457	14.955589	91.029602	-12.104552	17.184153	92.847672	43.813831	2.617202	98.800125	42.23468	34.504787	97.490547	43.0242555	18.5609945	98.145336	-67.2333595	15.8073115	87.550008
-34.82653	16.319645	90.925392	-12.089775	17.243923	92.742714	43.812546	2.767274	98.630135	42.227318	34.646648	97.405212	43.019932	18.706961	98.0176735	-67.199482	15.780885	87.4677545
-35.06673	17.735603	90.888916	-12.04863	17.304731	92.689636	43.842495	2.924338	98.434326	42.225498	34.802349	97.29776	43.0339965	18.8633435	97.866043	-67.1312565	15.7461185	87.513229
-35.284	19.12039	90.930809	-12.022058	17.376907	92.702316	43.854752	3.074159	98.261856	42.214474	34.938412	97.179161	43.034613	19.0062855	97.7205085	-67.078729	15.7475285	87.6841235
-35.551556	21.244659	91.145706	-11.964827	17.470337	92.792526	43.911999	3.282678	98.000755	42.205696	35.148769	96.99231	43.0588475	19.2157235	97.4965325	-66.9885015	15.7249505	88.0885195
-35.777435	22.689669	91.409348	-11.941934	17.535162	92.927826	43.937038	3.398392	97.845367	42.200546	35.256668	96.885994	43.068792	19.32753	97.3656805	-66.95266	15.742794	88.4899715
-35.87252	24.086637	91.724129	-11.911663	17.583021	93.103378	43.944771	3.478112	97.696213	42.180786	35.363319	96.794647	43.0627785	19.4207155	97.24543	-66.8861045	15.7453265	88.961326
-36.010529	25.567436	92.086395	-11.896162	17.600409	93.310699	43.94326	3.529898	97.534401	42.155693	35.435616	96.715126	43.0494765	19.482757	97.1247635	-66.8418005	15.718061	89.4966345
-36.174923	26.974827	92.473564	-11.924205	17.613871	93.498367	43.920811	3.552922	97.350471	42.119102	35.507793	96.614532	43.0199565	19.5303575	96.9825015	-66.8683665	15.6973845	90.0142325
-36.25893	28.387836	92.847824	-11.966549	17.606487	93.703972	43.871868	3.561739	97.167847	42.08387	35.556431	96.513275	42.977869	19.559085	96.840561	-66.910967	15.653889	90.567383
-36.33168	29.830095	93.268517	-11.998151	17.614805	93.930374	43.803059	3.561354	97.025696	42.008022	35.597683	96.425995	42.9055405	19.5795185	96.7258455	-66.9018425	15.6500915	91.1349025
-36.385555	31.93574	93.889893	-12.069849	17.629278	94.309227	43.665356	3.613485	96.964218	41.880329	35.590855	96.443222	42.7728425	19.60217	96.70372	-66.9125405	15.656386	91.914734
-36.342556	33.341572	94.338364	-12.156287	17.630846	94.619888	43.57983	3.641035	97.023407	41.824608	35.59956	96.530937	42.702219	19.6202975	96.777172	-67.014793	15.6413945	92.462604
-36.309731	34.756924	94.798897	-12.247861	17.654747	94.957741	43.496269	3.652643	97.139618	41.774796	35.610172	96.686432	42.6355325	19.6314075	96.913025	-67.1312545	15.6780865	93.002457
-36.231331	36.134949	95.243896	-12.317996	17.68276	95.291016	43.444458	3.654771	97.268173	41.731533	35.647278	96.862648	42.5879955	19.6510245	97.0654105	-67.2239875	15.7144955	93.5166215
-36.063728	37.528496	95.705376	-12.404079	17.708099	95.628319	43.385921	3.659324	97.3909	41.695335	35.671577	97.032806	42.540628	19.6654505	97.211853	-67.348786	15.7507475	94.044785
-35.859772	38.877476	96.142952	-12.487253	17.716841	95.931747	43.333897	3.670555	97.490051	41.651699	35.69603	97.184898	42.492798	19.6832925	97.3374745	-67.467304	15.7503895	94.5260195
-35.606956	40.21862	96.542549	-12.549074	17.730253	96.20932	43.260601	3.693669	97.57032	41.580452	35.753052	97.353104	42.4205265	19.7233605	97.461712	-67.5186745	15.7371455	94.956928
-35.124199	42.164913	97.07637	-12.65574	17.756498	96.58593	43.173725	3.782259	97.691093	41.498302	35.739044	97.561264	42.3360135	19.7606515	97.6261785	-67.6474935	15.7523445	95.5456815
-34.745838	43.452423	97.429695	-12.724723	17.783146	96.775688	43.127869	3.837106	97.770462	41.441307	35.794781	97.744431	42.284588	19.8159435	97.7574465	-67.734034	15.7503485	95.7939295
-34.332294	44.715294	97.756554	-12.796865	17.776533	96.968033	43.091595	3.873096	97.842415	41.397949	35.845982	97.960487	42.244772	19.859539	97.901451	-67.838502	15.693527	96.034615
-33.79604	45.940659	98.08886	-12.869891	17.788868	97.154388	43.030231	3.90971	97.946159	41.34853	35.893368	98.246216	42.1893805	19.901539	98.0961875	-67.9291625	15.676197	96.2125885
-33.261375	47.136921	98.474052	-12.926476	17.801369	97.341423	42.990677	3.94116	98.066948	41.318493	35.952595	98.55616	42.154585	19.9468775	98.311554	-68.007537	15.6558605	96.371292
-32.643063	48.285206	98.852577	-12.988975	17.804876	97.524033	42.956856	3.958909	98.20723	41.295326	35.982548	98.892097	42.126091	19.9707285	98.5496635	-68.104041	15.6390235	96.4984025
-31.961006	49.357536	99.211716	-13.043974	17.791874	97.707291	42.946438	3.968005	98.366539	41.293884	36.021214	99.258057	42.120161	19.9946095	98.812298	-68.208109	15.5891385	96.602284
-30.870911	50.938564	99.705444	-13.113715	17.784477	97.963913	42.99411	3.978148	98.696419	41.341236	36.068077	99.822456	42.167673	20.0231125	99.2594375	-68.395103	15.5458415	96.6683885
-30.106503	51.888645	100.019623	-13.140535	17.795443	98.151443	43.044796	4.003161	98.988884	41.376011	36.109333	100.229225	42.2104035	20.056247	99.6090545	-68.4914735	15.534639	96.6938315
-29.247803	52.788033	100.292137	-13.177297	17.82951	98.338409	43.109478	4.040949	99.331146	41.406078	36.162205	100.626289	42.257778	20.101577	99.9787175	-68.612372	15.557443	96.6981005
-28.349277	53.671562	100.565956	-13.20143	17.847889	98.555283	43.171947	4.085522	99.688583	41.439499	36.25	101.022354	42.305723	20.167761	100.3554685	-68.708583	15.528017	96.7550975
-27.425638	54.446678	100.812401	-13.223611	17.876024	98.766861	43.22382	4.160402	100.066689	41.493725	36.352684	101.382156	42.3587725	20.256543	100.7244225	-68.8059945	15.495505	96.8092995
-26.398521	54.972031	100.885811	-13.232237	17.899487	98.950195	43.277786	4.227831	100.445404	41.54995	36.390701	101.689842	42.413868	20.309266	101.067623	-68.878342	15.489708	96.832767
-25.36599	55.494457	100.983025	-13.253787	17.941975	99.074951	43.327801	4.263587	100.793823	41.616848	36.458199	101.957489	42.4723245	20.360893	101.375656	-68.9798985	15.523057	96.774246
-23.801966	56.173603	101.009842	-13.276484	17.956839	99.208672	43.418861	4.271386	101.280746	41.648277	36.514145	102.311363	42.533569	20.3927655	101.7960545	-69.086537	15.5209125	96.6212895
-22.697018	56.460041	101.001274	-13.256344	17.946646	99.302658	43.46479	4.257267	101.539864	41.662231	36.535843	102.503143	42.5635105	20.396555	102.0215035	-69.0761985	15.496737	96.5838125
-21.570793	56.647156	101.079094	-13.282683	17.935545	99.350479	43.507282	4.236938	101.754044	41.644779	36.533913	102.683868	42.5760305	20.3854255	102.218956	-69.1413965	15.4856645	96.482002
-20.387642	56.860046	101.130699	-13.291523	17.906969	99.409607	43.534748	4.205868	101.938263	41.608204	36.480862	102.867661	42.571476	20.343365	102.402962	-69.154522	15.470573	96.416252
-19.342302	56.987637	101.257561	-13.321956	17.865316	99.498283	43.559551	4.157899	102.102913	41.579525	36.442348	103.038528	42.569538	20.3001235	102.5707205	-69.21345	15.4305085	96.4258455
-18.205528	56.958889	101.325836	-13.354938	17.806883	99.54026	43.590378	4.11129	102.252945	41.561913	36.417492	103.195236	42.5761455	20.264391	102.7240905	-69.2860215	15.349375	96.3564295
-17.01565	56.923615	101.473061	-13.387634	17.749901	99.622353	43.616478	4.07123	102.385559	41.542717	36.381817	103.355202	42.5795975	20.2265235	102.8703805	-69.3548655	15.2732785	96.3743255
-15.33058	56.741028	101.595703	-13.426661	17.66032	99.696182	43.683071	4.015794	102.592216	41.513721	36.35144	103.582207	42.598396	20.183617	103.0872115	-69.451718	15.137023	96.3051525
-14.158544	56.493778	101.590744	-13.45062	17.621712	99.715813	43.730038	3.991956	102.705536	41.490578	36.343208	103.696289	42.610308	20.167582	103.2009125	-69.511548	15.075842	96.2307135
-13.017244	56.293064	101.707008	-13.510553	17.547346	99.702713	43.768337	3.99255	102.775047	41.445896	36.344925	103.850105	42.6071165	20.1687375	103.312576	-69.6282225	14.9259545	96.09285
-11.842322	55.905754	101.762794	-13.521914	17.508802	99.715515	43.781288	4.016582	102.859756	41.395889	36.355186	103.978577	42.5885885	20.185884	103.4191665	-69.6324165	14.83172	96.0118635
-10.715862	55.462273	101.834892	-13.561193	17.471848	99.691048	43.795361	4.056556	102.930595	41.363163	36.366661	104.12352	42.579262	20.2116085	103.5270575	-69.701648	14.7320875	95.8550385
-9.591516	54.981243	101.924156	-13.6108	17.408152	99.67482	43.814747	4.105384	102.987862	41.320942	36.433372	104.258812	42.5678445	20.269378	103.623337	-69.7894445	14.546926	95.726303
-8.474123	54.401703	102.018669	-13.632732	17.373243	99.642319	43.852676	4.16091	103.030502	41.29834	36.441189	104.373253	42.575508	20.3010495	103.7018775	-69.840972	14.4454365	95.5827605
-6.854823	53.409351	102.044968	-13.618273	17.308344	99.554298	43.912815	4.236266	103.082123	41.302383	36.539669	104.567825	42.607599	20.3879675	103.824974	-69.844145	14.2287205	95.283622
-5.803267	52.64864	102.044441	-13.613537	17.255026	99.486076	43.934029	4.269781	103.095184	41.290386	36.601429	104.682838	42.6122075	20.435605	103.889011	-69.8392815	14.074447	95.083141
-4.717743	51.820881	102.01384	-13.635121	17.223618	99.362938	43.957565	4.305963	103.111336	41.290653	36.643108	104.74926	42.624109	20.4745355	103.930298	-69.894351	13.9727005	94.795578
-3.679066	50.925892	101.870468	-13.618307	17.181652	99.248726	43.993057	4.324992	103.088013	41.305294	36.669235	104.750336	42.6491755	20.4971135	103.9191745	-69.8857895	13.8661905	94.5782775
-2.68066	49.966793	101.689255	-13.610885	17.157867	99.096588	44.018494	4.333805	103.033295	41.279625	36.669708	104.697441	42.6490595	20.5017565	103.865368	-69.8708295	13.8139775	94.327808
-1.675439	48.941647	101.456085	-13.556353	17.109295	98.961655	44.025822	4.374775	102.968086	41.24506	36.647854	104.57518	42.635441	20.5113145	103.771633	-69.748147	13.7072755	94.151677
-0.735255	47.829773	101.150558	-13.532766	17.076483	98.781364	43.993149	4.459968	102.877258	41.220249	36.596302	104.429802	42.606699	20.528135	103.65353	-69.672231	13.624831	93.909198
0.598719	46.033173	100.630379	-13.455841	17.039467	98.492645	43.928673	4.535459	102.78289	41.147064	36.36792	104.19899	42.5378685	20.4516895	103.49094	-69.4495505	13.6272445	93.49435
1.48075	44.779324	100.256004	-13.415834	17.013607	98.261986	43.936806	4.553043	102.717331	41.164948	36.448841	103.995552	42.550877	20.500942	103.3564415	-69.382545	13.526272	93.1675305
2.334909	43.475262	99.806511	-13.354354	16.986986	97.994179	43.980087	4.551941	102.62265	41.166405	36.379131	103.786942	42.573246	20.465536	103.204796	-69.281954	13.508436	92.783562
3.086452	42.080742	99.371323	-13.274835	16.955872	97.725983	43.997856	4.526661	102.518669	41.204796	36.301918	103.540375	42.601326	20.4142895	103.029522	-69.150996	13.4974545	92.422444
3.812814	40.639851	98.980431	-13.192318	16.926329	97.454163	44.02438	4.497014	102.406059	41.248035	36.206539	103.289055	42.6362075	20.3517765	102.847557	-69.0208435	13.5008815	92.060769
4.505833	39.154652	98.561348	-13.071938	16.902962	97.239334	44.045593	4.463827	102.279915	41.290249	36.133018	103.015747	42.667921	20.2984225	102.647831	-68.811797	13.5075015	91.830837
5.11655	37.594112	98.24176	-12.971595	16.868355	97.062195	44.096825	4.444321	102.167068	41.350082	36.024956	102.731285	42.7234535	20.2346385	102.4491765	-68.6666435	13.5020715	91.6752135
5.940495	35.239967	97.771286	-12.833364	16.845341	96.914337	44.161263	4.413354	102.026657	41.397373	35.871571	102.314362	42.779318	20.1424625	102.1705095	-68.446046	13.5482195	91.6581645
6.416766	33.599152	97.566513	-12.757021	16.830454	96.882858	44.193401	4.374825	101.948906	41.419273	35.739559	102.013382	42.806337	20.057192	101.981144	-68.320379	13.603716	91.784572
6.824178	31.953611	97.411438	-12.704781	16.838732	96.861992	44.205696	4.361976	101.907471	41.430065	35.632591	101.784309	42.8178805	19.9972835	101.84589	-68.2274425	13.6801805	91.878094
7.186521	30.274292	97.240807	-12.689093	16.842829	96.809982	44.201202	4.33721	101.886574	41.421661	35.549225	101.615463	42.8114315	19.9432175	101.7510185	-68.1896175	13.7424405	91.8689455
7.505339	28.617022	97.135979	-12.735982	16.822475	96.716202	44.138012	4.32796	101.870941	41.411552	35.424335	101.473763	42.774782	19.8761475	101.672352	-68.246746	13.7688025	91.760052
7.746725	26.91156	96.949928	-12.776984	16.803616	96.55687	44.034988	4.359097	101.830818	41.354023	35.30204	101.359154	42.6945055	19.8305685	101.594986	-68.2484735	13.7766635	91.518754
7.960764	25.202135	96.779221	-12.828488	16.763889	96.351425	43.913948	4.387403	101.770905	41.275822	35.194225	101.286331	42.594885	19.790814	101.528618	-68.251861	13.736964	91.174232
8.130132	22.620783	96.447205	-12.870831	16.671074	96.003326	43.720997	4.455625	101.592216	41.171703	35.087738	101.161514	42.44635	19.7716815	101.376865	-68.188012	13.5704665	90.629787
8.18047	20.906546	96.214767	-12.893526	16.609451	95.766998	43.634823	4.477524	101.461121	41.102207	35.040657	100.992012	42.368515	19.7590905	101.2265665	-68.155567	13.4598115	90.3074295
8.183806	19.186474	96.017021	-12.900043	16.553701	95.567131	43.570278	4.517804	101.307724	40.995937	35.067894	100.831924	42.2831075	19.792849	101.069824	-68.0831935	13.314553	90.064438
8.103022	17.48073	95.793961	-12.863813	16.484709	95.420105	43.552151	4.561625	101.16333	40.943825	34.999668	100.591782	42.247988	19.7806465	100.877556	-67.975614	13.1887715	89.962654
7.967001	15.770221	95.638023	-12.851864	16.443453	95.29454	43.539925	4.596848	101.026382	40.907574	34.969868	100.345314	42.2237495	19.783358	100.685848	-67.9274775	13.103548	89.903232
7.749317	14.07049	95.50251	-12.808956	16.387915	95.214806	43.523197	4.6198	100.872215	40.867287	34.891376	100.089821	42.195242	19.755588	100.481018	-67.813154	13.020242	89.948594
7.502456	12.382892	95.359528	-12.787637	16.286747	95.131012	43.498196	4.616878	100.721405	40.830948	34.796509	99.847771	42.164572	19.7066935	100.284588	-67.739846	12.8668005	89.977436
6.973509	9.8462	95.133324	-12.776706	16.152672	94.953178	43.409805	4.571868	100.445435	40.766983	34.608227	99.449387	42.088394	19.5900475	99.947411	-67.641806	12.7152965	89.958945
6.576282	8.173807	94.927032	-12.794977	16.049307	94.830742	43.314758	4.510614	100.211845	40.694885	34.483292	99.180099	42.0048215	19.496953	99.695972	-67.5947755	12.601661	89.965512
6.107807	6.529655	94.742752	-12.799077	15.933121	94.677353	43.222771	4.451064	99.970276	40.583508	34.384628	98.920425	41.9031395	19.417846	99.4453505	-67.5012935	12.448396	89.9093555
5.542693	4.896172	94.508743	-12.816138	15.828819	94.502388	43.147438	4.379295	99.715393	40.514248	34.205914	98.63073	41.830843	19.2926045	99.1730615	-67.463119	12.3650335	89.8317145
4.97929	3.323493	94.257706	-12.864874	15.714085	94.282623	43.080223	4.316535	99.48745	40.430225	34.109943	98.391769	41.755224	19.213239	98.9396095	-67.484972	12.214931	89.6256365
4.33245	1.71207	93.998306	-12.88671	15.611264	94.05854	43.018188	4.254702	99.281189	40.36462	34.025211	98.169067	41.691404	19.1399565	98.725128	-67.464824	12.0825715	89.391952
3.658188	0.165146	93.755463	-12.938202	15.49335	93.844154	42.939629	4.185955	99.109024	40.276588	33.919952	97.980606	41.6081085	19.0529535	98.544815	-67.4845125	11.9337465	89.143493
2.534546	-2.099098	93.474442	-13.02629	15.333178	93.602867	42.804939	4.060344	98.886909	40.147285	33.757092	97.72908	41.476112	18.908718	98.3079945	-67.528692	11.757638	88.8977395
1.73182	-3.595431	93.342751	-13.072618	15.242867	93.483627	42.731777	3.984786	98.754349	40.077324	33.643799	97.55603	41.4045505	18.8142925	98.1551895	-67.5497865	11.6714415	88.8120645
0.867347	-5.032133	93.230034	-13.120937	15.161994	93.35804	42.660664	3.894335	98.629974	40.013325	33.513332	97.368416	41.3369945	18.7038335	97.999195	-67.5788685	11.6201545	88.716885
-0.053893	-6.470388	93.146202	-13.158245	15.093665	93.261017	42.594318	3.810592	98.489799	39.961304	33.393433	97.142944	41.277811	18.6020125	97.8163715	-67.594301	11.5853175	88.7056625
-1.025918	-7.862998	93.067894	-13.189392	15.023189	93.174797	42.512718	3.722582	98.337624	39.911858	33.248936	96.866669	41.212288	18.485759	97.6021465	-67.591072	11.560619	88.7474475
-2.025304	-9.194971	93.067894	-13.211289	14.949216	93.089363	42.447243	3.625055	98.206833	39.840427	33.102169	96.59536	41.143835	18.363612	97.4010965	-67.566413	11.53482	88.7776295
-3.041746	-10.494319	93.101852	-13.213645	14.895272	93.005829	42.412708	3.519705	98.112923	39.803211	32.955025	96.313347	41.1079595	18.237365	97.213135	-67.5352495	11.553179	88.798523
-4.66256	-12.343607	93.181137	-13.234447	14.803741	92.86409	42.359505	3.347455	97.992119	39.77293	32.716232	95.904411	41.0662175	18.0318435	96.948265	-67.5351115	11.5756385	88.779915
-5.780335	-13.490965	93.30751	-13.240992	14.729012	92.812332	42.323215	3.211978	97.949692	39.756687	32.556004	95.656425	41.039951	17.883991	96.8030585	-67.521935	11.574033	88.8216055
-6.93113	-14.586174	93.452171	-13.227424	14.654356	92.798157	42.29892	3.068159	97.925339	39.76091	32.382851	95.443039	41.029915	17.725505	96.684189	-67.484763	11.583207	88.912125
-8.115123	-15.603909	93.603012	-13.229929	14.543568	92.777229	42.27689	2.905602	97.930908	39.775246	32.224594	95.280281	41.026068	17.565098	96.6055945	-67.485926	11.522038	88.9488635
-9.331425	-16.563807	93.763062	-13.217343	14.441689	92.769218	42.277042	2.739782	97.945747	39.807995	32.04718	95.131042	41.0425185	17.393481	96.5383945	-67.4772045	11.489897	89.0000415
-10.544001	-17.440792	93.91922	-13.193281	14.300464	92.787483	42.27359	2.589896	97.964386	39.840378	31.895226	95.015549	41.056984	17.242561	96.4899675	-67.443546	11.358367	89.0849985
-11.773789	-18.264814	94.031494	-13.17345	14.175385	92.79879	42.284912	2.440179	97.971848	39.877647	31.756289	94.932571	41.0812795	17.098234	96.4522095	-67.4281795	11.252536	89.1453705
-13.582547	-19.279572	94.166519	-13.1512	13.982056	92.815308	42.290485	2.263494	97.95417	39.893406	31.570608	94.816956	41.0919455	16.917051	96.385563	-67.3943455	11.047061	89.245053
-14.933922	-19.86459	94.257759	-13.11819	13.880549	92.819733	42.302334	2.191714	97.953056	39.911957	31.493484	94.74678	41.1071455	16.842599	96.349918	-67.3435255	10.918499	89.289548
-16.182467	-20.332718	94.385262	-13.081191	13.775846	92.861404	42.339195	2.133713	97.95105	39.922981	31.44178	94.690681	41.131088	16.7877465	96.3208655	-67.29347	10.7639455	89.4019425
-17.407686	-20.716124	94.486465	-13.031883	13.719289	92.904449	42.376862	2.093735	97.957916	39.941257	31.392935	94.655922	41.1590595	16.743335	96.306919	-67.2228255	10.695243	89.501979
-18.779799	-20.994547	94.591438	-12.966699	13.658402	92.953033	42.432343	2.05095	97.967224	39.995174	31.357325	94.641632	41.2137585	16.7041375	96.304428	-67.1471565	10.6126665	89.601638
-19.985455	-21.203819	94.609085	-12.906822	13.62436	92.996902	42.479912	2.00469	97.965797	40.06839	31.328091	94.643219	41.274151	16.6663905	96.304508	-67.087795	10.5823295	89.689296
-21.250353	-21.274426	94.603523	-12.836719	13.610789	93.042374	42.506325	1.942303	97.938339	40.130001	31.290575	94.667931	41.318163	16.616439	96.303135	-66.991601	10.605139	89.781613
-23.23369	-21.258509	94.551353	-12.763739	13.565186	93.097656	42.514397	1.82729	97.887505	40.237244	31.238981	94.754166	41.3758205	16.5331355	96.3208355	-66.9032985	10.5972365	89.8744765
-24.520054	-21.128778	94.467041	-12.732535	13.55661	93.145683	42.503868	1.743406	97.872139	40.320599	31.2379	94.871094	41.4122335	16.490653	96.3716165	-66.8773035	10.622567	89.9197495
-25.803232	-20.901295	94.383476	-12.717922	13.552613	93.212379	42.489704	1.660742	97.852234	40.396088	31.248724	94.992188	41.442896	16.454733	96.422211	-66.87874	10.650493	90.002547
-27.07662	-20.611252	94.284912	-12.696955	13.543775	93.250786	42.475044	1.598665	97.816666	40.461075	31.257483	95.112297	41.4680595	16.428074	96.4644815	-66.8619695	10.659476	90.0370905
-28.350676	-20.249765	94.168106	-12.700978	13.572399	93.267982	42.45541	1.556177	97.754684	40.490662	31.274683	95.175613	41.473036	16.41543	96.4651485	-66.874992	10.729368	90.0708155
-29.591469	-19.753828	94.048141	-12.70802	13.596575	93.263992	42.440022	1.521034	97.654182	40.502392	31.296551	95.203178	41.471207	16.4087925	96.42868	-66.887247	10.7843575	90.099304
-30.84535	-19.19722	93.921585	-12.706886	13.62453	93.246094	42.396755	1.505345	97.524002	40.512123	31.306616	95.19677	41.454439	16.4059805	96.360386	-66.868211	10.8430795	90.131802
-32.676682	-18.260857	93.716034	-12.714627	13.665178	93.237122	42.346878	1.487967	97.371552	40.512032	31.310043	95.190041	41.429455	16.399005	96.2807965	-66.858709	10.931351	90.1934475
-33.841244	-17.527481	93.609024	-12.738967	13.668611	93.261772	42.327065	1.484809	97.287598	40.505127	31.326097	95.206436	41.416096	16.405453	96.247017	-66.89403	10.931769	90.276527
-35.000713	-16.73719	93.515327	-12.755938	13.661757	93.294739	42.293766	1.492623	97.20607	40.499706	31.354326	95.244614	41.396736	16.4234745	96.225342	-66.908612	10.9000395	90.364136
-36.125008	-15.90484	93.376213	-12.772963	13.62692	93.312988	42.273273	1.515674	97.119827	40.489475	31.398493	95.310661	41.381374	16.4570835	96.215244	-66.9273	10.7967565	90.410732
-37.206642	-15.003339	93.227539	-12.787822	13.602668	93.328918	42.264698	1.543345	97.045151	40.478481	31.449562	95.373283	41.3715895	16.4964535	96.209217	-66.9472335	10.7088825	90.448619
-38.265835	-14.058344	93.085442	-12.802111	13.564711	93.337357	42.239017	1.575979	96.970512	40.459015	31.517616	95.43679	41.349016	16.5467975	96.203651	-66.953238	10.5826245	90.471063
-39.312279	-13.054325	92.963463	-12.815602	13.514854	93.333076	42.233547	1.611418	96.908577	40.441563	31.566545	95.489189	41.337555	16.5889815	96.198883	-66.968759	10.4407265	90.467269
-40.791359	-11.499311	92.788017	-12.82323	13.478941	93.330231	42.246582	1.663502	96.834343	40.435646	31.646019	95.568588	41.341114	16.6547605	96.2014655	-66.987574	10.3031215	90.4589965
-41.780407	-10.356579	92.691132	-12.813584	13.47544	93.325287	42.254944	1.701385	96.792961	40.449032	31.702932	95.614799	41.351988	16.7021585	96.20388	-66.979156	10.2487215	90.446694
-42.687008	-9.216286	92.616096	-12.790992	13.495222	93.322029	42.26939	1.73253	96.740433	40.451218	31.800865	95.668945	41.360304	16.7666975	96.204689	-66.942288	10.2237465	90.439369
-43.616028	-8.019706	92.516289	-12.753227	13.529719	93.327293	42.293308	1.766946	96.687508	40.511574	31.80409	95.673737	41.402441	16.785518	96.1806225	-66.908895	10.27392	90.4739635
-44.485241	-6.767349	92.480621	-12.729545	13.545627	93.337593	42.31451	1.811826	96.625336	40.564453	31.870138	95.691185	41.4394815	16.840982	96.1582605	-66.8985715	10.250272	90.5169255
-45.295918	-5.515992	92.481583	-12.688696	13.558799	93.353699	42.351219	1.868204	96.563026	40.594761	31.954262	95.716347	41.47299	16.911233	96.1396865	-66.850382	10.206365	90.5677115
-46.085835	-4.241219	92.423775	-12.650563	13.565542	93.374901	42.388481	1.953352	96.494377	40.634624	32.044346	95.73703	41.5115525	16.998849	96.1157035	-66.8126785	10.132235	90.6340985
-47.23069	-2.250508	92.422722	-12.610415	13.578937	93.423882	42.459343	2.079935	96.367523	40.689808	32.215767	95.813095	41.5745755	17.147851	96.090309	-66.7954055	10.010023	90.757455
-47.92284	-0.923167	92.421364	-12.565435	13.564862	93.457916	42.50621	2.171593	96.293518	40.726765	32.340412	95.89373	41.6164875	17.2560025	96.093624	-66.7473575	9.8737215	90.822208
-48.611198	0.467575	92.445702	-12.522383	13.556359	93.514427	42.565567	2.250476	96.221039	40.762997	32.457905	95.998978	41.664282	17.3541905	96.1100085	-66.709048	9.7585275	90.9188455
-49.199791	1.820386	92.464241	-12.492245	13.530263	93.568451	42.613697	2.325057	96.142166	40.787685	32.585182	96.118851	41.700691	17.4551195	96.1305085	-66.685181	9.6054065	91.0063935
-49.805931	3.204835	92.469421	-12.484008	13.531518	93.603363	42.619862	2.433509	96.066673	40.810028	32.70203	96.227898	41.714945	17.5677695	96.1472855	-66.682961	9.4952665	91.0594405
-50.300682	4.614962	92.530975	-12.494926	13.535224	93.629227	42.640747	2.517696	95.982208	40.815498	32.82959	96.329628	41.7281225	17.673643	96.155918	-66.7179745	9.396805	91.102536
-50.645916	5.97267	92.642227	-12.513375	13.540641	93.639076	42.659084	2.601416	95.90226	40.806862	32.948269	96.405823	41.732973	17.7748425	96.1540415	-66.759723	9.3064395	91.1241105
-50.967533	7.994974	92.781242	-12.541604	13.588037	93.686272	42.646988	2.790167	95.841667	40.775787	33.128345	96.508698	41.7113875	17.959256	96.1751825	-66.7945955	9.216818	91.1973615
-50.899666	9.217625	92.798126	-12.568095	13.623595	93.718895	42.659019	2.907212	95.843071	40.747036	33.275967	96.583298	41.7030275	18.0915895	96.2131845	-66.8392175	9.1556005	91.2246055
-50.824608	10.403385	92.847458	-12.589328	13.65677	93.771202	42.687721	3.020793	95.86731	40.684769	33.406612	96.657539	41.686245	18.2137025	96.2624245	-66.864901	9.0998375	91.2799795
-50.649513	11.538143	92.912964	-12.630818	13.706462	93.809761	42.696598	3.127625	95.90757	40.644569	33.578754	96.749756	41.6705835	18.3531895	96.328663	-66.9322195	9.0597345	91.290859
-50.322239	12.640251	92.960457	-12.662824	13.747151	93.854355	42.729496	3.216956	95.941879	40.654728	33.63483	96.789246	41.692112	18.425893	96.3655625	-67.01776	9.068409	91.3431475
-49.993458	13.700037	93.066292	-12.670772	13.760911	93.890198	42.750957	3.298041	95.992897	40.631844	33.742897	96.87619	41.6914005	18.520469	96.4345435	-67.0329445	9.001353	91.3458525
-49.577015	14.697398	93.189796	-12.690761	13.754934	93.931702	42.75629	3.361282	96.032242	40.602413	33.825821	96.946686	41.6793515	18.5935515	96.489464	-67.0608735	8.9163165	91.37394
-48.884853	16.122171	93.271378	-12.713017	13.769156	93.979546	42.772476	3.446839	96.080185	40.563427	33.939438	97.08046	41.6679515	18.6931385	96.5803225	-67.0939855	8.8451735	91.3787695
-48.421661	17.003817	93.377899	-12.720372	13.783966	94.008804	42.802078	3.497037	96.106125	40.546383	34.013401	97.205925	41.6742305	18.755219	96.656025	-67.1149745	8.812713	91.361583
-47.878826	17.830359	93.459778	-12.735345	13.795763	94.060829	42.856037	3.554046	96.142853	40.543381	34.098003	97.330139	41.699709	18.8260245	96.736496	-67.170399	8.7655015	91.385162
-47.339691	18.615917	93.498016	-12.750623	13.847727	94.057388	42.880711	3.600395	96.201218	40.559319	34.196552	97.464333	41.720015	18.8984735	96.8327755	-67.221261	8.7969805	91.2820005
-46.769279	19.400917	93.520599	-12.77927	13.892351	94.084282	42.88208	3.657463	96.258568	40.561234	34.292271	97.573349	41.721657	18.974867	96.9159585	-67.280197	8.809835	91.2526055
-46.166523	20.111496	93.607094	-12.80712	13.977559	94.098747	42.839886	3.729742	96.312218	40.549652	34.378323	97.640633	41.694769	19.0540325	96.9764255	-67.309009	8.9010855	91.2210685
-45.539783	20.735607	93.655602	-12.850841	14.127459	94.145233	42.781708	3.834246	96.369408	40.519333	34.4547	97.674294	41.6505205	19.144473	97.021851	-67.3522025	9.110445	91.268615
-44.630344	21.605433	93.735764	-12.936626	14.264539	94.18351	42.703362	4.031376	96.521957	40.427826	34.569286	97.735664	41.565594	19.300331	97.1288105	-67.438846	9.228747	91.2382095
-44.04253	22.137833	93.696442	-13.026219	14.398068	94.220444	42.643959	4.169061	96.680122	40.367828	34.644913	97.764427	41.5058935	19.406987	97.2222745	-67.5583315	9.389149	91.2186135
-43.397991	22.560404	93.659554	-13.113083	14.507848	94.259781	42.595394	4.306002	96.878578	40.264816	34.729782	97.787735	41.430105	19.517892	97.3331565	-67.656271	9.497804	91.1864055
-42.801891	22.957926	93.59465	-13.234223	14.591562	94.282845	42.545094	4.449109	97.120712	40.138851	34.818451	97.807152	41.3419725	19.63378	97.463932	-67.8104185	9.549344	91.101758
-42.181759	23.271339	93.510094	-13.353792	14.656459	94.282761	42.526978	4.562531	97.364136	39.987957	34.972675	97.834015	41.2574675	19.767603	97.5990755	-67.9650515	9.545315	90.9664465
-41.546947	23.582071	93.395988	-13.452554	14.724405	94.31105	42.480015	4.689194	97.595284	39.886467	35.029659	97.738533	41.183241	19.8594265	97.6669085	-68.088349	9.5893835	90.9551915
-40.89896	23.811209	93.349731	-13.51717	14.766804	94.351105	42.398323	4.770854	97.814186	39.787273	35.067959	97.666435	41.092798	19.9194065	97.7403105	-68.127138	9.6142015	90.9618995
-39.9011	24.125553	93.369469	-13.571614	14.776002	94.487083	42.333302	4.802625	98.081924	39.667267	35.038288	97.590775	41.0002845	19.9204565	97.8363495	-68.1435125	9.6315475	91.1378165
-39.229324	24.28429	93.372597	-13.601608	14.743378	94.545891	42.31411	4.76189	98.250992	39.629383	34.957069	97.561195	40.9717465	19.8594795	97.9060935	-68.1749625	9.6272765	91.1856885
-38.588104	24.406328	93.379158	-13.602903	14.691157	94.600967	42.309223	4.690267	98.415947	39.608559	34.87468	97.522209	40.958891	19.7824735	97.969078	-68.164697	9.5998405	91.232856
-37.882542	24.538692	93.375328	-13.605528	14.644634	94.643211	42.308273	4.607407	98.548874	39.596741	34.782593	97.481277	40.952507	19.695	98.0150755	-68.163563	9.594268	91.2713465
-37.166359	24.636763	93.339699	-13.614838	14.560136	94.666763	42.311607	4.52931	98.671288	39.571442	34.693466	97.442093	40.9415245	19.611388	98.0566905	-68.1712005	9.508884	91.2768355
-36.480923	24.727751	93.324883	-13.609642	14.484206	94.703049	42.320793	4.476058	98.76741	39.557377	34.631351	97.395393	40.939085	19.5537045	98.0814015	-68.158369	9.4147075	91.3246965
-35.835567	24.789204	93.347572	-13.599817	14.443728	94.743279	42.335155	4.436048	98.857605	39.531605	34.572418	97.356445	40.93338	19.504233	98.107025	-68.133014	9.383223	91.379533
-34.855999	24.847204	93.395599	-13.567145	14.395422	94.817963	42.334713	4.407133	99.02964	39.467793	34.5369	97.395721	40.901253	19.4720165	98.2126805	-68.035543	9.3188275	91.4232455
-34.122093	24.934942	93.455627	-13.553916	14.397245	94.935936	42.320148	4.386352	99.179169	39.477859	34.469997	97.44046	40.8990035	19.4281745	98.3098145	-68.0068355	9.3663155	91.5620575
-33.41959	25.022736	93.548584	-13.534843	14.391743	95.034119	42.304985	4.358799	99.346718	39.480869	34.447407	97.530403	40.892927	19.403103	98.4385605	-67.962613	9.380383	91.6296775
-32.729713	25.115501	93.602081	-13.531107	14.416247	95.138069	42.309917	4.330349	99.473503	39.50758	34.424057	97.602318	40.9087485	19.377203	98.5379105	-67.9709625	9.455291	91.7382275
-32.138451	25.153954	93.646896	-13.528551	14.433713	95.175514	42.323769	4.301471	99.529617	39.53809	34.406837	97.607872	40.9309295	19.354154	98.5687445	-67.9880315	9.513272	91.7822835
-31.502298	25.186768	93.674728	-13.521587	14.464031	95.171288	42.327015	4.288406	99.517792	39.559452	34.390938	97.570801	40.9432335	19.339672	98.5442965	-67.9864075	9.58839	91.7982795
-30.833048	25.234104	93.651909	-13.488849	14.504257	95.147354	42.331497	4.287979	99.462273	39.598469	34.393063	97.481171	40.964983	19.340521	98.471722	-67.942681	9.667993	91.822986
-29.793018	25.340027	93.617691	-13.458559	14.576583	95.092621	42.354065	4.319871	99.40168	39.716454	34.477062	97.332169	41.0352595	19.3984665	98.3669245	-67.9523775	9.7546995	91.8183175
-29.147057	25.420931	93.611313	-13.404785	14.638516	95.08535	42.399658	4.365695	99.393509	39.787868	34.560436	97.279541	41.093763	19.4630655	98.336525	-67.903333	9.8139665	91.834175
-28.518152	25.503019	93.637863	-13.320547	14.713412	95.121826	42.475952	4.420694	99.424812	39.874241	34.647461	97.256912	41.1750965	19.5340775	98.340862	-67.8161905	9.8927465	91.90279
-27.943569	25.527073	93.702515	-13.233711	14.77411	95.18	42.573849	4.480882	99.47821	39.918461	34.717648	97.279289	41.246155	19.599265	98.3787495	-67.713577	9.948955	91.9812505
-27.292326	25.58287	93.803581	-13.182706	14.843901	95.263504	42.641838	4.521981	99.55999	39.967571	34.767506	97.344681	41.3047045	19.6447435	98.4523355	-67.6701165	10.0430585	92.0746725
-26.62051	25.650999	93.874504	-13.087943	14.912364	95.3405	42.68475	4.532293	99.659286	40.024502	34.791481	97.441849	41.354626	19.661887	98.5505675	-67.530512	10.162841	92.1304325
-25.911978	25.762802	93.927055	-13.063142	14.932835	95.407074	42.701218	4.514227	99.754173	40.122372	34.79295	97.55381	41.411795	19.6535885	98.6539915	-67.538079	10.2120815	92.1601565
-25.037369	25.929886	94.041702	-13.067129	14.950212	95.488884	42.708145	4.432875	99.893005	40.243408	34.776081	97.773819	41.4757765	19.604478	98.833412	-67.6100345	10.295946	92.144356
-24.466118	26.00227	94.081146	-13.094632	14.973032	95.519882	42.700211	4.381526	99.972809	40.294491	34.770565	97.91066	41.497351	19.5760455	98.9417345	-67.686615	10.3700185	92.0980295
-23.884613	26.055483	94.117554	-13.140088	14.999194	95.557526	42.698101	4.33564	100.046333	40.312023	34.799679	98.04863	41.505062	19.5676595	99.0474815	-67.785238	10.4307285	92.0675705
-23.25794	26.149994	94.149574	-13.187714	15.045357	95.588882	42.681419	4.311897	100.126198	40.348644	34.754929	98.092567	41.5150315	19.533413	99.1093825	-67.8904595	10.557301	92.0683815
-22.582378	26.277649	94.158867	-13.219266	15.088699	95.6138	42.661007	4.314531	100.20723	40.346451	34.770458	98.159317	41.503729	19.5424945	99.1832735	-67.942261	10.6349035	92.0443265
-21.993484	26.393063	94.180252	-13.250679	15.163671	95.637321	42.653561	4.332539	100.301231	40.355854	34.790283	98.22316	41.5047075	19.561411	99.2621955	-68.0060655	10.765931	92.0124465
-21.463207	26.524866	94.220612	-13.280278	15.219868	95.679871	42.660355	4.357851	100.395737	40.372646	34.824455	98.284477	41.5165005	19.591153	99.340107	-68.0770565	10.848583	92.019635
-20.629854	26.660767	94.270729	-13.2577	15.309922	95.745621	42.701252	4.3802	100.504532	40.44162	34.886181	98.369949	41.571436	19.6331905	99.4372405	-68.086836	10.9866535	92.0540015
-20.043056	26.746061	94.311089	-13.230478	15.359558	95.791435	42.732903	4.378765	100.580849	40.503986	34.905544	98.418076	41.6184445	19.6421545	99.4994625	-68.0794005	11.0769615	92.0834075
-19.432684	26.857685	94.368011	-13.192304	15.38816	95.842476	42.785255	4.374571	100.628258	40.555023	34.942387	98.488014	41.670139	19.658479	99.558136	-68.054747	11.117841	92.126816
-18.801514	27.012005	94.390244	-13.132631	15.449715	95.868851	42.865288	4.344214	100.664566	40.665894	34.886414	98.486259	41.765591	19.615314	99.5754125	-68.030853	11.284116	92.1622895
-18.143499	27.181122	94.410088	-13.062887	15.471443	95.888863	42.940521	4.314913	100.682259	40.755554	34.869064	98.517433	41.8480375	19.5919885	99.599846	-67.9738115	11.3508975	92.17788
-17.641388	27.341747	94.443169	-12.973638	15.486719	95.906708	43.02261	4.27873	100.699844	40.839188	34.892635	98.593781	41.930899	19.5856825	99.6468125	-67.878175	11.3877555	92.1666035
-17.080597	27.493958	94.455856	-12.882755	15.520927	95.919968	43.110703	4.232942	100.730301	40.99052	34.83234	98.590309	42.0506115	19.532641	99.660305	-67.8161215	11.509213	92.179631
-16.19202	27.735451	94.486206	-12.763542	15.56356	95.964188	43.245316	4.183162	100.763474	41.157337	34.799339	98.665672	42.2013265	19.4912505	99.714573	-67.7284105	11.6358695	92.213803
-15.614075	27.897797	94.558067	-12.664759	15.589447	96.003914	43.325584	4.123501	100.799156	41.277058	34.769268	98.729378	42.301321	19.4463845	99.764267	-67.630839	11.7325095	92.243561
-14.95661	28.109238	94.617966	-12.588623	15.585761	96.077385	43.391151	4.080649	100.840363	41.410095	34.75177	98.808929	42.400623	19.4162095	99.824646	-67.577869	11.7553125	92.330124
-14.331448	28.33209	94.709602	-12.543933	15.609991	96.130013	43.453629	4.041044	100.872147	41.531364	34.728058	98.916153	42.4924965	19.384551	99.89415	-67.5803625	11.835431	92.365876
-13.765717	28.62302	94.789368	-12.469822	15.639573	96.191879	43.516983	3.985423	100.911247	41.6507	34.708443	99.030785	42.5838415	19.346933	99.971016	-67.5234855	11.932213	92.412742
-13.194613	28.8549	94.875504	-12.414619	15.652784	96.232498	43.564693	3.942549	100.939941	41.768829	34.706905	99.145393	42.666761	19.324727	100.042667	-67.495999	11.980841	92.422329
-12.623226	29.111719	94.968689	-12.378047	15.661888	96.270058	43.612297	3.910497	100.974464	41.872234	34.711502	99.28315	42.7422655	19.3109995	100.128807	-67.4983595	12.0127765	92.411309
-11.75965	29.548607	95.055122	-12.28735	15.704192	96.315155	43.692253	3.845628	101.027283	42.057117	34.693054	99.471817	42.874685	19.269341	100.24955	-67.449385	12.139043	92.38076
-11.172841	29.85586	95.121368	-12.233071	15.699922	96.348099	43.743988	3.80936	101.051476	42.17474	34.702393	99.591812	42.959364	19.2558765	100.321644	-67.425506	12.1439675	92.374554
-10.542564	30.184055	95.218605	-12.179173	15.721573	96.386742	43.797222	3.769737	101.075272	42.27684	34.701092	99.726692	43.037031	19.2354145	100.400982	-67.395377	12.2077315	92.372502
-9.938427	30.523708	95.322868	-12.110169	15.730901	96.422302	43.851208	3.729554	101.105164	42.406143	34.681252	99.84417	43.1286755	19.205403	100.474667	-67.3490135	12.256399	92.369937
-9.353094	30.879456	95.408997	-12.036281	15.729293	96.450905	43.913055	3.696148	101.11573	42.531372	34.67849	99.965042	43.2222135	19.187319	100.540386	-67.2947755	12.271267	92.361424
-8.773337	31.173361	95.519722	-11.952003	15.711458	96.473793	43.989979	3.668401	101.101257	42.640694	34.673824	100.085602	43.3153365	19.1711125	100.5934295	-67.2193425	12.2518035	92.3541565
-8.193948	31.513521	95.623848	-11.871558	15.695086	96.489243	44.078747	3.638691	101.074493	42.765923	34.653179	100.190224	43.422335	19.145935	100.6323585	-67.165451	12.244237	92.3461275
-7.274107	31.97858	95.754257	-11.735085	15.636915	96.47464	44.220936	3.588043	100.987114	42.96426	34.648811	100.329445	43.592598	19.118427	100.6582795	-67.062768	12.155403	92.2910005
-6.643266	32.282364	95.841644	-11.620247	15.617543	96.451363	44.329498	3.57478	100.89418	43.073097	34.636436	100.405205	43.7012975	19.105608	100.6496925	-66.9417915	12.129478	92.2530335
-6.043096	32.618114	95.937004	-11.499672	15.59471	96.413712	44.439514	3.560743	100.796257	43.176891	34.646599	100.475906	43.8082025	19.103671	100.6360815	-66.8075465	12.085749	92.1913425
-5.440946	32.928307	96.050331	-11.396737	15.584209	96.405144	44.538292	3.573269	100.711044	43.294361	34.676708	100.547668	43.9163265	19.1249885	100.629356	-66.7098005	12.0434295	92.180932
-4.820765	33.1432	96.175583	-11.270807	15.598186	96.430367	44.65699	3.60515	100.644829	43.417419	34.695972	100.612953	44.0372045	19.150561	100.628891	-66.5788185	12.045811	92.231843
-4.203284	33.317001	96.289452	-11.162892	15.608178	96.470497	44.769459	3.617709	100.600746	43.51503	34.726753	100.690964	44.1422445	19.172231	100.645855	-66.4680285	12.044125	92.295139
-3.603602	33.519928	96.395454	-11.047142	15.625125	96.524246	44.880768	3.627763	100.561226	43.618504	34.736217	100.762009	44.249636	19.18199	100.6616175	-66.34392	12.06826	92.3868745
-2.637432	33.725967	96.573677	-10.911142	15.623029	96.628654	45.022301	3.631784	100.499619	43.7407	34.705502	100.847687	44.3815005	19.168643	100.673653	-66.2037845	12.077415	92.583655
-2.001904	33.838573	96.707657	-10.843885	15.616855	96.695641	45.091923	3.605386	100.448898	43.802338	34.680538	100.872269	44.4471305	19.142962	100.6605835	-66.1349005	12.090748	92.7306985
-1.423275	33.929771	96.814011	-10.773495	15.632701	96.758667	45.134838	3.568755	100.387886	43.860409	34.638783	100.867699	44.4976235	19.103769	100.6277925	-66.0446135	12.161633	92.8895415
-0.84407	33.950661	96.879021	-10.715516	15.596533	96.825066	45.145451	3.535993	100.30986	43.920208	34.584812	100.849976	44.5328295	19.0604025	100.579918	-65.9638615	12.1326635	93.070214
-0.286662	33.907135	96.942238	-10.680826	15.568155	96.863098	45.142639	3.483763	100.247658	43.967426	34.522163	100.832939	44.5550325	19.002963	100.5402985	-65.9166845	12.133347	93.1858975
0.302721	33.760357	96.974594	-10.658443	15.525058	96.908417	45.155872	3.423617	100.196442	43.997246	34.473366	100.829544	44.576559	18.9484915	100.512993	-65.893445	12.1016245	93.303841
0.875948	33.612919	97.01757	-10.653689	15.45496	96.938255	45.151657	3.369369	100.166893	44.01263	34.40543	100.840843	44.5821435	18.8873995	100.503868	-65.8895215	12.0225205	93.372642
1.74652	33.351379	97.139534	-10.662464	15.402714	97.014015	45.136147	3.295185	100.19162	44.036514	34.291996	100.900742	44.5863305	18.7935905	100.546181	-65.9112585	12.0118375	93.481849
2.291071	33.032806	97.210136	-10.645653	15.36647	97.085457	45.132477	3.246325	100.239395	44.029964	34.283775	100.9981	44.5812205	18.76505	100.6187475	-65.8725265	11.96789	93.5521665
2.861409	32.748989	97.285667	-10.65251	15.341958	97.124031	45.112522	3.205939	100.305222	44.05896	34.203823	101.029419	44.585741	18.704881	100.6673205	-65.890761	11.979035	93.5807415
3.397685	32.446976	97.293945	-10.66287	15.335528	97.147766	45.100208	3.177567	100.338173	44.019867	34.200672	101.081573	44.5600375	18.6891195	100.709873	-65.8857775	11.9819365	93.585659
3.893404	32.105083	97.295113	-10.680267	15.340919	97.138969	45.084583	3.161807	100.341919	43.973721	34.149376	101.066841	44.529152	18.6555915	100.70438	-65.889686	12.0262465	93.573558
4.438823	31.648449	97.201279	-10.70041	15.355325	97.127861	45.051128	3.171529	100.327446	43.942062	34.079998	100.948128	44.496595	18.6257635	100.637787	-65.897415	12.0848865	93.617935
4.938965	31.189135	97.140213	-10.721287	15.388279	97.106483	45.009514	3.207988	100.313042	43.839924	34.100792	100.898048	44.424719	18.65439	100.605545	-65.867293	12.122168	93.607421
5.638081	30.425402	97.032776	-10.800288	15.464342	97.090347	44.962318	3.261266	100.326454	43.738693	34.037292	100.749634	44.3505055	18.649279	100.538044	-65.9510815	12.279405	93.64265
6.106876	29.927725	97.005997	-10.852374	15.500651	97.105377	44.91148	3.281297	100.372864	43.655907	34.010979	100.66832	44.2836935	18.646138	100.520592	-65.9884415	12.355164	93.690162
6.551636	29.398138	96.999771	-10.912654	15.546385	97.117477	44.858059	3.300454	100.44268	43.556038	33.975075	100.623535	44.2070485	18.6377645	100.5331075	-66.0323565	12.4550055	93.7018465
6.940237	28.800142	96.9431	-10.985184	15.590128	97.1353	44.782459	3.292072	100.511047	43.460388	33.917095	100.564697	44.1214235	18.6045835	100.537872	-66.0917915	12.5756725	93.732728
7.37731	28.184509	96.875969	-11.071927	15.622581	97.150002	44.691128	3.278986	100.527802	43.349167	33.839695	100.4496	44.0201475	18.5593405	100.488701	-66.1640015	12.6858215	93.811303
7.736366	27.52833	96.772209	-11.14852	15.644079	97.135612	44.585972	3.261679	100.498367	43.184238	33.806656	100.352585	43.885105	18.5341675	100.425476	-66.182145	12.7539905	93.845748
8.113335	26.856894	96.674255	-11.247623	15.686941	97.094521	44.4757	3.249759	100.459824	42.991295	33.712914	100.171623	43.7334975	18.4813365	100.3157235	-66.2287435	12.8925455	93.8733185
8.610589	25.898012	96.569183	-11.41238	15.746778	97.049446	44.335457	3.278048	100.461433	42.687645	33.578396	99.936302	43.511551	18.428222	100.1988675	-66.336311	13.065334	93.9000245
8.927957	25.224051	96.493698	-11.556262	15.769885	97.021141	44.266747	3.28448	100.512611	42.541431	33.591198	99.890518	43.404089	18.437839	100.2015645	-66.516613	13.101931	93.8407175
9.218287	24.519846	96.458344	-11.699261	15.772951	96.989128	44.188034	3.267819	100.536903	42.451042	33.617992	99.845177	43.319538	18.4429055	100.19104	-66.71806	13.1029965	93.787216
9.487457	23.811501	96.423996	-11.83272	15.732105	96.95813	44.09404	3.248592	100.502625	42.356892	33.64518	99.814384	43.225466	18.446886	100.1585045	-66.890906	13.017324	93.7577555
9.764683	23.10367	96.395119	-11.943035	15.714529	96.912643	43.991142	3.251856	100.425377	42.253834	33.649872	99.77404	43.122488	18.450864	100.0997085	-67.008558	12.978194	93.7255775
10.003284	22.407433	96.334679	-12.048345	15.692562	96.856712	43.905212	3.257192	100.319031	42.146423	33.653942	99.717796	43.0258175	18.455567	100.0184135	-67.1225075	12.929557	93.6950105
10.239565	21.712374	96.244965	-12.133408	15.699167	96.783272	43.828964	3.271231	100.206581	42.064968	33.673954	99.657135	42.946966	18.4725925	99.931858	-67.213782	12.9257415	93.634686
10.598462	20.613096	96.113823	-12.263684	15.728192	96.657684	43.706661	3.317542	100.068306	41.972744	33.748165	99.602821	42.8397025	18.5328535	99.8355635	-67.3670705	12.9235305	93.4798045
10.780963	19.900841	96.062561	-12.353674	15.765129	96.520798	43.627014	3.363669	99.980904	41.916435	33.815662	99.620743	42.7717245	18.5896655	99.8008235	-67.4790725	12.9405925	93.2407725
10.967686	19.200598	95.944839	-12.443551	15.819064	96.362953	43.534756	3.416764	99.905128	41.850739	33.903797	99.643921	42.6927475	18.6602805	99.7745245	-67.5798495	12.9778475	92.9513815
11.103131	18.465084	95.866974	-12.517717	15.864998	96.211296	43.441895	3.488886	99.850677	41.784649	33.970726	99.680855	42.613272	18.729806	99.765766	-67.648706	13.00019	92.656826
11.223259	17.734707	95.746765	-12.628968	15.939581	96.04409	43.363171	3.597769	99.82148	41.69875	34.072952	99.746849	42.5309605	18.8353605	99.7841645	-67.7888965	13.0438015	92.3040155
11.313621	17.002777	95.651855	-12.71483	16.054953	95.905426	43.290489	3.699104	99.834396	41.59721	34.180843	99.797615	42.4438495	18.9399735	99.8160055	-67.8735095	13.1699325	91.9948465
11.381417	16.217794	95.581909	-12.784224	16.167099	95.749138	43.242737	3.867	99.861763	41.514511	34.28413	99.809479	42.378624	19.075565	99.835621	-67.947072	13.258633	91.662655
11.418952	15.076595	95.405945	-12.868325	16.349869	95.500992	43.195576	4.117811	99.882591	41.336533	34.507446	99.84021	42.2660545	19.3126285	99.8614005	-68.0027045	13.3871095	91.1405835
11.390584	14.285957	95.281738	-12.906022	16.479465	95.348129	43.146557	4.275064	99.867783	41.221901	34.637875	99.803818	42.184229	19.4564695	99.8358005	-67.996273	13.5024605	90.8604575
11.319842	13.493464	95.108047	-12.946737	16.574203	95.154251	43.106823	4.409489	99.81662	41.151955	34.753342	99.731606	42.129389	19.5814155	99.774113	-68.022863	13.5669905	90.534389
11.248053	12.624152	94.932014	-12.983873	16.650877	94.951935	43.057934	4.528259	99.72052	41.057644	34.902328	99.625687	42.057789	19.7152935	99.6731035	-68.025535	13.5864605	90.2307665
11.118617	11.791241	94.716873	-13.010484	16.737152	94.728157	42.996662	4.635965	99.594658	40.992935	34.934505	99.45546	41.9947985	19.785235	99.525059	-68.0157665	13.689069	89.931255
10.928241	10.942297	94.518555	-13.042976	16.814955	94.512451	42.946495	4.715028	99.484352	40.910194	35.009712	99.29776	41.9283445	19.86237	99.391056	-68.0142965	13.76754	89.633846
10.723255	10.048684	94.308388	-13.072612	16.851994	94.347137	42.930771	4.783146	99.375938	40.848576	35.061413	99.150482	41.8896735	19.9222795	99.26321	-68.0348975	13.7817085	89.431064
10.352712	8.726465	94.126801	-13.116341	16.905905	94.167519	42.919827	4.872314	99.268974	40.789635	35.123638	98.973244	41.854731	19.997976	99.121109	-68.087413	13.813834	89.213929
10.021838	7.842734	94.042328	-13.111609	16.92877	94.104233	42.909351	4.910695	99.208099	40.768753	35.157253	98.827896	41.839052	20.033974	99.0179975	-68.06227	13.823566	89.1904685
9.674518	6.933148	93.952003	-13.075622	16.956352	94.029778	42.909969	4.937338	99.149918	40.769569	35.179405	98.709991	41.839769	20.0583715	98.9299545	-67.991013	13.8543325	89.1296015
9.290727	6.005187	93.81456	-13.042233	16.98214	93.946762	42.905281	4.94889	99.055656	40.784519	35.200447	98.556221	41.8449	20.0746685	98.8059385	-67.929366	13.8896115	89.0875855
8.833466	5.165563	93.671394	-13.030306	16.99369	93.856796	42.884544	4.955754	98.933006	40.810478	35.210316	98.412033	41.847511	20.083035	98.6725195	-67.908123	13.904345	89.0410725
8.413748	4.250746	93.569656	-12.989232	16.984806	93.755722	42.851276	4.951517	98.807762	40.835793	35.207218	98.273209	41.8435345	20.0793675	98.5404855	-67.8219985	13.8902445	88.9709585
7.93113	3.364743	93.405579	-12.979258	16.998621	93.641922	42.828705	4.951964	98.668259	40.865559	35.196686	98.159332	41.847132	20.074325	98.4137955	-67.805648	13.922917	88.8700485
7.131274	2.011407	93.186272	-12.96373	17.01082	93.461487	42.782681	4.928579	98.491325	40.897732	35.196335	97.939369	41.8402065	20.062457	98.215347	-67.7676665	13.959183	88.707627
6.549434	1.175562	93.091545	-12.937596	17.04377	93.374481	42.749531	4.922579	98.384491	40.918232	35.18737	97.790527	41.8338815	20.0549745	98.087509	-67.7090735	14.0325655	88.661453
5.89404	0.331715	93.030563	-12.905094	17.082493	93.318047	42.731777	4.915021	98.33596	40.927452	35.218655	97.689003	41.8296145	20.066838	98.0124815	-67.6398025	14.098148	88.6236125
5.255611	-0.425164	93.024971	-12.897624	17.104992	93.28228	42.725815	4.90024	98.340782	40.99247	35.165604	97.557602	41.8591425	20.032922	97.949192	-67.6543905	14.177062	88.615368
4.544006	-1.218726	93.057701	-12.876141	17.131258	93.268456	42.735073	4.888087	98.370209	41.017868	35.165833	97.481064	41.8764705	20.02696	97.9256365	-67.6287525	14.235556	88.6112755
3.769247	-1.916175	93.072411	-12.837113	17.159916	93.262344	42.75465	4.872333	98.411819	41.056206	35.161442	97.415176	41.905428	20.0168875	97.9134975	-67.579654	14.3029445	88.6111905
3.048777	-2.626832	93.08889	-12.781704	17.171869	93.252144	42.795284	4.856955	98.441475	41.090408	35.149582	97.3629	41.942846	20.0032685	97.9021875	-67.506254	14.3404695	88.6021005
1.855349	-3.674396	93.096001	-12.713387	17.152657	93.231552	42.849136	4.843728	98.49678	41.122673	35.130955	97.303856	41.9859045	19.9873415	97.900318	-67.4126785	14.3179725	88.562786
1.002023	-4.314409	93.079254	-12.671926	17.119684	93.215546	42.90686	4.839361	98.51001	41.136631	35.137188	97.26091	42.0217455	19.9882745	97.88546	-67.3655975	14.2510935	88.545632
0.171317	-4.906386	93.06234	-12.640397	17.088097	93.192314	42.968407	4.819666	98.504463	41.156242	35.139076	97.195885	42.0623245	19.979371	97.850174	-67.3431185	14.196823	88.534454
-0.695276	-5.459127	93.034035	-12.602313	17.034405	93.151039	43.041012	4.812773	98.484489	41.169926	35.133286	97.128685	42.105469	19.9730295	97.806587	-67.310095	14.0957805	88.495491
-1.585946	-5.997128	92.971512	-12.552372	16.981169	93.100708	43.093597	4.788723	98.457542	41.2001	35.107784	97.050499	42.1468485	19.9482535	97.7540205	-67.2515925	14.0140845	88.4473955
-2.5318	-6.502709	92.887344	-12.52466	16.900637	93.044189	43.148064	4.756191	98.415146	41.218586	35.085175	96.959641	42.183325	19.920683	97.6873935	-67.232645	13.880591	88.4009845
-3.481552	-6.932049	92.841354	-12.474283	16.845612	93.00386	43.208485	4.717707	98.337212	41.249363	35.045208	96.861351	42.228924	19.8814575	97.5992815	-67.17749	13.8097665	88.4084385
-4.909507	-7.488994	92.704575	-12.39958	16.744659	92.942062	43.271088	4.621067	98.167976	41.331738	34.982178	96.725189	42.301413	19.8016225	97.4465825	-67.100573	13.6876955	88.4375415
-5.922758	-7.828769	92.602432	-12.339683	16.681074	92.877861	43.322857	4.538593	98.03788	41.398121	34.91864	96.621017	42.360489	19.7286165	97.3294485	-67.039855	13.6335315	88.4262735
-6.959917	-8.100358	92.504662	-12.286203	16.620428	92.820381	43.377598	4.460117	97.923347	41.466885	34.865494	96.505203	42.4222415	19.6628055	97.214275	-66.9946475	13.5780505	88.426487
-7.957522	-8.306276	92.42131	-12.235939	16.57058	92.768463	43.436817	4.402208	97.794365	41.530548	34.79985	96.381935	42.4836825	19.601029	97.08815	-66.9555605	13.540131	88.448776
-8.978268	-8.441562	92.352684	-12.183395	16.576982	92.721474	43.4814	4.362764	97.68264	41.600239	34.753582	96.255775	42.5408195	19.558173	96.9692075	-66.9076095	13.595791	88.4737405
-10.046738	-8.539284	92.336456	-12.091096	16.576033	92.700996	43.541386	4.329544	97.588409	41.668011	34.727276	96.138069	42.6046985	19.52841	96.863239	-66.7868905	13.623656	88.538753
-11.100604	-8.572941	92.30484	-12.006952	16.570765	92.703522	43.589306	4.314402	97.508202	41.758385	34.701504	96.054634	42.6738455	19.507953	96.781418	-66.6877495	13.633577	88.625626
-12.640427	-8.500113	92.274818	-11.860559	16.611534	92.724617	43.678528	4.287484	97.44838	41.89938	34.657154	96.007523	42.788954	19.472319	96.7279515	-66.510072	13.750749	88.7212825
-13.675651	-8.419498	92.254761	-11.776481	16.620195	92.726173	43.732651	4.267896	97.422638	41.996304	34.636574	96.008087	42.8644775	19.452235	96.7153625	-66.4174395	13.788155	88.7369835
-14.764188	-8.292675	92.228386	-11.685225	16.621483	92.72699	43.79184	4.234569	97.390579	42.094551	34.62764	96.01033	42.9431955	19.4311045	96.7004545	-66.3136455	13.8118615	88.7535255
-15.797356	-8.116974	92.167435	-11.606902	16.65164	92.712502	43.820377	4.197451	97.354492	42.18325	34.617416	96.004692	43.0018135	19.4074335	96.679592	-66.2156175	13.8958465	88.745412
-16.825827	-7.869894	92.090004	-11.561511	16.651096	92.687012	43.83955	4.163544	97.301514	42.254738	34.59724	95.983498	43.047144	19.380392	96.642506	-66.170166	13.9218	88.731518
-17.870687	-7.561427	92.009148	-11.535922	16.649502	92.63929	43.846653	4.120061	97.216072	42.320938	34.569374	95.942513	43.0837955	19.3447175	96.5792925	-66.1556395	13.9542865	88.6992875
-18.9312	-7.244169	91.902634	-11.500905	16.672745	92.594864	43.827385	4.077153	97.107231	42.358616	34.542908	95.886589	43.0930005	19.3100305	96.49691	-66.0948105	14.0354595	88.692818
-20.410603	-6.688734	91.694557	-11.462101	16.677097	92.491547	43.780262	4.006157	96.859451	42.405518	34.511238	95.756081	43.09289	19.2586975	96.307766	-66.017092	14.0954965	88.675328
-21.431042	-6.276398	91.573059	-11.453048	16.690905	92.396233	43.718513	3.955461	96.694626	42.435642	34.494175	95.637451	43.0770775	19.224818	96.1660385	-65.9831735	14.156992	88.6264275
-22.47455	-5.814514	91.457214	-11.465665	16.711351	92.313461	43.667164	3.917557	96.517036	42.455612	34.474754	95.522293	43.061388	19.1961555	96.0196645	-65.992718	14.2265465	88.6072575
-23.485403	-5.288015	91.337418	-11.467959	16.7519	92.212395	43.613495	3.869271	96.348526	42.466591	34.455593	95.391289	43.040043	19.162432	95.8699075	-65.975961	14.341368	88.5548825
-24.419237	-4.792542	91.208664	-11.476152	16.759151	92.121277	43.553173	3.815244	96.200638	42.469032	34.417324	95.260201	43.0111025	19.116284	95.7304195	-65.9634065	14.402018	88.5121345
-25.386318	-4.235238	91.104416	-11.494932	16.780272	92.034409	43.495853	3.747465	96.028862	42.444126	34.353947	95.120384	42.9699895	19.050706	95.574623	-65.9598535	14.509838	88.494195
-26.371019	-3.659034	91.023895	-11.491656	16.7722	91.94558	43.422489	3.665054	95.845398	42.417355	34.292591	94.978889	42.919922	18.9788225	95.4121435	-65.903234	14.5655775	88.4790165
-27.735584	-2.643301	90.852615	-11.518057	16.764555	91.808525	43.311321	3.507188	95.534225	42.39436	34.142124	94.725731	42.8528405	18.824656	95.129978	-65.8889545	14.704454	88.487072
-28.554621	-1.914111	90.782272	-11.532445	16.713507	91.702774	43.244068	3.391145	95.333427	42.38467	34.044708	94.559776	42.814369	18.7179265	94.9466015	-65.879259	14.7090875	88.4589465
-29.383549	-1.16806	90.649963	-11.545663	16.683998	91.586983	43.189312	3.24439	95.124542	42.370911	33.919357	94.399055	42.7801115	18.5818735	94.7617985	-65.8714375	14.7861225	88.4121675
-30.199984	-0.399252	90.568108	-11.571784	16.637478	91.502899	43.096725	3.094372	94.93	42.36282	33.785431	94.247894	42.7297725	18.4399015	94.588947	-65.8733405	14.8350545	88.416851
-30.980141	0.402086	90.501633	-11.560015	16.586504	91.442528	43.001133	2.924772	94.756416	42.349857	33.648003	94.159348	42.675495	18.2863875	94.457882	-65.795525	14.8866205	88.427174
-31.696016	1.176048	90.49202	-11.562495	16.460381	91.397705	42.896446	2.738644	94.604576	42.371456	33.473549	94.090439	42.633951	18.1060965	94.3475075	-65.758941	14.8146655	88.4479025
-32.423683	1.966404	90.445549	-11.551725	16.386139	91.36422	42.801605	2.507097	94.45726	42.415855	33.321892	94.045746	42.60873	17.9144945	94.251503	-65.71218	14.8577835	88.476937
-33.325871	3.303273	90.408531	-11.529402	16.192528	91.300827	42.712578	2.127687	94.253448	42.475254	33.060947	93.96064	42.593916	17.594317	94.107044	-65.65272	14.790739	88.49461
-33.839207	4.201261	90.398621	-11.514073	16.102583	91.271233	42.635387	1.906192	94.161835	42.50544	32.868614	93.908554	42.5704135	17.387403	94.0351945	-65.5985595	14.817763	88.5072715
-34.286484	5.126533	90.398598	-11.50875	15.997438	91.245132	42.579674	1.712953	94.102432	42.510635	32.679989	93.890778	42.5451545	17.196471	93.996605	-65.5626545	14.798405	88.493659
-34.766788	6.021145	90.418404	-11.522161	15.880834	91.249863	42.513134	1.5658	94.078293	42.507271	32.531525	93.905251	42.5102025	17.0486625	93.991772	-65.5545245	14.7130055	88.507954
-35.165848	6.968828	90.405014	-11.563128	15.75955	91.262497	42.448952	1.417152	94.098625	42.492207	32.409531	93.952148	42.4705795	16.9133415	94.0253865	-65.5968355	14.6057585	88.4996075
-35.563953	7.905302	90.367126	-11.585382	15.654302	91.270767	42.391281	1.303238	94.136963	42.468693	32.312649	94.072578	42.429987	16.8079435	94.1047705	-65.600751	14.5006605	88.4367635
-35.893829	8.840533	90.397156	-11.647956	15.525444	91.325829	42.341293	1.190566	94.194397	42.441086	32.235966	94.181488	42.3911895	16.713266	94.1879425	-65.6871015	14.337622	88.4637155
-36.485912	10.237542	90.49144	-11.721967	15.385378	91.403328	42.239223	1.077006	94.293747	42.389816	32.1544	94.362724	42.3145195	16.615703	94.3282355	-65.7584535	14.155053	88.4784205
-36.840294	11.184319	90.536598	-11.784204	15.318449	91.484573	42.174923	1.009737	94.335785	42.34745	32.114151	94.446175	42.2611865	16.561944	94.39098	-65.8295945	14.074954	88.578166
-37.098034	12.119116	90.619041	-11.850375	15.269041	91.536423	42.106888	0.962565	94.359451	42.280487	32.057835	94.52195	42.1936875	16.5102	94.4407005	-65.8944375	14.027882	88.6321455
-37.299789	13.065349	90.696953	-11.918178	15.205018	91.62384	42.028893	0.927466	94.393845	42.212475	32.021866	94.629135	42.120684	16.474666	94.51149	-65.95704	13.93537	88.73619
-37.479206	14.016405	90.848663	-11.987961	15.145506	91.728325	41.964046	0.895782	94.42807	42.164509	31.999756	94.771385	42.0642775	16.447769	94.5997275	-66.0401995	13.843243	88.8569225
-37.635445	14.964059	90.97039	-12.0538	15.110725	91.847687	41.897472	0.858118	94.487938	42.124973	31.991228	94.935165	42.0112225	16.424673	94.7115515	-66.1188225	13.796777	88.9838225
-37.711258	15.868849	91.117188	-12.115992	15.032382	91.957512	41.851616	0.817982	94.574883	42.099651	31.97957	95.117325	41.9756335	16.398776	94.846104	-66.2076175	13.665988	89.06892
-37.775005	17.233267	91.347961	-12.17374	14.979003	92.181396	41.811321	0.770182	94.746712	42.061958	31.998339	95.358398	41.9366395	16.3842605	95.052555	-66.2841195	13.5737455	89.310237
-37.778656	18.170034	91.52906	-12.216818	14.955812	92.320023	41.793922	0.775239	94.833809	41.997871	32.017208	95.494499	41.8958965	16.3962235	95.164154	-66.3295325	13.5154005	89.475892
-37.724762	19.058577	91.683235	-12.26283	14.919133	92.439896	41.752823	0.79422	94.916412	41.927246	32.025024	95.60408	41.8400345	16.409622	95.260246	-66.3656945	13.428644	89.619546
-37.652691	19.91618	91.833336	-12.311108	14.914971	92.55117	41.708954	0.808159	94.991508	41.872047	32.044296	95.670471	41.7905005	16.4262275	95.3309895	-66.4127165	13.4037145	89.7713505
-37.531891	20.780907	91.974861	-12.353336	14.906865	92.644653	41.66975	0.83268	95.05983	41.807472	32.078362	95.730316	41.738611	16.455521	95.395073	-66.445283	13.358209	89.894233
-37.387962	21.60743	92.100792	-12.446683	14.875372	92.735558	41.609768	0.856139	95.134506	41.715294	32.114647	95.810547	41.662531	16.485393	95.4725265	-66.555897	13.265351	89.9985895
-37.237408	22.466986	92.233482	-12.537713	14.86862	92.855087	41.549858	0.876961	95.245949	41.62928	32.146454	95.884644	41.589569	16.5117075	95.5652965	-66.664995	13.2255325	90.1448775
-36.894032	23.628307	92.463211	-12.693609	14.879338	93.014641	41.469944	0.920051	95.427887	41.487144	32.220695	96.021149	41.478544	16.570373	95.724518	-66.865762	13.188303	90.304764
-36.683746	24.371473	92.571312	-12.79712	14.876548	93.125824	41.42514	0.949405	95.557846	41.387451	32.264435	96.109375	41.4062955	16.60692	95.8336105	-67.0005355	13.146176	90.4180375
-36.381691	25.122017	92.672745	-12.894544	14.88838	93.249695	41.377155	0.998815	95.702728	41.286781	32.31155	96.198906	41.331968	16.6551825	95.950817	-67.121056	13.1215775	90.548573
-36.071381	25.841335	92.789909	-12.970684	14.874886	93.334999	41.351467	1.065007	95.836662	41.224869	32.361431	96.277565	41.288168	16.713219	96.0571135	-67.229536	13.036553	90.6128845
-35.700283	26.530727	92.905716	-13.037001	14.859372	93.445023	41.331696	1.121609	95.978371	41.153069	32.407223	96.353302	41.2423825	16.764416	96.1658365	-67.3163845	12.954328	90.7242095
-35.307217	27.198256	93.024132	-13.081273	14.852211	93.574326	41.317223	1.19317	96.140984	41.093925	32.449142	96.441635	41.205574	16.821156	96.2913095	-67.36812	12.883266	90.8573425
-34.921516	27.814928	93.139328	-13.134459	14.849736	93.692039	41.336002	1.25116	96.330383	41.04966	32.485027	96.53447	41.192831	16.8680935	96.4324265	-67.461749	12.8313785	90.9516515
-34.299339	28.739902	93.303955	-13.189374	14.798975	93.903458	41.382061	1.303295	96.645889	41.016357	32.538334	96.69368	41.199209	16.9208145	96.6697845	-67.577957	12.6771355	91.1371315
-33.862759	29.331654	93.441299	-13.184853	14.745617	94.058418	41.429756	1.333191	96.909431	40.987911	32.556824	96.830406	41.2088335	16.9450075	96.8699185	-67.5785395	12.5462265	91.2469175
-33.35236	29.911835	93.54985	-13.179586	14.708201	94.221291	41.503277	1.347054	97.186607	40.993385	32.569115	96.98214	41.248331	16.9580845	97.0843735	-67.607503	12.4583175	91.3582085
-32.82658	30.431057	93.654327	-13.184956	14.646212	94.393982	41.592964	1.358633	97.46447	41.040783	32.586784	97.119751	41.3168735	16.9727085	97.2921105	-67.6867855	12.3197155	91.4958535
-32.306679	30.971972	93.75177	-13.151352	14.558522	94.560669	41.676643	1.346789	97.738342	41.09008	32.578369	97.248466	41.3833615	16.962579	97.493404	-67.6860655	12.154465	91.627934
-31.737869	31.476673	93.839027	-13.100447	14.49355	94.734474	41.752415	1.332959	98.010811	41.148956	32.544296	97.388771	41.4506855	16.9386275	97.699791	-67.6515795	12.0484725	91.769157
-31.221876	31.973255	93.939011	-13.068211	14.426218	94.894112	41.845436	1.310908	98.288651	41.20734	32.485714	97.55162	41.526388	16.898311	97.9201355	-67.66281	11.954125	91.8680885
-30.307848	32.725163	94.13311	-13.004152	14.312464	95.160057	42.004562	1.267075	98.697105	41.330357	32.344616	97.827881	41.6674595	16.8058455	98.262493	-67.6757635	11.8190825	92.057621
-29.673424	33.18158	94.227287	-12.983433	14.190849	95.312485	42.120255	1.210404	98.931084	41.434063	32.24015	98.029381	41.777159	16.725277	98.4802325	-67.744025	11.656421	92.1447375
-28.978344	33.656166	94.339157	-12.947408	14.125615	95.441505	42.221981	1.151238	99.112556	41.556255	32.182579	98.212471	41.889118	16.6669085	98.6625135	-67.783934	11.5843215	92.2204965
-28.370163	34.114254	94.476875	-12.882177	14.041946	95.54705	42.313015	1.10186	99.219337	41.676525	32.156574	98.388481	41.99477	16.629217	98.803909	-67.759124	11.454675	92.290191
-27.700636	34.570618	94.597435	-12.836877	13.973723	95.612144	42.376335	1.063935	99.267159	41.782902	32.152306	98.54213	42.0796185	16.6081205	98.9046445	-67.7533725	11.3393255	92.3196435
-27.008036	35.05022	94.709305	-12.762531	13.922989	95.664604	42.436977	1.043131	99.264267	41.8521	32.146561	98.65419	42.1445385	16.594846	98.9592285	-67.6696005	11.251132	92.3699795
-26.288488	35.51112	94.795761	-12.729357	13.903646	95.681725	42.491531	1.026906	99.244514	41.91029	32.145222	98.749001	42.2009105	16.586064	98.9967575	-67.6596245	11.221228	92.3666925
-25.225103	36.158867	94.927193	-12.697044	13.9201	95.681862	42.561901	1.032978	99.201866	41.948906	32.171059	98.852524	42.2554035	16.6020185	99.027195	-67.6494915	11.2381815	92.336529
-24.505648	36.560276	95.004745	-12.701708	13.937527	95.686073	42.583385	1.064101	99.195877	41.949699	32.209499	98.924271	42.266542	16.6368	99.060074	-67.669958	11.238254	92.312072
-23.829044	37.003651	95.1026	-12.723907	13.966311	95.702522	42.570709	1.117585	99.219429	41.939266	32.283745	99.014923	42.2549875	16.700665	99.117176	-67.7028015	11.231957	92.287868
-23.10685	37.459103	95.160049	-12.792376	14.029661	95.727867	42.539185	1.177117	99.255219	41.890141	32.362999	99.106873	42.214663	16.770058	99.181046	-67.799415	11.289264	92.274688
-22.418413	37.849552	95.216194	-12.872228	14.070118	95.751038	42.502625	1.223224	99.27298	41.829487	32.433842	99.172325	42.166056	16.828533	99.2226525	-67.910512	11.311703	92.2794235
-21.743702	38.232323	95.303688	-12.978913	14.122972	95.754021	42.445679	1.275371	99.27179	41.754002	32.500042	99.228546	42.0998405	16.8877065	99.250168	-68.0576665	11.3582375	92.257874
-21.019119	38.480152	95.357224	-13.0491	14.144306	95.737473	42.378418	1.331313	99.250473	41.652328	32.559925	99.292336	42.015373	16.945619	99.2714045	-68.113573	11.342993	92.2035415
-19.931692	38.914314	95.474831	-13.230101	14.179049	95.716431	42.292107	1.383222	99.232986	41.503498	32.636395	99.379112	41.8978025	17.0098085	99.306049	-68.3580045	11.3482895	92.126813
-19.21789	39.187492	95.550385	-13.327089	14.197859	95.695992	42.231186	1.411278	99.234344	41.409115	32.669796	99.480972	41.8201505	17.040537	99.357658	-68.4743285	11.355181	92.034326
-18.504957	39.403221	95.635551	-13.418809	14.231738	95.694366	42.159019	1.444408	99.2453	41.325634	32.696198	99.604759	41.7423265	17.070303	99.4250295	-68.5799445	11.393173	91.9637025
-17.74239	39.518093	95.740311	-13.528794	14.214905	95.719994	42.104027	1.4536	99.28009	41.254696	32.715397	99.71904	41.6793615	17.0844985	99.499565	-68.7369495	11.3453115	91.940423
-17.001074	39.563988	95.834503	-13.629084	14.225716	95.764534	42.039436	1.445146	99.332657	41.200794	32.721199	99.822166	41.620115	17.0831725	99.5774115	-68.878283	11.3682595	91.9516565
-16.229656	39.622707	95.939133	-13.667928	14.230469	95.810837	41.982746	1.430967	99.377876	41.131672	32.709274	99.918106	41.557209	17.0701205	99.647991	-68.893065	11.3908175	91.973683
-15.49804	39.638824	96.029701	-13.755841	14.242419	95.877548	41.945988	1.422842	99.432289	41.073509	32.680977	99.978035	41.5097485	17.0519095	99.705162	-69.0214305	11.4329285	92.049934
-14.463157	39.647144	96.120224	-13.852009	14.270471	95.954254	41.87394	1.40828	99.488464	40.996937	32.648544	100.009216	41.4354385	17.028412	99.74884	-69.1394565	11.51253	92.159668
-13.722354	39.526421	96.145821	-13.892796	14.2662	96.000084	41.83231	1.386936	99.507187	40.942265	32.624332	100.008095	41.3872875	17.005634	99.757641	-69.1728795	11.526766	92.242527
-13.010679	39.366272	96.134834	-13.947673	14.25079	96.035004	41.793114	1.353923	99.531082	40.889359	32.596077	99.996681	41.3412365	16.975	99.7638815	-69.2365825	11.52658	92.3061265
-12.296226	39.21508	96.161774	-13.984699	14.246705	96.052376	41.775627	1.316732	99.559311	40.844936	32.559341	99.984436	41.3102815	16.9380365	99.7718735	-69.2796795	11.5553735	92.3328785
-11.591242	38.99316	96.177116	-14.04077	14.19274	96.077431	41.745823	1.272118	99.595665	40.791737	32.55127	100.005928	41.26878	16.911694	99.8007965	-69.35032	11.473786	92.3540655
-10.915444	38.675591	96.188042	-14.074914	14.172246	96.109772	41.723511	1.225662	99.642166	40.775242	32.445221	100.005676	41.2493765	16.8354415	99.823921	-69.3992045	11.5090505	92.395623
-10.277724	38.400848	96.191826	-14.114777	14.138417	96.155823	41.707283	1.150587	99.711784	40.758968	32.373283	100.044823	41.2331255	16.761935	99.8783035	-69.4626795	11.514899	92.4333425
-9.287917	37.875904	96.241142	-14.129221	14.08676	96.264938	41.688889	1.022712	99.812607	40.769276	32.247658	100.099709	41.2290825	16.635185	99.956158	-69.4875245	11.538335	92.573718
-8.614556	37.453709	96.303284	-14.144278	14.070466	96.331879	41.677773	0.938036	99.888428	40.766811	32.14521	100.141167	41.222292	16.541623	100.0147975	-69.510848	11.599309	92.6489605
-7.995528	36.992836	96.362152	-14.135258	14.045717	96.417473	41.668423	0.876264	99.965614	40.765091	32.076733	100.175034	41.216757	16.4764985	100.070324	-69.487273	11.6149355	92.764622
-7.430653	36.513844	96.381226	-14.155586	14.02142	96.512833	41.655087	0.815253	100.052261	40.758739	32.019787	100.182152	41.206913	16.41752	100.1172065	-69.518085	11.62532	92.9084595
-6.889442	36.029243	96.411743	-14.159708	14.005545	96.594223	41.644951	0.771718	100.134193	40.729256	31.960674	100.179825	41.1871035	16.366196	100.157009	-69.5065195	11.644894	93.031437
-6.324925	35.529987	96.376785	-14.194613	13.992421	96.66452	41.644444	0.723011	100.208755	40.686493	31.906328	100.145599	41.1654685	16.3146695	100.177177	-69.5546945	11.6701725	93.151863
-5.790705	34.977924	96.313446	-14.234671	13.977573	96.696999	41.62011	0.702635	100.259872	40.640938	31.88269	100.053322	41.130524	16.2926625	100.156597	-69.599866	11.6624835	93.237401
-5.037381	34.156178	96.195061	-14.314647	13.963449	96.757301	41.565033	0.703217	100.326218	40.522343	31.825108	99.852249	41.043688	16.2641625	100.0892335	-69.672982	11.6627355	93.4253685
-4.556204	33.563828	96.100487	-14.376333	13.998487	96.778183	41.498131	0.745185	100.397285	40.426872	31.791142	99.69767	40.9625015	16.2681635	100.0474775	-69.7151675	11.7288105	93.5088885
-4.113055	33.01395	95.98996	-14.426554	14.027203	96.823463	41.448097	0.78879	100.473274	40.309231	31.793243	99.522606	40.878664	16.2910165	99.99794	-69.731772	11.7633895	93.648986
-3.667706	32.473392	95.900192	-14.484124	14.043786	96.881264	41.397919	0.837949	100.5644	40.198776	31.819534	99.332077	40.7983475	16.3287415	99.9482385	-69.7665955	11.7588305	93.8142895
-3.224365	31.929541	95.779427	-14.554003	14.098557	96.941849	41.343594	0.894479	100.671829	40.088577	31.850342	99.177269	40.7160855	16.3724105	99.924549	-69.8240915	11.8247035	93.959149
-2.809862	31.398422	95.719681	-14.601609	14.144439	97.000481	41.317699	0.934757	100.775894	39.974926	31.885359	99.042068	40.6463125	16.410058	99.908981	-69.8495305	11.87882	94.091981
-2.41522	30.836258	95.662552	-14.641255	14.171919	97.060997	41.28619	0.965027	100.880096	39.896469	31.880907	98.889755	40.5913295	16.422967	99.8849255	-69.8738395	11.920871	94.2370685
-1.82044	30.09705	95.597549	-14.728395	14.215737	97.125854	41.25631	0.980399	101.009956	39.766796	31.8431	98.722198	40.511553	16.4117495	99.866077	-69.968343	12.0197245	94.385631
-1.442925	29.656256	95.580269	-14.763944	14.22058	97.155647	41.228142	0.961439	101.075005	39.701565	31.811466	98.652145	40.4648535	16.3864525	99.863575	-69.9927415	12.0547075	94.447719
-1.095127	29.274061	95.558517	-14.801194	14.190139	97.177979	41.196777	0.920554	101.117432	39.663036	31.776115	98.587151	40.4299065	16.3483345	99.8522915	-70.0322945	12.0319435	94.5036665
-0.697966	28.885349	95.531616	-14.835976	14.173625	97.180122	41.159992	0.883043	101.136032	39.627239	31.734762	98.548309	40.3936155	16.3089025	99.8421705	-70.0655675	12.0383475	94.5180735
-0.304931	28.506857	95.508781	-14.861608	14.163248	97.173462	41.118774	0.860973	101.131775	39.591427	31.716009	98.515541	40.3551005	16.288491	99.823658	-70.0783165	12.038005	94.523266
0.05551	28.1789	95.521477	-14.89183	14.154671	97.161758	41.080441	0.858829	101.122192	39.56057	31.722223	98.504845	40.3205055	16.290526	99.8135185	-70.1041655	12.018816	94.5099975
0.405518	27.874479	95.533195	-14.933887	14.179991	97.145752	41.053696	0.873097	101.106224	39.529144	31.755627	98.51519	40.29142	16.314362	99.810707	-70.159194	12.04562	94.480797
0.914981	27.495798	95.555534	-15.013053	14.227758	97.083664	40.979656	0.947293	101.065872	39.494118	31.833515	98.555595	40.236887	16.390404	99.8107335	-70.262993	12.065112	94.3565945
1.220788	27.297852	95.579407	-15.032977	14.273379	97.030731	40.930088	1.009386	101.007355	39.465672	31.923346	98.614685	40.19788	16.466366	99.81102	-70.263834	12.080392	94.250442
1.522644	27.154869	95.568832	-15.077188	14.326617	96.947838	40.835522	1.073503	100.910904	39.413269	32.021694	98.667976	40.1243955	16.5475985	99.78944	-70.2787715	12.1056355	94.106236
1.791055	27.086184	95.547768	-15.148743	14.3802	96.84259	40.735477	1.15427	100.801254	39.365665	32.122662	98.730896	40.050571	16.638466	99.766075	-70.348057	12.121934	93.919105
2.077791	27.033791	95.520851	-15.205571	14.468249	96.724907	40.635105	1.220359	100.676773	39.287514	32.256123	98.806328	39.9613095	16.738241	99.7415505	-70.3724515	12.198257	93.7082635
2.373935	26.962715	95.501038	-15.289548	14.565335	96.599838	40.538998	1.269235	100.585579	39.212749	32.380005	98.88073	39.8758735	16.82462	99.7331545	-70.4549695	12.30605	93.4665215
2.648064	26.877768	95.508057	-15.39712	14.671636	96.497223	40.438522	1.339987	100.539413	39.136677	32.518806	98.983765	39.7875995	16.9293965	99.761589	-70.5818395	12.4138755	93.232857
3.086263	26.798512	95.576637	-15.608922	14.834433	96.3778	40.315052	1.462755	100.487877	39.025883	32.768864	99.166779	39.6704675	17.1158095	99.827328	-70.8883115	12.5530565	92.928272
3.376862	26.744579	95.615074	-15.723266	14.973094	96.321175	40.224098	1.579862	100.447586	38.950703	32.938774	99.278206	39.5874005	17.259318	99.862896	-71.0339325	12.68687	92.779454
3.619114	26.672613	95.636116	-15.83427	15.092137	96.246834	40.129013	1.698042	100.386116	38.88723	33.097507	99.360977	39.5081215	17.3977745	99.8735465	-71.1766615	12.7864995	92.6201215
3.84485	26.607216	95.669067	-15.958945	15.214147	96.189812	40.055515	1.858636	100.297905	38.829746	33.273991	99.415627	39.4426305	17.5663135	99.856766	-71.3605205	12.8619805	92.522858
4.059355	26.517178	95.70665	-16.039415	15.326881	96.147743	39.980717	2.027831	100.21994	38.724892	33.489159	99.501671	39.3528045	17.758495	99.8608055	-71.4316345	12.895267	92.4346805
4.259936	26.463163	95.738213	-16.09869	15.461061	96.123245	39.930172	2.213708	100.138618	38.651295	33.639683	99.568352	39.2907335	17.9266955	99.853485	-71.4881135	12.9954265	92.393005
4.450658	26.440886	95.816544	-16.151352	15.573006	96.133926	39.856312	2.39915	100.091591	38.593544	33.832775	99.670113	39.224928	18.1159625	99.880852	-71.527632	13.0300495	92.387
4.763381	26.345545	95.917023	-16.193298	15.726139	96.094704	39.802475	2.648502	100.021492	38.535194	34.091118	99.896973	39.1688345	18.36981	99.9592325	-71.5554305	13.082468	92.2301755
4.941213	26.276865	95.982704	-16.238142	15.841714	96.054764	39.78035	2.785923	99.964127	38.5252	34.217323	100.039001	39.152775	18.501623	100.001564	-71.629059	13.181805	92.107964
5.142638	26.098772	95.997185	-16.266527	15.913698	96.001747	39.766827	2.905757	99.893936	38.521652	34.369247	100.134346	39.1442395	18.637502	100.014141	-71.6772935	13.189894	91.989353
5.304807	25.879303	95.989265	-16.267181	16.035521	95.955696	39.744652	3.042177	99.802742	38.47842	34.511871	100.205055	39.111536	18.777024	100.0038985	-71.645898	13.294018	91.9074935
5.442839	25.688705	95.98455	-16.303965	16.102072	95.915657	39.754726	3.182836	99.726044	38.413445	34.653431	100.222076	39.0840855	18.9181335	99.97406	-71.6920155	13.2860105	91.857254
5.590577	25.39382	95.94072	-16.335566	16.217285	95.864883	39.758266	3.324923	99.680969	38.354156	34.839073	100.221397	39.056211	19.081998	99.951183	-71.727343	13.352572	91.778583
5.710295	25.085461	95.884926	-16.335083	16.318729	95.78347	39.799316	3.441417	99.638817	38.316025	34.940746	100.180779	39.0576705	19.1910815	99.909798	-71.7278365	13.4463765	91.657142
5.848725	24.62949	95.805794	-16.367199	16.432484	95.671776	39.817909	3.625495	99.614822	38.209301	35.141312	100.125481	39.013605	19.3834035	99.8701515	-71.748003	13.4815645	91.4734005
5.898324	24.29146	95.729134	-16.366486	16.512514	95.595505	39.846504	3.754977	99.620155	38.127892	35.238075	100.110039	38.987198	19.496526	99.865097	-71.72017	13.528502	91.325913
5.958095	23.959032	95.664345	-16.372612	16.587675	95.51799	39.873234	3.866205	99.629005	38.04348	35.337482	100.117767	38.958357	19.6018435	99.873386	-71.703581	13.5735065	91.162594
5.989683	23.592834	95.639107	-16.38002	16.627226	95.47541	39.892422	3.985537	99.642113	37.996815	35.408298	100.112114	38.9446185	19.6969175	99.8771135	-71.7046585	13.5575345	91.0737065
5.975028	23.181108	95.597191	-16.37937	16.659653	95.447121	39.925556	4.08044	99.655182	37.976208	35.472469	100.094673	38.950882	19.7764545	99.8749275	-71.709622	13.5428515	91.0193145
5.968852	22.724129	95.540977	-16.358702	16.713053	95.412231	39.975773	4.187376	99.661369	37.920937	35.599861	100.10183	38.948355	19.8936185	99.8815995	-71.665759	13.5324875	90.9428625
5.931038	22.177441	95.49231	-16.327778	16.763298	95.372658	40.031582	4.277525	99.63887	37.935085	35.625031	100.002541	38.9833335	19.951278	99.8207055	-71.6388895	13.575318	90.9246105
5.834421	21.380968	95.375603	-16.260689	16.851267	95.343536	40.109215	4.4239	99.586472	37.907532	35.724144	99.876831	39.0083735	20.074022	99.7316515	-71.5297515	13.628512	90.9554205
5.750277	20.821077	95.303207	-16.219112	16.891043	95.326309	40.16972	4.497499	99.552826	37.886791	35.789932	99.786446	39.0282555	20.1437155	99.669636	-71.4664795	13.6383705	90.982982
5.658094	20.274715	95.208672	-16.179287	16.922058	95.304626	40.215748	4.551036	99.542114	37.889992	35.853897	99.70414	39.05287	20.2024665	99.623127	-71.411444	13.6416495	90.986125
5.511868	19.73201	95.156929	-16.145279	16.969616	95.290413	40.242516	4.577209	99.545517	37.903778	35.886227	99.656418	39.073147	20.231718	99.6009675	-71.363705	13.707514	90.9798585
5.311244	19.159498	95.154861	-16.104273	16.962662	95.33329	40.264343	4.588815	99.565598	37.91803	35.878304	99.647636	39.0911865	20.2335595	99.606617	-71.2997325	13.6917645	91.059963
5.135793	18.457357	95.140839	-16.07618	16.952251	95.376114	40.284142	4.572398	99.606552	37.947132	35.835011	99.662659	39.115637	20.2037045	99.6346055	-71.267997	13.7007975	91.1176225
4.864295	17.818316	95.168411	-16.044903	16.938505	95.418419	40.313435	4.51843	99.660995	37.991619	35.762493	99.693642	39.152527	20.1404615	99.6773185	-71.242333	13.7365485	91.1595195
4.478875	16.78339	95.19693	-16.025206	16.926552	95.51268	40.324638	4.428882	99.730339	38.046448	35.669209	99.718567	39.185543	20.0490455	99.724453	-71.235955	13.8040585	91.300907
4.200667	16.107386	95.188988	-15.992501	16.923609	95.548454	40.342243	4.370232	99.738892	38.10416	35.625835	99.710358	39.2232015	19.9980335	99.724625	-71.2082035	13.8491845	91.372283
3.883909	15.480807	95.138069	-15.97574	16.92511	95.566536	40.356907	4.334488	99.725395	38.149677	35.597153	99.663437	39.253292	19.9658205	99.694416	-71.204772	13.8843995	91.438656
3.551211	14.820498	95.093063	-15.945753	16.939281	95.578308	40.382881	4.324281	99.690979	38.171791	35.596951	99.591156	39.277336	19.960616	99.6410675	-71.168842	13.917946	91.5155485
3.200645	14.099303	95.051895	-15.935694	16.968405	95.594719	40.415295	4.324372	99.659279	38.177097	35.611286	99.5075	39.296196	19.967829	99.5833895	-71.167584	13.968981	91.6060485
2.831467	13.421247	95.031387	-15.913341	17.007866	95.598892	40.433681	4.33426	99.634895	38.186134	35.651501	99.438927	39.3099075	19.9928805	99.536911	-71.1365895	14.0228515	91.660873
2.425886	12.728938	94.99575	-15.874754	17.079262	95.601875	40.454693	4.338036	99.610016	38.189152	35.671162	99.406013	39.3219225	20.004599	99.5080145	-71.0714305	14.153925	91.6957355
1.826215	11.71844	94.918724	-15.855649	17.121767	95.604111	40.459164	4.284119	99.533401	38.235126	35.656876	99.36657	39.347145	19.9704975	99.4499855	-71.058443	14.2730365	91.7582365
1.379469	11.037375	94.824341	-15.845436	17.132156	95.588348	40.438274	4.194159	99.414444	38.256058	35.594597	99.350716	39.347166	19.894378	99.38258	-71.038038	14.369934	91.794116
0.918292	10.325557	94.70208	-15.825963	17.121096	95.537094	40.393074	4.067744	99.276489	38.296543	35.503777	99.3181	39.3448085	19.7857605	99.2972945	-70.9967345	14.4564315	91.7768935
0.449823	9.575022	94.610916	-15.826207	17.122005	95.496567	40.338089	3.916451	99.150063	38.353012	35.382214	99.259995	39.3455505	19.6493325	99.205029	-70.9979645	14.5946775	91.788105
-0.007948	8.849599	94.524361	-15.812943	17.145081	95.46244	40.292103	3.801502	99.03434	38.394962	35.280304	99.238304	39.3435325	19.540903	99.136322	-70.9694185	14.749259	91.788558
-0.511508	8.161949	94.421661	-15.815552	17.182522	95.443359	40.255516	3.687969	98.959312	38.440739	35.199596	99.219635	39.3481275	19.4437825	99.0894735	-70.9792315	14.9212615	91.7972445
-0.999676	7.450572	94.384789	-15.812376	17.225664	95.448997	40.195431	3.613459	98.952164	38.483776	35.127945	99.178421	39.3396035	19.370702	99.0652925	-70.9643555	15.080626	91.8327015
-1.77037	6.339166	94.44381	-15.798402	17.332132	95.507828	40.201122	3.542769	99.050568	38.543407	35.048531	99.14193	39.3722645	19.29565	99.096249	-70.9690685	15.368614	91.919407
-2.292993	5.548032	94.477051	-15.779938	17.384367	95.517937	40.231705	3.50157	99.149872	38.576344	35.006058	99.106789	39.4040245	19.253814	99.1283305	-70.9639005	15.51492	91.9075435
-2.781804	4.838343	94.481995	-15.77722	17.45101	95.503197	40.268028	3.453177	99.221474	38.613625	34.978062	99.063034	39.4408265	19.2156195	99.142254	-70.9952665	15.6864005	91.86414
-3.310108	4.103277	94.451805	-15.704473	17.509333	95.457008	40.285809	3.423316	99.26004	38.625603	35.001949	99.041946	39.455706	19.2126325	99.150993	-70.864652	15.8060335	91.763023
-3.832572	3.350034	94.34079	-15.672934	17.505472	95.381203	40.312363	3.379792	99.222046	38.682537	34.915985	98.971878	39.49745	19.1478885	99.096962	-70.843318	15.8630555	91.665444
-4.380204	2.577682	94.206024	-15.643148	17.482155	95.264694	40.336575	3.303359	99.111839	38.725887	34.875256	98.932838	39.531231	19.0893075	99.0223385	-70.817527	15.8750025	91.5070495
-4.917211	1.849255	94.034897	-15.603531	17.460253	95.139221	40.34708	3.204346	99.011223	38.793388	34.823589	98.884514	39.570234	19.0139675	98.9478685	-70.777296	15.9065385	91.3305735
-5.760197	0.778838	93.808998	-15.565677	17.424831	95.030716	40.4063	3.122781	98.939346	38.880852	34.780346	98.876175	39.643576	18.9515635	98.9077605	-70.77493	15.8980985	91.1536715
-6.309735	0.027635	93.795921	-15.523696	17.407736	95.029869	40.457455	3.126572	98.978493	38.940403	34.789566	98.914513	39.698929	18.958069	98.946503	-70.746321	15.857403	91.113235
-6.916721	-0.682616	93.825455	-15.484017	17.435757	95.063385	40.526237	3.159761	99.058342	38.990891	34.827866	98.928246	39.758564	18.9938135	98.993294	-70.726598	15.8777005	91.133476
-7.493754	-1.418913	93.929794	-15.427937	17.471682	95.10807	40.589352	3.200609	99.163803	39.027725	34.875496	98.909225	39.8085385	19.0380525	99.036514	-70.6644125	15.9053115	91.179626
-8.085106	-2.102402	94.030281	-15.346125	17.547327	95.163315	40.674873	3.24897	99.271126	39.065262	34.924637	98.830635	39.8700675	19.0868035	99.0508805	-70.5623175	16.0078505	91.2757495
-8.673611	-2.79782	94.134308	-15.260334	17.611378	95.203224	40.760258	3.315208	99.370209	39.110775	34.980633	98.748871	39.9355165	19.1479205	99.05954	-70.4561845	16.0748355	91.346908
-9.29157	-3.459349	94.242928	-15.183165	17.677383	95.224602	40.858223	3.370735	99.462334	39.162922	35.026546	98.671089	40.0105725	19.1986405	99.0667115	-70.3769025	16.1561255	91.3824925
-10.227103	-4.439721	94.33213	-15.076208	17.752281	95.194145	41.002708	3.402021	99.585793	39.283703	35.090874	98.552063	40.1432055	19.2464475	99.068928	-70.2956215	16.2581145	91.319362
-10.876801	-5.058903	94.335434	-14.995618	17.797955	95.153526	41.094845	3.413176	99.627159	39.33696	35.13974	98.494408	40.2159025	19.276458	99.0607835	-70.2071385	16.319452	91.2462685
-11.501842	-5.665408	94.350693	-14.940484	17.839586	95.107498	41.151299	3.448065	99.683144	39.39484	35.180969	98.420959	40.2730695	19.314517	99.0520515	-70.1540375	16.364655	91.1629445
-12.191392	-6.237644	94.362526	-14.890898	17.882006	95.059151	41.21389	3.507508	99.747032	39.43816	35.24979	98.334511	40.326025	19.378649	99.0407715	-70.107821	16.385363	91.0775305
-12.858616	-6.816108	94.414391	-14.851125	17.918686	95.005684	41.259731	3.60108	99.808464	39.455338	35.333027	98.250923	40.3575345	19.4670535	99.0296935	-70.0597845	16.3703185	90.9816745
-13.534254	-7.285934	94.451302	-14.82869	17.93976	94.950821	41.320358	3.691585	99.882347	39.450829	35.40897	98.156677	40.3855935	19.5502775	99.019512	-70.0429735	16.3292425	90.88213
-14.25585	-7.734334	94.385231	-14.798059	18.003481	94.830528	41.378944	3.788031	99.930351	39.425335	35.536476	98.066101	40.4021395	19.6622535	98.998226	-69.9982575	16.3447085	90.66283
-15.330991	-8.356985	94.200768	-14.810941	18.066433	94.571846	41.438244	3.942966	99.932983	39.384399	35.709415	97.875305	40.4113215	19.8261905	98.904144	-70.0332035	16.3066755	90.239548
-16.067842	-8.733129	94.044441	-14.831885	18.098408	94.370575	41.442291	4.072313	99.904167	39.330322	35.842915	97.738228	40.3863065	19.957614	98.8211975	-70.0500765	16.239202	89.9199525
-16.808044	-9.019656	93.918274	-14.870564	18.1278	94.173965	41.41713	4.17011	99.84214	39.24305	35.955532	97.61248	40.33009	20.062821	98.72731	-70.071218	16.192779	89.62062
-17.54822	-9.242966	93.793701	-14.911565	18.146158	94.017479	41.38224	4.278183	99.802757	39.175072	36.034069	97.480331	40.278656	20.156126	98.641544	-70.101786	16.13619	89.393414
-18.251993	-9.452191	93.664864	-14.97895	18.177582	93.907455	41.358643	4.370283	99.746643	39.112904	36.104305	97.392738	40.2357735	20.237294	98.5696905	-70.1936735	16.11787	89.2452195
-19.13879	-9.582253	93.619957	-14.985927	18.198078	93.839088	41.337971	4.446833	99.689514	39.071964	36.177116	97.316833	40.2049675	20.3119745	98.5031735	-70.1768215	16.0841815	89.1750025
-19.92935	-9.673272	93.564659	-14.988652	18.209829	93.775139	41.306423	4.512108	99.637756	39.072399	36.21228	97.236076	40.189411	20.362194	98.436916	-70.166715	16.057464	89.113362
-21.085312	-9.705791	93.454155	-15.000876	18.220768	93.674225	41.264885	4.532351	99.50621	39.09462	36.26688	97.083199	40.1797525	20.3996155	98.2947045	-70.1815045	16.0419205	89.0537455
-21.919991	-9.604616	93.427528	-14.995876	18.241316	93.622475	41.226963	4.543569	99.386253	39.111549	36.274807	96.943642	40.169256	20.409188	98.1649475	-70.161008	16.073444	89.0800025
-22.673971	-9.533094	93.352997	-14.969455	18.250277	93.547409	41.175713	4.554803	99.271782	39.102634	36.259853	96.819168	40.1391735	20.407328	98.045475	-70.0780835	16.093226	89.049343
-23.530664	-9.352282	93.338013	-14.953211	18.259569	93.492767	41.151848	4.55894	99.127617	39.105858	36.260113	96.662933	40.128853	20.4095265	97.895275	-70.035275	16.1096115	89.090259
-24.322733	-9.155155	93.320045	-14.935862	18.263914	93.432198	41.123055	4.538387	98.978729	39.127193	36.254559	96.494637	40.125124	20.396473	97.736683	-69.996848	16.131355	89.127713
-25.106224	-8.943747	93.251678	-14.899232	18.26066	93.365646	41.105633	4.512972	98.842041	39.154961	36.255516	96.361488	40.130297	20.384244	97.6017645	-69.928761	16.137076	89.1295275
-25.874666	-8.609286	93.159309	-14.878498	18.225245	93.292007	41.106876	4.496839	98.690048	39.170513	36.263222	96.225311	40.1386945	20.3800305	97.4576795	-69.8956905	16.0704595	89.1263345
-27.044687	-8.022804	92.930351	-14.868057	18.166891	93.148369	41.094433	4.436782	98.391975	39.166317	36.289059	95.991501	40.130375	20.3629205	97.191738	-69.866489	15.9708615	89.105
-27.761745	-7.557869	92.774353	-14.855454	18.116833	93.019051	41.043045	4.43379	98.180199	39.143661	36.284561	95.819687	40.093353	20.3591755	96.999943	-69.804261	15.8744905	89.038159
-28.534687	-7.099625	92.60675	-14.881034	18.09696	92.868805	40.980427	4.464458	97.981682	39.126621	36.291019	95.644409	40.053524	20.3777385	96.8130455	-69.815592	15.8161815	88.9245645
-29.215816	-6.557438	92.43808	-14.892301	18.087719	92.736725	40.938267	4.49684	97.802551	39.08638	36.302727	95.489983	40.0123235	20.3997835	96.646267	-69.7969255	15.7756545	88.827183
-29.953083	-5.95064	92.30101	-14.914399	18.057499	92.626907	40.908939	4.533667	97.680161	39.033932	36.336048	95.364708	39.9714355	20.4348575	96.5224345	-69.8002335	15.6801405	88.7313795
-30.612226	-5.318835	92.198181	-14.940697	18.070313	92.548515	40.884777	4.579676	97.60009	38.994495	36.376827	95.273987	39.939636	20.4782515	96.4370385	-69.82103	15.6623745	88.6599915
-31.296492	-4.590481	92.172539	-14.971322	18.071165	92.512398	40.885845	4.629211	97.550896	38.947968	36.429821	95.197334	39.9169065	20.529516	96.374115	-69.8595505	15.612814	88.650681
-32.214199	-3.509293	92.152802	-14.996526	18.075686	92.502327	40.88142	4.713798	97.543045	38.874653	36.478779	95.149376	39.8780365	20.5962885	96.3462105	-69.8710885	15.5550835	88.6584435
-32.835327	-2.668438	92.131546	-15.020956	18.069494	92.505363	40.88665	4.760583	97.559998	38.840408	36.508167	95.147911	39.863529	20.634375	96.3539545	-69.905441	15.504613	88.6567715
-33.348972	-1.803105	92.099243	-15.042813	18.073269	92.513626	40.888725	4.782149	97.591171	38.801311	36.538399	95.187798	39.845018	20.660274	96.3894845	-69.930644	15.486264	88.6377675
-33.985184	-0.895667	92.071045	-15.083035	18.071035	92.523674	40.882484	4.786472	97.611603	38.786007	36.551579	95.241829	39.8342455	20.6690255	96.426716	-70.0003155	15.4730445	88.620632
-34.475471	0.02999	91.996391	-15.098192	18.034727	92.515434	40.868454	4.776322	97.603973	38.808086	36.557369	95.289719	39.83827	20.6668455	96.446846	-70.034654	15.4026085	88.584022
-34.968941	1.023056	91.865829	-15.101597	18.022478	92.48484	40.835346	4.760085	97.585449	38.84499	36.541512	95.366272	39.840168	20.6507985	96.4758605	-70.043362	15.3941575	88.4938195
-35.381191	2.064381	91.660248	-15.104215	17.997723	92.443062	40.781406	4.744446	97.565994	38.861881	36.536957	95.458252	39.8216435	20.6407015	96.512123	-70.0300735	15.3547445	88.374001
-36.073391	3.64439	91.408478	-15.112194	17.98962	92.341507	40.733227	4.74955	97.526672	38.880276	36.552387	95.614853	39.8067515	20.6509685	96.5707625	-70.0311395	15.3282715	88.1122515
-36.46389	4.796395	91.211662	-15.133995	17.971498	92.280136	40.709164	4.75779	97.482834	38.887325	36.593105	95.68676	39.7982445	20.6754475	96.584797	-70.0662345	15.2675485	87.975475
-36.801235	5.975584	91.055992	-15.142611	17.977102	92.233124	40.680439	4.795694	97.40049	38.870667	36.645451	95.721596	39.775553	20.7205725	96.561043	-70.060775	15.2336315	87.905205
-37.19669	7.11818	90.978439	-15.154516	17.992338	92.199982	40.636898	4.877119	97.32122	38.831745	36.707825	95.743568	39.7343215	20.792472	96.532394	-70.0433535	15.192204	87.86757
-37.468571	8.337924	90.944626	-15.194366	18.017466	92.170876	40.610409	4.961343	97.23632	38.786892	36.812946	95.75145	39.6986505	20.8871445	96.493885	-70.0873825	15.1477875	87.847867
-37.741772	9.567	90.860428	-15.223165	18.037191	92.174042	40.582573	5.032241	97.15152	38.735893	36.902546	95.735512	39.659233	20.9673935	96.443516	-70.105563	15.1069885	87.904568
-38.099255	10.794751	90.930664	-15.255663	18.05632	92.201378	40.537117	5.124038	97.070351	38.679184	36.990376	95.710411	39.6081505	21.057207	96.390381	-70.1194765	15.055433	88.012375
-38.517563	12.663831	91.062393	-15.294395	18.09281	92.293724	40.478672	5.236885	96.961853	38.5886	37.159428	95.729271	39.533636	21.1981565	96.345562	-70.122426	14.9874635	88.241886
-38.74028	13.932946	91.138504	-15.344578	18.108723	92.405869	40.439674	5.319891	96.898979	38.554825	37.204807	95.696602	39.4972495	21.262349	96.2977905	-70.1864055	14.955097	88.5139475
-39.026302	15.176228	91.375908	-15.375079	18.113279	92.535255	40.395226	5.399157	96.845535	38.494892	37.285355	95.727158	39.445059	21.342256	96.2863465	-70.195217	14.884302	88.7841635
-39.229816	16.409634	91.569992	-15.39011	18.118008	92.704399	40.362762	5.468305	96.819618	38.444897	37.349983	95.803238	39.4038295	21.409144	96.311428	-70.1840495	14.826872	89.09737
-39.400837	17.692059	91.810081	-15.408507	18.106092	92.864471	40.314125	5.536776	96.798584	38.403435	37.440647	95.870934	39.35878	21.4887115	96.334759	-70.175794	14.7234725	89.394183
-39.556545	18.979206	92.062012	-15.434056	18.076733	93.035179	40.281765	5.579998	96.746658	38.333878	37.55114	95.95591	39.3078215	21.565569	96.351284	-70.1759335	14.587897	89.719074
-39.680115	20.200916	92.322746	-15.455922	18.064417	93.217087	40.246239	5.631094	96.686516	38.302063	37.566334	95.976799	39.274151	21.598714	96.3316575	-70.185995	14.53012	90.1025165
-39.724808	22.095997	92.792305	-15.490932	18.025568	93.502312	40.193794	5.706335	96.59771	38.177181	37.641857	96.041687	39.1854875	21.674096	96.3196985	-70.1673515	14.37704	90.6849255
-39.779179	23.312231	93.146263	-15.522523	17.979294	93.69944	40.145805	5.748926	96.571533	38.096458	37.659515	96.099373	39.1211315	21.7042205	96.335453	-70.1661775	14.2543675	91.063427
-39.760868	24.524637	93.420097	-15.569149	17.939905	93.903458	40.104309	5.773655	96.571381	38.004536	37.719597	96.216049	39.0544225	21.746626	96.393715	-70.1927205	14.133184	91.413201
-39.652458	25.715403	93.751289	-15.626539	17.890505	94.118965	40.058743	5.784446	96.612808	37.955582	37.682693	96.314659	39.0071625	21.7335695	96.4637335	-70.2602405	14.0474405	91.7741965
-39.572845	26.940331	94.076042	-15.688589	17.850969	94.351509	39.990669	5.775465	96.714714	37.905804	37.642624	96.481064	38.9482365	21.7090445	96.597889	-70.3254145	13.9928935	92.105129
-39.405483	28.117603	94.411507	-15.7917	17.798086	94.600876	39.937847	5.752277	96.854279	37.86235	37.593987	96.690796	38.9000985	21.673132	96.7725375	-70.4834985	13.92304	92.4292145
-39.175781	29.23653	94.738052	-15.879363	17.753925	94.869873	39.890194	5.705364	97.03373	37.812923	37.535805	96.930573	38.8515585	21.6205845	96.9821515	-70.6102845	13.8872655	92.7575945
-38.783756	30.941074	95.268784	-16.031887	17.69853	95.314751	39.821682	5.632459	97.448769	37.722755	37.410145	97.406395	38.7722185	21.521302	97.427582	-70.8359925	13.875758	93.20192
-38.436031	32.022949	95.571693	-16.163631	17.671204	95.60952	39.79245	5.602769	97.759674	37.704803	37.364975	97.705063	38.7486265	21.483872	97.7323685	-71.0758885	13.858536	93.4866715
-38.082752	33.058514	95.887779	-16.260355	17.644619	95.888046	39.760647	5.569685	98.050446	37.729885	37.348019	97.964188	38.745266	21.458852	98.007317	-71.265976	13.830386	93.768775
-37.616413	34.083549	96.154739	-16.362577	17.623762	96.145645	39.72657	5.536735	98.308975	37.739002	37.326752	98.209946	38.732786	21.4317435	98.2594605	-71.45794	13.8157805	94.0318295
-37.148876	35.059937	96.445999	-16.421627	17.633087	96.383438	39.678722	5.510143	98.530487	37.714977	37.303097	98.441208	38.6968495	21.40662	98.4858475	-71.5401035	13.859554	94.2810285
-36.582741	35.999111	96.656403	-16.456654	17.632038	96.573166	39.652946	5.477599	98.697815	37.687191	37.280716	98.648094	38.6700685	21.3791575	98.6729545	-71.5833765	13.8849185	94.4733775
-36.025169	36.888359	96.8741	-16.51984	17.614279	96.712936	39.646358	5.447134	98.844429	37.667149	37.256107	98.819084	38.6567535	21.3516205	98.8317565	-71.6964335	13.8769375	94.5941155
-35.068546	38.188557	97.115013	-16.587181	17.584715	96.912468	39.627571	5.409384	99.049217	37.652668	37.214355	99.114426	38.6401195	21.3118695	99.0818215	-71.8144815	13.8575605	94.7431145
-34.353912	39.033665	97.278557	-16.618738	17.575151	96.996422	39.61364	5.344468	99.221428	37.655197	37.19582	99.370193	38.6344185	21.270144	99.2958105	-71.8718945	13.880158	94.6970335
-33.63208	39.754059	97.46376	-16.67215	17.564062	97.113327	39.630177	5.281559	99.428528	37.67939	37.183285	99.626602	38.6547835	21.232422	99.527565	-71.9990835	13.895702	94.699089
-32.871185	40.502399	97.648521	-16.745033	17.5243	97.218117	39.673405	5.213439	99.667213	37.713001	37.215481	99.934212	38.693203	21.21446	99.8007125	-72.183269	13.83414	94.6355215
-32.0676	41.161087	97.805031	-16.751558	17.518122	97.339272	39.724667	5.128196	99.909798	37.812969	37.175518	100.197426	38.768818	21.151857	100.053612	-72.271934	13.884387	94.624932
-31.171167	41.841557	97.942307	-16.772968	17.51099	97.481277	39.759022	5.078882	100.136185	37.920795	37.191574	100.484215	38.8399085	21.135228	100.3102	-72.3858445	13.886752	94.652354
-30.359018	42.34816	98.163185	-16.759834	17.506212	97.592232	39.811756	5.032887	100.327026	38.021622	37.176651	100.755135	38.916689	21.104769	100.5410805	-72.436357	13.907655	94.6433835
-29.063934	43.107639	98.460686	-16.715124	17.534241	97.750565	39.912045	4.965863	100.570824	38.103931	37.136669	101.177933	39.007988	21.051266	100.8743785	-72.438236	14.017216	94.6267515
-28.056204	43.564163	98.60524	-16.682913	17.558577	97.861572	40.012203	4.935422	100.722275	38.15974	37.112938	101.417671	39.0859715	21.02418	101.069973	-72.4517975	14.092974	94.653171
-27.100044	43.941528	98.792007	-16.634352	17.585192	97.961731	40.108795	4.907967	100.887314	38.232105	37.088051	101.630058	39.17045	20.998009	101.258686	-72.439154	14.172375	94.664776
-26.162285	44.23555	98.969742	-16.586943	17.585432	98.082352	40.193714	4.879658	101.044014	38.30983	37.048908	101.819252	39.251772	20.964283	101.431633	-72.425658	14.206581	94.733071
-25.263304	44.4697	99.147797	-16.547207	17.586725	98.19635	40.272469	4.84696	101.19606	38.382027	37.002567	101.968994	39.327248	20.9247635	101.582527	-72.421662	14.2486865	94.810173
-24.248375	44.64399	99.187599	-16.514456	17.600988	98.27742	40.350899	4.842877	101.339325	38.449009	36.984215	102.097466	39.399954	20.913546	101.7183955	-72.428866	14.28843	94.8364445
-23.17457	44.727646	99.182617	-16.469067	17.616529	98.350891	40.426899	4.860641	101.451744	38.533348	36.900024	102.162239	39.4801235	20.8803325	101.8069915	-72.4182575	14.3527255	94.8947905
-21.780766	44.786877	99.137177	-16.420071	17.606762	98.478584	40.49548	4.880342	101.637817	38.662052	36.799999	102.175262	39.578766	20.8401705	101.9065395	-72.418908	14.3733535	95.0506285
-20.804636	44.703671	99.083359	-16.372427	17.578724	98.54332	40.531887	4.891876	101.754211	38.731663	36.727612	102.119133	39.631775	20.809744	101.936672	-72.376629	14.347704	95.149968
-19.769835	44.600124	98.97924	-16.30364	17.56654	98.6231	40.552174	4.86974	101.872612	38.776676	36.642933	102.043571	39.664425	20.7563365	101.9580915	-72.271705	14.3767435	95.2881085
-18.770773	44.461784	98.883148	-16.26284	17.560055	98.717949	40.544155	4.923295	102.029419	38.827385	36.55138	101.952049	39.68577	20.7373375	101.990734	-72.21145	14.3827725	95.445164
-17.810328	44.263523	98.800591	-16.230793	17.536112	98.84388	40.59129	4.846813	102.153221	38.885502	36.433838	101.862991	39.738396	20.6403255	102.008106	-72.199982	14.4318985	95.679654
-16.885862	44.043968	98.731056	-16.182102	17.47043	98.961235	40.627522	4.721942	102.278267	38.947208	36.276951	101.815727	39.787365	20.4994465	102.046997	-72.151569	14.4414135	95.875473
-15.885409	43.71685	98.727272	-16.115839	17.409595	99.077705	40.638496	4.5705	102.431725	39.019592	36.087227	101.836357	39.829044	20.3288635	102.134041	-72.060722	14.4903265	96.021369
-14.341789	43.174507	98.752411	-16.04467	17.269041	99.230324	40.704212	4.290161	102.639648	39.106445	35.867172	101.98307	39.9053285	20.0786665	102.311359	-71.9946685	14.4594155	96.149289
-13.39168	42.826004	98.856171	-16.004505	17.176952	99.299934	40.747463	4.112846	102.791023	39.173923	35.64949	102.092552	39.960693	19.881168	102.4417875	-71.969703	14.472736	96.1580805
-12.459738	42.419151	98.883842	-15.973753	17.090473	99.36895	40.807629	3.921545	102.909622	39.241749	35.531513	102.226089	40.024689	19.726529	102.5678555	-71.972195	14.454417	96.1700445
-11.529613	41.995312	98.991867	-15.937112	16.981272	99.395485	40.838249	3.801545	103.031837	39.303295	35.453285	102.344849	40.070772	19.627415	102.688343	-71.944996	14.335129	96.102627
-10.540126	41.550991	99.006561	-15.928004	16.942518	99.407455	40.868767	3.730066	103.116943	39.342468	35.41721	102.451797	40.1056175	19.573638	102.78437	-71.9616255	14.311398	96.03054
-9.664657	41.107956	99.049309	-15.905441	16.92927	99.423546	40.934032	3.694179	103.206589	39.364796	35.392113	102.514137	40.149414	19.543146	102.860363	-71.960296	14.315394	95.986729
-8.745856	40.642403	99.040863	-15.883306	16.930922	99.446381	41.000622	3.680174	103.286491	39.344582	35.408947	102.592148	40.172602	19.5445605	102.9393195	-71.939214	14.3172835	95.9534425
-7.412395	39.90527	99.115822	-15.83471	17.011383	99.546494	41.135651	3.698344	103.438042	39.338078	35.461132	102.681816	40.2368645	19.579738	103.059929	-71.9062845	14.443028	96.033059
-6.541003	39.382156	99.187119	-15.812983	17.062464	99.611298	41.231068	3.73949	103.566383	39.407333	35.484951	102.682915	40.3192005	19.6122205	103.124649	-71.9451665	14.5127075	96.097947
-5.738873	38.892643	99.23555	-15.789026	17.134535	99.701157	41.360237	3.789165	103.674988	39.434086	35.537415	102.725113	40.3971615	19.66329	103.2000505	-71.9752135	14.60578	96.2022635
-4.901828	38.359547	99.27887	-15.745539	17.218229	99.780624	41.489731	3.806578	103.785049	39.446201	35.590916	102.750931	40.467966	19.698747	103.26799	-71.959044	14.737711	96.293258
-4.090248	37.818062	99.303185	-15.696773	17.278034	99.843155	41.551384	3.851961	103.879074	39.485565	35.61282	102.739731	40.5184745	19.7323905	103.3094025	-71.9120205	14.8236775	96.3769075
-3.261299	37.255604	99.305489	-15.628818	17.346289	99.877083	41.611382	3.909327	103.964958	39.511738	35.582153	102.699661	40.56156	19.74574	103.3323095	-71.819196	14.946838	96.4218565
-2.512111	36.636307	99.312401	-15.582557	17.395481	99.899483	41.671856	3.940875	104.055115	39.519547	35.59515	102.703819	40.5957015	19.7680125	103.379467	-71.7608155	15.0229495	96.419499
-1.392359	35.797523	99.347595	-15.527322	17.462305	99.916191	41.743122	3.991947	104.205444	39.506405	35.603882	102.790108	40.6247635	19.7979145	103.497776	-71.6794075	15.1266955	96.334606
-0.640074	35.162716	99.331413	-15.507597	17.504404	99.927231	41.763531	3.994291	104.314018	39.502438	35.620014	102.868233	40.6329845	19.8071525	103.5911255	-71.6481785	15.2016555	96.2633365
0.070215	34.581596	99.406578	-15.513084	17.511799	99.91217	41.761436	3.988291	104.402245	39.501907	35.633068	102.999031	40.6316715	19.8106795	103.700638	-71.6578395	15.2129185	96.123702
0.740904	33.912884	99.436043	-15.54394	17.515205	99.877945	41.716595	3.960414	104.473183	39.519802	35.631531	103.154549	40.6181985	19.7959725	103.813866	-71.7060785	15.2344375	95.942024
1.382935	33.271923	99.539009	-15.582712	17.526249	99.843033	41.665562	3.937397	104.557587	39.54776	35.645752	103.342392	40.606661	19.7915745	103.9499895	-71.772085	15.2609235	95.7360765
1.963286	32.675037	99.636726	-15.622759	17.548729	99.843376	41.592033	3.937958	104.66819	39.537189	35.761044	103.591431	40.564611	19.849501	104.1298105	-71.810129	15.247957	95.5569415
2.552052	32.007427	99.770615	-15.66271	17.586042	99.843483	41.520683	3.957419	104.78492	39.545826	35.672577	103.76313	40.5332545	19.814998	104.274025	-71.8586745	15.357086	95.412941
3.335385	31.010759	99.923607	-15.743467	17.699915	99.849907	41.375557	4.001887	104.933098	39.446297	35.76342	104.055702	40.410927	19.8826535	104.4944	-71.897861	15.5171765	95.205414
3.80319	30.337339	100.004753	-15.827883	17.805676	99.850105	41.297234	4.062107	104.997826	39.386921	35.800682	104.154991	40.3420775	19.9313945	104.5764085	-71.9978435	15.6799575	95.1238015
4.238157	29.699081	100.028481	-15.912029	17.939016	99.837822	41.241318	4.130976	105.028465	39.288372	35.868011	104.194817	40.264845	19.9994935	104.611641	-72.088903	15.8785385	95.064003
4.626316	29.032785	100.016747	-16.00086	18.095257	99.815468	41.192806	4.225318	105.03228	39.162807	35.933765	104.233894	40.1778065	20.0795415	104.633087	-72.1795265	16.1109725	94.997849
4.993036	28.325802	100.002579	-16.098404	18.212461	99.783447	41.136932	4.303347	105.034492	39.068871	36.059837	104.218803	40.1029015	20.181592	104.6266475	-72.2997095	16.24333	94.9402465
5.308448	27.597383	99.990692	-16.172125	18.353323	99.744141	41.087967	4.375442	105.03347	39.001785	36.176228	104.192116	40.044876	20.275835	104.612793	-72.389126	16.430811	94.875489
5.59015	26.881344	99.95005	-16.270193	18.450628	99.694267	41.041889	4.4566	105.044235	38.92786	36.266792	104.165283	39.9848745	20.361696	104.604759	-72.5252605	16.53956	94.783775
5.923525	25.755825	99.864014	-16.364819	18.56926	99.591743	40.962589	4.574062	105.072929	38.830887	36.376961	104.128479	39.896738	20.4755115	104.600704	-72.626376	16.6630085	94.582782
6.116247	24.994261	99.809334	-16.419254	18.653494	99.551277	40.914841	4.721775	105.053246	38.776142	36.451294	104.078163	39.8454915	20.5865345	104.5657045	-72.6839995	16.7204535	94.5368495
6.276538	24.191246	99.761879	-16.419548	18.704302	99.501495	40.89238	4.948524	105.026077	38.768597	36.525333	104.008339	39.8304885	20.7369285	104.517208	-72.6695845	16.6716755	94.485782
6.385188	23.432758	99.709061	-16.422926	18.793137	99.463425	40.903404	5.144881	104.989532	38.7276	36.605804	103.912209	39.815502	20.8753425	104.4508705	-72.661354	16.7109315	94.4759795
6.493997	22.719028	99.649742	-16.400103	18.912161	99.430138	40.960342	5.326427	104.945335	38.580929	36.689228	103.81588	39.7706355	21.0078275	104.3806075	-72.5708415	16.8164945	94.4796685
6.526382	21.989592	99.550797	-16.400116	19.037476	99.383408	41.025589	5.543185	104.905281	38.381134	36.769955	103.630318	39.7033615	21.15657	104.2677995	-72.5035935	16.918382	94.4990165
6.503242	21.288923	99.462799	-16.402138	19.184103	99.307121	41.07074	5.748087	104.861511	38.206711	36.899536	103.43689	39.6387255	21.3238115	104.1492005	-72.4430015	17.0443945	94.4650415
6.404941	20.159569	99.366417	-16.46166	19.348778	99.251167	41.087662	5.979164	104.792229	38.096809	37.143963	103.243614	39.5922355	21.5615635	104.0179215	-72.5155555	17.1359925	94.4844125
6.295001	19.447287	99.343811	-16.49848	19.452991	99.253304	41.086781	6.030213	104.777634	38.110966	37.265202	103.196419	39.5988735	21.6477075	103.9870265	-72.5958335	17.2582745	94.5195815
6.127523	18.748878	99.355965	-16.530909	19.488386	99.288536	41.088673	6.007493	104.768524	38.128677	37.35043	103.223267	39.608675	21.6789615	103.9958955	-72.670493	17.2978105	94.5811765
5.911757	18.046738	99.362823	-16.543457	19.513763	99.322006	41.088779	5.935064	104.756508	38.141403	37.319515	103.255013	39.615091	21.6272895	104.0057605	-72.702005	17.4002365	94.6382515
5.693232	17.331705	99.371246	-16.559477	19.531593	99.345261	41.067322	5.849747	104.742668	38.15918	37.266052	103.267372	39.613251	21.5578995	104.00502	-72.732205	17.5052865	94.685502
5.395224	16.639387	99.365135	-16.56933	19.544497	99.358795	41.026161	5.806989	104.710648	38.202557	37.242432	103.233063	39.614359	21.5247105	103.9718555	-72.753019	17.5642835	94.7457345
5.032119	16.022331	99.3209	-16.582335	19.565329	99.354973	40.970768	5.776032	104.663864	38.249889	37.246529	103.184082	39.6103285	21.5112805	103.923973	-72.7749985	17.6193775	94.785973
4.535585	15.056636	99.216972	-16.595606	19.588743	99.323685	40.93092	5.779172	104.571152	38.320045	37.287098	103.10688	39.6254825	21.533135	103.839016	-72.8166945	17.644351	94.808354
4.135398	14.483033	99.131432	-16.60519	19.621698	99.297104	40.899113	5.771694	104.508652	38.349045	37.304451	103.055656	39.624079	21.5380725	103.782154	-72.834459	17.7053235	94.812054
3.693949	13.908766	99.078079	-16.60803	19.647514	99.259674	40.858982	5.751167	104.446175	38.350578	37.340881	103.019676	39.60478	21.546024	103.7329255	-72.82084	17.749004	94.7864225
3.24062	13.289022	98.992195	-16.605625	19.660252	99.241104	40.832397	5.756615	104.395889	38.33688	37.370594	103.0121	39.5846385	21.5636045	103.7039945	-72.7958885	17.7568995	94.7782135
2.702813	12.805759	98.961777	-16.628157	19.690035	99.242607	40.813965	5.766325	104.347404	38.319431	37.410095	103.027519	39.566698	21.58821	103.6874615	-72.823012	17.79186	94.7977525
2.169621	12.290642	98.951653	-16.637627	19.739645	99.264351	40.769138	5.770953	104.323898	38.282265	37.458126	103.074608	39.5257015	21.6145395	103.699253	-72.8009555	17.8647505	94.829449
1.656155	11.758482	98.92247	-16.669498	19.783909	99.303032	40.707287	5.781767	104.34111	38.223549	37.503647	103.142044	39.465418	21.642707	103.741577	-72.804414	17.925111	94.864487
0.7623	11.051411	98.939827	-16.729107	19.890505	99.415184	40.621723	5.817941	104.391861	38.151482	37.549465	103.233673	39.3866025	21.683703	103.812767	-72.8448165	18.097307	95.017601
0.118348	10.607219	98.995552	-16.810083	19.971937	99.489922	40.562012	5.821582	104.454826	38.09399	37.596489	103.330696	39.328001	21.7090355	103.892761	-72.948167	18.2348385	95.087083
-0.546329	10.186337	99.024422	-16.861609	20.059971	99.554375	40.494778	5.818047	104.494301	38.035984	37.625332	103.411209	39.265381	21.7216895	103.952755	-72.988599	18.3982525	95.155995
-1.254469	9.817532	99.040253	-16.956442	20.123428	99.612335	40.42535	5.811764	104.510025	37.997837	37.633209	103.473976	39.2115935	21.7224865	103.9920005	-73.1244775	18.5243695	95.2326695
-1.910764	9.362793	99.003769	-17.014671	20.1742	99.641769	40.354565	5.793566	104.482887	37.951244	37.625103	103.535881	39.1529045	21.7093345	104.009384	-73.1822465	18.6390655	95.274154
-2.61793	8.961289	98.948593	-17.106806	20.212702	99.639931	40.284557	5.75553	104.445518	37.912159	37.603985	103.575661	39.098358	21.6797575	104.0105895	-73.31197	18.7456465	95.2692725
-3.32618	8.54953	98.898758	-17.155317	20.225063	99.636673	40.207249	5.722799	104.41346	37.876698	37.563766	103.609932	39.0419735	21.6432825	104.011696	-73.3526075	18.8068435	95.26165
-4.454228	8.024795	98.820396	-17.19628	20.231339	99.641098	40.131138	5.661638	104.379295	37.826557	37.486683	103.731796	38.9788475	21.5741605	104.0555455	-73.3714075	18.8885175	95.2266505
-5.214768	7.654216	98.782333	-17.205385	20.209158	99.645432	40.073517	5.557486	104.349327	37.84116	37.405712	103.808556	38.9573385	21.481599	104.0789415	-73.3681085	18.936717	95.2119225
-5.959142	7.277884	98.698517	-17.241446	20.156406	99.621742	40.001434	5.375747	104.283127	37.887573	37.305847	103.854576	38.9445035	21.340797	104.0688515	-73.4273955	18.972015	95.1746325
-6.686408	6.860708	98.506073	-17.274969	20.097452	99.571289	39.945938	5.116811	104.131935	37.931656	37.157955	103.854195	38.938797	21.137383	103.993065	-73.488735	19.057521	95.149513
-7.49392	6.452217	98.289627	-17.258638	19.989456	99.48391	39.847916	4.882221	103.905449	37.972469	36.960766	103.803764	38.9101925	20.9214935	103.8546065	-73.4274685	19.0574185	95.1132135
-8.30226	6.07171	98.102386	-17.287731	19.894215	99.381599	39.711102	4.648443	103.677261	37.9911	36.746387	103.733528	38.851101	20.697415	103.7053945	-73.426563	19.091015	95.0578035
-9.090961	5.695474	97.89756	-17.299273	19.804737	99.256783	39.601391	4.449377	103.438034	38.006859	36.558006	103.618469	38.804125	20.5036915	103.5282515	-73.402671	19.1057825	94.9853145
-10.279538	5.14452	97.618675	-17.309713	19.688314	99.089935	39.455612	4.207969	103.12117	38.003571	36.223907	103.408241	38.7295915	20.215938	103.2647055	-73.3490175	19.16069	94.9151645
-11.034651	4.698043	97.46283	-17.328087	19.642422	98.987831	39.382706	4.109575	102.976883	37.995991	36.093964	103.290154	38.6893485	20.1017695	103.1335185	-73.3455225	19.1830745	94.8421435
-11.841932	4.282462	97.323425	-17.347988	19.595547	98.88604	39.33036	3.985981	102.86145	37.972729	36.009983	103.1754	38.6515445	19.997982	103.018425	-73.3475205	19.193112	94.753655
-12.682293	3.831197	97.246742	-17.365112	19.563587	98.813972	39.295921	3.891019	102.746284	37.966599	36.017021	103.026985	38.63126	19.95402	102.8866345	-73.361484	19.173154	94.7413095
-13.543675	3.424424	97.162086	-17.365641	19.544899	98.736313	39.24305	3.786245	102.669823	37.916206	35.90012	102.879822	38.579628	19.8431825	102.7748225	-73.31091	19.2466155	94.6978035
-14.347835	2.978508	97.09996	-17.370214	19.50799	98.68367	39.171253	3.709911	102.634323	37.862198	35.79908	102.785896	38.5167255	19.7544955	102.7101095	-73.2571535	19.2614845	94.6572305
-15.16515	2.515497	97.055527	-17.42161	19.455137	98.641472	39.125912	3.627998	102.632179	37.816544	35.683529	102.694534	38.471228	19.6557635	102.6633565	-73.314448	19.2545105	94.6195875
-16.405415	1.796774	97.037529	-17.473286	19.38558	98.630142	39.102997	3.500618	102.681206	37.767929	35.570107	102.558578	38.435463	19.5353625	102.619892	-73.382035	19.2357975	94.640392
-17.229933	1.293667	97.063263	-17.504204	19.341772	98.631027	39.107189	3.456856	102.739906	37.716499	35.517361	102.463303	38.411844	19.4871085	102.6016045	-73.420252	19.1964355	94.6604495
-18.045565	0.844772	97.106369	-17.526249	19.319431	98.62204	39.119553	3.413388	102.819427	37.662148	35.517876	102.340279	38.3908505	19.465632	102.579853	-73.4433485	19.17323	94.664227
-18.845787	0.383626	97.128235	-17.53813	19.303804	98.604996	39.158394	3.40081	102.876709	37.58427	35.538956	102.216248	38.371332	19.469883	102.5464785	-73.447592	19.137725	94.6635135
-19.702854	-0.060812	97.151733	-17.537323	19.276876	98.569099	39.189152	3.40338	102.946129	37.494171	35.530518	102.120842	38.3416615	19.466949	102.5334855	-73.4163075	19.086803	94.6047125
-20.609577	-0.49874	97.181679	-17.534353	19.261141	98.534531	39.220871	3.394587	102.996872	37.438332	35.537895	102.015182	38.3296015	19.466241	102.506027	-73.3983075	19.056041	94.563035
-21.432373	-0.957557	97.200821	-17.541086	19.213394	98.515091	39.254444	3.359887	103.056671	37.388493	35.516502	101.939667	38.3214685	19.4381945	102.498169	-73.4036405	18.9885935	94.532013
-22.67569	-1.541244	97.271118	-17.503738	19.126625	98.496559	39.279251	3.302274	103.117958	37.374683	35.479469	101.821053	38.326967	19.3908715	102.4695055	-73.334443	18.8623785	94.5236125
-23.552332	-1.899447	97.283981	-17.466393	19.083504	98.459557	39.304916	3.254782	103.123787	37.368877	35.37817	101.716927	38.3368965	19.316476	102.420357	-73.2696825	18.850532	94.498757
-24.481186	-2.272659	97.343788	-17.4494	19.028946	98.417152	39.311615	3.192623	103.096603	37.361576	35.358978	101.575241	38.3365955	19.2758005	102.335922	-73.2353955	18.7820915	94.498382
-25.339586	-2.581718	97.35952	-17.43256	18.984657	98.375435	39.294384	3.13511	103.051201	37.346725	35.295563	101.407776	38.3205545	19.2153365	102.2294885	-73.1856745	18.7539775	94.5213815
-26.16963	-2.850928	97.397652	-17.414337	18.94462	98.318375	39.263046	3.101416	103.010521	37.35004	35.233307	101.219406	38.306543	19.1673615	102.1149635	-73.135217	18.7218785	94.5217865
-26.987478	-3.086086	97.416061	-17.383108	18.890835	98.258949	39.253647	3.071269	102.93232	37.358509	35.196037	101.021317	38.306078	19.133653	101.9768185	-73.072294	18.648017	94.5410795
-27.875732	-3.297098	97.4552	-17.354912	18.862747	98.182312	39.23777	3.039956	102.862122	37.377411	35.178188	100.810791	38.3075905	19.109072	101.8364565	-73.0174145	18.616422	94.5281675
-29.11191	-3.53068	97.552246	-17.298443	18.820183	98.102394	39.233448	3.007898	102.721611	37.406002	35.180168	100.486229	38.319725	19.094033	101.60392	-72.916611	18.546333	94.600868
-29.907858	-3.621813	97.622185	-17.241638	18.783075	98.062347	39.242416	2.995812	102.60434	37.406998	35.166718	100.274979	38.324707	19.081265	101.4396595	-72.807983	18.484885	94.6850345
-30.693853	-3.627296	97.720932	-17.182938	18.758871	98.029984	39.277584	2.98796	102.490547	37.407757	35.153957	100.058975	38.3426705	19.0709585	101.274761	-72.7085465	18.4467835	94.785207
-31.40786	-3.647282	97.768341	-17.109016	18.719982	97.989464	39.317272	2.982682	102.380432	37.414764	35.133774	99.84668	38.366018	19.058228	101.113556	-72.58405	18.381736	94.865372
-32.192913	-3.584867	97.842422	-17.041134	18.675957	97.946434	39.335323	2.966691	102.295288	37.41618	35.114594	99.665298	38.3757515	19.0406425	100.980293	-72.4580195	18.3112715	94.912575
-32.936874	-3.473531	97.925575	-17.007763	18.641594	97.937279	39.353935	2.947265	102.22036	37.428711	35.1007	99.525223	38.391323	19.0239825	100.8727915	-72.406849	18.2592055	95.0017665
-33.621967	-3.330927	98.015259	-16.974834	18.562658	97.956673	39.379059	2.923767	102.171005	37.450161	35.068947	99.431091	38.41461	18.996357	100.801048	-72.364278	18.128959	95.112298
-34.629635	-2.971501	98.139763	-16.971645	18.459623	98.040733	39.409046	2.839927	102.095093	37.493736	35.004322	99.376205	38.451391	18.9221245	100.735649	-72.394681	17.9971215	95.345817
-35.243542	-2.659187	98.201103	-16.941967	18.363461	98.09214	39.408134	2.769894	102.073921	37.50478	34.980576	99.439774	38.456457	18.875235	100.7568475	-72.340391	17.851687	95.4274325
-35.861622	-2.29791	98.246719	-16.972294	18.252583	98.166893	39.38644	2.689921	102.048538	37.545582	34.868015	99.468216	38.466011	18.778968	100.758377	-72.410599	17.726198	95.575409
-36.424809	-1.898614	98.305717	-17.003658	18.149134	98.229317	39.344318	2.615144	102.021431	37.579762	34.801517	99.526398	38.46204	18.7083305	100.7739145	-72.469356	17.5899375	95.6847195
-37.016682	-1.452761	98.330254	-17.037851	18.046862	98.262497	39.288948	2.497291	101.96167	37.630672	34.740261	99.544128	38.45981	18.618776	100.752899	-72.535512	17.474948	95.772095
-37.468426	-0.945886	98.316849	-17.06695	17.974598	98.266129	39.226158	2.394686	101.8489	37.640533	34.671059	99.543968	38.4333455	18.5328725	100.696434	-72.5672455	17.4163235	95.835824
-37.888348	-0.411198	98.286606	-17.079563	17.9037	98.239113	39.163052	2.26534	101.700302	37.64566	34.585526	99.492699	38.404356	18.425433	100.5965005	-72.563482	17.381967	95.8817255
-38.464497	0.469326	98.159065	-17.117968	17.801184	98.195656	39.04134	2.13414	101.495491	37.65522	34.479099	99.437889	38.34828	18.3066195	100.46669	-72.584216	17.2957485	95.924622
-38.75576	1.162289	98.082741	-17.146286	17.767065	98.181244	38.973373	2.071172	101.383507	37.674911	34.433548	99.435822	38.324142	18.25236	100.4096645	-72.616714	17.28177	95.9528235
-39.105949	1.841864	98.069725	-17.170935	17.736891	98.181602	38.909237	2.015165	101.319656	37.700062	34.397091	99.45932	38.3046495	18.206128	100.389488	-72.6465195	17.267654	95.973716
-39.360134	2.516506	98.032616	-17.192038	17.702969	98.190292	38.864128	1.985837	101.293007	37.733257	34.352371	99.521187	38.2986925	18.169104	100.407097	-72.6827685	17.236834	95.973487
-39.485149	3.255646	98.014099	-17.210274	17.68582	98.21965	38.825176	1.963745	101.318527	37.759834	34.322639	99.617104	38.292505	18.143192	100.4678155	-72.713053	17.228448	95.9714845
-39.578529	3.97082	98.02169	-17.214853	17.657852	98.288239	38.800957	1.916983	101.403107	37.76305	34.328861	99.777161	38.2820035	18.122922	100.590134	-72.7117095	17.192782	95.986344
-39.603275	4.790155	98.040901	-17.23588	17.625927	98.370506	38.809025	1.862883	101.501205	37.820332	34.254517	99.909195	38.3146785	18.0587	100.7052	-72.7864385	17.193154	96.035812
-39.648766	5.985747	98.135086	-17.257488	17.567539	98.503838	38.851067	1.760468	101.650467	37.87038	34.203342	100.16037	38.3607235	17.981905	100.9054185	-72.8756995	17.153173	96.1022575
-39.604092	6.757471	98.128677	-17.251221	17.497702	98.575119	38.86327	1.692081	101.757065	37.910221	34.139576	100.343277	38.3867455	17.9158285	101.050171	-72.8891875	17.0795755	96.100067
-39.459766	7.558841	98.117775	-17.259584	17.427652	98.640686	38.871799	1.578796	101.8507	37.969917	34.049595	100.51619	38.420858	17.8141955	101.183445	-72.940026	17.0411085	96.097927
-39.248398	8.368054	98.101868	-17.251902	17.341545	98.683472	38.881462	1.482298	101.950409	38.026802	33.967667	100.689171	38.454132	17.7249825	101.31979	-72.957936	16.9581075	96.047154
-39.085426	9.193039	98.10585	-17.214817	17.262602	98.749229	38.893192	1.383473	102.057922	38.059765	33.903896	100.886978	38.4764785	17.6436845	101.47245	-72.9061125	16.8815195	96.026008
-38.827972	10.001533	98.15519	-17.221886	17.18066	98.823997	38.920712	1.282453	102.17012	38.129375	33.75774	101.029587	38.5250435	17.5200965	101.5998535	-72.9688155	16.8412235	96.0481405
-38.541935	10.801739	98.208389	-17.178856	17.082561	98.912033	38.964092	1.158154	102.284775	38.152348	33.629494	101.179947	38.55822	17.393824	101.732361	-72.915932	16.771298	96.091705
-37.989517	11.992826	98.243858	-17.171427	16.976633	99.027618	39.054722	0.97093	102.488777	38.160221	33.488476	101.445236	38.6074715	17.229703	101.9670065	-72.9503255	16.723563	96.0882295
-37.62196	12.785504	98.294182	-17.160391	16.866806	99.093971	39.12756	0.83194	102.640785	38.176075	33.375515	101.620735	38.6518175	17.1037275	102.13076	-72.9725995	16.6298845	96.057182
-37.226364	13.546462	98.341499	-17.176033	16.782928	99.157463	39.184319	0.694111	102.787224	38.177776	33.271389	101.807381	38.6810475	16.98275	102.2973025	-73.0331135	16.583106	96.0176235
-36.768196	14.301305	98.361229	-17.17914	16.696718	99.236877	39.225353	0.571465	102.970673	38.153778	33.126606	102.036987	38.6895655	16.8490355	102.50383	-73.0478455	16.5444005	95.969924
-36.276802	15.020641	98.389618	-17.187862	16.567062	99.315018	39.274181	0.427708	103.16156	38.167404	32.983829	102.279961	38.7207925	16.7057685	102.7207605	-73.0965165	16.4283555	95.9092755
-35.757576	15.756014	98.423264	-17.218567	16.44101	99.412758	39.348713	0.271794	103.362526	38.203297	32.895267	102.537834	38.776005	16.5835305	102.95018	-73.213139	16.2984895	95.875336
-35.248322	16.433985	98.499397	-17.236584	16.314747	99.497528	39.430393	0.111985	103.535751	38.247028	32.77169	102.773651	38.8387105	16.4418375	103.154701	-73.3118785	16.1876565	95.840355
-34.403736	17.455725	98.569588	-17.246086	16.097918	99.595512	39.545547	-0.132561	103.717186	38.319778	32.582699	103.09185	38.9326625	16.225069	103.404518	-73.4248345	15.970767	95.786506
-33.779472	18.10964	98.595482	-17.238451	15.958508	99.639023	39.605549	-0.331868	103.806602	38.354546	32.429253	103.275337	38.9800475	16.0486925	103.5409695	-73.4569495	15.8683235	95.7370765
-33.207752	18.741533	98.627312	-17.206024	15.817693	99.661674	39.667004	-0.500818	103.889275	38.399334	32.26989	103.440323	39.033169	15.884536	103.664799	-73.445217	15.75085	95.658549
-32.574337	19.33992	98.669983	-17.216316	15.665118	99.698708	39.703995	-0.651153	104.013931	38.430222	32.105656	103.594292	39.0671085	15.7272515	103.8041115	-73.4997405	15.6029845	95.5933045
-31.946669	19.936634	98.715187	-17.189758	15.530722	99.734131	39.752186	-0.799786	104.138359	38.465961	31.967827	103.727028	39.1090735	15.5840205	103.9326935	-73.4885895	15.4774235	95.5355685
-31.275919	20.49087	98.762009	-17.179255	15.396637	99.781731	39.817657	-0.93607	104.284943	38.499622	31.82548	103.810188	39.1586395	15.444705	104.0475655	-73.5171495	15.348569	95.5158965
-30.615866	21.023973	98.80056	-17.177198	15.291938	99.832825	39.88287	-1.057862	104.449501	38.51556	31.727123	103.856369	39.199215	15.3346305	104.152935	-73.553611	15.2492455	95.512715
-29.595734	21.736349	98.836723	-17.158123	15.120835	99.899361	40.006073	-1.167081	104.70536	38.488678	31.608429	103.850761	39.2473755	15.220674	104.2780605	-73.5636215	15.020996	95.5206615
-28.946623	22.206186	98.840904	-17.175428	15.027846	99.916809	40.089218	-1.217626	104.863548	38.41534	31.563354	103.826561	39.252279	15.172864	104.3450545	-73.603135	14.882828	95.4885635
-28.266161	22.664135	98.824295	-17.172764	14.908227	99.933762	40.141827	-1.243838	105.026306	38.346001	31.485037	103.767166	39.243914	15.1205995	104.396736	-73.589442	14.6958545	95.470788
-27.575329	23.079569	98.797539	-17.194244	14.809845	99.94268	40.20454	-1.261479	105.173813	38.288101	31.433969	103.669914	39.2463205	15.086245	104.4218635	-73.6348085	14.533445	95.4634965
-26.938513	23.47168	98.731323	-17.193035	14.657237	99.930664	40.265961	-1.266932	105.291153	38.220554	31.384321	103.579414	39.2432575	15.0586945	104.4352835	-73.6293275	14.2557795	95.4260445
-26.210365	23.878893	98.686447	-17.202368	14.55835	99.918793	40.309402	-1.289298	105.440369	38.135796	31.318745	103.52565	39.222599	15.0147235	104.4830095	-73.627335	14.1019765	95.3545765
-25.505751	24.280752	98.645462	-17.182333	14.409367	99.933533	40.38866	-1.332942	105.570541	38.114845	31.26643	103.486061	39.2517525	14.966744	104.528301	-73.6164185	13.85199	95.338765
-24.430079	24.847431	98.652168	-17.183348	14.22499	99.946304	40.506874	-1.425902	105.720207	38.105133	31.155876	103.459633	39.3060035	14.864987	104.58992	-73.6726995	13.584993	95.302688
-23.785812	25.223593	98.621979	-17.161018	14.088705	99.951729	40.567829	-1.479531	105.823685	38.107784	31.071604	103.469505	39.3378065	14.7960365	104.646595	-73.6598425	13.3813735	95.256863
-23.056139	25.624725	98.599663	-17.101843	13.975361	99.952225	40.665688	-1.53856	105.833878	38.132458	31.018082	103.469597	39.399073	14.739761	104.6517375	-73.602759	13.210961	95.2527125
-22.324833	26.055723	98.55201	-17.058359	13.864413	99.936539	40.713253	-1.582619	105.849815	38.168644	30.966436	103.433434	39.4409485	14.6919085	104.6416245	-73.5576665	13.0369175	95.2314535
-21.608332	26.459929	98.550125	-16.983913	13.754805	99.913712	40.737206	-1.616304	105.893066	38.197105	30.881912	103.414467	39.4671555	14.632804	104.6537665	-73.4349815	12.876806	95.1736575
-20.846598	26.877865	98.554054	-16.909187	13.674442	99.922791	40.771267	-1.595881	105.903938	38.231159	30.820169	103.432037	39.501213	14.612144	104.6679875	-73.319587	12.73674	95.1775945
-20.142996	27.301369	98.544556	-16.858767	13.57094	99.920761	40.859264	-1.668891	105.872963	38.283337	30.784761	103.443924	39.5713005	14.557935	104.6584435	-73.2888345	12.583945	95.1830785
-19.014086	28.009909	98.585358	-16.776058	13.436673	99.920967	40.902321	-1.708409	105.899986	38.355507	30.741722	103.500153	39.628914	14.5166565	104.7000695	-73.18103	12.3566895	95.1418645
-18.303267	28.472679	98.624786	-16.749954	13.375385	99.931076	40.947388	-1.725697	105.896339	38.395237	30.746588	103.541252	39.6713125	14.5104455	104.7187955	-73.1712205	12.2403245	95.1433565
-17.587473	28.942204	98.694893	-16.733963	13.311116	99.944267	40.969894	-1.733955	105.889999	38.417114	30.778139	103.570091	39.693504	14.522092	104.730045	-73.16143	12.10014	95.158489
-16.869774	29.420181	98.739227	-16.736816	13.225792	99.961678	40.973412	-1.707287	105.887878	38.399361	30.79694	103.650261	39.6863865	14.5448265	104.7690695	-73.1600185	11.9067575	95.1542865
-16.17573	29.896307	98.830101	-16.776707	13.154747	99.988182	40.986843	-1.672638	105.881569	38.380222	30.82653	103.786255	39.6835325	14.576946	104.833912	-73.2369465	11.732548	95.142452
-15.465782	30.393358	98.964653	-16.808254	13.100965	100.00882	40.982609	-1.641381	105.880333	38.350288	30.873468	103.916168	39.6664485	14.6160435	104.8982505	-73.2829565	11.5858865	95.1193895
-14.781989	30.866518	99.140793	-16.85335	12.998576	100.047646	40.972057	-1.578174	105.870018	38.328003	30.909685	104.065414	39.65003	14.6657555	104.967716	-73.35673	11.3313965	95.127576
-13.726134	31.528028	99.412292	-16.894821	12.937738	100.110184	40.960876	-1.426786	105.836525	38.288639	31.023832	104.275177	39.6247575	14.798523	105.055851	-73.4143995	11.076953	95.164517
-13.046352	31.982121	99.604324	-16.924582	12.898287	100.181152	40.981995	-1.310364	105.819473	38.249378	31.153006	104.419258	39.6156865	14.921321	105.1193655	-73.4648505	10.875253	95.2429385
-12.346308	32.438049	99.813347	-16.937046	12.909672	100.235191	41.021114	-1.163551	105.775604	38.235752	31.302113	104.527046	39.628433	15.069281	105.151325	-73.502525	10.750063	95.319057
-11.701088	32.899239	100.019058	-16.925724	12.916754	100.301445	41.049809	-1.022116	105.715027	38.218296	31.457344	104.633011	39.6340525	15.217614	105.174019	-73.4855005	10.615894	95.428871
-10.976898	33.248241	100.239624	-16.879927	12.96077	100.367584	41.072552	-0.876679	105.654236	38.23476	31.601139	104.746185	39.653656	15.36223	105.2002105	-73.41351	10.55931	95.5349575
-10.284993	33.59882	100.455688	-16.838099	12.99032	100.461105	41.128407	-0.728468	105.569336	38.267475	31.740723	104.842964	39.697941	15.5061275	105.20615	-73.374139	10.4745125	95.71606
-9.584517	33.935207	100.614105	-16.749287	13.043168	100.525368	41.208885	-0.621142	105.429756	38.293457	31.833246	104.915619	39.751171	15.606052	105.1726875	-73.249745	10.480284	95.8780485
-8.501222	34.32848	100.88884	-16.630434	13.111642	100.597549	41.280296	-0.447454	105.225548	38.387047	31.936747	104.952858	39.8336715	15.7446465	105.089203	-73.0945395	10.4786375	96.105895
-7.812889	34.52626	101.021492	-16.523829	13.155397	100.615273	41.31842	-0.337239	105.083916	38.461105	31.956364	104.925499	39.8897625	15.8095625	105.0047075	-72.9374205	10.5012315	96.2258385
-7.135869	34.667122	101.140938	-16.419044	13.215648	100.643837	41.379185	-0.21518	104.880188	38.514702	31.952524	104.865791	39.9469435	15.868672	104.8729895	-72.7850315	10.562624	96.4146845
-6.467774	34.739395	101.230797	-16.334614	13.237539	100.648262	41.411224	-0.080135	104.702171	38.552685	31.958851	104.799667	39.9819545	15.939358	104.750919	-72.6511825	10.53572	96.545605
-5.795434	34.713055	101.276932	-16.231253	13.245013	100.639091	41.436432	0.024886	104.510033	38.57856	31.966385	104.701378	40.007496	15.9956355	104.6057055	-72.470002	10.4943905	96.6724765
-5.132838	34.657555	101.242279	-16.129164	13.270508	100.607941	41.452755	0.146181	104.339828	38.607922	31.965334	104.583824	40.0303385	16.0557575	104.461826	-72.2886665	10.4852585	96.754056
-4.416911	34.576191	101.192024	-16.058331	13.301388	100.518753	41.477821	0.27565	104.190063	38.633381	31.975597	104.478012	40.055601	16.1256235	104.3340375	-72.172263	10.4771525	96.7034685
-3.46163	34.247768	101.052345	-15.920091	13.342818	100.394882	41.519291	0.402777	104.034081	38.694988	32.029228	104.313087	40.1071395	16.2160025	104.173584	-71.9473215	10.4696335	96.61618
-2.862479	33.946045	100.932251	-15.834345	13.33824	100.339798	41.593678	0.469242	103.977608	38.754471	32.054478	104.225685	40.1740745	16.26186	104.1016465	-71.8427645	10.41462	96.5779495
-2.251592	33.642437	100.859894	-15.714537	13.384284	100.285088	41.680851	0.534772	103.965668	38.828747	32.088436	104.16716	40.254799	16.311604	104.066414	-71.683873	10.456964	96.503762
-1.655427	33.264225	100.786934	-15.642346	13.388809	100.263191	41.759106	0.588428	103.965233	38.885513	32.140942	104.135155	40.3223095	16.364685	104.050194	-71.6070015	10.412933	96.476188
-1.071779	32.783524	100.722015	-15.549872	13.404654	100.226654	41.844822	0.639379	103.966499	38.960732	32.169979	104.129044	40.402777	16.404679	104.0477715	-71.502521	10.404629	96.4055365
-0.522591	32.29184	100.673889	-15.444836	13.401997	100.212845	41.952587	0.707459	103.965652	39.041245	32.219215	104.144775	40.496916	16.463337	104.0552135	-71.386588	10.340657	96.3704765
-0.009151	31.710697	100.668716	-15.351141	13.417549	100.226303	42.032753	0.776967	103.980484	39.117779	32.279739	104.20005	40.575266	16.528353	104.090267	-71.277548	10.306745	96.362339
0.72695	30.78627	100.740707	-15.172413	13.421581	100.288391	42.142807	0.926556	104.048683	39.224571	32.347485	104.370895	40.683689	16.6370205	104.209789	-71.028515	10.2061415	96.366993
1.185357	30.147747	100.79483	-15.11351	13.462901	100.343285	42.209774	1.041448	104.064583	39.288433	32.37542	104.468849	40.7491035	16.708434	104.266716	-70.9761235	10.217368	96.419854
1.602342	29.419003	100.841988	-15.002049	13.483284	100.467171	42.24614	1.141527	104.067764	39.380352	32.370022	104.528343	40.813246	16.7557745	104.2980535	-70.817344	10.2107935	96.6362885
2.013775	28.681051	100.828529	-14.931868	13.515883	100.552277	42.253571	1.225754	104.057335	39.458439	32.438324	104.555809	40.856005	16.832039	104.306572	-70.719741	10.199727	96.797982
2.334995	27.918022	100.8535	-14.904147	13.554261	100.642204	42.215595	1.349916	104.048965	39.51038	32.467033	104.506012	40.8629875	16.9084745	104.2774885	-70.6712815	10.2000475	97.0069195
2.672821	27.100983	100.863754	-14.831453	13.637337	100.795425	42.187412	1.483081	104.075394	39.541592	32.466244	104.431664	40.864502	16.9746625	104.253529	-70.527408	10.3000115	97.337321
2.978131	26.284746	100.876366	-14.831368	13.694151	100.950958	42.157135	1.603675	104.126144	39.53574	32.536335	104.38385	40.8464375	17.070005	104.254997	-70.5091735	10.318297	97.646919
3.341587	25.012922	100.914017	-14.803113	13.858891	101.253891	42.10952	1.764666	104.245544	39.517948	32.659801	104.258553	40.813734	17.2122335	104.2520485	-70.41996	10.5055485	98.2557335
3.586574	24.111876	100.952133	-14.808032	13.98535	101.445679	42.074207	1.86152	104.319916	39.465923	32.757397	104.182587	40.770065	17.3094585	104.2512515	-70.386129	10.6612415	98.6401065
3.789704	23.249331	100.993607	-14.806337	14.100877	101.623856	42.045383	1.92338	104.392456	39.457539	32.76609	104.032494	40.751461	17.344735	104.212475	-70.364135	10.857019	99.035237
3.988116	22.364223	101.029991	-14.846132	14.229404	101.810204	42.006248	1.971472	104.48111	39.415901	32.811665	103.918823	40.7110745	17.3915685	104.1999665	-70.4033385	11.0672395	99.4204415
4.130812	21.500826	101.098343	-14.858183	14.322821	101.983406	41.953598	2.042329	104.589035	39.360462	32.848148	103.818405	40.65703	17.4452385	104.20372	-70.373396	11.2004035	99.763092
4.304466	20.552603	101.131989	-14.885274	14.457747	102.146889	41.937069	2.088861	104.701042	39.327538	32.87598	103.713905	40.6323035	17.4824205	104.2074735	-70.4028515	11.4330735	100.0863045
4.445853	19.679125	101.203171	-14.910158	14.540462	102.282333	41.901077	2.108759	104.782776	39.269264	32.941952	103.651512	40.5851705	17.5253555	104.217144	-70.4054865	11.5555685	100.347522
4.64959	18.356911	101.301888	-14.937176	14.645868	102.460327	41.853436	2.110744	104.888931	39.231895	32.920769	103.552155	40.5426655	17.5157565	104.220543	-70.4170175	11.7759795	100.700111
4.802825	17.510397	101.388397	-14.938217	14.701109	102.561012	41.850193	2.07836	104.988144	39.244835	32.917145	103.542183	40.547514	17.4977525	104.2651635	-70.423948	11.9044655	100.8568605
4.913044	16.655113	101.436104	-14.931928	14.750439	102.614166	41.850845	2.021866	105.067123	39.268486	32.916424	103.586533	40.5596655	17.469145	104.326828	-70.4235215	12.031733	100.901504
5.050634	15.844938	101.513313	-14.94744	14.756205	102.651802	41.849335	1.968492	105.135277	39.311966	32.912624	103.683235	40.5806505	17.440558	104.409256	-70.4755305	12.071852	100.894348
5.152351	15.071264	101.559601	-14.953658	14.761329	102.65876	41.858749	1.914859	105.196892	39.365974	32.895794	103.800491	40.6123615	17.4053265	104.4986915	-70.5196775	12.1173315	100.8188285
5.278909	14.325686	101.562141	-14.946373	14.768643	102.625725	41.858505	1.852126	105.230972	39.430435	32.873142	103.900146	40.64447	17.362634	104.565559	-70.537216	12.174652	100.685891
5.392753	13.601171	101.54921	-14.954145	14.757134	102.558434	41.849236	1.794702	105.250046	39.477901	32.829029	103.981766	40.6635685	17.3118655	104.615906	-70.5718585	12.2024025	100.500962
5.53335	12.528396	101.439987	-14.983268	14.769774	102.398109	41.830036	1.757963	105.235229	39.517548	32.786739	104.057076	40.673792	17.272351	104.6461525	-70.640328	12.267197	100.1500655
5.646391	11.776757	101.347031	-14.996584	14.770033	102.24099	41.800098	1.745825	105.224419	39.523129	32.769272	104.087616	40.6616135	17.2575485	104.6560175	-70.6547815	12.2825175	99.8259625
5.706258	11.101404	101.224915	-15.023369	14.772298	102.061462	41.788681	1.725076	105.199341	39.507694	32.758034	104.12458	40.6481875	17.241555	104.6619605	-70.6949255	12.303041	99.4609635
5.734103	10.448014	101.13311	-15.079906	14.798583	101.901779	41.766846	1.701916	105.177834	39.519623	32.724781	104.169128	40.6432345	17.2133485	104.673481	-70.8030465	12.3838175	99.130077
5.772074	9.8129	101.029716	-15.06422	14.742547	101.675705	41.747612	1.674765	105.191277	39.572277	32.675583	104.245285	40.6599445	17.175174	104.718281	-70.7883845	12.30992	98.633129
5.767708	9.118716	100.886116	-15.121067	14.731312	101.431953	41.723866	1.608033	105.172264	39.615841	32.627754	104.321411	40.6698535	17.1178935	104.7468375	-70.9119875	12.3447305	98.1170685
5.747128	8.484708	100.699463	-15.142725	14.710608	101.180267	41.666466	1.55144	105.112907	39.629181	32.540726	104.352081	40.6478235	17.046083	104.732494	-70.9332735	12.375133	97.62804
5.662199	7.496584	100.34108	-15.161694	14.668672	100.706139	41.598995	1.453211	104.971756	39.642246	32.381638	104.364655	40.6206205	16.9174245	104.6682055	-70.9440085	12.4199195	96.7440725
5.582361	6.880029	100.090851	-15.1814	14.6321	100.389076	41.526634	1.418426	104.793015	39.630917	32.271755	104.297279	40.5787755	16.8450905	104.545147	-70.9415755	12.4191095	96.233005
5.401576	6.314839	99.814606	-15.153326	14.638556	100.086121	41.450699	1.402148	104.595551	39.582577	32.232014	104.275452	40.516638	16.817081	104.4355015	-70.82329	12.460031	95.7367405
5.21559	5.731677	99.513611	-15.135601	14.62939	99.774673	41.406181	1.379178	104.370308	39.612053	32.114204	104.206238	40.509117	16.746691	104.288273	-70.780319	12.512089	95.261073
4.992671	5.137099	99.181656	-15.101333	14.632872	99.469353	41.349144	1.342982	104.112923	39.637768	32.027378	104.113129	40.493456	16.68518	104.113026	-70.696122	12.580564	94.82568
4.713465	4.570329	98.832558	-15.067095	14.640991	99.152069	41.296612	1.316138	103.821739	39.647186	31.949389	104.027748	40.471899	16.6327635	103.9247435	-70.606089	12.6492185	94.3793945
4.392523	3.986754	98.416832	-15.062791	14.652902	98.833466	41.245071	1.287537	103.49691	39.652287	31.892916	103.922699	40.448679	16.5902265	103.7098045	-70.574261	12.7155775	93.9571275
3.846492	3.174058	97.822632	-15.03983	14.682357	98.443092	41.105267	1.289744	102.976349	39.646168	31.800274	103.75042	40.3757175	16.545009	103.3633845	-70.4553775	12.819705	93.5227995
3.402452	2.637885	97.44146	-15.030509	14.707041	98.171211	41.040596	1.278481	102.654671	39.644394	31.774273	103.678719	40.342495	16.526377	103.166695	-70.403513	12.887705	93.175727
2.935319	2.106595	97.035561	-15.063641	14.738531	97.912636	40.951797	1.279466	102.297882	39.647228	31.728563	103.579819	40.2995125	16.5040145	102.9388505	-70.4267945	12.9730475	92.8864215
2.422692	1.534974	96.623528	-15.080784	14.774036	97.644325	40.823753	1.250861	101.974655	39.599144	31.644926	103.488144	40.2114485	16.4478935	102.7313995	-70.3730165	13.1001785	92.5572505
1.835787	0.924611	96.240005	-15.13418	14.799498	97.409485	40.730244	1.217469	101.662148	39.570717	31.589035	103.391495	40.1504805	16.403252	102.5268215	-70.4188405	13.195744	92.2921485
1.215268	0.346998	95.911446	-15.186599	14.854402	97.218529	40.625607	1.182049	101.43795	39.546421	31.538275	103.281616	40.086014	16.360162	102.359783	-70.459212	13.348642	92.077275
0.570253	-0.321032	95.685379	-15.238113	14.889127	97.093033	40.550961	1.157123	101.285187	39.479111	31.494751	103.183159	40.015036	16.325937	102.234173	-70.491262	13.452317	91.951893
-0.499565	-1.363445	95.498146	-15.302475	14.961718	96.994026	40.469448	1.137093	101.161591	39.407505	31.475821	102.993477	39.9384765	16.306457	102.077534	-70.5434265	13.616979	91.910518
-1.247915	-2.090954	95.477852	-15.322124	15.018283	96.979568	40.419529	1.128047	101.131653	39.345993	31.460556	102.858994	39.882761	16.2943015	101.9953235	-70.527009	13.7422645	91.9638125
-2.051939	-2.80606	95.509186	-15.315496	15.046866	97.016403	40.380993	1.113381	101.152122	39.304031	31.464811	102.714874	39.842512	16.289096	101.933498	-70.473504	13.804636	92.099308
-2.847636	-3.613763	95.593842	-15.297444	15.055574	97.043266	40.348568	1.073379	101.200958	39.283566	31.449226	102.548935	39.816067	16.2613025	101.8749465	-70.410955	13.8498455	92.2115855
-3.695421	-4.423861	95.650162	-15.270506	15.080641	97.043007	40.328228	1.033485	101.232979	39.266949	31.436071	102.402206	39.7975885	16.234778	101.8175925	-70.3386005	13.926504	92.2684215
-4.598728	-5.218732	95.715294	-15.253933	15.07797	97.040184	40.316227	0.981679	101.271484	39.260075	31.400776	102.23838	39.788151	16.1912275	101.754932	-70.296017	13.9647125	92.325436
-5.520057	-5.984841	95.777863	-15.236198	15.055372	97.042969	40.297935	0.945546	101.306763	39.249859	31.3599	102.081871	39.773897	16.152723	101.694317	-70.246293	13.958021	92.391621
-6.944702	-7.150234	95.819031	-15.21252	15.010492	97.01255	40.269257	0.892788	101.354958	39.238911	31.314713	101.907883	39.754084	16.1037505	101.6314205	-70.179124	13.9172335	92.3936795
-7.949425	-7.960715	95.865318	-15.221543	14.995691	96.998306	40.23494	0.856969	101.389755	39.224186	31.303877	101.803612	39.729563	16.080423	101.5966835	-70.172649	13.910959	92.3999285
-9.006227	-8.68353	95.91201	-15.243971	14.973675	97.00354	40.192898	0.834175	101.415947	39.193295	31.281639	101.695671	39.6930965	16.057907	101.555809	-70.1810385	13.889443	92.451271
-10.054462	-9.377376	95.984772	-15.280193	14.929046	97.028633	40.152039	0.808549	101.45652	39.145195	31.25535	101.610474	39.648617	16.0319495	101.533497	-70.209003	13.8261425	92.523769
-11.120098	-10.096113	96.084145	-15.344536	14.906028	97.058815	40.10281	0.778827	101.496361	39.096867	31.22937	101.549927	39.5998385	16.0040985	101.523144	-70.2889105	13.8079575	92.594486
-12.174555	-10.745196	96.144371	-15.378422	14.88293	97.087601	40.057838	0.759546	101.539421	39.069626	31.190351	101.450073	39.563732	15.9749485	101.494747	-70.320576	13.7909115	92.680455
-13.359444	-11.39764	96.275101	-15.403029	14.875947	97.106964	40.020607	0.725287	101.58287	39.043816	31.170481	101.369545	39.5322115	15.947884	101.4762075	-70.3382695	13.80401	92.7377205
-15.114318	-12.206962	96.465462	-15.46362	14.811726	97.149689	39.941521	0.677983	101.594582	38.998016	31.124678	101.194023	39.4697685	15.9013305	101.3943025	-70.3970085	13.7221215	92.9050755
-16.289808	-12.752737	96.618477	-15.500903	14.772704	97.159927	39.871616	0.622874	101.580406	38.95319	31.053425	101.024773	39.412403	15.8381495	101.3025895	-70.414209	13.7072585	93.0172645
-17.427727	-13.257581	96.757172	-15.528503	14.732077	97.153648	39.800987	0.576048	101.535248	38.894451	30.980312	100.795769	39.347719	15.77818	101.1655085	-70.404725	13.685974	93.1417875
-18.621685	-13.632375	96.902206	-15.555737	14.672073	97.14135	39.73241	0.557028	101.492439	38.80397	30.908215	100.535202	39.26819	15.7326215	101.0138205	-70.379664	13.6115245	93.2688795
-19.804991	-13.990988	97.096901	-15.588723	14.623244	97.117928	39.692551	0.547089	101.461983	38.719666	30.878895	100.260269	39.2061085	15.712992	100.861126	-70.3835545	13.533496	93.37473
-21.002634	-14.267175	97.279388	-15.626526	14.540282	97.068886	39.659199	0.547962	101.414825	38.663845	30.881954	99.932297	39.161522	15.714958	100.673561	-70.414574	13.365606	93.464211
-22.191866	-14.474887	97.404137	-15.654543	14.482242	96.972481	39.624287	0.560859	101.286087	38.590057	30.914433	99.569389	39.107172	15.737646	100.427738	-70.416258	13.226838	93.517224
-23.940363	-14.694188	97.535149	-15.697119	14.348001	96.789093	39.569721	0.574973	100.99852	38.439774	30.92724	98.997627	39.0047475	15.7511065	99.9980735	-70.3989855	12.9448955	93.5801125
-25.086153	-14.724331	97.55542	-15.723029	14.233359	96.662964	39.52412	0.579625	100.732254	38.343212	30.899858	98.583748	38.933666	15.7397415	99.658001	-70.379724	12.7269765	93.667927
-26.23797	-14.692352	97.555099	-15.729448	14.129689	96.524689	39.462154	0.57668	100.450264	38.232681	30.896959	98.197464	38.8474175	15.7368195	99.323864	-70.3063135	12.5225585	93.725514
-27.333832	-14.536736	97.524345	-15.756319	14.027469	96.425285	39.410275	0.567786	100.192032	38.145401	30.878437	97.846725	38.777838	15.7231115	99.0193785	-70.290476	12.3318265	93.8311915
-28.417175	-14.349768	97.527023	-15.786205	13.940673	96.325821	39.394699	0.549435	99.950966	38.088089	30.861294	97.523705	38.741394	15.7053645	98.7373355	-70.313804	12.1759815	93.9143065
-29.48848	-14.002895	97.491661	-15.795509	13.852776	96.259064	39.383999	0.515494	99.725998	38.032169	30.854671	97.250595	38.708084	15.6850825	98.4882965	-70.299102	12.0204695	94.0298315
-30.469952	-13.598045	97.481247	-15.819584	13.75228	96.207253	39.341297	0.463692	99.511116	37.972435	30.83709	97.004578	38.656866	15.650391	98.257847	-70.296034	11.854169	94.156659
-31.894869	-12.763627	97.411003	-15.849916	13.62469	96.147469	39.303082	0.345536	99.217224	37.882824	30.758604	96.722321	38.592953	15.55207	97.9697725	-70.292785	11.69731	94.3251655
-32.784588	-12.085609	97.38414	-15.874517	13.526363	96.11422	39.268242	0.259444	99.064987	37.842602	30.697092	96.609482	38.555422	15.478268	97.8372345	-70.304456	11.574458	94.3912055
-33.648155	-11.329522	97.294464	-15.938049	13.439393	96.107475	39.216949	0.155169	98.957237	37.819462	30.61496	96.556534	38.5182055	15.3850645	97.7568855	-70.3943035	11.4937215	94.4580645
-34.397694	-10.48648	97.21666	-15.96065	13.322788	96.103546	39.172173	0.01353	98.871574	37.803852	30.546349	96.581017	38.4880125	15.2799395	97.7262955	-70.4093125	11.3656365	94.4807965
-35.145206	-9.59201	97.094078	-16.045113	13.236338	96.117188	39.098846	-0.102543	98.825073	37.783577	30.483156	96.667763	38.4412115	15.1903065	97.746418	-70.5314375	11.2823695	94.487958
-35.858574	-8.625895	96.98793	-16.125319	13.13787	96.149529	39.000496	-0.208088	98.801216	37.774624	30.409967	96.807236	38.38756	15.1009395	97.804226	-70.638198	11.1748005	94.494832
-36.468281	-7.584836	96.852669	-16.183725	13.076122	96.181427	38.916557	-0.298002	98.795433	37.777042	30.346867	96.95948	38.3467995	15.0244325	97.8774565	-70.7142495	11.1278115	94.4853975
-37.286766	-5.899419	96.719612	-16.27141	12.99714	96.251968	38.798435	-0.420777	98.831703	37.775074	30.234045	97.203484	38.2867545	14.906634	98.0175935	-70.8295745	11.087646	94.4863425
-37.714237	-4.683865	96.658371	-16.31439	12.957445	96.31778	38.759735	-0.491663	98.932709	37.765251	30.179161	97.428772	38.262493	14.843749	98.1807405	-70.891273	11.071141	94.4548195
-38.078926	-3.445689	96.58876	-16.349651	12.937652	96.413185	38.763599	-0.569127	99.082283	37.792736	30.141363	97.643715	38.2781675	14.786118	98.362999	-70.9774695	11.089186	94.463371
-38.375465	-2.150651	96.550667	-16.382994	12.909326	96.514084	38.748379	-0.620186	99.234924	37.83889	30.112373	97.86734	38.2936345	14.7460935	98.551132	-71.0596225	11.0725585	94.477036
-38.624443	-0.79832	96.545982	-16.393049	12.862704	96.596756	38.74052	-0.669124	99.334778	37.89006	30.092829	98.067848	38.31529	14.7118525	98.701313	-71.101388	11.0135555	94.492199
-38.793697	0.563449	96.493187	-16.389364	12.790643	96.672417	38.742641	-0.703631	99.376778	37.934666	30.080826	98.225037	38.3386535	14.6885975	98.8009075	-71.1173815	10.8926885	94.5439265
-38.916245	1.959622	96.448601	-16.366756	12.746286	96.724358	38.731991	-0.718904	99.361069	37.950985	30.061626	98.344513	38.341488	14.671361	98.852791	-71.075	10.821211	94.595925
-38.986179	4.094884	96.341354	-16.387867	12.67121	96.751114	38.721054	-0.714375	99.343857	37.949081	30.046944	98.512283	38.3350675	14.6662845	98.92807	-71.1108015	10.6761355	94.574158
-38.983898	5.550506	96.311775	-16.405567	12.620206	96.813675	38.722729	-0.704237	99.335411	37.909801	30.09454	98.652031	38.316265	14.6951515	98.993721	-71.127399	10.5452605	94.633629
-38.949329	7.020062	96.30072	-16.402473	12.558285	96.839813	38.723549	-0.688995	99.343071	37.915672	30.060604	98.728638	38.3196105	14.6858045	99.0358545	-71.1245565	10.4307655	94.6437715
-38.841728	8.52354	96.25444	-16.431089	12.523983	96.857315	38.720856	-0.675789	99.340034	37.908321	30.06148	98.79348	38.3145885	14.6928455	99.066757	-71.1767665	10.3551205	94.647873
-38.672085	10.017985	96.256714	-16.44141	12.491629	96.878029	38.723343	-0.660907	99.306885	37.867008	30.095705	98.878922	38.2951755	14.717399	99.0929035	-71.1779955	10.265859	94.6631545
-38.461567	11.53837	96.267052	-16.447803	12.476447	96.892807	38.719067	-0.651612	99.280167	37.869869	30.037169	98.895653	38.294468	14.6927785	99.08791	-71.190074	10.2601155	94.697704
-38.16671	13.05502	96.246857	-16.44548	12.469395	96.909508	38.710506	-0.651791	99.267616	37.856743	30.01853	98.935455	38.2836245	14.6833695	99.1015355	-71.1745845	10.2554205	94.7174805
-37.635292	15.361148	96.281639	-16.468107	12.493145	96.950607	38.719635	-0.648935	99.312767	37.884567	30.040243	99.023796	38.302101	14.695654	99.1682815	-71.238315	10.290636	94.7329325
-37.228237	16.894978	96.267555	-16.481123	12.561372	96.98616	38.751644	-0.61896	99.372902	37.874317	30.12945	99.112305	38.3129805	14.755245	99.2426035	-71.2752265	10.367499	94.7297165
-36.790993	18.424583	96.300499	-16.458475	12.597916	97.026512	38.784187	-0.579861	99.408134	37.891994	30.149517	99.133453	38.3380905	14.784828	99.2707935	-71.2550405	10.411004	94.7822305
-36.273651	19.972403	96.318428	-16.461605	12.66769	97.037384	38.803856	-0.523266	99.439445	37.878403	30.209875	99.153122	38.3411295	14.8433045	99.2962835	-71.2643395	10.4920755	94.7784845
-35.685028	21.497007	96.282005	-16.467409	12.699456	97.040298	38.808186	-0.470805	99.442848	37.871841	30.273666	99.151398	38.3400135	14.9014305	99.297123	-71.2748315	10.4974815	94.783473
-35.080566	23.016161	96.286133	-16.485525	12.747671	97.037903	38.804684	-0.415076	99.429626	37.834141	30.339497	99.172081	38.3194125	14.9622105	99.3008535	-71.2904625	10.5331315	94.7749525
-34.418278	24.510296	96.312729	-16.509928	12.780188	97.042702	38.801689	-0.363127	99.42939	37.808899	30.396679	99.207512	38.305294	15.016776	99.318451	-71.32515	10.5436	94.766953
-33.317574	26.735395	96.330574	-16.551264	12.812565	97.052849	38.810585	-0.292085	99.437294	37.794037	30.519581	99.340813	38.302311	15.113748	99.3890535	-71.404839	10.511382	94.7166445
-32.546925	28.194204	96.424896	-16.585163	12.848338	97.061867	38.7971	-0.247136	99.411072	37.774624	30.605762	99.4431	38.285862	15.179313	99.427086	-71.456188	10.517363	94.696648
-31.67005	29.633314	96.522209	-16.642334	12.896015	97.076668	38.748791	-0.180164	99.375237	37.755814	30.698692	99.56559	38.2523025	15.259264	99.4704135	-71.5369705	10.532766	94.6829225
-30.80846	31.035673	96.698364	-16.666199	12.952712	97.121979	38.709633	-0.082733	99.332062	37.743263	30.848785	99.71933	38.226448	15.383026	99.525696	-71.558846	10.522398	94.718262
-29.899485	32.437374	96.918121	-16.722574	13.082239	97.152969	38.682606	0.026231	99.304787	37.726982	31.003088	99.877182	38.204794	15.5146595	99.5909845	-71.649942	10.6498185	94.7149535
-28.974491	33.757339	97.183052	-16.792526	13.20723	97.190697	38.675083	0.170457	99.293076	37.69183	31.16206	100.062622	38.1834565	15.6662585	99.677849	-71.7685085	10.7482015	94.703545
-27.954315	35.098103	97.408005	-16.835167	13.375366	97.265343	38.677582	0.355916	99.307022	37.637764	31.36791	100.277122	38.157673	15.861913	99.792072	-71.828007	10.888819	94.738614
-26.434008	37.001766	97.842781	-16.892498	13.641489	97.398514	38.665302	0.653668	99.374374	37.572483	31.654543	100.601868	38.1188925	16.1541055	99.988121	-71.9038885	11.1288725	94.808907
-25.3724	38.200771	98.096222	-16.95142	13.878465	97.445145	38.659912	0.85047	99.438499	37.546043	31.846682	100.829086	38.1029775	16.348576	100.1337925	-72.0058175	11.408354	94.7564975
-24.252499	39.368404	98.400436	-16.99439	14.095982	97.512405	38.627987	1.026386	99.513359	37.506683	32.010178	101.073441	38.067335	16.518282	100.2934	-72.056115	11.673682	94.73141
-23.114616	40.440731	98.699852	-17.067299	14.266806	97.613365	38.581142	1.181792	99.613342	37.466984	32.128033	101.331497	38.024063	16.6549125	100.4724195	-72.158661	11.8786995	94.7543105
-21.941565	41.427509	98.972641	-17.099033	14.450521	97.715775	38.548935	1.309273	99.721298	37.409973	32.287399	101.621841	37.979454	16.798336	100.6715695	-72.17752	12.102706	94.7599805
-20.779114	42.381432	99.269241	-17.145313	14.603387	97.804184	38.503933	1.431452	99.868286	37.401985	32.314472	101.867226	37.952959	16.872962	100.867756	-72.243585	12.333812	94.740612
-19.596268	43.224831	99.552238	-17.1835	14.752534	97.903732	38.479439	1.495631	100.05864	37.364044	32.397018	102.127266	37.9217415	16.9463245	101.092953	-72.2887415	12.5587435	94.714511
-17.785727	44.307144	99.875465	-17.300524	14.93578	98.052322	38.463947	1.58486	100.328506	37.275162	32.518559	102.516579	37.8695545	17.0517095	101.4225425	-72.4706025	12.8198505	94.6821015
-16.566183	44.95034	100.134972	-17.334126	15.047312	98.119995	38.460316	1.67677	100.518265	37.218891	32.606785	102.770638	37.8396035	17.1417775	101.6444515	-72.5078555	12.9528465	94.5955385
-15.361727	45.528191	100.344681	-17.390793	15.157244	98.218903	38.479252	1.747038	100.704811	37.182175	32.693897	102.984299	37.8307135	17.2204675	101.844555	-72.6122995	13.0940205	94.593251
-14.125509	45.937378	100.497841	-17.468294	15.306169	98.306664	38.510323	1.819764	100.897346	37.155197	32.790997	103.203758	37.83276	17.3053805	102.050552	-72.769348	13.3069575	94.562776
-12.898837	46.315636	100.67363	-17.451996	15.322759	98.375977	38.543148	1.90819	101.08342	37.110634	32.886784	103.412018	37.826891	17.397487	102.247719	-72.730883	13.248031	94.504235
-11.648997	46.56134	100.76252	-17.495874	15.421208	98.448792	38.586372	1.99294	101.259575	37.098293	32.982246	103.584587	37.8423325	17.487593	102.422081	-72.8340805	13.354823	94.475503
-10.430587	46.720345	100.834564	-17.474075	15.508599	98.495338	38.623642	2.096021	101.423706	37.074783	33.082142	103.727295	37.8492125	17.5890815	102.5755005	-72.7973625	13.4281165	94.4151755
-8.564395	46.774071	100.938545	-17.506001	15.622852	98.596466	38.673943	2.241549	101.666283	37.038086	33.250397	103.912796	37.8560145	17.745973	102.7895395	-72.8680165	13.499731	94.4033925
-7.362603	46.657677	101.042328	-17.501146	15.728389	98.664223	38.751495	2.358868	101.84623	37.028389	33.385269	104.054214	37.889942	17.8720685	102.950222	-72.892234	13.5847095	94.378224
-6.250481	46.575348	101.139465	-17.501095	15.809527	98.749565	38.829494	2.459081	102.033958	37.039257	33.551514	104.211235	37.9343755	18.0052975	103.1225965	-72.9365655	13.6137565	94.3765335
-5.010011	46.219204	101.184975	-17.50333	15.906298	98.842934	38.908955	2.586811	102.171066	37.071491	33.681541	104.322502	37.990223	18.134176	103.246784	-72.996883	13.67842	94.439084
-3.849022	45.869839	101.24884	-17.485266	15.981846	98.88765	38.971313	2.723207	102.276054	37.093979	33.81242	104.413567	38.032646	18.2678135	103.3448105	-73.003178	13.6958785	94.4304895
-2.79004	45.424843	101.353523	-17.443737	16.076065	98.922188	39.035084	2.873737	102.329926	37.103737	33.952721	104.486069	38.0694105	18.413229	103.4079975	-72.9568845	13.738901	94.4363785
-1.721294	44.837646	101.377068	-17.392157	16.193802	98.943962	39.103352	3.016756	102.376106	37.123032	34.063072	104.512772	38.113192	18.539914	103.444439	-72.897506	13.84769	94.443485
-0.097811	43.883049	101.300323	-17.298212	16.321898	98.964157	39.222946	3.21532	102.412376	37.12114	34.253868	104.506065	38.172043	18.734594	103.4592205	-72.768467	13.909202	94.4690935
0.919609	43.115036	101.150467	-17.274933	16.426533	98.937675	39.293118	3.341387	102.435028	37.126099	34.368114	104.452911	38.2096085	18.8547505	103.4439695	-72.7594745	13.9983155	94.4313805
1.884442	42.233234	100.981972	-17.20787	16.522699	98.943237	39.323013	3.48544	102.44471	37.116314	34.47456	104.359421	38.2196635	18.98	103.4020655	-72.6354035	14.065398	94.4844085
2.873443	41.340187	100.813889	-17.201252	16.617716	98.906998	39.374687	3.638199	102.455833	37.099941	34.599079	104.264465	38.237314	19.118639	103.360149	-72.639818	14.116793	94.453847
3.783875	40.349209	100.608757	-17.175884	16.704449	98.906837	39.400185	3.795696	102.543472	37.063675	34.738438	104.171791	38.23193	19.267067	103.3576315	-72.583698	14.141831	94.4560425
4.623961	39.28175	100.434341	-17.180056	16.774118	98.927055	39.440613	3.965208	102.643929	37.007229	34.882099	104.0812	38.223921	19.4236535	103.3625645	-72.584033	14.1245825	94.4915455
5.450282	38.190079	100.264191	-17.172688	16.845564	98.929337	39.48708	4.156175	102.759026	36.909481	35.055611	104.016998	38.1982805	19.605893	103.388012	-72.5436565	14.085235	94.470662
6.584261	36.412308	99.999252	-17.195694	16.957958	98.950546	39.564644	4.397172	102.960083	36.833946	35.309982	103.890816	38.199295	19.853577	103.4254495	-72.590683	14.062339	94.4756425
7.323505	35.171158	99.820023	-17.183966	17.025723	98.932045	39.622478	4.569072	103.04673	36.78817	35.485451	103.808144	38.205324	20.0272615	103.427437	-72.573256	14.0241845	94.436653
7.996511	33.84737	99.668846	-17.171686	17.071039	98.912827	39.669682	4.683589	103.107414	36.74107	35.613995	103.704811	38.205376	20.148792	103.4061125	-72.548748	13.993286	94.4195415
8.601991	32.495396	99.509964	-17.153933	17.100691	98.854607	39.713139	4.794202	103.15007	36.730774	35.70742	103.597603	38.2219565	20.250811	103.3738365	-72.5298225	13.950571	94.3353775
9.179199	31.08342	99.346809	-17.11685	17.152409	98.749283	39.755161	4.85161	103.199432	36.7635	35.792747	103.492569	38.2593305	20.3221785	103.3460005	-72.4930305	13.9826395	94.1525655
9.675804	29.63533	99.18573	-17.101374	17.173273	98.638741	39.79076	4.907278	103.245399	36.781048	35.850739	103.422073	38.285904	20.3790085	103.333736	-72.488652	13.9675375	93.943746
10.122378	28.193909	99.052849	-17.07902	17.207939	98.507904	39.854099	4.986974	103.313538	36.789314	35.887383	103.341003	38.3217065	20.4371785	103.3272705	-72.4797465	13.9786995	93.6885375
10.677286	25.993839	98.816589	-17.030441	17.302683	98.31752	39.947678	5.164645	103.395103	36.775982	36.067902	103.155807	38.36183	20.6162735	103.275455	-72.422712	13.9890925	93.359585
10.978489	24.504374	98.610397	-16.981251	17.377508	98.144714	40.02013	5.308188	103.387604	36.757103	36.218102	103.016472	38.3886165	20.763145	103.202038	-72.3511185	13.991871	93.08739
11.2262	23.005793	98.430763	-16.903961	17.456116	97.944328	40.087509	5.458479	103.38327	36.738663	36.350853	102.855614	38.413086	20.904666	103.119442	-72.221008	14.007566	92.769214
11.397775	21.500883	98.23539	-16.847731	17.526628	97.720558	40.145229	5.576342	103.350021	36.730423	36.488323	102.740166	38.437826	21.0323325	103.0450935	-72.133288	14.0209235	92.3960225
11.480147	20.024738	98.062096	-16.776674	17.58898	97.48098	40.142773	5.677115	103.328995	36.731991	36.641937	102.656891	38.437382	21.159526	102.992943	-71.99073	14.018434	91.969017
11.54633	18.495176	97.907715	-16.734629	17.637625	97.240562	40.14016	5.729327	103.280846	36.785728	36.703686	102.560387	38.462944	21.2165065	102.9206165	-71.932202	14.0587435	91.5605075
11.506493	16.957619	97.692856	-16.69989	17.66358	96.983589	40.171741	5.750272	103.154823	36.874016	36.725441	102.466118	38.5228785	21.2378565	102.8104705	-71.9226585	14.0893035	91.1567075
11.375342	14.707526	97.419212	-16.601765	17.736965	96.643845	40.185207	5.751701	102.992477	36.99506	36.857273	102.312744	38.5901335	21.304487	102.6526105	-71.7936635	14.169443	90.6350795
11.172315	13.212021	97.257858	-16.526718	17.767796	96.488792	40.180141	5.769688	102.868614	37.081612	36.865089	102.24234	38.6308765	21.3173885	102.555477	-71.6843125	14.2182035	90.422107
10.943677	11.753516	97.103836	-16.435221	17.843094	96.34697	40.194435	5.818458	102.763008	37.191803	36.826298	102.121292	38.693119	21.322378	102.44215	-71.563561	14.36381	90.25179
10.647507	10.300074	96.945343	-16.349056	17.935242	96.208084	40.221016	5.880345	102.655289	37.270855	36.833374	102.013626	38.7459355	21.3568595	102.3344575	-71.4440475	14.5136245	90.0817105
10.231654	8.847851	96.776031	-16.288448	18.01613	96.06044	40.26096	5.955022	102.512238	37.336052	36.882442	101.902222	38.798506	21.418732	102.20723	-71.375402	14.613528	89.91365
9.802493	7.433213	96.609032	-16.212803	18.111187	95.974777	40.26622	6.033236	102.372894	37.388237	36.940327	101.796997	38.8272285	21.4867815	102.0849455	-71.2528345	14.7355925	89.8646085
9.30225	6.039262	96.505348	-16.15576	18.194981	95.908676	40.261284	6.145429	102.250221	37.437325	36.977264	101.678825	38.8493045	21.5613465	101.964523	-71.1608245	14.8286155	89.852829
8.383563	3.966106	96.372116	-16.095009	18.31568	95.82254	40.237572	6.302927	102.07267	37.462433	37.030739	101.44416	38.8500025	21.666833	101.758415	-71.0400205	14.964527	89.886665
7.688341	2.628756	96.309357	-16.093912	18.368679	95.771065	40.197563	6.378977	101.933647	37.450321	37.054703	101.178566	38.823942	21.71684	101.5561065	-71.011766	15.020518	89.9860235
6.945268	1.285778	96.306046	-16.072178	18.438536	95.690689	40.152515	6.44128	101.777504	37.427921	37.030441	100.816177	38.790218	21.7358605	101.2968405	-70.934574	15.1412115	90.0845375
6.151594	0.026614	96.287628	-16.058632	18.484011	95.604462	40.091759	6.482985	101.627373	37.406361	36.983402	100.40052	38.74906	21.7331935	101.0139465	-70.866324	15.2348285	90.1949775
5.274597	-1.239961	96.302956	-16.04315	18.514509	95.499268	40.048267	6.487426	101.468109	37.386723	36.87915	99.902428	38.717495	21.683288	100.6852685	-70.803795	15.34573	90.3132675
4.340882	-2.428969	96.359619	-16.017288	18.509903	95.391472	39.997723	6.471181	101.297722	37.383785	36.75975	99.40229	38.690754	21.6154655	100.350006	-70.72533	15.4043405	90.432938
3.379725	-3.567113	96.405205	-16.02545	18.475317	95.286736	39.939468	6.378817	101.143684	37.356522	36.686817	98.951111	38.647995	21.532817	100.0473975	-70.698895	15.417817	90.5260745
1.872997	-5.124649	96.504387	-16.012665	18.405901	95.089699	39.903107	6.200619	100.894821	37.361519	36.3713	98.179642	38.632313	21.2859595	99.5372315	-70.657643	15.5258425	90.6421665
0.817693	-6.115145	96.475258	-16.011755	18.302807	94.916634	39.87355	6.074365	100.635674	37.349232	36.213844	97.654755	38.611391	21.1441045	99.1452145	-70.634901	15.4615095	90.6880535
-0.249985	-6.96145	96.423164	-16.014305	18.179295	94.695564	39.793324	5.939793	100.358223	37.358257	36.047394	97.143311	38.5757905	20.9935935	98.750767	-70.6044005	15.3649965	90.640361
-1.32073	-7.759677	96.337234	-16.005655	18.032616	94.486412	39.763844	5.768715	100.063034	37.34581	35.873856	96.66201	38.554827	20.8212855	98.362522	-70.566137	15.2439465	90.610302
-2.41713	-8.464217	96.231003	-15.982099	17.87229	94.281868	39.749424	5.617361	99.78096	37.335793	35.674335	96.23848	38.5426085	20.645848	98.00972	-70.5068065	15.098732	90.554016
-3.506902	-9.049339	96.152542	-15.939231	17.699381	94.110695	39.723831	5.456096	99.539383	37.328808	35.494476	95.888046	38.5263195	20.475286	97.7137145	-70.4047815	14.923476	90.5076755
-4.629716	-9.514606	96.084633	-15.888768	17.542444	93.976807	39.695683	5.283058	99.347107	37.356346	35.306774	95.626633	38.5260145	20.294916	97.48687	-70.3035505	14.789972	90.466744
-6.289497	-10.070892	95.965759	-15.820512	17.296453	93.863052	39.666428	4.979115	99.109009	37.399326	35.013206	95.45385	38.532877	19.9961605	97.2814295	-70.173901	14.5967455	90.4446745
-7.37135	-10.354714	95.777359	-15.786904	17.143288	93.796745	39.637611	4.734682	98.965874	37.492535	34.827354	95.447418	38.565073	19.781018	97.206646	-70.138881	14.505558	90.386844
-8.501288	-10.484137	95.515732	-15.800211	16.974787	93.75106	39.596371	4.485279	98.758568	37.59317	34.62904	95.492569	38.5947705	19.5571595	97.1255685	-70.1951925	14.3924145	90.3765515
-9.601242	-10.531884	95.210144	-15.781945	16.811609	93.679001	39.508244	4.228986	98.480751	37.693111	34.466629	95.527534	38.6006775	19.3478075	97.0041425	-70.1645675	14.2754105	90.3538595
-10.721985	-10.465199	94.818077	-15.775828	16.682829	93.571785	39.41008	3.952781	98.162842	37.761227	34.266731	95.554703	38.5856535	19.109756	96.8587725	-70.1373095	14.255902	90.2847975
-11.826385	-10.337131	94.404564	-15.781922	16.590652	93.441376	39.311798	3.696448	97.80381	37.832657	34.085636	95.540855	38.5722275	18.891042	96.6723325	-70.1360715	14.290262	90.2104195
-12.881416	-10.099562	94.021683	-15.803416	16.539661	93.311966	39.159626	3.480477	97.443512	37.902813	33.902325	95.488281	38.5312195	18.691401	96.4658965	-70.1380515	14.387921	90.1580355
-14.464869	-9.563706	93.515388	-15.840589	16.503004	93.141846	38.984276	3.198922	96.95932	37.968151	33.660683	95.412796	38.4762135	18.4298025	96.186058	-70.1573915	14.5762055	90.097634
-15.467471	-9.093848	93.261444	-15.848555	16.508718	93.071754	38.890591	3.028559	96.686775	37.97789	33.542519	95.370361	38.4342405	18.285539	96.028568	-70.1313505	14.731897	90.11494
-16.457813	-8.590571	93.023636	-15.881999	16.493393	93.019287	38.805408	2.878357	96.460327	38.014858	33.409893	95.321121	38.410133	18.144125	95.890724	-70.174131	14.842661	90.14785
-17.348661	-8.011593	92.843994	-15.880229	16.46468	92.976021	38.72406	2.726163	96.246841	38.058426	33.282787	95.304832	38.391243	18.004475	95.7758365	-70.151701	14.924885	90.1762055
-18.242744	-7.357814	92.657982	-15.889944	16.426275	92.927971	38.650188	2.550351	96.050461	38.080944	33.113689	95.27343	38.365566	17.83202	95.6619455	-70.145454	15.02053	90.1939965
-19.11758	-6.659484	92.490547	-15.927982	16.356329	92.863426	38.575947	2.365296	95.853218	38.081039	32.930725	95.225105	38.328493	17.6480105	95.5391615	-70.184457	15.0646475	90.1876905
-19.922922	-5.94493	92.261223	-15.914123	16.300592	92.778198	38.49876	2.17538	95.622215	38.091206	32.753044	95.165573	38.294983	17.464212	95.393894	-70.123229	15.136972	90.162502
-21.048708	-4.83007	91.964211	-15.964641	16.216408	92.638031	38.376743	1.917895	95.257118	38.109718	32.496265	94.984612	38.2432305	17.20708	95.120865	-70.1725125	15.225736	90.155197
-21.786221	-4.047401	91.787224	-15.999343	16.160015	92.527245	38.298775	1.773261	95.009308	38.100861	32.349373	94.858727	38.199818	17.061317	94.9340175	-70.198504	15.258713	90.1204725
-22.456717	-3.192888	91.595802	-16.032583	16.121656	92.438774	38.222076	1.656067	94.777733	38.070778	32.224857	94.794556	38.146427	16.940462	94.7861445	-70.211593	15.30285	90.0914035
-23.089766	-2.38994	91.338326	-16.078892	16.028496	92.311951	38.14249	1.550978	94.596458	38.038956	32.117725	94.772354	38.090723	16.8343515	94.684406	-70.248507	15.2226405	89.939496
-23.670506	-1.576171	91.072571	-16.159828	15.98075	92.185822	38.091583	1.484231	94.465782	38.005314	32.029045	94.813644	38.0484485	16.756638	94.639713	-70.3681045	15.204862	89.731931
-24.231607	-0.75329	90.805748	-16.252085	15.918006	92.034874	38.033752	1.458892	94.370094	37.944183	32.009895	94.89946	37.9889675	16.7343935	94.634777	-70.4931375	15.1016185	89.434971
-24.775417	0.110812	90.577728	-16.329229	15.911078	91.887268	37.975197	1.463365	94.303741	37.853394	32.022346	95.011673	37.9142955	16.7428555	94.657707	-70.5727535	15.0793005	89.116829
-25.510183	1.321478	90.294334	-16.449409	15.875466	91.727272	37.887821	1.495725	94.208168	37.716839	32.047096	95.195908	37.80233	16.7714105	94.702038	-70.701148	14.9795215	88.752506
-25.932737	2.113685	90.128899	-16.531868	15.863111	91.661087	37.831528	1.520978	94.184738	37.632103	32.05698	95.332787	37.7318155	16.788979	94.7587625	-70.7955515	14.937243	88.5634115
-26.349184	2.886088	89.976204	-16.620527	15.871353	91.579468	37.784904	1.527202	94.149582	37.588875	32.074104	95.464523	37.6868895	16.800653	94.8070525	-70.9279435	14.942053	88.3518835
-26.760679	3.65216	89.886421	-16.666754	15.898064	91.5028	37.714043	1.529249	94.093277	37.554489	32.066555	95.546516	37.634266	16.797902	94.8198965	-70.967774	14.998226	88.1857035
-27.137619	4.391121	89.777542	-16.722782	15.915172	91.427887	37.641689	1.506183	94.051338	37.51096	32.032772	95.60128	37.5763245	16.7694775	94.826309	-71.0218885	15.0608665	88.029465
-27.480116	5.094069	89.66069	-16.777578	15.968236	91.344368	37.589508	1.488986	94.014717	37.475853	31.984224	95.660774	37.5326805	16.736605	94.8377455	-71.0878365	15.199867	87.8509905
-27.819008	5.71572	89.544281	-16.819496	15.983873	91.247246	37.538574	1.472119	94.001556	37.457111	31.945206	95.718727	37.4978425	16.7086625	94.8601415	-71.1368345	15.2590835	87.6343505
-28.293928	6.643383	89.353683	-16.940584	16.055414	91.09362	37.426331	1.49709	93.962738	37.363235	31.960743	95.758598	37.394783	16.7289165	94.860668	-71.275951	15.3819115	87.326572
-28.589722	7.206001	89.308014	-17.0417	16.127329	91.014824	37.352821	1.580315	93.923164	37.264576	32.007416	95.720169	37.3086985	16.7938655	94.8216665	-71.3920985	15.4607925	87.2079815
-28.826904	7.796025	89.228241	-17.142712	16.221745	90.913147	37.264057	1.681742	93.881386	37.117096	32.090878	95.617859	37.1905765	16.88631	94.7496225	-71.4760005	15.55718	87.0766715
-29.059515	8.31343	89.173683	-17.241184	16.320044	90.795143	37.175297	1.810248	93.843788	36.914009	32.206326	95.493866	37.044653	17.008287	94.668827	-71.527021	15.631801	86.921459
-29.266045	8.800494	89.101601	-17.323009	16.437004	90.714195	37.110214	1.958658	93.84063	36.707134	32.325451	95.318924	36.908674	17.1420545	94.579777	-71.554692	15.7319535	86.848613
-29.432985	9.254934	89.039536	-17.43343	16.537689	90.601784	37.044106	2.133803	93.855934	36.500298	32.47015	95.10659	36.772202	17.3019765	94.481262	-71.639062	15.7734015	86.722306
-29.556189	9.651615	88.968788	-17.515728	16.660519	90.496445	36.998482	2.336178	93.885361	36.287231	32.647881	94.918182	36.6428565	17.4920295	94.4017715	-71.6743125	15.8290085	86.5911185
-29.632187	10.19145	88.839844	-17.624294	16.806299	90.318092	36.924191	2.575911	93.944756	36.051254	32.895123	94.677246	36.4877225	17.735517	94.311001	-71.7363105	15.877081	86.325183
-29.589418	10.514934	88.843002	-17.667532	16.862206	90.28289	36.870586	2.701276	93.991173	35.928062	33.005871	94.590721	36.399324	17.8535735	94.290947	-71.734388	15.8708385	86.274833
-29.50025	10.828164	88.856087	-17.706579	16.887028	90.289185	36.833729	2.787333	94.078453	35.811409	33.13752	94.643715	36.322569	17.9624265	94.361084	-71.735727	15.8116295	86.217286
-29.415432	11.119991	88.906166	-17.753195	16.896938	90.326424	36.807285	2.855855	94.190147	35.81916	33.157734	94.701775	36.3132225	18.0067945	94.445961	-71.8196125	15.7870815	86.206887
-29.320972	11.408648	88.971794	-17.755444	16.926203	90.383499	36.800606	2.905016	94.323196	35.821808	33.19278	94.830154	36.311207	18.048898	94.576675	-71.822095	15.803508	86.190323
-29.205578	11.644686	89.017647	-17.743065	16.968626	90.437523	36.798332	2.921903	94.428543	35.859833	33.21524	94.965813	36.3290825	18.0685715	94.697178	-71.8152125	15.8686805	86.177868
-29.119011	11.878469	89.04924	-17.715858	16.989799	90.451035	36.787842	2.919068	94.49527	35.925465	33.201584	95.05294	36.3566535	18.060326	94.774105	-71.7883695	15.919272	86.127965
-28.930613	12.157872	89.016632	-17.627243	17.039213	90.413223	36.78587	2.937813	94.53434	36.017044	33.190254	95.128006	36.401457	18.0640335	94.831173	-71.655943	16.0143925	85.995273
-28.8167	12.281359	88.919334	-17.585798	17.105593	90.340729	36.80106	2.979487	94.55249	36.055046	33.218445	95.158615	36.428053	18.098966	94.8555525	-71.599649	16.11222	85.8259055
-28.687731	12.377076	88.825943	-17.550766	17.17359	90.255775	36.824284	3.055043	94.574287	36.085384	33.282036	95.182953	36.454834	18.1685395	94.87862	-71.556366	16.1786405	85.63293
-28.548368	12.436797	88.714394	-17.52603	17.262157	90.167473	36.877018	3.126023	94.615585	36.105434	33.370834	95.235199	36.491226	18.2484285	94.925392	-71.543286	16.2758855	85.409554
-28.456867	12.463152	88.544502	-17.520964	17.330782	90.039001	36.954708	3.186588	94.677826	36.136547	33.493061	95.304108	36.5456275	18.3398245	94.990967	-71.5875555	16.3217395	85.087035
-28.363213	12.442099	88.421066	-17.496395	17.402243	89.945732	37.030891	3.274098	94.740013	36.168919	33.609211	95.403404	36.599905	18.4416545	95.0717085	-71.592695	16.3628315	84.8197555
-28.327795	12.403818	88.275108	-17.500536	17.478148	89.859497	37.125629	3.350665	94.797256	36.211777	33.741482	95.518784	36.668703	18.5460735	95.15802	-71.669775	16.4102225	84.560974
-28.261703	12.267076	88.079094	-17.448614	17.56757	89.753151	37.259003	3.505494	94.877281	36.267826	33.907364	95.675949	36.7634145	18.706429	95.276615	-71.6606425	16.428711	84.229687
-28.244633	12.131874	87.967194	-17.4433	17.65428	89.679153	37.297867	3.63175	94.894852	36.292248	34.023495	95.780441	36.7950575	18.8276225	95.3376465	-71.6816575	16.4809375	84.0206595
-28.271643	12.00018	87.857407	-17.399126	17.722092	89.624146	37.313683	3.772108	94.934967	36.307301	34.153252	95.894119	36.810492	18.96268	95.414543	-71.608744	16.481504	83.833749
-28.324476	11.847774	87.786034	-17.350964	17.79096	89.592346	37.341682	3.880599	94.993919	36.340981	34.246429	96.015762	36.8413315	19.063514	95.5048405	-71.5432595	16.518406	83.6798515
-28.375492	11.717794	87.740601	-17.310591	17.872396	89.574738	37.367218	3.982599	95.044159	36.395355	34.313931	96.110847	36.8812865	19.148265	95.577503	-71.5024685	16.596527	83.571973
-28.435915	11.578882	87.65596	-17.282036	17.909899	89.535484	37.380161	4.017053	95.071045	36.425362	34.358261	96.215797	36.9027615	19.187657	95.643421	-71.4668335	16.632141	83.427547
-28.522598	11.416325	87.572014	-17.238186	17.955647	89.500191	37.385918	3.984501	95.081436	36.488632	34.337761	96.307442	36.937275	19.161131	95.694439	-71.413647	16.750163	83.305943
-28.71747	11.185522	87.550797	-17.146254	17.936689	89.491806	37.313152	3.834825	95.104858	36.700172	34.196922	96.359581	37.006662	19.0158735	95.7322195	-71.29917	16.8575045	83.2513925
-28.828743	11.023612	87.568924	-17.055004	17.917038	89.508896	37.304604	3.697256	95.136848	36.807732	34.098316	96.369019	37.056168	18.897786	95.7529335	-71.166176	16.93629	83.2648585
-28.997215	10.778907	87.6269	-16.969013	17.919905	89.560883	37.325859	3.58374	95.247025	36.92691	33.995331	96.37355	37.1263845	18.7895355	95.8102875	-71.0644105	17.0502745	83.3114785
-29.116604	10.495106	87.718987	-16.878548	17.935986	89.643555	37.404705	3.491285	95.421127	37.062176	33.935463	96.362579	37.2334405	18.713374	95.891853	-70.9905365	17.158598	83.395257
-29.292179	10.160239	87.799782	-16.829441	17.939522	89.698448	37.495998	3.487594	95.588089	37.181927	33.990681	96.283089	37.3389625	18.7391375	95.935589	-70.9978445	17.1399065	83.461307
-29.503288	9.800938	87.824944	-16.75367	17.959021	89.675285	37.594269	3.600613	95.702484	37.32708	34.051029	95.991119	37.4606745	18.825821	95.8468015	-70.9680145	17.092221	83.5037685
-29.832129	9.439975	87.81546	-16.700687	18.019184	89.612015	37.708656	3.796526	95.69799	37.327702	34.275002	95.618629	37.518179	19.035764	95.6583095	-70.919553	17.002604	83.5657205
-30.316973	8.856936	87.699768	-16.614231	18.137276	89.366898	37.862934	4.233213	95.457466	37.225731	34.678986	94.844505	37.5443325	19.4560995	95.1509855	-70.7727945	16.8184525	83.5828105
-30.660236	8.539023	87.608276	-16.585468	18.197517	89.154945	37.921951	4.550094	95.158997	37.090904	35.01276	94.311455	37.5064275	19.781427	94.735226	-70.6773635	16.613607	83.574664
-31.033976	8.259157	87.459358	-16.543407	18.284636	88.932892	38.005993	4.842807	94.796822	37.019764	35.251068	93.74662	37.5128785	20.0469375	94.271721	-70.5996925	16.5223345	83.594063
-31.433901	7.99861	87.326912	-16.562208	18.351612	88.736771	37.985279	5.133871	94.511124	36.922462	35.494034	93.259499	37.4538705	20.3139525	93.8853115	-70.5782865	16.3892715	83.5882305
-31.771654	7.733385	87.26519	-16.570404	18.435286	88.581825	37.998562	5.343204	94.244675	36.828087	35.705597	92.857994	37.4133245	20.5244005	93.5513345	-70.5541325	16.3461715	83.6123155
-32.182617	7.483558	87.21067	-16.577459	18.502897	88.456177	38.016705	5.502138	94.051338	36.775326	35.863079	92.55954	37.3960155	20.6826085	93.305439	-70.5509335	16.3231855	83.606915
-32.579556	7.242319	87.170479	-16.597893	18.593586	88.400558	38.007355	5.606408	93.908379	36.774902	35.971252	92.33551	37.3911285	20.78883	93.1219445	-70.5869145	16.398342	83.6791715
-33.330978	6.931569	87.205338	-16.559212	18.702971	88.360313	37.963112	5.687306	93.73278	36.819454	36.044476	92.065033	37.391283	20.865891	92.8989065	-70.509707	16.540051	83.8217195
-33.748657	6.736618	87.184723	-16.500435	18.766907	88.330002	37.962818	5.718326	93.631035	36.853703	36.073597	91.917618	37.4082605	20.8959615	92.7743265	-70.4091305	16.6378525	83.8856775
-34.239586	6.615767	87.2276	-16.452902	18.821692	88.311348	37.978664	5.746602	93.545845	36.907448	36.107246	91.775009	37.443056	20.926924	92.660427	-70.34886	16.71646	83.962269
-34.680965	6.537085	87.291832	-16.378134	18.849676	88.314125	38.006554	5.7639	93.464096	36.952568	36.119488	91.66362	37.479561	20.941694	92.563858	-70.235829	16.757658	84.064392
-35.123844	6.492915	87.27565	-16.320957	18.868326	88.317459	38.058342	5.752827	93.378906	37.023838	36.126881	91.567062	37.54109	20.939854	92.472984	-70.183004	16.796798	84.161934
-35.53672	6.400872	87.355934	-16.24135	18.855148	88.333099	38.116482	5.710407	93.278084	37.113258	36.122868	91.470337	37.61487	20.9166375	92.3742105	-70.09757	16.7936585	84.2919875
-35.986336	6.33501	87.451645	-16.118557	18.846825	88.351784	38.178341	5.660841	93.164955	37.211765	36.067585	91.37738	37.695053	20.864213	92.2711675	-69.932167	16.829437	84.4324005
-36.661297	6.315407	87.60672	-15.969038	18.805941	88.443069	38.274593	5.543007	93.040558	37.392082	35.975208	91.246284	37.8333375	20.7591075	92.143421	-69.7714135	16.8527745	84.742717
-37.184273	6.374737	87.720177	-15.838693	18.813007	88.546326	38.335983	5.487951	93.026245	37.506428	35.905163	91.206833	37.9212055	20.696557	92.116539	-69.5985915	16.929457	84.976113
-37.647228	6.486926	87.880646	-15.72292	18.795139	88.647278	38.418873	5.425853	93.061714	37.629845	35.841759	91.231659	38.024359	20.633806	92.1466865	-69.470199	16.956472	85.1478695
-38.131577	6.609929	88.023827	-15.625431	18.775486	88.769897	38.513489	5.334088	93.104385	37.759598	35.801125	91.258316	38.1365435	20.5676065	92.1813505	-69.3874055	16.9833655	85.3584435
-38.510342	6.795719	88.12944	-15.561429	18.741842	88.83445	38.599472	5.22191	93.098679	37.863293	35.732018	91.293045	38.2313825	20.476964	92.195862	-69.3542405	17.00672	85.473038
-38.958618	6.955895	88.155502	-15.484631	18.693342	88.874832	38.669388	5.091881	93.0233	37.941532	35.665703	91.300644	38.30546	20.378792	92.161972	-69.274722	17.007892	85.587692
-39.385193	7.120506	88.137283	-15.423391	18.623556	88.873062	38.718803	4.969161	92.901543	38.016098	35.592255	91.294144	38.3674505	20.280708	92.0978435	-69.2142325	16.966404	85.6482805
-40.035786	7.473628	87.996742	-15.36093	18.495001	88.794724	38.728619	4.777088	92.644897	38.094158	35.485966	91.279579	38.4113885	20.131527	91.962238	-69.1332485	16.858475	85.62721
-40.570526	7.789995	87.949791	-15.3289	18.382692	88.78196	38.752918	4.628235	92.447334	38.130039	35.402756	91.277222	38.4414785	20.0154955	91.862278	-69.0992785	16.7498885	85.701642
-41.004452	8.105954	87.919136	-15.297784	18.316919	88.782265	38.721519	4.505901	92.329613	38.174839	35.30761	91.290833	38.448179	19.9067555	91.810223	-69.043747	16.7270825	85.754307
-41.447659	8.433095	87.905991	-15.244116	18.236382	88.788727	38.729	4.396246	92.233482	38.222702	35.221943	91.321274	38.475851	19.8090945	91.777378	-68.964083	16.6636695	85.800076
-41.811516	8.78244	87.951317	-15.225516	18.190557	88.821007	38.724255	4.293083	92.179741	38.285435	35.137234	91.392761	38.504845	19.7151585	91.786251	-68.955877	16.6659555	85.855763
-42.190475	9.166245	87.99472	-15.183753	18.155603	88.907478	38.730148	4.194468	92.191406	38.345589	35.066586	91.480125	38.5378685	19.630527	91.8357655	-68.9053745	16.680679	85.9791905
-42.574707	9.499947	88.078461	-15.165403	18.155293	88.989876	38.761497	4.090149	92.251266	38.405018	34.99469	91.5979	38.5832575	19.5424195	91.924583	-68.9140635	16.7681665	86.055169
-43.159683	10.105167	88.185188	-15.100297	18.141512	89.138046	38.830669	3.972306	92.335632	38.486622	34.877621	91.764381	38.6586455	19.4249635	92.0500065	-68.8592395	16.8580605	86.2260855
-43.609734	10.516186	88.283928	-15.066649	18.12995	89.223137	38.894447	3.883657	92.381409	38.543598	34.817959	91.865959	38.7190225	19.350808	92.123684	-68.8523205	16.909092	86.32259
-44.052391	10.952566	88.366356	-15.039119	18.092115	89.329155	38.967892	3.776386	92.401474	38.614101	34.76059	91.956566	38.7909965	19.268488	92.17902	-68.8692345	16.915742	86.47929
-44.409206	11.382466	88.46804	-15.014127	18.07715	89.386383	39.025101	3.682452	92.375687	38.693584	34.707085	92.013374	38.8593425	19.1947685	92.1945305	-68.8875965	16.9595315	86.5782355
-44.747959	11.803434	88.53933	-14.970552	18.049019	89.456215	39.084259	3.596068	92.292793	38.764019	34.640472	92.063354	38.924139	19.11827	92.1780735	-68.865243	16.979768	86.7343565
-45.047756	12.242571	88.628807	-14.920267	18.003828	89.52285	39.138817	3.498028	92.210503	38.830013	34.574127	92.12207	38.984415	19.0360775	92.1662865	-68.824949	16.9715785	86.8794135
-45.313847	12.64109	88.740227	-14.866428	17.985678	89.587379	39.163921	3.410023	92.133636	38.885159	34.520168	92.201408	39.02454	18.9650955	92.167522	-68.757396	17.0062605	87.007236
-45.703461	13.310247	88.908928	-14.802072	17.993341	89.754051	39.176937	3.330623	92.09198	38.987946	34.456348	92.416176	39.0824415	18.8934855	92.254078	-68.6865855	17.0931965	87.254024
-45.992912	13.78195	89.045174	-14.780927	18.016369	89.891144	39.209789	3.294586	92.13855	39.04353	34.445183	92.599129	39.1266595	18.8698845	92.3688395	-68.6885135	17.1628535	87.4134485
-46.317177	14.289276	89.221893	-14.756144	18.038862	90.045364	39.241173	3.281842	92.227806	39.09594	34.4506	92.769661	39.1685565	18.866221	92.4987335	-68.6808445	17.211503	87.5919945
-46.5639	14.722635	89.433723	-14.72338	18.081942	90.22496	39.281479	3.303233	92.321442	39.123676	34.480148	92.946274	39.2025775	18.8916905	92.633858	-68.6493375	17.2721935	87.816062
-46.792625	15.128369	89.705963	-14.682542	18.144934	90.431419	39.328308	3.335385	92.419846	39.157135	34.52076	93.104675	39.2427215	18.9280725	92.7622605	-68.6078055	17.3617955	88.1005775
-46.955017	15.503879	89.984314	-14.635235	18.199221	90.639839	39.372341	3.359884	92.494186	39.195251	34.554966	93.223198	39.283796	18.957425	92.858692	-68.554266	17.441017	88.420986
-47.100986	15.833035	90.289467	-14.583357	18.250261	90.835464	39.393894	3.395236	92.552597	39.246117	34.59668	93.326111	39.3200055	18.995958	92.939354	-68.4867195	17.504564	88.731574
-47.293423	16.307501	90.739845	-14.470467	18.29863	91.14502	39.443848	3.408832	92.592117	39.344486	34.651093	93.456886	39.394167	19.0299625	93.0245015	-68.335101	17.5672975	89.2655385
-47.39016	16.51041	91.029968	-14.418796	18.313379	91.345512	39.40099	3.421793	92.688141	39.433605	34.662563	93.562088	39.4172975	19.042178	93.1251145	-68.2548895	17.58458	89.5659095
-47.50169	16.729145	91.285194	-14.387872	18.324032	91.523628	39.396599	3.404028	92.779327	39.526688	34.654819	93.68895	39.4616435	19.0294235	93.2341385	-68.2373875	17.6186405	89.8131175
-47.568073	16.982101	91.562782	-14.336331	18.341063	91.747513	39.427967	3.350566	92.852768	39.587776	34.660564	93.823311	39.5078715	19.005565	93.3380395	-68.1805335	17.676561	90.1569865
-47.640358	17.201284	91.822525	-14.33981	18.352802	91.946602	39.335938	3.348432	93.058174	39.61422	34.659595	93.954704	39.475079	19.0040135	93.506439	-68.154699	17.7015905	90.386765
-47.665653	17.424179	92.105568	-14.376159	18.363087	92.178589	39.325161	3.353026	93.237068	39.610985	34.646511	94.048485	39.468073	18.9997685	93.6427765	-68.220391	17.7264055	90.7144015
-47.710621	17.675322	92.4002	-14.417906	18.395618	92.410507	39.321323	3.357219	93.432304	39.570572	34.637451	94.09729	39.4459475	18.997335	93.764797	-68.2817595	17.793901	91.056217
-47.753056	18.040775	92.853409	-14.500134	18.451963	92.754608	39.254948	3.372525	93.771721	39.466007	34.564991	94.153389	39.3604775	18.968758	93.962555	-68.3607455	17.935168	91.546661
-47.744965	18.268623	93.122292	-14.562262	18.486965	92.998596	39.240124	3.37218	94.039513	39.409798	34.515202	94.227745	39.324961	18.943691	94.133629	-68.449485	18.030239	91.863563
-47.701378	18.505398	93.383675	-14.603212	18.536077	93.234886	39.241772	3.35121	94.384369	39.377914	34.477623	94.353661	39.309843	18.9144165	94.369015	-68.516267	18.1577375	92.100757
-47.677605	18.769791	93.564835	-14.649095	18.546288	93.484497	39.266197	3.319527	94.797386	39.370831	34.434338	94.538383	39.318514	18.8769325	94.6678845	-68.616704	18.2156435	92.3011095
-47.615952	19.008995	93.733391	-14.68758	18.543997	93.69323	39.32515	3.291473	95.216522	39.404881	34.397591	94.760681	39.3650155	18.844532	94.9886015	-68.7401755	18.243462	92.3978585
-47.537903	19.248377	93.833054	-14.729692	18.530985	93.876984	39.374718	3.258305	95.603424	39.451977	34.354992	94.987259	39.4133475	18.8066485	95.2953415	-68.8727315	18.2553215	92.4586265
-47.436146	19.499044	93.891876	-14.717696	18.476524	94.024506	39.439636	3.206143	95.935287	39.471123	34.304245	95.22773	39.4553795	18.755194	95.5815085	-68.8907715	18.197854	92.4675035
-47.266953	19.85342	93.951248	-14.701631	18.422974	94.189857	39.545341	3.114458	96.272308	39.534805	34.198299	95.500885	39.540073	18.6563785	95.8865965	-68.943335	18.1895695	92.4931175
-47.113152	20.140425	93.971489	-14.645912	18.371803	94.229492	39.632809	3.017302	96.349403	39.596664	34.103214	95.59156	39.6147365	18.560258	95.9704815	-68.9065605	18.183348	92.4885025
-46.969597	20.449362	93.996788	-14.575126	18.320881	94.268799	39.633904	2.953914	96.44915	39.637573	34.004627	95.697723	39.6357385	18.4792705	96.0734365	-68.7859905	18.1624915	92.4641615
-46.813438	20.792681	94.033951	-14.52255	18.278854	94.33197	39.693527	2.885157	96.50106	39.699535	33.90963	95.801056	39.696531	18.3973935	96.151058	-68.741631	18.1603145	92.512882
-46.667568	21.161804	94.081413	-14.457048	18.260904	94.405701	39.78529	2.786926	96.543381	39.764389	33.845539	95.934143	39.7748395	18.3162325	96.238762	-68.6889355	18.2055755	92.57264
-46.552574	21.609875	94.187675	-14.414772	18.231306	94.509781	39.822109	2.723164	96.663261	39.840511	33.776058	96.102501	39.83131	18.249611	96.382881	-68.660854	18.213001	92.636681
-46.439087	22.046675	94.293198	-14.368131	18.228275	94.616203	39.885704	2.65247	96.743279	39.927559	33.720882	96.249817	39.9066315	18.186676	96.496548	-68.6428935	18.269874	92.735858
-46.276672	22.740627	94.498497	-14.277613	18.214678	94.778633	39.937496	2.577356	96.78447	39.971828	33.698193	96.443359	39.954662	18.1377745	96.6139145	-68.509888	18.2915815	92.9433515
-46.175915	23.204092	94.615784	-14.243056	18.204502	94.841591	39.944317	2.571937	96.716621	40.03112	33.629272	96.456078	39.9877185	18.1006045	96.5863495	-68.4738305	18.3083995	93.0968325
-46.061356	23.646896	94.666023	-14.230202	18.187927	94.863625	39.908882	2.579304	96.594246	40.012077	33.676319	96.448326	39.9604795	18.1278115	96.521286	-68.4208835	18.2480425	93.205964
-45.945255	24.108343	94.686066	-14.260168	18.194029	94.831619	39.811367	2.635732	96.428444	39.985813	33.657501	96.338745	39.89859	18.1466165	96.3835945	-68.418926	18.2414415	93.2796435
-45.850883	24.5536	94.715675	-14.331711	18.21241	94.811584	39.691387	2.702616	96.281868	39.931534	33.707348	96.216934	39.8114605	18.204982	96.249401	-68.4748825	18.219838	93.373767
-45.714039	25.050631	94.724075	-14.380023	18.232365	94.788734	39.593925	2.744929	96.157036	39.847618	33.758156	96.059105	39.7207715	18.2515425	96.1080705	-68.4808175	18.2131875	93.4693975
-45.571667	25.543734	94.729843	-14.422208	18.23769	94.768951	39.503456	2.776603	96.048813	39.726955	33.803276	95.916214	39.6152055	18.2899395	95.9825135	-68.4596215	18.1854405	93.5553885
-45.39357	26.35887	94.88076	-14.478827	18.229555	94.83358	39.428463	2.805274	96.002869	39.619076	33.827541	95.77195	39.5237695	18.3164075	95.8874095	-68.4814235	18.1427025	93.7797505
-45.268154	26.92462	95.011765	-14.519734	18.220333	94.913773	39.421047	2.805089	96.001869	39.58416	33.839504	95.728706	39.5026035	18.3222965	95.8652875	-68.5420715	18.1183695	93.9622585
-45.131371	27.498404	95.182732	-14.552752	18.184118	95.006271	39.408646	2.769401	95.975357	39.543228	33.849533	95.700455	39.475937	18.309467	95.837906	-68.581441	18.058769	94.174636
-44.953938	28.072945	95.306313	-14.538969	18.17053	95.052673	39.375305	2.704541	95.894119	39.522213	33.829025	95.63575	39.448759	18.266783	95.7649345	-68.526697	18.074277	94.3404115
-44.730629	28.617447	95.382744	-14.539978	18.138487	95.045593	39.312241	2.599957	95.716263	39.480339	33.771671	95.550766	39.39629	18.185814	95.6335145	-68.476246	18.09116	94.4576715
-44.51696	29.228413	95.49469	-14.56441	18.071388	95.008072	39.215725	2.498861	95.474014	39.38792	33.719551	95.531822	39.3018225	18.109206	95.502918	-68.4306425	18.03357	94.513226
-44.299595	29.800234	95.541634	-14.610988	17.988598	94.949593	39.113705	2.414899	95.213806	39.394543	33.556702	95.472244	39.254124	17.9858005	95.343025	-68.4761	17.9913955	94.556161
-44.000072	30.736378	95.665985	-14.701472	17.873863	94.873787	38.964851	2.273743	94.879265	39.373505	33.444664	95.468872	39.169178	17.8592035	95.1740685	-68.572122	17.8885225	94.5735055
-43.763397	31.330418	95.765724	-14.743011	17.846771	94.87059	38.930103	2.256386	94.761635	39.351101	33.436413	95.510193	39.140602	17.8463995	95.135914	-68.626624	17.8471425	94.605266
-43.451683	31.920803	95.833549	-14.770799	17.859783	94.918457	38.957653	2.28454	94.761971	39.310452	33.469749	95.626427	39.1340525	17.8771445	95.194199	-68.6756505	17.8424215	94.642715
-43.137447	32.471485	95.994148	-14.774935	17.878338	95.043221	39.041401	2.356393	94.904205	39.309769	33.551262	95.798531	39.175585	17.9538275	95.351368	-68.725455	17.8028485	94.735074
-42.794296	33.064098	96.130661	-14.768924	17.916143	95.193596	39.18745	2.441561	95.125305	39.345516	33.663441	96.004471	39.266483	18.052501	95.564888	-68.804331	17.779785	94.822304
-42.405025	33.606834	96.250137	-14.702556	17.981853	95.3591	39.347004	2.527696	95.362213	39.364609	33.778625	96.214424	39.3558065	18.1531605	95.7883185	-68.7609185	17.8105455	94.9298815
-42.005558	34.199749	96.38237	-14.637938	18.015133	95.542671	39.480194	2.638202	95.655228	39.367805	33.868702	96.447678	39.4239995	18.253452	96.051453	-68.6998755	17.776814	95.033889
-41.41531	35.050877	96.562531	-14.57393	18.040365	95.829033	39.706413	2.735231	96.164955	39.392551	33.921341	96.88575	39.549482	18.328286	96.5253525	-68.697342	17.752444	95.1327135
-40.980141	35.586174	96.637009	-14.560242	18.031	95.979378	39.847267	2.718757	96.436852	39.438774	33.935791	97.104546	39.6430205	18.327274	96.770699	-68.7635045	17.734726	95.188057
-40.505745	36.10569	96.632111	-14.552077	18.019119	96.063164	39.908974	2.702199	96.600449	39.467152	33.923561	97.237061	39.688063	18.31288	96.918755	-68.792217	17.725358	95.207573
-40.08913	36.650188	96.674416	-14.553596	17.993656	96.097351	39.909931	2.689939	96.656052	39.476551	33.900532	97.283676	39.693241	18.2952355	96.969864	-68.800433	17.6920765	95.224838
-39.588326	37.156662	96.719971	-14.559399	17.942207	96.124992	39.88324	2.684642	96.626457	39.468792	33.858627	97.276413	39.676016	18.2716345	96.951435	-68.794814	17.6127795	95.298549
-39.114407	37.707165	96.798286	-14.532392	17.87117	96.121872	39.825794	2.670489	96.563896	39.444973	33.810684	97.30146	39.6353835	18.2405865	96.932678	-68.7001675	17.5017535	95.311066
-38.613522	38.209198	96.906464	-14.539346	17.798052	96.140823	39.791393	2.669233	96.503639	39.462387	33.774708	97.408661	39.62689	18.2219705	96.95615	-68.705582	17.3741335	95.325496
-37.767399	38.928856	97.12883	-14.516211	17.728407	96.219109	39.812416	2.676278	96.454971	39.553139	33.806847	97.69175	39.6827775	18.2415625	97.0733605	-68.7151995	17.2152515	95.3648575
-37.253002	39.432674	97.358124	-14.489019	17.695253	96.279243	39.864216	2.678368	96.387825	39.622204	33.859882	97.892555	39.74321	18.269125	97.14019	-68.721248	17.121381	95.418296
-36.673111	39.907558	97.618561	-14.426815	17.683393	96.319786	39.898674	2.698431	96.273804	39.680653	33.960976	98.057838	39.7896635	18.3297035	97.165821	-68.6432935	17.0370825	95.473751
-36.070614	40.367043	97.855721	-14.345702	17.715931	96.358826	39.919434	2.763807	96.141869	39.772884	33.964558	98.135574	39.846159	18.3641825	97.1387215	-68.537563	17.0676795	95.5789305
-35.480236	40.840511	98.058723	-14.303702	17.767166	96.379623	39.937	2.87102	96.034447	39.847488	34.021614	98.262924	39.892244	18.446317	97.1486855	-68.499648	17.088015	95.6105605
-34.858696	41.255936	98.217911	-14.274345	17.826166	96.400902	39.964138	2.970965	95.965836	39.909431	34.139736	98.379173	39.9367845	18.5553505	97.1725045	-68.4854745	17.0969815	95.6292995
-34.219936	41.633518	98.333511	-14.211023	17.917896	96.436035	40.014847	3.1279	95.987289	39.962452	34.276199	98.537834	39.9886495	18.7020495	97.2625615	-68.4106955	17.1337425	95.6095085
-33.283413	42.191986	98.49501	-14.202793	18.13862	96.486488	40.136959	3.394759	96.117661	40.026154	34.551586	98.83374	40.0815565	18.9731725	97.4757005	-68.4871425	17.3040675	95.4972755
-32.563595	42.532207	98.606888	-14.179474	18.281776	96.564987	40.221756	3.588047	96.213058	40.071739	34.743221	99.020889	40.1467475	19.165634	97.6169735	-68.5056955	17.397918	95.5130005
-31.801895	42.78223	98.700699	-14.147036	18.432961	96.60733	40.278923	3.792911	96.331085	40.106491	34.946697	99.196281	40.192707	19.369804	97.763683	-68.486779	17.496118	95.450977
-31.030802	43.069901	98.759438	-14.1526	18.590376	96.648994	40.360218	4.00942	96.463028	40.132427	35.134327	99.378029	40.2463225	19.5718735	97.9205285	-68.5515225	17.6088785	95.3774595
-30.290308	43.271099	98.773117	-14.145676	18.76416	96.693954	40.449047	4.231688	96.639374	40.136208	35.357361	99.550201	40.2926275	19.7945245	98.0947875	-68.5839795	17.7337955	95.2931205
-29.554855	43.412415	98.787018	-14.162829	18.931643	96.784607	40.541382	4.465944	96.935341	40.13884	35.572422	99.70108	40.340111	20.019183	98.3182105	-68.665769	17.844103	95.2510035
-28.774429	43.564232	98.704811	-14.17605	19.116955	96.906235	40.668713	4.713451	97.316681	40.13821	35.802231	99.8871	40.4034615	20.257841	98.6018905	-68.7555615	17.976069	95.2105795
-27.401009	43.747128	98.541641	-14.215134	19.395338	97.176094	40.890091	5.040625	98.065414	40.112347	36.165859	100.131485	40.501219	20.603242	99.0984495	-68.931487	18.187434	95.2537385
-26.643419	43.812237	98.509857	-14.252231	19.547096	97.391647	41.046558	5.221579	98.604088	40.085045	36.373207	100.263084	40.5658015	20.797393	99.433586	-69.0702635	18.296799	95.349708
-25.712589	43.817719	98.343872	-14.265063	19.653788	97.626617	41.191456	5.387123	99.140724	40.051762	36.540859	100.385521	40.621609	20.963991	99.7631225	-69.151735	18.343585	95.4901115
-24.838232	43.832268	98.273094	-14.263235	19.731672	97.847679	41.34066	5.494728	99.637207	40.041855	36.65237	100.490128	40.6912575	21.073549	100.0636675	-69.2177275	18.389795	95.6316905
-23.864784	43.863689	98.183128	-14.256462	19.749722	98.065208	41.487347	5.551698	100.104973	40.017166	36.758183	100.614639	40.7522565	21.1549405	100.359806	-69.2651805	18.3445035	95.77061
-22.828461	43.879417	98.11747	-14.225883	19.736784	98.269547	41.624763	5.567407	100.527428	40.06757	36.74522	100.725533	40.8461665	21.1563135	100.6264805	-69.2979325	18.3172545	95.9126135
-21.904669	43.900852	98.093559	-14.184891	19.686504	98.467445	41.773239	5.540547	100.923096	40.120491	36.766987	100.895844	40.946865	21.153767	100.90947	-69.316647	18.219241	96.02542
-20.43544	43.96067	98.033562	-14.105145	19.570831	98.695328	41.976418	5.450447	101.410469	40.269142	36.701298	101.09893	41.12278	21.0758725	101.2546995	-69.33307	18.0657895	96.1359565
-19.382607	44.084785	98.016891	-14.037271	19.491695	98.823975	42.092724	5.37974	101.68998	40.407406	36.603134	101.203468	41.250065	20.991437	101.446724	-69.324607	17.991953	96.201226
-18.39649	44.227417	98.048332	-13.948022	19.430122	98.950745	42.233772	5.312707	101.934906	40.536766	36.543465	101.326843	41.385269	20.928086	101.6308745	-69.281313	17.932158	96.2706155
-17.356649	44.397511	98.051277	-13.862135	19.345364	99.039047	42.374306	5.254754	102.111801	40.64716	36.498283	101.46096	41.510733	20.8765185	101.7863805	-69.235003	17.8142095	96.2917135
-16.355852	44.581207	98.088509	-13.765036	19.273842	99.120499	42.464203	5.199265	102.259918	40.756058	36.438808	101.592575	41.6101305	20.8190365	101.9262465	-69.1402025	17.7286475	96.3147515
-15.354119	44.850151	98.160843	-13.653785	19.188238	99.175919	42.53487	5.174124	102.365097	40.87178	36.420189	101.717186	41.703325	20.7971565	102.0411415	-69.010895	17.5793195	96.3106965
-14.299582	45.164345	98.209778	-13.580471	19.116285	99.180542	42.601154	5.164213	102.460388	40.954296	36.407455	101.939217	41.777725	20.785834	102.1998025	-68.938667	17.446736	96.1612815
-12.872071	45.652554	98.44931	-13.553244	19.019104	99.166077	42.704918	5.16966	102.58564	41.055019	36.498695	102.347145	41.8799685	20.8341775	102.4663925	-68.9864565	17.2040305	95.8657615
-11.945246	46.029343	98.65332	-13.54563	19.001162	99.181244	42.792004	5.206323	102.688644	41.127609	36.570549	102.627632	41.9598065	20.888436	102.658138	-69.0510665	17.113888	95.70435
-11.013802	46.456303	98.877258	-13.539094	18.989866	99.194016	42.909454	5.297316	102.764534	41.199638	36.695293	102.961876	42.054546	20.9963045	102.863205	-69.132734	16.9834275	95.524827
-10.076814	46.879333	99.129547	-13.545988	18.998039	99.183174	43.01664	5.380021	102.77816	41.245422	36.822987	103.245674	42.131031	21.101504	103.011917	-69.223007	16.894574	95.354431
-9.206872	47.345238	99.390137	-13.531563	19.002665	99.140366	43.084873	5.473875	102.742874	41.291401	36.932434	103.482857	42.188137	21.2031545	103.1128655	-69.251263	16.8021755	95.1678665
-8.332895	47.765453	99.64164	-13.500036	19.041418	99.045227	43.121674	5.600567	102.685799	41.334885	37.060387	103.736565	42.2282795	21.330477	103.211182	-69.2283515	16.752359	94.879272
-7.484641	48.233078	99.885925	-13.489507	19.09178	98.991852	43.15892	5.749765	102.610077	41.38023	37.2211	103.975914	42.269575	21.4854325	103.2929955	-69.248589	16.6981275	94.6907085
-6.257614	48.919258	100.385071	-13.416383	19.167624	98.959938	43.241859	5.961493	102.57151	41.461624	37.453224	104.371414	42.3517415	21.7073585	103.471462	-69.1845075	16.6278895	94.448414
-5.425451	49.32272	100.750748	-13.407842	19.253372	98.995598	43.297447	6.104971	102.565552	41.520035	37.617527	104.644707	42.408741	21.861249	103.6051295	-69.224425	16.645495	94.3860665
-4.657862	49.694839	101.094582	-13.360455	19.332138	99.067314	43.353828	6.234406	102.55468	41.588165	37.758709	104.87294	42.4709965	21.9965575	103.71381	-69.1919065	16.6677185	94.420818
-3.936195	50.03302	101.448044	-13.324073	19.383635	99.155502	43.391277	6.342176	102.565857	41.625916	37.858402	105.073761	42.5085965	22.100289	103.819809	-69.1567425	16.666981	94.491195
-3.163742	50.384098	101.717102	-13.303152	19.504173	99.225777	43.423279	6.43638	102.615402	41.652214	37.956707	105.270912	42.5377465	22.1965435	103.943157	-69.1440505	16.8118025	94.508397
-2.52929	50.739353	101.990723	-13.303502	19.566513	99.308769	43.445969	6.521306	102.693748	41.642807	38.015209	105.453384	42.544388	22.2682575	104.073566	-69.151392	16.8647685	94.543972
-1.804353	50.951004	102.215134	-13.323526	19.613293	99.401764	43.451767	6.57918	102.77803	41.634796	38.068321	105.617203	42.5432815	22.3237505	104.1976165	-69.1903335	16.9028355	94.6059115
-0.809241	51.118546	102.389931	-13.390441	19.705729	99.474503	43.444542	6.65193	102.919472	41.620739	38.151558	105.821136	42.5326405	22.401744	104.370304	-69.3135225	17.009714	94.578702
-0.188685	51.167511	102.506912	-13.431217	19.727999	99.535797	43.441536	6.681091	103.002869	41.614227	38.162338	105.939445	42.5278815	22.4217145	104.471157	-69.3903155	17.0342835	94.600437
0.425285	51.221771	102.60881	-13.468595	19.74745	99.569496	43.444378	6.699647	103.082169	41.587193	38.148342	106.032036	42.5157855	22.4239945	104.5571025	-69.4529755	17.0709055	94.5818895
1.043753	51.253712	102.665779	-13.490978	19.762987	99.598114	43.44659	6.704689	103.137825	41.535782	38.116817	106.091164	42.491186	22.410753	104.6144945	-69.473142	17.115221	94.5817335
1.587277	51.266705	102.744949	-13.506514	19.768492	99.61142	43.46159	6.705849	103.203896	41.473804	38.093651	106.166168	42.467697	22.39975	104.685032	-69.480725	17.137234	94.537808
2.149939	51.128883	102.812134	-13.521173	19.747261	99.642326	43.496513	6.691697	103.263329	41.442482	38.063694	106.235802	42.4694975	22.3776955	104.7495655	-69.5118435	17.1168265	94.5350865
2.706249	50.938225	102.808235	-13.545339	19.727942	99.684021	43.513302	6.674779	103.2864	41.422737	38.024677	106.277657	42.4680195	22.349728	104.7820285	-69.5586975	17.106156	94.5860135
3.46774	50.592602	102.816879	-13.534803	19.677023	99.698677	43.476696	6.636736	103.249512	41.397884	37.930027	106.270683	42.43729	22.2833815	104.7600975	-69.506896	17.0706645	94.6372565
4.011652	50.328983	102.783653	-13.545944	19.65012	99.685333	43.440651	6.597637	103.212021	41.366051	37.888889	106.273483	42.403351	22.243263	104.742752	-69.495239	17.056977	94.627914
4.525394	49.983456	102.748238	-13.560155	19.652178	99.643456	43.444065	6.539259	103.188301	41.363838	37.770374	106.241783	42.4039515	22.1548165	104.715042	-69.5242615	17.1495395	94.57187
5.043729	49.622707	102.734756	-13.564208	19.628923	99.601181	43.473469	6.479946	103.185677	41.322498	37.692684	106.294075	42.3979835	22.086315	104.739876	-69.5263995	17.171531	94.462486
5.555568	49.18433	102.76947	-13.569592	19.593693	99.591354	43.470909	6.401385	103.214005	41.307129	37.616508	106.343529	42.389019	22.0089465	104.778767	-69.528203	17.1784395	94.403941
6.060587	48.681858	102.743172	-13.593416	19.525158	99.547943	43.45013	6.32058	103.260406	41.300125	37.503616	106.384613	42.3751275	21.912098	104.8225095	-69.5619595	17.138218	94.2733765
6.527245	48.14835	102.703728	-13.614525	19.484577	99.553696	43.44453	6.262287	103.29174	41.270641	37.458431	106.467262	42.3575855	21.860359	104.879501	-69.5866355	17.108795	94.227891
7.225407	47.274628	102.651917	-13.652186	19.41254	99.502731	43.45974	6.190158	103.304504	41.258408	37.284153	106.430092	42.359074	21.7371555	104.867298	-69.663446	17.0879245	94.138164
7.702679	46.604321	102.475449	-13.679615	19.395283	99.387108	43.446316	6.133522	103.29567	41.206898	37.242798	106.368378	42.326607	21.68816	104.832024	-69.685837	17.102406	93.942192
8.149364	45.854561	102.31192	-13.718501	19.345308	99.272141	43.416874	6.096288	103.284348	41.088799	37.236092	106.327461	42.2528365	21.66619	104.8059045	-69.6898385	17.024426	93.7383775
8.589312	45.058338	102.140465	-13.765507	19.304405	99.186043	43.384888	6.074144	103.279617	41.034515	37.143555	106.242668	42.2097015	21.6088495	104.7611425	-69.7407155	16.9999605	93.6109435
9.020056	44.283466	101.999031	-13.787399	19.273113	99.095032	43.351055	6.020517	103.319397	40.968052	37.076355	106.219673	42.1595535	21.548436	104.769535	-69.7343515	16.99779	93.420529
9.431233	43.392986	101.91832	-13.844116	19.236685	98.998993	43.327202	5.948555	103.401695	40.911938	36.981297	106.212402	42.11957	21.464926	104.8070485	-69.807802	17.008444	93.1909375
9.89188	42.437023	101.763557	-13.866223	19.168598	98.932976	43.332378	5.86288	103.455971	40.843349	36.877968	106.188477	42.0878635	21.370424	104.822224	-69.8203095	16.966772	93.043728
10.482997	40.915016	101.519119	-13.85079	19.117247	98.784126	43.344109	5.752818	103.525749	40.714306	36.720676	106.123482	42.0292075	21.236747	104.8246155	-69.7307875	16.997747	92.7436365
10.91678	39.916111	101.334892	-13.852771	19.095009	98.704414	43.364845	5.686763	103.562843	40.641411	36.640472	106.022278	42.003128	21.1636175	104.7925605	-69.70867	17.0264005	92.6162675
11.3126	38.882454	101.11953	-13.823229	19.062132	98.597404	43.40419	5.623237	103.572205	40.575409	36.58625	105.928169	41.9897995	21.1047435	104.750187	-69.6362575	17.0195205	92.444621
11.729334	37.650826	100.871887	-13.816042	19.038357	98.433701	43.446762	5.562191	103.564789	40.531212	36.535797	105.79718	41.988987	21.048994	104.6809845	-69.621071	17.02772	92.1864175
12.082367	36.485031	100.537338	-13.805853	18.978186	98.215279	43.464447	5.520303	103.540169	40.503578	36.463745	105.593369	41.9840125	20.992024	104.566769	-69.5957185	16.964348	91.863789
12.466266	35.277435	100.162827	-13.776283	18.921057	97.954887	43.474026	5.48387	103.458656	40.457092	36.405788	105.338844	41.965559	20.944829	104.39875	-69.518125	16.897285	91.511024
12.843849	34.072811	99.752823	-13.741434	18.885084	97.696243	43.464844	5.42763	103.395508	40.42025	36.321392	105.021301	41.942547	20.874511	104.2084045	-69.425415	16.895657	91.1840815
13.418339	32.08025	99.186661	-13.600275	18.792852	97.317619	43.472351	5.361156	103.274277	40.414722	36.23827	104.577927	41.9435365	20.799713	103.926102	-69.1440865	16.785991	90.709136
13.794947	30.765156	98.849907	-13.507962	18.719809	97.086876	43.481358	5.316671	103.181091	40.460087	36.101444	104.24794	41.9707225	20.7090575	103.7145155	-68.9866465	16.7305605	90.4592365
14.150439	29.439074	98.548004	-13.377198	18.629036	96.880447	43.484169	5.252279	103.052246	40.519325	35.972885	103.898529	42.001747	20.612582	103.4753875	-68.756143	16.64549	90.2855065
14.488174	28.029099	98.240349	-13.260797	18.548716	96.625648	43.484642	5.205103	102.857826	40.556053	35.851498	103.552223	42.0203475	20.5283005	103.2050245	-68.5419415	16.5691315	90.0462715
14.841758	26.679846	97.86338	-13.167999	18.478321	96.338509	43.442318	5.140092	102.60466	40.63348	35.754101	103.117821	42.037899	20.4470965	102.8612405	-68.373897	16.5095455	89.8157775
15.154984	25.365961	97.391357	-13.094526	18.406702	95.957237	43.402035	5.079708	102.259293	40.710178	35.651909	102.542068	42.0561065	20.3658085	102.4006805	-68.2451585	16.4475955	89.5137935
15.436168	23.916815	96.859695	-13.038087	18.354923	95.500671	43.367973	5.048776	101.845551	40.71122	35.601803	101.938751	42.0395965	20.3252895	101.892151	-68.1157705	16.3845565	89.109191
15.880823	21.929241	96.139946	-13.00119	18.280449	94.844948	43.3167	4.967756	101.225571	40.663486	35.47438	101.076088	41.990093	20.221068	101.1508295	-67.992473	16.33983	88.5390665
16.160698	20.59992	95.658546	-12.965909	18.188576	94.406822	43.311344	4.881878	100.814835	40.675323	35.378162	100.50367	41.9933335	20.13002	100.6592525	-67.9251515	16.247132	88.1543915
16.424326	19.188326	95.227585	-12.950823	18.10656	93.997055	43.293327	4.758131	100.463722	40.680847	35.283161	99.974632	41.987087	20.020646	100.219177	-67.888733	16.192474	87.774933
16.701559	17.894939	94.895767	-12.900214	18.028269	93.650177	43.299942	4.640319	100.195038	40.690186	35.172535	99.513756	41.995064	19.906427	99.854397	-67.795492	16.150111	87.445957
16.932121	16.60799	94.621208	-12.876148	17.911829	93.347076	43.294113	4.518819	99.992104	40.736462	35.040997	99.142761	42.0152875	19.779908	99.5674325	-67.7675835	16.04375	87.1267195
17.183426	15.300344	94.436531	-12.827948	17.814016	93.081505	43.2742	4.418564	99.858215	40.802429	34.913246	98.836441	42.0383145	19.665905	99.347328	-67.6942105	15.962127	86.815682
17.402586	14.024837	94.289474	-12.773829	17.7309	92.831978	43.245823	4.295273	99.783058	40.840443	34.763397	98.566452	42.043133	19.529335	99.174755	-67.590791	15.932465	86.489201
17.721481	12.258533	94.106865	-12.668118	17.618654	92.472557	43.243294	4.160107	99.68853	40.873703	34.538803	98.170616	42.0584985	19.349455	98.929573	-67.3947345	15.887853	86.015541
17.882189	11.10449	93.98748	-12.590514	17.539976	92.238922	43.230431	4.061126	99.613991	40.913055	34.41761	97.905663	42.071743	19.239368	98.759827	-67.252771	15.840584	85.718017
18.07951	9.934131	93.884438	-12.49582	17.455187	92.009003	43.216686	3.938314	99.538254	40.97287	34.264004	97.672287	42.094778	19.101159	98.6052705	-67.086418	15.809215	85.4127355
18.210018	8.858631	93.800613	-12.419488	17.366034	91.788139	43.221153	3.820257	99.461327	41.065933	34.112289	97.427002	42.143543	18.966273	98.4441645	-66.982519	15.765795	85.1321135
18.335836	7.831464	93.725235	-12.350845	17.27585	91.563545	43.241249	3.687681	99.359482	41.128685	33.933548	97.153954	42.184967	18.8106145	98.256718	-66.886657	15.7410855	84.870372
18.378454	6.86232	93.60527	-12.262465	17.181881	91.339241	43.253109	3.567446	99.239822	41.191715	33.767601	96.879082	42.222412	18.6675235	98.059452	-66.747342	15.6962385	84.61903
18.481441	5.841791	93.499161	-12.197331	17.103065	91.126724	43.292339	3.437364	99.077629	41.292767	33.646194	96.583214	42.292553	18.541779	97.8304215	-66.687215	15.664351	84.4230265
18.52457	4.550652	93.309982	-12.110253	17.000145	90.842873	43.343658	3.273247	98.828682	41.371563	33.450523	96.172089	42.3576105	18.361885	97.5003855	-66.5781165	15.638405	84.1853605
18.51869	3.773138	93.205414	-12.050842	16.905956	90.684837	43.341846	3.168372	98.666611	41.426277	33.332119	95.942665	42.3840615	18.2502455	97.304638	-66.4857455	15.5616665	84.065036
18.499945	3.032953	93.132393	-12.007933	16.815685	90.558151	43.333157	3.031303	98.514038	41.493702	33.220356	95.763069	42.4134295	18.1258295	97.1385535	-66.4292955	15.5055405	83.9777485
18.43623	2.368992	93.007668	-11.962861	16.720421	90.433029	43.311142	2.914386	98.377518	41.568478	33.102009	95.605156	42.43981	18.0081975	96.991337	-66.365532	15.4326445	83.874721
18.349884	1.705524	92.92588	-11.930004	16.635071	90.309982	43.300465	2.79228	98.27697	41.587322	32.993156	95.508621	42.4438935	17.892718	96.8927955	-66.3039015	15.377424	83.7271685
18.231709	1.119277	92.872284	-11.918601	16.580633	90.217255	43.272026	2.705107	98.188156	41.591637	32.903988	95.433533	42.4318315	17.8045475	96.8108445	-66.2690335	15.3567185	83.6236655
18.118073	0.647717	92.787033	-11.930207	16.538851	90.117798	43.243275	2.619782	98.085571	41.595592	32.833004	95.372864	42.4194335	17.726393	96.7292175	-66.2798475	15.351309	83.5063785
17.922991	-0.004214	92.601463	-11.965203	16.457691	89.944336	43.158718	2.510905	97.870979	41.586357	32.724064	95.261955	42.3725375	17.6174845	96.566467	-66.3029435	15.2978975	83.322205
17.743958	-0.362236	92.428619	-11.986178	16.446341	89.8116	43.086464	2.454657	97.694649	41.575127	32.666515	95.158974	42.3307955	17.560586	96.4268115	-66.3031515	15.332096	83.1963885
17.543657	-0.680594	92.269455	-12.010754	16.448709	89.699226	43.006672	2.376062	97.510178	41.552517	32.605972	95.099327	42.2795945	17.491017	96.3047525	-66.3011025	15.406401	83.0936995
17.333403	-0.935692	92.103111	-12.030648	16.448511	89.599007	42.910664	2.311553	97.35994	41.544281	32.534756	95.094948	42.2274725	17.4231545	96.227444	-66.2887685	15.4738675	82.97057
17.108322	-1.186612	91.969772	-12.059221	16.446676	89.521049	42.819954	2.22094	97.231216	41.566502	32.453465	95.161377	42.193228	17.3372025	96.1962965	-66.31167	15.5561495	82.8458015
16.873199	-1.448558	91.845528	-12.079522	16.454195	89.462189	42.751183	2.095029	97.124039	41.604076	32.370922	95.263985	42.1776295	17.2329755	96.194012	-66.3366735	15.6754145	82.730366
16.602236	-1.679637	91.696373	-12.080525	16.467915	89.392738	42.670059	1.960245	97.017319	41.646431	32.265972	95.397202	42.158245	17.1131085	96.2072605	-66.319295	15.8227215	82.5782155
16.119198	-1.905614	91.473061	-12.07501	16.471422	89.296204	42.578236	1.735882	96.85099	41.73402	32.108673	95.580498	42.156128	16.9222775	96.215744	-66.306148	16.0205665	82.376664
15.749923	-2.105631	91.264732	-12.063702	16.509768	89.221085	42.508255	1.621712	96.737656	41.776592	32.064445	95.667679	42.1424235	16.8430785	96.2026675	-66.2698275	16.1764575	82.2395025
15.339509	-2.316887	91.102806	-12.034597	16.563478	89.164078	42.465672	1.561308	96.609833	41.846977	31.960238	95.642731	42.1563245	16.760773	96.126282	-66.2255185	16.366183	82.201874
14.892812	-2.529197	90.928452	-12.004194	16.646093	89.083466	42.450733	1.554511	96.459236	41.883324	31.943781	95.595207	42.1670285	16.749146	96.0272215	-66.1754165	16.54304	82.1397105
14.430974	-2.693086	90.765587	-11.983018	16.747055	89.006973	42.4375	1.595501	96.297401	41.905659	31.970474	95.505775	42.1715795	16.7829875	95.901588	-66.1376155	16.7111225	82.112358
13.903933	-2.843127	90.602409	-11.94743	16.851852	88.933327	42.442616	1.671377	96.112274	41.902771	32.027592	95.395256	42.1726935	16.8494845	95.753765	-66.0675535	16.8542195	82.112889
13.378932	-3.004888	90.392548	-11.937055	16.939869	88.843765	42.446495	1.760916	95.912231	41.891624	32.108654	95.273712	42.1690595	16.934785	95.5929715	-66.0431695	16.944953	82.0945585
12.599762	-3.290907	90.036072	-11.912515	17.057024	88.671036	42.415031	1.864421	95.554817	41.889999	32.199253	95.023354	42.152515	17.031837	95.2890855	-65.977545	17.082211	82.0529865
11.997036	-3.428542	89.774834	-11.917892	17.106356	88.532326	42.371693	1.920522	95.278198	41.860096	32.239075	94.81781	42.1158945	17.0797985	95.048004	-65.9516785	17.1329135	82.016648
11.375427	-3.673194	89.455643	-11.912774	17.180243	88.383446	42.307999	1.990386	94.992897	41.813335	32.272644	94.575867	42.060667	17.131515	94.784382	-65.886215	17.228971	81.98251
10.690084	-3.89255	89.189888	-11.950571	17.26193	88.248756	42.245247	2.056868	94.738075	41.768612	32.330372	94.323936	42.0069295	17.19362	94.5310055	-65.9080715	17.33024	81.9665065
9.955953	-4.105509	89.028046	-11.976728	17.334667	88.126198	42.209278	2.138741	94.521591	41.734688	32.40834	94.0793	41.971983	17.2735405	94.3004455	-65.925439	17.3957935	81.9519505
9.225392	-4.312602	88.836601	-12.013626	17.442913	88.028671	42.183781	2.214023	94.356331	41.700569	32.476131	93.834366	41.942175	17.345077	94.0953485	-65.969427	17.540749	81.9619935
8.484365	-4.566229	88.770058	-12.004309	17.51498	87.955795	42.186966	2.277891	94.263275	41.684666	32.525684	93.571976	41.935816	17.4017875	93.9176255	-65.944434	17.6281725	81.9939645
7.311829	-4.944346	88.759705	-11.997059	17.597567	87.877533	42.240486	2.338574	94.21685	41.65057	32.578709	93.219025	41.945528	17.4586415	93.7179375	-65.939646	17.7364925	82.0371285
6.493619	-5.221447	88.785828	-11.975095	17.58312	87.840294	42.279922	2.329805	94.209824	41.661037	32.554272	93.008301	41.9704795	17.4420385	93.6090625	-65.9206695	17.7242015	82.0715255
5.640906	-5.505774	88.80806	-11.938345	17.511206	87.787971	42.314625	2.289428	94.17984	41.681805	32.492348	92.80909	41.998215	17.390888	93.494465	-65.874905	17.631524	82.081477
4.795094	-5.808966	88.727867	-11.883348	17.391344	87.721436	42.359737	2.20864	94.116096	41.672073	32.454964	92.639824	42.015905	17.331802	93.37796	-65.782601	17.450886	82.064912
3.954206	-6.135459	88.642517	-11.836515	17.219501	87.637726	42.375431	2.073691	93.996407	41.714535	32.268482	92.436287	42.044983	17.1710865	93.216347	-65.718013	17.2679155	82.059105
3.071038	-6.453518	88.499573	-11.782194	17.029943	87.548065	42.368572	1.909036	93.839371	41.730198	32.092606	92.261734	42.049385	17.000821	93.0505525	-65.613773	17.059065	82.0455775
2.153994	-6.776092	88.338928	-11.747654	16.84301	87.444664	42.345791	1.682439	93.648987	41.783997	31.904161	92.085487	42.064894	16.7933	92.867237	-65.560202	16.89272	82.022091
0.703166	-7.211769	88.004135	-11.704803	16.548952	87.240578	42.345387	1.237824	93.273895	41.867676	31.582937	91.753395	42.1065315	16.4103805	92.513645	-65.5161375	16.6875235	81.967511
-0.260445	-7.510699	87.759483	-11.657212	16.398848	87.085434	42.244514	1.070181	92.986023	41.93631	31.39889	91.506416	42.090412	16.2345355	92.2462195	-65.404836	16.5631605	81.9246485
-1.241054	-7.794965	87.537842	-11.621181	16.291193	86.938889	42.196476	0.958158	92.715164	41.98975	31.279501	91.269043	42.093113	16.1188295	91.9921035	-65.335475	16.4635565	81.8856745
-2.28038	-7.996327	87.343422	-11.605701	16.270962	86.805115	42.16954	0.895358	92.507339	42.034054	31.257191	91.072624	42.101797	16.0762745	91.7899815	-65.313199	16.4656495	81.8202485
-3.304632	-8.175748	87.200439	-11.566323	16.279051	86.724213	42.159313	0.928119	92.381798	42.076397	31.306103	90.962608	42.117855	16.117111	91.672203	-65.250501	16.440991	81.776223
-4.308793	-8.393188	87.155586	-11.530789	16.379599	86.710205	42.191593	1.021096	92.338692	42.087524	31.408808	90.920464	42.1395585	16.214952	91.629578	-65.2011365	16.544246	81.790832
-5.364479	-8.512444	87.082397	-11.509673	16.471519	86.726898	42.224007	1.147724	92.348228	42.091484	31.53418	90.927528	42.1577455	16.340952	91.637878	-65.1770915	16.602086	81.815918
-6.98672	-8.69749	87.037971	-11.463418	16.647377	86.760864	42.243294	1.305179	92.3638	42.114719	31.679913	90.969048	42.1790065	16.492546	91.666424	-65.1058425	16.802208	81.855304
-8.048951	-8.858299	87.024727	-11.424782	16.75976	86.799873	42.244118	1.369516	92.402122	42.158577	31.740082	91.033188	42.2013475	16.554799	91.717655	-65.0509115	16.964721	81.882091
-9.131117	-8.966911	86.993546	-11.386277	16.858534	86.86277	42.265518	1.40538	92.51503	42.239506	31.798464	91.165916	42.252512	16.601922	91.840473	-65.025066	17.115146	81.885067
-10.244556	-9.124599	87.065079	-11.306574	16.977343	86.97728	42.324619	1.430659	92.682785	42.357437	31.848366	91.366196	42.341028	16.6395125	92.0244905	-64.954176	17.3151735	81.9300695
-11.379133	-9.192155	87.13414	-11.192125	17.064909	87.101196	42.44339	1.4483	92.91111	42.514931	31.885838	91.593513	42.4791605	16.667069	92.2523115	-64.8634105	17.462749	81.9500805
-12.44754	-9.342317	87.212479	-11.013153	17.146948	87.243576	42.630283	1.473381	93.15654	42.68203	31.935867	91.835938	42.6561565	16.704624	92.496239	-64.6824625	17.589272	81.990913
-13.56435	-9.445613	87.273415	-10.805809	17.225477	87.374046	42.81189	1.501992	93.378433	42.877159	31.981552	92.051727	42.8445245	16.741772	92.71508	-64.4561425	17.709182	82.033012
-15.240129	-9.57083	87.346054	-10.488918	17.284719	87.547333	43.100685	1.515742	93.59993	43.166603	31.998768	92.258286	43.133644	16.757255	92.929108	-64.11148	17.812183	82.165558
-16.350176	-9.699183	87.370041	-10.271859	17.294268	87.631248	43.246197	1.521406	93.688232	43.349525	31.988939	92.344841	43.297861	16.7551725	93.0165365	-63.841579	17.8333635	82.2459595
-17.512486	-9.786326	87.457993	-10.070485	17.273504	87.742577	43.372108	1.493578	93.752914	43.532604	31.972296	92.354843	43.452356	16.732937	93.0538785	-63.593326	17.814071	82.4312755
-18.722359	-9.813777	87.609337	-9.889861	17.270706	87.854446	43.495609	1.458708	93.799088	43.707966	31.931606	92.318359	43.6017875	16.695157	93.0587235	-63.3815095	17.846255	82.6501685
-19.891521	-9.90575	87.748901	-9.75829	17.255583	87.941483	43.639408	1.392115	93.809181	43.862324	31.886112	92.192429	43.750866	16.6391135	93.000805	-63.267446	17.8720525	82.882161
-21.202322	-9.939991	87.924484	-9.635736	17.264223	87.97715	43.736107	1.328996	93.742531	43.982262	31.831928	91.959648	43.8591845	16.580462	92.8510895	-63.1306565	17.947984	83.1032105
-22.45129	-9.968687	88.063004	-9.550742	17.241179	87.969734	43.804935	1.26604	93.599968	44.063915	31.78163	91.631279	43.934425	16.523835	92.6156235	-63.035909	17.958523	83.3238445
-24.382463	-9.968668	88.247627	-9.462298	17.20085	87.878952	43.829941	1.200605	93.222092	44.143593	31.661392	90.951263	43.986767	16.4309985	92.0866775	-62.911363	17.9707015	83.6712265
-25.713718	-9.930258	88.370407	-9.442929	17.157463	87.789894	43.872025	1.141677	92.870644	44.143414	31.611464	90.438271	44.0077195	16.3765705	91.6544575	-62.8935775	17.9383555	83.9253305
-27.025145	-9.826161	88.555763	-9.445301	17.135168	87.734192	43.819637	1.102935	92.552521	44.142292	31.562561	89.893936	43.9809645	16.332748	91.2232285	-62.8715665	17.937588	84.2451555
-28.310007	-9.735415	88.721886	-9.455433	17.08556	87.669197	43.800179	1.066285	92.177505	44.11322	31.558758	89.350426	43.9566995	16.3125215	90.7639655	-62.8675655	17.8585985	84.5744285
-29.616177	-9.540638	88.89283	-9.475682	17.050951	87.610069	43.812553	1.040081	91.757744	44.091213	31.556936	88.805138	43.951883	16.2985085	90.281441	-62.903247	17.8033935	84.938697
-30.907658	-9.309037	89.053955	-9.511803	17.015995	87.576935	43.755169	1.05745	91.408226	44.041912	31.563292	88.324776	43.8985405	16.310371	89.866501	-62.9221465	17.721619	85.287369
-32.15556	-9.033429	89.170403	-9.549026	16.958549	87.562744	43.728142	1.068139	91.045158	43.981262	31.569138	87.949242	43.854702	16.3186385	89.4972	-62.952754	17.5984595	85.628288
-34.061695	-8.512287	89.251167	-9.60201	16.891174	87.606903	43.713081	1.061162	90.612732	43.902119	31.591913	87.647369	43.8076	16.3265375	89.1300505	-63.01162	17.4558105	86.0837555
-35.266514	-8.090468	89.286995	-9.682262	16.846485	87.675819	43.64061	1.034462	90.479286	43.858681	31.614313	87.620178	43.7496455	16.3243875	89.049732	-63.1141695	17.3685825	86.301906
-36.499599	-7.665691	89.301697	-9.733246	16.831087	87.765656	43.62772	1.000818	90.362511	43.815102	31.627932	87.676964	43.721411	16.314375	89.0197375	-63.187903	17.347799	86.5115745
-37.66814	-7.141987	89.251801	-9.799003	16.79563	87.87484	43.611633	0.973951	90.256248	43.793831	31.651163	87.765572	43.702732	16.312557	89.01091	-63.300738	17.278703	86.73877
-38.845314	-6.626181	89.290352	-9.846845	16.787233	88.010483	43.607494	0.957999	90.11834	43.772663	31.676336	87.850998	43.6900785	16.3171675	88.984669	-63.3837685	17.2572985	87.036297
-39.972935	-6.050886	89.341545	-9.869838	16.750694	88.122101	43.598331	0.965739	89.984741	43.75034	31.698179	87.919159	43.6743355	16.331959	88.95195	-63.4140115	17.169429	87.292252
-41.0667	-5.467708	89.410767	-9.856282	16.755255	88.25634	43.579449	1.00579	89.839287	43.739216	31.724709	87.989174	43.6593325	16.3652495	88.9142305	-63.3718965	17.1452605	87.5984495
-42.595898	-4.544672	89.596344	-9.821209	16.756174	88.528015	43.555546	1.075931	89.632263	43.769634	31.786903	88.148209	43.66259	16.431417	88.890236	-63.305008	17.080931	88.165794
-43.588993	-3.873372	89.763382	-9.781189	16.748619	88.71524	43.573475	1.123128	89.551857	43.811966	31.824818	88.289436	43.6927205	16.473973	88.9206465	-63.2550985	17.023265	88.5098335
-44.527096	-3.203924	89.877068	-9.725559	16.739128	88.886276	43.636902	1.155236	89.510963	43.858086	31.869776	88.458076	43.747494	16.512506	88.9845195	-63.198612	16.96575	88.7880325
-45.391983	-2.508801	90.018288	-9.684506	16.728706	89.048729	43.696247	1.187787	89.499329	43.907368	31.929132	88.639343	43.8018075	16.5584595	89.069336	-63.1708195	16.8989525	89.028122
-46.279015	-1.853672	90.18399	-9.630535	16.747765	89.213028	43.754303	1.202205	89.503822	43.945892	31.951061	88.797394	43.8500975	16.576633	89.150608	-63.1111675	16.918897	89.275448
-47.10981	-1.174955	90.336533	-9.593254	16.762184	89.325699	43.80117	1.204246	89.499336	43.992096	31.960764	88.948372	43.896633	16.582505	89.223854	-63.083141	16.941863	89.427544
-47.878502	-0.530533	90.445694	-9.543833	16.742512	89.447586	43.829487	1.187809	89.514305	44.04055	31.947384	89.09964	43.9350185	16.5675965	89.3069725	-63.0226845	16.9174275	89.5881995
-48.942085	0.451094	90.643272	-9.518063	16.74214	89.621483	43.86694	1.127465	89.660919	44.088097	31.881798	89.331573	43.9775185	16.5046315	89.496246	-63.0136445	16.9796485	89.74672
-48.635883	0.882437	90.661987	-9.524347	16.757101	89.766693	43.879868	1.06715	89.839211	44.094509	31.83367	89.523224	43.9871885	16.45041	89.6812175	-63.0358825	17.063792	89.8521685
-48.062824	1.277218	90.776009	-9.54017	16.757858	89.90406	43.893658	0.996029	90.057388	44.091076	31.780874	89.736435	43.992367	16.3884515	89.8969115	-63.072707	17.1272645	89.9112085
-47.653961	1.676265	90.82029	-9.598596	16.769072	90.044975	43.886032	0.899648	90.280693	44.087997	31.703503	89.948883	43.9870145	16.3015755	90.114788	-63.1842065	17.2365685	89.975162
-47.124313	2.115027	90.925659	-9.664515	16.714949	90.185081	43.860363	0.792811	90.469612	44.074902	31.591623	90.139626	43.9676325	16.192217	90.304619	-63.2966625	17.237681	90.065543
-46.525463	2.578665	90.963036	-9.732919	16.691088	90.295837	43.822948	0.670177	90.609238	44.049156	31.501112	90.293175	43.936052	16.0856445	90.4512065	-63.40189	17.2965315	90.1404675
-45.951843	3.008076	90.991776	-9.800896	16.633467	90.403664	43.776764	0.56656	90.720871	44.015579	31.416285	90.446426	43.8961715	15.9914225	90.5836485	-63.4979635	17.2755115	90.2236795
-44.995235	3.598564	91.043671	-9.893684	16.588818	90.574631	43.665371	0.4106	90.948524	43.955521	31.245962	90.799751	43.810446	15.828281	90.8741375	-63.597814	17.349355	90.2751245
-44.238014	4.013222	91.072281	-9.970046	16.554716	90.761948	43.590523	0.330215	91.22419	43.93058	31.164858	91.168823	43.7605515	15.7475365	91.1965065	-63.7006435	17.3618955	90.3273895
-43.458359	4.425827	91.139343	-10.028956	16.574188	90.999397	43.567177	0.252012	91.632057	43.886875	31.106606	91.645935	43.727026	15.679309	91.638996	-63.784938	17.469067	90.359798
-42.703865	4.851552	91.219955	-10.092817	16.593285	91.262016	43.566898	0.192259	92.182304	43.864761	31.084215	92.20343	43.7158295	15.638237	92.192867	-63.9014635	17.548333	90.331165
-41.935207	5.26317	91.317436	-10.171217	16.651817	91.561096	43.540253	0.170669	92.836945	43.867161	31.094765	92.847481	43.703707	15.632717	92.842213	-64.046141	17.670917	90.279979
-41.066727	5.634605	91.417603	-10.255427	16.688496	91.898445	43.496017	0.177191	93.557968	43.906166	31.125801	93.561424	43.7010915	15.651496	93.559696	-64.2119455	17.725496	90.237194
-40.186157	6.060291	91.60479	-10.364998	16.772135	92.252686	43.460266	0.174462	94.319565	43.938259	31.136631	94.280609	43.6992625	15.6555465	94.300087	-64.4292585	17.8887235	90.205285
-38.888584	6.641682	91.865723	-10.481985	16.88068	92.74585	43.475296	0.185572	95.452606	43.980515	31.125488	95.269798	43.7279055	15.65553	95.361202	-64.6918755	18.10583	90.130498
-38.034813	7.029863	92.01265	-10.532323	16.966099	93.019119	43.582932	0.198055	96.146278	44.030849	31.151953	95.83889	43.8068905	15.675004	95.992584	-64.8715365	18.257194	90.045654
-37.08688	7.397191	92.164879	-10.556691	17.078531	93.287292	43.667118	0.221405	96.813461	44.10202	31.222448	96.343323	43.884569	15.7219265	96.578392	-64.997951	18.4351355	89.996192
-36.098392	7.807821	92.332924	-10.516153	17.198069	93.504135	43.748806	0.2767	97.429123	44.164246	31.253973	96.773239	43.956526	15.7653365	97.101181	-64.988832	18.6308015	89.907089
-35.180447	8.224041	92.477051	-10.472024	17.303154	93.672073	43.860928	0.275869	97.925331	44.233994	31.271685	97.085228	44.047461	15.773777	97.5052795	-64.991509	18.832531	89.8388665
-34.285301	8.63443	92.621582	-10.386839	17.411983	93.788643	43.941185	0.255288	98.310074	44.306946	31.261822	97.313606	44.1240655	15.758555	97.81184	-64.8977435	19.065411	89.765446
-33.326775	9.048374	92.715164	-10.28262	17.518362	93.87162	43.989067	0.231466	98.612167	44.413601	31.222872	97.430756	44.201334	15.727169	98.0214615	-64.766574	19.309555	89.7217785
-31.935205	9.754325	92.916092	-10.123653	17.646296	94.030579	44.057404	0.190821	98.952797	44.533329	31.146835	97.563881	44.2953665	15.668828	98.258339	-64.5426725	19.623764	89.802819
-31.006931	10.246964	93.05748	-10.023109	17.720512	94.121063	44.018044	0.178904	99.240379	44.579418	31.123293	97.689438	44.298731	15.6510985	98.4649085	-64.344949	19.7899255	89.7772175
-30.134218	10.723086	93.164215	-9.92787	17.769329	94.206581	44.055	0.160678	99.49955	44.669014	31.037888	97.758354	44.362007	15.599283	98.628952	-64.217747	19.939375	89.78421
-29.225138	11.200522	93.252357	-9.847907	17.84914	94.301697	44.066742	0.159785	99.757889	44.672127	31.001333	97.836273	44.3694345	15.580559	98.797081	-64.0652485	20.117721	89.806313
-28.358185	11.75552	93.324677	-9.821473	17.874832	94.346275	44.024593	0.168737	100.017204	44.623489	30.947474	97.878769	44.324041	15.5581055	98.9479865	-63.966987	20.1915585	89.7445635
-27.462049	12.339199	93.378761	-9.860759	17.915148	94.384232	44.02948	0.166337	100.237022	44.557808	30.908934	97.944283	44.293644	15.5376355	99.0906525	-64.015162	20.2926605	89.6778115
-26.695946	12.910645	93.383568	-9.954648	17.928188	94.418823	43.956287	0.182701	100.481239	44.506798	30.892553	98.048111	44.2315425	15.537627	99.264675	-64.1408385	20.318749	89.572971
-25.516901	13.833721	93.357452	-10.13086	17.885229	94.463165	43.882053	0.186309	100.686729	44.417782	30.908119	98.218658	44.1499175	15.547214	99.4526935	-64.4116375	20.223244	89.4736365
-24.739206	14.582743	93.328156	-10.262511	17.818422	94.481232	43.72982	0.22231	100.772369	44.374557	30.936008	98.287758	44.0521885	15.579159	99.5300635	-64.5772105	20.057685	89.4324005
-24.057762	15.338982	93.326828	-10.359528	17.759853	94.486603	43.654854	0.232712	100.704315	44.30254	30.957487	98.355141	43.978697	15.5950995	99.529728	-64.697753	19.9246065	89.443478
-23.295635	16.108681	93.247345	-10.443001	17.681801	94.45623	43.500278	0.264505	100.657944	44.237587	30.946844	98.418579	43.8689325	15.6056745	99.5382615	-64.7549345	19.7579275	89.3741985
-22.588602	16.954805	93.195709	-10.519789	17.5896	94.435837	43.412727	0.243557	100.519119	44.153168	30.911768	98.510864	43.7829475	15.5776625	99.5149915	-64.8225255	19.6015375	89.3566825
-21.82719	17.886501	93.145508	-10.564969	17.51564	94.424286	43.286255	0.184534	100.433281	44.105381	30.862423	98.612213	43.695818	15.5234785	99.522747	-64.825756	19.5078015	89.325825
-21.140062	18.808535	93.135208	-10.629427	17.434879	94.433624	43.162052	0.09451	100.324867	44.111069	30.779022	98.743889	43.6365605	15.436766	99.534378	-64.8954145	19.432992	89.33287
-20.097408	20.295174	93.129578	-10.666875	17.338268	94.457069	43.015182	-0.096209	100.12133	44.187126	30.623617	98.934975	43.601154	15.263704	99.5281525	-64.934904	19.412832	89.3859855
-19.355696	21.355743	93.149826	-10.691945	17.271753	94.478416	42.894058	-0.257253	100.021294	44.252274	30.48662	99.088615	43.573166	15.1146835	99.5549545	-64.957056	19.4288225	89.4018775
-18.700272	22.356663	93.234482	-10.684384	17.232225	94.546722	42.805004	-0.444192	99.94635	44.311981	30.302658	99.262741	43.5584925	14.929233	99.6045455	-64.9272605	19.535217	89.4888985
-18.026457	23.431574	93.359169	-10.662445	17.187435	94.641602	42.713867	-0.633907	99.906021	44.398777	30.087242	99.473503	43.556322	14.7266675	99.689762	-64.881212	19.6482025	89.593442
-17.345984	24.548223	93.527618	-10.643438	17.138144	94.76445	42.686665	-0.835503	99.89064	44.435753	29.900574	99.676628	43.561209	14.5325355	99.783634	-64.848085	19.7437525	89.745266
-16.779896	25.666079	93.752151	-10.62565	17.10458	94.911331	42.60733	-0.977003	99.979126	44.476196	29.736519	99.920372	43.541763	14.379758	99.949749	-64.793063	19.829402	89.872913
-16.154337	26.731009	93.946312	-10.620555	17.083485	95.07682	42.532673	-1.057392	100.104439	44.498432	29.644102	100.184563	43.5155525	14.293355	100.144501	-64.7566625	19.873615	90.009139
-15.223771	28.43638	94.198471	-10.66002	17.048441	95.292191	42.416737	-1.095128	100.325218	44.508194	29.587402	100.483345	43.4624655	14.246137	100.4042815	-64.7825055	19.850745	90.1801005
-14.737993	29.568138	94.365471	-10.712573	17.026594	95.400833	42.454357	-1.108549	100.425255	44.457203	29.58931	100.642944	43.45578	14.2403805	100.5340995	-64.880926	19.8128075	90.2675665
-14.183879	30.632675	94.479408	-10.785378	17.028624	95.494766	42.468082	-1.078011	100.528671	44.398502	29.6213	100.802406	43.433292	14.2716445	100.6655385	-65.004048	19.7856035	90.3239935
-13.668555	31.784266	94.614731	-10.865946	16.994057	95.558815	42.423576	-1.028231	100.649734	44.34034	29.664246	100.951233	43.381958	14.3180075	100.8004835	-65.11385	19.6701065	90.3171465
-13.193278	32.961361	94.755432	-10.948632	16.98324	95.627464	42.404903	-0.996914	100.72216	44.275494	29.700274	101.096466	43.3401985	14.35168	100.909313	-65.2374625	19.6148	90.345615
-12.692453	33.980835	94.92659	-11.042378	16.940676	95.693588	42.411526	-0.975369	100.737991	44.162659	29.721535	101.25563	43.2870925	14.373083	100.9968105	-65.3718485	19.508269	90.3903655
-12.259143	35.12561	95.122513	-11.117988	16.905031	95.783554	42.344738	-0.928317	100.76355	44.066742	29.729185	101.413437	43.20574	14.400434	101.0884935	-65.441716	19.409628	90.4786145
-11.538272	36.771942	95.52578	-11.229505	16.866764	95.918816	42.292793	-0.882733	100.677086	43.980667	29.772478	101.650879	43.13673	14.4448725	101.1639825	-65.59574	19.2886555	90.6736495
-11.129829	37.754829	95.808868	-11.274977	16.833874	96.004692	42.309387	-0.867193	100.577835	43.966751	29.821051	101.807381	43.138069	14.476929	101.192608	-65.688023	19.190819	90.816776
-10.736713	38.807865	96.111328	-11.329956	16.795542	96.064629	42.252571	-0.823564	100.520302	43.951599	29.89637	101.971962	43.102085	14.536403	101.246132	-65.761997	19.054681	90.883126
-10.266573	39.781292	96.405998	-11.37427	16.777306	96.130257	42.224945	-0.789003	100.449799	43.937828	29.953745	102.1371	43.0813865	14.582371	101.2934495	-65.8299265	18.972241	90.9670645
-9.910677	40.726517	96.779686	-11.409801	16.784552	96.219345	42.176693	-0.715575	100.443398	43.900097	29.979143	102.353058	43.038395	14.631784	101.398228	-65.857997	18.93732	91.040462
-9.517891	41.57412	97.076088	-11.440641	16.802357	96.334526	42.139294	-0.646467	100.460625	43.867901	30.002913	102.567795	43.0035975	14.678223	101.51421	-65.8848795	18.926491	91.154842
-9.114459	42.442055	97.388283	-11.496243	16.834616	96.423203	42.129116	-0.55921	100.488579	43.847908	30.052658	102.753464	42.988512	14.746724	101.6210215	-65.980998	18.922508	91.2253845
-8.547195	43.721901	97.816658	-11.569088	16.94108	96.555672	42.157772	-0.384203	100.604881	43.802982	30.225319	103.015495	42.980377	14.920558	101.810188	-66.118553	18.961602	91.301156
