# Supplementary material for: How to jointly control a ball trajectory on a moving board: Methodological insights into Motor Learning and Rehabilitation
Source: PLoS One. 2025 Oct 15;20(10):e0334588. doi: 10.1371/journal.pone.0334588 (PMC12527165; doi:10.1371/journal.pone.0334588)
Supplement: S2 Data — (ZIP) [file pone.0334588.s002.zip › D2_024.csv]

Ball_X	Ball_Y	Ball_Z	BoardCentre_X	BoardCentre_Y	BoardCentre_Z	P1LeftHand_X	P1LeftHand_Y	P1LeftHand_Z	P1RightHand_X	P1RightHand_Y	P1RightHand_Z	P1MidHands_X	P1MidHands_Y	P1MidHands_Z	P2MidHands_X	P2MidHands_Y	P2MidHands_Z
3.695453	32.505093	103.705383	-13.304588	15.083891	103.871429	41.868404	-0.399206	105.134308	42.11797	34.644836	107.187584	41.993187	17.122815	106.160946	-68.602363	13.044967	101.581912
4.284644	32.774811	103.711533	-13.313681	15.123866	103.781555	41.859913	-0.364441	105.033386	42.095154	34.658443	107.196175	41.9775335	17.147001	106.1147805	-68.6048955	13.100731	101.4483295
4.771929	33.010818	103.702148	-13.350223	15.149567	103.69017	41.838753	-0.349844	104.932228	42.091991	34.663628	107.19651	41.965372	17.156892	106.064369	-68.665818	13.142242	101.315971
5.286885	33.182648	103.68644	-13.363578	15.160176	103.600143	41.793419	-0.351905	104.832115	42.076435	34.657665	107.189384	41.934927	17.15288	106.0107495	-68.662083	13.167472	101.1895365
5.755002	33.341812	103.671921	-13.375148	15.181806	103.537277	41.762753	-0.348804	104.726746	42.052792	34.636051	107.206978	41.9077725	17.1436235	105.966862	-68.6580685	13.2199885	101.107692
6.152326	33.553673	103.769836	-13.393812	15.203977	103.529442	41.763004	-0.36047	104.665581	42.049126	34.604939	107.263626	41.906065	17.1222345	105.9646035	-68.693689	13.2857195	101.0942805
6.750079	33.845234	103.926086	-13.392991	15.219833	103.608452	41.78294	-0.418153	104.611847	42.075035	34.572994	107.414543	41.9289875	17.0774205	106.013195	-68.7149695	13.3622455	101.203709
7.17559	34.057697	104.073158	-13.380162	15.224809	103.672089	41.795662	-0.470798	104.605736	42.120739	34.530178	107.558273	41.9582005	17.02969	106.0820045	-68.7185245	13.419928	101.2621735
7.657526	34.181511	104.254463	-13.366138	15.21467	103.720535	41.801846	-0.522611	104.596268	42.182873	34.47073	107.726929	41.9923595	16.9740595	106.1615985	-68.7246355	13.4552805	101.2794715
8.157194	34.307091	104.427322	-13.360767	15.206429	103.754066	41.777855	-0.554776	104.603447	42.211868	34.4678	107.914993	41.9948615	16.956512	106.25922	-68.7163955	13.456346	101.248912
8.617705	34.423378	104.556953	-13.341062	15.191601	103.745125	41.824539	-0.612897	104.565811	42.294075	34.394897	108.065247	42.059307	16.891	106.315529	-68.741431	13.492202	101.174721
9.050735	34.467415	104.698311	-13.335176	15.183971	103.724312	41.842522	-0.640829	104.556885	42.339626	34.369438	108.242165	42.091074	16.8643045	106.399525	-68.761426	13.5036375	101.049099
9.469842	34.421078	104.820908	-13.331145	15.189065	103.681328	41.853882	-0.653202	104.545006	42.409935	34.332031	108.399689	42.1319085	16.8394145	106.4723475	-68.7941985	13.5387155	100.8903085
10.006968	34.298126	104.943169	-13.34343	15.188707	103.583801	41.87886	-0.672462	104.527626	42.45966	34.303772	108.632423	42.16926	16.815655	106.5800245	-68.85612	13.561759	100.5875775
10.328964	34.215618	105.02446	-13.364708	15.204605	103.509834	41.877945	-0.674413	104.504898	42.470684	34.279339	108.749321	42.1743145	16.802463	106.6271095	-68.9037305	13.606747	100.3925585
10.648242	34.042892	105.01931	-13.378626	15.228142	103.426216	41.876026	-0.653565	104.46862	42.458008	34.26878	108.818726	42.167017	16.8076075	106.643673	-68.924269	13.6486765	100.208759
10.993182	33.767368	104.995621	-13.402968	15.251708	103.320564	41.878319	-0.629245	104.442703	42.429848	34.266903	108.864449	42.1540835	16.818829	106.653576	-68.9600195	13.684587	99.987552
11.35909	33.449928	104.90152	-13.414839	15.306605	103.222153	41.871731	-0.596862	104.434654	42.413734	34.269283	108.855988	42.1427325	16.8362105	106.645321	-68.9724105	13.7769995	99.798985
11.744385	33.002682	104.813469	-13.414349	15.375975	103.131104	41.84642	-0.527855	104.453972	42.37854	34.269562	108.818314	42.11248	16.8708535	106.636143	-68.941178	13.8810965	99.626065
12.083781	32.592804	104.673386	-13.435787	15.408985	102.991692	41.872494	-0.498713	104.433289	42.336079	34.272907	108.759033	42.1042865	16.887097	106.596161	-68.9758605	13.930873	99.387223
12.583921	31.749523	104.372993	-13.403839	15.492789	102.742851	41.897385	-0.481925	104.357025	42.281296	34.250076	108.556572	42.0893405	16.8840755	106.4567985	-68.8970185	14.1015025	99.0289035
12.894979	31.204144	104.094231	-13.391749	15.546173	102.543388	41.904209	-0.467683	104.257652	42.22316	34.231586	108.36129	42.0636845	16.8819515	106.309471	-68.8471825	14.2103945	98.777305
13.265183	30.70097	103.767143	-13.380234	15.601476	102.33979	41.929241	-0.480452	104.075897	42.166607	34.211555	108.060204	42.047924	16.8655515	106.0680505	-68.808392	14.3374005	98.6115295
13.659951	30.049511	103.403389	-13.324739	15.701333	102.132607	41.893379	-0.422765	103.966988	42.093628	34.196888	107.725731	41.9935035	16.8870615	105.8463595	-68.6429815	14.5156045	98.4188545
14.091584	29.336197	103.066101	-13.295725	15.786905	101.944839	41.853634	-0.335459	103.860832	42.030109	34.195492	107.365952	41.9418715	16.9300165	105.613392	-68.5333215	14.6437935	98.276286
14.469063	28.646273	102.700531	-13.263194	15.930838	101.784256	41.889565	-0.363588	103.788879	41.966515	34.188999	106.974915	41.92804	16.9127055	105.381897	-68.454428	14.9489705	98.186615
14.823408	27.88764	102.395164	-13.23567	16.034784	101.674774	41.872566	-0.360009	103.786758	41.903721	34.187569	106.608307	41.8881435	16.91378	105.1975325	-68.3594835	15.155788	98.1520155
15.467747	27.009422	102.047554	-13.220194	16.214682	101.494873	41.872387	-0.4533	103.915955	41.826027	34.130703	106.242477	41.849207	16.8387015	105.079216	-68.289595	15.5906625	97.91053
15.877543	26.314074	101.890289	-13.220268	16.298925	101.396919	41.748299	-0.448853	104.12928	41.807877	34.059624	106.133339	41.778088	16.8053855	105.1313095	-68.218624	15.7924645	97.6625285
16.356379	25.589285	101.852036	-13.238509	16.360552	101.313736	41.768757	-0.651583	104.299187	41.805672	33.969196	106.158363	41.7872145	16.6588065	105.228775	-68.2642325	16.0622975	97.398697
16.744612	24.913822	101.867271	-13.280116	16.382666	101.20491	41.725533	-0.804336	104.569099	41.831451	33.859966	106.292549	41.778492	16.527815	105.430824	-68.338724	16.237517	96.978996
17.135229	24.190784	101.946678	-13.27162	16.426342	101.102448	41.6124	-0.929568	104.888603	41.88998	33.746082	106.490883	41.75119	16.408257	105.689743	-68.29443	16.444427	96.515153
17.51755	23.551767	102.014717	-13.268596	16.477592	100.913071	41.538734	-1.013914	105.204819	41.977989	33.646278	106.739685	41.7583615	16.316182	105.972252	-68.2955535	16.639002	95.85389
17.906347	23.01186	102.077065	-13.279354	16.542559	100.665268	41.55302	-1.247572	105.405174	42.095104	33.557884	107.03112	41.824062	16.155156	106.218147	-68.38277	16.929962	95.112389
18.482704	22.155029	102.093147	-13.308589	16.601978	100.237343	41.485718	-1.41965	105.637276	42.214298	33.426304	107.381615	41.850008	16.003327	106.5094455	-68.467186	17.200629	93.9652405
18.852907	21.545038	102.087929	-13.25272	16.6497	99.92598	41.471584	-1.515879	105.683228	42.26577	33.34618	107.564903	41.868677	15.9151505	106.6240655	-68.374117	17.3842495	93.2278945
19.173946	21.022835	102.007965	-13.184675	16.721313	99.613686	41.46936	-1.556234	105.636299	42.344944	33.290272	107.65889	41.907152	15.867019	106.6475945	-68.276502	17.575607	92.5797775
19.393438	20.530336	101.920761	-13.100238	16.794497	99.320068	41.490391	-1.544482	105.517265	42.422707	33.25169	107.612465	41.956549	15.853604	106.564865	-68.157025	17.73539	92.075271
19.606676	19.987778	101.713654	-12.946561	16.875134	99.00441	41.56535	-1.49568	105.354485	42.475388	33.248421	107.522499	42.020369	15.8763705	106.438492	-67.913491	17.8738975	91.570328
19.848194	19.543776	101.496277	-12.802003	16.979794	98.674988	41.651554	-1.389625	105.136513	42.516445	33.259491	107.364044	42.0839995	15.934933	106.2502785	-67.6880055	18.024655	91.0996975
20.028057	19.112459	101.268661	-12.673645	17.110498	98.338669	41.733639	-1.311659	104.958221	42.526302	33.295712	107.111427	42.1299705	15.9920265	106.034824	-67.4772605	18.2289695	90.642514
20.178436	18.308529	100.798622	-12.521129	17.287073	97.754845	41.744904	-1.151871	104.699219	42.586704	33.317776	106.714081	42.165804	16.0829525	105.70665	-67.208062	18.4911935	89.80304
20.205194	17.722979	100.44458	-12.43786	17.395393	97.336105	41.787643	-1.103613	104.439903	42.603951	33.318077	106.3936	42.195797	16.107232	105.4167515	-67.071517	18.683554	89.2554585
20.133102	17.199846	100.102089	-12.36227	17.518599	96.920204	41.78603	-1.03016	104.198563	42.540691	33.328648	106.085632	42.1633605	16.149244	105.1420975	-66.8879005	18.887954	88.6983105
19.984797	16.720312	99.76445	-12.308114	17.617645	96.516617	41.777756	-0.964961	103.980591	42.526123	33.345684	105.746506	42.1519395	16.1903615	104.8635485	-66.7681675	19.0449285	88.1696855
19.82098	16.196133	99.398323	-12.260841	17.709219	96.168648	41.717213	-0.807317	103.841927	42.505898	33.33646	105.383621	42.1115555	16.2645715	104.612774	-66.6332375	19.1538665	87.724522
19.598219	15.733624	99.165909	-12.191732	17.788477	95.90448	41.758389	-0.728395	103.656837	42.488304	33.371334	105.046402	42.1233465	16.3214695	104.3516195	-66.5068105	19.2554845	87.4573405
19.375956	15.184872	98.886383	-12.11659	17.866888	95.689133	41.824486	-0.647368	103.495644	42.503159	33.420841	104.716682	42.1638225	16.3867365	104.106163	-66.3970025	19.3470395	87.272103
18.841236	14.371197	98.573547	-11.989986	17.970137	95.485832	42.03846	-0.615641	103.149292	42.544209	33.448654	104.196487	42.2913345	16.4165065	103.6728895	-66.2713065	19.5237675	87.2987745
18.417013	13.815384	98.336563	-11.870039	18.008755	95.405037	42.169453	-0.571555	102.890945	42.569622	33.446987	103.880241	42.3695375	16.437716	103.385593	-66.1096155	19.579794	87.424481
17.924761	13.351004	98.112152	-11.743681	18.022705	95.327507	42.281254	-0.545623	102.5942	42.593609	33.36451	103.52594	42.4374315	16.4094435	103.06007	-65.9247935	19.6359665	87.594944
17.458654	12.77931	97.839211	-11.611931	18.031549	95.25415	42.311699	-0.506605	102.329216	42.639351	33.339085	103.18042	42.475525	16.41624	102.754818	-65.699387	19.646858	87.753482
16.968431	12.193739	97.584518	-11.511431	18.01417	95.200073	42.446087	-0.517883	102.016655	42.675392	33.259411	102.860809	42.5607395	16.370764	102.438732	-65.5836015	19.657576	87.961414
16.38534	11.580627	97.420982	-11.430591	18.022572	95.181763	42.530205	-0.480333	101.772842	42.72406	33.226822	102.617332	42.6271325	16.3732445	102.195087	-65.4883145	19.6718995	88.168439
15.731825	11.011947	97.269455	-11.352419	18.031837	95.197701	42.602558	-0.430308	101.554611	42.763729	33.236614	102.436432	42.6831435	16.403153	101.9955215	-65.3879815	19.660521	88.3998805
14.718898	10.245576	97.14431	-11.291933	18.057196	95.278732	42.673424	-0.318345	101.315269	42.820713	33.325024	102.312675	42.7470685	16.5033395	101.813972	-65.3309345	19.6110525	88.743492
14.17915	9.890678	97.147079	-11.291751	18.107107	95.369568	42.719162	-0.203639	101.168785	42.849495	33.404369	102.305946	42.7843285	16.600365	101.7373655	-65.3678305	19.613849	89.0017705
13.56865	9.531079	97.069618	-11.275415	18.162922	95.491119	42.75222	-0.063562	101.002037	42.852547	33.540443	102.350639	42.8023835	16.7384405	101.676338	-65.3532135	19.5874035	89.3059
12.858136	9.10819	97.002434	-11.284845	18.235735	95.635674	42.786755	0.093454	100.840012	42.858475	33.730103	102.438377	42.822615	16.9117785	101.6391945	-65.392305	19.5596915	89.6321535
12.13545	8.729235	96.889946	-11.299248	18.326206	95.79882	42.823021	0.239766	100.661469	42.873619	33.907379	102.522408	42.84832	17.0735725	101.5919385	-65.446816	19.5788395	90.0057015
11.402561	8.370404	96.772072	-11.296134	18.421089	95.974892	42.874233	0.370585	100.418236	42.865868	34.082718	102.602097	42.8700505	17.2266515	101.5101665	-65.4623185	19.6155265	90.4396175
10.711248	8.002359	96.762039	-11.309642	18.535791	96.137306	42.886032	0.518944	100.205612	42.873867	34.254974	102.710114	42.8799495	17.386959	101.457863	-65.4992335	19.684623	90.816749
9.618891	7.408547	96.558289	-11.368179	18.729319	96.358315	42.826672	0.817319	99.983162	42.873505	34.614639	102.825905	42.8500885	17.715979	101.4045335	-65.5864465	19.742659	91.3120965
8.824102	6.957159	96.453568	-11.451274	18.900354	96.472542	42.786247	1.005075	99.854149	42.822025	34.823246	102.836433	42.804136	17.9141605	101.345291	-65.706684	19.8865475	91.599793
7.988551	6.497208	96.313118	-11.557958	19.039616	96.535477	42.693672	1.189537	99.734238	42.760242	35.041794	102.798424	42.726957	18.1156655	101.266331	-65.842873	19.9635665	91.804623
7.155294	5.952219	96.203979	-11.637597	19.201191	96.558861	42.60099	1.382096	99.593651	42.670261	35.208927	102.697266	42.6356255	18.2955115	101.1454585	-65.9108195	20.1068705	91.9722635
6.339965	5.401244	96.016518	-11.759916	19.334925	96.549835	42.484959	1.547567	99.465446	42.557159	35.359718	102.560951	42.521059	18.4536425	101.0131985	-66.040891	20.2162075	92.0864715
5.436889	4.716176	95.830795	-11.853951	19.488607	96.531662	42.360081	1.695934	99.387169	42.438892	35.52322	102.437119	42.3994865	18.609577	100.912144	-66.1073885	20.367637	92.15118
4.523153	4.043403	95.743446	-11.969133	19.606634	96.516945	42.246037	1.815469	99.379745	42.328644	35.618504	102.339745	42.2873405	18.7169865	100.859745	-66.2256065	20.4962815	92.174145
3.317385	3.036347	95.963173	-12.110469	19.823961	96.541878	42.0979	1.962655	99.538475	42.16177	35.838814	102.144852	42.129835	18.9007345	100.8416635	-66.350773	20.7471875	92.2420925
2.523757	2.329899	96.058769	-12.205276	19.946213	96.582672	42.024811	2.015614	99.679276	42.050365	35.948147	101.936172	42.037588	18.9818805	100.807724	-66.44814	20.9105455	92.35762
1.688806	1.556231	96.146339	-12.269882	20.060419	96.587914	41.964401	2.04177	99.793991	41.975967	36.029282	101.614044	41.970184	19.035526	100.7040175	-66.509948	21.085312	92.4718105
0.879238	0.798467	96.261665	-12.30722	20.158724	96.553284	41.915569	2.043961	99.843628	41.911816	36.069618	101.173904	41.9136925	19.0567895	100.508766	-66.5281325	21.2606585	92.597802
0.072876	0.070833	96.405754	-12.309178	20.20031	96.500679	41.898186	2.035484	99.856262	41.830235	36.09399	100.760178	41.8642105	19.064737	100.30822	-66.4825665	21.335883	92.693138
-0.730767	-0.700798	96.465721	-12.315442	20.217783	96.414871	41.876701	2.00905	99.908485	41.80159	36.091682	100.39817	41.8391455	19.050366	100.1533275	-66.4700295	21.3852	92.6764145
-1.581166	-1.440217	96.46859	-12.338293	20.180986	96.286568	41.85537	1.965752	99.972298	41.746662	36.071632	100.120209	41.801016	19.018692	100.0462535	-66.477602	21.34328	92.5268825
-2.785141	-2.537063	96.44558	-12.416666	20.049904	96.034073	41.770496	1.853387	100.040642	41.634159	36.023418	99.844673	41.7023275	18.9384025	99.9426575	-66.5356595	21.1614055	92.1254885
-3.522146	-3.218277	96.299789	-12.455109	19.912889	95.856247	41.686192	1.752656	100.042816	41.587708	35.935234	99.672752	41.63695	18.843945	99.857784	-66.547168	20.981833	91.85471
-4.264875	-3.874436	96.240959	-12.502975	19.777708	95.703369	41.598175	1.66219	99.996162	41.536251	35.800667	99.488785	41.567213	18.7314285	99.7424735	-66.573163	20.8239875	91.6642645
-5.083777	-4.508375	96.18187	-12.567702	19.694216	95.578613	41.532166	1.590133	99.966629	41.461365	35.71991	99.341309	41.4967655	18.6550215	99.653969	-66.6321695	20.7334105	91.503257
-5.883916	-5.045741	96.211205	-12.602678	19.605164	95.474541	41.498093	1.553064	99.97715	41.39151	35.66861	99.187065	41.4448015	18.610837	99.5821075	-66.6501575	20.599491	91.3669745
-6.608232	-5.501394	96.340973	-12.6498	19.55728	95.445213	41.476665	1.533336	99.999954	41.303295	35.691338	99.05909	41.38998	18.612337	99.529522	-66.68958	20.502223	91.360904
-7.196637	-5.967538	96.341118	-12.684592	19.510118	95.447334	41.45816	1.521904	100.046959	41.267796	35.616734	98.881706	41.362978	18.569319	99.4643325	-66.732162	20.450917	91.4303355
-8.228357	-6.561711	96.648605	-12.689969	19.47658	95.454811	41.461552	1.501995	100.150726	41.216408	35.549507	98.682281	41.33898	18.525751	99.4165035	-66.718918	20.427409	91.4931185
-8.940968	-6.875278	96.688705	-12.685169	19.44953	95.431984	41.447712	1.478988	100.200592	41.190998	35.48925	98.588852	41.319355	18.484119	99.394722	-66.689693	20.414941	91.469246
-9.664448	-7.172287	96.608139	-12.710543	19.403893	95.381523	41.424042	1.451729	100.211098	41.167122	35.445354	98.48394	41.295582	18.4485415	99.347519	-66.716668	20.3592445	91.415527
-10.382339	-7.402506	96.592888	-12.76038	19.350838	95.335274	41.390835	1.420424	100.19268	41.125618	35.373367	98.360107	41.2582265	18.3968955	99.2763935	-66.7789865	20.3047805	91.3941545
-11.085614	-7.663623	96.600601	-12.78027	19.28989	95.300446	41.364346	1.398092	100.174591	41.064278	35.320671	98.248466	41.214312	18.3593815	99.2115285	-66.774852	20.2203985	91.3893635
-11.86612	-7.874898	96.592621	-12.823926	19.220018	95.261803	41.336449	1.387266	100.17321	40.981068	35.331779	98.196236	41.1587585	18.3595225	99.184723	-66.8066105	20.0805135	91.338883
-12.7026	-8.052523	96.60537	-12.869952	19.143396	95.244423	41.321888	1.393593	100.19059	40.93074	35.271515	98.104881	41.126314	18.332554	99.1477355	-66.866218	19.954238	91.3411105
-13.932322	-8.152745	96.622276	-12.943983	19.050888	95.272865	41.303886	1.437984	100.245453	40.811863	35.297398	98.089096	41.0578745	18.367691	99.1672745	-66.9458405	19.734085	91.3784555
-14.69393	-8.089368	96.631638	-12.982191	18.97583	95.310738	41.290474	1.464247	100.290855	40.746597	35.322155	98.11351	41.0185355	18.393201	99.2021825	-66.9829175	19.558459	91.4192935
-15.525788	-8.064287	96.619881	-13.015497	18.923811	95.337616	41.287994	1.475985	100.324074	40.696751	35.344471	98.170692	40.9923725	18.410228	99.247383	-67.0233665	19.437394	91.427849
-16.32831	-7.982665	96.537521	-13.043432	18.858328	95.377991	41.281155	1.477494	100.329445	40.673004	35.353943	98.259041	40.9770795	18.4157185	99.294243	-67.0639435	19.3009375	91.461739
-17.20211	-7.823568	96.377151	-13.057446	18.77195	95.40255	41.276421	1.471189	100.29805	40.675587	35.359776	98.341583	40.976004	18.4154825	99.3198165	-67.090896	19.1284175	91.4852835
-18.127918	-7.580537	96.238312	-13.02117	18.704237	95.406075	41.284161	1.466238	100.23613	40.696957	35.365463	98.42466	40.990559	18.4158505	99.330395	-67.032899	18.9926235	91.481755
-18.876152	-7.294291	96.031288	-13.003087	18.654133	95.40976	41.29364	1.473323	100.150154	40.730564	35.385704	98.509926	41.012102	18.4295135	99.33004	-67.018276	18.8787525	91.48948
-20.188143	-6.907785	95.695381	-12.939292	18.574106	95.398849	41.346615	1.503536	99.949463	40.777512	35.442974	98.624435	41.0620635	18.473255	99.286949	-66.9406475	18.674957	91.510749
-21.127241	-6.569476	95.425034	-12.874699	18.531292	95.371529	41.389942	1.530068	99.790894	40.800068	35.493069	98.694855	41.095005	18.5115685	99.2428745	-66.844403	18.5510155	91.5001835
-22.056213	-6.172008	95.239708	-12.834573	18.464796	95.349297	41.416969	1.580528	99.604385	40.810612	35.562923	98.705757	41.1137905	18.5717255	99.155071	-66.7829365	18.3578665	91.543523
-22.940966	-5.771739	95.148674	-12.796138	18.446264	95.334312	41.437065	1.668136	99.420677	40.804802	35.640369	98.657211	41.1209335	18.6542525	99.038944	-66.7132095	18.2382755	91.62968
-23.83971	-5.365438	94.990105	-12.792045	18.432329	95.310524	41.475685	1.751976	99.262924	40.778576	35.720123	98.591141	41.1271305	18.7360495	98.9270325	-66.7112205	18.1286085	91.6940155
-24.789877	-4.862478	94.889458	-12.781731	18.430256	95.288528	41.513893	1.85297	99.132767	40.748341	35.845982	98.501381	41.131117	18.849476	98.817074	-66.694579	18.011036	91.759982
-25.755077	-4.373672	94.802605	-12.776846	18.413158	95.265991	41.553654	1.937999	99.025513	40.708485	35.9342	98.390373	41.1310695	18.9360995	98.707943	-66.6847615	17.8902165	91.824039
-27.149094	-3.656537	94.711754	-12.776235	18.360361	95.231438	41.564476	2.020487	98.854645	40.638428	36.022751	98.20295	41.101452	19.021619	98.5287975	-66.653922	17.699103	91.9340785
-28.202332	-3.079718	94.707306	-12.774507	18.296591	95.228157	41.567917	2.022017	98.708511	40.605129	36.034214	98.02697	41.086523	19.0281155	98.3677405	-66.635537	17.5650665	92.0885735
-29.177805	-2.490059	94.747177	-12.810395	18.220097	95.254303	41.549084	1.99046	98.525597	40.554943	36.007011	97.866409	41.0520135	18.9987355	98.196003	-66.6728035	17.4414585	92.312603
-30.170038	-1.891314	94.77459	-12.83263	18.105545	95.286713	41.506943	1.92823	98.320503	40.505936	35.953186	97.701683	41.0064395	18.940708	98.011093	-66.6716995	17.270382	92.562333
-31.191954	-1.257469	94.824722	-12.859586	17.979538	95.346786	41.440613	1.836473	98.079384	40.460304	35.885059	97.508545	40.9504585	18.860766	97.7939645	-66.6696305	17.09831	92.8996075
-32.250778	-0.566136	94.919724	-12.918098	17.849209	95.42717	41.357933	1.742469	97.809013	40.373268	35.808746	97.322121	40.8656005	18.7756075	97.565567	-66.7017965	16.9228105	93.288773
-33.279903	0.115422	95.08419	-12.962419	17.707291	95.519714	41.256695	1.656224	97.52977	40.284275	35.750355	97.13929	40.770485	18.7032895	97.33453	-66.695323	16.7112925	93.704898
-34.805149	1.174892	95.278114	-13.12001	17.500439	95.682304	41.094757	1.52527	97.112778	40.124176	35.661133	96.92234	40.6094665	18.5932015	97.017559	-66.8494865	16.4076765	94.347049
-35.787132	1.989581	95.407562	-13.214824	17.36982	95.803917	40.988422	1.467323	96.846375	40.012337	35.62278	96.806541	40.5003795	18.5450515	96.826458	-66.9300275	16.1945885	94.781376
-36.793652	2.750995	95.557037	-13.316542	17.255781	95.891632	40.872883	1.424933	96.582268	39.891716	35.634823	96.724106	40.3822995	18.529878	96.653187	-67.0153835	15.981684	95.130077
-37.72517	3.553776	95.626518	-13.415794	17.163317	95.987846	40.745525	1.427755	96.355095	39.772823	35.652576	96.677414	40.259174	18.5401655	96.5162545	-67.090762	15.7864685	95.4594375
-38.683754	4.369787	95.729202	-13.551135	17.059738	96.082428	40.62442	1.454543	96.149673	39.642586	35.695484	96.682663	40.133503	18.5750135	96.416168	-67.235773	15.5444625	95.748688
-39.588963	5.21004	95.8657	-13.691746	16.98983	96.182693	40.48513	1.51467	95.972473	39.492943	35.750961	96.717934	39.9890365	18.6328155	96.3452035	-67.3725285	15.3468445	96.0201825
-40.418201	6.030768	96.017036	-13.838453	16.944834	96.2901	40.374813	1.571138	95.826424	39.321053	35.82061	96.775848	39.847933	18.695874	96.301136	-67.524839	15.193794	96.279064
-41.692516	7.335332	96.262726	-14.028118	16.910135	96.481239	40.190758	1.64394	95.706116	39.106361	35.906811	96.911781	39.6485595	18.7753755	96.3089485	-67.7047955	15.0448945	96.6535295
-42.465412	8.232215	96.401016	-14.160082	16.91766	96.613602	40.069443	1.68222	95.650864	38.994293	35.943798	97.047356	39.531868	18.813009	96.34911	-67.852032	15.022311	96.878094
-43.196957	9.076302	96.623535	-14.277347	16.905998	96.753036	39.948715	1.690233	95.625572	38.903839	35.965996	97.206757	39.426277	18.8281145	96.4161645	-67.980971	14.9838815	97.0899075
-43.868855	9.93933	96.778923	-14.403704	16.912376	96.907059	39.836914	1.683739	95.61068	38.83147	35.965565	97.372009	39.334192	18.824652	96.4913445	-68.1416	15.0001	97.3227735
-44.526466	10.795205	96.994331	-14.488038	16.921324	97.067169	39.732666	1.692688	95.61245	38.783215	35.961929	97.541603	39.2579405	18.8273085	96.5770265	-68.2340165	15.0153395	97.5573115
-45.104641	11.689484	97.16983	-14.577688	16.935467	97.20163	39.643723	1.697208	95.614441	38.727421	35.969635	97.703796	39.185572	18.8334215	96.6591185	-68.340948	15.0375125	97.7441415
-45.633442	12.50156	97.363091	-14.653503	16.939787	97.315125	39.573074	1.72162	95.61731	38.674648	35.968178	97.865433	39.123861	18.844899	96.7413715	-68.430867	15.034675	97.8888785
-46.284599	13.661692	97.611526	-14.763578	16.961266	97.496689	39.461407	1.767073	95.66758	38.588486	35.984699	98.10202	39.0249465	18.875886	96.8848	-68.5521025	15.046646	98.108578
-46.690708	14.44664	97.779236	-14.846871	16.978844	97.611656	39.401611	1.785869	95.728241	38.52972	36.006165	98.271027	38.9656655	18.896017	96.999634	-68.6594075	15.061671	98.223678
-47.020851	15.241048	97.927109	-14.921878	16.99435	97.730133	39.350616	1.791119	95.822754	38.488384	35.999454	98.446075	38.9195	18.8952865	97.1344145	-68.763256	15.0934135	98.3258515
-47.294815	15.977632	98.127052	-14.999769	17.00153	97.864899	39.286667	1.771426	95.945625	38.452782	35.976631	98.606071	38.8697245	18.8740285	97.275848	-68.8692625	15.1290315	98.45395
-47.538376	16.62995	98.310493	-15.097652	16.971462	97.987473	39.227253	1.734141	96.088013	38.403454	35.941723	98.760376	38.8153535	18.837932	97.4241945	-69.0106575	15.104992	98.5507515
-47.702045	17.233191	98.474594	-15.188678	16.932991	98.124908	39.144356	1.68631	96.241638	38.360939	35.891933	98.943573	38.7526475	18.7891215	97.5926055	-69.1300035	15.0768605	98.6572105
-47.752823	17.784824	98.580132	-15.285002	16.897814	98.249557	39.068981	1.614076	96.412483	38.302765	35.824306	99.117729	38.685873	18.719191	97.765106	-69.255877	15.076437	98.734008
-47.787556	18.587456	98.674736	-15.434676	16.818405	98.381348	38.945736	1.514533	96.67231	38.227333	35.740353	99.327782	38.5865345	18.627443	98.000046	-69.4558865	15.009367	98.76265
-47.73011	19.110226	98.7108	-15.53101	16.802162	98.428894	38.871761	1.463807	96.858452	38.152782	35.687347	99.437744	38.5122715	18.575577	98.148098	-69.5742915	15.028747	98.70969
-47.632332	19.628679	98.751221	-15.619296	16.769365	98.476234	38.806808	1.437023	97.053116	38.059494	35.644096	99.534035	38.433151	18.5405595	98.2935755	-69.671743	14.9981705	98.6588925
-47.523296	20.028887	98.755081	-15.76705	16.754723	98.51387	38.745739	1.434318	97.26799	37.970257	35.639046	99.597557	38.357998	18.536682	98.4327735	-69.892098	14.972764	98.5949665
-47.328629	20.416538	98.742195	-15.852859	16.737907	98.571609	38.684498	1.435395	97.492386	37.859238	35.643948	99.640778	38.271868	18.5396715	98.566582	-69.977586	14.9361425	98.576636
-47.16671	20.732256	98.777443	-15.951708	16.732841	98.636703	38.64579	1.438898	97.700172	37.741184	35.626514	99.664009	38.193487	18.532706	98.6820905	-70.096903	14.932976	98.5913155
-46.92849	20.974312	98.805092	-16.033087	16.718124	98.695389	38.593559	1.427699	97.951576	37.646736	35.605556	99.70034	38.1201475	18.5166275	98.825958	-70.1863215	14.9196205	98.56482
-46.420746	21.251545	98.767403	-16.172716	16.654049	98.781807	38.554337	1.352721	98.310127	37.535442	35.538956	99.764496	38.0448895	18.4458385	99.0373115	-70.3903215	14.8622595	98.5263025
-45.99205	21.395231	98.708519	-16.236124	16.614815	98.820496	38.517044	1.292592	98.550034	37.480373	35.46524	99.798271	37.9987085	18.378916	99.1741525	-70.4709565	14.850714	98.4668395
-45.577133	21.564503	98.660141	-16.298391	16.567095	98.842522	38.511578	1.215057	98.792305	37.430244	35.358521	99.829498	37.970911	18.286789	99.3109015	-70.567693	14.847401	98.3741425
-45.029118	21.721687	98.619324	-16.354347	16.481503	98.886314	38.492836	1.104521	99.057571	37.403435	35.257713	99.854721	37.9481355	18.181117	99.456146	-70.6568295	14.781889	98.316482
-44.520504	21.833439	98.533424	-16.388107	16.424257	98.928139	38.485012	1.005434	99.360672	37.383514	35.121887	99.88163	37.934263	18.0636605	99.621151	-70.710477	14.7848535	98.235127
-44.019154	21.901241	98.466339	-16.436049	16.377636	98.980568	38.496708	0.874152	99.688438	37.389641	35.003773	99.931541	37.9431745	17.9389625	99.8099895	-70.8152725	14.8163095	98.1511465
-43.550301	21.982431	98.479469	-16.43351	16.32723	99.061127	38.533138	0.731566	100.042427	37.404545	34.844112	99.989807	37.9688415	17.787839	100.016117	-70.8358615	14.866621	98.106137
-42.743061	22.08124	98.390472	-16.474592	16.231377	99.226128	38.619785	0.50158	100.625801	37.470825	34.607288	100.138237	38.045305	17.554434	100.382019	-70.994489	14.90832	98.070237
-42.15575	22.146107	98.394211	-16.461769	16.176426	99.337807	38.656231	0.348338	101.038933	37.521309	34.444115	100.280525	38.08877	17.3962265	100.659729	-71.012308	14.9566255	98.015885
-41.567883	22.24147	98.379402	-16.45203	16.125511	99.481911	38.66597	0.188154	101.4608	37.584599	34.248222	100.444237	38.1252845	17.218188	100.9525185	-71.0293445	15.032834	98.0113035
-40.91663	22.358599	98.388634	-16.479692	16.047609	99.614563	38.70089	0.026317	101.865112	37.639919	34.112457	100.667572	38.1704045	17.069387	101.266342	-71.1297885	15.025831	97.962784
-40.244862	22.537813	98.406967	-16.490471	15.96169	99.72847	38.698055	-0.128636	102.237305	37.728157	33.875027	100.818077	38.213106	16.8731955	101.527691	-71.194048	15.0501845	97.929249
-39.65036	22.716457	98.420006	-16.510168	15.88059	99.870705	38.675041	-0.260428	102.585365	37.742085	33.753742	101.045334	38.208563	16.746657	101.8153495	-71.228899	15.014523	97.9260605
-39.072495	22.918983	98.444214	-16.506041	15.80649	99.971542	38.657959	-0.41073	102.913406	37.805031	33.528675	101.234138	38.231495	16.5589725	102.073772	-71.243577	15.0540075	97.869312
-38.110802	23.282957	98.396965	-16.563107	15.703611	100.121033	38.649811	-0.615213	103.431305	37.857044	33.29644	101.534889	38.2534275	16.3406135	102.483097	-71.3796415	15.0666085	97.758969
-37.481911	23.592237	98.366119	-16.599667	15.621901	100.224213	38.657234	-0.735497	103.716827	37.908478	33.168751	101.72319	38.282856	16.216627	102.7200085	-71.48219	15.027175	97.7284175
-36.779972	23.941965	98.408302	-16.59897	15.578302	100.309715	38.683743	-0.862589	103.943741	37.967384	33.070625	101.872978	38.3255635	16.104018	102.9083595	-71.5235035	15.052586	97.7110705
-36.110771	24.36175	98.42318	-16.617556	15.499659	100.375916	38.67271	-0.982928	104.114891	38.004234	32.940544	101.993179	38.338472	15.978808	103.054035	-71.573584	15.02051	97.697797
-35.481224	24.795324	98.435623	-16.586981	15.410523	100.433586	38.68206	-1.090712	104.239418	38.031952	32.824894	102.10376	38.357006	15.867091	103.171589	-71.530968	14.953955	97.695583
-34.874039	25.280315	98.43219	-16.549421	15.358048	100.501968	38.70541	-1.184798	104.349396	38.080074	32.711498	102.213821	38.392742	15.76335	103.2816085	-71.491584	14.952746	97.7223275
-34.157303	25.778622	98.395126	-16.539015	15.296618	100.552681	38.754314	-1.277856	104.43821	38.126663	32.64122	102.328171	38.4404885	15.681682	103.3831905	-71.5185185	14.911554	97.7221715
-33.15118	26.716709	98.439163	-16.469324	15.160858	100.610176	38.793884	-1.338559	104.507652	38.202591	32.580566	102.483704	38.4982375	15.6210035	103.495678	-71.4368855	14.7007125	97.724674
-32.509766	27.397934	98.420105	-16.437765	15.11168	100.611092	38.882988	-1.37342	104.501511	38.284882	32.565609	102.563286	38.583935	15.5960945	103.5323985	-71.459465	14.6272655	97.6897855
-31.86656	28.074282	98.381882	-16.383871	15.040695	100.571465	38.94865	-1.380754	104.416107	38.368721	32.608459	102.650345	38.6586855	15.6138525	103.533226	-71.4264275	14.4675375	97.609704
-31.167841	28.827208	98.336296	-16.352535	14.976619	100.536072	38.994949	-1.398498	104.320992	38.467083	32.675556	102.736458	38.731016	15.638529	103.528725	-71.436086	14.314709	97.543419
-30.569777	29.674839	98.377609	-16.291418	14.923631	100.502464	38.993587	-1.408411	104.150833	38.578213	32.730721	102.804588	38.7859	15.661155	103.4777105	-71.368736	14.186107	97.5272175
-29.893398	30.589045	98.3964	-16.231998	14.894314	100.457527	38.974731	-1.407234	103.957596	38.676991	32.765163	102.85939	38.825861	15.6789645	103.408493	-71.289857	14.1096635	97.506561
-29.276577	31.414577	98.477715	-16.151554	14.839871	100.417618	38.958096	-1.427528	103.727509	38.778069	32.771847	102.881767	38.8680825	15.6721595	103.304638	-71.1711905	14.0075825	97.530598
-28.273397	32.822937	98.569092	-16.039307	14.819314	100.336311	38.934177	-1.468547	103.295898	38.920555	32.740356	102.915863	38.927366	15.6359045	103.1058805	-71.00598	14.0027235	97.5667415
-27.565628	33.804222	98.706635	-15.95781	14.788664	100.270058	38.900284	-1.509167	102.953979	39.037575	32.707577	102.917328	38.9689295	15.599205	102.9356535	-70.8845495	13.978123	97.6044625
-26.963299	34.795345	98.861771	-15.893843	14.786691	100.193283	38.865177	-1.573274	102.601913	39.162594	32.666206	102.93882	39.0138855	15.546466	102.7703665	-70.8015715	14.026916	97.6161995
-26.205359	35.74025	99.008064	-15.831768	14.774786	100.120453	38.839054	-1.663397	102.254021	39.285412	32.633274	102.99424	39.062233	15.4849385	102.6241305	-70.725769	14.0646335	97.6167755
-25.549438	36.732964	99.159996	-15.764658	14.766225	100.032722	38.800728	-1.759356	101.919731	39.41861	32.604252	103.067078	39.109669	15.422448	102.4934045	-70.638985	14.110002	97.5720395
-24.744274	37.751274	99.355057	-15.708015	14.767671	99.951225	38.745491	-1.879133	101.635765	39.530701	32.571262	103.1716	39.138096	15.3460645	102.4036825	-70.554126	14.1892775	97.4987675
-24.121431	38.668678	99.63517	-15.695614	14.763868	99.912682	38.672668	-1.991282	101.413033	39.639275	32.524281	103.316917	39.1559715	15.2664995	102.364975	-70.5471995	14.2612365	97.460389
-22.928514	40.019543	99.988594	-15.702123	14.774958	99.915855	38.592243	-2.097951	101.167488	39.746658	32.506073	103.615234	39.1694505	15.204061	102.391361	-70.5736965	14.345855	97.440349
-22.184994	40.932537	100.295273	-15.741411	14.808361	99.927498	38.559048	-2.109592	101.084198	39.796154	32.523651	103.850723	39.177601	15.2070295	102.4674605	-70.660423	14.4096925	97.3875355
-21.572468	41.797485	100.611557	-15.778605	14.853251	99.982239	38.567753	-2.069054	101.078606	39.827354	32.559208	104.095032	39.1975535	15.245077	102.586819	-70.7547635	14.461425	97.377659
-20.825487	42.479015	100.849243	-15.819643	14.894183	100.029442	38.599968	-2.028318	101.107765	39.865292	32.59169	104.335449	39.23263	15.281686	102.721607	-70.871916	14.50668	97.337277
-19.998016	43.172131	101.074303	-15.835874	14.925413	100.074043	38.654755	-1.994727	101.169968	39.856129	32.608231	104.594971	39.255442	15.306752	102.8824695	-70.92719	14.544074	97.2656165
-19.243637	43.838074	101.38121	-15.855047	14.955905	100.122299	38.68285	-1.9726	101.244781	39.875923	32.634377	104.80851	39.2793865	15.3308885	103.0266455	-70.9894805	14.5809215	97.2179525
-18.483152	44.430958	101.630379	-15.829204	14.999864	100.176178	38.703583	-1.930139	101.379166	39.892639	32.647644	105.030754	39.298111	15.3587525	103.20496	-70.956519	14.6409755	97.147396
-17.389559	45.109413	101.935699	-15.822236	15.038927	100.276688	38.891415	-1.935874	101.511536	39.939247	32.659153	105.321716	39.415331	15.3616395	103.416626	-71.059803	14.7162145	97.13675
-16.552971	45.478294	102.075897	-15.770106	15.062374	100.331413	38.997116	-1.943101	101.623703	39.984791	32.646744	105.512741	39.4909535	15.3518215	103.568222	-71.0311655	14.7729265	97.094604
-15.857431	45.793976	102.276215	-15.73552	15.076298	100.360809	39.080158	-1.964625	101.757957	40.031319	32.625614	105.705688	39.5557385	15.3304945	103.7318225	-71.0267785	14.8221015	96.9897955
-15.036778	46.035442	102.422455	-15.701289	15.063008	100.389778	39.196877	-2.009274	101.846405	40.074936	32.601349	105.880501	39.6359065	15.2960375	103.863453	-71.0384845	14.8299785	96.916103
-14.318829	46.221222	102.565857	-15.651453	15.047879	100.414238	39.303577	-2.052944	101.902214	40.11834	32.583313	106.032158	39.7109585	15.2651845	103.967186	-71.0138645	14.8305735	96.86129
-13.663671	46.331833	102.696335	-15.601563	15.035099	100.412659	39.395973	-2.081552	101.941719	40.163307	32.561146	106.179901	39.77964	15.239797	104.06081	-70.982766	14.830401	96.764508
-13.024053	46.325481	102.786896	-15.563353	15.030703	100.372765	39.499939	-2.087581	101.958595	40.18679	32.588024	106.304291	39.8433645	15.2502215	104.131443	-70.9700705	14.8111845	96.614087
-12.071175	46.136547	102.855133	-15.476598	15.013851	100.324799	39.661259	-2.08264	101.972008	40.270565	32.551991	106.393028	39.965912	15.2346755	104.182518	-70.919108	14.7930265	96.46708
-11.392767	45.957382	102.887329	-15.422398	15.016289	100.285957	39.773495	-2.063574	101.988708	40.293991	32.592834	106.453453	40.033743	15.26463	104.2210805	-70.878539	14.767948	96.3508335
-10.781495	45.665264	102.88726	-15.379463	15.00917	100.260124	39.868946	-2.05024	102.042816	40.323845	32.624043	106.498314	40.0963955	15.2869015	104.270565	-70.8553215	14.7314385	96.249683
-10.205342	45.308937	102.888763	-15.351168	15.013073	100.211121	39.977737	-2.055958	102.129242	40.347595	32.6427	106.600883	40.162666	15.293371	104.3650625	-70.865002	14.732775	96.0571795
-9.704189	44.885368	102.842209	-15.337676	15.028005	100.148979	40.09383	-2.081181	102.213959	40.331474	32.698196	106.715096	40.212652	15.3085075	104.4645275	-70.888004	14.7475025	95.8334305
-9.287199	44.396961	102.762154	-15.354288	15.008786	100.09742	40.215733	-2.102694	102.274261	40.315258	32.697487	106.744171	40.2654955	15.2973965	104.509216	-70.9740715	14.7201755	95.685624
-8.89993	43.823009	102.675308	-15.35923	15.000155	100.046745	40.32317	-2.117184	102.322617	40.275745	32.668739	106.745766	40.2994575	15.2757775	104.5341915	-71.0179175	14.7245325	95.5592985
-8.263112	42.712795	102.465714	-15.321604	14.989673	100.068535	40.434219	-2.123341	102.427589	40.259598	32.601376	106.647003	40.3469085	15.2390175	104.537296	-70.9901165	14.7403285	95.599774
-7.945109	41.958004	102.348282	-15.297344	14.977246	100.121689	40.518196	-2.136101	102.539459	40.247734	32.615627	106.601509	40.382965	15.239763	104.570484	-70.977653	14.714729	95.672894
-7.603081	41.103699	102.20739	-15.269221	14.966745	100.198318	40.612854	-2.174146	102.632431	40.243904	32.605133	106.501755	40.428379	15.2154935	104.567093	-70.966821	14.7179965	95.829543
-7.345817	40.240894	102.062134	-15.216416	14.9469	100.314537	40.704094	-2.192135	102.712234	40.22443	32.572498	106.360329	40.464262	15.1901815	104.5362815	-70.897094	14.7036185	96.0927925
-7.117253	39.301865	101.891235	-15.164712	14.922606	100.428223	40.772579	-2.252708	102.772842	40.218651	32.528454	106.177689	40.495615	15.137873	104.4752655	-70.825039	14.707339	96.3811805
-6.890657	38.23391	101.726707	-15.132565	14.892197	100.560669	40.832439	-2.324583	102.80336	40.219635	32.477127	105.947563	40.526037	15.076272	104.3754615	-70.791167	14.708122	96.7458765
-6.669547	37.197487	101.585091	-15.108342	14.841636	100.660881	40.86694	-2.38249	102.837822	40.203266	32.418858	105.718864	40.535103	15.018184	104.278343	-70.751787	14.665088	97.043419
-6.479398	35.612152	101.366127	-15.079674	14.78316	100.852608	40.906273	-2.457507	102.924156	40.171371	32.344097	105.319572	40.538822	14.943295	104.121864	-70.69817	14.623025	97.583352
-6.394164	34.527729	101.180634	-15.049767	14.735566	100.953545	40.938038	-2.490437	102.981255	40.105663	32.32312	105.047943	40.5218505	14.9163415	104.014599	-70.6213845	14.5547905	97.892491
-6.286149	33.361053	101.021172	-15.001642	14.705865	101.055443	40.998478	-2.514171	103.06134	40.062511	32.291542	104.804436	40.5304945	14.8886855	103.932888	-70.5337785	14.5230445	98.177998
-6.186527	32.233532	100.897514	-14.992883	14.662954	101.132607	41.04837	-2.531515	103.162025	40.042267	32.257324	104.584541	40.5453185	14.8629045	103.873283	-70.5310845	14.4630035	98.391931
-6.168524	31.151672	100.81179	-14.96688	14.636249	101.204086	41.085331	-2.513826	103.253723	40.011833	32.249489	104.40905	40.548582	14.8678315	103.8313865	-70.482342	14.4046665	98.5767855
-6.070392	30.001122	100.695572	-14.914328	14.579945	101.264549	41.095642	-2.490016	103.342461	40.006668	32.227741	104.263458	40.551155	14.8688625	103.8029595	-70.379811	14.2910275	98.7261385
-6.025429	28.83783	100.64682	-14.881115	14.515268	101.320442	41.099365	-2.47421	103.435608	40.024014	32.2048	104.134048	40.5616895	14.865295	103.784828	-70.3239195	14.165241	98.856056
-5.956333	27.205328	100.674797	-14.807836	14.409338	101.414085	41.120209	-2.468646	103.540733	40.057552	32.174309	104.028893	40.5888805	14.8528315	103.784813	-70.2045525	13.9658445	99.043357
-5.96169	26.200136	100.721504	-14.74881	14.344719	101.4599	41.135075	-2.469901	103.595818	40.105923	32.154678	103.996208	40.620499	14.8423885	103.796013	-70.118119	13.8470495	99.123787
-5.930261	25.118649	100.729309	-14.683986	14.263829	101.504097	41.161499	-2.472025	103.623306	40.177876	32.131737	103.969955	40.6696875	14.829856	103.7966305	-70.0376595	13.697802	99.2115635
-5.923218	24.112888	100.767052	-14.622137	14.205541	101.553047	41.19593	-2.473962	103.613892	40.218781	32.128639	103.960678	40.7073555	14.8273385	103.787285	-69.9516295	13.5837435	99.318809
-5.908062	23.12569	100.813698	-14.543016	14.139311	101.574173	41.244484	-2.480822	103.598877	40.275211	32.135254	103.950729	40.7598475	14.827216	103.774803	-69.8458795	13.451406	99.373543
-5.905725	22.1672	100.815834	-14.483586	14.110475	101.593422	41.298901	-2.48702	103.598495	40.328262	32.15683	103.948746	40.8135815	14.834905	103.7736205	-69.7807535	13.386045	99.4132235
-5.928049	21.267593	100.868034	-14.401661	14.055652	101.643288	41.346352	-2.50738	103.595314	40.381359	32.152069	103.95285	40.8638555	14.8223445	103.774082	-69.6671775	13.2889595	99.512494
-5.913488	19.836662	100.956139	-14.276415	14.002423	101.757286	41.422428	-2.59352	103.576515	40.467567	32.108986	103.964958	40.9449975	14.757733	103.7707365	-69.4978275	13.247113	99.7438355
-5.918303	18.970562	101.074425	-14.239171	13.948306	101.826187	41.460236	-2.649496	103.592697	40.545921	32.07336	103.978691	41.0030785	14.711932	103.785694	-69.4814205	13.18468	99.86668
-5.902326	18.09902	101.101448	-14.182679	13.870783	101.906311	41.481228	-2.752948	103.610138	40.608902	32.020275	103.980408	41.045065	14.6336635	103.795273	-69.410423	13.1079025	100.017349
-5.957907	17.25597	101.174561	-14.128672	13.802896	101.990143	41.486706	-2.832264	103.632141	40.661366	31.931854	103.971603	41.074036	14.549795	103.801872	-69.33138	13.055997	100.178414
-6.003878	16.481211	101.232742	-14.087719	13.719275	102.051231	41.462826	-2.880903	103.690659	40.718765	31.852013	103.94812	41.0907955	14.485555	103.8193895	-69.2662335	12.952995	100.2830725
-6.006003	15.608939	101.281952	-14.048731	13.652203	102.111748	41.508194	-2.981387	103.700165	40.75573	31.78101	103.926003	41.131962	14.3998115	103.813084	-69.229424	12.9045945	100.410412
-6.06295	14.864018	101.325859	-14.017041	13.596371	102.138687	41.48259	-3.068347	103.785202	40.789322	31.707108	103.921768	41.135956	14.3193805	103.853485	-69.170038	12.8733615	100.423889
-6.094997	13.7262	101.40226	-13.985111	13.464046	102.212845	41.55151	-3.216701	103.829529	40.847034	31.560957	103.922928	41.199272	14.172128	103.8762285	-69.169494	12.755964	100.5494615
-6.132285	13.049543	101.462601	-13.951455	13.374093	102.263199	41.56638	-3.327647	103.873428	40.882286	31.455145	103.94355	41.224333	14.063749	103.908489	-69.127243	12.684437	100.617909
-6.215598	12.382897	101.547279	-13.92817	13.266176	102.33477	41.582806	-3.461623	103.930687	40.921841	31.343847	103.965912	41.2523235	13.941112	103.9482995	-69.1086635	12.59124	100.7212405
-6.296146	11.775585	101.631821	-13.924159	13.143413	102.426376	41.621693	-3.582516	104.003021	40.971672	31.211769	103.97953	41.2966825	13.8146265	103.9912755	-69.1450005	12.4721995	100.8614765
-6.361465	11.116515	101.730728	-13.905837	13.049436	102.523445	41.672031	-3.730826	104.071281	41.000725	31.084698	104.007317	41.336378	13.676936	104.039299	-69.148052	12.421936	101.007591
-6.396843	10.448228	101.852821	-13.873283	12.914686	102.63311	41.714203	-3.849926	104.184006	41.035339	30.957827	104.04731	41.374771	13.5539505	104.115658	-69.121337	12.2754215	101.150562
-6.456475	9.910592	101.95565	-13.830559	12.830938	102.721367	41.769161	-3.964298	104.289017	41.064533	30.859079	104.071846	41.416847	13.4473905	104.1804315	-69.077965	12.2144855	101.2623025
-6.542019	9.161516	102.157188	-13.824102	12.685649	102.838173	41.831509	-4.151906	104.443062	41.108978	30.686554	104.111885	41.4702435	13.267324	104.2774735	-69.1184475	12.103974	101.3988725
-6.566035	8.687891	102.205505	-13.779155	12.54943	102.874184	41.881603	-4.25249	104.524147	41.134529	30.583433	104.130188	41.508066	13.1654715	104.3271675	-69.066376	11.9333885	101.4212005
-6.598089	8.319906	102.229797	-13.748644	12.429401	102.897369	41.934933	-4.360233	104.583595	41.172955	30.474609	104.150391	41.553944	13.057188	104.366993	-69.051232	11.801614	101.427745
-6.65625	8.000634	102.284454	-13.725647	12.312189	102.934265	41.9571	-4.480388	104.627991	41.214439	30.367582	104.181206	41.5857695	12.943597	104.4045985	-69.0370635	11.680781	101.4639315
-6.710862	7.753741	102.310226	-13.684063	12.193226	102.951622	41.973801	-4.582253	104.663147	41.274815	30.269733	104.198494	41.624308	12.84374	104.4308205	-68.992434	11.542712	101.4724235
-6.799856	7.580686	102.334023	-13.671835	12.08609	102.971268	41.98468	-4.669432	104.663765	41.323326	30.168119	104.203056	41.654003	12.7493435	104.4334105	-68.997673	11.4228365	101.5091255
-6.864547	7.454965	102.364113	-13.629428	12.008556	103.006187	41.985538	-4.749979	104.636551	41.344105	30.06451	104.199638	41.6648215	12.6572655	104.4180945	-68.9236775	11.3598465	101.5942795
-6.993623	7.318951	102.374176	-13.572955	11.883475	103.037216	41.993679	-4.837064	104.570297	41.391331	29.958694	104.220703	41.692505	12.560815	104.3955	-68.838415	11.206135	101.678932
-7.091002	7.289244	102.361664	-13.562061	11.833028	103.038315	42.001278	-4.898533	104.507195	41.43745	29.908239	104.245033	41.719364	12.504853	104.376114	-68.843486	11.161203	101.700516
-7.168236	7.263547	102.342644	-13.532212	11.768289	103.031181	42.004093	-4.9371	104.42308	41.443779	29.91156	104.301834	41.723936	12.48723	104.362457	-68.78836	11.049348	101.699905
-7.258665	7.305143	102.298737	-13.50182	11.724806	103.024445	42.00333	-4.966716	104.330635	41.509434	29.828596	104.324043	41.756382	12.43094	104.327339	-68.760022	11.018672	101.721551
-7.373099	7.366401	102.281914	-13.488831	11.696124	103.024208	42.003025	-4.990111	104.218948	41.554867	29.801167	104.370514	41.778946	12.405528	104.294731	-68.756608	10.98672	101.753685
-7.457961	7.470833	102.239784	-13.46061	11.717584	103.01001	41.994991	-5.005335	104.106842	41.606091	29.780254	104.416489	41.800541	12.3874595	104.2616655	-68.721761	11.0477085	101.7583545
-7.574659	7.603331	102.206573	-13.431816	11.746004	103.005966	41.969166	-5.017838	103.986336	41.620655	29.801098	104.500069	41.7949105	12.39163	104.2432025	-68.6585425	11.100378	101.7687295
-7.732776	7.80943	102.213264	-13.374795	11.798904	103.032837	41.958794	-5.006839	103.811554	41.793983	29.731861	104.523132	41.8763885	12.362511	104.167343	-68.6259785	11.235297	101.898331
-7.843904	7.978674	102.222229	-13.337016	11.842853	103.058395	41.967957	-4.98745	103.705429	41.825832	29.729322	104.583763	41.8968945	12.370936	104.144596	-68.5709265	11.31477	101.972194
-7.959507	8.130245	102.232147	-13.306886	11.929353	103.099022	41.983418	-4.948754	103.605423	41.803558	29.810806	104.667068	41.893488	12.431026	104.1362455	-68.50726	11.42768	102.0617985
-8.038768	8.304953	102.222168	-13.290666	11.993369	103.12616	41.973995	-4.883454	103.497986	41.921783	29.797071	104.621635	41.947889	12.4568085	104.0598105	-68.529221	11.5299295	102.1925095
-8.114046	8.436027	102.21653	-13.265812	12.047824	103.117249	41.965446	-4.827149	103.385521	41.916218	29.824341	104.619339	41.940832	12.498596	104.00243	-68.472456	11.597052	102.232068
-8.176318	8.548951	102.162254	-13.259542	12.121004	103.076813	41.959618	-4.777892	103.273239	41.897556	29.850483	104.613579	41.928587	12.5362955	103.943409	-68.447671	11.7057125	102.210217
-8.217217	8.649423	102.129784	-13.266547	12.148454	103.055206	41.946365	-4.736022	103.177658	41.777821	29.927986	104.655708	41.862093	12.595982	103.916683	-68.395187	11.700926	102.193729
-8.24609	8.730491	102.099098	-13.30639	12.1722	103.051567	41.897934	-4.68509	103.054497	41.712143	29.959288	104.681953	41.8050385	12.637099	103.868225	-68.4178185	11.707301	102.234909
-8.245016	8.728876	102.124557	-13.352614	12.154537	103.091415	41.837505	-4.664846	103.03788	41.681908	29.962456	104.699066	41.7597065	12.648805	103.868473	-68.4649345	11.660269	102.314357
-8.196815	8.678711	102.171982	-13.395095	12.129302	103.148941	41.80946	-4.689194	102.991417	41.640736	29.955704	104.706642	41.725098	12.633255	103.8490295	-68.515288	11.625349	102.4488525
-8.174065	8.634609	102.222908	-13.425012	12.107686	103.231857	41.795601	-4.730111	102.926971	41.599094	29.912462	104.709885	41.6973475	12.5911755	103.818428	-68.5473715	11.6241965	102.645286
-8.080036	8.492057	102.28318	-13.433345	12.095315	103.300407	41.7715	-4.751627	102.916206	41.606541	29.824198	104.699265	41.6890205	12.5362855	103.8077355	-68.5557105	11.6543445	102.7930785
-7.963105	8.357883	102.317871	-13.448112	12.093018	103.326942	41.759117	-4.791389	102.934158	41.636131	29.796007	104.67038	41.697624	12.502309	103.802269	-68.593848	11.683727	102.851615
-7.848609	8.232663	102.312897	-13.458459	12.100633	103.327049	41.753944	-4.845666	102.960083	41.631458	29.754158	104.612099	41.692701	12.454246	103.786091	-68.609619	11.74702	102.868007
-7.63801	7.968833	102.301346	-13.463192	12.10988	103.289589	41.728027	-4.938243	102.99913	41.53413	29.696392	104.548264	41.6310785	12.3790745	103.773697	-68.5574625	11.8406855	102.805481
-7.485018	7.805815	102.304581	-13.43126	12.114175	103.2771	41.733086	-5.016646	103.051796	41.640724	29.549917	104.42289	41.686905	12.2666355	103.737343	-68.549425	11.9617145	102.816857
-7.319531	7.648571	102.309334	-13.420428	12.094064	103.284477	41.742767	-5.135156	103.105377	41.659401	29.461067	104.401016	41.701084	12.1629555	103.7531965	-68.54194	12.0251725	102.8157575
-7.175014	7.469501	102.356827	-13.389009	12.053865	103.318253	41.729168	-5.218615	103.198433	41.594391	29.398178	104.447891	41.6617795	12.0897815	103.823162	-68.4397975	12.0179485	102.813344
-7.025141	7.344661	102.410889	-13.410759	11.964204	103.358017	41.782551	-5.330029	103.221039	41.649258	29.265022	104.462051	41.7159045	11.9674965	103.841545	-68.5374225	11.9609115	102.874489
-6.827441	7.213508	102.475189	-13.381587	11.895623	103.43869	41.816738	-5.411984	103.263405	41.660767	29.200399	104.533279	41.7387525	11.8942075	103.898342	-68.5019265	11.8970385	102.979038
-6.643956	7.118359	102.498924	-13.384946	11.813447	103.484138	41.850872	-5.44027	103.293823	41.629307	29.228512	104.649803	41.7400895	11.894121	103.971813	-68.5099815	11.732773	102.996463
-6.360588	6.959268	102.535164	-13.404696	11.71494	103.531326	41.91177	-5.421259	103.336693	41.647846	29.19277	104.773857	41.779808	11.8857555	104.055275	-68.5892	11.5441245	103.007377
-6.188617	6.888694	102.57486	-13.41148	11.692866	103.583466	41.95129	-5.387025	103.348244	41.616741	29.231401	104.847992	41.7840155	11.922188	104.098118	-68.6069755	11.463544	103.068814
-5.955361	6.869196	102.551804	-13.423976	11.668489	103.619614	41.97937	-5.34533	103.359924	41.568356	29.315407	104.917526	41.773863	11.9850385	104.138725	-68.621815	11.3519395	103.100503
-5.723195	6.998776	102.629593	-13.434495	11.686216	103.648987	41.993687	-5.280966	103.381203	41.531353	29.357094	104.956749	41.76252	12.038064	104.168976	-68.63151	11.334368	103.128998
-5.566099	7.114749	102.63736	-13.438301	11.724784	103.662743	42.004154	-5.233524	103.398643	41.54314	29.350937	104.979942	41.773647	12.0587065	104.1892925	-68.650249	11.3908615	103.1361935
-5.330281	7.253538	102.640213	-13.448925	11.797782	103.660118	41.994583	-5.196271	103.4207	41.530968	29.39727	104.992271	41.7627755	12.1004995	104.2064855	-68.6606255	11.4950645	103.1137505
-5.071142	7.447496	102.609039	-13.500502	11.888341	103.631805	41.962845	-5.130525	103.467575	41.518951	29.46097	104.982208	41.740898	12.1652225	104.2248915	-68.741902	11.6114595	103.0387185
-4.609871	7.784338	102.58963	-13.541789	12.008995	103.610161	41.927048	-5.007171	103.529228	41.475544	29.581764	104.997162	41.701296	12.2872965	104.263195	-68.784874	11.7306935	102.957127
-4.189746	7.959522	102.598099	-13.570097	12.089455	103.614128	41.90237	-4.893317	103.550064	41.42572	29.687866	105.003998	41.664045	12.3972745	104.277031	-68.804239	11.7816355	102.951225
-3.759785	8.151972	102.590218	-13.591564	12.1542	103.618683	41.892387	-4.779543	103.548706	41.393169	29.801798	105.015671	41.642778	12.5111275	104.2821885	-68.825906	11.7972725	102.9551775
-3.357818	8.371258	102.606644	-13.633758	12.20343	103.657112	41.871864	-4.653513	103.54509	41.33025	29.932434	105.041611	41.601057	12.6394605	104.2933505	-68.868573	11.7673995	103.0208735
-2.945394	8.58518	102.623764	-13.660495	12.253489	103.680374	41.853962	-4.517019	103.530136	41.264431	30.05022	105.071304	41.5591965	12.7666005	104.30072	-68.8801865	11.7403775	103.060028
-2.497302	8.766032	102.624535	-13.716994	12.316058	103.696404	41.822201	-4.372458	103.519043	41.215073	30.193653	105.112549	41.518637	12.9105975	104.315796	-68.952625	11.7215185	103.077012
-2.092765	8.922151	102.568832	-13.754961	12.369986	103.700104	41.801205	-4.23694	103.515755	41.148834	30.320709	105.139175	41.4750195	13.0418845	104.327465	-68.9849415	11.6980875	103.072743
-1.401653	9.058252	102.506134	-13.835663	12.472354	103.612045	41.727112	-4.047028	103.499809	41.058491	30.517801	105.227913	41.3928015	13.2353865	104.363861	-69.0641275	11.7093215	102.860229
-0.90979	9.127203	102.402176	-13.908479	12.531307	103.515312	41.678028	-3.932261	103.451172	40.983841	30.628151	105.322777	41.3309345	13.347945	104.3869745	-69.1478925	11.714669	102.6436495
-0.375625	9.207047	102.347481	-14.006474	12.553616	103.447784	41.633213	-3.821277	103.411713	40.903572	30.763412	105.444016	41.2683925	13.4710675	104.4278645	-69.2813405	11.6361645	102.4677035
0.202007	9.245715	102.319351	-14.055414	12.607617	103.403091	41.539444	-3.687165	103.473984	40.828194	30.870796	105.626617	41.183819	13.5918155	104.5503005	-69.294647	11.6234185	102.2558815
0.776481	9.247663	102.293839	-14.149248	12.665963	103.378311	41.514458	-3.556949	103.551224	40.767429	31.030094	105.853668	41.1409435	13.7365725	104.702446	-69.4394395	11.5953535	102.054176
1.353733	9.230653	102.356628	-14.235921	12.757691	103.411316	41.484669	-3.391723	103.672455	40.703533	31.196102	106.074287	41.094101	13.9021895	104.873371	-69.565943	11.6131925	101.949261
1.897928	9.257205	102.392731	-14.294015	12.872871	103.438736	41.482021	-3.185556	103.837646	40.674408	31.377756	106.305565	41.0782145	14.0961	105.0716055	-69.6662445	11.649642	101.8058665
2.774726	9.411362	102.532837	-14.356275	13.087831	103.50425	41.498188	-2.870892	104.100845	40.625988	31.675062	106.633224	41.062088	14.402085	105.3670345	-69.774638	11.773577	101.6414655
3.378773	9.529484	102.620995	-14.39583	13.246136	103.509369	41.514977	-2.646157	104.260696	40.585678	31.865612	106.79203	41.0503275	14.6097275	105.526363	-69.8419875	11.8825445	101.492375
4.068546	9.543234	102.64785	-14.373975	13.394822	103.506889	41.540066	-2.435651	104.409828	40.559402	32.041279	106.94516	41.049734	14.802814	105.677494	-69.797684	11.98683	101.336284
4.736071	9.519731	102.643272	-14.395939	13.539354	103.429245	41.564289	-2.268368	104.538773	40.524231	32.228291	107.0886	41.04426	14.9799615	105.8136865	-69.836138	12.0987465	101.0448035
5.361014	9.474865	102.592209	-14.374478	13.666148	103.29628	41.577106	-2.127308	104.622063	40.554146	32.316677	107.119812	41.065626	15.0946845	105.8709375	-69.814582	12.2376115	100.7216225
5.975065	9.441326	102.480148	-14.369088	13.809638	103.091026	41.591434	-1.999435	104.698181	40.568058	32.451065	107.193863	41.079746	15.225815	105.946022	-69.817922	12.393461	100.23603
6.534236	9.479024	102.387466	-14.362889	13.90356	102.88018	41.613804	-1.884989	104.762856	40.588245	32.56699	107.282272	41.1010245	15.3410005	106.022564	-69.8268025	12.4661195	99.737796
7.454064	9.569259	102.229439	-14.370756	14.102952	102.48513	41.633778	-1.702587	104.879829	40.596889	32.77615	107.42688	41.1153335	15.5367815	106.1533545	-69.8568455	12.6691225	98.8169055
8.028275	9.549323	102.106056	-14.371986	14.23679	102.23497	41.624203	-1.540576	104.985893	40.606136	32.912289	107.514999	41.1151695	15.6858565	106.250446	-69.8591415	12.7877235	98.219494
8.64929	9.536966	102.017761	-14.35478	14.390164	101.917007	41.654556	-1.369668	105.139282	40.61327	33.058147	107.622421	41.133913	15.8442395	106.3808515	-69.843473	12.9360885	97.4531625
9.193862	9.500936	101.879463	-14.344531	14.587073	101.587585	41.674538	-1.152125	105.220711	40.608959	33.25494	107.65332	41.1417485	16.0514075	106.4370155	-69.8308105	13.1227385	96.7381545
9.66987	9.479048	101.730141	-14.331468	14.791831	101.256004	41.684357	-0.902681	105.202393	40.58007	33.466942	107.605721	41.1322135	16.2821305	106.404057	-69.7951495	13.3015315	96.107951
10.094448	9.440304	101.519897	-14.310357	14.996666	100.924286	41.700947	-0.670694	105.123398	40.525249	33.687317	107.507919	41.113098	16.5083115	106.3156585	-69.733812	13.4850205	95.5329135
10.522728	9.429283	101.28994	-14.302712	15.188408	100.581612	41.711521	-0.450035	104.975006	40.47448	33.90168	107.329391	41.0930005	16.7258225	106.1521985	-69.6984245	13.6509935	95.0110255
11.121243	9.479051	100.88459	-14.254804	15.494561	100.00985	41.700962	-0.121506	104.659485	40.433987	34.118767	106.903351	41.0674745	16.9986305	105.781418	-69.5770825	13.9904915	94.238282
11.495635	9.474487	100.599228	-14.2376	15.67023	99.643219	41.655437	0.116832	104.43338	40.372967	34.280605	106.581352	41.014202	17.1987185	105.507366	-69.489402	14.1417415	93.779072
11.840001	9.426503	100.286674	-14.196214	15.854362	99.24752	41.690758	0.230441	104.213623	40.334778	34.432419	106.290802	41.012768	17.33143	105.2522125	-69.405196	14.377294	93.2428275
12.14199	9.358405	100.040199	-14.168577	16.018003	98.931343	41.6768	0.399061	104.019211	40.31464	34.579872	106.023788	40.99572	17.4894665	105.0214995	-69.332874	14.5465395	92.8411865
12.42113	9.184243	99.833557	-14.112246	16.142918	98.677017	41.69957	0.547806	103.832565	40.281818	34.711422	105.812576	40.990694	17.629614	104.8225705	-69.215186	14.656222	92.5314635
12.649695	9.078818	99.625282	-14.04468	16.288227	98.418312	41.75631	0.67486	103.727448	40.285587	34.894405	105.719376	41.0209485	17.7846325	104.723412	-69.1103085	14.7918215	92.113212
12.839725	8.956717	99.457489	-13.968886	16.404852	98.193947	41.813213	0.821926	103.618767	40.361584	34.988354	105.580009	41.0873985	17.90514	104.599388	-69.0251705	14.904564	91.788506
12.977026	8.811898	99.200897	-13.853799	16.590141	97.841805	41.913177	1.034986	103.454399	40.418388	35.178337	105.464951	41.1657825	18.1066615	104.459675	-68.8733805	15.0736205	91.223935
12.995605	8.701251	98.994354	-13.764256	16.688515	97.618118	41.988499	1.183883	103.306007	40.458309	35.336285	105.36702	41.223404	18.260084	104.3365135	-68.751916	15.116946	90.8997225
12.998163	8.543905	98.778702	-13.668071	16.799444	97.443962	42.086269	1.36946	103.124146	40.494785	35.498573	105.246559	41.290527	18.4340165	104.1853525	-68.626669	15.1648715	90.7025715
12.895961	8.422052	98.580162	-13.55629	16.929504	97.248505	42.190014	1.565469	103.005219	40.517113	35.719746	105.157898	41.3535635	18.6426075	104.0815585	-68.4661435	15.2164005	90.4154515
12.698425	8.291783	98.379456	-13.458012	17.063171	97.081711	42.279572	1.755627	102.875961	40.577362	35.86396	104.994011	41.428467	18.8097935	103.934986	-68.344491	15.3165485	90.228436
12.434951	8.108399	98.15435	-13.388999	17.195396	96.904083	42.321049	1.947598	102.741776	40.583389	36.02375	104.857719	41.452219	18.985674	103.7997475	-68.230217	15.405118	90.0084185
12.088985	7.891006	97.94207	-13.304344	17.312584	96.753601	42.372036	2.116523	102.59256	40.599129	36.174664	104.699066	41.4855825	19.1455935	103.645813	-68.0942705	15.4795745	89.861389
11.397125	7.486998	97.641663	-13.191637	17.473577	96.589539	42.445885	2.33517	102.404953	40.65258	36.368069	104.450882	41.5492325	19.3516195	103.4279175	-67.9325065	15.5955345	89.7511605
10.871725	7.209354	97.484009	-13.110128	17.551432	96.508293	42.540936	2.42776	102.281776	40.695267	36.46196	104.27356	41.6181015	19.44486	103.277668	-67.8383575	15.658004	89.738918
10.285947	6.980206	97.347328	-13.008149	17.64588	96.447006	42.57288	2.5358	102.230751	40.727459	36.552437	104.113602	41.6501695	19.5441185	103.1721765	-67.6664675	15.7476415	89.7218355
9.679744	6.655551	97.192062	-12.926939	17.715939	96.376022	42.616241	2.624907	102.167282	40.762798	36.623615	103.996254	41.6895195	19.624261	103.081768	-67.5433975	15.807617	89.670276
8.973061	6.389113	97.042213	-12.877324	17.761208	96.313011	42.65015	2.681159	102.119293	40.805134	36.677406	103.912422	41.727642	19.6792825	103.0158575	-67.48229	15.8431335	89.6101645
8.171868	6.012699	96.91349	-12.812069	17.821247	96.272972	42.674252	2.725529	102.081535	40.848137	36.740543	103.837074	41.7611945	19.733036	102.9593045	-67.3853325	15.909458	89.5866395
7.315723	5.686128	96.842834	-12.78286	17.864145	96.285042	42.692909	2.764552	102.055038	40.881416	36.761864	103.778244	41.7871625	19.763208	102.916641	-67.3528825	15.965082	89.653443
5.966767	5.150627	96.714935	-12.750326	17.923077	96.326439	42.6894	2.77603	102.041267	40.950359	36.775784	103.762268	41.8198795	19.775907	102.9017675	-67.3205315	16.070247	89.7511105
4.983048	4.809305	96.610352	-12.748178	17.975065	96.373299	42.671009	2.768775	102.027962	40.988113	36.770145	103.766693	41.829561	19.76946	102.8973275	-67.325917	16.18067	89.8492705
3.89703	4.440131	96.517159	-12.735656	18.024397	96.422997	42.641563	2.751178	101.975479	41.017223	36.752232	103.766617	41.829393	19.751705	102.871048	-67.300705	16.297089	89.974946
2.774556	4.104562	96.433525	-12.720959	18.077881	96.469597	42.599449	2.730054	101.869873	41.049534	36.730186	103.725014	41.8244915	19.73012	102.7974435	-67.2664095	16.425642	90.1417505
1.641221	3.749767	96.295242	-12.71447	18.178316	96.506882	42.543816	2.715044	101.718124	41.102737	36.671112	103.633476	41.8232765	19.693078	102.6758	-67.2522165	16.663554	90.337964
0.434301	3.379595	96.146347	-12.679836	18.272411	96.562141	42.471786	2.688791	101.532707	41.168793	36.659286	103.490852	41.8202895	19.6740385	102.5117795	-67.1799615	16.8707835	90.6125025
-0.873381	3.038365	96.067505	-12.66062	18.42312	96.65213	42.399345	2.682625	101.337585	41.228542	36.631935	103.324036	41.8139435	19.65728	102.3308105	-67.1351835	17.18896	90.9734495
-2.828381	2.508604	96.036995	-12.593741	18.689514	96.82386	42.31361	2.681453	101.073906	41.333599	36.649731	103.008209	41.8236045	19.665592	102.0410575	-67.0110865	17.713436	91.6066625
-4.226394	2.163083	96.016792	-12.580562	18.906147	96.920219	42.273087	2.708745	100.925377	41.408451	36.706631	102.730904	41.840769	19.707688	101.8281405	-67.001893	18.104606	92.0122975
-5.637799	1.833874	96.076401	-12.547712	19.145613	97.016991	42.235161	2.745956	100.747787	41.45459	36.756096	102.419258	41.8448755	19.751026	101.5835225	-66.9402995	18.5402	92.4504595
-7.054173	1.533015	96.170509	-12.531599	19.377712	97.143631	42.140842	2.825053	100.673714	41.445862	36.806534	102.124718	41.793352	19.8157935	101.399216	-66.85655	18.9396305	92.888046
-8.521209	1.149819	96.266022	-12.523648	19.598238	97.247581	42.145645	2.862685	100.594627	41.442917	36.881771	101.848564	41.794281	19.872228	101.2215955	-66.841577	19.324248	93.2735665
-10.035714	0.87664	96.407944	-12.505813	19.794313	97.326073	42.111092	2.920362	100.581657	41.463242	36.964096	101.619629	41.787167	19.942229	101.100643	-66.798793	19.646397	93.551503
-11.495528	0.550999	96.529266	-12.486566	19.981096	97.401802	42.095821	2.959983	100.570915	41.467876	37.023731	101.43396	41.7818485	19.991857	101.0024375	-66.7549805	19.970335	93.8011665
-13.773556	0.098562	96.758446	-12.440623	20.200474	97.471771	42.067345	2.979435	100.552956	41.515472	37.057068	101.186218	41.7914085	20.0182515	100.869587	-66.6726545	20.3826965	94.073955
-15.214621	-0.177574	96.757385	-12.423772	20.296354	97.474426	42.020397	2.962724	100.497948	41.562546	37.050549	101.044273	41.7914715	20.0066365	100.7711105	-66.6390155	20.5860715	94.1777415
-16.692896	-0.426695	96.691261	-12.368092	20.365345	97.445946	41.987938	2.925875	100.426605	41.608383	37.058659	100.953148	41.7981605	19.992267	100.6898765	-66.5343445	20.738423	94.2020155
-18.131144	-0.644072	96.579132	-12.338111	20.380535	97.407112	41.973106	2.880575	100.363991	41.689404	37.026501	100.903793	41.831255	19.953538	100.633892	-66.507477	20.807532	94.180332
-19.597799	-0.871376	96.507034	-12.287397	20.387421	97.375832	41.968002	2.859415	100.297859	41.764095	37.033276	100.863136	41.8660485	19.9463455	100.5804975	-66.4408425	20.8284965	94.1711665
-21.1001	-1.067144	96.536697	-12.213648	20.365286	97.392097	41.9547	2.870168	100.284943	41.830574	37.019527	100.793221	41.892637	19.9448475	100.539082	-66.319933	20.7857245	94.245112
-22.573887	-1.213032	96.615532	-12.14058	20.383242	97.462082	42.059765	2.852842	100.252472	41.911118	37.037113	100.720718	41.9854415	19.9449775	100.486595	-66.2666015	20.8215065	94.437569
-24.75803	-1.399871	96.887436	-12.031743	20.39427	97.595253	42.166313	2.84925	100.2677	41.995461	37.083496	100.583527	42.080887	19.966373	100.4256135	-66.144373	20.822167	94.7648925
-26.247927	-1.441916	97.0784	-11.964376	20.390739	97.681503	42.225506	2.847543	100.311317	42.041702	37.057137	100.463142	42.133604	19.95234	100.3872295	-66.062356	20.829138	94.9757765
-27.693239	-1.495376	97.213509	-11.935189	20.385092	97.719749	42.247005	2.829163	100.366951	42.097008	37.072048	100.345741	42.1720065	19.9506055	100.356346	-66.0423845	20.8195785	95.083152
-29.206995	-1.45651	97.349121	-11.922112	20.381672	97.752548	42.255779	2.808402	100.408081	42.117332	37.063507	100.223244	42.1865555	19.9359545	100.3156625	-66.0307795	20.8273895	95.1894335
-30.672905	-1.38366	97.542236	-11.931823	20.366179	97.781067	42.246716	2.783635	100.451385	42.115475	37.042683	100.065567	42.1810955	19.913159	100.258476	-66.0447415	20.819199	95.303658
-32.090466	-1.275967	97.648224	-11.95525	20.34906	97.81929	42.225464	2.758341	100.48735	42.099129	37.026131	99.927315	42.1622965	19.892236	100.2073325	-66.0727965	20.805884	95.4312475
-33.57021	-1.094203	97.786453	-11.971382	20.330521	97.83934	42.212265	2.741862	100.474564	42.085011	37.01712	99.763069	42.148638	19.879491	100.1188165	-66.091402	20.781551	95.5598635
-35.706188	-0.654114	97.927223	-12.000207	20.280622	97.829102	42.184879	2.770598	100.352333	42.042179	37.032356	99.500008	42.113529	19.901477	99.9261705	-66.113943	20.659767	95.7320335
-37.038429	-0.266694	97.958336	-11.996403	20.243866	97.789482	42.153706	2.798105	100.201431	42.009132	37.06382	99.316689	42.081419	19.9309625	99.75906	-66.074225	20.5567695	95.819904
-38.411175	0.136052	97.961845	-11.982713	20.222055	97.753998	42.113186	2.840134	100.003014	41.994354	37.096035	99.126343	42.05377	19.9680845	99.5646785	-66.019196	20.4760255	95.9433175
-39.781292	0.632577	97.932053	-11.972317	20.209097	97.697975	42.078064	2.88725	99.763969	41.98502	37.147263	98.983131	42.031542	20.0172565	99.37355	-65.976176	20.4009375	96.0224
-41.030369	1.18973	97.840576	-11.946491	20.19738	97.651474	42.039783	2.94277	99.529655	41.978756	37.224449	98.872757	42.0092695	20.0836095	99.201206	-65.9022515	20.3111505	96.101742
-42.319214	1.791831	97.769966	-11.945795	20.20854	97.644638	41.995411	3.039724	99.329987	41.972019	37.309917	98.817352	41.983715	20.1748205	99.0736695	-65.875305	20.2422595	96.2156065
-43.600075	2.473592	97.782722	-11.94626	20.224966	97.683876	41.992516	3.139014	99.132629	41.965721	37.445072	98.825096	41.9791185	20.292043	98.9788625	-65.8716385	20.157889	96.3888895
-45.398758	3.579987	97.824036	-11.955812	20.284693	97.817551	41.946789	3.325959	98.936951	41.947662	37.681053	98.908058	41.9472255	20.503506	98.9225045	-65.8588495	20.06588	96.7125975
-46.594917	4.413579	97.90538	-11.984725	20.333885	97.922859	41.938946	3.488284	98.857109	41.915901	37.851559	99.019569	41.9274235	20.6699215	98.938339	-65.8968735	19.9978485	96.907379
-47.698074	5.245031	97.975815	-12.053929	20.440367	98.031166	41.907932	3.671277	98.814301	41.866718	38.048916	99.139313	41.887325	20.8600965	98.976807	-65.995183	20.0206375	97.085525
-48.767635	6.179741	98.042953	-12.114077	20.544313	98.113411	41.870014	3.874175	98.808655	41.813255	38.260792	99.232834	41.8416345	21.0674835	99.0207445	-66.0697885	20.0211425	97.2060775
-49.851326	7.131576	98.072258	-12.162269	20.696554	98.159615	41.838276	4.077988	98.831985	41.750126	38.473938	99.3125	41.794201	21.275963	99.0722425	-66.118739	20.117145	97.2469875
-50.632839	8.094958	98.199532	-12.233237	20.833584	98.204147	41.80191	4.258634	98.855209	41.669678	38.663303	99.376297	41.735794	21.4609685	99.115753	-66.202268	20.2061995	97.292541
-50.78175	9.363258	98.275772	-12.300972	20.982473	98.224648	41.785244	4.420495	98.890564	41.605576	38.818363	99.418671	41.69541	21.619429	99.1546175	-66.297354	20.345517	97.2946785
-50.879745	10.331856	98.258324	-12.376888	21.141014	98.24321	41.705189	4.621281	98.966446	41.525032	39.030922	99.474091	41.6151105	21.8261015	99.2202685	-66.3688865	20.4559265	97.2661515
-50.795738	11.165777	98.169785	-12.435956	21.224054	98.276176	41.647339	4.721115	99.014297	41.468521	39.126255	99.517456	41.55793	21.923685	99.2658765	-66.429842	20.524423	97.2864755
-50.760406	12.095231	98.114075	-12.522563	21.304863	98.317558	41.597572	4.783863	99.072823	41.42577	39.200401	99.561852	41.511671	21.992132	99.3173375	-66.556797	20.617594	97.3177785
-50.573315	12.995012	98.11972	-12.592737	21.347939	98.36689	41.540325	4.825741	99.132965	41.386093	39.257271	99.604637	41.463209	22.041506	99.368801	-66.648683	20.654372	97.364979
-50.383133	13.932668	98.134064	-12.654023	21.377357	98.404495	41.487713	4.874955	99.183968	41.33847	39.331238	99.657532	41.4130915	22.1030965	99.42075	-66.7211375	20.6516175	97.38824
-50.169319	14.845368	98.157028	-12.733877	21.415396	98.43615	41.389496	4.947254	99.264946	41.306721	39.393269	99.705574	41.3481085	22.1702615	99.48526	-66.8158625	20.6605305	97.38704
-49.928238	15.755127	98.142807	-12.815769	21.445137	98.46566	41.386974	4.981687	99.251953	41.261345	39.456039	99.745651	41.3241595	22.218863	99.498802	-66.9556975	20.671411	97.432518
-49.433022	17.210705	98.094604	-12.928465	21.475348	98.475372	41.307537	5.094611	99.204605	41.190807	39.57645	99.808273	41.249172	22.3355305	99.506439	-67.106102	20.6151655	97.444305
-49.166798	18.164316	98.096275	-12.978463	21.499578	98.473129	41.26141	5.184884	99.136261	41.146996	39.681618	99.847855	41.204203	22.433251	99.492058	-67.161129	20.565905	97.4542
-48.827717	19.101187	98.100403	-13.026646	21.545765	98.477257	41.21027	5.293807	99.050545	41.092411	39.791756	99.908417	41.1513405	22.5427815	99.479481	-67.2046325	20.5487485	97.475033
-48.439564	20.059626	98.098022	-13.093765	21.581388	98.478081	41.163239	5.413257	98.942604	41.037006	39.968151	100.002541	41.1001225	22.690704	99.4725725	-67.2876525	20.472072	97.4835895
-48.018818	21.091476	98.096756	-13.136005	21.632362	98.47374	41.098629	5.545689	98.855225	41.014214	40.074631	100.069809	41.0564215	22.81016	99.462517	-67.3284315	20.454564	97.484963
-47.631817	22.02951	98.13102	-13.187218	21.682886	98.485458	41.005383	5.690022	98.761398	40.983284	40.232822	100.163712	40.9943335	22.961422	99.462555	-67.3687695	20.40435	97.508361
-47.165649	22.95739	98.182449	-13.26006	21.747166	98.49881	40.994183	5.803111	98.606255	40.950241	40.396732	100.252548	40.972212	23.0999215	99.4294015	-67.492332	20.3944105	97.5682185
-46.372467	24.41617	98.281685	-13.36894	21.875233	98.483505	40.894135	6.003458	98.437042	40.870892	40.575588	100.351295	40.8825135	23.289523	99.3941685	-67.6203935	20.460943	97.5728415
-45.922756	25.303331	98.349564	-13.408367	21.990883	98.487602	40.82938	6.154098	98.326469	40.825687	40.759418	100.412857	40.8275335	23.456758	99.369663	-67.6442675	20.525008	97.605541
-45.371716	26.139759	98.452438	-13.460793	22.081373	98.512085	40.705254	6.300431	98.264442	40.767475	40.905376	100.449112	40.7363645	23.6029035	99.356777	-67.6579505	20.5598425	97.667393
-44.752945	26.977915	98.527725	-13.497297	22.183743	98.519547	40.680779	6.415586	98.177269	40.716301	41.002594	100.448883	40.69854	23.70909	99.313076	-67.693134	20.658396	97.726018
-44.110889	27.827381	98.554115	-13.55522	22.276989	98.521729	40.585762	6.534219	98.153938	40.646152	41.129612	100.441811	40.615957	23.8319155	99.2978745	-67.726397	20.7220625	97.7455835
-43.535156	28.562372	98.565201	-13.600506	22.35006	98.499481	40.585285	6.591318	98.093971	40.583168	41.277412	100.428711	40.5842265	23.934365	99.261341	-67.7852385	20.765755	97.737621
-42.890182	29.247847	98.514061	-13.664881	22.396946	98.443245	40.542381	6.646166	98.085716	40.511147	41.360004	100.390327	40.526764	24.003085	99.2380215	-67.856526	20.790807	97.6484685
-41.76635	30.276388	98.401146	-13.748555	22.413523	98.353134	40.426598	6.691809	98.12561	40.388443	41.398483	100.328529	40.4075205	24.045146	99.2270695	-67.9046305	20.7819	97.4791985
-41.034687	30.938997	98.319984	-13.825175	22.406826	98.286255	40.399788	6.685076	98.13961	40.317219	41.436291	100.297371	40.3585035	24.0606835	99.2184905	-68.0088535	20.7529685	97.3540195
-40.330524	31.460014	98.247017	-13.884385	22.369596	98.260674	40.327827	6.685812	98.207405	40.230934	41.418968	100.299202	40.2793805	24.05239	99.2533035	-68.0481505	20.686802	97.2680445
-39.519711	32.005081	98.230392	-13.960096	22.301897	98.268883	40.215637	6.689806	98.365746	40.127926	41.428551	100.379051	40.1717815	24.0591785	99.3723985	-68.0919735	20.5446155	97.1653675
-38.674969	32.563572	98.200188	-14.036586	22.224739	98.315895	40.185867	6.657034	98.554436	40.055317	41.309063	100.449989	40.120592	23.9830485	99.5022125	-68.193764	20.4664295	97.1295775
-37.879124	33.061726	98.159836	-14.136105	22.14439	98.374229	40.149174	6.631762	98.892471	39.955147	41.259998	100.601997	40.0521605	23.94588	99.747234	-68.3243705	20.3429	97.001224
-37.067013	33.498478	98.104713	-14.237431	22.085796	98.479477	40.128502	6.613359	99.357872	39.872257	41.258163	100.802231	40.0003795	23.935761	100.0800515	-68.4752415	20.235831	96.8789025
-35.758213	34.18029	98.031525	-14.403794	21.965885	98.648003	40.226799	6.605349	100.023903	39.753418	41.272896	101.111069	39.9901085	23.9391225	100.567486	-68.7976965	19.9926475	96.72852
-34.898975	34.614227	98.039764	-14.482699	21.886209	98.780373	40.32444	6.591441	100.389328	39.665821	41.277264	101.273643	39.9951305	23.9343525	100.8314855	-68.9605285	19.8380655	96.7292605
-34.112106	34.995548	98.036034	-14.586107	21.775345	98.893974	40.341888	6.592162	100.733864	39.586975	41.288975	101.421692	39.9644315	23.9405685	101.077778	-69.1366455	19.6101215	96.71017
-33.210289	35.40229	98.064995	-14.656709	21.653498	99.001114	40.309326	6.590981	101.051651	39.510555	41.273308	101.548515	39.9099405	23.9321445	101.300083	-69.2233585	19.3748515	96.702145
-32.349899	35.860119	98.080109	-14.757874	21.547266	99.095779	40.323586	6.555866	101.292358	39.439678	41.244186	101.680687	39.881632	23.900026	101.4865225	-69.39738	19.194506	96.7050355
-31.510323	36.268528	98.134979	-14.827386	21.410271	99.166916	40.3302	6.498288	101.485672	39.382679	41.206264	101.820496	39.8564395	23.852276	101.653084	-69.5112115	18.968266	96.680748
-30.678997	36.686264	98.181023	-14.91668	21.308554	99.246239	40.361984	6.436467	101.592613	39.33778	41.165691	101.941559	39.849882	23.801079	101.767086	-69.683242	18.816029	96.725392
-29.424173	37.370785	98.278137	-15.010635	21.180752	99.33387	40.340488	6.398043	101.746872	39.264812	41.09848	102.114311	39.80265	23.7482615	101.9305915	-69.82392	18.6132425	96.7371485
-28.512213	37.840618	98.314301	-15.064047	21.090481	99.388489	40.285393	6.385314	101.847328	39.224667	41.080952	102.195572	39.75503	23.733133	102.02145	-69.883124	18.447829	96.755528
-27.739269	38.313847	98.361465	-15.098002	21.017733	99.420731	40.275421	6.365676	101.895309	39.185097	41.068192	102.26123	39.730259	23.716934	102.0782695	-69.926263	18.318532	96.7631925
-26.926765	38.770657	98.4076	-15.137784	20.950611	99.447472	40.266186	6.351645	101.931969	39.134083	41.046436	102.320229	39.7001345	23.6990405	102.126099	-69.9757025	18.2021815	96.768845
-26.056204	39.301903	98.451515	-15.172163	20.890038	99.462166	40.256145	6.330351	101.968803	39.082355	41.028015	102.367798	39.66925	23.679183	102.1683005	-70.013576	18.100893	96.7560315
-25.19396	39.827793	98.476669	-15.197356	20.793926	99.47802	40.252541	6.290324	101.981369	39.02787	40.97646	102.432907	39.6402055	23.633392	102.207138	-70.0349175	17.95446	96.748902
-24.488794	40.325512	98.530853	-15.202348	20.716717	99.49511	40.238716	6.251456	101.975998	38.987808	40.936447	102.490547	39.613262	23.5939515	102.2332725	-70.017958	17.8394825	96.7569475
-23.171772	41.152489	98.586777	-15.274026	20.590839	99.524147	40.181419	6.151068	101.948692	38.93364	40.832607	102.563919	39.5575295	23.4918375	102.2563055	-70.1055815	17.6898405	96.7919885
-22.452288	41.707859	98.694534	-15.317766	20.478361	99.53846	40.127308	6.05191	101.937798	38.910313	40.770088	102.63356	39.5188105	23.410999	102.285679	-70.1543425	17.545723	96.791241
-21.750031	42.247383	98.77005	-15.344275	20.404257	99.541275	40.121563	5.914913	101.897011	38.873245	40.691769	102.724876	39.497404	23.303341	102.3109435	-70.185954	17.505173	96.7716065
-20.994549	42.80925	98.805199	-15.392944	20.328032	99.546768	40.029926	5.792504	101.898277	38.884674	40.515148	102.760681	39.4573	23.153826	102.329479	-70.243188	17.502238	96.764057
-20.200729	43.390553	98.842834	-15.420776	20.255409	99.541672	39.966099	5.66266	101.859329	38.883781	40.368671	102.82357	39.42494	23.0156655	102.3414495	-70.266492	17.4951525	96.7418945
-19.453516	43.99807	98.924622	-15.434238	20.200516	99.507416	39.91024	5.499806	101.800957	38.886528	40.272236	102.915802	39.398384	22.886021	102.3583795	-70.26686	17.515011	96.6564525
-18.758604	44.583649	99.010262	-15.458276	20.148054	99.480782	39.860619	5.355148	101.715561	38.92511	40.082542	102.981506	39.3928645	22.718845	102.3485335	-70.3094165	17.577263	96.6130305
-17.708645	45.448524	99.229683	-15.472104	20.058201	99.45536	39.805763	5.156022	101.561317	38.975288	39.896908	103.206482	39.3905255	22.526465	102.3838995	-70.3347335	17.589937	96.5268205
-16.974539	46.084015	99.463463	-15.486259	20.02368	99.466858	39.779446	5.036127	101.499832	39.028038	39.78056	103.4067	39.403742	22.4083435	102.453266	-70.37626	17.6390165	96.48045
-16.316336	46.675987	99.756744	-15.511112	19.992369	99.47229	39.701534	4.954068	101.507713	39.069141	39.678337	103.667793	39.3853375	22.3162025	102.587753	-70.4075615	17.6685355	96.356827
-15.713824	47.216503	100.045036	-15.535516	19.97205	99.492584	39.66053	4.89693	101.478867	39.090569	39.613827	103.956688	39.3755495	22.2553785	102.7177775	-70.4465815	17.6887215	96.2673905
-15.108185	47.755661	100.368759	-15.565689	19.97485	99.52034	39.672672	4.853937	101.427963	39.112347	39.558128	104.236557	39.3925095	22.2060325	102.83226	-70.5238875	17.7436675	96.20842
-14.507334	48.279457	100.650253	-15.592384	19.969963	99.544258	39.664013	4.842807	101.41169	39.123192	39.526539	104.492096	39.3936025	22.184673	102.951893	-70.5783705	17.755253	96.136623
-13.893178	48.796307	100.910362	-15.611148	19.994545	99.575874	39.625824	4.857379	101.415184	39.096256	39.553978	104.676422	39.36104	22.2056785	103.045803	-70.583336	17.7834115	96.105945
-13.089167	49.485817	101.237251	-15.621366	20.059296	99.646774	39.660618	4.869624	101.414703	39.067261	39.526924	104.877625	39.3639395	22.198274	103.146164	-70.6066715	17.920318	96.147384
-12.596475	49.84985	101.380348	-15.649576	20.086979	99.709846	39.641731	4.901558	101.499664	39.041458	39.509441	105.004898	39.3415945	22.2054995	103.252281	-70.6407465	17.9684585	96.167411
-12.123677	50.132092	101.473442	-15.660124	20.094723	99.742767	39.643253	4.904463	101.575279	39.036785	39.448616	105.07946	39.340019	22.1765395	103.3273695	-70.660267	18.0129065	96.1581645
-11.621288	50.366688	101.581108	-15.675924	20.095612	99.76226	39.64222	4.887462	101.642036	38.987289	39.450367	105.204132	39.3147545	22.1689145	103.423084	-70.6666025	18.0223095	96.101436
-11.125043	50.57534	101.665459	-15.68767	20.068932	99.794395	39.638176	4.852151	101.719711	38.982162	39.360306	105.247025	39.310169	22.1062285	103.483368	-70.685509	18.0316355	96.105422
-10.628804	50.75943	101.711777	-15.727566	20.037018	99.8498	39.621582	4.799513	101.795731	38.915398	39.336613	105.317726	39.26849	22.068063	103.5567285	-70.723622	18.005973	96.1428715
-10.166917	50.902611	101.733902	-15.772988	19.967716	99.880569	39.603184	4.718399	101.867363	38.896759	39.205299	105.302338	39.2499715	21.961849	103.5848505	-70.7959475	17.973583	96.1762875
-9.556147	50.998734	101.702866	-15.831142	19.910145	99.917496	39.560101	4.582127	101.967201	38.841503	39.069946	105.257607	39.200802	21.8260365	103.612404	-70.863086	17.9942535	96.222588
-9.188235	51.021065	101.602814	-15.871676	19.873255	99.916138	39.507576	4.485099	101.995346	38.775684	39.000702	105.18428	39.14163	21.7429005	103.589813	-70.884982	18.0036095	96.242463
-8.843877	50.949699	101.445114	-15.939718	19.811756	99.895821	39.445831	4.394638	101.991257	38.738121	38.86063	105.041245	39.091976	21.627634	103.516251	-70.971412	17.995878	96.275391
-8.456532	50.815624	101.351151	-15.986268	19.752302	99.860847	39.365448	4.28327	101.983383	38.690262	38.737728	104.929672	39.027855	21.510499	103.4565275	-71.000391	17.994105	96.2651665
-8.074258	50.630539	101.250473	-16.027113	19.699722	99.833328	39.298862	4.144971	101.98394	38.648205	38.621719	104.869972	38.9735335	21.383345	103.426956	-71.0277595	18.016099	96.2397
-7.727303	50.410336	101.232574	-16.068407	19.610319	99.83609	39.232178	4.008687	102.003349	38.606014	38.513992	104.889633	38.919096	21.2613395	103.446491	-71.05591	17.9592985	96.225689
-7.29544	50.084919	101.234032	-16.114332	19.556278	99.837242	39.175663	3.860989	102.051308	38.633003	38.328583	104.902504	38.904333	21.094786	103.476906	-71.132997	18.01777	96.197578
-6.747691	49.658932	101.308235	-16.159973	19.446016	99.870125	39.144173	3.647139	102.12262	38.634365	38.184784	105.010498	38.889269	20.9159615	103.566559	-71.209215	17.9760705	96.173691
-6.382114	49.313992	101.324402	-16.138926	19.407366	99.899467	39.126827	3.540946	102.164307	38.661453	38.032074	105.022896	38.89414	20.78651	103.5936015	-71.171992	18.028222	96.2053325
-6.093508	48.96347	101.350655	-16.139774	19.349323	99.935425	39.136322	3.453425	102.226662	38.668385	37.949333	105.071388	38.9023535	20.701379	103.649025	-71.1819015	17.997267	96.221825
-5.847775	48.591591	101.344261	-16.146677	19.31118	99.991211	39.146858	3.370793	102.290192	38.666409	37.880646	105.089058	38.9066335	20.6257195	103.689625	-71.1999875	17.9966405	96.292797
-5.687203	48.206989	101.314568	-16.150574	19.293869	100.022148	39.156456	3.31043	102.328751	38.655781	37.799946	105.077347	38.9061185	20.555188	103.703049	-71.2072665	18.03255	96.341247
-5.462402	47.63942	101.266823	-16.157406	19.27416	100.048241	39.173855	3.236809	102.362045	38.62183	37.774734	105.08448	38.8978425	20.5057715	103.7232625	-71.2126545	18.0425485	96.3732195
-5.277707	47.064991	101.233841	-16.150967	19.261227	100.078323	39.219406	3.14858	102.354752	38.626572	37.666813	105.026878	38.922989	20.4076965	103.690815	-71.224923	18.1147575	96.465831
-4.978564	46.158146	101.12355	-16.155909	19.192257	100.101433	39.186272	3.054984	102.426384	38.599293	37.536869	104.959229	38.8927825	20.2959265	103.6928065	-71.2046005	18.0885875	96.5100595
-4.779279	45.561703	101.056335	-16.164875	19.152025	100.117805	39.189045	2.990281	102.489326	38.564098	37.503704	104.934456	38.8765715	20.2469925	103.711891	-71.2063215	18.0570575	96.523719
-4.614644	44.924915	100.950371	-16.154346	19.131582	100.127937	39.226486	2.93916	102.511063	38.555546	37.395267	104.813751	38.891016	20.1672135	103.662407	-71.199708	18.0959505	96.593467
-4.480754	44.322056	100.815201	-16.146368	19.11606	100.119377	39.202778	2.92526	102.55896	38.483818	37.35611	104.6698	38.843298	20.140685	103.61438	-71.136034	18.091435	96.624374
-4.321739	43.710365	100.633171	-16.12417	19.092381	100.100098	39.21851	2.908997	102.542114	38.389618	37.334763	104.496811	38.804064	20.12188	103.5194625	-71.052404	18.062882	96.6807335
-4.215634	42.979298	100.424026	-16.112318	19.075272	100.09214	39.228989	2.892949	102.518227	38.339405	37.290112	104.265167	38.784197	20.0915305	103.391697	-71.008833	18.0590135	96.792583
-4.088057	42.238605	100.265297	-16.089626	19.050289	100.126007	39.259811	2.853634	102.477013	38.286488	37.370434	104.067268	38.7731495	20.112034	103.2721405	-70.9524015	17.988544	96.9798735
-3.854359	41.192513	100.015831	-16.08947	19.036558	100.212563	39.233925	2.819854	102.531288	38.25507	37.261833	103.587891	38.7444975	20.0408435	103.0595895	-70.9234375	18.0322725	97.3655365
-3.722977	40.4785	99.828018	-16.101505	19.036648	100.274696	39.234161	2.776042	102.541328	38.1866	37.242622	103.303299	38.7103805	20.009332	102.9223135	-70.9133905	18.063964	97.6270785
-3.575633	39.855354	99.677361	-16.104345	19.022778	100.326469	39.256107	2.700459	102.53154	38.125481	37.196785	103.032387	38.690794	19.948622	102.7819635	-70.899484	18.096934	97.8709745
-3.408718	39.194172	99.560371	-16.127577	18.993973	100.401367	39.218216	2.636202	102.579498	38.064392	37.138062	102.799751	38.641304	19.887132	102.6896245	-70.896458	18.100814	98.1131095
-3.261559	38.523582	99.442848	-16.160034	18.985037	100.438629	39.131393	2.593878	102.638901	38.000965	37.095615	102.620171	38.566179	19.8447465	102.629536	-70.886247	18.1253275	98.247722
-3.044754	37.847172	99.389442	-16.210617	18.93004	100.46389	39.114647	2.526169	102.650787	37.932732	37.040512	102.505096	38.5236895	19.7833405	102.5779415	-70.9449235	18.0767395	98.3498385
-2.850494	37.2318	99.344925	-16.2617	18.884237	100.483452	39.053902	2.465756	102.702621	37.891533	37.00124	102.448692	38.4727175	19.733498	102.5756565	-70.9961175	18.034976	98.3912475
-2.58756	36.39925	99.332138	-16.344589	18.826357	100.473877	39.002888	2.41351	102.736618	37.825306	36.989075	102.413452	38.414097	19.7012925	102.575035	-71.103275	17.9514215	98.372719
-2.379808	35.889011	99.305168	-16.401093	18.774099	100.460861	38.956619	2.405813	102.734993	37.795822	37.00597	102.389587	38.3762205	19.7058915	102.56229	-71.1784065	17.8423065	98.359432
-2.175229	35.475151	99.31086	-16.427832	18.762831	100.44873	38.931232	2.420726	102.704468	37.774689	37.026566	102.379395	38.3529605	19.723646	102.5419315	-71.2086245	17.802016	98.3555285
-1.92116	35.034767	99.330391	-16.466921	18.769253	100.438293	38.919441	2.44392	102.652534	37.758202	37.058319	102.369598	38.3388215	19.7511195	102.511066	-71.2726635	17.7873865	98.36552
-1.656998	34.619373	99.322182	-16.484007	18.786106	100.423096	38.891499	2.477532	102.602432	37.743195	37.080669	102.377441	38.317347	19.7791005	102.4899365	-71.285361	17.7931115	98.3562555
-1.33241	34.218483	99.362	-16.506308	18.801088	100.402985	38.865749	2.509285	102.562759	37.748043	37.100212	102.417732	38.306896	19.8047485	102.4902455	-71.319512	17.7974275	98.3157245
-0.99638	33.829334	99.387657	-16.520073	18.815006	100.373993	38.843571	2.531876	102.52372	37.754787	37.122402	102.50956	38.299179	19.827139	102.51664	-71.339325	17.802873	98.231346
-0.523824	33.375919	99.513435	-16.570858	18.80971	100.336472	38.749107	2.584215	102.522133	37.769268	37.160351	102.734566	38.2591875	19.872283	102.6283495	-71.4009035	17.747137	98.0445945
-0.226804	33.095642	99.609688	-16.59523	18.802948	100.301514	38.71302	2.611733	102.497391	37.773266	37.204849	102.930092	38.243143	19.908291	102.7137415	-71.433603	17.697605	97.8892865
0.021346	32.839054	99.708725	-16.647116	18.810955	100.283089	38.71767	2.629517	102.43055	37.771038	37.254128	103.119781	38.244354	19.9418225	102.7751655	-71.538586	17.6800875	97.7910125
0.297996	32.663338	99.798096	-16.698017	18.809877	100.24427	38.681274	2.661345	102.379265	37.753288	37.309109	103.2939	38.217281	19.985227	102.8365825	-71.613315	17.634527	97.6519575
0.621721	32.494469	99.862709	-16.756561	18.813402	100.236961	38.593216	2.726305	102.343201	37.730133	37.357418	103.422585	38.1616745	20.0418615	102.882893	-71.6747965	17.5849425	97.591029
0.953807	32.264801	99.958694	-16.826447	18.82555	100.236809	38.577816	2.781672	102.254211	37.689659	37.427197	103.5467	38.1337375	20.1044345	102.9004555	-71.7866315	17.5466655	97.5731625
1.287728	32.054703	100.0214	-16.890553	18.858232	100.253044	38.513592	2.859407	102.249489	37.654522	37.496819	103.654305	38.084057	20.178113	102.951897	-71.865163	17.538351	97.554191
1.864023	31.717575	100.131401	-16.949533	18.932619	100.304756	38.463993	2.971636	102.231743	37.579563	37.686382	103.840065	38.021778	20.329009	103.035904	-71.920844	17.536229	97.573608
2.251201	31.496668	100.191284	-16.979187	18.996359	100.329887	38.451485	3.040794	102.221588	37.545467	37.737164	103.920723	37.998476	20.388979	103.0711555	-71.95685	17.603739	97.5886185
2.607886	31.28323	100.262161	-17.023264	19.035851	100.353882	38.435398	3.101164	102.222443	37.532486	37.72504	103.967896	37.983942	20.413102	103.0951695	-72.03047	17.6586	97.6125945
2.95377	31.085011	100.271965	-17.067219	19.092152	100.343559	38.446407	3.148959	102.191399	37.500614	37.793751	104.023506	37.9735105	20.471355	103.1074525	-72.1079485	17.712949	97.5796655
3.280185	30.856674	100.246086	-17.10535	19.135597	100.330963	38.374771	3.230819	102.206192	37.466389	37.845745	104.052124	37.92058	20.538282	103.129158	-72.13128	17.732912	97.532768
3.614379	30.715612	100.258766	-17.140047	19.190878	100.306061	38.347519	3.299394	102.197983	37.418919	37.907566	104.070923	37.883219	20.60348	103.134453	-72.163313	17.778276	97.477669
4.023509	30.547995	100.260094	-17.182344	19.267687	100.276604	38.353878	3.372697	102.165672	37.370914	38.001316	104.07206	37.862396	20.6870065	103.118866	-72.227084	17.8483675	97.434342
4.608406	30.233896	100.230881	-17.234972	19.352903	100.236877	38.288486	3.513349	102.211823	37.284763	38.140831	104.082512	37.7866245	20.82709	103.1471675	-72.2565685	17.878716	97.3265865
5.031057	30.025763	100.223328	-17.289873	19.428213	100.211266	38.279446	3.593801	102.225159	37.225433	38.196285	104.076805	37.7524395	20.895043	103.150982	-72.3321855	17.961383	97.27155
5.448174	29.781815	100.182045	-17.315359	19.503708	100.179291	38.259014	3.658057	102.243721	37.174419	38.246803	104.06823	37.7167165	20.95243	103.1559755	-72.3474345	18.054986	97.2026065
5.850073	29.582935	100.162331	-17.366316	19.609385	100.140953	38.278996	3.709172	102.235641	37.115471	38.264622	104.078934	37.6972335	20.986897	103.1572875	-72.4298655	18.231873	97.1246185
6.219815	29.338499	100.142075	-17.383478	19.662636	100.096252	38.239956	3.800397	102.27034	37.097225	38.460358	104.038216	37.6685905	21.1303775	103.154278	-72.4355465	18.1948945	97.038226
6.589741	29.096741	100.052597	-17.415783	19.742992	100.038841	38.26033	3.846825	102.23613	37.055153	38.509956	104.064438	37.6577415	21.1783905	103.150284	-72.4893075	18.3075935	96.927398
6.943011	28.936365	100.095001	-17.422979	19.842434	99.972221	38.20142	3.925452	102.25853	37.025169	38.563938	104.111923	37.6132945	21.244695	103.1852265	-72.4592525	18.440173	96.7592155
7.509888	28.596014	100.093674	-17.463528	19.915108	99.870705	38.198151	4.031226	102.237656	36.998524	38.658371	104.206787	37.5983375	21.3447985	103.2222215	-72.5253935	18.4854175	96.5191885
7.889207	28.363171	100.063538	-17.445852	19.98778	99.799744	38.199654	4.105065	102.214478	36.996891	38.72403	104.264977	37.5982725	21.4145475	103.2397275	-72.4899765	18.5610125	96.3597605
8.300613	28.038698	100.055611	-17.442144	20.060389	99.713112	38.194256	4.210274	102.170395	36.983841	38.775032	104.336487	37.5890485	21.492653	103.253441	-72.4733365	18.628125	96.172783
8.722651	27.728271	100.000473	-17.446838	20.15638	99.598473	38.199535	4.308753	102.140663	36.946278	38.846985	104.381882	37.5729065	21.577869	103.2612725	-72.4665825	18.734891	95.9356735
9.081614	27.447435	99.965134	-17.441317	20.214697	99.471458	38.214054	4.450687	102.158226	36.913971	38.928417	104.405617	37.5640125	21.689552	103.2819215	-72.4466465	18.739842	95.6609945
9.450765	27.140829	99.893806	-17.425524	20.333233	99.317337	38.23962	4.589275	102.193604	36.858223	39.040123	104.443192	37.5489215	21.814699	103.318398	-72.3999695	18.851767	95.316276
9.736993	26.799673	99.782112	-17.442505	20.417183	99.156601	38.263474	4.739178	102.230682	36.790894	39.167194	104.422043	37.527184	21.953186	103.3263625	-72.412194	18.88118	94.9868395
9.965777	26.15312	99.618187	-17.428654	20.543371	98.90683	38.288601	4.975868	102.222023	36.687084	39.338966	104.332642	37.4878425	22.157417	103.2773325	-72.3451505	18.929325	94.5363275
10.112491	25.629992	99.475555	-17.422272	20.626863	98.762856	38.294441	5.094106	102.175858	36.62862	39.413593	104.255997	37.4615305	22.2538495	103.2159275	-72.3060745	18.9998765	94.3097845
10.250183	25.077911	99.359154	-17.393974	20.675812	98.626915	38.277691	5.177934	102.137497	36.585548	39.470989	104.168617	37.4316195	22.3244615	103.153057	-72.2195675	19.0271625	94.100773
10.412622	24.428875	99.220474	-17.371243	20.70129	98.518089	38.267441	5.205822	102.113358	36.562729	39.470924	104.118706	37.415085	22.338373	103.116032	-72.157571	19.064207	93.920146
10.507941	23.863537	99.148384	-17.357706	20.708797	98.400673	38.258385	5.195435	102.073219	36.571995	39.446621	104.088524	37.41519	22.321028	103.0808715	-72.130602	19.096566	93.7204745
10.633718	23.225985	99.0634	-17.347588	20.695641	98.304146	38.231686	5.145135	102.053902	36.604511	39.383823	104.067017	37.4180985	22.264479	103.0604595	-72.1132745	19.126803	93.5478325
10.638391	22.594234	98.957985	-17.332882	20.67359	98.188225	38.221298	5.075356	102.033104	36.642517	39.31776	104.044899	37.4319075	22.196558	103.0390015	-72.0976715	19.150622	93.3374485
10.516031	21.575865	98.766777	-17.297373	20.662012	98.002907	38.218071	4.986079	101.991341	36.688004	39.221485	103.939209	37.4530375	22.103782	102.965275	-72.0477835	19.220242	93.040539
10.385481	20.81678	98.638939	-17.245224	20.657427	97.893745	38.232803	4.967256	101.972672	36.699509	39.18116	103.854027	37.466156	22.074208	102.9133495	-71.956604	19.240646	92.8741405
10.264009	20.04335	98.49057	-17.195066	20.683964	97.780617	38.305679	4.952836	101.931953	36.713253	39.169342	103.761696	37.509466	22.061089	102.8468245	-71.899598	19.306839	92.7144095
10.132898	19.285635	98.389938	-17.162457	20.680141	97.698792	38.30986	4.978637	101.942459	36.705688	39.180679	103.640297	37.507774	22.079658	102.791378	-71.832688	19.280624	92.606206
9.983323	18.562067	98.280457	-17.109123	20.687675	97.645416	38.356689	4.996173	101.919434	36.696991	39.218285	103.495384	37.52684	22.107229	102.707409	-71.745086	19.268121	92.583423
9.699263	17.850994	98.202522	-17.04203	20.692915	97.591614	38.422482	5.010343	101.877808	36.699257	39.23954	103.307106	37.5608695	22.1249415	102.592457	-71.6449295	19.2608885	92.590771
9.434993	17.03603	98.040237	-16.949615	20.727369	97.559685	38.48645	5.014104	101.814964	36.714687	39.245956	103.066971	37.6005685	22.13003	102.4409675	-71.4997985	19.324708	92.6784025
8.958971	15.777164	97.854492	-16.859602	20.739384	97.492813	38.530247	4.960357	101.703415	36.739429	39.245163	102.701042	37.634838	22.10276	102.2022285	-71.354042	19.376008	92.7833975
8.61938	14.994973	97.790085	-16.816282	20.742216	97.461472	38.537373	4.881584	101.626862	36.779232	39.161819	102.452675	37.6583025	22.0217015	102.0397685	-71.2908665	19.4627305	92.8831755
8.295856	14.184445	97.685257	-16.773329	20.713507	97.436333	38.527805	4.776958	101.520691	36.813061	39.068192	102.253403	37.670433	21.922575	101.887047	-71.217091	19.504439	92.985619
7.893695	13.386409	97.620628	-16.701525	20.678885	97.426704	38.530949	4.659744	101.374985	36.876568	38.943207	102.074516	37.7037585	21.8014755	101.7247505	-71.1068085	19.5562945	93.1286575
7.450885	12.526865	97.497322	-16.661995	20.633945	97.407288	38.446667	4.53433	101.303375	36.936279	38.821659	101.933968	37.691473	21.6779945	101.6186715	-71.015463	19.5898955	93.1959045
7.008558	11.670022	97.410141	-16.608925	20.581627	97.382095	38.459484	4.417695	101.170944	37.007809	38.702305	101.805481	37.7336465	21.56	101.4882125	-70.9514965	19.603254	93.2759775
6.559804	10.848316	97.344208	-16.565823	20.545029	97.355331	38.419163	4.33699	101.116409	37.056725	38.601837	101.706528	37.737944	21.4694135	101.4114685	-70.86959	19.6206445	93.2991935
5.927018	9.679265	97.265335	-16.471184	20.527264	97.350708	38.428661	4.229371	101.004181	37.136223	38.513527	101.620247	37.782442	21.371449	101.312214	-70.72481	19.683079	93.389202
5.489745	8.857326	97.215607	-16.408863	20.521595	97.336227	38.496559	4.159739	100.931587	37.218494	38.476181	101.573135	37.8575265	21.31796	101.252361	-70.6752525	19.72523	93.420093
5.01128	8.020337	97.165146	-16.340317	20.536785	97.33316	38.535633	4.131032	100.898651	37.289177	38.447418	101.560822	37.912405	21.289225	101.2297365	-70.593039	19.784345	93.4365835
4.555072	7.231049	97.146622	-16.267521	20.55759	97.3452	38.546337	4.119218	100.905823	37.368416	38.432854	101.560425	37.9573765	21.276036	101.233124	-70.4924185	19.839144	93.457276
4.11012	6.504574	97.124062	-16.217751	20.572536	97.358498	38.64613	4.076318	100.874603	37.451347	38.430298	101.569519	38.0487385	21.253308	101.222061	-70.4842405	19.891764	93.494935
3.661664	5.757536	97.105888	-16.120619	20.602026	97.385956	38.660679	4.074234	100.9132	37.520786	38.461502	101.615677	38.0907325	21.267868	101.2644385	-70.3319705	19.936184	93.5074735
3.162976	4.978327	97.134399	-16.052168	20.631824	97.43261	38.731033	4.04793	100.952721	37.635311	38.395752	101.624718	38.183172	21.221841	101.2887195	-70.287508	20.041807	93.5765005
2.436127	3.793675	97.246239	-15.951213	20.676577	97.51046	38.829456	3.966043	101.092598	37.787422	38.387753	101.66304	38.308439	21.176898	101.377819	-70.210865	20.176256	93.643101
1.977584	3.083183	97.300354	-15.869091	20.708265	97.566513	38.903244	3.933778	101.193283	37.870155	38.364971	101.644859	38.3866995	21.1493745	101.419071	-70.1248815	20.2671555	93.713955
1.526617	2.339571	97.373146	-15.80414	20.72242	97.624077	38.965206	3.906567	101.279243	37.957527	38.341518	101.604355	38.4613665	21.1240425	101.441799	-70.0696465	20.3207975	93.806355
1.050165	1.601676	97.455429	-15.725838	20.740662	97.663811	39.049252	3.887624	101.350426	38.022083	38.343082	101.552666	38.5356675	21.115353	101.451546	-69.9873435	20.365971	93.876076
0.551647	0.801358	97.504082	-15.647117	20.72242	97.692482	39.116604	3.879295	101.3899	38.08522	38.321995	101.474892	38.600912	21.100645	101.432396	-69.895146	20.344195	93.952568
0.093469	0.084268	97.60524	-15.562979	20.698454	97.736534	39.181557	3.860835	101.408684	38.14492	38.285683	101.375816	38.6632385	21.073259	101.39225	-69.7891965	20.323649	94.080818
-0.343133	-0.606097	97.660347	-15.48396	20.66843	97.74511	39.27037	3.845023	101.401016	38.202118	38.268826	101.258064	38.736244	21.0569245	101.32954	-69.704164	20.2799355	94.16068
-0.987927	-1.657258	97.743309	-15.358575	20.605759	97.73613	39.439964	3.805472	101.381615	38.300579	38.263657	101.077393	38.8702715	21.0345645	101.229504	-69.5874215	20.1769535	94.242756
-1.427729	-2.350068	97.801498	-15.267345	20.566807	97.718681	39.481419	3.806912	101.427696	38.358002	38.264526	100.966728	38.9197105	21.035719	101.197212	-69.4544005	20.097895	94.24015
-1.869761	-3.038826	97.852997	-15.180016	20.515404	97.723831	39.572777	3.767743	101.443825	38.417744	38.234856	100.849388	38.9952605	21.0012995	101.1466065	-69.3552925	20.0295085	94.3010555
-2.290283	-3.689147	97.937698	-15.11454	20.468756	97.714668	39.642456	3.719686	101.465988	38.488876	38.184837	100.745079	39.065666	20.9522615	101.1055335	-69.294746	19.9852505	94.3238025
-2.652031	-4.253688	98.021629	-15.049693	20.420643	97.721169	39.713684	3.665941	101.481522	38.550003	38.130344	100.691132	39.1318435	20.8981425	101.086327	-69.2312295	19.9431435	94.356011
-3.03324	-4.84343	98.061249	-14.965877	20.353928	97.73719	39.827835	3.571496	101.478615	38.622692	38.097187	100.674477	39.2252635	20.8343415	101.076546	-69.1570175	19.8735145	94.397834
-3.426403	-5.395223	98.127701	-14.89377	20.288271	97.746887	39.854347	3.510628	101.526772	38.745575	37.959965	100.625969	39.299961	20.7352965	101.0763705	-69.087501	19.8412455	94.4174035
-4.016056	-6.249198	98.167976	-14.757591	20.202721	97.769585	39.998913	3.36502	101.499893	38.911362	37.829681	100.615585	39.4551375	20.5973505	101.057739	-68.9703195	19.8080915	94.481431
-4.367652	-6.745379	98.17025	-14.64987	20.157797	97.779205	40.042755	3.296782	101.524803	39.026844	37.745655	100.629402	39.5347995	20.5212185	101.0771025	-68.8345395	19.7943755	94.4813075
-4.711927	-7.216815	98.169998	-14.542167	20.110729	97.780991	40.126263	3.213155	101.516449	39.148071	37.665535	100.669029	39.637167	20.439345	101.092739	-68.721501	19.782113	94.469243
-5.035764	-7.621661	98.162674	-14.448444	20.065409	97.787949	40.253742	3.114252	101.489113	39.279099	37.581219	100.718918	39.7664205	20.3477355	101.1040155	-68.6633085	19.7830825	94.4718825
-5.287094	-7.991204	98.106834	-14.339725	20.02873	97.771759	40.300823	3.057559	101.499298	39.389851	37.499538	100.757668	39.845337	20.2785485	101.128483	-68.524787	19.7789115	94.415035
-5.574102	-8.365462	98.02449	-14.238707	20.006493	97.747887	40.427406	2.964431	101.423798	39.495342	37.420609	100.765106	39.961374	20.19252	101.094452	-68.438788	19.820466	94.401322
-5.870323	-8.706298	97.938942	-14.134911	19.983658	97.696503	40.513706	2.917932	101.363266	39.588135	37.360916	100.773476	40.0509205	20.139424	101.068371	-68.3207425	19.827892	94.324635
-6.324915	-9.19412	97.780975	-14.010304	19.918261	97.613274	40.614624	2.86591	101.310287	39.720829	37.300411	100.771393	40.1677265	20.0831605	101.04084	-68.1883345	19.7533615	94.185708
-6.658071	-9.544824	97.659599	-13.924206	19.883492	97.540672	40.747791	2.815825	101.225296	39.800282	37.268738	100.755165	40.2740365	20.0422815	100.9902305	-68.1224485	19.7247025	94.0911135
-6.945805	-9.896201	97.578743	-13.829274	19.857363	97.465485	40.797623	2.801033	101.220581	39.898834	37.2244	100.741623	40.3482285	20.0127165	100.981102	-68.0067765	19.7020095	93.949868
-7.225203	-10.146021	97.540634	-13.73565	19.816608	97.427483	40.918655	2.729721	101.183128	39.979462	37.17775	100.731125	40.4490585	19.9537355	100.9571265	-67.9203585	19.6794805	93.8978395
-7.484349	-10.380981	97.529732	-13.63824	19.762745	97.433975	40.984867	2.660399	101.195297	40.070263	37.098972	100.739143	40.527565	19.8796855	100.96722	-67.804045	19.6458045	93.90073
-7.706389	-10.588764	97.57975	-13.55461	19.69865	97.447258	41.066685	2.562826	101.229164	40.15419	37.020935	100.771484	40.6104375	19.7918805	101.000324	-67.7196575	19.6054195	93.894192
-7.912045	-10.740722	97.628586	-13.458112	19.619818	97.472466	41.11694	2.484771	101.308372	40.24926	36.924629	100.782394	40.6831	19.7047	101.045383	-67.599324	19.534936	93.899549
-8.235066	-10.825269	97.695778	-13.341702	19.495253	97.482262	41.225559	2.324997	101.351532	40.365105	36.742367	100.739799	40.795332	19.533682	101.0456655	-67.478736	19.456824	93.9188585
-8.458065	-10.750992	97.746208	-13.267168	19.429216	97.447495	41.340443	2.182657	101.357162	40.431576	36.624683	100.684586	40.8860095	19.40367	101.020874	-67.4203455	19.454762	93.874116
-8.726998	-10.658998	97.809097	-13.196872	19.330566	97.417923	41.419083	2.050759	101.406456	40.513069	36.487804	100.61982	40.966076	19.2692815	101.013138	-67.35982	19.3918505	93.822708
-9.037486	-10.519966	97.833801	-13.124228	19.23996	97.391304	41.468655	1.905609	101.453575	40.567162	36.324436	100.576759	41.0179085	19.1150225	101.015167	-67.2663645	19.3648975	93.767441
-9.353488	-10.322891	97.867493	-13.043051	19.116598	97.380951	41.487579	1.740177	101.536476	40.63559	36.145573	100.561523	41.0615845	18.942875	101.0489995	-67.1476865	19.290321	93.7129025
-9.716762	-10.104067	97.862419	-12.969375	18.975142	97.386757	41.58387	1.530953	101.551643	40.725239	35.953835	100.57756	41.1545545	18.742394	101.0646015	-67.0933045	19.20789	93.7089125
-10.069226	-9.898221	97.818855	-12.936099	18.805779	97.39016	41.631493	1.343393	101.565407	40.795059	35.765053	100.618637	41.213276	18.554223	101.092022	-67.085474	19.057335	93.688298
-10.582685	-9.519789	97.67852	-12.86063	18.566265	97.347298	41.673397	1.080717	101.513908	40.892868	35.510803	100.655708	41.2831325	18.29576	101.084808	-67.0043925	18.83677	93.609788
-10.921123	-9.310706	97.537308	-12.812506	18.422749	97.294304	41.656677	0.956362	101.473892	40.928482	35.373493	100.69175	41.2925795	18.1649275	101.082821	-66.9175915	18.6805705	93.505787
-11.292125	-9.083226	97.333893	-12.787898	18.273293	97.229599	41.676228	0.84972	101.397263	40.93713	35.314636	100.773727	41.306679	18.082178	101.085495	-66.882475	18.464408	93.373703
-11.715538	-8.79402	97.132095	-12.775035	18.161341	97.174446	41.73439	0.764453	101.292076	40.986496	35.195351	100.828804	41.360443	17.979902	101.06044	-66.910513	18.34278	93.288452
-12.167907	-8.483469	96.902611	-12.728569	18.051413	97.132942	41.753822	0.694711	101.187119	41.01878	35.14341	100.93718	41.386301	17.9190605	101.0621495	-66.843439	18.1837655	93.2037345
-12.633735	-8.145499	96.656067	-12.703461	17.940954	97.112946	41.739178	0.650485	101.111916	41.061176	35.079533	101.062737	41.400177	17.865009	101.0873265	-66.807099	18.016899	93.1385655
-13.145746	-7.870115	96.425179	-12.675591	17.868216	97.105659	41.762142	0.595944	100.979591	41.096924	35.030334	101.198486	41.429533	17.813139	101.0890385	-66.780715	17.923293	93.1222795
-13.890123	-7.467921	96.094994	-12.598048	17.752054	97.106873	41.794651	0.548889	100.749969	41.175785	34.961094	101.366745	41.485218	17.7549915	101.058357	-66.681314	17.7491165	93.155389
-14.405201	-7.237456	95.915733	-12.557371	17.715117	97.107964	41.820576	0.518319	100.600746	41.241093	34.925865	101.457146	41.5308345	17.722092	101.028946	-66.6455765	17.708142	93.186982
-14.973039	-7.03849	95.755722	-12.495337	17.671883	97.104309	41.843742	0.508657	100.45948	41.303593	34.910583	101.524734	41.5736675	17.70962	100.992107	-66.5643415	17.634146	93.216511
-15.578757	-6.854317	95.611328	-12.440337	17.652906	97.119102	41.866928	0.49387	100.355255	41.34848	34.891098	101.575729	41.607704	17.692484	100.965492	-66.488378	17.613328	93.272712
-16.210526	-6.649189	95.576782	-12.378656	17.647316	97.156754	41.895561	0.4691	100.272179	41.414211	34.861591	101.601685	41.654886	17.6653455	100.936932	-66.412198	17.6292865	93.376576
-16.828598	-6.495774	95.572891	-12.338554	17.650183	97.189102	41.964493	0.400946	100.190796	41.472618	34.810314	101.624527	41.7185555	17.60563	100.9076615	-66.3956635	17.694736	93.4705425
-17.415697	-6.380567	95.553329	-12.2761	17.635309	97.23259	41.945271	0.344866	100.188812	41.527836	34.748398	101.634933	41.7365535	17.546632	100.9118725	-66.2887535	17.723986	93.5533075
-18.328623	-6.332734	95.643715	-12.209953	17.580338	97.326576	41.984291	0.211285	100.178314	41.597534	34.6007	101.652191	41.7909125	17.4059925	100.9152525	-66.2108185	17.7546835	93.7378995
-18.90033	-6.365651	95.690979	-12.194564	17.524815	97.358154	42.014458	0.090534	100.185547	41.627102	34.484539	101.647118	41.82078	17.2875365	100.9163325	-66.209908	17.7620935	93.7999755
-19.548162	-6.428973	95.735214	-12.186263	17.449104	97.39579	42.03344	-0.008784	100.209808	41.655609	34.374779	101.606476	41.8445245	17.1829975	100.908142	-66.2170505	17.7152105	93.883438
-20.226894	-6.534229	95.814247	-12.162005	17.368006	97.422501	42.06192	-0.124825	100.244698	41.658783	34.246189	101.544319	41.8603515	17.060682	100.8945085	-66.1843615	17.67533	93.9504935
-20.884403	-6.655253	95.904762	-12.153209	17.271311	97.438957	42.080437	-0.230816	100.283829	41.665737	34.133469	101.461662	41.873087	16.9513265	100.8727455	-66.179505	17.5912955	94.0051685
-21.515785	-6.776937	96.019844	-12.145638	17.17157	97.458321	42.154182	-0.361693	100.325844	41.663212	34.002983	101.360252	41.908697	16.820645	100.843048	-66.199973	17.522495	94.073594
-22.090574	-6.962835	96.190018	-12.111067	17.037254	97.494194	42.155968	-0.447563	100.444832	41.662247	33.88916	101.234756	41.9091075	16.7207985	100.839794	-66.1312415	17.3537095	94.148594
-22.96073	-7.303425	96.539673	-12.098673	16.852968	97.591606	42.215584	-0.646686	100.610733	41.646072	33.753723	101.07589	41.930828	16.5535185	100.8433115	-66.128174	17.1524175	94.3399005
-23.57625	-7.545523	96.797348	-12.099983	16.70005	97.677521	42.263363	-0.793034	100.71257	41.66082	33.574574	100.896034	41.9620915	16.39077	100.804302	-66.1620575	17.00933	94.55074
-24.185526	-7.79761	97.082016	-12.095306	16.529697	97.768372	42.292324	-0.944247	100.801346	41.634335	33.479038	100.741264	41.9633295	16.2673955	100.771305	-66.1539415	16.7919985	94.765439
-24.871229	-8.061028	97.328369	-12.094692	16.373386	97.832603	42.340855	-1.092796	100.853432	41.597111	33.344692	100.563454	41.968983	16.125948	100.708443	-66.158367	16.620824	94.956763
-25.473175	-8.293453	97.596344	-12.13171	16.161945	97.87468	42.352608	-1.250062	100.92881	41.541512	33.20068	100.414871	41.94706	15.975309	100.6718405	-66.21048	16.348581	95.0775195
-26.062101	-8.516232	97.778091	-12.178061	15.981534	97.92704	42.293037	-1.370029	101.045265	41.457767	33.045944	100.295471	41.875402	15.8379575	100.670368	-66.231524	16.1251105	95.183712
-26.589043	-8.735559	97.917381	-12.250088	15.780624	97.959625	42.260017	-1.546843	101.135872	41.378807	32.878582	100.213005	41.819412	15.6658695	100.6744385	-66.319588	15.8953785	95.2448115
-27.384478	-9.111824	98.067513	-12.387394	15.480319	97.967087	42.158337	-1.78128	101.252571	41.262341	32.646992	100.126984	41.710339	15.432856	100.6897775	-66.485127	15.527782	95.2443965
-27.947676	-9.355929	98.137352	-12.485409	15.279984	97.970367	42.092239	-1.919076	101.304115	41.146763	32.507366	100.065361	41.619501	15.294145	100.684738	-66.590319	15.265823	95.255996
-28.503519	-9.5614	98.206917	-12.587082	15.092013	97.994522	42.058365	-2.04012	101.326035	41.016529	32.390511	100.021996	41.537447	15.1751955	100.6740155	-66.711611	15.0088305	95.3150285
-29.13073	-9.723582	98.338089	-12.694347	14.897593	98.046814	41.953365	-2.128124	101.428986	40.913677	32.274334	99.973503	41.433521	15.073105	100.7012445	-66.822215	14.722081	95.3923835
-29.721573	-9.887888	98.527298	-12.770705	14.710309	98.13253	41.898186	-2.210081	101.511749	40.799877	32.183548	99.942009	41.3490315	14.9867335	100.726879	-66.8904415	14.4338845	95.538181
-30.276247	-10.009781	98.764694	-12.850968	14.517244	98.252037	41.855534	-2.292107	101.604584	40.658913	32.14183	99.90583	41.2572235	14.9248615	100.755207	-66.9591595	14.1096265	95.748867
-30.793636	-10.070697	98.984619	-12.932894	14.323709	98.373375	41.872345	-2.399229	101.663277	40.575104	31.99085	99.848572	41.2237245	14.7958105	100.7559245	-67.0895125	13.8516075	95.9908255
-31.515589	-10.146882	99.31176	-13.02743	14.001083	98.549255	41.761818	-2.560541	101.798538	40.433628	31.80092	99.819427	41.097723	14.6201895	100.8089825	-67.152583	13.3819765	96.2895275
-32.016693	-10.19803	99.46328	-13.072516	13.774753	98.667755	41.705299	-2.689335	101.851891	40.348156	31.665552	99.836777	41.0267275	14.4881085	100.844334	-67.1717595	13.0613975	96.491176
-32.541199	-10.19061	99.576721	-13.134785	13.574879	98.760284	41.662106	-2.818892	101.909241	40.298149	31.546793	99.874451	40.9801275	14.3639505	100.891846	-67.2496975	12.7858075	96.628722
-33.020157	-10.12917	99.626717	-13.181795	13.355478	98.831955	41.611511	-2.93087	101.952293	40.23513	31.474266	99.957474	40.9233205	14.271698	100.9548835	-67.2869105	12.439258	96.7090265
-33.560959	-9.99171	99.68293	-13.222669	13.173771	98.884529	41.552372	-3.038855	101.970695	40.228027	31.34157	99.950851	40.8901995	14.1513575	100.960773	-67.3355375	12.1961845	96.808285
-34.090057	-9.804305	99.68737	-13.284702	12.997404	98.917824	41.495178	-3.134863	101.958374	40.185658	31.246572	99.973297	40.840418	14.0558545	100.9658355	-67.409822	11.9389535	96.8698125
-34.53183	-9.547811	99.677437	-13.337593	12.853048	98.957733	41.422802	-3.251253	101.937119	40.121521	31.119806	100.002434	40.7721615	13.9342765	100.9697765	-67.4473475	11.7718195	96.9456895
-35.172859	-9.084884	99.666237	-13.428543	12.64219	99.053505	41.347649	-3.406715	101.862869	40.038059	30.927288	100.101128	40.692854	13.7602865	100.9819985	-67.54994	11.5240935	97.1250115
-35.626228	-8.770397	99.674599	-13.504693	12.576364	99.121529	41.272629	-3.497807	101.836601	40.001442	30.83247	100.175285	40.6370355	13.6673315	101.005943	-67.6464215	11.4853965	97.237115
-36.073036	-8.346666	99.642532	-13.506742	12.44363	99.163109	41.141109	-3.553867	101.851418	39.978062	30.757252	100.244057	40.5595855	13.6016925	101.0477375	-67.5730695	11.2855675	97.2784805
-36.507908	-7.843719	99.613808	-13.544857	12.367507	99.213478	41.067886	-3.616482	101.836563	39.946903	30.711355	100.330925	40.5073945	13.5474365	101.083744	-67.5971085	11.1875775	97.343212
-37.014652	-7.327584	99.556389	-13.607818	12.320935	99.261307	41.043697	-3.686676	101.805733	39.915737	30.678638	100.438217	40.479717	13.495981	101.121975	-67.695353	11.145889	97.400639
-37.437748	-6.739874	99.474342	-13.671075	12.265224	99.304955	40.921356	-3.723633	101.834106	39.896549	30.646336	100.555382	40.4089525	13.4613515	101.194744	-67.7511025	11.0690965	97.415166
-37.874287	-6.175188	99.420387	-13.715283	12.228279	99.330917	40.856388	-3.772128	101.824142	39.880363	30.61426	100.662735	40.3683755	13.421066	101.2434385	-67.7989415	11.035492	97.4183955
-38.540764	-5.304854	99.302727	-13.809091	12.190381	99.347725	40.787685	-3.832985	101.760422	39.861629	30.573845	100.792122	40.324657	13.37043	101.276272	-67.942839	11.010332	97.419178
-39.01749	-4.700839	99.194817	-13.837963	12.157174	99.345436	40.752659	-3.872154	101.713051	39.858448	30.558247	100.854172	40.3055535	13.3430465	101.2836115	-67.9814795	10.9713015	97.4072605
-39.54689	-4.03346	99.140343	-13.846191	12.147917	99.354965	40.782753	-3.915866	101.660629	39.863811	30.539211	100.936737	40.323282	13.3116725	101.298683	-68.015664	10.9841615	97.411247
-39.907959	-3.341158	99.095825	-13.842009	12.146342	99.380318	40.767849	-3.91251	101.681458	39.879726	30.544439	101.024315	40.3237875	13.3159645	101.3528865	-68.0078055	10.9767195	97.4077495
-40.282814	-2.610425	99.112457	-13.830112	12.145146	99.438065	40.794521	-3.931846	101.6866	39.897015	30.542725	101.126877	40.345768	13.3054395	101.4067385	-68.005992	10.9848525	97.4693915
-40.583637	-1.895308	99.15255	-13.811533	12.116775	99.521255	40.85833	-3.974178	101.65641	39.928432	30.532667	101.234558	40.393381	13.2792445	101.445484	-68.016447	10.9543055	97.597026
-40.854282	-1.123951	99.176483	-13.822797	12.094248	99.603065	40.875496	-4.012768	101.652489	39.951847	30.505133	101.35099	40.4136715	13.2461825	101.5017395	-68.0592655	10.9423135	97.7043905
-41.331299	0.076462	99.272964	-13.872097	12.005134	99.738358	40.831005	-4.082548	101.644806	39.974735	30.467913	101.527847	40.40287	13.1926825	101.5863265	-68.147064	10.8175855	97.8903895
-41.611423	0.875808	99.365082	-13.946025	11.914382	99.835976	40.792362	-4.150713	101.619804	39.912498	30.517653	101.708244	40.35243	13.18347	101.664024	-68.24448	10.645294	98.007928
-41.873058	1.641748	99.461937	-14.03202	11.849299	99.933411	40.743587	-4.176851	101.614799	39.872936	30.480343	101.814583	40.3082615	13.151746	101.714691	-68.3723015	10.546852	98.152131
-42.115505	2.481276	99.595108	-14.123762	11.770117	100.04113	40.69051	-4.173812	101.605782	39.764465	30.507195	101.922295	40.2274875	13.1666915	101.7640385	-68.4750115	10.3735425	98.3182215
-42.289391	3.268071	99.684807	-14.238159	11.739209	100.147476	40.606182	-4.135903	101.591431	39.644154	30.550613	101.993164	40.125168	13.207355	101.7922975	-68.601486	10.271063	98.5026545
-42.535	4.128748	99.799332	-14.342676	11.704207	100.241982	40.517056	-4.061267	101.563522	39.481945	30.622711	102.037132	39.9995005	13.280722	101.800327	-68.6848525	10.127692	98.683637
-42.741428	4.990532	99.947914	-14.495637	11.666677	100.341393	40.429699	-3.956863	101.519623	39.297676	30.736256	102.048401	39.8636875	13.3896965	101.784012	-68.8549615	9.9436575	98.898774
-42.988277	6.232377	100.082886	-14.68427	11.661779	100.423607	40.289883	-3.750434	101.414131	39.015457	30.961058	102.053307	39.65267	13.605312	101.733719	-69.02121	9.718246	99.113495
-43.129967	7.112376	100.097099	-14.83344	11.714849	100.430824	40.174717	-3.573824	101.311432	38.823856	31.155056	102.0672	39.4992865	13.790616	101.689316	-69.1661665	9.639082	99.172332
-43.227318	8.051785	100.08284	-14.967232	11.767556	100.39846	40.024464	-3.395353	101.21212	38.636623	31.349152	102.041267	39.3305435	13.9768995	101.6266935	-69.2650075	9.5582125	99.1702265
-43.341137	8.920135	100.081482	-15.133444	11.878819	100.360229	39.87439	-3.185227	101.141678	38.429939	31.553701	102.039001	39.1521645	14.184237	101.5903395	-69.4190525	9.573401	99.1301185
-43.436062	9.814739	100.096581	-15.297602	12.011066	100.373566	39.746758	-2.942442	101.138054	38.217411	31.77467	102.135483	38.9820845	14.416114	101.6367685	-69.5772885	9.606018	99.1103635
-43.459141	10.692043	100.124046	-15.450186	12.158625	100.447205	39.639851	-2.683391	101.241898	38.048077	32.008095	102.295387	38.843964	14.662352	101.7686425	-69.744336	9.654898	99.1257675
-43.455414	11.591338	100.180542	-15.606544	12.331266	100.553635	39.568676	-2.427427	101.405731	37.910332	32.279369	102.50238	38.739504	14.925971	101.9540555	-69.952592	9.736561	99.1532145
-43.389832	12.948804	100.306129	-15.788671	12.565775	100.749588	39.479301	-2.036084	101.713242	37.734077	32.663738	102.851799	38.606689	15.313827	102.2825205	-70.184031	9.817723	99.2166555
-43.343494	13.838355	100.374916	-15.874507	12.705009	100.827347	39.452007	-1.765582	101.938866	37.610878	32.970001	103.080162	38.5314425	15.6022095	102.509514	-70.2804565	9.8078085	99.14518
-43.281235	14.670213	100.412964	-15.94419	12.859891	100.917351	39.464268	-1.507008	102.161667	37.547791	33.153358	103.251175	38.5060295	15.823175	102.706421	-70.3944095	9.896607	99.128281
-43.175621	15.465097	100.413391	-15.964882	12.990953	101.004318	39.496029	-1.261558	102.361237	37.481968	33.375835	103.418259	38.4889985	16.0571385	102.889748	-70.4187625	9.9247675	99.118888
-43.055733	16.316511	100.386414	-15.984875	13.109989	101.022545	39.537979	-1.037513	102.547539	37.468594	33.601231	103.549828	38.5032865	16.281859	103.0486835	-70.4730365	9.938119	98.9964065
-42.903889	17.130302	100.389847	-15.957896	13.212808	101.080009	39.588196	-0.81389	102.698944	37.483932	33.825771	103.653992	38.536064	16.5059405	103.176468	-70.451856	9.9196755	98.98355
-42.739693	18.00226	100.373138	-15.953231	13.299462	101.121376	39.639256	-0.615949	102.818298	37.522217	34.027359	103.731308	38.5807365	16.705705	103.274803	-70.4871985	9.893219	98.967949
-42.530872	19.225348	100.395737	-15.911211	13.443239	101.141594	39.704849	-0.35291	102.932648	37.59893	34.312786	103.795067	38.6518895	16.979938	103.3638575	-70.4743115	9.90654	98.9193305
-42.335224	20.002428	100.384918	-15.871162	13.577837	101.134384	39.741291	-0.176938	102.955093	37.640919	34.4702	103.788773	38.691105	17.146631	103.371933	-70.433429	10.009043	98.896835
-42.16222	20.791494	100.409233	-15.85824	13.674776	101.146187	39.777302	-0.01094	102.939835	37.701	34.622917	103.753456	38.739151	17.3059885	103.3466455	-70.455631	10.0435635	98.9457285
-41.944565	21.588327	100.408592	-15.801162	13.775733	101.148689	39.838833	0.141111	102.937355	37.742954	34.773605	103.732849	38.7908935	17.457358	103.335102	-70.3932175	10.094108	98.962276
-41.719673	22.451111	100.435028	-15.747011	13.847891	101.159904	39.882687	0.266256	102.954826	37.796585	34.890549	103.763702	38.839636	17.5784025	103.359264	-70.333658	10.1173795	98.960544
-41.507996	23.247677	100.44384	-15.680948	13.904968	101.177002	39.922371	0.32288	102.974907	37.852772	34.955704	103.855362	38.8875715	17.639292	103.4151345	-70.2494675	10.170644	98.9388695
-41.272591	24.013931	100.488976	-15.633798	13.948814	101.195015	39.947594	0.332487	102.972961	37.943626	34.969425	103.933228	38.94561	17.650956	103.4530945	-70.213206	10.246672	98.9369355
-40.907082	25.177469	100.539124	-15.586575	13.970736	101.180115	39.944923	0.286762	102.88694	38.162483	34.951939	103.93084	39.053703	17.6193505	103.40889	-70.226853	10.3221215	98.95134
-40.606945	25.880161	100.495872	-15.542415	13.98219	101.138428	39.926014	0.261569	102.79528	38.301483	34.96476	103.87558	39.1137485	17.6131645	103.33543	-70.1985785	10.3512155	98.941426
-40.289421	26.658735	100.493561	-15.501131	14.019932	101.100449	39.900982	0.2651	102.725891	38.418041	35.004925	103.850113	39.1595115	17.6350125	103.288002	-70.1617735	10.4048515	98.912896
-39.969124	27.446655	100.484108	-15.453346	14.06748	101.105392	39.902473	0.275384	102.7145	38.505859	35.043358	103.865685	39.204166	17.659371	103.2900925	-70.110858	10.475589	98.9206915
-39.704304	28.174829	100.600258	-15.374388	14.110501	101.14257	39.933235	0.291683	102.728394	38.590919	35.076214	103.905106	39.262077	17.6839485	103.31675	-70.010853	10.5370535	98.96839
-39.355198	28.875689	100.668159	-15.300737	14.141006	101.207367	39.964622	0.300308	102.756668	38.682114	35.084858	103.965698	39.323368	17.692583	103.361183	-69.924842	10.589429	99.053551
-39.006897	29.548248	100.744606	-15.249644	14.172573	101.24855	40.004398	0.303573	102.784279	38.779362	35.091557	104.029312	39.39188	17.697565	103.4067955	-69.891168	10.647581	99.0903045
-38.469975	30.575005	100.774872	-15.147002	14.231557	101.261688	40.057747	0.294497	102.803017	38.908665	35.133549	104.126526	39.483206	17.714023	103.4647715	-69.77721	10.749091	99.0586045
-38.071945	31.295004	100.778816	-15.103539	14.247455	101.237885	40.0937	0.292898	102.776894	38.969517	35.152996	104.15773	39.5316085	17.722947	103.467312	-69.7386865	10.771963	99.008458
-37.708618	31.975973	100.789871	-15.065416	14.291734	101.210045	40.126099	0.305302	102.744362	39.013271	35.163425	104.142914	39.569685	17.7343635	103.443638	-69.700517	10.8491045	98.976452
-37.376408	32.633976	100.807297	-15.047534	14.317368	101.190422	40.167164	0.325289	102.72374	39.022224	35.17469	104.143204	39.594694	17.7499895	103.433472	-69.689762	10.8847465	98.947372
-37.020626	33.237152	100.806953	-15.025046	14.369647	101.192856	40.199219	0.351428	102.756439	39.025578	35.191269	104.166748	39.6123985	17.7713485	103.4615935	-69.6624905	10.9679455	98.9241185
-36.653011	33.838074	100.856712	-15.018487	14.404339	101.227257	40.224186	0.367416	102.831039	39.025173	35.210098	104.235199	39.6246795	17.788757	103.533119	-69.6616535	11.019921	98.921395
-36.269608	34.432297	100.92379	-15.013512	14.431503	101.28611	40.257587	0.388434	102.901634	39.025745	35.211761	104.319916	39.641666	17.8000975	103.610775	-69.66869	11.0629085	98.961445
-35.581978	35.34206	101.042259	-15.039049	14.480296	101.36068	40.279102	0.407703	103.00518	39.00742	35.229408	104.455101	39.643261	17.8185555	103.7301405	-69.721359	11.1420365	98.9912195
-35.223804	35.937424	101.108444	-15.079062	14.529802	101.405106	40.295238	0.441197	103.050148	38.99416	35.272408	104.515564	39.644699	17.8568025	103.782856	-69.802823	11.2028015	99.027356
-34.816986	36.488071	101.181503	-15.092568	14.562656	101.423988	40.335411	0.496974	103.084732	38.979397	35.334095	104.575279	39.657404	17.9155345	103.8300055	-69.84254	11.2097775	99.0179705
-34.36993	36.982052	101.207184	-15.099639	14.62999	101.431946	40.374611	0.572511	103.115738	38.971539	35.405628	104.624001	39.673075	17.9890695	103.8698695	-69.872353	11.2709105	98.9940225
-33.98727	37.483032	101.26413	-15.096921	14.706072	101.450027	40.416973	0.661027	103.131294	38.948833	35.543293	104.679832	39.682903	18.10216	103.905563	-69.876745	11.309984	98.994491
-33.54171	37.976967	101.27021	-15.076516	14.774124	101.449677	40.486721	0.743019	103.149796	38.989067	35.57193	104.67408	39.737894	18.1574745	103.911938	-69.890926	11.3907735	98.987416
-33.012287	38.468067	101.263237	-15.047498	14.884727	101.430664	40.572216	0.815042	103.167198	39.025654	35.648754	104.669739	39.798935	18.231898	103.9184685	-69.893931	11.537556	98.9428595
-32.242046	39.22897	101.263855	-15.003597	14.999899	101.409187	40.656818	0.926709	103.122269	39.034584	35.733959	104.621864	39.845701	18.330334	103.8720665	-69.852895	11.669464	98.9463075
-31.776636	39.698334	101.295784	-14.968917	15.071732	101.389221	40.709888	0.983682	103.085518	39.014408	35.808193	104.622414	39.862148	18.3959375	103.853966	-69.799982	11.7475265	98.924476
-31.310266	40.112171	101.354614	-14.934339	15.138236	101.385353	40.754791	1.027393	103.036644	39.041252	35.800423	104.588821	39.8980215	18.413908	103.8127325	-69.7666995	11.862564	98.9579735
-30.834648	40.456467	101.429893	-14.918756	15.176588	101.416039	40.78746	1.054253	103.021408	39.048553	35.819038	104.620911	39.9180065	18.4366455	103.8211595	-69.7555185	11.9165305	99.0109185
-30.467155	40.830063	101.574898	-14.924626	15.200334	101.44706	40.813915	1.058624	103.031387	39.052261	35.815319	104.698601	39.933088	18.4369715	103.864994	-69.78234	11.9636965	99.029126
-29.874268	41.091602	101.637146	-14.939608	15.217224	101.482819	40.811272	1.045067	103.046288	39.042408	35.783562	104.79541	39.92684	18.4143145	103.920849	-69.806056	12.0201335	99.044789
-29.389568	41.440186	101.752647	-14.977543	15.216628	101.519859	40.793358	1.013838	103.061913	39.02356	35.737354	104.87368	39.908459	18.375596	103.9677965	-69.863545	12.05766	99.0719215
-28.496943	41.904819	101.791748	-15.023181	15.217119	101.53627	40.775715	0.94459	103.078461	38.986664	35.664658	104.957756	39.8811895	18.304624	104.0181085	-69.9275515	12.129614	99.0544315
-28.035074	42.175156	101.850334	-15.07647	15.210801	101.542519	40.761627	0.893303	103.091644	38.959492	35.607712	104.998329	39.8605595	18.2505075	104.0449865	-70.0134995	12.1710945	99.0400515
-27.479839	42.427719	101.859283	-15.112308	15.205844	101.553024	40.741222	0.844614	103.094711	38.914841	35.551468	105.022346	39.8280315	18.198041	104.0585285	-70.0526475	12.213647	99.0475195
-26.97238	42.609451	101.914871	-15.174736	15.206893	101.56015	40.714642	0.796319	103.101624	38.867538	35.485107	105.04142	39.79109	18.140713	104.071522	-70.140562	12.273073	99.048778
-26.562283	42.764664	101.958611	-15.23094	15.21354	101.580727	40.687035	0.750687	103.128853	38.824188	35.396976	105.04274	39.7556115	18.0738315	104.0857965	-70.2174915	12.3532485	99.0756575
-25.906965	42.865311	101.93325	-15.337918	15.226492	101.6073	40.658775	0.688419	103.183868	38.763161	35.311028	105.060944	39.710968	17.9997235	104.122406	-70.386804	12.4532605	99.092194
-25.43469	42.970551	101.972054	-15.379807	15.134308	101.600815	40.621422	0.617756	103.261658	38.684509	35.216496	105.118286	39.6529655	17.917126	104.189972	-70.4125795	12.35149	99.011658
-24.572523	43.103775	101.995811	-15.4763	15.075514	101.672874	40.579502	0.488282	103.393852	38.611008	35.062855	105.211594	39.595255	17.7755685	104.302723	-70.547855	12.3754595	99.043025
-23.968077	43.134594	102.020752	-15.556208	14.991273	101.719818	40.536751	0.370692	103.483879	38.573601	34.949047	105.284477	39.555176	17.6598695	104.384178	-70.667592	12.3226765	99.055458
-23.400278	43.171085	102.045837	-15.647388	14.904529	101.764572	40.462952	0.260497	103.551819	38.541389	34.820339	105.34375	39.5021705	17.540418	104.4477845	-70.7969465	12.26864	99.0813595
-22.916677	43.137215	102.09436	-15.706907	14.826241	101.814178	40.379219	0.117246	103.584503	38.523148	34.679279	105.370247	39.4511835	17.3982625	104.477375	-70.8649975	12.2542195	99.150981
-22.432705	43.104237	102.108528	-15.76132	14.755344	101.828064	40.282196	-0.05288	103.604446	38.509201	34.530163	105.365601	39.3956985	17.2386415	104.4850235	-70.9183385	12.2720465	99.1711045
-21.844515	43.041439	102.110657	-15.843761	14.669059	101.809105	40.185879	-0.196661	103.611542	38.472019	34.36763	105.370537	39.328949	17.0854845	104.4910395	-71.016471	12.2526335	99.1271705
-21.263275	42.94091	102.139572	-15.886262	14.585236	101.823006	40.10968	-0.341138	103.631462	38.430424	34.211273	105.369141	39.270052	16.9350675	104.5003015	-71.042576	12.2354045	99.1457105
-20.302231	42.77607	102.08416	-16.00178	14.484602	101.819336	40.01437	-0.536779	103.672455	38.355682	34.012032	105.370537	39.185026	16.7376265	104.521496	-71.188586	12.2315775	99.117176
-19.748215	42.668873	102.095451	-16.045927	14.420061	101.829514	39.945911	-0.644456	103.682114	38.291431	33.889557	105.360497	39.118671	16.6225505	104.5213055	-71.210525	12.2175715	99.1377225
-19.193373	42.558739	102.083801	-16.104683	14.375851	101.795456	39.880459	-0.746554	103.674004	38.227844	33.794498	105.345222	39.0541515	16.523972	104.509613	-71.2635175	12.22773	99.081299
-18.74231	42.398258	102.091454	-16.165785	14.302122	101.772079	39.817398	-0.826598	103.635994	38.157291	33.687965	105.350807	38.9873445	16.4306835	104.4934005	-71.3189145	12.1735605	99.0507575
-18.155525	42.165886	102.085411	-16.224752	14.259913	101.749969	39.747242	-0.913258	103.597893	38.088184	33.57616	105.350174	38.917713	16.331451	104.4740335	-71.367217	12.188375	99.0259045
-17.605232	41.953625	102.119301	-16.283775	14.217299	101.713303	39.704956	-0.995767	103.542923	38.050591	33.482529	105.328835	38.8777735	16.243381	104.435879	-71.4453235	12.191217	98.990727
-17.024626	41.688042	102.155014	-16.352371	14.183071	101.694298	39.662678	-1.05357	103.47937	38.000385	33.391388	105.303215	38.8315315	16.168909	104.3912925	-71.5362735	12.197233	98.9973035
-16.056849	41.268803	102.136696	-16.412773	14.176279	101.704155	39.548553	-1.11653	103.374802	37.92963	33.317329	105.22348	38.7390915	16.1003995	104.299141	-71.5646375	12.2521585	99.109169
-15.517778	41.022518	102.132523	-16.468712	14.206785	101.694557	39.486683	-1.134269	103.302536	37.850273	33.271912	105.137886	38.668478	16.0688215	104.220211	-71.605902	12.3447485	99.168903
-15.001114	40.733849	102.087769	-16.534986	14.220098	101.651398	39.413883	-1.165965	103.226067	37.763645	33.231995	105.046013	38.588764	16.033015	104.13604	-71.658736	12.407181	99.166756
-14.454177	40.448376	102.001465	-16.590456	14.24949	101.578697	39.319435	-1.193683	103.146706	37.693161	33.181454	104.928986	38.506298	15.9938855	104.037846	-71.68721	12.5050945	99.119548
-13.868915	40.097271	101.883522	-16.728024	14.25546	101.506386	39.210026	-1.221488	103.078461	37.604053	33.120136	104.800674	38.4070395	15.949324	103.9395675	-71.8630875	12.561596	99.0732045
-13.269615	39.713184	101.76265	-16.792282	14.269434	101.481537	39.085346	-1.247681	103.036407	37.503052	33.061157	104.647682	38.294199	15.906738	103.8420445	-71.878763	12.63213	99.1210295
-12.644804	39.335514	101.609459	-16.873812	14.283432	101.466385	38.972725	-1.278408	103.023209	37.408695	32.990265	104.469887	38.19071	15.8559285	103.746548	-71.938334	12.7109355	99.186222
-11.762769	38.771919	101.336411	-16.924633	14.319255	101.495445	38.826939	-1.370504	103.095795	37.280445	32.856884	104.132034	38.053692	15.74319	103.6139145	-71.902958	12.89532	99.3769755
-11.231177	38.419289	101.139793	-17.014309	14.29583	101.571365	38.774727	-1.454252	103.190445	37.201599	32.747925	103.918137	37.988163	15.6468365	103.554291	-72.016781	12.9448235	99.588439
-10.547591	37.982841	100.941971	-17.062109	14.310972	101.631653	38.711563	-1.578868	103.325447	37.134872	32.613319	103.776741	37.9232175	15.5172255	103.551094	-72.0474355	13.1047185	99.712212
-9.974614	37.577915	100.832092	-17.106905	14.254273	101.701309	38.659798	-1.735897	103.470062	37.131916	32.460819	103.664001	37.895857	15.362461	103.5670315	-72.109667	13.146085	99.8355865
-9.227033	37.095196	100.736237	-17.124357	14.157991	101.772949	38.599155	-1.947734	103.562256	37.154739	32.306786	103.607155	37.876947	15.179526	103.5847055	-72.125661	13.136456	99.9611925
-8.514673	36.707657	100.692047	-17.131571	14.033612	101.791809	38.515762	-2.159536	103.62532	37.200542	32.098751	103.584206	37.858152	14.9696075	103.604763	-72.121294	13.0976165	99.978855
-7.904389	36.328705	100.704369	-17.161972	13.933414	101.795937	38.4515	-2.365394	103.641129	37.237423	31.912083	103.594887	37.8444615	14.7733445	103.618008	-72.1684055	13.0934835	99.973866
-6.99893	35.816162	100.734138	-17.181032	13.766965	101.778778	38.346043	-2.564626	103.624687	37.26836	31.740517	103.673553	37.8072015	14.5879455	103.64912	-72.1692655	12.9459845	99.908436
-6.322291	35.478283	100.797188	-17.216873	13.710371	101.764977	38.305965	-2.623435	103.622147	37.2733	31.675779	103.762032	37.7896325	14.526172	103.6920895	-72.2233785	12.89457	99.8378645
-5.674214	35.177254	100.884537	-17.246143	13.700276	101.74469	38.268887	-2.627236	103.635513	37.268162	31.678078	103.897522	37.7685245	14.525421	103.7665175	-72.2608105	12.875131	99.7228625
-4.952086	34.89172	100.932297	-17.309378	13.75884	101.72361	38.237152	-2.582738	103.665314	37.248566	31.744846	104.061417	37.742859	14.581054	103.8633655	-72.361615	12.936626	99.5838545
-4.257449	34.619621	101.059937	-17.348671	13.845613	101.690948	38.196568	-2.489282	103.720558	37.227829	31.842577	104.277542	37.7121985	14.6766475	103.99905	-72.4095405	13.0145785	99.382846
-3.617784	34.410015	101.19574	-17.41444	13.959195	101.685867	38.153713	-2.365046	103.802177	37.203014	31.980896	104.543617	37.6783635	14.807925	104.172897	-72.5072435	13.110465	99.198837
-2.963101	34.218681	101.354942	-17.494164	14.112541	101.663063	38.12495	-2.224766	103.908775	37.185379	32.145824	104.862465	37.6551645	14.960529	104.38562	-72.6434925	13.264553	98.940506
-1.955534	33.91885	101.65683	-17.611725	14.330462	101.636467	38.070477	-1.978267	104.070137	37.185581	32.460918	105.386101	37.628029	15.2413255	104.728119	-72.851479	13.4195985	98.544815
-1.252622	33.678253	101.843193	-17.681854	14.514348	101.619514	38.020397	-1.780566	104.192261	37.195358	32.670815	105.722046	37.6078775	15.4451245	104.9571535	-72.9715855	13.5835715	98.2818745
-0.576006	33.467529	102.078247	-17.770939	14.70277	101.618279	37.983486	-1.578003	104.271988	37.181377	32.883709	106.062683	37.5824315	15.652853	105.1673355	-73.1243095	13.752687	98.0692225
0.027752	33.2117	102.247765	-17.835484	14.898643	101.639999	37.926968	-1.345203	104.328812	37.137482	33.128563	106.354607	37.532225	15.89168	105.3417095	-73.203193	13.905606	97.9382885
0.663526	32.970745	102.412079	-17.900051	15.109369	101.624832	37.884243	-1.103804	104.356934	37.110149	33.358112	106.569016	37.497196	16.127154	105.462975	-73.297298	14.091584	97.786689
1.278083	32.674118	102.495552	-17.963734	15.325006	101.605644	37.836864	-0.860642	104.351318	37.047794	33.593216	106.738541	37.442329	16.366287	105.5449295	-73.369797	14.283725	97.6663585
1.883776	32.350697	102.538124	-18.044901	15.566899	101.555672	37.7565	-0.603795	104.323021	36.943783	33.835514	106.83371	37.3501415	16.6158595	105.5783655	-73.4399435	14.5179385	97.5329785
2.751158	31.836582	102.513435	-18.182884	15.903597	101.446701	37.650604	-0.222545	104.285599	36.774914	34.198734	106.888878	37.212759	16.9880945	105.5872385	-73.578527	14.8190995	97.3061635
3.280787	31.455746	102.419106	-18.288832	16.133001	101.327087	37.567432	0.039196	104.250511	36.65316	34.472801	106.880096	37.110296	17.2559985	105.5653035	-73.68796	15.0100035	97.0888705
3.811103	31.040525	102.307724	-18.388935	16.321775	101.204063	37.467705	0.286359	104.223824	36.506161	34.710819	106.861519	36.986933	17.498589	105.5426715	-73.764803	15.144961	96.8654545
4.367088	30.529591	102.221443	-18.507586	16.528168	101.090988	37.390335	0.521528	104.220345	36.371372	34.926365	106.830299	36.8808535	17.7239465	105.525322	-73.8960255	15.3323895	96.656654
4.865444	30.071348	102.163269	-18.59535	16.684681	100.997459	37.286846	0.804563	104.2528	36.254959	35.132618	106.781563	36.7709025	17.9685905	105.5171815	-73.9616025	15.4007715	96.4777365
5.354567	29.517067	102.044273	-18.666351	16.854765	100.857437	37.273186	0.930064	104.251007	36.137417	35.319183	106.785568	36.7053015	18.1246235	105.5182875	-74.0380035	15.5849065	96.1965865
5.80976	28.961151	101.957024	-18.729002	16.991272	100.745247	37.232609	1.11259	104.290604	36.060543	35.491219	106.784653	36.646576	18.3019045	105.5376285	-74.10458	15.6806395	95.9528655
6.505386	28.006845	101.781822	-18.776808	17.229834	100.49353	37.214436	1.373316	104.336426	35.984234	35.749451	106.776718	36.599335	18.5613835	105.556572	-74.152951	15.8982845	95.430488
6.959417	27.371105	101.603783	-18.790611	17.398552	100.281929	37.207954	1.529372	104.282532	35.934731	35.892368	106.713486	36.5713425	18.71087	105.498009	-74.1525645	16.086234	95.065849
7.375067	26.716635	101.434837	-18.764463	17.540184	100.05603	37.21637	1.731592	104.190704	35.911549	36.061504	106.595612	36.5639595	18.896548	105.393158	-74.0928855	16.18382	94.718902
7.771567	26.033369	101.180855	-18.698151	17.725372	99.779686	37.264156	1.919967	104.045334	35.899117	36.205242	106.459045	36.5816365	19.0626045	105.2521895	-73.9779385	16.3881395	94.3071825
8.167132	25.307106	100.89576	-18.617483	17.912348	99.483482	37.313965	2.103846	103.890785	35.87738	36.367096	106.262222	36.5956725	19.235471	105.0765035	-73.8306385	16.589225	93.8904605
8.541129	24.530666	100.574997	-18.524721	18.090672	99.171089	37.380074	2.309608	103.709099	35.884609	36.524303	105.997849	36.6323415	19.4169555	104.853474	-73.6817835	16.7643885	93.488704
8.887783	23.761524	100.209297	-18.39851	18.263445	98.822365	37.421448	2.563463	103.516891	35.904999	36.692059	105.726555	36.6632235	19.627761	104.621723	-73.4602435	16.899129	93.023007
9.328928	22.617521	99.651665	-18.219236	18.499863	98.240974	37.587242	2.784419	103.130302	35.954155	36.961658	105.249977	36.7706985	19.8730385	104.1901395	-73.2091705	17.1266875	92.2918085
9.612354	21.733036	99.231529	-18.098494	18.648518	97.821869	37.731548	2.920376	102.83699	35.991879	37.08596	104.942741	36.8617135	20.003168	103.8898655	-73.0587015	17.293868	91.7538725
9.88704	20.819267	98.843147	-17.954298	18.74576	97.39502	37.78014	3.071963	102.630058	36.022072	37.179008	104.663376	36.901106	20.1254855	103.646717	-72.809702	17.3660345	91.143323
10.114166	19.902157	98.485336	-17.808338	18.817911	97.024574	37.876556	3.187719	102.394119	36.035019	37.318638	104.448662	36.9557875	20.2531785	103.4213905	-72.5724635	17.3826435	90.6277575
10.265743	19.02445	98.171936	-17.669445	18.856503	96.686409	38.022919	3.263587	102.134003	36.10376	37.254425	104.197655	37.0633395	20.259006	103.165829	-72.4022295	17.454	90.206989
10.430061	17.993296	97.844315	-17.523802	18.907705	96.356506	38.100941	3.354115	101.991402	36.165401	37.289818	104.003441	37.133171	20.3219665	102.9974215	-72.180775	17.4934435	89.7155905
10.544973	16.945784	97.565079	-17.372911	18.933517	96.079437	38.21159	3.406406	101.82724	36.235512	37.295467	103.796387	37.223551	20.3509365	102.8118135	-71.969373	17.5160975	89.3470605
10.61885	15.387411	97.169678	-17.159647	18.969864	95.683304	38.352741	3.447601	101.619194	36.31057	37.282558	103.532471	37.3316555	20.3650795	102.5758325	-71.6509495	17.5746485	88.7907755
10.600039	14.282129	96.884621	-17.018049	19.004675	95.435181	38.438957	3.440668	101.49157	36.375393	37.255074	103.322624	37.407175	20.347871	102.407097	-71.443273	17.661479	88.463265
10.540566	13.109623	96.58239	-16.906504	19.005213	95.211967	38.503891	3.437641	101.329697	36.445007	37.192379	103.133652	37.474449	20.31501	102.2316745	-71.287457	17.695416	88.1922595
10.478116	11.884485	96.318962	-16.779659	19.033585	94.967239	38.576286	3.410935	101.169159	36.521034	37.132298	102.943779	37.54866	20.2716165	102.056469	-71.107978	17.7955535	87.878009
10.333223	10.763525	96.064926	-16.688446	19.028671	94.763985	38.663113	3.373013	100.962433	36.58709	37.047867	102.718796	37.6251015	20.21044	101.8406145	-71.0019935	17.846902	87.6873555
10.15881	9.460543	95.777023	-16.551493	19.043346	94.597542	38.6777	3.380349	100.831879	36.619995	36.935162	102.530052	37.6488475	20.1577555	101.6809655	-70.7518335	17.9289365	87.5141185
9.939955	8.18095	95.560875	-16.434166	19.057198	94.437286	38.74054	3.356824	100.725899	36.692474	36.910404	102.365456	37.716507	20.133614	101.5456775	-70.584839	17.980782	87.3288945
9.519468	6.244327	95.333122	-16.240026	19.081213	94.251457	38.86483	3.319705	100.613037	36.797855	36.777493	102.096512	37.8313425	20.048599	101.3547745	-70.3113945	18.113827	87.1481395
9.200146	4.867258	95.150169	-16.105242	19.087797	94.143044	38.928028	3.286968	100.543083	36.834705	36.713352	101.890854	37.8813665	20.00016	101.2169685	-70.0918505	18.175434	87.0691195
8.796509	3.489454	95.01516	-15.972124	19.096878	94.075272	38.99234	3.229754	100.439789	36.926907	36.568115	101.567841	37.9596235	19.8989345	101.003815	-69.9038715	18.2948215	87.146729
8.34943	2.120322	94.916351	-15.82343	19.093597	94.011185	39.025227	3.137334	100.326111	37.007481	36.437466	101.279472	38.016354	19.7874	100.8027915	-69.663214	18.399794	87.2195785
7.843568	0.711339	94.793991	-15.708203	19.084339	93.935982	39.051262	3.01855	100.257996	37.104633	36.283882	100.97039	38.0779475	19.651216	100.614193	-69.4943535	18.517462	87.257771
7.298283	-0.7227	94.738235	-15.594485	19.054712	93.874893	39.096962	2.890827	100.172333	37.171471	36.10004	100.662956	38.1342165	19.4954335	100.4176445	-69.3231865	18.6139905	87.3321415
6.717495	-2.120414	94.68325	-15.479416	19.006924	93.801567	39.116314	2.769129	100.069107	37.210472	35.978661	100.415543	38.163393	19.373895	100.242325	-69.122225	18.639953	87.360809
5.748923	-4.251866	94.571304	-15.338381	18.907509	93.659142	39.176796	2.553683	99.916534	37.361584	35.725853	99.996155	38.26919	19.139768	99.9563445	-68.945952	18.67525	87.3619395
5.09128	-5.685074	94.435097	-15.226912	18.837969	93.514206	39.278202	2.400563	99.746078	37.498455	35.52467	99.658035	38.3883285	18.9626165	99.7020565	-68.8421525	18.7133215	87.3263555
4.421801	-7.064292	94.306564	-15.125184	18.764235	93.337357	39.313152	2.311476	99.626694	37.591015	35.407513	99.314529	38.4520835	18.8594945	99.4706115	-68.7024515	18.6689755	87.2041025
3.673306	-8.449849	94.18103	-15.006694	18.664261	93.194473	39.426777	2.219804	99.394379	37.644043	35.35828	98.966377	38.53541	18.789042	99.180378	-68.548798	18.53948	87.208568
2.936399	-9.818746	94.051971	-14.881666	18.586262	93.053902	39.531216	2.186863	99.166161	37.765434	35.273628	98.54213	38.648325	18.7302455	98.8541455	-68.411657	18.4422785	87.2536585
2.179742	-11.141216	93.926315	-14.730528	18.522459	92.898491	39.637074	2.179034	98.953278	37.882286	35.251461	98.082451	38.75968	18.7152475	98.5178645	-68.220736	18.3296705	87.2791175
1.322904	-12.439456	93.801888	-14.580515	18.463802	92.71492	39.830284	2.174629	98.614731	38.006313	35.244389	97.558334	38.9182985	18.709509	98.0865325	-68.0793285	18.218095	87.3433075
0.077082	-14.301441	93.58136	-14.305225	18.37343	92.44017	40.001713	2.197766	98.115524	38.158352	35.252541	96.766052	39.0800325	18.7251535	97.440788	-67.6904825	18.0217065	87.439552
-0.782976	-15.552977	93.389282	-14.118732	18.319759	92.255646	40.188015	2.167683	97.728485	38.276073	35.227211	96.248787	39.232044	18.697447	96.988636	-67.469508	17.942071	87.522656
-1.654371	-16.748215	93.291023	-13.940266	18.251585	92.076019	40.336372	2.14413	97.395813	38.439758	35.143375	95.766068	39.388065	18.6437525	96.5809405	-67.268597	17.8594175	87.5710975
-2.52378	-17.884108	93.131676	-13.780384	18.181017	91.898254	40.478714	2.111874	97.07962	38.549866	35.106373	95.33622	39.51429	18.6091235	96.20792	-67.075058	17.7529105	87.588588
-3.407213	-19.027992	93.006607	-13.628526	18.128174	91.732826	40.573902	2.091692	96.81842	38.649826	35.084503	94.948486	39.611864	18.5880975	95.883453	-66.868916	17.6682505	87.582199
-4.36636	-20.093708	92.902634	-13.509912	18.082396	91.58226	40.713501	2.046853	96.50132	38.72834	35.055325	94.566589	39.7209205	18.551089	95.5339545	-66.7407445	17.613703	87.6305655
-5.259141	-21.121567	92.788246	-13.387481	18.017288	91.464363	40.804985	1.993233	96.209267	38.77816	35.053661	94.264725	39.7915725	18.523447	95.236996	-66.5665345	17.511129	87.69173
-6.731627	-22.582172	92.682655	-13.256396	17.928932	91.289612	40.878399	1.900825	95.820412	38.880512	34.902527	93.817047	39.8794555	18.401676	94.8187295	-66.3922475	17.456188	87.7604945
-7.690359	-23.479359	92.557808	-13.218981	17.872286	91.172028	40.849297	1.820268	95.604752	38.937252	34.816231	93.591782	39.8932745	18.3182495	94.598267	-66.3312365	17.4263225	87.745789
-8.635538	-24.384285	92.41906	-13.18416	17.78179	91.099297	40.872231	1.687875	95.348824	38.959572	34.692856	93.427711	39.9159015	18.1903655	94.3882675	-66.2842215	17.3732145	87.8103265
-9.617137	-25.2237	92.328674	-13.150387	17.722609	91.03492	40.838684	1.553877	95.166542	39.002163	34.582016	93.283348	39.9204235	18.0679465	94.224945	-66.2211975	17.3772715	87.844895
-10.627492	-26.02256	92.205658	-13.147196	17.658203	90.973747	40.772907	1.455518	95.02565	39.035484	34.470551	93.175201	39.9041955	17.9630345	94.1004255	-66.1985875	17.3533715	87.8470685
-11.570332	-26.760948	92.116821	-13.156917	17.581854	90.909943	40.743835	1.327182	94.842628	39.044857	34.361729	93.062279	39.894346	17.8444555	93.9524535	-66.20818	17.3192525	87.8674325
-12.55261	-27.441057	91.997681	-13.162637	17.51298	90.845581	40.720341	1.230456	94.647537	39.056698	34.264816	92.916908	39.8885195	17.747636	93.7822225	-66.2137935	17.278324	87.9089395
-13.495218	-27.632545	91.958633	-13.147495	17.429377	90.714073	40.70887	1.065568	94.294525	39.065933	34.114761	92.679008	39.8874015	17.5901645	93.4867665	-66.1823915	17.2685895	87.9413795
-13.592373	-27.252296	91.724052	-13.118832	17.374035	90.613464	40.702148	0.986696	94.095924	39.094296	34.021152	92.509254	39.898222	17.503924	93.302589	-66.135886	17.244146	87.924339
-13.709298	-26.755737	91.537041	-13.076515	17.306824	90.523918	40.707336	0.882523	93.915787	39.140789	33.922115	92.359795	39.9240625	17.402319	93.137791	-66.0770925	17.211329	87.910045
-13.781464	-26.212746	91.367249	-13.035176	17.237354	90.462456	40.730965	0.792019	93.765144	39.188747	33.858112	92.256248	39.959856	17.3250655	93.010696	-66.030208	17.1496425	87.914216
-13.821801	-25.621582	91.230049	-12.974721	17.154657	90.421974	40.729378	0.727067	93.684433	39.254864	33.775154	92.192772	39.992121	17.2511105	92.9386025	-65.941563	17.0582035	87.9053455
-13.858369	-24.98498	91.142105	-12.914254	17.100538	90.389282	40.824451	0.610196	93.564262	39.33839	33.689991	92.149551	40.0814205	17.1500935	92.8569065	-65.9099285	17.0509825	87.9216575
-13.870189	-24.311138	91.05027	-12.8491	17.033249	90.380821	40.870926	0.535277	93.508896	39.437424	33.629658	92.143372	40.154175	17.0824675	92.826134	-65.852375	16.9840305	87.935508
-13.783954	-23.26013	90.985558	-12.762705	16.95537	90.390816	40.972073	0.413812	93.479439	39.515884	33.593388	92.177437	40.2439785	17.0036	92.828438	-65.7693885	16.90714	87.953194
-13.750638	-22.500576	90.915207	-12.711	16.903811	90.406036	41.008369	0.349298	93.469536	39.605663	33.502037	92.152687	40.307016	16.9256675	92.8111115	-65.729016	16.8819545	88.0009605
-13.584012	-21.742405	90.833961	-12.659062	16.857582	90.401772	41.055843	0.297103	93.458687	39.672615	33.44997	92.188347	40.364229	16.8735365	92.823517	-65.682353	16.8416275	87.980027
-13.461931	-20.954058	90.710045	-12.625161	16.815622	90.358482	41.112896	0.235336	93.473549	39.741894	33.417385	92.257729	40.427395	16.8263605	92.865639	-65.677717	16.8048835	87.851325
-13.341409	-20.138308	90.527802	-12.610115	16.766006	90.297523	41.153099	0.187147	93.495026	39.808575	33.38715	92.377426	40.480837	16.7871485	92.936226	-65.701067	16.7448635	87.65882
-13.094308	-19.308996	90.242332	-12.591031	16.745399	90.200882	41.181438	0.144601	93.512192	39.869644	33.354542	92.547867	40.525541	16.7495715	93.0300295	-65.707603	16.7412265	87.3717345
-12.915364	-18.437513	89.934013	-12.572842	16.710276	90.067726	41.218914	0.126558	93.557777	39.935677	33.344864	92.757019	40.5772955	16.735711	93.157398	-65.7229795	16.684841	86.978054
-12.512334	-17.137974	89.512589	-12.515487	16.712635	89.882179	41.278015	0.150464	93.750061	40.076042	33.352386	93.141006	40.6770285	16.751425	93.4455335	-65.7080025	16.673845	86.3188245
-12.279363	-16.268244	89.252388	-12.469341	16.702961	89.742622	41.351212	0.153732	93.87748	40.175613	33.341503	93.42141	40.7634125	16.7476175	93.649445	-65.7020945	16.6583045	85.835799
-11.96727	-15.411098	88.983444	-12.399103	16.712275	89.642693	41.430889	0.150121	93.999863	40.286602	33.323738	93.685738	40.8587455	16.7369295	93.8428005	-65.6569515	16.6876205	85.4425855
-11.710828	-14.52917	88.784348	-12.299764	16.737928	89.545074	41.554577	0.133609	94.110535	40.422108	33.286629	93.905273	40.9883425	16.710119	94.007904	-65.5878705	16.765737	85.082244
-11.353552	-13.642452	88.61795	-12.180361	16.76186	89.439377	41.685974	0.131914	94.158958	40.555248	33.29726	94.011909	41.120611	16.714587	94.0854335	-65.481333	16.809133	84.7933205
-10.997753	-12.798654	88.503708	-12.02406	16.79067	89.327744	41.845901	0.160425	94.146454	40.686371	33.309814	94.047356	41.266136	16.7351195	94.096905	-65.314256	16.8462205	84.558583
-10.634561	-11.975333	88.377869	-11.840329	16.819494	89.205559	42.068256	0.170425	94.041092	40.823681	33.343536	93.992691	41.4459685	16.7569805	94.0168915	-65.1266265	16.8820075	84.3942265
-10.058198	-10.704233	88.156487	-11.572042	16.81027	88.997047	42.286198	0.233417	93.880203	41.020412	33.38723	93.780083	41.653305	16.8103235	93.830143	-64.797389	16.8102165	84.163951
-9.690067	-9.862714	88.00235	-11.40187	16.785738	88.840797	42.480042	0.237193	93.665176	41.140816	33.413307	93.61425	41.810429	16.82525	93.639713	-64.614169	16.746226	84.041881
-9.338005	-9.065415	87.875038	-11.251546	16.731846	88.718048	42.583992	0.229391	93.51326	41.256603	33.398922	93.435577	41.9202975	16.8141565	93.4744185	-64.4233895	16.6495355	83.9616775
-9.011348	-8.290543	87.723701	-11.128592	16.655346	88.592743	42.773964	0.168807	93.293922	41.358112	33.371521	93.298256	42.066038	16.770164	93.296089	-64.323222	16.540528	83.889397
-8.693333	-7.521241	87.590042	-11.005328	16.537722	88.514832	42.888973	0.104342	93.096504	41.45454	33.317837	93.173859	42.1717565	16.7110895	93.1351815	-64.1824125	16.3643545	83.8944825
-8.354989	-6.757181	87.415695	-10.903041	16.445105	88.448837	42.925419	0.08545	92.931137	41.549091	33.272423	93.080452	42.237255	16.6789365	93.0057945	-64.043337	16.2112735	83.8918795
-8.083395	-5.951129	87.262512	-10.832873	16.353001	88.389183	43.011051	0.076855	92.735329	41.600086	33.245373	93.059319	42.3055685	16.661114	92.897324	-63.9713145	16.044888	83.881042
-7.663544	-4.88163	87.067551	-10.738553	16.279581	88.30645	43.10215	0.111417	92.514648	41.640564	33.272266	93.082489	42.371357	16.6918415	92.7985685	-63.848463	15.8673205	83.8143315
-7.390633	-4.201584	86.992355	-10.698822	16.262732	88.268242	43.164375	0.166279	92.41291	41.655483	33.328594	93.119835	42.409929	16.7474365	92.7663725	-63.807573	15.7780275	83.7701115
-7.115884	-3.498377	86.939201	-10.675993	16.28483	88.263878	43.217384	0.257606	92.340645	41.665611	33.412956	93.168571	42.4414975	16.835281	92.754608	-63.7934835	15.734379	83.773148
-6.844301	-2.837554	86.892975	-10.664901	16.311447	88.26313	43.254894	0.33645	92.288132	41.656082	33.492954	93.241051	42.455488	16.914702	92.7645915	-63.78529	15.708192	83.7616685
-6.610182	-2.181197	86.859383	-10.656665	16.345232	88.248245	43.307732	0.418366	92.235283	41.653263	33.564651	93.319298	42.4804975	16.9915085	92.7772905	-63.7938275	15.6989555	83.7191995
-6.389727	-1.594289	86.807266	-10.62111	16.388742	88.252907	43.322147	0.493725	92.17482	41.674442	33.629955	93.413055	42.4982945	17.06184	92.7939375	-63.7405145	15.715644	83.7118765
-6.140675	-1.057745	86.767006	-10.60399	16.422556	88.246468	43.335854	0.562051	92.124832	41.691895	33.67527	93.508583	42.5138745	17.1186605	92.8167075	-63.7218545	15.7264515	83.6762285
-5.801781	-0.365675	86.728371	-10.58185	16.473946	88.243881	43.376621	0.665016	92.089951	41.697578	33.746841	93.648773	42.5370995	17.2059285	92.869362	-63.7007995	15.7419635	83.6184
-5.581981	0.041376	86.722687	-10.588687	16.550531	88.221962	43.395538	0.738891	92.073029	41.702755	33.826439	93.737427	42.5491465	17.282665	92.905228	-63.7265205	15.818397	83.538696
-5.382602	0.387713	86.697701	-10.600195	16.621094	88.20298	43.397194	0.820305	92.029007	41.677296	33.897381	93.762436	42.537245	17.358843	92.8957215	-63.737635	15.883345	83.5102385
-5.183192	0.774915	86.645523	-10.611529	16.667635	88.150497	43.385845	0.92674	91.958931	41.645958	33.979816	93.72506	42.5159015	17.453278	92.8419955	-63.7389595	15.881992	83.4589985
-4.987169	1.017069	86.608871	-10.629823	16.740253	88.0746	43.373688	1.02008	91.899902	41.602524	34.071354	93.659241	42.488106	17.545717	92.7795715	-63.747752	15.934789	83.3696285
-4.831771	1.258417	86.596954	-10.658617	16.815884	88.014099	43.357132	1.133866	91.87664	41.529694	34.182621	93.590828	42.443413	17.6582435	92.733734	-63.760647	15.9735245	83.294464
-4.712457	1.477203	86.558334	-10.701927	16.874731	87.94899	43.34145	1.227781	91.87915	41.478306	34.27314	93.5383	42.409878	17.7504605	92.708725	-63.813732	15.9990015	83.189255
-4.569568	1.691206	86.533447	-10.761888	17.001051	87.854431	43.297871	1.376588	91.913834	41.371643	34.411873	93.432449	42.334757	17.8942305	92.6731415	-63.858533	16.1078715	83.0357205
-4.511897	1.758918	86.531998	-10.81601	17.047352	87.798515	43.271763	1.457299	91.955025	41.305016	34.516415	93.360428	42.2883895	17.986857	92.6577265	-63.9204095	16.107847	82.9393035
-4.499077	1.804134	86.518951	-10.855107	17.09709	87.733147	43.247456	1.524897	91.989151	41.233459	34.595612	93.297127	42.2404575	18.0602545	92.643139	-63.9506715	16.1339255	82.823155
-4.556713	1.859868	86.505684	-10.909192	17.136795	87.668213	43.213226	1.602325	92.019745	41.170685	34.677895	93.212875	42.1919555	18.14011	92.61631	-64.0103395	16.13348	82.720116
-4.583036	1.808168	86.482979	-10.960929	17.185955	87.599541	43.164169	1.677558	92.039543	41.087784	34.754951	93.139481	42.1259765	18.2162545	92.589512	-64.0478345	16.1556555	82.60957
-4.660243	1.757161	86.450867	-11.019586	17.218613	87.517136	43.172863	1.741478	92.014069	41.005707	34.841026	93.06665	42.089285	18.291252	92.5403595	-64.128457	16.145974	82.4939125
-4.763454	1.669396	86.411552	-11.092323	17.266104	87.447746	43.083881	1.859603	92.044083	40.927391	34.942074	92.99865	42.005636	18.4008385	92.5213665	-64.190282	16.1313695	82.3741255
-4.990812	1.533081	86.318451	-11.152824	17.340857	87.363441	43.029575	2.037718	92.019066	40.817326	35.120358	92.921188	41.9234505	18.579038	92.470127	-64.2290985	16.102676	82.256755
-5.182075	1.477065	86.28093	-11.188964	17.435699	87.316856	43.000488	2.167365	92.01162	40.756592	35.253098	92.880676	41.87854	18.7102315	92.446148	-64.256468	16.1611665	82.187564
-5.3874	1.395164	86.264854	-11.223135	17.510334	87.306419	42.9814	2.323231	92.004028	40.702583	35.401386	92.8424	41.8419915	18.8623085	92.423214	-64.2882615	16.1583595	82.189624
-5.604539	1.341234	86.253181	-11.250916	17.588902	87.304161	42.970886	2.482943	92.009773	40.648499	35.567604	92.812759	41.8096925	19.0252735	92.411266	-64.3115245	16.1525305	82.197056
-5.836317	1.254777	86.207733	-11.276189	17.695644	87.279297	42.965855	2.649617	92.018013	40.592484	35.726883	92.783844	41.7791695	19.18825	92.4009285	-64.3315475	16.203038	82.1576655
-6.050712	1.157134	86.185448	-11.304399	17.76104	87.275681	42.968021	2.808949	92.013786	40.537342	35.900826	92.748138	41.7526815	19.3548875	92.380962	-64.3614795	16.1671925	82.1704
-6.306752	1.074795	86.145744	-11.327361	17.843086	87.255028	42.952991	2.968558	91.98877	40.464027	36.064468	92.725311	41.708509	19.516513	92.3570405	-64.363231	16.169659	82.1530155
-6.732085	0.91917	86.011055	-11.376454	17.937637	87.175789	42.936909	3.194319	91.877213	40.360172	36.293465	92.60817	41.6485405	19.743892	92.2426915	-64.4014485	16.131382	82.1088865
-7.129622	0.796446	85.88884	-11.414339	17.95957	87.106201	42.920422	3.333555	91.751328	40.275063	36.428555	92.499962	41.5977425	19.881055	92.125645	-64.4264205	16.038085	82.086757
-7.581183	0.623437	85.721634	-11.471692	17.987562	87.011871	42.892452	3.457998	91.59272	40.188847	36.553211	92.363281	41.5406495	20.0056045	91.9780005	-64.4840335	15.9695195	82.0457415
-8.060522	0.435718	85.560867	-11.53501	18.015106	86.9104	42.862251	3.569106	91.421104	40.098755	36.673607	92.240868	41.480503	20.1213565	91.830986	-64.550523	15.9088555	81.989814
-8.655277	0.208579	85.397766	-11.586201	18.027601	86.822365	42.822941	3.658382	91.251663	40.015591	36.748592	92.13681	41.419266	20.203487	91.6942365	-64.591668	15.851715	81.9504935
-9.229699	-0.020671	85.26651	-11.629083	18.04546	86.745178	42.777634	3.709231	91.103729	39.955044	36.802467	92.076157	41.366339	20.255849	91.589943	-64.624505	15.835071	81.900413
-9.825796	-0.272843	85.142372	-11.663275	18.063543	86.703369	42.731049	3.733672	90.983063	39.911617	36.825283	92.033745	41.321333	20.2794775	91.508404	-64.647883	15.8476085	81.898334
-10.709605	-0.66258	85.080986	-11.722724	18.144627	86.711082	42.618023	3.706352	90.877548	39.887455	36.792595	91.954514	41.252739	20.2494735	91.416031	-64.698187	16.0397805	82.006133
-11.315867	-1.00952	85.086044	-11.738443	18.226276	86.753738	42.551575	3.662298	90.870995	39.88377	36.755531	91.904877	41.2176725	20.2089145	91.387936	-64.6945585	16.2436375	82.11954
-11.911111	-1.411736	85.123062	-11.781352	18.315685	86.797737	42.492874	3.602262	90.889938	39.910427	36.705585	91.837952	41.2016505	20.1539235	91.363945	-64.7643545	16.4774465	82.231529
-12.580655	-1.855721	85.165138	-11.801881	18.375025	86.825859	42.433529	3.553725	90.897675	39.92482	36.667721	91.752731	41.1791745	20.110723	91.325203	-64.7829365	16.639327	82.326515
-13.253391	-2.300539	85.204849	-11.830891	18.427921	86.856567	42.375809	3.514492	90.868126	39.952473	36.638126	91.612259	41.164141	20.076309	91.2401925	-64.825923	16.779533	82.4729415
-13.899669	-2.7643	85.320351	-11.832843	18.526897	86.888626	42.331268	3.507414	90.849808	39.944714	36.629887	91.39267	41.137991	20.0686505	91.121239	-64.803677	16.9851435	82.656013
-14.555772	-3.188567	85.417915	-11.844899	18.583326	86.899887	42.320698	3.520457	90.852051	39.934135	36.652534	91.121803	41.1274165	20.0864955	90.986927	-64.8172145	17.0801565	82.812847
-15.526241	-3.971465	85.592613	-11.866615	18.629663	86.867859	42.335518	3.547215	90.83065	39.908321	36.718803	90.660095	41.1219195	20.133009	90.7453725	-64.8551495	17.126317	82.9903455
-16.204056	-4.533155	85.761703	-11.868451	18.630558	86.841583	42.351471	3.561441	90.786705	39.886421	36.749344	90.303108	41.118946	20.1553925	90.5449065	-64.855848	17.1057235	83.1382595
-16.903	-5.053625	85.901604	-11.8564	18.619867	86.777397	42.376007	3.563792	90.736412	39.857437	36.752956	89.920265	41.116722	20.158374	90.3283385	-64.829522	17.08136	83.2264555
-17.572844	-5.541937	86.01696	-11.825921	18.562639	86.695061	42.41243	3.528065	90.685936	39.837753	36.718784	89.545906	41.1250915	20.1234245	90.115921	-64.7769335	17.0018535	83.274201
-18.204245	-6.043396	86.102669	-11.805109	18.452436	86.616661	42.461319	3.441998	90.637001	39.824032	36.641781	89.193634	41.1426755	20.0418895	89.9153175	-64.7528935	16.8629825	83.3180045
-18.901823	-6.549423	86.225967	-11.767456	18.322456	86.565651	42.496269	3.339678	90.598114	39.831982	36.53141	88.920525	41.1641255	19.935544	89.7593195	-64.6990375	16.709368	83.3719825
-19.589087	-7.018159	86.36898	-11.738656	18.197458	86.543236	42.519913	3.194646	90.593109	39.866371	36.411373	88.719193	41.193142	19.8030095	89.656151	-64.670454	16.5919065	83.430321
-20.67057	-7.691884	86.56778	-11.708494	17.97035	86.562943	42.545464	2.931739	90.664558	39.943691	36.19154	88.540039	41.2445775	19.5616395	89.6022985	-64.6615655	16.3790605	83.5235875
-21.362774	-8.064656	86.700279	-11.679852	17.812775	86.577705	42.552063	2.758115	90.724754	39.994751	36.03307	88.459663	41.273407	19.3955925	89.5922085	-64.633111	16.2299575	83.5632015
-22.005133	-8.409397	86.814438	-11.641269	17.716413	86.605247	42.602982	2.587889	90.738884	40.034462	35.897408	88.397011	41.318722	19.2426485	89.5679475	-64.60126	16.1901775	83.6425465
-22.647779	-8.739768	86.898087	-11.629089	17.588728	86.62146	42.569771	2.479399	90.792267	40.090828	35.7873	88.334106	41.3302995	19.1333495	89.5631865	-64.5884775	16.0441065	83.6797335
-23.269201	-9.048178	86.930023	-11.595234	17.508307	86.605301	42.633675	2.35862	90.745781	40.143936	35.721554	88.261452	41.3888055	19.040087	89.5036165	-64.5792735	15.976527	83.7069855
-24.004303	-9.342001	86.95433	-11.558873	17.439188	86.557838	42.648689	2.268607	90.707756	40.192421	35.664959	88.173637	41.420555	18.966783	89.4406965	-64.538301	15.911593	83.6749795
-24.631615	-9.527052	86.977036	-11.519626	17.374506	86.526993	42.667591	2.19089	90.670029	40.233246	35.602348	88.087051	41.4504185	18.896619	89.37854	-64.4896705	15.852393	83.675446
-25.617937	-9.737255	87.061104	-11.460646	17.318968	86.521416	42.692173	2.080709	90.671188	40.336166	35.539719	88.024689	41.5141695	18.810214	89.3479385	-64.4354615	15.827722	83.6948935
-26.245007	-9.856038	87.088326	-11.408277	17.262875	86.516861	42.709671	1.952335	90.64888	40.439762	35.500984	88.006554	41.5747165	18.7266595	89.327717	-64.3912705	15.7990905	83.706005
-26.881269	-9.924008	87.116081	-11.332901	17.201647	86.506294	42.728142	1.818563	90.604202	40.562057	35.432384	87.996941	41.6450995	18.6254735	89.3005715	-64.3109015	15.7778205	83.7120165
-27.464828	-9.936198	87.051361	-11.261691	17.144657	86.474487	42.790478	1.625756	90.496307	40.700077	35.332844	87.991547	41.7452775	18.4793	89.243927	-64.2686595	15.810014	83.705047
-28.20105	-9.880594	87.00914	-11.180744	17.0634	86.441238	42.746578	1.463548	90.437691	40.840534	35.245945	88.015594	41.793556	18.3547465	89.2266425	-64.155044	15.7720535	83.6558335
-28.792053	-9.752666	86.970398	-11.089865	17.000271	86.4272	42.791714	1.259985	90.327339	40.978256	35.139866	88.068993	41.884985	18.1999255	89.198166	-64.064715	15.8006165	83.656234
-29.443869	-9.562955	86.870781	-11.03323	16.907351	86.439011	42.799286	1.060855	90.279732	41.110619	35.010166	88.181381	41.9549525	18.0355105	89.2305565	-64.0214125	15.7791915	83.6474655
-30.32662	-9.269106	86.824913	-10.976074	16.762123	86.531319	42.781715	0.787115	90.269646	41.298691	34.812973	88.390907	42.040203	17.800044	89.3302765	-63.992351	15.724202	83.7323615
-30.955154	-9.079069	86.76329	-10.950624	16.653515	86.5858	42.774464	0.596957	90.265266	41.365398	34.70129	88.556496	42.069931	17.6491235	89.410881	-63.971179	15.6579065	83.760719
-31.597742	-8.856608	86.684898	-10.94722	16.588202	86.630386	42.691982	0.457381	90.290306	41.405945	34.61171	88.697929	42.0489635	17.5345455	89.4941175	-63.9434035	15.6418585	83.7666545
-32.350239	-8.533758	86.593231	-10.961624	16.47945	86.647041	42.690941	0.302892	90.242966	41.411964	34.548634	88.794968	42.0514525	17.425763	89.518967	-63.9747005	15.533137	83.775115
-33.007168	-8.211424	86.550705	-10.99697	16.419695	86.65966	42.603214	0.230319	90.24279	41.378784	34.506817	88.860558	41.990999	17.368568	89.551674	-63.984939	15.470822	83.767646
-33.692951	-7.850457	86.433311	-11.064941	16.333666	86.644043	42.597412	0.135866	90.131287	41.320614	34.484459	88.90126	41.959013	17.3101625	89.5162735	-64.088895	15.3571695	83.7718125
-34.318249	-7.535086	86.359367	-11.131152	16.264687	86.623795	42.469601	0.080906	90.040184	41.267399	34.471981	88.90696	41.8685	17.2764435	89.473572	-64.130804	15.2529305	83.774018
-35.356201	-7.054236	86.246658	-11.245852	16.139441	86.612083	42.320599	-0.016512	89.766785	41.14698	34.452034	88.831802	41.7337895	17.217761	89.2992935	-64.2254935	15.061121	83.9248725
-36.183693	-6.644514	86.221626	-11.338982	16.050499	86.630478	42.216686	-0.09257	89.551979	41.045559	34.438248	88.747658	41.6311225	17.172839	89.1498185	-64.3090865	14.928159	84.1111375
-36.861401	-6.24415	86.27092	-11.437989	15.953019	86.647652	42.109306	-0.192614	89.34848	40.915161	34.407772	88.636955	41.5122335	17.107579	88.9927175	-64.3882115	14.798459	84.3025865
-37.543167	-5.782479	86.370125	-11.557085	15.858441	86.713707	42.012859	-0.308507	89.164177	40.77071	34.384628	88.521263	41.3917845	17.0380605	88.84272	-64.5059545	14.6788215	84.584694
-38.233692	-5.389266	86.513527	-11.65282	15.760641	86.787537	41.904888	-0.431444	88.983833	40.634361	34.342403	88.39576	41.2696245	16.9554795	88.6897965	-64.5752645	14.5658025	84.8852775
-38.957222	-5.039351	86.670692	-11.76301	15.639027	86.855415	41.813744	-0.543541	88.782104	40.524437	34.299812	88.259201	41.1690905	16.8781355	88.5206525	-64.6951105	14.3999185	85.1901775
-39.65324	-4.626438	86.850182	-11.843326	15.530178	86.943016	41.69944	-0.65936	88.565002	40.422237	34.243336	88.130585	41.0608385	16.791988	88.3477935	-64.7474905	14.268368	85.5382385
-40.666191	-3.946853	87.065887	-11.93784	15.368859	87.024033	41.528206	-0.88277	88.282684	40.297897	34.133041	87.945099	40.9130515	16.6251355	88.1138915	-64.7887315	14.1125825	85.9341745
-41.261742	-3.498011	87.182922	-11.996655	15.263954	87.058136	41.441463	-1.045191	88.117203	40.211559	34.036987	87.860428	40.826511	16.495898	87.9888155	-64.819821	14.03201	86.1274565
-41.874584	-3.110745	87.310852	-12.063324	15.174164	87.110283	41.33493	-1.191242	88.029663	40.119484	33.937939	87.804619	40.727207	16.3733485	87.917141	-64.853855	13.9749795	86.303425
-42.487675	-2.757545	87.44828	-12.185238	15.056438	87.194786	41.224957	-1.293108	88.002701	40.001755	33.818417	87.788872	40.613356	16.2626545	87.8957865	-64.983832	13.8502215	86.4937855
-43.076351	-2.388386	87.598404	-12.304191	14.931936	87.30117	41.112839	-1.372783	87.997925	39.85231	33.701061	87.830696	40.4825745	16.164139	87.9143105	-65.0909565	13.699733	86.6880295
-43.743431	-1.963424	87.743011	-12.425526	14.829596	87.40583	40.983349	-1.441501	88.052048	39.731319	33.584164	87.887001	40.357334	16.0713315	87.9695245	-65.208386	13.5878605	86.8421355
-44.274033	-1.586939	87.888924	-12.583084	14.713425	87.513817	40.853127	-1.507627	88.13974	39.626328	33.485413	87.940628	40.2397275	15.988893	88.040184	-65.4058955	13.437957	86.98745
-44.975098	-1.035698	88.155014	-12.796	14.600595	87.679848	40.658825	-1.593553	88.29126	39.417202	33.340382	88.013412	40.0380135	15.8734145	88.152336	-65.6300135	13.3277755	87.20736
-45.389027	-0.679042	88.267365	-12.919593	14.521529	87.772476	40.548847	-1.639836	88.372833	39.290787	33.261257	88.03093	39.919817	15.8107105	88.2018815	-65.759003	13.2323475	87.3430705
-45.85107	-0.391358	88.366806	-13.043876	14.418268	87.835976	40.438972	-1.700487	88.443596	39.187702	33.200661	88.067719	39.813337	15.750087	88.2556575	-65.901089	13.086449	87.4162945
-46.290096	-0.081813	88.450943	-13.137182	14.33372	87.90274	40.332436	-1.768729	88.512978	39.074516	33.133976	88.181351	39.703476	15.6826235	88.3471645	-65.97784	12.9848165	87.4583155
-46.682789	0.260898	88.497009	-13.219099	14.23184	88.000107	40.219429	-1.851259	88.644341	38.998917	33.0415	88.357567	39.609173	15.5951205	88.500954	-66.047371	12.8685595	87.49926
-47.069988	0.681593	88.601219	-13.289073	14.127175	88.134651	40.10693	-1.951228	88.8293	38.959846	32.943256	88.582596	39.533388	15.496014	88.705948	-66.111534	12.758336	87.563354
-47.383652	1.115998	88.710472	-13.344619	14.039406	88.31218	40.033539	-2.051984	89.075844	38.933578	32.849186	88.863358	39.4835585	15.398601	88.969601	-66.1727965	12.680211	87.654759
-47.716442	1.708626	88.919815	-13.42549	13.929733	88.650223	39.937908	-2.213547	89.576332	38.895962	32.691261	89.425362	39.416935	15.238857	89.500847	-66.267915	12.620609	87.799599
-47.883839	2.118125	89.069	-13.486353	13.857457	88.915146	39.891098	-2.296749	89.96019	38.892319	32.603844	89.856712	39.3917085	15.1535475	89.908451	-66.3644145	12.5613665	87.921841
-48.023418	2.475059	89.190422	-13.520284	13.801239	89.196106	39.839874	-2.373816	90.378159	38.921917	32.533062	90.327271	39.3808955	15.079623	90.352715	-66.4214635	12.522855	88.039497
-48.259933	2.840648	89.380348	-13.537685	13.756779	89.487411	39.794632	-2.454487	90.824402	38.977562	32.461746	90.831909	39.386097	15.0036295	90.8281555	-66.461467	12.5099285	88.1466665
-48.511742	3.16857	89.549461	-13.568981	13.70763	89.797356	39.75407	-2.521818	91.283394	39.049118	32.439785	91.361847	39.401594	14.9589835	91.3226205	-66.539556	12.4562765	88.2720915
-48.726143	3.517234	89.707603	-13.567858	13.668309	90.093262	39.75362	-2.579771	91.71254	39.149971	32.457062	91.853233	39.4517955	14.9386455	91.7828865	-66.5875115	12.3979725	88.4036375
-48.937149	3.893202	89.885048	-13.541983	13.631326	90.366302	39.783268	-2.608887	92.058807	39.288635	32.530102	92.252304	39.5359515	14.9606075	92.1555555	-66.6199175	12.3020445	88.5770485
-49.225731	4.541846	90.229668	-13.472273	13.625961	90.755814	39.833389	-2.586008	92.4758	39.51865	32.6623	92.654617	39.6760195	15.038146	92.5652085	-66.6205655	12.213776	88.9464195
-49.329098	4.948516	90.44648	-13.415699	13.655694	90.975029	39.959839	-2.549629	92.619247	39.590256	32.722496	92.86116	39.7750475	15.0864335	92.7402035	-66.6064455	12.2249545	89.2098545
-49.396709	5.333448	90.69754	-13.306363	13.726716	91.171867	39.982483	-2.510587	92.784271	39.605507	32.795067	93.02916	39.793995	15.14224	92.9067155	-66.406721	12.311192	89.4370185
-49.432163	5.693341	90.909874	-13.209255	13.792321	91.348671	40.07864	-2.465311	92.910294	39.631466	32.835777	93.147766	39.855053	15.185233	93.02903	-66.273563	12.399409	89.668312
-49.442699	6.049147	91.135773	-13.107869	13.885024	91.525909	40.191887	-2.38662	93.050362	39.709438	32.91983	93.263557	39.9506625	15.266605	93.1569595	-66.1664005	12.503443	89.8948585
-49.415192	6.351296	91.3703	-13.024515	13.966725	91.724091	40.30407	-2.335083	93.212646	39.705811	33.005985	93.469025	40.0049405	15.335451	93.3408355	-66.0539705	12.597999	90.1073465
-49.466164	6.661963	91.568604	-12.945318	14.057819	91.935692	40.410152	-2.28914	93.413849	39.788727	33.090851	93.676697	40.0994395	15.4008555	93.545273	-65.9900755	12.7147825	90.326111
-49.582104	7.004005	91.945923	-12.85815	14.130977	92.270218	40.518311	-2.22537	93.758408	39.943592	33.237534	94.021362	40.2309515	15.506082	93.889885	-65.9472515	12.755872	90.650551
-49.631897	7.254877	92.197678	-12.773223	14.224437	92.546761	40.565525	-2.145883	94.051163	39.979286	33.274273	94.316696	40.2724055	15.564195	94.1839295	-65.8188515	12.884679	90.9095925
-49.695412	7.515321	92.48011	-12.740289	14.270641	92.824463	40.640175	-2.053336	94.317253	40.099945	33.339436	94.52282	40.37006	15.64305	94.4200365	-65.850638	12.898232	91.2288895
-49.751503	7.809834	92.799843	-12.73804	14.309711	93.085602	40.753914	-2.003604	94.521423	40.182415	33.394623	94.701988	40.4681645	15.6955095	94.6117055	-65.9442445	12.9239125	91.5594985
-49.778278	8.083744	93.067146	-12.726677	14.350906	93.309059	40.804466	-1.925102	94.689545	40.236839	33.488064	94.866058	40.5206525	15.781481	94.7778015	-65.9740065	12.920331	91.8403165
-49.822281	8.398602	93.293831	-12.736328	14.369164	93.498627	40.8293	-1.884588	94.766113	40.215431	33.539986	95.007828	40.5223655	15.827699	94.8869705	-65.9950215	12.910629	92.1102835
-49.803154	8.752227	93.540276	-12.722129	14.372407	93.670395	40.817566	-1.880561	94.751709	40.249706	33.571621	95.044273	40.533636	15.84553	94.897991	-65.977894	12.899284	92.442799
-49.781277	9.254685	93.88829	-12.728709	14.399711	93.833527	40.756668	-1.880122	94.613106	40.349934	33.624981	94.923264	40.553301	15.8724295	94.768185	-66.010719	12.9269925	92.898869
-49.713905	9.577848	94.099236	-12.734564	14.416952	93.896027	40.805721	-1.919605	94.392868	40.201469	33.605206	94.909485	40.503595	15.8428005	94.6511765	-65.972723	12.9911035	93.1408775
-49.634979	9.842524	94.262817	-12.726943	14.446166	93.928947	40.804653	-1.94686	94.209633	40.087605	33.586399	94.792137	40.446129	15.8197695	94.500885	-65.900015	13.0725625	93.357009
-49.55574	10.107677	94.362106	-12.737797	14.507869	93.919899	40.722038	-1.914644	94.074791	40.037025	33.575138	94.623695	40.3795315	15.830247	94.349243	-65.8551255	13.185491	93.490555
-49.418098	10.350377	94.450172	-12.77154	14.568357	93.899521	40.660515	-1.899651	93.884766	39.947292	33.595291	94.431328	40.3039035	15.84782	94.158047	-65.8469835	13.288894	93.640995
-49.266357	10.560879	94.521164	-12.840851	14.635509	93.844345	40.564228	-1.862979	93.65918	39.816269	33.550938	94.254883	40.1902485	15.8439795	93.9570315	-65.8719505	13.4270385	93.7316585
-49.12431	10.77896	94.534203	-12.914519	14.657108	93.794876	40.470463	-1.805279	93.459145	39.744823	33.531769	94.080978	40.107643	15.863245	93.7700615	-65.936681	13.450971	93.8196905
-48.928173	11.212685	94.498009	-13.08034	14.683932	93.708107	40.321247	-1.69717	93.274727	39.641293	33.49102	93.926598	39.98127	15.896925	93.6006625	-66.14195	13.470939	93.8155515
-48.697163	11.516126	94.446716	-13.197477	14.701265	93.697685	40.248917	-1.62123	93.290482	39.55825	33.483582	93.898773	39.9035835	15.931176	93.5946275	-66.2985375	13.471354	93.8007425
-48.398064	11.822287	94.40696	-13.332966	14.761684	93.705406	40.234482	-1.567625	93.430351	39.515923	33.530212	93.919731	39.8752025	15.9812935	93.675041	-66.5411345	13.5420745	93.735771
-48.043571	12.151323	94.320412	-13.406813	14.838359	93.720642	40.219086	-1.486651	93.67234	39.470947	33.57917	93.999229	39.8450165	16.0462595	93.8357845	-66.6586425	13.6304585	93.6054995
-47.618752	12.480441	94.207558	-13.480808	14.900096	93.740417	40.210793	-1.406484	94.000519	39.393196	33.615623	94.124977	39.8019945	16.1045695	94.062748	-66.7636105	13.6956225	93.418086
-47.192619	12.779379	94.023483	-13.586843	14.971219	93.733009	40.22953	-1.337808	94.382401	39.312702	33.645622	94.255814	39.771116	16.153907	94.3191075	-66.944802	13.788531	93.1469105
-46.735039	13.098269	93.862328	-13.645411	15.030284	93.725517	40.252739	-1.2545	94.800499	39.265865	33.670391	94.393379	39.759302	16.2079455	94.596939	-67.050124	13.8526225	92.854095
-46.023758	13.564608	93.617752	-13.71314	15.122593	93.763191	40.321087	-1.159171	95.465576	39.18763	33.644928	94.625816	39.7543585	16.2428785	95.045696	-67.1806385	14.0023075	92.480686
-45.647778	13.976294	93.587639	-13.761862	15.171975	93.870148	40.399456	-1.095652	95.968018	39.12331	33.595497	94.908981	39.761383	16.2499225	95.4384995	-67.285107	14.0940275	92.3017965
-45.218067	14.465241	93.622299	-13.795355	15.227787	94.059792	40.495811	-1.042743	96.471359	39.113304	33.579903	95.275383	39.8045575	16.26858	95.873371	-67.3952675	14.186994	92.246213
-44.766788	14.989765	93.676064	-13.823636	15.237458	94.28241	40.569557	-1.034909	96.945557	39.133461	33.573254	95.698456	39.851509	16.2691725	96.3220065	-67.498781	14.2057435	92.2428135
-44.247524	15.519887	93.790062	-13.856146	15.217807	94.535027	40.573067	-1.021871	97.387314	39.193993	33.527451	96.151413	39.88353	16.25279	96.7693635	-67.595822	14.182824	92.3006905
-43.775211	16.049284	93.957573	-13.862717	15.202263	94.803253	40.555042	-0.986689	97.8228	39.262085	33.487206	96.618958	39.9085635	16.2502585	97.220879	-67.6339975	14.1542675	92.385627
-43.302666	16.565327	94.098076	-13.87767	15.2163	95.059914	40.550529	-0.944182	98.242172	39.321228	33.480755	97.044441	39.9358785	16.2682865	97.6433065	-67.6912185	14.1643135	92.4765215
-42.816689	17.246616	94.358253	-13.899663	15.293656	95.376274	40.648468	-0.876493	98.691864	39.388519	33.552902	97.559288	40.0184935	16.3382045	98.125576	-67.8178195	14.2491075	92.626972
-42.491219	17.75823	94.410011	-13.88163	15.384653	95.545296	40.664368	-0.794463	98.930527	39.476959	33.607143	97.755043	40.0706635	16.40634	98.342785	-67.8339235	14.362966	92.747807
-42.199665	18.296736	94.519196	-13.887928	15.449731	95.643906	40.647808	-0.724392	99.082253	39.518036	33.63678	97.919556	40.082922	16.456194	98.5009045	-67.858778	14.443268	92.7869075
-41.846012	18.915173	94.535515	-13.906598	15.544144	95.741516	40.615715	-0.654427	99.160912	39.512505	33.627743	98.105988	40.06411	16.486658	98.63345	-67.877306	14.60163	92.849582
-41.503407	19.562227	94.590897	-13.900007	15.61459	95.839462	40.523537	-0.574903	99.240753	39.560131	33.603039	98.245514	40.041834	16.514068	98.7431335	-67.841848	14.715112	92.9357905
-41.123734	20.188606	94.668571	-13.934103	15.674992	95.918488	40.468132	-0.529113	99.26931	39.571712	33.605831	98.418251	40.019922	16.538359	98.8437805	-67.888128	14.811625	92.9931955
-40.840492	20.801331	94.720497	-13.955587	15.71572	95.992172	40.414597	-0.481293	99.3069	39.557343	33.642899	98.634773	39.98597	16.580803	98.9708365	-67.897144	14.850637	93.0135075
-40.355854	21.64867	94.75061	-14.020123	15.840909	96.080658	40.422966	-0.370484	99.361755	39.612461	33.786228	98.895943	40.0177135	16.707872	99.128849	-68.0579595	14.973946	93.032467
-39.933002	22.222824	94.744209	-14.054569	15.94776	96.103622	40.384506	-0.251114	99.421364	39.629944	33.955624	99.007515	40.007225	16.852255	99.2144395	-68.116363	15.043265	92.9928045
-39.522976	22.848915	94.714142	-14.079907	16.087008	96.109322	40.349972	-0.097997	99.468842	39.596436	34.111721	99.056473	39.973204	17.006862	99.2626575	-68.133018	15.167154	92.9559865
-39.102112	23.504711	94.69706	-14.129157	16.223335	96.095901	40.302261	0.084901	99.511589	39.557182	34.261276	99.043831	39.9297215	17.1730885	99.27771	-68.1880355	15.2735815	92.914092
-38.672447	24.192596	94.662682	-14.149961	16.357473	96.082176	40.293133	0.240786	99.500267	39.486244	34.418983	99.065033	39.8896885	17.3298845	99.28265	-68.1896105	15.3850615	92.881702
-38.298584	24.827551	94.673195	-14.192176	16.473263	96.065834	40.258717	0.354985	99.462036	39.467175	34.542156	99.067123	39.862946	17.4485705	99.2645795	-68.247298	15.4979555	92.8670885
-37.923382	25.459259	94.648354	-14.219737	16.566135	96.071236	40.233959	0.475657	99.41658	39.474251	34.649227	99.086494	39.854105	17.562442	99.251537	-68.293579	15.569828	92.890935
-37.24157	26.320902	94.697151	-14.187651	16.697077	96.050247	40.25066	0.613283	99.325447	39.504929	34.811066	99.158707	39.8777945	17.7121745	99.242077	-68.2530965	15.6819795	92.858417
-36.776672	26.948664	94.656548	-14.172271	16.776184	96.008949	40.262486	0.709129	99.280472	39.559681	34.92894	99.169121	39.9110835	17.8190345	99.2247965	-68.2556255	15.7333335	92.7931015
-36.251835	27.618229	94.64521	-14.160572	16.864681	95.97052	40.300159	0.776164	99.183479	39.578266	35.018814	99.164238	39.9392125	17.897489	99.1738585	-68.2603565	15.831873	92.7671815
-35.765373	28.229832	94.655365	-14.122253	16.942041	95.948235	40.326515	0.87791	99.117706	39.586533	35.110588	99.145088	39.956524	17.994249	99.131397	-68.20103	15.889833	92.765073
-35.339081	28.869162	94.680061	-14.071244	17.00588	95.943954	40.362686	0.973976	99.08004	39.601414	35.183968	99.144112	39.98205	18.078972	99.112076	-68.124538	15.932788	92.775832
-34.879055	29.448408	94.73597	-14.020936	17.070168	95.970222	40.397121	1.060403	99.052986	39.645096	35.28101	99.199692	40.0211085	18.1707065	99.126339	-68.0629805	15.9696295	92.814105
-34.400085	29.957121	94.8172	-13.980937	17.154039	96.005447	40.393101	1.161714	99.078094	39.696812	35.375549	99.315628	40.0449565	18.2686315	99.196861	-68.0068305	16.0394465	92.814033
-33.562794	30.794939	94.936722	-13.930779	17.214205	96.075211	40.437569	1.245845	99.106903	39.797844	35.505672	99.547646	40.1177065	18.3757585	99.3272745	-67.9792645	16.0526515	92.8231475
-32.975708	31.383472	95.007751	-13.92648	17.262959	96.105286	40.454243	1.301862	99.132088	39.838039	35.595963	99.700745	40.146141	18.4489125	99.4164165	-67.999101	16.0770055	92.7941555
-32.460899	31.906652	95.114532	-13.899509	17.339607	96.151939	40.474777	1.378035	99.16851	39.865765	35.690079	99.809006	40.170271	18.534057	99.488758	-67.969289	16.145157	92.81512
-31.984257	32.419762	95.24382	-13.917001	17.403751	96.206467	40.541592	1.453593	99.140862	39.867176	35.768814	99.905823	40.204384	18.6112035	99.5233425	-68.038386	16.1962985	92.8895915
-31.54425	32.860165	95.362595	-13.931471	17.457666	96.264771	40.495705	1.581682	99.163086	39.843418	35.860668	100.01532	40.1695615	18.721175	99.589203	-68.0325035	16.194157	92.940339
-31.013987	33.260719	95.464722	-13.936527	17.523773	96.299423	40.504196	1.672186	99.152733	39.810425	35.965034	100.116837	40.1573105	18.81861	99.634785	-68.0303645	16.228936	92.964061
-30.443508	33.654419	95.565834	-13.94657	17.570721	96.34684	40.513317	1.803255	99.165039	39.773392	36.08514	100.250076	40.1433545	18.9441975	99.7075575	-68.0364945	16.1972445	92.9861225
-29.654842	34.211666	95.786041	-14.003505	17.626869	96.427711	40.531395	1.975464	99.188766	39.70549	36.290829	100.471497	40.1184425	19.1331465	99.8301315	-68.1254525	16.1205915	93.0252905
-29.191959	34.522976	95.947807	-14.035819	17.644876	96.487091	40.529053	2.100785	99.214722	39.657795	36.375015	100.619568	40.093424	19.2379	99.917145	-68.165062	16.051852	93.057037
-28.690615	34.79427	96.064888	-14.049809	17.643677	96.545303	40.53233	2.197557	99.238434	39.616547	36.487572	100.758614	40.0744385	19.3425645	99.998524	-68.1740565	15.9447895	93.092082
-28.220543	35.041309	96.164474	-14.075236	17.657938	96.616852	40.543129	2.313411	99.258904	39.57312	36.598526	100.895081	40.0581245	19.4559685	100.0769925	-68.2085965	15.8599075	93.1567115
-27.890545	35.103191	96.332237	-14.114637	17.674574	96.672699	40.540722	2.396847	99.285248	39.508705	36.697796	100.998055	40.0247135	19.5473215	100.1416515	-68.2539875	15.8018265	93.2037465
-27.466034	35.149471	96.421761	-14.16582	17.678436	96.74221	40.529816	2.461279	99.301445	39.484589	36.782066	101.0849	40.0072025	19.6216725	100.1931725	-68.3388425	15.7351995	93.2912475
-26.968664	35.181831	96.452621	-14.192549	17.693937	96.769356	40.511509	2.485182	99.289528	39.472588	36.824875	101.124397	39.9920485	19.6550285	100.2069625	-68.3771465	15.7328455	93.3317495
-26.344803	35.17823	96.527847	-14.208695	17.707577	96.792816	40.483932	2.496875	99.283279	39.444717	36.823227	101.076614	39.9643245	19.660051	100.1799465	-68.3817145	15.755103	93.4056855
-25.81465	35.110935	96.468803	-14.214574	17.723713	96.805954	40.469193	2.501959	99.29409	39.407104	36.829849	101.021301	39.9381485	19.665904	100.1576955	-68.3672965	15.781522	93.4542125
-25.42498	35.031879	96.478493	-14.206925	17.7381	96.823792	40.457504	2.506504	99.335999	39.358433	36.802849	100.968552	39.9079685	19.6546765	100.1522755	-68.3218185	15.8215235	93.4953085
-25.023628	34.95261	96.469559	-14.19394	17.728092	96.878639	40.448769	2.502725	99.412628	39.319141	36.784538	100.924217	39.883955	19.6436315	100.1684225	-68.271835	15.8125525	93.5888555
-24.621096	34.847012	96.440903	-14.211814	17.695026	96.944435	40.447479	2.483527	99.517723	39.281429	36.76907	100.917793	39.864454	19.6262985	100.217758	-68.288082	15.7637535	93.671112
-24.302185	34.71246	96.437225	-14.218053	17.678747	97.010078	40.446274	2.462234	99.67865	39.268589	36.761047	100.915504	39.8574315	19.6116405	100.297077	-68.2935375	15.7458535	93.723079
-23.954134	34.492653	96.461357	-14.225687	17.641941	97.10759	40.457783	2.432676	99.86525	39.225098	36.731705	100.901413	39.8414405	19.5821905	100.3833315	-68.2928145	15.7016915	93.8318485
-23.497368	34.135277	96.420517	-14.240919	17.536644	97.245506	40.471508	2.373073	100.164619	39.15699	36.670864	100.860748	39.814249	19.5219685	100.5126835	-68.296087	15.5513195	93.9783285
-23.169731	33.881954	96.379868	-14.24426	17.483824	97.323563	40.473862	2.318051	100.43483	39.142262	36.631798	100.859451	39.808062	19.4749245	100.6471405	-68.296582	15.4927235	93.9999855
-22.841583	33.617332	96.330551	-14.298378	17.402983	97.41156	40.489765	2.249507	100.714668	39.126091	36.569195	100.895882	39.807928	19.409351	100.805275	-68.404684	15.396615	94.017845
-22.503441	33.344067	96.343689	-14.327698	17.296207	97.499794	40.494053	2.15783	100.975212	39.088478	36.552704	101.004288	39.7912655	19.355267	100.98975	-68.4466615	15.237147	94.009838
-22.11602	33.077431	96.374184	-14.353168	17.174364	97.606888	40.449421	2.057081	101.221764	39.11861	36.436195	101.081528	39.7840155	19.246638	101.151646	-68.4903515	15.10209	94.06213
-21.777538	32.815639	96.391747	-14.374094	17.042238	97.6866	40.478184	1.922777	101.416992	39.150154	36.334118	101.172348	39.814169	19.1284475	101.29467	-68.562357	14.9560285	94.07853
-21.486702	32.611073	96.409393	-14.384958	16.916746	97.780602	40.439865	1.817936	101.657173	39.177818	36.214981	101.243225	39.8088415	19.0164585	101.450199	-68.5787575	14.8170335	94.111005
-21.130518	32.33366	96.434975	-14.388832	16.777588	97.881172	40.443398	1.641288	101.8937	39.209019	36.02269	101.302513	39.8262085	18.831989	101.5981065	-68.6038725	14.723187	94.1642375
-20.872025	32.223663	96.417625	-14.372815	16.715	97.924301	40.449596	1.544968	101.99733	39.242821	35.910156	101.294586	39.8462085	18.727562	101.645958	-68.5918385	14.702438	94.202644
-20.682428	32.151112	96.40213	-14.350594	16.667198	97.962639	40.451969	1.432306	102.084183	39.259918	35.800545	101.271645	39.8559435	18.6164255	101.677914	-68.5571315	14.7179705	94.247364
-20.491989	32.128376	96.370415	-14.290124	16.605768	97.979485	40.485909	1.323062	102.12468	39.286007	35.672825	101.251259	39.885958	18.4979435	101.6879695	-68.466206	14.7135925	94.2710005
-20.378706	32.166275	96.345787	-14.286752	16.539049	97.987602	40.489048	1.207405	102.173683	39.337532	35.542297	101.229713	39.91329	18.374851	101.701698	-68.486794	14.703247	94.273506
-20.30629	32.276711	96.322678	-14.262348	16.483898	97.976669	40.448235	1.072892	102.253517	39.399822	35.403614	101.229012	39.9240285	18.238253	101.7412645	-68.4487245	14.729543	94.2120735
-20.226833	32.436569	96.269241	-14.233938	16.428059	97.967621	40.433289	0.944373	102.287529	39.426594	35.298859	101.246429	39.9299415	18.121616	101.766979	-68.3978175	14.734502	94.168263
-20.156984	32.840443	96.204712	-14.203956	16.300364	97.967079	40.448132	0.711286	102.284027	39.533665	35.019127	101.209496	39.9908985	17.8652065	101.7467615	-68.3988105	14.7355215	94.1873965
-20.139103	33.156887	96.168205	-14.154575	16.215633	97.994629	40.426235	0.561673	102.318611	39.572643	34.871056	101.233589	39.999439	17.7163645	101.7761	-68.308589	14.7149015	94.213158
-20.131554	33.542027	96.207596	-14.153451	16.118109	98.025177	40.437443	0.43572	102.360138	39.612713	34.730465	101.286026	40.025078	17.5830925	101.823082	-68.33198	14.6531255	94.227272
-20.178656	34.009632	96.216095	-14.132979	16.028189	98.060738	40.436001	0.306842	102.41156	39.641674	34.629673	101.368034	40.0388375	17.4682575	101.889797	-68.3047955	14.5881205	94.231679
-20.186512	34.453007	96.262436	-14.131557	15.90138	98.115883	40.442997	0.16673	102.439415	39.670132	34.511356	101.465515	40.0565645	17.339043	101.952465	-68.3196785	14.463717	94.279301
-20.265673	34.924385	96.341026	-14.137093	15.789324	98.151283	40.403351	0.042578	102.461159	39.687496	34.394936	101.607719	40.0454235	17.218757	102.034439	-68.3196095	14.359891	94.268127
-20.329475	35.362167	96.46093	-14.137938	15.647501	98.193779	40.406578	-0.103376	102.442802	39.699181	34.294422	101.773201	40.0528795	17.095523	102.1080015	-68.3287555	14.199479	94.2795565
-20.403131	36.176334	96.74704	-14.184298	15.494564	98.277626	40.376602	-0.262252	102.409828	39.679615	34.229416	102.109207	40.0281085	16.983582	102.2595175	-68.3967045	14.005546	94.2957345
-20.475042	36.742573	96.940163	-14.197172	15.367435	98.34626	40.430267	-0.367208	102.270744	39.720093	34.149258	102.290962	40.07518	16.891025	102.280853	-68.469524	13.843845	94.411667
-20.537632	37.375031	97.223328	-14.215073	15.290181	98.401886	40.393429	-0.415871	102.131401	39.750801	34.128864	102.471115	40.072115	16.8564965	102.301258	-68.502261	13.7238655	94.502514
-20.600739	38.008888	97.473656	-14.209848	15.232838	98.454628	40.428314	-0.489084	101.883354	39.778744	34.111813	102.616859	40.103529	16.8113645	102.2501065	-68.523225	13.6543115	94.6591495
-20.667204	38.676338	97.782684	-14.200057	15.190044	98.519608	40.422562	-0.517701	101.632561	39.825558	34.104492	102.719093	40.12406	16.7933955	102.175827	-68.524174	13.5866925	94.863389
-20.766191	39.240688	98.141167	-14.176629	15.202843	98.558441	40.422855	-0.515645	101.383415	39.876694	34.1045	102.790131	40.1497745	16.7944275	102.086773	-68.5030325	13.6112585	95.030109
-20.811916	39.812531	98.437088	-14.142948	15.252328	98.597725	40.408672	-0.469081	101.200958	39.918121	34.139297	102.856171	40.1633965	16.835108	102.0285645	-68.4492925	13.669548	95.1668855
-20.875141	40.723278	98.866661	-14.096458	15.359952	98.710022	40.445824	-0.337918	100.916847	39.966423	34.24472	102.903236	40.2061235	16.953401	101.9100415	-68.3990395	13.766503	95.5100025
-20.931772	41.325264	99.076035	-14.042012	15.468109	98.751007	40.510551	-0.250258	100.745537	39.98204	34.415089	102.929413	40.2462955	17.0824155	101.837475	-68.3303195	13.8538025	95.664539
-21.007732	41.906277	99.226799	-14.016122	15.604218	98.772209	40.510845	-0.101358	100.666496	40.008686	34.422024	102.862679	40.2597655	17.160333	101.7645875	-68.2920095	14.048103	95.7798305
-21.051811	42.493618	99.350517	-13.978987	15.724805	98.797417	40.545086	0.029364	100.579689	40.020458	34.545795	102.828369	40.282772	17.2875795	101.704029	-68.240746	14.1620305	95.890805
-21.11257	42.988571	99.459084	-13.97156	15.824797	98.840607	40.565327	0.115717	100.54126	40.019596	34.609627	102.825676	40.2924615	17.362672	101.683468	-68.2355815	14.286922	95.997746
-21.17408	43.458385	99.603294	-13.94805	15.893854	98.905197	40.592842	0.180397	100.526344	40.029366	34.642593	102.838089	40.311104	17.411495	101.6822165	-68.207204	14.376213	96.1281775
-21.194424	43.813477	99.751198	-13.965371	15.948692	98.969376	40.6208	0.209899	100.507484	40.04863	34.679832	102.86554	40.334715	17.4448655	101.686512	-68.265457	14.4525185	96.25224
-21.228687	44.189053	99.973747	-13.954714	16.032097	99.112122	40.688156	0.202924	100.474945	40.108276	34.665985	102.91703	40.398216	17.4344545	101.6959875	-68.307644	14.6297395	96.5282565
-21.25457	44.339363	100.104538	-13.976216	16.06498	99.177185	40.65197	0.195809	100.508247	40.145145	34.646965	102.948853	40.3985575	17.421387	101.72855	-68.3509895	14.708573	96.62582
-21.324186	44.382374	100.1959	-13.991154	16.095173	99.243614	40.647789	0.164516	100.511292	40.160648	34.61021	102.985176	40.4042185	17.387363	101.748234	-68.3865265	14.802983	96.738994
-21.422239	44.385117	100.320496	-13.992249	16.11808	99.295044	40.643848	0.122086	100.540436	40.150307	34.549377	103.05368	40.3970775	17.3357315	101.797058	-68.3815755	14.9004285	96.79303
-21.503578	44.260147	100.400856	-13.982426	16.14353	99.402817	40.618958	0.07434	100.592278	40.151501	34.48814	103.129768	40.3852295	17.28124	101.861023	-68.3500815	15.00582	96.944611
-21.522034	44.140892	100.431076	-14.005592	16.220011	99.456467	40.577354	0.012216	100.664879	40.156521	34.416573	103.230606	40.3669375	17.2143945	101.9477425	-68.3781215	15.2256275	96.9651915
-21.619574	43.975891	100.456284	-14.041866	16.287455	99.516602	40.523212	-0.045134	100.74749	40.180893	34.350185	103.341225	40.3520525	17.1525255	102.0443575	-68.4357845	15.4223845	96.9888465
-21.834618	43.595703	100.56794	-14.102425	16.4121	99.654495	40.458271	-0.142848	100.856339	40.245171	34.295471	103.439377	40.351721	17.0763115	102.147858	-68.556571	15.7478885	97.161132
-21.951281	43.270645	100.550316	-14.098391	16.540579	99.77494	40.425632	-0.158736	100.946487	40.288643	34.27084	103.428772	40.3571375	17.056052	102.1876295	-68.5539195	16.025106	97.3622505
-22.071299	42.965416	100.530052	-14.052449	16.691345	99.883018	40.426319	-0.141664	101.045929	40.300594	34.233334	103.368568	40.3634565	17.045835	102.2072485	-68.4683545	16.336855	97.5587875
-22.126747	42.649132	100.519775	-14.031103	16.798559	100.032555	40.435158	-0.102817	101.152336	40.303154	34.238564	103.270401	40.369156	17.0678735	102.2113685	-68.431362	16.5292445	97.8537415
-22.154339	42.32687	100.486687	-13.981194	16.940594	100.182983	40.452629	-0.113856	101.286385	40.276943	34.198692	103.173256	40.364786	17.042418	102.2298205	-68.327174	16.83877	98.1361455
-22.17177	42.001976	100.484123	-13.922815	17.027172	100.366951	40.452541	-0.186049	101.436844	40.263851	34.095345	103.063736	40.358196	16.954648	102.25029	-68.203826	17.099696	98.483612
-22.102148	41.65485	100.507973	-13.879475	17.071541	100.569466	40.45134	-0.32974	101.624611	40.265579	33.948715	102.951668	40.3584595	16.8094875	102.2881395	-68.1174095	17.3335945	98.8507925
-21.937994	41.096256	100.47258	-13.856515	17.081509	100.821266	40.441784	-0.628047	101.931465	40.305466	33.677269	102.88205	40.373625	16.524611	102.4067575	-68.086655	17.638407	99.2357745
-21.80798	40.656891	100.430664	-13.849365	17.02997	100.967728	40.404079	-0.855962	102.143738	40.340973	33.459175	102.87764	40.372526	16.3016065	102.510689	-68.071256	17.7583335	99.424767
-21.70089	40.209312	100.436081	-13.868984	16.913219	101.083839	40.345657	-1.102224	102.32177	40.366108	33.266426	102.904938	40.3558825	16.082101	102.613354	-68.0938505	17.744337	99.554324
-21.580231	39.715702	100.451195	-13.876425	16.786232	101.183556	40.271721	-1.342535	102.490463	40.387527	33.063499	102.964142	40.329624	15.860482	102.7273025	-68.082474	17.711982	99.6398095
-21.421797	39.219074	100.471893	-13.913258	16.639929	101.254868	40.215252	-1.559247	102.639923	40.396549	32.871284	103.046677	40.3059005	15.6560185	102.8433	-68.1324165	17.6238395	99.666436
-21.230619	38.760529	100.487267	-13.94803	16.485634	101.322235	40.17495	-1.756817	102.748108	40.383114	32.718277	103.151939	40.279032	15.48073	102.9500235	-68.175092	17.490538	99.6944465
-21.059565	38.334339	100.514374	-13.96963	16.34651	101.357376	40.116306	-1.918089	102.849602	40.357079	32.548641	103.243484	40.2366925	15.315276	103.046543	-68.1759525	17.377744	99.668209
-20.836447	37.75927	100.574074	-14.020021	16.107229	101.458801	40.008007	-2.174959	103.003899	40.372387	32.326256	103.336182	40.190197	15.0756485	103.1700405	-68.230239	17.1388095	99.7475615
-20.652128	37.426304	100.578941	-14.040753	15.960813	101.524391	39.967896	-2.368171	103.079071	40.416698	32.199627	103.389954	40.192297	14.915728	103.2345125	-68.273803	17.005898	99.8142695
-20.491558	37.096764	100.549652	-14.050138	15.847893	101.575157	39.88406	-2.524384	103.189232	40.437172	32.06815	103.430244	40.160616	14.771883	103.309738	-68.260892	16.923903	99.840576
-20.270905	36.824604	100.535393	-14.088724	15.74964	101.629662	39.811932	-2.689026	103.334061	40.456219	31.921505	103.462837	40.1340755	14.6162395	103.398449	-68.3115235	16.8830405	99.860875
-20.025753	36.708717	100.514198	-14.105643	15.660052	101.693932	39.767586	-2.843274	103.500008	40.441833	31.801853	103.496849	40.1047095	14.4792895	103.4984285	-68.3159955	16.8408145	99.8894355
-19.741047	36.587677	100.454369	-14.131212	15.578252	101.750229	39.714737	-3.002008	103.680801	40.428768	31.653191	103.541245	40.0717525	14.3255915	103.611023	-68.3341765	16.8309125	99.889435
-19.409428	36.494442	100.397087	-14.18137	15.481268	101.823738	39.664398	-3.162723	103.855362	40.442017	31.537554	103.563057	40.0532075	14.1874155	103.7092095	-68.4159475	16.7751205	99.9382665
-18.828428	36.392578	100.305542	-14.22828	15.328442	101.900032	39.583626	-3.347784	104.075882	40.463482	31.411102	103.577087	40.023554	14.031659	103.8264845	-68.480114	16.625225	99.9735795
-18.386497	36.370171	100.25853	-14.282431	15.228155	101.953102	39.542366	-3.425521	104.177345	40.429764	31.335978	103.58168	39.986065	13.9552285	103.8795125	-68.550927	16.5010815	100.0266915
-17.903708	36.406944	100.25531	-14.312175	15.163143	101.990524	39.499535	-3.464254	104.223274	40.407299	31.303713	103.59864	39.953417	13.9197295	103.910957	-68.577767	16.4065565	100.070091
-17.401495	36.468658	100.256119	-14.369607	15.071116	102.013611	39.434326	-3.487255	104.218338	40.399223	31.303221	103.612206	39.9167745	13.907983	103.915272	-68.6559885	16.234249	100.11195
-16.917246	36.558346	100.279068	-14.426073	15.007305	101.991806	39.349411	-3.507003	104.140045	40.377651	31.318787	103.636345	39.863531	13.905892	103.888195	-68.715677	16.108718	100.095417
-16.466467	36.667984	100.339172	-14.491942	14.95057	101.95401	39.253471	-3.50352	104.007805	40.332188	31.346659	103.710876	39.7928295	13.9215695	103.8593405	-68.7767135	15.9795705	100.0486795
-16.02043	36.827854	100.446365	-14.55898	14.920594	101.92028	39.168728	-3.475146	103.849945	40.263374	31.402857	103.829277	39.716051	13.9638555	103.839611	-68.834011	15.8773325	100.000949
-15.176697	37.006924	100.62764	-14.66714	14.91296	101.887222	39.018326	-3.349996	103.621468	40.186619	31.560337	103.992905	39.6024725	14.1051705	103.8071865	-68.9367525	15.7207495	99.9672575
-14.594751	37.217785	100.779961	-14.775126	14.972971	101.87001	38.920319	-3.206045	103.51429	40.101307	31.710064	104.133179	39.510813	14.2520095	103.8237345	-69.061065	15.6939325	99.9162855
-13.944628	37.418518	100.88446	-14.874312	15.050188	101.863815	38.857098	-3.033846	103.450272	40.018417	31.895205	104.254601	39.4377575	14.4306795	103.8524365	-69.1863815	15.6696965	99.8751935
-13.339732	37.629192	100.99971	-14.983435	15.172061	101.854446	38.775284	-2.816916	103.441643	39.924183	32.103527	104.357002	39.3497335	14.6433055	103.8993225	-69.3166035	15.7008165	99.8095695
-12.773455	37.852665	101.090981	-15.063159	15.305395	101.830437	38.774975	-2.614209	103.385307	39.806931	32.341728	104.468071	39.290953	14.8637595	103.926689	-69.417271	15.7470305	99.734185
-12.165575	38.05397	101.12748	-15.165072	15.404709	101.8144	38.754005	-2.402486	103.371826	39.693344	32.581444	104.576668	39.2236745	15.089479	103.974247	-69.5538185	15.719939	99.654553
-11.513044	38.224106	101.186691	-15.245308	15.520911	101.825546	38.727615	-2.188646	103.397858	39.588356	32.799923	104.685448	39.1579855	15.3056385	104.041653	-69.6486015	15.7361835	99.609439
-10.437732	38.494919	101.388947	-15.366694	15.680788	101.889778	38.668858	-1.90754	103.487869	39.432671	33.08704	104.964973	39.0507645	15.58975	104.226421	-69.7841525	15.771826	99.553135
-9.743979	38.65189	101.572266	-15.459471	15.783871	101.984596	38.641777	-1.746337	103.604485	39.352818	33.265133	105.195808	38.9972975	15.759398	104.4001465	-69.9162395	15.808344	99.5690455
-9.082961	38.758148	101.785706	-15.549024	15.858005	102.086807	38.573734	-1.585015	103.777145	39.307655	33.447849	105.448326	38.9406945	15.931417	104.6127355	-70.0387425	15.784593	99.5608785
-8.410006	38.852898	101.989449	-15.641954	15.937424	102.198067	38.558498	-1.472787	103.946045	39.261818	33.635834	105.732834	38.910158	16.0815235	104.8394395	-70.194066	15.7933245	99.5566945
-7.69492	38.894073	102.164314	-15.728505	16.033087	102.324608	38.547974	-1.345826	104.128334	39.201561	33.796341	106.007347	38.8747675	16.2252575	105.0678405	-70.3317775	15.8409165	99.5813755
-6.940439	38.952431	102.357841	-15.838522	16.105743	102.444374	38.543282	-1.21949	104.303146	39.145615	33.964069	106.250801	38.8444485	16.3722895	105.2769735	-70.5214925	15.8391965	99.6117745
-6.208199	38.953823	102.555634	-15.938774	16.167322	102.533936	38.537182	-1.086774	104.474449	39.074982	34.132374	106.499817	38.806082	16.5228	105.487133	-70.68363	15.811844	99.580739
-5.201801	38.963642	102.798126	-16.067024	16.266228	102.662704	38.533501	-0.861783	104.729172	38.965	34.387009	106.849838	38.7492505	16.762613	105.789505	-70.8832985	15.769843	99.535903
-4.469889	38.860111	102.951797	-16.141644	16.300291	102.747192	38.530205	-0.71197	104.879608	38.873081	34.588379	107.091774	38.701643	16.9382045	105.985691	-70.984931	15.6623775	99.508693
-3.786704	38.764271	103.050682	-16.227806	16.354795	102.797951	38.523529	-0.56519	105.013809	38.84	34.707245	107.246468	38.6817645	17.0710275	106.1301385	-71.1373765	15.6385625	99.4657635
-3.042807	38.61647	103.169594	-16.29225	16.351963	102.854446	38.520847	-0.415417	105.113411	38.755638	34.872662	107.41568	38.6382425	17.2286225	106.2645455	-71.2227425	15.4753035	99.4443465
-2.329501	38.489117	103.301086	-16.35848	16.383705	102.892281	38.521229	-0.260831	105.192207	38.6777	35.031345	107.549141	38.5994645	17.385257	106.370674	-71.3164245	15.382153	99.413888
-1.671576	38.295536	103.390038	-16.425774	16.418188	102.918671	38.546452	-0.089376	105.243126	38.584103	35.179958	107.661926	38.5652775	17.545291	106.452526	-71.4168255	15.291085	99.384816
-1.032206	38.062683	103.436768	-16.480225	16.462711	102.932762	38.575394	0.090494	105.302299	38.499161	35.354771	107.752319	38.5372775	17.7226325	106.527309	-71.4977275	15.2027895	99.338215
-0.019159	37.629684	103.547943	-16.565718	16.529314	102.98407	38.619526	0.35226	105.371628	38.350372	35.630383	107.914368	38.484949	17.9913215	106.642998	-71.616385	15.0673065	99.325142
0.651739	37.284775	103.615486	-16.616438	16.580698	102.995422	38.67086	0.5159	105.435356	38.308685	35.759457	108.001122	38.4897725	18.1376785	106.718239	-71.7226485	15.0237175	99.272605
1.318165	36.923687	103.670418	-16.630325	16.65876	103.042389	38.706165	0.689148	105.488762	38.268581	35.924564	108.099472	38.487373	18.306856	106.794117	-71.748023	15.010664	99.290661
1.904061	36.53286	103.738655	-16.632717	16.718159	103.076973	38.748875	0.834606	105.549133	38.229866	36.078091	108.195198	38.4893705	18.4563485	106.8721655	-71.7548045	14.9799695	99.2817805
2.505916	36.024597	103.788116	-16.645926	16.75824	103.094696	38.777077	0.977706	105.602249	38.205925	36.207043	108.305695	38.491501	18.5923745	106.953972	-71.783353	14.9241055	99.23542
3.107059	35.538345	103.854324	-16.664192	16.807924	103.117371	38.807713	1.138439	105.684296	38.182114	36.358601	108.421997	38.4949135	18.74852	107.0531465	-71.8232975	14.867328	99.1815955
3.669166	34.973175	103.905014	-16.654818	16.898401	103.129456	38.841904	1.377735	105.77108	38.152195	36.482037	108.50563	38.4970495	18.929886	107.138355	-71.8066855	14.866916	99.120557
4.548848	34.101589	103.961014	-16.624569	16.992712	103.135506	38.942657	1.688435	105.83564	38.062168	36.746635	108.660782	38.5024125	19.217535	107.248211	-71.7515505	14.767889	99.022801
5.025159	33.499466	103.954102	-16.608452	17.114084	103.130447	39.046566	1.819274	105.860481	38.032578	36.937168	108.691452	38.539572	19.378221	107.2759665	-71.756476	14.849947	98.9849275
5.55296	32.781803	103.902122	-16.585915	17.198277	103.079399	39.159687	2.001952	105.834839	38.001167	37.136505	108.698509	38.580427	19.5692285	107.266674	-71.752257	14.8273255	98.892124
6.056456	32.053097	103.825272	-16.553923	17.281227	103.057541	39.160568	2.208181	105.860939	37.977711	37.317814	108.676231	38.5691395	19.7629975	107.268585	-71.6769855	14.7994565	98.846497
6.565871	31.30784	103.770042	-16.513229	17.389217	103.025307	39.222069	2.37492	105.869255	37.958656	37.456932	108.630966	38.5903625	19.915926	107.2501105	-71.6168205	14.862508	98.8005035
6.985782	30.531607	103.69902	-16.463322	17.445332	102.993164	39.271328	2.51906	105.887306	37.951965	37.598808	108.569183	38.6116465	20.058934	107.2282445	-71.5382905	14.83173	98.7580835
7.404813	29.701221	103.580872	-16.411961	17.541466	102.962219	39.321663	2.642391	105.917068	37.931419	37.721996	108.514557	38.626541	20.1821935	107.2158125	-71.450463	14.9007385	98.7086255
7.947294	28.345711	103.442169	-16.403643	17.591637	102.886032	39.391396	2.797134	105.977776	37.925865	37.871326	108.423386	38.6586305	20.33423	107.200581	-71.4659165	14.849044	98.571483
8.370711	27.38842	103.329254	-16.377344	17.611332	102.811775	39.469883	2.830504	105.959572	37.922321	37.934132	108.342598	38.696102	20.382318	107.151085	-71.45079	14.840346	98.472465
8.644317	26.392668	103.192245	-16.362661	17.592077	102.731773	39.445789	2.858876	105.975677	37.918198	37.953049	108.262215	38.6819935	20.4059625	107.118946	-71.4073155	14.7781915	98.3446
8.943721	25.360909	103.061905	-16.362	17.555695	102.590652	39.464005	2.838483	105.978409	37.931175	37.915569	108.231888	38.69759	20.377026	107.1051485	-71.42159	14.734364	98.0761555
9.210939	24.260912	102.927803	-16.343126	17.513136	102.424561	39.498356	2.787926	106.004021	37.941063	37.899166	108.243706	38.7197095	20.343546	107.1238635	-71.4059615	14.682726	97.7252585
9.474854	23.170488	102.827141	-16.315674	17.452909	102.230835	39.54493	2.712712	106.037262	38.003029	37.790245	108.225128	38.7739795	20.2514785	107.131195	-71.4053275	14.6543395	97.330475
9.679708	22.078777	102.673195	-16.285786	17.412333	101.999916	39.56316	2.658855	106.07251	38.038509	37.707439	108.252869	38.8008345	20.183147	107.1626895	-71.3724065	14.641519	96.8371425
9.954042	20.33746	102.380264	-16.242582	17.388964	101.592049	39.583389	2.577642	106.077621	38.118065	37.599941	108.213234	38.850727	20.0887915	107.1454275	-71.335891	14.6891365	96.0386705
10.03538	19.167164	102.184799	-16.204475	17.358526	101.292526	39.624847	2.532265	106.019684	38.128132	37.512257	108.202103	38.8764895	20.022261	107.1108935	-71.2854395	14.694791	95.4741585
10.114024	17.9823	101.933098	-16.169704	17.36412	100.974907	39.661743	2.492564	105.916809	38.126762	37.452156	108.164551	38.8942525	19.97236	107.04068	-71.2336605	14.75588	94.909134
10.080755	16.794918	101.6269	-16.108379	17.350677	100.639618	39.704956	2.468462	105.769753	38.213272	37.328861	108.008133	38.959114	19.8986615	106.888943	-71.175872	14.8026925	94.390293
10.087007	15.499403	101.272285	-16.003551	17.32917	100.289787	39.743786	2.456072	105.538689	38.264652	37.249561	107.863235	39.004219	19.8528165	106.700962	-71.011321	14.8055235	93.878612
9.991433	14.212908	100.956558	-15.898849	17.334288	99.961594	39.805737	2.43522	105.265068	38.32655	37.20845	107.672951	39.0661435	19.821835	106.4690095	-70.8638415	14.846741	93.4541785
9.854299	12.981968	100.588211	-15.751728	17.348579	99.621605	39.801468	2.451879	105.042076	38.439686	37.076412	107.392159	39.120577	19.7641455	106.2171175	-70.624033	14.9330125	93.0260925
9.53639	11.019195	99.967659	-15.541262	17.409966	99.085304	39.920105	2.447361	104.598175	38.526131	36.968594	106.947395	39.223118	19.7079775	105.772785	-70.305642	15.1119545	92.397823
9.292499	9.684061	99.574417	-15.425041	17.457951	98.69043	39.972088	2.457043	104.354218	38.639507	36.815006	106.500015	39.3057975	19.6360245	105.4271165	-70.1558795	15.2798775	91.9537435
8.903161	8.387062	99.176918	-15.287554	17.502279	98.290314	39.998512	2.495189	104.182053	38.694462	36.720116	106.126144	39.346487	19.6076525	105.1540985	-69.921595	15.3969055	91.4265295
8.497169	7.002587	98.757919	-15.163676	17.56262	97.85685	40.128853	2.508837	103.980896	38.678711	36.620667	105.837883	39.403782	19.564752	104.9093895	-69.731134	15.560488	90.8043105
8.030512	5.640732	98.370438	-15.066422	17.615757	97.400986	40.216698	2.538916	103.768799	38.703857	36.51527	105.455688	39.4602775	19.527093	104.6122435	-69.5931215	15.704421	90.1897285
7.470765	4.279109	97.894524	-14.935353	17.65275	96.928398	40.266117	2.586129	103.509506	38.738941	36.460453	104.984955	39.502529	19.523291	104.2472305	-69.373235	15.782209	89.6095655
6.862793	2.939257	97.447487	-14.785517	17.711107	96.464905	40.35952	2.631688	103.189781	38.744026	36.44149	104.450516	39.551773	19.536589	103.8201485	-69.122807	15.885625	89.1096615
5.830247	0.920094	96.824799	-14.527984	17.838753	95.776917	40.479401	2.688905	102.616211	38.783562	36.372204	103.423309	39.6314815	19.5305545	103.01976	-68.6874495	16.1469515	88.534074
5.03668	-0.370599	96.400978	-14.35585	17.906082	95.360687	40.55785	2.708405	102.171623	38.716072	36.303555	102.7033	39.636961	19.50598	102.4374615	-68.348661	16.306184	88.2839125
4.203946	-1.71849	96.037315	-14.190505	17.974182	94.952484	40.652069	2.71364	101.695969	38.722004	36.198814	101.902893	39.6870365	19.456227	101.799431	-68.0680465	16.492137	88.105537
3.263678	-2.966951	95.631485	-14.010574	18.013639	94.581589	40.783779	2.678524	101.146385	38.725155	36.078888	101.115822	39.754467	19.378706	101.1311035	-67.775615	16.648572	88.0320745
2.256896	-4.21101	95.251724	-13.841955	18.004782	94.223389	40.867199	2.596226	100.617912	38.725422	35.987862	100.410736	39.7963105	19.292044	100.514324	-67.4802205	16.71752	87.932454
1.221264	-5.408837	94.854462	-13.67533	17.968029	93.873032	40.876476	2.485342	100.133751	38.809566	35.85342	99.773987	39.843021	19.169381	99.953869	-67.193681	16.766677	87.792195
0.079763	-6.599595	94.488014	-13.536197	17.887749	93.554588	40.93243	2.340052	99.643005	38.923122	35.638042	99.148331	39.927776	18.989047	99.395668	-67.00017	16.786451	87.713508
-1.681257	-8.212416	94.047203	-13.327358	17.769953	93.123283	41.073063	2.10357	98.972855	39.073597	35.400055	98.341301	40.07333	18.7518125	98.657078	-66.728046	16.7880935	87.589488
-2.951741	-9.252216	93.808777	-13.172542	17.703112	92.859627	41.176601	1.955696	98.628273	39.204552	35.263771	97.810898	40.1905765	18.6097335	98.2195855	-66.5356605	16.7964905	87.4996685
-4.267941	-10.173205	93.704811	-12.989961	17.640379	92.635658	41.301746	1.814865	98.317734	39.321102	35.12067	97.276627	40.311424	18.4677675	97.7971805	-66.291346	16.8129905	87.4741355
-5.607928	-11.034088	93.593361	-12.855795	17.574585	92.43132	41.438328	1.656209	98.029358	39.484661	34.96793	96.723671	40.4614945	18.3120695	97.3765145	-66.1730845	16.8371005	87.4861255
-7.015948	-11.819844	93.528496	-12.682684	17.513891	92.240891	41.568771	1.493085	97.763252	39.642132	34.801136	96.163902	40.6054515	18.1471105	96.963577	-65.9708195	16.8806715	87.518205
-8.395006	-12.490726	93.517815	-12.514925	17.441366	92.049744	41.683739	1.32822	97.493698	39.769711	34.623848	95.612595	40.726725	17.976034	96.5531465	-65.756575	16.906698	87.5463415
-9.860886	-13.087143	93.529564	-12.380489	17.342945	91.86972	41.775452	1.162788	97.222626	39.923424	34.421551	95.055481	40.849438	17.7921695	96.1390535	-65.610416	16.8937205	87.6003865
-12.074142	-13.835661	93.534454	-12.214167	17.198774	91.675171	41.893974	0.868609	96.827225	40.08033	34.106689	94.392212	40.987152	17.487649	95.6097185	-65.415486	16.909899	87.7406235
-13.559898	-14.217957	93.520485	-12.143808	17.074007	91.580559	41.928719	0.630798	96.596069	40.195038	33.880779	94.058525	41.0618785	17.2557885	95.327297	-65.3494945	16.8922255	87.833821
-15.130733	-14.547266	93.406265	-12.106793	16.90279	91.516472	41.935398	0.393918	96.313133	40.31234	33.664314	93.775406	41.123869	17.029116	95.0442695	-65.337455	16.776464	87.9886745
-16.637302	-14.749159	93.311111	-12.061078	16.7644	91.435547	41.92276	0.163124	95.990646	40.400387	33.459385	93.544006	41.1615735	16.8112545	94.767326	-65.2837295	16.7175455	88.103768
-18.153688	-14.855488	93.121422	-12.051061	16.638643	91.34272	41.921181	-0.031864	95.630959	40.48354	33.287663	93.330116	41.2023605	16.6278995	94.4805375	-65.3044825	16.6493865	88.2049025
-19.724281	-14.877897	92.899605	-12.024907	16.539759	91.28978	41.919819	-0.19011	95.28006	40.570915	33.178764	93.15303	41.245367	16.494327	94.216545	-65.295181	16.585191	88.363015
-21.225029	-14.766378	92.782028	-11.99938	16.495428	91.268074	41.911251	-0.286871	94.983742	40.650307	33.116535	93.019363	41.280779	16.414832	94.0015525	-65.279539	16.576024	88.5345955
-23.439379	-14.424387	92.669426	-11.901766	16.459572	91.341087	41.944752	-0.338951	94.736763	40.735455	33.093437	92.91925	41.3401035	16.377243	93.8280065	-65.1436355	16.541901	88.8541675
-24.895882	-14.078813	92.685158	-11.850071	16.440304	91.450623	41.990273	-0.32986	94.690193	40.781582	33.113609	92.980713	41.3859275	16.3918745	93.835453	-65.0860695	16.4887335	89.065793
-26.322422	-13.644261	92.668686	-11.80513	16.427561	91.582993	42.032944	-0.344988	94.671234	40.862911	33.164738	93.102852	41.4479275	16.409875	93.887043	-65.0581875	16.445247	89.278943
-27.799583	-13.182247	92.647202	-11.757701	16.368715	91.731911	42.064407	-0.383692	94.636688	40.927616	33.176155	93.260368	41.4960115	16.3962315	93.948528	-65.0114135	16.3411985	89.515294
-29.225094	-12.652241	92.592102	-11.738189	16.289742	91.862114	42.070026	-0.438992	94.523308	40.999958	33.1628	93.39328	41.534992	16.361904	93.958294	-65.01137	16.21758	89.765934
-30.625715	-12.008991	92.499474	-11.715815	16.216711	91.962822	42.066998	-0.50802	94.33812	41.060741	33.166416	93.473488	41.5638695	16.329198	93.905804	-64.9954995	16.104224	90.01984
-32.006912	-11.307619	92.367149	-11.703189	16.130367	92.012604	42.040218	-0.586498	94.091591	41.126949	33.168556	93.525406	41.5835835	16.291029	93.8084985	-64.9899615	15.969705	90.2167095
-33.984745	-10.117848	92.094917	-11.691415	16.114634	91.995567	41.982063	-0.672376	93.649498	41.250767	33.207108	93.549713	41.616415	16.267366	93.5996055	-64.999245	15.961902	90.3915285
-35.304363	-9.250067	91.868797	-11.675976	16.147202	91.947487	41.917229	-0.690715	93.335251	41.336807	33.253819	93.541672	41.627018	16.281552	93.4384615	-64.97897	16.012852	90.4565125
-36.560295	-8.317728	91.71711	-11.685107	16.225113	91.892853	41.857952	-0.682309	93.075111	41.392048	33.331551	93.549202	41.625	16.324621	93.3121565	-64.995214	16.125605	90.4735495
-37.797028	-7.32153	91.575752	-11.70628	16.322128	91.860054	41.811573	-0.634053	92.882729	41.428818	33.428257	93.569061	41.6201955	16.397102	93.225895	-65.0327555	16.247154	90.494213
-38.9725	-6.264406	91.439522	-11.724384	16.475769	91.829353	41.761528	-0.533837	92.743484	41.462921	33.559006	93.592941	41.6122245	16.5125845	93.1682125	-65.0609925	16.4389535	90.4904935
-40.09919	-5.193562	91.39669	-11.771847	16.610632	91.802635	41.659599	-0.420673	92.678665	41.47718	33.71944	93.630325	41.5683895	16.6493835	93.154495	-65.1120835	16.5718805	90.450775
-41.177387	-4.04469	91.353348	-11.829132	16.761463	91.815529	41.609093	-0.332693	92.615707	41.471451	33.851738	93.673996	41.540272	16.7595225	93.1448515	-65.198536	16.7634035	90.4862065
-42.733231	-2.308767	91.355904	-11.945147	16.955297	91.849663	41.537029	-0.213999	92.47686	41.441113	34.035072	93.731941	41.489071	16.9105365	93.1044005	-65.379365	17.0000575	90.5949255
-43.699821	-1.165749	91.357269	-12.017373	17.073286	91.889664	41.405029	-0.124804	92.43087	41.426685	34.119411	93.781021	41.415857	16.9973035	93.1059455	-65.450603	17.1492685	90.6733825
-44.633736	0.02725	91.37722	-12.079655	17.136909	91.921463	41.302387	-0.065011	92.368248	41.393147	34.247364	93.8694	41.347767	17.0911765	93.118824	-65.507077	17.1826415	90.724102
-45.51059	1.220406	91.375717	-12.156603	17.203337	91.953827	41.249874	-0.037418	92.296455	41.402897	34.258228	93.919991	41.3263855	17.110405	93.108223	-65.6395915	17.296269	90.799431
-46.350796	2.40207	91.384163	-12.225625	17.275717	91.995567	41.156799	0.01168	92.290993	41.38044	34.318371	94.039711	41.2686195	17.1650255	93.165352	-65.7198695	17.3864085	90.825782
-47.14077	3.573185	91.433807	-12.323942	17.361671	92.061905	41.076176	0.033637	92.327156	41.364292	34.397038	94.188019	41.220234	17.2153375	93.2575875	-65.868118	17.5080045	90.8662225
-47.879105	4.813206	91.436043	-12.411028	17.434952	92.129509	40.996613	0.086902	92.377213	41.324436	34.482929	94.396538	41.1605245	17.2849155	93.3868755	-65.9825805	17.5849885	90.8721425
-48.904892	6.56879	91.518677	-12.523611	17.544178	92.239777	40.886368	0.156836	92.430992	41.351101	34.534908	94.61644	41.1187345	17.345872	93.523716	-66.1659565	17.742484	90.955838
-49.502945	7.76415	91.593231	-12.596793	17.605717	92.306175	40.776775	0.216089	92.489235	41.361664	34.629803	94.758827	41.0692195	17.422946	93.624031	-66.2628055	17.788488	90.988319
-50.028675	8.997485	91.686264	-12.648278	17.68371	92.383575	40.701046	0.289366	92.515198	41.364975	34.685452	94.864876	41.0330105	17.487409	93.690037	-66.3295665	17.880011	91.077113
-50.556797	10.146586	91.809433	-12.680726	17.791384	92.45369	40.657249	0.343931	92.524963	41.357906	34.754436	94.948288	41.0075775	17.5491835	93.7366255	-66.3690295	18.0335845	91.1707545
-50.92907	11.299767	91.924316	-12.719521	17.865286	92.515327	40.65197	0.398654	92.497192	41.33247	34.826042	95.006248	40.99222	17.612348	93.75172	-66.431262	18.118224	91.278934
-51.216728	12.386688	92.087303	-12.770498	17.915831	92.556122	40.596348	0.481624	92.486183	41.305447	34.918682	95.061699	40.9508975	17.700153	93.773941	-66.4918935	18.131509	91.338303
-51.453545	13.53326	92.176315	-12.83528	17.979494	92.585625	40.542999	0.540831	92.468239	41.28595	34.986809	95.10881	40.9144745	17.76382	93.7885245	-66.5850345	18.195168	91.3827255
-51.678669	15.206528	92.475327	-12.906383	18.051317	92.6306	40.43277	0.624705	92.417572	41.236641	35.111935	95.165848	40.8347055	17.86832	93.79171	-66.6474715	18.234314	91.46949
-51.713394	16.134184	92.508293	-12.958505	18.120678	92.666153	40.3577	0.683311	92.38781	41.190422	35.175865	95.193779	40.774061	17.929588	93.7907945	-66.691071	18.311768	91.5415115
-51.666801	17.271807	92.562363	-13.030161	18.179426	92.693672	40.273026	0.740408	92.385155	41.136951	35.227409	95.242981	40.7049885	17.9839085	93.814068	-66.7653105	18.3749435	91.573276
-51.713539	18.150511	92.58139	-13.101371	18.25132	92.71949	40.19289	0.797332	92.391731	41.080025	35.291275	95.306381	40.6364575	18.0443035	93.849056	-66.8391995	18.4583365	91.589924
-51.691944	19.087091	92.623466	-13.198585	18.348221	92.742508	40.087765	0.883923	92.413918	41.024189	35.371452	95.365944	40.555977	18.1276875	93.889931	-66.953147	18.5687545	91.595085
-51.641609	20.001415	92.652786	-13.294906	18.47117	92.784317	39.99268	0.961604	92.447548	40.97438	35.439621	95.425163	40.48353	18.2006125	93.9363555	-67.073342	18.7417275	91.6322785
-51.486736	20.857513	92.646133	-13.360492	18.602896	92.79985	39.885773	1.041507	92.487877	40.906818	35.538368	95.492554	40.3962955	18.2899375	93.9902155	-67.1172795	18.9158545	91.6094845
-51.148182	22.146179	92.658501	-13.506894	18.780964	92.806641	39.7285	1.153136	92.554916	40.81694	35.662212	95.559654	40.27272	18.407674	94.057285	-67.286508	19.154254	91.555997
-50.881325	22.895945	92.634987	-13.619246	18.943201	92.785957	39.613838	1.221835	92.602654	40.752102	35.737484	95.593468	40.18297	18.4796595	94.098061	-67.421462	19.4067425	91.473853
-50.593842	23.657272	92.624817	-13.712289	19.073757	92.78904	39.499825	1.303158	92.6716	40.695019	35.796883	95.611137	40.097422	18.5500205	94.1413685	-67.522	19.5974935	91.4367115
-50.267731	24.311361	92.672951	-13.759597	19.252348	92.820724	39.388363	1.378773	92.774841	40.624863	35.848019	95.646759	40.006613	18.613396	94.2108	-67.525807	19.8913	91.430648
-49.919601	24.923288	92.723236	-13.830421	19.381565	92.898521	39.275906	1.466816	92.958748	40.55442	35.908653	95.723732	39.915163	18.6877345	94.34124	-67.576005	20.0753955	91.455802
-49.434776	25.504831	92.7677	-13.909049	19.54491	92.99128	39.207973	1.547657	93.169228	40.509216	36.006054	95.820702	39.8585945	18.7768555	94.494965	-67.6766925	20.3129645	91.487595
-49.044838	26.073446	92.856026	-13.992543	19.681599	93.095566	39.090401	1.637824	93.442825	40.432381	36.105873	95.914597	39.761391	18.8718485	94.678711	-67.746477	20.4913495	91.512421
-48.332977	26.825977	92.875755	-14.169346	19.873997	93.226288	38.988705	1.750131	93.87516	40.271629	36.223492	96.103691	39.630167	18.9868115	94.9894255	-67.968859	20.7611825	91.4631505
-47.855457	27.295992	92.852562	-14.329189	20.003063	93.32988	38.854031	1.841108	94.264435	40.15136	36.306511	96.236633	39.5026955	19.0738095	95.250534	-68.1610735	20.9323165	91.409226
-47.43919	27.710741	92.824066	-14.479181	20.162811	93.426102	38.791183	1.90864	94.64167	40.021015	36.388866	96.367218	39.406099	19.148753	95.504444	-68.364461	21.176869	91.34776
-46.981674	28.092035	92.796936	-14.659205	20.339806	93.535599	38.694305	1.967875	95.07917	39.913219	36.445267	96.483658	39.303762	19.206571	95.781414	-68.622172	21.473041	91.289784
-46.438469	28.468121	92.734657	-14.805815	20.500973	93.656273	38.597721	1.998244	95.545235	39.809666	36.481895	96.602402	39.2036935	19.2400695	96.0738185	-68.8153235	21.7618765	91.2387275
-45.916851	28.850477	92.717346	-14.945626	20.628328	93.775284	38.481541	2.000861	95.973572	39.721245	36.498169	96.728142	39.101393	19.249515	96.350857	-68.992645	22.007141	91.199711
-45.29361	29.181248	92.704079	-15.066093	20.739313	93.894684	38.346935	1.984335	96.357437	39.642723	36.487164	96.846024	38.994829	19.2357495	96.6017305	-69.127015	22.2428765	91.1876375
-44.539555	29.684465	92.725388	-15.254526	20.815987	94.066025	38.133671	1.950395	96.850754	39.5158	36.424866	97.073914	38.8247355	19.1876305	96.962334	-69.3337875	22.4443435	91.169716
-44.014347	29.959112	92.768639	-15.351999	20.840305	94.173637	38.025711	1.916241	97.099533	39.449478	36.387894	97.217194	38.7375945	19.1520675	97.1583635	-69.4415925	22.5285425	91.1889105
-43.489185	30.241589	92.787018	-15.465548	20.827024	94.267357	37.912292	1.870517	97.305061	39.3843	36.340355	97.369751	38.648296	19.105436	97.337406	-69.579392	22.548612	91.197308
-42.921463	30.541859	92.788765	-15.547745	20.788986	94.335609	37.780834	1.821128	97.484627	39.31805	36.299927	97.503471	38.549442	19.0605275	97.494049	-69.644932	22.5174445	91.177169
-42.328671	30.856747	92.853317	-15.656887	20.73362	94.408478	37.691296	1.77495	97.629272	39.238018	36.259098	97.628746	38.464657	19.017024	97.629009	-69.778431	22.450216	91.187947
-41.718166	31.178432	92.934135	-15.745628	20.6945	94.499557	37.613598	1.732501	97.753593	39.173481	36.25787	97.763672	38.3935395	18.9951855	97.7586325	-69.8847955	22.3938145	91.2404815
-41.202812	31.492117	93.012215	-15.810797	20.680574	94.616196	37.521885	1.697064	97.877769	39.091877	36.2826	97.954353	38.306881	18.989832	97.916061	-69.928475	22.371316	91.316331
-40.397041	31.994352	93.183304	-15.934269	20.617502	94.775566	37.404339	1.628332	98.045944	39.062344	36.218246	98.131203	38.2333415	18.923289	98.0885735	-70.1018795	22.311715	91.4625585
-39.762028	32.337917	93.308395	-15.983961	20.597412	94.901268	37.323013	1.576491	98.129204	39.039139	36.178867	98.234306	38.181076	18.877679	98.181755	-70.148998	22.317145	91.620781
-39.195702	32.701065	93.425018	-16.034061	20.556549	94.995415	37.258072	1.5134	98.187096	39.024223	36.122547	98.318443	38.1411475	18.8179735	98.2527695	-70.2092695	22.2951245	91.7380605
-38.548805	33.076878	93.517708	-16.054251	20.512766	95.063774	37.182812	1.441721	98.243813	39.010727	36.067272	98.418816	38.0967695	18.7544965	98.3313145	-70.2052715	22.2710355	91.7962335
-37.965645	33.44751	93.563171	-16.075611	20.453789	95.118423	37.134674	1.37446	98.295609	38.99625	36.009674	98.525322	38.065462	18.692067	98.4104655	-70.216684	22.215511	91.8263805
-37.403576	33.797005	93.616989	-16.104265	20.350513	95.175323	37.080593	1.308523	98.356636	38.997463	35.949741	98.653069	38.039028	18.629132	98.5048525	-70.247558	22.071894	91.8457935
-36.824112	34.147045	93.65078	-16.153288	20.27331	95.214066	37.050674	1.222172	98.410683	38.988594	35.892258	98.785316	38.019634	18.557215	98.5979995	-70.32621	21.989405	91.8301325
-35.909351	34.752026	93.754822	-16.167534	20.119413	95.267326	37.024902	1.121085	98.456505	38.959953	35.826099	98.967705	37.9924275	18.473592	98.712105	-70.3274955	21.765234	91.822547
-35.265942	35.15073	93.839851	-16.197197	20.04768	95.32077	36.982189	1.075336	98.459419	38.929424	35.792465	99.065536	37.9558065	18.4339005	98.7624775	-70.3502005	21.6614595	91.8790625
-34.68959	35.591988	93.885628	-16.222719	19.972216	95.333229	36.951962	1.022652	98.429642	38.896854	35.756538	99.151611	37.924408	18.389595	98.7906265	-70.369846	21.554837	91.8758315
-34.101334	35.993855	93.947777	-16.229162	19.903023	95.32991	36.926243	0.978581	98.396324	38.879509	35.719971	99.226158	37.902876	18.349276	98.811241	-70.3612	21.45677	91.848579
-33.513882	36.379478	94.017502	-16.226027	19.858461	95.334007	36.888626	0.921603	98.362717	38.886406	35.675598	99.289795	37.887516	18.2986005	98.826256	-70.33957	21.4183215	91.841758
-32.859295	36.825924	94.080261	-16.215702	19.846758	95.357445	36.845703	0.854962	98.336555	38.896553	35.623829	99.372475	37.871128	18.2393955	98.854515	-70.302532	21.4541205	91.860375
-32.231258	37.28648	94.190628	-16.22859	19.841249	95.384766	36.806793	0.786331	98.311722	38.88681	35.615509	99.497078	37.8468015	18.20092	98.9044	-70.3039815	21.481578	91.865132
-31.308519	37.960667	94.345253	-16.286573	19.868122	95.417213	36.718098	0.744593	98.28756	38.912334	35.552338	99.644783	37.815216	18.1484655	98.9661715	-70.388362	21.5877785	91.8682545
-30.73756	38.327736	94.455826	-16.343063	19.878963	95.442574	36.6833	0.734999	98.249832	38.863384	35.60405	99.779541	37.773342	18.1695245	99.0146865	-70.459468	21.5884015	91.8704615
-30.243237	38.706608	94.543335	-16.39006	19.897268	95.448784	36.633713	0.737015	98.230385	38.854469	35.56752	99.852119	37.744091	18.1522675	99.041252	-70.524211	21.6422685	91.856316
-29.576391	39.098381	94.577141	-16.443369	19.912748	95.475754	36.566002	0.751078	98.244072	38.810871	35.590725	99.930016	37.6884365	18.1709015	99.087044	-70.5751745	21.6545945	91.864464
-29.066059	39.475204	94.695206	-16.506647	19.941092	95.509186	36.521297	0.76736	98.275757	38.737125	35.614811	100.023338	37.629211	18.1910855	99.1495475	-70.642505	21.6910985	91.8688245
-28.393909	39.852283	94.767036	-16.579012	19.930332	95.555077	36.46703	0.765272	98.368385	38.638237	35.631172	100.149582	37.5526335	18.198222	99.2589835	-70.7106575	21.662442	91.8511705
-27.839911	40.144516	94.759285	-16.650425	19.909122	95.578209	36.434319	0.73446	98.502068	38.55114	35.60421	100.291428	37.4927295	18.169335	99.396748	-70.7935795	21.648909	91.75967
-27.099545	40.515644	94.767578	-16.778168	19.813555	95.595604	36.317207	0.638436	98.691887	38.401211	35.485474	100.402901	37.359209	18.061955	99.547394	-70.915545	21.565155	91.643814
-26.564486	40.735611	94.743591	-16.858629	19.711512	95.585892	36.302391	0.509574	98.706444	38.302048	35.376026	100.420746	37.3022195	17.9428	99.563595	-71.0194775	21.480224	91.608189
-25.933588	40.962936	94.652267	-16.911217	19.600874	95.567711	36.206635	0.390112	98.73941	38.229889	35.240612	100.394699	37.218262	17.815362	99.5670545	-71.040696	21.386386	91.5683675
-25.426796	41.194672	94.671425	-16.979166	19.489557	95.538712	36.124699	0.255972	98.750641	38.175133	35.112782	100.379494	37.149916	17.684377	99.5650675	-71.108248	21.294737	91.5123565
-24.790516	41.408047	94.656792	-17.036489	19.361176	95.523163	36.072353	0.133578	98.729874	38.119286	34.994392	100.402328	37.0958195	17.563985	99.566101	-71.1687975	21.158367	91.480225
-24.337725	41.58485	94.701836	-17.083225	19.271296	95.482841	36.034565	0.021226	98.695923	38.085705	34.874153	100.451431	37.060135	17.4476895	99.573677	-71.226585	21.0949025	91.392005
-23.862822	41.717892	94.761757	-17.124897	19.126614	95.450157	35.991573	-0.066374	98.645752	38.065571	34.794106	100.513924	37.028572	17.363866	99.579838	-71.278366	20.889362	91.320476
-23.107513	41.87096	94.860115	-17.164295	18.980247	95.411263	35.954323	-0.157377	98.530609	38.020687	34.707878	100.589386	36.987505	17.2752505	99.5599975	-71.316095	20.6852435	91.2625285
-22.564598	41.986004	94.8946	-17.172258	18.929649	95.407516	35.935268	-0.171192	98.478821	37.99168	34.687927	100.621536	36.963474	17.2583675	99.5501785	-71.30799	20.6009305	91.2648535
-22.114208	42.082573	95.005646	-17.203674	18.886805	95.426399	35.920212	-0.17356	98.447258	37.949883	34.686569	100.654076	36.9350475	17.2565045	99.550667	-71.3423955	20.5171055	91.302131
-21.552568	42.162895	95.100441	-17.234846	18.858448	95.45372	35.929886	-0.171	98.420433	37.913086	34.689358	100.696922	36.921486	17.259179	99.5586775	-71.391178	20.457717	91.3487625
-21.07687	42.242378	95.174644	-17.267986	18.840979	95.453476	35.920864	-0.184832	98.403076	37.882431	34.690712	100.71611	36.9016475	17.25294	99.559593	-71.4376195	20.429018	91.347359
-20.63069	42.279678	95.215546	-17.300869	18.810207	95.42276	35.879028	-0.205901	98.371918	37.83765	34.697742	100.691437	36.858339	17.2459205	99.5316775	-71.460077	20.3744935	91.3138425
-20.249666	42.270126	95.219666	-17.355951	18.784033	95.383499	35.806145	-0.213371	98.29882	37.745987	34.689823	100.652565	36.776066	17.238226	99.4756925	-71.487968	20.32984	91.2913055
-19.750256	42.220039	95.177948	-17.469233	18.73164	95.256714	35.683182	-0.184934	98.154327	37.56493	34.64085	100.57106	36.624056	17.227958	99.3626935	-71.562522	20.235322	91.1507345
-19.336454	42.097538	95.157257	-17.533949	18.680965	95.195038	35.640453	-0.180925	98.089066	37.419273	34.677113	100.565483	36.529863	17.248094	99.3272745	-71.597761	20.113836	91.0628015
-18.992004	41.959526	95.141457	-17.591484	18.633551	95.169746	35.638756	-0.195353	98.08252	37.37664	34.616215	100.535492	36.507698	17.210431	99.309006	-71.690666	20.056671	91.030486
-18.577717	41.791851	95.191795	-17.615294	18.563112	95.182014	35.662399	-0.234401	98.130791	37.368118	34.591671	100.57502	36.5152585	17.178635	99.3529055	-71.7458465	19.947589	91.0111225
-18.163406	41.594307	95.243446	-17.605793	18.476667	95.210953	35.705017	-0.305447	98.190826	37.387592	34.533863	100.636909	36.5463045	17.114208	99.4138675	-71.7578905	19.839126	91.0080385
-17.757771	41.353882	95.24794	-17.548872	18.394163	95.245346	35.769585	-0.389185	98.240433	37.408428	34.461628	100.673378	36.5890065	17.0362215	99.4569055	-71.6867505	19.7521045	91.0337865
-17.439922	41.132874	95.277824	-17.46796	18.293962	95.269028	35.848892	-0.458851	98.297462	37.411083	34.401852	100.69722	36.6299875	16.9715005	99.497341	-71.5659075	19.6164235	91.040715
-16.912197	40.69276	95.221992	-17.322857	18.138927	95.30751	35.994408	-0.598081	98.372108	37.525379	34.234505	100.596527	36.7598935	16.818212	99.4843175	-71.4056075	19.459642	91.1307025
-16.614761	40.409786	95.202049	-17.183857	18.022705	95.356148	36.098728	-0.727375	98.462265	37.604202	34.13905	100.548538	36.851465	16.7058375	99.5054015	-71.219179	19.3395725	91.2068945
-16.380463	40.098118	95.161858	-17.089788	17.882122	95.415154	36.174049	-0.860718	98.556274	37.660389	33.988892	100.492058	36.917219	16.564087	99.524166	-71.096795	19.200157	91.306142
-16.179758	39.767105	95.132889	-17.006117	17.718256	95.489014	36.255917	-1.000635	98.670441	37.744411	33.838791	100.413689	37.000164	16.419078	99.542065	-71.012398	19.017434	91.435963
-16.03657	39.413906	95.092979	-16.940073	17.554405	95.575874	36.355766	-1.150321	98.772408	37.800564	33.697845	100.341377	37.078165	16.273762	99.5568925	-70.958311	18.835048	91.5948555
-15.94029	39.054928	95.050896	-16.887243	17.400331	95.675644	36.448994	-1.292638	98.926552	37.887997	33.594208	100.27298	37.1684955	16.150785	99.599766	-70.9429815	18.649877	91.751522
-15.828093	38.691689	95.064293	-16.813511	17.250412	95.827141	36.520309	-1.44091	99.12735	37.93718	33.527775	100.224976	37.2287445	16.0434325	99.676163	-70.8557665	18.4573915	91.978119
-15.727763	38.174385	95.01786	-16.791286	16.999195	96.086708	36.609215	-1.584933	99.413467	37.947201	33.378754	100.094261	37.278208	15.8969105	99.753864	-70.86078	18.1014795	92.419552
-15.708226	37.7994	94.954163	-16.778788	16.869072	96.210197	36.706673	-1.661167	99.595398	37.932919	33.325886	99.927094	37.319796	15.8323595	99.761246	-70.877372	17.9057845	92.659148
-15.717928	37.414448	94.843834	-16.757359	16.74297	96.326027	36.84325	-1.749387	99.759308	37.925804	33.263363	99.736076	37.384527	15.756988	99.747692	-70.899245	17.728952	92.904362
-15.756607	37.048237	94.772339	-16.698288	16.619734	96.432663	36.931324	-1.841623	99.928581	37.91412	33.185093	99.566231	37.422722	15.671735	99.747406	-70.819298	17.567733	93.11792
-15.769553	36.704262	94.733307	-16.652315	16.479479	96.533791	37.015057	-1.957666	100.067688	37.902439	33.104439	99.461098	37.458748	15.5733865	99.764393	-70.763378	17.3855715	93.303189
-15.816602	36.388687	94.708046	-16.585526	16.318214	96.623238	37.068348	-2.10995	100.136879	37.947521	32.885204	99.300522	37.5079345	15.387627	99.7187005	-70.6789865	17.248801	93.5277755
-15.891684	36.157574	94.694427	-16.520124	16.153271	96.691475	37.118484	-2.300426	100.163506	38.001289	32.671364	99.189766	37.5598865	15.185469	99.676636	-70.6001345	17.121073	93.706314
-15.896358	35.993683	94.695557	-16.384779	15.953715	96.754372	37.237282	-2.61568	100.135872	38.16713	32.373161	99.073029	37.702206	14.8787405	99.6044505	-70.471764	17.0286895	93.9042935
-15.84092	36.019203	94.733681	-16.260366	15.807967	96.798744	37.340488	-2.834092	100.058365	38.34412	32.21714	99.026695	37.842304	14.691524	99.54253	-70.363036	16.92441	94.054958
-15.723408	36.077484	94.803749	-16.118258	15.706041	96.830254	37.408401	-3.042636	99.956963	38.511551	32.053017	98.995819	37.959976	14.5051905	99.476391	-70.196492	16.9068915	94.184117
-15.566562	36.148472	94.832191	-15.96717	15.600809	96.823387	37.448288	-3.201838	99.809662	38.67593	31.877405	98.965714	38.062109	14.3377835	99.387688	-69.996449	16.8638345	94.259086
-15.398555	36.28651	94.867004	-15.81298	15.543424	96.778999	37.519299	-3.336087	99.606613	38.834866	31.74733	98.898346	38.1770825	14.2056215	99.2524795	-69.8030425	16.8812265	94.3055185
-15.207479	36.470173	94.872101	-15.687201	15.52523	96.715668	37.614433	-3.461485	99.391373	38.997231	31.641161	98.830452	38.305832	14.089838	99.1109125	-69.680234	16.960622	94.3204235
-14.974218	36.68045	94.893425	-15.55354	15.515309	96.65831	37.731941	-3.532784	99.194267	39.156441	31.563869	98.796692	38.444191	14.0155425	98.9954795	-69.551271	17.0150755	94.3211405
-14.603272	36.967121	94.952301	-15.344742	15.540993	96.57003	37.935726	-3.617402	98.953423	39.384796	31.526291	98.77961	38.660261	13.9544445	98.8665165	-69.349745	17.1275415	94.2735435
-14.287406	37.166126	94.966522	-15.235402	15.555489	96.516083	38.038765	-3.631756	98.786667	39.479946	31.518236	98.763206	38.7593555	13.94324	98.7749365	-69.2301595	17.167738	94.2572295
-13.966211	37.401329	94.995804	-15.127956	15.593837	96.434151	38.102753	-3.60342	98.603271	39.536701	31.539526	98.752586	38.819727	13.968053	98.6779285	-69.075639	17.219621	94.1903735
-13.648546	37.647038	95.038864	-15.059346	15.640654	96.38308	38.124264	-3.544778	98.425552	39.554691	31.564379	98.758163	38.8394775	14.0098005	98.5918575	-68.9581695	17.2715075	94.1743025
-13.28653	37.88942	95.13134	-15.016752	15.686822	96.354935	38.158569	-3.498364	98.27858	39.572105	31.586847	98.781654	38.865337	14.0442415	98.530117	-68.898841	17.3294025	94.179753
-12.912868	38.161888	95.20443	-15.003681	15.713228	96.349701	38.212841	-3.464346	98.193008	39.577133	31.645718	98.871956	38.894987	14.090686	98.532482	-68.902349	17.33577	94.16692
-12.500381	38.42551	95.300308	-14.99698	15.734236	96.358681	38.253494	-3.445237	98.149963	39.640923	31.634735	98.907326	38.9472085	14.094749	98.5286445	-68.9411685	17.373723	94.1887175
-11.795053	38.826664	95.381035	-14.996994	15.760615	96.381966	38.262451	-3.467456	98.114578	39.681263	31.621069	98.975304	38.971857	14.0768065	98.544941	-68.965845	17.4444235	94.218991
-11.313166	39.068623	95.444397	-14.996936	15.75993	96.402679	38.259621	-3.519753	98.119392	39.704033	31.593245	99.068359	38.981827	14.036746	98.5938755	-68.975699	17.483114	94.2114825
-10.737891	39.210209	95.503525	-14.975892	15.74276	96.449265	38.266365	-3.609925	98.172798	39.769943	31.464735	99.135841	39.018154	13.927405	98.6543195	-68.969938	17.558115	94.2442105
-10.253743	39.409023	95.602959	-14.951227	15.712722	96.498001	38.250507	-3.720068	98.315636	39.798439	31.327148	99.273399	39.024473	13.80354	98.7945175	-68.926927	17.621904	94.2014845
-9.672729	39.50721	95.648102	-14.965079	15.671492	96.567307	38.282139	-3.858478	98.499542	39.838318	31.253607	99.437523	39.0602285	13.6975645	98.9685325	-68.9903865	17.6454195	94.1660815
-9.102865	39.615143	95.701256	-14.947035	15.633238	96.606796	38.351646	-3.998546	98.693291	39.972923	31.105534	99.530991	39.1622845	13.553494	99.112141	-69.0563545	17.712982	94.101451
-8.516568	39.715786	95.740944	-14.947372	15.573388	96.65551	38.438873	-4.151532	98.902061	40.069313	30.990976	99.663979	39.254093	13.419722	99.28302	-69.148837	17.727054	94.028
-7.535989	39.896313	95.852295	-14.885424	15.475834	96.734467	38.595867	-4.345618	99.187225	40.199345	30.793779	99.914879	39.397606	13.2240805	99.551052	-69.168454	17.7275875	93.917882
-6.849373	39.982883	95.945671	-14.831093	15.382459	96.730469	38.611305	-4.425782	99.415894	40.306152	30.670267	100.133087	39.4587285	13.1222425	99.7744905	-69.1209145	17.6426755	93.6864475
-6.240136	39.995472	96.025612	-14.790423	15.298635	96.660637	38.69796	-4.525473	99.537872	40.389294	30.552254	100.402618	39.543627	13.0133905	99.970245	-69.124473	17.5838795	93.351029
-5.641468	40.048389	96.124191	-14.791947	15.198242	96.511665	38.74342	-4.569668	99.625168	40.42115	30.472309	100.691475	39.582285	12.9513205	100.1583215	-69.166179	17.4451635	92.8650085
-5.053511	40.058998	96.177597	-14.798634	15.104428	96.340164	38.75943	-4.594867	99.679535	40.447906	30.416288	100.941261	39.603668	12.9107105	100.310398	-69.200936	17.2981455	92.36993
-4.448554	39.989273	96.204163	-14.794497	15.048427	96.160004	38.757713	-4.570232	99.745216	40.4897	30.391937	101.16143	39.6237065	12.9108525	100.453323	-69.2127005	17.1860015	91.866685
-3.824641	39.922688	96.263252	-14.778791	15.013146	95.971367	38.808487	-4.525929	99.78688	40.528931	30.386581	101.349854	39.668709	12.930326	100.568367	-69.226291	17.095966	91.374367
-2.967605	39.80587	96.342896	-14.707571	15.000842	95.781754	38.975178	-4.371486	99.826164	40.566219	30.463718	101.582481	39.7706985	13.046116	100.7043225	-69.1858405	16.955568	90.8591855
-2.433225	39.684101	96.390144	-14.650273	15.035965	95.632233	39.109413	-4.229164	99.846855	40.574997	30.584887	101.702927	39.842205	13.1778615	100.774891	-69.142751	16.8940685	90.489575
-1.991004	39.518883	96.392998	-14.58966	15.07792	95.474663	39.2575	-4.052328	99.826347	40.552834	30.714062	101.832237	39.905167	13.330867	100.829292	-69.084487	16.824973	90.120034
-1.546435	39.274761	96.351524	-14.471212	15.133829	95.335754	39.410198	-3.860023	99.755821	40.593018	30.87277	101.855209	40.001608	13.5063735	100.805515	-68.944032	16.7612845	89.865993
-1.149958	39.039772	96.3134	-14.328896	15.201458	95.211205	39.60149	-3.66958	99.67318	40.623711	31.019556	101.840744	40.1126005	13.674988	100.756962	-68.7703925	16.727928	89.665448
-0.803286	38.769894	96.235985	-14.184901	15.236017	95.094833	39.792667	-3.470967	99.584274	40.652878	31.170813	101.805267	40.2227725	13.849923	100.6947705	-68.5925745	16.622111	89.4948955
-0.524678	38.440933	96.165703	-14.022674	15.30442	95.000984	39.953999	-3.275067	99.462418	40.680115	31.337833	101.74028	40.317057	14.031383	100.601349	-68.362405	16.577457	89.400619
-0.225664	37.849773	96.054871	-13.793215	15.431918	94.878517	40.13438	-2.978703	99.264687	40.742409	31.567442	101.594116	40.4383945	14.2943695	100.4294015	-68.0248245	16.5694665	89.3276325
-0.131817	37.40279	95.942291	-13.666947	15.468062	94.7948	40.253761	-2.794263	99.102875	40.740406	31.719749	101.463249	40.4970835	14.462743	100.283062	-67.8309775	16.473381	89.306538
-0.114087	36.946308	95.826706	-13.579071	15.575129	94.695389	40.343548	-2.601238	98.952057	40.689789	31.911104	101.293167	40.5166685	14.654933	100.122612	-67.6748105	16.495325	89.268166
-0.131678	36.502586	95.667908	-13.533529	15.650289	94.641685	40.430458	-2.416612	98.777245	40.636787	32.023186	101.052162	40.5336225	14.803287	99.9147035	-67.6006805	16.497291	89.3686665
-0.186577	36.037491	95.492424	-13.470184	15.719085	94.622292	40.492287	-2.229903	98.649551	40.550728	32.181335	100.835312	40.5215075	14.975716	99.7424315	-67.4618755	16.462454	89.5021525
-0.300447	35.580807	95.34761	-13.425833	15.830482	94.663963	40.535145	-2.056283	98.560631	40.432514	32.357338	100.60347	40.4838295	15.1505275	99.5820505	-67.3354955	16.5104365	89.7458755
-0.467122	35.082775	95.233162	-13.367218	15.939133	94.772438	40.595348	-1.870956	98.51078	40.310421	32.455368	100.320396	40.4528845	15.292206	99.415588	-67.1873205	16.58606	90.129288
-0.793456	34.272663	95.087532	-13.274548	16.121523	95.018074	40.681534	-1.64548	98.535515	40.1591	32.59441	99.895668	40.420317	15.474465	99.2155915	-66.969413	16.768581	90.8205565
-1.053463	33.81422	95.005447	-13.212149	16.219099	95.213974	40.732792	-1.517104	98.591309	40.121876	32.645493	99.532906	40.427334	15.5641945	99.0621075	-66.851632	16.8740035	91.3658405
-1.353083	33.34639	94.945351	-13.161196	16.309135	95.386635	40.78801	-1.391411	98.664688	40.069992	32.724819	99.224655	40.429001	15.666704	98.9446715	-66.751393	16.951566	91.8285985
-1.60311	32.840164	94.823242	-13.108542	16.398863	95.552841	40.885593	-1.318536	98.681969	40.050991	32.790653	98.92144	40.468292	15.7360585	98.8017045	-66.685376	17.0616675	92.3039775
-1.911679	32.406147	94.733139	-13.037017	16.453529	95.665581	40.896595	-1.222092	98.735252	40.037476	32.84959	98.619637	40.4670355	15.813749	98.6774445	-66.5410695	17.093309	92.6537175
-2.253586	32.005775	94.641212	-12.962568	16.469103	95.760185	40.942863	-1.164966	98.744164	40.014263	32.890121	98.361679	40.478563	15.8625775	98.5529215	-66.403699	17.0756285	92.9674485
-2.614476	31.63394	94.60141	-12.880106	16.455078	95.824669	41.03014	-1.136702	98.7136	40.014721	32.923527	98.154259	40.5224305	15.8934125	98.4339295	-66.2826425	17.0167435	93.2154085
-3.205853	31.163649	94.542946	-12.825531	16.392756	95.893898	41.121952	-1.035723	98.720779	40.010448	33.01685	97.917648	40.5662	15.9905635	98.3192135	-66.217262	16.7949485	93.4685825
-3.59067	30.914604	94.521378	-12.801393	16.352669	95.919983	41.145313	-0.94723	98.757835	40.004494	33.132774	97.836914	40.5749035	16.092772	98.2973745	-66.1776895	16.612566	93.5425915
-3.937269	30.789406	94.51577	-12.766665	16.284489	95.931053	41.242592	-0.890754	98.714188	40.014576	33.242107	97.789383	40.628584	16.1756765	98.2517855	-66.161914	16.3933015	93.6103205
-4.284366	30.72043	94.501923	-12.737915	16.255903	95.933701	41.266518	-0.783463	98.705002	40.004246	33.412197	97.802612	40.635382	16.314367	98.253807	-66.111212	16.197439	93.613595
-4.579259	30.717499	94.521767	-12.680284	16.225628	95.932938	41.323341	-0.709339	98.639526	40.054039	33.482563	97.786652	40.68869	16.386612	98.213089	-66.049258	16.064644	93.652787
-4.862871	30.785301	94.56543	-12.629543	16.216629	95.94722	41.382488	-0.636836	98.555229	40.110035	33.603264	97.847549	40.7462615	16.483214	98.201389	-66.0053475	15.950044	93.693051
-5.139626	30.908697	94.619034	-12.577671	16.221939	95.946136	41.434502	-0.55487	98.451302	40.211838	33.719418	97.928696	40.82317	16.582274	98.189999	-65.978512	15.861604	93.702273
-5.474596	31.212734	94.73703	-12.489036	16.250732	95.956406	41.534348	-0.442505	98.206238	40.351936	33.912998	98.088036	40.943142	16.7352465	98.147137	-65.921214	15.7662175	93.765675
-5.693082	31.538973	94.868309	-12.431118	16.286949	95.968475	41.522144	-0.310784	98.088661	40.446404	34.067612	98.263596	40.984274	16.878414	98.1761285	-65.84651	15.695484	93.7608215
-5.902623	31.924185	95.004189	-12.401694	16.323112	95.984482	41.534008	-0.204141	97.936722	40.553791	34.232597	98.447418	41.0438995	17.014228	98.19207	-65.8472875	15.631996	93.776894
-6.068532	32.34425	95.174446	-12.392512	16.378071	96.026505	41.498817	-0.086516	97.80027	40.631981	34.397831	98.616646	41.065399	17.1556575	98.208458	-65.850423	15.6004845	93.844552
-6.202511	32.692486	95.302933	-12.395474	16.413828	96.042046	41.49297	0.033745	97.68914	40.67152	34.550972	98.764656	41.082245	17.2923585	98.226898	-65.873193	15.5352975	93.857194
-6.319939	33.072891	95.397583	-12.418973	16.491123	96.051025	41.485706	0.167654	97.585121	40.675838	34.718319	98.853699	41.080772	17.4429865	98.21941	-65.918718	15.5392595	93.88264
-6.366735	33.438049	95.464767	-12.453065	16.55628	96.047371	41.474178	0.304207	97.478867	40.639919	34.895031	98.881439	41.0570485	17.599619	98.180153	-65.9631785	15.512941	93.914589
-6.394667	33.978836	95.477242	-12.52679	16.658615	96.022949	41.455822	0.527546	97.327599	40.546349	35.169563	98.85614	41.0010855	17.8485545	98.0918695	-66.0546655	15.4686755	93.9540285
-6.36666	34.275501	95.506142	-12.584381	16.725006	96.010109	41.384079	0.704988	97.303062	40.439339	35.412415	98.875015	40.911709	18.0587015	98.0890385	-66.080471	15.3913105	93.9311795
-6.300522	34.595501	95.51577	-12.654112	16.787048	95.990646	41.370052	0.853353	97.274666	40.35355	35.540577	98.825455	40.861801	18.196965	98.0500605	-66.170025	15.377131	93.9312315
-6.146429	34.820724	95.480576	-12.723206	16.837835	95.977966	41.357483	1.006182	97.286766	40.248058	35.71241	98.817322	40.8027705	18.359296	98.052044	-66.2491825	15.316374	93.903888
-5.97694	35.021107	95.442802	-12.786351	16.895475	95.957474	41.392906	1.104464	97.285637	40.150612	35.858303	98.809189	40.771759	18.4813835	98.047413	-66.344461	15.3095665	93.867535
-5.743756	35.192364	95.428879	-12.849588	16.934147	95.938873	41.342419	1.232252	97.350121	40.044544	36.036243	98.826828	40.6934815	18.6342475	98.0884745	-66.3926575	15.2340465	93.7892715
-5.469277	35.374363	95.39814	-12.923178	16.979712	95.907631	41.320698	1.302231	97.383003	39.999935	36.078075	98.775261	40.6603165	18.690153	98.079132	-66.5066725	15.269271	93.73613
-5.019437	35.577194	95.339615	-13.038624	17.024019	95.881447	41.297119	1.346237	97.420204	39.923859	36.20578	98.798386	40.610489	18.7760085	98.109295	-66.687737	15.2720295	93.653599
-4.737191	35.652016	95.317612	-13.1161	17.056664	95.894318	41.190926	1.429517	97.540405	39.853325	36.364346	98.851357	40.5221255	18.8969315	98.195881	-66.7543255	15.2163965	93.592755
-4.476397	35.732986	95.303497	-13.233407	17.083372	95.937469	41.172916	1.480067	97.60228	39.753403	36.508595	98.912018	40.4631595	18.994331	98.257149	-66.9299735	15.172413	93.617789
-4.192251	35.792603	95.328781	-13.324353	17.131983	95.970474	41.069004	1.581291	97.736191	39.70533	36.550465	98.926857	40.387167	19.065878	98.331524	-67.035873	15.198088	93.609424
-3.944058	35.822685	95.373924	-13.43216	17.170176	96.007736	40.985924	1.664905	97.829468	39.634357	36.628769	99.016212	40.3101405	19.146837	98.42284	-67.1744605	15.193515	93.592632
-3.659086	35.797207	95.437469	-13.524996	17.183672	96.02845	40.919216	1.75265	97.914085	39.578354	36.723526	99.141014	40.248785	19.238088	98.5275495	-67.298777	15.129256	93.5293505
-3.342375	35.774883	95.465927	-13.627028	17.228436	96.003868	40.927734	1.846639	97.952599	39.548336	36.832043	99.260628	40.238035	19.339341	98.6066135	-67.492091	15.117531	93.4011225
-2.866515	35.709133	95.431313	-13.709585	17.310263	95.934265	40.865059	2.057052	97.982384	39.526779	37.060078	99.347015	40.195919	19.558565	98.6646995	-67.615089	15.061961	93.2038305
-2.484282	35.639027	95.381477	-13.731618	17.419655	95.850868	40.891079	2.20025	97.893265	39.515484	37.237495	99.349625	40.2032815	19.7188725	98.621445	-67.6665175	15.1204375	93.080291
-2.138537	35.566933	95.34243	-13.745244	17.536642	95.789574	40.817295	2.388318	97.85643	39.499329	37.418781	99.326805	40.158312	19.9035495	98.5916175	-67.6488	15.1697345	92.9875305
-1.781986	35.463058	95.349487	-13.718106	17.662701	95.766151	40.813438	2.554315	97.760757	39.465908	37.57711	99.304527	40.139673	20.0657125	98.532642	-67.575885	15.2596895	92.99966
-1.464393	35.341995	95.367493	-13.700496	17.81315	95.773132	40.785015	2.702582	97.734001	39.44912	37.724838	99.312469	40.1170675	20.21371	98.523235	-67.5180595	15.41259	93.023029
-1.117719	35.207195	95.415321	-13.70158	17.952515	95.795532	40.750225	2.812865	97.726288	39.413486	37.834667	99.329185	40.0818555	20.323766	98.5277365	-67.4850155	15.581264	93.0633275
-0.810047	35.074703	95.434982	-13.740405	18.043564	95.836624	40.67358	2.902208	97.757584	39.396469	37.907089	99.323059	40.0350245	20.4046485	98.5403215	-67.5158345	15.6824795	93.1329265
-0.407325	34.801556	95.425095	-13.830698	18.174419	95.8526	40.585091	2.952563	97.73777	39.326199	37.961479	99.270241	39.955645	20.457021	98.5040055	-67.617041	15.891817	93.2011945
-0.142582	34.579533	95.399651	-13.914387	18.212648	95.859695	40.512039	2.970831	97.732765	39.236702	37.982677	99.226921	39.8743705	20.476754	98.479843	-67.7031445	15.948542	93.239547
0.124356	34.335785	95.340057	-14.00036	18.246668	95.864853	40.477173	2.977884	97.714294	39.148186	37.998531	99.169823	39.8126795	20.4882075	98.4420585	-67.8133995	16.0051285	93.2876475
0.390242	34.041862	95.293365	-14.093158	18.25897	95.883835	40.382645	2.994663	97.751122	39.035141	38.071163	99.159035	39.708893	20.532913	98.4550785	-67.895209	15.985027	93.3125915
0.682138	33.751411	95.29599	-14.178202	18.28265	95.926201	40.242477	3.007735	97.832947	38.97382	38.061119	99.089256	39.6081485	20.534427	98.4611015	-67.9645525	16.030873	93.3913005
0.952898	33.392719	95.291916	-14.262009	18.286474	96.007385	40.182884	2.980877	97.85733	38.903347	38.056435	99.022964	39.5431155	20.518656	98.440147	-68.0671335	16.054292	93.574623
1.222655	33.047504	95.316231	-14.310545	18.279795	96.091827	40.065693	2.958477	97.950325	38.817959	37.997284	98.995628	39.441826	20.4778805	98.4729765	-68.062916	16.0817095	93.7106775
1.655855	32.529659	95.359192	-14.373761	18.258425	96.222733	40.024097	2.807592	98.035797	38.735657	37.853378	98.949348	39.379877	20.330485	98.4925725	-68.127399	16.186365	93.9528935
1.931074	32.196968	95.396233	-14.420003	18.224405	96.299324	39.976585	2.692644	98.105309	38.694031	37.786163	98.956726	39.335308	20.2394035	98.5310175	-68.175314	16.2094065	94.0676305
2.184694	31.8508	95.402077	-14.446655	18.146193	96.339569	39.94685	2.545318	98.159943	38.707851	37.597065	98.932602	39.3273505	20.0711915	98.5462725	-68.2206605	16.2211945	94.1328655
2.428342	31.521835	95.416374	-14.460981	18.073006	96.357796	39.87743	2.43186	98.220947	38.703857	37.505264	98.984085	39.2906435	19.968562	98.602516	-68.2126055	16.17745	94.113076
2.663002	31.170872	95.446548	-14.476495	17.947025	96.364357	39.904037	2.286834	98.203392	38.726322	37.371559	99.035606	39.3151795	19.8291965	98.619499	-68.2681695	16.0648535	94.109215
2.928064	30.809402	95.452446	-14.487441	17.857418	96.34375	39.890087	2.19974	98.216965	38.772167	37.249744	99.09462	39.331127	19.724742	98.6557925	-68.306009	15.990094	94.0317075
3.214559	30.398972	95.46505	-14.481224	17.776943	96.322212	39.885155	2.122641	98.227806	38.802425	37.187588	99.190384	39.34379	19.6551145	98.709095	-68.306238	15.8987715	93.935329
3.6038	29.861149	95.566063	-14.484896	17.678114	96.336273	39.885963	2.073396	98.239418	38.843143	37.113403	99.32917	39.364553	19.5933995	98.784294	-68.334345	15.7628285	93.888252
3.891456	29.421389	95.575996	-14.465215	17.643787	96.33989	39.840706	2.070157	98.265884	38.854309	37.091366	99.384697	39.3475075	19.5807615	98.8252905	-68.2779375	15.7068125	93.8544895
4.149902	29.06566	95.625885	-14.460586	17.631159	96.360725	39.892406	2.05411	98.210373	38.842033	37.075321	99.41024	39.3672195	19.5647155	98.8103065	-68.2883915	15.6976025	93.9111435
4.450439	28.68815	95.629837	-14.453493	17.621056	96.374557	39.90102	2.05815	98.195541	38.837196	37.058918	99.435501	39.369108	19.558534	98.815521	-68.276094	15.683578	93.933593
4.725488	28.354021	95.658966	-14.449451	17.613871	96.387802	39.919983	2.057979	98.183258	38.853039	37.057896	99.456238	39.386511	19.5579375	98.819748	-68.285413	15.6698045	93.955856
4.967438	28.014294	95.684502	-14.438099	17.602125	96.415604	39.924587	2.058831	98.167305	38.850231	37.063427	99.484085	39.387409	19.561129	98.825695	-68.263607	15.643121	94.005513
5.156183	27.653503	95.718155	-14.433071	17.591682	96.44912	39.897148	2.079237	98.184608	38.833645	37.062828	99.515747	39.3653965	19.5710325	98.8501775	-68.2315385	15.6123315	94.0480625
5.467936	27.130764	95.775124	-14.434348	17.564064	96.487625	39.91264	2.091225	98.179466	38.799416	37.115078	99.595711	39.356028	19.6031515	98.8875885	-68.224724	15.5249765	94.0876615
5.66234	26.708508	95.762672	-14.457422	17.519932	96.485367	39.917175	2.100232	98.170288	38.786896	37.081184	99.618515	39.3520355	19.590708	98.8944015	-68.2668795	15.449156	94.0763325
5.887551	26.300922	95.781616	-14.47768	17.456808	96.470978	39.923946	2.111436	98.153763	38.76252	37.08498	99.662437	39.343233	19.598208	98.9081	-68.298593	15.315408	94.033856
6.093596	25.848637	95.781754	-14.49857	17.430655	96.444153	39.929466	2.122602	98.142853	38.733898	37.093971	99.698189	39.331682	19.6082865	98.920521	-68.328822	15.2530235	93.967785
6.281053	25.39303	95.769287	-14.511293	17.407846	96.419075	39.938324	2.139007	98.136398	38.709587	37.109459	99.73111	39.3239555	19.624233	98.933754	-68.3465415	15.191459	93.904396
6.499115	24.958155	95.785057	-14.529507	17.400051	96.405998	39.949722	2.152728	98.12326	38.689163	37.132736	99.754784	39.3194425	19.642732	98.939022	-68.3784565	15.15737	93.872974
6.706919	24.547724	95.772018	-14.53145	17.392107	96.388161	39.9617	2.163098	98.109398	38.681255	37.139877	99.781509	39.3214775	19.6514875	98.9454535	-68.3843775	15.1327265	93.8308685
6.955802	23.925137	95.783989	-14.536132	17.369394	96.365585	40.017757	2.141511	98.060555	38.678482	37.133015	99.834373	39.3481195	19.637263	98.947464	-68.4203835	15.101525	93.783706
7.089577	23.479351	95.790741	-14.547586	17.343319	96.381386	40.023266	2.122091	98.048363	38.685028	37.109409	99.861473	39.354147	19.61575	98.954918	-68.449319	15.070888	93.807854
7.239835	23.004045	95.782837	-14.535422	17.315813	96.379852	40.040054	2.092002	98.04232	38.667671	37.109531	99.916008	39.3538625	19.6007665	98.979164	-68.4247065	15.0308595	93.78054
7.386938	22.524075	95.762428	-14.529267	17.273865	96.373169	40.051739	2.064868	98.04911	38.664021	37.080452	99.942467	39.35788	19.57266	98.9957885	-68.416414	14.97507	93.7505495
7.530035	21.999483	95.780144	-14.542622	17.255003	96.386131	40.058231	2.047093	98.058495	38.669865	37.015984	99.940598	39.364048	19.5315385	98.9995465	-68.449292	14.9784675	93.7727155
7.63762	21.426058	95.774635	-14.530513	17.246441	96.381462	40.058807	2.042318	98.074966	38.644962	36.986629	99.972107	39.3518845	19.5144735	99.0235365	-68.4129105	14.9784085	93.7393875
7.748115	20.908812	95.752953	-14.556174	17.231823	96.351509	40.025375	2.049474	98.122124	38.613556	36.966782	99.991135	39.3194655	19.508128	99.0566295	-68.4318135	14.955518	93.6463885
7.931109	20.092468	95.72448	-14.606521	17.19223	96.297104	40.024742	2.05326	98.1595	38.548012	36.948521	100.008926	39.286377	19.5008905	99.084213	-68.499419	14.8835695	93.509995
7.990099	19.56624	95.707832	-14.665034	17.181515	96.245155	40.027428	2.068526	98.188332	38.489765	36.942818	100.014374	39.2585965	19.505672	99.101353	-68.5886645	14.857358	93.388957
7.975317	19.067245	95.657356	-14.697033	17.168514	96.160812	40.016563	2.088167	98.226715	38.405067	36.945839	100.014709	39.210815	19.517003	99.120712	-68.604881	14.820025	93.200912
8.015388	18.499601	95.601379	-14.749395	17.169449	96.112915	40.009506	2.121202	98.242027	38.284458	36.989216	100.036346	39.146982	19.555209	99.1391865	-68.645772	14.783689	93.0866435
8.056669	17.867733	95.536385	-14.78649	17.163527	96.040184	40.016689	2.161685	98.249458	38.22472	36.939945	99.988579	39.1207045	19.550815	99.1190185	-68.6936845	14.776239	92.9613495
8.061079	17.239994	95.465027	-14.814927	17.187933	95.955826	40.028347	2.220443	98.224297	38.12915	36.977024	99.976913	39.0787485	19.5987335	99.100605	-68.7086025	14.7771325	92.811047
8.036645	16.612001	95.383965	-14.833421	17.207872	95.846382	40.032879	2.274198	98.199341	38.051094	37.008656	99.979858	39.0419865	19.641427	99.0895995	-68.7088285	14.774317	92.6031645
8.048611	15.710937	95.229408	-14.851567	17.229069	95.656357	40.06395	2.364568	98.134209	37.99453	37.050919	99.978706	39.02924	19.7077435	99.0564575	-68.732374	14.7503945	92.2562565
7.952573	15.131315	95.090469	-14.8514	17.246944	95.525131	40.101578	2.451841	98.073807	37.942955	37.096699	99.982124	39.0222665	19.77427	99.0279655	-68.7250665	14.719618	92.0222965
7.868529	14.532793	94.972504	-14.80363	17.303524	95.391159	40.145992	2.538517	98.008659	37.925797	37.148891	99.941856	39.0358945	19.843704	98.9752575	-68.6431545	14.763344	91.8070605
7.796165	13.851343	94.833046	-14.76334	17.343245	95.268517	40.203396	2.653631	97.938095	37.899212	37.20311	99.901787	39.051304	19.9283705	98.919941	-68.577984	14.7581195	91.617093
7.680318	13.179093	94.716789	-14.725258	17.372213	95.166405	40.240242	2.769672	97.883125	37.866611	37.256351	99.844383	39.0534265	20.0130115	98.863754	-68.5039425	14.7314145	91.469056
7.559533	12.515349	94.654015	-14.673945	17.438816	95.092316	40.284874	2.885262	97.841919	37.845207	37.303654	99.755486	39.0650405	20.094458	98.7987025	-68.4129305	14.783174	91.3859295
7.441113	11.823982	94.543091	-14.636058	17.514414	94.980423	40.327435	2.989287	97.820427	37.82037	37.347996	99.679558	39.0739025	20.1686415	98.7499925	-68.3460185	14.8601865	91.2108535
7.084558	10.818823	94.40361	-14.572078	17.596272	94.862839	40.357956	3.128947	97.797569	37.757385	37.447308	99.570969	39.0576705	20.2881275	98.684269	-68.2018265	14.9044165	91.041409
6.856399	10.081388	94.301643	-14.582493	17.638403	94.776176	40.375694	3.189783	97.781685	37.754265	37.413918	99.458466	39.0649795	20.3018505	98.6200755	-68.2299655	14.9749555	90.9322765
6.539389	9.36669	94.214722	-14.569609	17.66745	94.688782	40.387623	3.234504	97.762146	37.716747	37.427322	99.375282	39.052185	20.330913	98.568714	-68.191403	15.003987	90.80885
6.212793	8.643022	94.13076	-14.606142	17.689983	94.602921	40.417389	3.268303	97.713699	37.690933	37.447403	99.313072	39.054161	20.357853	98.5133855	-68.266445	15.022113	90.6924565
5.888587	7.900849	94.06778	-14.63217	17.659485	94.54538	40.347012	3.322098	97.723862	37.658985	37.456818	99.257271	39.0029985	20.389458	98.4905665	-68.2673385	14.929512	90.6001935
5.442987	7.177068	93.984619	-14.679299	17.676479	94.497612	40.310513	3.335165	97.719208	37.609402	37.470173	99.195946	38.9599575	20.402669	98.457577	-68.3185555	14.950289	90.537647
4.980721	6.440442	93.951271	-14.726719	17.665415	94.465675	40.257175	3.337514	97.730927	37.533905	37.455112	99.130127	38.89554	20.396313	98.430527	-68.348978	14.934517	90.500823
4.304058	5.319089	93.916199	-14.816772	17.640934	94.433105	40.17395	3.324623	97.766129	37.384964	37.413742	99.06443	38.779457	20.3691825	98.4152795	-68.413001	14.9126855	90.4509305
3.806185	4.579063	93.951332	-14.881511	17.614931	94.445297	40.083054	3.296307	97.818596	37.284206	37.381664	99.017944	38.68363	20.3389855	98.41827	-68.446652	14.8908765	90.472324
3.281239	3.864241	93.986183	-14.951857	17.56999	94.454971	40.037483	3.223994	97.843361	37.187447	37.307854	98.962646	38.612465	20.265924	98.4030035	-68.516179	14.874056	90.5069385
2.690889	3.153942	94.020996	-15.043327	17.517878	94.471794	39.917423	3.163213	97.944313	37.147259	37.225388	98.919174	38.532341	20.1943005	98.4317435	-68.618995	14.8414555	90.5118445
2.075701	2.420844	94.043823	-15.123752	17.433371	94.467133	39.821323	3.074627	98.00248	37.124462	37.137299	98.879219	38.4728925	20.105963	98.4408495	-68.7203965	14.760779	90.4934165
1.41684	1.701867	94.042671	-15.164368	17.34938	94.441895	39.739189	2.964663	98.018852	37.092781	37.092796	98.850121	38.415985	20.0287295	98.4344865	-68.744721	14.6700305	90.4493035
0.773021	1.019668	94.010612	-15.223198	17.235241	94.402969	39.669231	2.857277	97.989189	37.137001	36.948158	98.74765	38.403116	19.9027175	98.3684195	-68.849512	14.5677645	90.4375185
-0.183157	0.076182	93.923523	-15.247872	17.074726	94.293297	39.629131	2.675603	97.859734	37.142624	36.847816	98.624252	38.3858775	19.7617095	98.241993	-68.8816215	14.3877425	90.344601
-0.88717	-0.553007	93.822655	-15.254198	16.96064	94.200966	39.599873	2.581092	97.778282	37.166779	36.714619	98.521278	38.383326	19.6478555	98.14978	-68.891722	14.2734245	90.252152
-1.601813	-1.146715	93.710594	-15.249029	16.836952	94.143646	39.540611	2.50966	97.747177	37.173271	36.64291	98.463448	38.356941	19.576285	98.1053125	-68.854999	14.097619	90.1819795
-2.345638	-1.696394	93.68364	-15.252808	16.729895	94.117043	39.581093	2.431837	97.649277	37.158718	36.635227	98.430565	38.3699055	19.533532	98.039921	-68.8755215	13.926258	90.194165
-3.057661	-2.238472	93.5989	-15.236372	16.628258	94.086967	39.58535	2.380141	97.548721	37.186798	36.533115	98.339851	38.386074	19.456628	97.944286	-68.858818	13.799888	90.229648
-3.793858	-2.697635	93.525398	-15.230146	16.523777	94.059189	39.554367	2.333883	97.465446	37.192387	36.479908	98.24498	38.373377	19.4068955	97.855213	-68.833669	13.6406585	90.263165
-4.595231	-3.139972	93.415695	-15.21591	16.460911	94.029686	39.587723	2.264788	97.263344	37.192757	36.423874	98.113297	38.39024	19.344331	97.6883205	-68.82206	13.577491	90.3710515
-5.816221	-3.791373	93.220993	-15.233083	16.316376	93.939697	39.53104	2.185831	97.021278	37.190784	36.302532	97.889633	38.360912	19.2441815	97.4554555	-68.827078	13.3885705	90.4239385
-6.616235	-4.192225	93.083939	-15.241882	16.265934	93.873962	39.544727	2.091017	96.800491	37.149857	36.263729	97.781906	38.347292	19.177373	97.2911985	-68.831056	13.354495	90.4567255
-7.423202	-4.535383	92.917648	-15.265447	16.187916	93.771935	39.45359	2.008261	96.640137	37.154716	36.126743	97.645523	38.304153	19.067502	97.14283	-68.835047	13.30833	90.40104
-8.251552	-4.88926	92.759621	-15.298851	16.099972	93.694283	39.432476	1.882811	96.419662	37.135567	36.024719	97.541267	38.2840215	18.953765	96.9804645	-68.8817235	13.246179	90.4081015
-9.106773	-5.206861	92.590866	-15.358922	16.035141	93.608536	39.309566	1.776899	96.289215	37.109955	35.903717	97.446091	38.2097605	18.840308	96.867653	-68.9276045	13.229974	90.349419
-10.008062	-5.532815	92.440468	-15.420892	15.952237	93.531158	39.250587	1.63924	96.11496	37.054287	35.765156	97.353241	38.152437	18.702198	96.7341005	-68.994221	13.202276	90.3282155
-10.878222	-5.823945	92.358963	-15.512672	15.904966	93.46582	39.115269	1.544588	96.026352	36.956657	35.703072	97.277687	38.035963	18.62383	96.6520195	-69.061307	13.186102	90.2796205
-12.162616	-6.18822	92.297501	-15.663648	15.804833	93.432396	39.000618	1.359164	95.882141	36.827675	35.471363	97.094452	37.9141465	18.4152635	96.4882965	-69.2414425	13.1944025	90.3764955
-13.034376	-6.42971	92.334511	-15.778178	15.769738	93.442917	38.854511	1.276892	95.890739	36.719482	35.368534	96.98275	37.7869965	18.322713	96.4367445	-69.3433525	13.216763	90.4490895
-13.929009	-6.603028	92.401627	-15.87279	15.692104	93.461838	38.759068	1.149552	95.885727	36.619919	35.229607	96.844566	37.6894935	18.1895795	96.3651465	-69.4350735	13.1946285	90.5585295
-14.818591	-6.841429	92.472908	-15.939246	15.633531	93.483368	38.720306	1.006756	95.878883	36.520992	35.082897	96.721817	37.620649	18.0448265	96.30035	-69.499141	13.2222355	90.666386
-15.660128	-6.960046	92.601372	-15.990184	15.579412	93.482811	38.663464	0.874687	95.939262	36.430504	34.917877	96.611206	37.546984	17.896282	96.275234	-69.527352	13.262542	90.690388
-16.532684	-7.069863	92.690239	-16.043556	15.483393	93.499184	38.62011	0.715924	96.013466	36.384476	34.762226	96.49807	37.502293	17.739075	96.255768	-69.589405	13.227711	90.7426
-17.315718	-7.190414	92.762154	-16.082357	15.428701	93.490219	38.539871	0.58813	96.095818	36.33567	34.583504	96.40242	37.4377705	17.585817	96.249119	-69.6024845	13.271585	90.731319
-18.530649	-7.286274	92.83075	-16.100101	15.262888	93.469009	38.532303	0.329417	96.112083	36.317749	34.31366	96.223038	37.425026	17.3215385	96.1675605	-69.625228	13.2042375	90.7704575
-19.436005	-7.313081	92.860222	-16.107878	15.161668	93.443581	38.506786	0.182371	96.109787	36.283901	34.149246	96.103485	37.3953435	17.1658085	96.106636	-69.6110995	13.1575275	90.780526
-20.148151	-7.2738	92.906013	-16.102068	15.067385	93.413887	38.455566	0.064669	96.117264	36.21151	34.045296	96.011528	37.333538	17.0549825	96.064396	-69.537674	13.0797875	90.763378
-20.880661	-7.203106	92.895439	-16.098524	14.979537	93.381294	38.424934	-0.033147	96.093323	36.207695	33.880978	95.890465	37.3163145	16.9239155	95.991894	-69.5133625	13.0351585	90.770694
-21.600491	-7.091819	92.819969	-16.127609	14.896255	93.321541	38.40667	-0.118321	96.068718	36.149513	33.774536	95.82515	37.2780915	16.8281075	95.946934	-69.5333095	12.9644025	90.696148
-22.307505	-6.904315	92.749435	-16.148918	14.826425	93.254143	38.418686	-0.191417	96.003464	36.098801	33.722229	95.785973	37.2587435	16.765406	95.8947185	-69.5565795	12.887444	90.6135675
-23.063536	-6.693108	92.610229	-16.165638	14.764394	93.183266	38.328747	-0.22012	95.990517	36.044754	33.665218	95.783569	37.1867505	16.722549	95.887043	-69.5180265	12.806239	90.479489
-24.105797	-6.281628	92.382713	-16.251238	14.674605	93.062813	38.255589	-0.272937	95.919579	35.96743	33.610302	95.820633	37.1115095	16.6686825	95.870106	-69.6139855	12.6805275	90.25552
-24.76383	-5.990419	92.200928	-16.292089	14.629896	92.99353	38.236446	-0.318498	95.812843	35.909389	33.555405	95.872444	37.0729175	16.6184535	95.8426435	-69.6570955	12.6413385	90.1444165
-25.375547	-5.662728	92.003479	-16.344896	14.584721	92.902901	38.147449	-0.335185	95.765785	35.866867	33.530773	95.931541	37.007158	16.597794	95.848663	-69.69695	12.571648	89.957139
-26.000521	-5.272005	91.767662	-16.383257	14.562893	92.812172	38.104404	-0.368576	95.664833	35.840969	33.52742	95.991745	36.9726865	16.579422	95.828289	-69.7392005	12.546364	89.796055
-26.652861	-4.876996	91.550514	-16.416704	14.541526	92.693329	38.107059	-0.398643	95.562103	35.828976	33.524143	96.030571	36.9680175	16.56275	95.796337	-69.8014255	12.520302	89.590321
-27.277321	-4.452122	91.311104	-16.457935	14.554779	92.576935	38.039959	-0.388965	95.531273	35.799183	33.510853	96.060768	36.919571	16.560944	95.7960205	-69.835441	12.548614	89.3578495
-27.867311	-4.021697	91.121933	-16.513346	14.558238	92.472412	37.996891	-0.386792	95.467194	35.736786	33.500065	96.076569	36.8668385	16.5566365	95.7718815	-69.8935305	12.5598395	89.1729425
-28.721079	-3.353033	90.87545	-16.574574	14.557327	92.31012	37.934406	-0.351282	95.345383	35.633514	33.480511	96.057823	36.78396	16.5646145	95.701603	-69.933108	12.5500395	88.918637
-29.258835	-2.90037	90.696442	-16.613714	14.545534	92.203201	37.904678	-0.331678	95.255997	35.56152	33.487255	96.026062	36.733099	16.5777885	95.6410295	-69.960527	12.5132795	88.7653725
-29.798729	-2.402312	90.558395	-16.668383	14.518669	92.09716	37.860897	-0.314562	95.166763	35.492695	33.501568	95.99099	36.676796	16.593503	95.5788765	-70.013562	12.443835	88.6154435
-30.341457	-1.927675	90.403999	-16.706247	14.501715	91.987984	37.82259	-0.312891	95.098602	35.422646	33.490887	95.956902	36.622618	16.588998	95.527752	-70.035112	12.414432	88.448216
-30.824903	-1.429874	90.202156	-16.726616	14.464885	91.87075	37.792908	-0.322228	95.016945	35.344391	33.505569	95.958794	36.5686495	16.5916705	95.4878695	-70.0218815	12.3380995	88.2536305
-31.401876	-0.956206	90.051636	-16.75989	14.41554	91.768501	37.745556	-0.340465	94.928482	35.306721	33.412369	95.922478	36.5261385	16.535952	95.42548	-70.0459185	12.295128	88.111522
-31.840467	-0.49329	89.882362	-16.787626	14.355337	91.645065	37.704365	-0.38736	94.865173	35.268982	33.347057	95.913055	36.4866735	16.4798485	95.389114	-70.0619255	12.2308255	87.901016
-32.565845	0.232983	89.609596	-16.829105	14.282578	91.464386	37.653313	-0.438766	94.817238	35.191502	33.241261	95.870628	36.4224075	16.4012475	95.343933	-70.0806175	12.1639085	87.584839
-33.053658	0.723601	89.454643	-16.875591	14.237264	91.356453	37.618938	-0.450192	94.802353	35.109898	33.244972	95.864677	36.364418	16.39739	95.333515	-70.1156	12.077138	87.379391
-33.528976	1.218727	89.291779	-16.916719	14.230904	91.220734	37.588604	-0.45004	94.775635	35.044186	33.143799	95.810196	36.316395	16.3468795	95.2929155	-70.149833	12.1149285	87.1485525
-33.99802	1.709654	89.104607	-16.941162	14.207413	91.107681	37.558559	-0.439654	94.718719	34.969978	33.12133	95.762878	36.2642685	16.340838	95.2407985	-70.1465925	12.073988	86.9745635
-34.488754	2.198805	88.935173	-16.978701	14.186758	90.976364	37.52581	-0.411967	94.674232	34.933083	33.125927	95.699051	36.2294465	16.35698	95.1866415	-70.1868485	12.016536	86.7660865
-34.907753	2.654687	88.815285	-16.986834	14.178843	90.862671	37.515305	-0.370778	94.619919	34.886135	33.13726	95.661888	36.20072	16.383241	95.1409035	-70.174388	11.974445	86.5844385
-35.322105	3.098639	88.69339	-16.993172	14.161251	90.786736	37.506096	-0.331606	94.56868	34.860168	33.139427	95.629189	36.183132	16.4039105	95.0989345	-70.169476	11.9185915	86.4745375
-36.028755	3.819813	88.588226	-16.952208	14.174623	90.703949	37.551655	-0.269982	94.526169	34.854721	33.156521	95.578888	36.203188	16.4432695	95.0525285	-70.107604	11.9059765	86.3553695
-36.469963	4.293103	88.53421	-16.91065	14.208557	90.662529	37.590363	-0.229522	94.480934	34.860737	33.180515	95.526711	36.22555	16.4754965	95.0038225	-70.04685	11.9416175	86.3212355
-36.931473	4.800256	88.479637	-16.856831	14.245188	90.631561	37.629101	-0.18623	94.431664	34.891838	33.201817	95.448303	36.2604695	16.5077935	94.9399835	-69.9741315	11.9825825	86.3231385
-37.412815	5.237296	88.523361	-16.814814	14.264872	90.63372	37.662811	-0.136379	94.38208	34.910252	33.228119	95.375267	36.2865315	16.54587	94.8786735	-69.9161595	11.983874	86.3887665
-37.853043	5.676236	88.612541	-16.773539	14.287188	90.6903	37.750511	-0.099464	94.294182	34.913406	33.249016	95.30883	36.3319585	16.574776	94.801506	-69.8790365	11.9996	86.579094
-38.289913	6.116449	88.712135	-16.724539	14.293144	90.752045	37.760288	-0.04489	94.309502	34.904896	33.339577	95.287445	36.332592	16.6473435	94.7984735	-69.78167	11.9389445	86.7056165
-38.770878	6.577286	88.871956	-16.672594	14.343926	90.837517	37.853138	-0.027969	94.273567	34.976597	33.338894	95.20385	36.4148675	16.6554625	94.7387085	-69.7600555	12.0323895	86.9363255
-39.472069	7.240564	89.162292	-16.623241	14.337296	91.040428	37.912182	0.008088	94.314606	34.996716	33.370285	95.116928	36.454449	16.6891865	94.715767	-69.700931	11.9854055	87.365089
-39.970608	7.695316	89.414558	-16.597263	14.323282	91.208588	37.902901	0.037413	94.41227	34.977753	33.427742	95.070145	36.440327	16.7325775	94.7412075	-69.634853	11.9139865	87.6759685
-40.437107	8.134203	89.747253	-16.603138	14.302433	91.412849	37.920525	0.04337	94.50132	34.966106	33.42918	94.990616	36.4433155	16.736275	94.745968	-69.6495915	11.868591	88.07973
-40.866867	8.551419	90.098793	-16.604965	14.246121	91.63353	37.968197	0.01449	94.579109	34.972321	33.377266	94.893684	36.470259	16.695878	94.7363965	-69.680189	11.796364	88.5306635
-41.281868	8.998116	90.472603	-16.620232	14.178936	91.893593	37.932484	0.012095	94.730362	34.914165	33.392136	94.839935	36.4233245	16.7021155	94.7851485	-69.6637885	11.6557565	89.0020375
-41.735085	9.444583	90.869995	-16.640711	14.116441	92.17437	37.931038	-0.022283	94.864952	34.868458	33.346073	94.796333	36.399748	16.661895	94.8306425	-69.68117	11.570987	89.5180975
-42.148048	9.933751	91.271736	-16.659407	14.043696	92.452461	37.936169	-0.062831	95.025078	34.866367	33.254875	94.748543	36.401268	16.596022	94.8868105	-69.720082	11.49137	90.0181115
-42.694672	10.68345	91.815819	-16.682404	13.849798	92.859772	37.926575	-0.146558	95.218346	34.838074	33.183937	94.763794	36.3823245	16.5186895	94.99107	-69.7471325	11.1809065	90.728474
-43.074505	11.189575	92.185089	-16.707867	13.764932	93.126282	37.915718	-0.194015	95.334473	34.784653	33.127193	94.808678	36.3501855	16.466589	95.0715755	-69.7659195	11.063275	91.1809885
-43.33432	11.712976	92.515007	-16.748272	13.630085	93.391273	37.923004	-0.24647	95.403358	34.750504	33.090897	94.870682	36.336754	16.4222135	95.13702	-69.833298	10.8379565	91.645526
-43.592316	12.238317	92.808502	-16.781919	13.535536	93.612083	37.872715	-0.24371	95.524681	34.688541	33.134502	94.986481	36.280628	16.445396	95.255581	-69.844466	10.625676	91.968585
-43.843479	12.819126	93.023941	-16.817171	13.429766	93.795937	37.900723	-0.236709	95.546707	34.694118	33.155273	95.073395	36.2974205	16.459282	95.310051	-69.9317625	10.40025	92.281823
-44.04068	13.456755	93.212906	-16.848959	13.356678	93.946877	37.89476	-0.184384	95.573174	34.689411	33.274303	95.216911	36.2920855	16.5449595	95.3950425	-69.9900035	10.1683965	92.4987115
-44.218231	14.081735	93.358536	-16.878389	13.300861	94.083031	37.828362	-0.040275	95.637787	34.678337	33.406925	95.384613	36.2533495	16.683325	95.5112	-70.0101275	9.918397	92.654862
-44.405552	15.041139	93.50927	-16.98781	13.288993	94.238945	37.799377	0.21914	95.754211	34.596764	33.632633	95.677444	36.1980705	16.9258865	95.7158275	-70.1736905	9.6520995	92.7620625
-44.446217	15.717631	93.592766	-17.038	13.283114	94.333725	37.847027	0.315642	95.789368	34.534149	33.797066	95.825554	36.190588	17.056354	95.807461	-70.266588	9.509874	92.859989
-44.457741	16.387657	93.657562	-17.054354	13.33102	94.409317	37.86179	0.477512	95.84964	34.462082	33.965061	95.968376	36.161936	17.2212865	95.909008	-70.270644	9.4407535	92.909626
-44.437405	17.141706	93.774887	-17.103865	13.355431	94.514725	37.871353	0.657855	95.903435	34.399807	34.11591	96.103874	36.13558	17.3868825	96.0036545	-70.34331	9.3239795	93.0257955
-44.359703	17.868387	93.932198	-17.124458	13.388803	94.627724	37.853752	0.868862	95.987389	34.343102	34.258038	96.209587	36.098427	17.56345	96.098488	-70.347343	9.214156	93.15696
-44.229359	18.543982	94.079933	-17.142115	13.419868	94.756096	37.919128	0.965096	96.026321	34.314117	34.397717	96.311081	36.1166225	17.6814065	96.168701	-70.4008525	9.1583295	93.343491
-44.119137	19.210804	94.216103	-17.145979	13.44637	94.865318	37.911575	1.177984	96.116936	34.267662	34.544476	96.413277	36.0896185	17.86123	96.2651065	-70.3815765	9.03151	93.4655295
-43.765762	20.232693	94.394073	-17.152498	13.473879	95.022392	37.986073	1.339644	96.199326	34.207912	34.748219	96.55986	36.0969925	18.0439315	96.379593	-70.4019885	8.9038265	93.665191
-43.546738	20.919376	94.485062	-17.175941	13.4913	95.1185	37.980339	1.548472	96.286812	34.163837	34.887215	96.653053	36.072088	18.2178435	96.4699325	-70.42397	8.7647565	93.7670675
-43.249893	21.566498	94.581482	-17.208246	13.520752	95.171432	38.03727	1.647781	96.308586	34.126331	35.027233	96.734146	36.0818005	18.337507	96.521366	-70.4982925	8.703997	93.821498
-42.922791	22.212	94.643417	-17.218693	13.520379	95.237167	38.062553	1.781385	96.345985	34.091663	35.153812	96.827042	36.077108	18.4675985	96.5865135	-70.514494	8.5731595	93.8878205
-42.572277	22.808479	94.678925	-17.219385	13.526975	95.268875	38.064247	1.971854	96.429253	34.062733	35.255707	96.924522	36.06349	18.6137805	96.6768875	-70.50226	8.4401695	93.8608625
-42.161457	23.414375	94.693718	-17.209867	13.538586	95.296875	38.130821	2.035671	96.475082	34.071968	35.340729	96.996811	36.1013945	18.6882	96.7359465	-70.5211285	8.388972	93.8578035
-41.696465	24.020685	94.740028	-17.193739	13.575007	95.329422	38.181919	2.152357	96.564194	34.084244	35.421322	97.078743	36.1330815	18.7868395	96.8214685	-70.5205595	8.3631745	93.8373755
-40.993443	24.876122	94.824234	-17.134872	13.631426	95.467934	38.273693	2.276893	96.77948	34.044067	35.474293	97.284683	36.15888	18.875593	97.0320815	-70.428624	8.387259	93.9037865
-40.462978	25.44356	94.868538	-17.06712	13.595545	95.532837	38.305481	2.401546	96.996674	34.062965	35.511513	97.415192	36.184223	18.9565295	97.205933	-70.318463	8.2345605	93.859741
-39.915909	25.94006	94.88372	-17.022202	13.576982	95.652641	38.414089	2.391758	97.17878	34.120144	35.553646	97.547058	36.2671165	18.972702	97.362919	-70.3115205	8.181262	93.942363
-39.339882	26.42152	94.909309	-16.986078	13.570415	95.742065	38.487808	2.4331	97.388962	34.180786	35.583351	97.652145	36.334297	19.0082255	97.5205535	-70.306453	8.1326045	93.9635765
-38.713947	26.89789	94.936073	-16.925032	13.548915	95.846008	38.554386	2.479144	97.591278	34.249397	35.607635	97.735596	36.4018915	19.0433895	97.663437	-70.2519555	8.0544405	94.028579
-38.106483	27.382406	94.963181	-16.837084	13.523761	95.917984	38.618565	2.501101	97.791489	34.307899	35.598976	97.801338	36.463232	19.0500385	97.7964135	-70.1374	7.9974835	94.0395545
-37.447079	27.834379	94.92289	-16.758274	13.49532	96.003853	38.688744	2.503373	98.022659	34.343143	35.614746	97.921112	36.5159435	19.0590595	97.9718855	-70.0324915	7.9315805	94.0358205
-36.441147	28.510607	94.929688	-16.626158	13.427581	96.166641	38.810287	2.48082	98.448311	34.451027	35.544479	98.140945	36.630657	19.0126495	98.294628	-69.882973	7.8425125	94.038654
-35.768425	28.92321	94.986847	-16.56456	13.397284	96.288261	38.911545	2.412024	98.708778	34.581749	35.444504	98.297028	36.746647	18.928264	98.502903	-69.875767	7.866304	94.073619
-35.068176	29.341921	95.060272	-16.471718	13.314221	96.401756	38.997406	2.333896	98.896423	34.701981	35.358913	98.463837	36.8496935	18.8464045	98.68013	-69.7931295	7.7820375	94.123382
-34.366436	29.800993	95.13047	-16.372448	13.252379	96.485634	39.074989	2.238123	98.998489	34.785419	35.304016	98.613937	36.930204	18.7710695	98.806213	-69.6751	7.7336885	94.165055
-33.616669	30.22406	95.199326	-16.287165	13.199123	96.536285	39.160736	2.177181	99.046791	34.903	35.187634	98.679466	37.031868	18.6824075	98.8631285	-69.606198	7.7158385	94.2094415
-32.891293	30.676153	95.213295	-16.20064	13.16762	96.570435	39.210285	2.204199	99.139763	35.011486	35.139233	98.750267	37.1108855	18.671716	98.945015	-69.5121655	7.663524	94.195855
-32.166637	31.087116	95.240479	-16.086752	13.143817	96.609581	39.352703	2.145089	99.211868	35.124676	35.135635	98.833504	37.2386895	18.640362	99.022686	-69.4121935	7.647272	94.196476
-31.01354	31.706408	95.318466	-15.885735	13.136421	96.705017	39.579323	2.147609	99.405609	35.310509	35.191612	99.030724	37.444916	18.6696105	99.2181665	-69.216386	7.6032315	94.1918675
-30.324537	32.115341	95.385651	-15.756618	13.12892	96.761757	39.716381	2.149618	99.503914	35.485989	35.159153	99.126305	37.601185	18.6543855	99.3151095	-69.114421	7.6034545	94.2084045
-29.47356	32.565201	95.469727	-15.603693	13.093874	96.806763	39.897064	2.103786	99.546921	35.662956	35.14164	99.231796	37.78001	18.622713	99.3893585	-68.987396	7.565035	94.2241675
-28.676928	32.978973	95.522873	-15.462695	13.047104	96.865517	40.015041	2.054	99.620087	35.806499	35.091938	99.366478	37.91077	18.572969	99.4932825	-68.83616	7.521239	94.2377515
-27.993038	33.397266	95.637825	-15.350715	13.019352	96.924713	40.109867	1.972815	99.678276	35.962704	35.006607	99.489456	38.0362855	18.489711	99.583866	-68.7377155	7.548993	94.26556
-27.156439	33.727272	95.726471	-15.231752	12.963688	96.968391	40.147449	1.890274	99.744293	36.121937	34.908386	99.58091	38.134693	18.39933	99.6626015	-68.598197	7.528046	94.2741805
-26.365396	34.091614	95.77533	-15.149866	12.919784	97.006187	40.254448	1.763153	99.732986	36.24057	34.80835	99.675301	38.247509	18.2857515	99.7041435	-68.547241	7.5538165	94.3082305
-25.149199	34.653587	95.835968	-15.035851	12.872421	97.013496	40.349392	1.614649	99.732651	36.407749	34.675781	99.755966	38.3785705	18.145215	99.7443085	-68.4502725	7.599627	94.2826835
-24.30872	35.028088	95.824448	-14.971402	12.843821	97.009491	40.389107	1.538906	99.722191	36.476486	34.647091	99.80336	38.4327965	18.0929985	99.7627755	-68.3756005	7.5946435	94.2562065
-23.577673	35.366074	95.850929	-14.900999	12.843716	96.99736	40.391472	1.504019	99.714836	36.561451	34.559975	99.76722	38.4764615	18.031997	99.741028	-68.2784595	7.655435	94.253692
-22.778271	35.674049	95.869553	-14.851037	12.838038	96.972267	40.456375	1.448467	99.627594	36.626572	34.51302	99.737701	38.5414735	17.9807435	99.6826475	-68.2435475	7.6953325	94.2618865
-21.990046	35.996098	95.873253	-14.78326	12.858541	96.936394	40.447693	1.428385	99.599358	36.685951	34.48119	99.709389	38.566822	17.9547875	99.6543735	-68.133342	7.7622945	94.2184145
-21.218719	36.308178	95.896553	-14.774795	12.867734	96.883842	40.471859	1.407851	99.538506	36.734249	34.478413	99.69812	38.603054	17.943132	99.618313	-68.152644	7.792336	94.149371
-20.368082	36.620476	95.925041	-14.755837	12.879419	96.856804	40.501328	1.392975	99.475899	36.789639	34.499317	99.691605	38.6454835	17.946146	99.583752	-68.1571575	7.812692	94.129856
-19.276415	37.059845	95.935669	-14.717005	12.911942	96.766495	40.521709	1.436066	99.351067	36.884819	34.534924	99.686737	38.703264	17.985495	99.518902	-68.137274	7.838389	94.014088
-18.470127	37.274284	95.930847	-14.691684	12.952715	96.677223	40.517662	1.45473	99.255592	36.926453	34.57074	99.71315	38.7220575	18.012735	99.484371	-68.1054255	7.892695	93.870075
-17.727747	37.466152	95.948303	-14.693494	12.987061	96.568169	40.466755	1.546259	99.181839	36.959988	34.614876	99.764542	38.7133715	18.0805675	99.4731905	-68.1003595	7.8935545	93.6631475
-16.949223	37.711246	95.994362	-14.714168	13.065785	96.468956	40.480377	1.555852	99.056709	36.971855	34.670532	99.831329	38.726116	18.113192	99.444019	-68.154452	8.018378	93.493893
-16.091473	37.907974	96.012749	-14.720029	13.153362	96.381233	40.454071	1.640438	98.978752	36.930733	34.801598	99.925529	38.692402	18.221018	99.4521405	-68.13246	8.085706	93.3103255
-15.437584	38.0369	96.100632	-14.752418	13.260338	96.313416	40.429913	1.768221	98.906425	36.922691	34.878948	99.958755	38.676302	18.3235845	99.43259	-68.181138	8.1970915	93.194242
-14.754099	38.183804	96.154251	-14.791341	13.408579	96.250679	40.417221	1.930169	98.826462	36.877674	35.027168	100.017021	38.6474475	18.4786685	99.4217415	-68.2301295	8.3384895	93.0796165
-13.749091	38.303707	96.205254	-14.854259	13.65671	96.194176	40.332027	2.264384	98.792908	36.818378	35.308117	100.060699	38.5752025	18.7862505	99.4268035	-68.2837205	8.5271695	92.9615485
-13.037575	38.336567	96.239235	-14.916423	13.808359	96.161766	40.33736	2.379523	98.737427	36.762775	35.474552	100.0662	38.5500675	18.9270375	99.4018135	-68.3829135	8.6896805	92.9217185
-12.357306	38.333435	96.298752	-14.960562	13.938776	96.155846	40.291531	2.51367	98.731407	36.709126	35.617599	100.08168	38.5003285	19.0656345	99.4065435	-68.4214525	8.8119175	92.9051485
-11.734371	38.246349	96.319771	-15.030715	14.041276	96.158806	40.242367	2.603441	98.740265	36.655567	35.711079	100.071098	38.448967	19.15726	99.4056815	-68.510397	8.925292	92.9119305
-11.135106	38.128246	96.303322	-15.113446	14.127872	96.166222	40.186005	2.68011	98.751244	36.582058	35.780125	100.055504	38.3840315	19.2301175	99.403374	-68.6109235	9.0256265	92.92907
-10.609492	37.997055	96.286148	-15.19517	14.194531	96.157433	40.121037	2.754096	98.754387	36.493263	35.84428	100.022171	38.30715	19.299188	99.388279	-68.69749	9.089874	92.926587
-10.051552	37.778191	96.260429	-15.298073	14.244909	96.165939	40.007828	2.869885	98.77063	36.387787	35.934715	99.994507	38.1978075	19.4023	99.3825685	-68.7939535	9.087518	92.9493095
-9.208372	37.376652	96.231186	-15.416622	14.313195	96.16153	39.922718	2.892257	98.705521	36.285446	35.96384	99.865944	38.104082	19.4280485	99.2857325	-68.937326	9.1983415	93.0373275
-8.715216	37.05172	96.217461	-15.480125	14.346077	96.149872	39.8004	2.999527	98.716995	36.190716	35.991032	99.808464	37.995558	19.4952795	99.2627295	-68.955808	9.1968745	93.0370145
-8.24264	36.708755	96.213043	-15.555777	14.391642	96.160751	39.745804	2.982962	98.694092	36.093712	36.01384	99.764069	37.919758	19.498401	99.2290805	-69.031312	9.284883	93.0924215
-7.791348	36.358513	96.185524	-15.637445	14.437209	96.16095	39.630737	3.055287	98.723343	36.018459	36.02541	99.731995	37.824598	19.5403485	99.227669	-69.099488	9.3340695	93.094231
-7.370599	36.019836	96.15464	-15.708836	14.480506	96.183876	39.566032	3.054775	98.718636	35.973244	36.048447	99.690697	37.769638	19.551611	99.2046665	-69.18731	9.409401	93.1630855
-6.979955	35.567337	96.124802	-15.76559	14.540696	96.200821	39.51498	3.003546	98.682991	35.938469	36.042938	99.648064	37.7267245	19.523242	99.1655275	-69.2579045	9.55815	93.2361145
-6.593675	35.151325	96.08477	-15.797916	14.611481	96.226837	39.433098	3.000111	98.696228	35.874619	36.081131	99.582069	37.6538585	19.540621	99.1391485	-69.2496905	9.682341	93.3145255
-6.042455	34.429569	96.036644	-15.840262	14.704209	96.365349	39.361057	2.987634	98.787964	35.813122	36.009064	99.367088	37.5870895	19.498349	99.077526	-69.2676135	9.910069	93.653172
-5.695323	33.963436	95.963547	-15.886836	14.770205	96.441307	39.306782	2.947961	98.89315	35.778381	35.9744	99.232796	37.5425815	19.4611805	99.062973	-69.3162535	10.0792295	93.819641
-5.3859	33.510002	95.887009	-15.927897	14.794503	96.529648	39.251205	2.875999	99.019997	35.744839	35.913193	99.089172	37.498022	19.394596	99.0545845	-69.353816	10.19441	94.0047115
-5.114844	33.064205	95.830338	-15.979342	14.812678	96.63311	39.176849	2.76791	99.147263	35.692867	35.866028	98.97934	37.434858	19.316969	99.0633015	-69.393542	10.308387	94.2029185
-4.868357	32.637665	95.785301	-16.045084	14.765671	96.72551	39.061852	2.715882	99.305794	35.687481	35.716038	98.79792	37.3746665	19.21596	99.051857	-69.4648345	10.315382	94.399163
-4.610794	32.157501	95.689217	-16.101936	14.731389	96.787575	39.059494	2.481265	99.373825	35.656212	35.601223	98.658173	37.357853	19.041244	99.015999	-69.561725	10.421534	94.559151
-4.390484	31.655308	95.607391	-16.180311	14.66793	96.857338	38.994484	2.375214	99.511574	35.600338	35.515244	98.53183	37.297411	18.945229	99.021702	-69.658033	10.390631	94.692974
-4.07673	30.968662	95.540909	-16.269495	14.550015	96.948204	38.920525	2.199758	99.711792	35.548203	35.347042	98.397751	37.234364	18.7734	99.0547715	-69.773354	10.32663	94.8416365
-3.866299	30.562613	95.504173	-16.312733	14.494866	96.98317	38.880524	2.096438	99.815163	35.51778	35.251842	98.313889	37.199152	18.67414	99.064526	-69.824618	10.315592	94.901814
-3.70053	30.209499	95.476273	-16.34329	14.428695	96.995125	38.853951	2.018797	99.892555	35.478619	35.182796	98.240021	37.166285	18.6007965	99.066288	-69.852865	10.2565935	94.923962
-3.537667	29.895821	95.439293	-16.325621	14.388277	96.985397	38.844765	1.95743	99.923393	35.434681	35.186378	98.227348	37.139723	18.571904	99.0753705	-69.790965	10.20465	94.8954235
-3.404129	29.678434	95.398865	-16.318298	14.357487	96.980621	38.827782	1.907616	99.902496	35.440987	35.171665	98.185509	37.1343845	18.5396405	99.0440025	-69.7709805	10.1753335	94.9172395
-3.298299	29.489841	95.374458	-16.308516	14.345609	96.966751	38.805763	1.863296	99.846123	35.480476	35.11924	98.117279	37.1431195	18.491268	98.981701	-69.7601515	10.19995	94.951801
-3.174383	29.392206	95.362732	-16.300219	14.362189	96.943352	38.792175	1.820066	99.781158	35.483665	35.115414	98.092392	37.13792	18.46774	98.936775	-69.738358	10.256638	94.949929
-3.014731	29.39645	95.401329	-16.328888	14.41009	96.939041	38.701736	1.809208	99.678131	35.469498	35.12965	98.107735	37.085617	18.469429	98.892933	-69.743393	10.350751	94.985149
-2.96311	29.452625	95.452141	-16.375057	14.471329	96.933388	38.637436	1.811543	99.599068	35.432827	35.208118	98.185364	37.0351315	18.5098305	98.892216	-69.7852455	10.4328275	94.97456
-2.95224	29.560509	95.49202	-16.461437	14.519779	96.902908	38.553299	1.836436	99.52211	35.41729	35.2243	98.213753	36.9852945	18.530368	98.8679315	-69.9081685	10.50919	94.9378845
-2.948862	29.734589	95.54068	-16.544579	14.60736	96.87104	38.400616	1.903741	99.403229	35.341228	35.302025	98.256012	36.870922	18.602883	98.8296205	-69.96008	10.611837	94.9124595
-3.028457	29.918674	95.58223	-16.686022	14.702216	96.834297	38.256779	2.017397	99.308167	35.220451	35.398037	98.293381	36.738615	18.707717	98.800774	-70.110659	10.696715	94.86782
-3.096877	30.187691	95.603836	-16.845135	14.813748	96.800873	38.115685	2.186623	99.236588	35.045086	35.545616	98.346687	36.5803855	18.8661195	98.7916375	-70.2706555	10.7613765	94.8101085
-3.084399	30.461348	95.599899	-17.032656	14.959867	96.751198	37.977947	2.382225	99.183098	34.877174	35.742386	98.391563	36.4275605	19.0623055	98.7873305	-70.4928725	10.8574285	94.7150655
-3.100999	30.805531	95.622505	-17.253567	15.212395	96.66407	37.803623	2.721435	99.105591	34.570267	36.068871	98.444138	36.186945	19.395153	98.7748645	-70.694079	11.029637	94.5532755
-3.066617	31.034088	95.590599	-17.409637	15.36578	96.611809	37.67976	2.950767	99.018196	34.420856	36.25058	98.394913	36.050308	19.6006735	98.7065545	-70.869582	11.1308865	94.5170635
-3.010864	31.323715	95.567772	-17.517982	15.514462	96.569237	37.546822	3.170833	98.888641	34.265388	36.44519	98.351273	35.906105	19.8080115	98.619957	-70.942069	11.2209125	94.518517
-2.924446	31.658264	95.55706	-17.629583	15.660243	96.514877	37.43449	3.385617	98.747627	34.110947	36.631161	98.327721	35.7727185	20.008389	98.537674	-71.0318845	11.312097	94.49208
-2.820287	32.038887	95.544937	-17.696321	15.809983	96.47052	37.347294	3.586123	98.651299	33.991959	36.824146	98.327866	35.6696265	20.2051345	98.4895825	-71.0622685	11.4148315	94.4514575
-2.683921	32.480007	95.552811	-17.791967	15.979136	96.432854	37.274723	3.781561	98.565063	33.892506	37.05241	98.340057	35.5836145	20.4169855	98.45256	-71.1675485	11.5412865	94.413148
-2.53912	32.929863	95.549652	-17.87134	16.118727	96.389374	37.202549	3.946374	98.460701	33.845295	37.19178	98.284424	35.523922	20.569077	98.3725625	-71.266602	11.668377	94.4061855
-2.235716	33.597176	95.487961	-17.9419	16.335369	96.26017	37.055458	4.211575	98.314796	33.732231	37.479637	98.245903	35.3938445	20.845606	98.2803495	-71.2776445	11.825132	94.2399905
-2.042121	34.030201	95.453133	-18.014534	16.481461	96.158798	37.022346	4.379745	98.192146	33.672199	37.601044	98.209343	35.3472725	20.9903945	98.2007445	-71.3763405	11.9725275	94.1168515
-1.887776	34.427616	95.445374	-18.10293	16.62377	96.082077	36.927792	4.551909	98.13427	33.570801	37.775276	98.264832	35.2492965	21.1635925	98.199551	-71.4551565	12.0839475	93.964603
-1.751669	34.832985	95.466248	-18.168934	16.772614	96.002792	36.856102	4.73828	98.102837	33.494904	37.952648	98.348923	35.175503	21.345464	98.22588	-71.513371	12.199764	93.779704
-1.612853	35.222347	95.520775	-18.265574	16.921949	95.951996	36.787243	4.904642	98.125229	33.428898	38.122223	98.489296	35.1080705	21.5134325	98.3072625	-71.6392185	12.3304655	93.5967295
-1.501916	35.604893	95.599449	-18.337545	17.07979	95.901344	36.731415	5.078017	98.17704	33.366474	38.29641	98.661873	35.0489445	21.6872135	98.4194565	-71.7240345	12.4723665	93.3832315
-1.45307	36.036713	95.711052	-18.395033	17.254004	95.861343	36.627003	5.263192	98.287445	33.322971	38.45401	98.856735	34.974987	21.858601	98.57209	-71.765053	12.649407	93.150596
-1.593573	36.73695	95.901093	-18.457245	17.536451	95.837021	36.618515	5.536507	98.444672	33.18832	38.694397	99.221756	34.9034175	22.115452	98.833214	-71.8179075	12.95745	92.840828
-1.680102	37.169567	95.973907	-18.506245	17.717405	95.796356	36.540241	5.769699	98.577377	33.121223	38.858131	99.422348	34.830732	22.313915	98.9998625	-71.843222	13.120895	92.5928495
-1.793176	37.610825	95.985519	-18.571774	17.914717	95.683708	36.503433	5.978112	98.615456	33.077682	39.066353	99.563408	34.7905575	22.5222325	99.089432	-71.9341055	13.3072015	92.277984
-1.935576	38.091614	95.900208	-18.621372	18.126051	95.483955	36.531067	6.184401	98.539635	33.020004	39.279388	99.591728	34.7755355	22.7318945	99.0656815	-72.0182795	13.5202075	91.9022285
-2.074596	38.574627	95.810059	-18.661098	18.349339	95.2351	36.522545	6.454	98.416451	32.911507	39.493622	99.574562	34.717026	22.973811	98.9955065	-72.039222	13.724867	91.4746935
-2.213173	39.087299	95.709137	-18.682129	18.565201	94.990143	36.513851	6.729081	98.256996	32.805511	39.715813	99.54451	34.659681	23.222447	98.900753	-72.023939	13.907955	91.079533
-2.371437	39.62056	95.673492	-18.666	18.798246	94.787148	36.517166	6.978519	98.09005	32.775406	39.932423	99.518463	34.646286	23.455471	98.8042565	-71.978286	14.141021	90.7700395
-2.583114	40.311104	95.670547	-18.622883	19.103537	94.599388	36.510288	7.289886	97.879616	32.791157	40.182659	99.491241	34.6507225	23.7362725	98.6854285	-71.8964885	14.4708015	90.5133475
-2.709911	40.697624	95.733818	-18.557621	19.30493	94.568077	36.614506	7.446443	97.704727	32.816914	40.325104	99.462685	34.71571	23.8857735	98.583706	-71.830952	14.7240865	90.552448
-2.829508	41.028805	95.785095	-18.483784	19.456554	94.579758	36.698849	7.580821	97.591133	32.877926	40.419102	99.392021	34.7883875	23.9999615	98.491577	-71.7559555	14.9131465	90.667939
-2.916084	41.307972	95.802544	-18.400883	19.62888	94.61496	36.741913	7.700255	97.522171	32.976353	40.510307	99.242142	34.859133	24.105281	98.3821565	-71.660899	15.152479	90.8477635
-3.012909	41.561844	95.751953	-18.286367	19.779428	94.630821	36.859043	7.796375	97.414276	33.090542	40.591084	99.062462	34.9747925	24.1937295	98.238369	-71.5475265	15.3651265	91.023273
-3.074903	41.725193	95.695152	-18.165369	19.90204	94.636375	36.969238	7.83902	97.304489	33.229446	40.631641	98.871193	35.099342	24.2353305	98.087841	-71.43008	15.5687495	91.184909
-3.117247	41.805267	95.636459	-18.017002	19.997389	94.653389	37.079216	7.812437	97.199989	33.383102	40.632317	98.671249	35.231159	24.222377	97.935619	-71.265163	15.772401	91.371159
-3.207528	41.880428	95.569344	-17.824251	20.057178	94.734749	37.232117	7.723333	97.077835	33.608131	40.524815	98.396065	35.420124	24.124074	97.73695	-71.068626	15.990282	91.732548
-3.238443	41.974308	95.537674	-17.684265	20.026613	94.802391	37.329845	7.586494	97.016647	33.763046	40.406704	98.21862	35.5464455	23.996599	97.6176335	-70.9149755	16.056627	91.9871485
-3.301096	42.026295	95.500282	-17.590429	20.025209	94.841164	37.408436	7.437949	96.960686	33.914509	40.279919	98.048393	35.6614725	23.858934	97.5045395	-70.8423305	16.191484	92.1777885
-3.40355	42.023682	95.435448	-17.50351	19.946745	94.868004	37.444271	7.264743	96.890991	34.022568	40.177208	97.908363	35.7334195	23.7209755	97.399677	-70.7404395	16.1725145	92.336331
-3.538214	41.95293	95.36602	-17.450996	19.895277	94.86805	37.468002	7.09343	96.817261	34.149136	39.963223	97.720757	35.808569	23.5283265	97.269009	-70.710561	16.2622275	92.467091
-3.705956	41.888985	95.30574	-17.395956	19.831085	94.843887	37.478409	6.917035	96.741829	34.248093	39.821194	97.581093	35.863251	23.3691145	97.161461	-70.655163	16.2930555	92.526313
-3.880193	41.803749	95.244179	-17.365883	19.758715	94.806778	37.467884	6.733297	96.657356	34.310947	39.646431	97.471016	35.8894155	23.189864	97.064186	-70.6211815	16.327566	92.54937
-4.213393	41.583904	95.253593	-17.369905	19.603201	94.7547	37.417366	6.423908	96.525833	34.41193	39.36837	97.43309	35.914648	22.896139	96.9794615	-70.654458	16.310263	92.5299385
-4.440593	41.44236	95.291809	-17.349001	19.500576	94.736305	37.348461	6.205396	96.414528	34.484608	39.153271	97.435753	35.9165345	22.6793335	96.9251405	-70.6145365	16.3218185	92.5474695
-4.690631	41.331795	95.353058	-17.362652	19.383604	94.704643	37.279896	5.999192	96.285782	34.558372	38.978672	97.455078	35.919134	22.488932	96.87043	-70.644438	16.278276	92.538856
-4.888185	41.199371	95.388855	-17.397619	19.33008	94.666527	37.19442	5.838529	96.167564	34.604824	38.812725	97.473022	35.899622	22.325627	96.820293	-70.69486	16.334533	92.512761
-5.057653	41.037041	95.368752	-17.426899	19.308285	94.639473	37.125607	5.744262	96.063522	34.630798	38.717644	97.443031	35.8782025	22.230953	96.7532765	-70.7320005	16.385617	92.5256695
-5.24763	40.834469	95.340324	-17.455679	19.31609	94.622223	37.081631	5.710245	96.008995	34.622223	38.700562	97.361015	35.851927	22.2054035	96.685005	-70.763285	16.4267765	92.559441
-5.392621	40.671413	95.289108	-17.494907	19.371588	94.612572	37.071369	5.726549	95.972542	34.585846	38.724743	97.26075	35.8286075	22.225646	96.616646	-70.8184215	16.51753	92.608498
-5.602458	40.405403	95.14666	-17.522289	19.474388	94.619995	37.067928	5.784395	95.943413	34.550858	38.811386	97.069321	35.809393	22.2978905	96.506367	-70.853971	16.6508855	92.733623
-5.715866	40.194645	95.08593	-17.544945	19.524094	94.615608	37.093048	5.820455	95.955482	34.52647	38.905796	96.978546	35.809759	22.3631255	96.467014	-70.899649	16.6850625	92.764202
-5.766244	39.936741	95.027885	-17.527584	19.562725	94.663857	37.121029	5.847575	95.994576	34.557941	38.91143	96.839462	35.839485	22.3795025	96.417019	-70.894653	16.7459475	92.910695
-5.785546	39.63089	94.961891	-17.516642	19.566116	94.694153	37.15163	5.861145	96.048744	34.554813	38.940628	96.755417	35.8532215	22.4008865	96.4020805	-70.8865055	16.7313455	92.9862255
-5.761057	39.257496	94.918655	-17.49148	19.528725	94.716141	37.180855	5.836161	96.081528	34.551228	38.934479	96.678123	35.8660415	22.38532	96.3798255	-70.8490015	16.67213	93.0524565
-5.715046	38.849483	94.845398	-17.484417	19.459097	94.730858	37.206684	5.788372	96.105438	34.571369	38.894554	96.589531	35.8890265	22.341463	96.3474845	-70.8578605	16.576731	93.1142315
-5.670529	38.396729	94.760201	-17.463734	19.398489	94.728363	37.221844	5.71979	96.125832	34.576885	38.837803	96.507248	35.8993645	22.2787965	96.31654	-70.8268325	16.5181815	93.140186
-5.560718	37.634068	94.643013	-17.459791	19.22109	94.742409	37.217678	5.537345	96.14386	34.562389	38.665531	96.394646	35.8900335	22.101438	96.269253	-70.8096155	16.340742	93.215565
-5.470483	37.090614	94.594681	-17.45644	19.09133	94.744995	37.20937	5.377673	96.147232	34.560211	38.505829	96.332733	35.8847905	21.941751	96.2399825	-70.7976705	16.240909	93.2500075
-5.335383	36.563633	94.571671	-17.474216	18.925594	94.757713	37.231087	5.188938	96.131226	34.561405	38.35833	96.312195	35.896246	21.773634	96.2217105	-70.844678	16.077554	93.2937155
-5.209093	36.082764	94.605446	-17.480915	18.790709	94.813034	37.184612	5.036164	96.201118	34.581459	38.183937	96.329994	35.8830355	21.6100505	96.265556	-70.8448655	15.9713675	93.360512
-5.054832	35.584133	94.620041	-17.461945	18.660362	94.872894	37.185669	4.859268	96.251602	34.623291	38.008614	96.36335	35.90448	21.433941	96.307476	-70.82837	15.886783	93.438312
-4.881772	35.095531	94.676117	-17.449955	18.534466	94.931305	37.224655	4.678848	96.253929	34.675846	37.869007	96.415558	35.9502505	21.2739275	96.3347435	-70.8501605	15.7950045	93.5278665
-4.646075	34.630489	94.752663	-17.419174	18.409756	95.012482	37.246132	4.544499	96.278633	34.729492	37.737118	96.482475	35.987812	21.1408085	96.380554	-70.82616	15.6787035	93.64441
-4.186246	33.957561	94.857811	-17.352083	18.28454	95.083008	37.252502	4.419456	96.342506	34.796421	37.608147	96.616371	36.0244615	21.0138015	96.4794385	-70.7286275	15.5552785	93.6865775
-3.844683	33.480133	94.906868	-17.336449	18.185087	95.128265	37.286655	4.339026	96.349579	34.848045	37.547161	96.689667	36.06735	20.9430935	96.519623	-70.740248	15.4270805	93.736907
-3.514201	33.027397	94.960609	-17.310425	18.130789	95.16581	37.351894	4.288719	96.310112	34.877674	37.516899	96.765533	36.114784	20.902809	96.5378225	-70.735634	15.358769	93.7937975
-3.115324	32.489571	94.98999	-17.292707	18.085327	95.178001	37.319981	4.280151	96.342484	34.875408	37.507336	96.833595	36.0976945	20.8937435	96.5880395	-70.6831085	15.2769105	93.7679625
-2.72969	32.011921	95.0196	-17.290508	18.025393	95.176086	37.306099	4.257283	96.352386	34.852242	37.481888	96.927933	36.0791705	20.8695855	96.6401595	-70.6601865	15.1812005	93.7120125
-2.353061	31.527372	95.072594	-17.340828	17.914986	95.178429	37.270733	4.228264	96.371727	34.771412	37.495831	97.072815	36.0210725	20.8620475	96.722271	-70.7027285	14.9679245	93.634587
-1.994779	31.001837	95.153168	-17.406525	17.79949	95.182907	37.237995	4.17671	96.421318	34.732624	37.388504	97.226349	35.9853095	20.782607	96.8238335	-70.7983595	14.816373	93.5419805
-1.355046	30.251907	95.276596	-17.544043	17.581776	95.228752	37.189102	4.097436	96.524345	34.61972	37.318966	97.551353	35.904411	20.708201	97.037849	-70.992497	14.455351	93.419655
-0.939522	29.745409	95.365753	-17.629488	17.414555	95.243851	37.1423	4.150701	96.618965	34.526974	37.268677	97.748589	35.834637	20.709689	97.183777	-71.093613	14.119421	93.303925
-0.475659	29.104385	95.410179	-17.695374	17.254213	95.274048	37.181557	4.095359	96.626656	34.443691	37.271648	97.883095	35.812624	20.6835035	97.2548755	-71.203372	13.8249225	93.2932205
-0.018249	28.537754	95.44706	-17.711712	17.181263	95.268967	37.213829	4.125989	96.642532	34.383049	37.281185	97.943291	35.798439	20.703587	97.2929115	-71.221863	13.658939	93.2450225
0.457786	27.981579	95.414803	-17.69672	17.117218	95.29892	37.273624	4.18527	96.668121	34.342995	37.30925	97.961975	35.8083095	20.74726	97.315048	-71.2017495	13.487176	93.282792
0.932155	27.358303	95.427689	-17.638449	17.087755	95.318321	37.351982	4.2273	96.697357	34.339531	37.337185	97.984314	35.8457565	20.7822425	97.3408355	-71.1226545	13.3932675	93.2958065
1.514216	26.765615	95.454361	-17.556028	17.08717	95.359329	37.406113	4.316393	96.790749	34.383705	37.376339	98.045189	35.894909	20.846366	97.417969	-71.006965	13.327974	93.300689
2.3554	25.751915	95.442627	-17.469328	17.085886	95.391281	37.533718	4.381319	96.962334	34.466461	37.411945	98.191345	36.0000895	20.896632	97.5768395	-70.9387455	13.27514	93.2057225
2.918071	25.083715	95.444359	-17.442339	17.078547	95.346436	37.646526	4.3604	97.074547	34.496166	37.454323	98.302666	36.071346	20.9073615	97.6886065	-70.956024	13.2497325	93.0042655
3.466502	24.399845	95.40358	-17.4266	17.08642	95.228935	37.696724	4.418318	97.225266	34.505997	37.506371	98.415909	36.1013605	20.9623445	97.8205875	-70.9545605	13.2104955	92.6372825
4.030823	23.709009	95.31916	-17.440241	17.078403	95.091316	37.692497	4.546111	97.404724	34.480534	37.575821	98.54657	36.0865155	21.060966	97.975647	-70.9669975	13.09584	92.206985
4.609904	23.010639	95.272675	-17.479876	17.075512	94.938919	37.712589	4.606529	97.513336	34.430714	37.646744	98.67392	36.0716515	21.1266365	98.093628	-71.0314035	13.0243875	91.78421
5.201602	22.194321	95.188248	-17.485167	17.072636	94.794899	37.794094	4.558766	97.604668	34.406208	37.68182	98.805061	36.100151	21.120293	98.2048645	-71.070485	13.024979	91.3849335
5.750985	21.449604	95.132515	-17.502054	17.098171	94.613327	37.833889	4.596115	97.6688	34.398006	37.70623	98.897614	36.1159475	21.1511725	98.283207	-71.1200555	13.0451695	90.943447
6.590511	20.199549	94.97966	-17.43634	17.190619	94.390701	37.921082	4.6416	97.717453	34.426716	37.747513	98.952408	36.173899	21.1945565	98.3349305	-71.046579	13.1866815	90.4464715
7.204857	19.393118	94.85981	-17.372471	17.203863	94.207993	37.997517	4.671189	97.708549	34.484802	37.760246	98.941978	36.2411595	21.2157175	98.3252635	-70.9861015	13.1920085	90.0907225
7.790421	18.441938	94.655975	-17.268211	17.26223	93.974968	38.099731	4.680633	97.662918	34.56694	37.755531	98.894608	36.3333355	21.218082	98.278763	-70.8697575	13.306378	89.671173
8.328289	17.529169	94.454987	-17.151764	17.315025	93.713417	38.204689	4.649918	97.595177	34.672672	37.72686	98.778992	36.4386805	21.188389	98.1870845	-70.7422085	13.441661	89.2397495
8.875563	16.587744	94.232925	-17.031988	17.335276	93.489288	38.313072	4.628199	97.457405	34.777462	37.698612	98.569122	36.545267	21.1634055	98.0132635	-70.609243	13.5071465	88.9653125
9.42352	15.620801	93.991753	-16.872648	17.349791	93.279663	38.438545	4.60797	97.31028	34.9095	37.66246	98.303223	36.6740225	21.135215	97.8067515	-70.4193185	13.564367	88.7525745
9.991995	14.517319	93.751617	-16.693493	17.371761	93.085266	38.598328	4.55928	97.203102	35.048214	37.625084	97.969223	36.823271	21.092182	97.5861625	-70.210257	13.65134	88.5843695
10.711004	12.961311	93.430176	-16.447155	17.329498	92.748169	38.882114	4.403557	96.989883	35.287579	37.509335	97.399261	37.0848465	20.956446	97.194572	-69.9791565	13.70255	88.301766
11.175401	11.868916	93.219521	-16.26112	17.291363	92.469421	38.984367	4.279159	96.901649	35.4702	37.38348	96.99382	37.2272835	20.8313195	96.9477345	-69.7495235	13.7514065	87.9911075
11.615167	10.763554	92.96376	-16.104805	17.213701	92.192093	39.125244	4.107675	96.792046	35.619831	37.297745	96.588829	37.3725375	20.70271	96.6904375	-69.5821475	13.724692	87.6937485
12.077675	9.562306	92.73999	-15.956781	17.108105	91.916992	39.267601	3.938558	96.643845	35.804489	37.081928	96.137878	37.536045	20.510243	96.3908615	-69.449607	13.705967	87.4431225
12.457203	8.520382	92.536263	-15.817862	16.952497	91.605415	39.405121	3.754701	96.499641	35.961792	36.915249	95.694962	37.6834565	20.334975	96.0973015	-69.3191805	13.570019	87.1135285
12.828623	7.34405	92.324951	-15.691299	16.837458	91.269821	39.515762	3.575966	96.341187	36.089272	36.748119	95.246658	37.802517	20.1620425	95.7939225	-69.185115	13.5128735	86.7457195
13.201354	6.221464	92.051208	-15.547125	16.674927	90.940826	39.623947	3.389283	96.134399	36.213005	36.567535	94.747368	37.918476	19.978409	95.4408835	-69.012726	13.371445	86.4407685
13.671747	4.514952	91.711655	-15.371299	16.437077	90.460861	39.752102	3.109706	95.782509	36.374516	36.262093	94.030724	38.063309	19.6858995	94.9066165	-68.805907	13.1882545	86.0151055
13.948057	3.478417	91.482712	-15.261621	16.278919	90.188385	39.827282	2.893994	95.573349	36.492065	36.050911	93.639389	38.1596735	19.4724525	94.606369	-68.6829155	13.0853855	85.770401
14.198118	2.461035	91.349701	-15.183306	16.100035	89.925491	39.892216	2.650273	95.388412	36.609848	35.809246	93.313828	38.251032	19.2297595	94.35112	-68.617644	12.9703105	85.499862
14.467293	1.415633	91.192131	-15.097136	15.916143	89.702972	39.939644	2.408352	95.233055	36.714298	35.571522	93.050255	38.326971	18.989937	94.141655	-68.521243	12.842349	85.264289
14.690206	0.411119	91.062782	-15.028776	15.756169	89.534813	39.965042	2.168146	95.099426	36.802353	35.334236	92.816849	38.3836975	18.751191	93.9581375	-68.4412495	12.761147	85.1114885
14.854739	-0.570186	90.990211	-15.004086	15.603476	89.399109	39.984146	1.951962	94.971474	36.869797	35.131805	92.640419	38.4269715	18.5418835	93.8059465	-68.4351435	12.6650685	84.9922715
15.009403	-1.447799	90.914597	-14.950445	15.456674	89.279251	40.012207	1.766397	94.87513	36.93327	34.931286	92.500183	38.4727385	18.3488415	93.6876565	-68.3736285	12.5645065	84.8708455
15.235662	-2.650257	90.897049	-14.898046	15.299267	89.175049	40.092861	1.494421	94.761887	37.022228	34.688953	92.341576	38.5575445	18.091687	93.5517315	-68.3536365	12.506847	84.7983665
15.409721	-3.41223	90.875038	-14.864193	15.167996	89.12252	40.080757	1.368697	94.720451	37.075695	34.558205	92.250237	38.578226	17.963451	93.485344	-68.306612	12.372541	84.759696
15.557005	-4.184625	90.800735	-14.79925	15.079517	89.066406	40.09959	1.230268	94.632805	37.129955	34.409657	92.165443	38.6147725	17.8199625	93.399124	-68.2132725	12.3390715	84.733688
15.696897	-4.915705	90.758713	-14.791836	14.985846	89.015923	40.113857	1.119282	94.555962	37.180374	34.297207	92.08815	38.6471155	17.7082445	93.322056	-68.2307875	12.2634475	84.70979
15.801497	-5.569295	90.734589	-14.75172	14.894279	88.952667	40.121635	1.001384	94.486443	37.204014	34.182331	92.010841	38.6628245	17.5918575	93.248642	-68.1662645	12.1967005	84.656692
15.890315	-6.17623	90.702003	-14.747812	14.834176	88.905571	40.107075	0.908644	94.41935	37.21917	34.0825	91.929337	38.6631225	17.495572	93.1743435	-68.1587465	12.17278	84.6367985
15.945564	-6.706707	90.656921	-14.7498	14.769651	88.847992	40.087894	0.804427	94.364632	37.199814	33.979725	91.872093	38.643854	17.392076	93.1183625	-68.143454	12.147226	84.5776215
16.054253	-7.393637	90.62072	-14.779253	14.652549	88.796112	40.084412	0.664729	94.273849	37.176659	33.860554	91.809174	38.6305355	17.2626415	93.0415115	-68.1890415	12.0424565	84.5507125
16.073631	-7.814834	90.644653	-14.806882	14.566729	88.775116	40.052769	0.568525	94.257385	37.153397	33.760571	91.79071	38.603083	17.164548	93.0240475	-68.216847	11.96891	84.5261845
16.093876	-8.264585	90.669319	-14.843395	14.500324	88.763466	39.975525	0.508934	94.277504	37.136066	33.681786	91.778473	38.5557955	17.09536	93.0279885	-68.2425855	11.905288	84.4989435
16.108839	-8.651309	90.657845	-14.875939	14.430141	88.746628	39.986607	0.413494	94.22757	37.111145	33.599632	91.787453	38.548876	17.006563	93.0075115	-68.300754	11.853719	84.4857445
16.092928	-8.958899	90.644913	-14.88187	14.357684	88.755005	39.917461	0.339213	94.231903	37.087208	33.522396	91.794327	38.5023345	16.9308045	93.013115	-68.2660745	11.7845635	84.496895
16.037939	-9.258721	90.644531	-14.902764	14.264947	88.775948	39.94381	0.254672	94.173523	37.067429	33.448185	91.813011	38.5056195	16.8514285	92.993267	-68.3111475	11.6784655	84.558629
16.020145	-9.527378	90.632164	-14.896793	14.209265	88.781815	39.897423	0.199466	94.183609	37.061249	33.371197	91.852226	38.479336	16.7853315	93.0179175	-68.272922	11.6331985	84.5457125
16.123428	-10.16131	90.475677	-14.899431	14.095755	88.7864	39.87904	0.083908	94.142342	37.069309	33.263172	91.934586	38.4741745	16.67354	93.038464	-68.2730365	11.51797	84.534336
16.164423	-10.366418	90.407219	-14.892301	14.038663	88.76976	39.872051	0.005264	94.097839	37.068211	33.186974	91.975388	38.470131	16.596119	93.0366135	-68.254733	11.481207	84.5029065
16.197134	-10.555546	90.321571	-14.887383	13.991535	88.752258	39.869167	-0.074746	94.051254	37.067074	33.117359	91.99015	38.4681205	16.5213065	93.020702	-68.2428865	11.4617635	84.483814
16.204983	-10.726164	90.284851	-14.888435	13.942154	88.73394	39.909737	-0.147327	93.976639	37.064491	33.055523	91.996689	38.487114	16.454098	92.986664	-68.263984	11.43021	84.481216
16.201414	-10.851617	90.253738	-14.88426	13.884962	88.722092	39.86895	-0.170897	93.994919	37.059505	33.021496	92.003273	38.4642275	16.4252995	92.999096	-68.2327475	11.3446245	84.445088
16.1975	-10.931105	90.260902	-14.873404	13.854313	88.719704	39.889378	-0.188577	94.013855	37.051388	33.003613	92.026428	38.470383	16.407518	93.0201415	-68.217191	11.301108	84.4192665
16.217598	-10.94349	90.275375	-14.84943	13.814026	88.720009	39.916656	-0.195766	94.035843	37.057247	32.992329	92.062309	38.4869515	16.3982815	93.049076	-68.1858115	11.2297705	84.390942
16.365326	-10.815789	90.280594	-14.748825	13.749825	88.723137	39.977291	-0.185692	94.06501	37.079876	33.025627	92.131226	38.5285835	16.4199675	93.098118	-68.0262335	11.0796825	84.348156
16.458282	-10.722859	90.288475	-14.661263	13.735817	88.722237	40.051487	-0.183258	94.103897	37.159641	32.990273	92.138741	38.605564	16.4035075	93.121319	-67.92809	11.0681265	84.323155
16.545244	-10.642977	90.337097	-14.559277	13.700173	88.740692	40.133419	-0.182785	94.171211	37.235813	32.99485	92.172356	38.684616	16.4060325	93.1717835	-67.80317	10.9943135	84.3096005
16.680988	-10.488079	90.365578	-14.438741	13.680874	88.774773	40.222324	-0.189736	94.210968	37.342388	32.985054	92.206337	38.782356	16.397659	93.2086525	-67.659838	10.964089	84.3408935
16.805531	-10.342129	90.38842	-14.295107	13.624612	88.807274	40.325657	-0.208024	94.248238	37.45163	32.97477	92.22908	38.8886435	16.383373	93.238659	-67.4788575	10.865851	84.375889
16.877396	-9.98316	90.505844	-14.135134	13.549736	88.846329	40.471127	-0.222974	94.273026	37.573742	32.961624	92.259193	39.0224345	16.369325	93.2661095	-67.2927025	10.730147	84.4265485
17.075884	-9.953755	90.452881	-13.964343	13.453329	88.859955	40.610184	-0.22254	94.271065	37.712917	32.954727	92.279579	39.1615505	16.3660935	93.275322	-67.0902365	10.5405645	84.444588
17.31979	-9.578839	90.314026	-13.712539	13.335988	88.814224	40.833725	-0.21301	94.172523	37.90818	32.988022	92.318985	39.3709525	16.387506	93.245754	-66.7960305	10.28447	84.382694
17.442427	-9.356265	90.192703	-13.557381	13.259514	88.7808	40.954102	-0.200334	94.086006	38.036671	33.012165	92.359085	39.4953865	16.4059155	93.2225455	-66.6101485	10.1131125	84.3390545
17.57176	-9.12346	90.021439	-13.429497	13.207536	88.735046	41.123211	-0.17583	93.963531	38.139233	33.049126	92.391457	39.631222	16.436648	93.177494	-66.490216	9.978424	84.292598
17.634655	-8.858413	89.914833	-13.298752	13.158399	88.712105	41.209522	-0.089927	93.909019	38.221802	33.116779	92.431854	39.715662	16.513426	93.1704365	-66.313166	9.803372	84.2537735
17.700172	-8.63789	89.806435	-13.167688	13.153378	88.729507	41.331364	-0.011423	93.840424	38.297791	33.19751	92.533165	39.8145775	16.5930435	93.1867945	-66.1499535	9.7137125	84.2722195
17.726269	-8.428314	89.686417	-13.05512	13.135107	88.738075	41.484879	0.056955	93.774582	38.388721	33.293324	92.655235	39.9368	16.6751395	93.2149085	-66.04704	9.5950745	84.2612415
17.720488	-8.229024	89.628777	-12.971887	13.16468	88.764008	41.523342	0.154571	93.797958	38.479935	33.346024	92.827698	40.0016385	16.7502975	93.312828	-65.9454125	9.5790625	84.215188
17.736752	-7.917809	89.591492	-12.855371	13.2349	88.850525	41.629494	0.252949	93.83326	38.601837	33.45961	93.138527	40.1156655	16.8562795	93.4858935	-65.8264075	9.6135205	84.2151565
17.702988	-7.681127	89.592239	-12.814215	13.290611	88.937813	41.685562	0.314998	93.874863	38.668259	33.523335	93.327072	40.1769105	16.9191665	93.6009675	-65.8053405	9.6620555	84.2746585
17.614017	-7.457341	89.601448	-12.756591	13.36339	88.995186	41.743706	0.38048	93.922897	38.722622	33.587143	93.495361	40.233164	16.9838115	93.709129	-65.746346	9.7429685	84.281243
17.547646	-7.218172	89.626511	-12.70776	13.421312	89.047249	41.8139	0.44464	93.972343	38.778278	33.637646	93.622299	40.296089	17.041143	93.797321	-65.711609	9.801481	84.297177
17.396971	-6.979361	89.647308	-12.649443	13.47	89.107315	41.891106	0.511451	94.024178	38.838108	33.712349	93.734947	40.364607	17.1119	93.8795625	-65.663493	9.8281	84.3350675
17.257395	-6.736305	89.682877	-12.588988	13.521913	89.139671	41.974003	0.588736	94.087845	38.88789	33.801605	93.828819	40.4309465	17.1951705	93.958332	-65.6089225	9.8486555	84.32101
17.082424	-6.483376	89.694527	-12.525733	13.554454	89.168022	42.053284	0.683068	94.166115	38.919395	33.871021	93.928787	40.4863395	17.2770445	94.047451	-65.5378055	9.8318635	84.288593
16.758299	-6.095416	89.743073	-12.422331	13.57575	89.239922	42.183144	0.783267	94.256035	38.991287	33.981888	94.053993	40.5872155	17.3825775	94.155014	-65.4318775	9.7689225	84.32483
16.504583	-5.838477	89.801262	-12.337514	13.568423	89.283058	42.276119	0.841693	94.322029	39.036827	34.0158	94.135002	40.656473	17.4287465	94.2285155	-65.331501	9.7080995	84.3376005
16.251038	-5.5761	89.871635	-12.258886	13.572889	89.352539	42.373936	0.869806	94.385101	39.094803	34.032425	94.190331	40.7343695	17.4511155	94.287716	-65.2521415	9.6946625	84.417362
15.96103	-5.298421	89.928726	-12.185678	13.567181	89.389877	42.463688	0.880905	94.46492	39.162197	34.052555	94.238457	40.8129425	17.46673	94.3516885	-65.1842985	9.667632	84.4280655
15.673677	-5.038565	89.95639	-12.097279	13.570057	89.450684	42.558456	0.902895	94.533066	39.237926	34.070351	94.27047	40.898191	17.486623	94.401768	-65.092749	9.653491	84.4996
15.39807	-4.881735	90.035751	-12.020433	13.5944	89.501793	42.6325	0.932735	94.592033	39.316048	34.094353	94.284119	40.974274	17.513544	94.438076	-65.01514	9.675256	84.56551
15.049217	-4.665675	90.061554	-11.951976	13.64219	89.529457	42.703091	0.96518	94.639381	39.388992	34.125973	94.285278	41.0460415	17.5455765	94.4623295	-64.9499935	9.7388035	84.5965845
14.504911	-4.309313	90.067085	-11.865393	13.710809	89.569366	42.806072	1.052078	94.643608	39.472988	34.225704	94.284012	41.13953	17.638891	94.46381	-64.870316	9.782727	84.674922
