# Supplementary material for: How to jointly control a ball trajectory on a moving board: Methodological insights into Motor Learning and Rehabilitation
Source: PLoS One. 2025 Oct 15;20(10):e0334588. doi: 10.1371/journal.pone.0334588 (PMC12527165; doi:10.1371/journal.pone.0334588)
Supplement: S2 Data — (ZIP) [file pone.0334588.s002.zip › D2_025.csv]

Ball_X	Ball_Y	Ball_Z	BoardCentre_X	BoardCentre_Y	BoardCentre_Z	P1LeftHand_X	P1LeftHand_Y	P1LeftHand_Z	P1RightHand_X	P1RightHand_Y	P1RightHand_Z	P1MidHands_X	P1MidHands_Y	P1MidHands_Z	P2MidHands_X	P2MidHands_Y	P2MidHands_Z
17.970592	19.983269	100.693642	-11.677148	18.993782	99.191246	44.620953	3.478064	104.97316	44.3773	34.929375	106.513916	44.4991265	19.2037195	105.743538	-67.8534225	18.7838445	92.638954
18.450768	19.128752	100.47438	-11.481391	19.001438	98.9748	44.765068	3.534596	104.897224	44.364594	34.989212	106.313728	44.564831	19.261904	105.605476	-67.527613	18.740972	92.344124
18.860674	18.328167	100.26767	-11.347957	18.976791	98.741234	44.898861	3.578218	104.814552	44.637096	34.892498	105.962456	44.7679785	19.235358	105.388504	-67.4638925	18.718224	92.093964
19.244146	17.516115	100.017525	-11.194574	18.953751	98.462883	45.034115	3.584876	104.716934	44.683926	34.886566	105.682228	44.8590205	19.235721	105.199581	-67.2481685	18.671781	91.726185
19.613819	16.605127	99.775269	-11.085931	18.894165	98.180679	45.138039	3.575207	104.612198	44.740509	34.84428	105.338585	44.939274	19.2097435	104.9753915	-67.111136	18.5785865	91.3859665
19.93214	15.674637	99.500999	-10.943247	18.814976	97.864693	45.23912	3.56129	104.499985	44.775219	34.784153	104.991982	45.0071695	19.1727215	104.7459835	-66.8936635	18.4572305	90.9834025
20.308798	14.290529	99.138969	-10.759854	18.668102	97.406525	45.388584	3.548739	104.2948	44.807625	34.720757	104.425217	45.0981045	19.134748	104.3600085	-66.6178125	18.201456	90.4530415
20.528093	13.41947	98.884354	-10.648965	18.553003	97.093605	45.484943	3.544525	104.124084	44.806038	34.688072	104.053246	45.1454905	19.1162985	104.088665	-66.4434205	17.9897075	90.098545
20.71652	12.541493	98.643326	-10.539421	18.44524	96.792198	45.579773	3.534191	103.96553	44.787159	34.661053	103.676842	45.183466	19.097622	103.821186	-66.262308	17.792858	89.76321
20.863503	11.587183	98.404198	-10.448913	18.325321	96.516052	45.664337	3.516733	103.814064	44.794357	34.613159	103.281548	45.229347	19.064946	103.547806	-66.127173	17.585696	89.484298
20.984701	10.632513	98.209885	-10.344091	18.222094	96.280609	45.730736	3.484011	103.669968	44.800152	34.555782	102.929779	45.265444	19.0198965	103.2998735	-65.953626	17.4242915	89.2613445
21.022787	9.733843	98.058395	-10.245998	18.129126	96.044006	45.809002	3.430331	103.565552	44.811714	34.490856	102.628502	45.310358	18.9605935	103.097027	-65.802354	17.2976585	88.990985
21.018509	8.88103	97.901581	-10.168097	18.038677	95.836105	45.875515	3.35688	103.448418	44.846893	34.389584	102.321037	45.361204	18.873232	102.8847275	-65.697398	17.204122	88.7874825
21.006544	7.65202	97.680244	-10.031397	17.88072	95.569504	45.97039	3.227215	103.26873	44.91687	34.283772	101.968559	45.44363	18.7554935	102.6186445	-65.506424	17.0059465	88.5203635
20.955055	6.76687	97.52079	-9.95827	17.775501	95.377823	46.018456	3.13817	103.142914	44.982536	34.194939	101.799713	45.500496	18.6665545	102.4713135	-65.417036	16.8844475	88.2843325
20.808037	5.977829	97.35817	-9.912906	17.710747	95.224579	46.06041	3.066587	103.005325	45.026321	34.123222	101.648758	45.5433655	18.5949045	102.3270415	-65.3691775	16.8265895	88.1221165
20.66914	5.104614	97.209068	-9.85871	17.618879	95.09713	46.091099	3.010668	102.86927	44.818542	33.813465	101.581169	45.4548205	18.4120665	102.2252195	-65.1722405	16.8256915	87.9690405
20.473879	4.361375	97.053871	-9.813408	17.547522	94.981392	46.140102	2.987662	102.748146	44.83477	33.769535	101.518608	45.487436	18.3785985	102.133377	-65.114252	16.7164455	87.829407
20.306213	3.697538	96.926781	-9.740974	17.492325	94.911011	46.187057	2.981963	102.636635	45.132751	34.034798	101.381027	45.659904	18.5083805	102.008831	-65.141852	16.4762695	87.813191
20.102242	2.962245	96.838776	-9.671265	17.472284	94.860046	46.240486	2.99277	102.538193	45.184662	34.053318	101.311005	45.712574	18.523044	101.924599	-65.055104	16.421524	87.795493
19.693834	1.854545	96.684441	-9.558966	17.443542	94.770752	46.312939	3.005739	102.396904	45.26989	34.083572	101.183853	45.7914145	18.5446555	101.7903785	-64.9093465	16.3424285	87.7511255
19.384779	1.1385	96.590065	-9.494967	17.419006	94.689774	46.353687	3.002731	102.277336	45.317303	34.05965	101.054298	45.835495	18.5311905	101.665817	-64.825429	16.3068215	87.713731
19.035967	0.488435	96.427261	-9.441147	17.364805	94.636055	46.370872	2.997559	102.114281	45.136799	33.767464	100.914192	45.7538355	18.3825115	101.5142365	-64.6361295	16.3470985	87.7578735
18.677696	-0.115594	96.304123	-9.383288	17.313559	94.558105	46.382988	2.977297	101.935921	45.374065	33.842747	100.725349	45.8785265	18.410022	101.330635	-64.6451025	16.217096	87.785575
18.337793	-0.819201	96.181358	-9.351584	17.258102	94.467018	46.376862	2.924254	101.756546	45.361099	33.730465	100.516365	45.8689805	18.3273595	101.1364555	-64.5721485	16.1888445	87.7975805
17.925528	-1.491269	96.028206	-9.321415	17.183689	94.390518	46.361622	2.862363	101.569321	45.41983	33.679695	100.26722	45.890726	18.271029	100.9182705	-64.533556	16.096349	87.8627655
17.405151	-2.165711	95.869827	-9.306803	17.127586	94.301262	46.356304	2.815444	101.380829	45.475616	33.728153	100.005341	45.91596	18.2717985	100.693085	-64.529566	15.9833735	87.909439
16.638781	-3.111477	95.703575	-9.270651	17.039055	94.158844	46.358482	2.749299	101.092514	45.528934	33.659206	99.558327	45.943708	18.2042525	100.3254205	-64.48501	15.8738575	87.9922675
16.127794	-3.70139	95.539696	-9.252013	16.960114	94.017601	46.34531	2.690396	100.878052	45.53109	33.576221	99.26873	45.9382	18.1333085	100.073391	-64.442226	15.7869195	87.961811
15.633527	-4.334821	95.394257	-9.229707	16.84993	93.892807	46.336765	2.619074	100.631042	45.533192	33.498482	98.968651	45.9349785	18.058778	99.7998465	-64.3943925	15.641082	87.9857675
15.074708	-4.909693	95.180519	-9.223348	16.724689	93.747879	46.31776	2.549097	100.38047	45.521744	33.398281	98.699097	45.919752	17.973689	99.5397835	-64.366448	15.475689	87.9559745
14.465402	-5.515183	94.923882	-9.217034	16.595926	93.587807	46.285641	2.462768	100.141441	45.504868	33.310135	98.461288	45.8952545	17.8864515	99.3013645	-64.3293225	15.3054005	87.8742495
13.812184	-6.053433	94.747719	-9.232018	16.453569	93.45694	46.248032	2.353435	99.895523	45.488159	33.212692	98.221825	45.8680955	17.7830635	99.058674	-64.3321315	15.1240745	87.855206
13.170441	-6.63119	94.575668	-9.302562	16.356703	93.33696	46.169064	2.246037	99.617836	45.437382	33.141521	97.991386	45.803223	17.693779	98.804611	-64.408347	15.019627	87.869309
12.229259	-7.401179	94.373558	-9.410614	16.210089	93.199959	45.902573	2.140322	99.293152	45.285831	33.012127	97.637093	45.594202	17.5762245	98.4651225	-64.41543	14.8439535	87.9347955
11.538701	-7.918739	94.275482	-9.525358	16.153517	93.119034	45.751583	2.054961	99.088272	45.174732	32.920666	97.374657	45.4631575	17.4878135	98.2314645	-64.5138735	14.8192205	88.0066035
10.806582	-8.412451	94.20372	-9.657684	16.092188	93.056015	45.548962	1.969956	98.912636	45.037415	32.834373	97.124336	45.2931885	17.4021645	98.018486	-64.6085565	14.7822115	88.093544
10.025456	-8.911904	94.092407	-9.829217	16.034784	92.97789	45.334515	1.879365	98.760269	44.872833	32.742741	96.89447	45.103674	17.311053	97.8273695	-64.762108	14.758515	88.1284105
9.232003	-9.349396	93.98642	-10.009968	15.994469	92.871078	45.101185	1.81197	98.601028	44.713764	32.669888	96.680977	44.9074745	17.240929	97.6410025	-64.9274105	14.748009	88.1011535
8.4411	-9.729432	93.809769	-10.205162	15.954897	92.732346	44.839592	1.764636	98.418846	44.510605	32.605541	96.478157	44.6750985	17.1850885	97.4485015	-65.0854225	14.7247055	88.0161905
7.712211	-10.094542	93.602333	-10.385931	15.902126	92.572403	44.594757	1.736527	98.207718	44.312218	32.56052	96.273987	44.4534875	17.1485235	97.2408525	-65.2253495	14.6557285	87.9039535
6.550356	-10.646982	93.242271	-10.629086	15.869339	92.318619	44.270954	1.736207	97.87764	44.080566	32.52412	95.946823	44.17576	17.1301635	96.9122315	-65.433932	14.6085145	87.7250065
5.765568	-11.014491	93.030441	-10.705217	15.886915	92.157845	44.122623	1.750797	97.655869	43.938644	32.513882	95.699966	44.0306335	17.1323395	96.6779175	-65.4410675	14.6414905	87.6377725
4.976256	-11.345247	92.83403	-10.768831	15.918502	92.004593	44.029549	1.774554	97.45903	43.83252	32.518528	95.449135	43.9310345	17.146541	96.4540825	-65.4686965	14.690463	87.5551035
4.188687	-11.612213	92.770126	-10.788469	15.978903	91.892616	43.988617	1.818024	97.287689	43.779839	32.565975	95.158836	43.884228	17.1919995	96.2232625	-65.461166	14.7658065	87.5619695
3.468715	-11.872426	92.743942	-10.746988	16.038326	91.821045	43.993355	1.876061	97.140289	43.736187	32.614243	94.841835	43.864771	17.245152	95.991062	-65.358747	14.8315	87.651028
2.748137	-12.123425	92.726135	-10.672309	16.130119	91.745674	44.044373	1.931231	97.002892	43.718536	32.652714	94.528793	43.8814545	17.2919725	95.7658425	-65.2260725	14.9682655	87.7255055
1.97892	-12.346438	92.712921	-10.574457	16.168526	91.67572	44.105045	1.977787	96.863213	43.744858	32.704933	94.22422	43.9249515	17.34136	95.5437165	-65.0738655	14.995692	87.8077235
0.843243	-12.650028	92.647354	-10.433345	16.213757	91.564957	44.210194	2.014493	96.648262	43.814449	32.752209	93.864235	44.0123215	17.383351	95.2562485	-64.8790115	15.044163	87.8736655
0.104855	-12.779009	92.545776	-10.348312	16.207865	91.4869	44.268219	2.018443	96.506157	43.855225	32.771702	93.689278	44.061722	17.3950725	95.0977175	-64.758346	15.0206575	87.8760825
-0.581649	-12.936873	92.449364	-10.276299	16.195103	91.424896	44.287922	2.01755	96.368317	43.899654	32.787029	93.549133	44.093788	17.4022895	94.958725	-64.646386	14.9879165	87.891067
-1.363995	-13.01814	92.344818	-10.254841	16.182589	91.354858	44.291721	2.002242	96.240303	43.905365	32.812302	93.461975	44.098543	17.407272	94.851139	-64.608225	14.957906	87.858577
-2.135908	-13.113	92.219223	-10.28294	16.15444	91.301689	44.241276	1.995638	96.131691	43.879948	32.841091	93.423958	44.060612	17.4183645	94.7778245	-64.626492	14.8905155	87.8255535
-2.93802	-13.186225	92.098419	-10.334878	16.151413	91.250648	44.156502	2.004945	96.061646	43.834648	32.872135	93.40567	43.995575	17.43854	94.733658	-64.665331	14.864286	87.767638
-3.738574	-13.19774	92.023972	-10.414	16.159122	91.223801	44.130863	2.007883	95.97541	43.779339	32.916351	93.388153	43.955101	17.462117	94.6817815	-64.783101	14.856127	87.7658205
-4.853477	-13.126808	91.936378	-10.585828	16.233423	91.171463	43.939198	2.072762	95.956474	43.632828	33.008919	93.354919	43.786013	17.5408405	94.6556965	-64.957669	14.9260055	87.6872295
-5.639025	-13.107833	91.905815	-10.716746	16.299633	91.145615	43.867012	2.120864	95.890594	43.519341	33.083244	93.328545	43.6931765	17.602054	94.6095695	-65.1266685	14.997212	87.6816605
-6.385231	-13.025234	91.843704	-10.840084	16.370014	91.12841	43.734661	2.201707	95.854172	43.389538	33.174023	93.293015	43.5620995	17.687865	94.5735935	-65.2422675	15.052163	87.6832265
-7.159775	-12.917966	91.765137	-10.977674	16.443214	91.092888	43.604858	2.302788	95.819397	43.266495	33.25523	93.270386	43.4356765	17.779009	94.5448915	-65.3910245	15.107419	87.6408845
-7.988659	-12.833315	91.710892	-11.083652	16.487976	91.069214	43.497913	2.391825	95.773933	43.137463	33.364738	93.245613	43.317688	17.8782815	94.509773	-65.484992	15.0976705	87.628655
-8.730319	-12.692651	91.633484	-11.202892	16.534294	91.040588	43.395866	2.484409	95.731232	43.023331	33.482258	93.233665	43.2095985	17.9833335	94.4824485	-65.6153825	15.0852545	87.5987275
-9.44945	-12.523653	91.547104	-11.304486	16.562323	91.001678	43.306057	2.56531	95.685844	42.91761	33.582211	93.216171	43.1118335	18.0737605	94.4510075	-65.7208055	15.0508855	87.5523485
-10.527699	-12.336967	91.460648	-11.465769	16.572683	91.000343	43.181652	2.651794	95.584312	42.743809	33.696404	93.175972	42.9627305	18.174099	94.380142	-65.8942685	14.971267	87.620544
-11.267551	-12.168037	91.503868	-11.560018	16.562351	91.072586	43.020119	2.724459	95.556122	42.62595	33.755463	93.120781	42.8230345	18.239961	94.3384515	-65.9430705	14.884741	87.8067205
-12.050576	-11.953364	91.596947	-11.6709	16.572887	91.159286	42.950932	2.742678	95.499283	42.501595	33.785812	93.096611	42.7262635	18.264245	94.297947	-66.0680635	14.881529	88.020625
-12.832575	-11.735049	91.693565	-11.795033	16.579319	91.247002	42.785759	2.794978	95.533081	42.360218	33.845432	93.08799	42.5729885	18.320205	94.3105355	-66.1630545	14.838433	88.1834685
-13.606255	-11.486784	91.831558	-11.947463	16.599627	91.367249	42.655727	2.829865	95.570412	42.22176	33.891159	93.096855	42.4387435	18.360512	94.3336335	-66.3336695	14.838742	88.4008645
-14.325436	-11.203073	91.959587	-12.085323	16.58857	91.441521	42.501301	2.87182	95.648224	42.076962	33.919392	93.12738	42.2891315	18.395606	94.387802	-66.4597775	14.781534	88.49524
-15.077747	-10.961629	91.996269	-12.203896	16.604542	91.44178	42.43956	2.868801	95.703171	41.982101	33.925724	93.173088	42.2108305	18.3972625	94.4381295	-66.6186225	14.8118215	88.4454305
-16.212112	-10.479877	91.898232	-12.354155	16.587234	91.334557	42.298901	2.849876	95.826309	41.883713	33.927025	93.249069	42.091307	18.3884505	94.537689	-66.799617	14.7860175	88.131425
-16.983387	-10.0968	91.783958	-12.44797	16.604603	91.242081	42.145126	2.86005	95.918747	41.814709	33.917393	93.301048	41.9799175	18.3887215	94.6098975	-66.8758575	14.8204845	87.8742645
-17.751053	-9.729326	91.650269	-12.520742	16.601055	91.170013	42.089485	2.867336	95.9216	41.741745	33.935532	93.369751	41.915615	18.401434	94.6456755	-66.957099	14.800676	87.6943505
-18.471704	-9.304268	91.463593	-12.583782	16.591074	91.091385	42.012489	2.912152	95.933083	41.697193	33.966576	93.436745	41.854841	18.439364	94.684914	-67.022405	14.742784	87.497856
-19.206015	-8.890551	91.268631	-12.608069	16.61628	91.011635	41.966099	2.999613	95.925613	41.670921	34.039928	93.509346	41.81851	18.5197705	94.7174795	-67.034648	14.7127895	87.3057905
-19.974409	-8.429474	91.086479	-12.598637	16.658949	90.912323	41.955105	3.08931	95.925392	41.654823	34.142323	93.586555	41.804964	18.6158165	94.7559735	-67.002238	14.7020815	87.0686725
-20.714439	-7.868195	90.86895	-12.596178	16.701336	90.791946	41.972404	3.20098	95.912788	41.650375	34.273354	93.622269	41.8113895	18.737167	94.7675285	-67.0037455	14.665505	86.8163635
-21.841503	-7.047751	90.486183	-12.556902	16.802452	90.600761	42.006065	3.415163	95.882866	41.646454	34.508427	93.643929	41.8262595	18.961795	94.7633975	-66.9400635	14.643109	86.4381245
-22.620525	-6.49473	90.275696	-12.497157	16.874535	90.458138	42.02599	3.574796	95.85247	41.656361	34.660713	93.632477	41.8411755	19.1177545	94.7424735	-66.8354895	14.6313155	86.1738025
-23.409962	-5.914122	90.002342	-12.474835	16.949486	90.299812	42.032845	3.745319	95.820435	41.661472	34.825603	93.598862	41.8471585	19.285461	94.7096485	-66.7968285	14.613511	85.8899755
-24.229866	-5.251703	89.748611	-12.41802	17.056973	90.141296	42.114468	3.893295	95.728699	41.669212	35.004215	93.554535	41.89184	19.448755	94.641617	-66.72788	14.665191	85.640975
-25.051243	-4.614543	89.518585	-12.363623	17.149269	90.02507	42.098991	4.054405	95.696182	41.677055	35.160625	93.504784	41.888023	19.607515	94.600483	-66.615269	14.691023	85.449657
-25.879383	-3.896632	89.339584	-12.326518	17.221849	89.954185	42.200272	4.195149	95.613953	41.695862	35.300415	93.464226	41.948067	19.747782	94.5390895	-66.601103	14.695916	85.3692805
-26.759771	-3.258329	89.21936	-12.276417	17.277172	89.920685	42.229725	4.315074	95.585251	41.719852	35.435684	93.455841	41.9747885	19.875379	94.520546	-66.5276225	14.678965	85.320824
-28.19179	-2.129736	89.169197	-12.199872	17.365993	89.942383	42.309441	4.436776	95.557838	41.766121	35.57473	93.413177	42.037781	20.005753	94.4855075	-66.437525	14.726233	85.3992585
-29.159821	-1.38681	89.236603	-12.165294	17.400639	90.038124	42.332981	4.481579	95.54702	41.779808	35.64901	93.364044	42.0563945	20.0652945	94.455532	-66.3869825	14.7359835	85.620716
-30.125725	-0.681257	89.416626	-12.147129	17.419731	90.190506	42.299976	4.535415	95.560814	41.786823	35.702122	93.283562	42.0433995	20.1187685	94.422188	-66.3376575	14.7206935	85.958824
-31.196239	0.123834	89.664894	-12.15032	17.409245	90.410942	42.303974	4.564627	95.529099	41.763458	35.735542	93.207458	42.033716	20.1500845	94.3682785	-66.334356	14.6684055	86.4536055
-32.251228	0.91682	89.99131	-12.172543	17.370371	90.669945	42.344055	4.574508	95.466789	41.696442	35.776268	93.104546	42.0202485	20.175388	94.2856675	-66.3653345	14.565354	87.0542225
-33.337223	1.699226	90.42572	-12.230143	17.318768	90.984154	42.318882	4.5553	95.412964	41.596828	35.829102	92.984749	41.957855	20.192201	94.1988565	-66.418141	14.445335	87.7694515
-34.390015	2.534431	90.925003	-12.340453	17.272577	91.335663	42.229847	4.571605	95.383842	41.459526	35.872089	92.841934	41.8446865	20.221847	94.112888	-66.5255925	14.323307	88.558438
-36.079536	3.818943	91.776955	-12.548026	17.192362	91.923058	42.080902	4.583794	95.249649	41.16243	35.911907	92.644531	41.621666	20.2478505	93.94709	-66.717718	14.1368735	89.899026
-37.221573	4.679307	92.350075	-12.746275	17.128431	92.315742	41.968708	4.588029	95.106323	40.912235	35.94574	92.522224	41.4404715	20.2668845	93.8142735	-66.9330215	13.9899775	90.8172105
-38.340275	5.573795	92.892265	-12.962103	17.060179	92.699554	41.751553	4.627523	94.978348	40.634136	35.989059	92.433952	41.1928445	20.308291	93.70615	-67.1170505	13.812067	91.692958
-39.485619	6.493548	93.472557	-13.21943	17.003529	93.075653	41.495907	4.658385	94.871162	40.333721	36.025784	92.401352	40.914814	20.3420845	93.636257	-67.353674	13.6649735	92.515049
-40.616356	7.440771	94.009003	-13.533754	16.948891	93.458939	41.200974	4.708455	94.793091	40.00325	36.066429	92.398537	40.602112	20.387442	93.595814	-67.66962	13.51034	93.322064
-41.685871	8.408464	94.481644	-13.868085	16.908112	93.807518	40.831547	4.778865	94.793419	39.655975	36.119385	92.474312	40.243761	20.449125	93.6338655	-67.979931	13.367099	93.9811705
-42.747776	9.418459	94.916817	-14.237261	16.857948	94.150787	40.535164	4.839875	94.78949	39.294064	36.198677	92.600235	39.914614	20.519276	93.6948625	-68.389136	13.19662	94.6067115
-44.276482	10.89101	95.481445	-14.78717	16.794754	94.619682	40.08569	4.974322	94.866806	38.760937	36.368092	92.88179	39.4233135	20.671207	93.874298	-68.9976535	12.918301	95.365066
-45.222282	11.911209	95.823441	-15.173872	16.747751	94.910858	39.808949	5.076103	94.987465	38.416286	36.468464	93.121819	39.1126175	20.7722835	94.054642	-69.4603615	12.7232185	95.767074
-46.207767	12.92296	96.167	-15.51608	16.737144	95.174538	39.545139	5.168814	95.143143	38.114529	36.57362	93.364883	38.829834	20.871217	94.254013	-69.861994	12.603071	96.095063
-47.111458	13.913112	96.418289	-15.844184	16.719078	95.416489	39.308624	5.237926	95.292641	37.856487	36.670204	93.586563	38.5825555	20.954065	94.439602	-70.2709235	12.484091	96.393376
-47.940681	14.949314	96.634026	-16.107435	16.743036	95.623192	39.121895	5.341403	95.429344	37.621292	36.721222	93.798027	38.3715935	21.0313125	94.6136855	-70.5864635	12.4547595	96.6326985
-48.726128	15.980382	96.913788	-16.305178	16.767365	95.834213	38.99448	5.402281	95.565125	37.427792	36.747272	93.994118	38.211136	21.0747765	94.7796215	-70.821492	12.4599535	96.8888045
-49.497574	16.980667	97.183861	-16.464727	16.753918	96.044548	38.893204	5.521759	95.727631	37.29734	36.793404	94.162376	38.095272	21.1575815	94.9450035	-71.024726	12.3502545	97.1440925
-50.477451	18.467632	97.53611	-16.54318	16.771034	96.319786	38.917877	5.539021	95.876984	37.213509	36.872585	94.386879	38.065693	21.205803	95.1319315	-71.152053	12.336265	97.5076405
-51.076729	19.465078	97.804108	-16.519037	16.766386	96.480385	38.954182	5.571915	95.948669	37.237625	36.936455	94.503227	38.0959035	21.254185	95.225948	-71.1339775	12.278587	97.734822
-51.613533	20.427437	98.064293	-16.463821	16.730101	96.633224	39.005325	5.593155	95.978134	37.284996	36.972523	94.592896	38.1451605	21.282839	95.285515	-71.0728025	12.177363	97.980933
-52.091694	21.36442	98.279991	-16.378355	16.665321	96.753769	39.056496	5.602408	95.992653	37.332664	36.981453	94.677055	38.19458	21.2919305	95.334854	-70.95129	12.0387115	98.172684
-52.535397	22.307814	98.505409	-16.323345	16.607058	96.858681	39.070183	5.636379	96.018806	37.37141	36.971451	94.721344	38.2207965	21.303915	95.370075	-70.8674865	11.910201	98.347287
-52.880989	23.1884	98.764542	-16.256357	16.50651	96.968719	39.135368	5.530181	95.981476	37.40086	36.927185	94.777504	38.268114	21.228683	95.37949	-70.780828	11.784337	98.557948
-53.234886	24.052181	98.890068	-16.209642	16.419136	97.032669	39.142342	5.465537	95.972237	37.434402	36.847591	94.866791	38.288372	21.156564	95.419514	-70.707656	11.681708	98.645824
-53.639858	25.312159	99.12928	-16.167049	16.223696	97.140312	39.093102	5.357039	95.978859	37.49004	36.678162	95.083527	38.291571	21.0176005	95.531193	-70.625669	11.4297915	98.749431
-53.840042	26.168896	99.253265	-16.201838	16.064455	97.199318	39.058475	5.221253	95.981888	37.528851	36.560032	95.254883	38.293663	20.8906425	95.6183855	-70.697339	11.2382675	98.7802505
-54.001301	26.997549	99.403572	-16.207291	15.930883	97.260048	39.059097	5.013323	95.968811	37.570522	36.422016	95.424248	38.3148095	20.7176695	95.6965295	-70.7293915	11.1440965	98.8235665
-54.191387	27.781025	99.519218	-16.233908	15.822296	97.314659	38.9967	4.940124	96.026802	37.597343	36.272144	95.621773	38.2970215	20.606134	95.8242875	-70.7648375	11.038458	98.8050305
-54.262386	28.550276	99.614403	-16.268906	15.737542	97.383766	39.003197	4.760987	96.074585	37.62075	36.142876	95.825699	38.3119735	20.4519315	95.950142	-70.8497855	11.0231525	98.81739
-54.280289	29.344515	99.684296	-16.291367	15.63406	97.448181	38.990959	4.706382	96.205856	37.639954	36.037788	96.017586	38.3154565	20.372085	96.111721	-70.8981905	10.896035	98.784641
-54.282181	30.090757	99.738167	-16.296139	15.577944	97.50724	39.078201	4.551923	96.284012	37.64822	35.938564	96.182411	38.3632105	20.2452435	96.2332115	-70.9554885	10.9106445	98.7812685
-54.232071	31.156748	99.749931	-16.275572	15.490619	97.537346	39.114651	4.473096	96.529968	37.688942	35.838905	96.411636	38.4017965	20.1560005	96.470802	-70.9529405	10.8252375	98.60389
-54.105801	31.809107	99.701721	-16.254429	15.407902	97.569672	39.220573	4.333814	96.652534	37.718678	35.765591	96.560158	38.4696255	20.0497025	96.606346	-70.9784835	10.7661015	98.532998
-53.911983	32.425041	99.728134	-16.251654	15.324995	97.60199	39.309399	4.232549	96.783539	37.731098	35.666569	96.713928	38.5202485	19.949559	96.7487335	-71.0235565	10.700431	98.4552465
-53.726051	33.01421	99.727921	-16.230659	15.231186	97.626869	39.342327	4.168162	96.925018	37.757095	35.58234	96.867363	38.549711	19.875251	96.8961905	-71.011029	10.587121	98.3575475
-53.453423	33.553619	99.798042	-16.236998	15.157342	97.653267	39.436363	3.974879	96.995979	37.774357	35.519016	97.038269	38.60536	19.7469475	97.017124	-71.079356	10.5677365	98.28941
-53.284859	34.165092	99.785255	-16.210754	15.061867	97.690811	39.475044	3.840961	97.087212	37.849319	35.356014	97.160439	38.6621815	19.5984875	97.1238255	-71.0836895	10.5252465	98.2577965
-52.915119	34.697254	99.809303	-16.196905	14.992624	97.729309	39.465569	3.760332	97.23114	37.904613	35.235931	97.303879	38.685091	19.4981315	97.2675095	-71.078901	10.4871165	98.1911085
-52.36956	35.429554	99.727676	-16.192532	14.957955	97.751823	39.539337	3.528837	97.394356	37.969925	35.068012	97.566818	38.754631	19.2984245	97.480587	-71.139695	10.6174855	98.023059
-52.015305	35.876789	99.680832	-16.232861	14.933149	97.742943	39.535378	3.478862	97.556267	38.026066	34.973446	97.755585	38.780722	19.226154	97.655926	-71.246444	10.640144	97.82996
-51.586025	36.338963	99.667221	-16.256733	14.90697	97.75885	39.589329	3.326632	97.648842	38.063694	34.887062	97.946991	38.8265115	19.106847	97.7979165	-71.3399775	10.707093	97.7197835
-51.126659	36.774529	99.661057	-16.269535	14.892383	97.769539	39.601059	3.232287	97.752884	38.124172	34.803616	98.135872	38.8626155	19.0179515	97.944378	-71.4016855	10.7668145	97.5947
-50.576233	37.183773	99.730316	-16.285944	14.857825	97.796387	39.585773	3.220399	97.872383	38.176323	34.74176	98.314346	38.881048	18.9810795	98.0933645	-71.452936	10.7345705	97.4994095
-50.088531	37.577881	99.802246	-16.292667	14.845316	97.815659	39.64312	3.131469	97.924179	38.213722	34.690674	98.520378	38.928421	18.9110715	98.2222785	-71.513755	10.7795605	97.4090395
-49.500271	37.883186	99.863037	-16.29096	14.833607	97.851028	39.681007	3.124942	98.015717	38.249134	34.659256	98.719833	38.9650705	18.892099	98.367775	-71.5469905	10.775115	97.334281
-48.671307	38.35376	99.847504	-16.236061	14.801095	97.891174	39.762844	3.156606	98.166397	38.308575	34.676441	98.987564	39.0357095	18.9165235	98.5769805	-71.5078315	10.6856665	97.2053675
-48.077438	38.636883	99.846642	-16.205227	14.83664	97.861671	39.828838	3.25811	98.265587	38.352348	34.745853	99.116554	39.090593	19.0019815	98.6910705	-71.501047	10.6712985	97.0322715
-47.436771	38.898808	99.824173	-16.160158	14.880215	97.849709	39.953915	3.272588	98.286201	38.389	34.816132	99.199539	39.1714575	19.04436	98.74287	-71.4917735	10.71607	96.956548
-46.713421	39.148773	99.806503	-16.10088	14.905642	97.84343	40.014225	3.363277	98.321625	38.424583	34.898216	99.258514	39.219404	19.1307465	98.7900695	-71.421164	10.6805375	96.8967905
-46.016644	39.334755	99.782257	-16.046934	14.954814	97.833649	40.082123	3.436613	98.372581	38.457733	34.976288	99.305069	39.269928	19.2064505	98.838825	-71.363796	10.7031775	96.828473
-45.277615	39.472832	99.764549	-16.023605	15.03243	97.826996	40.149288	3.526955	98.423355	38.48896	35.040657	99.356209	39.319124	19.283806	98.889782	-71.366334	10.781054	96.76421
-44.585709	39.649033	99.66861	-16.02067	15.088238	97.841751	40.202839	3.618027	98.549858	38.50964	35.105415	99.42955	39.3562395	19.361721	98.989704	-71.3975795	10.814755	96.693798
-43.464268	39.854767	99.566772	-15.983417	15.198946	97.917213	40.26371	3.744488	98.83255	38.533894	35.223953	99.585777	39.398802	19.4842205	99.2091635	-71.365636	10.9136715	96.6252625
-42.663288	39.954487	99.48584	-16.022476	15.254431	97.989014	40.307495	3.838345	99.049149	38.537834	35.29541	99.736145	39.4226645	19.5668775	99.392647	-71.4676165	10.9419845	96.585381
-41.805683	40.046986	99.436172	-16.071049	15.31661	98.056992	40.340271	3.922482	99.277397	38.519787	35.391903	99.869278	39.430029	19.6571925	99.5733375	-71.572127	10.9760275	96.5406465
-40.986164	40.068077	99.323654	-16.085646	15.325974	98.131577	40.357487	4.016407	99.506348	38.534241	35.467728	99.93763	39.445864	19.7420675	99.721989	-71.617156	10.9098805	96.541165
-40.153103	40.093239	99.213737	-16.098301	15.357139	98.196533	40.38126	4.072367	99.708435	38.539402	35.532085	99.934273	39.460331	19.802226	99.821354	-71.656933	10.912052	96.571712
-39.272442	40.112736	99.070328	-16.070904	15.363671	98.289665	40.410786	4.105296	99.880096	38.535385	35.562222	99.893707	39.4730855	19.833759	99.8869015	-71.6148935	10.893583	96.6924285
-38.367142	40.110397	98.920822	-16.073343	15.367074	98.357628	40.4529	4.086593	100.060699	38.524712	35.528954	99.837166	39.488806	19.8077735	99.9489325	-71.635492	10.9263745	96.7663235
-36.889763	40.138672	98.766502	-16.033319	15.331493	98.566345	40.482117	3.976692	100.405548	38.507561	35.351707	99.797752	39.494839	19.6641995	100.10165	-71.561477	10.9987865	97.03104
-35.947548	40.127632	98.711243	-15.997078	15.252465	98.731194	40.500462	3.832838	100.652817	38.514881	35.174446	99.851273	39.5076715	19.503642	100.252045	-71.5018275	11.001288	97.210343
-34.984386	40.170292	98.718285	-15.998498	15.127756	98.895996	40.514122	3.641203	100.894966	38.576359	34.982296	99.950752	39.5452405	19.3117495	100.422859	-71.5422365	10.9437625	97.369133
-33.974102	40.182476	98.740303	-15.995505	14.984015	99.024902	40.501041	3.421105	101.098381	38.628735	34.790325	100.08448	39.564888	19.105715	100.5914305	-71.555898	10.862315	97.4583735
-32.942768	40.249084	98.779129	-16.01737	14.817585	99.141655	40.485672	3.215473	101.262138	38.668602	34.577457	100.25679	39.577137	18.896465	100.759464	-71.611877	10.738705	97.523846
-31.923485	40.304787	98.826965	-16.069225	14.668433	99.195038	40.476875	3.028364	101.405807	38.708992	34.392021	100.459984	39.5929335	18.7101925	100.9328955	-71.7313835	10.6266735	97.4571805
-30.914959	40.41687	98.89901	-16.149286	14.592966	99.259079	40.433018	2.881309	101.537727	38.724773	34.244053	100.672745	39.5788955	18.562681	101.105236	-71.8774675	10.623251	97.412922
-29.361006	40.665581	99.014069	-16.193073	14.461787	99.32383	40.342201	2.739746	101.721481	38.711147	34.060947	101.010536	39.526674	18.4003465	101.3660085	-71.91282	10.5232275	97.2816515
-28.317234	40.866783	99.135605	-16.255573	14.452446	99.383583	40.311005	2.687618	101.847923	38.695591	34.01667	101.236107	39.503298	18.352144	101.542015	-72.014444	10.552748	97.225151
-27.317608	41.072159	99.305222	-16.32078	14.47499	99.452271	40.277538	2.650838	101.95385	38.672153	33.99062	101.451698	39.4748455	18.320729	101.702774	-72.1164055	10.629251	97.201768
-26.302872	41.311745	99.457664	-16.376776	14.529315	99.519714	40.234573	2.634061	102.090576	38.63229	33.975784	101.691055	39.4334315	18.3049225	101.8908155	-72.1869835	10.7537075	97.1486125
-25.202557	41.566963	99.555344	-16.451473	14.603817	99.585716	40.206688	2.622358	102.225723	38.599739	33.978527	101.93428	39.4032135	18.3004425	102.0800015	-72.3061595	10.9071915	97.0914305
-24.145971	41.803719	99.727753	-16.521835	14.713645	99.642426	40.176468	2.61976	102.377113	38.57988	33.991554	102.178505	39.378174	18.305657	102.277809	-72.421844	11.121633	97.007043
-23.158388	42.048531	99.861137	-16.611195	14.776133	99.680138	40.106842	2.63431	102.540695	38.546177	34.014988	102.458214	39.3265095	18.324649	102.4994545	-72.5488995	11.227617	96.8608215
-21.580774	42.48177	100.032082	-16.748007	14.915733	99.746117	39.995308	2.65742	102.806381	38.474579	34.073071	102.889076	39.2349435	18.3652455	102.8477285	-72.7309575	11.4662205	96.6445055
-20.49633	42.763138	100.21524	-16.876484	15.000814	99.784286	39.923958	2.675651	102.983406	38.402168	34.220722	103.221283	39.163063	18.4481865	103.1023445	-72.916031	11.5534415	96.4662275
-19.538004	42.984386	100.397598	-16.983538	15.111579	99.831833	39.851768	2.688234	103.158997	38.358551	34.192703	103.479019	39.1051595	18.4404685	103.319008	-73.0722355	11.7826895	96.344658
-18.526842	43.242352	100.593903	-17.086411	15.202615	99.921829	39.772736	2.706863	103.345451	38.284088	34.281036	103.779259	39.028412	18.4939495	103.562355	-73.201234	11.9112805	96.281303
-17.509367	43.469299	100.742462	-17.193577	15.277738	100.008759	39.700916	2.714353	103.529915	38.254063	34.285442	104.010155	38.9774895	18.4998975	103.770035	-73.3646435	12.0555785	96.247483
-16.562206	43.699211	100.967064	-17.31987	15.379774	100.102325	39.644581	2.706253	103.711655	38.221107	34.298454	104.245819	38.932844	18.5023535	103.978737	-73.572584	12.2571945	96.225913
-15.566318	43.887299	101.105568	-17.350395	15.40225	100.160431	39.588509	2.683109	103.906036	38.201336	34.291084	104.444252	38.8949225	18.4870965	104.175144	-73.5957125	12.3174035	96.145718
-14.092673	44.134518	101.220093	-17.459396	15.46523	100.218346	39.541061	2.637161	104.137909	38.172947	34.243816	104.718956	38.857004	18.4404885	104.4284325	-73.775796	12.4899715	96.0082595
-13.124985	44.285141	101.271439	-17.494507	15.4817	100.223816	39.502846	2.613338	104.275665	38.14048	34.215206	104.874084	38.821663	18.414272	104.5748745	-73.810677	12.549128	95.8727575
-12.239252	44.436855	101.394379	-17.525089	15.491507	100.205338	39.487419	2.581938	104.378403	38.126484	34.190857	105.028008	38.8069515	18.3863975	104.7032055	-73.8571295	12.5966165	95.7074705
-11.32904	44.501026	101.447472	-17.56225	15.492025	100.174202	39.496769	2.548561	104.449173	38.112904	34.171757	105.179306	38.8048365	18.360159	104.8142395	-73.9293365	12.623891	95.5341645
-10.441697	44.564724	101.579926	-17.596354	15.483199	100.123634	39.499821	2.532275	104.488884	38.107479	34.162518	105.340172	38.80365	18.3473965	104.914528	-73.996358	12.6190015	95.33274
-9.578046	44.627747	101.693855	-17.61528	15.470847	100.084892	39.51292	2.522292	104.496574	38.11879	34.1535	105.489693	38.815855	18.337896	104.9931335	-74.046415	12.603798	95.1766505
-8.721663	44.622833	101.86216	-17.591045	15.451537	100.057564	39.527679	2.52845	104.48909	38.138977	34.152145	105.6157	38.833328	18.3402975	105.052395	-74.015418	12.5627765	95.062733
-7.588377	44.645161	102.108658	-17.559914	15.472701	99.98455	39.595242	2.556054	104.457214	38.179253	34.191257	105.815529	38.8872475	18.3736555	105.1363715	-74.0070755	12.5717465	94.8327285
-6.814895	44.529499	102.23851	-17.540417	15.488537	99.961075	39.621185	2.579999	104.424545	38.196354	34.286343	105.93721	38.9087695	18.433171	105.1808775	-73.9896035	12.543903	94.7412725
-6.06422	44.441452	102.398827	-17.514355	15.499123	99.928818	39.639328	2.612357	104.387665	38.270584	34.262341	105.995224	38.954956	18.437349	105.1914445	-73.983666	12.560897	94.6661915
-5.315672	44.32309	102.512405	-17.504936	15.567182	99.888596	39.680618	2.653718	104.322731	38.307243	34.298187	106.082443	38.9939305	18.4759525	105.202587	-74.0038025	12.6584115	94.574605
-4.61187	44.173401	102.635872	-17.481651	15.613712	99.879745	39.703999	2.711898	104.265144	38.339901	34.361542	106.140045	39.02195	18.53672	105.2025945	-73.985252	12.690704	94.5568955
-3.942205	44.005634	102.829109	-17.441065	15.640305	99.880196	39.735214	2.785345	104.200951	38.370304	34.405327	106.20948	39.052759	18.595336	105.2052155	-73.934889	12.685274	94.5551765
-3.308662	43.74279	102.930305	-17.408522	15.677436	99.833557	39.780128	2.846804	104.130379	38.395233	34.461208	106.28064	39.0876805	18.654006	105.2055095	-73.9047245	12.700866	94.4616045
-2.406262	43.285515	103.044022	-17.390663	15.742312	99.769814	39.829575	2.943479	104.036919	38.425549	34.549789	106.334557	39.127562	18.746634	105.185738	-73.908888	12.73799	94.35389
-1.757102	42.917606	103.086975	-17.376112	15.761707	99.735367	39.87035	3.03139	103.99501	38.444355	34.60416	106.355515	39.1573525	18.817775	105.1752625	-73.9095765	12.705639	94.2954715
-1.119852	42.399178	103.046371	-17.36117	15.808018	99.692932	39.931236	3.106159	103.949265	38.460209	34.67762	106.341957	39.1957225	18.8918895	105.145611	-73.9180625	12.7241465	94.240253
-0.530599	41.904419	103.041245	-17.329294	15.852438	99.658241	39.966686	3.200224	103.915001	38.482426	34.761189	106.284309	39.224556	18.9807065	105.099655	-73.883144	12.7241695	94.216827
0.042961	41.350525	102.91777	-17.29071	15.906427	99.621933	40.02076	3.298168	103.89563	38.49902	34.833126	106.190125	39.25989	19.065647	105.0428775	-73.84131	12.747207	94.2009885
0.598397	40.759762	102.770569	-17.260056	15.960555	99.585327	40.071003	3.374844	103.85759	38.499523	34.910053	106.081795	39.285263	19.1424485	104.9696925	-73.805375	12.7786615	94.2009615
1.187571	40.109951	102.627167	-17.220419	15.994234	99.572281	40.124744	3.447714	103.81955	38.500584	34.979614	105.969933	39.312664	19.213664	104.8947415	-73.753502	12.774804	94.2498205
2.059872	38.876293	102.33046	-17.16386	16.07185	99.481339	40.199478	3.53717	103.757523	38.49398	35.003132	105.757248	39.346729	19.270151	104.7573855	-73.674449	12.873549	94.2052925
2.615955	38.055534	102.130318	-17.128151	16.093895	99.472649	40.248341	3.562325	103.713776	38.484688	35.030422	105.647636	39.3665145	19.2963735	104.680706	-73.6228165	12.8914165	94.264592
3.184795	37.154053	101.963028	-17.0492	16.112724	99.517998	40.300934	3.572705	103.701988	38.500751	35.021305	105.51902	39.4008425	19.297005	104.610504	-73.4992425	12.928443	94.425492
3.792012	36.200871	101.748383	-16.990086	16.155252	99.517738	40.365665	3.563421	103.702232	38.538429	35.01078	105.389938	39.452047	19.2871005	104.546085	-73.432219	13.0234035	94.489391
4.365356	35.127453	101.528061	-16.922672	16.17458	99.546753	40.424473	3.521105	103.722038	38.573162	34.979305	105.26104	39.4988175	19.250205	104.491539	-73.3441615	13.098955	94.601967
4.934953	34.056973	101.28595	-16.854958	16.209316	99.544106	40.490257	3.464595	103.754272	38.632904	34.936028	105.098251	39.5615805	19.2003115	104.4262615	-73.2714965	13.2183205	94.6619505
5.535626	32.950394	101.043823	-16.794815	16.256704	99.48233	40.541794	3.398764	103.81031	38.693916	34.849487	104.900047	39.617855	19.1241255	104.3551785	-73.207485	13.3892825	94.6094815
6.457028	31.129122	100.611664	-16.662539	16.312569	99.355225	40.642822	3.272051	103.877579	38.796349	34.707119	104.626534	39.7195855	18.989585	104.2520565	-73.0446635	13.635553	94.4583935
7.059125	29.927698	100.339363	-16.558031	16.325115	99.20784	40.712883	3.167856	103.925514	38.88752	34.608463	104.438034	39.8002015	18.8881595	104.181774	-72.9162635	13.7620705	94.233906
7.691152	28.670311	100.13163	-16.479063	16.327463	99.013695	40.790279	3.058176	103.943298	38.988735	34.503525	104.336929	39.889507	18.7808505	104.1401135	-72.847633	13.8740755	93.8872765
8.312763	27.336737	99.895164	-16.39843	16.315407	98.823891	40.855225	2.956415	103.930107	39.089783	34.406246	104.233917	39.972504	18.6813305	104.082012	-72.769364	13.9494835	93.56577
8.881424	26.030254	99.689339	-16.277601	16.296549	98.628693	40.930267	2.882787	103.89769	39.199127	34.304306	104.132774	40.064697	18.5935465	104.015232	-72.619899	13.9995515	93.242154
9.478015	24.74221	99.502708	-16.161129	16.278917	98.366203	41.024883	2.793862	103.86026	39.304852	34.199951	104.039993	40.1648675	18.4969065	103.9501265	-72.4871255	14.0609275	92.7822795
10.117399	23.349478	99.241562	-16.057398	16.208426	98.073143	41.11359	2.732171	103.788849	39.404079	34.07864	103.921471	40.2588345	18.4054055	103.85516	-72.3736305	14.0114465	92.291126
10.945733	21.316893	98.89212	-15.868114	16.161728	97.609657	41.29863	2.714901	103.654686	39.539196	33.941597	103.741325	40.418913	18.328249	103.6980055	-72.155141	13.995207	91.5213085
11.524772	19.968363	98.655197	-15.710176	16.147846	97.29763	41.408981	2.734965	103.565536	39.606735	33.895187	103.643951	40.507858	18.315076	103.6047435	-71.92821	13.980616	90.9905165
12.091355	18.48439	98.436722	-15.538904	16.10363	97.055382	41.506062	2.791623	103.43338	39.710659	33.837521	103.475273	40.6083605	18.314572	103.4543265	-71.6861685	13.892688	90.6564375
12.63948	17.076267	98.205894	-15.328063	16.085052	96.79052	41.581409	2.879792	103.293732	39.864578	33.805584	103.284454	40.7229935	18.342688	103.289093	-71.3791195	13.827416	90.291947
13.176979	15.640057	97.928474	-15.10966	16.050499	96.511536	41.659401	2.934708	103.093681	40.030563	33.788513	103.030762	40.844982	18.3616105	103.0622215	-71.064302	13.7393875	89.9608505
13.706451	14.145771	97.628006	-14.863835	16.000057	96.234581	41.75481	2.999992	102.809753	40.186909	33.744446	102.706314	40.9708595	18.372219	102.7580335	-70.6985295	13.627895	89.7111285
14.217416	12.719758	97.325104	-14.579588	15.975907	95.945305	41.858528	3.038667	102.516571	40.352188	33.671524	102.378716	41.105358	18.3550955	102.4476435	-70.264534	13.5967185	89.4429665
14.923012	10.485748	96.827583	-14.219763	15.967483	95.471581	42.023067	3.042462	102.080444	40.639233	33.572815	101.810905	41.33115	18.3076385	101.9456745	-69.770676	13.6273275	88.9974875
15.343924	8.938911	96.491425	-13.978408	15.958944	95.121063	42.151402	3.003567	101.821068	40.829788	33.500118	101.43087	41.490595	18.2518425	101.625969	-69.447411	13.6660455	88.616157
15.756917	7.455214	96.188965	-13.748659	15.976482	94.735542	42.284534	2.957391	101.587173	41.013943	33.479431	101.076782	41.6492385	18.218411	101.3319775	-69.1465565	13.734553	88.1391065
16.142801	5.932302	95.855904	-13.539415	15.971975	94.378067	42.407356	2.908664	101.331947	41.210037	33.434727	100.677284	41.8086965	18.1716955	101.0046155	-68.8875265	13.7722545	87.7515185
16.469427	4.416586	95.590546	-13.333789	15.994616	94.026176	42.523651	2.880097	101.103523	41.388893	33.382595	100.292358	41.956272	18.131346	100.6979405	-68.62385	13.857886	87.3544115
16.786247	2.917951	95.379105	-13.141539	15.997126	93.705673	42.652893	2.865434	100.912476	41.532314	33.336945	99.931549	42.0926035	18.1011895	100.4220125	-68.3756815	13.8930625	86.9893335
17.114845	1.379029	95.160553	-12.958172	16.011963	93.387749	42.804947	2.830077	100.765701	41.694931	33.301449	99.56459	42.249939	18.065763	100.1651455	-68.166283	13.958163	86.6103525
17.487774	-0.813757	94.953339	-12.646872	16.072205	93.057007	43.002289	2.784794	100.537827	41.91666	33.231537	99.086426	42.4594745	18.0081655	99.8121265	-67.7532185	14.1362445	86.3018875
17.685871	-2.221232	94.868835	-12.442803	16.041542	92.911377	43.142647	2.753897	100.405228	42.084476	33.192276	98.839844	42.6135615	17.9730865	99.622536	-67.4991675	14.1099975	86.200218
17.918484	-3.761127	94.816849	-12.262863	16.022825	92.790947	43.26828	2.709896	100.299278	42.261333	33.149158	98.646629	42.7648065	17.929527	99.4729535	-67.2905325	14.116123	86.1089405
18.084789	-5.163006	94.750763	-12.093857	15.974355	92.702034	43.406303	2.647146	100.192596	42.412697	33.127518	98.485695	42.9095	17.887332	99.3391455	-67.097214	14.061378	86.0649225
18.228552	-6.589943	94.704002	-11.934211	15.944274	92.64991	43.519356	2.604398	100.102005	42.560192	33.100994	98.345268	43.039774	17.852696	99.2236365	-66.908196	14.035852	86.0761835
18.333599	-7.970565	94.674103	-11.802389	15.89306	92.594391	43.624268	2.571964	100.025726	42.677727	33.078167	98.231873	43.1509975	17.8250655	99.1287995	-66.7557755	13.9610545	86.0599825
18.394749	-9.287693	94.667854	-11.726908	15.8702	92.53093	43.704956	2.564054	99.972168	42.758293	33.075344	98.119026	43.2316245	17.819699	99.045597	-66.6854405	13.920701	86.016263
18.58762	-11.281301	94.56414	-11.619939	15.869534	92.47216	43.80006	2.600561	99.918549	42.847286	33.095585	97.979332	43.323673	17.848073	98.9489405	-66.563551	13.890995	85.9953795
17.970585	-11.683285	94.626877	-11.567633	15.875154	92.43866	43.855057	2.63413	99.897781	42.876705	33.135475	97.899536	43.365881	17.8848025	98.8986585	-66.501147	13.8655055	85.9786615
17.398712	-11.825146	94.601845	-11.54678	15.891189	92.397736	43.896217	2.661268	99.891136	42.901783	33.190475	97.805908	43.399	17.9258715	98.848522	-66.49256	13.8565065	85.94695
16.717216	-11.922315	94.542816	-11.517041	15.900124	92.375908	43.938782	2.70466	99.863785	42.914345	33.226086	97.711334	43.4265635	17.965373	98.7875595	-66.4606455	13.834875	85.9642565
16.037556	-12.018352	94.473511	-11.498722	15.905419	92.374496	43.969757	2.74154	99.823311	42.936504	33.253326	97.644333	43.4531305	17.997433	98.733822	-66.4505745	13.813405	86.01517
15.228547	-12.095741	94.389114	-11.46863	15.921097	92.377892	44.004528	2.772958	99.799576	42.965446	33.280418	97.598564	43.484987	18.026688	98.69907	-66.422247	13.815506	86.056714
14.425406	-12.134318	94.368477	-11.434398	15.93314	92.376808	44.049068	2.796608	99.776146	43.000816	33.30159	97.55793	43.524942	18.049099	98.667038	-66.393738	13.817181	86.086578
13.261766	-12.11708	94.234558	-11.349674	15.957507	92.349152	44.11198	2.84555	99.724823	43.08897	33.363956	97.484497	43.600475	18.104753	98.60466	-66.299823	13.810261	86.093644
12.36611	-12.083039	94.152214	-11.299868	15.99387	92.32193	44.173016	2.903123	99.668365	43.152534	33.410152	97.42086	43.662775	18.1566375	98.5446125	-66.262511	13.8311025	86.0992475
11.383154	-12.010784	94.040207	-11.196955	16.043449	92.2789	44.207008	2.963269	99.595398	43.22583	33.451176	97.336105	43.716419	18.2072225	98.4657515	-66.110329	13.8796755	86.0920485
10.457183	-11.925488	93.895966	-11.12212	16.07225	92.24762	44.262695	3.014598	99.499084	43.305775	33.495041	97.262352	43.784235	18.2548195	98.380718	-66.028475	13.8896805	86.114522
9.480793	-11.764339	93.816856	-11.03157	16.127594	92.217957	44.312874	3.06539	99.419632	43.390076	33.535313	97.182274	43.851475	18.3003515	98.300953	-65.914615	13.9548365	86.134961
8.479283	-11.612414	93.65255	-10.948285	16.166031	92.221146	44.364632	3.10711	99.331131	43.475647	33.572739	97.105362	43.9201395	18.3399245	98.2182465	-65.8167095	13.9921375	86.2240455
7.364129	-11.426093	93.510567	-10.870373	16.209707	92.22435	44.410015	3.140965	99.233826	43.563316	33.602325	97.033218	43.9866655	18.371645	98.133522	-65.7274115	14.047769	86.315178
5.736891	-11.120993	93.376259	-10.742185	16.263088	92.215797	44.473965	3.161306	99.07724	43.695972	33.630856	96.938568	44.0849685	18.396081	98.007904	-65.5693385	14.130095	86.42369
4.596379	-10.889526	93.175041	-10.660749	16.318554	92.187721	44.530697	3.165304	98.941574	43.78474	33.636574	96.857597	44.1577185	18.400939	97.8995855	-65.4792165	14.236169	86.4758565
3.391155	-10.617085	92.918007	-10.588667	16.33	92.140236	44.584366	3.180671	98.773911	43.872356	33.656937	96.760414	44.228361	18.418804	97.7671625	-65.405695	14.241196	86.5133095
2.196286	-10.347616	92.721764	-10.516022	16.361116	92.059616	44.629543	3.195096	98.55468	43.949051	33.69091	96.634834	44.289297	18.443003	97.594757	-65.321341	14.279229	86.524475
0.967538	-10.035491	92.416046	-10.444844	16.378763	91.950455	44.651062	3.227751	98.291435	44.040237	33.730507	96.449982	44.3456495	18.479129	97.3707085	-65.2353375	14.278397	86.5302015
-0.325489	-9.707657	92.116096	-10.356226	16.405083	91.823456	44.67865	3.269078	98.011566	44.121136	33.786667	96.245903	44.399893	18.5278725	97.1287345	-65.112345	14.2822935	86.5181775
-1.576659	-9.362067	91.890656	-10.260765	16.484812	91.721245	44.726215	3.326851	97.735626	44.188759	33.832878	96.017548	44.457487	18.5798645	96.876587	-64.979017	14.3897595	86.565903
-3.490428	-8.766493	91.536385	-10.132442	16.570831	91.580948	44.827435	3.392706	97.278664	44.313103	33.931206	95.658669	44.570269	18.661956	96.4686665	-64.835153	14.479706	86.6932295
-4.844291	-8.353403	91.283936	-10.043983	16.622803	91.459999	44.884357	3.451332	96.965614	44.400452	34.008217	95.378181	44.6424045	18.7297745	96.1718975	-64.7303705	14.5158315	86.7481005
-6.112019	-7.935018	91.089325	-9.945074	16.705893	91.312012	44.902672	3.506423	96.647308	44.486561	34.073006	95.051971	44.6946165	18.7897145	95.8496395	-64.5847645	14.6220715	86.7743845
-7.439269	-7.475958	90.767532	-9.847077	16.766483	91.149506	44.966148	3.532943	96.248985	44.591919	34.136097	94.67543	44.7790335	18.83452	95.4622075	-64.4731875	14.698446	86.8368045
-8.813226	-7.006954	90.509575	-9.749891	16.82497	90.956894	45.005924	3.550185	95.810448	44.674854	34.174995	94.27375	44.840389	18.86259	95.042099	-64.340171	14.78735	86.871689
-10.108512	-6.555182	90.210243	-9.633076	16.881563	90.748009	45.064095	3.540963	95.350273	44.759949	34.200188	93.837776	44.912022	18.8705755	94.5940245	-64.178174	14.8925505	86.9019935
-11.480589	-6.053129	89.910751	-9.545781	16.939369	90.537491	45.128727	3.514024	94.856934	44.843163	34.221817	93.385139	44.985945	18.8679205	94.1210365	-64.077507	15.0108175	86.9539455
-13.527023	-5.295652	89.516937	-9.426558	17.026443	90.230194	45.160397	3.499811	94.101578	44.940041	34.244755	92.713509	45.050219	18.872283	93.4075435	-63.903335	15.180603	87.0528445
-14.894034	-4.857624	89.275536	-9.358751	17.085764	90.027206	45.135792	3.486119	93.551788	44.988228	34.275436	92.265266	45.06201	18.8807775	92.908527	-63.779512	15.2907505	87.145885
-16.311884	-4.483082	89.012131	-9.291971	17.13965	89.839546	45.108585	3.458057	92.962456	45.034824	34.321888	91.767845	45.0717045	18.8899725	92.3651505	-63.6556465	15.3893275	87.3139415
-17.632984	-4.046371	88.829216	-9.255363	17.17819	89.635689	45.066536	3.459872	92.360413	45.052746	34.3577	91.239799	45.059641	18.908786	91.800106	-63.570367	15.447594	87.471272
-18.863977	-3.684469	88.885948	-9.23181	17.261572	89.477547	44.982536	3.474015	91.74971	45.034988	34.401997	90.690392	45.008762	18.938006	91.220051	-63.472382	15.585138	87.735043
-20.134434	-3.323636	88.844719	-9.246082	17.327026	89.380768	44.891071	3.521675	91.168823	44.985054	34.471394	90.103661	44.9380625	18.9965345	90.636242	-63.4302265	15.6575175	88.125294
-21.326544	-2.989207	88.924446	-9.241099	17.442303	89.351707	44.769402	3.577805	90.650925	44.90123	34.536392	89.545311	44.835316	19.0570985	90.098118	-63.317514	15.8275075	88.605296
-23.072393	-2.432199	89.093987	-9.305301	17.568089	89.296951	44.580086	3.667251	89.973923	44.737686	34.651356	88.774384	44.658886	19.1593035	89.3741535	-63.269488	15.9768745	89.2197485
-24.284151	-2.028069	89.21875	-9.351796	17.66103	89.250908	44.428692	3.721761	89.588943	44.610432	34.732563	88.298691	44.519562	19.227162	88.943817	-63.223154	16.094898	89.557999
-25.406725	-1.646424	89.346581	-9.428677	17.738129	89.195702	44.261963	3.743623	89.245064	44.459633	34.814861	87.842651	44.360798	19.279242	88.5438575	-63.218152	16.197016	89.8475465
-26.435726	-1.243729	89.508781	-9.521024	17.789242	89.159531	44.100639	3.767343	88.917366	44.306828	34.901203	87.396706	44.2037335	19.334273	88.157036	-63.2457815	16.244211	90.162026
-27.395054	-0.955156	89.69725	-9.622895	17.844759	89.099892	43.914444	3.80464	88.621521	44.139713	34.98399	86.957069	44.0270785	19.394315	87.789295	-63.2728685	16.295203	90.410489
-28.30644	-0.618617	89.872131	-9.719363	17.920593	89.041794	43.743092	3.852826	88.383064	43.95166	35.047539	86.540466	43.847376	19.4501825	87.461765	-63.286102	16.3910035	90.621823
-29.224953	-0.275864	90.061447	-9.820583	17.966967	89.001724	43.601151	3.923014	88.198654	43.758278	35.092808	86.15979	43.6797145	19.507911	87.179222	-63.3208805	16.426023	90.824226
-30.336172	0.256295	90.338257	-9.977196	18.073221	88.943115	43.403664	4.036746	88.101212	43.491165	35.17762	85.728851	43.4474145	19.607183	86.9150315	-63.4018065	16.539259	90.9711985
-30.975029	0.660666	90.486542	-10.095131	18.140873	88.90374	43.31094	4.113173	88.168991	43.321575	35.222496	85.565529	43.3162575	19.6678345	86.86726	-63.5065195	16.6139115	90.94022
-31.538361	1.042835	90.614738	-10.219204	18.171627	88.907295	43.248356	4.149213	88.29377	43.185219	35.251846	85.498863	43.2167875	19.7005295	86.8963165	-63.6551955	16.6427245	90.9182735
-32.054405	1.529883	90.751144	-10.317465	18.184849	88.951889	43.19371	4.155403	88.453384	43.091045	35.269798	85.501846	43.1423775	19.7126005	86.977615	-63.7773075	16.6570975	90.926163
-32.510204	2.091721	90.875153	-10.375688	18.189615	89.0317	43.14465	4.132326	88.652313	43.032745	35.236164	85.590637	43.0886975	19.684245	87.121475	-63.8400735	16.694985	90.941925
-32.930843	2.696891	90.985359	-10.42528	18.189262	89.154961	43.104664	4.071729	88.87867	43.014988	35.175365	85.766396	43.059826	19.623547	87.322533	-63.910386	16.754977	90.987389
-33.22897	3.313002	91.145157	-10.451442	18.154917	89.317055	43.064232	3.987443	89.146744	43.043633	35.093452	86.027214	43.0539325	19.5404475	87.586979	-63.9568165	16.7693865	91.047131
-33.488152	4.31832	91.377708	-10.478907	18.087812	89.653664	42.99107	3.811541	89.637726	43.15963	34.949169	86.556168	43.07535	19.380355	88.096947	-64.033164	16.795269	91.210381
-33.621559	5.006659	91.540169	-10.508503	18.064644	89.910194	42.98317	3.688842	90.001938	43.258636	34.853031	86.987152	43.120903	19.2709365	88.494545	-64.137909	16.8583515	91.325843
-33.698868	5.819268	91.651985	-10.521717	18.025549	90.142632	42.985977	3.54596	90.393211	43.370796	34.75499	87.463799	43.1783865	19.150475	88.928505	-64.2218205	16.900623	91.356759
-33.722736	6.689413	91.709312	-10.565466	17.978794	90.359428	42.970242	3.436494	90.779366	43.459236	34.667786	87.977394	43.214739	19.05214	89.37838	-64.345671	16.905448	91.340476
-33.677437	7.56791	91.69648	-10.611646	17.93268	90.565491	42.988647	3.315748	91.104698	43.555855	34.610867	88.498726	43.272251	18.9633075	89.801712	-64.495543	16.9020525	91.32927
-33.625767	8.484609	91.698166	-10.656845	17.878532	90.746185	42.951031	3.229798	91.44632	43.649426	34.55114	89.021751	43.3002285	18.890469	90.2340355	-64.6139185	16.866595	91.2583345
-33.552254	9.347135	91.786392	-10.698997	17.821434	90.894058	42.851826	3.170726	91.806366	43.70467	34.474625	89.549469	43.278248	18.8226755	90.6779175	-64.676242	16.8201925	91.1101985
-33.465603	10.683232	91.669563	-10.807076	17.754576	91.10408	42.734165	3.040845	92.241707	43.792114	34.415211	90.298546	43.2631395	18.728028	91.2701265	-64.8772915	16.781124	90.9380335
-33.363274	11.629097	91.545174	-10.8689	17.726383	91.215866	42.651577	3.017682	92.487007	43.82423	34.372227	90.800568	43.2379035	18.6949545	91.6437875	-64.9757035	16.7578115	90.7879445
-33.208229	12.545326	91.482582	-10.950372	17.70022	91.30072	42.604687	2.96507	92.68808	43.853909	34.357834	91.279152	43.229298	18.661452	91.983616	-65.130042	16.738988	90.617824
-33.044888	13.479225	91.327217	-11.038003	17.685944	91.371323	42.538078	2.948798	92.914864	43.896671	34.346416	91.706505	43.2173745	18.647607	92.3106845	-65.2933805	16.724281	90.4319615
-32.865967	14.435614	91.27729	-11.10216	17.708614	91.459541	42.497166	2.94655	93.134407	43.913242	34.345047	92.138695	43.205204	18.6457985	92.636551	-65.409524	16.7714295	90.282531
-32.634731	15.462856	91.25383	-11.166722	17.71492	91.573753	42.463173	2.958346	93.376007	43.913933	34.348915	92.545197	43.188553	18.6536305	92.960602	-65.521997	16.7762095	90.186904
-32.357708	16.481115	91.234039	-11.198206	17.73494	91.72049	42.402306	2.988273	93.647278	43.93108	34.363609	92.927864	43.166693	18.675941	93.287571	-65.563105	16.793939	90.153409
-31.995258	17.903055	91.569252	-11.213377	17.75301	91.975281	42.424236	3.013831	93.958893	43.976406	34.402603	93.446716	43.200321	18.708217	93.7028045	-65.627075	16.797803	90.2477575
-31.808346	18.745344	91.557465	-11.199069	17.737652	92.169006	42.515846	2.992557	94.119812	44.025757	34.413242	93.745163	43.2708015	18.7028995	93.9324875	-65.6689395	16.7724045	90.4055245
-31.554581	19.701138	91.829147	-11.152576	17.70558	92.35643	42.58429	2.969465	94.285522	44.097843	34.398979	94.021637	43.3410665	18.684222	94.1535795	-65.6462185	16.726938	90.5592805
-31.264664	20.593538	91.945686	-11.107568	17.676865	92.527031	42.673168	2.943455	94.452698	44.1782	34.384655	94.284439	43.425684	18.664055	94.3685685	-65.64082	16.689675	90.6854935
-30.954765	21.490318	92.03791	-11.045005	17.633249	92.658737	42.713593	2.913288	94.644638	44.260059	34.356327	94.510674	43.486826	18.6348075	94.577656	-65.576836	16.6316905	90.739818
-30.783451	22.208818	92.347427	-10.976028	17.574394	92.808693	42.797577	2.854271	94.78022	44.343765	34.309353	94.687592	43.570671	18.581812	94.733906	-65.522727	16.566976	90.88348
-30.691078	22.986279	92.374077	-10.885402	17.50358	92.936493	42.908154	2.776011	94.874069	44.421097	34.252937	94.831985	43.6646255	18.514474	94.853027	-65.4354295	16.492686	91.019959
-30.420612	24.164051	92.520638	-10.83058	17.388674	93.086853	43.009167	2.684978	95.026054	44.491257	34.165085	94.969963	43.750212	18.4250315	94.9980085	-65.411372	16.3523165	91.1756975
-30.230337	24.91993	92.614296	-10.812763	17.301754	93.158279	43.000439	2.641939	95.120064	44.502087	34.107681	95.008705	43.751263	18.37481	95.0643845	-65.376789	16.228698	91.2521735
-30.0527	25.587835	92.540611	-10.812815	17.22377	93.225311	43.03038	2.580558	95.168404	44.479324	34.024532	95.04644	43.754852	18.302545	95.107422	-65.380482	16.144995	91.3432
-29.884449	26.364109	92.568245	-10.847246	17.110941	93.279396	43.02277	2.503139	95.232559	44.449596	33.921886	95.096848	43.736183	18.2125125	95.1647035	-65.430675	16.0093695	91.3940885
-29.692411	27.173615	92.592545	-10.888894	16.982864	93.331314	43.041565	2.373556	95.278511	44.412601	33.782616	95.162132	43.727083	18.078086	95.2203215	-65.504871	15.887642	91.4423065
-29.452154	28.030121	92.59642	-10.936316	16.859457	93.37838	42.958855	2.239148	95.408073	44.364964	33.645771	95.301178	43.6619095	17.9424595	95.3546255	-65.5345415	15.7764545	91.4021345
-29.209488	28.83654	92.619041	-10.992928	16.699944	93.422791	42.946865	2.031472	95.469818	44.35461	33.415855	95.367149	43.6507375	17.7236635	95.4184835	-65.6365935	15.6762245	91.4270985
-28.994366	29.949173	92.690834	-11.122194	16.489491	93.485931	42.854931	1.72005	95.569824	44.293533	33.119354	95.526169	43.574232	17.419702	95.5479965	-65.81862	15.55928	91.4238655
-28.918022	30.700762	92.744278	-11.20078	16.327471	93.518555	42.756607	1.533983	95.610245	44.235035	32.928619	95.640068	43.495821	17.231301	95.6251565	-65.897381	15.423641	91.4119535
-28.80784	31.514391	92.818817	-11.326161	16.171236	93.528572	42.655441	1.355796	95.601898	44.158413	32.754059	95.768425	43.406927	17.0549275	95.6851615	-66.059249	15.2875445	91.3719825
-28.659952	32.27565	92.834923	-11.462068	16.019375	93.554916	42.521538	1.211061	95.591713	44.054585	32.598515	95.899933	43.2880615	16.904788	95.745823	-66.2121975	15.133962	91.364009
-28.573603	32.99754	92.995392	-11.640371	15.893076	93.600746	42.322392	1.122481	95.605209	43.921501	32.47366	96.063622	43.1219465	16.7980705	95.8344155	-66.4026885	14.9880815	91.3670765
-28.536707	33.699287	93.241631	-11.813626	15.794863	93.664345	42.151081	1.052968	95.565834	43.775379	32.396332	96.213524	42.96323	16.72465	95.889679	-66.590482	14.865076	91.439011
-28.475084	34.426624	93.372932	-12.009436	15.707898	93.69281	41.987167	0.997745	95.489052	43.616352	32.347775	96.35186	42.8017595	16.67276	95.920456	-66.8206315	14.743036	91.465164
-28.266638	35.512764	93.601372	-12.324883	15.630396	93.709717	41.821617	0.963552	95.324814	43.336941	32.342945	96.526245	42.579279	16.6532485	95.9255295	-67.229045	14.6075435	91.4939045
-28.238604	36.201256	93.780136	-12.541935	15.59944	93.703461	41.631912	1.005773	95.280464	43.136955	32.355335	96.625755	42.3844335	16.680554	95.9531095	-67.4683035	14.518326	91.4538125
-28.118196	36.778389	93.942261	-12.749299	15.577877	93.708412	41.492855	1.035927	95.193314	42.921417	32.402218	96.683937	42.207136	16.7190725	95.9386255	-67.705734	14.4366815	91.4781985
-28.040909	37.399845	94.119324	-12.944561	15.572911	93.715088	41.364803	1.066091	95.085487	42.686409	32.453705	96.713814	42.025606	16.759898	95.8996505	-67.914728	14.385924	91.5305255
-27.928915	37.995461	94.299469	-13.1446	15.577022	93.734398	41.268887	1.063333	94.974701	42.448963	32.490746	96.697571	41.858925	16.7770395	95.836136	-68.148125	14.3770045	91.63266
-27.800026	38.605816	94.519165	-13.311839	15.546395	93.769363	41.169201	1.048355	94.87442	42.235516	32.538158	96.630714	41.7023585	16.7932565	95.752567	-68.3260365	14.2995335	91.786159
-27.574837	39.144913	94.694817	-13.470033	15.517799	93.805786	41.083649	1.047629	94.778442	42.030056	32.537365	96.58139	41.5568525	16.792497	95.679916	-68.4969185	14.243101	91.931656
-27.315882	39.79575	94.988213	-13.699761	15.48142	93.914642	40.960785	1.010846	94.706665	41.755043	32.482044	96.551765	41.357914	16.746445	95.629215	-68.757436	14.216395	92.200069
-27.128351	40.154858	95.201469	-13.85564	15.440591	94.044014	40.871838	0.949103	94.731674	41.596493	32.425949	96.54142	41.2341655	16.687526	95.636547	-68.9454455	14.193656	92.451481
-26.952553	40.500477	95.389061	-13.976521	15.396768	94.203278	40.821671	0.873336	94.802925	41.451473	32.323433	96.560638	41.136572	16.5983845	95.6817815	-69.089614	14.1951515	92.7247745
-26.626509	40.789162	95.566101	-14.090188	15.341084	94.385353	40.77602	0.778385	94.948265	41.328075	32.200821	96.615059	41.0520475	16.489603	95.781662	-69.2324235	14.192565	92.989044
-26.308683	41.084057	95.715714	-14.177829	15.262529	94.597748	40.784859	0.654712	95.142799	41.247425	32.080841	96.696625	41.016142	16.3677765	95.919712	-69.3718	14.1572815	93.275784
-25.96603	41.302769	95.878975	-14.270859	15.185345	94.804245	40.799561	0.523445	95.379982	41.163261	31.953236	96.844368	40.981411	16.2383405	96.112175	-69.523129	14.1323495	93.496315
-25.496288	41.495861	96.029434	-14.334364	15.058072	95.062119	40.818981	0.378598	95.666107	41.108562	31.835258	97.018639	40.9637715	16.106928	96.342373	-69.6324995	14.009216	93.781865
-24.889217	41.620426	96.333351	-14.41585	14.919344	95.393448	40.872555	0.165198	96.088264	41.059406	31.644466	97.291908	40.9659805	15.904832	96.690086	-69.7976805	13.933856	94.09681
-24.414827	41.66172	96.47879	-14.455229	14.800928	95.632416	40.913918	0.01789	96.326195	41.04631	31.544626	97.466301	40.980114	15.781258	96.896248	-69.890572	13.820598	94.368584
-24.041267	41.719204	96.688118	-14.479402	14.673671	95.827393	40.952148	-0.08905	96.525551	41.05093	31.429228	97.627861	41.001539	15.670089	97.076706	-69.960343	13.677253	94.57808
-23.542255	41.695782	96.82402	-14.478606	14.56701	96.02874	40.982769	-0.198279	96.719566	41.06604	31.332197	97.796875	41.0244045	15.566959	97.2582205	-69.9816165	13.567061	94.7992595
-22.972626	41.644131	97.022591	-14.467579	14.491502	96.251732	40.990807	-0.280355	96.947548	41.072796	31.23444	97.988525	41.0318015	15.4770425	97.4680365	-69.9669595	13.5059615	95.0354275
-22.357525	41.613743	97.189857	-14.502406	14.432673	96.481796	41.006252	-0.359512	97.225067	41.051041	31.167	98.277451	41.0286465	15.403744	97.751259	-70.0334585	13.461602	95.212333
-21.684425	41.516552	97.438469	-14.496348	14.366502	96.741814	41.023136	-0.440252	97.552544	41.094597	31.053925	98.553055	41.0588665	15.3068365	98.0527995	-70.0515625	13.4261675	95.4308285
-20.793699	41.348751	97.807312	-14.553573	14.35828	97.169281	41.072014	-0.558846	98.110023	41.11385	30.996281	99.108849	41.092932	15.2187175	98.609436	-70.200078	13.4978425	95.729126
-20.124699	41.159378	98.061203	-14.61132	14.320801	97.46209	41.111565	-0.622496	98.555283	41.148621	30.965542	99.518967	41.130093	15.171523	99.037125	-70.352733	13.470079	95.887055
-19.508112	41.037853	98.286682	-14.65729	14.314514	97.750008	41.16951	-0.668742	99.024345	41.171745	30.957123	99.962875	41.1706275	15.1441905	99.49361	-70.4852075	13.4848375	96.006406
-18.785904	40.877651	98.530823	-14.730446	14.352242	98.050156	41.233624	-0.711025	99.524734	41.171997	30.962976	100.442947	41.2028105	15.1259755	99.9838405	-70.6637025	13.5785085	96.1164715
-18.102409	40.708344	98.75322	-14.818616	14.392511	98.37043	41.298546	-0.750331	100.083755	41.16766	30.963835	100.952843	41.233103	15.106752	100.518299	-70.870335	13.67827	96.222561
-17.34893	40.515648	98.985657	-14.915996	14.417045	98.697922	41.358932	-0.800308	100.654457	41.165585	30.982649	101.442734	41.2622585	15.0911705	101.0485955	-71.0942505	13.7429195	96.3472485
-16.629032	40.271992	99.215958	-14.99978	14.403664	99.066704	41.427689	-0.830733	101.231422	41.147537	30.991438	101.938904	41.287613	15.0803525	101.585163	-71.287173	13.7269755	96.548245
-15.576238	39.922989	99.514473	-15.161714	14.467571	99.534782	41.523434	-0.873938	102.051567	41.138313	31.017309	102.622437	41.3308735	15.0716855	102.337002	-71.6543015	13.8634565	96.732562
-14.827664	39.680782	99.68943	-15.24532	14.490631	99.830902	41.561054	-0.898637	102.5923	41.142757	31.063662	103.020729	41.3519055	15.0825125	102.8065145	-71.8425455	13.8987495	96.8552895
-14.083402	39.440487	99.848991	-15.325854	14.514756	100.123199	41.577099	-0.893364	103.084991	41.113071	31.123682	103.439674	41.345085	15.115159	103.2623325	-71.996793	13.914353	96.9840655
-13.316833	39.204506	99.96051	-15.372731	14.570673	100.354698	41.560051	-0.880436	103.5774	41.154762	31.10013	103.762901	41.3574065	15.109847	103.6701505	-72.1028685	14.031499	97.0392455
-12.558587	38.948299	100.127235	-15.447605	14.586923	100.568283	41.541275	-0.872156	103.983597	41.179867	31.109234	104.053268	41.360571	15.118539	104.0184325	-72.255781	14.055307	97.1181335
-11.856214	38.731094	100.272179	-15.481426	14.607395	100.7584	41.59441	-0.976347	104.24218	41.191696	31.088665	104.310814	41.393053	15.056159	104.276497	-72.355905	14.158631	97.240303
-11.100205	38.53933	100.415512	-15.502366	14.633939	100.913979	41.598625	-1.014871	104.466698	41.210331	31.053152	104.553009	41.404478	15.0191405	104.5098535	-72.40921	14.2487375	97.3181045
-9.965983	38.226013	100.727058	-15.515481	14.627102	101.150764	41.559162	-1.020634	104.673836	41.270641	31.060606	104.917648	41.4149015	15.019986	104.795742	-72.4458635	14.234218	97.505786
-9.18707	38.0089	100.921249	-15.476428	14.645182	101.286438	41.541458	-1.038136	104.802338	41.377632	30.981333	105.084732	41.459545	14.9715985	104.943535	-72.412401	14.3187655	97.629341
-8.444544	37.789436	101.132202	-15.453325	14.647081	101.393761	41.545692	-1.052749	104.892754	41.44241	30.971436	105.308899	41.494051	14.9593435	105.1008265	-72.400701	14.3348185	97.6866955
-7.75146	37.581558	101.337051	-15.423494	14.700933	101.515556	41.564049	-1.058967	105.008461	41.498974	30.97884	105.533203	41.5315115	14.9599365	105.270832	-72.3784995	14.4419295	97.76028
-7.070101	37.434467	101.53891	-15.391856	14.76979	101.631821	41.588295	-1.04784	105.14283	41.587036	31.014942	105.756912	41.5876655	14.983551	105.449871	-72.3713775	14.556029	97.813771
-6.368269	37.209934	101.719536	-15.341009	14.84479	101.71698	41.674522	-1.078561	105.266724	41.67347	31.056669	105.993782	41.673996	14.989054	105.630253	-72.356014	14.700526	97.803707
-5.687699	37.033852	101.84584	-15.324465	14.939634	101.798042	41.763996	-1.069805	105.384003	41.703026	31.172821	106.252647	41.733511	15.051508	105.818325	-72.382441	14.82776	97.777759
-4.647636	36.679893	102.043877	-15.274819	15.063477	101.906754	41.829712	-1.024104	105.633858	41.805439	31.205973	106.559418	41.8175755	15.0909345	106.096638	-72.3672135	15.0360195	97.71687
-4.013251	36.421139	102.158119	-15.251957	15.170503	101.980957	41.821709	-0.972684	105.823936	41.832169	31.2899	106.773849	41.826939	15.158608	106.2988925	-72.330853	15.182398	97.6630215
-3.418103	36.196892	102.273033	-15.226054	15.255541	102.063278	41.837719	-0.947744	105.971077	41.880142	31.321182	106.949844	41.8589305	15.186719	106.4604605	-72.3110385	15.324363	97.6660955
-2.840177	36.006512	102.391899	-15.187599	15.356144	102.117096	41.848507	-0.929561	106.119301	41.954391	31.288757	107.101616	41.901449	15.179598	106.6104585	-72.276647	15.53269	97.6237335
-2.246345	35.743641	102.488182	-15.155922	15.491633	102.161011	41.870415	-0.921031	106.254196	42.029388	31.318443	107.25412	41.9499015	15.198706	106.754158	-72.2617455	15.78456	97.567864
-1.66925	35.502377	102.543045	-15.101379	15.649345	102.186409	41.88834	-0.909484	106.330276	42.107391	31.350895	107.398308	41.9978655	15.2207055	106.864292	-72.2006235	16.0779845	97.508526
-1.050527	35.235916	102.628098	-15.051821	15.820127	102.2202	41.91188	-0.873573	106.363068	42.212646	31.38093	107.480812	42.062263	15.2536785	106.92194	-72.165905	16.3865755	97.51846
-0.224083	34.810833	102.6605	-14.95032	16.097231	102.237846	41.933662	-0.806131	106.335022	42.359539	31.437305	107.507385	42.1466005	15.315587	106.9212035	-72.0472405	16.878875	97.5544885
0.290773	34.549099	102.676964	-14.866892	16.290457	102.222275	41.950436	-0.722754	106.291878	42.427452	31.493927	107.529984	42.188944	15.3855865	106.910931	-71.922728	17.1953275	97.533619
0.733172	34.251827	102.677032	-14.799638	16.48634	102.209023	41.978161	-0.640508	106.226936	42.490093	31.600767	107.548355	42.234127	15.4801295	106.8876455	-71.833403	17.4925505	97.5304005
1.209681	34.021286	102.66935	-14.741051	16.647259	102.155266	42.011173	-0.590882	106.137466	42.593502	31.612455	107.515404	42.3023375	15.5107865	106.826435	-71.7844395	17.7837315	97.484097
1.664374	33.676025	102.660774	-14.708114	16.80175	102.111969	41.97879	-0.497276	106.099113	42.623482	31.684891	107.514977	42.301136	15.5938075	106.807045	-71.717364	18.0096925	97.416893
2.074187	33.322403	102.647484	-14.721979	16.920919	102.099731	41.989433	-0.425565	105.983543	42.620155	31.745075	107.492676	42.304794	15.659755	106.7381095	-71.748752	18.182083	97.4613525
2.528821	32.903141	102.674774	-14.705086	17.009928	102.087936	41.981564	-0.32904	105.934357	42.600819	31.802437	107.488991	42.2911915	15.7366985	106.711674	-71.7013635	18.2831575	97.464198
3.07203	32.289516	102.690422	-14.707166	17.101379	102.08696	41.949772	-0.225109	105.886909	42.577744	31.879786	107.461906	42.263758	15.8273385	106.6744075	-71.67809	18.3754195	97.4995125
3.40056	31.863731	102.700493	-14.734737	17.166904	102.118767	41.922337	-0.161627	105.817047	42.56337	31.934967	107.42588	42.2428535	15.88667	106.6214635	-71.7123275	18.447138	97.6160705
3.659063	31.451872	102.708748	-14.732459	17.205379	102.133011	41.908825	-0.099935	105.753235	42.540367	31.982384	107.417892	42.224596	15.9412245	106.5855635	-71.689514	18.4695335	97.6804585
3.92206	30.95318	102.68663	-14.759011	17.277933	102.138542	41.884285	-0.059466	105.691673	42.534855	32.016735	107.386711	42.20957	15.9786345	106.539192	-71.727592	18.5772315	97.737892
4.157652	30.394283	102.67688	-14.763546	17.347284	102.171661	41.86005	-0.029142	105.614532	42.516987	32.042053	107.33812	42.1885185	16.0064555	106.476326	-71.7156105	18.6881125	97.866996
4.386023	29.834547	102.66169	-14.759728	17.417059	102.218124	41.857838	-0.004059	105.534515	42.497356	32.053883	107.303452	42.177597	16.024912	106.4189835	-71.697053	18.809206	98.0172645
4.603204	29.197395	102.659943	-14.750661	17.482779	102.297882	41.808239	0.040542	105.545151	42.498863	32.061749	107.27681	42.153551	16.0511455	106.4109805	-71.654873	18.9144125	98.1847835
4.8737	28.259996	102.733002	-14.745863	17.598349	102.434097	41.778	0.060869	105.550972	42.528019	32.072346	107.273544	42.1530095	16.0666075	106.412258	-71.6447355	19.1300905	98.455936
5.047506	27.652859	102.755104	-14.727226	17.691805	102.527893	41.76358	0.062434	105.580795	42.551624	32.073498	107.28968	42.157602	16.067966	106.4352375	-71.612054	19.315644	98.6205485
5.181868	27.038574	102.778305	-14.718472	17.781216	102.618805	41.752155	0.063601	105.602455	42.58086	32.084534	107.297478	42.1665075	16.0740675	106.4499665	-71.6034515	19.4883645	98.7876435
5.290132	26.369091	102.800491	-14.709157	17.842257	102.70282	41.744656	0.075011	105.610748	42.605892	32.094185	107.310394	42.175274	16.084598	106.460571	-71.593588	19.599916	98.945069
5.460329	25.600332	102.804123	-14.700005	17.958447	102.764061	41.73262	0.092656	105.621613	42.615078	32.10585	107.308922	42.173849	16.099253	106.4652675	-71.573859	19.817641	99.0628545
5.5567	24.884634	102.789963	-14.711699	18.041935	102.836075	41.75045	0.098471	105.60955	42.633923	32.115036	107.281792	42.1921865	16.1067535	106.445671	-71.6155845	19.9771165	99.226479
5.666537	24.134951	102.799393	-14.680329	18.156523	102.88726	41.744263	0.104097	105.64032	42.65234	32.119022	107.272408	42.1983015	16.1115595	106.456364	-71.5589595	20.2014865	99.318156
5.805741	23.037914	102.763245	-14.659041	18.299826	102.93428	41.732632	0.081119	105.681465	42.7061	32.071991	107.212082	42.219366	16.076555	106.4467735	-71.537448	20.523097	99.4217865
5.890455	22.247597	102.688393	-14.665966	18.408964	102.921745	41.702175	0.055456	105.694984	42.733685	32.060371	107.19236	42.21793	16.0579135	106.443672	-71.549862	20.7600145	99.399818
5.977703	21.408997	102.617172	-14.646886	18.517151	102.881874	41.677452	0.031608	105.712662	42.761395	32.038002	107.177124	42.2194235	16.034805	106.444893	-71.5131955	20.999497	99.318855
6.032708	20.606993	102.579796	-14.637237	18.616312	102.846466	41.656277	0.018378	105.706261	42.789154	32.059052	107.16523	42.2227155	16.038715	106.4357455	-71.4971895	21.193909	99.2571865
6.098675	19.77492	102.510391	-14.641155	18.706772	102.810455	41.640347	0.013711	105.675148	42.815815	32.054012	107.151329	42.228081	16.0338615	106.4132385	-71.510391	21.3796825	99.2076715
6.118362	18.963476	102.449509	-14.614182	18.820065	102.774742	41.622467	0.0112	105.639267	42.838764	32.044041	107.133034	42.2306155	16.0276205	106.3861505	-71.4589795	21.6125095	99.1633335
6.153972	18.101566	102.357422	-14.636917	18.91708	102.733383	41.607235	0.011946	105.610619	42.868187	32.020672	107.130859	42.237711	16.016309	106.370739	-71.511545	21.817851	99.096027
6.157237	16.741224	102.243828	-14.60432	19.078516	102.656914	41.576653	0.029721	105.58802	42.914211	32.046558	107.153389	42.245432	16.0381395	106.3707045	-71.454072	22.1188925	98.9431235
6.143524	15.85958	102.188408	-14.607687	19.179432	102.617752	41.560463	0.067861	105.556	42.926506	32.069901	107.174065	42.2434845	16.068881	106.3650325	-71.4588585	22.289983	98.8704715
6.105497	14.973127	102.122375	-14.606942	19.256941	102.579247	41.554363	0.116291	105.553589	42.935574	32.10754	107.189178	42.2449685	16.1119155	106.3713835	-71.4588525	22.4019665	98.7871105
6.034111	14.039998	102.040169	-14.596264	19.337563	102.561569	41.59314	0.171308	105.557976	42.953732	32.154202	107.206795	42.273436	16.162755	106.3823855	-71.465964	22.512371	98.7407525
5.96233	13.049226	101.998009	-14.584602	19.393263	102.561737	41.622555	0.218157	105.571793	42.959259	32.208584	107.206192	42.290907	16.2133705	106.3889925	-71.460111	22.5731555	98.7344815
5.849766	12.069702	101.981308	-14.566801	19.420637	102.556778	41.656231	0.291178	105.613556	42.954357	32.260395	107.183006	42.305294	16.2757865	106.398281	-71.438896	22.5654875	98.715275
5.756104	11.100686	101.965202	-14.541621	19.448469	102.552017	41.713802	0.394228	105.678688	42.947895	32.309307	107.137665	42.3308485	16.3517675	106.4081765	-71.4140905	22.5451705	98.6958575
5.521492	9.552398	101.937973	-14.507055	19.456278	102.519989	41.778976	0.582623	105.796608	42.913834	32.377262	107.043633	42.346405	16.4799425	106.4201205	-71.360515	22.4326135	98.6198575
5.328623	8.52271	101.901245	-14.491304	19.413679	102.438675	41.836941	0.68356	105.888733	42.876122	32.432972	106.939163	42.3565315	16.558266	106.413948	-71.3391395	22.269092	98.463402
5.145367	7.467148	101.896797	-14.489172	19.357466	102.326843	41.891464	0.795189	105.955208	42.826584	32.481255	106.809616	42.359024	16.638222	106.382412	-71.337368	22.07671	98.271274
4.953895	6.439418	101.840767	-14.455162	19.293148	102.190613	41.930191	0.890526	105.977722	42.769772	32.481388	106.665245	42.3499815	16.685957	106.3214835	-71.2603055	21.900339	98.0597425
4.733343	5.390793	101.737526	-14.444545	19.147148	101.986137	41.968349	0.93567	106.016731	42.722672	32.486263	106.516159	42.3455105	16.7109665	106.266445	-71.2346005	21.5833295	97.705829
4.463868	4.309209	101.597977	-14.429574	19.032721	101.73777	42.007751	0.934448	106.033394	42.692532	32.480652	106.358826	42.3501415	16.70755	106.19611	-71.2092895	21.357892	97.27943
4.168172	3.309366	101.431252	-14.430265	18.877436	101.427055	42.020836	0.928275	106.086327	42.665817	32.453613	106.238724	42.3433265	16.690944	106.1625255	-71.2038565	21.063928	96.6915845
3.713065	1.838897	101.111671	-14.396206	18.642298	100.866844	42.101639	0.894197	106.099823	42.653717	32.412609	106.037567	42.377678	16.653403	106.068695	-71.17009	20.631193	95.664993
3.343732	0.892868	100.836906	-14.369302	18.475422	100.426361	42.154488	0.88796	106.098541	42.64584	32.397755	105.917374	42.400164	16.6428575	106.0079575	-71.138768	20.3079865	94.8447645
2.937267	-0.083157	100.493752	-14.338504	18.343618	99.968971	42.230381	0.896088	106.068253	42.644131	32.405392	105.802071	42.437256	16.65074	105.935162	-71.114264	20.036496	94.00278
2.50808	-0.951693	100.237	-14.273395	18.226259	99.594582	42.341152	0.931529	105.96492	42.641895	32.435165	105.608734	42.4915235	16.683347	105.786827	-71.0383135	19.769171	93.402337
2.095855	-1.742939	100.007751	-14.144829	18.14607	99.248787	42.425079	1.033449	105.927635	42.671001	32.472462	105.392181	42.54804	16.7529555	105.659908	-70.837698	19.5391845	92.837666
1.561819	-2.524593	99.793945	-14.009903	18.085852	98.96521	42.564537	1.11209	105.80381	42.712566	32.529877	105.187141	42.6385515	16.8209835	105.4954755	-70.6583575	19.3507205	92.4349445
1.002315	-3.300456	99.632385	-13.856024	18.052118	98.740311	42.670269	1.216731	105.675995	42.795853	32.572872	104.93705	42.733061	16.8948015	105.3065225	-70.445109	19.2094345	92.1740995
0.079607	-4.29886	99.393494	-13.593938	18.010122	98.414619	42.766201	1.340711	105.460266	42.933754	32.646667	104.606033	42.8499775	16.993689	105.0331495	-70.0378535	19.026555	91.7960885
-0.58405	-4.905929	99.181061	-13.433594	17.982315	98.175247	42.810184	1.351633	105.260612	43.057293	32.61195	104.338982	42.9337385	16.9817915	104.799797	-69.8009265	18.9828385	91.550697
-1.329719	-5.462143	98.933846	-13.296674	17.948236	97.898445	42.860008	1.323202	105.07048	43.173756	32.523766	104.064056	43.016882	16.923484	104.567268	-69.61023	18.972988	91.229622
-2.168596	-6.002836	98.619972	-13.170226	17.926603	97.619972	42.908791	1.289544	104.872856	43.26086	32.476463	103.840637	43.0848255	16.8830035	104.3567465	-69.4252775	18.9702025	90.8831975
-3.028508	-6.451406	98.36763	-13.083145	17.918158	97.384491	42.946507	1.260675	104.684982	43.35638	32.428829	103.6175	43.1514435	16.844752	104.151241	-69.3177335	18.991564	90.617741
-3.863285	-6.831205	98.160103	-12.997131	17.885178	97.2285	42.959412	1.272844	104.491722	43.399124	32.453381	103.422882	43.179268	16.8631125	103.957302	-69.17353	18.9072435	90.499698
-4.857728	-7.13542	97.945145	-12.948678	17.890575	97.090714	42.972137	1.29753	104.295288	43.427109	32.501549	103.30687	43.199623	16.8995395	103.801079	-69.096979	18.8816105	90.380349
-6.407521	-7.499399	97.644135	-12.893497	17.889656	96.946259	42.964066	1.355186	103.99498	43.479256	32.559204	103.035614	43.221661	16.957195	103.515297	-69.008655	18.822117	90.377221
-7.456487	-7.659522	97.456261	-12.899149	17.907207	96.85112	42.935547	1.421787	103.761032	43.493401	32.578381	102.827667	43.214474	17.000084	103.2943495	-69.012772	18.81433	90.4078905
-8.546634	-7.784476	97.239685	-12.896154	17.9291	96.733475	42.84782	1.507221	103.515877	43.467556	32.646214	102.57267	43.157688	17.0767175	103.0442735	-68.949996	18.7814825	90.4226765
-9.692243	-7.833431	96.984634	-12.909857	17.951021	96.587326	42.751183	1.590646	103.247437	43.438709	32.707527	102.269432	43.094946	17.1490865	102.7584345	-68.91466	18.7529555	90.4162175
-10.904522	-7.809471	96.736908	-12.911187	17.969669	96.422783	42.710609	1.656624	102.880394	43.386303	32.713924	101.963318	43.048456	17.185274	102.421856	-68.87083	18.754064	90.42371
-12.073653	-7.768413	96.492256	-12.893794	17.993456	96.268089	42.63308	1.70689	102.541229	43.382305	32.828842	101.574913	43.0076925	17.267866	102.058071	-68.7952805	18.719046	90.478107
-13.270669	-7.660247	96.290428	-12.899661	18.001879	96.142159	42.579872	1.773352	102.161201	43.360268	32.880527	101.161285	42.97007	17.3269395	101.661243	-68.769392	18.6768185	90.623075
-15.204466	-7.374594	96.171509	-12.828042	18.0214	95.985817	42.536278	1.800542	101.631561	43.336548	32.912979	100.509056	42.936413	17.3567605	101.0703085	-68.592497	18.6860395	90.9013255
-16.438196	-7.096951	96.097198	-12.795955	18.019547	95.905106	42.533634	1.796646	101.248398	43.364758	32.907047	99.998596	42.949196	17.3518465	100.623497	-68.541106	18.6872475	91.186715
-17.653908	-6.747554	96.023293	-12.727729	18.01203	95.828949	42.502708	1.799816	100.806152	43.357616	32.88905	99.502007	42.930162	17.344433	100.1540795	-68.38562	18.679627	91.5038185
-18.911453	-6.349466	95.955505	-12.665023	17.972027	95.754517	42.466301	1.79203	100.357033	43.335022	32.900036	99.031219	42.9006615	17.346033	99.694126	-68.2307075	18.598021	91.814908
-20.182135	-5.872006	95.928596	-12.582238	17.921152	95.695671	42.478813	1.774508	99.876907	43.372463	32.822582	98.535904	42.925638	17.298545	99.2064055	-68.090114	18.543759	92.1849365
-21.405102	-5.340775	95.847061	-12.515254	17.835306	95.685211	42.4566	1.762563	99.420937	43.367119	32.80835	98.207741	42.9118595	17.2854565	98.814339	-67.9423675	18.3851555	92.556083
-22.622004	-4.761213	95.754059	-12.462454	17.766167	95.7024	42.394455	1.726286	99.070511	43.407681	32.803936	97.958969	42.901068	17.265111	98.51474	-67.825976	18.267223	92.89006
-24.396095	-3.823074	95.596375	-12.459748	17.616514	95.725403	42.422031	1.600531	98.51738	43.470936	32.813133	97.760223	42.9464835	17.206832	98.1388015	-67.8659795	18.026196	93.3120045
-25.617447	-3.079185	95.464851	-12.457015	17.492762	95.717766	42.344086	1.556743	98.19648	43.479012	32.809208	97.688087	42.911549	17.1829755	97.9422835	-67.825579	17.8025485	93.4932485
-26.746866	-2.32179	95.304482	-12.508662	17.380732	95.706512	42.267033	1.510031	97.908691	43.485077	32.808819	97.672638	42.876055	17.159425	97.7906645	-67.893379	17.602039	93.6223595
-27.815796	-1.587055	95.145294	-12.555427	17.277014	95.694199	42.126282	1.522529	97.703407	43.481102	32.804565	97.687813	42.803692	17.163547	97.69561	-67.914546	17.390481	93.692788
-28.947529	-0.741974	95.028511	-12.599277	17.208826	95.666542	42.052643	1.522606	97.488922	43.469635	32.796162	97.723404	42.761139	17.159384	97.606163	-67.959693	17.258268	93.726921
-29.971373	0.109762	94.91967	-12.667137	17.142721	95.644264	41.973175	1.525336	97.347176	43.446964	32.804127	97.77861	42.7100695	17.1647315	97.562893	-68.0443435	17.1207105	93.725635
-30.917362	0.950426	94.840759	-12.71126	17.098618	95.630798	41.913563	1.53458	97.264137	43.423054	32.821571	97.821266	42.6683085	17.1780755	97.5427015	-68.0908285	17.0191605	93.7188945
-32.340317	2.30237	94.819214	-12.779671	17.105042	95.615028	41.850891	1.547944	97.211685	43.368336	32.834862	97.861214	42.6096135	17.191403	97.5364495	-68.1689555	17.018681	93.6936065
-33.267548	3.220577	94.839767	-12.817095	17.100214	95.621887	41.78355	1.562599	97.225136	43.34132	32.841747	97.859985	42.562435	17.202173	97.5425605	-68.196625	16.998255	93.7012135
-34.061348	4.092557	94.856155	-12.853347	17.084881	95.649841	41.745453	1.555316	97.228416	43.294926	32.830139	97.855141	42.5201895	17.1927275	97.5417785	-68.2268835	16.9770345	93.7579035
-34.896717	5.025994	94.935875	-12.894156	17.04497	95.681786	41.733879	1.521744	97.233528	43.257801	32.794075	97.893814	42.49584	17.1579095	97.563671	-68.284152	16.9320305	93.799901
-35.634022	5.991096	94.970993	-12.941781	17.038498	95.730606	41.655987	1.483139	97.32634	43.24749	32.741478	97.935768	42.4517385	17.1123085	97.631054	-68.3353005	16.9646875	93.830158
-36.392082	6.940125	95.062645	-12.973348	16.99707	95.791748	41.60463	1.397277	97.403389	43.236347	32.664619	97.99472	42.4204885	17.030948	97.6990545	-68.3671845	16.963192	93.8844415
-37.024776	7.881754	95.058952	-13.040689	16.944481	95.83757	41.592197	1.286332	97.447533	43.228592	32.584244	98.087776	42.4103945	16.935288	97.7676545	-68.4917725	16.953674	93.9074855
-37.990227	9.406003	95.11721	-13.134975	16.849806	95.881958	41.493919	1.130135	97.57296	43.196106	32.509239	98.209328	42.3450125	16.819687	97.891144	-68.6149625	16.879925	93.872772
-38.599663	10.377155	95.198166	-13.201559	16.803768	95.923988	41.408833	1.05332	97.626541	43.15884	32.378422	98.241676	42.2838365	16.715871	97.9341085	-68.6869545	16.891665	93.9138675
-39.09304	11.322357	95.283112	-13.30041	16.694002	96.002235	41.304211	0.990168	97.662308	43.099216	32.297783	98.293671	42.2017135	16.6439755	97.9779895	-68.8025335	16.7440285	94.0264805
-39.61895	12.298143	95.42952	-13.39806	16.618237	96.103592	41.206085	0.909422	97.691742	43.015965	32.217712	98.340103	42.111025	16.563567	98.0159225	-68.907145	16.672907	94.1912615
-40.04763	13.304536	95.596466	-13.505004	16.518795	96.232643	41.099049	0.839999	97.708687	42.911026	32.140221	98.412407	42.0050375	16.49011	98.060547	-69.0150455	16.54748	94.404739
-40.508701	14.249831	95.803963	-13.626032	16.419859	96.381065	40.983086	0.762232	97.72084	42.813511	32.074635	98.503174	41.8982985	16.4184335	98.112007	-69.1503625	16.4212845	94.650123
-40.861748	15.202606	96.002792	-13.734653	16.31019	96.516243	40.872131	0.676808	97.714806	42.712166	31.996143	98.602936	41.7921485	16.3364755	98.158871	-69.2614545	16.2839045	94.873615
-41.394539	16.648174	96.279289	-13.91577	16.133204	96.714005	40.708767	0.577696	97.658211	42.519989	31.927067	98.755554	41.614378	16.2523815	98.2068825	-69.445918	16.0140265	95.2211275
-41.683994	17.608534	96.507599	-14.056746	16.04443	96.825874	40.571575	0.536468	97.620148	42.383564	31.885075	98.819229	41.4775695	16.2107715	98.2196885	-69.5910615	15.8780885	95.4320595
-41.952374	18.512745	96.73333	-14.187849	15.991902	96.929344	40.383461	0.536524	97.614105	42.216415	31.868626	98.877335	41.299938	16.202575	98.24572	-69.675636	15.781229	95.612968
-42.118908	19.435444	96.953484	-14.361495	15.953758	97.072929	40.235371	0.544788	97.575157	42.010273	31.879133	98.948372	41.122822	16.2119605	98.2617645	-69.845812	15.6955555	95.8840935
-42.287838	20.353941	97.156342	-14.509958	15.970531	97.189133	40.115429	0.573215	97.548065	41.824062	31.920715	99.026558	40.9697455	16.246965	98.2873115	-69.9896615	15.694097	96.0909545
-42.409191	21.299881	97.348701	-14.717285	16.012972	97.296227	39.917484	0.662441	97.598602	41.633297	31.983751	99.105385	40.7753905	16.323096	98.3519935	-70.2099605	15.702848	96.2404605
-42.471416	22.194803	97.528847	-14.926401	16.074203	97.389175	39.792854	0.72926	97.591301	41.40432	32.064251	99.208679	40.598587	16.3967555	98.39999	-70.451389	15.7516505	96.37836
-42.504581	23.410725	97.705879	-15.266186	16.210922	97.518333	39.437542	0.908094	97.746826	41.058773	32.196266	99.383163	40.2481575	16.55218	98.5649945	-70.7805295	15.869664	96.4716715
-42.452465	24.200748	97.774628	-15.543391	16.315701	97.606384	39.233032	1.024939	97.90065	40.827312	32.297516	99.518089	40.030172	16.6612275	98.7093695	-71.116954	15.9701745	96.5033985
-42.370232	25.021046	97.87117	-15.797053	16.45225	97.712791	39.054916	1.141801	98.054108	40.564125	32.41259	99.674789	39.8095205	16.7771955	98.8644485	-71.4036265	16.1273045	96.5611335
-42.260422	25.776117	97.979858	-16.07118	16.588419	97.811516	38.799431	1.301057	98.313126	40.279968	32.55875	99.874718	39.5396995	16.9299035	99.093922	-71.6820595	16.2469345	96.52911
-42.08926	26.495617	98.028267	-16.339346	16.726931	97.907333	38.595104	1.434799	98.56514	40.038307	32.631603	100.017944	39.3167055	17.033201	99.291542	-71.9953975	16.420661	96.523124
-41.907372	27.144947	98.076721	-16.586094	16.852936	98.015282	38.407795	1.550409	98.84536	39.76162	32.721424	100.202797	39.0847075	17.1359165	99.5240785	-72.2568955	16.5699555	96.5064855
-41.684689	27.72736	98.094002	-16.834505	16.954538	98.129066	38.228806	1.650068	99.180565	39.494385	32.804897	100.401733	38.8615955	17.2274825	99.791149	-72.5306055	16.6815935	96.466983
-41.196728	28.577026	98.082291	-17.179199	17.077892	98.299606	38.028118	1.731495	99.734894	39.121605	32.866112	100.707672	38.5748615	17.2988035	100.221283	-72.9332595	16.8569805	96.377929
-40.883007	29.095179	98.094063	-17.369356	17.137672	98.412605	37.927605	1.756816	100.107956	38.90778	32.895721	100.899658	38.4176925	17.3262685	100.503807	-73.1564045	16.9490755	96.321403
-40.47522	29.56036	98.065361	-17.543694	17.14522	98.518677	37.8419	1.762551	100.510704	38.751755	32.896294	101.070595	38.2968275	17.3294225	100.7906495	-73.3842155	16.9610175	96.2467045
-40.089386	30.007425	98.05117	-17.672815	17.105387	98.646133	37.784107	1.73697	100.874802	38.620922	32.879429	101.220261	38.2025145	17.3081995	101.0475315	-73.5481445	16.9025745	96.2447345
-39.6721	30.399343	98.032814	-17.7728	17.048548	98.755508	37.736206	1.689498	101.216171	38.494949	32.892078	101.355949	38.1155775	17.290788	101.28606	-73.6611775	16.806308	96.224956
-39.248909	30.740768	97.996452	-17.883074	16.952215	98.857826	37.678158	1.619472	101.540062	38.407402	32.770641	101.442101	38.04278	17.1950565	101.4910815	-73.808928	16.7093735	96.2245705
-38.736389	31.113237	97.970535	-17.957668	16.852209	98.966049	37.690296	1.502668	101.817764	38.322018	32.690376	101.567497	38.006157	17.096522	101.6926305	-73.921493	16.607896	96.2394675
-37.986546	31.65324	97.953316	-18.082239	16.675205	99.100304	37.634735	1.336889	102.277847	38.250454	32.523994	101.754318	37.9425945	16.9304415	102.0160825	-74.1070725	16.4199685	96.1845255
-37.431683	32.032597	97.911728	-18.138651	16.519768	99.19339	37.642567	1.184669	102.484474	38.176529	32.461433	101.90477	37.909548	16.823051	102.194622	-74.18685	16.216485	96.192158
-36.947624	32.369526	97.92569	-18.196188	16.387032	99.253807	37.595428	1.078146	102.701569	38.167526	32.325153	101.945564	37.881477	16.7016495	102.3235665	-74.273853	16.0724145	96.1840475
-36.41338	32.735435	97.889702	-18.208956	16.264904	99.294647	37.563396	0.995573	102.808083	38.125957	32.243755	102.00499	37.8446765	16.619664	102.4065365	-74.2625885	15.910144	96.1827575
-35.822594	33.106781	97.89624	-18.26265	16.14842	99.328636	37.533409	0.936809	102.878273	38.090305	32.174381	102.054062	37.811857	16.555595	102.4661675	-74.337157	15.741245	96.1911045
-35.280132	33.524651	97.926018	-18.27989	16.079914	99.358337	37.517796	0.912475	102.915573	38.080219	32.136856	102.110985	37.7990075	16.5246655	102.513279	-74.3587875	15.6351625	96.203395
-34.626938	33.957726	97.96183	-18.294937	16.0116	99.384911	37.501923	0.89712	102.931335	38.068916	32.122868	102.193573	37.7854195	16.509994	102.562454	-74.3752935	15.513206	96.207368
-33.760323	34.615837	98.042206	-18.293451	15.988532	99.409409	37.504288	0.905217	102.937866	38.107231	32.113155	102.33091	37.8057595	16.509186	102.634388	-74.3926615	15.467878	96.18443
-33.147919	35.056259	98.106598	-18.277861	15.986949	99.427567	37.526081	0.930223	102.924454	38.147747	32.129288	102.435707	37.836914	16.5297555	102.6800805	-74.392636	15.4441425	96.1750535
-32.505375	35.536961	98.229286	-18.245922	16.012526	99.450996	37.554054	0.964794	102.915764	38.204357	32.13567	102.53022	37.8792055	16.550232	102.722992	-74.3710495	15.47482	96.179
-31.877291	36.020996	98.322601	-18.202131	16.051682	99.478912	37.596367	1.012543	102.925301	38.280334	32.151062	102.609184	37.9383505	16.5818025	102.7672425	-74.3426125	15.5215615	96.1905815
-31.161705	36.495663	98.448639	-18.170763	16.09141	99.537239	37.658318	1.065524	102.937004	38.33165	32.183216	102.692398	37.994984	16.62437	102.814701	-74.33651	15.55845	96.259777
-30.490622	37.009701	98.545166	-18.10918	16.179813	99.581581	37.712746	1.15179	102.967644	38.377136	32.217369	102.77063	38.044941	16.6845795	102.869137	-74.263301	15.6750465	96.294025
-29.873966	37.478455	98.636398	-18.07859	16.241434	99.624023	37.799477	1.23462	103.015915	38.434071	32.249077	102.846321	38.116774	16.7418485	102.931118	-74.273954	15.7410195	96.316928
-28.86104	38.157059	98.727409	-17.980856	16.325039	99.665726	37.919479	1.332034	103.092865	38.464123	32.307281	102.992691	38.191801	16.8196575	103.042778	-74.153513	15.8304205	96.288674
-28.210268	38.629322	98.771294	-17.934462	16.316124	99.698326	37.979027	1.380893	103.137054	38.497463	32.350456	103.077248	38.238245	16.8656745	103.107151	-74.107169	15.7665735	96.289501
-27.468067	39.060062	98.862091	-17.873795	16.313276	99.73838	38.053638	1.42063	103.170303	38.554104	32.422264	103.156555	38.303871	16.921447	103.163429	-74.051461	15.705105	96.313331
-26.755779	39.508553	98.928596	-17.831181	16.330261	99.771744	38.110279	1.452034	103.210533	38.580837	32.472301	103.249947	38.345558	16.9621675	103.23024	-74.00792	15.6983545	96.313248
-26.093241	39.903351	98.997078	-17.801805	16.354046	99.806747	38.161827	1.481609	103.268372	38.618454	32.530254	103.329018	38.3901405	17.0059315	103.298695	-73.9937505	15.7021605	96.314799
-25.457424	40.297901	99.062782	-17.786072	16.36153	99.834259	38.193535	1.508057	103.315971	38.659214	32.577122	103.388954	38.4263745	17.0425895	103.3524625	-73.9985185	15.6804705	96.3160555
-24.689793	40.68177	99.093903	-17.782681	16.371969	99.848244	38.21735	1.525159	103.35659	38.665127	32.611404	103.454117	38.4412385	17.0682815	103.4053535	-74.0066005	15.6756565	96.2911345
-23.670851	41.253548	99.178864	-17.797691	16.400284	99.84481	38.241203	1.550507	103.414764	38.682648	32.654999	103.531586	38.4619255	17.102753	103.473175	-74.0573075	15.697815	96.216445
-22.924397	41.614983	99.194153	-17.811872	16.456017	99.824699	38.274536	1.56064	103.440414	38.705166	32.724762	103.553413	38.489851	17.142701	103.4969135	-74.113595	15.769333	96.1524845
-22.304541	41.9389	99.238708	-17.809624	16.512012	99.807915	38.317333	1.589353	103.468727	38.717098	32.781635	103.567108	38.5172155	17.185494	103.5179175	-74.1364635	15.83853	96.0979125
-21.616734	42.251751	99.280006	-17.792435	16.584129	99.823441	38.366413	1.64243	103.525505	38.715549	32.822388	103.607048	38.540981	17.232409	103.5662765	-74.125851	15.935849	96.0806055
-20.902933	42.549145	99.342361	-17.773338	16.672789	99.847015	38.434769	1.712714	103.576645	38.717731	32.867851	103.670227	38.57625	17.2902825	103.623436	-74.122926	16.0552955	96.070594
-20.192997	42.822109	99.436104	-17.743605	16.733961	99.876167	38.470955	1.770023	103.620483	38.763695	32.955463	103.754593	38.617325	17.362743	103.687538	-74.104535	16.105179	96.064796
-19.427473	43.074627	99.54451	-17.699856	16.800337	99.898056	38.499237	1.835144	103.665115	38.814098	33.032482	103.879211	38.6566675	17.433813	103.772163	-74.0563795	16.166861	96.023949
-18.388519	43.386974	99.759537	-17.658234	16.891521	99.93631	38.565968	1.909564	103.731956	38.906563	33.153946	104.103706	38.7362655	17.531755	103.917831	-74.0527335	16.251287	95.954789
-17.727169	43.584438	99.95575	-17.606689	16.919378	99.981728	38.593117	1.928639	103.75544	38.962132	33.209957	104.274094	38.7776245	17.569298	104.014767	-73.9910025	16.269458	95.948689
-17.093985	43.692822	100.155006	-17.586405	16.968397	100.041138	38.623627	1.953866	103.769493	39.028603	33.252445	104.453049	38.826115	17.6031555	104.111271	-73.998925	16.3336385	95.971005
-16.414095	43.779488	100.346947	-17.547421	17.031601	100.078568	38.668114	1.979565	103.77861	39.104561	33.303131	104.622902	38.8863375	17.641348	104.200756	-73.9811795	16.421854	95.95638
-15.758397	43.847389	100.546249	-17.521563	17.096601	100.102577	38.701988	2.006384	103.785469	39.180054	33.359943	104.769157	38.941021	17.6831635	104.277313	-73.984147	16.5100385	95.927841
-15.041189	43.868862	100.687477	-17.493454	17.155096	100.132492	38.732246	2.072113	103.79863	39.22625	33.429691	104.888954	38.979248	17.750902	104.343792	-73.966156	16.55929	95.921192
-14.385779	43.869331	100.804962	-17.471666	17.246235	100.145721	38.769012	2.136694	103.821053	39.245762	33.531143	105.009949	39.007387	17.8339185	104.415501	-73.950719	16.6585515	95.875941
-13.538858	43.778759	100.917038	-17.469784	17.349659	100.156258	38.850063	2.234335	103.859917	39.278259	33.589043	105.086197	39.064161	17.911689	104.473057	-74.003729	16.787629	95.839459
-12.979568	43.654137	100.922272	-17.444273	17.428158	100.160873	38.889893	2.326825	103.900314	39.267078	33.668743	105.153992	39.0784855	17.997784	104.527153	-73.9670315	16.858532	95.794593
-12.459927	43.480801	100.957886	-17.436684	17.488792	100.157295	38.937275	2.403893	103.941895	39.253593	33.730671	105.195061	39.095434	18.067282	104.568478	-73.968802	16.910302	95.746112
-11.920135	43.224056	100.927963	-17.443607	17.527884	100.163162	38.968952	2.486311	103.990936	39.24218	33.789421	105.208542	39.105566	18.137866	104.599739	-73.99278	16.917902	95.726585
-11.33967	42.914177	100.918983	-17.441084	17.592558	100.168732	38.995541	2.551676	104.033722	39.237907	33.879246	105.21386	39.116724	18.215461	104.623791	-73.998892	16.969655	95.713673
-10.863319	42.579014	100.854179	-17.43667	17.62361	100.161621	39.031273	2.592842	104.055748	39.222099	33.95462	105.166412	39.126686	18.273731	104.61108	-74.000026	16.973489	95.712162
-10.382321	42.242405	100.786446	-17.402813	17.67486	100.14019	39.059082	2.621944	104.037766	39.208443	34.022038	105.023048	39.1337625	18.321991	104.530407	-73.9393885	17.027729	95.749973
-9.754045	41.625362	100.580551	-17.361122	17.74847	100.067345	39.111252	2.690118	103.969177	39.143719	34.113789	104.805779	39.1274855	18.4019535	104.387478	-73.8497295	17.0949865	95.747212
-9.376303	41.222797	100.442551	-17.33029	17.791851	100.028214	39.173203	2.764093	103.932556	39.127422	34.200279	104.650986	39.1503125	18.482186	104.291771	-73.8108925	17.101516	95.764657
-9.02249	40.715782	100.326347	-17.25882	17.847408	100.001694	39.233871	2.831819	103.89727	39.129005	34.295742	104.526459	39.181438	18.5637805	104.2118645	-73.699078	17.1310355	95.7915235
-8.693807	40.204887	100.236595	-17.210762	17.889616	99.994621	39.311565	2.90308	103.883789	39.139675	34.385498	104.431343	39.22562	18.644289	104.157566	-73.647144	17.134943	95.831676
-8.385292	39.60104	100.167618	-17.137716	17.93083	100.011948	39.388474	2.970012	103.884468	39.187973	34.464592	104.32328	39.2882235	18.717302	104.103874	-73.5636555	17.144358	95.920022
-8.099756	39.035286	100.121078	-17.072357	17.979994	100.020042	39.45903	3.024573	103.884804	39.234688	34.535919	104.21553	39.346859	18.780246	104.050167	-73.491573	17.179742	95.989917
-7.817601	38.463638	100.030411	-16.983187	18.042496	100.039551	39.542561	3.084791	103.900482	39.272945	34.586388	104.115173	39.407753	18.8355895	104.0078275	-73.374127	17.2494025	96.0712745
-7.460943	37.650154	99.906616	-16.893766	18.10404	100.080803	39.673691	3.16795	103.940872	39.368103	34.637764	103.962685	39.520897	18.902857	103.9517785	-73.308429	17.305223	96.2098275
-7.237929	37.09647	99.869743	-16.806789	18.173452	100.134186	39.751183	3.219276	103.981064	39.427788	34.665363	103.864731	39.5894855	18.9423195	103.9228975	-73.2030635	17.4045845	96.3454745
-7.049452	36.470066	99.834267	-16.727859	18.203981	100.222145	39.825996	3.274275	104.042885	39.487885	34.695278	103.784882	39.6569405	18.9847765	103.9138835	-73.1126585	17.4231855	96.5304065
-6.870039	35.809181	99.82885	-16.624807	18.288919	100.309464	39.924	3.311064	104.111336	39.55209	34.768219	103.758133	39.738045	19.0396415	103.9347345	-72.987659	17.5381965	96.6841935
-6.686255	35.192596	99.848763	-16.514009	18.33527	100.425652	40.040051	3.330828	104.20723	39.645428	34.789825	103.726891	39.8427395	19.0603265	103.9670605	-72.8707575	17.6102135	96.8842435
-6.544655	34.623672	99.882439	-16.417805	18.394793	100.514351	40.166679	3.327252	104.288231	39.773571	34.752571	103.682037	39.970125	19.0399115	103.985134	-72.805735	17.7496745	97.043568
-6.412249	34.078972	99.902863	-16.312719	18.430145	100.613258	40.293198	3.322577	104.361725	39.895447	34.739521	103.683029	40.0943225	19.031049	104.022377	-72.7197605	17.829241	97.204139
-6.250893	33.293262	99.987419	-16.123899	18.457632	100.725082	40.481171	3.27852	104.437996	40.104893	34.705963	103.682724	40.293032	18.9922415	104.06036	-72.54083	17.9230225	97.389804
-6.130308	32.788593	100.026855	-15.999683	18.45352	100.778008	40.608974	3.230946	104.47506	40.260368	34.665958	103.691902	40.434671	18.948452	104.083481	-72.434037	17.958588	97.472535
-6.052426	32.20261	100.033554	-15.875236	18.432062	100.834229	40.749569	3.194142	104.481628	40.414272	34.641548	103.689285	40.5819205	18.917845	104.0854565	-72.3323925	17.946279	97.5830015
-5.964425	31.643194	100.057266	-15.730967	18.408964	100.883209	40.880943	3.167398	104.474892	40.581493	34.633072	103.669014	40.731218	18.900235	104.071953	-72.193152	17.917693	97.694465
-5.870698	31.16703	100.096085	-15.579781	18.416416	100.934471	41.01947	3.138918	104.453674	40.735718	34.617714	103.627907	40.877594	18.878316	104.0407905	-72.037156	17.954516	97.8281515
-5.815774	30.727249	100.132111	-15.426357	18.395487	100.982239	41.137897	3.118711	104.419067	40.875916	34.60675	103.56562	41.0069065	18.8627305	103.9923435	-71.8596205	17.9282435	97.9721345
-5.719492	30.285511	100.157021	-15.293399	18.403275	101.030708	41.265484	3.100185	104.358711	41.014858	34.611504	103.512466	41.140171	18.8558445	103.9355885	-71.726969	17.9507055	98.1258275
-5.592106	29.757114	100.19075	-15.087064	18.372616	101.125717	41.418816	3.076773	104.296021	41.222069	34.583786	103.417244	41.3204425	18.8302795	103.8566325	-71.4945705	17.9149525	98.3948015
-5.515225	29.45734	100.238777	-14.922092	18.359085	101.21611	41.50782	3.066278	104.24852	41.340446	34.576023	103.365456	41.424133	18.8211505	103.806988	-71.268317	17.8970195	98.625232
-5.440154	29.159159	100.306747	-14.784045	18.350922	101.301239	41.633568	3.053698	104.184975	41.474319	34.567242	103.310799	41.5539435	18.81047	103.747887	-71.1220335	17.891374	98.854591
-5.397122	28.878939	100.370361	-14.644508	18.295959	101.375267	41.759182	3.027864	104.140732	41.60289	34.552303	103.270866	41.681036	18.7900835	103.705799	-70.970052	17.8018345	99.044735
-5.333329	28.619137	100.412224	-14.498709	18.253483	101.408005	41.889706	2.989284	104.096344	41.724804	34.523605	103.248688	41.807255	18.7564445	103.672516	-70.804673	17.7505215	99.143494
-5.278108	28.369287	100.400177	-14.371328	18.245722	101.427948	41.99794	2.968371	104.064796	41.835846	34.507935	103.235626	41.916893	18.738153	103.650211	-70.659549	17.753291	99.205685
-5.203937	28.06168	100.394775	-14.243015	18.244434	101.426735	42.099552	2.952175	104.025497	41.948189	34.515018	103.221001	42.0238705	18.7335965	103.623249	-70.5099005	17.7552715	99.230221
-5.102339	27.637138	100.415016	-14.09688	18.265858	101.455482	42.235264	2.93899	104.010475	42.108227	34.518192	103.198753	42.1717455	18.728591	103.604614	-70.3655055	17.803125	99.30635
-5.018789	27.411499	100.449738	-14.016817	18.302181	101.495972	42.320278	2.94821	104.044617	42.213402	34.534817	103.202019	42.26684	18.7415135	103.623318	-70.300474	17.8628485	99.368626
-4.924947	27.224457	100.473511	-13.909909	18.372143	101.520348	42.408459	2.965101	104.098915	42.332523	34.563675	103.235771	42.370491	18.764388	103.667343	-70.190309	17.979898	99.373353
-4.833418	27.11651	100.50695	-13.835606	18.448002	101.536201	42.476463	2.974039	104.156006	42.442581	34.587963	103.277695	42.459522	18.781001	103.7168505	-70.130734	18.115003	99.3555515
-4.743377	27.024	100.54686	-13.772642	18.531414	101.557053	42.534004	2.980675	104.201164	42.528362	34.653259	103.332397	42.531183	18.816967	103.7667805	-70.076467	18.245861	99.3473255
-4.611267	26.963144	100.550713	-13.691688	18.617887	101.569511	42.594841	2.996313	104.233421	42.667171	34.615463	103.328514	42.631006	18.805888	103.7809675	-70.014382	18.429886	99.3580545
-4.542892	26.973019	100.591049	-13.61548	18.713442	101.595291	42.646606	3.013285	104.245674	42.771248	34.635971	103.373894	42.708927	18.824628	103.809784	-69.939887	18.602256	99.380798
-4.379132	27.036615	100.653625	-13.493318	18.833771	101.656136	42.73452	3.058336	104.244698	42.939049	34.688969	103.423241	42.8367845	18.8736525	103.8339695	-69.8234205	18.7938895	99.4783025
-4.238845	27.107912	100.703682	-13.416162	18.892498	101.705017	42.796356	3.100673	104.227043	43.01078	34.771526	103.460541	42.903568	18.9360995	103.843792	-69.735892	18.8488965	99.566242
-4.095195	27.218822	100.720551	-13.337316	18.997856	101.724037	42.85326	3.141622	104.209587	43.136288	34.779484	103.426003	42.994774	18.960553	103.817795	-69.669406	19.035159	99.630279
-3.955304	27.332836	100.718102	-13.26202	19.07761	101.739632	42.932724	3.197259	104.185089	43.230473	34.834724	103.388199	43.0815985	19.0159915	103.786644	-69.6056385	19.1392285	99.69262
-3.841815	27.588875	100.710167	-13.161659	19.194977	101.745926	43.031445	3.282575	104.152992	43.310513	34.915226	103.316368	43.170979	19.0989005	103.73468	-69.494297	19.2910535	99.757172
-3.70969	27.813417	100.688004	-13.062167	19.306843	101.739677	43.114727	3.361885	104.09626	43.385227	34.982895	103.23217	43.249977	19.17239	103.664215	-69.374311	19.441296	99.815139
-3.572869	28.076176	100.636795	-12.968649	19.441736	101.733208	43.187408	3.420671	103.998802	43.459339	35.049515	103.134598	43.3233735	19.235093	103.5667	-69.2606715	19.648379	99.899716
-3.340273	28.521828	100.594643	-12.858863	19.623926	101.713242	43.227169	3.496288	103.928246	43.5686	35.105484	103.070984	43.3978845	19.300886	103.499615	-69.1156105	19.946966	99.926869
-3.213242	28.881514	100.6101	-12.791002	19.739229	101.736382	43.265705	3.524873	103.934387	43.681694	35.149826	103.09877	43.4736995	19.3373495	103.5165785	-69.0557035	20.1411085	99.9561855
-3.082648	29.295618	100.650871	-12.75754	19.819031	101.770424	43.31612	3.531019	103.927979	43.789593	35.197174	103.14344	43.5528565	19.3640965	103.5357095	-69.0679365	20.2739655	100.0051385
-2.958097	29.723728	100.68277	-12.715467	19.890631	101.789986	43.360756	3.527768	103.875145	43.886768	35.237968	103.165909	43.623762	19.382868	103.520527	-69.054696	20.398394	100.059445
-2.822432	30.132071	100.670067	-12.671143	19.961596	101.769638	43.409676	3.505185	103.76947	43.950829	35.24464	103.158424	43.6802525	19.3749125	103.463947	-69.0225385	20.5482795	100.075329
-2.69599	30.556139	100.67437	-12.624821	20.026258	101.735641	43.372074	3.5059	103.7145	44.014004	35.246162	103.155777	43.693039	19.376031	103.4351385	-68.942681	20.676485	100.0361435
-2.580544	30.949863	100.675346	-12.588692	20.125244	101.703369	43.399826	3.534731	103.633797	44.079735	35.251427	103.188911	43.7397805	19.393079	103.411354	-68.9171645	20.857409	99.995384
-2.338054	31.585798	100.711761	-12.502777	20.234547	101.674355	43.469086	3.612695	103.574883	44.242149	35.363342	103.273308	43.8556175	19.4880185	103.4240955	-68.8611715	20.9810755	99.9246145
-2.187294	32.024609	100.735298	-12.452367	20.352093	101.663544	43.499424	3.672497	103.501534	44.322369	35.448555	103.323837	43.9108965	19.560526	103.4126855	-68.8156305	21.14366	99.9144025
-2.030169	32.470467	100.772598	-12.390975	20.425421	101.636353	43.516487	3.752189	103.420471	44.400799	35.526382	103.361427	43.958643	19.6392855	103.390949	-68.740593	21.2115565	99.881757
-1.889963	32.965313	100.806198	-12.329688	20.520525	101.607964	43.546555	3.831564	103.323677	44.484806	35.615219	103.402367	44.0156805	19.7233915	103.363022	-68.6750565	21.3176585	99.852906
-1.71167	33.422554	100.83445	-12.289937	20.599604	101.571503	43.561886	3.902197	103.238403	44.567974	35.715313	103.44709	44.06493	19.808755	103.3427465	-68.644804	21.390453	99.8002595
-1.501849	33.867229	100.878288	-12.256415	20.70142	101.530304	43.563702	3.997875	103.172493	44.631351	35.784893	103.51149	44.0975265	19.891384	103.3419915	-68.6103565	21.511456	99.7186165
-1.284178	34.384335	100.916779	-12.218752	20.802645	101.491753	43.571327	4.068986	103.121864	44.666576	35.891663	103.623093	44.1189515	19.9803245	103.3724785	-68.5564555	21.6249655	99.6110275
-0.998259	35.102699	100.945045	-12.223163	20.999994	101.404152	43.582718	4.17095	103.050217	44.726318	35.956421	103.640366	44.154518	20.0636855	103.3452915	-68.600844	21.9363025	99.4630125
-0.821685	35.567623	100.947319	-12.21602	21.151924	101.361374	43.560604	4.262974	102.973961	44.722271	36.023502	103.631004	44.1414375	20.143238	103.3024825	-68.5734775	22.16061	99.4202655
-0.649318	35.999832	100.949074	-12.213155	21.286526	101.340065	43.537052	4.356192	102.893875	44.705498	36.114365	103.576485	44.121275	20.2352785	103.23518	-68.547585	22.3377735	99.44495
-0.461779	36.404182	100.939369	-12.216393	21.433119	101.323997	43.516926	4.44085	102.856812	44.705357	36.180027	103.535233	44.1111415	20.3104385	103.1960225	-68.5439275	22.5557995	99.4519715
-0.256746	36.810337	100.937996	-12.211793	21.601559	101.336601	43.496342	4.509255	102.840332	44.672691	36.28997	103.536537	44.0845165	20.3996125	103.1884345	-68.5081025	22.8035055	99.4847675
-0.038602	37.188118	100.967369	-12.187819	21.740831	101.363358	43.486313	4.557779	102.833321	44.711311	36.271965	103.511833	44.098812	20.414872	103.172577	-68.47445	23.06679	99.554139
0.177634	37.568047	100.999214	-12.188759	21.86356	101.369621	43.464832	4.588368	102.811745	44.733093	36.304638	103.500916	44.0989625	20.446503	103.1563305	-68.4764805	23.280617	99.5829115
0.495168	38.139786	100.999725	-12.198095	22.011324	101.381241	43.435055	4.61117	102.776161	44.733543	36.34869	103.513161	44.084299	20.47993	103.144661	-68.480489	23.542718	99.617821
0.755877	38.481339	101.004883	-12.175408	22.085629	101.369545	43.41032	4.622038	102.727211	44.742714	36.356976	103.50676	44.076517	20.489507	103.1169855	-68.427333	23.681751	99.6221045
1.036085	38.803009	101.001465	-12.185015	22.126701	101.366081	43.379383	4.637097	102.685822	44.771854	36.325798	103.491798	44.0756185	20.4814475	103.08881	-68.4456485	23.7719545	99.643352
1.308191	39.114491	101.034508	-12.194065	22.145943	101.381264	43.323986	4.651976	102.674629	44.797585	36.291531	103.513702	44.0607855	20.4717535	103.0941655	-68.4489155	23.8201325	99.6683625
1.553679	39.468075	101.122772	-12.20141	22.165018	101.416206	43.288578	4.643851	102.652908	44.813297	36.294418	103.5653	44.0509375	20.4691345	103.109104	-68.4537575	23.8609015	99.723308
1.820744	39.792286	101.225784	-12.196395	22.196903	101.471008	43.248711	4.62777	102.646935	44.845451	36.269337	103.633537	44.047081	20.4485535	103.140236	-68.439871	23.9452525	99.80178
2.063264	40.06699	101.312256	-12.194201	22.212185	101.504433	43.19334	4.600547	102.650597	44.887665	36.249138	103.673828	44.0405025	20.4248425	103.1622125	-68.4289045	23.9995275	99.8466535
2.433249	40.45208	101.422943	-12.226688	22.253666	101.558327	43.125217	4.545834	102.627716	44.900562	36.226456	103.721413	44.0128895	20.386145	103.1745645	-68.4662655	24.121187	99.9420895
2.704675	40.683868	101.450172	-12.255363	22.291616	101.574219	43.081211	4.545987	102.615501	44.884674	36.234425	103.720116	43.9829425	20.390206	103.1678085	-68.4936685	24.193026	99.9806295
2.963789	40.890823	101.445305	-12.297444	22.36059	101.560989	43.04792	4.579726	102.566086	44.842834	36.270557	103.693459	43.945377	20.4251415	103.1297725	-68.540265	24.2960385	99.9922055
3.214549	41.115265	101.411736	-12.324576	22.421782	101.526619	42.992252	4.637433	102.513977	44.797947	36.316998	103.640808	43.8950995	20.4772155	103.0773925	-68.5442515	24.3663485	99.9758455
3.491947	41.341747	101.355835	-12.375345	22.514523	101.502678	42.930477	4.699841	102.453247	44.746433	36.382057	103.570305	43.838455	20.540949	103.011776	-68.589145	24.488097	99.99358
3.78684	41.56728	101.367584	-12.425174	22.585016	101.474449	42.870525	4.773357	102.368942	44.665337	36.445496	103.553879	43.767931	20.6094265	102.9614105	-68.618279	24.5606055	99.9874875
4.099303	41.803577	101.375648	-12.467023	22.676447	101.450768	42.786175	4.866142	102.336975	44.580822	36.509007	103.582809	43.6834985	20.6875745	102.959892	-68.6175445	24.6653195	99.941644
4.624773	42.114468	101.465309	-12.604125	22.788536	101.417458	42.711544	5.032984	102.311005	44.471611	36.645382	103.722252	43.5915775	20.839183	103.0166285	-68.7998275	24.737889	99.8182875
5.033659	42.308807	101.540886	-12.67567	22.869772	101.406052	42.679344	5.141887	102.355698	44.374382	36.774364	103.894234	43.526863	20.9581255	103.124966	-68.878203	24.7814185	99.687138
5.384538	42.501514	101.662018	-12.787552	22.941641	101.406792	42.639091	5.287543	102.428757	44.262394	36.897449	104.084137	43.4507425	21.092496	103.256447	-69.0258465	24.790786	99.557137
5.776916	42.683655	101.791176	-12.874654	23.02886	101.422859	42.596008	5.433147	102.573708	44.171158	37.054287	104.304733	43.383583	21.243717	103.4392205	-69.132891	24.814003	99.4064975
6.152689	42.81073	101.989189	-12.976417	23.087782	101.483391	42.570911	5.583194	102.750488	44.099964	37.207352	104.563713	43.3354375	21.395273	103.6571005	-69.2882715	24.780291	99.3096815
6.533679	42.90255	102.200554	-13.060901	23.130188	101.573387	42.554588	5.700738	102.919434	44.055626	37.359165	104.836784	43.305107	21.5299515	103.878109	-69.426909	24.7304245	99.268665
6.930562	42.994869	102.440895	-13.150747	23.184576	101.655617	42.536007	5.830003	103.098228	43.986031	37.508083	105.151497	43.261019	21.669043	104.1248625	-69.562513	24.700109	99.1863715
7.574795	43.102642	102.788879	-13.276781	23.252457	101.802208	42.510136	6.04601	103.396622	43.914612	37.698219	105.581512	43.212374	21.8721145	104.489067	-69.765936	24.6327995	99.115349
8.016394	43.080017	103.031837	-13.355346	23.298634	101.907417	42.515869	6.188772	103.609528	43.867764	37.85659	105.883217	43.1918165	22.022681	104.7463725	-69.9025085	24.574587	99.0684615
8.470738	43.097221	103.240242	-13.427184	23.361801	102.022591	42.559505	6.352614	103.818001	43.826763	38.012928	106.167648	43.193134	22.182771	104.9928245	-70.047502	24.540831	99.0523575
8.929606	43.066753	103.470612	-13.492894	23.433908	102.102806	42.626926	6.521547	104.031708	43.787746	38.200958	106.44693	43.207336	22.3612525	105.239319	-70.193124	24.5065635	98.966293
9.345215	43.002209	103.686691	-13.54368	23.486645	102.11908	42.716816	6.671288	104.246162	43.757233	38.449387	106.759048	43.2370245	22.5603375	105.502605	-70.3243845	24.4129525	98.735555
9.783272	42.830925	103.802856	-13.596272	23.537361	102.090408	42.782185	6.840666	104.436279	43.749863	38.61356	107.019745	43.266024	22.727113	105.728012	-70.458568	24.347609	98.452804
10.228584	42.644897	103.909256	-13.625546	23.594509	102.002014	42.844673	6.987601	104.628502	43.723114	38.802109	107.313744	43.2838935	22.894855	105.971123	-70.5349855	24.294163	98.032905
10.937662	42.305149	104.063103	-13.675242	23.580881	101.890182	42.946278	7.180629	104.860664	43.711899	38.984016	107.693031	43.3290885	23.0823225	106.2768475	-70.6795725	24.0794395	97.5035165
11.403055	41.91806	104.1716	-13.704755	23.594933	101.797089	43.04063	7.286873	105.033432	43.731697	39.101719	107.948601	43.3861635	23.194296	106.4910165	-70.7956735	23.99557	97.1031615
11.837471	41.565029	104.270874	-13.697254	23.59775	101.688293	43.140224	7.361736	105.222404	43.748268	39.236622	108.224335	43.444246	23.299179	106.7233695	-70.838754	23.896321	96.6532165
12.271488	41.127377	104.355095	-13.700763	23.59664	101.571503	43.257568	7.451621	105.393517	43.773125	39.350052	108.473587	43.5153465	23.4008365	106.933552	-70.9168725	23.7924435	96.209454
12.681095	40.619686	104.413559	-13.670224	23.612267	101.400818	43.38134	7.530055	105.539116	43.800751	39.429111	108.685669	43.5910455	23.479583	107.1123925	-70.9314935	23.744951	95.6892435
13.100741	40.076351	104.371819	-13.617852	23.635883	101.184883	43.489368	7.594584	105.616692	43.842575	39.523594	108.812538	43.6659715	23.559089	107.214615	-70.9016755	23.712677	95.155151
13.53577	39.473141	104.245033	-13.578506	23.690626	100.904526	43.586853	7.695475	105.647255	43.836773	39.612633	108.898033	43.711813	23.654054	107.272644	-70.868825	23.727198	94.536408
14.082108	38.304531	103.895531	-13.494913	23.769651	100.460945	43.730152	7.90974	105.594299	43.778385	39.689625	108.763863	43.7542685	23.7996825	107.179081	-70.7440945	23.7396195	93.742809
14.445453	37.526974	103.525162	-13.414632	23.864565	100.093719	43.818184	8.075501	105.470764	43.717056	39.780846	108.566437	43.76762	23.9281735	107.0186005	-70.596884	23.8009565	93.1688375
14.778481	36.689545	103.07045	-13.330616	23.965696	99.661072	43.88485	8.251212	105.28933	43.620308	39.939247	108.378052	43.752579	24.0952295	106.833691	-70.413811	23.8361625	92.488453
15.095271	35.76519	102.515434	-13.250643	24.052692	99.224915	43.93396	8.390511	105.087318	43.572411	40.060539	107.976929	43.7531855	24.225525	106.5321235	-70.2544715	23.879859	91.9177065
15.375081	34.685307	101.897499	-13.143616	24.157295	98.767517	43.976982	8.504205	104.859459	43.535545	40.104542	107.513496	43.7562635	24.3043735	106.1864775	-70.0434955	24.0102165	91.3485565
15.606835	33.636765	101.320564	-13.046734	24.251791	98.326561	44.010014	8.582897	104.623474	43.421223	40.214314	107.155647	43.7156185	24.3986055	105.8895605	-69.8090865	24.1049765	90.7635615
15.839415	32.396542	100.771713	-12.968594	24.313017	97.938042	44.023056	8.638512	104.398834	43.389969	40.172462	106.679283	43.7065125	24.405487	105.5390585	-69.6437005	24.220547	90.3370255
16.06881	30.42433	99.952858	-12.878522	24.358425	97.352486	44.036507	8.670455	104.038406	43.349522	40.164749	106.040359	43.6930145	24.417602	105.0393825	-69.4500585	24.299248	89.6655895
16.169764	29.068634	99.43792	-12.83156	24.354603	96.968552	44.011238	8.639324	103.75457	43.344959	40.135002	105.598007	43.6780985	24.387163	104.6762885	-69.3412185	24.322043	89.2608155
16.279408	27.610243	98.928223	-12.76972	24.312635	96.610573	43.973289	8.617075	103.407417	43.345348	40.011459	105.032982	43.6593185	24.314267	104.2201995	-69.1987585	24.311003	89.0009465
16.317406	26.059181	98.390907	-12.702234	24.266733	96.289848	43.888355	8.62097	103.008209	43.303783	39.760952	104.497238	43.596069	24.190961	103.7527235	-69.000537	24.342505	88.8269725
16.328194	24.547642	97.959953	-12.611301	24.185226	96.03759	43.790291	8.585195	102.634956	43.257488	39.640011	104.033638	43.5238895	24.112603	103.334297	-68.7464915	24.257849	88.740883
16.343801	22.89382	97.536446	-12.554799	24.079781	95.838715	43.730293	8.534571	102.29055	43.285469	39.513195	103.511276	43.507881	24.023883	102.900913	-68.617479	24.135679	88.776517
16.256105	21.185791	97.149986	-12.479652	23.960117	95.646996	43.652134	8.461226	101.945892	43.268307	39.348637	103.047691	43.4602205	23.9049315	102.4967915	-68.4195245	24.0153025	88.7972005
16.130169	18.590391	96.546005	-12.37529	23.729742	95.312561	43.5326	8.309699	101.382446	43.258797	39.029957	102.258286	43.3956985	23.669828	101.820366	-68.1462785	23.789656	88.804756
16.001867	16.766027	96.098495	-12.322579	23.539753	95.086349	43.474571	8.214031	100.988594	43.197426	38.841824	101.737419	43.3359985	23.5279275	101.3630065	-67.9811565	23.5515785	88.8096915
15.825513	14.974899	95.745094	-12.262318	23.339897	94.916664	43.419701	8.078253	100.632835	43.159657	38.624382	101.179756	43.289679	23.3513175	100.9062955	-67.814315	23.3284765	88.9270325
15.644709	13.077702	95.448608	-12.204971	23.132631	94.754257	43.419144	7.916107	100.345848	43.155575	38.435104	100.620415	43.2873595	23.1756055	100.4831315	-67.6973015	23.0896565	89.0253825
15.426016	11.175027	95.232269	-12.125317	22.924829	94.634857	43.419502	7.725889	100.113846	43.155689	38.195992	100.079559	43.2875955	22.9609405	100.0967025	-67.5382295	22.8887175	89.1730115
15.198196	9.277603	95.134392	-12.05453	22.684832	94.556931	43.462132	7.478689	99.976059	43.190392	37.923843	99.571892	43.326262	22.701266	99.7739755	-67.435322	22.668398	89.3398865
15.010212	7.313411	95.116768	-11.951599	22.462727	94.48497	43.530613	7.208855	99.900368	43.233871	37.638775	99.105431	43.382242	22.423815	99.5028995	-67.28544	22.501639	89.4670405
14.667786	4.431945	95.28566	-11.784284	22.10787	94.447632	43.62159	6.786504	99.875	43.352619	37.175797	98.411812	43.4871045	21.9811505	99.143406	-67.0556725	22.2345895	89.751858
14.43439	2.524343	95.397949	-11.659321	21.844517	94.413124	43.693539	6.476374	99.885277	43.457348	36.85376	98.006836	43.5754435	21.665067	98.9460565	-66.8940855	22.023967	89.8801915
14.220985	0.653818	95.59227	-11.533607	21.556322	94.397743	43.790157	6.157728	99.901794	43.556961	36.523849	97.660652	43.673559	21.3407885	98.781223	-66.740773	21.7718555	90.014263
14.034513	-1.192822	95.814667	-11.423501	21.285896	94.360069	43.873329	5.859961	99.92955	43.670135	36.222565	97.365929	43.771732	21.041263	98.6477395	-66.618734	21.530529	90.0723985
13.846382	-2.992356	96.013168	-11.297819	20.979998	94.327187	43.965019	5.559948	99.959702	43.783585	35.925686	97.134865	43.874302	20.742817	98.5472835	-66.46994	21.217179	90.1070905
13.66089	-4.691226	96.206902	-11.16923	20.680822	94.314804	44.058456	5.273018	99.972809	43.898575	35.642288	96.948311	43.9785155	20.457653	98.46056	-66.3169755	20.903991	90.169048
13.502119	-6.363925	96.413956	-11.052836	20.385372	94.295464	44.197502	5.000423	99.95134	44.009548	35.381142	96.761208	44.103525	20.1907825	98.356274	-66.209197	20.5799615	90.234654
13.265151	-8.712684	96.614876	-10.860245	19.972176	94.240379	44.326977	4.6851	99.961205	44.155174	35.070496	96.570625	44.2410755	19.877798	98.265915	-65.9615655	20.066554	90.214843
13.122005	-10.158691	96.72924	-10.773908	19.74062	94.205063	44.434196	4.531126	99.944061	44.243004	34.905567	96.465714	44.3386	19.7183465	98.2048875	-65.886416	19.7628935	90.2052385
12.98752	-11.539742	96.859215	-10.682175	19.521055	94.196251	44.512135	4.392054	99.92598	44.291367	34.786564	96.410896	44.401751	19.589309	98.168438	-65.766101	19.452801	90.224064
12.751624	-12.566421	96.963318	-10.620169	19.334545	94.184181	44.589294	4.298026	99.924988	44.34103	34.69487	96.401672	44.465162	19.496448	98.16333	-65.7055	19.172642	90.205032
12.140474	-12.600292	96.890915	-10.590229	19.181812	94.197449	44.681202	4.189316	99.916878	44.367813	34.618969	96.41938	44.5245075	19.4041425	98.168129	-65.7049655	18.9594815	90.226769
11.521014	-12.555621	96.846542	-10.569295	19.02606	94.191666	44.679482	4.131916	99.969254	44.379681	34.551815	96.453018	44.5295815	19.3418655	98.211136	-65.6681715	18.7102545	90.172196
10.888185	-12.440498	96.781227	-10.576801	18.870861	94.205025	44.696953	4.039848	99.977776	44.392109	34.466465	96.512535	44.544531	19.2531565	98.2451555	-65.698133	18.4885655	90.1648945
9.813152	-12.180814	96.645691	-10.602829	18.67465	94.226547	44.709499	3.913996	99.968544	44.380569	34.420418	96.612968	44.545034	19.167207	98.290756	-65.750692	18.182093	90.162338
9.130159	-11.913488	96.538528	-10.61502	18.554379	94.22599	44.700096	3.832632	99.929718	44.388546	34.307434	96.617058	44.544321	19.070033	98.273388	-65.774361	18.038725	90.178592
8.492768	-11.578187	96.419456	-10.635369	18.433929	94.234619	44.712166	3.731292	99.834465	44.376755	34.23531	96.657455	44.5444605	18.983301	98.24596	-65.8151985	17.884557	90.223278
7.856092	-11.153097	96.263542	-10.633978	18.331446	94.25341	44.694412	3.668935	99.74688	44.375912	34.166206	96.724716	44.535162	18.9175705	98.235798	-65.803118	17.7453215	90.271022
7.114996	-10.654567	96.038933	-10.656863	18.197372	94.280746	44.675491	3.581708	99.663429	44.398518	34.109787	96.797493	44.5370045	18.8457475	98.230461	-65.8507305	17.5489965	90.331031
6.441033	-10.118822	95.835457	-10.638833	18.089939	94.274979	44.653873	3.48424	99.572243	44.437618	34.042442	96.885635	44.5457455	18.763341	98.228939	-65.8234115	17.416537	90.321019
5.802011	-9.558531	95.590141	-10.629264	17.993467	94.250557	44.642998	3.365407	99.414421	44.500168	33.943752	96.972809	44.571583	18.6545795	98.193615	-65.830111	17.3323545	90.307499
4.8571	-8.570325	95.064957	-10.543606	17.83622	94.160141	44.578163	3.130956	99.094864	44.630878	33.769733	97.068596	44.6045205	18.4503445	98.08173	-65.6917325	17.2220955	90.238552
4.163903	-7.873457	94.634171	-10.469755	17.711479	94.078697	44.584743	2.911325	98.74514	44.741882	33.625797	97.102127	44.6633125	18.268561	97.9236335	-65.6028225	17.154397	90.2337605
3.546844	-7.173064	94.18364	-10.393741	17.616829	93.994987	44.557045	2.688473	98.358665	44.843292	33.494171	97.13649	44.7001685	18.091322	97.7475775	-65.4876505	17.142336	90.2423965
2.930329	-6.412735	93.727493	-10.313411	17.50172	93.91922	44.545563	2.495266	97.923332	44.97636	33.37331	97.135704	44.7609615	17.934288	97.529518	-65.3877835	17.069152	90.308922
2.270422	-5.613128	93.271683	-10.260034	17.389463	93.820862	44.518196	2.34676	97.487854	45.060467	33.292976	97.153679	44.7893315	17.819868	97.3207665	-65.3093995	16.959058	90.3209575
1.632733	-4.837836	92.869965	-10.189444	17.317728	93.729767	44.489529	2.189439	97.062645	45.135479	33.213718	97.166862	44.812504	17.7015785	97.1147535	-65.191392	16.9338775	90.3447805
1.044508	-4.1183	92.505768	-10.146122	17.24341	93.636566	44.466736	2.073494	96.658829	45.162643	33.136826	97.182167	44.8146895	17.60516	96.920498	-65.1069335	16.88166	90.352634
0.156122	-2.891584	92.01107	-10.104846	17.149391	93.451118	44.4506	1.95045	96.140457	45.200233	33.06575	97.220917	44.8254165	17.5081	96.680687	-65.0351085	16.790682	90.221549
-0.484093	-2.116881	91.693298	-10.11022	17.102997	93.345299	44.43932	1.81165	95.812973	45.202492	33.029022	97.282883	44.820906	17.420336	96.547928	-65.041346	16.785658	90.14267
-1.039881	-1.395904	91.474152	-10.127115	17.050982	93.288628	44.39399	1.71147	95.541222	45.198242	33.011208	97.381363	44.796116	17.361339	96.4612925	-65.050346	16.740625	90.1159635
-1.601716	-0.728072	91.315285	-10.140022	16.982876	93.287331	44.310955	1.651383	95.319565	45.258514	32.900677	97.519699	44.7847345	17.27603	96.419632	-65.0647785	16.689722	90.15503
-2.12651	-0.137702	91.214005	-10.159163	16.922451	93.321907	44.247726	1.551436	95.149246	45.314941	32.830784	97.704819	44.7813335	17.19111	96.4270325	-65.0996595	16.653792	90.2167815
-2.723732	0.461545	91.166161	-10.164389	16.84576	93.379288	44.182552	1.443708	95.006218	45.4049	32.741894	97.856613	44.793726	17.092801	96.4314155	-65.122504	16.598719	90.3271605
-3.273181	0.965226	91.138672	-10.177176	16.764557	93.440155	44.139034	1.351235	94.88131	45.457298	32.653946	98.017349	44.798166	17.0025905	96.4493295	-65.152518	16.5265235	90.4309805
-4.00989	1.559746	91.152481	-10.183813	16.73745	93.518066	44.081776	1.249425	94.740746	45.522518	32.518188	98.161858	44.802147	16.8838065	96.451302	-65.169773	16.5910935	90.58483
-4.46342	1.88269	91.190788	-10.140173	16.650097	93.56813	44.044189	1.226175	94.68541	45.533943	32.449566	98.208633	44.789066	16.8378705	96.4470215	-65.069412	16.4623235	90.6892385
-4.896788	2.132699	91.258163	-10.11182	16.615267	93.604073	44.025665	1.20321	94.668144	45.524372	32.398571	98.221321	44.7750185	16.8008905	96.4447325	-64.9986585	16.4296435	90.7634135
-5.374443	2.356944	91.345215	-10.093318	16.568733	93.632675	44.050476	1.184746	94.688774	45.526485	32.38446	98.178169	44.7884805	16.784603	96.4334715	-64.9751165	16.352863	90.8318785
-5.868078	2.518751	91.450653	-10.068067	16.563498	93.684311	44.092777	1.189836	94.758759	45.505905	32.400318	98.098938	44.799341	16.795077	96.4288485	-64.935475	16.331919	90.9397735
-6.248468	2.556746	91.581635	-10.059364	16.529167	93.704071	44.149353	1.209451	94.881874	45.455276	32.420383	97.990761	44.8023145	16.814917	96.4363175	-64.9210425	16.243417	90.9718245
-6.612161	2.538473	91.706612	-10.053929	16.519146	93.734062	44.21257	1.224348	95.001495	45.397964	32.439346	97.871437	44.805267	16.831847	96.436466	-64.913125	16.206445	91.031658
-7.112055	2.511317	91.923286	-10.043864	16.494614	93.77977	44.285332	1.20469	95.20401	45.277023	32.422813	97.658035	44.7811775	16.8137515	96.4310225	-64.8689055	16.1754765	91.1285175
-7.477257	2.450123	92.06694	-10.05689	16.470778	93.806099	44.322273	1.148401	95.347572	45.200871	32.347862	97.484436	44.761572	16.7481315	96.416004	-64.875352	16.1934245	91.196194
-7.823057	2.364548	92.215317	-10.066747	16.425505	93.839455	44.371109	1.076953	95.484749	45.139214	32.266823	97.311935	44.7551615	16.671888	96.398342	-64.8886555	16.179122	91.280568
-8.20407	2.250964	92.355125	-10.088759	16.37295	93.87793	44.392441	1.000467	95.623985	45.057262	32.165672	97.194252	44.7248515	16.5830695	96.4091185	-64.9023695	16.1628305	91.3467415
-8.624812	2.072477	92.46151	-10.11346	16.308397	93.913651	44.391487	0.899216	95.745987	44.991367	32.045452	97.143173	44.691427	16.472334	96.44458	-64.918347	16.14446	91.382722
-9.002397	1.82152	92.52729	-10.146684	16.233152	93.968109	44.368603	0.778549	95.850349	44.949703	31.917551	97.152824	44.659153	16.34805	96.5015865	-64.952521	16.118254	91.4346315
-9.3592	1.59602	92.578003	-10.175026	16.08761	94.020119	44.334038	0.649988	95.901962	44.946789	31.78817	97.20285	44.6404135	16.219079	96.552406	-64.9904655	15.956141	91.487832
-9.845776	1.226494	92.576416	-10.225632	15.902068	94.051895	44.265526	0.411517	95.923706	44.958431	31.583542	97.277924	44.6119785	15.9975295	96.600815	-65.0632425	15.8066065	91.502975
-10.107652	0.991959	92.5625	-10.259725	15.765752	94.05574	44.225563	0.275759	95.918663	44.958836	31.448257	97.312439	44.5921995	15.862008	96.615551	-65.1116495	15.669496	91.495929
-10.331326	0.759194	92.593086	-10.278999	15.632706	94.104431	44.179066	0.206181	95.920296	44.913151	31.336111	97.338524	44.5461085	15.771146	96.62941	-65.1041065	15.494266	91.579452
-10.532662	0.47426	92.652107	-10.32129	15.508201	94.157089	44.124516	0.157191	95.959648	44.848595	31.247187	97.352287	44.4865555	15.702189	96.6559675	-65.1291355	15.314213	91.6582105
-10.777418	0.178381	92.745575	-10.357142	15.431687	94.229507	44.048103	0.139552	96.056709	44.784775	31.1754	97.344055	44.416439	15.657476	96.700382	-65.130723	15.205898	91.758632
-11.035703	-0.095486	92.861542	-10.414739	15.329869	94.290802	44.001968	0.144202	96.150536	44.691639	31.115808	97.311989	44.3468035	15.630005	96.7312625	-65.1762815	15.029733	91.8503415
-11.282014	-0.378908	93.010292	-10.43245	15.270525	94.344307	43.982243	0.133827	96.247475	44.573883	31.046099	97.268005	44.278063	15.589963	96.75774	-65.142963	14.951087	91.930874
-11.682856	-1.013227	93.127068	-10.481535	15.162444	94.330231	43.918324	0.064759	96.401688	44.408028	30.875254	97.165298	44.163176	15.4700065	96.783493	-65.126246	14.8548815	91.876969
-11.927819	-1.428212	93.169113	-10.546853	15.074621	94.302162	43.888973	-0.015351	96.473763	44.258575	30.706402	97.131516	44.073774	15.3455255	96.8026395	-65.16748	14.8037165	91.8016845
-12.135183	-1.787557	93.165009	-10.61025	14.989439	94.263947	43.808666	-0.123316	96.555664	44.082405	30.522776	97.185173	43.9455355	15.19973	96.8704185	-65.1660355	14.779148	91.6574755
-12.338514	-2.144535	93.165596	-10.697588	14.863989	94.247536	43.715664	-0.2632	96.648338	43.957687	30.364466	97.29493	43.8366755	15.050633	96.971634	-65.2318515	14.677345	91.523438
-12.560597	-2.451517	93.162949	-10.798374	14.724406	94.251915	43.600258	-0.450675	96.772255	43.91674	30.223808	97.484467	43.758499	14.8865665	97.128361	-65.355247	14.5622455	91.375469
-12.762417	-2.725863	93.137756	-10.900351	14.595993	94.264374	43.502129	-0.674091	96.951538	43.908863	30.078035	97.724472	43.705496	14.701972	97.338005	-65.506198	14.490014	91.190743
-12.936425	-3.051501	93.118668	-10.995154	14.513853	94.307999	43.414139	-0.88052	97.14032	43.905209	29.951218	98.010841	43.659674	14.535349	97.5755805	-65.649982	14.492357	91.0404175
-13.297899	-3.452893	93.185692	-11.116112	14.402159	94.442245	43.337605	-1.107194	97.437202	43.917435	29.776731	98.439598	43.62752	14.3347685	97.9384	-65.859744	14.4695495	90.94609
-13.563201	-3.699562	93.252289	-11.154609	14.358072	94.531952	43.311058	-1.205415	97.656509	43.933201	29.712374	98.686974	43.6221295	14.2534795	98.1717415	-65.9313475	14.4626645	90.8921625
-13.849662	-3.999474	93.347794	-11.200797	14.367071	94.609459	43.302277	-1.280561	97.880196	43.944721	29.679138	98.923195	43.623499	14.1992885	98.4016955	-66.025093	14.5348535	90.8172225
-14.148887	-4.313459	93.457123	-11.218235	14.355503	94.690254	43.333107	-1.347263	98.082062	43.980068	29.652151	99.120865	43.6565875	14.152444	98.6014635	-66.0930575	14.558562	90.7790445
-14.454261	-4.647205	93.528999	-11.238872	14.379327	94.75766	43.295589	-1.366799	98.323151	43.997021	29.640188	99.313942	43.646305	14.1366945	98.8185465	-66.124049	14.6219595	90.6967735
-14.72506	-4.926487	93.575546	-11.272181	14.367612	94.838211	43.307121	-1.394178	98.487755	44.004677	29.622402	99.49202	43.655899	14.114112	98.9898875	-66.200261	14.621112	90.6865345
-15.026498	-5.20654	93.570305	-11.279271	14.332837	94.881943	43.291065	-1.40841	98.590263	44.025154	29.602518	99.638863	43.6581095	14.097054	99.114563	-66.2166515	14.56862	90.649323
-15.500916	-5.505798	93.533447	-11.2922	14.283642	94.873497	43.232204	-1.404884	98.65509	44.053371	29.568901	99.801674	43.6427875	14.0820085	99.228382	-66.2271875	14.4852755	90.518612
-15.771237	-5.783708	93.470207	-11.288927	14.256014	94.829834	43.173691	-1.389196	98.699013	44.045681	29.544115	99.851524	43.609686	14.0774595	99.2752685	-66.18754	14.4345685	90.3843995
-16.08848	-5.956224	93.434288	-11.298751	14.28898	94.800728	43.110725	-1.343662	98.744858	44.031345	29.510605	99.841423	43.571035	14.0834715	99.2931405	-66.168537	14.4944885	90.3083155
-16.444153	-6.136724	93.443527	-11.292086	14.353536	94.784416	43.060772	-1.26922	98.811897	44.012486	29.478666	99.805084	43.536629	14.104723	99.3084905	-66.120801	14.602349	90.2603415
-16.849167	-6.309157	93.507286	-11.298287	14.414032	94.776291	43.029961	-1.209616	98.921227	44.00626	29.45084	99.726868	43.5181105	14.120612	99.3240475	-66.1146845	14.707452	90.2285345
-17.332394	-6.477414	93.594612	-11.283135	14.522041	94.794403	43.015087	-1.112928	99.074158	44.02354	29.358715	99.604561	43.5193135	14.1228935	99.3393595	-66.0855835	14.9211885	90.2494465
-17.753202	-6.610475	93.726715	-11.26044	14.605485	94.831688	43.018532	-0.992518	99.273651	44.006847	29.284233	99.478249	43.5126895	14.1458575	99.37595	-66.0335695	15.0651125	90.287426
-18.387571	-6.72898	93.921356	-11.22278	14.778049	94.864052	43.111465	-0.802756	99.554672	43.926525	29.234638	99.346939	43.518995	14.215941	99.4508055	-65.964555	15.340157	90.2772985
-18.808081	-6.752662	94.009872	-11.213502	14.872567	94.860023	43.195839	-0.715168	99.697182	43.879108	29.247778	99.306625	43.5374735	14.266305	99.5019035	-65.9644775	15.478829	90.2181425
-19.214899	-6.76803	94.051941	-11.20036	14.961588	94.837791	43.174164	-0.59215	99.863472	43.849327	29.295355	99.308975	43.5117455	14.3516025	99.5862235	-65.9124655	15.5715735	90.0893585
-19.653406	-6.787199	94.034653	-11.202517	15.009935	94.811554	43.177853	-0.52633	99.947502	43.826809	29.329643	99.317017	43.502331	14.4016565	99.6322595	-65.907365	15.6182135	89.9908485
-20.065447	-6.766389	93.996758	-11.212469	15.067944	94.79953	43.168545	-0.476694	100.002922	43.799698	29.344473	99.308578	43.4841215	14.4338895	99.65575	-65.9090595	15.7019985	89.94331
-20.655165	-6.716551	93.963387	-11.236115	15.107085	94.761673	43.148129	-0.429231	100.042084	43.75845	29.351755	99.277969	43.4532895	14.461262	99.6600265	-65.9255195	15.752908	89.8633195
-21.166914	-6.633811	93.920967	-11.255674	15.161343	94.729813	43.145405	-0.386131	100.027679	43.717117	29.350344	99.194458	43.431261	14.4821065	99.6110685	-65.942609	15.8405795	89.8485575
-21.966965	-6.375402	93.93927	-11.277058	15.267216	94.633987	43.106716	-0.28992	99.953995	43.600597	29.363445	98.971283	43.3536565	14.5367625	99.462639	-65.9077725	15.9976695	89.805335
-22.499641	-6.187626	93.936455	-11.309469	15.343211	94.581955	43.072239	-0.224377	99.896385	43.554352	29.405689	98.75708	43.3132955	14.590656	99.3267325	-65.9322335	16.095766	89.8371775
-23.037579	-5.932175	93.954628	-11.350249	15.425942	94.51503	43.051414	-0.160122	99.838776	43.542149	29.475349	98.483414	43.2967815	14.6576135	99.161095	-65.9972795	16.1942705	89.868965
-23.585781	-5.593976	94.005569	-11.380006	15.507887	94.459328	43.036331	-0.073703	99.77713	43.446617	29.5723	98.217659	43.241474	14.7492985	98.9973945	-66.001486	16.2664755	89.9212615
-24.167978	-5.200567	94.043526	-11.419516	15.60333	94.414787	43.046932	0.033527	99.731308	43.361317	29.646778	97.991371	43.2041245	14.8401525	98.8613395	-66.0431565	16.3665075	89.9682345
-24.780571	-4.769836	94.034264	-11.441581	15.664746	94.363251	43.023224	0.127293	99.714912	43.299858	29.750374	97.808899	43.161541	14.9388335	98.7619055	-66.044703	16.3906585	89.9645965
-25.346464	-4.288512	94.044899	-11.510242	15.7423	94.303856	42.997284	0.219507	99.69455	43.247753	29.854315	97.658173	43.1225185	15.036911	98.6763615	-66.1430025	16.447689	89.9313505
-26.244768	-3.46533	94.069221	-11.596778	15.809701	94.296768	42.962761	0.326558	99.696205	43.133636	29.977396	97.533211	43.0481985	15.151977	98.614708	-66.2417545	16.467425	89.978828
-26.808094	-2.892087	94.062119	-11.661994	15.868185	94.312439	42.920414	0.38698	99.71312	43.091156	30.04491	97.447792	43.005785	15.215945	98.580456	-66.329773	16.520425	90.044422
-27.397558	-2.224977	94.042465	-11.727394	15.894428	94.327034	42.86871	0.457754	99.712914	43.013725	30.1164	97.379051	42.9412175	15.287077	98.5459825	-66.3960055	16.501779	90.1080855
-27.9443	-1.479796	94.044128	-11.77947	15.937948	94.349625	42.832912	0.521803	99.716881	42.949284	30.157295	97.31826	42.891098	15.339549	98.5175705	-66.450038	16.536347	90.1816795
-28.551764	-0.69108	94.058403	-11.82278	15.983961	94.391533	42.805279	0.601387	99.745003	42.873451	30.189943	97.282509	42.839365	15.395665	98.513756	-66.484925	16.572257	90.26931
-29.090446	0.152152	94.039726	-11.867661	16.00131	94.422913	42.821938	0.699423	99.820206	42.790447	30.243593	97.295601	42.8061925	15.471508	98.5579035	-66.5415145	16.531112	90.2879225
-29.624954	1.04629	93.984482	-11.896567	16.014555	94.454773	42.851673	0.782244	99.926079	42.718594	30.317059	97.336861	42.7851335	15.5496515	98.63147	-66.5782675	16.4794585	90.278076
-30.383877	2.538114	93.886528	-11.958422	16.034803	94.51062	42.924721	0.948236	100.04232	42.6549	30.499166	97.439453	42.7898105	15.723701	98.7408865	-66.7066545	16.345905	90.2803535
-30.943552	3.567292	93.77919	-11.9648	16.026701	94.52359	42.957394	1.039454	100.094131	42.64967	30.604538	97.529678	42.803532	15.821996	98.8119045	-66.733132	16.231406	90.2352755
-31.413555	4.66236	93.630768	-11.951758	16.006178	94.532021	43.00351	1.133171	100.091484	42.669792	30.700169	97.643341	42.836651	15.91667	98.8674125	-66.740167	16.095686	90.1966295
-31.877977	5.829423	93.478386	-11.922065	15.975351	94.540291	43.036823	1.195858	100.065002	42.707924	30.790468	97.740196	42.8723735	15.993163	98.902599	-66.7165035	15.957539	90.177983
-32.423717	7.06462	93.347198	-11.868336	15.963952	94.538651	43.082127	1.269734	100.008835	42.771706	30.879475	97.84095	42.9269165	16.0746045	98.9248925	-66.6635885	15.8532995	90.1524095
-32.865074	8.316571	93.193695	-11.806403	15.958783	94.52243	43.147858	1.358359	99.929932	42.848206	30.977518	97.939285	42.998032	16.1679385	98.9346085	-66.610838	15.7496275	90.1102515
-33.302994	9.641339	93.041817	-11.754204	15.956627	94.51429	43.196472	1.451247	99.802521	42.944546	31.099749	98.003731	43.070509	16.275498	98.903126	-66.578917	15.637756	90.125454
-34.063026	11.701826	93.043457	-11.628918	15.97712	94.565361	43.281822	1.610269	99.452339	43.089458	31.274376	98.016434	43.18564	16.4423225	98.7343865	-66.443476	15.5119175	90.3963355
-34.511211	13.084735	93.104866	-11.564778	16.000731	94.61705	43.321247	1.730455	99.106224	43.165989	31.390936	97.998604	43.243618	16.5606955	98.552414	-66.373174	15.4407665	90.681686
-34.966843	14.539118	93.308472	-11.484049	15.971388	94.733772	43.333858	1.852237	98.678307	43.238583	31.530159	97.987976	43.2862205	16.691198	98.3331415	-66.2543185	15.251578	91.1344025
-35.402817	16.002089	93.622871	-11.428832	15.950765	94.883934	43.34499	1.94245	98.229256	43.329735	31.660036	97.988083	43.3373625	16.801243	98.1086695	-66.1950265	15.100287	91.6591985
-35.805054	17.409758	93.995544	-11.379636	15.921584	95.074615	43.328148	2.06841	97.799187	43.409225	31.784994	98.015465	43.3686865	16.926702	97.907326	-66.1279585	14.916466	92.241904
-36.256905	18.855742	94.441704	-11.344149	15.907523	95.289162	43.261131	2.199019	97.406738	43.463543	31.900379	98.118927	43.362337	17.049699	97.7628325	-66.050635	14.765347	92.8154915
-36.616241	20.251781	94.955055	-11.336848	15.888621	95.536263	43.234928	2.289654	97.069199	43.515892	32.023212	98.263809	43.37541	17.156433	97.666504	-66.049106	14.620809	93.406022
-37.110058	22.341413	95.85627	-11.36552	15.881412	95.916473	43.156322	2.491198	96.639259	43.540279	32.220119	98.54599	43.3483005	17.3556585	97.5926245	-66.0793405	14.4071655	94.2403215
-37.442589	23.606466	96.472908	-11.406693	15.892439	96.195892	43.060074	2.644713	96.44178	43.540104	32.364948	98.766235	43.300089	17.5048305	97.6040075	-66.113475	14.2800475	94.7877765
-37.660198	24.860317	97.075409	-11.476055	15.924125	96.479271	42.990932	2.802171	96.305351	43.510757	32.525505	98.982048	43.2508445	17.663838	97.6436995	-66.2029545	14.184412	95.3148425
-37.858208	26.100306	97.631821	-11.544865	15.991842	96.746117	42.931267	2.992873	96.269135	43.467827	32.687187	99.182304	43.199547	17.84003	97.7257195	-66.289277	14.143654	95.7665145
-38.040428	27.226686	98.138176	-11.643605	16.09573	96.996254	42.893475	3.191234	96.333626	43.396572	32.892265	99.357986	43.1450235	18.0417495	97.845806	-66.4322335	14.1497105	96.146702
-38.170685	28.303719	98.521744	-11.747015	16.25633	97.235428	42.877197	3.391432	96.511894	43.283482	33.108814	99.555161	43.0803395	18.250123	98.0335275	-66.5743695	14.262537	96.4373285
-38.179188	29.323555	98.871658	-11.859562	16.394863	97.492752	42.840134	3.591094	96.791924	43.16544	33.320244	99.757072	43.002787	18.455669	98.274498	-66.721911	14.334057	96.711006
-38.176392	30.749542	99.273178	-12.030994	16.577904	97.891991	42.817642	3.840726	97.334984	42.971687	33.603466	100.108696	42.8946645	18.722096	98.72184	-66.9566525	14.433712	97.062142
-38.109558	31.538031	99.480728	-12.185483	16.698084	98.095062	42.81358	3.964153	97.756142	42.861263	33.768162	100.366127	42.8374215	18.8661575	99.0611345	-67.2083875	14.5300105	97.1289895
-38.006702	32.267494	99.609222	-12.32956	16.786612	98.277321	42.816784	4.03372	98.171272	42.765678	33.89547	100.624641	42.791231	18.964595	99.3979565	-67.450351	14.608629	97.1566855
-37.879612	32.888309	99.707703	-12.447526	16.836834	98.45874	42.80172	4.077688	98.544403	42.679237	33.971588	100.877556	42.7404785	19.024638	99.7109795	-67.6355305	14.64903	97.2065005
-37.613022	33.452385	99.717415	-12.560955	16.860788	98.581551	42.784779	4.095675	98.90139	42.601688	34.045471	101.109634	42.6932335	19.070573	100.005512	-67.8151435	14.651003	97.15759
-37.332523	33.951588	99.700562	-12.667398	16.862841	98.68367	42.774139	4.090759	99.220482	42.552002	34.08012	101.301216	42.6630705	19.0854395	100.260849	-67.9978665	14.6402425	97.106491
-37.064491	34.369801	99.725273	-12.798955	16.852051	98.761383	42.758129	4.067272	99.48539	42.503933	34.078072	101.471123	42.631031	19.072672	100.4782565	-68.228941	14.63143	97.0445095
-36.506104	34.821121	99.769135	-12.88233	16.805122	98.914185	42.740948	3.996638	99.83445	42.429882	34.030418	101.708374	42.585415	19.013528	100.771412	-68.350075	14.596716	97.056958
-36.07515	35.058292	99.758873	-12.930258	16.750856	98.99868	42.772549	3.93628	100.056648	42.427147	33.996094	101.872078	42.599848	18.966187	100.964363	-68.460364	14.535525	97.032997
-35.692383	35.199039	99.804268	-12.959929	16.737129	99.08667	42.811546	3.863373	100.284782	42.449226	33.988785	102.013901	42.630386	18.926079	101.1493415	-68.550244	14.548179	97.0239985
-35.331333	35.222569	99.893913	-12.9843	16.66853	99.179581	42.878574	3.74552	100.605606	42.483761	33.990883	102.1698	42.6811675	18.8682015	101.387703	-68.6497675	14.4688585	96.971459
-34.869041	35.146065	99.905968	-12.969635	16.651226	99.321136	43.02573	3.606683	101.026466	42.515789	33.955143	102.357399	42.7707595	18.780913	101.6919325	-68.7100295	14.521539	96.9503395
-34.383183	35.076477	99.918388	-12.955297	16.610498	99.51873	43.232735	3.566845	101.478363	42.515701	33.911583	102.564308	42.874218	18.739214	102.0213355	-68.784812	14.481782	97.0161245
-33.875885	34.892937	99.927299	-12.899566	16.572222	99.724495	43.385609	3.552656	101.916824	42.504505	33.886986	102.743195	42.945057	18.719821	102.3300095	-68.744189	14.424623	97.1189805
-33.091358	34.565624	99.942787	-12.821911	16.533533	100.005173	43.520313	3.503019	102.448288	42.490257	33.858849	102.92498	43.005285	18.680934	102.686634	-68.649107	14.386132	97.323712
-32.626839	34.303658	99.960938	-12.79436	16.449032	100.175987	43.596596	3.435466	102.723755	42.491959	33.802597	102.985291	43.0442775	18.6190315	102.854523	-68.6329975	14.2790325	97.497451
-32.177086	33.976032	99.996414	-12.79156	16.394833	100.320862	43.694523	3.317829	102.980652	42.485798	33.717667	103.044174	43.0901605	18.517748	103.012413	-68.6732805	14.271918	97.629311
-31.736034	33.637947	100.025192	-12.794638	16.334332	100.489601	43.78112	3.176234	103.254654	42.491394	33.584698	103.127861	43.136257	18.380466	103.1912575	-68.725533	14.288198	97.7879445
-31.269323	33.292553	100.086105	-12.82305	16.264141	100.664993	43.865204	3.060671	103.515694	42.490913	33.474819	103.222466	43.1780585	18.267745	103.36908	-68.8241585	14.260537	97.960906
-30.863132	32.867409	100.128639	-12.83528	16.191713	100.835564	43.926811	2.971263	103.747246	42.500774	33.367435	103.315605	43.2137925	18.169349	103.5314255	-68.8843525	14.214077	98.1397025
-30.412622	32.439995	100.172104	-12.836695	16.159838	100.969002	43.977367	2.89599	103.966179	42.505692	33.295692	103.395424	43.2415295	18.095841	103.6808015	-68.9149195	14.223835	98.2572025
-29.77516	31.80694	100.158943	-12.839166	16.127291	101.136909	44.046326	2.85359	104.249382	42.522259	33.231407	103.484703	43.2842925	18.0424985	103.8670425	-68.9626245	14.2120835	98.4067755
-29.377571	31.416756	100.214493	-12.849813	16.144272	101.230881	44.116096	2.827124	104.427422	42.530163	33.231766	103.534767	43.3231295	18.029445	103.9810945	-69.0227555	14.259099	98.4806675
-28.997581	31.033337	100.262047	-12.824462	16.169563	101.335693	44.15358	2.813208	104.59359	42.548397	33.218193	103.562042	43.3509885	18.0157005	104.077816	-68.9999125	14.3234255	98.59357
-28.610098	30.655544	100.322174	-12.805165	16.177345	101.443771	44.18502	2.806818	104.747902	42.559128	33.189278	103.588066	43.372074	17.998048	104.167984	-68.982404	14.356642	98.719558
-28.225994	30.307297	100.346886	-12.792969	16.205816	101.531982	44.198322	2.783832	104.890465	42.581768	33.155876	103.619179	43.390045	17.969854	104.254822	-68.975983	14.441778	98.809142
-27.864317	29.953608	100.379395	-12.782733	16.212803	101.619377	44.216278	2.731224	105.026672	42.607899	33.082664	103.640244	43.4120885	17.906944	104.333458	-68.9775545	14.518662	98.905296
-27.527792	29.558643	100.415291	-12.805174	16.18368	101.697601	44.236038	2.653667	105.138191	42.639374	33.008427	103.666595	43.437706	17.831047	104.402393	-69.048054	14.536313	98.992809
-26.952631	29.030176	100.423523	-12.77456	16.155323	101.783691	44.241951	2.534818	105.278763	42.694221	32.858604	103.681992	43.468086	17.696711	104.4803775	-69.017206	14.613935	99.0870045
-26.624271	28.693983	100.44165	-12.778483	16.1073	101.833817	44.257561	2.44168	105.358208	42.690071	32.795761	103.70076	43.473816	17.6187205	104.529484	-69.030782	14.5958795	99.13815
-26.341061	28.395817	100.492332	-12.764934	16.068045	101.879181	44.260002	2.355566	105.45179	42.726093	32.637115	103.65757	43.4930475	17.4963405	104.55468	-69.0229155	14.6397495	99.203682
-26.052969	28.127918	100.50592	-12.747404	16.026505	101.92498	44.258926	2.268393	105.558868	42.732067	32.528721	103.644409	43.4954965	17.398557	104.6016385	-68.9903045	14.654453	99.2483215
-25.749084	27.873087	100.5065	-12.748853	15.983396	101.979736	44.253498	2.172976	105.666924	42.735958	32.433048	103.625854	43.494728	17.303012	104.646389	-68.992434	14.66378	99.313083
-25.498407	27.686211	100.488594	-12.76262	15.95574	102.015945	44.224712	2.102196	105.759308	42.731419	32.318405	103.588692	43.4780655	17.2103005	104.674	-69.0033055	14.7011795	99.35789
-25.260254	27.48592	100.495682	-12.759066	15.91301	102.037109	44.214149	2.006289	105.800537	42.695953	32.274242	103.591881	43.455051	17.1402655	104.696209	-68.973183	14.6857545	99.378009
-24.918009	27.27248	100.482162	-12.771475	15.788986	102.085556	44.113319	1.894885	105.922638	42.701519	32.085293	103.555511	43.407419	16.990089	104.7390745	-68.950369	14.587883	99.4320375
-24.690239	27.179039	100.469887	-12.804377	15.751378	102.106834	44.034687	1.850426	106.020798	42.694187	32.016186	103.580132	43.364437	16.933306	104.800465	-68.973191	14.56945	99.413203
-24.450092	27.087065	100.472534	-12.851113	15.683996	102.12188	43.966496	1.779509	106.096062	42.684929	31.949699	103.622757	43.3257125	16.864604	104.8594095	-69.0279385	14.503388	99.3843505
-24.224176	27.012375	100.513504	-12.884686	15.632555	102.135834	43.919693	1.715133	106.16069	42.636715	31.920052	103.693115	43.278204	16.8175925	104.9269025	-69.047576	14.4475175	99.3447655
-23.969212	26.962597	100.511635	-12.938804	15.58195	102.12133	43.86927	1.664267	106.198921	42.64249	31.821701	103.716049	43.25588	16.742984	104.957485	-69.133488	14.420916	99.285175
-23.711058	26.986622	100.488983	-12.987232	15.520869	102.106186	43.852524	1.588238	106.169342	42.625378	31.746414	103.754044	43.238951	16.667326	104.961693	-69.213415	14.374412	99.250679
-23.410379	27.012999	100.490784	-13.023029	15.444723	102.094009	43.787975	1.530865	106.160889	42.595268	31.627974	103.80294	43.1916215	16.5794195	104.9819145	-69.2376795	14.3100265	99.2061035
-22.913042	27.112734	100.539932	-13.058479	15.313922	102.126053	43.680981	1.428301	106.156517	42.562084	31.50317	103.896019	43.1215325	16.4657355	105.026268	-69.2384905	14.1621085	99.225838
-22.505295	27.190075	100.572289	-13.084526	15.222735	102.145836	43.651917	1.318162	106.106674	42.593544	31.368839	103.941551	43.1227305	16.3435005	105.0241125	-69.2917825	14.1019695	99.2675595
-22.150541	27.24365	100.624428	-13.079966	15.106853	102.159775	43.608101	1.201165	106.087898	42.601894	31.282639	104.000534	43.1049975	16.241902	105.044216	-69.2649295	13.971804	99.275334
-21.887571	27.31073	100.668396	-13.08865	14.97505	102.148781	43.584919	1.072747	106.065536	42.610447	31.17761	104.035805	43.097683	16.1251785	105.0506705	-69.274983	13.8249215	99.2468915
-21.439863	27.342728	100.622116	-13.08772	14.853316	102.126297	43.5527	0.920992	106.073296	42.619305	31.08828	104.063286	43.0860025	16.004636	105.068291	-69.2614425	13.701996	99.184303
-21.087139	27.433571	100.629723	-13.099736	14.701565	102.094093	43.59021	0.709483	106.058098	42.633781	30.994003	104.071678	43.1119955	15.851743	105.064888	-69.3114675	13.551387	99.123298
-20.680067	27.521828	100.633858	-13.097179	14.581511	102.059067	43.650322	0.522298	106.021965	42.650387	30.895742	104.076195	43.1503545	15.70902	105.04908	-69.3447125	13.454002	99.069054
-20.007154	27.683279	100.646332	-13.075161	14.399635	102.067734	43.704525	0.323824	106.002914	42.66367	30.756277	104.087158	43.1840975	15.5400505	105.045036	-69.3344195	13.2592195	99.090432
-19.546356	27.824501	100.6353	-13.027723	14.281395	102.089569	43.726578	0.219411	106.010521	42.667717	30.694557	104.139137	43.1971475	15.456984	105.074829	-69.2525935	13.105806	99.104309
-19.022255	27.964237	100.659248	-13.012953	14.175797	102.129677	43.758099	0.109669	106.030991	42.704891	30.594296	104.163658	43.231495	15.3519825	105.0973245	-69.257401	12.9996115	99.1620295
-18.482569	28.130144	100.680199	-12.960548	14.071153	102.14856	43.781155	-0.007727	106.058205	42.758156	30.443922	104.165184	43.2696555	15.2180975	105.1116945	-69.1907515	12.9242085	99.1854255
-17.9639	28.277176	100.693512	-12.951578	13.970746	102.164886	43.812912	-0.130921	106.086937	42.794693	30.332703	104.206512	43.3038025	15.100891	105.1467245	-69.2069585	12.840601	99.1830475
-17.493656	28.480963	100.699196	-12.926324	13.878304	102.172684	43.830727	-0.258221	106.10733	42.822571	30.232685	104.248085	43.326649	14.987232	105.1777075	-69.179297	12.769376	99.1676605
-16.949345	28.616411	100.736786	-12.897038	13.766898	102.176285	43.85051	-0.375578	106.108566	42.856426	30.11257	104.318192	43.353468	14.868496	105.213379	-69.147544	12.6653	99.139191
-16.049034	28.863811	100.752937	-12.874714	13.573461	102.156784	43.875359	-0.578325	106.093071	42.905262	29.94338	104.42691	43.3903105	14.6825275	105.2599905	-69.1397385	12.4643945	99.0535775
-15.482083	29.046206	100.764641	-12.877293	13.460155	102.141342	43.896584	-0.728623	106.036674	42.941319	29.813974	104.525551	43.4189515	14.5426755	105.2811125	-69.1735375	12.3776345	99.0015715
-14.846432	29.250776	100.790916	-12.848011	13.332239	102.114746	43.892513	-0.883138	105.969536	42.972393	29.688728	104.655159	43.432453	14.402795	105.3123475	-69.128475	12.261683	98.9171445
-14.232993	29.4622	100.910271	-12.850123	13.19432	102.095505	43.86953	-1.03509	105.917099	43.010307	29.568504	104.816261	43.4399185	14.266707	105.36668	-69.1401645	12.121933	98.82433
-13.627422	29.638416	101.020668	-12.863003	13.091862	102.09494	43.832771	-1.1891	105.873619	43.064091	29.446337	105.001686	43.448431	14.1286185	105.4376525	-69.174437	12.0551055	98.7522275
-13.047857	29.803886	101.189468	-12.886037	12.986501	102.117836	43.806465	-1.32822	105.86879	43.09734	29.34078	105.200256	43.4519025	14.00628	105.534523	-69.2239765	11.966722	98.701149
-12.358787	29.927328	101.35994	-12.916687	12.88515	102.145981	43.784134	-1.427125	105.888321	43.111401	29.257223	105.43145	43.4477675	13.915049	105.6598855	-69.2811415	11.855251	98.6320765
-11.431271	30.118258	101.554474	-13.004957	12.775765	102.191902	43.739208	-1.555105	105.944839	43.098091	29.189167	105.768776	43.4186495	13.817031	105.8568075	-69.4285635	11.734499	98.5269965
-10.707201	30.17321	101.657852	-13.056125	12.723313	102.19976	43.713871	-1.599279	105.984482	43.104572	29.088289	105.94622	43.4092215	13.744505	105.965351	-69.5214715	11.702121	98.434169
-10.089922	30.24374	101.766624	-13.094871	12.684959	102.189682	43.700233	-1.641549	105.992767	43.088875	29.055494	106.116508	43.394554	13.7069725	106.0546375	-69.584296	11.6629455	98.3247265
-9.483377	30.242447	101.861908	-13.1459	12.620035	102.189507	43.673664	-1.688413	105.982056	43.078114	29.006353	106.231651	43.375889	13.65897	106.1068535	-69.667689	11.5811	98.2721605
-8.891727	30.241755	101.970825	-13.16742	12.583979	102.180504	43.63361	-1.721599	105.919632	43.057522	28.948387	106.362282	43.345566	13.613394	106.140957	-69.680406	11.554564	98.220051
-8.289393	30.138779	102.081718	-13.184155	12.543364	102.191124	43.575459	-1.775403	105.830048	43.063358	28.857893	106.445992	43.3194085	13.541245	106.13802	-69.6877185	11.545483	98.244228
-7.661327	30.025486	102.167526	-13.193789	12.48524	102.207817	43.512314	-1.855294	105.714462	43.083633	28.762766	106.495056	43.2979735	13.453736	106.104759	-69.6855515	11.516744	98.310875
-6.786195	29.820078	102.284309	-13.193676	12.386973	102.183899	43.465057	-1.988332	105.525063	43.092945	28.628775	106.538651	43.279001	13.3202215	106.031857	-69.666353	11.4537245	98.335941
-6.235825	29.596186	102.319946	-13.205812	12.361838	102.15683	43.420719	-2.063149	105.406746	43.086555	28.521835	106.499306	43.253637	13.229343	105.953026	-69.665261	11.494333	98.360634
-5.718502	29.241699	102.329597	-13.21355	12.331603	102.124199	43.399208	-2.112065	105.291031	43.076965	28.458145	106.487061	43.2380865	13.17304	105.889046	-69.6651865	11.490166	98.359352
-5.230016	28.873405	102.338943	-13.225539	12.30279	102.119675	43.387592	-2.171393	105.225945	43.09124	28.400724	106.461334	43.239416	13.1146655	105.8436395	-69.690494	11.4909145	98.3957105
-4.768788	28.508717	102.367851	-13.220978	12.264785	102.137848	43.387177	-2.247283	105.159782	43.105892	28.322464	106.42099	43.2465345	13.0375905	105.790386	-69.6884905	11.4919795	98.48531
-4.29996	28.010056	102.345169	-13.192325	12.220618	102.17382	43.380608	-2.31984	105.113052	43.118153	28.246033	106.358047	43.2493805	12.9630965	105.7355495	-69.6340305	11.4781395	98.6120905
-3.888422	27.517487	102.313652	-13.203504	12.221965	102.197662	43.388794	-2.387562	105.082527	43.143185	28.173029	106.261574	43.2659895	12.8927335	105.6720505	-69.6729975	11.5511965	98.7232735
-3.315046	26.69289	102.181282	-13.114801	12.102431	102.234283	43.413727	-2.506216	105.034782	43.179478	28.037464	106.050621	43.2966025	12.765624	105.5427015	-69.5262045	11.439238	98.9258645
-2.982648	26.074909	102.119614	-13.035278	12.073645	102.276192	43.443802	-2.5733	105.030167	43.203083	27.969131	105.878189	43.3234425	12.6979155	105.454178	-69.3939985	11.4493745	99.098206
-2.656911	25.418011	102.034012	-12.971618	12.033577	102.313255	43.510143	-2.667248	105.021645	43.226246	27.90958	105.667702	43.3681945	12.621166	105.3446735	-69.3114305	11.445988	99.2818365
-2.374368	24.777742	101.931488	-12.8746	11.984555	102.358505	43.559246	-2.747721	105.036591	43.232841	27.852409	105.438004	43.3960435	12.552344	105.2372975	-69.1452435	11.416766	99.4797125
-2.097175	24.113998	101.836861	-12.822597	11.9486	102.405632	43.634995	-2.812722	105.050674	43.236698	27.814955	105.197868	43.4358465	12.5011165	105.124271	-69.0810405	11.3960835	99.686993
-1.827771	23.455011	101.74881	-12.753682	11.894015	102.444695	43.723957	-2.887609	105.062126	43.253399	27.767389	104.925659	43.488678	12.43989	104.9938925	-68.996042	11.34814	99.8954975
-1.609445	22.771486	101.611343	-12.700537	11.832025	102.459511	43.809631	-2.940366	105.043945	43.227825	27.744659	104.625954	43.518728	12.4021465	104.8349495	-68.919802	11.2619035	100.0840725
-1.319427	21.809834	101.416054	-12.656101	11.715779	102.43615	43.906712	-3.013839	105.006752	43.098682	27.661201	104.213264	43.502697	12.323681	104.610008	-68.814899	11.107877	100.262292
-1.129719	21.135838	101.307472	-12.631557	11.612877	102.413055	43.951786	-3.078729	104.998528	43.041897	27.566572	103.953705	43.4968415	12.2439215	104.4761165	-68.7599555	10.9818325	100.3499935
-1.012609	20.522701	101.238716	-12.626149	11.517153	102.398178	43.995399	-3.174463	104.983154	42.981976	27.491066	103.775719	43.4886875	12.1583015	104.3794365	-68.7409855	10.8760045	100.4169195
-0.864089	19.918566	101.205635	-12.621218	11.382829	102.375877	44.036797	-3.295218	104.948128	42.970665	27.372629	103.630913	43.503731	12.0387055	104.2895205	-68.746167	10.7269525	100.4622335
-0.743168	19.377575	101.180374	-12.583001	11.254598	102.366379	44.051914	-3.432341	104.860977	42.970551	27.268219	103.490791	43.5112325	11.917939	104.175884	-68.6772345	10.591257	100.556874
-0.546754	18.795769	101.148674	-12.572945	11.081925	102.3564	44.040237	-3.575481	104.761871	42.967163	27.117344	103.375641	43.5037	11.7709315	104.068756	-68.64959	10.3929185	100.644044
-0.332888	18.32099	101.131592	-12.538931	10.942251	102.377869	44.027367	-3.748917	104.669716	42.966686	26.958191	103.290977	43.4970265	11.604637	103.9803465	-68.5748885	10.279865	100.7753915
0.031594	17.646542	101.230812	-12.453803	10.692929	102.514526	44.012253	-3.986836	104.586647	42.99041	26.720535	103.233421	43.5013315	11.3668495	103.910034	-68.4089375	10.0190085	101.119018
0.270916	17.252441	101.322685	-12.425012	10.53228	102.64193	44.026062	-4.142922	104.570724	43.013367	26.582655	103.23613	43.5197145	11.2198665	103.903427	-68.3697385	9.8446935	101.380433
0.531119	16.88101	101.427231	-12.370464	10.381343	102.779518	44.052097	-4.289661	104.560089	43.042442	26.43503	103.256699	43.5472695	11.0726845	103.908394	-68.2881975	9.6900015	101.650642
0.822786	16.557991	101.510048	-12.304298	10.213494	102.904533	44.061588	-4.439616	104.55484	43.046108	26.302746	103.289078	43.553848	10.931565	103.921959	-68.162444	9.495423	101.887107
1.121445	16.240866	101.565659	-12.280499	10.084093	102.976585	44.074856	-4.60834	104.544136	43.057777	26.160454	103.304817	43.5663165	10.776057	103.9244765	-68.1273145	9.392129	102.0286935
1.450998	15.93136	101.634232	-12.251705	9.903699	103.066338	44.065945	-4.759454	104.555344	43.067799	26.017502	103.307114	43.566872	10.629024	103.931229	-68.070282	9.178374	102.201447
1.776981	15.66493	101.659302	-12.215565	9.758847	103.126549	44.065823	-4.908337	104.570511	43.070557	25.866245	103.337395	43.56819	10.478954	103.953953	-67.99932	9.03874	102.299145
2.368778	15.218705	101.70134	-12.237612	9.558901	103.222748	44.058872	-5.110966	104.61544	43.057705	25.677364	103.356972	43.5582885	10.283199	103.986206	-68.0335125	8.834603	102.45929
2.787957	14.979464	101.722572	-12.27915	9.432623	103.26313	44.054119	-5.219871	104.642639	43.04388	25.584906	103.358665	43.5489995	10.1825175	104.000652	-68.1072995	8.6827285	102.525608
3.246847	14.759445	101.724586	-12.255731	9.305939	103.294907	44.043018	-5.314878	104.657486	43.008987	25.523815	103.36261	43.5260025	10.1044685	104.010048	-68.0374645	8.5074095	102.579766
3.724781	14.540089	101.72821	-12.283394	9.229625	103.317284	44.022667	-5.375001	104.667374	42.983047	25.470615	103.369347	43.502857	10.047807	104.0183605	-68.069645	8.411443	102.6162075
4.210154	14.365797	101.727844	-12.279632	9.148816	103.340057	43.99036	-5.406295	104.675117	42.957367	25.436422	103.392426	43.4738635	10.0150635	104.0337715	-68.0331275	8.2825685	102.6463425
4.772339	14.151332	101.721588	-12.241104	9.071259	103.333046	43.964661	-5.42492	104.689041	42.921188	25.461262	103.490974	43.4429245	10.018171	104.0900075	-67.9251325	8.124347	102.5760845
5.305804	13.969965	101.737282	-12.254747	9.022066	103.312668	43.964703	-5.447773	104.718445	42.952793	25.412533	103.598854	43.458748	9.98238	104.1586495	-67.968242	8.061752	102.4666865
6.115616	13.675467	101.839485	-12.283578	8.96275	103.31131	43.963722	-5.481595	104.861153	42.948341	25.435457	103.999153	43.4560315	9.976931	104.430153	-68.0231875	7.948569	102.192467
6.72069	13.411472	101.982834	-12.326718	8.956163	103.354195	43.983131	-5.48402	105.066856	42.982094	25.500643	104.463943	43.4826125	10.0083115	104.7653995	-68.1360485	7.9040145	101.9429905
7.326337	13.214573	102.195145	-12.364022	8.965125	103.411911	44.012131	-5.485691	105.315842	43.058975	25.596731	105.003914	43.535553	10.05552	105.159878	-68.263597	7.87473	101.663944
7.908833	12.98088	102.446579	-12.458344	9.011014	103.486427	44.019012	-5.481932	105.624512	43.163403	25.746838	105.607536	43.5912075	10.132453	105.616024	-68.5078955	7.889575	101.35683
8.488782	12.712254	102.702728	-12.527209	9.062097	103.56971	44.038277	-5.407091	105.984962	43.281681	25.924953	106.231186	43.659979	10.258931	106.108074	-68.714397	7.865263	101.031346
9.048737	12.440428	102.947823	-12.620144	9.194928	103.614197	44.064747	-5.320724	106.308327	43.396889	26.127226	106.792709	43.730818	10.403251	106.550518	-68.971106	7.986605	100.677876
9.544765	12.116079	103.159546	-12.661454	9.334116	103.680214	44.040264	-5.134225	106.644714	43.472351	26.322174	107.247993	43.7563075	10.5939745	106.9463535	-69.0792155	8.0742575	100.4140745
10.29722	11.563314	103.357925	-12.729931	9.616508	103.622208	44.086246	-4.884532	106.982483	43.508018	26.63332	107.814491	43.797132	10.874394	107.398487	-69.256994	8.358622	99.845929
10.775526	11.164516	103.386162	-12.750697	9.836482	103.524887	44.110878	-4.669751	107.173454	43.556416	26.855558	108.012428	43.833647	11.0929035	107.592941	-69.335041	8.5800605	99.456833
11.22247	10.804626	103.381905	-12.729939	10.039517	103.399101	44.15712	-4.417909	107.299042	43.55899	27.116663	108.170555	43.858055	11.349377	107.7347985	-69.317933	8.729657	99.0634035
11.65664	10.411333	103.303932	-12.713641	10.281481	103.233841	44.205994	-4.158689	107.410393	43.559425	27.38372	108.259117	43.8827095	11.6125155	107.834755	-69.3099915	8.9504465	98.632927
12.023945	9.935268	103.216423	-12.684807	10.520651	103.069099	44.231392	-3.879359	107.520592	43.586975	27.614044	108.193756	43.9091835	11.8673425	107.857174	-69.2787975	9.1739595	98.281024
12.327108	9.448881	103.096161	-12.618758	10.757254	102.848137	44.250648	-3.571546	107.582878	43.585148	27.818792	108.117722	43.917898	12.123623	107.8503	-69.155414	9.390885	97.845974
12.626163	8.971209	102.912811	-12.592022	11.001702	102.593246	44.329456	-3.377991	107.560898	43.5756	28.003624	107.943108	43.952528	12.3128165	107.752003	-69.136572	9.6905875	97.434489
12.959349	8.203922	102.581154	-12.493851	11.303331	102.150475	44.362629	-3.061495	107.459702	43.541328	28.188341	107.593132	43.9519785	12.563423	107.526417	-68.9396805	10.043239	96.774533
13.17006	7.720802	102.322891	-12.413959	11.471345	101.821938	44.362583	-2.895511	107.336136	43.543835	28.291399	107.316116	43.953209	12.697944	107.326126	-68.781127	10.244746	96.31775
13.285689	7.222202	102.033783	-12.309222	11.627141	101.505646	44.411343	-2.827562	107.151649	43.568058	28.340097	106.961456	43.9897005	12.7562675	107.0565525	-68.6081445	10.4980145	95.9547395
13.348529	6.681789	101.75309	-12.230884	11.73075	101.143562	44.467228	-2.750141	106.926178	43.561035	28.361311	106.680695	44.0141315	12.805585	106.8034365	-68.4758995	10.655915	95.4836875
13.349399	6.16536	101.461098	-12.23082	11.875196	100.801346	44.466782	-2.69268	106.739723	43.575497	28.391193	106.363281	44.0211395	12.8492565	106.551502	-68.4827795	10.9011355	95.05119
13.283231	5.641445	101.167389	-12.158171	11.951743	100.430695	44.496296	-2.621315	106.429184	43.606655	28.444296	106.004669	44.0514755	12.9114905	106.2169265	-68.3678175	10.9919955	94.6444635
13.165264	5.167735	100.810219	-12.098944	12.015285	100.060806	44.478306	-2.510011	106.105545	43.549656	28.500832	105.73642	44.013981	12.9954105	105.9209825	-68.211869	11.0351595	94.2006295
12.917845	4.478812	100.288643	-11.998403	12.117394	99.57045	44.457336	-2.381314	105.61869	43.500565	28.53252	105.279305	43.9789505	13.075603	105.4489975	-67.9757565	11.159185	93.6919025
12.740849	4.045395	99.920441	-11.948643	12.15382	99.224907	44.472313	-2.286409	105.291222	43.489605	28.571424	105.047096	43.980959	13.1425075	105.169159	-67.878245	11.1651325	93.280655
12.448544	3.601839	99.556541	-11.900429	12.19529	98.91021	44.475441	-2.203089	104.977547	43.467773	28.653891	104.886116	43.971607	13.225401	104.9318315	-67.772465	11.165179	92.8885885
12.1046	3.242705	99.228981	-11.865767	12.23757	98.613007	44.489891	-2.088934	104.687737	43.480072	28.726625	104.725388	43.9849815	13.3188455	104.7065625	-67.7165155	11.1562945	92.5194515
11.656082	2.878528	98.922798	-11.807008	12.303289	98.370567	44.516251	-1.976462	104.364487	43.463196	28.826925	104.604492	43.9897235	13.4252315	104.4844895	-67.6037395	11.1813465	92.2566445
11.22563	2.48832	98.627899	-11.76606	12.357629	98.179161	44.498283	-1.848404	104.069008	43.4361	28.925461	104.42746	43.9671915	13.5385285	104.248234	-67.4993115	11.1767295	92.110088
10.706779	2.113218	98.328964	-11.71157	12.430164	98.016785	44.518559	-1.689222	103.728798	43.433636	29.092533	104.232086	43.9760975	13.7016555	103.980442	-67.3992375	11.1586725	92.053128
9.88504	1.582529	97.860786	-11.635164	12.581997	97.806656	44.475697	-1.412014	103.126251	43.416637	29.225647	103.78653	43.946167	13.9068165	103.4563905	-67.216495	11.2571775	92.1569215
9.288961	1.276275	97.555801	-11.595817	12.683349	97.647926	44.452339	-1.229349	102.691528	43.378944	29.302675	103.443314	43.9156415	14.036663	103.067421	-67.1072755	11.330035	92.228431
8.606565	0.919917	97.247444	-11.568724	12.834803	97.480484	44.435253	-1.027475	102.193542	43.344727	29.378691	102.996277	43.88999	14.175608	102.5949095	-67.027438	11.493998	92.3660585
7.884636	0.626906	96.878311	-11.542624	12.994318	97.287476	44.356564	-0.843946	101.660789	43.26759	29.467579	102.494827	43.812077	14.3118165	102.077808	-66.897325	11.6768195	92.497144
7.131558	0.274395	96.522949	-11.553414	13.136251	97.076614	44.264008	-0.651805	101.100815	43.185661	29.577995	101.944313	43.7248345	14.463095	101.522564	-66.8316625	11.809407	92.630664
6.433162	-0.107505	96.128197	-11.571717	13.282278	96.861786	44.162952	-0.488934	100.563934	43.093307	29.697626	101.363159	43.6281295	14.604346	100.9635465	-66.7715635	11.96021	92.7600255
5.645692	-0.419856	95.799835	-11.591563	13.422294	96.654434	44.079102	-0.315009	100.092628	42.971249	29.811871	100.844681	43.5251755	14.748431	100.4686545	-66.7083015	12.096157	92.8402135
4.365415	-0.894434	95.399391	-11.681484	13.632952	96.369278	43.922928	-0.071551	99.488411	42.847137	30.055737	100.102028	43.3850325	14.992093	99.7952195	-66.7480005	12.273811	92.9433365
3.547125	-1.261624	95.17878	-11.754972	13.775356	96.207054	43.825802	0.101151	99.181107	42.707104	30.218592	99.686584	43.266453	15.1598715	99.4338455	-66.776397	12.3908405	92.9802625
2.701774	-1.587918	95.031792	-11.850497	13.892539	96.07296	43.750305	0.277894	98.986229	42.563301	30.386728	99.344391	43.156803	15.332311	99.16531	-66.857797	12.452767	92.98061
1.869863	-1.880271	94.947128	-11.947961	14.034772	95.992889	43.671749	0.452497	98.873756	42.442791	30.579576	99.108498	43.05727	15.5160365	98.991127	-66.953192	12.5535075	92.994651
0.981403	-2.127408	94.943382	-12.034908	14.120117	95.962143	43.605717	0.629447	98.827812	42.301949	30.747679	98.91703	42.953833	15.688563	98.872421	-67.023649	12.551671	93.051865
0.084936	-2.45936	94.952301	-12.134441	14.206694	95.926552	43.541443	0.806789	98.814079	42.149151	30.895508	98.769417	42.845297	15.8511485	98.791748	-67.114179	12.5622395	93.061356
-0.793625	-2.730268	94.961617	-12.195817	14.266237	95.917946	43.490295	0.963222	98.774681	42.018425	31.029335	98.667839	42.75436	15.9962785	98.72126	-67.145994	12.5361955	93.114632
-2.037521	-3.101357	94.865356	-12.308865	14.33479	95.879303	43.36787	1.143828	98.666832	41.886627	31.217934	98.559776	42.6272485	16.180881	98.613304	-67.2449785	12.488699	93.145302
-2.95516	-3.308919	94.747612	-12.38375	14.391083	95.827309	43.274891	1.213188	98.538712	41.790321	31.311146	98.528824	42.532606	16.262167	98.533768	-67.300106	12.519999	93.12085
-3.836972	-3.525052	94.625816	-12.465197	14.434298	95.772591	43.187187	1.241228	98.389938	41.717525	31.383163	98.533646	42.452356	16.3121955	98.461792	-67.38275	12.5564005	93.08339
-4.690349	-3.72565	94.51368	-12.555012	14.493373	95.728676	43.058907	1.245521	98.227737	41.662209	31.444307	98.554382	42.360558	16.344914	98.3910595	-67.470582	12.641832	93.0662925
-5.588124	-3.839282	94.36026	-12.649077	14.610568	95.70253	42.92469	1.249867	98.042976	41.619308	31.495131	98.535797	42.271999	16.372499	98.2893865	-67.570153	12.848637	93.1156735
-6.426743	-3.994579	94.252739	-12.683457	14.681647	95.670372	42.779388	1.276624	97.866394	41.583771	31.542284	98.483192	42.1815795	16.409454	98.174793	-67.5484935	12.95384	93.165951
-7.231761	-4.180262	94.159706	-12.753296	14.815861	95.635773	42.653915	1.323915	97.711853	41.534832	31.621593	98.382095	42.0943735	16.472754	98.046974	-67.6009655	13.158968	93.224572
-8.555027	-4.35934	94.105225	-12.852827	15.081121	95.610214	42.475765	1.416322	97.454308	41.431259	31.754309	98.177856	41.953512	16.5853155	97.816082	-67.659166	13.5769265	93.404346
-9.375239	-4.488132	94.127602	-12.881665	15.242331	95.611603	42.345982	1.513517	97.319778	41.368591	31.849373	98.017296	41.8572865	16.681445	97.668537	-67.6206165	13.803217	93.554669
-10.215233	-4.618444	94.143623	-12.95882	15.372801	95.602341	42.268951	1.574517	97.21299	41.313683	31.939659	97.873749	41.791317	16.757088	97.5433695	-67.708957	13.988514	93.6613125
-11.003255	-4.726535	94.169533	-13.023593	15.488804	95.565971	42.203068	1.612717	97.139961	41.27491	32.033733	97.729973	41.738989	16.823225	97.434967	-67.786175	14.154383	93.696975
-11.750886	-4.902984	94.171181	-13.089196	15.572887	95.526573	42.144367	1.656013	97.095749	41.232361	32.090942	97.591217	41.688364	16.8734775	97.343483	-67.866756	14.2722965	93.709663
-12.521834	-4.992908	94.221931	-13.140893	15.636371	95.495514	42.098221	1.726563	97.113213	41.191833	32.152924	97.478439	41.645027	16.9397435	97.295826	-67.926813	14.3329985	93.695202
-13.276252	-5.042072	94.257164	-13.174407	15.699254	95.447159	42.074333	1.789626	97.160202	41.154968	32.230553	97.398277	41.6146505	17.0100895	97.2792395	-67.9634645	14.3884185	93.6150785
-14.342112	-5.096932	94.28997	-13.194759	15.737489	95.390648	42.019524	1.866196	97.223839	41.100101	32.304142	97.361908	41.5598125	17.085169	97.2928735	-67.9493305	14.389809	93.4884225
-14.970586	-5.133924	94.253532	-13.198646	15.734447	95.363983	42.002357	1.892117	97.2845	41.09359	32.321545	97.38913	41.5479735	17.106831	97.336815	-67.9452655	14.362063	93.391151
-15.622987	-5.108653	94.190063	-13.20759	15.725298	95.33123	42.002491	1.91967	97.361099	41.104378	32.32309	97.479813	41.5534345	17.12138	97.420456	-67.9686145	14.329216	93.242004
-16.228281	-5.170528	94.082939	-13.229076	15.696533	95.293449	42.006813	1.929665	97.418419	41.127083	32.33268	97.56826	41.566948	17.1311725	97.4933395	-68.0251	14.2618935	93.0935585
-16.853811	-5.11822	93.99984	-13.234687	15.675022	95.24472	41.996567	1.917717	97.486588	41.14196	32.328285	97.663185	41.5692635	17.123001	97.5748865	-68.0386375	14.227043	92.9145535
-17.435694	-5.062233	93.905167	-13.261211	15.632669	95.199936	41.976551	1.910261	97.522064	41.155018	32.32634	97.743599	41.5657845	17.1183005	97.6328315	-68.0882065	14.1470375	92.7670405
-17.988752	-4.960236	93.850533	-13.270846	15.586455	95.184166	41.950737	1.908331	97.517853	41.158916	32.311024	97.800735	41.5548265	17.1096775	97.659294	-68.0965185	14.0632325	92.709038
-18.718409	-4.81021	93.715065	-13.276892	15.537812	95.148491	41.907043	1.92145	97.515038	41.175587	32.294853	97.924751	41.541315	17.1081515	97.7198945	-68.095099	13.9674725	92.5770875
-19.17757	-4.698982	93.664375	-13.278275	15.509746	95.131149	41.905663	1.929813	97.529579	41.174652	32.323139	97.997375	41.5401575	17.126476	97.763477	-68.0967075	13.893016	92.498821
-19.640133	-4.609575	93.643333	-13.31113	15.509165	95.137993	41.893238	1.95997	97.559128	41.149155	32.343075	98.069847	41.5211965	17.1515225	97.8144875	-68.1434565	13.8668075	92.4614985
-20.082674	-4.470983	93.668159	-13.332243	15.506406	95.170883	41.883724	1.996434	97.617073	41.156315	32.400635	98.188293	41.5200195	17.1985345	97.902683	-68.1845055	13.8142775	92.439083
-20.490425	-4.330142	93.726051	-13.333554	15.528029	95.239799	41.869015	2.038097	97.716125	41.181122	32.464123	98.313126	41.5250685	17.25111	98.0146255	-68.1921765	13.804948	92.4649725
-20.881716	-4.128178	93.784851	-13.329082	15.544844	95.344368	41.885254	2.086941	97.813675	41.192501	32.502541	98.504227	41.5388775	17.294741	98.158951	-68.1970415	13.794947	92.529785
-21.273937	-3.887988	93.847153	-13.339688	15.602666	95.436958	41.905628	2.125203	97.923363	41.233475	32.533161	98.677765	41.5695515	17.329182	98.300564	-68.2489275	13.87615	92.573352
-21.753069	-3.527614	93.953522	-13.307921	15.704152	95.583595	41.912739	2.181121	98.078873	41.314335	32.581341	98.912361	41.613537	17.381231	98.495617	-68.229379	14.027073	92.671573
-22.024137	-3.273037	93.972214	-13.296872	15.764187	95.645073	41.909767	2.222351	98.124535	41.367519	32.610172	99.051895	41.638643	17.4162615	98.588215	-68.232387	14.1121125	92.701931
-22.283888	-3.031343	93.977859	-13.245403	15.843968	95.686844	41.911758	2.274713	98.157494	41.414921	32.623394	99.149818	41.6633395	17.4490535	98.653656	-68.1541455	14.2388825	92.720032
-22.51302	-2.788965	93.955818	-13.203451	15.887313	95.70697	41.933842	2.3535	98.180733	41.468544	32.646793	99.220451	41.701193	17.5001465	98.700592	-68.108095	14.2744795	92.713348
-22.669317	-2.586549	93.914001	-13.138035	15.893149	95.716507	41.959869	2.420074	98.173569	41.508892	32.669495	99.337387	41.7343805	17.5447845	98.755478	-68.0104505	14.2415135	92.677536
-22.836668	-2.387465	93.806099	-13.061666	15.884667	95.713272	41.993176	2.472531	98.205765	41.554893	32.699165	99.533844	41.7740345	17.585848	98.8698045	-67.8973665	14.183486	92.5567395
-22.99375	-2.237208	93.706253	-13.014598	15.874876	95.724419	42.054184	2.516483	98.325256	41.62426	32.714233	99.819199	41.839222	17.615358	99.0722275	-67.868418	14.134394	92.3766105
-23.231108	-2.098063	93.540558	-12.944036	15.829197	95.776031	42.15414	2.546808	98.648918	41.785229	32.749947	100.398148	41.9696845	17.6483775	99.523533	-67.8577565	14.0100165	92.028529
-23.386885	-2.044167	93.440918	-12.911175	15.790874	95.829063	42.242004	2.5419	98.910355	41.889996	32.76263	100.768425	42.066	17.652265	99.83939	-67.88835	13.929483	91.818736
-23.546528	-2.007497	93.344185	-12.851704	15.780096	95.869827	42.303627	2.554386	99.168747	41.957977	32.785122	101.153313	42.130802	17.669754	100.16103	-67.83421	13.890438	91.578624
-23.706461	-2.013238	93.213402	-12.816383	15.7774	95.862617	42.389542	2.566793	99.434052	42.018524	32.773434	101.521385	42.204033	17.6701135	100.4777185	-67.836799	13.8846865	91.2475155
-23.905724	-2.037983	93.059196	-12.785556	15.77256	95.798546	42.452709	2.561687	99.672028	42.092026	32.774387	101.823784	42.2723675	17.668037	100.747906	-67.8434795	13.877083	90.849186
-24.084499	-2.075012	92.92128	-12.760743	15.785321	95.753166	42.492599	2.552758	99.865425	42.148247	32.787136	102.077576	42.320423	17.669947	100.9715005	-67.841909	13.900695	90.5348315
-24.338793	-2.158214	92.891563	-12.740331	15.822069	95.721809	42.523251	2.560864	100.020325	42.206436	32.804874	102.202271	42.3648435	17.682869	101.111298	-67.8455055	13.961269	90.33232
-24.735777	-2.349499	92.861877	-12.687363	15.877348	95.734879	42.58012	2.589995	100.144974	42.241573	32.846405	102.282837	42.4108465	17.7182	101.2139055	-67.7855725	14.036496	90.2558525
-25.071964	-2.52678	92.945816	-12.653586	15.903982	95.752159	42.610451	2.620033	100.192245	42.30135	32.806942	102.144989	42.4559005	17.7134875	101.168617	-67.7630725	14.0944765	90.335701
-25.415888	-2.721808	93.063576	-12.599773	15.947472	95.768982	42.641644	2.661153	100.200523	42.317818	32.820587	101.934029	42.479731	17.74087	101.067276	-67.679277	14.154074	90.470688
-25.850889	-2.923313	93.244377	-12.546672	16.023191	95.787796	42.664066	2.698833	100.176826	42.299595	32.832542	101.665428	42.4818305	17.7656875	100.921127	-67.5751745	14.2806945	90.654465
-26.328897	-3.113548	93.451859	-12.53106	16.090822	95.804558	42.698772	2.719083	100.140587	42.307411	32.842739	101.264343	42.5030915	17.780911	100.702465	-67.5652115	14.400733	90.906651
-26.893463	-3.324691	93.698036	-12.501528	16.146296	95.783226	42.742344	2.746858	100.042809	42.309692	32.891808	100.735664	42.526018	17.819333	100.3892365	-67.529074	14.473259	91.1772155
-27.410391	-3.523293	93.944771	-12.496214	16.220001	95.720383	42.777023	2.780208	99.89991	42.206474	32.943813	100.185287	42.4917485	17.8620105	100.0425985	-67.4841765	14.5779915	91.3981675
-28.216728	-3.780147	94.350807	-12.518761	16.263721	95.621262	42.77861	2.850508	99.698029	42.054535	32.983753	99.285912	42.4165725	17.9171305	99.4919705	-67.4540945	14.6103115	91.7505535
-28.754843	-3.911285	94.619102	-12.577528	16.284657	95.573997	42.735069	2.871926	99.596313	41.908554	32.988628	98.788185	42.3218115	17.930277	99.192249	-67.4768675	14.639037	91.955745
-29.305405	-4.025201	94.876411	-12.644529	16.293262	95.565788	42.66927	2.859375	99.590584	41.766365	32.939865	98.43676	42.2178175	17.89962	99.013672	-67.5068755	14.686904	92.117904
-29.911263	-4.090124	95.104836	-12.747182	16.224745	95.595375	42.591743	2.792311	99.661903	41.64238	32.858788	98.240822	42.1170615	17.8255495	98.9513625	-67.6114255	14.6239405	92.2393875
-30.557489	-4.113886	95.315948	-12.854012	16.157637	95.66613	42.502945	2.684705	99.791321	41.541946	32.750034	98.189575	42.0224455	17.7173695	98.990448	-67.7304695	14.5979045	92.341812
-31.206421	-4.075027	95.449532	-12.94655	16.066141	95.743217	42.398884	2.53865	99.925873	41.471405	32.631248	98.222931	41.9351445	17.584949	99.074402	-67.8282445	14.547333	92.412032
-31.796185	-3.988731	95.549736	-13.054438	15.954479	95.846222	42.270149	2.361011	100.054039	41.409401	32.493908	98.320518	41.839775	17.4274595	99.1872785	-67.948651	14.4814985	92.5051655
-32.591385	-3.692758	95.717896	-13.195789	15.771101	96.039017	42.025711	2.115337	100.262703	41.366261	32.302322	98.512032	41.695986	17.2088295	99.3873675	-68.087564	14.3333725	92.6906665
-33.111427	-3.409345	95.835243	-13.296978	15.681839	96.188522	41.909821	1.976501	100.403717	41.293457	32.195099	98.673477	41.601639	17.0858	99.538597	-68.195595	14.277878	92.838447
-33.587311	-3.082967	95.967888	-13.395713	15.621342	96.318642	41.795368	1.885965	100.525284	41.248848	32.124302	98.807129	41.522108	17.0051335	99.6662065	-68.313534	14.2375505	92.9710775
-34.06757	-2.704947	96.071014	-13.483193	15.61087	96.444168	41.685566	1.823943	100.625488	41.218105	32.106312	98.905067	41.4518355	16.9651275	99.7652775	-68.4182215	14.2566125	93.1230585
-34.506859	-2.242215	96.191422	-13.561806	15.586479	96.574387	41.629139	1.812704	100.686409	41.159088	32.115364	99.003799	41.3941135	16.964034	99.845104	-68.5177255	14.208924	93.30367
-34.928406	-1.707492	96.276237	-13.624115	15.573619	96.703033	41.576759	1.819059	100.686813	41.110447	32.143719	99.048508	41.343603	16.981389	99.8676605	-68.591833	14.165849	93.5384055
-35.305885	-1.124149	96.340096	-13.650661	15.570619	96.788216	41.503113	1.870452	100.635651	41.073589	32.203262	99.059433	41.288351	17.036857	99.847542	-68.589673	14.104381	93.72889
-35.798584	-0.152643	96.389839	-13.72368	15.624958	96.860062	41.43108	1.982827	100.511612	41.031349	32.373272	99.063225	41.2312145	17.1780495	99.7874185	-68.6785745	14.0718665	93.9327055
-36.075695	0.54507	96.351715	-13.761094	15.713343	96.876389	41.406025	2.104028	100.436005	40.99918	32.516727	99.063141	41.2026025	17.3103775	99.749573	-68.7247905	14.1163085	94.003205
-36.299026	1.299116	96.327126	-13.818966	15.808639	96.875687	41.390915	2.218384	100.376495	40.982929	32.679173	99.069366	41.186922	17.4487785	99.7229305	-68.824854	14.1684995	94.0284435
-36.52697	2.108046	96.286957	-13.857325	15.916425	96.886787	41.359924	2.366506	100.338959	40.96402	32.870232	99.073883	41.161972	17.618369	99.706421	-68.876622	14.214481	94.067153
-36.662777	2.985759	96.224106	-13.892828	16.045723	96.894714	41.358212	2.512274	100.323082	40.940113	33.003407	99.096657	41.1491625	17.7578405	99.7098695	-68.9348185	14.3336055	94.0795585
-36.796623	3.872351	96.234634	-13.918953	16.187897	96.897697	41.369381	2.661294	100.357269	40.91396	33.155087	99.154762	41.1416705	17.9081905	99.7560155	-68.9795765	14.4676035	94.0393785
-36.875488	4.770855	96.240707	-13.918456	16.320087	96.941727	41.39875	2.790955	100.437256	40.906704	33.285717	99.229362	41.152727	18.038336	99.833309	-68.989639	14.601838	94.050145
-36.87941	6.182556	96.260712	-13.910367	16.500053	97.039398	41.416485	2.939521	100.602318	40.921257	33.469585	99.43718	41.168871	18.204553	100.019749	-68.989605	14.795553	94.059047
-36.869923	7.194078	96.261421	-13.926896	16.591394	97.128174	41.451527	2.99029	100.767754	40.947029	33.55489	99.667923	41.199278	18.27259	100.2178385	-69.05307	14.910198	94.0385095
-36.831753	8.238132	96.241669	-13.914787	16.641628	97.208969	41.498917	2.989064	100.933586	41.009323	33.579327	99.885956	41.25412	18.2841955	100.409771	-69.083694	14.9990605	94.008167
-36.790569	9.229896	96.308342	-13.900368	16.669989	97.315201	41.558895	2.972317	101.073746	41.075043	33.581524	100.113022	41.316969	18.2769205	100.593384	-69.117705	15.0630575	94.037018
-36.699512	10.231705	96.306198	-13.857649	16.70866	97.381554	41.598751	2.956946	101.200783	41.180477	33.579586	100.30397	41.389614	18.268266	100.7523765	-69.104912	15.149054	94.0107315
-36.542068	11.259974	96.314827	-13.837534	16.704088	97.444336	41.645264	2.947431	101.305374	41.279022	33.601494	100.458946	41.462143	18.2744625	100.88216	-69.137211	15.1337135	94.006512
-36.381744	12.378206	96.318748	-13.788483	16.738308	97.492775	41.706173	2.954101	101.367661	41.351795	33.621994	100.596916	41.528984	18.2880475	100.9822885	-69.10595	15.1885685	94.0032615
-36.116676	14.003489	96.29586	-13.698715	16.801544	97.545532	41.814335	2.985102	101.460251	41.492691	33.674095	100.785324	41.653513	18.3295985	101.1227875	-69.050943	15.2734895	93.9682765
-35.928371	15.068056	96.298004	-13.671205	16.842127	97.593727	41.875828	3.008341	101.515182	41.594738	33.733566	100.898827	41.735283	18.3709535	101.2070045	-69.077693	15.3133005	93.9804495
-35.622139	16.192574	96.345299	-13.612623	16.899973	97.646782	41.917946	3.046108	101.537941	41.696308	33.75515	101.006523	41.807127	18.400629	101.272232	-69.032373	15.399317	94.021332
-35.344036	17.345238	96.397133	-13.549044	16.923084	97.70842	41.946609	3.08285	101.532745	41.790966	33.782394	101.065231	41.8687875	18.432622	101.298988	-68.9668755	15.413546	94.117852
-35.061066	18.457621	96.432999	-13.511175	16.976845	97.730453	41.969414	3.123463	101.476967	41.867386	33.821758	101.099792	41.9184	18.4726105	101.2883795	-68.94075	15.4810795	94.1725265
-34.726604	19.562798	96.419289	-13.464684	17.021555	97.723297	41.97266	3.152935	101.382851	41.914501	33.848869	101.097504	41.9435805	18.500902	101.2401775	-68.8729485	15.542208	94.2064165
-34.326218	20.717405	96.453308	-13.447616	17.051285	97.704613	41.967651	3.184407	101.244286	41.94215	33.872433	101.092171	41.9549005	18.52842	101.1682285	-68.8501325	15.57415	94.2409975
-33.731983	22.390545	96.534531	-13.429138	17.069954	97.703568	41.953381	3.2155	101.057945	41.997303	33.918312	101.073494	41.975342	18.566906	101.0657195	-68.833618	15.573002	94.3414165
-33.314983	23.488369	96.581543	-13.424413	17.082987	97.719704	41.956074	3.24298	100.966988	42.018066	33.96035	101.116707	41.98707	18.601665	101.0418475	-68.835896	15.564309	94.3975605
-32.839485	24.616394	96.667053	-13.43489	17.100075	97.746742	41.957184	3.270337	100.921761	42.05175	34.011242	101.167023	42.004467	18.6407895	101.044392	-68.874247	15.5593605	94.449092
-32.376274	25.696728	96.749268	-13.457479	17.136646	97.777977	41.95879	3.313443	100.901497	42.076077	34.064629	101.214981	42.0174335	18.689036	101.058239	-68.9323915	15.584256	94.497715
-31.847658	26.765966	96.815346	-13.47012	17.171856	97.802399	41.969028	3.379352	100.910637	42.060444	34.143215	101.26622	42.014736	18.7612835	101.0884285	-68.954976	15.5824285	94.5163695
-31.305721	27.800182	96.867676	-13.486176	17.247015	97.826218	41.988228	3.48051	100.978432	42.003281	34.232487	101.324486	41.9957545	18.8564985	101.151459	-68.9681065	15.6375315	94.500977
-30.744856	28.819334	96.890915	-13.493355	17.309008	97.847572	42.012398	3.556743	101.053909	41.961243	34.31311	101.38723	41.9868205	18.9349265	101.2205695	-68.9735305	15.6830895	94.4745745
-29.856705	30.297804	96.977707	-13.527513	17.353277	97.904358	42.038925	3.659909	101.196053	41.910011	34.407135	101.502441	41.974468	19.033522	101.349247	-69.029494	15.673032	94.459469
-29.240936	31.224337	97.057411	-13.539431	17.357162	97.944679	42.051533	3.684207	101.239159	41.915966	34.444218	101.592979	41.9837495	19.0642125	101.416069	-69.0626115	15.6501115	94.473289
-28.61698	32.138947	97.162827	-13.548944	17.349472	97.971138	42.061493	3.690439	101.242722	41.933891	34.462334	101.668251	41.997692	19.0763865	101.4554865	-69.09558	15.6225575	94.4867895
-27.998251	33.003429	97.278473	-13.568513	17.339325	97.986412	42.072105	3.692638	101.210442	41.95929	34.476322	101.720688	42.0156975	19.08448	101.465565	-69.1527235	15.59417	94.507259
-27.330006	33.85482	97.362442	-13.588342	17.329613	97.991547	42.078506	3.716413	101.161613	41.972225	34.495686	101.766098	42.0253655	19.1060495	101.4638555	-69.2020495	15.5531765	94.5192385
-26.617071	34.669163	97.437523	-13.591519	17.335323	98.003494	42.101364	3.758795	101.122429	41.974976	34.539173	101.806793	42.03817	19.148984	101.464611	-69.221208	15.521662	94.542377
-25.947121	35.45731	97.576088	-13.587162	17.362911	98.032104	42.128086	3.81105	101.107994	41.982864	34.620457	101.883873	42.055475	19.2157535	101.4959335	-69.229799	15.5100685	94.5682745
-24.875948	36.57354	97.792015	-13.580736	17.448225	98.086929	42.18462	3.903483	101.134216	42.004524	34.729763	102.124977	42.094572	19.316623	101.6295965	-69.256044	15.579827	94.5442615
-24.132299	37.289692	97.97068	-13.571093	17.506678	98.165207	42.234371	3.929	101.197754	42.013004	34.781601	102.365829	42.1236875	19.3553005	101.7817915	-69.2658735	15.6580555	94.5486225
-23.376934	37.910427	98.210518	-13.56261	17.563372	98.25985	42.255844	3.940591	101.258972	42.03466	34.796505	102.592232	42.145252	19.368548	101.925602	-69.270472	15.758196	94.594098
-22.627419	38.508667	98.457008	-13.541104	17.596745	98.3349	42.252453	3.942016	101.281013	42.075478	34.802402	102.774857	42.1639655	19.372209	102.027935	-69.2461735	15.821281	94.641865
-21.879293	39.057293	98.607864	-13.558157	17.646214	98.370323	42.221313	3.94275	101.270805	42.129688	34.81813	102.898773	42.1755005	19.38044	102.084789	-69.2918145	15.911988	94.655857
-21.11529	39.59856	98.746536	-13.571927	17.719114	98.384033	42.180408	3.939328	101.247513	42.157314	34.847195	102.980804	42.168861	19.3932615	102.1141585	-69.312715	16.0449665	94.6539075
-20.320583	40.024319	98.829079	-13.571419	17.797697	98.405251	42.126259	3.950615	101.25338	42.180382	34.864731	103.009544	42.1533205	19.407673	102.131462	-69.2961585	16.187721	94.67904
-19.119078	40.4907	98.875725	-13.590813	17.944744	98.460083	42.113617	3.985863	101.32811	42.167473	34.918545	103.044281	42.140545	19.452204	102.1861955	-69.322171	16.437284	94.7339705
-18.347879	40.774864	98.934021	-13.600588	18.05547	98.508675	42.113419	4.012676	101.38884	42.14336	34.970795	103.054115	42.1283895	19.4917355	102.2214775	-69.3295655	16.6192045	94.7958725
-17.550224	40.995754	98.946854	-13.616032	18.120895	98.551903	42.122074	4.039741	101.433861	42.125366	34.997482	103.031525	42.12372	19.5186115	102.232693	-69.355784	16.7231785	94.871113
-16.750305	41.139336	98.942642	-13.637344	18.226212	98.570885	42.13073	4.06959	101.458427	42.097343	35.004238	102.947617	42.1140365	19.536914	102.203022	-69.3887245	16.91551	94.938748
-16.001598	41.246189	98.884956	-13.654472	18.277515	98.578255	42.118969	4.085085	101.47197	42.047935	34.997074	102.842781	42.083452	19.5410795	102.1573755	-69.392396	17.0139505	94.9991345
-15.264565	41.255604	98.805183	-13.675137	18.327936	98.587631	42.101322	4.106146	101.511559	42.01376	34.987572	102.719643	42.057541	19.546859	102.115601	-69.407815	17.109013	95.059661
-14.531385	41.208839	98.708817	-13.719757	18.390358	98.596931	42.09692	4.124699	101.578247	41.960278	34.967197	102.590775	42.028599	19.545948	102.084511	-69.468113	17.234768	95.109351
-13.332631	41.102455	98.566216	-13.769834	18.454752	98.672012	42.101543	4.132725	101.711502	41.885571	34.922783	102.415237	41.993557	19.527754	102.0633695	-69.533225	17.38175	95.2806545
-12.677662	40.959312	98.509163	-13.773287	18.474262	98.739334	42.110909	4.124913	101.856247	41.832481	34.865578	102.321716	41.971695	19.4952455	102.0889815	-69.518269	17.4532785	95.3896865
-11.984056	40.775318	98.419983	-13.818638	18.474443	98.828903	42.126278	4.097233	102.04097	41.779259	34.837337	102.275047	41.9527685	19.467285	102.1580085	-69.5900445	17.481601	95.4997975
-11.321273	40.578419	98.35041	-13.822055	18.441525	98.92691	42.135925	4.02873	102.225281	41.771759	34.711384	102.203987	41.953842	19.370057	102.214634	-69.597952	17.512993	95.639186
-10.669231	40.320717	98.286751	-13.852885	18.413067	99.027023	42.13863	3.942026	102.43354	41.746799	34.592216	102.186142	41.9427145	19.267121	102.309841	-69.6484845	17.559013	95.744205
-9.985377	40.049248	98.286072	-13.882518	18.340252	99.152992	42.139347	3.821197	102.638435	41.733742	34.444981	102.220665	41.9365445	19.133089	102.42955	-69.7015805	17.547415	95.876434
-9.292675	39.768089	98.313072	-13.897435	18.259808	99.255226	42.120342	3.654402	102.833702	41.72646	34.297207	102.307602	41.923401	18.9758045	102.570652	-69.718271	17.5438115	95.9398
-8.341721	39.309319	98.463409	-13.905787	18.086996	99.444481	42.088341	3.33994	103.06852	41.762615	34.013268	102.452789	41.925478	18.676604	102.7606545	-69.737052	17.497388	96.1283075
-7.725573	38.955845	98.559387	-13.920008	17.962868	99.572113	42.068089	3.126594	103.182877	41.788448	33.799965	102.541054	41.9282685	18.4632795	102.8619655	-69.7682845	17.4624565	96.2822605
-7.168554	38.620583	98.627899	-13.916267	17.835991	99.659729	42.058846	2.945517	103.247368	41.789467	33.667355	102.627853	41.9241565	18.306436	102.9376105	-69.7566905	17.365546	96.3818475
-6.597654	38.193336	98.684608	-13.911714	17.762609	99.715889	42.045883	2.781765	103.274979	41.8395	33.484631	102.626892	41.9426915	18.133198	102.9509355	-69.7661195	17.39202	96.4808425
-6.103743	37.787807	98.71991	-13.911287	17.679619	99.741882	42.03455	2.647311	103.258301	41.860855	33.366959	102.619843	41.9477025	18.007135	102.939072	-69.7702765	17.352103	96.544692
-5.591748	37.402756	98.767044	-13.917791	17.626694	99.728897	42.028473	2.565825	103.20578	41.873585	33.291161	102.603661	41.951029	17.928493	102.9047205	-69.786611	17.324895	96.5530735
-5.112816	37.011776	98.769188	-13.92085	17.588869	99.685555	42.026615	2.486764	103.159485	41.884205	33.247246	102.597786	41.95541	17.867005	102.8786355	-69.79711	17.310733	96.4924745
-4.482167	36.421127	98.790451	-13.960894	17.54143	99.590591	42.019192	2.417824	103.077782	41.880268	33.202614	102.635429	41.94973	17.810219	102.8566055	-69.871518	17.272641	96.3245765
-4.033414	36.066292	98.813103	-13.995302	17.510811	99.561348	41.99033	2.403716	103.075966	41.880173	33.191017	102.687263	41.9352515	17.7973665	102.8816145	-69.9258555	17.2242555	96.2410815
-3.609342	35.765858	98.881851	-14.025249	17.514252	99.585663	41.967915	2.382784	103.131508	41.896553	33.182228	102.780273	41.932234	17.782506	102.9558905	-69.982732	17.245998	96.2154355
-3.199481	35.42577	98.995201	-14.050982	17.532082	99.660126	41.943787	2.371803	103.217682	41.904099	33.184509	102.901733	41.923943	17.778156	103.0597075	-70.025907	17.286008	96.2605445
-2.805188	35.027138	99.101433	-14.062318	17.56415	99.770905	41.920036	2.37226	103.367683	41.909458	33.183403	103.03894	41.914747	17.7778315	103.2033115	-70.039383	17.3504685	96.3384985
-2.46576	34.652119	99.227325	-14.113234	17.593214	99.86747	41.881592	2.368154	103.527763	41.9011	33.189896	103.156807	41.891346	17.779025	103.342285	-70.117814	17.407403	96.392655
-2.1335	34.263454	99.285927	-14.182629	17.613321	99.962601	41.85593	2.351887	103.66304	41.877327	33.181087	103.202568	41.8666285	17.766487	103.432804	-70.2318865	17.460155	96.492398
-1.746944	33.657173	99.252548	-14.242156	17.643456	100.028122	41.782806	2.315956	103.773033	41.790188	33.145405	103.132439	41.786497	17.7306805	103.452736	-70.270809	17.5562315	96.603508
-1.515107	33.277939	99.172585	-14.287724	17.634909	100.033188	41.744225	2.270651	103.783592	41.725811	33.116646	102.988586	41.735018	17.6936485	103.386089	-70.310466	17.5761695	96.680287
-1.281916	32.921314	99.067085	-14.357309	17.615717	100.012657	41.681976	2.211251	103.770004	41.640884	33.050503	102.806068	41.66143	17.630877	103.288036	-70.376048	17.600557	96.737278
-1.059729	32.590927	98.970131	-14.407346	17.583313	100.004662	41.585819	2.142841	103.76754	41.536366	33.023857	102.664307	41.5610925	17.583349	103.2159235	-70.3757845	17.583277	96.7934005
-0.855308	32.237297	98.877167	-14.456367	17.551613	100.008011	41.488914	2.06057	103.800072	41.460468	32.857765	102.522575	41.474691	17.4591675	103.1613235	-70.387425	17.6440585	96.8546985
-0.688877	31.91781	98.826859	-14.558311	17.477247	100.042763	41.412384	1.922754	103.858253	41.40955	32.725311	102.437233	41.410967	17.3240325	103.147743	-70.527589	17.6304615	96.937783
-0.509379	31.577536	98.784363	-14.611372	17.408527	100.082481	41.358433	1.740738	103.887306	41.384277	32.626007	102.384254	41.371355	17.1833725	103.13578	-70.594099	17.6336815	97.029182
-0.254767	31.103081	98.802193	-14.66399	17.27039	100.141701	41.245071	1.457882	103.920021	41.349594	32.330395	102.30619	41.2973325	16.8941385	103.1131055	-70.6253125	17.6466415	97.1702965
-0.121368	30.837101	98.812256	-14.695461	17.191277	100.175095	41.187866	1.275553	103.938828	41.355537	32.190552	102.296219	41.2717015	16.7330525	103.1175235	-70.6626235	17.6495015	97.2326665
0.013187	30.57358	98.811768	-14.707298	17.130539	100.179329	41.107986	1.146451	103.953873	41.347851	32.094238	102.292847	41.2279185	16.6203445	103.12336	-70.6425145	17.6407335	97.235298
0.115362	30.309052	98.763908	-14.725834	17.075371	100.179565	41.048622	1.052636	103.932037	41.303963	32.031574	102.299072	41.1762925	16.542105	103.1155545	-70.6279605	17.608637	97.2435755
0.181397	30.104403	98.743637	-14.751341	17.060497	100.156494	41.019527	0.976678	103.879356	41.255318	31.993362	102.279449	41.1374225	16.48502	103.0794025	-70.6401045	17.635974	97.2335855
0.226084	29.933846	98.704048	-14.790199	17.059361	100.109467	41.012878	0.923503	103.836403	41.202347	31.987965	102.233948	41.1076125	16.455734	103.0351755	-70.6880105	17.662988	97.1837585
0.243842	29.821655	98.65963	-14.827003	17.068134	100.060616	41.017735	0.942463	103.743576	41.151073	32.011448	102.180466	41.084404	16.4769555	102.962021	-70.73841	17.6593125	97.159211
0.264115	29.724255	98.546585	-14.86087	17.118238	99.962708	40.99118	0.991536	103.526535	41.11512	32.089848	102.00106	41.05315	16.540692	102.7637975	-70.77489	17.695784	97.1616185
0.235351	29.745848	98.44268	-14.871569	17.148617	99.875954	41.014008	1.014427	103.28672	41.120224	32.156452	101.821747	41.067116	16.5854395	102.5542335	-70.810254	17.7117945	97.1976745
0.199834	29.771856	98.320633	-14.869346	17.219862	99.773552	40.965816	1.074885	103.063812	41.114674	32.212318	101.613235	41.040245	16.6436015	102.3385235	-70.778937	17.7961225	97.2085805
0.181394	29.897577	98.194519	-14.849731	17.247095	99.672089	40.956879	1.111328	102.817932	41.102333	32.255669	101.388313	41.029606	16.6834985	102.1031225	-70.729068	17.8106915	97.2410555
0.136659	30.001471	98.104584	-14.838214	17.281105	99.591949	40.955154	1.168729	102.615227	41.088074	32.298004	101.224243	41.021614	16.7333665	101.919735	-70.698042	17.8288435	97.264163
0.098646	30.163977	98.045578	-14.795081	17.320894	99.544037	40.961792	1.225544	102.479103	41.089115	32.338493	101.153275	41.0254535	16.7820185	101.816189	-70.6156155	17.8597695	97.271885
0.070676	30.330765	98.050591	-14.760038	17.346678	99.517685	40.952377	1.282777	102.414383	41.107525	32.377327	101.167953	41.029951	16.830052	101.791168	-70.550027	17.863304	97.244202
0.043068	30.658943	98.132797	-14.731993	17.404024	99.548538	40.931099	1.362526	102.36412	41.149467	32.431728	101.273941	41.040283	16.897127	101.8190305	-70.504269	17.910921	97.2780455
0.011692	30.8848	98.208321	-14.683694	17.45606	99.588951	40.931656	1.421549	102.38105	41.189274	32.48518	101.401367	41.060465	16.9533645	101.8912085	-70.427853	17.9587555	97.2866935
-0.028772	31.128073	98.339172	-14.664451	17.508675	99.660782	40.957779	1.482175	102.423271	41.238361	32.561169	101.557503	41.09807	17.021672	101.990387	-70.426972	17.995678	97.331177
-0.047976	31.376965	98.469879	-14.639801	17.544992	99.759727	40.997562	1.562962	102.381302	41.282516	32.653374	101.681175	41.140039	17.108168	102.0312385	-70.419641	17.981816	97.4882155
-0.060703	31.626505	98.589149	-14.607485	17.63608	99.801735	40.996449	1.662806	102.29274	41.32534	32.751057	101.735413	41.1608945	17.2069315	102.0140765	-70.3758645	18.0652285	97.5893935
-0.0866	31.890514	98.579407	-14.615807	17.705873	99.76181	40.963253	1.764565	102.152405	41.316677	32.852547	101.729324	41.139965	17.308556	101.9408645	-70.371579	18.10319	97.5827555
-0.08742	32.167316	98.513626	-14.620763	17.784794	99.680809	40.925007	1.902793	101.925529	41.297272	32.989067	101.635788	41.1111395	17.44593	101.7806585	-70.3526655	18.123658	97.5809595
-0.110251	32.574585	98.411469	-14.64	17.931744	99.547134	40.899433	2.12953	101.418137	41.239552	33.196594	101.316284	41.0694925	17.663062	101.3672105	-70.3494925	18.200426	97.7270575
-0.085874	32.832096	98.299377	-14.6474	18.03381	99.41214	40.847378	2.315544	101.100815	41.16412	33.318348	101.102005	41.005749	17.816946	101.10141	-70.300549	18.250674	97.72287
-0.112857	33.038849	98.200592	-14.649503	18.153032	99.280006	40.770859	2.476552	100.846794	41.056232	33.447395	100.949844	40.9135455	17.9619735	100.898319	-70.2125515	18.3440905	97.661693
-0.138564	33.217903	98.149658	-14.702305	18.221258	99.202248	40.731529	2.63049	100.640724	40.994358	33.583305	100.827667	40.8629435	18.1068975	100.7341955	-70.2675535	18.3356185	97.6703005
-0.08914	33.409969	98.070435	-14.735131	18.307178	99.083954	40.689259	2.764293	100.54232	40.935783	33.768253	100.799202	40.812521	18.266273	100.670761	-70.282783	18.348083	97.497147
0.025899	33.512054	97.98925	-14.771344	18.397018	99.016777	40.673618	2.869593	100.512253	40.922871	33.841011	100.774147	40.7982445	18.355302	100.6432	-70.3409325	18.438734	97.390354
0.217674	33.483109	98.047752	-14.793618	18.484283	99.033234	40.676147	2.983138	100.466812	40.880299	34.008511	100.842537	40.778223	18.4958245	100.6546745	-70.365459	18.4727415	97.4117935
0.339963	33.416439	98.208115	-14.784763	18.50687	99.103783	40.708603	3.106405	100.47319	40.934227	34.078304	100.970825	40.821415	18.5923545	100.7220075	-70.390941	18.4213855	97.4855585
0.469106	33.341824	98.272881	-14.784741	18.532379	99.099785	40.749496	3.151557	100.468155	41.001255	34.171261	101.101112	40.8753755	18.661409	100.7846335	-70.4448575	18.403349	97.4149365
0.645556	33.300381	98.34436	-14.772515	18.531624	99.059364	40.764297	3.17341	100.458702	41.043175	34.212997	101.221703	40.903736	18.6932035	100.8402025	-70.448766	18.3700445	97.2785255
0.904499	33.152817	98.366333	-14.775056	18.525999	98.997597	40.800335	3.18774	100.428215	41.073723	34.250908	101.340805	40.937029	18.719324	100.88451	-70.487141	18.332674	97.110684
1.184768	33.028439	98.404144	-14.756949	18.5158	98.941383	40.851063	3.198669	100.403831	41.091137	34.286274	101.446999	40.9711	18.7424715	100.925415	-70.484998	18.2891285	96.957351
1.496434	32.870838	98.422714	-14.727369	18.492414	98.910995	40.904346	3.210417	100.404358	41.08403	34.304733	101.542686	40.994188	18.757575	100.973522	-70.448926	18.227253	96.848468
1.873318	32.682262	98.460129	-14.703459	18.45059	98.91642	40.950306	3.196516	100.451019	41.01997	34.260921	101.693069	40.985138	18.7287185	101.072044	-70.392056	18.1724615	96.760796
2.490942	32.344463	98.536797	-14.682576	18.346161	98.947113	41.006283	3.067046	100.571457	40.983616	34.102467	101.857689	40.9949495	18.5847565	101.214573	-70.3601015	18.1075655	96.679653
2.841791	32.067047	98.536041	-14.72009	18.270864	98.942795	41.015697	2.975091	100.595222	41.019859	33.997494	101.853241	41.017778	18.4862925	101.2242315	-70.457958	18.0554355	96.6613585
3.210198	31.811008	98.497383	-14.731678	18.227173	98.902443	41.011295	2.887105	100.600883	41.013721	33.890091	101.825737	41.012508	18.388598	101.21331	-70.475864	18.065748	96.591576
3.555973	31.541248	98.482735	-14.734854	18.162855	98.864838	40.999718	2.830558	100.603546	40.977814	33.85817	101.844917	40.988766	18.344364	101.2242315	-70.458474	17.981346	96.5054445
3.846739	31.240189	98.485359	-14.735053	18.115324	98.845192	40.974682	2.793851	100.610458	41.01926	33.771549	101.87603	40.996971	18.2827	101.243244	-70.467077	17.947948	96.44714
4.195615	30.953407	98.51709	-14.739749	18.07431	98.838791	40.955803	2.746861	100.634155	41.092438	33.734882	101.981339	41.0241205	18.2408715	101.307747	-70.5036185	17.9077485	96.369835
4.524891	30.62228	98.563019	-14.731391	18.061529	98.801704	40.978008	2.689989	100.661781	41.146969	33.688694	102.126984	41.0624885	18.1893415	101.3943825	-70.5252705	17.9337165	96.2090255
5.083458	29.964123	98.62355	-14.713733	18.079735	98.763756	41.065277	2.675874	100.731613	41.135769	33.647572	102.42662	41.100523	18.161723	101.5791165	-70.527989	17.997747	95.9483955
5.504709	29.529343	98.705727	-14.669561	18.115669	98.732529	41.144485	2.729497	100.85434	41.136723	33.67878	102.679893	41.140604	18.2041385	101.7671165	-70.479726	18.0271995	95.6979415
5.895129	29.076937	98.749184	-14.634705	18.190397	98.653587	41.249649	2.803426	100.985596	41.197704	33.770134	102.939011	41.2236765	18.28678	101.9623035	-70.4930865	18.094014	95.3448705
6.293701	28.565056	98.755646	-14.617486	18.25136	98.495232	41.342934	2.911692	101.049004	41.241932	33.898849	103.187012	41.292433	18.4052705	102.118008	-70.527405	18.0974495	94.872456
6.630304	28.090637	98.704254	-14.592979	18.324558	98.270332	41.385063	3.016532	101.031021	41.211514	34.070148	103.407921	41.2982885	18.54334	102.219471	-70.4842465	18.105776	94.321193
6.94701	27.616341	98.558189	-14.6269	18.395306	97.947647	41.367947	3.106369	100.925316	41.189297	34.11998	103.433334	41.278622	18.6131745	102.179325	-70.532422	18.1774375	93.715969
7.302535	27.047014	98.334442	-14.660439	18.444323	97.606346	41.281815	3.241023	100.695457	41.111858	34.191364	103.378807	41.1968365	18.7161935	102.037132	-70.5177145	18.1724525	93.17556
7.786776	26.064238	97.870087	-14.772627	18.547552	97.049973	41.10788	3.488436	100.297096	40.834785	34.362526	103.239082	40.9713325	18.925481	101.768089	-70.5165865	18.169623	92.331857
8.059481	25.36165	97.604279	-14.851065	18.650715	96.755913	41.019596	3.698235	100.040306	40.650848	34.480644	103.001549	40.835222	19.0894395	101.5209275	-70.537352	18.2119905	91.9908985
8.281762	24.655519	97.283348	-14.906096	18.759871	96.514656	40.947689	3.948293	99.788834	40.459637	34.628883	102.718666	40.703663	19.288588	101.25375	-70.515855	18.231154	91.775562
8.497544	23.922655	96.99527	-14.96478	18.871983	96.283394	40.851505	4.193532	99.572289	40.316483	34.752872	102.350342	40.583994	19.473202	100.9613155	-70.513554	18.270764	91.6054725
8.733947	23.019604	96.615883	-15.023172	18.989298	96.047913	40.785484	4.423674	99.322403	40.16996	34.926308	101.951813	40.477722	19.674991	100.637108	-70.524066	18.303605	91.458718
8.934695	22.075356	96.24366	-14.997977	19.12566	95.856995	40.740879	4.602823	99.084862	40.064251	35.083248	101.517502	40.402565	19.8430355	100.301182	-70.398519	18.4082845	91.412808
9.108347	21.100178	95.929375	-14.997961	19.210926	95.677223	40.727673	4.730467	98.866173	39.958061	35.173382	101.102356	40.342867	19.9519245	99.9842645	-70.338789	18.4699275	91.3701815
9.337185	19.560511	95.482803	-14.944627	19.291546	95.426888	40.755386	4.810577	98.613762	39.913654	35.223595	100.557495	40.33452	20.017086	99.5856285	-70.223774	18.566006	91.2681475
9.469704	18.367508	95.203323	-14.87982	19.299725	95.283089	40.778801	4.807458	98.502388	39.918091	35.19548	100.282463	40.348446	20.001469	99.3924255	-70.108086	18.597981	91.1737525
9.554221	17.170206	95.025978	-14.808493	19.25671	95.157967	40.814968	4.762143	98.447823	39.957573	35.137291	100.078476	40.3862705	19.949717	99.2631495	-70.0032565	18.563703	91.0527845
9.632364	15.990644	94.910378	-14.721921	19.220629	95.072731	40.886425	4.689618	98.431061	40.027725	35.08704	99.91481	40.457075	19.888329	99.1729355	-69.900917	18.552929	90.9725265
9.709959	14.753792	94.781891	-14.648353	19.135298	95.006432	40.973869	4.581693	98.442307	40.134525	34.937141	99.727592	40.554197	19.759417	99.0849495	-69.850903	18.511179	90.9279145
9.733706	13.346742	94.652542	-14.500408	19.055746	94.9617	41.055477	4.466193	98.475555	40.223495	34.809719	99.574837	40.639486	19.637956	99.025196	-69.640302	18.473536	90.898204
9.728778	12.026925	94.595383	-14.414263	18.998266	94.901505	41.121326	4.344842	98.50029	40.310707	34.674076	99.359161	40.7160165	19.509459	98.9297255	-69.5445425	18.487073	90.8732845
9.664946	10.049939	94.479347	-14.286208	18.894081	94.765427	41.196869	4.172494	98.531235	40.38393	34.460102	98.965454	40.7903995	19.316298	98.7483445	-69.3628155	18.471864	90.7825095
9.576012	8.632326	94.370094	-14.244432	18.812717	94.645966	41.241943	4.075957	98.547241	40.39164	34.329247	98.674789	40.8167915	19.202602	98.611015	-69.3056555	18.422832	90.680917
9.435982	7.287953	94.338341	-14.223599	18.702206	94.531891	41.269878	3.96821	98.528252	40.389027	34.219116	98.366173	40.8294525	19.093663	98.4472125	-69.2766505	18.310749	90.6165695
9.306187	5.977752	94.249603	-14.198528	18.588673	94.391388	41.276394	3.86736	98.513123	40.370159	34.086369	98.059883	40.8232765	18.9768645	98.286503	-69.2203325	18.2004815	90.496273
9.154948	4.537253	94.195122	-14.181953	18.436857	94.27182	41.284595	3.73641	98.491074	40.34866	33.949333	97.771767	40.8166275	18.8428715	98.1314205	-69.1805335	18.0308425	90.4122195
8.931152	3.241407	94.200615	-14.173816	18.262205	94.137619	41.266529	3.594767	98.465744	40.322575	33.800579	97.515396	40.794552	18.697673	97.99057	-69.142184	17.826737	90.284668
8.682249	1.933204	94.142838	-14.179715	18.067438	93.995583	41.251694	3.427612	98.44088	40.277473	33.666237	97.315453	40.7645835	18.5469245	97.8781665	-69.1240135	17.5879515	90.1129995
8.307472	0.01681	94.216187	-14.170116	17.811661	93.834717	41.20755	3.124553	98.466148	40.288391	33.288513	97.045235	40.7479705	18.206533	97.7556915	-69.0882025	17.416789	89.9137425
7.978481	-1.261607	94.229134	-14.154705	17.627522	93.753639	41.170589	2.899991	98.519173	40.313076	33.055756	96.950172	40.7418325	17.9778735	97.7346725	-69.0512425	17.2771705	89.7726055
7.652728	-2.43611	94.325844	-14.127956	17.453051	93.68235	41.151993	2.655314	98.593536	40.36615	32.809471	96.863266	40.7590715	17.7323925	97.728401	-69.0149835	17.1737095	89.636299
7.276297	-3.518591	94.420189	-14.089296	17.313452	93.635406	41.158035	2.416585	98.669685	40.425652	32.571865	96.787102	40.7918435	17.494225	97.7283935	-68.9704355	17.132679	89.5424185
6.90508	-4.610506	94.52784	-14.024351	17.178934	93.578026	41.183235	2.193996	98.745064	40.509766	32.354057	96.701332	40.8465005	17.2740265	97.723198	-68.8952025	17.0838415	89.432854
6.492323	-5.659041	94.650063	-13.941792	17.061958	93.551323	41.215889	1.986071	98.784256	40.607571	32.143898	96.58828	40.91173	17.0649845	97.686268	-68.795314	17.0589315	89.416378
6.08385	-6.632653	94.732231	-13.847634	16.942318	93.514061	41.253273	1.793888	98.792305	40.718037	31.958055	96.483765	40.985655	16.8759715	97.638035	-68.680923	17.0086645	89.390087
5.415835	-7.833139	94.790421	-13.685942	16.759516	93.448662	41.331139	1.515035	98.777573	40.880161	31.725561	96.379005	41.10565	16.620298	97.578289	-68.477534	16.898734	89.319035
4.911221	-8.59086	94.802345	-13.581215	16.611206	93.405731	41.408596	1.341677	98.7481	40.994106	31.558958	96.316734	41.201351	16.4503175	97.532417	-68.363781	16.7720945	89.279045
4.362744	-9.276016	94.76236	-13.47159	16.464897	93.350883	41.503994	1.175634	98.693565	41.107822	31.42111	96.270874	41.305908	16.298372	97.4822195	-68.249088	16.631422	89.2195465
3.801199	-9.904274	94.692833	-13.36116	16.3186	93.299179	41.596588	1.038149	98.61528	41.213509	31.295685	96.268913	41.4050485	16.166917	97.4420965	-68.1273685	16.470283	89.1562615
3.266503	-10.455957	94.60009	-13.238306	16.186676	93.266129	41.698582	0.871381	98.554321	41.360878	31.175604	96.323196	41.52973	16.0234925	97.4387585	-68.006342	16.3498595	89.0934995
2.731944	-10.877949	94.495407	-13.149914	16.038872	93.25013	41.811375	0.703042	98.486473	41.522732	31.058186	96.431068	41.6670535	15.880614	97.4587705	-67.9668815	16.19713	89.0414895
2.157549	-11.244969	94.371422	-13.012734	15.894853	93.249855	41.919621	0.536562	98.463127	41.703728	30.928865	96.56321	41.8116745	15.7327135	97.5131685	-67.8371425	16.0569925	88.9865415
1.257246	-11.741314	94.206573	-12.786828	15.714126	93.275017	42.099506	0.318002	98.433273	42.006561	30.757132	96.76432	42.0530335	15.537567	97.5987965	-67.6266895	15.890685	88.9512375
0.58122	-11.942476	94.110779	-12.639703	15.614975	93.289589	42.224373	0.211169	98.407562	42.179634	30.659489	96.831284	42.2020035	15.435329	97.619423	-67.4814095	15.794621	88.959755
-0.058117	-12.102919	94.088692	-12.501732	15.540809	93.312653	42.342587	0.126968	98.384109	42.328606	30.571329	96.833992	42.3355965	15.3491485	97.6090505	-67.3390605	15.7324695	89.0162555
-0.664927	-12.197618	94.101105	-12.382145	15.48529	93.3228	42.455502	0.078534	98.345909	42.426319	30.514658	96.769073	42.4409105	15.296596	97.557491	-67.2052005	15.673984	89.088109
-1.315775	-12.152518	94.073151	-12.28575	15.427833	93.324806	42.544575	0.05422	98.294479	42.50288	30.466696	96.669838	42.5237275	15.260458	97.4821585	-67.0952275	15.595208	89.1674535
-1.952787	-12.104367	94.048157	-12.211941	15.378794	93.301758	42.626289	0.039284	98.25013	42.561111	30.443808	96.556824	42.5937	15.241546	97.403477	-67.017582	15.516042	89.200039
-2.689056	-12.024015	93.988297	-12.165483	15.315289	93.254524	42.711021	0.006631	98.204445	42.58102	30.408419	96.47979	42.6460205	15.207525	97.3421175	-66.9769865	15.423053	89.1669305
-3.749717	-11.749127	93.840317	-12.137412	15.17591	93.208382	42.780106	-0.093673	98.141075	42.605976	30.329174	96.510826	42.693041	15.1177505	97.3259505	-66.967865	15.2340695	89.0908135
-4.432288	-11.57638	93.679214	-12.142585	15.060883	93.176964	42.799561	-0.219008	98.104721	42.670971	30.234819	96.634033	42.735266	15.0079055	97.369377	-67.020436	15.1138605	88.984551
-5.080333	-11.272545	93.471619	-12.124701	14.931665	93.160088	42.797771	-0.402497	98.052177	42.747665	30.098381	96.789459	42.772718	14.847942	97.420818	-67.02212	15.015388	88.899358
-5.771958	-10.947301	93.241379	-12.099044	14.81146	93.150291	42.797043	-0.604115	97.996109	42.846863	29.922441	96.976891	42.821953	14.659163	97.4865	-67.020041	14.963757	88.814082
-6.49925	-10.569132	93.029175	-12.055566	14.718434	93.150497	42.778957	-0.821589	97.959595	42.963402	29.726982	97.187729	42.8711795	14.4526965	97.573662	-66.9823115	14.9841715	88.727332
-7.164505	-10.137565	92.85997	-12.010055	14.615629	93.164314	42.761307	-1.02697	97.938904	43.091225	29.553047	97.379288	42.926266	14.2630385	97.659096	-66.946376	14.9682195	88.669532
-7.867197	-9.709942	92.742737	-11.951702	14.569344	93.20623	42.763947	-1.218945	97.931534	43.200161	29.353214	97.57621	42.982054	14.0671345	97.753872	-66.885458	15.0715535	88.658588
-8.813437	-8.942316	92.626457	-11.862818	14.517006	93.305679	42.77309	-1.475914	97.943993	43.397541	29.10034	97.833679	43.0853155	13.812213	97.888836	-66.8109515	15.221799	88.722522
-9.486396	-8.40146	92.576515	-11.816986	14.482697	93.402679	42.778961	-1.619427	97.921738	43.458317	28.94623	97.979233	43.118639	13.6634015	97.9504855	-66.752611	15.3019925	88.8548725
-10.168796	-7.779769	92.51104	-11.756847	14.445564	93.449722	42.796211	-1.736568	97.871162	43.555603	28.816116	98.093948	43.175907	13.539774	97.982555	-66.689601	15.351354	88.916889
-10.826705	-7.249256	92.415657	-11.700027	14.408782	93.481239	42.816067	-1.839113	97.793495	43.632488	28.737545	98.115105	43.2242775	13.449216	97.9543	-66.6243315	15.368348	89.008178
-11.467529	-6.699508	92.316338	-11.667974	14.390733	93.465683	42.852539	-1.894709	97.713745	43.672012	28.663012	98.153717	43.2622755	13.3841515	97.933731	-66.5982235	15.3973145	88.997635
-12.089028	-6.081949	92.200737	-11.630434	14.370905	93.424438	42.892357	-1.91264	97.640465	43.691204	28.642336	98.139397	43.2917805	13.364848	97.889931	-66.5526485	15.376962	88.958945
-12.753117	-5.494428	92.14135	-11.606978	14.380055	93.396393	42.930363	-1.898795	97.585243	43.697418	28.657001	98.083344	43.3138905	13.379103	97.8342935	-66.5278465	15.381007	88.9584925
-13.761134	-4.540492	92.130157	-11.58814	14.383556	93.406334	42.985832	-1.851952	97.570328	43.648388	28.701916	98.036766	43.31711	13.424982	97.803547	-66.49339	15.34213	89.009121
-14.395025	-3.969422	92.153954	-11.584636	14.404363	93.43187	42.999657	-1.812827	97.575378	43.632759	28.734661	98.003868	43.316208	13.460917	97.789623	-66.48548	15.347809	89.074117
-15.026919	-3.333233	92.178497	-11.575176	14.435185	93.456337	43.015987	-1.756336	97.568718	43.608932	28.766525	97.95224	43.3124595	13.5050945	97.760479	-66.4628115	15.3652755	89.152195
-15.68778	-2.723313	92.191315	-11.567262	14.473211	93.46875	43.017487	-1.708593	97.543106	43.5919	28.80073	97.871193	43.3046935	13.5460685	97.7071495	-66.4392175	15.4003535	89.2303505
-16.290638	-2.096804	92.164307	-11.559653	14.495558	93.449913	43.017967	-1.669646	97.497978	43.574898	28.832823	97.816483	43.2964325	13.5815885	97.6572305	-66.4157385	15.4095275	89.2425955
-17.025816	-1.462045	92.1436	-11.558766	14.527246	93.415848	43.002544	-1.62622	97.435799	43.558563	28.869919	97.772324	43.2805535	13.6218495	97.6040615	-66.3980855	15.4326425	89.2276345
-17.609398	-0.870279	92.064491	-11.569939	14.560214	93.377853	42.981339	-1.581018	97.362564	43.540321	28.915245	97.746613	43.26083	13.6671135	97.5545885	-66.400708	15.4533145	89.2011175
-18.595127	0.124686	91.940567	-11.586116	14.631738	93.332344	42.932755	-1.504083	97.284897	43.521786	28.987339	97.758896	43.2272705	13.741628	97.5218965	-66.3995025	15.521848	89.1427915
-19.275724	0.752264	91.902664	-11.574273	14.671194	93.308197	42.898655	-1.463907	97.250656	43.52874	29.035736	97.779854	43.2136975	13.7859145	97.515255	-66.3622435	15.5564735	89.101139
-19.924091	1.431831	91.834732	-11.57753	14.738446	93.277603	42.868263	-1.412277	97.223701	43.563107	29.08861	97.793236	43.215685	13.8381665	97.5084685	-66.370745	15.6387255	89.0467375
-20.598312	2.070203	91.767052	-11.613038	14.837495	93.247757	42.839302	-1.335627	97.203148	43.538517	29.143719	97.826454	43.1889095	13.904046	97.514801	-66.4149855	15.770944	88.980713
-21.234804	2.703509	91.718239	-11.638814	14.922237	93.221138	42.808968	-1.250416	97.180634	43.521412	29.238302	97.840836	43.16519	13.993943	97.510735	-66.442818	15.850531	88.931541
-21.896944	3.387653	91.662338	-11.650343	15.067813	93.212059	42.791946	-1.145855	97.1381	43.499798	29.344671	97.83802	43.145872	14.099408	97.48806	-66.446558	16.036218	88.936058
-22.580456	4.028696	91.631943	-11.651356	15.179841	93.191353	42.783405	-1.032643	97.094933	43.497498	29.454624	97.828087	43.1404515	14.2109905	97.46151	-66.4431635	16.1486915	88.921196
-23.581755	5.069333	91.579895	-11.641537	15.377799	93.178726	42.762192	-0.868543	97.022301	43.495392	29.629478	97.810745	43.128792	14.3804675	97.416523	-66.411866	16.3751305	88.940929
-24.214386	5.694368	91.584991	-11.622843	15.505496	93.194435	42.746983	-0.775239	96.996521	43.505085	29.72298	97.789764	43.126034	14.4738705	97.3931425	-66.37172	16.5371215	88.9957275
-24.854343	6.334653	91.587814	-11.604251	15.602146	93.206444	42.732639	-0.683838	96.997551	43.513653	29.79298	97.780098	43.123146	14.554571	97.3888245	-66.331648	16.649721	89.0240635
-25.510588	6.986701	91.623619	-11.6012	15.721494	93.231003	42.706703	-0.600751	97.008774	43.539612	29.87088	97.734818	43.1231575	14.6350645	97.371796	-66.3255575	16.8079235	89.09021
-26.165083	7.627188	91.675774	-11.602322	15.791741	93.264549	42.690994	-0.529982	97.034248	43.541656	29.956509	97.67382	43.116325	14.7132635	97.354034	-66.320969	16.8702185	89.175064
-26.857063	8.264615	91.758354	-11.616126	15.870249	93.302246	42.6791	-0.425281	97.082687	43.496113	30.026489	97.565552	43.0876065	14.800604	97.3241195	-66.3198585	16.939894	89.2803725
-27.513405	8.854624	91.883804	-11.616463	15.956582	93.357292	42.676689	-0.322887	97.118385	43.437729	30.114532	97.385277	43.057209	14.8958225	97.251831	-66.290135	17.0173415	89.462753
-28.475491	9.742229	92.037689	-11.667062	16.040068	93.389435	42.677315	-0.160845	97.089859	43.342266	30.258831	96.96035	43.0097905	15.048993	97.0251045	-66.3439145	17.031143	89.7537655
-29.148954	10.331675	92.119339	-11.682418	16.065613	93.383133	42.659027	-0.072354	97.022453	43.235897	30.339741	96.649025	42.947462	15.1336935	96.835739	-66.312298	16.9975325	89.930527
-29.783587	10.988494	92.167458	-11.705088	16.070206	93.360016	42.633236	-0.050097	96.906776	43.179298	30.366411	96.337364	42.906267	15.158157	96.62207	-66.316443	16.982255	90.097962
-30.48724	11.613748	92.212799	-11.727463	16.062313	93.326591	42.576164	-0.075862	96.786102	43.11401	30.413929	96.044968	42.845087	15.1690335	96.415535	-66.300013	16.9555925	90.237647
-31.076086	12.235122	92.232498	-11.753778	16.064014	93.272591	42.555241	-0.132483	96.620766	43.099861	30.331841	95.765724	42.827551	15.099679	96.193245	-66.335107	17.028349	90.351937
-31.663544	12.946301	92.214081	-11.817962	16.050432	93.229378	42.499271	-0.177682	96.498291	43.07272	30.308584	95.546654	42.7859955	15.065451	96.0224725	-66.4219195	17.035413	90.4362835
-32.246452	13.650699	92.179581	-11.861566	16.024797	93.19677	42.376141	-0.185689	96.413948	43.025551	30.310085	95.384308	42.700846	15.062198	95.899128	-66.423978	16.987396	90.494412
-33.120468	14.824574	92.151337	-11.949555	16.032158	93.135941	42.263958	-0.180912	96.273872	42.945267	30.352787	95.198616	42.6046125	15.0859375	95.736244	-66.5037225	16.9783785	90.535638
-33.656612	15.578697	92.126534	-12.015848	16.049135	93.101082	42.197704	-0.148897	96.174347	42.875652	30.41494	95.077965	42.536678	15.1330215	95.626156	-66.568374	16.9652485	90.576008
-34.121414	16.395149	92.11216	-12.090893	16.088081	93.083069	42.158188	-0.113407	96.006599	42.764793	30.516056	94.92984	42.4614905	15.2013245	95.4682195	-66.6432765	16.9748375	90.6979185
-34.606163	17.240458	92.102798	-12.187253	16.161896	93.015381	42.023598	-2.5e-05	95.892845	42.651142	30.630795	94.752625	42.33737	15.315385	95.322735	-66.711876	17.008407	90.708027
-35.059669	18.181276	92.068588	-12.273278	16.23214	92.964378	41.909607	0.114015	95.741615	42.524418	30.778439	94.57254	42.2170125	15.446227	95.1570775	-66.7635685	17.018053	90.7716785
-35.493099	19.118332	92.061157	-12.406634	16.331387	92.884377	41.822735	0.226314	95.579926	42.384552	30.943371	94.402557	42.1036435	15.5848425	94.9912415	-66.9169115	17.0779315	90.7775125
-35.908028	19.998175	91.989143	-12.52647	16.426479	92.795593	41.712074	0.376427	95.424614	42.242802	31.092152	94.24778	41.977438	15.7342895	94.836197	-67.030378	17.1186685	90.754989
-36.397869	21.413174	91.941322	-12.740074	16.566351	92.692795	41.513176	0.598305	95.17701	42.032333	31.338436	94.051842	41.7727545	15.9683705	94.614426	-67.2529025	17.1643315	90.771164
-36.687382	22.431879	91.893806	-12.894529	16.661325	92.600479	41.42878	0.699669	94.94725	41.879837	31.502216	93.939346	41.6543085	16.1009425	94.443298	-67.4433665	17.2217075	90.75766
-36.969872	23.424891	91.95401	-13.064095	16.759068	92.538383	41.243786	0.870744	94.767128	41.722504	31.649864	93.867599	41.483145	16.260304	94.3173635	-67.611335	17.257832	90.7594025
-37.217159	24.438501	91.983383	-13.191527	16.84433	92.498436	41.079037	1.050878	94.556435	41.579239	31.826855	93.819221	41.329138	16.4388665	94.187828	-67.712192	17.2497935	90.809044
-37.398121	25.396368	92.076561	-13.350286	16.949024	92.470016	40.900032	1.214518	94.366684	41.443207	31.99577	93.801178	41.1716195	16.605144	94.083931	-67.8721915	17.292904	90.856101
-37.518055	26.362192	92.128616	-13.508743	17.062599	92.468903	40.712444	1.404802	94.228439	41.306431	32.16713	93.805946	41.0094375	16.785966	94.0171925	-68.0269235	17.339232	90.9206135
-37.615429	27.395847	92.220314	-13.656675	17.211908	92.48291	40.537296	1.600867	94.143219	41.161564	32.323925	93.815193	40.84943	16.962396	93.979206	-68.16278	17.46142	90.986614
-37.696831	28.877064	92.428986	-13.86989	17.425705	92.567619	40.321426	1.872551	94.080093	40.950054	32.569096	93.915207	40.63574	17.2208235	93.99765	-68.37552	17.6305865	91.137588
-37.688892	29.779297	92.563454	-14.03821	17.555155	92.627846	40.204384	2.060545	94.102386	40.830116	32.70723	93.99865	40.51725	17.3838875	94.050518	-68.59367	17.7264225	91.205174
-37.625706	30.633127	92.656319	-14.166327	17.657522	92.705437	40.112991	2.218832	94.158745	40.708122	32.856441	94.090225	40.4105565	17.5376365	94.124485	-68.7432105	17.7774075	91.286389
-37.488522	31.554321	92.735504	-14.312	17.80443	92.773621	40.057037	2.351125	94.239746	40.578773	32.986938	94.186493	40.317905	17.6690315	94.2131195	-68.941905	17.9398285	91.3341225
-37.391373	32.412483	92.848007	-14.436942	17.895048	92.852196	39.977825	2.490146	94.348564	40.452682	33.117207	94.271507	40.2152535	17.8036765	94.3100355	-69.0891375	17.9864195	91.3943565
-37.200733	33.271973	92.904747	-14.573545	17.974176	92.91433	39.910828	2.615968	94.466721	40.339859	33.23201	94.341545	40.1253435	17.923989	94.404133	-69.2724335	18.024363	91.424527
-37.001087	34.027313	92.91523	-14.709973	18.014942	92.964005	39.841366	2.730288	94.590767	40.214928	33.33971	94.411102	40.028147	18.034999	94.5009345	-69.448093	17.994885	91.4270755
-36.640148	35.070133	92.972527	-14.902832	18.085831	93.059647	39.756931	2.842713	94.807152	40.009247	33.467541	94.501526	39.883089	18.155127	94.654339	-69.688753	18.016535	91.464955
-36.31049	35.756985	92.973152	-15.043709	18.108936	93.134483	39.71143	2.897989	94.972595	39.87986	33.528805	94.579025	39.795645	18.213397	94.77581	-69.883063	18.004475	91.493156
-35.99155	36.460709	93.025597	-15.162089	18.103804	93.19931	39.66119	2.923773	95.143997	39.764091	33.559784	94.701019	39.7126405	18.2417785	94.922508	-70.0368185	17.9658295	91.476112
-35.580265	37.119251	93.019333	-15.291169	18.075583	93.277725	39.609642	2.920562	95.340591	39.675251	33.575027	94.858337	39.6424465	18.2477945	95.099464	-70.2247845	17.9033715	91.455986
-35.193901	37.689541	93.044441	-15.424352	18.033451	93.330177	39.566223	2.883381	95.520393	39.600533	33.584679	95.020561	39.583378	18.23403	95.270477	-70.432082	17.832872	91.389877
-34.811119	38.21772	93.074867	-15.556076	17.960789	93.404671	39.523991	2.828543	95.689301	39.517799	33.572269	95.212349	39.520895	18.200406	95.450825	-70.633047	17.721172	91.358517
-34.343292	38.78199	93.126846	-15.657303	17.897367	93.474068	39.481163	2.777666	95.849815	39.418491	33.527512	95.414963	39.449827	18.152589	95.632389	-70.764433	17.642145	91.315747
-33.576878	39.59116	93.354088	-15.806492	17.769913	93.624359	39.443478	2.711217	96.005653	39.326565	33.483452	95.713028	39.3850215	18.0973345	95.8593405	-70.9980055	17.4424915	91.3893775
-33.083401	40.134212	93.477219	-15.876329	17.734072	93.732117	39.331364	2.679707	96.172813	39.276321	33.432262	95.917908	39.3038425	18.0559845	96.0453605	-71.0565005	17.4121595	91.4188735
-32.54406	40.554886	93.607079	-15.958345	17.680777	93.831131	39.290749	2.63265	96.30777	39.231537	33.389107	96.12706	39.261143	18.0108785	96.217415	-71.177833	17.3506755	91.444847
-31.983721	40.98613	93.73484	-16.036144	17.624596	93.926865	39.265808	2.595685	96.449028	39.190228	33.367653	96.326736	39.228018	17.981669	96.387882	-71.300306	17.267523	91.465848
-31.41416	41.383453	93.818863	-16.087757	17.579746	94.016846	39.243362	2.562664	96.584457	39.151226	33.352417	96.523079	39.197294	17.9575405	96.553768	-71.372808	17.2019515	91.479924
-30.755302	41.774529	93.967255	-16.151159	17.582407	94.122177	39.202793	2.544221	96.73597	39.101601	33.350128	96.717194	39.152197	17.9471745	96.726582	-71.454515	17.2176395	91.517772
-30.105621	42.169716	94.121506	-16.236763	17.595783	94.226692	39.207169	2.525342	96.844444	39.055378	33.350639	96.885651	39.1312735	17.9379905	96.8650475	-71.6047995	17.2535755	91.5883365
-29.30221	42.674442	94.301697	-16.337687	17.596958	94.381317	39.171131	2.530569	97.066643	38.978161	33.368866	97.119698	39.074646	17.9497175	97.0931705	-71.75002	17.2441985	91.6694635
-28.603395	42.871891	94.370995	-16.431696	17.609863	94.471306	39.136662	2.536971	97.233047	38.903275	33.39267	97.269096	39.0199685	17.9648205	97.2510715	-71.8833605	17.2549055	91.6915405
-27.971788	43.150562	94.419052	-16.539108	17.622217	94.560059	39.130844	2.527765	97.391579	38.837803	33.409092	97.397491	38.9843235	17.9684285	97.394535	-72.0625395	17.2760055	91.725583
-27.242617	43.367149	94.490852	-16.631491	17.615622	94.653084	39.105148	2.532766	97.574142	38.75135	33.411839	97.549469	38.928249	17.9723025	97.5618055	-72.191231	17.2589415	91.7443625
-26.611401	43.572235	94.563988	-16.751974	17.618053	94.74218	39.073391	2.545132	97.780396	38.633408	33.463154	97.749725	38.8533995	18.004143	97.7650605	-72.3573475	17.231963	91.7192995
-26.022888	43.771858	94.626617	-16.857067	17.620819	94.841942	39.061211	2.544917	98.011322	38.564442	33.420597	97.893661	38.8128265	17.982757	97.9524915	-72.5269605	17.258881	91.7313925
-25.386625	43.875687	94.670341	-17.002819	17.610365	94.955154	39.041443	2.551232	98.262138	38.474533	33.417141	98.060501	38.757988	17.9841865	98.1613195	-72.763626	17.2365435	91.7489885
-24.389149	43.943882	94.666153	-17.181835	17.572021	95.107483	39.010742	2.570239	98.654602	38.334442	33.420383	98.291603	38.672592	17.995311	98.4731025	-73.036262	17.148731	91.7418635
-23.61656	43.997391	94.673424	-17.267258	17.552139	95.233437	38.968201	2.58796	98.894196	38.232166	33.415916	98.407227	38.6001835	18.001938	98.6507115	-73.1346995	17.10234	91.8161625
-23.011377	44.030048	94.691055	-17.365099	17.527597	95.333206	38.919525	2.594525	99.130356	38.148243	33.388969	98.502975	38.533884	17.991747	98.8166655	-73.264082	17.063447	91.8497465
-22.353233	44.041069	94.695328	-17.450745	17.48921	95.406303	38.854042	2.58699	99.340973	38.063969	33.358421	98.601494	38.4590055	17.9727055	98.9712335	-73.3604955	17.0057145	91.8413725
-21.76918	43.995876	94.707092	-17.521433	17.454496	95.487495	38.786945	2.567315	99.49353	37.987343	33.308701	98.690948	38.387144	17.938008	99.092239	-73.43001	16.970984	91.882751
-21.106346	43.943756	94.769402	-17.573875	17.400295	95.5401	38.716267	2.520877	99.598846	37.943806	33.234222	98.773804	38.3300365	17.8775495	99.186325	-73.4777865	16.9230405	91.893875
-20.503151	43.898411	94.789413	-17.634111	17.33042	95.583084	38.650726	2.45005	99.672806	37.917473	33.168381	98.870392	38.2840995	17.8092155	99.271599	-73.5523215	16.8516245	91.894569
-19.496813	43.812637	94.93483	-17.707394	17.276882	95.630859	38.54734	2.345239	99.740517	37.899609	33.053711	99.032089	38.2234745	17.699475	99.386303	-73.6382625	16.854289	91.875415
-18.860939	43.713699	95.076355	-17.724701	17.255426	95.677971	38.488213	2.298824	99.78212	37.889572	33.003815	99.121605	38.1888925	17.6513195	99.4518625	-73.6382945	16.8595325	91.9040795
-18.261908	43.626045	95.196678	-17.755381	17.247986	95.733337	38.430244	2.28483	99.83725	37.887447	32.977009	99.236397	38.1588455	17.6309195	99.5368235	-73.6696075	16.8650525	91.9298505
-17.774353	43.576084	95.287132	-17.771942	17.24439	95.775337	38.378632	2.282253	99.891846	37.875366	32.9743	99.335854	38.126999	17.6282765	99.61385	-73.670883	16.8605035	91.936824
-17.196974	43.403416	95.369415	-17.801596	17.255772	95.807709	38.337509	2.288306	99.960022	37.851307	32.978348	99.407753	38.094408	17.633327	99.6838875	-73.6976	16.878217	91.9315305
-16.650326	43.215134	95.37748	-17.825897	17.26016	95.840233	38.29958	2.303577	100.022331	37.817291	32.993404	99.459465	38.0584355	17.6484905	99.740898	-73.7102295	16.8718295	91.939568
-16.085371	43.078838	95.371201	-17.875708	17.278061	95.859375	38.279274	2.313815	100.068535	37.784142	33.001484	99.486908	38.031708	17.6576495	99.7777215	-73.783124	16.8984725	91.9410285
-15.263957	42.802765	95.349716	-17.934986	17.284754	95.846901	38.221199	2.293239	100.134483	37.717388	33.007896	99.545906	37.9692935	17.6505675	99.8401945	-73.8392655	16.9189405	91.8536075
-14.760301	42.60384	95.327202	-17.961567	17.283905	95.848724	38.17012	2.252485	100.189507	37.722752	32.91338	99.547684	37.946436	17.5829325	99.8685955	-73.86957	16.9848775	91.8288525
-14.305383	42.411327	95.325928	-17.999352	17.278454	95.861176	38.143745	2.182366	100.247192	37.715103	32.833496	99.567627	37.929424	17.507931	99.9074095	-73.928128	17.048977	91.8149425
-13.899212	42.233578	95.324898	-18.027878	17.246693	95.868797	38.127228	2.100931	100.303825	37.715748	32.748241	99.575821	37.921488	17.424586	99.939823	-73.977244	17.0688	91.797771
-13.465227	41.956718	95.277084	-18.058441	17.2209	95.865448	38.08942	1.995621	100.357887	37.696648	32.646969	99.598198	37.893034	17.321295	99.9780425	-74.009916	17.120505	91.7528535
-13.059629	41.701572	95.269333	-18.087553	17.164576	95.856117	38.056904	1.894514	100.4011	37.679623	32.573315	99.643845	37.8682635	17.2339145	100.0224725	-74.0433695	17.0952375	91.6897615
-12.669541	41.417068	95.247231	-18.098146	17.121893	95.854988	38.016613	1.785918	100.422836	37.691113	32.420383	99.610725	37.853863	17.1031505	100.0167805	-74.050155	17.1406355	91.6931955
-12.022221	40.984501	95.230827	-18.141052	17.023714	95.836708	37.963848	1.650354	100.434563	37.676556	32.258064	99.571121	37.820202	16.954209	100.002842	-74.102306	17.093219	91.670574
-11.655264	40.708607	95.176819	-18.149803	16.979362	95.800812	37.937691	1.530735	100.393143	37.677498	32.155972	99.494186	37.8075945	16.8433535	99.9436645	-74.1072005	17.1153705	91.6579595
-11.306041	40.434673	95.122513	-18.133263	16.929884	95.74926	37.906162	1.433437	100.303398	37.665131	32.076935	99.375832	37.7856465	16.755186	99.839615	-74.0521725	17.104582	91.658905
-10.973045	40.167789	95.020287	-18.091608	16.872005	95.658569	37.881706	1.344416	100.165268	37.649784	31.964758	99.225113	37.765745	16.654587	99.6951905	-73.948961	17.089423	91.6219475
-10.677943	39.92012	94.904106	-18.076651	16.803129	95.559174	37.866859	1.254354	100.004387	37.65773	31.840637	99.032471	37.7622945	16.5474955	99.518429	-73.9155965	17.0587625	91.599919
-10.411823	39.666325	94.786835	-18.029512	16.750607	95.44265	37.869602	1.169316	99.837448	37.63797	31.786255	98.873993	37.753786	16.4777855	99.3557205	-73.81281	17.0234285	91.5295795
-10.179072	39.391392	94.675049	-17.973194	16.714506	95.338135	37.88028	1.070693	99.643761	37.676056	31.659512	98.652985	37.778168	16.3651025	99.148373	-73.724556	17.0639095	91.527897
-9.894882	38.994602	94.489258	-17.882338	16.647099	95.164543	37.89101	0.96536	99.32547	37.707432	31.534582	98.318985	37.799221	16.249971	98.8222275	-73.563897	17.044227	91.5068585
-9.68924	38.722031	94.34938	-17.830845	16.626081	95.058723	37.898399	0.882392	99.100334	37.736248	31.454622	98.087387	37.8173235	16.168507	98.5938605	-73.4790135	17.083655	91.5235855
-9.539023	38.46336	94.222931	-17.760462	16.605904	94.956665	37.957043	0.783254	98.814682	37.758957	31.385363	97.847816	37.858	16.0843085	98.331249	-73.378924	17.1274995	91.582081
-9.398251	38.17593	94.079117	-17.679323	16.571646	94.855148	37.907478	0.717285	98.577713	37.77018	31.305916	97.598984	37.838829	16.0116005	98.0883485	-73.197475	17.1316915	91.6219475
-9.213969	37.860104	93.991417	-17.606026	16.55582	94.783684	37.911301	0.623897	98.291519	37.78656	31.219017	97.368637	37.8489305	15.921457	97.830078	-73.0609825	17.190183	91.73729
-9.097197	37.527855	93.909821	-17.538099	16.501659	94.739914	37.826435	0.569692	98.068108	37.799511	31.133757	97.160027	37.812973	15.8517245	97.6140675	-72.889171	17.1515935	91.8657605
-8.936782	37.194695	93.864212	-17.485371	16.478331	94.708542	37.777222	0.483817	97.831955	37.813736	31.022358	96.978401	37.795479	15.7530875	97.405178	-72.766221	17.2035745	92.011906
-8.732565	36.715599	93.814232	-17.403429	16.373682	94.702461	37.685074	0.353216	97.544266	37.855392	30.833977	96.744736	37.770233	15.5935965	97.144501	-72.577091	17.1537675	92.260421
-8.569374	36.440632	93.807106	-17.37199	16.295961	94.731728	37.637825	0.26144	97.399376	37.88995	30.708817	96.629929	37.7638875	15.4851285	97.0146525	-72.5078675	17.1067935	92.4488035
-8.463476	36.214191	93.779442	-17.34005	16.230358	94.737587	37.606262	0.178697	97.256897	37.902851	30.604706	96.50499	37.7545565	15.3917015	96.8809435	-72.4346565	17.0690145	92.5942305
-8.351198	36.000935	93.721695	-17.305801	16.164423	94.732819	37.561153	0.099176	97.10714	37.910454	30.513439	96.344986	37.7358035	15.3063075	96.726063	-72.3474055	17.0225385	92.739575
-8.252308	35.813732	93.653366	-17.272684	16.088131	94.720604	37.487946	0.011242	96.941452	37.925426	30.421486	96.158867	37.706686	15.216364	96.5501595	-72.252054	16.959898	92.8910485
-8.144361	35.655411	93.587387	-17.200375	16.023291	94.71521	37.463608	-0.062102	96.770752	37.947182	30.318836	95.980133	37.705395	15.128367	96.3754425	-72.106145	16.918215	93.0549775
-8.019605	35.541771	93.510941	-17.149527	15.951045	94.689171	37.440342	-0.123277	96.648064	37.958515	30.238852	95.824242	37.6994285	15.0577875	96.236153	-71.9984825	16.8443025	93.142189
-7.827736	35.391712	93.408516	-17.113028	15.820314	94.662132	37.41119	-0.224855	96.519669	37.989716	30.116419	95.661247	37.700453	14.945782	96.090458	-71.926509	16.694846	93.233806
-7.693129	35.329353	93.361282	-17.057375	15.724349	94.621246	37.451439	-0.319834	96.365074	38.014236	30.047596	95.575256	37.7328375	14.863881	95.970165	-71.8475875	16.584817	93.272327
-7.569671	35.314896	93.299454	-17.017258	15.619668	94.555779	37.44009	-0.426363	96.234566	38.040409	29.967039	95.499413	37.7402495	14.770338	95.8669895	-71.7747655	16.468998	93.2445685
-7.402143	35.339909	93.26577	-16.99074	15.520535	94.502106	37.396202	-0.52318	96.088341	38.067741	29.854012	95.452782	37.7319715	14.665416	95.7705615	-71.7134515	16.375654	93.2336505
-7.259022	35.40963	93.237869	-16.981567	15.428469	94.430222	37.28595	-0.612143	95.978905	38.102486	29.749737	95.40757	37.694218	14.568797	95.6932375	-71.657352	16.288141	93.1672065
-7.087575	35.490738	93.2071	-16.979422	15.34995	94.368111	37.227909	-0.723644	95.815346	38.142399	29.64035	95.361916	37.685154	14.458353	95.588631	-71.643998	16.241547	93.147591
-6.919621	35.631008	93.182472	-16.973969	15.302631	94.295242	37.180614	-0.833274	95.658546	38.14259	29.531149	95.333549	37.661602	14.3489375	95.4960475	-71.60954	16.2563245	93.0944365
-6.559449	35.871189	93.128548	-17.014221	15.183618	94.153778	37.092636	-0.982592	95.412209	38.167061	29.419184	95.320885	37.6298485	14.218296	95.366547	-71.6582905	16.14894	92.941009
-6.313603	36.091888	93.153969	-17.022381	15.140618	94.061623	37.051838	-1.059749	95.237274	38.19236	29.350985	95.340691	37.622099	14.145618	95.2889825	-71.666861	16.135618	92.8342635
-6.037123	36.361046	93.180153	-17.052559	15.12889	93.958633	36.948719	-1.092179	95.153358	38.214554	29.29463	95.402351	37.5816365	14.1012255	95.2778545	-71.6867545	16.1565545	92.6394115
-5.746299	36.637188	93.197441	-17.081526	15.095201	93.833458	36.905281	-1.122979	95.037781	38.22953	29.261505	95.47142	37.5674055	14.069263	95.2546005	-71.7304575	16.121139	92.4123155
-5.476006	36.899776	93.229546	-17.129782	15.082708	93.66246	36.881779	-1.126247	94.920174	38.235958	29.259476	95.557823	37.5588685	14.0666145	95.2389985	-71.8184325	16.0988015	92.0859215
-5.189969	37.1553	93.238319	-17.158178	15.104158	93.508934	36.916115	-1.115883	94.764069	38.230728	29.312292	95.682037	37.5734215	14.0982045	95.223053	-71.8897775	16.1101115	91.794815
-4.916641	37.398445	93.28463	-17.205616	15.120899	93.305977	36.882675	-1.042578	94.648705	38.259361	29.329777	95.764206	37.571018	14.1435995	95.2064555	-71.98225	16.0981985	91.4054985
-4.505689	37.774902	93.426056	-17.207066	15.169461	93.102386	36.878014	-0.925578	94.43644	38.266079	29.437361	95.923431	37.5720465	14.2558915	95.1799355	-71.9861785	16.0830305	91.0248365
-4.220049	37.997932	93.535583	-17.197779	15.179056	93.002243	36.913826	-0.807196	94.330887	38.281269	29.556679	96.045349	37.5975475	14.3747415	95.188118	-71.9931055	15.9833705	90.816368
-3.941639	38.221928	93.655121	-17.1989	15.255769	92.932716	36.969582	-0.696237	94.232292	38.31115	29.665052	96.174683	37.640366	14.4844075	95.2034875	-72.038166	16.0271305	90.6619445
-3.6006	38.406544	93.850365	-17.164921	15.362464	92.932602	37.006985	-0.539877	94.199417	38.345627	29.783699	96.335945	37.676306	14.621911	95.267681	-72.006148	16.103017	90.597523
-3.259802	38.602501	94.017097	-17.138737	15.453479	92.974266	37.083233	-0.438621	94.225029	38.40736	29.87274	96.487679	37.7452965	14.7170595	95.356354	-72.0227705	16.1898985	90.592178
-2.878374	38.766106	94.203545	-17.07328	15.552971	93.011047	37.176556	-0.331269	94.270744	38.464798	29.95381	96.633163	37.820677	14.8112705	95.4519535	-71.967237	16.2946715	90.5701405
-2.478521	38.919842	94.343063	-17.018276	15.640755	93.066017	37.272038	-0.251979	94.320496	38.543903	30.037636	96.770271	37.9079705	14.8928285	95.5453835	-71.9445225	16.3886815	90.5866505
-1.83999	39.072479	94.531158	-16.908888	15.760608	93.133484	37.415596	-0.124724	94.381836	38.667065	30.135962	96.946983	38.0413305	15.005619	95.6644095	-71.8591065	16.515597	90.6025585
-1.444815	39.083317	94.648018	-16.82683	15.834159	93.157822	37.48188	-0.065494	94.410378	38.737587	30.184614	97.048851	38.1097335	15.05956	95.7296145	-71.7633935	16.608758	90.5860295
-1.05036	39.100708	94.745461	-16.752899	15.888752	93.189537	37.531834	0.00251	94.433044	38.796234	30.211943	97.127823	38.164034	15.1072265	95.7804335	-71.669832	16.6702775	90.5986405
-0.635524	39.015106	94.782486	-16.67017	15.927301	93.222961	37.572182	0.06685	94.451973	38.825752	30.230505	97.196159	38.198967	15.1486775	95.824066	-71.539307	16.7059245	90.621856
-0.257424	38.933067	94.829239	-16.594849	15.93508	93.244354	37.622673	0.114541	94.47303	38.878288	30.251089	97.231064	38.2504805	15.182815	95.852047	-71.4401785	16.687345	90.636661
0.155702	38.753147	94.80439	-16.532425	15.985859	93.247208	37.675568	0.164088	94.497307	38.935146	30.282608	97.253311	38.305357	15.223348	95.875309	-71.370207	16.74837	90.619107
0.561457	38.542091	94.787514	-16.473236	16.015968	93.257004	37.745564	0.227585	94.53421	38.928665	30.32476	97.297272	38.3371145	15.2761725	95.915741	-71.2835865	16.7557635	90.598267
1.274065	38.206528	94.776726	-16.403685	16.071129	93.277786	37.83424	0.31299	94.617134	38.954987	30.414972	97.341774	38.3946135	15.363981	95.979454	-71.2019835	16.778277	90.576118
1.810438	37.831478	94.724152	-16.371021	16.100798	93.26236	37.897915	0.354816	94.681099	38.982136	30.502684	97.366615	38.4400255	15.42875	96.023857	-71.1820675	16.772846	90.500863
2.358503	37.407413	94.652679	-16.339809	16.134621	93.239037	37.967926	0.439122	94.751762	38.987072	30.588373	97.401611	38.477499	15.5137475	96.0766865	-71.157117	16.7554945	90.4013875
2.8725	36.981892	94.609787	-16.304785	16.188566	93.201576	38.036598	0.54227	94.835777	38.980824	30.702091	97.427437	38.508711	15.6221805	96.131607	-71.118281	16.7549515	90.271545
3.411369	36.45747	94.500687	-16.30872	16.244333	93.140068	38.092651	0.662057	94.917297	38.954319	30.80757	97.46788	38.523485	15.7348135	96.1925885	-71.140925	16.7538525	90.0875475
3.93342	35.952404	94.415543	-16.290545	16.304159	93.098	38.154861	0.769794	95.002785	38.952385	30.952656	97.537987	38.553623	15.861225	96.270386	-71.134713	16.747093	89.925614
4.507761	35.442238	94.340652	-16.267115	16.370867	93.019402	38.220692	0.877051	95.085419	38.981304	31.078403	97.601196	38.600998	15.977727	96.3433075	-71.135228	16.764007	89.6954965
5.472824	34.433468	94.165611	-16.204269	16.45084	92.876076	38.334717	1.05317	95.166428	39.047199	31.285954	97.638237	38.690958	16.169562	96.4023325	-71.099496	16.732118	89.3498195
6.091335	33.721092	94.000282	-16.146507	16.52688	92.737083	38.409649	1.149237	95.172516	39.099388	31.416458	97.635803	38.7545185	16.2828475	96.4041595	-71.0475325	16.7709125	89.0700065
6.738435	33.013599	93.84568	-16.059177	16.609665	92.59285	38.478081	1.272712	95.158157	39.151115	31.529346	97.613564	38.814598	16.401029	96.3858605	-70.932952	16.818301	88.7998395
7.38332	32.264309	93.66124	-15.976101	16.67704	92.432365	38.563763	1.370639	95.135063	39.24506	31.642467	97.571953	38.9044115	16.506553	96.353508	-70.8566135	16.847527	88.511222
8.089891	31.393522	93.478653	-15.875875	16.759243	92.250427	38.671986	1.475052	95.119568	39.353779	31.736336	97.534653	39.0128825	16.605694	96.3271105	-70.7646325	16.912792	88.1737435
8.792262	30.510462	93.253052	-15.714304	16.864838	92.068092	38.794456	1.570413	95.100517	39.437603	31.891941	97.513618	39.1160295	16.731177	96.3070675	-70.5446375	16.998499	87.8291165
9.485632	29.618137	93.036324	-15.589383	16.974691	91.900345	38.918011	1.690337	95.086258	39.537506	32.003254	97.446808	39.2277585	16.8467955	96.266533	-70.4065245	17.1025865	87.534157
10.597653	28.157425	92.723137	-15.382023	17.177601	91.591721	39.123791	1.881074	95.069229	39.718876	32.137562	97.293106	39.4213335	17.009318	96.1811675	-70.1853795	17.345884	87.0022745
11.279725	27.152887	92.481903	-15.260571	17.317211	91.364014	39.244125	2.022993	95.062073	39.81591	32.274948	97.174088	39.5300175	17.1489705	96.1180805	-70.0511595	17.4854515	86.6099475
11.988325	26.100737	92.160484	-15.162245	17.504179	91.012573	39.364075	2.155044	95.029366	39.890842	32.402672	97.000847	39.6274585	17.278858	96.0151065	-69.9519485	17.7295	86.0100395
12.675355	25.001493	91.811859	-15.046103	17.644958	90.68232	39.47562	2.305023	94.973618	39.945499	32.538979	96.785301	39.7105595	17.422001	95.8794595	-69.8027655	17.867915	85.4851805
13.369359	23.808285	91.434387	-14.973272	17.830698	90.329567	39.553932	2.482652	94.921738	39.947407	32.663765	96.552185	39.7506695	17.5732085	95.7369615	-69.6972135	18.0881875	84.9221725
14.055612	22.689739	91.128845	-14.885333	17.992599	89.990524	39.632725	2.658036	94.877991	39.935894	32.803745	96.301773	39.7843095	17.7308905	95.589882	-69.5549755	18.2543075	84.391166
14.737084	21.464554	90.794792	-14.827352	18.160891	89.661789	39.705517	2.830684	94.843361	39.939178	32.943817	96.013084	39.8223475	17.8872505	95.4282225	-69.4770515	18.4345315	83.8953555
15.72839	19.635212	90.395584	-14.717944	18.376137	89.250443	39.778866	3.03757	94.766129	39.946583	33.119045	95.521126	39.8627245	18.0783075	95.1436275	-69.2986125	18.6739665	83.3572585
16.372688	18.379229	90.164169	-14.652053	18.485222	89.01857	39.809479	3.15418	94.672188	39.941902	33.164917	95.157433	39.8756905	18.1595485	94.9148105	-69.1797965	18.8108955	83.1223295
17.035725	17.09758	89.976463	-14.556328	18.573498	88.848488	39.846764	3.230888	94.550232	39.960175	33.16011	94.766983	39.9034695	18.195499	94.6586075	-69.0161255	18.951497	83.0383685
17.635422	15.798825	89.770531	-14.44733	18.645523	88.732597	39.870998	3.261234	94.398071	40.00761	33.148643	94.387772	39.939304	18.2049385	94.3929215	-68.833964	19.0861075	83.0722725
18.243198	14.511574	89.594841	-14.324291	18.69112	88.623215	39.918449	3.271886	94.24585	40.091522	33.122341	94.064331	40.0049855	18.1971135	94.1550905	-68.6535675	19.1851265	83.0913395
18.860817	13.198495	89.470848	-14.203076	18.726191	88.550316	39.971905	3.243871	94.104889	40.228157	33.079449	93.791954	40.100031	18.16166	93.9484215	-68.506183	19.290722	83.1522105
19.430359	11.881733	89.379463	-14.103477	18.747828	88.478127	40.048592	3.18871	93.990204	40.36446	33.029545	93.610527	40.206526	18.1091275	93.8003655	-68.41348	19.3865285	83.1558885
20.213369	9.972458	89.306351	-13.911086	18.725481	88.389297	40.150658	3.06301	93.900307	40.5569	32.920822	93.455597	40.353779	17.991916	93.677952	-68.175951	19.459046	83.100642
20.829334	8.622267	89.267708	-13.836835	18.715158	88.351822	40.201817	2.989971	93.879547	40.672821	32.861759	93.40406	40.437319	17.925865	93.6418035	-68.110989	19.504451	83.0618405
21.315495	7.340243	89.283852	-13.800462	18.695801	88.331451	40.230854	2.944212	93.882278	40.737129	32.825161	93.360748	40.4839915	17.8846865	93.621513	-68.0849155	19.5069155	83.041389
21.757633	6.151895	89.334229	-13.777029	18.70713	88.313606	40.233974	2.919796	93.906036	40.746422	32.808979	93.322197	40.490198	17.8643875	93.6141165	-68.044256	19.5498725	83.0130955
22.321148	4.801176	89.337715	-13.789392	18.718105	88.31752	40.226688	2.925682	93.943665	40.737633	32.815998	93.287178	40.4821605	17.87084	93.6154215	-68.0609445	19.56537	83.0196185
22.747595	3.591736	89.401665	-13.810809	18.768948	88.312965	40.218498	2.951706	93.998627	40.704586	32.838665	93.272316	40.461542	17.8951855	93.6354715	-68.08316	19.6427105	82.9904585
23.213455	2.427973	89.47805	-13.841762	18.815916	88.327789	40.204147	3.001434	94.072113	40.667065	32.894962	93.270226	40.435606	17.948198	93.6711695	-68.11913	19.683634	82.9844085
23.888966	0.7141	89.611839	-13.883537	18.873711	88.340126	40.202271	3.118319	94.171616	40.613419	33.020081	93.300369	40.407845	18.0692	93.7359925	-68.174919	19.678222	82.9442595
24.269289	-0.417437	89.66227	-13.906303	18.920452	88.314941	40.212585	3.20213	94.210197	40.580437	33.110176	93.324837	40.396511	18.156153	93.767517	-68.209117	19.684751	82.862365
24.735909	-1.511521	89.645943	-13.919666	18.954277	88.274643	40.227924	3.287375	94.224808	40.540318	33.211597	93.332153	40.384121	18.249486	93.7784805	-68.223453	19.659068	82.7708055
25.089863	-2.643075	89.687416	-13.913527	18.987576	88.23867	40.237236	3.393736	94.222633	40.529957	33.313942	93.303658	40.3835965	18.353839	93.7631455	-68.2106505	19.621313	82.7141945
25.138357	-3.055871	89.785027	-13.886574	19.013737	88.217361	40.253426	3.493129	94.195282	40.52795	33.401108	93.264656	40.390688	18.4471185	93.729969	-68.163836	19.5803555	82.704753
24.652	-2.522782	89.677032	-13.837618	19.064676	88.205376	40.279713	3.592714	94.162071	40.548439	33.493996	93.234207	40.414076	18.543355	93.698139	-68.089312	19.585997	82.712613
24.179214	-2.085993	89.600334	-13.778992	19.090414	88.196869	40.330246	3.664434	94.113937	40.590481	33.574207	93.20388	40.4603635	18.6193205	93.6589085	-68.0183475	19.5615075	82.7348295
23.360931	-1.158804	89.489449	-13.691175	19.112082	88.156738	40.450089	3.740385	94.01284	40.704216	33.696625	93.160782	40.5771525	18.718505	93.586811	-67.9595025	19.505659	82.726665
22.900932	-0.777214	89.378494	-13.580195	19.13101	88.134521	40.53046	3.805565	93.929321	40.787991	33.775753	93.126472	40.6592255	18.790659	93.5278965	-67.8196155	19.471361	82.7411455
22.385933	-0.281647	89.224487	-13.468634	19.130623	88.104477	40.603863	3.852979	93.830315	40.875782	33.828129	93.094681	40.7398225	18.840554	93.462498	-67.6770905	19.420692	82.746456
21.910265	0.273107	89.110336	-13.349256	19.163401	88.073227	40.667458	3.895405	93.728676	40.968441	33.873119	93.071136	40.8179495	18.884262	93.399906	-67.5164615	19.44254	82.746548
21.379593	0.790974	88.975739	-13.258447	19.157902	88.047859	40.743473	3.924869	93.639572	41.078167	33.899277	93.061157	40.91082	18.912073	93.3503645	-67.427714	19.403731	82.7453535
20.775234	1.39557	88.866692	-13.154904	19.175634	88.031563	40.808315	3.939452	93.561874	41.150337	33.973881	93.097198	40.979326	18.9566665	93.329536	-67.289134	19.3946015	82.73359
20.179512	1.94528	88.833138	-13.057707	19.189194	88.016388	40.870075	3.951782	93.483643	41.257622	33.93634	93.098999	41.0638485	18.944061	93.291321	-67.1792625	19.434327	82.741455
19.345573	2.771284	88.701546	-12.95876	19.177034	87.990852	40.899982	3.959945	93.343971	41.418636	33.933128	93.158699	41.159309	18.9465365	93.251335	-67.076829	19.4075315	82.730369
18.711967	3.45128	88.60659	-12.875828	19.187588	87.975189	40.913818	3.946095	93.228622	41.531719	33.930752	93.217796	41.2227685	18.9384235	93.223209	-66.9744245	19.4367525	82.727169
18.10321	3.978451	88.550255	-12.82036	19.210049	87.956688	40.918194	3.932679	93.118065	41.608173	33.90242	93.298332	41.2631835	18.9175495	93.2081985	-66.9039035	19.5025485	82.7051775
17.429001	4.596224	88.448929	-12.759871	19.215151	87.955292	40.918503	3.903857	92.998215	41.714443	33.888302	93.377838	41.316473	18.8960795	93.1880265	-66.836215	19.5342225	82.7225575
16.782333	5.105913	88.344444	-12.728985	19.228888	87.963608	40.914028	3.877513	92.873619	41.832073	33.859043	93.462196	41.3730505	18.868278	93.1679075	-66.8310205	19.589498	82.7593085
16.141933	5.689974	88.2798	-12.667137	19.289879	87.965103	40.908764	3.837211	92.725601	41.932018	33.832878	93.527275	41.420391	18.8350445	93.126438	-66.754665	19.7447135	82.803768
15.521476	6.244917	88.143227	-12.623389	19.326069	87.959038	40.899662	3.783293	92.573479	42.038284	33.789555	93.566093	41.468973	18.786424	93.069786	-66.715751	19.865714	82.84829
14.46265	7.116879	87.972298	-12.5604	19.429115	87.923859	40.875862	3.724168	92.331398	42.14613	33.760567	93.57	41.510996	18.7423675	92.950699	-66.631796	20.1158625	82.897019
13.782303	7.568473	87.83506	-12.548679	19.493254	87.890678	40.839024	3.699479	92.173172	42.2062	33.740189	93.53775	41.522612	18.719834	92.855461	-66.61997	20.266674	82.925895
13.080374	8.113897	87.735054	-12.539508	19.555229	87.849274	40.800533	3.69357	92.003021	42.254013	33.730167	93.498993	41.527273	18.7118685	92.751007	-66.606289	20.3985895	82.947541
12.378471	8.622676	87.619202	-12.533336	19.629597	87.784996	40.778484	3.680684	91.830948	42.280899	33.726055	93.452988	41.5296915	18.7033695	92.641968	-66.5963635	20.5558245	82.928024
11.662937	9.047696	87.454971	-12.543533	19.673807	87.722816	40.751232	3.68099	91.64933	42.282761	33.714314	93.402428	41.5169965	18.697652	92.525879	-66.6040625	20.649962	82.919753
10.873034	9.501561	87.316803	-12.564892	19.720757	87.64653	40.723946	3.681613	91.491257	42.294842	33.733906	93.342178	41.509394	18.7077595	92.4167175	-66.639178	20.7337545	82.8763425
10.11962	9.866594	87.1996	-12.575386	19.77137	87.585022	40.705971	3.673271	91.334671	42.312355	33.753136	93.26432	41.509163	18.7132035	92.2994955	-66.659935	20.8295365	82.8705485
9.045221	10.420696	87.039543	-12.592736	19.825686	87.523254	40.675171	3.706395	91.115852	42.307384	33.809105	93.143051	41.4912775	18.75775	92.1294515	-66.6767495	20.893622	82.9170565
8.297629	10.761068	86.951057	-12.604502	19.855694	87.493225	40.660049	3.733806	91.004364	42.315811	33.850761	93.044846	41.48793	18.7922835	92.024605	-66.696934	20.9191045	82.961845
7.499223	11.04394	86.859924	-12.609093	19.874449	87.47036	40.644463	3.774156	90.909805	42.283241	33.899479	92.961464	41.463852	18.8368175	91.9356345	-66.682038	20.9120805	83.0050855
6.723397	11.330955	86.799828	-12.622643	19.906626	87.444008	40.643139	3.828172	90.835495	42.234928	33.940849	92.895294	41.4390335	18.8845105	91.8653945	-66.6843195	20.9287415	83.0226215
5.890759	11.508875	86.749977	-12.637983	19.925474	87.433922	40.65276	3.864006	90.782242	42.199902	33.995995	92.821472	41.426331	18.9300005	91.801857	-66.702297	20.9209475	83.065987
5.111809	11.717798	86.702026	-12.65527	19.936415	87.414108	40.664898	3.897048	90.735565	42.180763	34.065945	92.747543	41.4228305	18.9814965	91.741554	-66.7333705	20.8913335	83.086662
4.353874	11.913666	86.663559	-12.676109	19.945427	87.393272	40.674393	3.92954	90.683617	42.171352	34.114445	92.66571	41.4228725	19.0219925	91.6746635	-66.7750905	20.8688615	83.1118805
3.07217	12.095486	86.533859	-12.68187	19.961939	87.352875	40.689342	3.996024	90.604149	42.129089	34.1996	92.518906	41.4092155	19.097812	91.5615275	-66.7729555	20.826066	83.1442225
2.261692	12.21209	86.515266	-12.689797	19.985346	87.336655	40.698299	4.054871	90.559715	42.049541	34.258518	92.422493	41.37392	19.1566945	91.491104	-66.753514	20.8139975	83.182206
1.425871	12.235637	86.458771	-12.7031	20.003649	87.335281	40.702934	4.113469	90.525452	41.980457	34.302723	92.316681	41.3416955	19.208096	91.4210665	-66.7478955	20.799202	83.2494955
0.637806	12.277363	86.458328	-12.726983	20.01811	87.346519	40.713726	4.165899	90.503784	41.909855	34.376465	92.228226	41.3117905	19.271182	91.366005	-66.7657565	20.765038	83.327033
-0.211749	12.294662	86.411789	-12.794018	20.029213	87.355957	40.721737	4.180005	90.497665	41.829762	34.436985	92.162933	41.2757495	19.308495	91.330299	-66.8637855	20.749931	83.381615
-1.079927	12.238808	86.377266	-12.845424	20.019865	87.350151	40.718399	4.176091	90.500137	41.775658	34.470306	92.109024	41.2470285	19.3231985	91.3045805	-66.9378765	20.7165315	83.3957215
-1.96986	12.194863	86.323929	-12.905891	20.026587	87.340759	40.683861	4.171521	90.507721	41.702839	34.481438	92.073753	41.19335	19.3264795	91.290737	-67.005132	20.7266945	83.390781
-3.27243	12.028257	86.225197	-13.009973	20.030218	87.307495	40.629051	4.154667	90.458755	41.562542	34.475243	91.972801	41.0957965	19.314955	91.215778	-67.1157425	20.745481	83.399212
-4.117096	11.938199	86.186234	-13.113345	20.011011	87.236351	40.564819	4.178347	90.434715	41.452812	34.470451	91.853104	41.0088155	19.324399	91.1439095	-67.2355055	20.697623	83.3287925
-4.994058	11.822862	86.100647	-13.170907	20.033861	87.213531	40.507114	4.221391	90.409973	41.318542	34.49506	91.737785	40.912828	19.3582255	91.073879	-67.254642	20.7094965	83.353183
-5.922751	11.668964	86.04248	-13.255769	20.059277	87.179298	40.465034	4.275956	90.407974	41.198578	34.523071	91.603592	40.831806	19.3995135	91.005783	-67.343344	20.7190405	83.352813
-6.809447	11.509544	86.051544	-13.295685	20.104084	87.159828	40.463371	4.325906	90.432121	41.075245	34.555599	91.455887	40.769308	19.4407525	90.944004	-67.360678	20.7674155	83.375652
-7.697704	11.357752	86.007881	-13.337684	20.103825	87.145195	40.485703	4.355432	90.462852	40.939095	34.581215	91.375549	40.712399	19.4683235	90.9192005	-67.387767	20.7393265	83.3711895
-8.535058	11.179379	86.002808	-13.366851	20.104166	87.136543	40.519085	4.340193	90.489998	40.853249	34.600746	91.318932	40.686167	19.4704695	90.904465	-67.419869	20.7378625	83.368621
-9.839622	10.907556	85.962639	-13.363769	20.063509	87.132957	40.583817	4.217832	90.510109	40.799641	34.598526	91.286049	40.691729	19.408179	90.898079	-67.419267	20.718839	83.367835
-10.750257	10.667326	85.96299	-13.345036	19.99777	87.150314	40.615807	4.133231	90.553848	40.824501	34.540104	91.292282	40.720154	19.3366675	90.923065	-67.410226	20.6588725	83.377563
-11.616581	10.456869	86.004868	-13.28972	19.923122	87.202942	40.640717	4.028725	90.594643	40.876446	34.465897	91.305641	40.7585815	19.247311	90.950142	-67.3380215	20.598933	83.455742
-12.449541	10.242414	86.05648	-13.228661	19.842188	87.263901	40.642258	3.930728	90.627144	40.942459	34.361641	91.309052	40.7923585	19.1461845	90.968098	-67.2496805	20.5381915	83.559704
-13.333689	10.013137	86.080162	-13.15959	19.74115	87.322144	40.638489	3.864044	90.669594	41.01062	34.248665	91.293266	40.8245545	19.0563545	90.98143	-67.1437345	20.4259455	83.662858
-14.214791	9.786982	86.121666	-13.092998	19.669924	87.368828	40.662296	3.789505	90.733345	41.088409	34.136127	91.261322	40.8753525	18.962816	90.9973335	-67.0613485	20.377032	83.7403225
-15.083134	9.523232	86.178436	-13.015747	19.579369	87.408791	40.701874	3.730898	90.806	41.136589	34.0285	91.212791	40.9192315	18.879699	91.0093955	-66.9507255	20.279039	83.8081865
-16.332323	9.156208	86.242546	-12.95068	19.479313	87.437157	40.764965	3.680791	90.915627	41.179115	33.959534	91.113678	40.97204	18.8201625	91.0146525	-66.8734	20.1384635	83.8596615
-17.169956	8.910675	86.298599	-12.921679	19.382452	87.453285	40.802116	3.675138	90.968117	41.181454	33.948944	91.031685	40.991785	18.812041	90.999901	-66.835143	19.952863	83.906669
-18.037907	8.690716	86.299103	-12.904486	19.278549	87.457733	40.843163	3.659949	91.02063	41.158176	33.936691	90.934334	41.0006695	18.79832	90.977482	-66.8096415	19.758778	83.937984
-18.921371	8.452419	86.319664	-12.901635	19.184063	87.439117	40.88274	3.632912	91.053635	41.103081	33.916317	90.810959	40.9929105	18.7746145	90.932297	-66.7961805	19.5935115	83.945937
-19.781599	8.235181	86.331482	-12.911137	19.072844	87.418243	40.912205	3.567844	91.053436	41.040504	33.87392	90.663979	40.9763545	18.720882	90.8587075	-66.7986285	19.424806	83.9777785
-20.594883	8.039985	86.345993	-12.951943	18.964508	87.392937	40.905693	3.502598	91.043915	40.982895	33.834667	90.505745	40.944294	18.6686325	90.77483	-66.84818	19.2603835	84.011044
-21.399105	7.894161	86.37278	-12.983831	18.837587	87.37513	40.893349	3.415943	91.021179	40.914165	33.759026	90.360718	40.903757	18.5874845	90.6909485	-66.871419	19.0876895	84.0593115
-22.760513	7.68866	86.370071	-13.040916	18.657511	87.33725	40.844067	3.243487	90.977135	40.848667	33.606678	90.145866	40.846367	18.4250825	90.5615005	-66.928199	18.8899395	84.1129995
-23.609846	7.581487	86.369835	-13.054178	18.522289	87.315758	40.8251	3.108447	90.952385	40.820042	33.468578	90.048653	40.822571	18.2885125	90.500519	-66.930927	18.7560655	84.130997
-24.38133	7.519772	86.376724	-13.060032	18.375713	87.314827	40.808025	2.956598	90.924797	40.805199	33.339355	89.987846	40.806612	18.1479765	90.4563215	-66.926676	18.6034495	84.1733325
-25.16127	7.451971	86.375183	-13.070649	18.21192	87.315277	40.780693	2.811225	90.894386	40.813244	33.190926	89.958626	40.7969685	18.0010755	90.426506	-66.9382665	18.4227645	84.204048
-25.937653	7.451229	86.392288	-13.071001	18.056879	87.326347	40.764114	2.657143	90.862213	40.821014	33.047543	89.969612	40.792564	17.852343	90.4159125	-66.934566	18.261415	84.2367815
-26.763031	7.467352	86.402168	-13.041329	17.882181	87.359787	40.75264	2.500975	90.827408	40.863029	32.903843	90.001282	40.8078345	17.702409	90.414345	-66.8904925	18.061953	84.305229
-27.510494	7.512955	86.41024	-13.015129	17.696213	87.411957	40.756752	2.35554	90.799644	40.909935	32.786243	90.037689	40.8333435	17.5708915	90.4186665	-66.8636015	17.8215345	84.4052475
-28.59638	7.582659	86.461899	-12.953509	17.44767	87.452438	40.800591	2.139929	90.779808	40.989662	32.596622	90.110909	40.8951265	17.3682755	90.4453585	-66.8021445	17.5270645	84.4595175
-29.242743	7.65304	86.463226	-12.879099	17.279135	87.491135	40.843365	2.022042	90.777275	41.035057	32.482998	90.150208	40.939211	17.25252	90.4637415	-66.697409	17.30575	84.5185285
-29.927608	7.80899	86.491646	-12.826819	17.118818	87.52198	40.893639	1.909761	90.77243	41.063454	32.366188	90.198685	40.9785465	17.1379745	90.4855575	-66.6321845	17.0996615	84.5584025
-30.681128	7.902758	86.526436	-12.76848	16.948645	87.567413	40.955826	1.805242	90.777649	41.074623	32.266876	90.23587	41.0152245	17.036059	90.5067595	-66.5521845	16.861231	84.6280665
-31.317785	8.038774	86.601952	-12.720291	16.746859	87.647598	41.027504	1.705951	90.782341	41.101692	32.164783	90.276642	41.064598	16.935367	90.5294915	-66.50518	16.558351	84.7657045
-31.939104	8.187183	86.715523	-12.670485	16.514738	87.744591	41.080582	1.618054	90.80368	41.095406	32.077789	90.321609	41.087994	16.8479215	90.5626445	-66.428964	16.1815545	84.9265375
-32.516365	8.332376	86.82502	-12.657235	16.299631	87.826706	41.143227	1.520194	90.831879	41.077801	31.994209	90.372559	41.110514	16.7572015	90.602219	-66.424984	15.8420605	85.051193
-33.365433	8.67153	86.988358	-12.625305	16.008177	87.953445	41.201832	1.353077	90.925911	41.076454	31.840519	90.436302	41.139143	16.596798	90.6811065	-66.389753	15.419556	85.2257835
-33.972725	8.89103	87.06263	-12.605202	15.847452	88.026955	41.242306	1.206335	91.003021	41.092007	31.705757	90.469009	41.1671565	16.456046	90.736015	-66.3775605	15.238858	85.317895
-34.460579	9.196648	87.094238	-12.589463	15.697941	88.074455	41.272121	1.037022	91.106758	41.129066	31.546074	90.515747	41.2005935	16.291548	90.8112525	-66.3795195	15.104334	85.3376575
-35.013947	9.471384	87.196823	-12.563701	15.566902	88.159729	41.303383	0.848403	91.231796	41.175289	31.380838	90.57653	41.239336	16.1146205	90.904163	-66.366738	15.0191835	85.415295
-35.471134	9.782235	87.286842	-12.557487	15.435274	88.238487	41.34819	0.668006	91.381668	41.220722	31.202221	90.679787	41.284456	15.9351135	91.0307275	-66.39943	14.9354345	85.4462465
-35.855007	10.102887	87.353012	-12.515597	15.31893	88.352058	41.426178	0.472265	91.553589	41.288204	31.031481	90.798447	41.357191	15.751873	91.176018	-66.388385	14.885987	85.528098
-36.226833	10.519741	87.580299	-12.474792	15.161614	88.524925	41.509514	0.290634	91.741821	41.338535	30.864483	90.960953	41.4240245	15.5775585	91.351387	-66.3736085	14.7456695	85.698463
-36.737431	11.145491	87.942123	-12.372362	14.979579	88.880173	41.662426	0.048152	92.058731	41.486538	30.628099	91.257004	41.574482	15.3381255	91.6578675	-66.319206	14.6210325	86.1024785
-37.029858	11.59869	88.175415	-12.265345	14.844422	89.121208	41.779034	-0.08338	92.286911	41.629158	30.520433	91.47242	41.704096	15.2185265	91.8796655	-66.234786	14.4703175	86.3627505
-37.347267	12.04313	88.424942	-12.156496	14.689838	89.363007	41.909901	-0.204373	92.537781	41.757309	30.408367	91.702637	41.833605	15.101997	92.120209	-66.146597	14.277679	86.605805
-37.520855	12.473895	88.670815	-12.01296	14.566463	89.597641	42.026649	-0.312774	92.772713	41.866737	30.294094	91.914352	41.946693	14.99066	92.3435325	-65.972613	14.142266	86.8517495
-37.690907	12.94216	88.878128	-11.878586	14.455959	89.805878	42.140518	-0.391937	92.953743	41.982765	30.226871	92.080704	42.0616415	14.917467	92.5172235	-65.8188135	13.994451	87.0945325
-37.847809	13.442473	89.085953	-11.751933	14.340113	89.980156	42.245827	-0.450692	93.078354	42.115494	30.180708	92.186211	42.1806605	14.865008	92.6322825	-65.6845265	13.815218	87.3280295
-37.944038	13.977689	89.272697	-11.630505	14.246437	90.150955	42.400066	-0.535523	93.122986	42.196266	30.17889	92.289848	42.298166	14.8216835	92.706417	-65.559176	13.6711905	87.595493
-38.121384	14.844918	89.630684	-11.50539	14.102446	90.437958	42.493431	-0.570308	93.287727	42.268185	30.194786	92.499718	42.380808	14.812239	92.8937225	-65.391588	13.392653	87.9821935
-38.195656	15.374096	89.895195	-11.418806	14.020878	90.67749	42.625988	-0.588542	93.414093	42.325886	30.268627	92.719261	42.475937	14.8400425	93.066677	-65.313549	13.2017135	88.288303
-38.215191	15.93948	90.197716	-11.360032	13.965959	90.951523	42.772629	-0.582051	93.600807	42.407043	30.411152	93.020363	42.589836	14.9145505	93.310585	-65.3099	13.0173675	88.592461
-38.181915	16.512449	90.53466	-11.31517	13.95021	91.280594	42.897568	-0.508121	93.870316	42.492847	30.605143	93.430969	42.6952075	15.048511	93.6506425	-65.3255475	12.851909	88.9105455
-38.14278	17.097372	90.904144	-11.272238	13.964502	91.655441	43.043159	-0.33935	94.180473	42.605885	30.891392	93.890312	42.824522	15.276021	94.0353925	-65.368998	12.652983	89.2754895
-38.056805	17.768679	91.291649	-11.231479	14.009576	92.031326	43.193371	-0.152793	94.501312	42.743088	31.204254	94.35994	42.9682295	15.5257305	94.430626	-65.4311875	12.4934215	89.632026
-37.952362	18.416368	91.705368	-11.164643	14.072587	92.410614	43.338612	0.06395	94.78141	42.900509	31.530453	94.776848	43.1195605	15.7972015	94.779129	-65.4488465	12.3479725	90.042099
-37.657616	19.354456	92.255745	-11.019671	14.184922	92.857254	43.567253	0.350448	95.066338	43.132835	31.956223	95.20755	43.350044	16.1533355	95.136944	-65.389386	12.2165085	90.577564
-37.442635	19.907206	92.604866	-10.89373	14.283095	93.10614	43.692699	0.546215	95.165169	43.248558	32.166981	95.384995	43.4706285	16.356598	95.275082	-65.2580885	12.209592	90.937198
-37.162773	20.456913	92.910988	-10.771346	14.387959	93.335106	43.804111	0.733394	95.227669	43.338985	32.308384	95.524994	43.571548	16.520889	95.3763315	-65.11424	12.255029	91.2938805
-36.793827	21.008175	93.183197	-10.629214	14.465949	93.54451	43.916397	0.862545	95.28157	43.416454	32.382713	95.663803	43.6664255	16.622629	95.4726865	-64.9248535	12.309269	91.6163335
-36.416729	21.598759	93.421875	-10.494731	14.557537	93.733856	44.003529	0.950905	95.357933	43.489143	32.407307	95.810562	43.746336	16.679106	95.5842475	-64.735798	12.435968	91.8834645
-36.023521	22.143074	93.684647	-10.378785	14.578522	93.93383	44.056206	0.982891	95.464516	43.592976	32.375713	95.951836	43.824591	16.679302	95.708176	-64.582161	12.477742	92.159484
-35.58075	22.648418	93.938835	-10.279681	14.637941	94.13443	44.112381	0.9656	95.597748	43.707256	32.316078	96.106934	43.9098185	16.640839	95.852341	-64.4691805	12.635043	92.416519
-34.852608	23.370781	94.262177	-10.222665	14.646055	94.444077	44.183548	0.853829	95.876625	43.851677	32.141052	96.359528	44.0176125	16.4974405	96.1180765	-64.4629425	12.7946695	92.7700775
-34.374901	23.804157	94.459503	-10.214972	14.627016	94.665482	44.16283	0.761322	96.144928	43.926968	31.966585	96.604195	44.044899	16.3639535	96.3745615	-64.474843	12.8900785	92.9564025
-33.860374	24.137489	94.62854	-10.228932	14.599888	94.891388	44.119946	0.613514	96.489143	43.996204	31.790384	96.885124	44.058075	16.201949	96.6871335	-64.515939	12.997827	93.0956425
-33.299076	24.467468	94.722359	-10.288093	14.553693	95.111862	44.066185	0.462513	96.952797	44.054405	31.646236	97.220947	44.060295	16.0543745	97.086872	-64.636481	13.0530115	93.136852
-32.740406	24.823021	94.741219	-10.373486	14.517014	95.287514	44.083637	0.278053	97.478935	44.095383	31.488388	97.605385	44.08951	15.8832205	97.54216	-64.836482	13.1508075	93.032868
-32.14193	25.128143	94.757095	-10.509847	14.486281	95.474434	44.034187	0.109335	98.117134	44.11499	31.357311	97.982658	44.0745885	15.733323	98.049896	-65.0942825	13.239239	92.898972
-31.510141	25.423393	94.823479	-10.615011	14.462686	95.716682	44.020653	-0.053859	98.725914	44.117451	31.219118	98.388023	44.069052	15.5826295	98.5569685	-65.299074	13.3427425	92.8763955
-30.674501	25.841263	95.006622	-10.76741	14.430559	96.113274	43.962887	-0.247019	99.608551	44.102695	31.00811	99.005432	44.032791	15.3805455	99.3069915	-65.567611	13.4805725	92.9195565
-30.067884	26.063559	95.157784	-10.874458	14.366278	96.387878	43.956398	-0.348645	100.114716	44.100838	30.894079	99.423584	44.028618	15.272717	99.76915	-65.777534	13.459839	93.006606
-29.431242	26.316559	95.318398	-10.938753	14.319088	96.637329	43.953915	-0.444731	100.576958	44.14505	30.822186	99.829933	44.0494825	15.1887275	100.2034455	-65.9269885	13.4494485	93.0712125
-28.788576	26.582956	95.476448	-10.999951	14.286762	96.849892	43.964184	-0.535143	100.980675	44.200871	30.793175	100.215614	44.0825275	15.129016	100.5981445	-66.0824295	13.444508	93.1016395
-28.106064	26.853296	95.579147	-11.03556	14.268705	97.011612	43.952164	-0.605447	101.316765	44.24773	30.79718	100.599762	44.099947	15.0958665	100.9582635	-66.171067	13.4415435	93.0649605
-27.462206	27.105951	95.711861	-11.055029	14.252283	97.186836	43.953701	-0.673546	101.605293	44.314392	30.769337	100.922981	44.1340465	15.0478955	101.264137	-66.2441045	13.4566705	93.109535
-26.860645	27.382576	95.841972	-11.048943	14.26416	97.330284	43.961002	-0.728435	101.834167	44.39608	30.730724	101.17527	44.178541	15.0011445	101.5047185	-66.276427	13.5271755	93.1558495
-25.961998	27.74814	96.027115	-11.038685	14.330575	97.476189	43.94479	-0.785725	102.067627	44.467442	30.689394	101.495575	44.206116	14.9518345	101.781601	-66.283486	13.7093155	93.170777
-25.320196	28.017818	96.104927	-11.000373	14.398393	97.56884	43.926632	-0.791192	102.175697	44.507965	30.661932	101.666939	44.2172985	14.93537	101.921318	-66.2180445	13.861416	93.216362
-24.691689	28.308159	96.208344	-10.988329	14.476654	97.641373	43.905746	-0.786582	102.247704	44.574841	30.668358	101.776588	44.2402935	14.940888	102.012146	-66.2169515	14.01242	93.2706
-23.970531	28.61574	96.281906	-10.97243	14.547713	97.720009	43.877655	-0.77002	102.297783	44.599834	30.687111	101.861893	44.2387445	14.9585455	102.079838	-66.1836045	14.1368805	93.36018
-23.316536	28.916136	96.352921	-10.948459	14.671358	97.775757	43.874474	-0.739732	102.361084	44.616356	30.701962	101.929451	44.245415	14.981115	102.1452675	-66.142333	14.361601	93.4062465
-22.759445	29.196899	96.387482	-10.945374	14.755067	97.846237	43.874023	-0.718745	102.4263	44.61528	30.71545	101.990913	44.2446515	14.9983525	102.2086065	-66.1353995	14.5117815	93.4838675
-22.23699	29.470263	96.449837	-10.920055	14.852071	97.887268	43.847717	-0.718493	102.480827	44.59602	30.710093	102.054665	44.2218685	14.9958	102.267746	-66.0619785	14.708342	93.50679
-21.369596	29.887194	96.506187	-10.928208	14.903005	97.96418	43.754303	-0.751884	102.54351	44.613495	30.576595	102.124832	44.183899	14.9123555	102.334171	-66.040315	14.8936545	93.594189
-20.772932	30.165949	96.522942	-10.937888	14.915933	98.009964	43.647346	-0.820491	102.575981	44.642864	30.458656	102.163956	44.145105	14.8190825	102.3699685	-66.020881	15.0127835	93.6499595
-20.206301	30.452934	96.581581	-10.945786	14.92158	98.068359	43.561565	-0.9288	102.609634	44.698582	30.391642	102.220642	44.1300735	14.731421	102.415138	-66.0216455	15.111739	93.72158
-19.588385	30.783329	96.636925	-10.964642	14.935902	98.169418	43.452366	-1.024077	102.70977	44.752323	30.302471	102.270737	44.1023445	14.639197	102.4902535	-66.0316285	15.232607	93.8485825
-19.002638	31.123404	96.72049	-10.994018	14.963799	98.286209	43.36985	-1.097921	102.875221	44.790482	30.203571	102.336792	44.080166	14.552825	102.6060065	-66.068202	15.374773	93.9664115
-18.46711	31.453964	96.797852	-11.018185	15.027934	98.439903	43.286819	-1.17936	103.069092	44.818707	30.147308	102.416138	44.052763	14.483974	102.742615	-66.089133	15.571894	94.137191
-17.925144	31.794849	96.849045	-11.057113	15.092623	98.587128	43.211205	-1.220216	103.303719	44.846115	30.113379	102.491364	44.02866	14.4465815	102.8975415	-66.142886	15.7386645	94.2767145
-17.122429	32.338337	96.941551	-11.137201	15.228817	98.812408	43.109417	-1.252887	103.62561	44.882629	30.097935	102.596191	43.996023	14.422524	103.1109005	-66.270425	16.03511	94.5139155
-16.585581	32.7827	97.021301	-11.212017	15.345825	98.945244	43.032337	-1.25241	103.794647	44.860085	30.117729	102.657784	43.946211	14.4326595	103.2262155	-66.370245	16.2589905	94.6642725
-16.043793	33.252792	97.082176	-11.269995	15.448488	99.040482	42.94767	-1.217084	103.90152	44.82972	30.138756	102.738937	43.888695	14.460836	103.3202285	-66.428685	16.43614	94.7607355
-15.461758	33.761333	97.154633	-11.358908	15.543811	99.083015	42.88073	-1.177446	103.926956	44.789635	30.227999	102.851952	43.8351825	14.5252765	103.389454	-66.5529985	16.5623455	94.776576
-14.971953	34.282856	97.212364	-11.446882	15.62073	99.074463	42.807613	-1.114504	103.85675	44.77396	30.280554	102.906502	43.7907865	14.583025	103.381626	-66.6845505	16.658435	94.7673
-14.468849	34.817471	97.286278	-11.524483	15.726611	99.043358	42.71656	-1.047023	103.704628	44.731667	30.373304	102.971878	43.7241135	14.6631405	103.338253	-66.7730795	16.7900815	94.748463
-13.92708	35.376991	97.406982	-11.614355	15.814878	99.002876	42.606239	-0.938429	103.483917	44.669853	30.532923	103.070641	43.638046	14.797247	103.277279	-66.866756	16.832509	94.728473
-13.120696	36.286022	97.669044	-11.71069	15.988727	98.951889	42.446644	-0.7658	103.10817	44.633881	30.670387	103.136894	43.5402625	14.9522935	103.122532	-66.9616425	17.0251605	94.781246
-12.541245	36.936291	97.845154	-11.743466	16.122971	98.927544	42.349491	-0.624579	102.905067	44.588673	30.822891	103.217934	43.469082	15.099156	103.0615005	-66.956014	17.146786	94.7935875
-12.05391	37.612259	98.049355	-11.804824	16.29425	98.930367	42.235214	-0.459664	102.789131	44.560936	30.964909	103.329399	43.398075	15.2526225	103.059265	-67.007723	17.3358775	94.801469
-11.491067	38.171722	98.224174	-11.87511	16.468317	98.934372	42.211239	-0.33898	102.647575	44.523529	31.143427	103.461922	43.367384	15.4022235	103.0547485	-67.117604	17.5344105	94.8139955
-10.921082	38.737526	98.402679	-11.976254	16.617832	98.948387	42.140079	-0.195152	102.583572	44.471558	31.308922	103.596664	43.3058185	15.556885	103.090118	-67.2583265	17.678779	94.806656
-10.411677	39.302795	98.540085	-12.053258	16.782892	98.941887	42.048866	-0.042202	102.556969	44.356117	31.479948	103.760277	43.2024915	15.718873	103.158623	-67.3090075	17.846911	94.725151
-9.824793	39.862125	98.712067	-12.158234	16.926304	98.94149	42.037327	0.059153	102.488914	44.206665	31.659273	103.916359	43.121996	15.859213	103.2026365	-67.438464	17.993395	94.6803435
-9.065324	40.623455	98.987045	-12.333088	17.104961	98.944702	41.933029	0.261182	102.457657	44.014427	31.88842	104.122093	42.973728	16.074801	103.289875	-67.639904	18.135121	94.599529
-8.566698	41.051361	99.160233	-12.474655	17.196278	98.939812	41.815994	0.418219	102.470711	43.887672	32.056282	104.287598	42.851833	16.2372505	103.3791545	-67.801143	18.1553055	94.5004695
-8.083496	41.443031	99.321655	-12.617007	17.274508	98.920197	41.772625	0.533527	102.447655	43.766975	32.205391	104.436913	42.7698	16.369459	103.442284	-68.003814	18.179557	94.39811
-7.589977	41.777184	99.445297	-12.735574	17.341066	98.90493	41.723999	0.638872	102.467239	43.635338	32.313377	104.591789	42.6796685	16.4761245	103.529514	-68.1508165	18.2060075	94.280346
-7.067176	42.086952	99.607674	-12.856494	17.414696	98.889526	41.633965	0.745955	102.556023	43.493996	32.413071	104.801468	42.5639805	16.579513	103.6787455	-68.2769685	18.249879	94.1003065
-6.529811	42.343063	99.788628	-12.963608	17.459076	98.889023	41.592266	0.802582	102.626183	43.383644	32.502186	105.002388	42.487955	16.652384	103.8142855	-68.415171	18.265768	93.9637605
-6.089789	42.521908	99.965759	-13.067752	17.500214	98.924324	41.546276	0.835242	102.683319	43.297241	32.589157	105.179581	42.4217585	16.7121995	103.93145	-68.5572625	18.2882285	93.917198
-5.471002	42.651283	100.210335	-13.236053	17.544294	98.964104	41.446548	0.895461	102.690376	43.191013	32.635025	105.330704	42.3187805	16.765243	104.01054	-68.7908865	18.323345	93.917668
-5.123116	42.723141	100.304153	-13.311225	17.571249	98.951118	41.382103	0.936616	102.627823	43.079937	32.74601	105.381027	42.23102	16.841313	104.004425	-68.85347	18.301185	93.897811
-4.721557	42.601902	100.345055	-13.41328	17.619568	98.9132	41.310104	1.020162	102.503876	42.999153	32.732075	105.311188	42.1546285	16.8761185	103.907532	-68.9811885	18.3630175	93.918868
-4.373715	42.497398	100.326729	-13.469158	17.65559	98.853096	41.288063	1.095403	102.358719	42.840748	32.819416	105.275108	42.0644055	16.9574095	103.8169135	-69.0027215	18.3537705	93.8892785
-3.98149	42.353741	100.311829	-13.573587	17.724354	98.797241	41.188694	1.214019	102.285782	42.707218	32.873745	105.193947	41.947956	17.043882	103.7398645	-69.09513	18.404826	93.8546175
-3.62066	42.118599	100.259712	-13.666092	17.794279	98.72126	41.172016	1.282945	102.170837	42.5952	32.901009	105.076508	41.883608	17.091977	103.6236725	-69.215792	18.496581	93.8188475
-3.333173	41.845699	100.220909	-13.747889	17.855436	98.674736	41.06427	1.390553	102.137756	42.444317	33.001839	105.015732	41.7542935	17.196196	103.576744	-69.2500715	18.514676	93.772728
-2.923508	41.368641	100.138916	-13.897782	17.97374	98.586853	40.996235	1.483692	102.037857	42.288895	33.035679	104.848824	41.642565	17.2596855	103.4433405	-69.438129	18.6877945	93.7303655
-2.712418	41.027103	100.081505	-13.996092	18.038509	98.534805	40.916939	1.552178	101.977776	42.123657	33.126865	104.79512	41.520298	17.3395215	103.386448	-69.512482	18.7374965	93.683162
-2.536486	40.618664	100.025925	-14.102867	18.111801	98.46714	40.856617	1.609716	101.925697	42.026031	33.109428	104.665436	41.441324	17.359572	103.2955665	-69.647058	18.86403	93.6387135
-2.385834	40.082085	99.890198	-14.177601	18.169708	98.417885	40.78606	1.669519	101.88662	41.916416	33.135788	104.544868	41.351238	17.4026535	103.215744	-69.70644	18.9367625	93.620026
-2.260366	39.498623	99.780922	-14.27626	18.238838	98.378876	40.737213	1.747625	101.873573	41.795113	33.1782	104.457176	41.266163	17.4629125	103.1653745	-69.818683	19.0147635	93.5923775
-2.169841	38.859814	99.663963	-14.35124	18.316008	98.387436	40.710602	1.848763	101.887299	41.684021	33.248566	104.354095	41.1973115	17.5486645	103.120697	-69.8997915	19.0833515	93.654175
-2.071088	38.180702	99.538643	-14.404533	18.375717	98.412834	40.692215	1.952798	101.954391	41.610249	33.249645	104.195198	41.151232	17.6012215	103.0747945	-69.960298	19.1502125	93.7508735
-2.026744	37.145226	99.311775	-14.473702	18.442945	98.505814	40.700211	2.081982	102.120209	41.490391	33.26387	103.933777	41.095301	17.672926	103.026993	-70.042705	19.212964	93.984635
-2.023821	36.426277	99.123451	-14.507289	18.493927	98.57402	40.731289	2.131801	102.25885	41.422867	33.263828	103.69886	41.077078	17.6978145	102.978855	-70.091656	19.2900395	94.169185
-2.041544	35.592236	98.921524	-14.514716	18.529568	98.680702	40.754681	2.161124	102.423134	41.32745	33.279263	103.454544	41.0410655	17.7201935	102.938839	-70.0704975	19.3389425	94.422565
-2.112303	34.767334	98.747978	-14.521736	18.531979	98.77919	40.760731	2.15808	102.581596	41.241405	33.250965	103.191376	41.001068	17.7045225	102.886486	-70.04454	19.3594355	94.671894
-2.15703	33.895817	98.625984	-14.539862	18.531347	98.915779	40.75816	2.122215	102.752174	41.171482	33.181541	102.948502	40.964821	17.651878	102.850338	-70.044545	19.410816	94.98122
-2.234558	33.096394	98.517021	-14.561012	18.49826	99.049522	40.766258	2.035609	102.932693	41.106522	33.077446	102.740799	40.93639	17.5565275	102.836746	-70.058414	19.4399925	95.262298
-2.36271	32.29557	98.467453	-14.583428	18.430271	99.189598	40.767982	1.904588	103.095642	41.076954	32.950188	102.576042	40.922468	17.427388	102.835842	-70.089324	19.433154	95.543354
-2.570734	31.058073	98.422623	-14.595091	18.245415	99.356857	40.726177	1.67846	103.289047	41.042103	32.740974	102.37236	40.88414	17.209717	102.8307035	-70.074322	19.281113	95.8830105
-2.750656	30.282454	98.433609	-14.61067	18.145308	99.447685	40.701702	1.555441	103.373383	41.040897	32.610222	102.272903	40.8712995	17.0828315	102.823143	-70.0926395	19.2077845	96.072227
-2.894661	29.531803	98.436714	-14.616068	17.994591	99.510155	40.683128	1.436037	103.410767	41.026588	32.488457	102.181419	40.854858	16.962247	102.796093	-70.086994	19.026935	96.224217
-3.083227	28.889406	98.447258	-14.598343	17.907888	99.554611	40.66177	1.348257	103.439835	41.022858	32.424961	102.106201	40.842314	16.886609	102.773018	-70.039	18.929167	96.336204
-3.249957	28.297651	98.407539	-14.585	17.839437	99.567772	40.662403	1.303918	103.42997	41.034538	32.389118	102.008331	40.8484705	16.846518	102.7191505	-70.0184705	18.832356	96.4163935
-3.424158	27.803812	98.35051	-14.556858	17.811134	99.560806	40.680485	1.292282	103.365433	41.046627	32.396755	101.891945	40.863556	16.8445185	102.628689	-69.977272	18.7777495	96.492923
-3.623613	27.357471	98.331139	-14.50953	17.791206	99.530273	40.727592	1.291684	103.253296	41.062817	32.412113	101.787186	40.8952045	16.8518985	102.520241	-69.9142645	18.7305135	96.540305
-3.925744	26.767311	98.303467	-14.433567	17.81152	99.51461	40.721889	1.372934	103.146996	41.107937	32.444958	101.631752	40.914913	16.908946	102.389374	-69.782047	18.714094	96.639846
-4.132583	26.397367	98.303345	-14.365019	17.845764	99.51416	40.744839	1.395436	103.061974	41.158737	32.473557	101.549232	40.951788	16.9344965	102.305603	-69.681826	18.7570315	96.722717
-4.362619	26.112049	98.299454	-14.304442	17.873205	99.507782	40.781002	1.416538	102.974823	41.229099	32.514816	101.489983	41.0050505	16.965677	102.232403	-69.6139345	18.780733	96.783161
-4.561633	25.923809	98.315895	-14.23058	17.927073	99.499413	40.857544	1.427523	102.895645	41.297424	32.538437	101.45787	41.077484	16.98298	102.1767575	-69.538644	18.871166	96.8220685
-4.732944	25.782791	98.335304	-14.177392	17.954845	99.50032	40.858948	1.458855	102.878571	41.37289	32.548901	101.448654	41.115919	17.003878	102.1636125	-69.470703	18.905812	96.8370275
-4.871299	25.719553	98.368355	-14.104292	17.981962	99.512466	40.90852	1.480842	102.843765	41.438934	32.559288	101.450821	41.173727	17.020065	102.147293	-69.382311	18.943859	96.877639
-4.984195	25.709274	98.361092	-14.051959	18.008684	99.520943	40.9491	1.503748	102.82972	41.49168	32.599251	101.459297	41.22039	17.0514995	102.1445085	-69.324308	18.9658685	96.8973775
-5.127079	25.811634	98.378418	-13.980132	18.061163	99.54966	41.049339	1.5116	102.773956	41.56609	32.647038	101.443794	41.3077145	17.079319	102.108875	-69.2679785	19.043007	96.990445
-5.203869	25.92918	98.377235	-13.951024	18.093597	99.558586	41.029766	1.532027	102.817284	41.609776	32.653427	101.42984	41.319771	17.092727	102.123562	-69.221819	19.094467	96.99361
-5.238221	26.099998	98.37397	-13.933176	18.123966	99.566536	41.054935	1.52892	102.838936	41.623611	32.662163	101.444901	41.339273	17.0955415	102.1419185	-69.205625	19.1523905	96.9911535
-5.272352	26.337818	98.363838	-13.922458	18.142962	99.570503	41.110397	1.50894	102.847633	41.640274	32.669888	101.471504	41.3753355	17.089414	102.1595685	-69.2202515	19.19651	96.9814375
-5.267263	26.642376	98.338631	-13.942261	18.171907	99.56974	41.100155	1.505977	102.925507	41.658272	32.674072	101.48127	41.3792135	17.0900245	102.2033885	-69.2637355	19.2537895	96.9360915
-5.267452	27.052677	98.323044	-13.946207	18.176136	99.559319	41.104267	1.486267	102.947823	41.663338	32.667133	101.472641	41.3838025	17.0767	102.210232	-69.2762165	19.275572	96.908406
-5.230589	27.460072	98.257278	-13.957305	18.175661	99.552086	41.093601	1.467378	102.9394	41.658974	32.654846	101.450172	41.3762875	17.061112	102.194786	-69.2908975	19.29021	96.909386
-5.172586	28.135288	98.213318	-13.99525	18.170204	99.514534	41.064121	1.415698	102.89003	41.663815	32.643547	101.435066	41.363968	17.0296225	102.162548	-69.354468	19.3107855	96.86652
-5.084688	28.560057	98.176414	-14.025849	18.14415	99.490562	41.074894	1.347123	102.832161	41.669537	32.628235	101.465584	41.3722155	16.987679	102.1488725	-69.4239135	19.300621	96.8322515
-5.009298	28.989607	98.148842	-14.034502	18.125147	99.453827	40.993916	1.286465	102.821899	41.685696	32.599152	101.501808	41.339806	16.9428085	102.1618535	-69.40881	19.3074855	96.7458005
-4.991399	29.556564	98.14537	-14.042343	18.115322	99.429672	40.980717	1.206666	102.734116	41.733898	32.531105	101.488068	41.3573075	16.8688855	102.111092	-69.4419935	19.3617585	96.748252
-4.967947	30.070576	98.120659	-14.053194	18.109432	99.40715	40.903988	1.150433	102.674927	41.765366	32.51321	101.498306	41.334677	16.8318215	102.0866165	-69.441065	19.3870425	96.7276835
-4.961792	30.669243	98.115906	-14.044989	18.126116	99.385681	40.916145	1.071638	102.532127	41.78883	32.491165	101.527512	41.3524875	16.7814015	102.0298195	-69.4424655	19.4708305	96.7415425
-4.937448	31.343201	98.142693	-14.044452	18.128725	99.352318	40.838345	1.0578	102.446136	41.826504	32.471436	101.578232	41.3324245	16.764618	102.012184	-69.4213285	19.492832	96.692452
-4.846055	32.399986	98.184837	-14.046504	18.130941	99.234192	40.797024	1.080726	102.240166	41.89225	32.544979	101.717361	41.344637	16.8128525	101.9787635	-69.437645	19.4490295	96.4896205
-4.816884	33.102242	98.258926	-14.070578	18.147577	99.136421	40.772697	1.146114	102.071167	41.92094	32.59605	101.85994	41.3468185	16.871082	101.9655535	-69.4879745	19.424072	96.3072885
-4.745946	33.800751	98.290627	-14.106255	18.187479	99.022545	40.749611	1.241018	101.889923	41.92345	32.732765	101.963333	41.3365305	16.9868915	101.926628	-69.5490405	19.3880665	96.118462
-4.772166	34.530632	98.409065	-14.131973	18.229216	98.946648	40.729614	1.42658	101.75235	41.890598	32.87751	102.034401	41.310106	17.152045	101.8933755	-69.574052	19.306387	95.9999205
-4.790817	35.254539	98.445381	-14.165637	18.32041	98.89476	40.743938	1.61792	101.644989	41.844795	33.066929	102.105698	41.2943665	17.3424245	101.8753435	-69.6256405	19.2983955	95.9141765
-4.792212	35.968174	98.487999	-14.16151	18.445341	98.865585	40.772274	1.795608	101.583206	41.79562	33.237015	102.138428	41.283947	17.5163115	101.860817	-69.606967	19.3743705	95.870353
-4.760726	36.746986	98.519424	-14.175306	18.54281	98.842941	40.782547	1.93847	101.556328	41.760746	33.383553	102.145767	41.2716465	17.6610115	101.8510475	-69.6222585	19.4246085	95.8348345
-4.704544	37.790062	98.583267	-14.194123	18.694027	98.822624	40.801132	2.057445	101.539948	41.719933	33.522911	102.202736	41.2605325	17.790178	101.871342	-69.6487785	19.597876	95.773906
-4.665507	38.438175	98.636589	-14.196142	18.743124	98.808823	40.793591	2.071791	101.523781	41.75642	33.497906	102.227547	41.2750055	17.7848485	101.875664	-69.6672895	19.7013995	95.741982
-4.634197	39.017387	98.704803	-14.194351	18.751019	98.805878	40.784737	2.048903	101.492821	41.801426	33.448486	102.2593	41.2930815	17.7486945	101.8760605	-69.6817835	19.7533435	95.7356955
-4.697012	39.591892	98.805801	-14.182446	18.733675	98.807373	40.777061	2.014341	101.454376	41.838203	33.396641	102.287613	41.307632	17.705491	101.8709945	-69.672524	19.761859	95.7437515
-4.713636	40.09766	98.832825	-14.167741	18.708763	98.789444	40.782345	1.984321	101.398659	41.864906	33.348362	102.331802	41.3236255	17.6663415	101.8652305	-69.6591075	19.7511845	95.7136575
-4.750336	40.608276	98.893211	-14.158191	18.653074	98.751495	40.826542	1.938187	101.309166	41.891285	33.334759	102.389458	41.3589135	17.636473	101.849312	-69.6752955	19.669675	95.653678
-4.768621	41.199429	98.956001	-14.139895	18.608862	98.723564	40.809406	1.917256	101.28933	41.918335	33.320541	102.419235	41.3638705	17.6188985	101.8542825	-69.6436605	19.5988255	95.5928455
-4.799053	41.890736	99.037331	-14.100144	18.594473	98.70462	40.83725	1.877526	101.217186	41.969959	33.302299	102.436623	41.4036045	17.5899125	101.8269045	-69.6038925	19.5990335	95.5823355
-4.822354	42.336662	99.108315	-14.062325	18.589865	98.69297	40.857956	1.84982	101.163414	42.024723	33.243401	102.469292	41.4413395	17.5466105	101.816353	-69.5659895	19.6331195	95.569587
-4.806923	42.675972	99.168381	-14.019145	18.627443	98.68293	40.87714	1.817921	101.114586	42.097374	33.201607	102.469208	41.487257	17.509764	101.791897	-69.525547	19.745122	95.573963
-4.770474	42.96516	99.202896	-13.984669	18.647013	98.697083	40.899773	1.80838	101.06012	42.142521	33.180504	102.473305	41.521147	17.494442	101.7667125	-69.490485	19.799584	95.6274535
-4.702223	43.26339	99.280426	-13.951889	18.677721	98.700432	40.914909	1.814942	101.018692	42.168606	33.177444	102.477455	41.5417575	17.496193	101.7480735	-69.4455355	19.859249	95.6527905
-4.619112	43.430058	99.302071	-13.937582	18.703932	98.698433	40.932583	1.845728	100.995361	42.181442	33.194145	102.464935	41.5570125	17.5199365	101.730148	-69.4321765	19.8879275	95.666718
-4.470926	43.610825	99.312302	-13.934223	18.746473	98.683586	40.957703	1.898403	100.973534	42.17421	33.236385	102.451324	41.5659565	17.567394	101.712429	-69.4344025	19.925552	95.654743
-4.227257	43.851315	99.313499	-13.943331	18.828775	98.666641	40.983509	1.986496	100.936234	42.123783	33.286346	102.383385	41.553646	17.636421	101.6598095	-69.440308	20.021129	95.6734725
-4.052631	43.97942	99.299194	-13.953935	18.85187	98.647331	40.976845	2.066655	100.90686	42.085823	33.326061	102.353111	41.531334	17.696358	101.6299855	-69.439204	20.007382	95.6646765
-3.85817	44.068737	99.251595	-13.97242	18.861471	98.620758	40.984215	2.130539	100.881958	42.022217	33.411751	102.314735	41.503216	17.771145	101.5983465	-69.448056	19.951797	95.6431695
-3.644807	44.164162	99.21991	-14.002585	18.878218	98.596191	40.986107	2.188878	100.860939	41.970638	33.48246	102.261032	41.4783725	17.835669	101.5609855	-69.4835425	19.920767	95.6313965
-3.405231	44.228294	99.153854	-14.024329	18.887644	98.577759	40.977032	2.251555	100.839745	41.903313	33.529163	102.214279	41.4401725	17.890359	101.527012	-69.4888305	19.884929	95.628506
-3.141751	44.274994	99.143234	-14.040777	18.887993	98.574364	40.970562	2.284663	100.810936	41.858009	33.553894	102.140472	41.4142855	17.9192785	101.475704	-69.4958395	19.8567075	95.673024
-2.878904	44.289444	99.114967	-14.05103	18.882938	98.576019	40.95747	2.303649	100.791679	41.821243	33.570595	102.092957	41.3893565	17.937122	101.442318	-69.4914165	19.828754	95.70972
-2.491935	44.274281	99.100388	-14.073898	18.83975	98.601357	40.937275	2.294797	100.789322	41.791935	33.569397	102.060028	41.364605	17.932097	101.424675	-69.512401	19.747403	95.778039
-2.248183	44.242531	99.122345	-14.091841	18.810862	98.626778	40.923313	2.264045	100.7966	41.751747	33.59058	102.081345	41.33753	17.9273125	101.4389725	-69.521212	19.6944115	95.8145835
-2.028894	44.20089	99.164787	-14.126398	18.780472	98.649422	40.897514	2.231557	100.793221	41.76556	33.499485	102.074112	41.331537	17.865521	101.4336665	-69.584333	19.695423	95.8651775
-1.815321	44.11684	99.231926	-14.150519	18.741896	98.648018	40.909691	2.17831	100.755394	41.757393	33.462795	102.112183	41.333542	17.8205525	101.4337885	-69.63458	19.6632395	95.8622475
-1.647257	43.991283	99.29567	-14.187903	18.652649	98.601654	40.850208	2.180742	100.761032	41.756897	33.434059	102.179077	41.3035525	17.8074005	101.4700545	-69.6793585	19.4978975	95.7332535
-1.509791	43.877201	99.361267	-14.242056	18.618328	98.527054	40.827766	2.193277	100.722992	41.753845	33.442795	102.253792	41.2908055	17.818036	101.488392	-69.7749175	19.41862	95.565716
-1.389238	43.773125	99.417961	-14.26644	18.582537	98.445724	40.790497	2.239594	100.667122	41.739689	33.465511	102.31469	41.265093	17.8525525	101.490906	-69.797973	19.3125215	95.400542
-1.218861	43.57238	99.433151	-14.296667	18.583626	98.339531	40.782803	2.360926	100.593437	41.710941	33.539001	102.371773	41.246872	17.9499635	101.482605	-69.840206	19.2172885	95.196457
-1.155768	43.34877	99.434692	-14.319971	18.614275	98.281258	40.790581	2.473807	100.559357	41.67281	33.608032	102.411484	41.2316955	18.0409195	101.4854205	-69.8716375	19.1876305	95.0770955
-1.077284	43.097527	99.421753	-14.336414	18.648499	98.227562	40.804108	2.572432	100.528595	41.65044	33.690228	102.442619	41.227274	18.13133	101.485607	-69.900102	19.165668	94.969517
-0.958207	42.65984	99.399963	-14.335434	18.680737	98.188385	40.810051	2.667522	100.480331	41.620907	33.77446	102.451981	41.215479	18.220991	101.466156	-69.886347	19.140483	94.910614
-0.839266	42.207165	99.365616	-14.329414	18.73221	98.157196	40.803181	2.753426	100.440453	41.60413	33.852638	102.470612	41.2036555	18.303032	101.4555325	-69.8624835	19.161388	94.8588595
-0.697135	41.749798	99.389511	-14.348592	18.798141	98.125587	40.804089	2.821414	100.39109	41.601742	33.903355	102.502098	41.2029155	18.3623845	101.446594	-69.9000995	19.2338975	94.80458
-0.505738	41.155708	99.364044	-14.343545	18.838181	98.125832	40.801567	2.889137	100.352654	41.624355	33.943722	102.524651	41.212961	18.4164295	101.4386525	-69.900051	19.2599325	94.8130115
-0.281029	40.326675	99.378273	-14.330345	18.883654	98.152206	40.789734	2.96831	100.293755	41.656109	33.976437	102.550217	41.2229215	18.4723735	101.421986	-69.8836115	19.2949345	94.882426
-0.085957	39.722675	99.329742	-14.287477	18.953619	98.175636	40.778618	2.99346	100.267723	41.685501	33.998466	102.529694	41.2320595	18.495963	101.3987085	-69.8070135	19.411275	94.9525635
0.131409	39.113049	99.228508	-14.277122	19.023996	98.19474	40.776627	3.011296	100.239182	41.707703	34.002079	102.467789	41.242165	18.5066875	101.3534855	-69.796409	19.5413045	95.0359945
0.352031	38.366528	99.116638	-14.247413	19.097637	98.225143	40.777027	3.026794	100.241837	41.719212	33.973667	102.380249	41.2481195	18.5002305	101.311043	-69.7429455	19.6950435	95.139243
0.61892	37.603317	99.011879	-14.220488	19.162462	98.2798	40.774227	3.029666	100.287926	41.735683	33.94133	102.261078	41.254955	18.485498	101.274502	-69.695931	19.839426	95.285098
0.852441	36.791344	98.860718	-14.186978	19.249517	98.356567	40.781269	3.043051	100.346779	41.767864	33.901638	102.093102	41.2745665	18.4723445	101.2199405	-69.6485225	20.0266895	95.4931935
1.106081	35.988201	98.72863	-14.154172	19.31992	98.430168	40.806351	3.046577	100.462425	41.794361	33.860775	101.901421	41.300356	18.453676	101.181923	-69.6087	20.186164	95.678413
1.543247	34.771477	98.497543	-14.106599	19.417562	98.56118	40.917896	3.05655	100.643799	41.801048	33.859314	101.574135	41.359472	18.457932	101.108967	-69.57267	20.377192	96.013393
1.866795	33.899319	98.289482	-14.05693	19.456676	98.621147	40.980011	3.088357	100.748024	41.775166	33.889816	101.351974	41.3775885	18.4890865	101.049999	-69.4914485	20.4242655	96.192295
2.238004	33.005058	98.138954	-14.010678	19.464323	98.65757	41.045258	3.11814	100.851669	41.728008	33.919373	101.151993	41.386633	18.5187565	101.001831	-69.407989	20.4098895	96.313309
2.601388	32.105301	98.017036	-13.96398	19.454521	98.681023	41.117416	3.130874	100.939812	41.707859	33.915283	100.985672	41.4126375	18.5230785	100.962742	-69.3405975	20.3859635	96.399304
2.987502	31.3009	97.91893	-13.945864	19.449858	98.689178	41.193951	3.10758	101.004517	41.705608	33.908985	100.844368	41.4497795	18.5082825	100.9244425	-69.3415075	20.3914335	96.4539135
3.396665	30.424578	97.859825	-13.924487	19.413631	98.679634	41.237411	3.070333	101.058754	41.695217	33.869774	100.749756	41.466314	18.4700535	100.904255	-69.315288	20.3572085	96.455013
3.854478	29.59971	97.820297	-13.907695	19.382399	98.666733	41.250629	3.029995	101.08963	41.704639	33.836491	100.682724	41.477634	18.433243	100.886177	-69.293024	20.331555	96.447289
4.608774	28.382942	97.772705	-13.874918	19.352684	98.640976	41.256935	2.97713	101.127991	41.739861	33.775719	100.615013	41.498398	18.3764245	100.871502	-69.248234	20.3289435	96.41045
5.091075	27.626457	97.739418	-13.861545	19.350536	98.631775	41.263023	2.95928	101.1521	41.750359	33.748333	100.592293	41.506691	18.3538065	100.8721965	-69.229781	20.3472655	96.3913535
5.636616	26.926725	97.730896	-13.857685	19.360868	98.612709	41.26527	2.956526	101.177147	41.770493	33.746971	100.586357	41.5178815	18.3517485	100.881752	-69.2332515	20.3699875	96.343666
6.187975	26.246452	97.682869	-13.865691	19.380346	98.567574	41.27956	2.967223	101.16433	41.777676	33.775215	100.607872	41.528618	18.371219	100.886101	-69.26	20.389473	96.249047
6.798003	25.559361	97.654411	-13.876917	19.409309	98.507927	41.276051	3.0171	101.160767	41.773598	33.820839	100.646553	41.5248245	18.4189695	100.90366	-69.2786585	20.3996485	96.112194
7.367082	24.965841	97.686043	-13.900888	19.437639	98.416664	41.246323	3.106086	101.160957	41.745308	33.905167	100.728188	41.4958155	18.5056265	100.9445725	-69.2975915	20.3696515	95.8887555
7.966102	24.329426	97.623093	-13.956486	19.486128	98.293457	41.234123	3.199308	101.134804	41.726311	33.999756	100.812294	41.480217	18.599532	100.973549	-69.393189	20.372724	95.613365
8.891819	23.492987	97.57016	-14.032297	19.546474	98.09964	41.198288	3.352982	101.086426	41.681011	34.181793	100.999901	41.4396495	18.7673875	101.0431635	-69.5042435	20.3255605	95.1561165
9.549251	22.950016	97.548744	-14.104603	19.60461	97.96225	41.176651	3.438102	101.075806	41.657227	34.287571	101.178375	41.416939	18.8628365	101.1270905	-69.626145	20.3463835	94.7974095
10.191263	22.42897	97.587212	-14.156585	19.678596	97.854851	41.139919	3.558964	101.106285	41.644909	34.422218	101.394745	41.392414	18.990591	101.250515	-69.705584	20.366601	94.459187
10.811366	21.940252	97.63118	-14.236652	19.751844	97.754898	41.112312	3.668067	101.138481	41.620285	34.534374	101.636719	41.3662985	19.1012205	101.3876	-69.8396025	20.4024675	94.122196
11.483588	21.484804	97.66301	-14.266494	19.837292	97.652367	41.072582	3.803949	101.177826	41.592197	34.683594	101.881195	41.3323895	19.2437715	101.5295105	-69.8653775	20.4308125	93.7752235
12.145983	21.018799	97.673027	-14.328386	19.919842	97.55909	41.032822	3.954679	101.212166	41.605713	34.715572	102.034912	41.3192675	19.3351255	101.623539	-69.9760395	20.5045585	93.494641
12.834917	20.557903	97.661522	-14.365628	20.037233	97.425995	40.968643	4.166617	101.247513	41.590576	34.841415	102.159676	41.2796095	19.504016	101.7035945	-70.0108655	20.57045	93.1483955
13.770138	19.849154	97.611954	-14.393398	20.206551	97.193642	40.904266	4.482448	101.251892	41.50227	34.96352	102.244629	41.203268	19.722984	101.7482605	-69.990064	20.690118	92.6390235
14.397745	19.477911	97.511093	-14.407015	20.34033	97.004738	40.840027	4.702406	101.277924	41.450195	35.100525	102.276138	41.145111	19.9014655	101.777031	-69.959141	20.7791945	92.232445
15.035069	19.019518	97.411446	-14.406782	20.462929	96.802452	40.805286	4.910104	101.257538	41.380795	35.248375	102.250137	41.0930405	20.0792395	101.7538375	-69.9066045	20.8466185	91.8510665
15.703394	18.503611	97.290848	-14.375647	20.579199	96.581474	40.804142	5.100439	101.209488	41.361404	35.379333	102.218163	41.082773	20.239886	101.7138255	-69.834067	20.918512	91.4491225
16.324778	18.087452	97.182259	-14.311716	20.660139	96.395157	40.838085	5.248749	101.154793	41.341339	35.487171	102.155899	41.089712	20.36796	101.655346	-69.713144	20.952318	91.134968
16.894611	17.523285	97.055679	-14.242957	20.749834	96.242798	40.858673	5.380745	101.105095	41.355534	35.597061	102.055725	41.1071035	20.488903	101.58041	-69.5930175	21.010765	90.905186
17.438036	17.094435	96.959045	-14.174515	20.815063	96.091454	40.899609	5.489277	101.040459	41.379837	35.656567	101.980652	41.139723	20.572922	101.5105555	-69.488753	21.057204	90.6723525
18.275675	16.353542	96.844841	-14.077014	20.883333	95.92215	40.949528	5.590855	100.942398	41.441341	35.77034	101.850021	41.1954345	20.6805975	101.3962095	-69.3494625	21.0860685	90.4480905
18.847775	15.722092	96.741676	-14.005129	20.926178	95.812294	40.972416	5.625595	100.870743	41.486309	35.776608	101.737785	41.2293625	20.7011015	101.304264	-69.2396205	21.1512545	90.320324
19.3304	15.170729	96.651077	-13.942101	20.96043	95.722839	40.99667	5.646207	100.814949	41.522045	35.785576	101.598679	41.2593575	20.7158915	101.206814	-69.1435595	21.2049685	90.238864
19.784712	14.542452	96.618477	-13.909574	20.995245	95.652962	41.018711	5.671812	100.776627	41.535263	35.791801	101.460793	41.276987	20.7318065	101.11871	-69.096135	21.2586835	90.187214
20.198936	14.026833	96.596367	-13.865139	21.033869	95.588371	41.035324	5.69688	100.754677	41.548187	35.818295	101.345528	41.2917555	20.7575875	101.0501025	-69.0220335	21.3101505	90.1266395
20.614231	13.562909	96.584496	-13.851519	21.064899	95.524651	41.042976	5.722144	100.742149	41.519268	35.893677	101.265419	41.281122	20.8079105	101.003784	-68.98416	21.3218875	90.045518
21.0483	13.001188	96.53756	-13.863562	21.101048	95.468811	41.044571	5.763925	100.71611	41.527493	35.88583	101.156357	41.286032	20.8248775	100.9362335	-69.013156	21.3772185	90.0013885
21.699936	12.053576	96.468147	-13.857412	21.136908	95.347481	41.047176	5.824078	100.709358	41.515778	35.926704	101.06369	41.281477	20.875391	100.886524	-68.996301	21.398425	89.808438
22.059628	11.514709	96.418404	-13.86089	21.157179	95.293678	41.045132	5.879768	100.688553	41.49102	35.945309	101.008484	41.268076	20.9125385	100.8485185	-68.989856	21.4018195	89.7388375
22.376316	10.983451	96.392769	-13.87679	21.187992	95.238235	41.045517	5.940978	100.657677	41.462605	36.077286	100.946938	41.254061	21.009132	100.8023075	-69.007641	21.366852	89.6741625
22.67749	10.483844	96.337021	-13.877802	21.197054	95.190201	41.052376	6.020136	100.623474	41.429634	36.206715	100.916588	41.241005	21.1134255	100.770031	-68.996609	21.2806825	89.610371
23.000851	10.036813	96.302406	-13.855646	21.208864	95.130959	41.078819	6.105103	100.564865	41.42136	36.297089	100.889465	41.2500895	21.201096	100.727165	-68.9613815	21.216632	89.534753
23.294331	9.50679	96.235016	-13.857804	21.221117	95.072151	41.094608	6.203366	100.510368	41.411865	36.388245	100.86895	41.2532365	21.2958055	100.689659	-68.9688445	21.1464285	89.454643
23.552414	8.993862	96.17746	-13.834887	21.248093	95.016617	41.104767	6.287635	100.460327	41.402351	36.492817	100.819946	41.253559	21.390226	100.6401365	-68.923333	21.10596	89.3930975
23.916498	8.207001	96.135529	-13.803286	21.276361	94.977982	41.136215	6.437843	100.399551	41.421127	36.581047	100.727127	41.278671	21.509445	100.563339	-68.885243	21.043277	89.392625
24.15435	7.677864	96.08075	-13.781746	21.322271	94.943275	41.170441	6.521501	100.362793	41.437958	36.661449	100.663925	41.3041995	21.591475	100.513359	-68.8676915	21.053067	89.373191
24.313263	7.199658	96.060364	-13.747602	21.342548	94.918808	41.208824	6.597473	100.331161	41.46217	36.729336	100.602974	41.335497	21.6634045	100.4670675	-68.830701	21.0216915	89.3705485
24.558382	6.739538	95.988197	-13.710835	21.365644	94.902695	41.237225	6.651459	100.315765	41.484779	36.778526	100.563324	41.361002	21.7149925	100.4395445	-68.782672	21.0162955	89.3658455
24.866604	6.227809	96.022171	-13.668895	21.365234	94.881149	41.285645	6.688069	100.293472	41.519615	36.824059	100.515305	41.40263	21.756064	100.4043885	-68.74042	20.974404	89.3579095
25.078308	5.705129	95.975342	-13.620286	21.355999	94.85405	41.334919	6.717554	100.274063	41.546555	36.84964	100.45031	41.440737	21.783597	100.3621865	-68.681309	20.928401	89.3459135
25.231419	5.137418	95.980576	-13.556046	21.340033	94.833885	41.404411	6.740666	100.260582	41.554867	36.918381	100.417625	41.479639	21.8295235	100.3391035	-68.591731	20.8505425	89.3286665
25.331291	4.287652	95.957397	-13.472022	21.300795	94.81295	41.504158	6.760976	100.233932	41.649342	36.886822	100.317039	41.57675	21.823899	100.2754855	-68.520794	20.777691	89.3504145
25.391346	3.737303	95.926414	-13.39089	21.26306	94.773521	41.565052	6.752036	100.222313	41.705479	36.886467	100.284538	41.6352655	21.8192515	100.2534255	-68.4170455	20.7068685	89.2936165
25.438118	3.196441	95.920822	-13.316917	21.209114	94.757057	41.633972	6.739525	100.204002	41.76395	36.880104	100.264511	41.698961	21.8098145	100.2342565	-68.332795	20.6084135	89.2798575
25.511642	2.724713	95.8862	-13.254854	21.130398	94.721863	41.691555	6.712211	100.181435	41.834568	36.859386	100.246552	41.7630615	21.7857985	100.2139935	-68.2727695	20.4749975	89.2297325
25.585562	2.178744	95.822937	-13.173686	21.0805	94.647751	41.763485	6.664101	100.156342	41.897087	36.871128	100.267265	41.830286	21.7676145	100.2118035	-68.177658	20.3933855	89.0836985
25.608658	1.58016	95.729607	-13.077988	21.026533	94.574722	41.83046	6.615819	100.134705	41.999107	36.785564	100.256348	41.9147835	21.7006915	100.1955265	-68.0707595	20.3523745	88.9539175
25.592419	1.001009	95.678864	-13.019522	20.988367	94.474541	41.907001	6.584236	100.122688	42.08992	36.729588	100.276718	41.9984605	21.656912	100.199703	-68.0375045	20.319822	88.749379
25.651777	0.05367	95.566422	-12.884532	20.928102	94.33107	42.037983	6.549363	100.110886	42.213707	36.710201	100.310555	42.125845	21.629782	100.2107205	-67.894909	20.226422	88.4514195
25.644129	-0.562289	95.520172	-12.79215	20.896023	94.244942	42.115898	6.541173	100.079323	42.281654	36.697952	100.33902	42.198776	21.6195625	100.2091715	-67.783076	20.1724835	88.2807125
25.647163	-1.168713	95.415726	-12.706499	20.853844	94.188156	42.200279	6.541041	100.030396	42.373123	36.700649	100.340942	42.286701	21.620845	100.185669	-67.699699	20.086843	88.190643
25.553816	-1.640495	95.350571	-12.607065	20.838945	94.112595	42.291481	6.530652	99.974358	42.4818	36.708004	100.323471	42.3866405	21.619328	100.1489145	-67.6007705	20.058562	88.0762755
25.341288	-1.717185	95.301949	-12.504978	20.809168	94.066643	42.391029	6.523808	99.909439	42.570148	36.700691	100.289703	42.4805885	21.6122495	100.099571	-67.4905445	20.0060865	88.033715
25.073832	-1.763941	95.204773	-12.400159	20.796118	93.991486	42.465149	6.504782	99.866463	42.658535	36.68531	100.247696	42.561842	21.595046	100.0570795	-67.36216	19.99719	87.9258925
24.789652	-1.702645	95.121124	-12.30625	20.783344	93.926941	42.529503	6.469053	99.826935	42.758976	36.632076	100.177826	42.6442395	21.5505645	100.0023805	-67.2567395	20.0161235	87.8515015
24.115519	-1.698973	95.022156	-12.168938	20.758926	93.833351	42.627083	6.38137	99.786537	42.876087	36.534428	100.09861	42.751585	21.457899	99.9425735	-67.089461	20.059953	87.7241285
23.662971	-1.701936	94.963058	-12.100245	20.708111	93.780151	42.68029	6.290635	99.779694	42.962013	36.445702	100.051262	42.8211515	21.3681685	99.915478	-67.0216415	20.0480535	87.644824
23.08112	-1.733314	94.92643	-12.042682	20.656542	93.736229	42.732601	6.193777	99.769577	43.039192	36.350632	100.011513	42.8858965	21.2722045	99.890545	-66.9712605	20.0408795	87.581913
22.565994	-1.843204	94.886368	-11.973227	20.60511	93.70298	42.779629	6.088605	99.754318	43.140499	36.283051	99.972023	42.960064	21.185828	99.8631705	-66.906518	20.024392	87.5427895
22.008163	-1.95715	94.805626	-11.901424	20.543655	93.698265	42.848282	5.989623	99.740326	43.229424	36.18671	99.940239	43.038853	21.0881665	99.8402825	-66.841701	19.9991435	87.5562475
21.447109	-2.130952	94.746201	-11.846092	20.453856	93.677124	42.906605	5.881055	99.716827	43.328484	36.097301	99.899475	43.1175445	20.989178	99.808151	-66.8097285	19.918534	87.546097
20.841146	-2.308978	94.676682	-11.791487	20.367361	93.647621	42.969173	5.788414	99.699318	43.379925	36.028599	99.862663	43.174549	20.9085065	99.7809905	-66.757523	19.8262155	87.5142515
19.782421	-2.653427	94.573708	-11.685712	20.244028	93.625191	43.045097	5.657796	99.648514	43.460907	35.837776	99.734756	43.253002	20.747786	99.691635	-66.624426	19.74027	87.558747
19.065485	-2.930548	94.458794	-11.61802	20.155664	93.591873	43.105423	5.553995	99.605392	43.518433	35.72554	99.6633	43.311928	20.6397675	99.634346	-66.547968	19.6715605	87.5494
18.324373	-3.211215	94.372757	-11.561157	20.053989	93.538406	43.148102	5.438376	99.545563	43.560959	35.617401	99.585854	43.3545305	20.5278885	99.5657085	-66.4768445	19.5800895	87.5111035
17.585373	-3.522411	94.231178	-11.515476	19.941692	93.489609	43.212341	5.316452	99.468712	43.61467	35.482445	99.515762	43.4135055	20.3994485	99.492237	-66.4444575	19.4839355	87.486981
16.794857	-3.839638	94.163155	-11.461774	19.830673	93.439987	43.245117	5.189953	99.399063	43.664806	35.354584	99.425743	43.4549615	20.2722685	99.412403	-66.3785095	19.3890775	87.467571
15.947827	-4.228698	94.038841	-11.423472	19.741259	93.417099	43.286774	5.069036	99.320984	43.718136	35.232258	99.331078	43.502455	20.150647	99.326031	-66.349399	19.331871	87.508167
15.095669	-4.639074	93.9244	-11.366129	19.631535	93.401978	43.341209	4.977384	99.254921	43.749508	35.111752	99.25428	43.5453585	20.044568	99.2546005	-66.2776165	19.218502	87.5493555
13.798766	-5.238039	93.861595	-11.281016	19.484053	93.408028	43.40472	4.827322	99.196259	43.836723	34.981094	99.132233	43.6207215	19.904208	99.164246	-66.1827535	19.063898	87.65181
12.925868	-5.669726	93.835579	-11.224246	19.416084	93.402206	43.43116	4.752157	99.168205	43.893196	34.904514	99.021713	43.662178	19.8283355	99.094959	-66.11067	19.0038325	87.709453
11.979005	-6.143288	93.836723	-11.156449	19.341209	93.432396	43.482922	4.665246	99.137558	43.927101	34.826363	98.88623	43.7050115	19.7458045	99.011894	-66.0179095	18.9366135	87.852898
11.029901	-6.633193	93.870705	-11.109502	19.273571	93.463562	43.530251	4.566126	99.121292	43.963509	34.716328	98.722054	43.74688	19.641227	98.921673	-65.965884	18.905915	88.005451
10.075026	-7.089875	93.910942	-11.0415	19.207153	93.492432	43.615879	4.474189	99.099808	43.984886	34.619713	98.547783	43.8003825	19.546951	98.8237955	-65.8833825	18.867355	88.1610685
9.14768	-7.577246	93.974037	-10.968864	19.114655	93.538757	43.671963	4.369635	99.083572	44.026165	34.499168	98.387299	43.849064	19.4344015	98.7354355	-65.786792	18.7949085	88.3420785
8.135219	-8.100019	94.018295	-10.919252	19.042252	93.562904	43.716042	4.249531	99.081894	44.082699	34.379192	98.241585	43.8993705	19.3143615	98.6617395	-65.7378745	18.7701425	88.4640685
6.604767	-8.872485	94.049507	-10.862034	18.866459	93.558884	43.778461	4.058376	99.060188	44.156235	34.222946	98.049782	43.967348	19.140661	98.554985	-65.691416	18.592257	88.562783
5.612571	-9.372509	94.003738	-10.823708	18.734499	93.526199	43.80814	3.918988	99.022903	44.184795	34.113304	97.95153	43.9964675	19.016146	98.4872165	-65.6438835	18.452852	88.5651815
4.572179	-9.895135	93.937065	-10.795241	18.570978	93.478584	43.842464	3.785812	98.954651	44.196243	33.973591	97.863953	44.0193535	18.8797015	98.409302	-65.6098355	18.2622545	88.547866
3.511149	-10.422562	93.840591	-10.755626	18.421389	93.435852	43.863995	3.685816	98.873863	44.210781	33.86203	97.773262	44.037388	18.773923	98.3235625	-65.54864	18.068855	88.5481415
2.444509	-10.879482	93.763504	-10.693576	18.260803	93.402206	43.910954	3.584433	98.797195	44.235508	33.774849	97.672737	44.073231	18.679641	98.234966	-65.460383	17.841965	88.569446
1.434779	-11.404026	93.729492	-10.645922	18.145222	93.373558	43.948738	3.495364	98.727097	44.278191	33.692932	97.57782	44.1134645	18.594148	98.1524585	-65.4053085	17.696296	88.5946575
0.356503	-11.905209	93.689659	-10.575416	18.038057	93.363335	43.987453	3.433635	98.668144	44.306858	33.624191	97.477638	44.1471555	18.528913	98.072891	-65.2979875	17.547201	88.653779
-1.285281	-12.615803	93.733101	-10.483445	17.907549	93.378487	44.073776	3.322437	98.601547	44.343124	33.486557	97.272369	44.20845	18.404497	97.936958	-65.17534	17.410601	88.820016
-2.349047	-13.094157	93.825706	-10.4175	17.840158	93.393822	44.112331	3.239423	98.599937	44.369431	33.382381	97.152596	44.240881	18.310902	97.8762665	-65.075881	17.369414	88.9113775
-3.461463	-13.549678	93.920166	-10.365272	17.792698	93.407646	44.169621	3.137111	98.605598	44.436913	33.293926	97.025612	44.303267	18.2155185	97.815605	-65.033811	17.3698775	88.999687
-4.558149	-14.002842	94.029282	-10.294385	17.712767	93.440636	44.211651	3.043082	98.598564	44.491707	33.187141	96.891747	44.351679	18.1151115	97.7451555	-64.940449	17.3104225	89.1361165
-5.639451	-14.387072	94.131065	-10.246218	17.64279	93.453964	44.259396	2.9123	98.56237	44.549824	33.075287	96.770737	44.40461	17.9937935	97.6665535	-64.897046	17.2917865	89.2413745
-6.724558	-14.838412	94.221672	-10.160848	17.564596	93.458939	44.306072	2.793967	98.507614	44.606911	32.924625	96.609596	44.4564915	17.859296	97.558605	-64.7781875	17.269896	89.359273
-7.802522	-15.21091	94.270554	-10.089071	17.457062	93.438301	44.357498	2.665362	98.433594	44.653313	32.813206	96.392296	44.5054055	17.739284	97.412945	-64.6835475	17.17484	89.463657
-9.412617	-15.748928	94.443321	-9.977444	17.345276	93.382172	44.43969	2.533933	98.293007	44.699078	32.634109	95.971985	44.569384	17.584021	97.132496	-64.524272	17.106531	89.631848
-10.427341	-16.109049	94.601799	-9.919227	17.281349	93.309113	44.483433	2.452936	98.186829	44.729927	32.564259	95.625336	44.60668	17.5085975	96.9060825	-64.445134	17.0541005	89.7121435
-11.514022	-16.412058	94.748566	-9.868588	17.195778	93.224701	44.513031	2.381881	98.048904	44.700653	32.471218	95.250114	44.606842	17.4265495	96.649509	-64.344018	16.9650065	89.799893
-12.561967	-16.687958	94.886902	-9.831785	17.112793	93.134743	44.519901	2.290381	97.861458	44.657719	32.367355	94.831047	44.58881	17.328868	96.3462525	-64.25238	16.896718	89.9232335
-13.615474	-16.892344	94.951653	-9.795709	16.979202	93.033257	44.508747	2.190515	97.682228	44.618053	32.236652	94.460007	44.5634	17.2135835	96.0711175	-64.154818	16.7448205	89.9953965
-14.590232	-17.084574	95.011856	-9.786395	16.845022	92.937721	44.494362	2.049076	97.515594	44.564087	32.082466	94.15583	44.5292245	17.065771	95.835712	-64.1020145	16.624273	90.03973
-15.611649	-17.193647	94.994957	-9.792813	16.661627	92.874496	44.478523	1.874692	97.388214	44.542225	31.915855	93.938835	44.510374	16.8952735	95.6635245	-64.096	16.4279805	90.0854675
-17.201992	-17.337503	94.885483	-9.831494	16.39393	92.801117	44.375343	1.554865	97.207954	44.532665	31.640768	93.786018	44.454004	16.5978165	95.496986	-64.116992	16.1900435	90.105248
-18.211866	-17.355518	94.766357	-9.883371	16.227427	92.769035	44.289158	1.330418	97.102577	44.53141	31.438997	93.743248	44.410284	16.3847075	95.4229125	-64.177026	16.0701465	90.1151575
-19.114586	-17.345909	94.628807	-9.928508	16.072304	92.736504	44.184387	1.116662	96.992981	44.517849	31.237537	93.700134	44.351118	16.1770995	95.3465575	-64.208134	15.9675085	90.1264505
-20.10367	-17.221601	94.515968	-9.98065	15.955131	92.714561	44.147736	0.904457	96.850365	44.493324	31.053722	93.670105	44.32053	15.9790895	95.260235	-64.28183	15.9311725	90.168887
-21.164713	-17.103302	94.409477	-10.015478	15.850301	92.701836	44.012135	0.752942	96.81633	44.469246	30.897396	93.673279	44.2406905	15.825169	95.2448045	-64.2716465	15.875433	90.1588675
-22.124178	-16.893091	94.347771	-10.058865	15.756419	92.723785	43.951477	0.596459	96.773552	44.444839	30.756458	93.693581	44.198158	15.6764585	95.2335665	-64.315888	15.8363795	90.2140035
-23.009686	-16.676334	94.26088	-10.1068	15.667727	92.748863	43.959492	0.454393	96.69471	44.400002	30.648466	93.750069	44.179747	15.5514295	95.2223895	-64.393347	15.7840245	90.2753365
-24.389772	-16.295845	94.114555	-10.17478	15.515449	92.826675	43.860596	0.319474	96.668213	44.331448	30.523031	93.882347	44.096022	15.4212525	95.27528	-64.445582	15.6096455	90.37807
