# Supplementary material for: How to jointly control a ball trajectory on a moving board: Methodological insights into Motor Learning and Rehabilitation
Source: PLoS One. 2025 Oct 15;20(10):e0334588. doi: 10.1371/journal.pone.0334588 (PMC12527165; doi:10.1371/journal.pone.0334588)
Supplement: S2 Data — (ZIP) [file pone.0334588.s002.zip › D2_026.csv]

Ball_X	Ball_Y	Ball_Z	BoardCentre_X	BoardCentre_Y	BoardCentre_Z	P1LeftHand_X	P1LeftHand_Y	P1LeftHand_Z	P1RightHand_X	P1RightHand_Y	P1RightHand_Z	P1MidHands_X	P1MidHands_Y	P1MidHands_Z	P2MidHands_X	P2MidHands_Y	P2MidHands_Z
1.073695	34.785572	99.234268	-9.643782	14.4533	100.011871	45.714485	-2.250539	102.642593	47.138878	31.074774	102.866913	46.4266815	14.4121175	102.754753	-65.7142455	14.4944825	97.268989
1.66778	34.443172	99.331177	-9.655769	14.470821	100.070786	45.745911	-2.234153	102.816879	47.184448	31.131351	103.012207	46.4651795	14.448599	102.914543	-65.7767175	14.493043	97.227029
2.249304	34.084904	99.387451	-9.647399	14.494535	100.152016	45.779247	-2.193289	102.979874	47.217472	31.18726	103.17807	46.4983595	14.4969855	103.078972	-65.7931575	14.4920845	97.22506
2.755054	33.707371	99.479416	-9.640294	14.545612	100.238441	45.824741	-2.130743	103.122772	47.232334	31.266203	103.341331	46.5285375	14.56773	103.2320515	-65.8091255	14.523494	97.2448305
3.297182	33.331127	99.572334	-9.632405	14.596963	100.322433	45.857895	-2.046433	103.243301	47.25745	31.358429	103.487869	46.5576725	14.655998	103.365585	-65.8224825	14.537928	97.279281
3.849825	32.976002	99.669403	-9.616168	14.643827	100.356697	45.898758	-1.969242	103.331985	47.284897	31.459486	103.654732	46.5918275	14.745122	103.4933585	-65.8241635	14.542532	97.2200355
4.750094	32.417618	99.777473	-9.602933	14.702113	100.392113	45.957638	-1.84782	103.411911	47.336838	31.628433	103.861382	46.647238	14.8903065	103.6366465	-65.853104	14.5139195	97.1475795
5.360972	32.078712	99.843964	-9.585502	14.752883	100.387657	45.991402	-1.751023	103.427246	47.373623	31.747681	103.968575	46.6825125	14.998329	103.6979105	-65.8535165	14.507437	97.0774035
5.909546	31.774992	99.90094	-9.593271	14.859202	100.374542	46.013268	-1.658675	103.426407	47.37875	31.904375	104.117813	46.696009	15.12285	103.77211	-65.882551	14.595554	96.976974
6.380612	31.399027	99.976822	-9.566293	14.890863	100.353943	46.053692	-1.535749	103.426994	47.420265	31.966988	104.20797	46.7369785	15.2156195	103.817482	-65.8695645	14.5661065	96.890404
6.896497	31.005474	100.029327	-9.536619	15.002739	100.372421	46.082218	-1.419435	103.426636	47.436462	32.132393	104.324295	46.75934	15.356479	103.8754655	-65.832578	14.648999	96.8693765
7.439313	30.604708	100.128998	-9.525592	15.102827	100.397171	46.116604	-1.271151	103.452385	47.48127	32.222794	104.424324	46.798937	15.4758215	103.9383545	-65.850121	14.7298325	96.8559875
8.002342	30.256107	100.206688	-9.498194	15.20382	100.436974	46.17197	-1.130894	103.514442	47.494911	32.379086	104.590897	46.8334405	15.624096	104.0526695	-65.8298285	14.783544	96.8212785
8.801122	29.676336	100.378868	-9.498465	15.389397	100.523361	46.232666	-0.901226	103.693939	47.526417	32.628723	104.833534	46.8795415	15.8637485	104.2637365	-65.8764715	14.9150455	96.7829855
9.223909	29.340935	100.484558	-9.48213	15.514771	100.573967	46.302891	-0.756683	103.826591	47.519672	32.846416	105.0746	46.9112815	16.0448665	104.4505955	-65.8755415	14.9846755	96.6973385
9.677078	28.87398	100.575363	-9.497808	15.636913	100.623619	46.340385	-0.613069	103.973053	47.505726	33.035324	105.277206	46.9230555	16.2111275	104.6251295	-65.9186715	15.0626985	96.6221085
10.092066	28.452215	100.667534	-9.543352	15.7798	100.680672	46.360149	-0.476726	104.089905	47.541378	33.132187	105.398689	46.9507635	16.3277305	104.744297	-66.0374675	15.2318695	96.617047
10.579741	27.892899	100.745522	-9.548124	15.855211	100.695122	46.387951	-0.350451	104.172394	47.527985	33.292519	105.586304	46.957968	16.471034	104.879349	-66.054216	15.239388	96.510895
10.988288	27.473637	100.841431	-9.573363	15.979626	100.690254	46.381321	-0.222991	104.244423	47.531109	33.419605	105.7575	46.956215	16.598307	105.0009615	-66.102941	15.360945	96.3795465
11.411263	26.985884	100.892433	-9.598498	16.084061	100.66571	46.398159	-0.122192	104.257729	47.525955	33.57523	105.897461	46.962057	16.726519	105.077595	-66.159053	15.441603	96.253825
11.873394	26.28632	100.901375	-9.578207	16.238659	100.633911	46.417046	0.015852	104.223076	47.552643	33.734367	106.068741	46.9848445	16.8751095	105.1459085	-66.1412585	15.6022085	96.1219135
12.186777	25.66765	100.908806	-9.533786	16.31505	100.609222	46.457253	0.094421	104.218361	47.64283	33.748653	106.089333	47.0500415	16.921537	105.153847	-66.1176135	15.708563	96.064597
12.504122	25.069538	100.890877	-9.470936	16.43782	100.594185	46.534451	0.173465	104.20121	47.71822	33.838089	106.1064	47.1263355	17.005777	105.153805	-66.0682075	15.869863	96.034565
12.82894	24.429522	100.850868	-9.382668	16.536812	100.583221	46.623005	0.27547	104.200073	47.781796	33.910526	106.113991	47.2024005	17.092998	105.157032	-65.9677365	15.980626	96.00941
13.129652	23.834576	100.844406	-9.29532	16.639336	100.594315	46.740646	0.369918	104.218544	47.82642	33.975792	106.086121	47.283533	17.172855	105.1523325	-65.874173	16.105817	96.0362975
13.405766	23.209515	100.813606	-9.208043	16.726606	100.609924	46.857059	0.471509	104.244591	47.890171	34.040993	106.014702	47.373615	17.256251	105.1296465	-65.789701	16.196961	96.0902015
13.580301	22.598673	100.751068	-9.119248	16.832064	100.623955	46.975857	0.582045	104.274368	47.919521	34.108616	105.927704	47.447689	17.3453305	105.101036	-65.686185	16.3187975	96.146874
13.865943	21.553713	100.647034	-9.026577	16.976862	100.582352	47.120663	0.74803	104.306664	47.945198	34.19619	105.737198	47.5329305	17.47211	105.021931	-65.5860845	16.481614	96.142773
14.060823	20.797033	100.533379	-8.997681	17.051367	100.535057	47.201469	0.858177	104.285362	47.932327	34.251442	105.561104	47.566898	17.5548095	104.923233	-65.56226	16.5479245	96.146881
14.227923	20.094248	100.420311	-8.961772	17.151579	100.465965	47.232941	0.987461	104.269981	47.850803	34.287968	105.435791	47.541872	17.6377145	104.852886	-65.465416	16.6654435	96.079044
14.392246	19.40387	100.351418	-8.938213	17.220181	100.410149	47.264355	1.067766	104.276299	47.779907	34.323933	105.331993	47.522131	17.6958495	104.804146	-65.398557	16.7445125	96.016152
14.415683	18.761395	100.273132	-8.920403	17.27507	100.361298	47.275349	1.160845	104.310524	47.723663	34.321503	105.236412	47.499506	17.741174	104.773468	-65.340312	16.808966	95.949128
14.464628	17.966681	100.248955	-8.91453	17.320698	100.332054	47.349651	1.215484	104.276596	47.677223	34.368793	105.190536	47.513437	17.7921385	104.733566	-65.342497	16.8492575	95.930542
14.505733	17.208109	100.206482	-8.898258	17.350752	100.300011	47.377216	1.2655	104.248253	47.631844	34.40078	105.175255	47.50453	17.83314	104.711754	-65.301046	16.868364	95.888268
14.576719	16.119097	100.105354	-8.873752	17.3888	100.218269	47.42886	1.328925	104.165421	47.594418	34.422165	105.099464	47.511639	17.875545	104.6324425	-65.259143	16.902055	95.8040955
14.63241	15.380293	100.025681	-8.854836	17.41637	100.15007	47.456024	1.368732	104.097298	47.580101	34.445465	105.100014	47.5180625	17.9070985	104.598656	-65.2277345	16.9256415	95.701484
14.599199	14.691912	99.948624	-8.817495	17.44372	100.108147	47.488125	1.417545	104.03891	47.575977	34.450264	105.107452	47.532051	17.9339045	104.573181	-65.167041	16.9535355	95.643113
14.519283	13.988471	99.89933	-8.773817	17.476143	100.059784	47.517998	1.464999	103.992508	47.583027	34.472351	105.126083	47.5505125	17.968675	104.5592955	-65.0981465	16.983611	95.5602725
14.430928	13.200964	99.822464	-8.727565	17.518272	100.026512	47.52301	1.536392	103.988525	47.588341	34.50967	105.173401	47.5556755	18.023031	104.580963	-65.0108055	17.013513	95.472061
14.36965	12.419586	99.762398	-8.701051	17.565636	99.996712	47.613956	1.603345	103.93058	47.574348	34.558159	105.206512	47.594152	18.080752	104.568546	-64.996254	17.05052	95.424878
14.265882	11.702953	99.733452	-8.672154	17.651087	99.960037	47.648499	1.691607	103.908936	47.549644	34.617786	105.201126	47.5990715	18.1546965	104.555031	-64.9433795	17.1474775	95.365043
14.053969	10.644018	99.636452	-8.637172	17.774807	99.917648	47.656719	1.849407	103.916534	47.469074	34.697182	105.151939	47.5628965	18.2732945	104.5342365	-64.8372405	17.2763195	95.3010595
13.848053	9.866798	99.568771	-8.624287	17.854116	99.868904	47.705948	1.95561	103.899132	47.408112	34.78125	105.070938	47.55703	18.36843	104.485035	-64.805604	17.339802	95.252773
13.600392	9.109873	99.501022	-8.623694	17.93045	99.788902	47.716938	2.064789	103.890381	47.358616	34.858452	104.977478	47.537777	18.4616205	104.4339295	-64.785165	17.3992795	95.1438745
13.398664	8.298722	99.401924	-8.607898	18.020687	99.685516	47.73003	2.167915	103.893326	47.291935	34.939873	104.928528	47.5109825	18.553894	104.410927	-64.7267785	17.48748	94.960105
13.1714	7.551787	99.350243	-8.626373	18.059875	99.571182	47.727264	2.266271	103.902451	47.237385	35.02063	104.858902	47.4823245	18.6434505	104.3806765	-64.7350705	17.4762995	94.7616875
12.874606	6.872113	99.238785	-8.639248	18.119516	99.442635	47.72477	2.362418	103.905067	47.183445	35.090389	104.809967	47.4541075	18.7264035	104.357517	-64.7326035	17.5126285	94.527753
12.567247	6.06566	99.143204	-8.643976	18.15645	99.323372	47.707455	2.464034	103.913475	47.136158	35.188705	104.760002	47.4218065	18.8263695	104.3367385	-64.7097585	17.4865305	94.3100055
12.028232	4.946965	99.059319	-8.651202	18.208799	99.17881	47.68404	2.620806	103.908028	47.091236	35.309723	104.672005	47.387638	18.9652645	104.2900165	-64.690042	17.4523335	94.0676035
11.700285	4.196314	98.954147	-8.643858	18.246164	99.087128	47.672218	2.728311	103.893837	47.061729	35.407249	104.61631	47.3669735	19.06778	104.2550735	-64.6546895	17.424548	93.9191825
11.352139	3.461061	98.921722	-8.630989	18.311357	98.994682	47.651474	2.831283	103.870689	47.044518	35.506554	104.517029	47.347996	19.1689185	104.193859	-64.609974	17.4537955	93.795505
10.934524	2.79688	98.834572	-8.632335	18.357182	98.877487	47.631245	2.932345	103.844917	47.01482	35.60075	104.428909	47.3230325	19.2665475	104.136913	-64.5877025	17.4478165	93.618061
10.480898	2.098159	98.728333	-8.633525	18.423975	98.740486	47.605812	3.039415	103.814293	46.961609	35.676338	104.310211	47.2837105	19.3578765	104.062252	-64.5507605	17.4900735	93.41872
10.011456	1.388974	98.621109	-8.629794	18.486761	98.587265	47.575974	3.130096	103.771141	46.919544	35.732502	104.149155	47.247759	19.431299	103.960148	-64.507347	17.542223	93.214382
9.557449	0.692974	98.498001	-8.647026	18.540154	98.411682	47.525627	3.235827	103.695717	46.831829	35.793217	103.971085	47.178728	19.514522	103.833401	-64.47278	17.565786	92.989963
8.803832	-0.22175	98.304619	-8.662883	18.623148	98.142693	47.462898	3.382134	103.566086	46.71962	35.875465	103.636574	47.091259	19.6287995	103.60133	-64.417025	17.6174965	92.684056
8.235577	-0.769413	98.19471	-8.652026	18.671179	97.960159	47.441742	3.489778	103.462921	46.64817	35.965069	103.403412	47.044956	19.7274235	103.4331665	-64.349008	17.6149345	92.4871515
7.636116	-1.34327	98.102821	-8.635563	18.706966	97.778793	47.438534	3.570909	103.361725	46.606556	36.04657	103.177551	47.022545	19.8087395	103.269638	-64.293671	17.6051925	92.287948
7.043356	-1.93014	97.977837	-8.614013	18.764236	97.579865	47.43652	3.643749	103.233192	46.598022	36.114769	102.899635	47.017271	19.879259	103.0664135	-64.245297	17.649213	92.0933165
6.443829	-2.425518	97.834297	-8.576245	18.768198	97.385971	47.434471	3.70253	103.068832	46.570885	36.189098	102.629105	47.002678	19.945814	102.8489685	-64.155168	17.590582	91.9229735
5.846678	-2.91735	97.662231	-8.524319	18.791735	97.151169	47.444859	3.720001	102.87117	46.566525	36.200455	102.335121	47.005692	19.960228	102.6031455	-64.05433	17.623242	91.6991925
5.19951	-3.315698	97.446709	-8.47139	18.78801	96.922043	47.456699	3.73013	102.629974	46.566711	36.197357	102.030586	47.011705	19.9637435	102.33028	-63.954485	17.6122765	91.513806
4.143717	-3.920444	97.144363	-8.368203	18.783367	96.635796	47.477657	3.745803	102.264771	46.558559	36.105629	101.640465	47.018108	19.925716	101.952618	-63.754514	17.641018	91.318974
3.476537	-4.28934	96.951027	-8.306443	18.783522	96.442276	47.501205	3.730447	102.043602	46.618301	36.090374	101.373589	47.059753	19.9104105	101.7085955	-63.672639	17.6566335	91.1759565
2.749913	-4.589276	96.769478	-8.241833	18.7693	96.292862	47.522602	3.713497	101.794373	46.675213	36.085758	101.118507	47.0989075	19.8996275	101.45644	-63.5825735	17.6389725	91.129284
2.085464	-4.846294	96.612045	-8.16783	18.746433	96.147423	47.532864	3.695467	101.562523	46.721771	36.056835	100.870834	47.1273175	19.876151	101.2166785	-63.4629775	17.616715	91.0781675
1.352675	-5.019533	96.43676	-8.092319	18.722034	96.041962	47.548157	3.679107	101.326195	46.768692	36.037746	100.690399	47.1584245	19.8584265	101.008297	-63.3430625	17.5856415	91.075627
0.600925	-5.152746	96.245201	-8.023716	18.697851	95.943344	47.562374	3.655416	101.109406	46.794182	36.033924	100.548401	47.178278	19.84467	100.8289035	-63.22571	17.551032	91.0577845
-0.179685	-5.315831	96.055962	-7.995681	18.683294	95.834404	47.556145	3.632107	100.921227	46.841568	36.053188	100.426186	47.1988565	19.8426475	100.6737065	-63.1902185	17.5239405	90.9951015
-1.346796	-5.455154	95.806145	-8.004105	18.657494	95.727631	47.534744	3.626215	100.634979	46.859337	36.064751	100.281456	47.1970405	19.845483	100.4582175	-63.2052505	17.469505	90.9970445
-2.079933	-5.490902	95.649895	-7.998957	18.65337	95.663765	47.493782	3.624891	100.454987	46.851093	36.068718	100.195908	47.1724375	19.8468045	100.3254475	-63.1703515	17.4599355	91.0020825
-2.875557	-5.463799	95.493279	-8.025308	18.652538	95.612511	47.47337	3.638164	100.315582	46.842514	36.080177	100.139725	47.157942	19.8591705	100.2276535	-63.208558	17.4459055	90.9973685
-3.654441	-5.415516	95.344223	-8.059486	18.674526	95.56002	47.450771	3.665259	100.178864	46.83445	36.109062	100.092445	47.1426105	19.8871605	100.1356545	-63.2615825	17.4618915	90.9843855
-4.509915	-5.357852	95.194336	-8.090796	18.69841	95.511154	47.42683	3.697577	100.053024	46.834595	36.144085	100.017952	47.1307125	19.920831	100.035488	-63.3123045	17.475989	90.98682
-5.310122	-5.270322	95.081726	-8.124001	18.717583	95.444916	47.397179	3.722795	99.926529	46.825836	36.19915	99.964912	47.1115075	19.9609725	99.9457205	-63.3595095	17.4741935	90.9441115
-6.070594	-5.193219	94.976418	-8.12647	18.726458	95.391968	47.401936	3.745309	99.803253	46.823898	36.235382	99.876427	47.112917	19.9903455	99.83984	-63.365857	17.4625705	90.944096
-7.244469	-4.972766	94.829468	-8.094183	18.759916	95.313904	47.463074	3.782868	99.57795	46.83799	36.279484	99.709633	47.150532	20.031176	99.6437915	-63.338898	17.488656	90.9840165
-8.017464	-4.797559	94.756226	-8.06929	18.75861	95.275818	47.447411	3.815161	99.513855	46.86058	36.312588	99.623123	47.1539955	20.0638745	99.568489	-63.2925755	17.4533455	90.983147
-8.853372	-4.634513	94.697624	-8.053208	18.755693	95.233521	47.468956	3.821983	99.445877	46.906872	36.334629	99.558113	47.187914	20.078306	99.501995	-63.29433	17.43308	90.965047
-9.627004	-4.441499	94.651611	-8.017618	18.739279	95.216263	47.48637	3.821201	99.382889	46.953358	36.357311	99.509148	47.219864	20.089256	99.4460185	-63.2551	17.389302	90.9865075
-10.366118	-4.276447	94.625946	-7.962827	18.700281	95.206902	47.509865	3.801781	99.328354	47.000694	36.345032	99.492783	47.2552795	20.0734065	99.4105685	-63.1809335	17.3271555	91.0032355
-11.092602	-4.048512	94.559708	-7.915918	18.637987	95.17897	47.544495	3.770859	99.277336	47.049015	36.304802	99.476204	47.296755	20.0378305	99.37677	-63.128591	17.2381435	90.98117
-11.825103	-3.796174	94.494286	-7.877384	18.563946	95.161568	47.565079	3.741872	99.215111	47.096863	36.265804	99.450539	47.330971	20.003838	99.332825	-63.085739	17.124054	90.990311
-12.995741	-3.416374	94.39843	-7.81375	18.489296	95.125946	47.599594	3.707165	99.092613	47.111237	36.237286	99.410782	47.3554155	19.9722255	99.2516975	-62.9829155	17.0063665	91.0001945
-13.757375	-3.121861	94.345978	-7.769186	18.428179	95.082268	47.635395	3.690839	98.998253	47.078888	36.207321	99.328003	47.3571415	19.94908	99.163128	-62.8955135	16.907278	91.001408
-14.446918	-2.877525	94.292244	-7.745383	18.374672	95.030174	47.647491	3.691486	98.862183	47.05978	36.177998	99.163277	47.3536355	19.934742	99.01273	-62.8444015	16.814602	91.047618
-15.163602	-2.579161	94.197037	-7.712164	18.320995	94.924217	47.640575	3.711687	98.687294	47.023331	36.244469	98.972832	47.331953	19.978078	98.830063	-62.756281	16.663912	91.018371
-15.873999	-2.27456	94.076057	-7.727244	18.246811	94.802307	47.617229	3.70951	98.476334	46.946255	36.262451	98.740974	47.281742	19.9859805	98.608654	-62.73623	16.5076415	90.99596
-16.624361	-1.914061	93.942352	-7.727174	18.181007	94.676033	47.590317	3.710077	98.27536	46.907688	36.287319	98.492966	47.2490025	19.998698	98.384163	-62.7033505	16.363316	90.967903
-17.365	-1.602699	93.831291	-7.744348	18.136518	94.549232	47.554756	3.716771	98.112663	46.858753	36.26088	98.28743	47.2067545	19.9888255	98.2000465	-62.6954505	16.2842105	90.8984175
-18.313799	-1.165078	93.607033	-7.781383	18.013777	94.372002	47.535473	3.689353	97.88839	46.803474	36.204617	98.03437	47.1694735	19.946985	97.96138	-62.7322395	16.080569	90.782624
-19.004927	-0.805474	93.459549	-7.816934	17.943563	94.25795	47.523918	3.658388	97.736824	46.794655	36.186172	97.900414	47.1592865	19.92228	97.818619	-62.7931545	15.964846	90.697281
-19.672775	-0.449506	93.298042	-7.801166	17.868069	94.151619	47.516666	3.638255	97.608673	46.761852	36.182301	97.855202	47.139259	19.910278	97.7319375	-62.741591	15.82586	90.5713005
-20.40419	-0.053625	93.151955	-7.805465	17.784327	94.062866	47.519867	3.600564	97.522552	46.746975	36.159744	97.857063	47.133421	19.880154	97.6898075	-62.744351	15.6885	90.4359245
-21.070259	0.315948	93.067528	-7.79929	17.717293	94.033958	47.538902	3.568146	97.471916	46.764313	36.117813	97.878609	47.1516075	19.8429795	97.6752625	-62.7501875	15.5916065	90.3926535
-21.698217	0.683583	93.011292	-7.765819	17.659018	94.015862	47.560581	3.534626	97.453682	46.762066	36.113808	97.926407	47.1613235	19.824217	97.6900445	-62.6929615	15.493819	90.3416795
-22.317953	1.058191	92.950668	-7.72824	17.610271	93.996887	47.619705	3.489135	97.406479	46.781147	36.081203	97.919807	47.200426	19.785169	97.663143	-62.656906	15.435373	90.330631
-23.262754	1.672237	92.881493	-7.664098	17.575298	93.931915	47.59008	3.496459	97.360107	46.786354	35.98917	97.812607	47.188217	19.7428145	97.586357	-62.516413	15.4077815	90.277473
-23.969168	2.087507	92.816376	-7.616641	17.564756	93.868355	47.592949	3.501073	97.283432	46.702213	36.007992	97.747871	47.147581	19.7545325	97.5156515	-62.380863	15.3749795	90.2210585
-24.586115	2.471093	92.758957	-7.581502	17.540567	93.788322	47.602158	3.527073	97.190201	46.680141	35.947403	97.600388	47.1411495	19.737238	97.3952945	-62.3041535	15.343896	90.1813495
-25.175344	2.839706	92.715538	-7.546205	17.530443	93.710022	47.615189	3.547031	97.103462	46.591347	35.997643	97.497459	47.103268	19.772337	97.3004605	-62.195678	15.288549	90.1195835
-25.762346	3.202819	92.692032	-7.529364	17.503307	93.662125	47.635406	3.575669	97.032295	46.560692	35.951103	97.324982	47.098049	19.763386	97.1786385	-62.156777	15.243228	90.1456115
-26.374228	3.591918	92.691978	-7.500515	17.482119	93.63266	47.644806	3.598119	96.969238	46.505074	35.938896	97.191216	47.07494	19.7685075	97.080227	-62.07597	15.1957305	90.185093
-26.98955	3.995742	92.749619	-7.47779	17.434771	93.623535	47.654549	3.599429	96.908936	46.432999	35.908211	97.023941	47.043774	19.75382	96.9664385	-61.999354	15.115722	90.2806315
-27.909744	4.592709	92.893883	-7.45659	17.34424	93.661758	47.648151	3.569391	96.822357	46.312092	35.882816	96.788658	46.9801215	19.7261035	96.8055075	-61.8933015	14.9623765	90.5180085
-28.47716	4.987829	93.022743	-7.439039	17.261806	93.699226	47.652374	3.52173	96.80616	46.28249	35.752232	96.64006	46.967432	19.636981	96.72311	-61.84551	14.886631	90.675342
-28.982807	5.393781	93.135124	-7.449929	17.170971	93.757248	47.658531	3.435554	96.80703	46.236164	35.66713	96.543465	46.9473475	19.551342	96.6752475	-61.8472055	14.7906	90.8392485
-29.513714	5.818021	93.255981	-7.429615	17.054806	93.827614	47.643448	3.338171	96.817223	46.205841	35.561047	96.467979	46.9246445	19.449609	96.642601	-61.7838745	14.660003	91.012627
-30.041912	6.305747	93.341927	-7.441118	16.939571	93.869438	47.638401	3.257472	96.818062	46.183163	35.448463	96.410133	46.910782	19.3529675	96.6140975	-61.793018	14.5261745	91.1247785
-30.612061	6.787156	93.357422	-7.428177	16.785362	93.910828	47.647171	3.152786	96.812843	46.141647	35.339649	96.352257	46.894409	19.2462175	96.58255	-61.750763	14.3245065	91.239106
-31.110439	7.313906	93.436523	-7.436787	16.658133	93.940697	47.642239	3.057169	96.796257	46.108437	35.233109	96.270523	46.875338	19.145139	96.53339	-61.748912	14.171127	91.348004
-31.753284	7.996313	93.586639	-7.403814	16.414291	93.997368	47.659378	2.910135	96.768639	46.039482	35.042999	96.116875	46.84943	18.976567	96.442757	-61.657058	13.852015	91.551979
-32.176094	8.454971	93.664284	-7.401829	16.267637	94.028465	47.662216	2.804242	96.742119	46.016193	34.897499	95.979248	46.8392045	18.8508705	96.3606835	-61.6428625	13.6844035	91.6962465
-32.575172	9.024807	93.758301	-7.373155	16.125526	94.060043	47.659084	2.695964	96.696968	46.055759	34.686459	95.766426	46.8574215	18.6912115	96.231697	-61.6037315	13.5598405	91.888389
-33.008564	9.598206	93.79277	-7.360174	15.966985	94.065384	47.660038	2.562129	96.664444	46.035522	34.604008	95.618668	46.84778	18.5830685	96.141556	-61.568128	13.3509015	91.989212
-33.379841	10.205189	93.809196	-7.384908	15.838556	94.079849	47.651787	2.464149	96.6446	45.948395	34.631599	95.583611	46.800091	18.547874	96.1141055	-61.569907	13.129238	92.0455925
-33.759453	10.765213	93.85257	-7.436421	15.720182	94.126671	47.641178	2.43215	96.669823	45.946365	34.586418	95.580963	46.7937715	18.509284	96.125393	-61.6666135	12.93108	92.127949
-34.092716	11.394703	93.858856	-7.503781	15.614631	94.171921	47.623268	2.418559	96.718903	45.930462	34.534626	95.633057	46.776865	18.4765925	96.17598	-61.784427	12.7526695	92.167862
-34.662128	12.466479	93.831886	-7.612969	15.447865	94.226074	47.558598	2.392069	96.763405	45.827126	34.534004	95.801315	46.692862	18.4630365	96.28236	-61.9188	12.4326935	92.169788
-35.039066	13.175223	93.842842	-7.679179	15.391789	94.284859	47.490208	2.372131	96.778122	45.76186	34.540699	95.966263	46.626034	18.456415	96.3721925	-61.984392	12.327163	92.1975255
-35.368011	13.945448	93.882347	-7.755595	15.328733	94.360313	47.421967	2.358733	96.799782	45.684769	34.551762	96.169968	46.553368	18.4552475	96.484875	-62.064558	12.2022185	92.235751
-35.694241	14.681814	93.909393	-7.847411	15.270279	94.420273	47.350403	2.336836	96.812576	45.637394	34.58033	96.360329	46.4938985	18.458583	96.5864525	-62.1887205	12.081975	92.2540935
-36.01379	15.482462	93.939934	-7.94378	15.237509	94.473007	47.291653	2.325867	96.811867	45.600433	34.64809	96.558922	46.446043	18.4869785	96.6853945	-62.333603	11.9880395	92.2606195
-36.348961	16.344429	93.938705	-8.048508	15.21744	94.515312	47.211929	2.330804	96.801498	45.570045	34.731304	96.751846	46.390987	18.531054	96.776672	-62.488003	11.903826	92.253952
-36.653797	17.178238	93.968803	-8.158201	15.234749	94.542076	47.13258	2.339353	96.775269	45.525997	34.812153	96.915779	46.3292885	18.575753	96.845524	-62.6456905	11.893745	92.238628
-37.085003	18.450005	94.06601	-8.330122	15.274424	94.593437	46.967945	2.405543	96.669022	45.425381	34.898193	97.120575	46.196663	18.651868	96.8947985	-62.856907	11.89698	92.2920755
-37.398182	19.265579	94.110619	-8.433967	15.297262	94.594177	46.84304	2.432782	96.545319	45.327923	34.957062	97.211914	46.0854815	18.694922	96.8786165	-62.9534155	11.899602	92.3097375
-37.681217	20.118961	94.141159	-8.598667	15.325507	94.551926	46.720116	2.452754	96.371338	45.214718	35.042248	97.246834	45.967417	18.747501	96.809086	-63.164751	11.903513	92.294766
-37.992214	20.977118	94.140541	-8.722136	15.370412	94.483879	46.561985	2.483096	96.192345	45.052441	35.141598	97.255966	45.807213	18.812347	96.7241555	-63.251485	11.928477	92.2436025
-38.29071	21.824839	94.120056	-8.882589	15.410845	94.403801	46.401764	2.519966	96.0336	44.904041	35.164219	97.200417	45.6529025	18.8420925	96.6170085	-63.4180805	11.9795975	92.1905935
-38.596222	22.579971	94.12133	-9.081919	15.436959	94.314186	46.267456	2.578906	95.910965	44.696934	35.266132	97.170219	45.482195	18.922519	96.540592	-63.646033	11.951399	92.08778
-38.881748	23.345467	94.105492	-9.270759	15.516806	94.266121	46.119122	2.674722	95.862564	44.488449	35.357758	97.133461	45.3037855	19.01624	96.4980125	-63.8453035	12.017372	92.0342295
-39.300701	24.453102	94.070206	-9.578856	15.61674	94.220367	45.931381	2.776577	95.867043	44.125706	35.525261	97.16877	45.0285435	19.150919	96.5179065	-64.1862555	12.082561	91.9228275
-39.593636	25.219828	94.138603	-9.781766	15.668101	94.21376	45.825546	2.799218	95.871773	43.898678	35.653973	97.199509	44.862112	19.2265955	96.535641	-64.425644	12.1096065	91.891879
-39.864697	25.920063	94.175179	-9.967546	15.698523	94.221001	45.674305	2.83533	95.869743	43.706902	35.745399	97.217346	44.6906035	19.2903645	96.5435445	-64.6256955	12.1066815	91.8984575
-40.111382	26.593405	94.241478	-10.148419	15.724927	94.220078	45.492569	2.881769	95.84745	43.535652	35.797466	97.260826	44.5141105	19.3396175	96.554138	-64.8109485	12.1102365	91.886018
-40.304928	27.169899	94.330185	-10.323234	15.707146	94.227287	45.308083	2.902536	95.828506	43.390045	35.822411	97.293854	44.349064	19.3624735	96.56118	-64.995532	12.0518185	91.893394
-40.536488	27.737534	94.377502	-10.4823	15.713005	94.23539	45.139267	2.933332	95.830643	43.239952	35.858585	97.33989	44.1896095	19.3959585	96.5852665	-65.1542095	12.0300515	91.8855135
-40.763676	28.281328	94.40519	-10.650155	15.737759	94.247307	45.008415	2.98224	95.856705	43.085938	35.90134	97.404175	44.0471765	19.44179	96.63044	-65.3474865	12.033728	91.864174
-41.104813	29.092613	94.485733	-10.879995	15.74969	94.280975	44.804646	3.1081	95.984367	42.868389	36.047199	97.505661	43.8365175	19.5776495	96.745014	-65.5965075	11.9217305	91.816936
-41.304745	29.629728	94.53421	-11.000117	15.811788	94.348686	44.68251	3.230424	96.123734	42.714615	36.166245	97.58506	43.6985625	19.6983345	96.854397	-65.6987965	11.9252415	91.842975
-41.511734	30.091587	94.539436	-11.131615	15.892354	94.421333	44.580235	3.347564	96.278023	42.538593	36.285667	97.657555	43.559414	19.8166155	96.967789	-65.822644	11.9680925	91.874877
-41.704163	30.541647	94.601982	-11.246122	15.950158	94.508514	44.464638	3.464237	96.417213	42.363644	36.416328	97.695068	43.414141	19.9402825	97.0561405	-65.906385	11.9600335	91.9608875
-41.900654	30.913225	94.682266	-11.386971	16.003454	94.579361	44.344048	3.58357	96.501419	42.180073	36.546726	97.702972	43.2620605	20.065148	97.1021955	-66.0360025	11.94176	92.0565265
-42.061909	31.234476	94.727882	-11.507607	16.040798	94.617264	44.200447	3.730129	96.55632	42.016842	36.653755	97.689941	43.1086445	20.191942	97.1231305	-66.1238585	11.889654	92.1113975
-42.182251	31.500063	94.762665	-11.666	16.08374	94.648376	44.064964	3.842904	96.581718	41.87006	36.74049	97.67012	42.967512	20.291697	97.125919	-66.299512	11.875783	92.170833
-42.274849	31.822655	94.766914	-11.897547	16.129139	94.666847	43.908791	3.954632	96.573708	41.625938	36.873882	97.650238	42.7673645	20.414257	97.111973	-66.5624585	11.844021	92.221721
-42.225628	31.877459	94.821899	-12.049571	16.181591	94.693596	43.794315	4.050138	96.570053	41.468575	36.956924	97.636208	42.631445	20.503531	97.1031305	-66.730587	11.859651	92.2840615
-42.135731	31.876104	94.824097	-12.199957	16.227245	94.687706	43.687828	4.152743	96.560257	41.317562	37.068062	97.613991	42.502695	20.6104025	97.087124	-66.902609	11.8440875	92.288288
-42.011372	31.814402	94.790382	-12.310871	16.27289	94.678802	43.600521	4.26416	96.538635	41.190262	37.184277	97.580589	42.3953915	20.7242185	97.059612	-67.0171335	11.8215615	92.297992
-41.834145	31.755236	94.787338	-12.386527	16.345076	94.668732	43.516502	4.400077	96.496635	41.090755	37.321846	97.536041	42.3036285	20.8609615	97.016338	-67.0766825	11.8291905	92.321126
-41.545189	31.723362	94.818924	-12.427063	16.413269	94.65242	43.464809	4.552052	96.429672	41.011517	37.456444	97.500259	42.238163	21.004248	96.9649655	-67.092289	11.82229	92.3398745
-41.221653	31.638145	94.84465	-12.431641	16.514502	94.667358	43.429234	4.696744	96.338448	40.9375	37.576027	97.461395	42.183367	21.1363855	96.8999215	-67.046649	11.8926185	92.4347945
-40.656128	31.480316	95.020157	-12.383262	16.609924	94.744209	43.367855	4.914462	96.213997	40.908127	37.765598	97.428307	42.137991	21.34003	96.821152	-66.904515	11.879818	92.667266
-40.220982	31.376188	95.122009	-12.336988	16.689991	94.815567	43.31691	5.042923	96.192184	40.937935	37.785595	97.378609	42.1274225	21.414259	96.7853965	-66.8013985	11.965723	92.8457375
-39.792068	31.28101	95.17366	-12.313518	16.729862	94.896408	43.2696	5.151159	96.226921	40.945885	37.834141	97.370407	42.1077425	21.49265	96.798664	-66.7347785	11.967074	92.994152
-39.325012	31.195662	95.178452	-12.315809	16.780367	94.983101	43.199238	5.232077	96.322182	40.979725	37.891121	97.335899	42.0894815	21.561599	96.8290405	-66.7210995	11.999135	93.1371615
-38.947624	31.08226	95.223679	-12.362089	16.791718	95.077545	43.134026	5.301495	96.483978	40.994118	37.930145	97.325966	42.064072	21.61582	96.904972	-66.78825	11.967616	93.250118
-38.535507	31.024118	95.216766	-12.419932	16.793983	95.184174	43.063068	5.37597	96.713165	40.974102	37.935509	97.354111	42.018585	21.6557395	97.033638	-66.858449	11.9322265	93.33471
-38.085239	30.919239	95.156792	-12.45817	16.75738	95.323792	42.973183	5.383755	97.03878	40.918846	37.921711	97.433243	41.9460145	21.652733	97.2360115	-66.8623545	11.862027	93.4115725
-37.276287	30.793804	95.134315	-12.572546	16.664673	95.600151	42.869812	5.337657	97.640228	40.822083	37.866177	97.56295	41.8459475	21.601917	97.601589	-66.9910395	11.727429	93.598713
-36.71656	30.733574	95.146355	-12.641236	16.589979	95.832748	42.8237	5.28168	98.078033	40.749603	37.790718	97.68322	41.7866515	21.536199	97.8806265	-67.0691235	11.643759	93.7848695
-36.123535	30.716112	95.173035	-12.707578	16.53924	96.060112	42.789505	5.191154	98.488297	40.71088	37.693153	97.779121	41.7501925	21.4421535	98.133709	-67.1653485	11.6363265	93.986515
-35.517731	30.745924	95.201019	-12.773314	16.437502	96.300339	42.727757	5.101743	98.897911	40.684425	37.585144	97.866531	41.706091	21.3434435	98.382221	-67.252719	11.5315605	94.218457
-34.972786	30.77305	95.314445	-12.812403	16.380974	96.503815	42.691017	5.018996	99.258301	40.643291	37.444843	97.993317	41.667154	21.2319195	98.625809	-67.29196	11.5300285	94.381821
-34.421017	30.87685	95.335541	-12.849201	16.285891	96.694008	42.665455	4.879751	99.596901	40.62764	37.273685	98.182159	41.6465475	21.076718	98.88953	-67.3449495	11.495064	94.498486
-33.847809	31.039923	95.399239	-12.912565	16.183043	96.853149	42.637589	4.710475	99.919418	40.648727	37.143036	98.385117	41.643158	20.9267555	99.1522675	-67.468288	11.4393305	94.5540305
-32.911819	31.431934	95.426331	-13.028203	16.022482	97.022469	42.558781	4.438003	100.338875	40.676613	36.94973	98.735718	41.617697	20.6938665	99.5372965	-67.674103	11.3510975	94.5076415
-32.292419	31.797945	95.434875	-13.093556	15.914885	97.132622	42.519161	4.282226	100.561501	40.695892	36.829464	99.039658	41.6075265	20.555845	99.8005795	-67.7946385	11.273925	94.4646645
-31.709639	32.17765	95.558891	-13.180074	15.813314	97.243698	42.469223	4.16461	100.742294	40.711174	36.789169	99.360497	41.5901985	20.4768895	100.0513955	-67.9503465	11.1497385	94.4360005
-31.139935	32.607677	95.695374	-13.236049	15.720127	97.362045	42.417873	4.039681	100.867378	40.785568	36.637249	99.598305	41.6017205	20.338465	100.2328415	-68.0738185	11.101789	94.4912485
-30.598333	33.169186	95.834984	-13.269263	15.691243	97.453812	42.375919	3.950831	100.91629	40.850754	36.604603	99.827209	41.6133365	20.277717	100.3717495	-68.1518625	11.104769	94.5358745
-30.05805	33.725475	95.956299	-13.279147	15.691654	97.528664	42.336594	3.887995	100.922302	40.917648	36.561169	99.994713	41.627121	20.224582	100.4585075	-68.185415	11.158726	94.5988205
-29.41324	34.439133	96.023903	-13.300206	15.720592	97.571587	42.303295	3.823254	100.897682	40.970455	36.542301	100.114044	41.636875	20.1827775	100.505863	-68.237287	11.2584065	94.637311
-28.609371	35.472572	96.203354	-13.307171	15.773273	97.598511	42.274693	3.805775	100.867104	40.978214	36.507504	100.373283	41.6264535	20.1566395	100.6201935	-68.2407955	11.3899065	94.5768285
-28.074757	36.222183	96.253517	-13.328905	15.820111	97.604523	42.276073	3.783278	100.895584	40.970634	36.492176	100.617744	41.6233535	20.137727	100.756664	-68.2811635	11.502495	94.452382
-27.639091	37.01968	96.376312	-13.407763	15.852983	97.609406	42.270462	3.731472	100.928116	40.962658	36.500473	100.921608	41.61656	20.1159725	100.924862	-68.432086	11.5899935	94.29395
-27.095266	37.835087	96.490166	-13.489991	15.86535	97.610054	42.23542	3.666185	100.952461	40.983894	36.491467	101.205002	41.609657	20.078826	101.0787315	-68.589639	11.651874	94.1413765
-26.682463	38.68412	96.660744	-13.568008	15.850449	97.603264	42.199051	3.577413	100.932739	41.020863	36.487335	101.459793	41.609957	20.032374	101.196266	-68.745973	11.668524	94.010262
-26.213858	39.490757	96.829552	-13.642499	15.865859	97.580376	42.09462	3.549894	100.891708	41.034134	36.445896	101.672874	41.564377	19.997895	101.282291	-68.849375	11.733823	93.878461
-25.780128	40.337364	96.949158	-13.739956	15.871236	97.559265	42.047386	3.434066	100.771973	41.030331	36.404346	101.845634	41.5388585	19.919206	101.3088035	-69.0187705	11.823266	93.8097265
-25.179615	41.658981	97.233528	-13.814384	15.906045	97.483833	41.920776	3.371555	100.611877	41.003483	36.332844	102.070496	41.4621295	19.8521995	101.3411865	-69.0908975	11.9598905	93.6264795
-24.879656	42.56443	97.421906	-13.888262	15.965828	97.451965	41.840698	3.347255	100.477837	40.978413	36.283993	102.196587	41.4095555	19.815624	101.337212	-69.1860795	12.116032	93.566718
-24.495836	43.37389	97.63839	-13.915375	16.033653	97.420738	41.774132	3.334225	100.359474	40.972618	36.245872	102.301552	41.373375	19.7900485	101.330513	-69.204125	12.2772575	93.510963
-24.163651	44.164242	97.811493	-13.966682	16.092596	97.391869	41.708282	3.33215	100.244759	40.969635	36.236443	102.436241	41.3389585	19.7842965	101.3405	-69.2723225	12.4008955	93.443238
-23.821009	44.967464	98.008141	-14.006612	16.163626	97.356979	41.666759	3.3041	100.144707	40.961678	36.243813	102.542267	41.3142185	19.7739565	101.343487	-69.3274425	12.5532955	93.370471
-23.586597	45.703651	98.21125	-14.046497	16.236744	97.352715	41.598419	3.325558	100.053871	40.951782	36.257824	102.653214	41.2751005	19.791691	101.3535425	-69.3680945	12.681797	93.3518875
-23.327454	46.472897	98.429214	-14.066996	16.325375	97.370453	41.542885	3.372245	99.990616	40.927845	36.28392	102.762047	41.235365	19.8280825	101.3763315	-69.369357	12.8226675	93.3645745
-22.962006	47.502914	98.753929	-14.148293	16.470551	97.404198	41.476337	3.444913	99.92749	40.874241	36.317474	102.896751	41.175289	19.8811935	101.4121205	-69.471875	13.0599085	93.3962755
-22.724277	48.090908	98.893539	-14.208165	16.543461	97.417023	41.424526	3.477743	99.903671	40.837273	36.347786	102.947151	41.1308995	19.9127645	101.425411	-69.5472295	13.1741575	93.408635
-22.546049	48.632572	99.02356	-14.271578	16.605383	97.408531	41.386593	3.492048	99.863487	40.799503	36.364162	103.012421	41.093048	19.928105	101.437954	-69.636204	13.282661	93.379108
-22.438913	49.16433	99.13961	-14.342813	16.674021	97.399971	41.342339	3.497132	99.814507	40.742882	36.371685	103.049469	41.0426105	19.9344085	101.431988	-69.7282365	13.4136335	93.367954
-22.216501	49.61747	99.227783	-14.403172	16.705992	97.405334	41.279705	3.478173	99.766975	40.700417	36.362476	103.068245	40.990061	19.9203245	101.41761	-69.796405	13.4916595	93.393058
-22.141336	50.01651	99.368195	-14.490207	16.737803	97.377571	41.221218	3.448955	99.685493	40.656525	36.330952	103.084518	40.9388715	19.8899535	101.3850055	-69.9192855	13.5856525	93.3701365
-21.941704	50.394756	99.496872	-14.561854	16.760397	97.368286	41.149895	3.428093	99.631271	40.603714	36.309692	103.13308	40.8768045	19.8688925	101.3821755	-70.0005125	13.6519015	93.3543965
-21.829689	50.84623	99.760742	-14.64283	16.742823	97.428947	41.072098	3.419543	99.585594	40.548191	36.269081	103.219833	40.8101445	19.844312	101.4027135	-70.0958045	13.641334	93.4551805
-21.742947	51.061165	99.90258	-14.687273	16.771757	97.472473	41.007214	3.423474	99.592262	40.524612	36.261536	103.302399	40.765913	19.842505	101.4473305	-70.140459	13.701009	93.4976155
-21.69655	51.215023	100.031975	-14.721174	16.810955	97.545189	40.971954	3.42071	99.62429	40.502895	36.256321	103.364983	40.7374245	19.8385155	101.4946365	-70.1797725	13.7833945	93.5957415
-21.64785	51.294411	100.108673	-14.725534	16.817778	97.610893	40.943413	3.409272	99.651291	40.493698	36.252613	103.386688	40.7185555	19.8309425	101.5189895	-70.1696235	13.8046135	93.7027965
-21.637838	51.290249	100.141121	-14.728889	16.828501	97.684402	40.899494	3.374807	99.679924	40.488277	36.229626	103.398003	40.6938855	19.8022165	101.5389635	-70.1516635	13.8547855	93.8298405
-21.665257	51.173573	100.138641	-14.731446	16.835749	97.724609	40.867851	3.318791	99.69751	40.476288	36.181698	103.382233	40.6720695	19.7502445	101.5398715	-70.1349615	13.9212535	93.9093465
-21.7022	51.012836	100.096199	-14.740938	16.836565	97.751228	40.838024	3.258124	99.702042	40.463779	36.12122	103.337219	40.6509015	19.689672	101.5196305	-70.1327775	13.983458	93.9828255
-21.738178	50.655704	99.93898	-14.745127	16.850836	97.787407	40.800098	3.149736	99.757919	40.434433	36.007629	103.263214	40.6172655	19.5786825	101.5105665	-70.1075195	14.1229895	94.0642475
-21.828596	50.36512	99.849411	-14.760828	16.848021	97.822281	40.787933	3.06577	99.833969	40.415798	35.942257	103.234184	40.6018655	19.5040135	101.5340765	-70.1235215	14.1920285	94.1104855
-21.932095	50.018715	99.708221	-14.770484	16.861198	97.859406	40.787022	3.012403	99.942535	40.41346	35.87096	103.207336	40.600241	19.4416815	101.5749355	-70.141209	14.2807145	94.1438765
-22.02615	49.657814	99.602806	-14.761504	16.855045	97.903847	40.798767	2.963708	100.060211	40.39933	35.823612	103.184631	40.5990485	19.39366	101.622421	-70.1220565	14.31643	94.185273
-22.223429	49.292095	99.495918	-14.749495	16.853554	97.960213	40.770714	3.004672	100.209534	40.393936	35.790134	103.137039	40.582325	19.397403	101.6732865	-70.081315	14.309705	94.2471395
-22.30057	48.84808	99.330582	-14.741756	16.847967	98.04953	40.808453	2.909764	100.289726	40.388947	35.782875	103.067589	40.5987	19.3463195	101.6786575	-70.082212	14.3496145	94.4204025
-22.416824	48.387669	99.169128	-14.722985	16.864368	98.116272	40.811539	2.876766	100.389565	40.338444	35.642345	102.980591	40.5749915	19.2595555	101.685078	-70.0209615	14.4691805	94.547466
-22.632092	47.680645	98.919609	-14.717997	16.859728	98.236778	40.808125	2.811005	100.492798	40.315224	35.561707	102.744446	40.5616745	19.186356	101.618622	-69.9976685	14.5331	94.854934
-22.786938	47.124355	98.723015	-14.694327	16.847437	98.313408	40.814812	2.760264	100.569603	40.278526	35.492188	102.573601	40.546669	19.126226	101.571602	-69.935323	14.568648	95.055214
-22.897749	46.540874	98.527878	-14.70011	16.829849	98.38813	40.838711	2.705193	100.637802	40.219616	35.41711	102.36821	40.5291635	19.0611515	101.503006	-69.9293835	14.5985465	95.273254
-23.054209	45.969463	98.35701	-14.704635	16.81566	98.421066	40.857246	2.664193	100.676346	40.169987	35.450706	102.126991	40.5136165	19.0574495	101.4016685	-69.9228865	14.5738705	95.4404635
-23.24066	45.393551	98.197304	-14.710763	16.79027	98.436195	40.885361	2.6476	100.68148	40.09013	35.413258	101.911255	40.4877455	19.030429	101.2963675	-69.9092715	14.550111	95.5760225
-23.455658	44.857185	98.046608	-14.706651	16.737459	98.435013	40.897316	2.637452	100.677788	40.038696	35.441673	101.703552	40.468006	19.0395625	101.19067	-69.881308	14.4353555	95.679356
-23.57304	44.336422	97.929649	-14.718707	16.708347	98.424736	40.919201	2.628484	100.632622	39.979317	35.45488	101.471031	40.449259	19.041682	101.0518265	-69.886673	14.375012	95.7976455
-23.843006	43.570251	97.79631	-14.727616	16.661123	98.381157	40.927299	2.635412	100.498688	39.894791	35.502823	101.187073	40.411045	19.0691175	100.8428805	-69.866277	14.2531285	95.9194335
-24.012409	43.050117	97.750626	-14.736303	16.637329	98.351677	40.917545	2.671015	100.41436	39.84383	35.513882	101.037476	40.3806875	19.0924485	100.725918	-69.8532935	14.1822095	95.977436
-24.115255	42.525681	97.701286	-14.742761	16.629229	98.34433	40.918671	2.702575	100.322708	39.833164	35.545052	100.914848	40.3759175	19.1238135	100.618778	-69.8614395	14.1346445	96.069882
-24.286594	42.003895	97.735771	-14.743044	16.632172	98.344002	40.9203	2.762297	100.23439	39.814724	35.610416	100.809395	40.367512	19.1863565	100.5218925	-69.8536	14.0779875	96.1661115
-24.410187	41.526222	97.747299	-14.728147	16.663242	98.361229	40.932632	2.847304	100.173553	39.808064	35.695057	100.728645	40.370348	19.2711805	100.451099	-69.826642	14.0553035	96.271359
-24.51042	41.105247	97.797279	-14.708987	16.715982	98.400154	40.957878	2.95171	100.147614	39.804447	35.775375	100.662735	40.3811625	19.3635425	100.4051745	-69.7991365	14.0684215	96.3951335
-24.604765	40.702785	97.87381	-14.685966	16.802128	98.48217	40.999722	3.052481	100.130463	39.819874	35.873421	100.591339	40.409798	19.462951	100.360901	-69.78173	14.141305	96.603439
-24.744102	40.189335	97.95977	-14.623317	16.914028	98.616982	41.016178	3.221794	100.12262	39.838833	36.040573	100.472939	40.4275055	19.6311835	100.2977795	-69.6741395	14.1968725	96.9361845
-24.789644	39.904369	98.040047	-14.577119	16.993982	98.700226	41.024952	3.305521	100.118767	39.858662	36.109779	100.407265	40.441807	19.70765	100.263016	-69.596045	14.280314	97.137436
-24.828171	39.593513	98.093048	-14.558699	17.075941	98.78231	41.022713	3.402448	100.143967	39.887638	36.173191	100.374054	40.4551755	19.7878195	100.2590105	-69.5725735	14.3640625	97.3056095
-24.816282	39.301311	98.092316	-14.550821	17.121372	98.853645	41.031002	3.444112	100.195694	39.914658	36.211823	100.383202	40.47283	19.8279675	100.289448	-69.574472	14.4147765	97.417842
-24.837559	38.962154	98.124863	-14.545276	17.154758	98.905716	41.038086	3.466394	100.285637	39.949184	36.245392	100.414612	40.493635	19.855893	100.3501245	-69.584187	14.453623	97.4613075
-24.872087	38.634033	98.134666	-14.553247	17.171757	98.953857	41.036488	3.486575	100.403488	39.990398	36.297668	100.48671	40.513443	19.8921215	100.445099	-69.619937	14.4513925	97.462615
-24.868429	38.326504	98.158264	-14.554153	17.169746	99.01284	41.023903	3.504325	100.545738	40.026657	36.339413	100.59066	40.52528	19.921869	100.568199	-69.633586	14.417623	97.457481
-24.843534	37.889271	98.181725	-14.568411	17.147886	99.11602	41.018047	3.491111	100.801323	40.074493	36.375511	100.73587	40.54627	19.933311	100.7685965	-69.683092	14.362461	97.4634435
-24.804148	37.664024	98.194626	-14.590202	17.129997	99.178192	41.012131	3.476264	100.955345	40.106926	36.393051	100.821388	40.5595285	19.9346575	100.8883665	-69.7399325	14.3253365	97.4680175
-24.77537	37.463955	98.192169	-14.590941	17.102583	99.239639	40.992142	3.459105	101.085869	40.12355	36.415527	100.887405	40.557846	19.937316	100.986637	-69.739728	14.26785	97.492641
-24.708296	37.34502	98.177734	-14.622717	17.083946	99.275551	40.978439	3.44047	101.199997	40.142693	36.407753	100.923706	40.560566	19.9241115	101.0618515	-69.806	14.2437805	97.4892505
-24.67157	37.239845	98.171104	-14.650316	17.053719	99.302696	40.968529	3.423895	101.262535	40.155464	36.41124	100.953888	40.5619965	19.9175675	101.1082115	-69.8626285	14.1898705	97.4971805
-24.606661	37.189747	98.164497	-14.65216	17.027267	99.324768	40.962921	3.409479	101.310059	40.162395	36.403446	100.981186	40.562658	19.9064625	101.1456225	-69.866978	14.1480715	97.5039135
-24.542688	37.196739	98.156631	-14.655905	16.989885	99.338547	40.963158	3.401654	101.348045	40.163548	36.506954	101.049187	40.563353	19.954304	101.198616	-69.875163	14.025466	97.478478
-24.390007	37.261745	98.154411	-14.655375	16.960819	99.363014	40.973251	3.374461	101.413383	40.238396	36.459969	101.071861	40.6058235	19.917215	101.242622	-69.9165735	14.004423	97.483406
-24.261145	37.36657	98.151367	-14.638099	16.933868	99.359772	40.984131	3.340769	101.437393	40.291725	36.458233	101.102974	40.637928	19.899501	101.2701835	-69.914126	13.968235	97.4493605
-24.133842	37.501404	98.157623	-14.626093	16.923716	99.357178	40.988552	3.304672	101.425087	40.345375	36.453556	101.150642	40.6669635	19.879114	101.2878645	-69.9191495	13.968318	97.4264915
-23.986654	37.704765	98.186928	-14.599967	16.920378	99.355736	40.982151	3.293074	101.392326	40.403263	36.456661	101.197182	40.692707	19.8748675	101.294754	-69.892641	13.9658885	97.416718
-23.846903	37.951817	98.220932	-14.605017	16.933863	99.331299	40.96397	3.280632	101.33696	40.451511	36.483948	101.228348	40.7077405	19.88229	101.282654	-69.9177745	13.985436	97.379944
-23.615881	38.23933	98.204758	-14.596851	16.957703	99.29361	40.944557	3.285357	101.264679	40.471279	36.512646	101.246368	40.707918	19.8990015	101.2555235	-69.90162	14.0164045	97.3316965
-23.449989	38.5863	98.224815	-14.607162	17.024666	99.225037	40.918156	3.309017	101.173904	40.448357	36.601498	101.294708	40.6832565	19.9552575	101.234306	-69.8975805	14.0940745	97.215768
-23.18293	39.210194	98.206093	-14.653797	17.108082	99.107643	40.83469	3.38332	100.997314	40.445751	36.661102	101.287292	40.6402205	20.022211	101.142303	-69.9478145	14.193953	97.072983
-23.00523	39.652309	98.247742	-14.694582	17.19467	99.035767	40.788376	3.44077	100.865242	40.421432	36.746605	101.304413	40.604904	20.0936875	101.0848275	-69.994068	14.2956525	96.9867065
-22.850706	40.121815	98.339066	-14.725711	17.263842	98.991455	40.7351	3.508181	100.737915	40.381508	36.849743	101.342964	40.558304	20.178962	101.0404395	-70.009726	14.348722	96.9424705
-22.705688	40.598213	98.426018	-14.789989	17.321785	98.955521	40.674168	3.602159	100.621986	40.333302	36.923187	101.392578	40.503735	20.262673	101.007282	-70.083713	14.380897	96.90376
-22.449484	41.074665	98.50396	-14.850942	17.384714	98.936485	40.643131	3.672377	100.505341	40.262779	37.051228	101.495316	40.452955	20.3618025	101.0003285	-70.154839	14.4076255	96.8726415
-22.276463	41.549385	98.632286	-14.897126	17.44018	98.916725	40.604065	3.743785	100.398781	40.251194	37.097717	101.550888	40.4276295	20.420751	100.9748345	-70.2218815	14.459609	96.8586155
-22.106039	42.049995	98.763153	-14.946939	17.478115	98.888672	40.57164	3.803322	100.271095	40.22945	37.158028	101.631294	40.400545	20.480675	100.9511945	-70.294423	14.475555	96.8261495
-21.808437	42.793648	98.951874	-14.969203	17.549538	98.826958	40.516392	3.894164	100.062286	40.210358	37.258732	101.741287	40.363375	20.576448	100.9017865	-70.301781	14.522628	96.7521295
-21.619398	43.284348	99.069687	-14.989716	17.604334	98.779816	40.500839	3.947188	99.910568	40.211395	37.331718	101.8144	40.356117	20.639453	100.862484	-70.335549	14.569215	96.697148
-21.486198	43.79808	99.202904	-14.9954	17.659689	98.725266	40.501083	3.999215	99.771927	40.21627	37.402946	101.868904	40.3586765	20.7010805	100.8204155	-70.3494765	14.6182975	96.6301165
-21.244577	44.264725	99.292023	-14.978428	17.733995	98.703987	40.514591	4.061484	99.67617	40.250187	37.461498	101.911545	40.382389	20.761491	100.7938575	-70.339245	14.706499	96.6141165
-21.089104	44.708073	99.429115	-14.941613	17.854607	98.7258	40.529114	4.14177	99.60276	40.281094	37.539143	101.94931	40.405104	20.8404565	100.776035	-70.28833	14.8687575	96.675565
-20.978962	45.147106	99.578056	-14.90288	17.954269	98.798424	40.55748	4.217973	99.559998	40.32983	37.597866	101.973816	40.443655	20.9079195	100.766907	-70.249415	15.0006185	96.829941
-20.833759	45.543194	99.732483	-14.866636	18.0851	98.856834	40.586666	4.259282	99.54274	40.386646	37.647949	102.023552	40.486656	20.9536155	100.783146	-70.219928	15.2165845	96.930522
-20.590124	46.066479	99.950104	-14.817095	18.182981	98.940643	40.640247	4.30614	99.514977	40.481628	37.703331	102.142952	40.5609375	21.0047355	100.8289645	-70.1951275	15.3612265	97.0523215
-20.446175	46.384247	100.09285	-14.784688	18.246817	98.970917	40.66803	4.346622	99.497566	40.53635	37.738861	102.243767	40.60219	21.0427415	100.8706665	-70.171566	15.4508925	97.0711675
-20.307262	46.647232	100.220154	-14.787298	18.272854	98.978813	40.693607	4.399527	99.475143	40.576019	37.770802	102.342819	40.634813	21.0851645	100.908981	-70.209409	15.4605435	97.048645
-20.197483	46.929806	100.367775	-14.799103	18.288738	98.967934	40.717674	4.454987	99.454964	40.606155	37.815063	102.424095	40.6619145	21.135025	100.9395295	-70.2601205	15.442451	96.9963385
-20.068508	47.131748	100.432243	-14.778381	18.342611	98.979973	40.749302	4.509381	99.4347	40.631161	37.855148	102.51899	40.6902315	21.1822645	100.976845	-70.2469935	15.5029575	96.983101
-19.914902	47.302525	100.528992	-14.773719	18.378248	98.999046	40.782623	4.572026	99.449631	40.657604	37.90242	102.574051	40.7201135	21.237223	101.011841	-70.2675515	15.519273	96.986251
-19.735338	47.468605	100.593269	-14.783425	18.459797	99.02269	40.812267	4.665643	99.491608	40.695316	37.965595	102.62233	40.7537915	21.315619	101.056969	-70.3206415	15.603975	96.988411
-19.461506	47.62439	100.68383	-14.755806	18.539015	99.141281	40.883747	4.764137	99.539047	40.719711	38.09277	102.680122	40.801729	21.4284535	101.1095845	-70.313341	15.6495765	97.1729775
-19.208805	47.646542	100.701775	-14.719319	18.624277	99.201775	40.914028	4.828389	99.559837	40.746723	38.14304	102.640579	40.8303755	21.4857145	101.100208	-70.2690135	15.7628395	97.303342
-18.979763	47.679832	100.683655	-14.684643	18.691326	99.240128	40.951588	4.894941	99.565598	40.766968	38.19957	102.58297	40.859278	21.5472555	101.074284	-70.228564	15.8353965	97.405972
-18.704409	47.65493	100.668297	-14.647087	18.733704	99.300507	40.983727	4.956023	99.594917	40.78186	38.225384	102.531921	40.8827935	21.5907035	101.063419	-70.1769675	15.8767045	97.537595
-18.42474	47.641342	100.632545	-14.598529	18.789106	99.33535	41.023335	4.99713	99.623817	40.796066	38.267159	102.436958	40.9097005	21.6321445	101.0303875	-70.1067585	15.9460675	97.6403125
-18.063541	47.586864	100.562576	-14.563179	18.841066	99.36216	41.084816	5.030756	99.64328	40.825382	38.300617	102.379906	40.955099	21.6656865	101.011593	-70.081457	16.0164455	97.712727
-17.669497	47.525032	100.532059	-14.538635	18.866085	99.396118	41.1208	5.051204	99.677666	40.85136	38.323826	102.320969	40.98608	21.687515	100.9993175	-70.06335	16.044655	97.7929185
-16.972704	47.33189	100.465538	-14.493136	18.88302	99.440598	41.186069	5.086661	99.717896	40.890232	38.34647	102.305481	41.0381505	21.7165655	101.0116885	-70.0244225	16.0494745	97.8695075
-16.480635	47.155537	100.468025	-14.43749	18.903881	99.477318	41.238823	5.097744	99.772224	40.944809	38.364059	102.328384	41.091816	21.7309015	101.050304	-69.966796	16.0768605	97.904332
-15.889894	47.011967	100.475456	-14.399417	18.906651	99.51078	41.291988	5.100404	99.852951	41.003963	38.367535	102.387703	41.1479755	21.7339695	101.120327	-69.9468095	16.0793325	97.901233
-15.292735	46.819786	100.487541	-14.378235	18.913612	99.564034	41.354637	5.086793	99.943832	41.086468	38.365799	102.465225	41.2205525	21.726296	101.2045285	-69.9770225	16.100928	97.9235395
-14.694281	46.607365	100.513397	-14.336101	18.931669	99.629013	41.403572	5.105101	100.039383	41.160038	38.371815	102.551529	41.281805	21.738458	101.295456	-69.954007	16.12488	97.96257
-14.074265	46.364422	100.531128	-14.310002	18.938435	99.667274	41.441193	5.116074	100.150284	41.227177	38.371113	102.670265	41.334185	21.7435935	101.4102745	-69.954189	16.1332765	97.9242735
-13.403517	46.147701	100.523926	-14.300911	18.961735	99.700958	41.491268	5.119509	100.290573	41.289055	38.375923	102.786552	41.3901615	21.747716	101.5385625	-69.9919835	16.175754	97.8633535
-12.32943	45.743076	100.56572	-14.303708	19.01281	99.769806	41.554459	5.155133	100.539841	41.38113	38.402466	102.993759	41.4677945	21.7787995	101.7668	-70.0752105	16.2468205	97.772812
-11.555624	45.479378	100.565804	-14.324715	19.049511	99.808052	41.59145	5.18334	100.781166	41.438061	38.449989	103.183075	41.5147555	21.8166645	101.9821205	-70.1641855	16.2823575	97.6339835
-10.76881	45.183048	100.579849	-14.347704	19.094934	99.854088	41.645344	5.212648	101.037827	41.497204	38.503803	103.384903	41.571274	21.8582255	102.211365	-70.266682	16.3316425	97.496811
-10.005298	44.859798	100.590286	-14.360961	19.154879	99.9468	41.699623	5.234487	101.291809	41.564274	38.572067	103.592041	41.6319485	21.903277	102.441925	-70.3538705	16.406481	97.451675
-9.167973	44.585434	100.646278	-14.368155	19.200914	100.034645	41.735989	5.243407	101.548996	41.650372	38.652534	103.773537	41.6931805	21.9479705	102.6612665	-70.4294905	16.4538575	97.4080235
-8.30163	44.20578	100.69928	-14.34695	19.262482	100.126495	41.773071	5.25746	101.791527	41.730659	38.691135	103.962753	41.751865	21.9742975	102.87714	-70.445765	16.5506665	97.37585
-7.409147	43.884392	100.750984	-14.321995	19.329542	100.229073	41.82584	5.261121	102.026894	41.80368	38.712986	104.135704	41.81476	21.9870535	103.081299	-70.45875	16.6720305	97.376847
-6.05432	43.330322	100.79113	-14.275496	19.409513	100.354172	41.971035	5.265831	102.332512	41.917793	38.744076	104.366447	41.944414	22.0049535	103.3494795	-70.495406	16.8140725	97.3588645
-5.123057	42.974373	100.839165	-14.206916	19.449858	100.443626	42.005383	5.330734	102.537575	41.973751	38.812931	104.524948	41.989567	22.0718325	103.5312615	-70.403399	16.8278835	97.3559905
-4.169578	42.577873	100.884964	-14.159153	19.500362	100.518288	42.106148	5.290212	102.698982	42.085697	38.795078	104.624512	42.0959225	22.042645	103.661747	-70.4142285	16.958079	97.374829
-3.215564	42.215508	100.921562	-14.111832	19.53425	100.574409	42.193947	5.289092	102.853012	42.151245	38.875118	104.78389	42.172596	22.082105	103.818451	-70.39626	16.986395	97.330367
-2.250079	41.796303	100.962769	-14.058292	19.552017	100.628639	42.27356	5.253078	102.975952	42.242935	38.858696	104.891479	42.2582475	22.055887	103.9337155	-70.3748315	17.048147	97.3235625
-1.312289	41.381138	101.000618	-14.021638	19.551191	100.662003	42.345387	5.234222	103.083183	42.328472	38.857628	105.014076	42.3369295	22.045925	104.0486295	-70.3802055	17.056457	97.2753765
-0.308516	40.995453	101.052246	-13.988627	19.566133	100.657333	42.404976	5.217311	103.183128	42.401756	38.886337	105.189362	42.403366	22.051824	104.186245	-70.38062	17.080442	97.128421
1.221947	40.395996	101.134277	-13.941275	19.608023	100.623825	42.508423	5.188712	103.335777	42.539085	38.862183	105.481888	42.523754	22.0254475	104.4088325	-70.406304	17.1905985	96.8388175
2.203438	39.965218	101.246773	-13.918092	19.631025	100.605415	42.575264	5.171938	103.481651	42.628712	38.881283	105.765282	42.601988	22.0266105	104.6234665	-70.438172	17.2354395	96.5873635
3.235241	39.600109	101.429688	-13.890074	19.671574	100.604538	42.679276	5.179949	103.662064	42.731197	38.925831	106.092918	42.7052365	22.05289	104.877491	-70.4853845	17.290258	96.331585
4.280681	39.186623	101.59993	-13.850284	19.727091	100.58107	42.791389	5.188043	103.887489	42.848541	38.990082	106.45565	42.819965	22.0890625	105.1715695	-70.520533	17.3651195	95.9905705
5.327602	38.803131	101.786148	-13.837321	19.812874	100.536392	42.905685	5.216097	104.11261	42.932091	39.116306	106.90905	42.918888	22.1662015	105.51083	-70.59353	17.4595465	95.561954
6.31096	38.375549	101.970039	-13.781863	19.875839	100.506699	43.015526	5.268446	104.302429	43.091125	39.136925	107.211769	43.0533255	22.2026855	105.757099	-70.6170515	17.5489925	95.256299
7.300717	37.99519	102.173492	-13.739506	19.966154	100.477127	43.122089	5.321206	104.492592	43.15657	39.244289	107.617928	43.1393295	22.2827475	106.05526	-70.6183415	17.6495605	94.898994
8.829058	37.279305	102.41507	-13.632059	20.114338	100.44799	43.301498	5.432486	104.734291	43.271328	39.380932	108.073639	43.286413	22.406709	106.403965	-70.550531	17.821967	94.492015
9.836702	36.849804	102.554962	-13.554247	20.218733	100.419952	43.440586	5.545503	104.890587	43.408264	39.419662	108.242569	43.424425	22.4825825	106.566578	-70.532919	17.9548835	94.273326
10.774136	36.310177	102.576576	-13.487947	20.314568	100.357391	43.570961	5.641994	104.995964	43.493649	39.513573	108.368828	43.532305	22.5777835	106.682396	-70.508199	18.0513525	94.032386
11.752173	35.815117	102.552948	-13.388616	20.431011	100.273407	43.686745	5.763199	105.101982	43.507301	39.6488	108.498474	43.597023	22.7059995	106.800228	-70.374255	18.1560225	93.746586
12.691593	35.196987	102.503326	-13.280876	20.553862	100.165451	43.811314	5.861362	105.191765	43.602066	39.675499	108.461807	43.70669	22.7684305	106.826786	-70.268442	18.3392935	93.504116
13.605107	34.580631	102.382004	-13.190948	20.651836	100.027466	43.915661	5.950288	105.226685	43.644482	39.737244	108.438026	43.7800715	22.843766	106.8323555	-70.1619675	18.459906	93.2225765
14.442821	33.922638	102.276146	-13.084628	20.72237	99.884804	43.983738	6.025963	105.250511	43.673309	39.791775	108.43779	43.8285235	22.908869	106.8441505	-69.9977795	18.535871	92.9254575
15.726887	32.79134	102.116928	-12.962977	20.767578	99.714264	44.135044	6.093503	105.209908	43.721951	39.870037	108.375099	43.9284975	22.98177	106.7925035	-69.8544515	18.553386	92.6360245
16.533903	31.959209	101.999626	-12.863164	20.775358	99.583397	44.198574	6.09615	105.163872	43.786652	39.85817	108.294823	43.992613	22.97716	106.7293475	-69.718941	18.573556	92.4374465
17.302601	31.134228	101.823196	-12.760623	20.767876	99.425995	44.284046	6.098757	105.10672	43.867744	39.777306	108.146896	44.075895	22.9380315	106.626808	-69.597141	18.5977205	92.225182
18.035566	30.324781	101.640129	-12.661636	20.808081	99.238678	44.369629	6.094791	105.06588	43.904053	39.71806	107.991997	44.136841	22.9064255	106.5289385	-69.460113	18.7097365	91.9484175
18.796703	29.340509	101.459488	-12.545098	20.817673	99.035713	44.445877	6.084891	105.027199	43.916718	39.679127	107.854973	44.1812975	22.882009	106.441086	-69.2714935	18.753337	91.63034
19.478397	28.396797	101.251534	-12.450197	20.82048	98.831314	44.551613	6.098656	104.977943	43.934364	39.634731	107.689964	44.2429885	22.8666935	106.3339535	-69.1433825	18.7742665	91.3286745
20.156406	27.432314	101.061157	-12.33206	20.824331	98.614143	44.655197	6.132829	104.940483	43.919514	39.640507	107.543694	44.2873555	22.886668	106.2420885	-68.9514755	18.761994	90.9861975
21.101778	25.997841	100.761963	-12.166151	20.817146	98.246521	44.80695	6.156622	104.887215	43.966839	39.574791	107.259117	44.3868945	22.8657065	106.073166	-68.7191965	18.7685855	90.419876
21.716291	24.823109	100.530334	-12.05934	20.812624	97.978981	44.895355	6.159185	104.809746	43.989651	39.53463	107.016121	44.442503	22.8469075	105.9129335	-68.561183	18.7783405	90.0450285
22.248533	23.789553	100.247978	-11.960631	20.777027	97.705231	44.980995	6.153326	104.69326	43.981812	39.539402	106.840302	44.4814035	22.846364	105.766781	-68.4026655	18.70769	89.643681
22.724308	22.735649	100.037674	-11.839072	20.730906	97.436523	45.047642	6.13454	104.58934	44.008835	39.480705	106.628326	44.5282385	22.8076225	105.608833	-68.2063825	18.6541895	89.264213
23.242975	21.507156	99.805618	-11.736237	20.688669	97.194359	45.122372	6.115362	104.48172	44.049557	39.3428	106.382393	44.5859645	22.729081	105.4320565	-68.0584385	18.648257	88.9566615
23.642155	20.301052	99.581276	-11.608141	20.638687	96.96994	45.207767	6.08937	104.365311	44.054131	39.288853	106.225647	44.630949	22.6891115	105.295479	-67.847231	18.5882625	88.644401
24.02902	19.146507	99.394493	-11.486176	20.57485	96.820786	45.297573	6.046295	104.281685	44.088955	39.211193	106.01416	44.693264	22.628744	105.1479225	-67.665616	18.520956	88.4936495
24.559742	17.374424	99.181976	-11.282301	20.466652	96.648972	45.453011	5.993634	104.163727	44.17841	39.083229	105.71904	44.8157105	22.5384315	104.9413835	-67.3803125	18.3948725	88.3565605
24.890629	16.00395	99.001022	-11.158451	20.401552	96.542892	45.569656	5.936454	104.099701	44.237667	39.009933	105.57296	44.9036615	22.4731935	104.8363305	-67.2205635	18.3299105	88.2494535
25.168266	14.760091	98.841255	-11.020369	20.307602	96.444534	45.655796	5.868914	104.018867	44.302082	38.96368	105.403709	44.978939	22.416297	104.711288	-67.019677	18.198907	88.17778
25.372732	13.521814	98.684364	-10.879846	20.229235	96.362076	45.759983	5.799507	103.894737	44.406528	38.817699	105.177513	45.0832555	22.308603	104.536125	-66.8429475	18.149867	88.188027
25.656462	12.119387	98.508232	-10.731005	20.146666	96.268768	45.867817	5.742842	103.772781	44.466911	38.710205	105.005394	45.167364	22.2265235	104.3890875	-66.629374	18.0668085	88.1484485
25.785789	10.747598	98.341682	-10.594049	20.047163	96.170494	45.971565	5.666705	103.663719	44.544331	38.600952	104.805885	45.257948	22.1338285	104.234802	-66.446046	17.9604975	88.106186
25.929558	9.444601	98.206505	-10.456516	19.952087	96.071632	46.06955	5.611225	103.537895	44.631599	38.497181	104.603889	45.3505745	22.054203	104.070892	-66.2636065	17.849971	88.072372
26.073038	7.392485	97.942062	-10.283342	19.81595	95.912827	46.199852	5.550839	103.377899	44.720139	38.391235	104.345299	45.4599955	21.971037	103.861599	-66.0266795	17.660863	87.964055
26.134348	6.013349	97.790215	-10.181646	19.73465	95.799484	46.273178	5.519243	103.280258	44.781067	38.327824	104.160057	45.5271225	21.9235335	103.7201575	-65.8904145	17.5457665	87.8788105
26.181391	4.627793	97.652344	-10.105349	19.650101	95.690361	46.353497	5.495227	103.184761	44.807659	38.271385	103.984642	45.580578	21.883306	103.5847015	-65.791276	17.416896	87.7960205
26.217287	3.194234	97.4869	-10.033512	19.572929	95.592903	46.422993	5.474149	103.080658	44.819267	38.221764	103.782463	45.62113	21.8479565	103.4315605	-65.688154	17.2979015	87.7542455
26.182747	1.78211	97.346428	-9.962429	19.476099	95.506783	46.475014	5.46137	102.983498	44.820896	38.149269	103.535309	45.647955	21.8053195	103.2594035	-65.572813	17.1468785	87.7541625
26.156	0.379846	97.265091	-9.927708	19.426437	95.423225	46.525108	5.454829	102.888725	44.76347	38.085369	103.288124	45.644289	21.770099	103.0884245	-65.499705	17.082775	87.7580255
26.022295	-0.892233	97.244171	-9.867168	19.304575	95.311928	46.552105	5.428872	102.796539	44.692001	38.016216	103.055969	45.622053	21.722544	102.926254	-65.356389	16.886606	87.697602
25.94632	-3.267978	96.993965	-9.7936	19.177923	95.16069	46.579697	5.388091	102.658653	44.582905	37.732967	102.615585	45.581301	21.560529	102.637119	-65.168501	16.795317	87.684261
25.76128	-4.482796	96.964882	-9.762926	19.124327	95.064743	46.584545	5.366265	102.5439	44.489738	37.635715	102.354904	45.5371415	21.50099	102.449402	-65.0629935	16.747664	87.680084
25.026243	-4.762695	96.840637	-9.733726	19.057217	94.978676	46.596931	5.348228	102.457321	44.422401	37.555923	102.134872	45.509666	21.4520755	102.2960965	-64.977118	16.6623585	87.6612555
24.335613	-5.061916	96.813591	-9.7098	19.016397	94.916138	46.619522	5.316051	102.390823	44.374031	37.466068	101.926682	45.4967765	21.3910595	102.1587525	-64.9163765	16.6417345	87.6735235
23.607979	-5.444534	96.725304	-9.696036	18.963381	94.872086	46.648735	5.283516	102.337036	44.338463	37.402161	101.781677	45.493599	21.3428385	102.0593565	-64.885671	16.5839235	87.6848155
22.760702	-5.867654	96.672188	-9.664882	18.928959	94.837967	46.674381	5.258471	102.295685	44.326847	37.343449	101.663223	45.500614	21.30096	101.979454	-64.830378	16.556958	87.69648
21.929996	-6.280147	96.616707	-9.625845	18.873669	94.806793	46.696716	5.233409	102.244774	44.315262	37.208088	101.567368	45.505989	21.2207485	101.906071	-64.757679	16.5265895	87.707515
20.67091	-6.812856	96.490799	-9.558161	18.836435	94.74968	46.715519	5.224581	102.114395	44.320911	37.175041	101.483665	45.518215	21.199811	101.79903	-64.634537	16.473059	87.70033
19.894745	-7.13063	96.269814	-9.500709	18.80546	94.71077	46.731716	5.240184	101.973274	44.33585	37.155098	101.403809	45.533783	21.197641	101.6885415	-64.535201	16.413279	87.7329985
19.030882	-7.505303	96.0606	-9.442739	18.784641	94.634102	46.739052	5.265402	101.767822	44.36562	37.114975	101.289391	45.552336	21.1901885	101.5286065	-64.437814	16.3790935	87.7395975
18.14735	-7.832892	95.836113	-9.380104	18.775431	94.52655	46.706642	5.275388	101.538727	44.393082	37.155521	101.093674	45.549862	21.2154545	101.3162005	-64.31007	16.3354075	87.7368995
17.265673	-8.194802	95.522133	-9.348906	18.77322	94.415077	46.682144	5.310911	101.244293	44.398552	37.120316	100.872543	45.540348	21.2156135	101.058418	-64.23816	16.3308265	87.771736
16.376404	-8.363187	95.24556	-9.323592	18.786171	94.271217	46.597584	5.359763	100.968048	44.402817	37.178707	100.606812	45.5002005	21.269235	100.78743	-64.1473845	16.303107	87.755004
15.408421	-8.590525	95.112007	-9.320643	18.799931	94.146095	46.501835	5.389705	100.702988	44.377197	37.156155	100.313095	45.439516	21.27293	100.5080415	-64.080802	16.326932	87.7841485
13.970311	-8.980701	94.771843	-9.337618	18.846685	93.960686	46.382732	5.452168	100.257347	44.307663	37.175335	99.817833	45.3451975	21.3137515	100.03759	-64.0204335	16.3796185	87.883782
12.978439	-9.216808	94.578415	-9.351942	18.876377	93.821526	46.283516	5.489988	99.995148	44.264862	37.182129	99.449638	45.274189	21.3360585	99.722393	-63.978073	16.4166955	87.920659
11.909467	-9.370349	94.353065	-9.397687	18.869205	93.662521	46.218281	5.518425	99.698448	44.210892	37.199211	99.084763	45.2145865	21.358818	99.3916055	-64.0099605	16.379592	87.9334365
10.845674	-9.621943	94.145325	-9.449463	18.854084	93.493622	46.121368	5.544883	99.447388	44.149994	37.238853	98.745972	45.135681	21.391868	99.09668	-64.034607	16.3163	87.890564
9.752408	-9.848961	93.957382	-9.529844	18.843252	93.332069	46.015858	5.57838	99.229645	44.057411	37.259205	98.419586	45.0366345	21.4187925	98.8246155	-64.0963225	16.2677115	87.8395225
8.655354	-10.064133	93.798615	-9.610024	18.816404	93.198265	45.917034	5.611598	99.015572	43.940807	37.294304	98.135246	44.9289205	21.452951	98.575409	-64.1489685	16.179857	87.821121
7.502892	-10.264656	93.612534	-9.691295	18.764246	93.088303	45.802204	5.62856	98.79332	43.816311	37.336109	97.872269	44.8092575	21.4823345	98.3327945	-64.1918475	16.0461575	87.8438115
5.776266	-10.558886	93.402542	-9.802116	18.696087	92.9086	45.650959	5.694495	98.484818	43.647911	37.389046	97.501724	44.649435	21.5417705	97.993271	-64.253667	15.8504035	87.823929
4.649549	-10.763766	93.277344	-9.867512	18.66654	92.791382	45.561539	5.731815	98.303505	43.530563	37.461216	97.259483	44.546051	21.5965155	97.781494	-64.281075	15.7365645	87.80127
3.497614	-10.997027	93.142334	-9.925437	18.638458	92.668953	45.462357	5.771443	98.097488	43.428436	37.53101	96.980942	44.4453965	21.6512265	97.539215	-64.2962705	15.6256895	87.798691
2.32707	-11.22289	92.96286	-10.000636	18.613953	92.535294	45.356068	5.803959	97.843292	43.315022	37.565914	96.693512	44.335545	21.6849365	97.268402	-64.336817	15.5429695	87.802186
1.15542	-11.398392	92.776131	-10.04536	18.603081	92.366234	45.235657	5.835106	97.582756	43.200207	37.569244	96.39624	44.217932	21.702175	96.989498	-64.308652	15.503987	87.74297
-0.004609	-11.621365	92.564934	-10.100414	18.604286	92.194	45.14761	5.850394	97.323868	43.093811	37.58247	96.103668	44.1207105	21.716432	96.713768	-64.3215385	15.49214	87.674232
-1.199814	-11.823288	92.332146	-10.167941	18.589106	92.032303	45.072327	5.878152	97.027161	42.984318	37.628441	95.837456	44.0283225	21.7532965	96.4323085	-64.3642045	15.4249155	87.6322975
-2.952039	-12.123681	91.975502	-10.23222	18.600174	91.783134	44.935383	5.92841	96.514313	42.868813	37.72953	95.415794	43.902098	21.82897	95.9650535	-64.366538	15.371378	87.6012145
-4.094521	-12.346215	91.708092	-10.261045	18.601994	91.605812	44.844189	5.9802	96.110115	42.824913	37.812416	95.082314	43.834551	21.896308	95.5962145	-64.356641	15.30768	87.6154095
-5.253288	-12.550516	91.432198	-10.256617	18.602375	91.406334	44.762871	6.032853	95.681084	42.764805	37.900665	94.721725	43.763838	21.966759	95.2014045	-64.277072	15.237991	87.6112635
-6.394392	-12.775113	91.204399	-10.268362	18.619387	91.21788	44.697109	6.108179	95.272217	42.682159	37.983696	94.342018	43.689634	22.0459375	94.8071175	-64.226358	15.1928365	87.6286425
-7.515287	-12.91785	91.030678	-10.268681	18.674553	91.036446	44.647964	6.19491	94.917152	42.569889	38.078609	93.967094	43.6089265	22.1367595	94.442123	-64.1462885	15.2123465	87.630769
-8.60295	-13.120747	90.944908	-10.288486	18.693213	90.873215	44.587612	6.281995	94.629509	42.460121	38.172276	93.602684	43.5238665	22.2271355	94.1160965	-64.1008385	15.1592905	87.6303335
-9.700355	-13.319035	90.88324	-10.310345	18.727959	90.750381	44.546963	6.374195	94.415382	42.349075	38.265816	93.265366	43.448019	22.3200055	93.840374	-64.068709	15.1359125	87.660388
-11.287807	-13.570129	90.966461	-10.347975	18.726902	90.635513	44.508953	6.495995	94.199684	42.174313	38.388214	92.835007	43.341633	22.4421045	93.5173455	-64.037583	15.0116995	87.7536805
-12.284846	-13.754315	91.072868	-10.371524	18.722679	90.582748	44.482098	6.5594	94.111862	42.06929	38.458481	92.573982	43.275694	22.5089405	93.342922	-64.018742	14.9364175	87.822574
-13.32137	-13.929246	91.237427	-10.40246	18.714655	90.565628	44.444542	6.621214	94.04097	41.964935	38.531609	92.329247	43.2047385	22.5764115	93.1851085	-64.0096585	14.8528985	87.9461475
-14.36659	-14.079356	91.417702	-10.430539	18.672146	90.555412	44.416447	6.653181	93.976196	41.84676	38.563904	92.102608	43.1316035	22.6085425	93.039402	-63.9926815	14.7357495	88.071422
-15.348394	-14.209023	91.603645	-10.459078	18.636593	90.551414	44.365215	6.654803	93.923981	41.726776	38.565266	91.88781	43.0459955	22.6100345	92.9058955	-63.9641515	14.6631515	88.1969325
-16.299082	-14.290987	91.761368	-10.481615	18.572809	90.545334	44.328491	6.643567	93.874512	41.636078	38.542931	91.696564	42.9822845	22.593249	92.785538	-63.9455145	14.552369	88.30513
-17.250441	-14.386084	91.86409	-10.501168	18.489374	90.545639	44.289268	6.615231	93.828468	41.542435	38.486393	91.544357	42.9158515	22.550812	92.6864125	-63.9181875	14.427936	88.4048655
-18.650818	-14.41741	92.016914	-10.523399	18.36681	90.514626	44.238094	6.541894	93.803864	41.485435	38.420563	91.379112	42.8617645	22.4812285	92.591488	-63.9085625	14.2523915	88.437764
-19.543049	-14.404532	92.057243	-10.535957	18.255577	90.505692	44.212852	6.488734	93.785469	41.461594	38.375301	91.307098	42.837223	22.4320175	92.5462835	-63.909137	14.0791365	88.4651005
-20.358635	-14.360937	92.082237	-10.546025	18.162844	90.48217	44.189598	6.427262	93.761894	41.432766	38.318871	91.243858	42.811182	22.3730665	92.502876	-63.903232	13.9526215	88.461464
-21.237593	-14.313536	92.083839	-10.541013	18.030783	90.471031	44.179459	6.378856	93.715439	41.420593	38.276939	91.167465	42.800026	22.3278975	92.441452	-63.882052	13.7336685	88.50061
-22.002798	-14.183718	92.061562	-10.533039	17.943672	90.454315	44.178425	6.346159	93.64444	41.400398	38.248547	91.080284	42.7894115	22.297353	92.362362	-63.8554895	13.589991	88.546268
-22.819393	-14.058526	92.077965	-10.531566	17.851435	90.432274	44.184937	6.310368	93.576088	41.384663	38.21542	90.998222	42.7848	22.262894	92.287155	-63.847932	13.439976	88.577393
-23.598869	-13.817666	92.057953	-10.508629	17.753094	90.412521	44.217949	6.288324	93.511162	41.358463	38.178249	90.902443	42.788206	22.2332865	92.2068025	-63.805464	13.2729015	88.6182395
-24.731489	-13.413535	92.017471	-10.467957	17.681078	90.377029	44.258892	6.293827	93.427086	41.327869	38.16288	90.807098	42.7933805	22.2283535	92.117092	-63.7292945	13.1338025	88.636966
-25.476154	-13.106907	91.930405	-10.442474	17.63847	90.358917	44.283546	6.299375	93.378662	41.328049	38.167164	90.787605	42.8057975	22.2332695	92.0831335	-63.6907455	13.0436705	88.6347005
-26.198364	-12.735516	91.865005	-10.419766	17.571011	90.33902	44.314156	6.297109	93.334961	41.342819	38.192043	90.781006	42.8284875	22.244576	92.0579835	-63.6680195	12.897446	88.6200565
-26.923353	-12.330518	91.759392	-10.40291	17.539164	90.322968	44.334446	6.284715	93.288246	41.34531	38.223789	90.778908	42.839878	22.254252	92.033577	-63.645698	12.824076	88.612359
-27.627186	-11.88847	91.706238	-10.371186	17.497322	90.293274	44.349854	6.272031	93.249802	41.342361	38.258636	90.763992	42.8461075	22.2653335	92.006897	-63.5884795	12.7293105	88.579651
-28.348171	-11.413922	91.633133	-10.36634	17.461113	90.254799	44.380909	6.254467	93.19873	41.329952	38.276649	90.726891	42.8554305	22.265558	91.9628105	-63.5881105	12.656668	88.5467875
-29.011532	-10.872787	91.516777	-10.368552	17.426912	90.223679	44.403439	6.226092	93.130714	41.303509	38.29813	90.660767	42.853474	22.262111	91.8957405	-63.590578	12.591713	88.5516175
-29.993816	-9.973214	91.397263	-10.376928	17.349779	90.186394	44.401398	6.183918	92.997978	41.242756	38.269825	90.579094	42.822077	22.2268715	91.788536	-63.575933	12.4726865	88.584252
-30.649857	-9.358517	91.34549	-10.378846	17.289152	90.159035	44.399689	6.121694	92.904266	41.19965	38.254784	90.542786	42.7996695	22.188239	91.723526	-63.5573615	12.390065	88.594544
-31.322933	-8.706946	91.210724	-10.403127	17.23241	90.130615	44.374214	6.044969	92.820999	41.176945	38.237648	90.529297	42.7755795	22.1413085	91.675148	-63.5818335	12.3235115	88.586082
-31.962317	-7.998413	91.076836	-10.439332	17.14909	90.094231	44.334663	5.983975	92.735085	41.16124	38.208683	90.538902	42.7479515	22.096329	91.6369935	-63.6266155	12.201851	88.5514685
-32.60252	-7.257755	90.93853	-10.469571	17.087313	90.066566	44.303497	5.935544	92.655609	41.144455	38.166656	90.573143	42.723976	22.0511	91.614376	-63.663118	12.123526	88.518756
-33.233288	-6.498387	90.818695	-10.525016	17.004221	90.050781	44.253178	5.882998	92.58519	41.107052	38.130905	90.63166	42.680115	22.0069515	91.608425	-63.730147	12.0014905	88.493137
-33.857761	-5.715931	90.707512	-10.567039	16.949816	90.05278	44.172417	5.841269	92.54528	41.063671	38.107635	90.701744	42.618044	21.974452	91.623512	-63.752122	11.92518	88.482048
-34.752094	-4.4293	90.5215	-10.658457	16.858534	90.055916	44.065712	5.774138	92.482338	40.986355	38.086823	90.792091	42.5260335	21.9304805	91.6372145	-63.8429475	11.7865875	88.4746175
-35.346142	-3.541415	90.426399	-10.726398	16.79619	90.046532	44.012096	5.723578	92.422691	40.914787	38.064392	90.828751	42.4634415	21.893985	91.625721	-63.9162375	11.698395	88.467343
-35.920609	-2.669792	90.334145	-10.810189	16.72916	90.028549	43.957745	5.695464	92.361473	40.851467	38.053085	90.85099	42.404606	21.8742745	91.6062315	-64.024984	11.5840455	88.4508665
-36.519863	-1.774757	90.262428	-10.91507	16.700382	90.044518	43.890659	5.724444	92.292244	40.768993	38.033348	90.890923	42.329826	21.878896	91.5915835	-64.159966	11.521868	88.4974525
-37.062107	-0.804957	90.171364	-10.980042	16.604826	90.053253	43.837055	5.700089	92.231483	40.684326	38.024902	90.946205	42.2606905	21.8624955	91.588844	-64.2207745	11.3471565	88.517662
-37.632774	0.125762	90.150764	-11.071743	16.518419	90.091988	43.777672	5.689713	92.193726	40.602486	38.031643	91.021172	42.190079	21.860678	91.607449	-64.333565	11.17616	88.576527
-38.175556	1.034751	90.180199	-11.171514	16.438808	90.160583	43.737862	5.677683	92.157936	40.518456	38.053398	91.124825	42.128159	21.8655405	91.6413805	-64.471187	11.0120755	88.6797855
-38.951237	2.507695	90.304054	-11.346197	16.342085	90.353241	43.657993	5.66985	92.116638	40.374722	38.085522	91.304764	42.0163575	21.877686	91.710701	-64.7087515	10.806484	88.995781
-39.487514	3.481377	90.438896	-11.453245	16.23247	90.499245	43.570564	5.676862	92.110466	40.267689	38.085155	91.443512	41.9191265	21.8810085	91.776989	-64.8256165	10.5839315	89.221501
-39.928131	4.390404	90.582565	-11.561301	16.125647	90.654526	43.473293	5.684418	92.097832	40.143055	38.087887	91.60231	41.808174	21.8861525	91.850071	-64.930776	10.3651415	89.458981
-40.425259	5.360652	90.735695	-11.674779	16.001253	90.82106	43.373539	5.67728	92.085167	40.0187	38.070892	91.773415	41.6961195	21.874086	91.929291	-65.0456775	10.12842	89.712829
-40.831089	6.357919	90.919846	-11.79497	15.848376	90.982597	43.23069	5.716833	92.102341	39.915031	38.049732	91.940468	41.5728605	21.8832825	92.0214045	-65.1628005	9.8134695	89.9437895
-41.224415	7.282714	91.08577	-11.912329	15.704812	91.127243	43.159241	5.626247	92.062393	39.796722	38.003532	92.098953	41.4779815	21.8148895	92.080673	-65.3026395	9.5947345	90.173813
-41.606068	8.189308	91.281784	-12.020315	15.586223	91.260979	43.059261	5.58222	92.038033	39.688942	37.95837	92.232437	41.3741015	21.770295	92.135235	-65.4147315	9.402151	90.386723
-42.174999	9.606019	91.554794	-12.168468	15.403318	91.4636	42.865147	5.533448	91.959778	39.538719	37.872047	92.374062	41.201933	21.7027475	92.16692	-65.538869	9.1038885	90.76028
-42.520054	10.519234	91.810211	-12.279846	15.2883	91.616669	42.732498	5.493653	91.908379	39.444901	37.76894	92.470528	41.0886995	21.6312965	92.1894535	-65.6483915	8.9453035	91.0438845
-42.833931	11.362929	92.060158	-12.392189	15.185568	91.769531	42.561878	5.505055	91.895599	39.346554	37.699242	92.573189	40.954216	21.6021485	92.234394	-65.738594	8.7689875	91.304668
-43.159683	12.191501	92.334137	-12.521998	15.124888	91.949837	42.431084	5.405341	91.881752	39.247616	37.616756	92.684448	40.83935	21.5110485	92.2831	-65.883346	8.7387275	91.616574
-43.468864	13.073004	92.598213	-12.700686	15.130983	92.145317	42.277508	5.360258	91.948502	39.144569	37.555637	92.808609	40.7110385	21.4579475	92.3785555	-66.1124105	8.8040185	91.9120785
-43.702423	13.91699	92.848022	-12.837982	15.079967	92.331566	42.103382	5.366988	92.068878	39.02021	37.485729	92.942131	40.561796	21.4263585	92.5055045	-66.23776	8.7335755	92.1576275
-43.951729	14.724731	93.096214	-13.003075	15.079853	92.509041	41.96027	5.295837	92.202507	38.907654	37.428349	93.093834	40.433962	21.362093	92.6481705	-66.440112	8.797613	92.3699115
-44.247139	15.846409	93.398735	-13.22116	15.107378	92.765656	41.823376	5.13648	92.392426	38.780731	37.319176	93.281738	40.3020535	21.227828	92.837082	-66.7443735	8.986928	92.69423
-44.424023	16.585371	93.608284	-13.362996	15.079085	92.913666	41.677181	5.111749	92.539207	38.700562	37.253162	93.398682	40.1888715	21.1824555	92.9689445	-66.9148635	8.9757145	92.8583875
-44.541008	17.332594	93.798775	-13.475582	15.07823	93.071983	41.589569	5.023937	92.678886	38.630859	37.150398	93.506584	40.110214	21.0871675	93.092735	-67.061378	9.0692925	93.051231
-44.662064	18.065744	93.950661	-13.550286	15.064631	93.213928	41.551712	4.861488	92.780624	38.595245	37.043434	93.597771	40.0734785	20.952461	93.1891975	-67.1740505	9.176801	93.2386585
-44.727688	18.776894	94.112419	-13.610845	15.036922	93.329491	41.454212	4.809775	92.926697	38.57019	36.938622	93.683609	40.012201	20.8741985	93.305153	-67.233891	9.1996455	93.353829
-44.785622	19.42919	94.242943	-13.66073	14.992242	93.435112	41.39233	4.698114	93.021599	38.571274	36.79068	93.784447	39.981802	20.744397	93.403023	-67.303262	9.240087	93.467201
-44.786049	20.029165	94.296867	-13.70551	14.929099	93.515038	41.38876	4.489742	93.098534	38.59481	36.661644	93.886238	39.991785	20.575693	93.492386	-67.402805	9.282505	93.53769
-44.751347	20.886084	94.411209	-13.738054	14.836875	93.634666	41.335194	4.311245	93.304153	38.659569	36.443665	94.095505	39.9973815	20.377455	93.699829	-67.4734895	9.296295	93.569503
-44.697426	21.450443	94.494865	-13.765514	14.733412	93.742531	41.32505	4.19894	93.502914	38.705616	36.320877	94.281326	40.015333	20.2599085	93.89212	-67.546361	9.2069155	93.592942
-44.653217	22.04657	94.539276	-13.745811	14.638591	93.852989	41.32991	4.089614	93.753204	38.739716	36.185093	94.51767	40.034813	20.1373535	94.135437	-67.526435	9.1398285	93.570541
-44.552551	22.594898	94.630394	-13.749516	14.557224	94.015533	41.344616	3.974583	94.038292	38.7934	36.066437	94.774117	40.069008	20.02051	94.4062045	-67.56804	9.093938	93.6248615
-44.449348	23.132328	94.769302	-13.743472	14.467968	94.176178	41.371567	3.860034	94.338852	38.842564	35.964333	95.039024	40.1070655	19.9121835	94.688938	-67.5940095	9.0237525	93.663418
-44.380795	23.568769	94.890709	-13.736057	14.367414	94.368019	41.394573	3.744759	94.645515	38.893398	35.842697	95.310715	40.1439855	19.793728	94.978115	-67.6160995	8.9411	93.757923
-44.237957	24.021133	95.045883	-13.715545	14.283505	94.57608	41.41745	3.631731	94.933533	38.938068	35.713486	95.588493	40.177759	19.6726085	95.261013	-67.608849	8.8944015	93.891147
-44.015709	24.635592	95.242188	-13.708611	14.129287	94.823929	41.438087	3.440054	95.364746	39.009331	35.5359	96.027977	40.223709	19.487977	95.6963615	-67.640931	8.770597	93.9514965
-43.836426	25.071388	95.370903	-13.697261	14.016245	94.998436	41.462208	3.304269	95.60791	39.051861	35.423836	96.311272	40.2570345	19.3640525	95.959591	-67.6515565	8.6684375	94.037281
-43.680649	25.496393	95.469406	-13.699469	13.926411	95.141281	41.475208	3.183136	95.805115	39.07951	35.305122	96.578773	40.277359	19.244129	96.191944	-67.676297	8.608693	94.090618
-43.533142	25.919411	95.527321	-13.704469	13.7795	95.22229	41.482075	3.061301	95.961388	39.116623	35.211624	96.823753	40.299349	19.1364625	96.3925705	-67.708287	8.4225375	94.0520095
-43.37603	26.292992	95.578552	-13.756971	13.662502	95.258018	41.477375	2.966972	96.059845	39.156715	35.136116	97.024086	40.317045	19.051544	96.5419655	-67.830987	8.27346	93.9740705
-43.236832	26.647972	95.65963	-13.793494	13.555294	95.297226	41.457489	2.885588	96.133484	39.172684	35.061085	97.215912	40.3150865	18.9733365	96.674698	-67.9020745	8.1372515	93.919754
-43.026691	26.987499	95.724815	-13.812083	13.492129	95.339119	41.416023	2.840999	96.212357	39.16943	35.003242	97.398758	40.2927265	18.9221205	96.8055575	-67.9168925	8.0621375	93.8726805
-42.816399	27.460676	95.841461	-13.865564	13.430171	95.450661	41.362095	2.794213	96.355705	39.156158	34.907749	97.637047	40.2591265	18.850981	96.996376	-67.9902545	8.009361	93.904946
-42.65976	27.74427	95.957932	-13.876788	13.423322	95.534897	41.326088	2.767811	96.463219	39.156841	34.855312	97.773956	40.2414645	18.8115615	97.1185875	-67.9950405	8.0350825	93.9512065
-42.494984	28.059248	96.038528	-13.898643	13.433493	95.636955	41.291435	2.722777	96.544373	39.167599	34.807686	97.889984	40.229517	18.7652315	97.2171785	-68.026803	8.1017545	94.0567315
-42.337708	28.376898	96.150673	-13.90516	13.440752	95.712349	41.258301	2.670894	96.595749	39.176739	34.768658	97.976791	40.21752	18.719776	97.28627	-68.02784	8.161728	94.138428
-42.151031	28.658634	96.237122	-13.922705	13.437382	95.775375	41.219925	2.620002	96.639053	39.172588	34.704723	98.059204	40.1962565	18.6623625	97.3491285	-68.0416665	8.2124015	94.2016215
-41.972847	28.916927	96.280975	-13.915414	13.394027	95.813026	41.180058	2.562939	96.665733	39.174923	34.648762	98.108749	40.1774905	18.6058505	97.387241	-68.0083185	8.1822035	94.238811
-41.781403	29.105686	96.306564	-13.91659	13.328813	95.82785	41.153404	2.492541	96.669098	39.179565	34.590694	98.131958	40.1664845	18.5416175	97.400528	-67.9996645	8.1160085	94.255172
-41.534286	29.420509	96.302925	-13.923721	13.193424	95.814857	41.100731	2.347612	96.659454	39.149677	34.452808	98.167374	40.125204	18.40021	97.413414	-67.972646	7.986638	94.2163
-41.373615	29.645845	96.367241	-13.987791	13.116637	95.84153	41.03968	2.228253	96.672318	39.124149	34.356937	98.213547	40.0819145	18.292595	97.4429325	-68.0574965	7.940679	94.2401275
-41.259308	29.809847	96.427406	-14.036761	13.093403	95.890198	40.940117	2.118996	96.725227	39.090233	34.236317	98.270874	40.015175	18.1776565	97.4980505	-68.088697	8.0091495	94.2823455
-41.168709	29.967854	96.519569	-14.115517	13.054362	95.985588	40.827465	1.99852	96.79068	39.054111	34.134918	98.318321	39.940788	18.066719	97.5545005	-68.171822	8.042005	94.4166755
-41.028664	30.097622	96.582275	-14.196898	13.091479	96.041763	40.729179	1.908618	96.842621	38.994244	34.027351	98.332817	39.8617115	17.9679845	97.587719	-68.2555075	8.2149735	94.495807
-40.920639	30.173079	96.602142	-14.275032	13.103898	96.103233	40.622776	1.818293	96.896255	38.947575	33.949657	98.305687	39.7851755	17.883975	97.600971	-68.3352395	8.323821	94.605495
-40.793083	30.250164	96.64624	-14.368339	13.157773	96.165855	40.510899	1.737367	96.937294	38.864971	33.856495	98.271881	39.687935	17.796931	97.6045875	-68.424613	8.518615	94.7271225
-40.725891	30.251804	96.711433	-14.50886	13.183834	96.252365	40.342033	1.632689	97.018364	38.724449	33.715015	98.263939	39.533241	17.673852	97.6411515	-68.550961	8.693816	94.8635785
-40.735004	30.176867	96.766075	-14.625403	13.228022	96.317802	40.2285	1.560027	97.07338	38.633163	33.636799	98.267868	39.4308315	17.598413	97.670624	-68.6816375	8.857631	94.96498
-40.658886	30.024958	96.756851	-14.714681	13.231334	96.387657	40.109615	1.47677	97.116913	38.553989	33.557384	98.274139	39.331802	17.517077	97.695526	-68.761164	8.945591	95.079788
-40.597542	29.851555	96.766403	-14.851729	13.261764	96.423187	39.993011	1.401298	97.178215	38.478504	33.479023	98.304482	39.2357575	17.4401605	97.7413485	-68.9392155	9.0833675	95.1050255
-40.571129	29.543131	96.768448	-14.953685	13.28564	96.447945	39.880093	1.334307	97.263153	38.408459	33.405476	98.325851	39.144276	17.3698915	97.794502	-69.051646	9.2013885	95.101388
-40.462067	29.288113	96.754768	-15.062796	13.336608	96.507797	39.773388	1.278926	97.377541	38.338547	33.353027	98.349533	39.0559675	17.3159765	97.863537	-69.1815595	9.3572395	95.152057
-40.337067	28.922955	96.715164	-15.142888	13.391313	96.55928	39.66824	1.236324	97.522171	38.268799	33.296635	98.372536	38.9685195	17.2664795	97.9473535	-69.2542955	9.5161465	95.1712065
-40.056458	28.364075	96.692825	-15.251849	13.481547	96.694038	39.559612	1.149306	97.73111	38.194183	33.239658	98.329422	38.8768975	17.194482	98.030266	-69.3805955	9.768612	95.35781
-39.870842	28.040024	96.727249	-15.270768	13.532792	96.800949	39.525047	1.053272	97.852554	38.166252	33.140598	98.24852	38.8456495	17.096935	98.050537	-69.3871855	9.968649	95.551361
-39.682465	27.724934	96.727844	-15.270885	13.588791	96.915024	39.524002	0.938445	97.987267	38.187325	33.002182	98.145279	38.8556635	16.9703135	98.066273	-69.3974335	10.2072685	95.763775
-39.469753	27.427849	96.724197	-15.232126	13.625781	96.973961	39.571064	0.781923	98.090889	38.21085	32.856014	98.057312	38.890957	16.8189685	98.0741005	-69.355209	10.4325935	95.8738215
-39.313896	27.109808	96.694382	-15.188467	13.654677	97.058044	39.59906	0.651876	98.235138	38.240669	32.721539	98.021713	38.9198645	16.6867075	98.1284255	-69.2967985	10.6226465	95.9876625
-39.136246	26.785028	96.661041	-15.174234	13.659652	97.121338	39.601429	0.525265	98.435257	38.27916	32.617054	97.992378	38.9402945	16.5711595	98.2138175	-69.2887625	10.7481445	96.0288585
-38.93906	26.438406	96.643982	-15.138639	13.656328	97.189674	39.674522	0.38079	98.538574	38.308479	32.547398	97.96608	38.9915005	16.464094	98.252327	-69.2687785	10.848562	96.127021
-38.625549	25.899761	96.64019	-15.110161	13.680339	97.280571	39.696648	0.287817	98.722481	38.320461	32.449417	97.938957	39.0085545	16.368617	98.330719	-69.2288765	10.992061	96.230423
-38.361542	25.552277	96.657722	-15.111369	13.683321	97.306335	39.672436	0.263014	98.833374	38.307163	32.39476	97.918251	38.9897995	16.328887	98.3758125	-69.2125375	11.037755	96.2368575
-38.130211	25.236639	96.623123	-15.120181	13.70672	97.30896	39.673744	0.24384	98.875572	38.282154	32.364063	97.892365	38.977949	16.3039515	98.3839685	-69.218311	11.1094885	96.2339515
-37.897396	24.948002	96.610153	-15.1117	13.722527	97.308632	39.676025	0.249455	98.900719	38.258869	32.352203	97.850029	38.967447	16.300829	98.375374	-69.190847	11.144225	96.24189
-37.637745	24.742115	96.594139	-15.103294	13.764708	97.294128	39.687477	0.284833	98.923759	38.247467	32.364025	97.815231	38.967472	16.324429	98.369495	-69.17406	11.204987	96.218761
-37.38113	24.565891	96.535721	-15.119745	13.817601	97.266563	39.703827	0.329114	98.93573	38.240757	32.427647	97.785385	38.972292	16.3783805	98.3605575	-69.211782	11.2568215	96.1725685
-37.108852	24.443983	96.520302	-15.112589	13.863194	97.249832	39.725471	0.392742	98.944954	38.251244	32.512657	97.76162	38.9883575	16.4526995	98.353287	-69.2135355	11.2736885	96.146377
-36.748848	24.359142	96.503235	-15.068589	13.964269	97.251007	39.780357	0.515898	98.976753	38.269733	32.643745	97.745667	39.025045	16.5798215	98.36121	-69.162223	11.3487165	96.140804
-36.49794	24.336941	96.483498	-15.0316	14.032825	97.261734	39.825066	0.5786	99.030121	38.292648	32.735603	97.734489	39.058857	16.6571015	98.382305	-69.122057	11.4085485	96.141163
-36.142696	24.352106	96.429955	-14.974245	14.099678	97.267792	39.930622	0.630275	99.069336	38.339668	32.797409	97.713921	39.135145	16.713842	98.3916285	-69.083635	11.485514	96.1439555
-35.728378	24.429956	96.389145	-14.910995	14.158538	97.260735	39.95982	0.67144	99.180031	38.412346	32.838814	97.677979	39.186083	16.755127	98.429005	-69.008073	11.561949	96.092465
-35.228382	24.525675	96.346161	-14.826647	14.199549	97.263893	40.077675	0.66199	99.20639	38.504444	32.86306	97.638023	39.2910595	16.762525	98.4222065	-68.9443535	11.636573	96.1055795
-34.733223	24.660385	96.25898	-14.724424	14.235793	97.273109	40.115952	0.6591	99.295181	38.592724	32.852154	97.606926	39.354338	16.755627	98.4510535	-68.803186	11.715959	96.0951645
-34.170063	24.797117	96.219757	-14.607822	14.226084	97.250862	40.208023	0.597407	99.347023	38.702698	32.808411	97.586952	39.4553605	16.702909	98.4669875	-68.6710045	11.749259	96.0347365
-33.237854	25.085978	96.201591	-14.485701	14.22373	97.283936	40.310539	0.526508	99.405518	38.868671	32.742256	97.612854	39.589605	16.634382	98.509186	-68.561007	11.813078	96.058686
-32.643787	25.313202	96.285995	-14.402749	14.207066	97.367401	40.345211	0.470578	99.485252	38.968613	32.672794	97.737206	39.656912	16.571686	98.611229	-68.46241	11.842446	96.123573
-32.049534	25.556431	96.322098	-14.335505	14.178531	97.437126	40.390366	0.400581	99.582825	39.075966	32.642262	97.910522	39.733166	16.5214215	98.7466735	-68.404176	11.8356405	96.1275785
-31.472895	25.792187	96.380821	-14.339754	14.158167	97.51075	40.412064	0.318764	99.680984	39.191544	32.635265	98.123337	39.801804	16.4770145	98.9021605	-68.481312	11.8393195	96.1193395
-30.782131	26.086224	96.463715	-14.34549	14.140235	97.578011	40.404144	0.238084	99.777451	39.282364	32.620838	98.362991	39.843254	16.429461	99.070221	-68.534234	11.851009	96.085801
-30.083132	26.417437	96.524178	-14.39342	14.121668	97.638191	40.417595	0.161845	99.821075	39.335598	32.592518	98.621735	39.8765965	16.3771815	99.221405	-68.6634365	11.8661545	96.054977
-29.348167	26.761732	96.58889	-14.456169	14.135474	97.690346	40.372391	0.127389	99.887054	39.360298	32.585014	98.888573	39.8663445	16.3562015	99.3878135	-68.7786825	11.9147465	95.9928785
-28.264099	27.298597	96.761909	-14.563187	14.149988	97.786034	40.30537	0.123279	99.956703	39.376694	32.615871	99.259094	39.841032	16.369575	99.6078985	-68.967406	11.930401	95.9641695
-27.582819	27.675861	96.855858	-14.612092	14.180655	97.837547	40.216591	0.182164	100.026825	39.384212	32.67527	99.508514	39.8004015	16.428717	99.7676695	-69.0245855	11.932593	95.9074245
-26.77573	28.049677	96.966789	-14.678776	14.221564	97.890366	40.177166	0.258179	100.080086	39.389057	32.748623	99.742332	39.7831115	16.503401	99.911209	-69.1406635	11.939727	95.869523
-26.019434	28.43895	97.082703	-14.722133	14.295651	97.937897	40.16745	0.328788	100.132248	39.395576	32.842957	99.964554	39.781513	16.5858725	100.048401	-69.225779	12.0054295	95.827393
-25.088617	28.815334	97.129868	-14.766274	14.3873	97.978523	40.200802	0.399635	100.175964	39.396626	32.930061	100.150536	39.798714	16.664848	100.16325	-69.331262	12.109752	95.793796
-24.27006	29.178928	97.200653	-14.763469	14.464724	98.029938	40.155655	0.507835	100.322319	39.42099	33.016628	100.31208	39.7883225	16.7622315	100.3171995	-69.3152605	12.1672165	95.7426765
-23.498043	29.535236	97.268211	-14.750356	14.584884	98.079773	40.186546	0.57843	100.459038	39.444763	33.082062	100.451721	39.8156545	16.830246	100.4553795	-69.3163665	12.339522	95.7041665
-22.144672	30.02704	97.306282	-14.71129	14.706135	98.147125	40.261456	0.676063	100.741554	39.503799	33.167221	100.659775	39.8826275	16.921642	100.7006645	-69.3052075	12.490628	95.5935855
-21.133636	30.37248	97.324272	-14.6862	14.77054	98.214951	40.327473	0.698077	100.964973	39.561584	33.179482	100.817696	39.9445285	16.9387795	100.8913345	-69.3169285	12.6023005	95.5385675
-20.274452	30.649456	97.418007	-14.623575	14.820682	98.311241	40.45953	0.683176	101.153801	39.615314	33.170658	100.999428	40.037422	16.926917	101.0766145	-69.284572	12.714447	95.5458675
-19.365549	30.919218	97.489639	-14.57416	14.822332	98.429039	40.495529	0.679501	101.415779	39.7024	33.131485	101.177505	40.0989645	16.905493	101.296642	-69.2472845	12.739171	95.561436
-18.413757	31.14365	97.608948	-14.503222	14.792405	98.557732	40.65255	0.59866	101.591217	39.80003	33.081276	101.361252	40.22629	16.839968	101.4762345	-69.232734	12.744842	95.6392295
-17.465092	31.371916	97.685379	-14.437458	14.727924	98.647957	40.718346	0.528181	101.806381	39.9044	33.02103	101.565804	40.311373	16.7746055	101.6860925	-69.186289	12.6812425	95.6098215
-16.440054	31.585356	97.79747	-14.389653	14.630243	98.736359	40.811497	0.409357	101.949516	40.027092	32.971668	101.766457	40.4192945	16.6905125	101.8579865	-69.1986005	12.5699735	95.6147315
-15.031932	31.881821	97.957092	-14.284828	14.520185	98.84082	40.945034	0.226104	102.108192	40.22966	32.847378	102.070869	40.587347	16.536741	102.0895305	-69.157003	12.503629	95.5921095
-14.059502	32.070141	98.076988	-14.217896	14.434321	98.905823	41.02927	0.115924	102.190147	40.341763	32.749863	102.282776	40.6855165	16.4328935	102.2364615	-69.1213085	12.4357485	95.5751845
-13.1001	32.233307	98.200188	-14.150638	14.372274	98.969505	41.094635	0.011564	102.292892	40.435143	32.643711	102.551094	40.764889	16.3276375	102.421993	-69.066165	12.4169105	95.517017
-12.058498	32.43763	98.389374	-14.11238	14.315681	99.055153	41.167194	-0.071283	102.430977	40.533825	32.584629	102.839661	40.8505095	16.256673	102.635319	-69.0752695	12.374689	95.474987
-11.090693	32.597565	98.602203	-14.093884	14.289183	99.158798	41.25396	-0.12997	102.59938	40.652985	32.54575	103.154114	40.9534725	16.20789	102.876747	-69.1412405	12.370476	95.440849
-10.171387	32.781979	98.778625	-14.084198	14.283162	99.261078	41.331081	-0.17965	102.784119	40.744053	32.547413	103.509102	41.037567	16.1838815	103.1466105	-69.205963	12.3824425	95.3755455
-9.233328	32.885612	99.022964	-14.08365	14.277746	99.364731	41.400696	-0.203886	102.993095	40.866112	32.589375	103.843391	41.133404	16.1927445	103.418243	-69.300704	12.3627475	95.311219
-7.779173	33.112801	99.352554	-14.097963	14.308146	99.518654	41.485588	-0.204492	103.249649	41.042034	32.663025	104.30365	41.263811	16.2292665	103.7766495	-69.459737	12.3870255	95.2606585
-6.916682	33.197189	99.586807	-14.103567	14.328319	99.619492	41.531078	-0.178911	103.395065	41.123466	32.70755	104.610077	41.327272	16.2643195	104.002571	-69.534406	12.3923185	95.236413
-6.071601	33.328629	99.823692	-14.093018	14.373801	99.727646	41.550304	-0.10943	103.536606	41.204197	32.781265	104.885994	41.3772505	16.3359175	104.2113	-69.5632865	12.4116845	95.243992
-5.192454	33.316097	100.04274	-14.090988	14.41765	99.820747	41.594658	-0.054616	103.684387	41.284214	32.825108	105.15593	41.439436	16.385246	104.4201585	-69.621412	12.450054	95.2213355
-4.328312	33.337227	100.233231	-14.07889	14.478582	99.911194	41.641762	-0.025083	103.823853	41.373562	32.896164	105.420006	41.507662	16.4355405	104.6219295	-69.665442	12.5216235	95.2004585
-3.452284	33.367683	100.444771	-14.039557	14.524384	99.973602	41.654152	0.059415	103.96743	41.480923	32.958691	105.633232	41.5675375	16.509053	104.800331	-69.6466515	12.539715	95.146873
-2.646263	33.252262	100.590645	-14.037993	14.566234	100.032402	41.731155	0.00542	104.033897	41.578545	33.005455	105.827011	41.65485	16.5054375	104.930454	-69.730836	12.6270305	95.13435
-1.52792	33.148331	100.821098	-14.002345	14.596076	100.10247	41.81855	-0.000414	104.114059	41.707836	33.054211	106.076469	41.763193	16.5268985	105.095264	-69.767883	12.6652535	95.109676
-0.7845	32.901955	100.957634	-13.966208	14.598661	100.176788	41.859402	-0.010746	104.166496	41.79039	33.045677	106.204185	41.824896	16.5174655	105.1853405	-69.757312	12.6798565	95.1682355
-0.051637	32.659031	101.100349	-13.935041	14.655651	100.262924	41.912045	-0.015157	104.205788	41.859131	33.038658	106.367722	41.885588	16.5117505	105.286755	-69.75567	12.7995515	95.239093
0.682894	32.366581	101.300636	-13.899903	14.665051	100.380257	41.970093	-0.035265	104.256058	41.934433	33.046619	106.510773	41.952263	16.505677	105.3834155	-69.752069	12.824425	95.3770985
1.342124	32.020466	101.474716	-13.864173	14.682961	100.473991	42.020397	-0.033203	104.313446	41.999607	33.087376	106.647552	42.010002	16.5270865	105.480499	-69.738348	12.8388355	95.467483
1.986415	31.668495	101.604698	-13.832058	14.677752	100.573334	42.083195	-0.028531	104.343582	42.08255	33.055801	106.742142	42.0828725	16.513635	105.542862	-69.7469885	12.841869	95.603806
2.565884	31.283777	101.710526	-13.808733	14.688693	100.624275	42.159698	-0.009716	104.360939	42.105099	33.115204	106.847969	42.1323985	16.552744	105.604454	-69.7498645	12.824642	95.644096
3.371954	30.509716	101.769325	-13.773762	14.738272	100.666702	42.258419	0.074947	104.36367	42.206337	33.139061	106.82222	42.232378	16.607004	105.592945	-69.779902	12.86954	95.740459
3.906284	29.958307	101.765038	-13.727762	14.7849	100.680031	42.334103	0.157402	104.363968	42.212372	33.235718	106.810188	42.2732375	16.69656	105.587078	-69.7287615	12.87324	95.772984
4.406512	29.340315	101.719727	-13.698504	14.817162	100.699631	42.358883	0.324444	104.377075	42.210903	33.327503	106.745872	42.284893	16.8259735	105.5614735	-69.681901	12.8083505	95.8377885
4.845559	28.676632	101.685059	-13.666747	14.8747	100.70565	42.468281	0.379297	104.36554	42.190979	33.459717	106.686043	42.32963	16.919507	105.5257915	-69.663124	12.829893	95.8855085
5.241898	28.032707	101.57814	-13.630435	14.940928	100.707588	42.537815	0.494775	104.390968	42.19429	33.503998	106.543884	42.3660525	16.9993865	105.467426	-69.6269225	12.8824695	95.94775
5.614466	27.277269	101.441978	-13.613428	15.013996	100.687477	42.598671	0.599365	104.396507	42.151379	33.569557	106.348679	42.375025	17.084461	105.372593	-69.601881	12.943531	96.002361
5.952137	26.479889	101.291359	-13.587575	15.061745	100.653038	42.640606	0.708906	104.380501	42.065369	33.635376	106.149933	42.3529875	17.172141	105.265217	-69.5281375	12.951349	96.040859
6.412411	25.178741	101.049759	-13.554263	15.104015	100.600121	42.678535	0.840164	104.366364	41.946911	33.605774	105.810638	42.312723	17.222969	105.088501	-69.421249	12.985061	96.111741
6.697821	24.330414	100.876579	-13.538764	15.143461	100.552666	42.709255	0.898676	104.383614	41.857296	33.604534	105.627739	42.2832755	17.251605	105.0056765	-69.3608035	13.035317	96.0996555
6.913355	23.43117	100.755104	-13.514508	15.141956	100.485138	42.727627	0.916246	104.420769	41.776089	33.598061	105.507576	42.251858	17.2571535	104.9641725	-69.280874	13.0267585	96.0061035
7.112077	22.517132	100.643112	-13.55598	15.097456	100.420883	42.736534	0.884379	104.477928	41.711052	33.564495	105.402611	42.223793	17.224437	104.9402695	-69.335753	12.970475	95.9014965
7.299695	21.480026	100.530609	-13.566603	15.071736	100.346054	42.734669	0.819672	104.506012	41.665512	33.498508	105.311836	42.2000905	17.15909	104.908924	-69.3332965	12.984382	95.783184
7.4397	20.506714	100.416222	-13.590288	15.02832	100.240837	42.711781	0.761647	104.511665	41.610657	33.439369	105.225288	42.161219	17.100508	104.8684765	-69.341795	12.956132	95.6131975
7.53641	19.54628	100.312439	-13.607295	14.998113	100.151375	42.684433	0.712042	104.500153	41.558788	33.35207	105.131256	42.1216105	17.032056	104.8157045	-69.3362005	12.96417	95.4870455
7.628516	18.034779	100.135712	-13.613172	14.967463	100.037071	42.670898	0.66418	104.448654	41.476898	33.264801	104.952499	42.073898	16.9644905	104.7005765	-69.300242	12.9704355	95.3735655
7.681478	17.03347	100.073624	-13.597872	14.987206	100.005112	42.676464	0.677794	104.384079	41.417469	33.221382	104.846153	42.0469665	16.949588	104.615116	-69.2427105	13.024824	95.395108
7.681031	16.04229	100.016365	-13.587213	15.01355	100.001503	42.713509	0.718925	104.337708	41.31736	33.267036	104.755486	42.0154345	16.9929805	104.546597	-69.1898605	13.0341195	95.456409
7.671598	15.089306	99.954567	-13.553179	15.059258	100.013138	42.747917	0.791313	104.305397	41.271088	33.258526	104.637276	42.0095025	17.0249195	104.4713365	-69.1158605	13.0935965	95.5549395
7.635974	14.164622	99.901649	-13.547772	15.105073	100.029625	42.788067	0.927601	104.265701	41.212929	33.327808	104.534065	42.000498	17.1277045	104.399883	-69.096042	13.0824415	95.659367
7.559836	13.141437	99.863266	-13.530931	15.182956	100.012062	42.835171	1.080503	104.214989	41.168621	33.426987	104.416321	42.001896	17.253745	104.315655	-69.063758	13.112167	95.708469
7.440748	12.19011	99.79808	-13.52852	15.268211	99.97348	42.859058	1.275894	104.140114	41.081745	33.587185	104.315994	41.9704015	17.4315395	104.228054	-69.0274415	13.1048825	95.718906
7.23618	10.831317	99.63723	-13.52675	15.435173	99.885651	42.904133	1.575171	104.025772	40.927116	33.868687	104.115952	41.9156245	17.721929	104.070862	-68.9691245	13.148417	95.70044
7.06017	9.841588	99.538338	-13.538116	15.581882	99.80378	42.916912	1.793831	103.95417	40.845543	34.017883	103.909744	41.8812275	17.905857	103.931957	-68.9574595	13.257907	95.675603
6.85187	8.920564	99.435341	-13.556707	15.736415	99.683334	42.903843	2.027351	103.891624	40.727661	34.189587	103.715279	41.815752	18.108469	103.8034515	-68.929166	13.364361	95.5632165
6.597368	8.013237	99.296181	-13.574703	15.880808	99.556419	42.882336	2.248935	103.826904	40.614517	34.31266	103.480721	41.7484265	18.2807975	103.6538125	-68.8978325	13.4808185	95.4590255
6.332832	7.145043	99.205872	-13.574879	16.030792	99.434929	42.868549	2.452741	103.778923	40.504631	34.465782	103.252007	41.68659	18.4592615	103.515465	-68.836348	13.6023225	95.354393
6.04213	6.166435	99.119446	-13.610044	16.150539	99.322815	42.863564	2.629997	103.765488	40.409088	34.574478	103.04567	41.636326	18.6022375	103.405579	-68.856414	13.6988405	95.240051
5.720655	5.309334	99.107918	-13.595533	16.28285	99.230125	42.835552	2.769363	103.744041	40.337204	34.671669	102.845467	41.586378	18.720516	103.294754	-68.777444	13.845184	95.165496
5.173425	4.051237	99.065392	-13.623181	16.364922	99.129738	42.801544	2.928616	103.713715	40.263908	34.771801	102.588333	41.532726	18.8502085	103.151024	-68.779088	13.8796355	95.108452
4.786939	3.241804	99.056801	-13.628996	16.41571	99.05706	42.775898	2.985104	103.687332	40.230091	34.80022	102.429543	41.5029945	18.892662	103.0584375	-68.7609865	13.938758	95.0556825
4.362851	2.396675	99.056145	-13.622581	16.449619	99.009415	42.720474	3.040403	103.651955	40.194477	34.804996	102.273308	41.4574755	18.9226995	102.9626315	-68.7026375	13.9765385	95.0561985
3.907377	1.588827	99.050644	-13.638475	16.444511	98.935677	42.682232	3.080931	103.612755	40.151218	34.814514	102.14399	41.416725	18.9477225	102.8783725	-68.693675	13.9412995	94.9929815
3.424777	0.876516	99.008873	-13.648544	16.422911	98.841301	42.643536	3.088066	103.569283	40.12727	34.809128	102.013695	41.385403	18.948597	102.791489	-68.682491	13.897225	94.891113
2.965862	0.231041	98.96563	-13.652748	16.407343	98.730545	42.594189	3.075116	103.525665	40.1035	34.788628	101.889244	41.3488445	18.931872	102.7074545	-68.6543405	13.882814	94.7536355
2.459762	-0.39013	98.89901	-13.672426	16.371176	98.632126	42.554375	3.049056	103.450684	40.064316	34.732857	101.743843	41.3093455	18.8909565	102.5972635	-68.6541975	13.8513955	94.6669885
1.638362	-1.315518	98.810341	-13.669533	16.334333	98.496941	42.497673	3.015378	103.323448	40.01725	34.662281	101.559158	41.2574615	18.8388295	102.441303	-68.5965275	13.8298365	94.552579
1.094681	-1.84573	98.760925	-13.649776	16.313772	98.401711	42.486782	2.996443	103.252602	40.000546	34.641224	101.437126	41.243664	18.8188335	102.344864	-68.543216	13.8087105	94.458558
0.547371	-2.284103	98.699196	-13.651477	16.290274	98.329659	42.476749	2.994893	103.153053	39.973465	34.619843	101.318634	41.225107	18.807368	102.2358435	-68.528061	13.77318	94.4234745
-0.000118	-2.645434	98.614197	-13.625218	16.263975	98.237534	42.459538	3.010541	103.036812	39.958977	34.62117	101.20517	41.2092575	18.8158555	102.120991	-68.4596935	13.7120945	94.354077
-0.569799	-2.947742	98.478317	-13.614315	16.245199	98.176338	42.456402	3.034458	102.909828	39.945686	34.646778	101.09787	41.201044	18.840618	102.003849	-68.429674	13.64978	94.348827
-1.165005	-3.221609	98.37101	-13.593738	16.243158	98.110115	42.460796	3.07887	102.76812	39.924324	34.684479	101.012955	41.19256	18.8816745	101.8905375	-68.380036	13.6046415	94.3296925
-1.837118	-3.428959	98.246498	-13.596192	16.241999	98.058624	42.454559	3.132052	102.620552	39.888542	34.732162	100.952553	41.1715505	18.932107	101.7865525	-68.3639345	13.551891	94.3306955
-2.784789	-3.665485	98.091713	-13.587705	16.246542	98.016052	42.453468	3.200695	102.438499	39.86771	34.817589	100.899437	41.160589	19.009142	101.668968	-68.335999	13.483942	94.363136
-3.366123	-3.740476	97.956665	-13.58023	16.263943	97.977295	42.453983	3.251207	102.317062	39.853878	34.870102	100.903534	41.1539305	19.0606545	101.610298	-68.3143905	13.4672315	94.344292
-3.967509	-3.740164	97.831818	-13.574806	16.275787	97.94622	42.444832	3.299733	102.192879	39.836094	34.941444	100.933029	41.140463	19.1205885	101.562954	-68.290075	13.4309855	94.329486
-4.570706	-3.735789	97.672913	-13.582191	16.305784	97.917328	42.402523	3.357271	102.039696	39.8433	35.027229	100.959969	41.1229115	19.19225	101.4998325	-68.2872935	13.419318	94.3348235
-5.174716	-3.666939	97.482147	-13.600461	16.339006	97.878738	42.369286	3.406464	101.873817	39.845856	35.085972	101.002327	41.107571	19.246218	101.438072	-68.308493	13.431794	94.319404
-5.842513	-3.567014	97.266212	-13.628663	16.375975	97.840324	42.300476	3.465896	101.667915	39.833225	35.128555	101.055351	41.0668505	19.2972255	101.361633	-68.3241765	13.4547245	94.319015
-6.507496	-3.458627	97.057198	-13.636244	16.421221	97.780113	42.216755	3.507807	101.454247	39.816372	35.164005	101.120796	41.0165635	19.335906	101.2875215	-68.2890515	13.506536	94.2727045
-7.460786	-3.290257	96.692955	-13.696928	16.490328	97.699608	42.090626	3.565271	101.137665	39.819279	35.245209	101.27227	40.9549525	19.40524	101.2049675	-68.3488085	13.575416	94.1942485
-8.019341	-3.13818	96.457367	-13.758053	16.544865	97.658516	41.994301	3.579556	100.918671	39.815186	35.281853	101.390877	40.9047435	19.4307045	101.154774	-68.4208495	13.6590255	94.162258
-8.641863	-2.949662	96.239105	-13.81438	16.614023	97.61776	41.877377	3.59824	100.693489	39.807446	35.31081	101.522514	40.8424115	19.454525	101.1080015	-68.4711715	13.773521	94.1275185
-9.244467	-2.786416	95.97612	-13.86146	16.66209	97.576057	41.730656	3.602654	100.461174	39.794327	35.309044	101.636185	40.7624915	19.455849	101.0486795	-68.4854115	13.868331	94.1034345
-9.818682	-2.648772	95.766968	-13.936	16.743683	97.533638	41.557869	3.628735	100.273811	39.787754	35.318668	101.749763	40.6728115	19.4737015	101.011787	-68.5448115	14.0136645	94.055489
-10.479767	-2.536613	95.595291	-14.016487	16.823874	97.506073	41.443157	3.654436	100.12748	39.753704	35.349247	101.861336	40.5984305	19.5018415	100.994408	-68.6314045	14.1459065	94.017738
-11.124825	-2.429615	95.467911	-14.130096	16.8992	97.493828	41.338291	3.690105	100.001457	39.708267	35.387905	101.970879	40.523279	19.539005	100.986168	-68.783471	14.259395	94.001488
-12.020944	-2.350566	95.303665	-14.255343	17.033104	97.471687	41.169941	3.748657	99.840828	39.673008	35.445568	102.033821	40.4214745	19.5971125	100.9373245	-68.9321605	14.4690955	94.0060495
-12.597032	-2.346352	95.226631	-14.325287	17.108877	97.447151	41.060421	3.792827	99.763992	39.636703	35.470009	102.035156	40.348562	19.631418	100.899574	-68.999136	14.586336	93.994728
-13.158968	-2.317464	95.188904	-14.359715	17.194923	97.441978	40.991943	3.812319	99.733696	39.592655	35.480377	102.018532	40.292299	19.646348	100.876114	-69.011729	14.743498	94.007842
-13.718059	-2.303091	95.200768	-14.408192	17.262352	97.45298	40.959438	3.833371	99.72625	39.561958	35.48402	101.990448	40.260698	19.6586955	100.858349	-69.077082	14.8660085	94.047611
-14.251745	-2.354004	95.23703	-14.409131	17.334921	97.455902	40.943665	3.853042	99.753983	39.557831	35.506638	101.932564	40.250748	19.67984	100.8432735	-69.06901	14.990002	94.0685305
-14.78381	-2.40279	95.293457	-14.43003	17.403233	97.470329	40.950031	3.885046	99.79171	39.555656	35.538719	101.824501	40.2528435	19.7118825	100.8081055	-69.1129035	15.0945835	94.1325525
-15.3675	-2.473782	95.395645	-14.417299	17.473795	97.477028	40.968964	3.954546	99.865051	39.537159	35.592628	101.686111	40.2530615	19.773587	100.775581	-69.0876595	15.174003	94.178475
-16.149569	-2.601831	95.620453	-14.375286	17.578369	97.47139	41.038822	4.094311	99.99675	39.460938	35.725784	101.399437	40.24988	19.9100475	100.6980935	-69.000452	15.2466905	94.2446865
-16.691181	-2.790798	95.748123	-14.364253	17.662451	97.446053	41.080902	4.193176	100.092674	39.401207	35.816349	101.178596	40.2410545	20.0047625	100.635635	-68.9695605	15.3201395	94.256471
-17.180529	-2.893091	95.886581	-14.351644	17.717508	97.411499	41.125542	4.284936	100.167595	39.327625	35.88929	100.957535	40.2265835	20.087113	100.562565	-68.9298715	15.347903	94.260433
-17.621628	-3.006939	96.016495	-14.345963	17.725103	97.394547	41.161057	4.339852	100.246811	39.258778	35.975574	100.777733	40.2099175	20.157713	100.512272	-68.9018435	15.292493	94.276822
-18.196779	-3.112056	96.117348	-14.348494	17.719927	97.373192	41.180561	4.360686	100.325836	39.21413	36.011635	100.653694	40.1973455	20.1861605	100.489765	-68.8943335	15.2536935	94.256619
-18.660336	-3.20994	96.172318	-14.367726	17.704075	97.351242	41.192768	4.344084	100.41127	39.189362	36.006374	100.567436	40.191065	20.175229	100.489353	-68.926517	15.232921	94.213131
-19.242785	-3.307332	96.230217	-14.381649	17.652004	97.357201	41.195797	4.297021	100.47023	39.166035	35.970421	100.537964	40.180916	20.133721	100.504097	-68.944214	15.170287	94.210305
-20.028526	-3.408002	96.299377	-14.385854	17.578636	97.38076	41.188614	4.206809	100.572166	39.193321	35.965145	100.599518	40.1909675	20.085977	100.585842	-68.9626755	15.071295	94.175678
-20.499567	-3.472571	96.339073	-14.381801	17.53911	97.414604	41.187454	4.1669	100.619293	39.247639	35.953537	100.614548	40.2175465	20.0602185	100.6169205	-68.9811485	15.0180015	94.2122875
-20.968899	-3.521869	96.397972	-14.35216	17.51116	97.435417	41.198811	4.159232	100.640152	39.31057	35.906929	100.58802	40.2546905	20.0330805	100.614086	-68.9590105	14.9892395	94.256748
-21.379932	-3.492506	96.472557	-14.313373	17.493504	97.460083	41.229103	4.18025	100.679611	39.338867	35.915443	100.557137	40.283985	20.0478465	100.618374	-68.910731	14.9391615	94.301792
-21.744524	-3.430902	96.538605	-14.248247	17.492163	97.480247	41.285145	4.233159	100.716042	39.367531	35.957554	100.487053	40.326338	20.0953565	100.6015475	-68.822832	14.8889695	94.3589465
-22.167847	-3.369037	96.62899	-14.195	17.502913	97.491302	41.35392	4.306176	100.732353	39.385933	36.032166	100.408531	40.3699265	20.169171	100.570442	-68.7599265	14.836655	94.412162
-22.525129	-3.185611	96.69516	-14.125822	17.536913	97.503067	41.41032	4.370572	100.770996	39.41066	36.078255	100.315651	40.41049	20.2244135	100.5433235	-68.662134	14.8494125	94.4628105
-23.223053	-2.937832	96.803139	-14.037802	17.560499	97.526894	41.517368	4.465264	100.814911	39.445492	36.153393	100.192558	40.48143	20.3093285	100.5037345	-68.557034	14.8116695	94.5500535
-23.54225	-2.695721	96.820107	-13.964774	17.539196	97.525291	41.592068	4.519575	100.833527	39.463554	36.196117	100.14212	40.527811	20.357846	100.4878235	-68.457359	14.720546	94.5627585
-23.924429	-2.479194	96.858818	-13.917621	17.507345	97.515274	41.643642	4.546655	100.862541	39.477303	36.280899	100.124916	40.5604725	20.413777	100.4937285	-68.3957145	14.600913	94.5368195
-24.271225	-2.230652	96.84848	-13.877511	17.47747	97.49498	41.714966	4.572919	100.901566	39.519299	36.305889	100.097191	40.6171325	20.439404	100.4993785	-68.3721545	14.515536	94.4905815
-24.522123	-1.956673	96.816887	-13.808553	17.429184	97.456947	41.76754	4.599929	100.946678	39.584526	36.281834	100.047958	40.676033	20.4408815	100.497318	-68.293139	14.4174865	94.416576
-24.787451	-1.634874	96.77887	-13.767091	17.394489	97.423225	41.824596	4.621297	100.975563	39.632092	36.294098	100.016273	40.728344	20.4576975	100.495918	-68.262526	14.3312805	94.350532
-25.047529	-1.25829	96.732948	-13.720703	17.349751	97.369316	41.880104	4.639313	101.012245	39.666054	36.307308	99.98954	40.773079	20.4733105	100.5008925	-68.214485	14.2261915	94.2377395
-25.408962	-0.659128	96.61142	-13.658569	17.25914	97.278038	41.973259	4.632946	101.077423	39.727978	36.309914	99.982605	40.8506185	20.47143	100.530014	-68.1677565	14.04685	94.026062
-25.590023	-0.171809	96.469536	-13.60386	17.180908	97.191803	42.038349	4.60943	101.123642	39.788658	36.289783	100.002739	40.9135035	20.4496065	100.5631905	-68.1212235	13.9122095	93.8204155
-25.805075	0.306006	96.335968	-13.556063	17.108521	97.073067	42.100708	4.564016	101.166031	39.842701	36.283764	100.073669	40.9717045	20.42389	100.61985	-68.0838305	13.793152	93.526284
-26.043072	0.793774	96.06588	-13.488754	17.027914	96.905853	42.19083	4.493346	101.161324	39.944992	36.190987	100.110352	41.067911	20.3421665	100.635838	-68.045419	13.7136615	93.175868
-26.224873	1.284152	95.749702	-13.441677	16.946402	96.684074	42.21788	4.449301	101.207352	40.040192	36.135349	100.168182	41.129036	20.292325	100.687767	-68.01239	13.600479	92.680381
-26.32086	1.807764	95.438553	-13.381036	16.884102	96.472549	42.284985	4.407617	101.180359	40.131851	36.085857	100.245407	41.208418	20.246737	100.712883	-67.97049	13.521467	92.232215
-26.507013	2.370803	95.137077	-13.297873	16.813456	96.312294	42.352413	4.380511	101.137527	40.223701	36.041504	100.387558	41.288057	20.2110075	100.7625425	-67.883803	13.4159045	91.8620455
-26.677132	3.318536	94.746521	-13.133251	16.725054	96.15358	42.461159	4.318423	101.068588	40.444065	35.976391	100.623878	41.452612	20.147407	100.846233	-67.719114	13.302701	91.460927
-26.838768	3.940217	94.613197	-13.001351	16.670605	96.091171	42.55806	4.266559	100.989174	40.616295	35.884319	100.76989	41.5871775	20.075439	100.879532	-67.5898795	13.265771	91.30281
-26.983292	4.562763	94.41893	-12.834461	16.633282	96.018127	42.657772	4.199786	100.882164	40.802872	35.81332	100.921417	41.730322	20.006553	100.9017905	-67.399244	13.260011	91.1344635
-27.073345	5.177368	94.243332	-12.679794	16.57019	95.94619	42.734474	4.137168	100.733208	40.99826	35.76762	101.019058	41.866367	19.952394	100.876133	-67.225955	13.187986	91.016247
-27.206299	5.8271	94.054916	-12.519254	16.546959	95.863029	42.807899	4.08959	100.554932	41.169056	35.717602	101.039803	41.9884775	19.903596	100.7973675	-67.0269855	13.190322	90.9286905
-27.357716	6.465288	93.915443	-12.387622	16.545755	95.762321	42.907383	4.073426	100.367119	41.268013	35.664539	101.059845	42.087698	19.8689825	100.713482	-66.862942	13.2225275	90.81116
-27.48209	7.1085	93.758698	-12.244711	16.556341	95.663002	43.005959	4.085931	100.222649	41.346325	35.625313	101.0522	42.176142	19.855622	100.6374245	-66.665564	13.25706	90.6885795
-27.733309	8.013355	93.63868	-12.102669	16.554167	95.55529	43.13467	4.141902	100.029205	41.436993	35.646553	101.030647	42.2858315	19.8942275	100.529926	-66.4911695	13.2141065	90.580654
-27.924915	8.556204	93.59127	-12.040349	16.567856	95.50074	43.211235	4.176061	99.938179	41.45853	35.66349	101.008568	42.3348825	19.9197755	100.4733735	-66.4155805	13.2159365	90.5281065
-28.084459	9.0806	93.605995	-11.994561	16.546749	95.510742	43.271862	4.200696	99.879219	41.466228	35.661804	101.020447	42.369045	19.93125	100.449833	-66.358167	13.162248	90.571651
-28.278467	9.593232	93.625351	-11.982239	16.53874	95.535728	43.322948	4.21744	99.839996	41.480457	35.663982	101.049675	42.4017025	19.940711	100.4448355	-66.3661805	13.136769	90.6266205
-28.483305	10.112322	93.695633	-11.963973	16.533697	95.580856	43.355701	4.228528	99.836044	41.484459	35.658245	101.089539	42.42008	19.9433865	100.4627915	-66.348026	13.1240075	90.6989205
-28.701756	10.600437	93.737617	-11.954262	16.536478	95.637665	43.398315	4.231015	99.861282	41.494621	35.645477	101.15831	42.446468	19.938246	100.509796	-66.354992	13.13471	90.765534
-28.876814	11.127944	93.785347	-11.953375	16.537289	95.68882	43.449207	4.210209	99.891411	41.535042	35.612061	101.233612	42.4921245	19.911135	100.5625115	-66.3988745	13.163443	90.8151285
-29.207075	11.771176	93.949196	-11.917676	16.521379	95.794441	43.491287	4.172831	99.926186	41.596718	35.573536	101.317619	42.5440025	19.8731835	100.6219025	-66.3793545	13.1695745	90.9669795
-29.405762	12.135552	94.012451	-11.880993	16.526234	95.8442	43.533283	4.149758	99.938293	41.640919	35.532459	101.349808	42.587101	19.8411085	100.6440505	-66.349087	13.2113595	91.0443495
-29.570679	12.482333	94.113937	-11.829661	16.511444	95.911942	43.577839	4.124473	99.945	41.680885	35.489956	101.353432	42.629362	19.8072145	100.649216	-66.288684	13.2156735	91.174668
-29.731581	12.764133	94.271729	-11.771636	16.480621	96.017876	43.626274	4.10191	99.951759	41.717831	35.444435	101.356125	42.6720525	19.7731725	100.653942	-66.2153245	13.1880695	91.38181
-29.89394	13.066556	94.436722	-11.710199	16.446579	96.148422	43.682583	4.065465	99.979553	41.763069	35.373962	101.376976	42.722826	19.7197135	100.6782645	-66.143224	13.1734445	91.6185795
-30.033831	13.382072	94.624992	-11.638405	16.399696	96.294594	43.750195	4.023589	100.010773	41.829403	35.329414	101.398003	42.789799	19.6765015	100.704388	-66.066609	13.1228905	91.8848
-30.204102	13.674758	94.849625	-11.570721	16.345512	96.475655	43.804955	3.964236	100.038101	41.9053	35.246933	101.431725	42.8551275	19.6055845	100.734913	-65.9965695	13.0854395	92.216397
-30.459314	14.07844	95.230072	-11.445129	16.237013	96.742523	43.909943	3.861939	100.098885	42.026302	35.117447	101.463737	42.9681225	19.489693	100.781311	-65.8583805	12.984333	92.703735
-30.610598	14.330472	95.404121	-11.357121	16.17197	96.888184	43.999668	3.778107	100.141167	42.139061	35.008995	101.460358	43.0693645	19.393551	100.8007625	-65.7836065	12.950389	92.9756055
-30.766382	14.599787	95.587196	-11.279132	16.130301	97.008781	44.061817	3.71028	100.192177	42.251343	34.896816	101.437881	43.15658	19.303548	100.815029	-65.714844	12.957054	93.202533
-30.922487	14.804101	95.781731	-11.179814	16.087011	97.135231	44.152626	3.643684	100.267097	42.343037	34.791588	101.406143	43.2478315	19.217636	100.83662	-65.6074595	12.956386	93.433842
-31.044806	14.993925	95.887329	-11.068317	16.064585	97.237656	44.237835	3.576859	100.358452	42.423904	34.692837	101.370514	43.3308695	19.134848	100.864483	-65.4675035	12.994322	93.610829
-31.113005	15.162333	96.020317	-10.969834	16.052767	97.331062	44.336433	3.516803	100.461243	42.473629	34.6045	101.361374	43.405031	19.0606515	100.9113085	-65.344699	13.0448825	93.7508155
-31.157949	15.29191	96.143433	-10.865836	16.009428	97.424591	44.423031	3.443383	100.550781	42.565884	34.509796	101.34494	43.4944575	18.9765895	100.9478605	-65.2261295	13.0422665	93.9013215
-31.201468	15.514177	96.32222	-10.733797	15.915747	97.569283	44.548084	3.297165	100.686729	42.704731	34.347229	101.342484	43.6264075	18.822197	101.0146065	-65.0940015	13.009297	94.1239595
-31.168968	15.628986	96.436028	-10.654938	15.806052	97.641762	44.63044	3.17844	100.740097	42.785679	34.23629	101.349152	43.7080595	18.707365	101.0446245	-65.0179355	12.904739	94.2388995
-31.123806	15.780666	96.514732	-10.578155	15.688801	97.699692	44.703983	3.064826	100.803078	42.87392	34.11203	101.345779	43.7889515	18.588428	101.0744285	-64.9452615	12.789174	94.3249555
-31.082777	15.952826	96.563683	-10.509617	15.551986	97.738007	44.78204	2.92306	100.861725	42.941013	33.961372	101.329613	43.8615265	18.442216	101.095669	-64.8807605	12.661756	94.380345
-31.034872	16.126747	96.633072	-10.440112	15.420525	97.78759	44.84943	2.798452	100.917175	42.993839	33.852951	101.312187	43.9216345	18.3257015	101.114681	-64.8018585	12.5153485	94.460499
-30.939224	16.288012	96.73439	-10.420593	15.273944	97.863846	44.897392	2.681315	100.995049	43.016335	33.731045	101.310608	43.9568635	18.20618	101.1528285	-64.7980495	12.341708	94.5748635
-30.887985	16.508951	96.818573	-10.391744	15.144094	97.958389	44.946609	2.575846	101.100555	43.0243	33.630733	101.331642	43.9854545	18.1032895	101.2160985	-64.7689425	12.1848985	94.7006795
-30.74744	16.831766	97.016563	-10.394454	14.921336	98.134529	44.99815	2.420478	101.283035	43.017612	33.520527	101.387802	44.007881	17.9705025	101.3354185	-64.796789	11.8721695	94.9336395
-30.638214	17.008867	97.116341	-10.387858	14.763718	98.238853	45.030518	2.300726	101.411125	43.010792	33.410042	101.443993	44.020655	17.855384	101.427559	-64.796371	11.672052	95.050147
-30.47381	17.162512	97.204536	-10.379631	14.628031	98.333969	45.065147	2.166402	101.555183	43.035297	33.306648	101.472839	44.050222	17.736525	101.514011	-64.809484	11.519537	95.153927
-30.347324	17.302202	97.240829	-10.376871	14.479428	98.40226	45.108818	2.006442	101.701561	43.05851	33.163555	101.49305	44.083664	17.5849985	101.5973055	-64.837406	11.3738575	95.2072145
-30.256971	17.402582	97.282318	-10.368623	14.334817	98.461952	45.151295	1.825106	101.845169	43.102161	32.996815	101.53669	44.126728	17.4109605	101.6909295	-64.863974	11.2586735	95.2329745
-30.132473	17.514467	97.288528	-10.339688	14.18283	98.49485	45.17448	1.628747	101.985573	43.143318	32.819115	101.590141	44.158899	17.223931	101.787857	-64.838275	11.141729	95.201843
-29.95908	17.606962	97.292145	-10.338363	14.061591	98.524284	45.199265	1.421839	102.112129	43.206528	32.662701	101.663223	44.2028965	17.04227	101.887676	-64.8796225	11.080912	95.160892
-29.596001	17.746326	97.345734	-10.30594	13.874303	98.606247	45.202991	1.144952	102.27549	43.298115	32.41663	101.831352	44.250553	16.780791	102.053421	-64.862433	10.967815	95.159073
-29.314556	17.867889	97.420815	-10.286201	13.762191	98.677986	45.204086	0.975917	102.383804	43.370106	32.291473	101.994469	44.287096	16.633695	102.1891365	-64.859498	10.890687	95.1668355
-28.986355	18.061689	97.494347	-10.278373	13.643352	98.770805	45.19746	0.795513	102.508751	43.459366	32.147495	102.164925	44.328413	16.471504	102.336838	-64.885159	10.8152	95.204772
-28.687202	18.256083	97.548424	-10.270464	13.539568	98.857018	45.190029	0.61557	102.628586	43.549129	32.083382	102.307007	44.369579	16.349476	102.4677965	-64.910507	10.72966	95.2462395
-28.415588	18.492804	97.633522	-10.284258	13.448104	98.924728	45.169033	0.451908	102.730415	43.626858	31.947651	102.427017	44.3979455	16.1997795	102.578716	-64.9664615	10.6964285	95.27074
-28.098642	18.711071	97.65876	-10.2642	13.377887	98.978531	45.155613	0.300305	102.840576	43.689648	31.821665	102.504013	44.4226305	16.060985	102.6722945	-64.9510305	10.694789	95.2847675
-27.738195	18.961876	97.640945	-10.272388	13.316572	98.998337	45.137135	0.160105	102.951012	43.727356	31.71417	102.532768	44.4322455	15.9371375	102.74189	-64.9770215	10.6960065	95.254784
-27.28101	19.34181	97.602203	-10.262343	13.27667	99.024986	45.128231	-0.03296	103.124687	43.793427	31.500813	102.528107	44.460829	15.7339265	102.826397	-64.985515	10.8194135	95.223575
-27.005751	19.573839	97.57505	-10.248953	13.244933	99.04969	45.130833	-0.169788	103.240875	43.839764	31.354977	102.529396	44.4852985	15.5925945	102.8851355	-64.9832045	10.8972715	95.2142445
-26.735596	19.798971	97.597244	-10.209973	13.209144	99.081161	45.147755	-0.303231	103.358032	43.894165	31.222376	102.545021	44.52096	15.4595725	102.9515265	-64.940906	10.9587155	95.2107955
-26.424742	19.985243	97.578827	-10.170658	13.178598	99.110481	45.180351	-0.460194	103.447052	43.983753	31.086689	102.58503	44.582052	15.3132475	103.016041	-64.923368	11.0439485	95.204921
-26.062595	20.194914	97.585808	-10.118623	13.129501	99.120239	45.202988	-0.61988	103.497818	44.075485	30.962074	102.628838	44.6392365	15.171097	103.063328	-64.8764825	11.087905	95.17715
-25.642035	20.483263	97.585373	-10.057838	13.060535	99.129044	45.210453	-0.792369	103.517517	44.167255	30.815298	102.683578	44.688854	15.0114645	103.1005475	-64.80453	11.1096055	95.1575405
-25.231684	20.780745	97.602753	-9.986052	12.987556	99.131401	45.241516	-0.933657	103.532257	44.280598	30.671417	102.747284	44.761057	14.86888	103.1397705	-64.733161	11.106232	95.1230315
-24.688894	21.291498	97.627464	-9.902234	12.904325	99.157967	45.283356	-1.125832	103.584183	44.428349	30.531185	102.905952	44.8558525	14.7026765	103.2450675	-64.6603205	11.1059735	95.0708665
-24.28611	21.671762	97.672951	-9.838751	12.847546	99.202362	45.299854	-1.258785	103.635109	44.521584	30.453087	103.013992	44.910719	14.597151	103.3245505	-64.588221	11.097941	95.0801735
-23.815939	22.077175	97.702538	-9.804527	12.804043	99.25399	45.281609	-1.31877	103.704521	44.625942	30.347984	103.109489	44.9537755	14.514607	103.407005	-64.5628295	11.093479	95.100975
-23.434292	22.45479	97.723534	-9.756643	12.762848	99.288155	45.33403	-1.532432	103.735611	44.709427	30.208508	103.213211	45.0217285	14.338038	103.474411	-64.5350145	11.187658	95.101899
-23.098545	22.82243	97.781662	-9.729472	12.698314	99.33213	45.351677	-1.703823	103.809761	44.787167	30.071348	103.280258	45.069422	14.1837625	103.5450095	-64.528366	11.2128655	95.1192505
-22.7456	23.206234	97.803162	-9.715558	12.640402	99.363968	45.357876	-1.866502	103.886436	44.855869	29.899403	103.34436	45.1068725	14.0164505	103.615398	-64.5379885	11.2643535	95.112538
-22.329441	23.634785	97.838989	-9.696183	12.588647	99.405495	45.373199	-2.03806	103.99437	44.93803	29.715561	103.401604	45.1556145	13.8387505	103.697987	-64.5479805	11.3385435	95.113003
-21.697084	24.358566	97.850311	-9.665099	12.466827	99.493561	45.412415	-2.281851	104.167282	45.063236	29.435205	103.495316	45.2378255	13.576677	103.831299	-64.5680235	11.356977	95.155823
-21.277304	24.828676	97.853729	-9.636131	12.399619	99.552475	45.459522	-2.440136	104.287636	45.127468	29.303207	103.582809	45.293495	13.4315355	103.9352225	-64.565757	11.3677025	95.1697275
-20.886486	25.375471	97.862877	-9.631284	12.295856	99.592392	45.513107	-2.637716	104.427101	45.207806	29.142359	103.622475	45.3604565	13.2523215	104.024788	-64.6230245	11.3393905	95.159996
-20.497038	25.875679	97.857201	-9.615477	12.218136	99.639503	45.528774	-2.810013	104.539932	45.300865	28.941875	103.63884	45.4148195	13.065931	104.089386	-64.6457735	11.370341	95.18962
-20.077703	26.356876	97.844307	-9.603626	12.125538	99.6838	45.547318	-2.992157	104.634621	45.346519	28.775814	103.690422	45.4469185	12.8918285	104.1625215	-64.6541705	11.3592475	95.2050785
-19.649439	26.895084	97.836235	-9.612136	12.021492	99.704964	45.540802	-3.18016	104.711578	45.367779	28.649467	103.765594	45.4542905	12.7346535	104.238586	-64.6785625	11.3083305	95.171342
-19.189732	27.51503	97.807243	-9.618815	11.921424	99.721382	45.51997	-3.356436	104.727425	45.442711	28.456244	103.778389	45.4813405	12.549904	104.252907	-64.7189705	11.292944	95.189857
-18.616877	28.50178	97.880585	-9.628335	11.749965	99.721817	45.46751	-3.634004	104.664406	45.50967	28.230228	103.864433	45.48859	12.298112	104.2644195	-64.74526	11.201818	95.1792145
-18.211559	29.138863	97.914299	-9.639776	11.63648	99.695061	45.419193	-3.818409	104.580101	45.556767	28.087738	103.92424	45.48798	12.1346645	104.2521705	-64.767532	11.1382955	95.1379515
-17.826357	29.783514	97.963203	-9.675249	11.543753	99.663559	45.367535	-3.986932	104.4842	45.599773	27.938148	103.974304	45.483654	11.975608	104.229252	-64.834152	11.111898	95.097866
-17.309145	30.488741	98.018494	-9.69923	11.470159	99.63726	45.323689	-4.132555	104.375313	45.637817	27.832535	104.063454	45.480753	11.84999	104.2193835	-64.879213	11.090328	95.0551365
-16.963615	31.247961	98.184883	-9.742863	11.423575	99.647156	45.28524	-4.244441	104.252853	45.661705	27.776506	104.138878	45.4734725	11.7660325	104.1958655	-64.9591985	11.0811175	95.0984465
-16.523575	31.998993	98.376694	-9.767745	11.405673	99.687355	45.25795	-4.315973	104.135849	45.671806	27.771017	104.24411	45.464878	11.727522	104.1899795	-65.000368	11.083824	95.1847305
-16.121452	32.766487	98.548401	-9.786147	11.412192	99.720161	45.253132	-4.35775	103.999649	45.704834	27.686001	104.296173	45.478983	11.6641255	104.147911	-65.051277	11.1602585	95.292411
-15.486257	33.850262	98.879913	-9.828012	11.454913	99.762001	45.227032	-4.388474	103.737602	45.671337	27.69129	104.405167	45.4491845	11.651408	104.0713845	-65.1052085	11.258418	95.4526175
-15.045563	34.623631	99.118248	-9.868681	11.506759	99.762085	45.18589	-4.36048	103.473007	45.642681	27.72694	104.434334	45.4142855	11.68323	103.9536705	-65.1516475	11.330288	95.5704995
-14.617469	35.366058	99.3992	-9.919665	11.617909	99.764565	45.117809	-4.312531	103.17527	45.590637	27.761019	104.461357	45.354223	11.724244	103.8183135	-65.193553	11.511574	95.7108165
-14.137218	36.110386	99.717918	-9.972063	11.7206	99.775124	45.051994	-4.267272	102.830544	45.542767	27.799534	104.460464	45.2973805	11.766131	103.645504	-65.2415065	11.675069	95.904744
-13.731316	36.793793	100.052689	-10.022561	11.852264	99.806793	44.948544	-4.214733	102.504227	45.502136	27.842617	104.466805	45.22534	11.813942	103.485516	-65.270462	11.890586	96.12807
-13.291296	37.398651	100.401855	-10.101579	12.021071	99.835983	44.849808	-4.155552	102.213158	45.461018	27.895981	104.520241	45.155413	11.8702145	103.3666995	-65.358571	12.1719275	96.3052665
-12.775032	37.991859	100.770256	-10.19866	12.204717	99.898598	44.735973	-4.097676	102.005936	45.430058	27.937586	104.597618	45.0830155	11.919955	103.301777	-65.4803355	12.489479	96.495419
-12.059724	38.802734	101.254395	-10.359869	12.500194	100.037361	44.532997	-3.990181	101.853203	45.371647	28.01322	104.699051	44.952322	12.0115195	103.276127	-65.67206	12.9888685	96.798595
-11.547806	39.25346	101.507401	-10.49092	12.721309	100.164543	44.41061	-3.89465	101.858116	45.283394	28.090235	104.803238	44.847002	12.0977925	103.330677	-65.828842	13.3448255	96.998409
-11.051165	39.636086	101.694931	-10.65562	12.975976	100.295616	44.305973	-3.797794	101.925659	45.199852	28.165215	104.878471	44.7529125	12.1837105	103.402065	-66.0641525	13.7682415	97.189167
-10.595539	39.94701	101.83371	-10.774383	13.151858	100.393692	44.183205	-3.68467	102.03508	45.080933	28.249559	104.941727	44.632069	12.2824445	103.4884035	-66.180835	14.0212715	97.2989805
-10.148973	40.198662	101.904739	-10.954094	13.35743	100.508797	44.068657	-3.586484	102.182755	44.939293	28.325642	105.004349	44.503975	12.369579	103.593552	-66.412163	14.345281	97.424042
-9.705633	40.326435	102.029655	-11.095555	13.53698	100.654366	43.980343	-3.509855	102.315674	44.787716	28.396814	105.064346	44.3840295	12.4434795	103.69001	-66.5751395	14.6304805	97.618722
-9.23705	40.377762	102.139244	-11.260677	13.715201	100.794579	43.870499	-3.42737	102.437843	44.629066	28.457218	105.11348	44.2497825	12.514924	103.7756615	-66.7711365	14.915478	97.8134965
-8.436886	40.375072	102.345718	-11.458845	13.969487	101.02005	43.721848	-3.341573	102.663658	44.452198	28.541397	105.243317	44.087023	12.599912	103.9534875	-67.004713	15.339062	98.0866125
-7.932167	40.279736	102.460388	-11.564451	14.114234	101.238274	43.655533	-3.260697	102.821121	44.384758	28.600883	105.324852	44.0201455	12.670093	104.0729865	-67.1490475	15.558375	98.4035615
-7.435208	40.125725	102.573463	-11.646315	14.272065	101.39415	43.592693	-3.187915	102.976646	44.321453	28.686068	105.396332	43.957073	12.7490765	104.186489	-67.249703	15.7950535	98.601811
-6.956856	39.93396	102.651955	-11.718538	14.4258	101.590195	43.551472	-3.095177	103.129158	44.251995	28.786045	105.447578	43.9017335	12.845434	104.288368	-67.3388095	16.006166	98.892022
-6.539446	39.718895	102.730499	-11.755995	14.613962	101.801613	43.523758	-2.961926	103.301033	44.174389	28.955578	105.502251	43.8490735	12.996826	104.401642	-67.3610635	16.231098	99.201584
-6.053579	39.340595	102.746414	-11.78215	14.797139	102.010284	43.511166	-2.816018	103.469193	44.152706	29.059649	105.488312	43.831936	13.1218155	104.4787525	-67.396236	16.4724625	99.5418155
-5.52053	38.988518	102.760925	-11.796309	14.943268	102.197289	43.518688	-2.683915	103.660454	44.103222	29.211411	105.485001	43.810955	13.263748	104.5727275	-67.403573	16.622788	99.8218505
-4.849855	38.287827	102.737	-11.838494	15.147324	102.457558	43.489162	-2.488384	103.969612	44.007397	29.412022	105.458725	43.7482795	13.461819	104.7141685	-67.4252675	16.832829	100.2009475
-4.362715	37.813637	102.714752	-11.866355	15.24975	102.637863	43.478218	-2.384883	104.110023	43.943611	29.526789	105.432236	43.7109145	13.570953	104.7711295	-67.4436245	16.928547	100.5045965
-3.926039	37.327023	102.705475	-11.928904	15.320626	102.799866	43.451271	-2.320456	104.276749	43.887894	29.616583	105.425385	43.6695825	13.6480635	104.851067	-67.5273905	16.9931885	100.748665
-3.48689	36.780392	102.727257	-11.955034	15.356218	102.951965	43.426846	-2.28284	104.430054	43.860027	29.673332	105.447243	43.6434365	13.695246	104.9386485	-67.5535045	17.01719	100.9652815
-2.977714	36.165806	102.716515	-12.005789	15.373037	103.079918	43.39484	-2.263652	104.594948	43.849979	29.72747	105.478706	43.6224095	13.731909	105.036827	-67.6339875	17.014165	101.123009
-2.506397	35.494976	102.724014	-12.049784	15.378658	103.197693	43.367672	-2.237189	104.743156	43.837608	29.777504	105.50457	43.60264	13.7701575	105.123863	-67.702208	16.9871585	101.271523
-2.034769	34.839542	102.733521	-12.097128	15.381304	103.300301	43.335041	-2.198091	104.881378	43.810158	29.835527	105.541351	43.5725995	13.818718	105.2113645	-67.7668555	16.94389	101.3892375
-1.369487	33.893227	102.764954	-12.140648	15.363494	103.439438	43.304802	-2.136823	105.10553	43.768211	29.936489	105.595192	43.5365065	13.899833	105.350361	-67.8178025	16.827155	101.528515
-0.891175	33.223171	102.79921	-12.170514	15.341762	103.553833	43.302204	-2.106452	105.247406	43.745403	30.011478	105.660606	43.5238035	13.952513	105.454006	-67.8648315	16.731011	101.65366
-0.382924	32.539001	102.876297	-12.186252	15.312092	103.69046	43.304539	-2.100099	105.390862	43.737465	30.063148	105.723396	43.521002	13.9815245	105.557129	-67.893506	16.6426595	101.823791
0.105206	31.816658	102.96476	-12.208344	15.262367	103.813171	43.311085	-2.110155	105.528198	43.737717	30.091228	105.790436	43.524401	13.9905365	105.659317	-67.941089	16.5341975	101.967025
0.615328	31.08777	103.048874	-12.219712	15.186344	103.94101	43.316891	-2.134215	105.663506	43.758087	30.094961	105.860374	43.537489	13.980373	105.76194	-67.976913	16.392315	102.12008
1.091652	30.423721	103.110352	-12.242155	15.155411	104.028259	43.32299	-2.170942	105.791763	43.799389	30.091366	105.91906	43.5611895	13.960212	105.8554115	-68.0454995	16.35061	102.2011065
1.58802	29.723476	103.195992	-12.239882	15.114157	104.137161	43.328285	-2.22309	105.920395	43.821732	30.138645	106.037697	43.5750085	13.9577775	105.979046	-68.0547725	16.2705365	102.295276
2.377545	28.624428	103.322853	-12.279924	15.035046	104.267738	43.341152	-2.287835	106.142235	43.879749	30.083826	106.21537	43.6104505	13.8979955	106.1788025	-68.1702985	16.1720965	102.3566735
2.909769	27.884039	103.434631	-12.297626	14.959929	104.364799	43.376328	-2.355375	106.284424	43.909103	30.067951	106.366058	43.6427155	13.856288	106.325241	-68.2379675	16.06357	102.404357
3.453659	27.177753	103.533661	-12.313722	14.89546	104.424034	43.426472	-2.418492	106.437218	43.929096	30.044037	106.537178	43.677784	13.8127725	106.487198	-68.305228	15.9781475	102.36087
3.958528	26.490774	103.595963	-12.326474	14.824631	104.430557	43.481777	-2.466009	106.622101	43.958855	30.028271	106.753624	43.720316	13.781131	106.6878625	-68.373264	15.868131	102.1732515
4.462891	25.72732	103.65963	-12.401477	14.736371	104.394279	43.508308	-2.489457	106.773308	43.979073	30.054077	106.986702	43.7436905	13.78231	106.880005	-68.5466445	15.690432	101.908553
4.999624	25.04702	103.707397	-12.435752	14.647131	104.298355	43.559677	-2.551209	106.905052	43.983997	30.074524	107.208839	43.771837	13.7616575	107.0569455	-68.643341	15.5326045	101.5397645
5.490834	24.272619	103.694939	-12.477751	14.58687	104.163124	43.610729	-2.549649	107.057938	43.990833	30.092981	107.438934	43.800781	13.771666	107.248436	-68.756283	15.402074	101.077812
6.210702	23.240673	103.675415	-12.574896	14.501144	103.936783	43.662025	-2.499609	107.220421	43.996498	30.182001	107.720169	43.8292615	13.841196	107.470295	-68.9790535	15.161092	100.403271
6.659546	22.505491	103.621971	-12.622931	14.4546	103.751335	43.695484	-2.42861	107.281616	43.981926	30.255848	107.865105	43.838705	13.913619	107.5733605	-69.084567	14.995581	99.9293095
7.106408	21.80291	103.546371	-12.681734	14.434895	103.564003	43.705635	-2.279468	107.266365	43.945606	30.365458	107.962372	43.8256205	14.042995	107.6143685	-69.1890885	14.826795	99.5136375
7.549278	20.992001	103.436432	-12.730494	14.417068	103.337738	43.700066	-2.164887	107.197533	43.866997	30.50724	108.004654	43.7835315	14.1711765	107.6010935	-69.2445195	14.6629595	99.0743825
7.947895	20.240517	103.250954	-12.76131	14.428965	103.05854	43.667152	-2.027057	107.107315	43.805855	30.640614	107.990608	43.7365035	14.3067785	107.5489615	-69.2591235	14.5511515	98.5681185
8.308437	19.521229	103.018295	-12.825584	14.446386	102.778831	43.607025	-1.826787	106.987854	43.704987	30.813181	107.900276	43.656006	14.493197	107.444065	-69.307174	14.399575	98.113597
8.630599	18.767548	102.784538	-12.855143	14.51118	102.487633	43.56863	-1.635233	106.827904	43.5802	30.957005	107.736542	43.574415	14.660886	107.282223	-69.284701	14.361474	97.693043
9.048902	17.579988	102.401398	-12.914705	14.603199	102.065025	43.540775	-1.328518	106.533669	43.40406	31.221317	107.4739	43.4724175	14.9463995	107.0037845	-69.3018275	14.2599985	97.1262655
9.272603	16.751579	102.129112	-12.951085	14.695782	101.786079	43.54821	-1.182629	106.272575	43.283352	31.386583	107.230629	43.415781	15.101977	106.751602	-69.317951	14.289587	96.820556
9.481367	15.991846	101.806557	-12.961082	14.806172	101.48159	43.524033	-0.988339	106.024864	43.162514	31.543785	106.969582	43.3432735	15.277723	106.497223	-69.2654375	14.334621	96.465957
9.619835	15.178357	101.467369	-12.992632	14.934704	101.156593	43.517509	-0.800267	105.724693	43.014931	31.760052	106.705879	43.26622	15.4798925	106.215286	-69.251484	14.3895155	96.0979
9.756555	14.274551	101.10215	-12.991121	15.041868	100.831818	43.527847	-0.606179	105.429459	42.907425	31.868898	106.340958	43.217636	15.6313595	105.8852085	-69.199878	14.4523765	95.7784275
9.820776	13.476478	100.75927	-12.980461	15.149276	100.488266	43.539463	-0.403042	105.104889	42.764866	31.994251	105.96006	43.1521645	15.7956045	105.5324745	-69.1130865	14.5029475	95.4440575
9.888602	12.571445	100.339386	-12.923018	15.273139	100.113953	43.547169	-0.165987	104.779266	42.603786	32.131145	105.546761	43.0754775	15.982579	105.1630135	-68.9215135	14.563699	95.0648925
9.892654	11.304533	99.742325	-12.868382	15.458815	99.559685	43.570129	0.180924	104.367195	42.336411	32.326637	104.945625	42.95327	16.2537805	104.65641	-68.690034	14.6638495	94.46296
9.844406	10.371795	99.369873	-12.827365	15.528231	99.197372	43.611698	0.400585	104.077545	42.198528	32.431473	104.500839	42.905113	16.416029	104.289192	-68.559843	14.640433	94.105552
9.752845	9.470924	99.03141	-12.768349	15.625278	98.838524	43.574928	0.678276	103.854958	42.062691	32.536964	104.102531	42.8188095	16.60762	103.9787445	-68.3555075	14.642936	93.6983035
9.608668	8.579664	98.687263	-12.710311	15.683645	98.495628	43.621677	0.770671	103.626862	41.931347	32.616383	103.804054	42.776512	16.693527	103.715458	-68.197134	14.673763	93.275798
9.422831	7.688852	98.400063	-12.680454	15.711377	98.208847	43.657082	0.869343	103.408455	41.885376	32.652111	103.482857	42.771229	16.760727	103.445656	-68.132137	14.662027	92.972038
9.172008	6.698201	98.13549	-12.655083	15.720634	97.931015	43.635368	0.990298	103.229294	41.832378	32.664349	103.229782	42.733873	16.8273235	103.229538	-68.044039	14.6139445	92.632492
8.887636	5.765717	97.878334	-12.637733	15.705035	97.659409	43.668255	0.960298	103.00238	41.787384	32.661613	103.026459	42.7278195	16.8109555	103.0144195	-68.0032855	14.5991145	92.3043985
8.379702	4.392063	97.469856	-12.592613	15.665735	97.300011	43.62859	0.97666	102.672707	41.773289	32.622101	102.667259	42.7009395	16.7993805	102.669983	-67.8861655	14.5320895	91.930039
7.965489	3.502327	97.220825	-12.56964	15.632671	97.07402	43.610394	1.002696	102.50753	41.729038	32.594021	102.488663	42.669716	16.7983585	102.4980965	-67.808996	14.4669835	91.6499435
7.515531	2.592064	97.010185	-12.547584	15.603659	96.853622	43.603222	1.027491	102.354774	41.698204	32.610397	102.315567	42.650713	16.818944	102.3351705	-67.745881	14.388374	91.3720735
7.007454	1.676461	96.816566	-12.542136	15.595487	96.660843	43.566723	1.09109	102.188812	41.649662	32.637157	102.142311	42.6081925	16.8641235	102.1655615	-67.6924645	14.3268505	91.1561245
6.504588	0.847272	96.580276	-12.532703	15.582782	96.477196	43.546276	1.15055	102.031197	41.587902	32.660141	102.005707	42.567089	16.9053455	102.018452	-67.632495	14.2602185	90.93594
5.937386	0.037482	96.36998	-12.524627	15.584654	96.301666	43.516644	1.216052	101.830467	41.537586	32.699703	101.826012	42.527115	16.9578775	101.8282395	-67.576369	14.2114305	90.7750925
5.297012	-0.822964	96.12809	-12.512779	15.62087	96.126747	43.470448	1.293513	101.63102	41.490944	32.729977	101.619553	42.480696	17.011745	101.6252865	-67.506254	14.229995	90.6282075
4.303821	-2.021042	95.856705	-12.479166	15.652683	95.898384	43.451698	1.396095	101.342438	41.418667	32.739731	101.230034	42.4351825	17.067913	101.286236	-67.3935145	14.237453	90.510532
3.585613	-2.774816	95.710823	-12.440166	15.6796	95.791588	43.438839	1.470243	101.109528	41.352608	32.714809	100.935913	42.3957235	17.092526	101.0227205	-67.2760555	14.266674	90.5604555
2.843851	-3.532355	95.543716	-12.393111	15.703818	95.670181	43.412704	1.516166	100.879921	41.314491	32.659374	100.603851	42.3635975	17.08777	100.741886	-67.1498195	14.319866	90.598476
2.010596	-4.255184	95.415871	-12.311308	15.719882	95.545128	43.407574	1.553925	100.634209	41.298496	32.622353	100.220467	42.353035	17.088139	100.427338	-66.975651	14.351625	90.662918
1.204716	-4.951879	95.274094	-12.228773	15.71656	95.393913	43.426643	1.585327	100.389076	41.276054	32.561539	99.84333	42.3513485	17.073433	100.116203	-66.8088945	14.359687	90.671623
0.39745	-5.595057	95.106583	-12.155134	15.732406	95.229103	43.458488	1.611726	100.124611	41.277718	32.55439	99.406792	42.368103	17.083058	99.7657015	-66.678371	14.381754	90.6925045
-0.463184	-6.225499	94.979095	-12.066806	15.741319	95.061798	43.488644	1.652025	99.827347	41.278042	32.550835	98.966919	42.383343	17.10143	99.397133	-66.516955	14.381208	90.726463
-1.805719	-7.161102	94.725464	-11.91928	15.677041	94.824341	43.566971	1.696016	99.353691	41.288784	32.570724	98.365578	42.4278775	17.13337	98.8596345	-66.2664375	14.220712	90.7890475
-2.678278	-7.698889	94.546982	-11.820671	15.616976	94.647942	43.617432	1.72381	99.057594	41.335545	32.587971	98.016167	42.4764885	17.1558905	98.5368805	-66.1178305	14.0780615	90.7590035
-3.567041	-8.227778	94.361389	-11.726394	15.567138	94.489021	43.677296	1.741606	98.762253	41.357719	32.612255	97.731956	42.5175075	17.1769305	98.2471045	-65.9702955	13.9573455	90.7309375
-4.5307	-8.685225	94.173042	-11.633949	15.505381	94.341446	43.713261	1.731271	98.497131	41.402061	32.621239	97.478363	42.557661	17.176255	97.987747	-65.825559	13.834507	90.695145
-5.447864	-9.144807	93.982796	-11.540779	15.425158	94.217468	43.782059	1.700869	98.254478	41.447987	32.610645	97.254471	42.615023	17.155757	97.7544745	-65.696581	13.694559	90.6804615
-6.38877	-9.486115	93.822273	-11.473341	15.358831	94.111252	43.836479	1.677177	98.032135	41.487823	32.604385	97.074638	42.662151	17.140781	97.5533865	-65.608833	13.576881	90.6691175
-7.304984	-9.801498	93.667877	-11.399828	15.299789	94.010239	43.870956	1.650048	97.826317	41.541916	32.598946	96.879929	42.706436	17.124497	97.353123	-65.506092	13.475081	90.667355
-8.753771	-10.22846	93.555305	-11.294331	15.231373	93.884567	43.89817	1.623356	97.554123	41.619301	32.581123	96.588753	42.7587355	17.1022395	97.071438	-65.3473975	13.3605065	90.697696
-9.708303	-10.394781	93.501183	-11.223658	15.20593	93.819099	43.916756	1.607955	97.403374	41.669315	32.572472	96.406082	42.7930355	17.0902135	96.904728	-65.2403515	13.3216465	90.73347
-10.638759	-10.558273	93.488235	-11.180314	15.197243	93.776077	43.945293	1.574586	97.288155	41.718273	32.568218	96.213753	42.831783	17.071402	96.750954	-65.192411	13.323084	90.8012
-11.583588	-10.64899	93.481537	-11.124715	15.187015	93.736	43.971912	1.532841	97.168419	41.757401	32.55743	96.019379	42.8646565	17.0451355	96.593899	-65.1140865	13.3288945	90.878101
-12.530277	-10.713997	93.498596	-11.075277	15.153292	93.676544	43.986683	1.472379	97.043968	41.801819	32.535587	95.822487	42.894251	17.003983	96.4332275	-65.044805	13.302601	90.9198605
-13.39145	-10.739025	93.494576	-11.038305	15.116605	93.636055	43.976982	1.400256	96.90799	41.854771	32.495834	95.609993	42.9158765	16.948045	96.2589915	-64.9924865	13.285165	91.0131185
-14.31542	-10.672278	93.545609	-10.986878	15.087191	93.582565	43.965607	1.317749	96.775818	41.883163	32.421837	95.399681	42.924385	16.869793	96.0877495	-64.898141	13.304589	91.0773805
-15.615948	-10.463849	93.535904	-10.921169	15.015594	93.513939	43.961864	1.186413	96.648315	41.895309	32.316063	95.177879	42.9285865	16.751238	95.913097	-64.7709245	13.27995	91.114781
-16.447739	-10.282995	93.540894	-10.899054	14.950445	93.473648	43.971111	1.087412	96.592941	41.915749	32.248722	95.106102	42.94343	16.668067	95.8495215	-64.741538	13.232823	91.0977745
-17.266512	-10.057055	93.533691	-10.863878	14.857073	93.448341	43.968227	0.996636	96.56971	41.944878	32.178364	95.111046	42.9565525	16.5875	95.840378	-64.6843085	13.126646	91.056304
-18.03635	-9.781731	93.477592	-10.863865	14.761858	93.443748	43.972702	0.885031	96.587387	41.996582	32.118462	95.176735	42.984642	16.5017465	95.882061	-64.712372	13.0219695	91.005435
-18.726414	-9.435623	93.395683	-10.860879	14.67419	93.44651	43.983788	0.782416	96.633926	42.054482	32.065601	95.305969	43.019135	16.4240085	95.9699475	-64.740893	12.9243715	90.9230725
-19.517334	-9.047636	93.333374	-10.853098	14.606948	93.46067	44.0075	0.666316	96.691055	42.110207	32.019268	95.479477	43.0588535	16.342792	96.085266	-64.7650495	12.871104	90.836074
-20.19315	-8.59228	93.278259	-10.855724	14.515032	93.483086	44.026981	0.570264	96.752998	42.186634	31.983301	95.685616	43.1068075	16.2767825	96.219307	-64.8182555	12.7532815	90.746865
-21.12557	-7.897383	93.147644	-10.842634	14.443447	93.529671	44.030449	0.434592	96.85907	42.302799	31.944292	96.05883	43.166624	16.189442	96.45895	-64.851892	12.697452	90.600392
-21.756323	-7.323056	93.057404	-10.832481	14.392889	93.597366	44.031013	0.331017	96.950569	42.394775	31.931383	96.374008	43.212894	16.1312	96.6622885	-64.877856	12.654578	90.5324435
-22.387459	-6.763335	92.991814	-10.822296	14.352139	93.690865	44.025478	0.236749	97.081032	42.502502	31.91515	96.727364	43.26399	16.0759495	96.904198	-64.908582	12.6283285	90.477532
-22.966879	-6.138743	92.952675	-10.815568	14.326665	93.821442	44.027744	0.166001	97.238228	42.65192	31.879663	97.135551	43.339832	16.022832	97.1868895	-64.970968	12.630498	90.4559945
-23.520222	-5.507273	92.926941	-10.838868	14.281884	93.951759	44.047447	0.070575	97.40918	42.834942	31.887817	97.57341	43.4411945	15.979196	97.491295	-65.1189305	12.584572	90.412223
-24.081678	-4.85933	92.887428	-10.817732	14.253451	94.093544	44.057796	-0.018115	97.58934	43.022823	31.888819	98.027206	43.5403095	15.935352	97.808273	-65.1757735	12.57155	90.378815
-24.550571	-4.187213	92.859802	-10.791628	14.25639	94.23597	44.078388	-0.08787	97.758705	43.203312	31.896606	98.458061	43.64085	15.904368	98.108383	-65.224106	12.608412	90.363557
-25.289865	-3.150103	92.839828	-10.754328	14.281103	94.415436	44.119755	-0.167718	97.973885	43.44783	31.897636	99.009903	43.7837925	15.864959	98.491894	-65.2924485	12.697247	90.338978
-25.691648	-2.439762	92.81459	-10.715834	14.290963	94.532791	44.143787	-0.183103	98.086395	43.580482	31.876209	99.307838	43.8621345	15.846553	98.6971165	-65.2938025	12.735373	90.3684655
-26.197437	-1.733164	92.843071	-10.669147	14.311935	94.636467	44.182396	-0.187439	98.143478	43.684422	31.891558	99.530968	43.933409	15.8520595	98.837223	-65.271703	12.7718105	90.435711
-26.584969	-1.056365	92.876678	-10.628585	14.313968	94.721344	44.225555	-0.168257	98.171074	43.738182	31.896893	99.729843	43.9818685	15.864318	98.9504585	-65.2390385	12.763618	90.4922295
-26.96237	-0.383394	92.915955	-10.581628	14.31307	94.784531	44.271763	-0.121347	98.176956	43.783062	31.909355	99.861351	44.0274125	15.894004	99.0191535	-65.1906685	12.732136	90.5499085
-27.368933	0.2588	92.948364	-10.54745	14.309636	94.861107	44.308205	-0.076986	98.175987	43.826817	31.942398	99.911133	44.067511	15.932706	99.04356	-65.162411	12.686566	90.678654
-27.682447	0.917111	92.976524	-10.53145	14.325541	94.894745	44.351025	-0.034546	98.161453	43.829811	31.995443	99.934967	44.090418	15.9804485	99.04821	-65.153318	12.6706335	90.74128
-28.266413	1.863675	93.089218	-10.518956	14.355214	94.923447	44.394279	0.069808	98.134506	43.771507	32.071476	99.841995	44.082893	16.070642	98.9882505	-65.120805	12.639786	90.8586435
-28.565819	2.439088	93.200691	-10.53461	14.429465	94.968384	44.413177	0.158236	98.128471	43.686504	32.113228	99.725952	44.0498405	16.135732	98.9272115	-65.1190605	12.723198	91.0095565
-28.875065	3.035068	93.290703	-10.528759	14.427201	94.966377	44.428886	0.223213	98.134895	43.605923	32.144554	99.595169	44.0174045	16.1838835	98.865032	-65.0749225	12.6705185	91.067722
-29.176336	3.594338	93.337791	-10.544101	14.429216	94.945267	44.431683	0.261511	98.129272	43.531052	32.168549	99.432632	43.9813675	16.21503	98.780952	-65.0695695	12.643402	91.109582
-29.474056	4.139577	93.392647	-10.55628	14.426236	94.91555	44.409733	0.260919	98.114571	43.474232	32.183456	99.256577	43.9419825	16.2221875	98.685574	-65.0545425	12.6302845	91.145526
-29.695311	4.722288	93.427208	-10.599979	14.402364	94.886566	44.380398	0.229227	98.093704	43.420013	32.163013	99.08667	43.9002055	16.19612	98.590187	-65.1001635	12.608608	91.182945
-29.983122	5.274689	93.507278	-10.623185	14.372548	94.864632	44.343903	0.172147	98.095245	43.374813	32.100185	98.91877	43.859358	16.136166	98.5070075	-65.105728	12.60893	91.2222565
-30.34676	6.078073	93.618355	-10.671308	14.356659	94.870964	44.269592	0.02517	98.121414	43.298306	31.962427	98.727623	43.783949	15.9937985	98.4245185	-65.126565	12.7195195	91.3174095
-30.505213	6.603148	93.675735	-10.700664	14.335238	94.877678	44.222874	-0.068064	98.166115	43.260593	31.84691	98.617729	43.7417335	15.889423	98.391922	-65.1430615	12.781053	91.363434
-30.644917	7.167747	93.718163	-10.742697	14.306961	94.871422	44.168808	-0.193378	98.210365	43.241116	31.742588	98.530777	43.704962	15.774605	98.370571	-65.190356	12.839317	91.372273
-30.742798	7.701108	93.743866	-10.778069	14.250525	94.853607	44.130489	-0.310043	98.260384	43.208862	31.635406	98.464394	43.6696755	15.6626815	98.362389	-65.2258135	12.8383685	91.344825
-30.852625	8.275427	93.707039	-10.810631	14.212461	94.839256	44.0821	-0.433176	98.320137	43.195927	31.524733	98.437874	43.6390135	15.5457785	98.3790055	-65.2602755	12.8791435	91.2995065
-30.91081	8.871196	93.682617	-10.857276	14.177005	94.831497	44.027527	-0.531211	98.383995	43.191895	31.410975	98.422485	43.609711	15.439882	98.40324	-65.324263	12.914128	91.259754
-30.975515	9.440185	93.676384	-10.895315	14.128131	94.818787	43.980606	-0.64651	98.429718	43.174084	31.313757	98.436134	43.577345	15.3336235	98.432926	-65.367975	12.9226385	91.204648
-30.996004	10.283215	93.680298	-10.926017	14.054422	94.82666	43.906528	-0.798125	98.499153	43.151901	31.170097	98.492661	43.5292145	15.185986	98.495907	-65.3812485	12.922858	91.157413
-30.978155	10.857927	93.689156	-10.949116	13.998586	94.860474	43.872486	-0.899363	98.543427	43.153591	31.080103	98.568283	43.5130385	15.09037	98.555855	-65.4112705	12.906802	91.165093
-30.911934	11.45142	93.731987	-10.955278	13.944551	94.892036	43.847767	-0.987295	98.59848	43.171253	31.002676	98.649117	43.50951	15.0076905	98.6237985	-65.420066	12.8814115	91.1602735
-30.802578	12.064381	93.709061	-10.958314	13.900286	94.924301	43.830189	-1.084357	98.640045	43.207611	30.949207	98.73941	43.5189	14.932425	98.6897275	-65.435528	12.868147	91.1588745
-30.649265	12.758276	93.703918	-10.948431	13.873026	94.955215	43.808022	-1.167704	98.679482	43.256115	30.883938	98.836884	43.5320685	14.858117	98.758183	-65.4289305	12.887935	91.152247
-30.576654	13.345538	93.727493	-10.935396	13.857053	94.96524	43.791492	-1.243765	98.715584	43.30341	30.831722	98.916504	43.547451	14.7939785	98.816044	-65.418243	12.9201275	91.114436
-30.368658	13.997711	93.743988	-10.908895	13.835922	94.968452	43.788017	-1.33358	98.744545	43.355656	30.75679	99.001808	43.5718365	14.711605	98.8731765	-65.3896265	12.960239	91.0637275
-30.138885	14.906059	93.730873	-10.868702	13.811517	95.001038	43.797295	-1.460375	98.830505	43.393562	30.621395	99.133415	43.5954285	14.58051	98.98196	-65.3328325	13.042524	91.020116
-29.925924	15.524396	93.754242	-10.84811	13.76848	95.036812	43.810562	-1.532536	98.910439	43.418869	30.551222	99.228935	43.6147155	14.509343	99.069687	-65.3109355	13.027617	91.003937
-29.640379	16.146091	93.756599	-10.848044	13.76302	95.074249	43.81678	-1.580011	99.00032	43.456551	30.499426	99.31031	43.6366655	14.4597075	99.155315	-65.3327535	13.0663325	90.993183
-29.418573	16.786966	93.77253	-10.833249	13.74597	95.119064	43.832272	-1.620241	99.086655	43.475967	30.468596	99.379082	43.6541195	14.4241775	99.2328685	-65.3206175	13.0677625	91.0052595
-29.165039	17.370363	93.828979	-10.813033	13.71015	95.1539	43.848122	-1.642648	99.159851	43.4814	30.443874	99.416046	43.664761	14.400613	99.2879485	-65.290827	13.019687	91.0198515
-28.834095	17.969425	93.821747	-10.796544	13.671856	95.170471	43.874565	-1.657532	99.220558	43.473583	30.431116	99.440773	43.674074	14.386792	99.3306655	-65.267162	12.95692	91.0102765
-28.531929	18.543793	93.813553	-10.777373	13.613968	95.173027	43.902397	-1.679701	99.272545	43.466919	30.416933	99.449417	43.684658	14.368616	99.360981	-65.239404	12.85932	90.985073
-28.018581	19.381519	93.816818	-10.743432	13.518624	95.178169	43.962925	-1.758067	99.339966	43.476089	30.370907	99.439491	43.719507	14.30642	99.3897285	-65.206371	12.730828	90.9666095
-27.591995	19.977367	93.764702	-10.684118	13.422568	95.181343	43.985088	-1.822039	99.384209	43.506092	30.316921	99.421394	43.74559	14.247441	99.4028015	-65.113826	12.597695	90.9598845
-27.265144	20.55463	93.777313	-10.643397	13.33587	95.208267	44.006878	-1.891932	99.441345	43.549656	30.244102	99.400566	43.778267	14.176085	99.4209555	-65.065061	12.495655	90.9955785
-26.862591	21.127726	93.802261	-10.586056	13.263449	95.255623	44.059006	-1.992813	99.524261	43.603077	30.176872	99.363869	43.8310415	14.0920295	99.444065	-65.0031535	12.4348685	91.067181
-26.386993	21.720879	93.821205	-10.507124	13.149701	95.324188	44.103943	-2.083489	99.619713	43.661678	30.110559	99.327019	43.8828105	14.013535	99.473366	-64.8970585	12.285867	91.17501
-26.005632	22.289082	93.867699	-10.4497	13.059475	95.394638	44.156895	-2.211811	99.725517	43.748112	30.015213	99.280243	43.9525035	13.901701	99.50288	-64.8519035	12.217249	91.286396
-25.478056	22.918077	93.848541	-10.373604	12.94916	95.446716	44.195118	-2.316614	99.836128	43.824615	29.941288	99.249397	44.0098665	13.812337	99.5427625	-64.7570745	12.085983	91.3506695
-24.807795	23.878244	93.847809	-10.274953	12.777032	95.553947	44.257298	-2.484455	99.974106	43.962826	29.83835	99.212608	44.110062	13.6769475	99.593357	-64.659968	11.8771165	91.514537
-24.292774	24.54035	93.825653	-10.214772	12.676205	95.579765	44.347126	-2.608839	99.997887	44.059113	29.797754	99.196075	44.2031195	13.5944575	99.596981	-64.6326635	11.7579525	91.562549
-23.765108	25.189669	93.776283	-10.169472	12.5349	95.581329	44.329582	-2.674537	100.052109	44.159916	29.766935	99.170044	44.244749	13.546199	99.6110765	-64.583693	11.523601	91.5515815
-23.263973	25.906225	93.742867	-10.104995	12.430638	95.566368	44.352028	-2.732416	100.045647	44.225121	29.747263	99.147835	44.2885745	13.5074235	99.596741	-64.4985645	11.3538525	91.535995
-22.697029	26.655933	93.673935	-10.076056	12.318807	95.54464	44.382568	-2.777186	100.009537	44.264946	29.731682	99.151161	44.323757	13.477248	99.580349	-64.475869	11.160366	91.508931
-22.13168	27.413038	93.65641	-10.041214	12.219538	95.540375	44.404022	-2.819354	99.97628	44.300808	29.722734	99.176231	44.352415	13.45169	99.5762555	-64.434843	10.987386	91.5044945
-21.552866	28.219372	93.682632	-10.013744	12.118484	95.542648	44.48616	-2.857018	99.89576	44.33316	29.696703	99.247726	44.40966	13.4198425	99.571743	-64.437148	10.8171255	91.513553
-20.670654	29.463646	93.785431	-9.972717	12.000335	95.535858	44.492794	-2.872652	99.80526	44.380886	29.693895	99.408653	44.43684	13.4106215	99.6069565	-64.382274	10.5900485	91.4647595
-20.047192	30.290592	93.873695	-9.972067	11.919432	95.524933	44.509346	-2.879851	99.688332	44.423923	29.707804	99.511642	44.4666345	13.4139765	99.599987	-64.4107685	10.4248875	91.449879
-19.433134	31.24033	94.014969	-9.963614	11.86591	95.525696	44.542603	-2.865876	99.511269	44.45134	29.771488	99.639282	44.4969715	13.452806	99.5752755	-64.4241995	10.279014	91.4761165
-18.815166	32.099331	94.170189	-9.971819	11.848358	95.506691	44.542141	-2.822246	99.284973	44.45562	29.851595	99.734741	44.4988805	13.5146745	99.509857	-64.4425185	10.1820415	91.503525
-18.127707	33.018684	94.350945	-9.986985	11.856867	95.466812	44.528297	-2.727141	98.987747	44.443062	29.947868	99.824493	44.4856795	13.6103635	99.40612	-64.4596495	10.1033705	91.527504
-17.492607	33.917873	94.566986	-9.997461	11.892217	95.416946	44.492516	-2.648845	98.655029	44.379539	30.108952	99.954468	44.4360275	13.7300535	99.3047485	-64.4309495	10.0543805	91.5291435
-16.798752	34.801521	94.851486	-10.013698	11.932661	95.390755	44.443348	-2.526973	98.334435	44.350639	30.178556	100.035728	44.3969935	13.8257915	99.1850815	-64.4243895	10.0395305	91.5964285
-15.728942	36.083767	95.393341	-10.086082	12.072368	95.411316	44.415199	-2.30687	97.935417	44.324654	30.38073	100.248421	44.3699265	14.03693	99.091919	-64.5420905	10.107806	91.730713
-15.0117	36.896759	95.77317	-10.152974	12.185884	95.443687	44.385433	-2.165296	97.766876	44.312126	30.536774	100.440392	44.3487795	14.185739	99.103634	-64.6547275	10.186029	91.78374
-14.284372	37.717251	96.171982	-10.204473	12.332932	95.532387	44.371361	-1.970755	97.675598	44.31271	30.67453	100.631905	44.3420355	14.3518875	99.1537515	-64.7509815	10.3139765	91.9110225
-13.519117	38.383366	96.524796	-10.255165	12.516582	95.648727	44.359741	-1.760308	97.648064	44.295326	30.853302	100.847389	44.3275335	14.546497	99.2477265	-64.8378635	10.486667	92.0497275
-12.742816	39.009686	96.915756	-10.330842	12.709339	95.771797	44.344666	-1.544748	97.710228	44.273876	31.037416	101.072762	44.309271	14.746334	99.391495	-64.970955	10.672344	92.152099
-11.980831	39.59301	97.22258	-10.376687	12.921842	95.920654	44.334515	-1.315187	97.834984	44.260307	31.233009	101.306709	44.297411	14.958911	99.5708465	-65.050785	10.884773	92.2704615
-11.156158	40.113605	97.478455	-10.469699	13.165771	96.094933	44.350254	-1.095865	98.024162	44.228081	31.458946	101.55175	44.2891675	15.1815405	99.787956	-65.2285655	11.1500015	92.40191
-10.014798	40.676205	97.844154	-10.568417	13.402498	96.308952	44.394104	-0.73645	98.422585	44.132156	31.798004	101.934052	44.26313	15.530777	100.1783185	-65.399964	11.274219	92.4395855
-9.287451	40.970394	98.068031	-10.642559	13.606855	96.45237	44.438465	-0.500739	98.728302	44.022358	32.067429	102.217888	44.2304115	15.783345	100.473095	-65.5155295	11.430365	92.431645
-8.510785	41.158978	98.229721	-10.751174	13.778307	96.605209	44.494621	-0.244685	99.073845	43.892601	32.340416	102.507607	44.193611	16.0478655	100.790726	-65.695959	11.5087485	92.419692
-7.712662	41.321743	98.376007	-10.83524	13.969907	96.744766	44.556068	0.028083	99.420891	43.781151	32.597195	102.774765	44.1686095	16.312639	101.097828	-65.8390895	11.627175	92.391704
-6.993372	41.364841	98.534889	-10.94475	14.132457	96.886192	44.633686	0.283536	99.729393	43.691982	32.862774	102.995216	44.162834	16.573155	101.3623045	-66.052334	11.691759	92.4100795
-6.298697	41.283428	98.645554	-11.010081	14.305058	97.022339	44.704376	0.515499	100.011383	43.619751	33.113434	103.163864	44.1620635	16.8144665	101.5876235	-66.1822255	11.7956495	92.4570545
-5.606033	41.147285	98.730324	-11.083407	14.45725	97.121674	44.754463	0.742786	100.262138	43.567055	33.357449	103.307472	44.160759	17.0501175	101.784805	-66.327573	11.8643825	92.458543
-4.558256	40.815079	98.865616	-11.152424	14.673643	97.272629	44.786747	1.043673	100.591385	43.533028	33.690113	103.467621	44.1598875	17.366893	102.029503	-66.4647355	11.980393	92.515755
-3.919238	40.501328	98.900154	-11.186784	14.793337	97.351776	44.815788	1.215275	100.777962	43.531681	33.872749	103.554596	44.1737345	17.544012	102.166279	-66.5473025	12.042662	92.537273
-3.257418	40.101776	98.974022	-11.234203	14.92237	97.419373	44.880165	1.361359	100.924088	43.52861	34.039585	103.634605	44.2043875	17.700472	102.2793465	-66.6727935	12.144268	92.5593995
-2.628084	39.649075	99.014755	-11.261103	15.023252	97.462616	44.935989	1.493922	101.054344	43.51981	34.143688	103.701569	44.2278995	17.818805	102.3779565	-66.7501055	12.227699	92.5472755
-1.990579	39.186119	99.051987	-11.248093	15.130682	97.55188	45.016273	1.607219	101.166771	43.500332	34.298672	103.766479	44.2583025	17.9529455	102.466625	-66.7544885	12.3084185	92.637135
-1.394749	38.646202	99.049065	-11.254616	15.196219	97.616707	45.079365	1.733957	101.255264	43.522419	34.353226	103.734825	44.300892	18.0435915	102.4950445	-66.810124	12.3488465	92.7383695
-0.879799	38.004223	99.019913	-11.22477	15.305203	97.692177	45.155182	1.859116	101.33287	43.533627	34.458141	103.706108	44.3444045	18.1586285	102.519489	-66.7939445	12.4517775	92.864865
-0.09583	36.934872	98.914551	-11.194309	15.436952	97.827782	45.245861	2.061121	101.431999	43.537117	34.635212	103.539574	44.391489	18.3481665	102.4857865	-66.780107	12.5257375	93.1697775
0.366936	36.224739	98.801643	-11.16244	15.559702	97.942986	45.298515	2.19241	101.494957	43.534943	34.772049	103.337631	44.416729	18.4822295	102.416294	-66.741609	12.6371745	93.469678
0.813784	35.390778	98.607994	-11.136796	15.663141	98.048935	45.35817	2.300348	101.559303	43.51302	34.861519	103.098885	44.435595	18.5809335	102.329094	-66.709187	12.7453485	93.768776
1.216184	34.530979	98.429306	-11.100795	15.815937	98.185768	45.378429	2.372246	101.630699	43.471813	34.91584	102.81752	44.425121	18.644043	102.2241095	-66.626711	12.987831	94.1474265
1.581988	33.677082	98.257027	-11.087658	15.942537	98.311127	45.402401	2.415815	101.704468	43.445431	34.91	102.473999	44.423916	18.6629075	102.0892335	-66.599232	13.2221665	94.5330205
1.923528	32.761089	98.101608	-11.068916	16.019384	98.431221	45.407768	2.434967	101.787476	43.407242	34.871994	102.100433	44.407505	18.6534805	101.9439545	-66.545337	13.3852875	94.9184875
2.251218	31.842613	97.921295	-11.055112	16.091808	98.527237	45.43248	2.43275	101.862274	43.361576	34.811283	101.753571	44.397028	18.6220165	101.8079225	-66.507252	13.5615995	95.2465515
2.673936	30.430782	97.709579	-11.031518	16.140532	98.681625	45.448158	2.359311	102.000175	43.303001	34.696712	101.248871	44.3755795	18.5280115	101.624523	-66.4386155	13.7530525	95.738727
2.934415	29.519287	97.611	-11.020332	16.132305	98.756683	45.458744	2.276506	102.083084	43.273224	34.593983	100.941071	44.365984	18.4352445	101.5120775	-66.406648	13.8293655	96.0012885
3.153104	28.637218	97.54026	-11.012042	16.099918	98.8181	45.475914	2.189803	102.154694	43.233234	34.473644	100.684647	44.354574	18.3317235	101.4196705	-66.378658	13.8681125	96.2165295
3.417085	27.813444	97.468399	-11.004107	16.057758	98.882591	45.484692	2.079126	102.23658	43.180744	34.340942	100.486168	44.332718	18.210034	101.361374	-66.340932	13.905482	96.403808
3.652086	26.942963	97.443214	-10.99944	15.993945	98.923508	45.491901	1.973048	102.319313	43.138374	34.242561	100.367607	44.3151375	18.1078045	101.34346	-66.3140175	13.8800855	96.503556
3.862284	26.133892	97.46196	-11.015795	15.915293	98.957771	45.480843	1.881776	102.401054	43.129902	34.133999	100.311951	44.3053725	18.0078875	101.3565025	-66.3369625	13.8226985	96.5590395
4.045101	25.405546	97.520874	-11.027358	15.853217	99.001617	45.472569	1.790087	102.489182	43.151066	34.061516	100.337837	44.3118175	17.9258015	101.4135095	-66.3665335	13.7806325	96.5897245
4.287154	24.478916	97.642014	-11.036964	15.742908	99.076721	45.459038	1.625459	102.572441	43.201958	33.975544	100.452484	44.330498	17.8005015	101.5124625	-66.404426	13.6853145	96.6409795
4.461259	23.899229	97.737625	-11.046087	15.708839	99.108406	45.417187	1.547871	102.612053	43.24205	33.907379	100.535652	44.3296185	17.727625	101.5738525	-66.4217925	13.690053	96.6429595
4.630361	23.405148	97.822556	-11.035172	15.69803	99.145226	45.40461	1.497704	102.625511	43.286774	33.887978	100.654984	44.345692	17.692841	101.6402475	-66.416036	13.703219	96.6502045
4.802151	22.927164	97.890144	-11.033087	15.700908	99.159584	45.393024	1.4393	102.616463	43.33403	33.879856	100.74881	44.363527	17.659578	101.6826365	-66.429701	13.742238	96.6365315
4.975489	22.500263	97.916115	-11.043297	15.709459	99.135872	45.360229	1.387668	102.568962	43.37252	33.889862	100.836899	44.3663745	17.638765	101.7029305	-66.4529685	13.780153	96.5688135
5.100718	22.112207	97.929344	-11.046587	15.719287	99.086014	45.302727	1.370784	102.498093	43.409966	33.894424	100.951508	44.3563465	17.632604	101.7248005	-66.4495205	13.80597	96.4472275
5.195858	21.751867	97.943077	-11.079004	15.759274	99.006569	45.238331	1.382921	102.422104	43.440388	33.923435	101.073853	44.3393595	17.653178	101.7479785	-66.4973675	13.86537	96.2651595
5.300152	21.376858	97.936951	-11.175543	15.827658	98.913582	45.109882	1.406769	102.288139	43.449852	34.015553	101.315285	44.279867	17.711161	101.801712	-66.630953	13.944155	96.025452
5.34515	21.145706	97.947792	-11.269398	15.884048	98.854439	44.998161	1.459573	102.204262	43.44244	34.080006	101.449516	44.2203005	17.7697895	101.826889	-66.7590965	13.9983065	95.881989
5.402901	20.986168	97.995834	-11.351332	15.95272	98.831711	44.891808	1.505155	102.137123	43.417595	34.146511	101.555374	44.1547015	17.825833	101.8462485	-66.8573655	14.079607	95.8171735
5.421657	20.820049	98.018524	-11.474565	16.079775	98.84687	44.789001	1.577355	102.086212	43.353668	34.244003	101.640198	44.0713345	17.910679	101.863205	-67.0204645	14.248871	95.830535
5.433472	20.663048	98.052864	-11.561355	16.180712	98.855682	44.683437	1.667785	102.054916	43.271393	34.343887	101.674667	43.977415	18.005836	101.8647915	-67.100125	14.355588	95.8465725
5.459519	20.528759	98.058922	-11.660445	16.316471	98.87381	44.582169	1.74696	102.041801	43.184601	34.43306	101.641869	43.883385	18.09001	101.841835	-67.204275	14.542932	95.905785
5.473808	20.400232	98.054436	-11.744695	16.427267	98.870705	44.474998	1.821493	102.009537	43.089417	34.539669	101.591507	43.7822075	18.180581	101.800522	-67.2715975	14.673953	95.940888
5.53477	20.150003	98.010162	-11.912786	16.601259	98.894264	44.316502	1.901729	101.953056	42.910213	34.666012	101.505371	43.6133575	18.2838705	101.7292135	-67.4389295	14.9186475	96.0593145
5.543611	19.993582	98.011986	-12.020828	16.67152	98.904053	44.202782	1.918997	101.932014	42.809925	34.685879	101.46228	43.5063535	18.302438	101.697147	-67.5480095	15.040602	96.110959
5.521137	19.832809	98.013901	-12.14075	16.72632	98.901901	44.096134	1.89708	101.907196	42.718441	34.686478	101.447884	43.4072875	18.291779	101.67754	-67.6887875	15.160861	96.126262
5.519016	19.645956	98.001305	-12.24831	16.748547	98.880615	43.96661	1.830554	101.868126	42.62925	34.648727	101.447525	43.29793	18.2396405	101.6578255	-67.79455	15.2574535	96.1034045
5.517458	19.433338	97.967651	-12.367188	16.740696	98.86618	43.833221	1.742045	101.801254	42.56382	34.590004	101.442612	43.1985205	18.1660245	101.621933	-67.9328965	15.3153675	96.110427
5.468206	19.274096	97.97068	-12.46381	16.718565	98.848495	43.705818	1.656032	101.727951	42.463726	34.490444	101.447968	43.084772	18.073238	101.5879595	-68.012392	15.363892	96.1090305
5.43036	19.059471	97.947083	-12.552031	16.679935	98.841599	43.583851	1.579169	101.675835	42.332733	34.431969	101.475677	42.958292	18.005569	101.575756	-68.062354	15.354301	96.107442
5.302086	18.780319	97.926895	-12.681566	16.61515	98.815514	43.43182	1.45869	101.621452	42.196404	34.198997	101.439156	42.814112	17.8288435	101.530304	-68.177244	15.4014565	96.100724
5.206064	18.630251	97.912346	-12.760297	16.522057	98.816925	43.337761	1.376616	101.624344	42.091022	34.099152	101.429619	42.7143915	17.737884	101.5269815	-68.2349855	15.30623	96.1068685
5.064063	18.497923	97.902359	-12.81326	16.440514	98.809662	43.265049	1.277774	101.644638	41.96838	34.042137	101.434471	42.6167145	17.6599555	101.5395545	-68.2432345	15.2210725	96.0797695
4.983247	18.342829	97.880409	-12.883239	16.363604	98.783684	43.19791	1.191417	101.695381	41.884571	33.89851	101.366615	42.5412405	17.5449635	101.530998	-68.3077185	15.1822445	96.03637
4.830492	18.296219	97.851067	-12.966243	16.265663	98.757607	43.140129	1.090501	101.726875	41.759224	33.857288	101.328751	42.4496765	17.4738945	101.527813	-68.3821625	15.0574315	95.987401
4.720341	18.23032	97.816429	-13.054699	16.175743	98.719772	43.080635	1.011906	101.762321	41.668247	33.71294	101.245438	42.374441	17.362423	101.5038795	-68.483839	14.989063	95.9356645
4.622974	18.167841	97.78569	-13.122861	16.103256	98.69175	43.017735	0.938192	101.810028	41.546032	33.614235	101.203415	42.2818835	17.2762135	101.5067215	-68.5276055	14.9302985	95.8767785
4.388263	18.148176	97.78978	-13.243513	15.956264	98.686913	42.949833	0.815263	101.8937	41.401951	33.483829	101.138924	42.175892	17.149546	101.516312	-68.662918	14.762982	95.857514
4.274712	18.12104	97.798164	-13.308713	15.849775	98.693344	42.895275	0.736936	101.932404	41.315071	33.382065	101.10508	42.105173	17.0595005	101.518742	-68.722599	14.6400495	95.867946
4.166955	18.142284	97.798576	-13.359344	15.750917	98.72007	42.853104	0.668787	101.969978	41.221268	33.340988	101.090813	42.037186	17.0048875	101.5303955	-68.755874	14.4969465	95.9097445
4.061364	18.188038	97.825249	-13.405842	15.657171	98.76754	42.823154	0.591011	101.980629	41.182903	33.180885	101.029182	42.0030285	16.885948	101.5049055	-68.8147125	14.428394	96.0301745
3.986506	18.244028	97.850174	-13.429032	15.565115	98.804764	42.782818	0.524772	101.954185	41.115494	33.093979	100.986328	41.949156	16.8093755	101.4702565	-68.80722	14.3208545	96.1392715
3.921834	18.293482	97.881401	-13.426961	15.473559	98.848587	42.738663	0.480941	101.8927	41.052456	33.014023	100.935066	41.8955595	16.747482	101.413883	-68.7494815	14.199636	96.283291
3.879843	18.405409	97.839096	-13.445325	15.395774	98.84169	42.664711	0.442841	101.792946	40.981297	32.947174	100.885513	41.823004	16.6950075	101.3392295	-68.713654	14.0965405	96.3441505
3.851922	18.531179	97.701485	-13.484293	15.29175	98.750961	42.507244	0.396619	101.413643	40.86446	32.878166	100.662704	41.685852	16.6373925	101.0381735	-68.654438	13.9461075	96.4637485
3.832503	18.621264	97.521187	-13.51932	15.207614	98.646042	42.330055	0.394937	100.979637	40.77964	32.841217	100.384415	41.5548475	16.618077	100.682026	-68.5934875	13.797151	96.610058
3.844352	18.716801	97.326721	-13.536562	15.161964	98.535652	42.141827	0.417053	100.457092	40.650475	32.829266	100.089516	41.396151	16.6231595	100.273304	-68.469275	13.7007685	96.798
3.881596	18.816256	97.161079	-13.555099	15.109144	98.428421	41.96883	0.459012	100.086853	40.516636	32.808739	99.882996	41.242733	16.6338755	99.9849245	-68.352931	13.5844125	96.8719175
3.936188	18.883043	97.065491	-13.645908	15.108522	98.338333	41.894135	0.524703	99.889297	40.402592	32.833946	99.835686	41.1483635	16.6793245	99.8624915	-68.4401795	13.5377195	96.8141745
4.005463	18.998426	97.031693	-13.77034	15.103915	98.289749	41.878212	0.597175	99.847862	40.298607	32.981487	99.899017	41.0884095	16.789331	99.8734395	-68.6290895	13.418499	96.7060585
4.090827	19.07909	97.127808	-13.865698	15.139527	98.380112	41.840622	0.672055	99.892151	40.250084	33.119019	100.00341	41.045353	16.895537	99.9477805	-68.776749	13.383517	96.8124435
4.371612	19.111042	97.332115	-13.928531	15.208219	98.604546	41.833317	0.832592	100.002167	40.241875	33.336399	100.170372	41.037596	17.0844955	100.0862695	-68.894658	13.3319425	97.1228225
4.564361	19.11438	97.446213	-13.969705	15.249931	98.7136	41.855778	0.923779	100.10527	40.244884	33.462898	100.260269	41.050331	17.1933385	100.1827695	-68.989741	13.3065235	97.2444305
4.822099	19.111483	97.468582	-13.995282	15.298498	98.739151	41.884239	1.011556	100.20089	40.237831	33.542877	100.303185	41.061035	17.2772165	100.2520375	-69.051599	13.3197795	97.2262645
5.125533	19.083605	97.408752	-14.042675	15.337523	98.739021	41.889397	1.061605	100.107155	40.192997	33.615505	100.218094	41.041197	17.338555	100.1626245	-69.126547	13.336491	97.3154175
5.473522	19.073618	97.319725	-14.036359	15.330787	98.742485	41.792931	1.107796	99.889427	40.070766	33.644787	100.069786	40.9318485	17.3762915	99.9796065	-69.0045665	13.2852825	97.5053635
5.901602	18.983557	97.32666	-14.027246	15.307127	98.77356	41.647537	1.147242	99.883995	39.933094	33.614029	100.126221	40.7903155	17.3806355	100.005108	-68.8448075	13.2336185	97.542012
6.309685	18.891508	97.472847	-14.089769	15.286662	98.826347	41.667873	1.151638	100.137749	39.917805	33.622746	100.39637	40.792839	17.387192	100.2670595	-68.972377	13.186132	97.3856345
6.900141	18.722994	97.751015	-14.300767	15.213675	98.878662	41.884708	0.986329	100.810776	40.059135	33.821205	101.116669	40.9719215	17.403767	100.9637225	-69.5734555	13.023583	96.7936015
7.312449	18.61668	98.103592	-14.380939	15.174864	99.048721	42.046089	0.88789	101.477013	40.226219	33.965958	101.78801	41.136154	17.426924	101.6325115	-69.898032	12.922804	96.4649305
7.765274	18.474566	98.573761	-14.422421	15.114217	99.308273	42.197742	0.848168	102.187286	40.425827	34.049362	102.496849	41.3117845	17.448765	102.3420675	-70.1566265	12.779669	96.2744785
8.242132	18.221552	99.050888	-14.440386	15.090181	99.578041	42.319267	0.785955	102.865341	40.554932	34.119953	103.278259	41.4370995	17.452954	103.0718	-70.3178715	12.727408	96.084282
8.710527	18.013844	99.477318	-14.449782	15.052165	99.808243	42.479336	0.730996	103.521049	40.671242	34.196278	104.002228	41.575289	17.463637	103.7616385	-70.474853	12.640693	95.8548475
9.201109	17.770466	99.844086	-14.471942	15.042841	99.937218	42.643238	0.71859	104.080513	40.837021	34.264236	104.607407	41.7401295	17.491413	104.34396	-70.6840135	12.594269	95.530476
9.642823	17.580063	100.097527	-14.489571	15.043789	99.980179	42.765446	0.714302	104.501389	40.980949	34.341759	105.131294	41.8731975	17.5280305	104.8163415	-70.8523395	12.5595475	95.1440165
10.255454	17.144722	100.341545	-14.529117	15.090058	99.919952	42.900177	0.828792	104.941521	41.105621	34.440353	105.636887	42.002899	17.6345725	105.289204	-71.061133	12.5455435	94.5507
10.622331	16.914726	100.406219	-14.545761	15.175171	99.820168	42.947392	0.940573	105.116722	41.085835	34.504856	105.962959	42.0166135	17.7227145	105.5398405	-71.1081355	12.6276275	94.1004955
10.948436	16.627901	100.449585	-14.543797	15.226335	99.704727	43.000137	1.092089	105.246101	41.052536	34.586971	106.250206	42.0263365	17.83953	105.7481535	-71.1139305	12.61314	93.6613005
11.205709	16.320198	100.501213	-14.542659	15.255703	99.609177	42.992435	1.312822	105.368362	41.058071	34.635181	106.461044	42.025253	17.9740015	105.914703	-71.110571	12.5374045	93.303651
11.406365	15.96095	100.487267	-14.551859	15.294125	99.515785	43.115807	1.401734	105.337433	41.04908	34.67606	106.640854	42.0824435	18.038897	105.9891435	-71.1861615	12.549353	93.0424265
11.576023	15.555448	100.421761	-14.505005	15.330799	99.428963	43.160625	1.553141	105.297539	41.003159	34.731079	106.736908	42.081892	18.14211	106.0172235	-71.091902	12.519488	92.8407025
11.704939	15.064494	100.35051	-14.443414	15.354276	99.330315	43.205948	1.698782	105.194054	41.005959	34.721722	106.724892	42.1059535	18.210252	105.959473	-70.9927815	12.4983	92.701157
11.766905	14.310439	100.06163	-14.356473	15.40865	99.108299	43.264847	1.854605	104.9356	40.978069	34.777046	106.605164	42.121458	18.3158255	105.770382	-70.834404	12.5014745	92.446216
11.751865	13.776011	99.847588	-14.288447	15.42732	98.935295	43.273968	1.968679	104.721573	40.978085	34.805088	106.46769	42.1260265	18.3868835	105.5946315	-70.7029205	12.4677565	92.2759585
11.69684	13.198874	99.577087	-14.179683	15.424438	98.75029	43.305405	2.052417	104.495445	40.953838	34.867531	106.316589	42.1296215	18.459974	105.406017	-70.4889875	12.388902	92.094563
11.572177	12.627379	99.322929	-14.098236	15.41601	98.578857	43.334763	2.104471	104.261864	40.95871	34.87167	106.092285	42.1467365	18.4880705	105.1770745	-70.3432085	12.3439495	91.9806395
11.362539	11.94503	99.050377	-14.009468	15.394481	98.38755	43.384819	2.104679	104.022751	41.004829	34.784664	105.811646	42.194824	18.4446715	104.9171985	-70.21376	12.3442905	91.8579015
11.087442	11.279016	98.748383	-13.915974	15.351089	98.222717	43.412991	2.100123	103.797218	41.02684	34.740932	105.528	42.2199155	18.4205275	104.662609	-70.0518635	12.2816505	91.782825
10.784389	10.554941	98.482536	-13.84431	15.315368	98.073257	43.433014	2.089927	103.585052	41.01804	34.667774	105.232002	42.225527	18.3788505	104.408527	-69.914147	12.2518855	91.737987
10.234089	9.4313	98.158302	-13.723053	15.22491	97.864571	43.470406	2.051299	103.269753	41.005196	34.498943	104.796425	42.237801	18.275121	104.033089	-69.683907	12.174699	91.696053
9.80941	8.641319	97.911362	-13.631873	15.142907	97.733757	43.46133	1.993559	103.028999	40.97625	34.396687	104.486885	42.21879	18.195123	103.757942	-69.482536	12.090691	91.709572
9.295986	7.857206	97.686256	-13.584905	15.069988	97.613518	43.436264	1.937288	102.787422	40.957417	34.268318	104.146698	42.1968405	18.102803	103.46706	-69.3666505	12.037173	91.759976
8.754242	7.047032	97.481087	-13.510359	14.999443	97.503998	43.425037	1.866171	102.55513	40.936958	34.156387	103.827179	42.1809975	18.011279	103.1911545	-69.2017155	11.987607	91.8168415
8.163592	6.252012	97.336456	-13.459407	14.946975	97.442284	43.40794	1.739781	102.357414	40.936928	33.959274	103.44857	42.172434	17.8495275	102.902992	-69.091248	12.0444225	91.981576
7.568631	5.434945	97.239243	-13.39941	14.880421	97.386391	43.370975	1.617876	102.173615	40.949554	33.768459	103.081688	42.1602645	17.6931675	102.6276515	-68.9590845	12.0676745	92.1451305
6.88799	4.643705	97.109619	-13.359126	14.827228	97.301239	43.349182	1.484158	101.959457	40.946915	33.591213	102.778244	42.1480485	17.5376855	102.3688505	-68.8663005	12.1167705	92.2336275
5.800677	3.478303	96.800751	-13.307916	14.7403	97.162422	43.271271	1.230212	101.560951	40.957367	33.347504	102.374283	42.114319	17.288858	101.967617	-68.730151	12.191742	92.357227
5.036266	2.739595	96.587364	-13.290821	14.701173	97.027069	43.181038	1.081123	101.246246	40.959526	33.18261	102.137352	42.070282	17.1318665	101.691799	-68.651924	12.2704795	92.362339
4.306693	2.002087	96.308052	-13.264712	14.665169	96.871605	43.108753	0.939485	100.902603	40.952446	33.043453	101.948463	42.0305995	16.991469	101.425533	-68.5600235	12.338869	92.317677
3.480494	1.321959	96.015015	-13.269525	14.65223	96.702126	43.024059	0.819211	100.55542	40.958225	32.943901	101.782265	41.991142	16.881556	101.1688425	-68.530192	12.422904	92.2354095
2.680162	0.62538	95.694923	-13.261975	14.657455	96.538078	42.923962	0.732424	100.229515	40.987728	32.868549	101.602348	41.955845	16.8004865	100.9159315	-68.479795	12.5144235	92.1602245
1.859436	-0.017575	95.43998	-13.25549	14.692009	96.383621	42.845379	0.695293	99.983688	41.014809	32.805248	101.475647	41.930094	16.7502705	100.7296675	-68.441074	12.6337475	92.0375745
1.014176	-0.651573	95.281479	-13.25061	14.779814	96.301376	42.805489	0.666758	99.832443	41.036259	32.797871	101.346184	41.920874	16.7323145	100.5893135	-68.422094	12.8273135	92.0134385
-0.276003	-1.583826	95.165527	-13.251805	14.982383	96.25605	42.773304	0.717875	99.721397	41.069717	32.833229	101.217529	41.9215105	16.775552	100.469463	-68.4251205	13.189214	92.042637
-1.189788	-2.178184	95.109871	-13.238732	15.161387	96.250122	42.740326	0.769999	99.710068	41.077351	32.88903	101.119171	41.9088385	16.8295145	100.4146195	-68.3863025	13.4932595	92.0856245
-2.102534	-2.718272	95.155815	-13.233338	15.343423	96.255486	42.734806	0.828444	99.720741	41.072666	32.938587	101.02298	41.903736	16.8835155	100.3718605	-68.370412	13.8033305	92.1391115
-2.972446	-3.3643	95.202866	-13.2577	15.471334	96.278259	42.746326	0.8951	99.756012	41.072105	32.97905	100.892258	41.9092155	16.937075	100.324135	-68.4246155	14.005593	92.232383
-3.912083	-3.915232	95.28109	-13.243574	15.637779	96.284073	42.748825	0.961745	99.82901	41.076218	33.010654	100.719475	41.9125215	16.9861995	100.2742425	-68.3996695	14.2893585	92.2939035
-4.869159	-4.450533	95.406708	-13.203047	15.769048	96.269623	42.758526	1.031403	99.87883	41.061172	33.048252	100.475105	41.909849	17.0398275	100.1769675	-68.315943	14.4982685	92.3622785
-5.794126	-4.981542	95.54837	-13.160888	15.89215	96.215553	42.767628	1.120534	99.923737	41.02882	33.075062	100.188759	41.898224	17.097798	100.056248	-68.22	14.686502	92.374858
-7.188689	-5.778443	95.72657	-13.092539	15.990331	96.115059	42.79586	1.191365	99.938362	40.942425	33.118099	99.647156	41.8691425	17.154732	99.792759	-68.0542205	14.82593	92.437359
-8.165161	-6.234473	95.805084	-13.039816	15.989992	96.014717	42.797485	1.196592	99.895523	40.884987	33.095772	99.306862	41.841236	17.146182	99.6011925	-67.920868	14.833802	92.4282415
-9.087361	-6.674348	95.907028	-12.984225	15.951148	95.921394	42.793449	1.160616	99.865929	40.833801	33.025826	98.997299	41.813625	17.093221	99.431614	-67.782075	14.809075	92.411174
-10.033597	-7.013235	95.977463	-12.981719	15.904675	95.849953	42.807362	1.077772	99.848434	40.812664	32.927246	98.710548	41.810013	17.002509	99.279491	-67.773451	14.806841	92.420415
-10.966188	-7.381588	96.026306	-12.938662	15.780682	95.781677	42.821835	0.968599	99.799904	40.792568	32.816704	98.513428	41.8072015	16.8926515	99.156666	-67.6845255	14.6687125	92.406688
-11.935287	-7.628751	96.032875	-12.930186	15.688623	95.731186	42.817543	0.838196	99.769302	40.79578	32.6875	98.344948	41.8066615	16.762848	99.057125	-67.6670335	14.614398	92.405247
-12.856081	-7.832617	96.058693	-12.90873	15.558457	95.669365	42.828739	0.697384	99.748627	40.840416	32.555454	98.235893	41.8345775	16.626419	98.99226	-67.6520375	14.490495	92.34647
-14.187791	-7.949103	95.995773	-12.872746	15.390491	95.626854	42.850418	0.456626	99.687645	40.909691	32.363308	98.168449	41.8800545	16.409967	98.928047	-67.6255465	14.371015	92.325661
-14.944988	-7.99636	95.944771	-12.830764	15.28284	95.608345	42.867149	0.294982	99.682198	40.984577	32.239178	98.195313	41.925863	16.26708	98.9387555	-67.587391	14.2986	92.2779345
-15.888877	-7.939278	95.893974	-12.809465	15.206182	95.602928	42.88464	0.156463	99.667358	41.094421	32.13324	98.243744	41.9895305	16.1448515	98.955551	-67.6084605	14.2675125	92.250305
-16.724083	-7.837312	95.821922	-12.750055	15.145604	95.605247	42.882019	0.045654	99.638077	41.168259	32.030827	98.293541	42.025139	16.0382405	98.965809	-67.525249	14.2529675	92.244685
-17.495337	-7.620565	95.736885	-12.683908	15.096087	95.596161	42.891579	-0.045043	99.594215	41.250675	31.954617	98.349876	42.071127	15.954787	98.9720455	-67.438943	14.237387	92.2202765
-18.268158	-7.371525	95.601814	-12.631029	15.076242	95.556511	42.900608	-0.088235	99.54805	41.32835	31.926527	98.398468	42.114479	15.919146	98.973259	-67.376537	14.233338	92.139763
-18.968941	-7.01713	95.482101	-12.581304	15.067135	95.517395	42.919876	-0.093511	99.499344	41.40892	31.938957	98.448143	42.164398	15.922723	98.9737435	-67.327006	14.211547	92.0610465
-20.088943	-6.413399	95.297493	-12.496227	15.114146	95.470795	42.97237	-0.072248	99.430542	41.505318	31.972408	98.559242	42.238844	15.95008	98.994892	-67.231298	14.278212	91.946698
-20.780888	-5.931726	95.187256	-12.432069	15.129292	95.4701	43.008698	-0.044278	99.355141	41.573135	32.004292	98.605499	42.2909165	15.980007	98.98032	-67.1550545	14.278577	91.95988
-21.414711	-5.396426	95.098228	-12.364099	15.162331	95.457603	43.036766	-0.008326	99.285263	41.658749	32.027863	98.663956	42.3477575	16.0097685	98.9746095	-67.0759555	14.3148935	91.9405965
-22.040005	-4.805711	95.002548	-12.31097	15.187295	95.468056	43.071018	0.012549	99.220695	41.746887	32.038708	98.750717	42.4089525	16.0256285	98.985706	-67.0308925	14.3489615	91.950406
-22.68502	-4.158887	94.950424	-12.255939	15.210821	95.491287	43.093807	0.011185	99.18071	41.839565	32.051323	98.83934	42.466686	16.031254	99.010025	-66.978564	14.390388	91.972549
-23.237103	-3.48305	94.877419	-12.208191	15.240103	95.533127	43.106003	-0.005942	99.142792	41.935162	32.049011	98.961136	42.5205825	16.0215345	99.051964	-66.9369645	14.4586715	92.01429
-23.840015	-2.753899	94.823662	-12.132989	15.269295	95.568558	43.140881	-0.038199	99.102737	42.037895	32.020725	99.093544	42.589388	15.991263	99.0981405	-66.855366	14.547327	92.0389755
-24.573689	-1.639913	94.746178	-12.032179	15.311703	95.62352	43.19495	-0.10626	99.054207	42.239067	31.966152	99.267258	42.7170085	15.929946	99.1607325	-66.7813665	14.69346	92.0863075
-25.08716	-0.837476	94.718018	-11.949991	15.33911	95.651009	43.228008	-0.136498	99.028488	42.371048	31.930319	99.395004	42.799528	15.8969105	99.211746	-66.69951	14.7813095	92.090272
-25.500975	-0.009681	94.641335	-11.85948	15.353225	95.680618	43.28046	-0.158964	99.012459	42.524307	31.900892	99.504402	42.9023835	15.870964	99.2584305	-66.6213435	14.835486	92.1028055
-25.939665	0.832149	94.635513	-11.755126	15.391399	95.719231	43.345776	-0.169709	99.00621	42.661568	31.889639	99.606255	43.003672	15.859965	99.3062325	-66.513924	14.922833	92.1322295
-26.303759	1.66752	94.625259	-11.648585	15.421705	95.762291	43.424503	-0.174677	98.991669	42.785332	31.88121	99.745514	43.1049175	15.8532665	99.3685915	-66.4020875	14.9901435	92.1559905
-26.623476	2.501907	94.613922	-11.527752	15.426331	95.818626	43.535091	-0.175112	98.982803	42.933319	31.870401	99.884071	43.234205	15.8476445	99.433437	-66.289709	15.0050175	92.203815
-26.943375	3.333184	94.564766	-11.400921	15.439826	95.85537	43.640633	-0.151201	98.947563	43.091045	31.870424	100.052284	43.365839	15.8596115	99.4999235	-66.167681	15.0200405	92.2108165
-27.380743	4.63175	94.477203	-11.214731	15.401518	95.922661	43.829285	-0.088196	98.857735	43.309742	31.941172	100.387634	43.5695135	15.926488	99.6226845	-65.9989755	14.876548	92.2226375
-27.582983	5.436811	94.403511	-11.095198	15.400926	95.922165	43.959797	-0.025607	98.793236	43.466759	32.003544	100.600777	43.713278	15.9889685	99.6970065	-65.903674	14.8128835	92.1473235
-27.797525	6.249549	94.344917	-10.980268	15.397207	95.920868	44.096695	0.074613	98.722466	43.61404	32.108631	100.796364	43.8553675	16.091622	99.759415	-65.8159035	14.702792	92.082321
-28.016249	7.023145	94.300072	-10.851518	15.449032	95.922241	44.231293	0.196053	98.662247	43.7309	32.222836	100.948479	43.9810965	16.2094445	99.805363	-65.6841325	14.6886195	92.039119
-28.118538	7.825689	94.246887	-10.745599	15.482333	95.904961	44.366215	0.333845	98.630455	43.830441	32.340549	101.095833	44.098328	16.337197	99.863144	-65.589526	14.627469	91.946778
-28.345394	8.552115	94.222946	-10.633199	15.56818	95.88372	44.512619	0.478789	98.617485	43.936398	32.46225	101.229607	44.2245085	16.4705195	99.923546	-65.4909065	14.6658405	91.843894
-28.488556	9.236681	94.168571	-10.546288	15.693733	95.860268	44.646854	0.640261	98.640602	44.022266	32.600639	101.338051	44.33456	16.62045	99.9893265	-65.427136	14.767016	91.7312095
-28.642454	10.218496	94.098457	-10.438974	15.844517	95.810768	44.818893	0.861049	98.711441	44.096996	32.795334	101.520576	44.4579445	16.8281915	100.1160085	-65.3358925	14.8608425	91.5055275
-28.749933	10.800023	94.076332	-10.385532	15.97001	95.781479	44.892483	1.002837	98.762581	44.154434	32.91888	101.585022	44.5234585	16.9608585	100.1738015	-65.2945225	14.9791615	91.3891565
-28.873011	11.32723	94.045509	-10.331861	16.052334	95.769608	44.975674	1.120761	98.817162	44.193882	33.040466	101.644806	44.584778	17.0806135	100.230984	-65.2485	15.0240545	91.308232
-28.94906	11.841152	94.05304	-10.283203	16.142981	95.758377	45.057426	1.248766	98.839996	44.229084	33.136833	101.663826	44.643255	17.1927995	100.251911	-65.209661	15.0931625	91.264843
-28.985592	12.366031	94.100723	-10.220887	16.231899	95.791069	45.115047	1.37111	98.862335	44.263165	33.250664	101.622757	44.689106	17.310887	100.242546	-65.13088	15.152911	91.339592
-29.0413	12.815569	94.162865	-10.171097	16.31641	95.81205	45.169785	1.520979	98.904976	44.25111	33.342258	101.578484	44.7104475	17.4316185	100.24173	-65.0526415	15.2012015	91.38237
-29.104498	13.212365	94.170364	-10.149286	16.416021	95.803986	45.247707	1.627784	98.975739	44.235329	33.434906	101.533211	44.741518	17.531345	100.254475	-65.04009	15.300697	91.353497
-29.062218	13.675716	94.254669	-10.114535	16.536133	95.815582	45.310066	1.772635	99.081482	44.219654	33.595524	101.44957	44.76486	17.6840795	100.265526	-64.99393	15.3881865	91.365638
-28.925922	13.878745	94.309715	-10.109177	16.625053	95.849754	45.369492	1.854015	99.183029	44.216522	33.657799	101.369713	44.793007	17.755907	100.276371	-65.011361	15.494199	91.423137
-28.76874	14.059517	94.341843	-10.061991	16.69228	95.880653	45.426208	1.928844	99.277145	44.24165	33.728981	101.30175	44.833929	17.8289125	100.2894475	-64.957911	15.5556475	91.4718585
-28.586302	14.179379	94.399696	-10.021573	16.743738	95.914505	45.504337	1.992443	99.352005	44.257858	33.802616	101.243225	44.8810975	17.8975295	100.297615	-64.9242435	15.5899465	91.531395
-28.365664	14.263376	94.467476	-9.954104	16.803795	95.948074	45.56226	2.030978	99.425522	44.284348	33.853146	101.194992	44.923304	17.942062	100.310257	-64.831512	15.665528	91.585891
-28.116461	14.315353	94.494156	-9.874727	16.83923	95.97113	45.626686	2.055954	99.529442	44.34874	33.882912	101.168633	44.987713	17.969433	100.3490375	-64.737167	15.709027	91.5932225
-27.88575	14.334006	94.504478	-9.810477	16.852169	95.98307	45.689194	2.067412	99.642242	44.404774	33.913822	101.218887	45.046984	17.990617	100.4305645	-64.667938	15.713721	91.5355755
-27.50198	14.307836	94.553291	-9.682058	16.904179	96.047699	45.789127	2.057282	99.867157	44.533527	33.971004	101.392708	45.161327	18.014143	100.6299325	-64.525443	15.794215	91.4654655
-27.242338	14.266806	94.690926	-9.611898	16.88463	96.156883	45.846142	2.054298	99.975067	44.657795	34.00312	101.516663	45.2519685	18.028709	100.745865	-64.4757645	15.740551	91.567901
-27.040459	14.196915	94.843033	-9.527604	16.857342	96.301308	45.911968	2.068348	100.044479	44.775108	34.007862	101.693436	45.343538	18.038105	100.8689575	-64.398746	15.676579	91.7336585
-26.870302	14.123456	94.856194	-9.444057	16.867437	96.378113	45.974052	2.103012	100.193367	44.902451	34.055851	101.899734	45.4382515	18.0794315	101.0465505	-64.3263655	15.6554425	91.7096755
-26.740602	14.034989	94.658119	-9.426791	16.948921	96.297333	46.044262	2.132965	100.390923	45.013832	34.097008	102.116714	45.529047	18.1149865	101.2538185	-64.382629	15.7828555	91.3408475
-26.639637	13.970512	94.249283	-9.462536	17.027885	96.052826	46.066704	2.16262	100.60495	45.083607	34.179253	102.326981	45.5751555	18.1709365	101.4659655	-64.5002275	15.8848335	90.6396865
-26.569202	13.905046	93.798019	-9.523949	17.139376	95.736061	46.059452	2.222413	100.765732	45.098537	34.242039	102.484451	45.5789945	18.232226	101.6250915	-64.6268925	16.046526	89.8470305
-26.519156	13.795272	93.107765	-9.526907	17.178474	95.248726	46.026699	2.398206	100.766098	45.026543	34.428452	102.66951	45.526621	18.413329	101.717804	-64.580435	15.943619	88.779648
-26.604971	13.691366	92.702751	-9.514915	17.222805	94.957642	46.042122	2.540051	100.724815	45.017914	34.47871	102.680252	45.530018	18.5093805	101.7025335	-64.559848	15.9362295	88.2127505
-26.756659	13.565133	92.454353	-9.499651	17.247543	94.782349	46.083977	2.71442	100.648285	44.965481	34.672935	102.703094	45.524729	18.6936775	101.6756895	-64.524031	15.8014085	87.8890085
-26.970905	13.471932	92.323425	-9.445734	17.303308	94.701996	46.133144	2.919783	100.558197	44.951996	34.769924	102.611519	45.54257	18.8448535	101.584858	-64.434038	15.7617625	87.819134
-27.304844	13.36499	92.365959	-9.396646	17.388876	94.740196	46.187603	3.121455	100.535294	44.897755	34.980801	102.551857	45.542679	19.051128	101.5435755	-64.335971	15.726624	87.9368165
-27.626112	13.281204	92.431702	-9.344055	17.519009	94.795341	46.256409	3.276265	100.570389	44.919106	34.972675	102.317978	45.5877575	19.12447	101.4441835	-64.2758675	15.913548	88.1464985
-27.985668	13.196951	92.509285	-9.305854	17.638767	94.820946	46.296173	3.400873	100.618156	44.920097	35.035927	102.085999	45.608135	19.2184	101.3520775	-64.219843	16.059134	88.2898145
-28.590769	13.129348	92.599747	-9.272616	17.809057	94.843651	46.298538	3.486501	100.586235	44.898487	35.068737	101.693985	45.5985125	19.277619	101.14011	-64.1437445	16.340495	88.547192
-29.070906	13.081222	92.611435	-9.263661	17.884129	94.818077	46.278927	3.498868	100.516983	44.910099	35.054016	101.385841	45.594513	19.276442	100.951412	-64.121835	16.491816	88.684742
-29.551184	13.023281	92.633018	-9.289008	17.912302	94.763527	46.236629	3.505647	100.332047	44.853096	35.05962	101.043846	45.5448625	19.2826335	100.6879465	-64.1228785	16.5419705	88.8391075
-30.138353	12.995561	92.697227	-9.31941	17.939276	94.719154	46.134556	3.518054	100.03698	44.733669	35.064243	100.608742	45.4341125	19.2911485	100.322861	-64.0729325	16.5874035	89.115447
-30.766756	13.011535	92.878899	-9.350104	17.966034	94.728653	46.017216	3.516152	99.624222	44.615311	35.023365	100	45.3162635	19.2697585	99.812111	-64.0164715	16.6623095	89.645195
-31.438976	13.026233	93.229477	-9.357028	18.011703	94.784668	45.867508	3.530171	99.189926	44.494553	34.99604	99.334236	45.1810305	19.2631055	99.262081	-63.8950865	16.7603005	90.307255
-32.060204	13.100926	93.669502	-9.390005	18.080769	94.927963	45.728718	3.514663	98.831688	44.380959	34.952076	98.643814	45.0548385	19.2333695	98.737751	-63.8348485	16.9281685	91.118175
-33.014332	13.394044	94.557137	-9.474998	18.180401	95.316277	45.542305	3.445305	98.45546	44.163239	34.908875	97.748581	44.852772	19.17709	98.1020205	-63.802768	17.183712	92.5305335
-33.623745	13.599059	95.205078	-9.548421	18.247108	95.637352	45.369331	3.371558	98.300262	44.007442	34.849209	97.27636	44.6883865	19.1103835	97.788311	-63.7852285	17.3838325	93.486393
-34.251698	13.854882	95.795975	-9.656676	18.274876	95.95681	45.190136	3.267322	98.262741	43.859585	34.72953	96.943756	44.5248605	18.998426	97.6032485	-63.8382125	17.551326	94.3103715
-34.864899	14.145958	96.33297	-9.819298	18.25379	96.280754	45.004593	3.11605	98.307693	43.698872	34.592865	96.801857	44.3517325	18.8544575	97.554775	-63.9903285	17.6531225	95.006733
-35.433037	14.473273	96.75415	-10.017547	18.204397	96.603333	44.789349	2.953019	98.431435	43.567524	34.449955	96.818863	44.1784365	18.701487	97.625149	-64.2135305	17.707307	95.581517
-35.95499	14.863602	97.101707	-10.223083	18.143497	96.891602	44.574097	2.795423	98.60318	43.459042	34.349968	96.955833	44.0165695	18.5726955	97.7795065	-64.4627355	17.7142985	96.0036975
-36.430309	15.330416	97.399002	-10.448897	18.088657	97.16655	44.368423	2.647818	98.745728	43.36166	34.259781	97.130074	43.8650415	18.4537995	97.937901	-64.7628355	17.7235145	96.395199
-37.043018	16.082476	97.716827	-10.755691	18.015226	97.455284	44.066872	2.514872	98.94297	43.192467	34.182842	97.383133	43.6296695	18.348857	98.1630515	-65.1410515	17.681595	96.7475165
-37.340771	16.615276	97.800323	-10.92236	18.001501	97.58403	43.894745	2.483342	99.033333	43.072727	34.195385	97.532448	43.483736	18.3393635	98.2828905	-65.328456	17.6636385	96.8851695
-37.56966	17.201382	97.88089	-11.100617	18.00613	97.686043	43.753788	2.506671	99.090698	42.948605	34.253292	97.638222	43.3511965	18.3799815	98.36446	-65.5524305	17.6322785	97.007626
-37.695541	17.859627	97.939606	-11.256372	18.049461	97.744408	43.627365	2.559125	99.137749	42.840019	34.328239	97.723259	43.233692	18.443682	98.430504	-65.746436	17.65524	97.058312
-37.779667	18.60552	97.880119	-11.371939	18.096195	97.777435	43.542549	2.626287	99.195442	42.719673	34.417336	97.820305	43.131111	18.5218115	98.5078735	-65.874989	17.6705785	97.0469965
-37.812809	19.434698	97.882423	-11.458929	18.143251	97.819641	43.470676	2.703142	99.265488	42.621372	34.559902	97.952911	43.046024	18.631522	98.6091995	-65.963882	17.65498	97.0300825
-37.771347	20.219727	97.885132	-11.53442	18.198418	97.883705	43.448139	2.743194	99.329605	42.60162	34.596027	98.053139	43.0248795	18.6696105	98.691372	-66.0937195	17.7272255	97.076038
-37.591347	21.497284	97.882828	-11.607489	18.2736	98.014687	43.362747	2.793575	99.553719	42.594246	34.679848	98.303497	42.9784965	18.7367115	98.928608	-66.1934745	17.8104885	97.100766
-37.349476	22.383242	97.940056	-11.642674	18.305931	98.101822	43.345436	2.793105	99.666611	42.613594	34.727421	98.482796	42.979515	18.760263	99.0747035	-66.264863	17.851599	97.1289405
-37.068466	23.345173	97.935173	-11.678418	18.310263	98.199402	43.32893	2.801778	99.77124	42.626701	34.754459	98.66433	42.9778155	18.7781185	99.217785	-66.3346515	17.8424075	97.181019
-36.759079	24.29833	97.956223	-11.695126	18.314869	98.267097	43.316917	2.798726	99.883171	42.650082	34.775589	98.863083	42.9834995	18.7871575	99.373127	-66.3737515	17.8425805	97.161067
-36.380367	25.28116	97.943604	-11.756009	18.296368	98.341476	43.31921	2.797197	99.96756	42.674751	34.801876	99.068016	42.9969805	18.7995365	99.517788	-66.5089985	17.7931995	97.165164
-35.949932	26.267406	97.955658	-11.777951	18.274191	98.402466	43.306057	2.799681	100.050041	42.69772	34.834446	99.283096	43.0018885	18.8170635	99.6665685	-66.5577905	17.7313185	97.1383635
-35.461391	27.315023	97.962662	-11.813852	18.246881	98.48175	43.288673	2.78852	100.155083	42.723389	34.854755	99.513199	43.006031	18.8216375	99.834141	-66.633735	17.6721245	97.129359
-34.641098	28.890381	98.071945	-11.861956	18.235058	98.647736	43.257679	2.773129	100.294624	42.778942	34.874454	99.854347	43.0183105	18.8237915	100.0744855	-66.7422225	17.6463245	97.2209865
-34.025921	29.916752	98.137245	-11.889276	18.233868	98.747406	43.236248	2.746595	100.393417	42.831703	34.888779	100.093552	43.0339755	18.817687	100.2434845	-66.8125275	17.650049	97.2513275
-33.336323	31.050766	98.186043	-11.915188	18.244234	98.837303	43.209648	2.706163	100.488297	42.905563	34.903759	100.316658	43.0576055	18.804961	100.4024775	-66.8879815	17.683507	97.2721285
-32.639912	32.138748	98.236809	-11.939241	18.281456	98.892349	43.180183	2.665299	100.580742	42.977444	34.889294	100.510788	43.0788135	18.7772965	100.545765	-66.9572955	17.7856155	97.238933
-31.891632	33.2146	98.239853	-11.969908	18.325222	98.948059	43.157539	2.613111	100.68203	43.024021	34.882198	100.693604	43.09078	18.7476545	100.687817	-67.030596	17.9027895	97.208301
-31.052786	34.314812	98.328659	-11.998834	18.367903	99.015038	43.132793	2.576041	100.781487	43.046402	34.879211	100.882462	43.0895975	18.727626	100.8319745	-67.0872655	18.00818	97.1981015
-30.262938	35.37466	98.359802	-12.059469	18.410412	99.083801	43.138462	2.554692	100.851799	43.064915	34.887878	101.099731	43.1016885	18.721285	100.975765	-67.2206265	18.099539	97.191837
-28.924461	36.959961	98.499977	-12.17632	18.463667	99.18811	43.015934	2.590737	101.03035	43.074039	34.954842	101.488556	43.0449865	18.7727895	101.259453	-67.3976265	18.1545445	97.116767
-28.023983	38.021893	98.672577	-12.281662	18.471931	99.284035	42.930397	2.624801	101.119484	43.043911	35.005234	101.777885	42.987154	18.8150175	101.4486845	-67.550478	18.1288445	97.1193855
-27.177101	39.111786	98.937714	-12.390526	18.478518	99.384254	42.833012	2.660354	101.235115	43.020081	35.018669	102.12014	42.9265465	18.8395115	101.6776275	-67.7075985	18.1175245	97.0908805
-26.149681	40.022873	99.124474	-12.524371	18.504181	99.496338	42.750336	2.688051	101.363983	43.024353	35.100212	102.486839	42.8873445	18.8941315	101.925411	-67.9360865	18.1142305	97.067265
-25.160324	41.022869	99.374992	-12.662092	18.542891	99.613495	42.673668	2.720948	101.485252	43.009815	35.16423	102.842651	42.8417415	18.942589	102.1639515	-68.1659255	18.143193	97.0630385
-24.141888	42.048515	99.652199	-12.792466	18.595175	99.739021	42.575829	2.759099	101.641037	43.007729	35.275055	103.213081	42.791779	19.017077	102.427059	-68.376711	18.173273	97.050983
-23.03636	42.891968	99.923027	-12.909855	18.655045	99.842636	42.486748	2.822016	101.785217	43.010754	35.354958	103.541733	42.748751	19.088487	102.663475	-68.568461	18.221603	97.021797
-21.409418	44.199387	100.299683	-13.077694	18.798096	99.988106	42.381416	2.920191	101.973328	42.976017	35.508339	104.050652	42.6787165	19.214265	103.01199	-68.8341045	18.381927	96.964222
-20.309029	45.029362	100.566193	-13.177527	18.895531	100.083069	42.312553	3.006254	102.11557	42.96088	35.598564	104.336273	42.6367165	19.302409	103.2259215	-68.9917705	18.488653	96.9402165
-19.177944	45.740585	100.833534	-13.267025	18.982412	100.186905	42.273544	3.089053	102.241859	42.958488	35.694778	104.601456	42.616016	19.3919155	103.4216575	-69.150066	18.5729085	96.9521525
-18.03236	46.464825	101.076759	-13.363941	19.077963	100.274872	42.233765	3.199416	102.386841	42.928661	35.833195	104.912971	42.581213	19.5163055	103.649906	-69.309095	18.6396205	96.899838
-16.904745	47.135017	101.353371	-13.428134	19.184	100.35627	42.20718	3.298262	102.548729	42.89888	35.995071	105.19342	42.55303	19.6466665	103.8710745	-69.409298	18.7213335	96.8414655
-15.711704	47.613411	101.58728	-13.504189	19.271053	100.449539	42.203892	3.393883	102.708672	42.899418	36.116322	105.426262	42.551655	19.7551025	104.067467	-69.560033	18.7870035	96.831611
-14.576832	48.120689	101.775253	-13.575876	19.369762	100.527786	42.206295	3.515826	102.868057	42.89864	36.204258	105.629662	42.5524675	19.860042	104.2488595	-69.7042195	18.879482	96.8067125
-12.833426	48.76252	102.028824	-13.673841	19.500883	100.644516	42.215096	3.661127	103.110229	42.87347	36.381836	105.882301	42.544283	20.0214815	104.496265	-69.891965	18.9802845	96.792767
-11.674872	49.033485	102.174843	-13.739151	19.587173	100.709412	42.230148	3.762619	103.254509	42.847691	36.508232	106.059441	42.5389195	20.1354255	104.656975	-70.0172215	19.0389205	96.761849
-10.492225	49.289341	102.292107	-13.78923	19.643066	100.797043	42.23064	3.8475	103.421272	42.828045	36.611835	106.22274	42.5293425	20.2296675	104.822006	-70.1078025	19.0564645	96.77208
-9.343121	49.43523	102.431236	-13.860077	19.710001	100.864983	42.240189	3.913966	103.56662	42.814606	36.719849	106.374489	42.5273975	20.3169075	104.9705545	-70.2475515	19.1030945	96.7594115
-8.25797	49.547176	102.570709	-13.906927	19.755262	100.910095	42.247124	3.968158	103.700508	42.75882	36.838402	106.592987	42.502972	20.40328	105.1467475	-70.316826	19.107244	96.6734425
-7.117991	49.489849	102.679741	-13.95981	19.800644	100.950981	42.246845	4.007789	103.811623	42.742504	36.89922	106.726601	42.4946745	20.4535045	105.269112	-70.4142945	19.1477835	96.63285
-5.966403	49.453041	102.833923	-14.009566	19.853449	100.983475	42.243004	4.061415	103.892746	42.717579	36.970612	106.863045	42.4802915	20.5160135	105.3778955	-70.4994235	19.1908845	96.5890545
-4.390484	49.217514	103.046707	-14.092879	19.903227	101.002838	42.209019	4.168599	103.959808	42.665447	37.087917	107.065353	42.437233	20.628258	105.5125805	-70.622991	19.178196	96.4930955
-3.326673	48.884563	103.147598	-14.152819	19.937452	101.004875	42.192898	4.246037	103.991104	42.644295	37.169273	107.186035	42.4185965	20.707655	105.5885695	-70.7242345	19.167249	96.4211805
-2.289982	48.557888	103.308571	-14.215079	19.969915	100.977074	42.175137	4.33449	104.011284	42.609062	37.266052	107.314766	42.3920995	20.800271	105.663025	-70.8222575	19.139559	96.291123
-1.306922	48.088226	103.407982	-14.262824	20.0126	100.965942	42.155819	4.45858	104.023727	42.549332	37.37598	107.434593	42.3525755	20.91728	105.72916	-70.8782235	19.10792	96.202724
-0.349925	47.582947	103.495613	-14.322392	20.057486	100.960457	42.147141	4.583985	104.041878	42.503391	37.478657	107.564629	42.325266	21.031321	105.8032535	-70.97005	19.083651	96.1176605
0.583574	46.989315	103.571411	-14.386349	20.098219	100.934807	42.138092	4.73471	104.055443	42.457592	37.604256	107.645035	42.297842	21.169483	105.850239	-71.07054	19.026955	96.019375
1.47612	46.261562	103.608154	-14.416274	20.171156	100.913048	42.139164	4.882494	104.077866	42.407356	37.750648	107.709412	42.27326	21.316571	105.893639	-71.105808	19.025741	95.932457
2.749358	45.106533	103.550949	-14.487174	20.301651	100.850746	42.148922	5.170205	104.113068	42.310005	37.987644	107.759056	42.2294635	21.5789245	105.936062	-71.2038115	19.0243775	95.76543
3.553892	44.234573	103.417549	-14.529615	20.41785	100.764954	42.164288	5.399093	104.152008	42.227249	38.170593	107.704857	42.1957685	21.784843	105.9284325	-71.2549985	19.050857	95.6014755
4.330594	43.260288	103.241348	-14.561447	20.530172	100.679459	42.195953	5.637887	104.197166	42.112431	38.386997	107.641365	42.154192	22.012442	105.9192655	-71.277086	19.047902	95.4396525
5.045866	42.28598	102.98455	-14.578893	20.703709	100.552475	42.233692	5.889112	104.229462	41.98402	38.582134	107.507065	42.108856	22.235623	105.8682635	-71.266642	19.171795	95.2366865
5.736183	41.147419	102.650429	-14.600332	20.794718	100.436272	42.267754	6.178423	104.238785	41.862286	38.694366	107.209274	42.06502	22.4363945	105.7240295	-71.265684	19.1530415	95.1485145
6.403682	39.96788	102.269897	-14.581884	20.951832	100.254074	42.301628	6.468283	104.222511	41.665325	38.852917	106.972183	41.9834765	22.6606	105.597347	-71.1472445	19.243064	94.910801
6.996469	38.778503	101.822197	-14.55703	21.064692	100.028976	42.334141	6.716356	104.210815	41.457825	39.054131	106.746803	41.895983	22.8852435	105.478809	-71.010043	19.2441405	94.579143
7.84795	36.773342	101.186844	-14.505476	21.23045	99.694351	42.386005	7.089564	104.102173	41.217636	39.264088	106.207016	41.8018205	23.176826	105.1545945	-70.8127725	19.284074	94.2341075
8.359097	35.416916	100.759399	-14.45752	21.322483	99.475449	42.420921	7.282764	104.002022	41.036549	39.330074	105.882988	41.728735	23.306419	104.942505	-70.643775	19.338547	94.008393
8.816963	33.954903	100.370895	-14.403227	21.363445	99.284561	42.443512	7.434188	103.86171	40.884075	39.43071	105.540863	41.6637935	23.432449	104.7012865	-70.4702475	19.294441	93.8678355
9.249533	32.451965	100.015846	-14.328564	21.401722	99.099632	42.469952	7.565819	103.712273	40.79528	39.42057	105.106102	41.632616	23.4931945	104.4091875	-70.289744	19.3102495	93.7900765
9.589044	31.001245	99.650139	-14.280975	21.436279	98.906364	42.494854	7.686498	103.534973	40.708687	39.419601	104.690918	41.6017705	23.5530495	104.1129455	-70.1637205	19.3195085	93.6997825
9.919138	29.451618	99.315224	-14.235049	21.460714	98.712219	42.49781	7.786796	103.358307	40.603424	39.410809	104.26812	41.550617	23.5988025	103.8132135	-70.020715	19.3226255	93.6112245
10.226766	27.868647	99.020409	-14.183187	21.494991	98.472687	42.515137	7.911887	103.221786	40.479763	39.261921	103.823517	41.49745	23.586904	103.5226515	-69.863824	19.403078	93.4227225
10.555276	25.526159	98.518684	-14.130552	21.529499	98.039604	42.542034	8.068556	102.979645	40.2999	39.404793	103.275276	41.420967	23.7366745	103.1274605	-69.682071	19.3223235	92.9517475
10.767235	23.933584	98.177605	-14.079508	21.579	97.719772	42.527515	8.152029	102.789688	40.217724	39.362877	102.823654	41.3726195	23.757453	102.806671	-69.5316355	19.400547	92.632873
10.919125	22.392195	97.82515	-14.019686	21.598455	97.383453	42.530991	8.232964	102.566933	40.170399	39.326073	102.324883	41.350695	23.7795185	102.445908	-69.390067	19.4173915	92.320998
11.026361	20.830948	97.462616	-13.949609	21.647795	97.023148	42.53299	8.331521	102.272545	40.074238	39.30711	101.901222	41.303614	23.8193155	102.0868835	-69.202832	19.4762745	91.9594125
11.112368	19.293777	97.134964	-13.879265	21.693787	96.675575	42.52557	8.407632	101.984741	40.045166	39.269047	101.409958	41.285368	23.8383395	101.6973495	-69.043898	19.5492345	91.6538005
11.120656	17.814762	96.77832	-13.786149	21.753254	96.315689	42.548729	8.484236	101.64875	40.007648	39.263134	100.928749	41.2781885	23.873685	101.2887495	-68.8504865	19.632823	91.3426285
11.111965	16.258175	96.431236	-13.695526	21.755562	95.952919	42.57254	8.553319	101.262924	39.967693	39.249676	100.45327	41.2701165	23.9014975	100.858097	-68.6611685	19.6096265	91.047741
10.976426	14.072145	95.890167	-13.55061	21.810575	95.430107	42.590054	8.616285	100.662704	39.976002	39.180489	99.672684	41.283028	23.898387	100.167694	-68.384248	19.722763	90.69252
10.80967	12.641401	95.528412	-13.448911	21.796904	95.086136	42.620358	8.637801	100.206039	39.958443	39.145641	99.228401	41.2894005	23.891721	99.71722	-68.1872225	19.702087	90.455052
10.642646	11.159529	95.138374	-13.340394	21.803404	94.719719	42.625214	8.637698	99.772072	39.956074	39.142876	98.798592	41.290644	23.890287	99.285332	-67.971432	19.716521	90.154106
10.384513	9.828691	94.744637	-13.235786	21.765003	94.36956	42.642403	8.624277	99.34874	39.996426	39.016132	98.299614	41.3194145	23.8202045	98.824177	-67.7909865	19.7098015	89.914943
10.121756	8.397405	94.366417	-13.149132	21.730425	94.015144	42.664383	8.588368	98.940681	40.010712	38.944653	97.877625	41.3375475	23.7665105	98.409153	-67.6358115	19.6943395	89.621135
9.780996	7.0432	94.031586	-13.047753	21.658476	93.664536	42.68354	8.521341	98.595146	40.046658	38.848408	97.463432	41.365099	23.6848745	98.029289	-67.460605	19.6320775	89.299783
9.406558	5.711147	93.72718	-12.949443	21.559134	93.375977	42.749023	8.467687	98.260483	40.087318	38.770576	97.107605	41.4181705	23.6191315	97.684044	-67.3170565	19.4991365	89.06791
8.791921	3.786453	93.333839	-12.810447	21.399208	92.947372	42.836586	8.340132	97.860069	40.17907	38.623264	96.624496	41.507828	23.481698	97.2422825	-67.128722	19.316718	88.6524615
8.285578	2.530777	93.130898	-12.712852	21.260197	92.722244	42.896755	8.250295	97.614899	40.227104	38.519089	96.281311	41.5619295	23.384692	96.948105	-66.9876335	19.135702	88.496383
7.81099	1.370633	92.930344	-12.61394	21.1443	92.502121	42.978268	8.168342	97.421898	40.262115	38.408985	95.977798	41.6201915	23.2886635	96.699848	-66.8480715	18.9999365	88.304394
7.227792	0.226506	92.838608	-12.529696	21.009808	92.334328	43.064846	8.076098	97.278519	40.287437	38.308151	95.681465	41.6761415	23.1921245	96.479992	-66.7355335	18.8274915	88.188664
6.630016	-0.858365	92.823402	-12.430067	20.869783	92.205765	43.147392	7.979528	97.170708	40.340145	38.205658	95.399971	41.7437685	23.092593	96.2853395	-66.6039025	18.646973	88.1261905
5.995787	-1.903037	92.818764	-12.354588	20.747776	92.084839	43.23225	7.851233	97.104095	40.368889	38.05703	95.165428	41.8005695	22.9541315	96.1347615	-66.5097455	18.5414205	88.0349165
5.342096	-2.871575	92.795738	-12.303246	20.597424	91.970322	43.289738	7.678797	97.066864	40.431778	37.894287	94.958344	41.860758	22.786542	96.012604	-66.46725	18.408306	87.92804
4.250607	-4.254391	92.760201	-12.235943	20.348967	91.801781	43.321285	7.360046	96.987488	40.543167	37.622509	94.708267	41.932226	22.4912775	95.8478775	-66.404112	18.2066565	87.7556845
3.460575	-5.085548	92.735588	-12.20656	20.165783	91.696594	43.31641	7.12247	96.920044	40.599545	37.393459	94.594658	41.9579775	22.2579645	95.757351	-66.3710975	18.0736015	87.635837
2.649923	-5.857133	92.655495	-12.171399	19.998386	91.595932	43.296768	6.860737	96.848473	40.658058	37.21072	94.515678	41.977413	22.0357285	95.6820755	-66.320211	17.9610435	87.5097885
1.858879	-6.542721	92.547348	-12.153354	19.824652	91.524986	43.26265	6.606153	96.764099	40.758595	36.94212	94.412491	42.0106225	21.7741365	95.588295	-66.3173305	17.8751675	87.461677
0.990717	-7.148216	92.480957	-12.13273	19.673889	91.464348	43.241562	6.362041	96.69239	40.810459	36.72971	94.399887	42.0260105	21.5458755	95.5461385	-66.2914705	17.8019025	87.3825575
0.094509	-7.70544	92.416649	-12.127101	19.526398	91.436317	43.215267	6.119885	96.641876	40.915318	36.536606	94.443817	42.0652925	21.3282455	95.5428465	-66.3194945	17.7245505	87.3297875
-0.785074	-8.16386	92.326675	-12.127844	19.422138	91.437477	43.169098	5.890418	96.598701	41.022915	36.349251	94.504669	42.0960065	21.1198345	95.551685	-66.3516945	17.7244415	87.323269
-2.130789	-8.729796	92.166275	-12.084161	19.267122	91.432365	43.125061	5.568197	96.499207	41.151016	36.07402	94.60601	42.1380385	20.8211085	95.5526085	-66.3063605	17.7131355	87.3121215
-3.075794	-9.004657	92.035858	-12.058818	19.161991	91.41481	43.08688	5.377254	96.402344	41.223213	35.918514	94.613731	42.1550465	20.647884	95.5080375	-66.2726825	17.676098	87.3215825
-4.033953	-9.227147	91.908249	-12.019022	19.105721	91.380478	43.045681	5.211825	96.260956	41.284866	35.776115	94.615356	42.1652735	20.49397	95.438156	-66.2033175	17.717472	87.3228
-4.981231	-9.384899	91.799927	-11.966329	19.070559	91.321579	43.012531	5.082124	96.152565	41.344337	35.715763	94.625534	42.178434	20.3989435	95.3890495	-66.111092	17.7421745	87.2541085
-5.953251	-9.415002	91.698196	-11.930175	19.035992	91.29776	42.998169	4.956625	96.08017	41.408417	35.681252	94.662209	42.203293	20.3189385	95.3711895	-66.063643	17.7530455	87.2243305
-6.886172	-9.460771	91.614845	-11.901294	19.00625	91.283836	43.000587	4.855827	96.035126	41.458599	35.625648	94.734581	42.229593	20.2407375	95.3848535	-66.032181	17.7717625	87.1828185
-7.834189	-9.406721	91.532845	-11.86953	18.943613	91.262413	42.998924	4.728989	95.995529	41.52589	35.576324	94.771286	42.262407	20.1526565	95.3834075	-66.001467	17.7345695	87.1414185
-9.280727	-9.258777	91.407654	-11.831381	18.861647	91.198982	43.003609	4.544462	95.897499	41.612789	35.497051	94.71981	42.308199	20.0207565	95.3086545	-65.970961	17.7025375	87.0893095
-10.228219	-9.035442	91.294731	-11.820566	18.796946	91.130402	43.030651	4.427892	95.782623	41.674881	35.410526	94.627518	42.352766	19.919209	95.2050705	-65.993898	17.674683	87.0557335
-11.16417	-8.808442	91.163902	-11.768023	18.736	91.026672	43.045086	4.287368	95.645119	41.767673	35.320782	94.482742	42.4063795	19.804075	95.0639305	-65.9424255	17.667925	86.9894135
-12.097218	-8.484514	91.038315	-11.728918	18.675137	90.912682	43.055599	4.138298	95.48349	41.885281	35.199032	94.281197	42.47044	19.668665	94.8823435	-65.928276	17.681609	86.9430205
-13.027306	-8.143497	90.93425	-11.650582	18.568764	90.808617	43.081104	3.98291	95.310715	42.000427	35.066338	94.104271	42.5407655	19.524624	94.707493	-65.8419295	17.612904	86.909741
-13.89033	-7.711624	90.799202	-11.567894	18.461233	90.729843	43.118923	3.815661	95.167183	42.094536	34.923901	93.983368	42.6067295	19.369781	94.5752755	-65.7425175	17.552685	86.8844105
-14.768674	-7.214622	90.704285	-11.443899	18.35796	90.697571	43.151829	3.639402	95.064224	42.209511	34.767883	93.930801	42.68067	19.2036425	94.4975125	-65.568468	17.5122775	86.8976295
-16.010431	-6.371047	90.579323	-11.305281	18.157213	90.707726	43.217255	3.357165	94.950264	42.414127	34.578621	94.015396	42.815691	18.967893	94.48283	-65.426253	17.346533	86.932622
-16.82115	-5.713518	90.458939	-11.179922	18.033825	90.71019	43.249382	3.151844	94.856392	42.565605	34.4986	94.099358	42.9074935	18.825222	94.477875	-65.2673375	17.242428	86.942505
-17.619482	-5.030228	90.295372	-11.084678	17.94352	90.654381	43.276791	2.958859	94.723488	42.706116	34.438068	94.125572	42.9914535	18.6984635	94.42453	-65.1608095	17.1885765	86.884232
-18.370863	-4.277276	90.101021	-11.004181	17.86952	90.545906	43.306561	2.806901	94.533852	42.805321	34.383152	94.08477	43.055941	18.5950265	94.309311	-65.064303	17.1440135	86.782501
-19.131128	-3.474986	89.89856	-10.964969	17.843885	90.406937	43.314072	2.710069	94.312401	42.878376	34.350918	93.976799	43.096224	18.5304935	94.1446	-65.026162	17.1572765	86.669274
-19.801521	-2.612173	89.627388	-10.937511	17.832405	90.233002	43.345646	2.63341	94.038521	42.906612	34.323246	93.873184	43.126129	18.478328	93.9558525	-65.001151	17.186482	86.5101515
-20.525642	-1.724358	89.3218	-10.95965	17.845831	90.060272	43.276455	2.614351	93.850121	42.930801	34.282814	93.80294	43.103628	18.4485825	93.8265305	-65.022928	17.2430795	86.2940135
-21.54438	-0.296818	88.844887	-11.029453	17.84477	89.819046	43.185745	2.562359	93.675339	42.915352	34.230122	93.944893	43.0505485	18.3962405	93.810116	-65.1094545	17.2932995	85.827976
-22.239641	0.684105	88.531532	-11.14149	17.868732	89.68605	43.097332	2.490859	93.71492	42.919403	34.216557	94.281509	43.0083675	18.353708	93.9982145	-65.2913475	17.383756	85.3738855
-22.935881	1.687078	88.207939	-11.306604	17.869619	89.624611	42.97208	2.393716	93.842789	42.935326	34.19759	94.78244	42.953703	18.295653	94.3126145	-65.566911	17.443585	84.9366075
-23.538059	2.687282	88.000908	-11.438964	17.880934	89.664955	42.807243	2.283226	94.069611	42.986427	34.169407	95.408707	42.896835	18.2263165	94.739159	-65.774763	17.5355515	84.590751
-24.21031	3.728932	87.919525	-11.595942	17.850042	89.800606	42.687927	2.143587	94.357338	43.092506	34.123249	96.015541	42.8902165	18.133418	95.1864395	-66.0821005	17.566666	84.4147725
-24.8461	4.7232	87.917671	-11.714474	17.864994	89.951996	42.53336	2.046288	94.711807	43.188686	34.07761	96.566147	42.861023	18.061949	95.638977	-66.289971	17.668039	84.265015
-25.445057	5.72942	87.931137	-11.845399	17.865805	90.092865	42.441692	1.948285	94.94854	43.21669	34.00592	97.039795	42.829191	17.9771025	95.9941675	-66.519989	17.7545075	84.1915625
-26.325985	7.220351	87.956337	-11.950737	17.928818	90.244827	42.305286	1.874164	95.135696	43.20612	33.898647	97.431129	42.755703	17.8864055	96.2834125	-66.657177	17.9712305	84.2062415
-26.946207	8.217779	87.97345	-11.998662	18.019932	90.274406	42.209652	1.871311	95.155281	43.153278	33.853531	97.52681	42.681465	17.862421	96.3410455	-66.678789	18.177443	84.2077665
-27.495539	9.179008	87.984886	-12.03179	18.114443	90.242279	42.12883	1.922771	95.116364	43.0821	33.854706	97.469398	42.605465	17.8887385	96.292881	-66.669045	18.3401475	84.191677
-28.10467	10.12749	87.927589	-12.089465	18.206152	90.174545	42.083385	2.001746	95.032814	43.02224	33.897038	97.306763	42.5528125	17.949392	96.1697885	-66.7317425	18.462912	84.1793015
-28.642511	11.04139	87.889359	-12.11103	18.310759	90.086151	42.053585	2.10157	94.927284	42.902489	33.958694	97.092613	42.478037	18.030132	96.0099485	-66.700097	18.591386	84.1623535
-29.239632	11.948993	87.838821	-12.135592	18.408768	89.997139	42.061306	2.216012	94.78006	42.786129	33.994507	96.756783	42.4237175	18.1052595	95.7684215	-66.6949015	18.7122765	84.2258565
-29.779888	12.842408	87.842491	-12.137663	18.499092	89.870354	42.082378	2.359848	94.585678	42.660488	34.063511	96.391136	42.371433	18.2116795	95.488407	-66.646759	18.7865045	84.252301
-30.595047	14.185023	87.789581	-12.137826	18.598764	89.727097	42.10902	2.565921	94.254921	42.436821	34.229111	95.884445	42.2729205	18.397516	95.069683	-66.5485725	18.800012	84.384511
-31.09647	15.076738	87.836273	-12.126348	18.686121	89.663437	42.115948	2.703515	94.051529	42.362488	34.359879	95.49115	42.239218	18.531697	94.7713395	-66.491914	18.840545	84.5555345
-31.619839	15.956466	87.957314	-12.112262	18.755978	89.663544	42.120461	2.808457	93.876678	42.253143	34.467831	95.183647	42.186802	18.638144	94.5301625	-66.411326	18.873812	84.7969255
-32.076309	16.850561	88.197227	-12.086823	18.829538	89.768288	42.140198	2.862716	93.750778	42.178829	34.498936	94.909798	42.1595135	18.680826	94.330288	-66.3331595	18.97825	85.206288
-32.550262	17.768505	88.472908	-12.070291	18.875492	89.932808	42.145046	2.856413	93.651108	42.169369	34.501129	94.710182	42.1572075	18.678771	94.180645	-66.2977895	19.072213	85.684971
-32.947697	18.666105	88.805199	-12.034859	18.900059	90.159706	42.166088	2.788556	93.533516	42.187222	34.47773	94.652191	42.176655	18.633143	94.0928535	-66.246373	19.166975	86.2265585
-33.372082	19.608725	89.185158	-12.001257	18.88858	90.431381	42.105423	2.712048	93.505806	42.301239	34.409794	94.655151	42.203331	18.560921	94.0804785	-66.205845	19.216239	86.7822835
-33.884109	20.986544	89.783844	-11.95197	18.874113	90.828484	42.024223	2.553194	93.459961	42.504181	34.270702	94.73114	42.264202	18.411948	94.0955505	-66.168142	19.336278	87.5614175
-34.17057	21.935181	90.166	-11.923525	18.86055	91.092697	42.019627	2.465626	93.43837	42.558762	34.189308	94.813629	42.2891945	18.327467	94.1259995	-66.1362445	19.393633	88.0593945
-34.415298	22.905163	90.436729	-11.918461	18.882912	91.324905	41.923862	2.421358	93.52375	42.597042	34.11792	94.91861	42.260452	18.269639	94.22118	-66.097374	19.496185	88.42863
-34.634815	23.830666	90.767197	-11.930227	18.90646	91.544456	41.857697	2.388824	93.58149	42.592663	34.109177	94.990631	42.22518	18.2490005	94.2860605	-66.085634	19.5639195	88.8028515
-34.828766	24.743219	91.016525	-11.946441	18.946098	91.730858	41.748684	2.40514	93.665344	42.538528	34.109165	95.096123	42.143606	18.2571525	94.3807335	-66.036488	19.6350435	89.0809825
-34.965714	25.638882	91.290268	-12.009282	18.965763	91.906761	41.667454	2.409017	93.753113	42.493462	34.127781	95.201569	42.080458	18.268399	94.477341	-66.099022	19.663127	89.336181
-35.029873	26.57662	91.512474	-12.090341	19.000023	92.100121	41.589622	2.415868	93.839195	42.422314	34.146984	95.331947	42.005968	18.281426	94.585571	-66.18665	19.71862	89.614671
-35.130287	27.891693	91.906494	-12.285305	19.045712	92.424866	41.359268	2.498394	94.143143	42.281155	34.200268	95.609573	41.8202115	18.349331	94.876358	-66.3908215	19.742093	89.973374
-35.129162	28.735355	92.1325	-12.446635	19.085709	92.633781	41.254177	2.552961	94.358841	42.206532	34.274555	95.779678	41.7303545	18.413758	95.0692595	-66.6236245	19.75766	90.1983025
-35.113144	29.539886	92.364136	-12.599842	19.113766	92.859627	41.158764	2.605469	94.614395	42.093266	34.360348	95.97686	41.626015	18.4829085	95.2956275	-66.825699	19.7446235	90.4236265
-35.002239	30.357176	92.592064	-12.759156	19.171618	93.082314	41.065475	2.666003	94.882736	41.963978	34.440125	96.202034	41.5147265	18.553064	95.542385	-67.0330385	19.790172	90.622243
-34.866936	31.146732	92.791908	-12.946434	19.176128	93.319626	40.958984	2.723254	95.187271	41.847683	34.513985	96.425247	41.4033335	18.6186195	95.806259	-67.2962015	19.7336365	90.832993
-34.695274	31.884056	93.029175	-13.086915	19.188036	93.545601	40.849102	2.74027	95.506676	41.763241	34.552036	96.683022	41.3061715	18.646153	96.094849	-67.4800015	19.729919	90.996353
-34.440197	32.603065	93.241425	-13.257716	19.189713	93.794701	40.732166	2.737025	95.852325	41.672264	34.583191	96.987793	41.202215	18.660108	96.420059	-67.717647	19.719318	91.169343
-34.042885	33.613434	93.582199	-13.470711	19.199022	94.207466	40.566425	2.700812	96.449509	41.572674	34.59177	97.458092	41.0695495	18.646291	96.9538005	-68.0109715	19.751753	91.4611315
-33.711975	34.272079	93.816223	-13.59967	19.202679	94.452682	40.523529	2.655843	96.786568	41.507824	34.595562	97.751236	41.0156765	18.6257025	97.268902	-68.2150165	19.7796555	91.636462
-33.358078	34.885849	94.017532	-13.746224	19.179102	94.689514	40.446297	2.617956	97.087387	41.395107	34.636631	98.043816	40.920702	18.6272935	97.5656015	-68.41315	19.7309105	91.8134265
-32.985859	35.508816	94.150139	-13.851933	19.194361	94.852272	40.361607	2.589398	97.33493	41.324974	34.573631	98.237106	40.8432905	18.5815145	97.786018	-68.5471565	19.8072075	91.918526
-32.554771	36.072273	94.286469	-13.97308	19.20212	94.976463	40.274685	2.55556	97.525764	41.234276	34.519581	98.436539	40.7544805	18.5375705	97.9811515	-68.7006405	19.8666695	91.9717745
-32.090122	36.568314	94.368057	-14.05468	19.180916	95.05645	40.147648	2.556961	97.744217	41.152996	34.530937	98.643181	40.650322	18.543949	98.193699	-68.759682	19.817883	91.919201
-31.645435	37.074394	94.369713	-14.158127	19.207066	95.093826	40.087841	2.536603	97.968521	41.114178	34.566227	98.887405	40.6010095	18.551415	98.427963	-68.9172635	19.862717	91.759689
-30.952469	37.780838	94.354286	-14.332639	19.253139	95.10257	40.002254	2.496115	98.347267	41.082981	34.653847	99.317795	40.5426175	18.574981	98.832531	-69.2078955	19.931297	91.372609
-30.46839	38.211777	94.347885	-14.439276	19.288258	95.133881	39.95203	2.466797	98.599365	41.051121	34.725258	99.596779	40.5015755	18.5960275	99.098072	-69.3801275	19.9804885	91.16969
-29.888359	38.619469	94.440773	-14.541692	19.323128	95.209511	39.943916	2.442084	98.824844	41.027397	34.799747	99.864288	40.4856565	18.6209155	99.344566	-69.5690405	20.0253405	91.074456
-29.395039	38.956985	94.574654	-14.606662	19.402187	95.303986	39.973774	2.42985	98.98877	41.011669	34.896236	100.104233	40.4927215	18.663043	99.5465015	-69.7060455	20.141331	91.0614705
-28.855518	39.251999	94.72641	-14.659262	19.48105	95.413521	39.922897	2.47424	99.211693	41.021664	34.983349	100.300262	40.4722805	18.7287945	99.7559775	-69.7908045	20.2333055	91.0710645
-28.385088	39.483185	94.885925	-14.695822	19.552343	95.522026	39.916458	2.532906	99.379227	41.041275	35.093674	100.462769	40.4788665	18.81329	99.920998	-69.8705105	20.291396	91.123054
-27.861292	39.698936	94.991837	-14.704211	19.655291	95.613319	39.918991	2.5923	99.511261	41.037586	35.192505	100.587204	40.4782885	18.8924025	100.0492325	-69.8867105	20.4181795	91.1774055
-27.061314	39.938526	95.094711	-14.71485	19.756504	95.687035	39.941574	2.673027	99.664619	41.022957	35.301632	100.717453	40.4822655	18.9873295	100.191036	-69.9119655	20.5256785	91.183034
-26.53433	40.025337	95.146873	-14.709924	19.818283	95.745026	39.963875	2.7184	99.761246	40.995174	35.346394	100.777908	40.4795245	19.032397	100.269577	-69.8993725	20.604169	91.220475
-25.991388	40.055882	95.187447	-14.690508	19.872786	95.798759	39.980965	2.741175	99.875473	40.972504	35.377392	100.853409	40.4767345	19.0592835	100.364441	-69.8577505	20.6862885	91.233077
-25.522318	40.01144	95.241028	-14.689014	19.88258	95.903435	39.984173	2.741043	100.045189	40.973106	35.374306	100.932465	40.4786395	19.0576745	100.488827	-69.8566675	20.7074855	91.318043
-25.104729	39.903919	95.288437	-14.701099	19.875845	96.015732	39.999416	2.71361	100.278404	40.979412	35.345535	101.020836	40.489414	19.0295725	100.64962	-69.891612	20.7221175	91.381844
-24.706459	39.758984	95.318779	-14.708991	19.865097	96.159958	40.025867	2.658538	100.569466	40.970524	35.309505	101.107132	40.4981955	18.9840215	100.838299	-69.9161775	20.7461725	91.481617
-24.298937	39.611645	95.324829	-14.724	19.851219	96.351891	40.041645	2.58857	100.956772	40.978977	35.248222	101.154243	40.510311	18.918396	101.0555075	-69.958311	20.784042	91.6482745
-23.715847	39.363674	95.29528	-14.740292	19.826736	96.655289	40.113377	2.566461	101.626656	40.987267	35.132729	101.17849	40.550322	18.849595	101.402573	-70.030906	20.803877	91.908005
-23.334593	39.166035	95.23671	-14.739537	19.797331	96.84951	40.203297	2.420432	102.033257	41.000271	35.047768	101.161255	40.601784	18.7341	101.597256	-70.080858	20.860562	92.101764
-23.055082	38.99015	95.22197	-14.714485	19.760477	97.033859	40.263302	2.329363	102.434502	40.997112	34.93708	101.136673	40.630207	18.6332215	101.7855875	-70.059177	20.8877325	92.2821305
-22.704885	38.829941	95.1567	-14.698923	19.691648	97.207268	40.33947	2.236723	102.803696	40.990192	34.826645	101.169189	40.664831	18.531684	101.9864425	-70.062677	20.851612	92.4280935
-22.445133	38.636578	95.157829	-14.684948	19.606915	97.379601	40.40868	2.128328	103.124252	41.000362	34.694244	101.211098	40.704521	18.411286	102.167675	-70.074417	20.802544	92.591527
-22.214979	38.436111	95.201416	-14.65595	19.482826	97.529335	40.448425	1.979042	103.39167	41.045353	34.557831	101.286163	40.746889	18.2684365	102.3389165	-70.058789	20.6972155	92.7197535
-22.107048	38.205059	95.258125	-14.611997	19.364748	97.644753	40.479301	1.803243	103.578247	41.115643	34.401749	101.385307	40.797472	18.102496	102.481777	-70.021466	20.627	92.807729
-21.90192	37.895401	95.31633	-14.540129	19.175329	97.73848	40.501232	1.539433	103.711761	41.26503	34.163673	101.53949	40.883131	17.851553	102.6256255	-69.963389	20.499105	92.8513345
-21.907808	37.737564	95.388054	-14.477517	19.078836	97.760796	40.509613	1.412606	103.759087	41.365566	34.031849	101.656006	40.9375895	17.7222275	102.7075465	-69.8926235	20.4354445	92.8140455
-21.828852	37.622189	95.431099	-14.436843	18.993877	97.779755	40.553413	1.312871	103.785576	41.461182	33.968895	101.767517	41.0072975	17.640883	102.7765465	-69.8809835	20.346871	92.7829635
-21.864309	37.532677	95.476677	-14.353864	18.953278	97.797798	40.608467	1.248377	103.821442	41.576309	33.93774	101.861443	41.092388	17.5930585	102.8414425	-69.800116	20.3134975	92.7541535
-21.884016	37.49865	95.512016	-14.278962	18.939667	97.81105	40.662037	1.233598	103.846344	41.669743	33.940186	101.920319	41.16589	17.586892	102.8833315	-69.723814	20.292442	92.7387685
-21.926302	37.512848	95.540565	-14.199185	18.966429	97.846069	40.75956	1.237617	103.859505	41.735752	33.968666	101.982819	41.247656	17.6031415	102.921162	-69.646026	20.3297165	92.770976
-22.002346	37.572193	95.546494	-14.132866	19.000301	97.861214	40.853806	1.27108	103.866531	41.819946	34.013222	102.000061	41.336876	17.642151	102.933296	-69.602608	20.358451	92.789132
-22.129126	37.739594	95.555946	-14.035532	19.072952	97.867561	40.935593	1.33609	103.845192	41.916965	34.066738	101.987991	41.426279	17.701414	102.9165915	-69.497343	20.44449	92.8185305
-22.241606	37.942604	95.574043	-13.973599	19.128359	97.870903	40.990768	1.389168	103.779175	41.957397	34.100002	101.965523	41.4740825	17.744585	102.872349	-69.4212805	20.512133	92.869457
-22.282896	38.100643	95.561592	-13.909557	19.165424	97.843849	41.028267	1.41432	103.700531	41.995235	34.120693	101.934982	41.511751	17.7675065	102.8177565	-69.330865	20.5633415	92.8699415
-22.356026	38.317635	95.548401	-13.863746	19.193171	97.814255	41.060406	1.419759	103.628067	42.054607	34.130779	101.900436	41.5575065	17.775269	102.7642515	-69.2849985	20.611073	92.8642585
-22.475508	38.55439	95.525711	-13.796409	19.220642	97.799995	41.096653	1.416737	103.559898	42.108814	34.134415	101.88739	41.6027335	17.775576	102.723644	-69.1955515	20.665708	92.876346
-22.591703	38.780422	95.539406	-13.76036	19.233749	97.790161	41.14262	1.413793	103.505066	42.171352	34.142475	101.869858	41.656986	17.778134	102.687462	-69.177706	20.689364	92.89286
-22.721533	39.033207	95.538376	-13.717966	19.243322	97.781425	41.17141	1.415359	103.46035	42.224983	34.156139	101.86113	41.6981965	17.785749	102.66074	-69.1341285	20.700895	92.90211
-22.916092	39.511879	95.482361	-13.650027	19.268942	97.735062	41.240345	1.427234	103.3731	42.305149	34.200253	101.872444	41.772747	17.8137435	102.622772	-69.072801	20.7241405	92.847352
-23.094685	39.881607	95.465088	-13.623129	19.329035	97.682541	41.258453	1.427368	103.319046	42.347805	34.224628	101.846848	41.803129	17.825998	102.582947	-69.049387	20.832072	92.782135
-23.243439	40.332706	95.45134	-13.609557	19.346743	97.670258	41.249664	1.4268	103.167366	42.375477	34.242302	101.796448	41.8125705	17.834551	102.481907	-69.0316845	20.858935	92.858609
-23.505283	40.800102	95.53978	-13.573706	19.342699	97.650818	41.234364	1.45069	102.93261	42.418232	34.225418	101.749893	41.826298	17.838054	102.3412515	-68.97371	20.847344	92.9603845
-23.77301	41.393982	95.607407	-13.540324	19.361097	97.563133	41.205692	1.458779	102.639755	42.487167	34.197605	101.709106	41.8464295	17.828192	102.1744305	-68.9270775	20.894002	92.9518355
-24.074862	41.966583	95.673141	-13.538012	19.393892	97.458488	41.148994	1.468297	102.280655	42.543705	34.223015	101.651573	41.8463495	17.845656	101.966114	-68.9223735	20.942128	92.950862
-24.342991	42.585518	95.837967	-13.48736	19.427147	97.397484	41.063595	1.484566	101.843681	42.57756	34.25172	101.583374	41.8205775	17.868143	101.7135275	-68.7952975	20.986151	93.0814405
-24.745707	43.415405	96.175919	-13.425693	19.440363	97.363625	40.961178	1.550887	101.287315	42.646255	34.244316	101.548645	41.8037165	17.8976015	101.41798	-68.6551025	20.9831245	93.30927
-24.985903	43.99258	96.27063	-13.399456	19.501755	97.285278	40.939857	1.604616	100.995934	42.721222	34.304226	101.543465	41.8305395	17.954421	101.2696995	-68.6294515	21.049089	93.3008565
-25.356541	44.586136	96.383911	-13.39557	19.614864	97.220596	40.89555	1.695623	100.723137	42.750896	34.412014	101.497826	41.823223	18.0538185	101.1104815	-68.614363	21.1759095	93.3307105
-25.733429	45.206276	96.500023	-13.362822	19.741961	97.150017	40.851723	1.806921	100.467384	42.739174	34.502831	101.423439	41.7954485	18.154876	100.9454115	-68.5210925	21.329046	93.3546225
-26.135857	45.834774	96.605225	-13.341193	19.887403	97.107521	40.816429	1.92018	100.22612	42.737301	34.600056	101.333321	41.776865	18.260118	100.7797205	-68.459251	21.514688	93.4353215
-26.492035	46.40107	96.687294	-13.331302	20.031683	97.022316	40.808521	2.04626	99.976173	42.75111	34.719894	101.221039	41.7798155	18.383077	100.598606	-68.4424195	21.680289	93.446026
-26.86722	47.027519	96.808449	-13.31986	20.181488	96.961823	40.772934	2.175725	99.707901	42.736843	34.856369	101.1287	41.7548885	18.516047	100.4183005	-68.3946085	21.846929	93.5053455
-27.255016	47.744591	96.820602	-13.339165	20.39465	96.835197	40.703945	2.371207	99.447777	42.717667	35.013138	101.027527	41.710806	18.6921725	100.237652	-68.389136	22.0971275	93.432742
-27.577787	48.221329	96.82457	-13.372426	20.5154	96.78112	40.69273	2.481674	99.344284	42.698601	35.135315	100.983955	41.6956655	18.8084945	100.1641195	-68.4405175	22.2223055	93.3981205
-27.935606	48.670124	96.968857	-13.401328	20.650349	96.781342	40.654488	2.598603	99.232803	42.662304	35.243439	100.954903	41.658396	18.921021	100.093853	-68.461052	22.379677	93.468831
-28.260887	49.091824	97.05407	-13.400917	20.724962	96.844841	40.616344	2.718663	99.204094	42.643772	35.32214	100.9823	41.630058	19.0204015	100.093197	-68.431892	22.4295225	93.596485
-28.663715	49.496315	97.113647	-13.43694	20.827591	96.857254	40.62751	2.808621	99.23838	42.655125	35.430832	101.043091	41.6413175	19.1197265	100.1407355	-68.5151975	22.5354555	93.5737725
-29.023235	49.910645	97.156311	-13.4807	20.931215	96.879021	40.621925	2.84954	99.265198	42.655754	35.495552	101.073311	41.6388395	19.172546	100.1692545	-68.6002395	22.689884	93.5887875
-29.388657	50.242901	97.248421	-13.490868	20.970613	96.945831	40.59359	2.895142	99.258087	42.640366	35.523647	101.078499	41.616978	19.2093945	100.168293	-68.598714	22.7318315	93.723369
-29.843994	50.6805	97.312019	-13.46575	21.059345	96.984062	40.598671	2.929328	99.249458	42.68729	35.554306	101.048889	41.6429805	19.241817	100.1491735	-68.5744805	22.876873	93.8189505
-30.131153	50.920002	97.249313	-13.449238	21.111212	96.981728	40.630779	2.942719	99.234848	42.722897	35.607193	100.999657	41.676838	19.274956	100.1172525	-68.575314	22.947468	93.8462035
-30.399618	51.103432	97.202675	-13.418648	21.167448	96.957588	40.694515	2.944118	99.174217	42.756794	35.629185	100.923553	41.7256545	19.2866515	100.048885	-68.5629505	23.0482445	93.866291
-30.606365	51.22456	97.183601	-13.382037	21.200092	96.948692	40.683472	2.976761	99.157631	42.809425	35.644718	100.801445	41.7464485	19.3107395	99.979538	-68.5105225	23.0894445	93.917846
-30.850002	51.262402	97.225014	-13.320586	21.218609	96.970901	40.722145	3.00555	99.078079	42.849339	35.663147	100.707123	41.785742	19.3343485	99.892601	-68.426914	23.1028695	94.049201
-31.075922	51.276215	97.297905	-13.246852	21.274027	97.014908	40.745804	3.036923	99.021263	42.905529	35.682568	100.655327	41.8256665	19.3597455	99.838295	-68.3193705	23.1883085	94.191521
-31.312891	51.294136	97.290276	-13.191292	21.32235	97.054497	40.811226	3.048	99.036987	42.992455	35.719883	100.671829	41.9018405	19.3839415	99.854408	-68.2844245	23.2607585	94.254586
-31.669661	51.251297	97.378777	-13.135009	21.439238	97.174416	40.814907	3.065234	99.171417	43.099377	35.756691	100.772942	41.957142	19.4109625	99.9721795	-68.22716	23.4675135	94.3766525
-31.873659	51.189308	97.468346	-13.13017	21.499577	97.267487	40.76247	3.105143	99.326927	43.152882	35.765747	100.902405	41.957676	19.435445	100.114666	-68.218016	23.563709	94.420308
-32.210178	51.142578	97.579788	-13.134874	21.587738	97.336517	40.763676	3.122984	99.424583	43.204346	35.792763	100.991318	41.984011	19.4578735	100.2079505	-68.253759	23.7176025	94.4650835
-32.431923	51.050461	97.564766	-13.137691	21.653164	97.376617	40.756664	3.170951	99.491516	43.212547	35.84359	101.032806	41.9846055	19.5072705	100.262161	-68.2599875	23.7990575	94.491073
-32.63752	50.952518	97.414375	-13.161494	21.783173	97.340187	40.747505	3.241187	99.541107	43.188553	35.917782	101.000488	41.968029	19.5794845	100.2707975	-68.291017	23.9868615	94.4095765
-32.841839	50.868755	97.242302	-13.220303	21.899883	97.271523	40.738998	3.327704	99.572609	43.140015	36.012302	100.901939	41.9395065	19.670003	100.237274	-68.3801125	24.129763	94.305772
-33.030884	50.8083	97.155365	-13.255827	22.039436	97.244698	40.717251	3.421785	99.558334	43.06147	36.106327	100.791565	41.8893605	19.764056	100.1749495	-68.4010145	24.314816	94.3144465
-33.216412	50.714077	97.116608	-13.285309	22.168276	97.284515	40.722321	3.563249	99.585136	42.983742	36.199913	100.702377	41.8530315	19.881581	100.1437565	-68.4236495	24.454971	94.4252735
-33.289276	50.636925	97.12188	-13.281811	22.224815	97.350082	40.746464	3.606531	99.646355	42.988605	36.244137	100.716568	41.8675345	19.925334	100.1814615	-68.4311565	24.524296	94.5187025
-33.312309	50.568951	97.085037	-13.25894	22.260113	97.386932	40.767181	3.605843	99.74958	43.030075	36.262035	100.750793	41.898628	19.933939	100.2501865	-68.416508	24.586287	94.5236775
-33.2966	50.510685	97.086311	-13.247293	22.264954	97.415855	40.79517	3.569565	99.825554	43.076908	36.255081	100.782646	41.936039	19.912323	100.3041	-68.430625	24.617585	94.52761
-33.240398	50.441299	97.108147	-13.220446	22.244562	97.471222	40.851871	3.490368	99.833244	43.113922	36.220135	100.79451	41.9828965	19.8552515	100.313877	-68.4237885	24.6338725	94.628567
-33.115856	50.380306	97.091454	-13.193451	22.259342	97.5168	40.810448	3.436475	99.899788	43.185265	36.158054	100.75457	41.9978565	19.7972645	100.327179	-68.3847585	24.7214195	94.706421
-32.9599	50.353188	96.990746	-13.144736	22.309752	97.54705	40.812943	3.380543	99.950546	43.245121	36.104939	100.676003	42.029032	19.742741	100.3132745	-68.318504	24.876763	94.7808255
-32.6507	50.331543	96.910408	-13.111467	22.337038	97.575249	40.848072	3.299037	99.984673	43.265793	36.049778	100.55938	42.0569325	19.6744075	100.2720265	-68.2798665	24.9996685	94.8784715
-32.353432	50.290318	96.961868	-13.081614	22.306461	97.579231	40.894371	3.243383	99.952599	43.30125	36.004993	100.54805	42.0978105	19.624188	100.2503245	-68.2610385	24.988734	94.9081375
-32.033993	50.240116	97.05954	-13.087155	22.245178	97.593628	40.92382	3.200898	99.837646	43.372395	35.991749	100.545464	42.1481075	19.5963235	100.191555	-68.3224175	24.8940325	94.995701
-31.710806	50.19799	97.169815	-13.079633	22.202126	97.586296	40.969242	3.185663	99.671677	43.383198	36.035393	100.634872	42.17622	19.610528	100.1532745	-68.335486	24.793724	95.0193175
-31.369478	50.140373	97.17907	-13.079911	22.186291	97.525642	40.923954	3.167662	99.591972	43.464909	35.986309	100.680923	42.1944315	19.5769855	100.1364475	-68.3542535	24.7955965	94.9148365
-30.950079	50.108181	97.178719	-13.084698	22.199591	97.489204	40.876595	3.153612	99.562584	43.491207	35.997913	100.673927	42.183901	19.5757625	100.1182555	-68.353297	24.8234195	94.8601525
-30.660641	50.093479	97.275909	-13.080467	22.202923	97.542534	40.818695	3.187569	99.568352	43.490513	35.990444	100.685356	42.154604	19.5890065	100.126854	-68.315538	24.8168395	94.958214
-30.108049	50.051308	97.393593	-13.080827	22.284969	97.572487	40.85709	3.248341	99.551376	43.476204	36.045818	100.732613	42.166647	19.6470795	100.1419945	-68.328301	24.9228585	95.0029795
-29.735744	49.988312	97.318802	-13.121152	22.3449	97.527824	40.811359	3.336661	99.591156	43.447906	36.152477	100.736145	42.1296325	19.744569	100.1636505	-68.3719365	24.945231	94.8919975
-29.360687	49.942108	97.285835	-13.151739	22.401089	97.507233	40.84045	3.399116	99.522308	43.380051	36.249714	100.685738	42.1102505	19.824415	100.104023	-68.4137285	24.977763	94.910443
-29.053211	49.878117	97.259552	-13.162738	22.42268	97.497673	40.852695	3.48277	99.460213	43.320286	36.286087	100.613022	42.0864905	19.8844285	100.0366175	-68.4119665	24.9609315	94.9587285
-28.848631	49.738773	97.260231	-13.155921	22.434298	97.434845	40.832649	3.558058	99.455345	43.29361	36.323677	100.550331	42.0631295	19.9408675	100.002838	-68.3749715	24.9277285	94.866852
-28.491995	49.520077	97.149445	-13.183858	22.418877	97.37722	40.832951	3.580325	99.471962	43.277332	36.357403	100.530006	42.0551415	19.968864	100.000984	-68.4228575	24.86889	94.753456
-28.122625	49.352303	97.060814	-13.220096	22.390409	97.362175	40.832386	3.590922	99.552376	43.234909	36.368874	100.556206	42.0336475	19.979898	100.054291	-68.4738395	24.80092	94.670059
-27.463961	49.063988	97.018204	-13.229934	22.28159	97.444183	40.832664	3.609718	99.8134	43.184597	36.326599	100.674652	42.0086305	19.9681585	100.244026	-68.4684985	24.5950215	94.64434
-27.016153	48.808872	96.981979	-13.265456	22.220795	97.555664	40.844879	3.608116	100.046562	43.164219	36.302681	100.825569	42.004549	19.9553985	100.4360655	-68.535461	24.4861915	94.6752625
-26.645651	48.574883	96.937492	-13.31204	22.109184	97.646217	40.89888	3.555053	100.281921	43.149052	36.260078	100.990723	42.023966	19.9075655	100.636322	-68.648046	24.3108025	94.656112
-26.269594	48.33643	96.845695	-13.358569	22.035084	97.706306	40.889717	3.501281	100.549866	43.120171	36.205475	101.104263	42.004944	19.853378	100.8270645	-68.722082	24.21679	94.5855475
-25.860521	48.129395	96.746284	-13.38297	21.956728	97.771362	40.858185	3.455272	100.782166	43.074814	36.136539	101.160004	41.9664995	19.7959055	100.971085	-68.7324395	24.1175505	94.571639
-25.543896	47.91436	96.599693	-13.42687	21.832037	97.823158	40.834492	3.397655	100.980667	43.005711	36.092991	101.123062	41.9201015	19.745323	101.0518645	-68.7738415	23.918751	94.5944515
-25.168377	47.846092	96.517067	-13.426103	21.710552	97.862183	40.865864	3.246819	101.034782	42.964764	35.983376	101.027176	41.915314	19.6150975	101.030979	-68.76752	23.8060065	94.693387
-24.59399	47.811523	96.322342	-13.446903	21.506615	97.886681	40.817036	3.030745	101.133705	42.900734	35.731857	100.886826	41.858885	19.381301	101.0102655	-68.752691	23.631929	94.7630965
-24.05514	47.845711	96.184334	-13.474655	21.34306	97.883148	40.767746	2.857936	101.211906	42.884666	35.564526	100.847389	41.826206	19.211231	101.0296475	-68.775516	23.474889	94.7366485
-23.629059	47.910095	96.113876	-13.499205	21.163656	97.892868	40.777161	2.637357	101.221176	42.875217	35.376503	100.821732	41.826189	19.00693	101.021454	-68.824599	23.320382	94.764282
-23.171906	48.004089	96.123955	-13.497273	20.961319	97.905563	40.748569	2.434968	101.247299	42.868587	35.182751	100.841888	41.808578	18.8088595	101.0445935	-68.803124	23.1137785	94.7665325
-22.64432	48.120541	96.148033	-13.498267	20.783789	97.917862	40.698418	2.262239	101.29763	42.859863	35.014206	100.882828	41.7791405	18.6382225	101.090229	-68.7756745	22.9293555	94.745495
-22.178328	48.218761	96.19355	-13.48519	20.606445	97.94413	40.743347	2.097621	101.231041	42.857243	34.904755	100.914192	41.800295	18.501188	101.0726165	-68.770675	22.711702	94.8156435
-21.72777	48.341866	96.284447	-13.495011	20.447971	97.940277	40.711449	2.005888	101.192436	42.856712	34.810715	100.955048	41.7840805	18.4083015	101.073742	-68.7741025	22.4876405	94.806812
-21.048189	48.571632	96.409485	-13.512794	20.280037	97.889503	40.713638	1.844734	100.953606	42.855629	34.731289	100.998398	41.7846335	18.2880115	100.976002	-68.8102215	22.2720625	94.803004
-20.478931	48.753822	96.554543	-13.533523	20.215006	97.818222	40.704758	1.741373	100.648132	42.84235	34.690697	101.018631	41.773554	18.216035	100.8333815	-68.8406	22.213977	94.8030625
-19.934637	48.981773	96.695335	-13.55173	20.148174	97.712654	40.571709	1.709002	100.346161	42.825867	34.651722	101.018616	41.698788	18.180362	100.6823885	-68.802248	22.115986	94.7429195
-19.332413	49.20393	96.888779	-13.599942	20.134296	97.607208	40.481323	1.674008	100.006042	42.795448	34.61784	101.019165	41.6383855	18.145924	100.5126035	-68.8382695	22.122668	94.7018125
-18.751516	49.430428	97.088829	-13.646953	20.144892	97.541718	40.35043	1.714895	99.798607	42.759693	34.615906	101.092659	41.5550615	18.1654005	100.445633	-68.8489675	22.1243835	94.637803
-18.206736	49.632023	97.307198	-13.710195	20.18924	97.526688	40.327255	1.756954	99.609146	42.710556	34.709938	101.218285	41.5189055	18.233446	100.4137155	-68.9392955	22.145034	94.6396605
-17.68273	49.795273	97.50795	-13.767708	20.304237	97.528114	40.277508	1.821752	99.52803	42.707783	34.727482	101.333275	41.4926455	18.274617	100.4306525	-69.0280615	22.333857	94.6255755
-16.806198	49.979176	97.84111	-13.885002	20.450596	97.578957	40.133965	1.975798	99.463821	42.599331	34.879383	101.533081	41.366648	18.4275905	100.498451	-69.136652	22.4736015	94.659463
-16.188038	50.093269	98.054924	-13.93097	20.540104	97.619202	40.057056	2.068109	99.416351	42.556789	34.908226	101.701042	41.3069225	18.4881675	100.5586965	-69.1688625	22.5920405	94.6797075
-15.525911	50.124657	98.262962	-13.994339	20.600233	97.644722	40.017109	2.134584	99.388161	42.484276	35.008369	101.884041	41.2506925	18.5714765	100.636101	-69.2393705	22.6289895	94.653343
-14.926779	50.113148	98.456642	-14.066194	20.597599	97.663971	39.984444	2.197145	99.407173	42.402718	35.11264	102.129326	41.193581	18.6548925	100.7682495	-69.325969	22.5403055	94.5596925
-14.348184	50.025867	98.660965	-14.167762	20.558607	97.68512	39.96648	2.2248	99.45195	42.290264	35.201126	102.407059	41.128372	18.712963	100.9295045	-69.463896	22.404251	94.4407355
-13.801849	49.896652	98.813263	-14.248519	20.530386	97.715874	39.935184	2.24203	99.499519	42.188271	35.260014	102.59893	41.0617275	18.751022	101.0492245	-69.5587655	22.30975	94.3825235
-13.203216	49.642609	98.91127	-14.330883	20.51755	97.74984	39.918991	2.250096	99.586632	42.094345	35.300575	102.733139	41.006668	18.7753355	101.1598855	-69.668434	22.2597645	94.3397945
-12.315818	49.233776	98.946991	-14.456142	20.46875	97.842361	39.917263	2.246624	99.795494	41.975552	35.33934	102.884697	40.9464075	18.792982	101.3400955	-69.8586915	22.144518	94.3446265
-11.687584	48.878811	98.863617	-14.501956	20.447548	97.888336	39.912704	2.21718	99.989861	41.912693	35.352551	102.96595	40.9126985	18.7848655	101.4779055	-69.9166105	22.1102305	94.2987665
-11.106724	48.496037	98.838707	-14.558784	20.417027	97.957558	39.909737	2.174293	100.182358	41.849068	35.334366	103.049812	40.8794025	18.7543295	101.616085	-69.9969705	22.0797245	94.299031
-10.562879	48.026489	98.830376	-14.611216	20.373741	98.001289	39.900627	2.105419	100.365997	41.773735	35.270985	103.11515	40.837181	18.688202	101.7405735	-70.059613	22.05928	94.2620045
-10.088653	47.557579	98.772179	-14.674327	20.282141	98.050377	39.878437	2.034576	100.526001	41.71323	35.21125	103.146072	40.7958335	18.622913	101.8360365	-70.1444875	21.941369	94.2647175
-9.551189	46.931503	98.728676	-14.748909	20.203485	98.103432	39.855511	1.947009	100.62561	41.634785	35.135784	103.159203	40.745148	18.5413965	101.8924065	-70.242966	21.8655735	94.3144575
-8.98357	46.29734	98.703636	-14.804022	20.080473	98.148651	39.818596	1.8427	100.698067	41.565113	35.040894	103.165329	40.6918545	18.441797	101.931698	-70.2998985	21.719149	94.365604
-8.234069	45.288376	98.639687	-14.890923	19.90414	98.194984	39.755116	1.681823	100.772346	41.48003	34.891491	103.114487	40.617573	18.286657	101.9434165	-70.399419	21.521623	94.4465515
-7.762852	44.574718	98.611115	-14.949782	19.795563	98.223907	39.722511	1.575266	100.807907	41.416065	34.785057	103.071678	40.569288	18.1801615	101.9397925	-70.468852	21.4109645	94.5080215
-7.336563	43.873276	98.486755	-15.018264	19.673813	98.253456	39.695156	1.463332	100.863037	41.348984	34.679577	102.993942	40.52207	18.0714545	101.9284895	-70.558598	21.2761715	94.5784225
-6.872168	43.079491	98.407486	-15.042361	19.571085	98.296555	39.672791	1.363167	100.924538	41.267365	34.556671	102.930954	40.470078	17.959919	101.927746	-70.5548	21.182251	94.665364
-6.425927	42.246914	98.358345	-15.073785	19.4531	98.380577	39.633232	1.237274	100.996758	41.214828	34.406372	102.876076	40.42403	17.821823	101.936417	-70.5716	21.084377	94.824737
-5.99264	41.450577	98.339966	-15.091154	19.329912	98.474663	39.595253	1.124413	101.087341	41.163158	34.25782	102.834488	40.3792055	17.6911165	101.9609145	-70.5615135	20.9687075	94.9884115
-5.57575	40.626221	98.348648	-15.114117	19.208033	98.574417	39.563812	0.981703	101.172531	41.126549	34.142582	102.814507	40.3451805	17.5621425	101.993519	-70.5734145	20.8539235	95.155315
-5.052365	39.401333	98.314598	-15.168336	19.03351	98.667999	39.514561	0.77627	101.272118	41.085217	33.948895	102.704849	40.299889	17.3625825	101.9884835	-70.636561	20.7044375	95.3475145
-4.67584	38.539551	98.210655	-15.21188	18.926947	98.671074	39.483406	0.687415	101.319107	41.0509	33.845337	102.591049	40.267153	17.266376	101.955078	-70.690913	20.587518	95.38707
-4.309728	37.600487	98.062828	-15.262091	18.84597	98.656914	39.470181	0.604445	101.343727	41.002773	33.758099	102.450768	40.236477	17.181272	101.8972475	-70.760659	20.510668	95.4165805
-3.993333	36.763859	97.969231	-15.303518	18.759624	98.628685	39.452789	0.517564	101.352844	40.916214	33.667217	102.299438	40.1845015	17.0923905	101.826141	-70.7915375	20.4268575	95.431229
-3.654928	35.918663	97.833771	-15.31353	18.668682	98.594696	39.463337	0.452946	101.334641	40.819725	33.603672	102.131592	40.141531	17.028309	101.7331165	-70.768591	20.309055	95.4562755
-3.364301	35.08567	97.726372	-15.330328	18.586058	98.582176	39.420673	0.419006	101.399025	40.75383	33.534515	101.953659	40.0872515	16.9767605	101.676342	-70.7479075	20.1953555	95.48801
-3.03859	34.264706	97.622765	-15.336648	18.522432	98.579453	39.423649	0.345882	101.451889	40.677589	33.461266	101.818207	40.050619	16.903574	101.635048	-70.723915	20.14129	95.523858
-2.586565	33.002056	97.470345	-15.362485	18.422192	98.58532	39.414707	0.232489	101.593063	40.616913	33.359116	101.595894	40.01581	16.7958025	101.5944785	-70.74078	20.0485815	95.5761615
-2.248156	32.199654	97.400459	-15.366131	18.356203	98.581337	39.404358	0.155798	101.665268	40.561249	33.27552	101.463387	39.9828035	16.715659	101.5643275	-70.7150655	19.996747	95.5983465
-1.952816	31.4562	97.35746	-15.364495	18.271658	98.579529	39.436035	0.059136	101.69265	40.501053	33.183304	101.346268	39.968544	16.62122	101.519459	-70.697534	19.922096	95.639599
-1.687741	30.767754	97.302216	-15.377153	18.205347	98.582268	39.430679	-0.028315	101.750397	40.431557	33.10318	101.204872	39.931118	16.5374325	101.4776345	-70.685424	19.8732615	95.6869015
-1.378002	30.063829	97.230232	-15.393999	18.114986	98.583069	39.446129	-0.108568	101.767075	40.390854	32.967411	101.038406	39.9184915	16.4294215	101.4027405	-70.7064895	19.8005505	95.7633975
-1.075645	29.39423	97.19368	-15.37884	18.045258	98.584686	39.420448	-0.143955	101.818893	40.338554	32.889122	100.904884	39.879501	16.3725835	101.3618885	-70.637181	19.7179325	95.8074835
-0.787122	28.734694	97.14888	-15.359484	17.957855	98.589287	39.446308	-0.191702	101.842812	40.306614	32.787033	100.780701	39.876461	16.2976655	101.3117565	-70.595429	19.6180445	95.8668175
-0.34072	27.909147	97.155556	-15.306386	17.817411	98.591064	39.558258	-0.285657	101.800934	40.261955	32.720318	100.714027	39.9101065	16.2173305	101.2574805	-70.5228785	19.4174915	95.9246475
-0.022572	27.425232	97.163757	-15.25125	17.72646	98.579285	39.556648	-0.333677	101.823677	40.274319	32.660892	100.682678	39.9154835	16.1636075	101.2531775	-70.4179835	19.2893125	95.9053925
0.236988	26.995436	97.183586	-15.189937	17.603092	98.587875	39.624466	-0.397262	101.768425	40.282604	32.616478	100.684608	39.953535	16.109608	101.2265165	-70.333409	19.096576	95.9492335
0.47813	26.599646	97.231277	-15.122077	17.521297	98.59864	39.648438	-0.423135	101.732468	40.285255	32.594101	100.718842	39.9668465	16.085483	101.225655	-70.2110005	18.957111	95.971625
0.712115	26.239391	97.275009	-15.065315	17.397982	98.616165	39.690609	-0.462951	101.645813	40.299648	32.57962	100.764175	39.9951285	16.0583345	101.204994	-70.1257585	18.7376295	96.027336
0.984701	25.864607	97.342865	-14.992266	17.282616	98.62928	39.778881	-0.509143	101.511642	40.323456	32.569363	100.825951	40.0511685	16.03011	101.1687965	-70.0357005	18.535122	96.0897635
1.295603	25.516516	97.420967	-14.95197	17.191046	98.661903	39.777271	-0.518234	101.450027	40.356342	32.5784	100.951721	40.0668065	16.030083	101.200874	-69.9707465	18.352009	96.122932
1.760324	25.008186	97.572998	-14.885274	17.01491	98.733658	39.856438	-0.603268	101.282539	40.460358	32.63419	101.182068	40.158398	16.015461	101.2323035	-69.928946	18.014359	96.2350125
2.071459	24.707355	97.665878	-14.87163	16.899073	98.787987	39.841217	-0.635126	101.187218	40.516247	32.696426	101.331367	40.178732	16.03065	101.2592925	-69.921992	17.767496	96.3166815
2.368044	24.409	97.745476	-14.820455	16.800598	98.831779	39.855564	-0.671524	101.074509	40.565884	32.678253	101.413475	40.210724	16.0033645	101.243992	-69.851634	17.5978315	96.419566
2.654136	24.132029	97.812096	-14.827341	16.703533	98.866608	39.886749	-0.656201	100.957237	40.527142	32.741978	101.522705	40.2069455	16.0428885	101.239971	-69.8616275	17.3641775	96.493245
2.909988	23.908623	97.854744	-14.823182	16.644182	98.879501	39.90369	-0.626819	100.834915	40.538399	32.756622	101.554474	40.2210445	16.0649015	101.1946945	-69.8674085	17.2234625	96.5643075
3.195654	23.656048	97.869644	-14.831759	16.600136	98.891228	39.905746	-0.570921	100.725555	40.521164	32.826366	101.584991	40.213455	16.1277225	101.155273	-69.876973	17.0725495	96.627183
3.428812	23.441675	97.923332	-14.854969	16.519037	98.920212	39.922295	-0.498202	100.644997	40.490036	32.887695	101.658752	40.2061655	16.1947465	101.1518745	-69.9161035	16.8433275	96.6885495
3.824948	23.024508	98.045799	-14.903836	16.483311	98.989044	39.981777	-0.382535	100.597473	40.423111	32.987106	101.84169	40.202444	16.3022855	101.2195815	-70.010116	16.6643365	96.7585065
4.111547	22.733145	98.129036	-14.912273	16.440737	99.057594	40.017296	-0.338048	100.653908	40.385311	33.039917	102.04464	40.2013035	16.3509345	101.349274	-70.0258495	16.5305395	96.765914
4.421192	22.455414	98.265526	-14.945045	16.406067	99.131111	40.061142	-0.296694	100.768951	40.367699	33.095337	102.295944	40.2144205	16.3993215	101.5324475	-70.1045105	16.4128125	96.7297745
4.766268	22.130089	98.414871	-14.972126	16.341108	99.211937	40.121513	-0.262524	100.87043	40.378632	33.166481	102.566895	40.2500725	16.4519785	101.7186625	-70.1943245	16.2302375	96.7052115
5.09116	21.7246	98.52523	-14.977616	16.304247	99.28968	40.179928	-0.233653	100.903191	40.408047	33.209991	102.784256	40.2939875	16.488169	101.8437235	-70.2492195	16.120325	96.7356365
5.401249	21.323816	98.624512	-14.980705	16.255245	99.359825	40.202869	-0.200728	100.885513	40.430607	33.237885	102.968666	40.316738	16.5185785	101.9270895	-70.278148	15.9919115	96.7925605
5.756199	20.880239	98.673782	-14.969288	16.222071	99.392052	40.214794	-0.173766	100.871742	40.424732	33.32336	103.15815	40.319763	16.574797	102.014946	-70.258339	15.869345	96.769158
6.233367	20.235331	98.760658	-14.95259	16.201405	99.461449	40.256512	-0.112621	100.893211	40.471638	33.338528	103.356995	40.364075	16.6129535	102.125103	-70.269255	15.7898565	96.797795
6.53204	19.768824	98.824898	-14.957582	16.195984	99.506584	40.309593	-0.068271	100.95079	40.478237	33.361847	103.471115	40.393915	16.646788	102.2109525	-70.309079	15.74518	96.8022155
6.825526	19.26889	98.819923	-14.960757	16.201345	99.509354	40.363125	-0.010119	101.036957	40.493546	33.396088	103.50441	40.4283355	16.6929845	102.2706835	-70.3498495	15.7097055	96.7480245
7.166531	18.692179	98.789963	-14.96141	16.218946	99.484703	40.42067	0.079567	101.116646	40.456669	33.470745	103.511391	40.4386695	16.775156	102.3140185	-70.3614895	15.662736	96.6553875
7.462026	18.07023	98.743446	-14.980149	16.275827	99.410004	40.507175	0.199704	101.238678	40.375343	33.553879	103.528664	40.441259	16.8767915	102.383671	-70.401557	15.6748625	96.436337
7.740243	17.439432	98.700623	-14.995811	16.316868	99.346962	40.586967	0.353119	101.429665	40.268593	33.669361	103.530823	40.42778	17.01124	102.480244	-70.419402	15.622496	96.21368
8.015987	16.794044	98.647133	-15.051971	16.375656	99.233604	40.679108	0.510592	101.651611	40.153805	33.801964	103.559479	40.4164565	17.156278	102.605545	-70.5203985	15.595034	95.861663
8.313671	15.816604	98.563881	-15.145658	16.459415	99.001915	40.82085	0.724958	101.972511	39.958073	33.940228	103.532997	40.3894615	17.332593	102.752754	-70.6807775	15.586237	95.251076
8.581958	15.027186	98.47702	-15.171115	16.518812	98.857925	40.905037	0.868999	102.144073	39.843369	33.968193	103.435707	40.374203	17.418596	102.78989	-70.716433	15.619028	94.92596
8.786335	14.262821	98.395477	-15.178325	16.580156	98.641876	40.964275	1.018202	102.302757	39.735844	34.006531	103.368019	40.3500595	17.5123665	102.835388	-70.7067095	15.6479455	94.448364
8.996202	13.487596	98.262032	-15.171844	16.632158	98.404167	41.029663	1.11201	102.411713	39.668839	34.030602	103.270218	40.349251	17.571306	102.8409655	-70.692939	15.69301	93.9673685
9.176259	12.727882	98.10804	-15.148048	16.652704	98.132767	40.998657	1.250341	102.468895	39.652931	34.020935	103.154228	40.325794	17.635638	102.8115615	-70.62189	15.66977	93.4539725
9.279202	11.954809	97.901474	-15.055236	16.691164	97.813858	40.92799	1.366598	102.475647	39.648697	33.986797	103.039337	40.2883435	17.6766975	102.757492	-70.3988155	15.7056305	92.870224
9.412872	11.139489	97.669594	-14.978618	16.689236	97.487564	40.922443	1.417027	102.403786	39.683468	33.934902	102.867302	40.3029555	17.6759645	102.635544	-70.2601915	15.7025075	92.339584
9.530243	9.909911	97.292328	-14.841351	16.726109	96.957695	40.986053	1.472328	102.227173	39.717129	33.875103	102.636734	40.351591	17.6737155	102.4319535	-70.034293	15.7785025	91.4834365
9.534689	9.133285	97.011719	-14.731961	16.7052	96.616638	41.050991	1.505035	102.099625	39.761665	33.876896	102.458046	40.406328	17.6909655	102.2788355	-69.87025	15.7194345	90.9544405
9.523959	8.366137	96.732719	-14.599101	16.72983	96.266129	41.142506	1.545547	101.975693	39.805164	33.868397	102.304565	40.473835	17.706972	102.140129	-69.672037	15.752688	90.392129
9.404351	7.604801	96.433853	-14.509572	16.720612	95.928467	41.243587	1.566951	101.831314	39.838875	33.885956	102.183739	40.541231	17.7264535	102.0075265	-69.560375	15.7147705	89.8494075
9.257273	6.836992	96.174423	-14.409624	16.724493	95.646179	41.331436	1.574908	101.65509	39.877205	33.889153	101.992203	40.6043205	17.7320305	101.8236465	-69.4235685	15.7169555	89.4687115
9.061061	6.033175	95.912651	-14.321667	16.740067	95.361916	41.385059	1.573707	101.458847	39.917912	33.849541	101.826416	40.6514855	17.711624	101.6426315	-69.2948195	15.76851	89.0812005
8.792709	5.249201	95.629448	-14.229856	16.71862	95.049438	41.450073	1.527633	101.254318	39.953758	33.792339	101.640526	40.7019155	17.659986	101.447422	-69.1616275	15.777254	88.651454
8.297504	4.142109	95.045113	-14.166048	16.690483	94.533775	41.467712	1.457939	100.796143	39.99366	33.686974	101.313889	40.730686	17.5724565	101.055016	-69.062782	15.8085095	88.012534
7.885043	3.39192	94.604912	-14.164299	16.643055	94.162712	41.446083	1.389332	100.438293	39.99094	33.635433	101.033607	40.7185115	17.5123825	100.73595	-69.0471095	15.7737275	87.589474
7.413104	2.622414	94.197449	-14.138063	16.577946	93.840614	41.410656	1.326349	100.033638	39.972343	33.577026	100.677826	40.6914995	17.4516875	100.355732	-68.9676255	15.7042045	87.325496
6.870084	1.871479	93.831116	-14.108099	16.510427	93.535194	41.383099	1.28565	99.70359	39.930923	33.487476	100.359001	40.657011	17.386563	100.0312955	-68.873209	15.634291	87.0390925
6.311689	1.149612	93.522324	-14.081656	16.464712	93.269005	41.382103	1.233326	99.432632	39.898891	33.421867	100.043526	40.640497	17.3275965	99.738079	-68.803809	15.6018275	86.799931
5.687544	0.420529	93.203972	-14.043776	16.409897	93.03138	41.399921	1.179106	99.162773	39.860832	33.368748	99.73037	40.6303765	17.273927	99.4465715	-68.7179285	15.545867	86.6161885
5.030281	-0.265731	92.931793	-14.026984	16.382753	92.808273	41.379261	1.125109	98.910233	39.831348	33.304455	99.426407	40.6053045	17.214782	99.16832	-68.6592725	15.550724	86.448226
3.866673	-1.309368	92.493645	-13.957432	16.3619	92.466568	41.328392	1.087716	98.519753	39.808483	33.241386	98.904381	40.5684375	17.164551	98.712067	-68.4833015	15.559249	86.221069
3.076956	-1.919458	92.250259	-13.917904	16.373755	92.223473	41.284821	1.105182	98.250511	39.783058	33.232716	98.52887	40.5339395	17.168949	98.3896905	-68.3697475	15.578561	86.0572555
2.212453	-2.52864	91.964104	-13.880888	16.392349	91.9748	41.22747	1.117417	97.981033	39.760937	33.237881	98.13192	40.4942035	17.177649	98.0564765	-68.2559795	15.607049	85.8931235
1.301165	-3.156314	91.672012	-13.862544	16.434429	91.736427	41.168362	1.13232	97.665123	39.740753	33.226067	97.717064	40.4545575	17.1791935	97.6910935	-68.1796455	15.6896645	85.7817605
0.330532	-3.749334	91.398689	-13.837117	16.448494	91.489044	41.094002	1.133811	97.337921	39.722866	33.198162	97.310867	40.408434	17.1659865	97.324394	-68.082668	15.7310015	85.653694
-0.627598	-4.341987	91.081696	-13.813697	16.456688	91.258522	41.016361	1.103984	96.956734	39.71109	33.155609	96.881645	40.3637255	17.1297965	96.9191895	-67.9911195	15.7835795	85.5978545
-1.645227	-4.886756	90.738449	-13.783034	16.446966	91.015862	40.943638	1.062997	96.503654	39.699455	33.084686	96.423027	40.3215465	17.0738415	96.4633405	-67.8876145	15.8200905	85.5683835
-3.232692	-5.691945	90.182022	-13.745239	16.443768	90.634727	40.851654	0.986809	95.77285	39.696609	32.957165	95.707817	40.2741315	16.971987	95.7403335	-67.7646095	15.915549	85.5291205
-4.331877	-6.177343	89.829048	-13.698072	16.439257	90.396927	40.810753	0.925126	95.277893	39.703007	32.868473	95.221962	40.25688	16.8967995	95.2499275	-67.653024	15.9817145	85.5439265
-5.421479	-6.626934	89.560654	-13.635161	16.432583	90.197365	40.771759	0.876246	94.842934	39.72266	32.800159	94.74736	40.2472095	16.8382025	94.795147	-67.5175315	16.0269635	85.599583
-6.56881	-7.066897	89.362701	-13.587369	16.415264	90.015221	40.735443	0.807653	94.457336	39.746456	32.719269	94.301056	40.2409495	16.763461	94.379196	-67.4156875	16.067067	85.651246
-7.747025	-7.509521	89.260551	-13.538996	16.413351	89.874359	40.705349	0.727759	94.147034	39.780544	32.641228	93.852943	40.2429465	16.6844935	93.9999885	-67.3209385	16.1422085	85.7487295
-8.898026	-7.888583	89.240723	-13.503072	16.396246	89.795341	40.692677	0.593314	93.901146	39.796589	32.513775	93.455292	40.244633	16.5535445	93.678219	-67.250777	16.2389475	85.912463
-10.071514	-8.229523	89.278122	-13.446736	16.329704	89.773384	40.696724	0.432941	93.714096	39.815079	32.346161	93.09864	40.2559015	16.389551	93.406368	-67.1493735	16.269857	86.1404
-11.881307	-8.726123	89.484352	-13.348762	16.182796	89.790543	40.703934	0.139351	93.502098	39.881638	32.041271	92.604523	40.292786	16.090311	93.0533105	-66.99031	16.275281	86.5277755
-13.043367	-8.952844	89.644386	-13.270855	16.09313	89.833153	40.716877	-0.074156	93.404739	39.913242	31.870211	92.353783	40.3150595	15.8980275	92.879261	-66.8567695	16.2882325	86.787045
-14.156601	-9.146457	89.818016	-13.198151	15.967788	89.868271	40.728058	-0.300827	93.333595	40.033482	31.609953	92.093231	40.38077	15.654563	92.713413	-66.777072	16.281013	87.023129
-15.35141	-9.287762	89.994232	-13.125205	15.847756	89.91787	40.739159	-0.528528	93.313286	40.116577	31.401745	91.916962	40.427868	15.4366085	92.615124	-66.678278	16.2589035	87.220616
-16.479767	-9.390506	90.163651	-13.066371	15.71915	89.977112	40.765945	-0.753692	93.324753	40.219124	31.204641	91.821037	40.4925345	15.2254745	92.572895	-66.6252765	16.2128255	87.381329
-17.570894	-9.421345	90.288002	-13.000865	15.591283	90.04351	40.797413	-0.981069	93.359734	40.33186	31.001568	91.789894	40.5646365	15.0102495	92.574814	-66.5663665	16.1723165	87.512206
-18.63525	-9.380344	90.390549	-12.918705	15.461935	90.094215	40.879177	-1.214265	93.374298	40.453503	30.832142	91.817299	40.66634	14.8089385	92.5957985	-66.50375	16.1149315	87.5926315
-20.22205	-9.172512	90.477585	-12.802068	15.296449	90.184128	40.89439	-1.470281	93.469475	40.627369	30.614107	91.910156	40.7608795	14.571913	92.6898155	-66.3650155	16.020985	87.6784405
-21.173521	-8.969791	90.464836	-12.719555	15.224239	90.227837	40.942741	-1.599299	93.510582	40.757034	30.503447	91.977386	40.8498875	14.452074	92.743984	-66.2889975	15.996404	87.71169
-22.120813	-8.655189	90.47995	-12.624722	15.172465	90.264412	41.035507	-1.699614	93.509926	40.867935	30.419434	92.07682	40.951721	14.35991	92.793373	-66.201165	15.98502	87.735451
-23.107334	-8.290887	90.447029	-12.54863	15.153895	90.29673	41.039265	-1.755041	93.569221	40.985092	30.386425	92.16114	41.0121785	14.315692	92.8651805	-66.1094385	15.992098	87.7282795
-24.050789	-7.848376	90.43782	-12.467548	15.13655	90.332153	41.084839	-1.767112	93.591423	41.097893	30.380756	92.238884	41.091366	14.306822	92.9151535	-66.026462	15.966278	87.7491525
-24.912392	-7.376968	90.350983	-12.387923	15.141545	90.335579	41.158546	-1.751606	93.588562	41.194778	30.411854	92.310165	41.176662	14.330124	92.9493635	-65.952508	15.952966	87.7217945
-25.739622	-6.828101	90.280388	-12.320714	15.182278	90.33181	41.214535	-1.703505	93.56778	41.279133	30.493948	92.343681	41.246834	14.3952215	92.9557305	-65.888262	15.9693345	87.7078895
-26.972427	-5.884979	90.153679	-12.220732	15.241614	90.312347	41.345177	-1.603513	93.474648	41.382294	30.626095	92.399887	41.3637355	14.511291	92.9372675	-65.8051995	15.971937	87.6874265
-27.792709	-5.213507	90.035301	-12.156906	15.285163	90.270683	41.424854	-1.530745	93.410233	41.453571	30.718931	92.464996	41.4392125	14.594093	92.9376145	-65.7530245	15.976233	87.6037515
-28.518946	-4.501278	89.878433	-12.093252	15.311471	90.23336	41.417225	-1.447791	93.375778	41.518288	30.790318	92.543999	41.4677565	14.6712635	92.9598885	-65.6542605	15.9516785	87.5068315
-29.234016	-3.725502	89.67984	-12.041963	15.324323	90.209671	41.440929	-1.410786	93.313309	41.588844	30.821428	92.669441	41.5148865	14.705321	92.991375	-65.5988125	15.943325	87.427967
-29.935383	-2.88935	89.53968	-12.002885	15.322165	90.204117	41.482674	-1.429893	93.249413	41.660767	30.81921	92.813713	41.5717205	14.6946585	93.031563	-65.5774905	15.9496715	87.376671
-30.638842	-2.037871	89.412888	-11.954738	15.311728	90.197334	41.550968	-1.486416	93.154366	41.754417	30.793507	92.96106	41.6526925	14.6535455	93.057713	-65.5621685	15.9699105	87.336955
-31.261477	-1.19895	89.289558	-11.897462	15.303862	90.190048	41.56316	-1.529328	93.106018	41.868954	30.761906	93.100647	41.716057	14.616289	93.1033325	-65.510981	15.991435	87.2767635
-32.121449	0.205672	89.215149	-11.814463	15.324058	90.221634	41.522285	-1.556211	93.062805	42.037514	30.765825	93.217278	41.7798995	14.604807	93.1400415	-65.4088255	16.043309	87.3032265
-32.669655	1.208491	89.259979	-11.761636	15.344503	90.256233	41.531918	-1.556315	93.017441	42.121983	30.773497	93.221977	41.8269505	14.608591	93.119709	-65.3502225	16.080415	87.392757
-33.140625	2.165473	89.271286	-11.725162	15.379546	90.277992	41.568447	-1.543426	92.959908	42.184914	30.798807	93.181213	41.8766805	14.6276905	93.0705605	-65.3270045	16.1314015	87.4854235
-33.62859	3.166839	89.309135	-11.693276	15.473037	90.296272	41.600452	-1.514297	92.886116	42.2528	30.846331	93.102432	41.926626	14.666017	92.994274	-65.313178	16.280057	87.59827
-34.088543	4.173921	89.353928	-11.676576	15.535113	90.313828	41.658638	-1.48702	92.764343	42.284878	30.897259	93.016335	41.971758	14.7051195	92.890339	-65.32491	16.3651065	87.737317
-34.584133	5.214795	89.431137	-11.670149	15.615292	90.33287	41.648148	-1.440485	92.666756	42.302212	30.936131	92.926498	41.97518	14.747823	92.796627	-65.315478	16.482761	87.869113
-35.036701	6.218348	89.447983	-11.681034	15.69824	90.312164	41.573017	-1.39072	92.598396	42.317642	30.977058	92.845306	41.9453295	14.793169	92.721851	-65.3073975	16.603311	87.902477
-35.690369	7.744252	89.394608	-11.72948	15.813809	90.251595	41.498821	-1.359349	92.467957	42.33699	31.024	92.718872	41.9179055	14.8323255	92.5934145	-65.3768655	16.7952925	87.9097755
-35.982121	8.872192	89.345718	-11.777779	15.903603	90.213142	41.454727	-1.346858	92.407532	42.324524	31.041542	92.625908	41.8896255	14.847342	92.51672	-65.4451835	16.959864	87.909564
-36.336472	9.963529	89.390526	-11.813111	15.987391	90.186523	41.441956	-1.348022	92.329437	42.309528	31.04674	92.568916	41.875742	14.849359	92.4491765	-65.501964	17.125423	87.9238695
-36.603313	11.012036	89.394653	-11.850983	16.079716	90.186157	41.332848	-1.329021	92.348038	42.299435	31.040339	92.5438	41.8161415	14.855659	92.445919	-65.5181075	17.303773	87.926395
-36.849747	12.061652	89.431519	-11.890194	16.140274	90.207985	41.304531	-1.353293	92.336647	42.304482	31.02293	92.541054	41.8045065	14.8348185	92.4388505	-65.5848945	17.4457295	87.9771195
-37.075871	13.131203	89.442383	-11.932363	16.186737	90.237335	41.198395	-1.361955	92.417091	42.311058	30.998198	92.570816	41.7547265	14.8181215	92.4939535	-65.6194525	17.5553525	87.9807165
-37.354614	14.202511	89.535118	-11.971621	16.19891	90.283722	41.146027	-1.401562	92.485008	42.332359	30.963554	92.624054	41.739193	14.780996	92.554531	-65.682435	17.616824	88.012913
-37.63316	15.761784	89.660721	-12.053015	16.215919	90.417358	41.138855	-1.516895	92.588165	42.380302	30.905767	92.764351	41.7595785	14.694436	92.676258	-65.8656085	17.737402	88.158458
-37.742367	16.796497	89.733475	-12.090137	16.203773	90.513763	41.104752	-1.583203	92.68071	42.383228	30.896749	92.908493	41.74399	14.656773	92.7946015	-65.924264	17.750773	88.2329245
-37.790966	17.891649	89.807243	-12.137046	16.167692	90.608391	41.018505	-1.633343	92.804672	42.432732	30.815363	92.995941	41.7256185	14.59101	92.9003065	-65.9997105	17.744374	88.3164755
-37.879105	18.943445	89.902512	-12.192326	16.162205	90.701256	41.007809	-1.695822	92.84977	42.4454	30.769676	93.123413	41.7266045	14.536927	92.9865915	-66.1112565	17.787483	88.4159205
-37.926147	19.992682	89.952843	-12.250831	16.114662	90.774155	40.91188	-1.723289	92.946098	42.445263	30.740166	93.27401	41.6785715	14.5084385	93.110054	-66.1802335	17.7208855	88.438256
-37.899391	21.041342	89.998871	-12.340405	16.111044	90.840492	40.88427	-1.755994	92.977295	42.429123	30.736845	93.424973	41.6566965	14.4904255	93.201134	-66.3375065	17.7316625	88.47985
-37.844181	22.144058	90.041359	-12.432721	16.127434	90.897308	40.802444	-1.756525	93.035927	42.41489	30.761402	93.560814	41.608667	14.5024385	93.2983705	-66.474109	17.7524295	88.4962455
-37.735111	23.776617	90.190071	-12.579274	16.193066	91.006798	40.668915	-1.70985	93.127075	42.304878	30.843178	93.756531	41.4868965	14.566664	93.441803	-66.6454445	17.819468	88.571793
-37.602268	24.810785	90.29071	-12.674132	16.252085	91.118965	40.586246	-1.665536	93.208847	42.272293	30.829435	93.830887	41.4292695	14.5819495	93.519867	-66.7775335	17.9222205	88.718063
-37.36615	25.875408	90.436234	-12.753139	16.297731	91.241119	40.510738	-1.601621	93.292709	42.193718	30.872959	93.934792	41.352228	14.635669	93.6137505	-66.858506	17.959793	88.8684875
-37.196785	26.924568	90.612518	-12.822999	16.330078	91.374626	40.446369	-1.542991	93.364372	42.136246	30.916447	94.043488	41.2913075	14.686728	93.70393	-66.9373055	17.973428	89.045322
-36.96022	27.955458	90.768639	-12.894347	16.374046	91.4776	40.36097	-1.459019	93.456245	42.104271	30.977674	94.162598	41.2326205	14.7593275	93.8094215	-67.0213145	17.9887645	89.1457785
-36.689392	28.974516	90.881035	-12.950839	16.39287	91.549568	40.370567	-1.403465	93.454865	42.058636	31.065893	94.269753	41.2146015	14.831214	93.862309	-67.1162795	17.954526	89.236827
-36.315525	29.984015	90.963211	-12.995579	16.405239	91.604507	40.311928	-1.316429	93.488213	42.017689	31.151474	94.369118	41.1648085	14.9175225	93.9286655	-67.1559665	17.8929555	89.2803485
-35.790295	31.418949	91.159882	-13.051827	16.408365	91.679779	40.333252	-1.187117	93.426346	41.949085	31.297806	94.498528	41.1411685	15.0553445	93.962437	-67.2448225	17.7613855	89.397121
-35.420094	32.351105	91.336227	-13.102897	16.435194	91.74968	40.256969	-1.066417	93.418602	41.895096	31.412327	94.581802	41.0760325	15.172955	94.000202	-67.2818265	17.697433	89.499158
-34.951248	33.249298	91.510788	-13.142483	16.444378	91.820282	40.288345	-0.994072	93.343422	41.83477	31.528938	94.653023	41.0615575	15.267433	93.9982225	-67.3465235	17.621323	89.6423415
-34.505188	34.141624	91.685692	-13.193727	16.46176	91.881248	40.281738	-0.909821	93.286461	41.741695	31.698147	94.746246	41.0117165	15.394163	94.0163535	-67.3991705	17.529357	89.7461425
-34.024479	34.968834	91.904099	-13.26895	16.48477	91.940796	40.216957	-0.806599	93.264153	41.683529	31.778389	94.764145	40.950243	15.485895	94.014149	-67.488143	17.483645	89.867443
-33.519535	35.80732	92.083664	-13.35053	16.53389	91.986122	40.172295	-0.708956	93.216835	41.586975	31.906137	94.812103	40.879635	15.5985905	94.014469	-67.580695	17.4691895	89.957775
-32.995979	36.568718	92.263725	-13.459474	16.586845	92.031357	40.116829	-0.587879	93.17572	41.46315	32.030457	94.863724	40.7899895	15.721289	94.019722	-67.7089375	17.452401	90.042992
-32.153923	37.633453	92.432053	-13.681686	16.708729	92.091309	40.043056	-0.391364	93.153336	41.2113	32.254444	94.972	40.627178	15.93154	94.062668	-67.99055	17.485918	90.11995
-31.556404	38.309494	92.538582	-13.868727	16.796356	92.168602	39.899204	-0.221261	93.266907	41.030155	32.423611	95.096275	40.4646795	16.101175	94.181591	-68.2021335	17.491537	90.155613
-30.944508	38.917835	92.662308	-14.069232	16.912655	92.24852	39.816277	-0.075014	93.385277	40.839096	32.59573	95.243347	40.3276865	16.260358	94.314312	-68.4661505	17.564952	90.182728
-30.30225	39.469547	92.793022	-14.308542	17.022379	92.335907	39.765236	0.053084	93.536949	40.638813	32.763145	95.409058	40.2020245	16.4081145	94.4730035	-68.8191085	17.6366435	90.1988105
-29.704443	39.957504	92.894653	-14.544211	17.117605	92.465416	39.606239	0.220667	93.805878	40.421234	32.909103	95.599388	40.0137365	16.564885	94.702633	-69.1021585	17.670325	90.228199
-28.964239	40.408878	92.993309	-14.802636	17.236763	92.601799	39.502277	0.361743	94.071243	40.212654	33.049244	95.813049	39.8574655	16.7054935	94.942146	-69.4627375	17.7680325	90.261452
-28.318041	40.805759	93.093559	-15.056899	17.331192	92.742958	39.393299	0.47298	94.355888	40.000309	33.184757	96.004822	39.696804	16.8288685	95.180355	-69.810602	17.8335155	90.305561
-27.295872	41.206787	93.247261	-15.432608	17.450256	92.970459	39.187004	0.663218	94.85405	39.713245	33.330055	96.271072	39.4501245	16.9966365	95.562561	-70.3153405	17.9038755	90.378357
-26.581043	41.461304	93.273499	-15.624028	17.528269	93.133583	39.100449	0.761291	95.20163	39.536278	33.416245	96.470398	39.3183635	17.088768	95.836014	-70.5664195	17.96777	90.431152
-25.754442	41.639038	93.332886	-15.833737	17.579113	93.29306	39.038342	0.84414	95.548401	39.37389	33.511452	96.658646	39.206116	17.177796	96.1035235	-70.87359	17.98043	90.4825965
-25.05337	41.760384	93.421921	-16.0009	17.622919	93.462135	38.980145	0.904771	95.875626	39.243881	33.589294	96.826897	39.112013	17.2470325	96.3512615	-71.113813	17.9988055	90.5730085
-24.29221	41.834679	93.487175	-16.098085	17.654751	93.633347	38.978882	0.929527	96.140686	39.127495	33.645294	96.988602	39.0531885	17.2874105	96.564644	-71.2493585	18.0220915	90.70205
-23.525841	41.82169	93.557426	-16.214334	17.663279	93.798141	38.916935	0.968946	96.456276	39.048527	33.687431	97.16227	38.982731	17.3281885	96.809273	-71.411399	17.9983695	90.787009
-22.671274	41.86729	93.611595	-16.282953	17.659628	93.976929	38.894684	0.980613	96.775078	39.006443	33.708992	97.335152	38.9505635	17.3448025	97.055115	-71.5164695	17.9744535	90.898743
-21.484747	41.781086	93.7173	-16.358574	17.660471	94.232262	38.889694	0.954365	97.200058	38.99263	33.71172	97.569542	38.941162	17.3330425	97.3848	-71.65831	17.9878995	91.079724
-20.708878	41.761948	93.771263	-16.404226	17.647345	94.383232	38.887329	0.923769	97.486099	38.990932	33.698471	97.696777	38.9391305	17.31112	97.591438	-71.7475825	17.98357	91.175026
-19.892494	41.58691	93.802956	-16.469227	17.650238	94.52877	38.928093	0.885157	97.731789	39.0056	33.683517	97.819473	38.9668465	17.284337	97.775631	-71.9053005	18.016139	91.281909
-19.114378	41.476849	93.82132	-16.486055	17.636915	94.671043	38.936604	0.872137	97.990067	39.016788	33.677845	97.952896	38.976696	17.274991	97.9714815	-71.948806	17.998839	91.3706045
-18.249496	41.317753	93.843307	-16.502958	17.648809	94.773956	38.939964	0.853398	98.229111	39.03442	33.675285	98.085922	38.987192	17.2643415	98.1575165	-71.993108	18.0332765	91.3903955
-17.491161	41.115322	93.956642	-16.528664	17.62674	94.892502	38.892193	0.849105	98.460114	39.060497	33.681152	98.234032	38.976345	17.2651285	98.347073	-72.033673	17.9883515	91.437931
-16.793303	40.982872	94.066826	-16.565016	17.625799	94.999825	38.914715	0.821574	98.591637	39.065792	33.692234	98.413948	38.9902535	17.256904	98.5027925	-72.1202855	17.994694	91.4968575
-15.664969	40.60535	94.296104	-16.619055	17.576427	95.132324	38.837795	0.820067	98.781738	39.094608	33.731285	98.709999	38.9662015	17.275676	98.7458685	-72.2043115	17.877178	91.5187795
-14.908038	40.393528	94.459488	-16.646152	17.577021	95.210739	38.789253	0.814329	98.826042	39.124012	33.772053	98.867142	38.9566325	17.293191	98.846592	-72.2489365	17.860851	91.574886
-14.19586	40.17429	94.610336	-16.657894	17.589804	95.27063	38.743603	0.830891	98.830582	39.184246	33.802502	98.962608	38.9639245	17.3166965	98.896595	-72.2797125	17.8629115	91.644665
-13.509538	39.881836	94.744339	-16.665533	17.667501	95.303474	38.705711	0.861187	98.787704	39.184578	33.848103	99.018738	38.9451445	17.354645	98.903221	-72.2762105	17.980357	91.703727
-12.853573	39.614697	94.823914	-16.654482	17.721043	95.316376	38.717358	0.898208	98.669846	39.139538	33.912186	99.046303	38.928448	17.405197	98.8580745	-72.237412	18.036889	91.7746775
-12.190701	39.367554	94.899666	-16.638048	17.760664	95.329918	38.662197	0.993421	98.585548	39.113674	33.994598	98.99675	38.8879355	17.4940095	98.791149	-72.1640315	18.0273185	91.868687
-11.54739	38.983917	94.948318	-16.616032	17.827848	95.370819	38.662952	1.075301	98.399879	39.079609	34.073185	98.950157	38.8712805	17.574243	98.675018	-72.1033445	18.081453	92.06662
-10.611066	38.458031	95.072617	-16.592344	17.914461	95.428658	38.584179	1.208197	98.245651	39.044792	34.181377	98.896912	38.8144855	17.694787	98.5712815	-71.9991735	18.134135	92.2860345
-10.034731	38.094315	95.158081	-16.592859	17.959093	95.459549	38.575737	1.260819	98.134354	39.038338	34.24258	98.872581	38.8070375	17.7516995	98.5034675	-71.9927555	18.1664865	92.4156305
-9.472911	37.654819	95.210487	-16.57781	17.99719	95.473572	38.556255	1.29909	98.04158	39.040726	34.294174	98.838875	38.7984905	17.796632	98.4402275	-71.9541105	18.197748	92.5069165
-8.911843	37.218422	95.211678	-16.570299	18.009804	95.501236	38.532658	1.323633	97.978127	39.01815	34.314026	98.816902	38.775404	17.8188295	98.3975145	-71.916002	18.2007785	92.6049575
-8.35717	36.748741	95.219627	-16.566423	18.005646	95.551414	38.55146	1.321131	97.914352	38.99527	34.319763	98.778244	38.773365	17.820447	98.346298	-71.906211	18.190845	92.75653
-7.832144	36.219814	95.180099	-16.593674	18.026901	95.589912	38.533089	1.312278	97.916565	38.980103	34.311234	98.727959	38.756596	17.811756	98.322262	-71.943944	18.242046	92.857562
-7.344759	35.685188	95.17614	-16.600283	18.031712	95.635513	38.47855	1.310639	97.988548	38.94318	34.269363	98.640663	38.710865	17.790001	98.3146055	-71.911431	18.273423	92.9564205
-6.61506	34.803936	95.145187	-16.625088	18.030182	95.766823	38.447674	1.269729	98.134056	38.895878	34.210281	98.508347	38.671776	17.740005	98.3212015	-71.921952	18.320359	93.2124445
-6.139495	34.21896	95.128342	-16.644257	17.99015	95.871468	38.447388	1.23247	98.259712	38.836636	34.139317	98.415192	38.642012	17.6858935	98.337452	-71.930526	18.2944065	93.405484
-5.635203	33.632591	95.078697	-16.64703	17.962568	95.958229	38.505497	1.146808	98.366592	38.803276	34.058872	98.323929	38.6543865	17.60284	98.3452605	-71.9484465	18.322296	93.5711975
-5.158354	33.002071	95.043655	-16.629179	17.9041	96.044212	38.483135	1.088233	98.501266	38.766087	33.947502	98.21151	38.624611	17.5178675	98.356388	-71.882969	18.2903325	93.732036
-4.707983	32.377487	94.986061	-16.613159	17.816328	96.114693	38.508968	0.987421	98.605438	38.71917	33.864502	98.132401	38.614069	17.4259615	98.3689195	-71.840387	18.2066945	93.8604665
-4.216757	31.743738	94.976471	-16.5804	17.716755	96.188713	38.543865	0.84833	98.685631	38.733932	33.660069	98.023651	38.6388985	17.2541995	98.354641	-71.7996985	18.1793105	94.022785
-3.781573	31.135904	95.004913	-16.566858	17.57877	96.262566	38.582401	0.686369	98.768814	38.729309	33.529507	97.985146	38.655855	17.107938	98.37698	-71.789571	18.049602	94.148152
-3.100718	30.225922	95.040581	-16.492619	17.378483	96.3797	38.674255	0.414174	98.820808	38.812679	33.215057	97.909622	38.743467	16.8146155	98.365215	-71.728705	17.9423505	94.394185
-2.611137	29.659554	95.076851	-16.431395	17.237068	96.453476	38.671841	0.236788	98.910866	38.86895	33.039242	97.897324	38.7703955	16.638015	98.404095	-71.6331855	17.836121	94.502857
-2.127546	29.118073	95.137306	-16.383453	17.10347	96.534576	38.756775	0.041083	98.937584	38.92511	32.857124	97.917587	38.8409425	16.4491035	98.4275855	-71.6078485	17.7578365	94.6415665
-1.624238	28.56654	95.189972	-16.326807	16.982344	96.586731	38.79631	-0.146119	98.981293	38.999565	32.68203	97.976585	38.8979375	16.2679555	98.478939	-71.5515515	17.6967325	94.694523
-1.153625	28.038687	95.250206	-16.288576	16.852125	96.660858	38.850288	-0.310617	99.022362	39.087223	32.525085	98.054443	38.9687555	16.107234	98.5384025	-71.5459075	17.597016	94.7833135
-0.661707	27.502234	95.33757	-16.220318	16.750891	96.702866	38.91655	-0.4782	99.03994	39.17955	32.385983	98.163185	39.04805	15.9538915	98.6015625	-71.488686	17.5478905	94.8041695
-0.186796	27.019777	95.44706	-16.148693	16.635431	96.742233	38.96875	-0.628095	99.061325	39.284546	32.243164	98.28688	39.126648	15.8075345	98.6741025	-71.424034	17.4633275	94.8103635
0.502723	26.313782	95.602631	-16.068823	16.474686	96.795654	39.039341	-0.804762	99.107849	39.464359	32.069359	98.515541	39.25185	15.6322985	98.811695	-71.389496	17.3170735	94.779613
0.976506	25.904305	95.728615	-15.994424	16.387981	96.826828	39.110092	-0.887424	99.110229	39.550175	32.035061	98.735748	39.3301335	15.5738185	98.9229885	-71.3189815	17.2021435	94.7306675
1.468857	25.469786	95.831924	-15.938091	16.322416	96.847389	39.237484	-0.965476	99.081787	39.671234	31.957283	98.903091	39.454359	15.4959035	98.992439	-71.330541	17.1489285	94.702339
1.921316	25.023853	95.895973	-15.871202	16.269449	96.835365	39.34243	-0.996298	99.05822	39.78231	31.944248	99.115616	39.56237	15.473975	99.086918	-71.304774	17.064923	94.583812
2.402581	24.530092	95.948555	-15.813671	16.222532	96.816841	39.397923	-0.986711	99.045204	39.895096	31.963249	99.301086	39.6465095	15.488269	99.173145	-71.2738515	16.956795	94.460537
2.853609	24.077099	95.993767	-15.741199	16.196259	96.791946	39.493923	-0.958295	99.000862	40.003937	32.001015	99.460548	39.74893	15.52136	99.230705	-71.231328	16.871158	94.353187
3.304592	23.606174	96.062729	-15.633495	16.205387	96.751701	39.594654	-0.891698	98.973473	40.089333	32.035801	99.639755	39.8419935	15.5720515	99.306614	-71.1089835	16.8387225	94.196788
3.921322	22.888542	96.133118	-15.515095	16.213154	96.725647	39.757385	-0.816986	98.950867	40.226509	32.1012	99.888214	39.991947	15.642107	99.4195405	-71.022137	16.784201	94.0317535
4.320931	22.408516	96.142456	-15.416937	16.219728	96.704193	39.867512	-0.77949	98.932976	40.315636	32.154339	100.008667	40.091574	15.6874245	99.4708215	-70.925448	16.7520315	93.9375645
4.696978	21.857742	96.157387	-15.321651	16.245886	96.680786	39.960663	-0.748938	98.900627	40.400486	32.191727	100.088547	40.1805745	15.7213945	99.494587	-70.8238765	16.7703775	93.866985
5.059202	21.267147	96.133423	-15.255751	16.240341	96.646973	40.036118	-0.726607	98.86528	40.471901	32.197815	100.155769	40.2540095	15.735604	99.5105245	-70.7655115	16.745078	93.7834215
5.387396	20.641113	96.098228	-15.192962	16.189255	96.596619	40.113976	-0.713854	98.810745	40.537979	32.201736	100.239418	40.3259775	15.743941	99.5250815	-70.7119015	16.634569	93.6681565
5.684603	20.04356	96.083916	-15.114939	16.131773	96.547569	40.189285	-0.704203	98.757309	40.569542	32.197086	100.346443	40.3794135	15.7464415	99.551876	-70.6092915	16.5171045	93.543262
5.918491	19.362583	96.043587	-15.076578	16.067698	96.474571	40.249981	-0.692225	98.724991	40.607895	32.176731	100.492943	40.428938	15.742253	99.608967	-70.582094	16.393143	93.340175
6.249778	18.282999	96.006599	-14.999493	16.002375	96.399765	40.33263	-0.661281	98.713448	40.673523	32.174263	100.646736	40.5030765	15.756491	99.680092	-70.5020625	16.248259	93.119438
6.424713	17.548161	95.958252	-14.96973	15.983871	96.352806	40.400417	-0.628299	98.736061	40.680145	32.177155	100.721573	40.540281	15.774428	99.728817	-70.479741	16.193314	92.976795
6.621667	16.699514	95.871315	-14.941133	15.98377	96.326225	40.482719	-0.58002	98.763336	40.640682	32.201611	100.731621	40.5617005	15.8107955	99.7474785	-70.4439665	16.1567445	92.9049715
6.762476	15.877567	95.804665	-14.87885	15.999884	96.277809	40.549191	-0.517605	98.799294	40.609016	32.218788	100.672318	40.5791035	15.8505915	99.735806	-70.3368035	16.1491765	92.819812
6.857071	15.02844	95.694122	-14.838667	16.00823	96.216766	40.630466	-0.449214	98.822853	40.58527	32.232143	100.574318	40.607868	15.8914645	99.6985855	-70.285202	16.1249955	92.7349465
6.914446	14.146585	95.578995	-14.790174	16.043989	96.112381	40.715244	-0.374808	98.846207	40.52927	32.249226	100.450516	40.622257	15.937209	99.6483615	-70.202605	16.150769	92.5764005
6.959069	13.206283	95.413185	-14.754243	16.028975	95.95108	40.800346	-0.316094	98.869011	40.466927	32.222767	100.296616	40.6336365	15.9533365	99.5828135	-70.1421225	16.1046135	92.3193465
6.985722	11.760459	95.135338	-14.660764	16.051908	95.666504	40.914009	-0.265146	98.863007	40.376499	32.181255	99.998398	40.645254	15.9580545	99.4307025	-69.966782	16.1457615	91.9023055
6.930665	10.796008	94.913956	-14.58708	16.025681	95.393822	40.970196	-0.250289	98.846375	40.321354	32.124184	99.786728	40.645775	15.9369475	99.3165515	-69.819935	16.1144145	91.4710925
6.887391	9.803237	94.682709	-14.522168	15.988395	95.117989	41.021168	-0.255866	98.783638	40.301331	32.060642	99.550285	40.6612495	15.902388	99.1669615	-69.7055855	16.074402	91.0690165
6.79846	8.788081	94.420967	-14.430162	15.994162	94.823074	41.076805	-0.283113	98.676811	40.306358	31.957302	99.234291	40.6915815	15.8370945	98.955551	-69.5519055	16.1512295	90.690597
6.655666	7.740261	94.137962	-14.317269	15.972243	94.508453	41.122509	-0.317891	98.561302	40.309692	31.848213	98.929848	40.7161005	15.765161	98.745575	-69.3506385	16.179325	90.271331
6.520499	6.772244	93.902435	-14.249714	15.954897	94.229797	41.153198	-0.360548	98.41452	40.322338	31.726244	98.598335	40.737768	15.682848	98.5064275	-69.237196	16.226946	89.9531665
6.304822	5.772729	93.680305	-14.131744	15.939999	93.945839	41.19706	-0.389468	98.254845	40.340515	31.621557	98.269562	40.7687875	15.6160445	98.2622035	-69.0322755	16.2639535	89.6294745
5.928496	4.316655	93.335274	-13.990935	15.911516	93.558105	41.238781	-0.424337	97.986328	40.337883	31.495472	97.863869	40.788332	15.5355675	97.9250985	-68.770202	16.2874645	89.1911115
5.607637	3.343664	93.105385	-13.911147	15.889673	93.293465	41.254368	-0.451876	97.824417	40.337658	31.462881	97.599236	40.796013	15.5055025	97.7118265	-68.618307	16.2738435	88.8751035
5.255119	2.414978	92.881462	-13.853417	15.876776	93.047005	41.280613	-0.473394	97.658806	40.35585	31.341076	97.30294	40.8182315	15.433841	97.480873	-68.5250655	16.319711	88.613137
4.866472	1.540063	92.668411	-13.773462	15.861744	92.8032	41.320332	-0.507188	97.487137	40.33709	31.282265	97.02951	40.828711	15.3875385	97.2583235	-68.375635	16.3359495	88.3480765
4.433898	0.651501	92.50753	-13.714589	15.836519	92.583603	41.34935	-0.543893	97.323524	40.320442	31.195631	96.730461	40.834896	15.325869	97.0269925	-68.264074	16.347169	88.1402135
3.987447	-0.209868	92.292824	-13.674591	15.804422	92.360748	41.384132	-0.581009	97.169678	40.295048	31.134649	96.487526	40.83959	15.27682	96.828602	-68.188772	16.332024	87.892894
3.4984	-0.988504	92.080208	-13.636059	15.761505	92.108719	41.409386	-0.603988	97.02652	40.284824	31.089651	96.296181	40.847105	15.2428315	96.6613505	-68.119223	16.2801785	87.5560875
2.668435	-2.121744	91.720345	-13.635099	15.660715	91.750931	41.427402	-0.636723	96.776871	40.276741	31.045269	96.057678	40.8520715	15.204273	96.4172745	-68.1222695	16.117157	87.0845875
2.092823	-2.86021	91.494682	-13.619095	15.574089	91.523003	41.4286	-0.655259	96.608948	40.264488	31.011084	95.938446	40.846544	15.1779125	96.273697	-68.084734	15.9702655	86.772309
1.436922	-3.554976	91.24678	-13.587074	15.486715	91.324234	41.43441	-0.682743	96.487381	40.26231	30.967316	95.847473	40.84836	15.1422865	96.167427	-68.022508	15.8311435	86.481041
0.751298	-4.149191	91.042419	-13.565599	15.408276	91.162628	41.459053	-0.717806	96.384026	40.262619	30.917421	95.778366	40.860836	15.0998075	96.081196	-67.992034	15.7167445	86.24406
0.067844	-4.760266	90.92746	-13.535269	15.326506	91.071579	41.485691	-0.77226	96.314377	40.263332	30.850639	95.719955	40.8745115	15.0391895	96.017166	-67.9450495	15.6138225	86.125992
-0.648131	-5.346103	90.818741	-13.477535	15.257704	90.993347	41.536854	-0.838511	96.253311	40.290104	30.79158	95.678085	40.913479	14.9765345	95.965698	-67.868549	15.5388735	86.020996
-1.402855	-5.868052	90.747742	-13.414105	15.170123	90.953812	41.585045	-0.889331	96.201241	40.360023	30.72024	95.599731	40.972534	14.9154545	95.900486	-67.800744	15.4247915	86.007138
-2.622714	-6.598314	90.662186	-13.291597	15.088913	90.899185	41.63863	-0.963397	96.113121	40.449944	30.584339	95.443871	41.044287	14.810471	95.778496	-67.627481	15.367355	86.019874
-3.452317	-6.999459	90.661148	-13.222337	15.029332	90.88131	41.697403	-1.03211	96.048477	40.514294	30.484489	95.316635	41.1058485	14.7261895	95.682556	-67.5505225	15.3324745	86.080064
-4.327991	-7.346517	90.679184	-13.145296	14.977847	90.896667	41.714138	-1.093	96.000633	40.549736	30.38472	95.181099	41.131937	14.64586	95.590866	-67.422529	15.309834	86.202468
-5.205611	-7.718278	90.708611	-13.091874	14.925199	90.90522	41.72987	-1.174231	95.987305	40.579632	30.260244	95.053085	41.154751	14.5430065	95.520195	-67.338499	15.3073915	86.290245
-6.152295	-8.033785	90.73381	-13.056572	14.869736	90.887329	41.745831	-1.291928	95.983879	40.607491	30.143032	94.943657	41.176661	14.425552	95.463768	-67.289805	15.31392	86.31089
-7.098149	-8.265674	90.752655	-13.068977	14.781931	90.871559	41.737297	-1.397601	95.983124	40.624489	30.020237	94.847664	41.180893	14.311318	95.415394	-67.318847	15.252544	86.327724
-8.0446	-8.4255	90.752998	-13.068013	14.725346	90.871361	41.728226	-1.507376	95.98101	40.640919	29.91983	94.777855	41.1845725	14.206227	95.3794325	-67.3205985	15.244465	86.3632895
-9.507099	-8.636404	90.695633	-13.052601	14.623594	90.824219	41.706463	-1.628668	95.946579	40.666866	29.830563	94.675339	41.1866645	14.1009475	95.310959	-67.2918665	15.1462405	86.337479
-10.484742	-8.691189	90.642555	-13.073319	14.545143	90.768173	41.696167	-1.697244	95.900406	40.672165	29.824144	94.613907	41.184166	14.06345	95.2571565	-67.330804	15.026836	86.2791895
-11.48458	-8.701409	90.592972	-13.051563	14.517425	90.749878	41.695393	-1.733768	95.84597	40.674049	29.827332	94.553772	41.184721	14.046782	95.199871	-67.287847	14.988068	86.299885
-12.461459	-8.637753	90.545288	-13.029896	14.493799	90.740166	41.706123	-1.751938	95.811035	40.676994	29.816771	94.504745	41.1915585	14.0324165	95.15789	-67.2513505	14.9551815	86.322442
-13.453929	-8.564596	90.503265	-13.00679	14.477426	90.742233	41.720554	-1.763057	95.783386	40.674095	29.806471	94.474724	41.1973245	14.021707	95.129055	-67.2109045	14.933145	86.355411
-14.482832	-8.444218	90.458092	-12.981855	14.463086	90.732643	41.746258	-1.771507	95.754387	40.694027	29.80368	94.449821	41.2201425	14.0160865	95.102104	-67.1838525	14.9100855	86.363182
-15.483892	-8.273035	90.358475	-12.955199	14.458474	90.722633	41.763912	-1.775287	95.722534	40.722733	29.804617	94.436874	41.2433225	14.014665	95.079704	-67.1537205	14.902283	86.365562
-16.962954	-7.913622	90.235718	-12.879652	14.461883	90.714478	41.800613	-1.789386	95.651039	40.796459	29.795364	94.44323	41.298536	14.002989	95.0471345	-67.05784	14.920777	86.3818215
-17.987003	-7.640138	90.131851	-12.827274	14.477979	90.69767	41.815735	-1.792172	95.600754	40.851395	29.801188	94.467117	41.333565	14.004508	95.0339355	-66.988113	14.95145	86.3614045
-19.020124	-7.288625	90.047211	-12.779871	14.484795	90.673843	41.833336	-1.787316	95.537674	40.904892	29.826651	94.492332	41.369114	14.0196675	95.015003	-66.928856	14.9499225	86.332683
-19.991722	-6.900257	89.935272	-12.739486	14.512041	90.665176	41.847855	-1.763533	95.472023	40.960236	29.85898	94.511757	41.4040455	14.0477235	94.99189	-66.8830175	14.9763585	86.338462
-20.93154	-6.416171	89.822563	-12.687713	14.54924	90.657211	41.859516	-1.724062	95.404778	40.998001	29.901699	94.515503	41.4287585	14.0888185	94.9601405	-66.8041845	15.0096615	86.3542815
-21.917952	-5.950037	89.755844	-12.643394	14.605904	90.639938	41.873123	-1.659171	95.327499	41.028431	29.959627	94.491974	41.450777	14.150228	94.9097365	-66.737565	15.06158	86.3701395
-22.916735	-5.376769	89.695778	-12.621376	14.654666	90.606064	41.878273	-1.576428	95.224449	41.062405	30.039402	94.440872	41.470339	14.231487	94.8326605	-66.713091	15.077845	86.3794675
-24.302242	-4.425405	89.555435	-12.563499	14.75935	90.532898	41.859581	-1.475719	95.029198	41.074165	30.139233	94.313675	41.466873	14.331757	94.6714365	-66.593871	15.186943	86.3943595
-25.257063	-3.751237	89.453064	-12.545087	14.773469	90.469154	41.8424	-1.436234	94.852928	41.086285	30.198204	94.181168	41.4643425	14.380985	94.517048	-66.5545165	15.165953	86.42126
-26.192348	-2.993775	89.37133	-12.531513	14.819707	90.380264	41.821789	-1.401026	94.623726	41.101917	30.248552	93.978462	41.461853	14.423763	94.301094	-66.524879	15.215651	86.459434
-27.060886	-2.219555	89.234695	-12.516813	14.869693	90.25634	41.795929	-1.395789	94.335655	41.126808	30.285517	93.697746	41.4613685	14.444864	94.0167005	-66.4949945	15.294522	86.4959795
-27.868153	-1.376899	89.112732	-12.50342	14.8782	90.085014	41.768932	-1.384528	93.969154	41.165257	30.344273	93.327942	41.4670945	14.4798725	93.648548	-66.4739345	15.2765275	86.52148
-28.709911	-0.52676	88.983139	-12.474757	14.910501	89.891487	41.729855	-1.366866	93.572319	41.188656	30.397554	92.897575	41.4592555	14.515344	93.234947	-66.4087695	15.305658	86.548027
-29.514643	0.401721	88.855103	-12.443198	14.944212	89.699898	41.697781	-1.341574	93.180183	41.204906	30.435177	92.454941	41.4513435	14.5468015	92.817562	-66.3377395	15.3416225	86.582234
-30.555758	1.849948	88.652191	-12.377139	14.988382	89.411018	41.711681	-1.307337	92.64917	41.205761	30.492491	91.816071	41.458721	14.592577	92.2326205	-66.212999	15.384187	86.5894155
-31.238302	2.87461	88.540932	-12.339293	14.993668	89.235329	41.723743	-1.272078	92.338821	41.195236	30.537474	91.450729	41.4594895	14.632698	91.894775	-66.1380755	15.354638	86.575883
-31.817781	3.949654	88.430717	-12.282109	14.997846	89.089607	41.730202	-1.252694	92.074654	41.194786	30.590937	91.151482	41.462494	14.6691215	91.613068	-66.026712	15.3265705	86.566146
-32.381165	5.042716	88.317299	-12.26382	15.008958	88.958313	41.737038	-1.251863	91.875603	41.200466	30.641171	90.930405	41.468752	14.694654	91.403004	-65.996392	15.323262	86.513622
-32.838329	6.195541	88.196709	-12.241793	15.015321	88.85627	41.73008	-1.252639	91.723862	41.219326	30.671906	90.77636	41.474703	14.7096335	91.250111	-65.958289	15.3210085	86.462429
-33.262436	7.387082	88.128654	-12.220536	15.031238	88.768318	41.719982	-1.267587	91.620216	41.259159	30.699093	90.688034	41.4895705	14.715753	91.154125	-65.9306425	15.346723	86.382511
-33.627468	8.61664	88.078468	-12.222953	15.05096	88.738968	41.709797	-1.270728	91.542679	41.30468	30.734829	90.661659	41.5072385	14.7320505	91.102169	-65.9531445	15.3698695	86.375767
-34.03138	10.475804	88.031021	-12.229791	15.103045	88.729332	41.68618	-1.27409	91.522751	41.368309	30.786133	90.745941	41.5272445	14.7560215	91.134346	-65.9868265	15.4500685	86.324318
-34.260185	11.766677	88.019928	-12.23822	15.135443	88.751389	41.675655	-1.278778	91.571632	41.438713	30.833563	90.867188	41.557184	14.7773925	91.21941	-66.033624	15.4934935	86.283368
-34.391167	13.084239	88.00177	-12.254706	15.182872	88.794937	41.669304	-1.276553	91.653404	41.433659	30.937935	91.134834	41.5514815	14.830691	91.394119	-66.0608935	15.535053	86.195755
-34.463936	14.384235	88.033501	-12.259877	15.191114	88.89167	41.650753	-1.294691	91.78286	41.420029	30.956596	91.508553	41.535391	14.8309525	91.6457065	-66.055145	15.5512755	86.1376335
-34.476913	15.699487	88.107834	-12.312185	15.215531	89.021461	41.60408	-1.323224	91.958366	41.473011	30.97271	91.929352	41.5385455	14.824743	91.943859	-66.1629155	15.606319	86.099063
-34.463417	17.046061	88.224182	-12.356136	15.225829	89.186005	41.550312	-1.364199	92.127441	41.588627	30.978397	92.294037	41.5694695	14.807099	92.210739	-66.2817415	15.644559	86.161271
-34.391098	18.359453	88.337471	-12.393722	15.273359	89.317703	41.487221	-1.386981	92.24762	41.692127	31.013325	92.580017	41.589674	14.813172	92.4138185	-66.377118	15.733546	86.2215875
-34.144756	20.388414	88.537689	-12.399049	15.374048	89.493546	41.463879	-1.351922	92.307976	41.75816	31.129343	92.85022	41.6110195	14.8887105	92.579098	-66.4091175	15.8593855	86.407994
-33.992271	21.715162	88.694153	-12.402103	15.479557	89.577797	41.384212	-1.207789	92.355766	41.754189	31.251965	92.916824	41.5692005	15.022088	92.636295	-66.3734065	15.937026	86.519299
-33.782619	23.004072	88.793762	-12.39922	15.598406	89.640991	41.440002	-1.065306	92.31144	41.696964	31.470224	92.968491	41.568483	15.202459	92.6399655	-66.366923	15.994353	86.6420165
-33.514023	24.296513	88.852341	-12.395684	15.716637	89.681335	41.429893	-0.842916	92.34127	41.675724	31.637669	92.969818	41.5528085	15.3973765	92.655544	-66.3441765	16.0358975	86.707126
-33.232483	25.587908	88.945122	-12.41048	15.844976	89.714195	41.461647	-0.630271	92.346672	41.632217	31.873671	93.016747	41.546932	15.6217	92.6817095	-66.367892	16.068252	86.7466805
-32.934441	26.862669	89.001785	-12.439147	15.956683	89.74192	41.490524	-0.431833	92.360275	41.608364	32.102161	93.099686	41.549444	15.835164	92.7299805	-66.427738	16.078202	86.7538595
-32.622059	28.08424	89.047203	-12.484017	16.052711	89.758125	41.496475	-0.251505	92.357201	41.589378	32.325874	93.192375	41.5429265	16.0371845	92.774788	-66.5109605	16.0682375	86.741462
-32.036335	29.914537	89.230644	-12.53425	16.196388	89.803871	41.470451	0.005917	92.361069	41.532837	32.668427	93.389183	41.501644	16.337172	92.875126	-66.570144	16.055604	86.732616
-31.596825	31.102842	89.335899	-12.568958	16.29896	89.869484	41.418736	0.187198	92.378654	41.523354	32.778172	93.445496	41.471045	16.482685	92.912075	-66.608961	16.115235	86.826893
-31.224775	32.260994	89.443832	-12.602756	16.439005	89.925583	41.415131	0.34245	92.374336	41.460232	32.966606	93.544632	41.4376815	16.654528	92.959484	-66.6431935	16.223482	86.891682
-30.707973	33.374157	89.551895	-12.653537	16.553583	89.977905	41.370926	0.505161	92.415466	41.439358	33.08255	93.582306	41.405142	16.7938555	92.998886	-66.712216	16.3133105	86.956924
-30.187077	34.485207	89.619301	-12.698577	16.713751	90.020805	41.304802	0.653595	92.488686	41.387844	33.253738	93.640541	41.346323	16.9536665	93.0646135	-66.743477	16.4738355	86.9769965
-29.630869	35.57291	89.64035	-12.771519	16.851097	90.048897	41.222511	0.821767	92.618439	41.314766	33.460522	93.708412	41.2686385	17.1411445	93.1634255	-66.8116765	16.5610495	86.9343685
-29.076687	36.593662	89.630219	-12.858556	16.976353	90.044785	41.233593	0.941222	92.690071	41.280682	33.588486	93.71714	41.2571375	17.264854	93.2036055	-66.9742495	16.687852	86.8859645
-28.184084	38.087112	89.581177	-12.983587	17.203522	90.046349	41.126839	1.177014	92.876152	41.139931	33.829857	93.757149	41.133385	17.5034355	93.3166505	-67.100559	16.9036085	86.7760475
-27.535175	39.039631	89.548698	-13.092361	17.311628	90.051689	41.134888	1.299077	92.938705	41.012939	33.988476	93.756508	41.0739135	17.6437765	93.3476065	-67.2586355	16.9794795	86.7557715
-26.880909	39.952084	89.502487	-13.208652	17.462227	90.03466	41.106529	1.460185	93.014656	40.89357	34.146416	93.774422	41.0000495	17.8033005	93.394539	-67.4173535	17.1211535	86.674781
-26.217615	40.805443	89.504395	-13.320012	17.581324	90.050491	41.070129	1.583299	93.097672	40.791546	34.291561	93.808327	40.9308375	17.93743	93.4529995	-67.5708615	17.225218	86.6479825
-25.516882	41.645477	89.550194	-13.460721	17.678802	90.082733	40.975113	1.734532	93.208435	40.700645	34.461491	93.880638	40.837879	18.0980115	93.5445365	-67.759321	17.2595925	86.6209295
-24.791807	42.477547	89.636337	-13.572444	17.814592	90.121544	40.936977	1.841959	93.283463	40.622898	34.617966	93.971359	40.7799375	18.2299625	93.627411	-67.9248255	17.3992215	86.615677
-24.048027	43.254261	89.72744	-13.644041	17.91959	90.167549	40.876015	1.947264	93.336227	40.574169	34.753765	94.080315	40.725092	18.3505145	93.708271	-68.013174	17.4886655	86.626827
-22.91613	44.332722	89.954422	-13.82031	18.093182	90.238594	40.747429	2.132243	93.374077	40.474503	34.998642	94.298706	40.610966	18.5654425	93.8363915	-68.251586	17.6209215	86.6407965
-22.157999	45.060947	90.211777	-13.8769	18.247618	90.325462	40.677784	2.26013	93.366081	40.432766	35.085644	94.411003	40.555275	18.672887	93.888542	-68.309075	17.822349	86.762382
-21.369507	45.740173	90.476639	-13.976109	18.362541	90.41613	40.612366	2.399759	93.364304	40.394039	35.205421	94.563225	40.5032025	18.80259	93.9637645	-68.4554205	17.922492	86.8684955
-20.565475	46.349804	90.768745	-14.067963	18.515156	90.524086	40.561188	2.551607	93.372116	40.342854	35.340851	94.726547	40.452021	18.946229	94.0493315	-68.587947	18.084083	86.9988405
-19.801197	46.951817	91.055695	-14.1701	18.656418	90.655891	40.53257	2.726329	93.398582	40.293228	35.503448	94.889328	40.412899	19.1148885	94.143955	-68.753099	18.1979475	87.167827
-18.991093	47.491856	91.368088	-14.242755	18.838814	90.796524	40.479713	2.916036	93.44632	40.219913	35.679008	95.050278	40.349813	19.297522	94.248299	-68.835323	18.380106	87.344749
-18.177166	48.002682	91.654465	-14.337312	18.991823	90.950706	40.441559	3.134746	93.509056	40.147343	35.875668	95.192688	40.294451	19.505207	94.350872	-68.969075	18.478439	87.55054
-16.980652	48.681767	91.987839	-14.437847	19.266459	91.142502	40.421669	3.475231	93.635124	40.021019	36.217644	95.403397	40.221344	19.8464375	94.5192605	-69.097038	18.6864805	87.7657435
-16.171568	49.047455	92.136559	-14.532125	19.475187	91.276024	40.413826	3.705072	93.740013	39.961487	36.464207	95.533226	40.1876565	20.0846395	94.6366195	-69.2519065	18.8657345	87.9154285
-15.34614	49.370651	92.3405	-14.592478	19.670433	91.402206	40.384682	3.907223	93.854019	39.875412	36.743614	95.704315	40.130047	20.3254185	94.779167	-69.315003	19.0154475	88.025245
-14.51611	49.680664	92.537437	-14.680833	19.80691	91.534035	40.330456	4.058295	93.962898	39.849049	36.888168	95.815544	40.0897525	20.4732315	94.889221	-69.4514185	19.1405885	88.178849
-13.677695	49.850185	92.720337	-14.739127	19.973394	91.657623	40.242954	4.175937	94.068237	39.811718	36.984371	95.961929	40.027336	20.580154	95.015083	-69.50559	19.366634	88.300163
-12.886662	49.990097	92.929092	-14.81559	20.064749	91.783546	40.139786	4.260614	94.184807	39.766857	37.039555	96.117424	39.9533215	20.6500845	95.1511155	-69.5845015	19.4794135	88.4159765
-12.055629	50.044746	93.097992	-14.909798	20.156439	91.905678	40.049034	4.295264	94.337311	39.715679	37.070457	96.282562	39.8823565	20.6828605	95.3099365	-69.7019525	19.6300175	88.5014195
-10.803234	50.018703	93.301918	-15.049286	20.268906	92.077507	39.9398	4.327657	94.612534	39.649483	37.109005	96.478966	39.7946415	20.718331	95.54575	-69.8932135	19.819481	88.609264
-9.982019	49.905178	93.415596	-15.129577	20.356117	92.190842	39.870037	4.373184	94.832596	39.556591	37.112003	96.640419	39.713314	20.7425935	95.7365075	-69.972468	19.9696405	88.6451765
-9.20567	49.742855	93.478699	-15.226696	20.420586	92.302208	39.802544	4.440687	95.061562	39.454262	37.166485	96.796219	39.628403	20.803586	95.9288905	-70.081795	20.037586	88.6755255
-8.435886	49.530293	93.569794	-15.310401	20.450432	92.397301	39.728981	4.494937	95.251747	39.383408	37.208378	96.944275	39.5561945	20.8516575	96.098011	-70.1769965	20.0492065	88.696591
-7.617083	49.200745	93.669128	-15.390422	20.458555	92.505806	39.654552	4.553246	95.439476	39.342873	37.256302	97.118965	39.4987125	20.904774	96.2792205	-70.2795565	20.012336	88.7323915
-6.821095	48.832756	93.826256	-15.44538	20.469475	92.588974	39.594975	4.599011	95.594589	39.270634	37.282948	97.325935	39.4328045	20.9409795	96.460262	-70.3235645	19.9979705	88.717686
-6.087114	48.365383	93.962303	-15.497065	20.470839	92.676376	39.575447	4.621452	95.721176	39.235218	37.228107	97.457802	39.4053325	20.9247795	96.589489	-70.3994625	20.0168985	88.763263
-4.998308	47.606979	94.134369	-15.539898	20.468687	92.766914	39.577629	4.627488	95.884155	39.185368	37.1922	97.700897	39.3814985	20.909844	96.792526	-70.4612945	20.02753	88.741302
-4.303215	47.002686	94.202698	-15.549861	20.430508	92.838112	39.591625	4.626479	95.992805	39.157738	37.213512	97.859291	39.3746815	20.9199955	96.926048	-70.4744035	19.9410205	88.750176
-3.613304	46.335445	94.28775	-15.546086	20.420343	92.902763	39.613491	4.635487	96.120461	39.166157	37.144611	97.975281	39.389824	20.890049	97.047871	-70.481996	19.950637	88.757655
-2.966402	45.599575	94.34124	-15.545893	20.423759	92.982323	39.656799	4.640938	96.251068	39.152786	37.166508	98.106361	39.4047925	20.903723	97.1787145	-70.4965785	19.943795	88.7859315
-2.331755	44.83889	94.355682	-15.510612	20.446247	93.040024	39.716034	4.65153	96.366722	39.161312	37.161179	98.170212	39.438673	20.9063545	97.268467	-70.459897	19.9861395	88.811581
-1.697098	44.03923	94.318542	-15.485081	20.435688	93.076492	39.778755	4.688632	96.473801	39.167622	37.124119	98.19886	39.4731885	20.9063755	97.3363305	-70.4433505	19.9650005	88.8166535
-1.135657	43.142712	94.250427	-15.471514	20.444254	93.098106	39.836487	4.745992	96.571808	39.160244	37.129601	98.195885	39.4983655	20.9377965	97.3838465	-70.4413935	19.9507115	88.8123655
-0.329274	41.733074	94.086952	-15.444796	20.449694	93.072166	39.916283	4.854848	96.651642	39.107723	37.169155	98.115509	39.512003	21.0120015	97.3835755	-70.401595	19.8873865	88.7607565
0.194333	40.785885	93.895111	-15.432467	20.448025	93.035149	39.952377	4.947359	96.701607	39.060722	37.18808	98.008209	39.5065495	21.0677195	97.354908	-70.3714835	19.8283305	88.71539
0.653696	39.754166	93.711288	-15.413639	20.466896	92.958954	39.994957	5.033301	96.729675	39.020912	37.213886	97.837227	39.5079345	21.1235935	97.283451	-70.3352125	19.8101985	88.634457
1.09055	38.672371	93.489777	-15.422445	20.489693	92.889442	40.023998	5.125651	96.729378	38.950695	37.262146	97.644928	39.4873465	21.1938985	97.187153	-70.3322365	19.7854875	88.591731
1.518196	37.596504	93.255157	-15.380256	20.515852	92.801674	40.043587	5.210635	96.741341	38.868309	37.303444	97.432922	39.455948	21.2570395	97.0871315	-70.21646	19.7746645	88.5162165
1.907458	36.524109	93.005722	-15.379275	20.548332	92.704933	40.062321	5.292168	96.750412	38.80508	37.304947	97.190018	39.4337005	21.2985575	96.970215	-70.1922505	19.7981065	88.439651
2.239882	35.377048	92.792236	-15.35894	20.558861	92.619949	40.084087	5.348663	96.752701	38.735966	37.324028	96.980217	39.4100265	21.3363455	96.866459	-70.1279065	19.7813765	88.373439
2.709692	33.637119	92.508049	-15.373525	20.59285	92.484459	40.095558	5.394734	96.775482	38.631779	37.360565	96.678802	39.3636685	21.3776495	96.727142	-70.1107185	19.8080505	88.241776
2.972877	32.528267	92.348305	-15.38313	20.637039	92.409782	40.103401	5.399889	96.775536	38.605667	37.321838	96.461296	39.354534	21.3608635	96.618416	-70.120794	19.9132145	88.201148
3.20015	31.353537	92.195419	-15.400396	20.658844	92.355453	40.098961	5.397407	96.772766	38.558277	37.325027	96.289177	39.328619	21.361217	96.5309715	-70.129411	19.956471	88.1799345
3.417114	30.143625	92.090042	-15.436639	20.660671	92.298889	40.072102	5.380899	96.767029	38.514034	37.295998	96.103981	39.293068	21.3384485	96.435505	-70.166346	19.9828935	88.162273
3.554539	29.045454	91.978951	-15.46846	20.690435	92.22657	40.039185	5.360126	96.744308	38.463367	37.269943	95.956024	39.251276	21.3150345	96.350166	-70.188196	20.0658355	88.102974
3.69846	27.882448	91.867096	-15.506461	20.69631	92.168701	39.997658	5.333675	96.722092	38.413525	37.237736	95.818016	39.2055915	21.2857055	96.270054	-70.2185135	20.1069145	88.067348
3.795822	26.745731	91.787819	-15.539492	20.681768	92.089478	39.94529	5.308413	96.691902	38.354763	37.194134	95.675812	39.1500265	21.2512735	96.183857	-70.2290105	20.1122625	87.995099
3.889821	25.05633	91.729721	-15.601714	20.68095	92.003525	39.875187	5.292291	96.655563	38.231129	37.200775	95.565483	39.053158	21.246533	96.110523	-70.256586	20.115367	87.896527
3.909373	23.976467	91.672585	-15.649481	20.67499	91.970108	39.823254	5.275119	96.661705	38.217937	37.137192	95.469276	39.0205955	21.2061555	96.0654905	-70.3195575	20.1438245	87.8747255
3.901354	22.893097	91.629341	-15.695064	20.643646	91.934792	39.788876	5.247006	96.643158	38.162262	37.109203	95.413849	38.975569	21.1781045	96.0285035	-70.365697	20.1091875	87.8410805
3.859335	21.823097	91.609192	-15.719035	20.628675	91.894493	39.766476	5.222803	96.614731	38.121693	37.086224	95.35347	38.9440845	21.1545135	95.9841005	-70.3821545	20.1028365	87.8048855
3.810162	20.783926	91.589653	-15.728601	20.615053	91.861855	39.739029	5.194849	96.584175	38.099236	37.06274	95.312561	38.9191325	21.1287945	95.948368	-70.3763345	20.1013115	87.775342
3.752513	19.790716	91.564857	-15.75528	20.598959	91.844864	39.710194	5.180818	96.545303	38.070751	37.036438	95.285553	38.8904725	21.108628	95.915428	-70.4010325	20.08929	87.7743
3.681654	18.841597	91.545647	-15.77128	20.566233	91.837288	39.679733	5.168747	96.516891	38.056431	37.016376	95.273499	38.868082	21.0925615	95.895195	-70.410642	20.0399045	87.779381
3.492388	17.370598	91.55954	-15.76763	20.543535	91.825523	39.660477	5.15335	96.504768	38.03949	36.982479	95.275398	38.8499835	21.0679145	95.890083	-70.3852435	20.0191555	87.760963
