# Supplementary material for: How to jointly control a ball trajectory on a moving board: Methodological insights into Motor Learning and Rehabilitation
Source: PLoS One. 2025 Oct 15;20(10):e0334588. doi: 10.1371/journal.pone.0334588 (PMC12527165; doi:10.1371/journal.pone.0334588)
Supplement: S2 Data — (ZIP) [file pone.0334588.s002.zip › D2_027.csv]

Ball_X	Ball_Y	Ball_Z	BoardCentre_X	BoardCentre_Y	BoardCentre_Z	P1LeftHand_X	P1LeftHand_Y	P1LeftHand_Z	P1RightHand_X	P1RightHand_Y	P1RightHand_Z	P1MidHands_X	P1MidHands_Y	P1MidHands_Z	P2MidHands_X	P2MidHands_Y	P2MidHands_Z
19.033211	2.692603	94.65287	-13.292696	17.554049	92.29364	43.224731	5.358366	100.679352	42.891006	32.859024	98.284096	43.0578685	19.108695	99.481724	-69.6432605	15.999403	85.105556
19.228498	2.14553	94.534721	-13.246643	17.551691	92.125916	43.166828	5.327193	100.51149	42.895622	32.791332	98.103149	43.031225	19.0592625	99.3073195	-69.524511	16.0441195	84.9445125
19.378654	1.593796	94.432472	-13.244925	17.556047	91.988991	43.085739	5.309708	100.362015	42.914829	32.74971	97.950409	43.000284	19.029709	99.156212	-69.490134	16.082385	84.82177
19.550755	1.058024	94.341728	-13.224154	17.53351	91.89341	43.000458	5.291695	100.234665	42.933861	32.722301	97.828468	42.9671595	19.006998	99.0315665	-69.4154675	16.060022	84.7552535
19.642437	0.577021	94.236443	-13.226311	17.518648	91.809135	42.933857	5.266554	100.120804	42.943172	32.695232	97.772728	42.9385145	18.980893	98.946766	-69.3911365	16.056403	84.671504
19.696136	0.067502	94.18174	-13.238475	17.492008	91.742828	42.904255	5.237289	100.013367	42.962448	32.657772	97.700607	42.9333515	18.9475305	98.856987	-69.4103015	16.0364855	84.628669
19.692192	-0.57664	94.101082	-13.246051	17.467262	91.659035	42.844322	5.211406	99.891991	42.998032	32.630196	97.609406	42.921177	18.920801	98.7506985	-69.413279	16.013723	84.5673715
19.682289	-0.936889	94.02977	-13.249326	17.473036	91.591927	42.802853	5.216049	99.799515	43.020092	32.627987	97.562263	42.9114725	18.922018	98.680889	-69.4101245	16.024054	84.502965
19.628897	-1.224616	93.936417	-13.253228	17.479155	91.531197	42.780266	5.232563	99.711594	43.031052	32.640121	97.516182	42.905659	18.936342	98.613888	-69.412115	16.021968	84.448506
19.529142	-1.426344	93.862419	-13.237858	17.478096	91.451843	42.773243	5.274827	99.646973	43.047981	32.677753	97.464096	42.910612	18.97629	98.5555345	-69.386328	15.979902	84.3481515
19.455832	-1.563041	93.824928	-13.200891	17.526234	91.402679	42.776375	5.327564	99.578056	43.072205	32.728786	97.413231	42.92429	19.028175	98.4956435	-69.326072	16.024293	84.3097145
19.334743	-1.651371	93.814011	-13.166992	17.538973	91.360649	42.778736	5.388668	99.547821	43.08403	32.786625	97.376297	42.931383	19.0876465	98.462059	-69.265367	15.9902995	84.259239
19.117821	-1.731796	93.780396	-13.149468	17.561296	91.362427	42.791237	5.460648	99.527702	43.082336	32.828037	97.369537	42.9367865	19.1443425	98.4486195	-69.2357225	15.9782495	84.2762345
18.724649	-1.60001	93.795967	-13.112365	17.583933	91.388741	42.805748	5.542831	99.522209	43.126587	32.901936	97.37188	42.9661675	19.2223835	98.4470445	-69.1908975	15.9454825	84.3304375
18.39953	-1.436387	93.778648	-13.092046	17.583181	91.381378	42.811119	5.57636	99.501808	43.166523	32.940868	97.366341	42.988821	19.258614	98.4340745	-69.172913	15.907748	84.3286815
18.009533	-1.287644	93.696556	-13.060883	17.58078	91.346245	42.824577	5.605739	99.445076	43.205761	32.969849	97.358246	43.015169	19.287794	98.401661	-69.136935	15.873766	84.290829
17.569307	-1.082959	93.589592	-13.026971	17.552505	91.307434	42.820202	5.633626	99.363647	43.242577	33.012241	97.351997	43.0313895	19.3229335	98.357822	-69.0853315	15.7820765	84.257046
17.003666	-0.817666	93.470879	-13.000004	17.538742	91.267738	42.790985	5.665705	99.267242	43.281174	33.047665	97.387245	43.0360795	19.356685	98.3272435	-69.0360875	15.720799	84.2082325
16.493156	-0.552292	93.366852	-12.976731	17.49699	91.24321	42.766476	5.661705	99.162674	43.346951	33.080883	97.442032	43.0567135	19.371294	98.302353	-69.0101755	15.622686	84.184067
15.915719	-0.250472	93.171692	-12.917207	17.454689	91.227188	42.732056	5.633222	99.023537	43.428085	33.105869	97.487007	43.0800705	19.3695455	98.255272	-68.9144845	15.5398325	84.199104
15.088947	0.194582	92.853424	-12.841484	17.392601	91.178734	42.689003	5.573234	98.731506	43.532837	33.067955	97.613731	43.11092	19.3205945	98.1726185	-68.793888	15.4646075	84.1848495
14.478427	0.557341	92.591522	-12.796323	17.323069	91.154762	42.641041	5.525188	98.494514	43.61676	33.040138	97.689949	43.1289005	19.282663	98.0922315	-68.7215465	15.363475	84.2172925
13.793508	0.944621	92.311478	-12.761325	17.284876	91.120583	42.587479	5.461651	98.225311	43.692551	33.022228	97.774582	43.140015	19.2419395	97.9999465	-68.662665	15.3278125	84.2412195
13.048498	1.324856	91.997894	-12.731075	17.279819	91.054436	42.532452	5.40183	97.924255	43.765469	32.993011	97.856583	43.1489605	19.1974205	97.890419	-68.6111105	15.3622175	84.218453
12.26877	1.806561	91.663498	-12.717053	17.293188	90.991035	42.458141	5.338531	97.605247	43.877796	32.967014	97.901611	43.1679685	19.1527725	97.753429	-68.6020745	15.4336035	84.228641
11.564078	2.093495	91.321579	-12.682157	17.366385	90.895706	42.42823	5.27166	97.204742	43.970387	32.961792	97.899887	43.1993085	19.116726	97.5523145	-68.5636225	15.616044	84.2390975
10.779206	2.501467	90.961555	-12.659809	17.451849	90.802185	42.313538	5.253562	96.859589	44.049229	32.92598	97.863152	43.1813835	19.089771	97.3613705	-68.5010015	15.813927	84.2429995
9.477505	3.071935	90.506866	-12.594321	17.65745	90.676338	42.2178	5.227458	96.349205	44.163528	32.910629	97.751556	43.190664	19.0690435	97.0503805	-68.379306	16.2458565	84.3022955
8.585066	3.40366	90.258698	-12.57285	17.807007	90.602097	42.179333	5.255008	96.056656	44.198574	32.907097	97.681389	43.1889535	19.0810525	96.8690225	-68.3346535	16.5329615	84.3351715
7.703833	3.656547	90.057945	-12.532253	17.942297	90.538498	42.145672	5.281087	95.828285	44.238655	32.935047	97.613243	43.1921635	19.108067	96.720764	-68.2566695	16.776527	84.356232
6.820793	3.985307	89.846222	-12.531201	18.108597	90.477356	42.12429	5.30469	95.632813	44.270863	32.967129	97.535583	43.1975765	19.1359095	96.584198	-68.2599785	17.0812845	84.370514
5.904391	4.243002	89.685669	-12.536414	18.214775	90.40535	42.115261	5.33224	95.45314	44.283089	32.997414	97.430008	43.199175	19.164827	96.441574	-68.272003	17.264723	84.369126
4.880359	4.509743	89.502571	-12.522078	18.354324	90.332222	42.097103	5.375374	95.291023	44.281582	33.0159	97.313873	43.1893425	19.195637	96.302448	-68.2334985	17.513011	84.361996
3.906658	4.6153	89.319664	-12.519338	18.436434	90.244637	42.079483	5.417881	95.145294	44.274868	33.045258	97.18129	43.1771755	19.2315695	96.163292	-68.2158515	17.6412985	84.325982
2.472508	4.817801	89.094391	-12.524995	18.573769	90.142548	42.054966	5.502652	94.992867	44.214787	33.127563	96.976364	43.1348765	19.3151075	95.9846155	-68.1848665	17.8324305	84.3004805
1.424042	4.943618	89.009323	-12.545599	18.657394	90.093781	42.055607	5.556988	94.953659	44.168301	33.16708	96.842972	43.111954	19.362034	95.8983155	-68.203152	17.952754	84.2892465
0.333194	4.947587	88.946831	-12.583788	18.744864	90.058098	42.059837	5.60817	94.951332	44.096195	33.218239	96.693024	43.078016	19.4132045	95.822178	-68.245592	18.0765235	84.294018
-0.773667	4.981171	88.917419	-12.623617	18.825577	90.039261	42.052753	5.659019	94.940475	44.017475	33.269985	96.474205	43.035114	19.464502	95.70734	-68.282348	18.186652	84.371182
-1.836836	4.929455	88.86438	-12.639949	18.901802	90.005424	42.039295	5.716687	94.896606	43.914783	33.311943	96.220726	42.977039	19.514315	95.558666	-68.256937	18.289289	84.452182
-2.92945	4.918767	88.807709	-12.678878	18.969294	89.924301	42.035686	5.754532	94.805588	43.800865	33.353748	95.913628	42.9182755	19.55414	95.359608	-68.2760315	18.384448	84.488994
-4.083993	4.89386	88.72657	-12.701559	19.01675	89.828651	42.0298	5.786482	94.681076	43.699867	33.389629	95.55378	42.8648335	19.5880555	95.117428	-68.2679515	18.4454445	84.539874
-5.775753	4.718073	88.580574	-12.731071	19.068449	89.694824	41.993793	5.816109	94.482979	43.553661	33.429993	95.076096	42.773727	19.623051	94.7795375	-68.235869	18.513847	84.6101105
-6.931423	4.681566	88.484818	-12.739216	19.083408	89.580452	41.98312	5.793279	94.363831	43.502228	33.44305	94.789001	42.742674	19.6181645	94.576416	-68.221106	18.5486515	84.584488
-8.148946	4.599634	88.310867	-12.762176	19.093336	89.435844	41.976204	5.737134	94.221535	43.440628	33.43486	94.552055	42.708416	19.585997	94.386795	-68.232768	18.600675	84.484893
-9.363953	4.472692	88.105759	-12.782094	19.078211	89.288803	41.952675	5.658015	94.062599	43.36784	33.388199	94.36911	42.6602575	19.523107	94.2158545	-68.2244455	18.633315	84.3617515
-10.543461	4.365845	87.89505	-12.829836	19.053368	89.143974	41.910179	5.547925	93.895576	43.323139	33.349247	94.252357	42.616659	19.448586	94.0739665	-68.276331	18.65815	84.2139815
-11.714269	4.318277	87.704536	-12.898546	19.008295	89.014748	41.857239	5.429134	93.767372	43.280518	33.310848	94.142654	42.5688785	19.369991	93.955013	-68.3659705	18.646599	84.074483
-12.904799	4.24094	87.543144	-12.944915	18.984821	88.979431	41.775574	5.372297	93.682388	43.255016	33.237984	94.081856	42.515295	19.3051405	93.882122	-68.405125	18.6645015	84.07674
-14.697178	4.087089	87.465714	-12.984131	19.021767	88.984619	41.684013	5.319957	93.617058	43.230457	33.151253	94.026527	42.457235	19.235605	93.8217925	-68.425497	18.807929	84.1474455
-15.898839	3.99362	87.460785	-12.980129	19.094072	89.002701	41.65403	5.307193	93.606255	43.23497	33.124481	93.972466	42.4445	19.215837	93.7893605	-68.404758	18.972307	84.2160415
-17.12134	3.893267	87.453758	-12.960002	19.173462	89.022758	41.645714	5.313833	93.608665	43.245972	33.128883	93.88073	42.445843	19.221358	93.7446975	-68.365847	19.125566	84.3008185
-18.364441	3.730835	87.438568	-12.930859	19.253075	89.017006	41.665462	5.347486	93.604118	43.246788	33.134296	93.791328	42.456125	19.240891	93.697723	-68.317843	19.265259	84.336289
-19.523903	3.556802	87.436684	-12.871597	19.353216	89.000099	41.684349	5.411465	93.580048	43.23069	33.146515	93.657181	42.4575195	19.27899	93.6186145	-68.2007135	19.427442	84.3815835
-20.704134	3.432178	87.423836	-12.823071	19.425665	88.981293	41.697426	5.518439	93.520851	43.234306	33.173126	93.469864	42.465866	19.3457825	93.4953575	-68.112008	19.5055475	84.4672285
-21.899288	3.240609	87.435402	-12.792589	19.492582	88.929276	41.737286	5.617349	93.416267	43.212341	33.216728	93.227806	42.4748135	19.4170385	93.3220365	-68.0599915	19.5681255	84.5365155
-23.792261	2.977753	87.453201	-12.703594	19.574598	88.803886	41.795856	5.752818	93.158615	43.196346	33.284657	92.715942	42.496101	19.5187375	92.9372785	-67.903289	19.6304585	84.6704935
-24.950903	2.815218	87.372322	-12.667987	19.595028	88.690498	41.833115	5.811431	92.869392	43.190491	33.333279	92.26683	42.511803	19.572355	92.568111	-67.847777	19.617701	84.812885
-26.207817	2.630373	87.3377	-12.612298	19.589096	88.517487	41.866127	5.853027	92.523941	43.159359	33.342937	91.792099	42.512743	19.597982	92.15802	-67.737339	19.58021	84.876954
-27.448698	2.461771	87.26796	-12.547818	19.583725	88.31723	41.899414	5.850128	92.165359	43.129665	33.304916	91.296295	42.5145395	19.577522	91.730827	-67.6101755	19.589928	84.903633
-28.626835	2.316715	87.18293	-12.480526	19.54364	88.114342	41.912121	5.820784	91.819908	43.111279	33.249748	90.823189	42.5117	19.535266	91.3215485	-67.472752	19.552014	84.9071355
-29.834314	2.158344	87.039131	-12.446341	19.497194	87.919075	41.972664	5.715065	91.425179	43.091019	33.163349	90.371048	42.5318415	19.439207	90.8981135	-67.4245235	19.555181	84.9400365
-31.016529	2.01699	86.961845	-12.432002	19.416637	87.710236	41.912197	5.570331	91.104042	43.107044	33.041504	89.94812	42.5096205	19.3059175	90.526081	-67.3736245	19.5273565	84.894391
-32.724266	1.848519	86.83902	-12.417421	19.290905	87.418068	41.81142	5.271038	90.558296	43.12072	32.776192	89.336197	42.46607	19.023615	89.9472465	-67.300912	19.558195	84.8888895
-33.862514	1.765357	86.728409	-12.427406	19.171827	87.239075	41.713726	5.038461	90.176567	43.128193	32.54665	88.933228	42.4209595	18.7925555	89.5548975	-67.2757715	19.5510985	84.9232525
-34.989693	1.65937	86.677864	-12.448474	19.061247	87.072235	41.596115	4.788237	89.809982	43.119545	32.286331	88.538086	42.35783	18.537284	89.174034	-67.254778	19.58521	84.970436
-36.120449	1.620764	86.663498	-12.483423	18.947048	86.93322	41.474392	4.536535	89.471107	43.073498	32.045834	88.165375	42.273945	18.2911845	88.818241	-67.240791	19.6029115	85.048199
-37.164101	1.559878	86.69236	-12.511222	18.860563	86.800255	41.393265	4.271101	89.149628	43.041264	31.805992	87.777763	42.2172645	18.0385465	88.4636955	-67.2397085	19.6825795	85.1368145
-38.171001	1.544505	86.728416	-12.532787	18.756626	86.680641	41.302116	4.04053	88.837624	43.043453	31.591681	87.336403	42.1727845	17.8161055	88.0870135	-67.2383585	19.6971465	85.2742685
-39.213219	1.558831	86.798706	-12.540798	18.660839	86.542801	41.253815	3.805687	88.519516	42.96384	31.346682	86.979713	42.1088275	17.5761845	87.7496145	-67.1904235	19.7454935	85.3359875
-40.620785	1.573734	86.974594	-12.552995	18.493015	86.432304	41.170971	3.500528	88.098915	42.924561	31.0002	86.47097	42.047766	17.250364	87.2849425	-67.153756	19.735666	85.5796655
-41.434799	1.61653	87.119751	-12.531742	18.402771	86.40107	41.130119	3.291523	87.851555	42.92099	30.790218	86.183228	42.0255545	17.0408705	87.0173915	-67.0890385	19.7646715	85.7847485
-42.255913	1.66088	87.310425	-12.50884	18.258909	86.384186	41.113659	3.090693	87.626091	42.93581	30.590967	85.941681	42.0247345	16.84083	86.783886	-67.0424145	19.676988	85.984486
-42.981937	1.717273	87.460083	-12.439455	18.160933	86.399643	41.111195	2.884291	87.425575	42.979198	30.377028	85.759666	42.0451965	16.6306595	86.5926205	-66.9241065	19.6912065	86.2066655
-43.718922	1.81331	87.574074	-12.37659	18.045284	86.418015	41.122334	2.67849	87.262154	43.048058	30.165545	85.651749	42.085196	16.4220175	86.4569515	-66.838376	19.6685505	86.3790785
-44.383842	1.917044	87.649574	-12.306858	17.899256	86.435158	41.129616	2.478494	87.120621	43.112144	29.951733	85.626312	42.12088	16.2151135	86.3734665	-66.734596	19.5833985	86.4968495
-44.962112	2.043305	87.65432	-12.244383	17.766281	86.444626	41.132088	2.298829	87.002945	43.184219	29.76034	85.669098	42.1581535	16.0295845	86.3360215	-66.6469195	19.5029775	86.5532305
-45.692875	2.254684	87.586258	-12.179977	17.563564	86.470451	41.160698	2.03666	86.84304	43.300594	29.544104	85.786697	42.230646	15.790382	86.3148685	-66.5906	19.336746	86.6260335
-46.184338	2.417367	87.544182	-12.17938	17.472597	86.472061	41.142803	1.89932	86.746284	43.358143	29.450754	85.874008	42.250473	15.675037	86.310146	-66.609233	19.270157	86.633976
-46.598129	2.607123	87.463943	-12.168472	17.398335	86.46595	41.162872	1.782456	86.651482	43.410725	29.380289	85.978279	42.2867985	15.5813725	86.3148805	-66.6237425	19.2152975	86.6170195
-46.998959	2.855677	87.440697	-12.17761	17.37072	86.517296	41.158878	1.710827	86.639389	43.42955	29.335609	86.111732	42.294214	15.523218	86.3755605	-66.649434	19.218222	86.6590315
-47.394688	3.104758	87.458206	-12.195576	17.365725	86.609283	41.148205	1.679602	86.69751	43.458984	29.300272	86.301453	42.3035945	15.489937	86.4994815	-66.6947465	19.241513	86.7190845
-47.692177	3.341928	87.534462	-12.229302	17.400023	86.728462	41.149422	1.662401	86.815811	43.476688	29.292479	86.520294	42.313055	15.47744	86.6680525	-66.771659	19.322606	86.7888715
-47.929279	3.570782	87.617889	-12.252751	17.453953	86.869881	41.156967	1.66564	86.959511	43.487694	29.319078	86.73037	42.3223305	15.492359	86.8449405	-66.8278325	19.415547	86.8948215
-48.138092	3.841487	87.711838	-12.297339	17.569403	87.043938	41.151558	1.694828	87.187767	43.468777	29.358269	87.018463	42.3101675	15.5265485	87.103115	-66.9048455	19.6122575	86.984761
-48.178547	3.988331	87.764053	-12.324713	17.612272	87.123314	41.137688	1.705321	87.296188	43.457394	29.384821	87.146652	42.297541	15.545071	87.22142	-66.946967	19.679473	87.025208
-48.189934	4.099859	87.792274	-12.368135	17.641754	87.183052	41.112343	1.71494	87.361816	43.432796	29.406919	87.218422	42.2725695	15.5609295	87.290119	-67.0088395	19.7225785	87.075985
-48.12891	4.201163	87.798576	-12.418532	17.669931	87.193665	41.086472	1.726459	87.385231	43.381401	29.423471	87.256462	42.2339365	15.574965	87.3208465	-67.0710005	19.764897	87.0664835
-48.026436	4.296711	87.768402	-12.454181	17.693407	87.178627	41.044418	1.736158	87.384674	43.344822	29.428429	87.259354	42.19462	15.5822935	87.322014	-67.102982	19.8045205	87.03524
-47.911358	4.376445	87.755684	-12.504096	17.707907	87.179054	40.997581	1.728117	87.387016	43.308933	29.426531	87.254044	42.153257	15.577324	87.32053	-67.161449	19.83849	87.037578
-47.724293	4.452522	87.764725	-12.549	17.714703	87.188202	40.947384	1.720527	87.415947	43.271805	29.410278	87.268158	42.1095945	15.5654025	87.3420525	-67.2075945	19.8640035	87.0343515
-47.327427	4.483737	87.790306	-12.635109	17.676516	87.235985	40.877289	1.672722	87.542099	43.222649	29.373308	87.32605	42.049969	15.523015	87.4340745	-67.320187	19.830017	87.0378955
-46.991714	4.43591	87.830292	-12.696568	17.668207	87.293373	40.84436	1.621129	87.659805	43.183262	29.352518	87.37825	42.013811	15.4868235	87.5190275	-67.406947	19.8495905	87.0677185
-46.541626	4.395483	87.841156	-12.747306	17.665716	87.329071	40.817047	1.581198	87.777443	43.140945	29.320946	87.431183	41.978996	15.451072	87.604313	-67.473608	19.88036	87.053829
-46.09166	4.382916	87.890816	-12.810138	17.625603	87.346809	40.78212	1.554839	87.878166	43.096607	29.300652	87.458961	41.9393635	15.4277455	87.6685635	-67.5596395	19.8234605	87.0250545
-45.622498	4.358508	87.881386	-12.863864	17.598549	87.341888	40.740879	1.539578	87.949829	43.061039	29.291817	87.447998	41.900959	15.4156975	87.6989135	-67.628687	19.7814005	86.9848625
-45.122261	4.34964	87.826881	-12.907195	17.603565	87.301064	40.698418	1.523371	87.998444	43.011959	29.278019	87.405746	41.8551885	15.400695	87.702095	-67.6695785	19.806435	86.900033
-44.590523	4.286308	87.770187	-12.968252	17.592331	87.228577	40.652157	1.517884	88.057762	42.956894	29.25947	87.363197	41.8045255	15.388677	87.7104795	-67.7410295	19.795985	86.7466745
-43.721905	4.190273	87.575516	-13.059134	17.598633	87.100426	40.598358	1.515507	88.204857	42.870834	29.230782	87.344696	41.734596	15.3731445	87.7747765	-67.852864	19.8241215	86.4260755
-43.074108	4.134994	87.47818	-13.144546	17.609751	87.030212	40.552021	1.507929	88.354378	42.773479	29.206944	87.388573	41.66275	15.3574365	87.8714755	-67.951842	19.8620655	86.1889485
-42.368317	4.105847	87.408539	-13.24589	17.655996	86.998825	40.471416	1.487539	88.608307	42.648556	29.169823	87.540466	41.559986	15.328681	88.0743865	-68.051766	19.983311	85.9232635
-41.72736	4.083469	87.370209	-13.348061	17.701935	87.030083	40.343445	1.418884	89.026733	42.536968	29.133297	87.822144	41.4402065	15.2760905	88.4244385	-68.1363285	20.1277795	85.6357275
-41.053177	4.094377	87.409874	-13.486667	17.733446	87.144905	40.257912	1.333278	89.565041	42.457714	29.069832	88.274925	41.357813	15.201555	88.919983	-68.331147	20.265337	85.369827
-40.338024	4.036504	87.503357	-13.644606	17.705336	87.37307	40.206913	1.242921	90.232483	42.469997	29.018787	88.843086	41.338455	15.130854	89.5377845	-68.627667	20.279818	85.2083555
-39.643143	4.012432	87.623718	-13.799516	17.710596	87.642639	40.181259	1.14139	90.955666	42.547714	28.997097	89.472984	41.3644865	15.0692435	90.214325	-68.9635185	20.3519485	85.070953
-38.484905	4.017947	87.855461	-13.971378	17.660404	88.093529	40.173069	1.01637	91.927635	42.63065	28.988659	90.477669	41.4018595	15.0025145	91.202652	-69.3446155	20.3182935	84.984406
-37.717152	4.047335	87.97625	-14.024403	17.600822	88.377136	40.144806	0.951009	92.506386	42.704697	28.985098	91.07077	41.4247515	14.9680535	91.788578	-69.4735575	20.2335905	84.965694
-36.905922	4.04153	88.116188	-14.031065	17.556818	88.595871	40.177788	0.890305	92.890564	42.78656	28.983885	91.546387	41.482174	14.937095	92.2184755	-69.544304	20.176541	84.9732665
-36.117592	4.0806	88.203613	-14.002427	17.488161	88.748642	40.189709	0.876255	93.174828	42.847416	28.97386	91.922531	41.5185625	14.9250575	92.5486795	-69.5234165	20.0512645	84.9486045
-35.275898	4.149652	88.219666	-13.974479	17.424929	88.861084	40.161537	0.88187	93.40934	42.908913	28.939295	92.210876	41.535225	14.9105825	92.810108	-69.484183	19.9392755	84.91206
-34.433537	4.219708	88.257477	-13.917867	17.394722	88.933624	40.208824	0.882158	93.538788	42.964638	28.920322	92.423477	41.586731	14.90124	92.9811325	-69.422465	19.888204	84.8861155
-33.629829	4.33687	88.2575	-13.845891	17.365568	88.986626	40.295647	0.880363	93.610588	43.00555	28.902821	92.610809	41.6505985	14.891592	93.1106985	-69.3423805	19.839544	84.8625535
-32.426605	4.471572	88.282051	-13.73482	17.31251	89.084915	40.442482	0.867528	93.67337	43.144142	28.903469	92.887375	41.793312	14.8854985	93.2803725	-69.262952	19.7395215	84.8894575
-31.616283	4.612799	88.300186	-13.651395	17.295774	89.165581	40.501225	0.873672	93.789986	43.248302	28.917807	93.093773	41.8747635	14.8957395	93.4418795	-69.1775535	19.6958085	84.8892825
-30.826876	4.745155	88.326324	-13.562463	17.251694	89.259171	40.587852	0.861726	93.867661	43.351753	28.928757	93.322083	41.9698025	14.8952415	93.594872	-69.0947285	19.6081465	84.92347
-29.975716	4.887521	88.365211	-13.476526	17.22636	89.364365	40.674969	0.842103	93.942902	43.487045	28.916508	93.523613	42.081007	14.8793055	93.7332575	-69.034059	19.5734145	84.9954725
-29.160156	5.059475	88.414642	-13.398467	17.206402	89.44516	40.744381	0.834936	94.018143	43.599579	28.917381	93.744087	42.17198	14.8761585	93.881115	-68.968914	19.5366455	85.009205
-28.400043	5.238085	88.453415	-13.328976	17.196272	89.540077	40.841896	0.82011	94.064911	43.707005	28.917423	93.961426	42.2744505	14.8687665	94.0131685	-68.9324025	19.5237775	85.0669855
-27.643648	5.373441	88.483223	-13.246372	17.187006	89.631859	40.861637	0.840486	94.159157	43.804203	28.904945	94.152153	42.33292	14.8727155	94.155655	-68.825664	19.5012965	85.108063
-26.519552	5.594424	88.515808	-13.178062	17.165262	89.722412	40.941162	0.846891	94.272957	43.921452	28.906769	94.425591	42.431307	14.87683	94.349274	-68.787431	19.453694	85.09555
-25.715261	5.737525	88.535629	-13.126352	17.189646	89.78035	41.033939	0.848582	94.324806	43.990314	28.934559	94.609604	42.5121265	14.8915705	94.467205	-68.7648305	19.4877215	85.093495
-24.951632	5.855328	88.581131	-13.085257	17.188845	89.828018	41.05986	0.899354	94.465508	44.036465	28.978733	94.812332	42.5481625	14.9390435	94.63892	-68.7186765	19.4386465	85.017116
-24.262356	5.966576	88.606331	-13.052591	17.201126	89.892212	41.112617	0.965636	94.592018	44.097466	29.012939	95.022911	42.6050415	14.9892875	94.8074645	-68.7102235	19.4129645	84.9769595
-23.600775	6.049035	88.68718	-13.008073	17.205435	89.987114	41.171135	1.033053	94.733345	44.123161	29.086119	95.239204	42.647148	15.059586	94.9862745	-68.663294	19.351284	84.9879535
-22.936865	6.078213	88.784935	-12.98418	17.211897	90.058136	41.236687	1.091072	94.863152	44.14233	29.165274	95.436417	42.6895085	15.128173	95.1497845	-68.6578685	19.295621	84.9664875
-22.276941	6.109498	88.872429	-12.938984	17.208689	90.159813	41.329411	1.119601	94.940796	44.203815	29.231892	95.59169	42.766613	15.1757465	95.266243	-68.644581	19.2416315	85.053383
-21.344749	6.116437	88.944092	-12.892614	17.221542	90.232101	41.374481	1.201829	95.074585	44.290852	29.332483	95.76638	42.8326665	15.267156	95.4204825	-68.6178945	19.175928	85.0437195
-20.652996	6.134398	88.976898	-12.86656	17.234583	90.253395	41.414734	1.227934	95.089546	44.352879	29.37995	95.823685	42.8838065	15.303942	95.4566155	-68.6169265	19.165224	85.0501745
-20.147514	6.083604	89.012665	-12.830384	17.23934	90.255966	41.44149	1.252089	95.081535	44.398144	29.402855	95.851723	42.919817	15.327472	95.466629	-68.580585	19.151208	85.045303
-19.598427	6.013628	89.012489	-12.774507	17.250828	90.254105	41.478268	1.287104	95.068069	44.433311	29.404306	95.886375	42.9557895	15.345705	95.477222	-68.5048035	19.155951	85.030988
-19.096668	5.972923	89.004585	-12.736962	17.26631	90.250984	41.510437	1.351582	95.078972	44.461555	29.478672	95.941338	42.985996	15.415127	95.510155	-68.45992	19.117493	84.991813
-18.617666	5.851119	89.036873	-12.706217	17.265438	90.260162	41.519249	1.418166	95.131073	44.489666	29.532125	96.009789	43.0044575	15.4751455	95.570431	-68.4168915	19.0557305	84.949893
-18.170219	5.718181	89.089874	-12.687961	17.271093	90.304924	41.532116	1.486029	95.208565	44.509159	29.586241	96.092735	43.0206375	15.536135	95.65065	-68.3965595	19.006051	84.959198
-17.531548	5.437194	89.189796	-12.661712	17.303514	90.399757	41.561745	1.597731	95.320305	44.538769	29.687626	96.217934	43.050257	15.6426785	95.7691195	-68.373681	18.9643495	85.0303945
-17.116791	5.257506	89.246979	-12.640974	17.353565	90.453896	41.588116	1.691696	95.385048	44.537758	29.77076	96.256142	43.062937	15.731228	95.820595	-68.344885	18.975902	85.087197
-16.750422	5.034888	89.333092	-12.632129	17.362761	90.509514	41.604156	1.787989	95.434692	44.526585	29.858477	96.265121	43.0653705	15.823233	95.8499065	-68.3296285	18.902289	85.1691215
-16.427725	4.784641	89.419098	-12.615003	17.413717	90.54406	41.610996	1.913985	95.49398	44.520863	29.949261	96.270905	43.0659295	15.931623	95.8824425	-68.2959355	18.895811	85.2056775
-16.180798	4.547374	89.459763	-12.609794	17.456974	90.562393	41.617107	2.012994	95.561737	44.506775	30.048162	96.297089	43.061941	16.030578	95.929413	-68.281529	18.88337	85.195373
-15.958349	4.279125	89.462456	-12.616306	17.491539	90.555397	41.628483	2.125463	95.626328	44.493996	30.138243	96.339554	43.0612395	16.131853	95.982941	-68.2938515	18.851225	85.127853
-15.782225	4.03811	89.44799	-12.611919	17.525606	90.537407	41.642471	2.195641	95.687988	44.480434	30.266167	96.44693	43.0614525	16.230904	96.067459	-68.2852905	18.820308	85.007355
-15.615916	3.635021	89.4114	-12.607354	17.543118	90.525421	41.70874	2.25616	95.741112	44.5121	30.31336	96.546967	43.11042	16.28476	96.1440395	-68.325128	18.801476	84.9068025
-15.567803	3.362804	89.366737	-12.59245	17.545942	90.522072	41.700096	2.307408	95.806747	44.535431	30.388096	96.678772	43.1177635	16.347752	96.2427595	-68.3026635	18.744132	84.8013845
-15.546137	3.058355	89.338547	-12.566587	17.552485	90.531326	41.728653	2.33483	95.832153	44.60463	30.386808	96.734734	43.1666415	16.360819	96.2834435	-68.2998155	18.744151	84.7792085
-15.571718	2.752931	89.31517	-12.501224	17.583836	90.544113	41.756393	2.358626	95.843658	44.676609	30.394722	96.799492	43.216501	16.376674	96.321575	-68.218949	18.790998	84.766651
-15.7074	2.432745	89.300278	-12.441303	17.611465	90.586174	41.805023	2.388961	95.855423	44.765263	30.401182	96.851448	43.285143	16.3950715	96.3534355	-68.167749	18.8278585	84.8189125
-15.756377	2.077624	89.345314	-12.363354	17.667213	90.621849	41.87281	2.42225	95.875114	44.846352	30.442158	96.882721	43.359581	16.432204	96.3789175	-68.086289	18.902222	84.8647805
-15.930559	1.78979	89.369873	-12.271404	17.74559	90.676567	41.962044	2.478607	95.905388	44.945847	30.489502	96.894463	43.4539455	16.4840545	96.3999255	-67.9967535	19.0071255	84.9532085
-16.15428	1.389355	89.461174	-12.080111	17.90822	90.726639	42.133663	2.587211	95.964722	45.113773	30.565462	96.900414	43.623718	16.5763365	96.432568	-67.78394	19.2401035	85.02071
-16.361525	1.158313	89.502022	-11.961067	18.017778	90.762352	42.257343	2.66183	96.005203	45.225811	30.6241	96.910545	43.741577	16.642965	96.457874	-67.663711	19.392591	85.06683
-16.581264	0.960427	89.566422	-11.812229	18.10466	90.80365	42.388683	2.737989	96.055237	45.34177	30.696865	96.901176	43.8652265	16.717427	96.4782065	-67.4896845	19.491893	85.1290935
-16.799473	0.774713	89.616051	-11.669697	18.21035	90.851013	42.530609	2.834761	96.098915	45.474331	30.76174	96.87616	44.00247	16.7982505	96.4875375	-67.341864	19.6224495	85.2144885
-17.152456	0.601608	89.711304	-11.520822	18.322498	90.91008	42.721905	2.898174	96.112785	45.587139	30.816397	96.860977	44.154522	16.8572855	96.486881	-67.196166	19.7877105	85.333279
-17.500193	0.426085	89.786476	-11.379746	18.404018	90.966003	42.836853	2.989529	96.179352	45.682159	30.879471	96.836655	44.259506	16.9345	96.5080035	-67.018998	19.873536	85.4240025
-17.905325	0.294808	89.866577	-11.263137	18.4939	91.005623	42.978767	3.058645	96.216377	45.783829	30.93259	96.797653	44.381298	16.9956175	96.507015	-66.907572	19.9921825	85.504231
-18.52198	0.108512	89.936028	-11.063199	18.600346	91.038918	43.17527	3.158154	96.258896	45.913174	31.043915	96.787231	44.544222	17.1010345	96.5230635	-66.67062	20.0996575	85.5547725
-18.925848	0.069296	89.967438	-10.966632	18.616997	91.041588	43.294388	3.184297	96.290718	45.980835	31.062906	96.764809	44.6376115	17.1236015	96.5277635	-66.5708755	20.1103925	85.5554125
-19.298319	0.033231	89.958076	-10.857539	18.64505	91.035439	43.397163	3.206465	96.339607	46.071129	31.031544	96.7127	44.734146	17.1190045	96.5261535	-66.449224	20.1710955	85.5447245
-19.722994	0.038762	89.960594	-10.769214	18.65564	91.015472	43.485676	3.220394	96.373489	46.149097	31.015009	96.697273	44.8173865	17.1177015	96.535381	-66.3558145	20.1935785	85.495563
-20.147785	0.090809	89.949158	-10.684677	18.639418	90.988327	43.567783	3.205695	96.39769	46.212269	30.980188	96.704933	44.890026	17.0929415	96.5513115	-66.25938	20.1858945	85.4253425
-20.626595	0.20093	89.887146	-10.605988	18.619169	90.959068	43.63055	3.171721	96.406349	46.297142	30.933508	96.696732	44.963846	17.0526145	96.5515405	-66.175822	20.1857235	85.3665955
-21.204563	0.298409	89.852432	-10.54318	18.597471	90.922836	43.687992	3.143706	96.421844	46.360535	30.900949	96.692726	45.0242635	17.0223275	96.557285	-66.1106235	20.1726145	85.288387
-21.968687	0.586913	89.778641	-10.448492	18.592791	90.888359	43.756569	3.123781	96.469513	46.480091	30.850899	96.694817	45.11833	16.98734	96.582165	-66.015314	20.198242	85.194553
-22.494883	0.829601	89.812866	-10.393454	18.604858	90.897522	43.817226	3.133602	96.524002	46.531605	30.890841	96.685326	45.1744155	17.0122215	96.604664	-65.9613235	20.1974945	85.19038
-22.996054	1.095884	89.862427	-10.331756	18.630075	90.928726	43.862923	3.163058	96.602325	46.583504	30.918512	96.677559	45.2232135	17.040785	96.639942	-65.8867255	20.219365	85.21751
-23.481983	1.432245	89.939102	-10.281077	18.685736	90.960403	43.930264	3.192707	96.689255	46.624062	30.964201	96.641838	45.277163	17.078454	96.6655465	-65.839317	20.293018	85.2552595
-24.026302	1.851234	90.026169	-10.233872	18.731966	91.003937	43.982059	3.230868	96.757156	46.666981	31.020281	96.577858	45.32452	17.1255745	96.667507	-65.792264	20.3383575	85.340367
-24.605938	2.290414	90.09259	-10.192639	18.795664	91.023132	44.040367	3.273535	96.813164	46.6912	31.067635	96.517548	45.3657835	17.170585	96.665356	-65.7510615	20.420743	85.380908
-25.1306	2.795693	90.099625	-10.166403	18.850983	91.033646	44.068031	3.315088	96.864143	46.708515	31.109303	96.469109	45.388273	17.2121955	96.666626	-65.721079	20.4897705	85.400666
-25.982025	3.610065	90.118149	-10.156309	18.916399	91.035912	44.078018	3.381348	96.959671	46.711948	31.156025	96.442421	45.394983	17.2686865	96.701046	-65.707601	20.5641115	85.370778
-26.512802	4.210506	90.085945	-10.147777	18.967632	91.02684	44.07732	3.420257	97.003922	46.722366	31.192516	96.435432	45.399843	17.3063865	96.719677	-65.695397	20.6288775	85.334003
-27.079767	4.853649	90.025291	-10.154312	18.98974	91.01236	44.070007	3.451211	97.006966	46.757145	31.234573	96.411011	45.413576	17.342892	96.7089885	-65.7222	20.636588	85.3157315
-27.62694	5.568163	89.956192	-10.156592	19.012815	90.978813	44.045399	3.472934	96.974495	46.7761	31.27009	96.367111	45.4107495	17.371512	96.670803	-65.7239335	20.654118	85.286823
-28.158754	6.379443	89.840309	-10.142103	19.04179	90.940353	44.01606	3.488998	96.917564	46.798939	31.277164	96.32296	45.4074995	17.383081	96.620262	-65.6917055	20.700499	85.260444
-28.770729	7.169186	89.755295	-10.103779	19.079725	90.903046	44.016956	3.520574	96.853668	46.841412	31.299269	96.267899	45.429184	17.4099215	96.5607835	-65.636742	20.7495285	85.2453085
-29.267445	8.030046	89.645607	-10.067611	19.133463	90.864059	44.026917	3.550194	96.780281	46.886223	31.320593	96.210487	45.45657	17.4353935	96.495384	-65.591792	20.8315325	85.232734
-30.113972	9.438662	89.487679	-9.996326	19.20895	90.808014	44.039291	3.599848	96.686829	46.969105	31.366879	96.155838	45.504198	17.4833635	96.4213335	-65.49685	20.9345365	85.1946945
-30.678215	10.461246	89.402321	-9.933067	19.29821	90.785057	44.067047	3.634526	96.621544	47.017818	31.404886	96.111908	45.5424325	17.519706	96.366726	-65.4085665	21.076714	85.203388
-31.23838	11.488306	89.33622	-9.893111	19.362406	90.779388	44.099842	3.677515	96.535416	47.069309	31.462387	96.040543	45.5845755	17.569951	96.2879795	-65.3707975	21.154861	85.2707965
-31.784184	12.571691	89.302261	-9.828608	19.453377	90.762566	44.133389	3.733069	96.451775	47.088902	31.498772	95.968262	45.6111455	17.6159205	96.2100185	-65.2683615	21.2908335	85.3151135
-32.315922	13.729686	89.245132	-9.800235	19.53784	90.764221	44.201828	3.778715	96.326897	47.11467	31.546234	95.863464	45.658249	17.6624745	96.0951805	-65.258719	21.4132055	85.4332615
-32.904625	14.903195	89.250114	-9.772013	19.596785	90.786835	44.180698	3.854681	96.258087	47.125854	31.575563	95.76712	45.653276	17.715122	96.0126035	-65.197302	21.478448	85.5610665
-33.404774	16.121578	89.278282	-9.750743	19.672575	90.844666	44.205719	3.911609	96.146942	47.118275	31.593746	95.678741	45.661997	17.7526775	95.9128415	-65.163483	21.5924725	85.7764905
-34.167515	18.038563	89.436203	-9.72693	19.725401	90.993271	44.240311	3.998312	95.963165	47.113029	31.670078	95.608002	45.67667	17.834195	95.7855835	-65.13053	21.616607	86.2009585
-34.728794	19.339987	89.565697	-9.710765	19.730215	91.090958	44.253124	4.063686	95.779297	47.117908	31.653477	95.54554	45.685516	17.8585815	95.6624185	-65.107046	21.6018485	86.5194975
-35.192146	20.640396	89.697334	-9.693582	19.69829	91.181084	44.238773	4.124399	95.554665	47.090572	31.725002	95.479202	45.6646725	17.9247005	95.5169335	-65.0518365	21.4718795	86.8452345
-35.662125	22.013889	89.839455	-9.70506	19.675314	91.248688	44.227009	4.169259	95.269104	47.037022	31.801201	95.4076	45.6320155	17.98523	95.338352	-65.0421355	21.365398	87.159024
-36.171936	23.349834	89.998108	-9.764639	19.606155	91.301392	44.184547	4.211417	94.930847	46.966034	31.853205	95.316628	45.5752905	18.032311	95.1237375	-65.1045685	21.179999	87.4790465
-36.602905	24.706175	90.232697	-9.842248	19.56139	91.36071	44.09325	4.26434	94.562141	46.870808	31.920183	95.251556	45.482029	18.0922615	94.9068485	-65.166525	21.0305185	87.8145715
-37.027016	26.144964	90.490601	-9.951221	19.4984	91.459427	43.992165	4.323804	94.225327	46.759727	31.978168	95.230522	45.375946	18.150986	94.7279245	-65.278388	20.845814	88.1909295
-37.602024	28.229034	91.021767	-10.146947	19.487616	91.656067	43.828785	4.466125	93.85614	46.593899	32.109554	95.262596	45.211342	18.2878395	94.559368	-65.505236	20.6873925	88.752766
-37.935505	29.627266	91.445274	-10.304913	19.524294	91.864601	43.70787	4.612452	93.738716	46.455017	32.227943	95.347412	45.0814435	18.4201975	94.543064	-65.6912695	20.6283905	89.186138
-38.272907	31.006971	91.971359	-10.433338	19.583788	92.109962	43.616497	4.79485	93.702484	46.307037	32.381409	95.511826	44.961767	18.5881295	94.607155	-65.828443	20.5794465	89.612769
-38.536823	32.343884	92.47673	-10.567827	19.66057	92.403038	43.523388	4.980909	93.769295	46.168217	32.534058	95.738449	44.8458025	18.7574835	94.753872	-65.9814565	20.5636565	90.052204
-38.732128	33.653641	92.966164	-10.696519	19.766829	92.693329	43.439709	5.171043	93.886917	46.042561	32.716496	95.985703	44.741135	18.9437695	94.93631	-66.134173	20.5898885	90.450348
-38.889511	34.980728	93.465981	-10.85115	19.867487	92.957977	43.37122	5.318687	94.025902	45.907291	32.895641	96.252098	44.6392555	19.107164	95.139	-66.3415555	20.62781	90.776954
-39.019127	36.2141	93.859978	-10.996633	19.965897	93.161942	43.304588	5.459968	94.149658	45.757553	33.070553	96.462646	44.5310705	19.2652605	95.306152	-66.5243365	20.6665335	91.017732
-39.035206	37.950703	94.356232	-11.210513	20.105413	93.392845	43.228977	5.658115	94.291718	45.557358	33.288372	96.67524	44.3931675	19.4732435	95.483479	-66.8141935	20.7375825	91.302211
-39.050251	39.073093	94.682869	-11.356176	20.186907	93.528664	43.145527	5.799714	94.36985	45.414024	33.412491	96.787437	44.2797755	19.6061025	95.5786435	-66.9921275	20.7677115	91.4786845
-38.991581	40.09182	94.946693	-11.492066	20.287586	93.657486	43.047558	5.931868	94.449738	45.252579	33.571606	96.923103	44.1500685	19.751737	95.6864205	-67.1342005	20.823435	91.6285515
-38.894138	41.039307	95.16745	-11.611114	20.327503	93.770233	42.962883	6.056098	94.53746	45.153008	33.633198	96.988937	44.0579455	19.844648	95.7631985	-67.2801735	20.810358	91.7772675
-38.685429	41.935711	95.341324	-11.747958	20.373014	93.853348	42.902016	6.150767	94.637932	45.047359	33.715179	97.060432	43.9746875	19.932973	95.849182	-67.4706035	20.813055	91.857514
-38.478535	42.765926	95.496277	-11.837947	20.413273	93.963959	42.86726	6.257168	94.761696	44.943039	33.804913	97.143463	43.9051495	20.0310405	95.9525795	-67.5810435	20.7955055	91.9753385
-38.231354	43.507038	95.633728	-11.914946	20.436659	94.056419	42.87492	6.351145	94.923401	44.846146	33.886223	97.271873	43.860533	20.118684	96.097637	-67.690425	20.754634	92.015201
-37.773766	44.479431	95.822083	-12.045116	20.442444	94.228615	42.863689	6.474503	95.212585	44.694969	34.026325	97.516045	43.779329	20.250414	96.364315	-67.869561	20.634474	92.092915
-37.444176	45.011841	95.944916	-12.138449	20.412447	94.348557	42.827999	6.53212	95.411583	44.604549	34.088562	97.714706	43.716274	20.310341	96.5631445	-67.993172	20.514553	92.1339695
-36.994392	45.466457	96.034264	-12.215701	20.401543	94.445961	42.782211	6.561309	95.606178	44.523212	34.135521	97.879036	43.6527115	20.348415	96.742607	-68.0841135	20.454671	92.149315
-36.620644	45.865311	96.138199	-12.326028	20.347382	94.546387	42.735096	6.57378	95.78289	44.428207	34.166042	98.074799	43.5816515	20.369911	96.9288445	-68.2337075	20.324853	92.1639295
-36.137043	46.186153	96.229248	-12.444112	20.29266	94.662766	42.670013	6.582541	95.97496	44.335468	34.173046	98.234978	43.5027405	20.3777935	97.104969	-68.3909645	20.2075265	92.220563
-35.655293	46.454323	96.268517	-12.576908	20.248096	94.757103	42.592484	6.569821	96.187592	44.23254	34.152588	98.391602	43.412512	20.3612045	97.289597	-68.566328	20.1349875	92.224609
-35.180851	46.625103	96.273605	-12.735492	20.170698	94.858047	42.502419	6.531301	96.371658	44.115273	34.125664	98.499374	43.308846	20.3284825	97.435516	-68.77983	20.0129135	92.280578
-34.429768	46.723671	96.232094	-12.952892	20.08816	94.991478	42.323223	6.460892	96.654587	43.945656	34.015949	98.558083	43.1344395	20.2384205	97.606335	-69.0402235	19.9378995	92.376621
-33.886986	46.728596	96.129219	-13.115193	20.017719	95.053604	42.210922	6.412558	96.854744	43.782078	33.905357	98.580185	42.9965	20.1589575	97.7174645	-69.226886	19.8764805	92.3897435
-33.318359	46.679276	96.065765	-13.279377	19.935616	95.138245	42.098392	6.362085	97.079735	43.597744	33.785767	98.629738	42.848068	20.073926	97.8547365	-69.406822	19.797306	92.4217535
-32.733662	46.572273	95.979477	-13.447443	19.847122	95.239548	41.957672	6.298428	97.330193	43.420742	33.678673	98.684593	42.689207	19.9885505	98.007393	-69.584093	19.7056935	92.471703
-32.179661	46.334991	95.92897	-13.621077	19.722559	95.357117	41.820354	6.221364	97.574074	43.24683	33.572765	98.759399	42.533592	19.8970645	98.1667365	-69.775746	19.5480535	92.5474975
-31.650425	46.119865	95.91069	-13.781495	19.574272	95.505997	41.676224	6.138976	97.774765	43.104889	33.448723	98.812866	42.3905565	19.7938495	98.2938155	-69.9535465	19.3546945	92.7181785
-31.091774	45.781326	95.952278	-13.937482	19.446831	95.625473	41.541176	6.043731	97.933022	42.960136	33.301937	98.853264	42.250656	19.672834	98.393143	-70.12562	19.220828	92.857803
-30.165819	45.257008	95.957649	-14.135414	19.244461	95.803223	41.374344	5.861494	98.09343	42.750435	33.089291	98.892891	42.0623895	19.4753925	98.4931605	-70.3332175	19.0135295	93.1132855
-29.574123	44.879181	95.979568	-14.240839	19.143476	95.887703	41.278931	5.734569	98.192337	42.65456	32.936268	98.882065	41.9667455	19.3354185	98.537201	-70.4484235	18.9515335	93.238205
-28.941498	44.447941	95.967133	-14.287387	19.063454	95.988266	41.196106	5.618529	98.299828	42.561321	32.792168	98.861633	41.8787135	19.2053485	98.5807305	-70.4534875	18.9215595	93.3958015
-28.269123	44.038712	95.901321	-14.343749	18.968536	96.112648	41.133095	5.497275	98.418625	42.490746	32.656178	98.835983	41.8119205	19.0767265	98.627304	-70.4994185	18.8603455	93.597992
-27.732586	43.644188	95.913223	-14.384153	18.868866	96.236809	41.058395	5.379841	98.552917	42.450775	32.529263	98.826965	41.754585	18.954552	98.689941	-70.522891	18.78318	93.783677
-26.976854	43.115677	95.895523	-14.387305	18.790678	96.398254	40.984051	5.239469	98.712738	42.411102	32.389286	98.832611	41.6975765	18.8143775	98.7726745	-70.4721865	18.7669785	94.0238335
-26.317209	42.622913	95.940933	-14.382486	18.696156	96.564026	40.91785	5.098808	98.864609	42.368061	32.250957	98.851952	41.6429555	18.6748825	98.8582805	-70.4079275	18.7174295	94.2697715
-25.296101	41.869522	96.025642	-14.423302	18.501476	96.802429	40.775333	4.831192	99.150818	42.315041	31.983963	98.909225	41.545187	18.4075775	99.0300215	-70.391791	18.5953745	94.5748365
-24.637665	41.345352	96.094398	-14.475892	18.324163	96.955452	40.663097	4.649272	99.307159	42.28186	31.818476	98.973495	41.4724785	18.233874	99.140327	-70.4242625	18.414452	94.770577
-24.016762	40.902702	96.1119	-14.520349	18.118658	97.065262	40.53368	4.442299	99.457176	42.231907	31.670021	99.044083	41.3827935	18.05616	99.2506295	-70.4234915	18.181156	94.8798945
-23.316992	40.303577	96.105759	-14.605567	17.908833	97.177261	40.40617	4.22524	99.61721	42.237068	31.439594	99.068398	41.321619	17.832417	99.342804	-70.532753	17.985249	95.011718
-22.560501	39.805546	96.114258	-14.678389	17.686407	97.256889	40.302109	4.03154	99.786346	42.213623	31.252539	99.13652	41.257866	17.6420395	99.461433	-70.614644	17.7307745	95.052345
-21.860085	39.279408	96.182648	-14.750006	17.473795	97.376419	40.232952	3.843401	99.986641	42.179714	31.086353	99.235359	41.206333	17.464877	99.611	-70.706345	17.482713	95.141838
-21.137674	38.749813	96.223221	-14.804213	17.282808	97.50367	40.167919	3.68522	100.199272	42.15202	30.932831	99.33725	41.1599695	17.3090255	99.768261	-70.7683955	17.2565905	95.239079
-20.077913	38.047916	96.346291	-14.845483	17.01022	97.778587	40.14341	3.457509	100.549194	42.112236	30.722004	99.51503	41.127823	17.0897565	100.032112	-70.818789	16.9306835	95.525062
-19.298241	37.552727	96.443871	-14.865191	16.828501	97.992432	40.146793	3.309064	100.804306	42.108315	30.605598	99.641945	41.127554	16.957331	100.2231255	-70.857936	16.699671	95.7617385
-18.488003	37.118866	96.590736	-14.885881	16.661724	98.203568	40.174862	3.165358	101.067139	42.092937	30.493896	99.795547	41.1338995	16.829627	100.431343	-70.9056615	16.493821	95.975793
-17.680191	36.689804	96.731667	-14.891206	16.465143	98.403458	40.236012	3.010879	101.329407	42.070599	30.383787	99.980515	41.1533055	16.697333	100.654961	-70.9357175	16.232953	96.151955
-16.935345	36.324455	96.845528	-14.91162	16.304409	98.588066	40.290405	2.852729	101.590935	42.054279	30.263695	100.170349	41.172342	16.558212	100.880642	-70.995582	16.050606	96.29549
-16.144211	35.960033	96.958313	-14.922937	16.158569	98.73616	40.375736	2.693563	101.818123	42.021523	30.12895	100.373962	41.1986295	16.4112565	101.0960425	-71.0445035	15.9058815	96.3762775
-15.309133	35.626278	97.03463	-14.962239	16.012306	98.856125	40.44265	2.529067	102.030472	42.005577	30.039751	100.596062	41.2241135	16.284409	101.313267	-71.1485915	15.740203	96.398983
-13.984137	35.264378	97.205284	-15.015131	15.835733	99.006325	40.522732	2.330281	102.347733	42.029575	29.936928	100.957367	41.2761535	16.1336045	101.65255	-71.3064155	15.5378615	96.3601
-13.146787	35.068916	97.301567	-15.049269	15.717548	99.085762	40.554153	2.216344	102.552185	42.062561	29.942915	101.238319	41.308357	16.0796295	101.895252	-71.406895	15.3554665	96.276272
-12.310905	34.890587	97.392502	-15.083938	15.65672	99.149147	40.629837	2.108383	102.759361	42.176094	29.904484	101.476837	41.4029655	16.0064335	102.118099	-71.5708415	15.3070065	96.180195
-11.445539	34.682022	97.513779	-15.110201	15.591963	99.218712	40.705807	2.021703	102.967896	42.272583	29.957211	101.766075	41.489195	15.989457	102.3669855	-71.709597	15.194469	96.0704385
-10.501421	34.614399	97.653336	-15.121132	15.580946	99.261467	40.820305	1.940052	103.146172	42.376022	30.019766	102.052879	41.5981635	15.979909	102.5995255	-71.8404275	15.181983	95.9234085
-9.582263	34.531372	97.820717	-15.103509	15.565806	99.271866	40.91	1.890049	103.282341	42.497192	30.108807	102.364136	41.703596	15.999428	102.8232385	-71.910614	15.132184	95.7204935
-8.736094	34.473976	97.989273	-15.078783	15.558368	99.276924	40.978336	1.859002	103.380516	42.629498	30.188465	102.648483	41.803917	16.0237335	103.0144995	-71.961483	15.0930025	95.5393485
-7.438703	34.383671	98.198006	-15.041817	15.571578	99.197754	41.061436	1.830125	103.421333	42.814789	30.309469	103.022408	41.9381125	16.069797	103.2218705	-72.0217465	15.073359	95.1736375
-6.563128	34.334801	98.304062	-15.020533	15.591614	99.144707	41.100544	1.824557	103.33741	42.889339	30.388662	103.176331	41.9949415	16.1066095	103.2568705	-72.0360075	15.0766185	95.0325435
-5.665854	34.31992	98.414482	-14.999668	15.61821	99.025169	41.108082	1.854794	103.212914	42.946987	30.444008	103.296867	42.0275345	16.149401	103.2548905	-72.0268705	15.087019	94.7954475
-4.821809	34.280682	98.508957	-14.990449	15.663478	98.917839	41.111458	1.894209	103.078796	42.975388	30.522514	103.394829	42.043423	16.2083615	103.2368125	-72.024321	15.1185945	94.5988655
-4.02966	34.211411	98.534164	-14.984467	15.715397	98.771347	41.111668	1.944168	102.933861	43.010029	30.628193	103.451447	42.0608485	16.2861805	103.192654	-72.0297825	15.1446135	94.35004
-3.24274	34.117039	98.567444	-14.991871	15.794539	98.634323	41.115749	2.014925	102.788033	43.0117	30.713499	103.541313	42.0637245	16.364212	103.164673	-72.0474665	15.224866	94.103973
-2.463249	34.008072	98.598747	-15.014156	15.884426	98.543419	41.110893	2.094794	102.655983	43.009922	30.827168	103.584541	42.0604075	16.460981	103.120262	-72.0887195	15.307871	93.966576
-1.277178	33.817539	98.669159	-15.039189	16.045607	98.387222	41.103668	2.204957	102.495422	42.955963	30.971189	103.671028	42.0298155	16.588073	103.083225	-72.1081935	15.503141	93.691219
-0.518016	33.632286	98.722801	-15.079737	16.141075	98.310905	41.070641	2.30319	102.409935	42.896858	31.124615	103.763138	41.9837495	16.7139025	103.0865365	-72.1432235	15.5682475	93.5352735
0.123658	33.417244	98.782593	-15.145922	16.2906	98.250755	41.014877	2.409787	102.340485	42.899284	31.157101	103.780296	41.9570805	16.783444	103.0603905	-72.2489245	15.797756	93.4411195
0.809452	33.116192	98.832779	-15.192659	16.409727	98.236389	40.950432	2.517984	102.266357	42.852203	31.244886	103.838287	41.9013175	16.881435	103.052322	-72.2866355	15.938019	93.420456
1.487207	32.767521	98.897575	-15.25423	16.525974	98.235664	40.879261	2.62196	102.229347	42.796345	31.341574	103.890694	41.837803	16.981767	103.0600205	-72.346263	16.070181	93.4113075
2.10939	32.375973	98.954559	-15.3117	16.697067	98.238113	40.805492	2.746971	102.172279	42.749741	31.448751	103.914108	41.7776165	17.097861	103.0431935	-72.4010165	16.296273	93.4330325
2.718053	31.95546	98.994728	-15.350977	16.876163	98.259666	40.715424	2.888826	102.114357	42.69556	31.538504	103.92054	41.705492	17.213665	103.0174485	-72.407446	16.538661	93.5018835
3.509931	31.253689	98.973251	-15.431483	17.158562	98.297859	40.575592	3.044167	102.089165	42.619499	31.705765	103.914627	41.5975455	17.374966	103.001896	-72.4605115	16.942158	93.593822
4.039984	30.778847	98.983269	-15.500708	17.357332	98.359467	40.483101	3.164427	102.098427	42.536182	31.804913	103.888107	41.5096415	17.48467	102.993267	-72.5110575	17.229994	93.725667
4.519986	30.11787	98.963997	-15.603201	17.567299	98.450989	40.403271	3.265932	102.143074	42.453823	31.887463	103.835068	41.428547	17.5766975	102.989071	-72.634949	17.5579005	93.912907
5.008344	29.492569	98.959045	-15.696052	17.794897	98.520866	40.305904	3.361947	102.230728	42.38739	31.964666	103.779266	41.346647	17.6633065	103.004997	-72.738751	17.9264875	94.036735
5.405544	28.836647	98.91394	-15.815434	17.986597	98.525558	40.199638	3.426461	102.322662	42.298679	32.058544	103.728294	41.2491585	17.7425025	103.025478	-72.8800265	18.2306915	94.025638
5.782227	28.192312	98.847183	-15.916382	18.183126	98.516159	40.071774	3.532075	102.413284	42.183918	32.121582	103.707527	41.127846	17.8268285	103.0604055	-72.96061	18.5394235	93.9719125
6.149943	27.382061	98.719276	-16.022717	18.36669	98.400711	39.977077	3.649395	102.481064	42.062626	32.165802	103.684326	41.0198515	17.9075985	103.082695	-73.0652855	18.8257815	93.718727
6.659369	26.173735	98.48111	-16.169758	18.545345	98.07328	39.88467	3.794114	102.546516	41.878086	32.274036	103.610207	40.881378	18.034075	103.0783615	-73.220894	19.056615	93.0681985
6.898438	25.363329	98.244064	-16.212143	18.667717	97.760559	39.829376	3.918882	102.579407	41.793739	32.33593	103.527275	40.8115575	18.127406	103.053341	-73.2358435	19.208028	92.467777
7.156313	24.514517	97.938721	-16.24964	18.75231	97.385345	39.796181	4.010386	102.581474	41.723846	32.399403	103.425339	40.7600135	18.2048945	103.0034065	-73.2592935	19.2997255	91.7672835
7.377907	23.585835	97.635666	-16.245924	18.80245	96.973885	39.788673	4.134389	102.537895	41.657845	32.482109	103.34523	40.723259	18.308249	102.9415625	-73.215107	19.296651	91.0062075
7.570365	22.683304	97.352661	-16.197405	18.833109	96.529572	39.802067	4.234387	102.465141	41.669987	32.462322	103.186844	40.736027	18.3483545	102.8259925	-73.130837	19.3178635	90.2331515
7.694756	21.756618	97.025963	-16.115713	18.842892	96.115013	39.833439	4.333967	102.319588	41.675182	32.48114	102.997719	40.7543105	18.4075535	102.6586535	-72.9857365	19.2782305	89.5713725
7.749016	20.847174	96.690948	-15.993774	18.877329	95.72364	39.873409	4.46178	102.141312	41.69487	32.496075	102.779755	40.7841395	18.4789275	102.4605335	-72.7716875	19.2757305	88.9867465
7.81745	19.444775	96.08918	-15.735747	18.922749	95.065758	39.998558	4.584408	101.788536	41.802742	32.562958	102.380493	40.90065	18.573683	102.0845145	-72.372144	19.271815	88.0470015
7.791587	18.517344	95.662102	-15.549988	18.956861	94.589523	40.087013	4.657559	101.47319	41.892452	32.604321	102.045547	40.9897325	18.63094	101.7593685	-72.0897085	19.282782	87.4196775
7.700793	17.626207	95.183006	-15.365428	18.981133	94.1334	40.175083	4.732318	101.104019	41.986347	32.625172	101.671242	41.080715	18.678745	101.3876305	-71.811571	19.283521	86.8791695
7.509774	16.731974	94.711113	-15.156595	19.014368	93.697777	40.279366	4.812152	100.702812	42.065033	32.654305	101.272987	41.1721995	18.7332285	100.9878995	-71.4853895	19.2955075	86.4076545
7.277691	15.812614	94.286995	-14.957005	19.06077	93.360458	40.420399	4.899932	100.287102	42.184361	32.692154	100.861824	41.30238	18.796043	100.574463	-71.21639	19.325497	86.146453
6.949299	14.942508	93.911049	-14.75332	19.104147	93.056519	40.580814	4.994403	99.870338	42.31686	32.768166	100.458466	41.448837	18.8812845	100.164402	-70.955477	19.3270095	85.948636
6.602653	14.049777	93.500526	-14.566305	19.174688	92.780029	40.763275	5.098896	99.408218	42.459602	32.869591	100.038574	41.6114385	18.9842435	99.723396	-70.7440485	19.3651325	85.836662
5.911749	12.75608	92.916664	-14.308434	19.301262	92.447334	41.017159	5.34789	98.715942	42.676617	33.040794	99.294052	41.846888	19.194342	99.004997	-70.463756	19.408182	85.889671
5.356127	11.985315	92.563309	-14.132757	19.421978	92.247757	41.192642	5.567252	98.226395	42.739079	33.1576	98.841393	41.9658605	19.362426	98.533894	-70.2313745	19.48153	85.96162
4.804699	11.104416	92.212128	-13.981875	19.541832	92.087158	41.386292	5.769286	97.744293	42.843231	33.282146	98.374809	42.1147615	19.525716	98.059551	-70.0785115	19.557948	86.114765
4.114167	10.258739	91.837372	-13.824979	19.632957	91.933647	41.566162	5.970317	97.247871	42.953663	33.455364	97.852966	42.2599125	19.7128405	97.5504185	-69.9098705	19.5530735	86.3168755
3.432205	9.422006	91.451469	-13.710305	19.749935	91.754326	41.728848	6.135116	96.725441	43.028549	33.582184	97.356468	42.3786985	19.85865	97.0409545	-69.7993085	19.64122	86.4676975
2.709627	8.560667	91.147095	-13.58309	19.821526	91.597839	41.871323	6.263402	96.239014	43.115055	33.679813	96.84108	42.493189	19.9716075	96.540047	-69.659369	19.6714445	86.655631
1.911597	7.731629	90.858742	-13.465853	19.900787	91.469963	41.987625	6.393281	95.845718	43.181183	33.758919	96.405167	42.584404	20.0761	96.1254425	-69.51611	19.725474	86.8144835
0.647619	6.48455	90.561691	-13.38045	19.947191	91.349991	42.061455	6.551698	95.391541	43.223961	33.854694	95.914879	42.642708	20.203196	95.65321	-69.403608	19.691186	87.046772
-0.194986	5.602606	90.47081	-13.365213	20.008537	91.283722	42.092041	6.639539	95.171692	43.217365	33.920815	95.608398	42.654703	20.280177	95.390045	-69.385129	19.736897	87.177399
-1.150062	4.744104	90.357414	-13.372424	20.059742	91.214279	42.095909	6.731678	95.025978	43.170609	33.981899	95.340538	42.633259	20.3567885	95.183258	-69.378107	19.7626955	87.2453
-2.085898	3.928272	90.303726	-13.403805	20.112698	91.150757	42.07143	6.851361	94.941727	43.069439	34.040653	95.11602	42.5704345	20.446007	95.0288735	-69.3780445	19.779389	87.2726405
-3.080135	3.117802	90.372993	-13.470345	20.169426	91.154999	42.038181	6.959776	94.930847	42.944592	34.1003	94.901321	42.4913865	20.530038	94.916084	-69.4320765	19.808814	87.393914
-4.079055	2.311046	90.473167	-13.551116	20.252197	91.156258	41.970848	7.083523	94.948364	42.802597	34.150803	94.704041	42.3867225	20.617163	94.8262025	-69.4889545	19.887231	87.4863135
-5.136038	1.55702	90.541771	-13.656661	20.314602	91.140381	41.911087	7.173442	94.963257	42.655056	34.1954	94.505157	42.2830715	20.684421	94.734207	-69.5963935	19.944783	87.546555
-6.711563	0.460914	90.640511	-13.820314	20.39735	91.056274	41.777542	7.319643	94.935585	42.43819	34.252541	94.160904	42.107866	20.786092	94.5482445	-69.748494	20.008608	87.5643035
-7.778904	-0.195191	90.69368	-13.890682	20.445974	90.976341	41.659618	7.431948	94.882027	42.296238	34.273205	93.87188	41.977928	20.8525765	94.3769535	-69.759292	20.0393715	87.5757285
-8.863414	-0.80039	90.698318	-13.949701	20.458992	90.875282	41.587837	7.498656	94.737038	42.159798	34.29837	93.546135	41.8738175	20.898513	94.1415865	-69.7732195	20.019471	87.6089775
-9.934512	-1.403725	90.654633	-14.013327	20.493464	90.7071	41.528843	7.55237	94.547501	42.043854	34.292511	93.175148	41.7863485	20.9224405	93.8613245	-69.8130025	20.0644875	87.5528755
-10.992911	-1.919997	90.523361	-14.050311	20.476007	90.499969	41.473652	7.592572	94.29438	41.950272	34.278416	92.840179	41.711962	20.935494	93.5672795	-69.812584	20.01652	87.4326585
-12.073257	-2.395146	90.289536	-14.067681	20.449894	90.235733	41.412987	7.607269	94.010796	41.898949	34.287556	92.530182	41.655968	20.9474125	93.270489	-69.79133	19.9523755	87.200977
-13.165461	-2.80455	89.94091	-14.071759	20.377508	89.945755	41.355705	7.598106	93.707672	41.873516	34.302811	92.266022	41.6146105	20.9504585	92.986847	-69.7581285	19.8045575	86.904663
-14.742947	-3.318942	89.469353	-14.076365	20.277889	89.569977	41.305634	7.582173	93.257652	41.882732	34.331577	91.93071	41.594183	20.956875	92.594181	-69.746913	19.598903	86.545773
-15.79353	-3.590326	89.177078	-14.015855	20.175053	89.348061	41.302376	7.587117	92.977081	41.900463	34.338062	91.738831	41.6014195	20.9625895	92.357956	-69.6331295	19.3875165	86.338166
-16.825529	-3.753498	88.87236	-13.965511	20.135359	89.153671	41.324921	7.605408	92.710426	41.924099	34.360352	91.555389	41.62451	20.98288	92.1329075	-69.555532	19.287838	86.1744345
-17.852688	-3.874234	88.680176	-13.891706	20.118731	88.989273	41.341713	7.645599	92.475266	41.949375	34.403767	91.365112	41.645544	21.024683	91.920189	-69.428956	19.212779	86.058357
-18.881063	-3.915978	88.573097	-13.820322	20.11215	88.873871	41.378643	7.690798	92.266914	41.969536	34.438774	91.174316	41.6740895	21.064786	91.720615	-69.3147335	19.159514	86.027127
-19.817015	-3.868402	88.5457	-13.744404	20.17625	88.787453	41.447292	7.725734	92.097	42.004681	34.461014	90.94809	41.7259865	21.093374	91.522545	-69.2147945	19.259126	86.052361
-20.860899	-3.768001	88.565918	-13.64687	20.243458	88.720451	41.522526	7.745795	91.951103	42.034023	34.445946	90.70459	41.7782745	21.0958705	91.3278465	-69.0720145	19.3910455	86.1130555
-22.298714	-3.515823	88.665642	-13.51275	20.327044	88.636215	41.591072	7.75765	91.784409	42.064007	34.392525	90.391533	41.8275395	21.0750875	91.087971	-68.8530395	19.5790005	86.184459
-23.237974	-3.30435	88.664742	-13.449592	20.360455	88.566391	41.620731	7.751115	91.709793	42.11512	34.371765	90.229401	41.8679255	21.06144	90.969597	-68.7671095	19.65947	86.163185
-24.181166	-2.994121	88.663971	-13.404961	20.363247	88.516632	41.633041	7.732116	91.664742	42.161697	34.356182	90.134529	41.897369	21.044149	90.8996355	-68.707291	19.682345	86.1336285
-25.111887	-2.663013	88.600021	-13.359648	20.347345	88.45517	41.63385	7.692251	91.63945	42.227928	34.35873	90.095856	41.930889	21.0254905	90.867653	-68.650185	19.6691995	86.042687
-25.923412	-2.263639	88.530159	-13.358482	20.313475	88.413239	41.630348	7.655402	91.607254	42.289383	34.369694	90.087471	41.9598655	21.012548	90.8473625	-68.6768295	19.614402	85.9791155
-26.771885	-1.804184	88.418365	-13.342984	20.262102	88.363899	41.641132	7.645308	91.573921	42.331329	34.380962	90.098671	41.9862305	21.013135	90.836296	-68.6721985	19.511069	85.891502
-27.551588	-1.301566	88.294861	-13.305025	20.226021	88.317749	41.655418	7.669793	91.544846	42.37011	34.423012	90.115509	42.012764	21.0464025	90.8301775	-68.622814	19.4056395	85.8053205
-28.715929	-0.410017	88.091087	-13.285807	20.170971	88.25116	41.67955	7.760191	91.496849	42.395618	34.517956	90.158661	42.037584	21.1390735	90.827755	-68.609198	19.2028685	85.674565
-29.410919	0.260707	87.962936	-13.26104	20.1535	88.203407	41.702755	7.827073	91.451241	42.416824	34.613331	90.184525	42.0597895	21.220202	90.817883	-68.5818695	19.086798	85.588931
-30.073362	0.971167	87.855911	-13.243765	20.131618	88.172127	41.73233	7.895246	91.393913	42.420403	34.707672	90.21357	42.0763665	21.301459	90.8037415	-68.5638965	18.961777	85.5405125
-30.763367	1.723737	87.7565	-13.236486	20.123583	88.156075	41.752972	7.972945	91.348686	42.428909	34.796768	90.243874	42.0909405	21.3848565	90.79628	-68.5639125	18.8623095	85.51587
-31.375525	2.5488	87.667595	-13.237688	20.112549	88.154373	41.760448	8.022677	91.303566	42.478142	34.896469	90.252579	42.119295	21.459573	90.7780725	-68.594671	18.765525	85.5306735
-31.975174	3.420652	87.606789	-13.245111	20.105932	88.158562	41.743984	8.055394	91.25576	42.513554	34.973549	90.274483	42.128769	21.5144715	90.7651215	-68.618991	18.6973925	85.5520025
-32.548592	4.293169	87.550041	-13.259246	20.10173	88.15358	41.723339	8.076785	91.191551	42.53587	35.019276	90.286133	42.1296045	21.5480305	90.738842	-68.6480965	18.6554295	85.568318
-33.358368	5.699982	87.416229	-13.307307	20.098078	88.097206	41.649551	8.101284	91.050842	42.566208	35.084656	90.252113	42.1078795	21.59297	90.6514775	-68.7224935	18.603186	85.5429345
-33.845352	6.682032	87.278816	-13.334858	20.111036	88.020691	41.609703	8.145991	90.93428	42.559513	35.128891	90.190887	42.084608	21.637441	90.5625835	-68.754324	18.584631	85.4787985
-34.342968	7.687925	87.171844	-13.370315	20.136972	87.95256	41.563446	8.206812	90.8246	42.53384	35.194759	90.132332	42.048643	21.7007855	90.478466	-68.789273	18.5731585	85.426654
-34.748947	8.725172	87.105156	-13.402939	20.172121	87.904076	41.529377	8.285304	90.739723	42.511513	35.267311	90.105087	42.020445	21.7763075	90.422405	-68.826323	18.5679345	85.385747
-35.112518	9.756993	87.050323	-13.432041	20.203232	87.863731	41.51479	8.376431	90.694633	42.490135	35.34853	90.114868	42.0024625	21.8624805	90.4047505	-68.8665445	18.5439835	85.3227115
-35.445698	10.854202	86.989708	-13.45812	20.237495	87.865814	41.512241	8.468353	90.674118	42.475449	35.432156	90.148499	41.993845	21.9502545	90.4113085	-68.910085	18.5247355	85.3203195
-35.779709	11.940353	86.938278	-13.47291	20.263863	87.871704	41.519539	8.545428	90.665985	42.469864	35.526802	90.200928	41.9947015	22.036115	90.4334565	-68.9405215	18.491611	85.3099515
-36.140137	13.57425	86.947052	-13.460358	20.312708	87.884247	41.537251	8.666875	90.639053	42.492897	35.674519	90.279526	42.015074	22.170697	90.4592895	-68.93579	18.454719	85.3092045
-36.347858	14.739479	86.934685	-13.434174	20.357376	87.906937	41.539738	8.753434	90.602425	42.508137	35.752563	90.316696	42.0239375	22.2529985	90.4595605	-68.8922855	18.4617535	85.3543135
-36.551891	15.865321	86.998337	-13.396459	20.394699	87.950912	41.5494	8.828167	90.566612	42.530487	35.835941	90.358826	42.0399435	22.332054	90.462719	-68.8328615	18.457344	85.439105
-36.688206	16.980766	87.070557	-13.371541	20.405287	88.017876	41.554203	8.891279	90.536186	42.542412	35.900902	90.416786	42.0483075	22.3960905	90.476486	-68.7913895	18.4144835	85.559266
-36.765568	18.083708	87.231949	-13.354044	20.45911	88.117378	41.556122	8.943211	90.510925	42.560242	35.949528	90.505821	42.058182	22.4463695	90.508373	-68.76627	18.4718505	85.726383
-36.847946	19.262247	87.397476	-13.323366	20.431971	88.256973	41.576622	8.978425	90.467003	42.575356	35.988693	90.591331	42.075989	22.483559	90.529167	-68.722721	18.380383	85.984779
-36.892719	20.346771	87.610077	-13.313482	20.407467	88.408104	41.559044	9.016628	90.458809	42.571938	36.035576	90.695679	42.065491	22.526102	90.577244	-68.692455	18.288832	86.238964
-36.822735	21.976814	87.932938	-13.326381	20.358095	88.627014	41.516365	9.050576	90.448448	42.54237	36.082603	90.876778	42.0293675	22.5665895	90.662613	-68.6821295	18.1496005	86.591415
-36.770634	23.061401	88.150108	-13.364623	20.324083	88.767334	41.438721	9.07714	90.47525	42.511333	36.111233	90.977798	41.975027	22.5941865	90.726524	-68.704273	18.0539795	86.808144
-36.640831	24.106928	88.338997	-13.414306	20.266794	88.88472	41.398079	9.094356	90.476326	42.460484	36.149998	91.105774	41.9292815	22.622177	90.79105	-68.7578935	17.911411	86.97839
-36.500381	25.143286	88.492271	-13.471662	20.236633	88.970825	41.396751	9.104228	90.439377	42.402943	36.184013	91.205078	41.899847	22.6441205	90.8222275	-68.843171	17.8291455	87.1194225
-36.256508	26.127377	88.645996	-13.516485	20.211843	89.059517	41.360943	9.12831	90.415047	42.337219	36.213718	91.275772	41.849081	22.671014	90.8454095	-68.882051	17.752672	87.2736245
-36.034531	27.11825	88.819427	-13.558997	20.160614	89.1287	41.295601	9.161219	90.420151	42.289719	36.227074	91.322319	41.79266	22.6941465	90.871235	-68.910654	17.6270815	87.386165
-35.738735	28.028587	89.002731	-13.587691	20.132875	89.215157	41.264198	9.168832	90.406036	42.23188	36.217247	91.384438	41.748039	22.6930395	90.895237	-68.923421	17.5727105	87.535077
-35.236156	29.305759	89.241203	-13.647145	20.021942	89.361397	41.229584	9.139195	90.427299	42.18615	36.182873	91.513268	41.707867	22.661034	90.9702835	-69.002157	17.38285	87.7525105
-34.783882	30.126778	89.439804	-13.6316	19.975821	89.467384	41.210831	9.090707	90.478996	42.17395	36.144192	91.608658	41.6923905	22.6174495	91.043827	-68.9555905	17.3341925	87.890941
-34.336357	30.895594	89.594864	-13.648006	19.913069	89.563148	41.213249	9.025418	90.552734	42.175694	36.089108	91.714912	41.6944715	22.557263	91.133823	-68.9904835	17.268875	87.992473
-33.809231	31.616602	89.717941	-13.654214	19.813646	89.655045	41.217976	8.948858	90.635666	42.179142	36.034035	91.807343	41.698559	22.4914465	91.2215045	-69.006987	17.1358455	88.0885855
-33.270943	32.259674	89.855698	-13.662861	19.747894	89.73436	41.224445	8.875884	90.744507	42.17662	35.937977	91.892601	41.7005325	22.4069305	91.318554	-69.0262545	17.0888575	88.150166
-32.678562	32.890465	89.937416	-13.676921	19.663807	89.792961	41.210926	8.788819	90.880753	42.181885	35.84309	91.984261	41.6964055	22.3159545	91.432507	-69.0502475	17.0116595	88.153415
-32.059555	33.455948	90.006187	-13.694904	19.553196	89.877716	41.21701	8.678162	91.036346	42.167984	35.785946	92.086807	41.692497	22.232054	91.5615765	-69.082305	16.874338	88.1938555
-31.129276	34.237186	90.078766	-13.727957	19.420708	89.99118	41.228004	8.508221	91.320824	42.192265	35.546417	92.187561	41.7101345	22.027319	91.7541925	-69.1660485	16.814097	88.2281675
-30.339554	34.660542	90.071136	-13.742834	19.283985	90.085007	41.251583	8.382377	91.568703	42.211208	35.410725	92.30307	41.7313955	21.896551	91.9358865	-69.2170635	16.671419	88.2341275
-29.622051	34.984669	90.163277	-13.756924	19.165602	90.201653	41.290985	8.241472	91.846146	42.248283	35.267818	92.446831	41.769634	21.754645	92.1464885	-69.283482	16.576559	88.2568175
-28.884623	35.334312	90.228172	-13.779378	19.036541	90.364983	41.336235	8.105595	92.170074	42.298512	35.150494	92.632233	41.8173735	21.6280445	92.4011535	-69.3761295	16.4450375	88.3288125
-28.06221	35.651329	90.286125	-13.747115	18.928896	90.528198	41.451187	7.931624	92.525208	42.359035	35.007633	92.853424	41.905111	21.4696285	92.689316	-69.399341	16.3881635	88.36708
-27.235767	35.954712	90.383141	-13.738817	18.840773	90.721443	41.527397	7.764904	92.965874	42.452854	34.870483	93.099716	41.9901255	21.3176935	93.032795	-69.4677595	16.3638525	88.410091
-26.358721	36.178833	90.467224	-13.709959	18.705189	90.931389	41.661091	7.566862	93.363861	42.553066	34.737686	93.390266	42.1070785	21.152274	93.3770635	-69.5269965	16.258104	88.4857145
-25.040516	36.398994	90.657692	-13.646768	18.569891	91.27179	41.803207	7.285471	93.986984	42.757763	34.539894	93.838921	42.280485	20.9126825	93.9129525	-69.574021	16.2270995	88.6306275
-24.108818	36.545685	90.814056	-13.582006	18.464016	91.50013	41.893093	7.102644	94.36718	42.890198	34.385498	94.14753	42.3916455	20.744071	94.257355	-69.5556575	16.183961	88.742905
-23.15008	36.678707	90.935776	-13.534753	18.349432	91.699745	41.968338	6.9278	94.717285	43.022583	34.229095	94.45314	42.4954605	20.5784475	94.5852125	-69.5649665	16.1204165	88.8142775
-22.21146	36.766224	91.055351	-13.477102	18.281683	91.874985	42.006535	6.787952	95.071136	43.163563	34.083328	94.722626	42.585049	20.43564	94.896881	-69.539253	16.127726	88.853089
-21.282785	36.82616	91.19091	-13.43047	18.21019	92.0401	42.07999	6.629434	95.339134	43.263645	33.991131	95.022949	42.6718175	20.3102825	95.1810415	-69.5327575	16.1100975	88.8991585
-20.337267	36.850689	91.314537	-13.37418	18.129496	92.16626	42.174419	6.464911	95.537643	43.398289	33.823246	95.227676	42.786354	20.1440785	95.3826595	-69.534714	16.1149135	88.9498605
-19.383429	36.897499	91.414352	-13.320947	18.071939	92.269165	42.195831	6.370313	95.74984	43.500027	33.72884	95.414284	42.847929	20.0495765	95.582062	-69.489823	16.0943015	88.956268
-17.935816	36.903687	91.550957	-13.264825	18.01499	92.380638	42.271015	6.237772	95.980339	43.62804	33.622803	95.664063	42.9495275	19.9302875	95.822201	-69.4791775	16.0996925	88.939075
-17.021074	36.916935	91.609154	-13.1988	17.9979	92.473511	42.341133	6.173092	96.132263	43.689899	33.569706	95.805298	43.015516	19.871399	95.9687805	-69.413116	16.124401	88.9782415
-16.12417	36.902504	91.71048	-13.189918	18.004768	92.562408	42.390366	6.130271	96.307266	43.736343	33.530857	95.956978	43.0633545	19.830564	96.132122	-69.4431905	16.178972	88.992694
-15.236218	36.903919	91.813873	-13.156404	18.018345	92.653992	42.443588	6.105777	96.504326	43.781467	33.493645	96.115715	43.1125275	19.799711	96.3100205	-69.4253355	16.236979	88.9979635
-14.246537	36.853111	91.878876	-13.14951	18.030506	92.77153	42.490326	6.06255	96.700951	43.832268	33.454105	96.266212	43.161297	19.7583275	96.4835815	-69.460317	16.3026845	89.0594785
-13.369067	36.821495	91.989838	-13.132278	18.043369	92.874313	42.519249	6.023147	96.893463	43.883629	33.419025	96.396149	43.201439	19.721086	96.644806	-69.465995	16.365652	89.10382
-12.467988	36.781666	92.014885	-13.111119	18.038927	92.971542	42.546974	5.981399	97.064552	43.92918	33.358921	96.48259	43.238077	19.67016	96.773571	-69.460315	16.407694	89.169513
-11.16086	36.660278	92.069046	-13.08096	18.036217	93.119362	42.633427	5.86978	97.319191	43.98703	33.264072	96.582504	43.3102285	19.566926	96.9508475	-69.4721485	16.505508	89.2878765
-10.297079	36.594898	92.126236	-13.033896	18.016035	93.233452	42.681076	5.79733	97.50692	44.035465	33.168262	96.665939	43.3582705	19.482796	97.0864295	-69.4260625	16.549274	89.3804745
-9.38366	36.518852	92.209488	-13.001365	17.993181	93.347618	42.742085	5.693872	97.700241	44.092796	33.057487	96.749695	43.4174405	19.3756795	97.224968	-69.4201705	16.6106825	89.470268
-8.514614	36.428043	92.291779	-12.951612	17.932497	93.473747	42.789757	5.594363	97.882858	44.170277	32.922493	96.843597	43.480017	19.258428	97.3632275	-69.383241	16.606566	89.5842665
-7.745784	36.390877	92.378799	-12.892011	17.875372	93.590836	42.846741	5.468469	98.039604	44.234432	32.799904	96.96759	43.5405865	19.1341865	97.503597	-69.3246085	16.6165575	89.678075
-6.892708	36.28828	92.488121	-12.834686	17.803938	93.67086	42.901394	5.342112	98.144485	44.297905	32.66357	97.100632	43.5996495	19.002841	97.6225585	-69.2690215	16.605035	89.7191615
-6.088469	36.212582	92.610687	-12.770785	17.718132	93.745323	42.930527	5.196799	98.195549	44.363483	32.539349	97.232712	43.647005	18.868074	97.7141305	-69.188575	16.56819	89.7765155
-4.853096	36.158569	92.820496	-12.719848	17.577038	93.789108	42.97076	4.973312	98.206902	44.43626	32.341263	97.447495	43.70351	18.6572875	97.8271985	-69.143206	16.4967885	89.7510175
-4.071094	36.088814	92.986008	-12.696721	17.488461	93.803322	42.993954	4.838375	98.183678	44.488831	32.2057	97.601089	43.7413925	18.5220375	97.8923835	-69.1348345	16.4548845	89.7142605
-3.343864	36.023609	93.160202	-12.685512	17.419165	93.815994	42.990318	4.723257	98.164597	44.534302	32.111153	97.743317	43.76231	18.417205	97.953957	-69.133334	16.421125	89.678031
-2.622876	35.933033	93.300064	-12.708625	17.386627	93.832275	42.991283	4.651263	98.145004	44.575016	32.034809	97.878685	43.7831495	18.343036	98.0118445	-69.2003995	16.430218	89.6527055
-1.902202	35.82925	93.45726	-12.707127	17.328787	93.851334	43.00631	4.585485	98.119339	44.610722	31.979301	98.02903	43.808516	18.282393	98.0741845	-69.22277	16.375181	89.6284835
-1.201227	35.765293	93.610535	-12.694139	17.308764	93.878448	43.020401	4.558453	98.089264	44.636475	31.980457	98.122444	43.828438	18.269455	98.105854	-69.216716	16.348073	89.651042
-0.467169	35.65451	93.735451	-12.700955	17.322531	93.889572	43.022713	4.557244	98.040642	44.64801	31.982597	98.223793	43.8353615	18.2699205	98.1322175	-69.2372715	16.3751415	89.6469265
0.492617	35.370644	93.942474	-12.68508	17.344852	93.90876	42.999935	4.58461	97.998451	44.666332	31.990919	98.388214	43.8331335	18.2877645	98.1933325	-69.2032935	16.4019395	89.6241875
1.115564	35.152264	94.049881	-12.684848	17.383223	93.934074	42.990616	4.59758	98.01059	44.680988	31.992044	98.478195	43.835802	18.294812	98.2443925	-69.205498	16.471634	89.6237555
1.702413	34.935062	94.16584	-12.681289	17.406549	93.967072	42.987015	4.651004	98.061623	44.686188	31.993412	98.590889	43.8366015	18.322208	98.326256	-69.1991795	16.49089	89.607888
2.280674	34.652531	94.275391	-12.687142	17.418293	94.039978	43.023006	4.722109	98.179031	44.695274	32.012966	98.692345	43.85914	18.3675375	98.435688	-69.233424	16.4690485	89.644268
2.835119	34.35754	94.376511	-12.702501	17.476221	94.100113	43.114998	4.79969	98.287949	44.693268	32.079845	98.805214	43.904133	18.4397675	98.5465815	-69.309135	16.5126745	89.6536445
3.353722	34.042347	94.447365	-12.727735	17.541075	94.149132	43.171864	4.936055	98.41851	44.618458	32.288021	98.916084	43.895161	18.612038	98.667297	-69.350631	16.470112	89.630967
3.802685	33.657982	94.435249	-12.738885	17.653145	94.168945	43.18895	5.126078	98.557457	44.571625	32.391506	98.914726	43.8802875	18.758792	98.7360915	-69.3580575	16.547498	89.6017985
4.429361	33.086048	94.381821	-12.739078	17.786737	94.169075	43.278885	5.380124	98.657402	44.436615	32.584518	98.858414	43.85775	18.982321	98.757908	-69.335906	16.591153	89.580242
4.796489	32.679375	94.335548	-12.718098	17.892166	94.162987	43.314968	5.509544	98.716118	44.334637	32.679657	98.855682	43.8248025	19.0946005	98.7859	-69.2609985	16.6897315	89.540074
5.139795	32.224365	94.337532	-12.714633	17.958435	94.187088	43.355431	5.594055	98.788086	44.268082	32.739529	98.879242	43.8117565	19.166792	98.833664	-69.2410225	16.750078	89.540512
5.453893	31.780249	94.35955	-12.717777	17.9786	94.225899	43.392338	5.629259	98.835747	44.240929	32.749157	98.89547	43.8166335	19.189208	98.8656085	-69.2521875	16.767992	89.5861895
5.763836	31.263096	94.403252	-12.723668	17.982323	94.269958	43.413803	5.629803	98.892944	44.225304	32.730354	98.913307	43.8195535	19.1800785	98.9031255	-69.2668895	16.7845675	89.6367905
5.973242	30.728296	94.423859	-12.740379	17.982239	94.302292	43.436207	5.627493	98.932968	44.20517	32.710236	98.939468	43.8206885	19.1688645	98.936218	-69.3014465	16.7956135	89.668366
6.107817	30.216694	94.460739	-12.755251	17.989635	94.323799	43.449703	5.643386	98.94735	44.174782	32.708546	98.941246	43.8122425	19.175966	98.944298	-69.3227445	16.803304	89.7033
6.29727	29.426384	94.461174	-12.789959	18.023701	94.341759	43.463844	5.72073	98.927567	44.079655	32.763088	98.891037	43.7717495	19.241909	98.909302	-69.3516675	16.805493	89.774216
6.389421	28.902308	94.43222	-12.80965	18.055109	94.346794	43.47847	5.82364	98.889198	44.008999	32.829327	98.813637	43.7437345	19.3264835	98.8514175	-69.3630345	16.7837345	89.8421705
6.421181	28.367588	94.376183	-12.834009	18.14397	94.366112	43.499664	5.926764	98.833206	43.909843	32.927559	98.706184	43.7047535	19.4271615	98.769695	-69.3727715	16.8607785	89.962529
6.427253	27.856619	94.334015	-12.845169	18.218185	94.397614	43.527016	6.047684	98.763817	43.797771	33.023949	98.548912	43.6623935	19.5358165	98.6563645	-69.3527315	16.9005535	90.1388635
6.395481	27.305285	94.255821	-12.843502	18.317463	94.423172	43.545467	6.137681	98.674492	43.686924	33.168629	98.371796	43.6161955	19.653155	98.523144	-69.3031995	16.981771	90.3232
6.296677	26.786634	94.190178	-12.855287	18.421982	94.449402	43.549831	6.244536	98.556442	43.634727	33.244522	98.12011	43.592279	19.744529	98.338276	-69.302853	17.099435	90.560528
6.179153	26.321346	94.132027	-12.852994	18.532488	94.49012	43.551632	6.348408	98.417778	43.564301	33.344292	97.88765	43.5579665	19.84635	98.152714	-69.2639545	17.218626	90.827526
5.956885	25.656811	94.046494	-12.853072	18.696512	94.549217	43.539715	6.508394	98.222427	43.50251	33.489372	97.53891	43.5211125	19.998883	97.8806685	-69.2272565	17.394141	91.2177655
5.748163	25.268755	94.00872	-12.837018	18.790676	94.582573	43.536194	6.601721	98.119614	43.477474	33.5811	97.327003	43.506834	20.0914105	97.7233085	-69.18087	17.4899415	91.4418375
5.556355	24.832161	93.95562	-12.814939	18.885756	94.609863	43.5298	6.708055	98.005325	43.456215	33.653915	97.113075	43.4930075	20.180985	97.5592	-69.1228855	17.590527	91.660526
5.324553	24.477602	93.913483	-12.813672	18.971516	94.609085	43.522243	6.798203	97.886238	43.417377	33.734325	96.93602	43.46981	20.266264	97.411129	-69.097154	17.676768	91.807041
5.139989	24.079887	93.856911	-12.801544	19.059341	94.609566	43.510376	6.879911	97.763168	43.389866	33.802185	96.738564	43.450121	20.341048	97.250866	-69.053209	17.777634	91.968266
4.883043	23.736404	93.789879	-12.777259	19.129524	94.600563	43.501492	6.94657	97.646019	43.379387	33.861835	96.512131	43.4404395	20.4042025	97.079075	-68.9949575	17.8548455	92.122051
4.604881	23.490488	93.714828	-12.749548	19.181147	94.589928	43.481579	7.009744	97.535568	43.351002	33.922173	96.322945	43.4162905	20.4659585	96.9292565	-68.9153865	17.8963355	92.2505995
4.169792	23.193378	93.656731	-12.716479	19.252499	94.588623	43.498085	7.091928	97.434517	43.352013	33.990524	96.097893	43.425049	20.541226	96.766205	-68.858007	17.963772	92.411041
3.906955	23.064571	93.603439	-12.679899	19.273026	94.583305	43.515789	7.136729	97.385757	43.337219	34.072945	96.025261	43.426504	20.604837	96.705509	-68.786302	17.941215	92.461101
3.61746	23.010225	93.594292	-12.622732	19.286451	94.587433	43.540825	7.16749	97.354149	43.369953	34.067936	95.934448	43.455389	20.617713	96.6442985	-68.700853	17.955189	92.5305675
3.337726	23.020802	93.58152	-12.585454	19.293888	94.594002	43.575062	7.201403	97.341866	43.408772	34.106163	95.887573	43.491917	20.653783	96.6147195	-68.662825	17.933993	92.5732845
3.040968	23.07346	93.56752	-12.532091	19.287149	94.577263	43.603683	7.245885	97.329926	43.443203	34.157387	95.857155	43.523443	20.701636	96.5935405	-68.587625	17.872662	92.5609855
2.792898	23.16839	93.558411	-12.490739	19.284538	94.574631	43.622639	7.300638	97.2967	43.466713	34.231762	95.841766	43.544676	20.7662	96.569233	-68.526154	17.802876	92.580029
2.569337	23.316574	93.555519	-12.452816	19.284594	94.568413	43.642551	7.373576	97.253639	43.476894	34.309711	95.83712	43.5597225	20.8416435	96.5453795	-68.4653545	17.7275445	92.5914465
2.29824	23.676943	93.544868	-12.414461	19.296215	94.552467	43.669693	7.483459	97.174332	43.503616	34.438259	95.853172	43.5866545	20.960859	96.513752	-68.4155765	17.631571	92.591182
2.16281	23.945171	93.501877	-12.404289	19.332415	94.525414	43.685211	7.556363	97.09594	43.520664	34.546234	95.854729	43.6029375	21.0512985	96.4753345	-68.4115155	17.6135315	92.5754935
2.06993	24.244577	93.483139	-12.406054	19.377123	94.494064	43.705833	7.646986	96.991844	43.544437	34.657143	95.832451	43.625135	21.1520645	96.4121475	-68.437243	17.6021815	92.5759805
2.019138	24.554379	93.449127	-12.404499	19.407953	94.46524	43.719193	7.74965	96.896881	43.547176	34.792797	95.836647	43.6331845	21.2712235	96.366764	-68.4421825	17.5446825	92.563716
2.079062	24.856024	93.428238	-12.415131	19.477093	94.444511	43.715343	7.881995	96.831367	43.556847	34.923431	95.887291	43.636095	21.402713	96.359329	-68.466357	17.551473	92.529693
2.148803	25.175587	93.46563	-12.405751	19.544662	94.449455	43.693264	8.007543	96.813095	43.571381	35.087002	95.981476	43.6323225	21.5472725	96.3972855	-68.4438245	17.5420515	92.5016245
2.266731	25.525581	93.535362	-12.402664	19.607325	94.483215	43.681465	8.141857	96.832565	43.585754	35.223293	96.113495	43.6336095	21.682575	96.47303	-68.4389375	17.532075	92.4934
2.574133	25.964827	93.631805	-12.442376	19.735855	94.533142	43.672424	8.352503	96.916031	43.575901	35.440037	96.353653	43.6241625	21.89627	96.634842	-68.5089145	17.57544	92.431442
2.811327	26.245966	93.705208	-12.466397	19.808567	94.57045	43.682785	8.496174	96.986725	43.561901	35.588966	96.494804	43.622343	22.04257	96.7407645	-68.555137	17.574564	92.4001355
3.084038	26.520828	93.773766	-12.495587	19.905878	94.594299	43.684681	8.647215	97.054932	43.542358	35.756325	96.630058	43.6135195	22.20177	96.842495	-68.6046935	17.609986	92.346103
3.399964	26.702711	93.836311	-12.527293	20.004622	94.636147	43.682774	8.7933	97.115173	43.513306	35.908928	96.739807	43.59804	22.351114	96.92749	-68.652626	17.65813	92.344804
3.680304	26.878378	93.876404	-12.568699	20.065783	94.677856	43.668549	8.952625	97.166016	43.484055	36.070148	96.832268	43.576302	22.5113865	96.999142	-68.7137	17.6201795	92.35657
4.023588	27.042303	93.949875	-12.610376	20.139809	94.683823	43.667984	9.070626	97.208839	43.473549	36.204998	96.924423	43.5707665	22.637812	97.066631	-68.7915185	17.641806	92.301015
4.319819	27.169186	93.95639	-12.642246	20.205441	94.685547	43.671455	9.195105	97.260452	43.451084	36.32515	97.003586	43.5612695	22.7601275	97.132019	-68.8457615	17.6507545	92.239075
4.801022	27.254053	93.996109	-12.683754	20.28141	94.665268	43.677414	9.322198	97.348022	43.437489	36.48243	97.132423	43.5574515	22.902314	97.2402225	-68.9249595	17.660506	92.0903135
5.147663	27.298063	94.023354	-12.736881	20.317503	94.668701	43.735413	9.387795	97.413864	43.440353	36.551319	97.240105	43.587883	22.969557	97.3269845	-69.061645	17.665449	92.0104175
5.498074	27.333174	94.075333	-12.766817	20.313427	94.671921	43.733051	9.43716	97.508263	43.445919	36.628654	97.37542	43.589485	23.032907	97.4418415	-69.123119	17.593947	91.9020005
5.869056	27.285248	94.121063	-12.791188	20.304562	94.687546	43.742088	9.47087	97.591232	43.479744	36.693661	97.513184	43.610916	23.0822655	97.552208	-69.193292	17.5268585	91.822884
6.242442	27.248495	94.198051	-12.806489	20.291155	94.706276	43.745251	9.498297	97.684113	43.516479	36.740368	97.647774	43.630865	23.1193325	97.6659435	-69.243843	17.4629775	91.7466085
6.63723	27.100626	94.249763	-12.814768	20.275328	94.731712	43.760727	9.52792	97.765419	43.555267	36.799286	97.809639	43.657997	23.163603	97.787529	-69.287533	17.387053	91.675895
7.030696	26.916664	94.315567	-12.808884	20.25675	94.750282	43.790947	9.547603	97.831223	43.588142	36.843616	97.953842	43.6895445	23.1956095	97.8925325	-69.3073125	17.3178905	91.6080315
7.60285	26.565399	94.406281	-12.800208	20.251707	94.746201	43.809662	9.597056	97.943237	43.644802	36.891285	98.161308	43.727232	23.2441705	98.0522725	-69.327648	17.2592435	91.4401295
7.940454	26.328728	94.41169	-12.800264	20.269093	94.699081	43.815456	9.631998	97.989922	43.689163	36.967548	98.283188	43.7523095	23.299773	98.136555	-69.3528375	17.238413	91.261607
8.278982	26.035553	94.438919	-12.789776	20.279629	94.647308	43.836597	9.693639	98.035538	43.695133	37.02919	98.427979	43.765865	23.3614145	98.2317585	-69.345417	17.1978435	91.0628575
8.602134	25.740232	94.468025	-12.770872	20.301268	94.596794	43.870346	9.766726	98.086891	43.665409	37.094479	98.606346	43.7678775	23.4306025	98.3466185	-69.3096215	17.1719335	90.8469695
8.878064	25.441393	94.511581	-12.761497	20.337297	94.582718	43.925808	9.876795	98.145966	43.601936	37.243919	98.827858	43.763872	23.560357	98.486912	-69.286866	17.114237	90.678524
9.171548	25.132544	94.566002	-12.767119	20.371456	94.578331	43.965298	9.984615	98.206398	43.59866	37.298885	98.964104	43.781979	23.64175	98.585251	-69.316217	17.101162	90.571411
9.435477	24.750519	94.581429	-12.796349	20.421045	94.553444	43.985638	10.108248	98.247078	43.585812	37.421833	99.106445	43.785725	23.7650405	98.6767615	-69.378423	17.0770495	90.4301265
9.763822	24.084436	94.562683	-12.802264	20.558592	94.545586	44.032238	10.268412	98.270172	43.527637	37.563087	99.143257	43.7799375	23.9157495	98.7067145	-69.3844655	17.2014345	90.3844575
9.946993	23.56296	94.510231	-12.795532	20.63759	94.509178	44.049187	10.390974	98.277031	43.486614	37.6586	99.06826	43.7679005	24.024787	98.6726455	-69.3589645	17.250393	90.3457105
10.098483	23.011871	94.432747	-12.808113	20.73283	94.471298	44.097347	10.504811	98.250977	43.372459	37.735661	99.01754	43.734903	24.120236	98.6342585	-69.351129	17.345424	90.3083375
10.209924	22.465408	94.339539	-12.804662	20.830175	94.448593	44.144703	10.596573	98.252029	43.247303	37.831654	99.014488	43.696003	24.2141135	98.6332585	-69.305327	17.4462365	90.2639275
10.29812	21.820759	94.32106	-12.805964	20.897551	94.454201	44.188812	10.638428	98.274742	43.24073	37.822861	98.953888	43.714771	24.2306445	98.614315	-69.326699	17.5644575	90.294087
10.365833	21.168243	94.278862	-12.804626	20.916283	94.486412	44.222008	10.633634	98.333916	43.236294	37.83136	98.92894	43.729151	24.232497	98.631428	-69.338403	17.600069	90.341396
10.391893	20.419861	94.260391	-12.790174	20.919043	94.516151	44.241558	10.582215	98.405663	43.227898	37.755951	98.916351	43.734728	24.169083	98.661007	-69.315076	17.669003	90.371295
10.365195	19.184944	94.281204	-12.74482	20.878479	94.579048	44.274769	10.459849	98.516968	43.23875	37.597916	98.894066	43.7567595	24.0288825	98.705517	-69.2463995	17.7280755	90.452579
10.303623	18.361563	94.304878	-12.706176	20.820837	94.623322	44.292316	10.337406	98.59214	43.241016	37.445736	98.855278	43.766666	23.891571	98.723709	-69.179018	17.750103	90.522935
10.197131	17.486719	94.307007	-12.646389	20.73505	94.675957	44.305447	10.20356	98.656013	43.235249	37.276134	98.799538	43.770348	23.739847	98.7277755	-69.063126	17.730253	90.6241385
10.105085	16.6353	94.305412	-12.599566	20.645802	94.710793	44.308025	10.03548	98.701622	43.24823	37.066395	98.669075	43.7781275	23.5509375	98.6853485	-68.9772595	17.7406665	90.7362375
9.950613	15.754064	94.310555	-12.55895	20.505045	94.765594	44.294113	9.888677	98.720123	43.23708	36.865677	98.519966	43.7655965	23.377177	98.6200445	-68.8834965	17.632913	90.9111435
9.783443	14.797539	94.288544	-12.492219	20.385504	94.768272	44.271908	9.708028	98.698006	43.244282	36.64822	98.327179	43.758095	23.178124	98.5125925	-68.742533	17.592884	91.0239515
9.571841	13.876645	94.301987	-12.446383	20.216593	94.77227	44.243374	9.520474	98.658379	43.251339	36.401047	98.146988	43.7473565	22.9607605	98.4026835	-68.6401225	17.4724255	91.1418565
9.191329	12.520809	94.302925	-12.390164	19.980196	94.801117	44.22168	9.236975	98.642464	43.23859	35.993217	97.965431	43.730135	22.615096	98.3039475	-68.510463	17.345296	91.2982865
8.930333	11.645497	94.339088	-12.360351	19.818874	94.843117	44.211067	9.017009	98.682716	43.260372	35.730705	97.924843	43.7357195	22.373857	98.3037795	-68.4564215	17.263891	91.3824545
8.663778	10.74921	94.376915	-12.326055	19.634466	94.876701	44.203537	8.791553	98.711372	43.291958	35.479847	97.952324	43.7477475	22.1357	98.331848	-68.3998575	17.133232	91.421554
8.332831	9.885599	94.431168	-12.294035	19.466784	94.908234	44.179581	8.559099	98.726303	43.370033	35.233368	97.992676	43.774807	21.8962335	98.3594895	-68.362877	17.0373345	91.4569785
8.006752	9.085937	94.422501	-12.275527	19.321575	94.918739	44.151237	8.314573	98.715424	43.450428	34.996143	98.003372	43.8008325	21.655358	98.359398	-68.3518865	16.987792	91.47808
7.623597	8.277886	94.364883	-12.265447	19.152046	94.897743	44.128113	8.078292	98.643875	43.502216	34.779163	98.021461	43.8151645	21.4287275	98.332668	-68.3460585	16.8753645	91.462818
7.262083	7.498925	94.298279	-12.25111	19.028744	94.872169	44.106579	7.869733	98.541191	43.536087	34.568874	98.015991	43.821333	21.2193035	98.278591	-68.323553	16.8381845	91.465747
6.695498	6.419651	94.169144	-12.235964	18.89113	94.838058	44.039078	7.613544	98.401352	43.580292	34.318447	98.008797	43.809685	20.9659955	98.2050745	-68.281613	16.8162645	91.4710415
6.281343	5.702626	94.09214	-12.248011	18.84409	94.824913	43.995552	7.475872	98.314552	43.596901	34.196247	97.992912	43.7962265	20.8360595	98.153732	-68.2922485	16.8521205	91.496094
5.823562	5.033928	94.029457	-12.260914	18.811584	94.798668	43.973312	7.352004	98.239525	43.608433	34.074154	97.976036	43.7908725	20.713079	98.1077805	-68.3127005	16.910089	91.4895555
5.330118	4.421383	93.951073	-12.282022	18.780706	94.75705	43.929607	7.245631	98.184578	43.614731	33.991745	97.953094	43.772169	20.618688	98.068836	-68.336213	16.942724	91.445264
4.869049	3.763407	93.892517	-12.304226	18.786053	94.700699	43.890198	7.167836	98.131081	43.593987	33.900356	97.948463	43.7420925	20.534096	98.039772	-68.3505445	17.03801	91.361626
4.38774	3.136514	93.824265	-12.354462	18.773314	94.664368	43.838032	7.099627	98.108383	43.570534	33.833237	97.957024	43.704283	20.466432	98.0327035	-68.413207	17.080196	91.2960325
3.90922	2.552775	93.780899	-12.387926	18.756659	94.657623	43.770443	7.036497	98.129158	43.543892	33.763748	98.024078	43.6571675	20.4001225	98.076618	-68.4330195	17.1131955	91.238628
3.128001	1.678851	93.781006	-12.426562	18.732811	94.684288	43.679295	6.949107	98.267273	43.525913	33.664185	98.185364	43.602604	20.306646	98.2263185	-68.455728	17.158976	91.1422575
2.57205	1.118591	93.83004	-12.453714	18.720446	94.731537	43.640377	6.848031	98.378128	43.527199	33.58054	98.345741	43.583788	20.2142855	98.3619345	-68.491216	17.2266065	91.1011395
2.017447	0.548707	93.872681	-12.453971	18.701105	94.779938	43.588348	6.732105	98.477768	43.552139	33.477535	98.477989	43.5702435	20.10482	98.4778785	-68.4781855	17.29739	91.0819975
1.436389	0.008825	93.875648	-12.467295	18.676592	94.79435	43.517162	6.588287	98.560295	43.572308	33.350983	98.561531	43.544735	19.969635	98.560913	-68.479325	17.383549	91.027787
0.877205	-0.511674	93.862465	-12.502989	18.625032	94.79335	43.448849	6.449179	98.611244	43.587936	33.198429	98.618629	43.5183925	19.823804	98.6149365	-68.5243705	17.42626	90.9717635
0.298559	-1.048867	93.867493	-12.515861	18.608141	94.789162	43.391548	6.283435	98.672852	43.587337	33.026535	98.661255	43.4894425	19.654985	98.6670535	-68.5211645	17.561297	90.9112705
-0.324367	-1.537953	93.885269	-12.520768	18.587912	94.802963	43.343292	6.12688	98.759422	43.561512	32.880775	98.751175	43.452402	19.5038275	98.7552985	-68.493938	17.6719965	90.8506275
-1.289921	-2.277818	94.029175	-12.524642	18.538982	94.870544	43.292503	5.875822	98.953842	43.625011	32.577316	98.84108	43.458757	19.226569	98.897461	-68.508041	17.851395	90.843627
-1.925701	-2.75501	94.168297	-12.491273	18.483917	94.938408	43.279152	5.694581	99.123497	43.659271	32.4053	98.936584	43.4692115	19.0499405	99.0300405	-68.4517575	17.9178935	90.8467755
-2.573562	-3.187348	94.315475	-12.474471	18.411331	95.015976	43.261547	5.523385	99.297821	43.705894	32.246456	99.030952	43.4837205	18.8849205	99.1643865	-68.4326625	17.9377415	90.8675655
-3.224556	-3.61942	94.448936	-12.44174	18.317097	95.100822	43.265457	5.345453	99.431602	43.753887	32.088982	99.111359	43.509672	18.7172175	99.2714805	-68.393152	17.9169765	90.9301635
-3.871902	-4.012085	94.540283	-12.405153	18.251499	95.139816	43.271667	5.156404	99.539337	43.800377	31.932938	99.15657	43.536022	18.544671	99.3479535	-68.346328	17.958327	90.9316785
-4.577808	-4.398539	94.594154	-12.347442	18.157288	95.154694	43.262859	4.993872	99.59005	43.829216	31.752762	99.153183	43.5460375	18.373317	99.3716165	-68.2409215	17.941259	90.9377715
-5.27436	-4.756602	94.643578	-12.267941	18.060116	95.136192	43.22776	4.857886	99.593346	43.842175	31.589035	99.152809	43.5349675	18.2234605	99.3730775	-68.0708495	17.8967715	90.8993065
-6.341193	-5.186215	94.604019	-12.232365	17.881016	95.088364	43.106609	4.638608	99.526566	43.87849	31.365507	99.167542	43.4925495	18.0020575	99.347054	-67.9572795	17.7599745	90.829674
-7.038864	-5.416098	94.53318	-12.204288	17.80476	95.05999	43.057243	4.495676	99.460793	43.888306	31.248421	99.194374	43.4727745	17.8720485	99.3275835	-67.8813505	17.7374715	90.7923965
-7.719552	-5.633319	94.453796	-12.18239	17.710695	95.037895	43.013508	4.362213	99.409836	43.872562	31.171169	99.252289	43.443035	17.766691	99.3310625	-67.807815	17.654699	90.7447275
-8.477264	-5.774482	94.410133	-12.194507	17.671555	95.039352	42.957577	4.272601	99.393837	43.865631	31.13946	99.330605	43.411604	17.7060305	99.362221	-67.800618	17.6370795	90.716483
-9.229718	-5.877877	94.378189	-12.226349	17.664921	95.041695	42.895679	4.204061	99.39547	43.884109	31.154972	99.421005	43.389894	17.6795165	99.4082375	-67.842592	17.6503255	90.6751525
-10.00635	-5.938862	94.34053	-12.277945	17.702312	95.057617	42.831387	4.160618	99.433578	43.899109	31.170675	99.513275	43.365248	17.6656465	99.4734265	-67.921138	17.7389775	90.6418075
-10.756513	-5.944697	94.300522	-12.307642	17.753975	95.071495	42.751038	4.13077	99.472527	43.898209	31.167879	99.600891	43.3246235	17.6493245	99.536709	-67.9399075	17.8586255	90.606281
-11.891461	-5.859344	94.250206	-12.369482	17.887634	95.110062	42.640919	4.114741	99.516968	43.881821	31.157679	99.745773	43.26137	17.63621	99.6313705	-68.000334	18.139058	90.5887535
-12.646733	-5.795763	94.195869	-12.399745	17.956276	95.126709	42.574032	4.094998	99.53302	43.889526	31.145079	99.826172	43.231779	17.6200385	99.679596	-68.031269	18.2925135	90.573822
-13.454686	-5.693367	94.129333	-12.446358	18.012527	95.138199	42.512615	4.062169	99.525803	43.908279	31.131845	99.85849	43.210447	17.597007	99.6921465	-68.103163	18.428047	90.5842515
-14.248663	-5.568626	94.073677	-12.481102	18.057972	95.123146	42.450443	4.023654	99.491348	43.932968	31.098991	99.852028	43.1917055	17.5613225	99.671688	-68.1539095	18.5546215	90.574604
-15.015244	-5.432884	93.971741	-12.495495	18.118319	95.077309	42.402721	3.987554	99.435356	43.943863	31.033241	99.826637	43.173292	17.5103975	99.6309965	-68.164282	18.7262405	90.5236215
-15.767219	-5.244341	93.863594	-12.498443	18.182276	95.031013	42.346489	3.944161	99.357864	43.946991	30.935493	99.762947	43.14674	17.439827	99.5604055	-68.143626	18.924725	90.5016205
-16.556873	-5.004199	93.786522	-12.521254	18.223799	94.969002	42.291557	3.897707	99.260849	43.946152	30.869835	99.6493	43.1188545	17.383771	99.4550745	-68.1613625	19.063827	90.4829295
-17.672834	-4.698922	93.659142	-12.507751	18.26615	94.835548	42.205635	3.833471	99.069412	43.910713	30.772804	99.416931	43.058174	17.3031375	99.2431715	-68.073676	19.2291625	90.4279245
-18.421722	-4.43042	93.629074	-12.518527	18.276491	94.746094	42.159199	3.782737	98.915771	43.893963	30.707859	99.190826	43.026581	17.245298	99.0532985	-68.063635	19.307684	90.4388895
-19.134571	-4.147677	93.558441	-12.520356	18.320494	94.617142	42.122169	3.750116	98.730644	43.862541	30.673058	98.905983	42.992355	17.211587	98.8183135	-68.033067	19.429401	90.4159705
-19.821665	-3.843154	93.467369	-12.51256	18.324945	94.478348	42.075356	3.715285	98.519966	43.803123	30.62521	98.601967	42.9392395	17.1702475	98.5609665	-67.9643595	19.4796425	90.3957295
-20.556469	-3.524617	93.340355	-12.520292	18.321409	94.300133	42.027046	3.685783	98.29351	43.749741	30.575653	98.306892	42.8883935	17.130718	98.300201	-67.9289775	19.5121	90.300065
-21.235052	-3.167163	93.168365	-12.540401	18.269325	94.116585	41.986801	3.63231	98.065979	43.676785	30.5154	98.059921	42.831793	17.073855	98.06295	-67.912595	19.464795	90.17022
-21.891638	-2.78414	93.01976	-12.584906	18.200298	93.967278	41.91058	3.58122	97.889969	43.610783	30.448845	97.880783	42.7606815	17.0150325	97.885376	-67.9304935	19.3855635	90.04918
-22.863834	-2.179931	92.817848	-12.666471	18.093178	93.815956	41.79847	3.489956	97.761871	43.51775	30.358856	97.822075	42.65811	16.924406	97.791973	-67.991052	19.26195	89.839939
-23.488468	-1.739814	92.721657	-12.740005	18.005838	93.755165	41.723007	3.394517	97.748451	43.485088	30.280695	97.871658	42.6040475	16.837606	97.8100545	-68.0840575	19.17407	89.7002755
-24.048563	-1.241741	92.586288	-12.840499	17.90859	93.711189	41.636295	3.302107	97.834862	43.452007	30.172932	97.980797	42.544151	16.7375195	97.9078295	-68.225149	19.0796605	89.5145485
-24.622881	-0.779362	92.478104	-12.921543	17.842577	93.722282	41.586376	3.199484	97.968971	43.417011	30.096869	98.170372	42.5016935	16.6481765	98.0696715	-68.3447795	19.0369775	89.3748925
-25.158119	-0.261415	92.383736	-13.041851	17.74324	93.738403	41.584267	3.079967	98.074089	43.375397	30.03857	98.428482	42.479832	16.5592685	98.2512855	-68.563534	18.9272115	89.2255205
-25.686047	0.303622	92.294083	-13.138797	17.651678	93.755974	41.517056	2.975241	98.230415	43.366436	29.999521	98.71743	42.441746	16.487381	98.4739225	-68.71934	18.815975	89.0380255
-26.235577	0.835915	92.202957	-13.217984	17.539213	93.779007	41.424938	2.890129	98.385254	43.39183	29.977518	98.973	42.408384	16.4338235	98.679127	-68.844352	18.6446025	88.878887
-26.969835	1.658105	92.048744	-13.294606	17.390938	93.828423	41.353157	2.782418	98.544098	43.389374	29.877361	99.44075	42.3712655	16.3298895	98.992424	-68.9604775	18.4519865	88.664422
-27.430321	2.191607	91.926796	-13.337602	17.289457	93.837372	41.361149	2.686863	98.595848	43.41983	29.841915	99.718773	42.3904895	16.264389	99.1573105	-69.0656935	18.314525	88.5174335
-27.864206	2.724171	91.830299	-13.352431	17.168552	93.863892	41.313026	2.642853	98.681793	43.477692	29.833538	99.967529	42.395359	16.2381955	99.324661	-69.100221	18.0989085	88.403123
-28.285009	3.301222	91.727333	-13.377501	17.084593	93.876991	41.329201	2.598247	98.714127	43.535126	29.809713	100.187767	42.4321635	16.20398	99.450947	-69.1871655	17.965206	88.303035
-28.753414	3.830565	91.637741	-13.335073	17.00053	93.870438	41.364738	2.557985	98.731651	43.605659	29.800436	100.353119	42.4851985	16.1792105	99.542385	-69.1553445	17.8218495	88.198491
-29.119978	4.358949	91.548882	-13.323098	16.903875	93.857811	41.418777	2.53125	98.731361	43.650166	29.773712	100.50193	42.5344715	16.152481	99.6166455	-69.1806675	17.655269	88.0989765
-29.530502	4.876312	91.506485	-13.280866	16.819508	93.855759	41.479988	2.521142	98.733452	43.697384	29.764578	100.627899	42.588686	16.14286	99.6806755	-69.150418	17.496156	88.0308425
-30.144852	5.615688	91.412758	-13.213046	16.770391	93.865128	41.585674	2.526096	98.733345	43.783817	29.781279	100.75209	42.6847455	16.1536875	99.7427175	-69.1108375	17.3870945	87.9875385
-30.499735	6.104829	91.382217	-13.155585	16.748724	93.843613	41.646446	2.54265	98.733871	43.845463	29.826921	100.819443	42.7459545	16.1847855	99.776657	-69.0571245	17.3126625	87.910569
-30.929623	6.596865	91.36441	-13.091709	16.732775	93.826904	41.717701	2.571242	98.7285	43.89558	29.870892	100.804924	42.8066405	16.221067	99.766712	-68.9900585	17.244483	87.887096
-31.338915	7.004595	91.389496	-13.051362	16.727554	93.832062	41.792835	2.617884	98.719673	43.90126	29.908394	100.782135	42.8470475	16.263139	99.750904	-68.9497715	17.191969	87.91322
-31.743797	7.415077	91.471878	-13.022037	16.730261	93.846062	41.838436	2.673333	98.719803	43.90094	29.956923	100.706268	42.869688	16.315128	99.7130355	-68.913762	17.145394	87.9790885
-32.171879	7.800877	91.591835	-13.023396	16.738825	93.901413	41.889755	2.739244	98.731979	43.891567	29.999203	100.577583	42.890661	16.3692235	99.654781	-68.937453	17.1084265	88.148045
-32.641422	8.152325	91.709869	-13.013944	16.743176	93.946381	41.934635	2.813507	98.751862	43.863323	30.047205	100.411835	42.898979	16.430356	99.5818485	-68.926867	17.055996	88.3109135
-33.32526	8.680379	91.961891	-12.985947	16.733242	94.02346	41.985794	2.902447	98.774292	43.798454	30.096254	100.046524	42.892124	16.4993505	99.410408	-68.864018	16.9671335	88.636512
-33.752926	9.068695	92.141876	-13.003052	16.73863	94.06839	41.980888	2.94733	98.77459	43.69022	30.116371	99.764175	42.835554	16.5318505	99.2693825	-68.841658	16.9454095	88.8673975
-34.215973	9.425573	92.298637	-13.027046	16.708298	94.088936	41.9562	2.964776	98.767624	43.602871	30.121595	99.445816	42.7795355	16.5431855	99.10672	-68.8336275	16.8734105	89.071152
-34.673775	9.785286	92.422844	-13.068785	16.67201	94.087639	41.928268	2.947866	98.747612	43.514999	30.067072	99.119728	42.7216335	16.507469	98.93367	-68.8592035	16.836551	89.241608
-35.068386	10.168474	92.52774	-13.099744	16.617437	94.06926	41.884491	2.902244	98.711365	43.394447	30.032747	98.8554	42.639469	16.4674955	98.7833825	-68.838957	16.7673785	89.3551375
-35.509594	10.566854	92.564301	-13.143574	16.503504	94.040634	41.82019	2.82767	98.671135	43.286263	29.950003	98.651581	42.5532265	16.3888365	98.661358	-68.8403745	16.6181715	89.41991
-35.943344	10.962727	92.549614	-13.220912	16.380577	94.002686	41.753357	2.72745	98.638992	43.206291	29.872211	98.503769	42.479824	16.2998305	98.5713805	-68.921648	16.4613235	89.4339915
-36.503407	11.645031	92.493095	-13.328707	16.128241	93.965965	41.694328	2.556735	98.552147	43.095295	29.725039	98.366409	42.3948115	16.140887	98.459278	-69.0522255	16.115595	89.472652
-36.909531	12.130692	92.443649	-13.393569	15.9745	93.925705	41.584984	2.460386	98.543793	43.037273	29.611238	98.283035	42.3111285	16.035812	98.413414	-69.0982665	15.913188	89.437996
-37.241482	12.604878	92.345863	-13.458441	15.783532	93.8284	41.524235	2.360679	98.494431	42.973095	29.513424	98.191101	42.248665	15.9370515	98.342766	-69.165547	15.6300125	89.314034
-37.544262	13.092129	92.237823	-13.503225	15.54713	93.738518	41.487518	2.267023	98.442909	42.893158	29.419899	98.123566	42.190338	15.843461	98.2832375	-69.196788	15.250799	89.1937985
-37.839012	13.593938	92.130409	-13.5404	15.301141	93.654259	41.474594	2.16107	98.378761	42.830364	29.307266	98.042252	42.152479	15.734168	98.2105065	-69.233279	14.868114	89.0980115
-38.047161	14.184721	92.044121	-13.537371	15.127857	93.598701	41.463535	2.037196	98.307213	42.80471	29.187113	97.952843	42.1341225	15.6121545	98.130028	-69.2088645	14.6435595	89.067374
-38.308506	14.777519	91.983917	-13.529752	14.939119	93.55381	41.468433	1.921857	98.247192	42.793877	29.089087	97.868744	42.131155	15.505472	98.057968	-69.190659	14.372766	89.049652
-38.600616	15.728849	91.946388	-13.526213	14.679676	93.503548	41.498356	1.710454	98.148163	42.78632	28.914478	97.746017	42.142338	15.312466	97.94709	-69.194764	14.046886	89.060006
-38.709839	16.418348	91.958496	-13.529931	14.525372	93.490799	41.506836	1.54737	98.052803	42.794201	28.780863	97.657326	42.1505185	15.1641165	97.8550645	-69.2103805	13.8866275	89.1265335
-38.84314	17.142347	91.926918	-13.549164	14.413107	93.494362	41.467899	1.405227	97.926765	42.796658	28.646847	97.559738	42.1322785	15.026037	97.7432515	-69.2306065	13.800177	89.2454725
-38.935261	17.917696	91.954666	-13.560088	14.307	93.457832	41.42308	1.241441	97.763428	42.810322	28.542936	97.44278	42.116701	14.8921885	97.603104	-69.236877	13.7218115	89.31256
-39.010895	18.70911	91.95607	-13.585875	14.243751	93.407288	41.368935	1.06115	97.563576	42.798176	28.41548	97.298851	42.0835555	14.738315	97.4312135	-69.2553055	13.749187	89.3833625
-39.050327	19.525499	91.911903	-13.647305	14.158557	93.321541	41.290588	0.921475	97.357147	42.761501	28.291208	97.133759	42.0260445	14.6063415	97.245453	-69.3206545	13.7107725	89.397629
-39.048164	20.356743	91.886192	-13.695121	14.109923	93.232849	41.169682	0.801356	97.151665	42.697441	28.16641	96.960815	41.9335615	14.483883	97.05624	-69.3238035	13.735963	89.409458
-38.996395	21.681795	91.800644	-13.907428	14.06757	93.059937	41.031433	0.595415	96.805252	42.5243	28.052547	96.65847	41.7778665	14.323981	96.731861	-69.5927225	13.811159	89.388013
-38.951866	22.492575	91.779991	-14.038271	14.057808	92.92524	40.904488	0.538148	96.591644	42.379532	27.970112	96.476181	41.64201	14.25413	96.5339125	-69.718552	13.861486	89.3165675
-38.855476	23.36311	91.736702	-14.197157	14.085017	92.820694	40.751919	0.489619	96.409706	42.215214	27.922722	96.354004	41.4835665	14.2061705	96.381855	-69.8778805	13.9638635	89.259533
-38.732018	24.21468	91.706245	-14.358584	14.128976	92.746956	40.638657	0.454995	96.220436	42.066475	27.92696	96.272591	41.352566	14.1909775	96.2465135	-70.069734	14.0669745	89.2473985
-38.530628	25.080303	91.721039	-14.523366	14.133842	92.690353	40.436981	0.471065	96.123169	41.926853	27.928165	96.207474	41.181917	14.199615	96.1653215	-70.228649	14.068069	89.2153845
-38.347321	25.909307	91.756042	-14.670862	14.185478	92.657684	40.289677	0.487468	96.024925	41.765831	27.940479	96.181648	41.027754	14.2139735	96.1032865	-70.369478	14.1569825	89.2120815
-38.098057	26.696915	91.81842	-14.832618	14.236191	92.635078	40.222107	0.515859	95.92202	41.635849	27.957912	96.181503	40.928978	14.2368855	96.0517615	-70.594214	14.2354965	89.2183945
-37.663765	27.866369	91.836258	-15.023488	14.300988	92.623123	40.020363	0.589786	95.96788	41.450851	27.985403	96.235214	40.735607	14.2875945	96.101547	-70.782583	14.3143815	89.144699
-37.326954	28.616774	91.869339	-15.155565	14.360206	92.6567	39.976639	0.601443	96.019463	41.350468	27.986919	96.294884	40.6635535	14.294181	96.1571735	-70.9746835	14.426231	89.1562265
-36.943108	29.340658	91.865723	-15.262047	14.380315	92.681816	39.898029	0.618222	96.174911	41.270248	27.9764	96.383789	40.5841385	14.297311	96.27935	-71.1082325	14.463319	89.084282
-36.579887	29.997221	91.895729	-15.361053	14.389479	92.708725	39.874859	0.608967	96.325584	41.217617	27.966368	96.491829	40.546238	14.2876675	96.4087065	-71.268344	14.4912905	89.0087435
-36.119968	30.62084	91.906143	-15.425399	14.359135	92.781509	39.873993	0.582975	96.507042	41.187313	27.942312	96.5933	40.530653	14.2626435	96.550171	-71.381451	14.4556265	89.012847
-35.638641	31.195885	91.938332	-15.486052	14.285597	92.842857	39.881248	0.543628	96.700195	41.182335	27.881416	96.699425	40.5317915	14.212522	96.69981	-71.5038955	14.358672	88.985904
-35.165318	31.757286	91.968666	-15.510543	14.215075	92.930161	39.909248	0.492144	96.910286	41.182938	27.793602	96.807938	40.546093	14.142873	96.859112	-71.567179	14.287277	89.00121
-34.360428	32.54039	91.974373	-15.531656	14.075077	93.047241	39.954605	0.368835	97.2276	41.238766	27.666187	96.961632	40.5966855	14.017511	97.094616	-71.6599975	14.132643	88.999866
-33.826515	33.015511	91.947792	-15.50019	13.977745	93.108238	39.9981	0.280913	97.423813	41.285454	27.583317	97.046143	40.641777	13.932115	97.234978	-71.642157	14.023375	88.981498
-33.244858	33.443439	91.966393	-15.51079	13.866931	93.183807	40.042675	0.179891	97.578529	41.323689	27.45989	97.135895	40.683182	13.8198905	97.357212	-71.704762	13.9139715	89.010402
-32.644901	33.865772	91.986404	-15.48846	13.740174	93.24295	40.0858	0.070878	97.710602	41.352962	27.34874	97.204208	40.719381	13.709809	97.457405	-71.696301	13.770539	89.028495
-32.023209	34.265652	92.056236	-15.482955	13.615412	93.314835	40.121563	-0.078252	97.798088	41.395119	27.205742	97.285797	40.758341	13.563745	97.5419425	-71.724251	13.667079	89.0877275
-31.392887	34.640945	92.125153	-15.46291	13.47727	93.357712	40.147221	-0.237799	97.851852	41.417061	27.058033	97.36454	40.782141	13.410117	97.608196	-71.707961	13.544423	89.107228
-30.805769	34.998127	92.212357	-15.451535	13.319826	93.388176	40.157761	-0.399623	97.88681	41.454102	26.906174	97.462379	40.8059315	13.2532755	97.6745945	-71.7090015	13.3863765	89.1017575
-29.767033	35.515759	92.345772	-15.438194	13.125602	93.434265	40.158733	-0.654404	97.913521	41.502441	26.70462	97.643761	40.830587	13.025108	97.778641	-71.706975	13.226096	89.089889
-29.206551	35.850437	92.484665	-15.468645	13.012791	93.451088	40.144096	-0.812757	97.9161	41.533085	26.606625	97.782326	40.8385905	12.896934	97.849213	-71.7758805	13.128648	89.052963
-28.492037	36.085255	92.645096	-15.514199	12.941869	93.446693	40.127697	-0.977067	97.902534	41.558353	26.510513	97.93055	40.843025	12.766723	97.916542	-71.871423	13.117015	88.976844
-27.841574	36.30064	92.811081	-15.56571	12.859732	93.45266	40.101261	-1.090378	97.888199	41.566498	26.446148	98.080215	40.8338795	12.677885	97.984207	-71.9652995	13.041579	88.921113
-27.178352	36.524887	92.964424	-15.611026	12.838189	93.462456	40.065678	-1.186897	97.869087	41.5606	26.402452	98.226967	40.813139	12.6077775	98.048027	-72.035191	13.0686005	88.876885
-26.446733	36.72179	93.105949	-15.683137	12.826736	93.478104	40.019943	-1.248137	97.841614	41.537605	26.370037	98.354301	40.778774	12.56095	98.0979575	-72.145048	13.092522	88.8582505
-25.833866	36.843231	93.257156	-15.753135	12.850136	93.496361	39.964027	-1.274576	97.836456	41.486774	26.350069	98.450691	40.7254005	12.5377465	98.1435735	-72.2316705	13.1625255	88.8491485
-24.959673	36.930008	93.461594	-15.873769	12.916233	93.543472	39.856415	-1.238877	97.892487	41.426571	26.351839	98.590691	40.641493	12.556481	98.241589	-72.389031	13.275985	88.845355
-24.36673	36.927193	93.533836	-15.984639	12.977034	93.595985	39.793678	-1.188562	97.979752	41.361515	26.392879	98.652962	40.5775965	12.6021585	98.316357	-72.5468745	13.3519095	88.875613
-23.788048	36.874096	93.588295	-16.071871	13.031549	93.658073	39.742928	-1.100913	98.089058	41.278339	26.443621	98.711327	40.5106335	12.671354	98.4001925	-72.6543755	13.391744	88.9159535
-23.207289	36.776592	93.594902	-16.163708	13.102044	93.732399	39.705635	-1.020452	98.24176	41.195835	26.5172	98.743393	40.450735	12.748374	98.4925765	-72.778151	13.455714	88.9722215
-22.681135	36.643993	93.582497	-16.242462	13.155411	93.803619	39.672894	-0.938644	98.410355	41.099365	26.59166	98.735092	40.3861295	12.826508	98.5727235	-72.8710535	13.484314	89.0345145
-22.142467	36.420418	93.521294	-16.308132	13.213737	93.886635	39.655018	-0.861242	98.582367	41.000092	26.636972	98.715881	40.327555	12.887865	98.649124	-72.943819	13.539609	89.124146
-21.733768	36.174786	93.455376	-16.337023	13.274834	93.985748	39.653728	-0.817941	98.788086	40.899284	26.652798	98.667107	40.276506	12.9174285	98.7275965	-72.950552	13.6322395	89.2438995
-21.059326	35.78474	93.302025	-16.409439	13.325945	94.158173	39.642887	-0.786736	99.133133	40.771381	26.63084	98.539978	40.207134	12.922052	98.8365555	-73.026012	13.729838	89.4797905
-20.572586	35.500366	93.201317	-16.433086	13.342212	94.285088	39.655243	-0.79006	99.353874	40.690956	26.576195	98.451881	40.1730995	12.8930675	98.9028775	-73.0392715	13.7913565	89.6672985
-20.225418	35.160656	93.09269	-16.445169	13.313274	94.3983	39.674442	-0.831941	99.570015	40.636745	26.501694	98.381134	40.1555935	12.8348765	98.9755745	-73.0459315	13.7916715	89.8210255
-19.86273	34.835579	93.020645	-16.462494	13.276203	94.532379	39.696579	-0.895462	99.783394	40.597015	26.417461	98.337601	40.146797	12.7609995	99.0604975	-73.071785	13.7914065	90.0042605
-19.534216	34.495113	92.994453	-16.445185	13.230096	94.651627	39.716862	-0.97542	99.98732	40.562214	26.326952	98.318748	40.139538	12.675766	99.153034	-73.029908	13.784426	90.15022
-19.257521	34.177956	92.979263	-16.437986	13.158342	94.758423	39.759296	-1.061347	100.158432	40.551987	26.225121	98.300644	40.1556415	12.581887	99.229538	-73.0316135	13.734797	90.287308
-19.021614	33.855057	92.968315	-16.443518	13.077477	94.84803	39.773373	-1.163656	100.294724	40.549122	26.138861	98.294029	40.1612475	12.4876025	99.2943765	-73.0482835	13.6673515	90.4016835
-18.819649	33.361446	92.957535	-16.431894	12.971467	94.935867	39.780937	-1.281326	100.442299	40.537434	26.007696	98.301521	40.1591855	12.363185	99.37191	-73.0229735	13.579749	90.499824
-18.722963	33.053932	92.972885	-16.41116	12.887746	94.989235	39.78511	-1.347475	100.49926	40.54081	25.924795	98.297165	40.16296	12.28866	99.3982125	-72.98528	13.486832	90.5802575
-18.694149	32.823524	92.981544	-16.413792	12.829912	95.010292	39.781361	-1.388568	100.540138	40.549038	25.868126	98.303085	40.1651995	12.239779	99.4216115	-72.9927835	13.420045	90.5989725
-18.716679	32.629765	92.955635	-16.395134	12.788632	95.017914	39.776806	-1.410098	100.570038	40.550491	25.837881	98.315033	40.1636485	12.2138915	99.4425355	-72.9539165	13.3633725	90.5932925
-18.776672	32.482922	92.955391	-16.390703	12.775617	95.029205	39.768894	-1.410569	100.606468	40.551601	25.842329	98.335442	40.1602475	12.21588	99.470955	-72.9416535	13.335354	90.587455
-18.839499	32.407848	92.965385	-16.392927	12.777487	95.055389	39.766857	-1.385474	100.641541	40.548847	25.868422	98.357887	40.157852	12.241474	99.499714	-72.943706	13.3135	90.611064
-18.908243	32.384834	92.986946	-16.383631	12.805865	95.089447	39.753819	-1.342059	100.671021	40.549126	25.886339	98.364357	40.1514725	12.27214	99.517689	-72.9187345	13.33959	90.661205
-19.077768	32.449852	93.041367	-16.374399	12.877965	95.141769	39.748955	-1.253752	100.697266	40.546082	26.003685	98.408119	40.1475185	12.3749665	99.5526925	-72.8963165	13.3809635	90.7308455
-19.199898	32.578506	93.071411	-16.379541	12.921278	95.168411	39.770813	-1.197353	100.698677	40.573334	26.090929	98.447105	40.1720735	12.446788	99.572891	-72.9311555	13.395768	90.763931
-19.343613	32.762051	93.104706	-16.375593	12.992993	95.172958	39.766537	-1.153275	100.662567	40.610733	26.206245	98.467026	40.188635	12.526485	99.5647965	-72.939821	13.459501	90.7811195
-19.48562	32.965298	93.094025	-16.37431	13.052957	95.152161	39.760155	-1.087768	100.604713	40.643044	26.310974	98.475166	40.2015995	12.611603	99.5399395	-72.9502195	13.494311	90.7643825
-19.604563	33.244049	93.095787	-16.366112	13.135666	95.130989	39.763897	-1.025993	100.525352	40.669743	26.428425	98.480118	40.21682	12.701216	99.502735	-72.949044	13.570116	90.759243
-19.723642	33.570271	93.099884	-16.337427	13.212511	95.085045	39.757442	-0.950414	100.415756	40.688366	26.529921	98.447754	40.222904	12.7897535	99.431755	-72.897758	13.6352685	90.738335
-19.81459	33.89016	93.105705	-16.31212	13.303746	95.048332	39.749702	-0.851107	100.30072	40.704395	26.651836	98.406891	40.2270485	12.9003645	99.3538055	-72.8512885	13.7071275	90.7428585
-19.940741	34.393497	93.154617	-16.303675	13.437937	95.002953	39.734234	-0.710558	100.094879	40.722012	26.829491	98.337532	40.228123	13.0594665	99.2162055	-72.835473	13.8164075	90.7897005
-20.00367	34.722225	93.230728	-16.277798	13.515806	94.978081	39.741772	-0.615405	99.911377	40.737453	26.94104	98.272865	40.2396125	13.1628175	99.092121	-72.7952085	13.8687945	90.864041
-20.021976	35.095894	93.275681	-16.249674	13.61157	94.9505	39.740505	-0.535837	99.760605	40.750259	27.070242	98.220978	40.245382	13.2672025	98.9907915	-72.74473	13.9559375	90.9102085
-20.134575	35.47691	93.34446	-16.236881	13.679912	94.95018	39.730408	-0.444952	99.605385	40.76075	27.183708	98.173943	40.245579	13.369378	98.889664	-72.719341	13.990446	91.010696
-20.289907	35.8741	93.465607	-16.223293	13.765512	94.955879	39.741142	-0.374541	99.451897	40.777016	27.284077	98.140541	40.259079	13.454768	98.796219	-72.705665	14.076256	91.115539
-20.451002	36.314743	93.578926	-16.17654	13.83304	94.986259	39.734032	-0.304426	99.335495	40.804241	27.397675	98.136299	40.2691365	13.5466245	98.735897	-72.6222165	14.1194555	91.236621
-20.634214	36.798557	93.691597	-16.150343	13.914652	95.014511	39.718525	-0.199413	99.240562	40.853302	27.475361	98.15226	40.2859135	13.637974	98.696411	-72.5865995	14.19133	91.332611
-20.879313	37.61079	93.827629	-16.131556	13.998316	95.075188	39.734608	-0.083471	99.116013	40.892239	27.6276	98.147675	40.3134235	13.7720645	98.631844	-72.5765355	14.2245675	91.518532
-21.035349	38.194366	93.890419	-16.101362	14.114746	95.082268	39.738125	0.020866	99.064438	40.914566	27.716085	98.144798	40.3263455	13.8684755	98.604618	-72.5290695	14.3610165	91.559918
-21.181442	38.756737	93.93441	-16.102497	14.222585	95.119865	39.746223	0.117101	99.052376	40.921024	27.810938	98.145035	40.3336235	13.9640195	98.5987055	-72.5386175	14.4811505	91.6410245
-21.289364	39.316948	93.954132	-16.073746	14.33475	95.144341	39.763851	0.219208	99.044792	40.922096	27.907185	98.148056	40.3429735	14.0631965	98.596424	-72.4904655	14.6063035	91.692258
-21.367226	39.848003	94.007072	-16.081375	14.433668	95.177673	39.780952	0.312636	99.053696	40.936825	28.014198	98.15551	40.3588885	14.163417	98.604603	-72.5216385	14.703919	91.750743
-21.480305	40.367741	93.98452	-16.075775	14.536993	95.192482	39.800404	0.424373	99.071159	40.95507	28.106985	98.177124	40.377737	14.265679	98.6241415	-72.529287	14.808307	91.7608225
-21.657169	40.857826	94.040573	-16.057882	14.61194	95.185646	39.838615	0.517596	99.067863	40.975578	28.192898	98.207108	40.4070965	14.355247	98.6374855	-72.5228605	14.868633	91.7338065
-21.898706	41.710045	94.118576	-16.037931	14.659972	95.167831	39.890839	0.637672	99.006256	41.015568	28.308954	98.262154	40.4532035	14.473313	98.634205	-72.5290655	14.846631	91.701457
-22.049479	42.235104	94.214722	-16.006166	14.681993	95.159401	39.916637	0.69531	98.943451	41.065807	28.356993	98.319695	40.491222	14.5261515	98.631573	-72.503554	14.8378345	91.687229
-22.243032	42.827679	94.378159	-15.965293	14.703856	95.166328	39.924408	0.741546	98.855988	41.11079	28.39942	98.389748	40.517599	14.570483	98.622868	-72.448185	14.837229	91.709788
-22.400858	43.402855	94.537193	-15.926025	14.694463	95.1726	39.931572	0.761971	98.758209	41.190765	28.449314	98.435959	40.5611685	14.6056425	98.597084	-72.4132185	14.7832835	91.748116
-22.519156	43.984409	94.687103	-15.891725	14.706995	95.16935	39.954197	0.789744	98.630165	41.255291	28.50407	98.474022	40.604744	14.646907	98.5520935	-72.388194	14.767083	91.7866065
-22.579769	44.451614	94.83815	-15.834139	14.727831	95.139191	39.978416	0.823361	98.474915	41.32296	28.530819	98.473	40.650688	14.67709	98.4739575	-72.318966	14.778572	91.8044245
-22.599407	44.961617	94.945724	-15.770239	14.794972	95.114326	40.003391	0.877222	98.336922	41.406952	28.576818	98.46418	40.7051715	14.72702	98.400551	-72.2456495	14.862924	91.828101
-22.463823	45.612083	95.120758	-15.699241	14.928083	95.07576	40.047855	0.962634	98.139206	41.5019	28.643799	98.437218	40.7748775	14.8032165	98.288212	-72.1733595	15.0529495	91.863308
-22.382711	46.092396	95.235016	-15.6398	15.016656	95.070488	40.068199	1.045349	98.045738	41.568275	28.71291	98.428162	40.818237	14.8791295	98.23695	-72.097837	15.1541825	91.904026
-22.296892	46.584969	95.303993	-15.591282	15.121959	95.044502	40.099594	1.155721	97.967293	41.622047	28.79458	98.432785	40.8608205	14.9751505	98.200039	-72.0433845	15.2687675	91.888965
-22.207996	47.046703	95.425232	-15.554049	15.222075	95.047218	40.139324	1.236197	97.890358	41.664608	28.867981	98.449516	40.901966	15.052089	98.169937	-72.010064	15.392061	91.924499
-22.078798	47.520798	95.547989	-15.51678	15.335673	95.046654	40.166779	1.322747	97.817566	41.718998	28.93956	98.456696	40.9428885	15.1311535	98.137131	-71.9764485	15.5401925	91.956177
-21.987835	47.981461	95.669762	-15.490291	15.382002	95.049423	40.183483	1.399965	97.749802	41.76614	29.003012	98.483917	40.9748115	15.2014885	98.1168595	-71.9553935	15.5625155	91.9819865
-21.843641	48.331142	95.789703	-15.451553	15.460117	95.064751	40.198917	1.453713	97.700722	41.81316	29.061249	98.510933	41.0060385	15.257481	98.1058275	-71.9091445	15.662753	92.0236745
-21.660648	48.802162	95.973282	-15.424301	15.524822	95.080727	40.215473	1.514984	97.66777	41.856529	29.100822	98.589378	41.036001	15.307903	98.128574	-71.884603	15.741741	92.03288
-21.554703	49.00655	96.061913	-15.415089	15.544407	95.093163	40.238041	1.54684	97.672691	41.895473	29.120476	98.647636	41.066757	15.333658	98.1601635	-71.896935	15.755156	92.0261625
-21.43705	49.154793	96.145424	-15.418378	15.565887	95.09877	40.260796	1.560983	97.689072	41.924995	29.140823	98.697769	41.0928955	15.350903	98.1934205	-71.9296515	15.780871	92.0041195
-21.347252	49.257954	96.172783	-15.416156	15.580365	95.099564	40.276752	1.565515	97.710236	41.949673	29.158327	98.73851	41.1132125	15.361921	98.224373	-71.9455245	15.798809	91.974755
-21.225388	49.321056	96.176308	-15.399525	15.614048	95.105728	40.293293	1.56515	97.738899	41.966167	29.149336	98.765633	41.12973	15.357243	98.252266	-71.92878	15.870853	91.95919
-21.112581	49.279797	96.165489	-15.40078	15.630855	95.111763	40.313198	1.554081	97.763809	41.979786	29.133844	98.791	41.146492	15.3439625	98.2774045	-71.948052	15.9177475	91.9461215
-21.005297	49.201916	96.173019	-15.384418	15.646768	95.124557	40.339981	1.517074	97.794716	42.001213	29.107878	98.801613	41.170597	15.312476	98.2981645	-71.939433	15.98106	91.9509495
-20.776188	48.918839	96.138977	-15.372263	15.642686	95.143394	40.422047	1.444632	97.810646	42.037876	29.047823	98.815277	41.2299615	15.2462275	98.3129615	-71.9744875	16.0391445	91.9738265
-20.597496	48.649685	96.121788	-15.354819	15.636656	95.164948	40.417973	1.415613	97.876358	42.07262	29.003572	98.830154	41.2452965	15.2095925	98.353256	-71.9549345	16.0637195	91.97664
-20.422859	48.354218	96.08905	-15.329966	15.620144	95.177826	40.449169	1.362876	97.917374	42.105179	28.957197	98.838112	41.277174	15.1600365	98.377743	-71.937106	16.0802515	91.977909
-20.195099	47.998383	96.025383	-15.297338	15.604347	95.186165	40.482681	1.296554	97.969704	42.141342	28.914848	98.833954	41.3120115	15.105701	98.401829	-71.9066875	16.102993	91.970501
-19.998629	47.562225	95.93013	-15.236171	15.607225	95.220062	40.536205	1.266463	98.028671	42.181873	28.865051	98.803711	41.359039	15.065757	98.416191	-71.831381	16.148693	92.023933
-19.786821	47.145969	95.806129	-15.198853	15.575582	95.258057	40.577717	1.25425	98.103394	42.224895	28.804502	98.752228	41.401306	15.029376	98.427811	-71.799012	16.121788	92.088303
-19.59062	46.751167	95.665176	-15.132013	15.589079	95.326439	40.617092	1.260153	98.199936	42.266956	28.742611	98.680077	41.442024	15.001382	98.4400065	-71.70605	16.176776	92.2128715
-19.263998	46.127647	95.448593	-15.01055	15.564934	95.460274	40.683327	1.301928	98.314499	42.330578	28.640985	98.560173	41.5069525	14.9714565	98.437336	-71.5280525	16.1584115	92.483212
-19.0653	45.724838	95.309242	-14.917335	15.544883	95.548256	40.720745	1.317952	98.38266	42.378178	28.572798	98.45256	41.5494615	14.945375	98.41761	-71.3841315	16.144391	92.678902
-18.829037	45.358242	95.191818	-14.854193	15.527311	95.636276	40.763863	1.301994	98.442093	42.41811	28.467443	98.338127	41.5909865	14.8847185	98.39011	-71.2993725	16.1699035	92.882442
-18.501326	45.014797	95.0326	-14.789883	15.461779	95.713242	40.780613	1.248732	98.483253	42.443195	28.357151	98.241119	41.611904	14.8029415	98.362186	-71.19167	16.1206165	93.064298
-18.129622	44.644447	94.926018	-14.710742	15.397781	95.764694	40.811028	1.16903	98.515335	42.499763	28.232092	98.1446	41.6553955	14.700561	98.3299675	-71.0768795	16.095001	93.1994205
-17.75399	44.227364	94.865746	-14.662279	15.314539	95.830658	40.866116	1.067293	98.531441	42.553596	28.105619	98.049133	41.709856	14.586456	98.290287	-71.034414	16.042622	93.371029
-17.327463	43.832073	94.819489	-14.614762	15.238624	95.885452	40.900387	0.972086	98.538795	42.606857	27.963852	97.982697	41.753622	14.467969	98.260746	-70.983146	16.009279	93.510158
-16.664017	43.247307	94.773216	-14.536813	15.100248	95.958702	40.920513	0.828974	98.514229	42.6642	27.792601	97.865562	41.7923565	14.3107875	98.1898955	-70.8659825	15.8897085	93.7275085
-16.235374	42.890781	94.726608	-14.510769	15.063724	95.998802	40.923458	0.76619	98.485825	42.67543	27.698416	97.770241	41.799444	14.232303	98.128033	-70.820982	15.895145	93.869571
-15.831283	42.589558	94.660721	-14.486893	15.048085	96.014824	40.925983	0.706853	98.445709	42.656876	27.636095	97.672455	41.7914295	14.171474	98.059082	-70.7652155	15.924696	93.970566
-15.406572	42.286674	94.601974	-14.450654	15.035948	96.011803	40.944824	0.652771	98.417213	42.664192	27.558643	97.589783	41.804508	14.105707	98.003498	-70.705816	15.966189	94.020108
-15.037198	42.035751	94.577759	-14.419195	15.038198	95.979309	40.980343	0.612432	98.4049	42.685688	27.554638	97.537857	41.8330155	14.083535	97.9713785	-70.6714055	15.992861	93.9872395
-14.660737	41.76141	94.545776	-14.396754	15.046668	95.959618	41.027142	0.582228	98.404869	42.711163	27.571028	97.532791	41.8691525	14.076628	97.96883	-70.6626605	16.016708	93.950406
-14.286053	41.509193	94.585289	-14.360348	15.065914	95.937134	41.069611	0.560737	98.409653	42.74765	27.568594	97.585587	41.9086305	14.0646655	97.99762	-70.6293265	16.0671625	93.876648
-13.588738	41.055443	94.647064	-14.31516	15.124543	95.874947	41.130455	0.570994	98.433395	42.818954	27.616257	97.717812	41.9747045	14.0936255	98.0756035	-70.6050245	16.1554605	93.6742905
-13.055383	40.799923	94.73526	-14.285867	15.139431	95.839935	41.175804	0.620723	98.44416	42.854092	27.742313	97.842232	42.014948	14.181518	98.143196	-70.586682	16.097344	93.536674
-12.606708	40.539009	94.819641	-14.228292	15.171197	95.821075	41.233303	0.707225	98.432991	42.918282	27.802826	97.919067	42.0757925	14.2550255	98.176029	-70.5323765	16.0873685	93.466121
-12.117251	40.288231	94.925049	-14.184332	15.187942	95.823944	41.301624	0.820692	98.422958	42.929562	27.990459	98.030838	42.115593	14.4055755	98.226898	-70.484257	15.9703085	93.42099
-11.656211	40.070881	94.993225	-14.128123	15.195602	95.85173	41.389839	0.943215	98.425003	43.018551	28.04253	98.063454	42.204195	14.4928725	98.2442285	-70.460441	15.8983315	93.4592315
-11.227803	39.888947	95.086273	-14.057292	15.283392	95.886269	41.460384	1.055368	98.470284	43.0606	28.180717	98.103882	42.260492	14.6180425	98.287083	-70.375076	15.9487415	93.485455
-10.782158	39.615189	95.064445	-14.027895	15.338227	95.920181	41.553547	1.14969	98.55925	43.093643	28.284792	98.142601	42.323595	14.717241	98.3509255	-70.379385	15.959213	93.4894365
-10.115697	39.175209	95.087639	-14.001714	15.473766	96.008301	41.654255	1.276171	98.709274	43.107563	28.428671	98.198112	42.380909	14.852421	98.453693	-70.384337	16.095111	93.562909
-9.574907	38.914402	95.100807	-14.001928	15.538399	96.087059	41.672852	1.328967	98.800789	43.104645	28.50025	98.230431	42.3887485	14.9146085	98.51561	-70.3926045	16.1621895	93.658508
-9.085331	38.616726	95.113747	-14.024048	15.598367	96.163437	41.675476	1.36066	98.895988	43.094135	28.546581	98.253319	42.3848055	14.9536205	98.5746535	-70.4329015	16.2431135	93.7522205
-8.602476	38.349457	95.146286	-14.059812	15.657537	96.255066	41.655167	1.379824	99.006218	43.072586	28.570179	98.28511	42.3638765	14.9750015	98.645664	-70.4835005	16.3400725	93.864468
-8.111959	38.087746	95.18074	-14.094347	15.658228	96.341438	41.623684	1.394911	99.119987	43.030048	28.585466	98.34243	42.326866	14.9901885	98.7312085	-70.51556	16.3262675	93.9516675
-7.666574	37.887108	95.238068	-14.139613	15.641932	96.446701	41.592155	1.386175	99.248611	42.991726	28.591982	98.42337	42.2919405	14.9890785	98.8359905	-70.5711665	16.2947855	94.0574115
-7.205138	37.638924	95.236877	-14.194664	15.630677	96.509331	41.568844	1.365849	99.369553	42.964806	28.584703	98.492203	42.266825	14.975276	98.930878	-70.656153	16.286078	94.087784
-6.421783	37.232857	95.2117	-14.267373	15.60679	96.562698	41.516056	1.321887	99.537827	42.929001	28.547272	98.597244	42.2225285	14.9345795	99.0675355	-70.7572745	16.2790005	94.0578605
-5.849521	37.057999	95.230637	-14.290251	15.574826	96.578476	41.489689	1.293289	99.64373	42.907375	28.533844	98.702698	42.198532	14.9135665	99.173214	-70.779034	16.2360855	93.983738
-5.260303	36.848507	95.250282	-14.299817	15.536377	96.590897	41.469513	1.261652	99.754333	42.896305	28.524347	98.821899	42.182909	14.8929995	99.288116	-70.782543	16.1797545	93.893678
-4.712004	36.633965	95.304558	-14.308654	15.519561	96.603958	41.457848	1.228672	99.870293	42.892681	28.531378	98.996468	42.1752645	14.880025	99.4333805	-70.7925725	16.159097	93.7745355
-4.143093	36.502773	95.408234	-14.331396	15.467085	96.666672	41.457825	1.192482	99.997124	42.897041	28.56086	99.197754	42.177433	14.876671	99.597439	-70.840225	16.057499	93.735905
-3.647926	36.399021	95.59523	-14.344685	15.420448	96.745605	41.476452	1.159573	100.134598	42.910732	28.588518	99.4235	42.193592	14.8740455	99.779049	-70.882962	15.9668505	93.712161
-3.110825	36.218815	95.741226	-14.350462	15.413889	96.856667	41.497326	1.150773	100.300407	42.928253	28.632883	99.688393	42.2127895	14.891828	99.9944	-70.9137135	15.93595	93.718934
-2.289079	35.95203	96.036072	-14.381976	15.411215	97.018318	41.528263	1.143841	100.585258	42.97271	28.746143	100.118088	42.2504865	14.944992	100.351673	-71.0144385	15.877438	93.684963
-1.670967	35.838242	96.243942	-14.391279	15.438736	97.124771	41.533474	1.143271	100.794708	43.005554	28.771126	100.396622	42.269514	14.9571985	100.595665	-71.052072	15.9202735	93.653877
-1.10015	35.696445	96.437836	-14.425755	15.471165	97.23378	41.537174	1.162302	101.014091	43.017254	28.855431	100.690826	42.277214	15.0088665	100.8524585	-71.128724	15.9334635	93.6151015
-0.537326	35.579479	96.66169	-14.462527	15.528551	97.33783	41.531963	1.203073	101.218056	43.022038	28.932556	100.990417	42.2770005	15.0678145	101.1042365	-71.2020545	15.9892875	93.5714235
0.014389	35.471668	96.88398	-14.480609	15.591365	97.403023	41.521065	1.247929	101.384125	43.033993	29.034985	101.291748	42.277529	15.141457	101.3379365	-71.238747	16.041273	93.4681095
0.485894	35.388691	97.107407	-14.533618	15.650779	97.455383	41.504715	1.304409	101.533806	43.029934	29.124979	101.603546	42.2673245	15.214694	101.568676	-71.3345605	16.086864	93.34209
0.950235	35.235432	97.279488	-14.562103	15.721019	97.501251	41.479034	1.398171	101.643646	43.037613	29.248798	101.876923	42.2583235	15.3234845	101.7602845	-71.3825295	16.1185535	93.2422175
1.685434	34.967289	97.553253	-14.610881	15.853781	97.548096	41.417732	1.547899	101.779533	43.012768	29.430676	102.246735	42.21525	15.4892875	102.013134	-71.437012	16.2182745	93.083058
2.217319	34.788769	97.730667	-14.634618	15.953703	97.583733	41.395561	1.685597	101.85231	42.984512	29.576099	102.457466	42.1900365	15.630848	102.154888	-71.4592725	16.276558	93.012578
2.685376	34.549503	97.878853	-14.64604	16.082737	97.664116	41.378857	1.798085	101.921913	42.968399	29.714144	102.635635	42.173628	15.7561145	102.278774	-71.465708	16.4093595	93.049458
3.146723	34.360386	98.03804	-14.669864	16.1991	97.746468	41.373196	1.962822	101.994385	42.950745	29.815697	102.77755	42.1619705	15.8892595	102.3859675	-71.5016985	16.5089405	93.1069685
3.581619	34.161808	98.141273	-14.68108	16.341795	97.818062	41.372562	2.102527	102.081345	42.917351	29.996231	102.929375	42.1449565	16.049379	102.50536	-71.5071165	16.634211	93.130764
3.949266	33.977283	98.267998	-14.692499	16.457418	97.897041	41.376381	2.251153	102.159523	42.877022	30.143208	103.055779	42.1267015	16.1971805	102.607651	-71.5116995	16.7176555	93.186431
4.287667	33.739716	98.367188	-14.720777	16.600695	97.978775	41.389198	2.400543	102.232994	42.831829	30.299446	103.179108	42.1105135	16.3499945	102.706051	-71.5520675	16.8513955	93.251499
4.773705	33.22644	98.499161	-14.761122	16.778597	98.05294	41.405331	2.627173	102.357841	42.785385	30.54464	103.392113	42.095358	16.5859065	102.874977	-71.617602	16.9712875	93.230903
5.067954	32.821949	98.605988	-14.761903	16.916405	98.075958	41.417149	2.780672	102.408752	42.757404	30.725224	103.516808	42.0872765	16.752948	102.96278	-71.6110825	17.079862	93.189136
5.359598	32.377438	98.660278	-14.776759	17.023335	98.085106	41.40453	2.93482	102.431595	42.731125	30.873411	103.622269	42.0678275	16.9041155	103.026932	-71.6213455	17.1425545	93.14328
5.59943	31.979837	98.723122	-14.802287	17.168886	98.088882	41.414474	3.107789	102.414032	42.689693	31.04059	103.701004	42.0520835	17.0741895	103.057518	-71.6566575	17.2635825	93.120246
5.822482	31.569063	98.766968	-14.799769	17.324724	98.105881	41.43895	3.291315	102.403854	42.647106	31.217358	103.77742	42.043028	17.2543365	103.090637	-71.642566	17.3951115	93.121125
6.032348	31.178585	98.768127	-14.79213	17.463034	98.113411	41.46954	3.498248	102.389488	42.606113	31.402325	103.832031	42.0378265	17.4502865	103.1107595	-71.6220865	17.4757815	93.1160625
6.189559	30.722651	98.784515	-14.78635	17.635456	98.133286	41.536781	3.701497	102.383736	42.584431	31.624567	103.866074	42.060606	17.663032	103.124905	-71.633306	17.60788	93.141667
6.442448	29.929485	98.778481	-14.747724	17.888802	98.141846	41.617355	4.045505	102.384796	42.567112	31.981325	103.947617	42.0922335	18.013415	103.1662065	-71.5876815	17.764189	93.1174855
6.579379	29.360229	98.746078	-14.732234	18.052732	98.131493	41.65007	4.27068	102.390205	42.568501	32.218616	103.957031	42.1092855	18.244648	103.173618	-71.5737535	17.860816	93.089368
6.688584	28.764227	98.723373	-14.710437	18.204025	98.124298	41.709103	4.486495	102.378342	42.561031	32.44101	103.949593	42.135067	18.4637525	103.1639675	-71.555941	17.9442975	93.0846285
6.795198	28.176891	98.685493	-14.682117	18.381218	98.127136	41.77594	4.692054	102.403465	42.525173	32.632301	103.962387	42.1505565	18.6621775	103.182926	-71.5147905	18.1002585	93.071346
6.87832	27.581989	98.639305	-14.672767	18.544783	98.13839	41.872845	4.881256	102.441444	42.513783	32.839058	103.970047	42.193314	18.860157	103.2057455	-71.538848	18.229409	93.0710345
6.942537	26.914549	98.612823	-14.646168	18.685383	98.153206	41.967102	5.072896	102.508286	42.518269	33.0476	103.995117	42.2426855	19.060248	103.2517015	-71.5350215	18.310518	93.0547105
7.022092	26.113588	98.578514	-14.623824	18.808022	98.167267	42.049816	5.258496	102.57386	42.51342	33.243629	104.027519	42.281618	19.2510625	103.3006895	-71.529266	18.3649815	93.0338445
7.059855	24.969976	98.541122	-14.582629	18.988939	98.195297	42.132698	5.513451	102.649094	42.526833	33.508709	104.004799	42.3297655	19.51108	103.3269465	-71.4950235	18.466798	93.0636475
7.088379	24.220125	98.472908	-14.547245	19.072691	98.203102	42.18261	5.672739	102.667366	42.492001	33.694889	103.963562	42.3373055	19.683814	103.315464	-71.4317955	18.461568	93.09074
7.08925	23.417206	98.37471	-14.509836	19.164598	98.20005	42.22364	5.803256	102.665588	42.495502	33.773155	103.833855	42.359571	19.7882055	103.2497215	-71.379243	18.5409905	93.1503785
7.113955	22.512699	98.251625	-14.49159	19.242365	98.16964	42.281006	5.922139	102.642372	42.481663	33.863937	103.67141	42.3813345	19.893038	103.156891	-71.3645145	18.591692	93.182389
7.046416	21.664598	98.155876	-14.493222	19.304331	98.140327	42.308704	6.002848	102.61425	42.435844	33.964783	103.502693	42.372274	19.9838155	103.0584715	-71.358718	18.6248465	93.2221825
7.030594	20.719706	98.009995	-14.520563	19.346237	98.084053	42.317261	6.068634	102.570938	42.372192	34.028519	103.30349	42.3447265	20.0485765	102.937214	-71.3858525	18.6438975	93.230892
6.939639	19.853416	97.903633	-14.532478	19.37632	98.007118	42.305016	6.09865	102.540359	42.307789	34.038822	103.069534	42.3064025	20.068736	102.8049465	-71.3713585	18.683904	93.2092895
6.847993	18.348547	97.664909	-14.60487	19.354103	97.899162	42.287983	6.097367	102.476486	42.159992	34.05949	102.723709	42.2239875	20.0784285	102.6000975	-71.4337275	18.6297775	93.1982265
6.742965	17.377193	97.555389	-14.648557	19.365349	97.811996	42.275394	6.07617	102.43219	42.049885	34.103031	102.484619	42.1626395	20.0896005	102.4584045	-71.4597535	18.6410975	93.1655875
6.637967	16.430334	97.44838	-14.698956	19.365219	97.713921	42.250042	6.055306	102.412209	41.971397	33.932995	102.211716	42.1107195	19.9941505	102.3119625	-71.5086315	18.7362875	93.1158795
6.514269	15.502541	97.349365	-14.742285	19.37443	97.596169	42.235832	6.02975	102.422371	41.910202	33.864246	102.004181	42.073017	19.946998	102.213276	-71.557587	18.801862	92.979062
6.357989	14.569844	97.247704	-14.785056	19.379183	97.459198	42.221519	6.014975	102.465126	41.839886	33.789993	101.867088	42.0307025	19.902484	102.166107	-71.6008145	18.855882	92.752289
6.231767	13.550165	97.178673	-14.824293	19.366827	97.296028	42.21088	6.018571	102.501038	41.780174	33.748169	101.773438	41.995527	19.88337	102.137238	-71.644113	18.850284	92.454818
6.041651	12.613431	97.109291	-14.857462	19.342348	97.134727	42.203377	6.027046	102.534462	41.741257	33.715771	101.713249	41.972317	19.8714085	102.1238555	-71.687241	18.8132875	92.1455985
5.768288	11.310057	96.961906	-14.896811	19.307833	96.88369	42.2472	6.046664	102.530273	41.690037	33.725609	101.669655	41.9686185	19.8861365	102.099964	-71.7622405	18.7295295	91.667416
5.554907	10.500236	96.847649	-14.897325	19.287596	96.719269	42.24334	6.096045	102.556297	41.671093	33.771053	101.69194	41.9572165	19.933549	102.1241185	-71.7518665	18.641643	91.3144195
5.316998	9.57401	96.749031	-14.876543	19.260744	96.569649	42.272606	6.117564	102.550781	41.681026	33.8395	101.726685	41.976816	19.978532	102.138733	-71.729902	18.542956	91.000565
5.03903	8.76153	96.640984	-14.838062	19.238733	96.433258	42.309177	6.148763	102.527328	41.706276	33.865314	101.773537	42.0077265	20.0070385	102.1504325	-71.6838505	18.4704275	90.7160835
4.76871	7.952157	96.499237	-14.791681	19.200951	96.271118	42.371788	6.163798	102.466881	41.749241	33.885933	101.838806	42.0605145	20.0248655	102.1528435	-71.6438765	18.3770365	90.3893925
4.494738	7.160433	96.28199	-14.74646	19.181889	96.105217	42.392914	6.156133	102.38118	41.8237	33.882187	101.849709	42.108307	20.01916	102.1154445	-71.601227	18.344618	90.0949895
4.154823	6.440855	96.043709	-14.670851	19.173065	95.923492	42.398121	6.147971	102.240578	41.904251	33.871601	101.833817	42.151186	20.009786	102.0371975	-71.492888	18.336344	89.8097865
3.588759	5.206999	95.616447	-14.57972	19.142729	95.641846	42.412296	6.124975	101.962318	42.003986	33.853661	101.792503	42.208141	19.989318	101.8774105	-71.367581	18.29614	89.4062815
3.192731	4.43303	95.33416	-14.482035	19.140301	95.452621	42.383938	6.129736	101.732048	42.07283	33.844776	101.727768	42.228384	19.987256	101.729908	-71.192454	18.293346	89.175334
2.772619	3.697481	95.013451	-14.414226	19.151562	95.279358	42.326023	6.141706	101.482857	42.148071	33.836891	101.637741	42.237047	19.9892985	101.560299	-71.065499	18.3138255	88.998417
2.307694	2.962125	94.696228	-14.376781	19.169392	95.113251	42.278587	6.157768	101.189713	42.237804	33.843098	101.476959	42.2581955	20.000433	101.333336	-71.0117575	18.338351	88.893166
1.835663	2.184679	94.374619	-14.317549	19.190416	94.944893	42.199364	6.215917	100.889572	42.278419	33.84465	101.274368	42.2388915	20.0302835	101.08197	-70.8739895	18.3505485	88.807816
1.24995	1.423615	94.119324	-14.281374	19.26676	94.791702	42.103485	6.301472	100.586449	42.293232	33.897625	101.043488	42.1983585	20.0995485	100.8149685	-70.7611065	18.4339715	88.7684355
0.707569	0.658134	93.918129	-14.293425	19.326036	94.656639	41.992035	6.394745	100.311897	42.342503	33.935055	100.738487	42.167269	20.1649	100.525192	-70.754119	18.487172	88.788086
-0.215213	-0.478782	93.702042	-14.296474	19.4216	94.52359	41.803505	6.523906	100.004837	42.340652	34.01836	100.311829	42.0720785	20.271133	100.158333	-70.6650265	18.572067	88.888847
-0.865412	-1.306751	93.679451	-14.306307	19.504797	94.449188	41.738449	6.596799	99.834419	42.322235	34.051399	99.991135	42.030342	20.324099	99.912777	-70.642956	18.685495	88.985599
-1.55218	-2.10111	93.683884	-14.303215	19.57144	94.386177	41.693474	6.640956	99.703011	42.290039	34.060303	99.678337	41.9917565	20.3506295	99.690674	-70.5981865	18.7922505	89.08168
-2.245581	-2.892226	93.708595	-14.29588	19.608004	94.319824	41.65295	6.655202	99.61116	42.250965	34.044636	99.405304	41.9519575	20.349919	99.508232	-70.5437175	18.866089	89.131416
-2.9644	-3.632744	93.801086	-14.261153	19.626444	94.287552	41.652699	6.666373	99.560318	42.246441	34.017788	99.153809	41.94957	20.3420805	99.3570635	-70.471876	18.9108075	89.2180405
-3.70492	-4.436905	93.873016	-14.234257	19.630909	94.250954	41.672848	6.655217	99.534744	42.250187	33.976051	98.956703	41.9615175	20.315634	99.2457235	-70.4300315	18.946184	89.2561845
-4.506807	-5.204659	93.93914	-14.198321	19.600203	94.201241	41.699875	6.620713	99.513847	42.258461	33.918907	98.813248	41.979168	20.26981	99.1635475	-70.37581	18.930596	89.2389345
-5.647347	-6.315915	93.956772	-14.11857	19.4909	94.12056	41.743008	6.529612	99.462494	42.393295	33.841969	98.614349	42.0681515	20.1857905	99.0384215	-70.3052915	18.7960095	89.2026985
-6.454875	-7.007353	93.898354	-14.051381	19.405067	94.040535	41.754471	6.449166	99.419907	42.487392	33.756233	98.500969	42.1209315	20.1026995	98.960438	-70.2236935	18.7074345	89.120632
-7.278267	-7.733692	93.847336	-14.002362	19.293627	93.972412	41.789135	6.365933	99.365791	42.566223	33.669861	98.398628	42.177679	20.017897	98.8822095	-70.182403	18.569357	89.0626145
-8.150544	-8.403954	93.811028	-13.92187	19.205311	93.890038	41.819805	6.288308	99.287376	42.660847	33.572636	98.267792	42.240326	19.930472	98.777584	-70.084066	18.48015	89.002492
-8.928265	-9.00288	93.776718	-13.840167	19.129393	93.809097	41.852264	6.208673	99.208885	42.730186	33.489494	98.134407	42.291225	19.8490835	98.671646	-69.971559	18.4097025	88.946548
-9.797264	-9.545424	93.771988	-13.743782	19.057913	93.722214	41.89566	6.154471	99.139084	42.798622	33.397797	97.959671	42.347141	19.776134	98.5493775	-69.834705	18.339692	88.8950505
-10.650659	-10.095666	93.781242	-13.664046	19.004499	93.650887	41.950039	6.1001	99.063858	42.87392	33.323536	97.750702	42.4119795	19.711818	98.40728	-69.7400715	18.29718	88.894494
-11.985099	-10.803728	93.873253	-13.516894	18.936459	93.538322	42.039455	6.016945	98.943062	42.969547	33.222626	97.448227	42.504501	19.6197855	98.1956445	-69.538289	18.2531325	88.8809995
-12.807219	-11.189104	93.943146	-13.404936	18.889437	93.481689	42.116295	5.973978	98.870316	43.022465	33.211689	97.257568	42.56938	19.5928335	98.063942	-69.379252	18.1860405	88.899436
-13.691042	-11.520514	94.034485	-13.306226	18.870054	93.431465	42.191376	5.930341	98.788902	43.12859	33.113697	96.985558	42.659983	19.522019	97.88723	-69.272435	18.218089	88.9757
-14.63289	-11.820903	94.153648	-13.216886	18.805584	93.388123	42.2645	5.876153	98.696259	43.21817	33.043888	96.72477	42.741335	19.4600205	97.7105145	-69.175107	18.1511475	89.0657315
-15.518044	-12.058491	94.267296	-13.092896	18.793625	93.345024	42.348419	5.801784	98.570076	43.29018	32.975792	96.473679	42.8192995	19.388788	97.5218775	-69.0050915	18.198462	89.1681705
-16.397156	-12.221251	94.310898	-12.987915	18.732752	93.258324	42.405163	5.73505	98.401344	43.374588	32.89209	96.211723	42.8898755	19.31357	97.3065335	-68.8657055	18.151934	89.2101145
-17.237709	-12.339238	94.294945	-12.884124	18.656075	93.168747	42.445045	5.649303	98.216805	43.467529	32.806732	95.925522	42.956287	19.2280175	97.0711635	-68.724535	18.0841325	89.2663305
-18.587086	-12.385503	94.210907	-12.756398	18.552784	93.002167	42.5117	5.508168	97.881065	43.589577	32.638008	95.46624	43.0506385	19.073088	96.6736525	-68.5634345	18.03248	89.3306815
-19.527243	-12.342213	94.189529	-12.676059	18.475269	92.87104	42.564545	5.394032	97.631874	43.669815	32.529446	95.140968	43.11718	18.961739	96.386421	-68.469298	17.988799	89.355659
-20.293369	-12.233324	94.117722	-12.588442	18.389788	92.742767	42.596241	5.28862	97.36393	43.732243	32.38501	94.836617	43.164242	18.836815	96.1002735	-68.341126	17.942761	89.3852605
-21.15217	-12.034561	93.99411	-12.520717	18.29533	92.624725	42.625	5.176486	97.096703	43.797611	32.273903	94.550995	43.2113055	18.7251945	95.823849	-68.2527395	17.8654655	89.425601
-21.990309	-11.744396	93.910942	-12.42287	18.173517	92.49958	42.660297	5.056042	96.840553	43.859081	32.139336	94.275978	43.259689	18.597689	95.5582655	-68.105429	17.749345	89.4408945
-22.785496	-11.394976	93.80645	-12.374399	18.065401	92.398659	42.697796	4.938532	96.597298	43.88768	32.044811	94.029358	43.292738	18.4916715	95.313328	-68.041536	17.6391305	89.48399
-23.646173	-10.981664	93.70578	-12.318548	17.962988	92.274727	42.721619	4.830885	96.384033	43.928658	31.932753	93.800964	43.3251385	18.381819	95.0924985	-67.9622345	17.544157	89.4569555
-24.719011	-10.226133	93.506485	-12.267813	17.79962	92.152252	42.764904	4.663952	96.090164	43.987186	31.824949	93.525536	43.376045	18.2444505	94.80785	-67.911671	17.3547895	89.496654
-25.48708	-9.640285	93.340317	-12.235367	17.69285	92.065628	42.759022	4.554728	95.894852	44.030167	31.734413	93.389328	43.3945945	18.1445705	94.64209	-67.8653285	17.2411295	89.489166
-26.21036	-8.936791	93.148232	-12.214987	17.581739	91.987228	42.740753	4.45351	95.716476	44.071651	31.645658	93.291153	43.406202	18.049584	94.5038145	-67.836176	17.113894	89.4706415
-26.858175	-8.218696	92.908974	-12.1996	17.455688	91.918159	42.737015	4.333731	95.541092	44.088181	31.544102	93.249496	43.412598	17.9389165	94.395294	-67.811798	16.9724595	89.441024
-27.503241	-7.424461	92.617783	-12.196705	17.364914	91.835419	42.709644	4.240698	95.393257	44.131424	31.437647	93.240913	43.420534	17.8391725	94.317085	-67.813944	16.8906555	89.353753
-28.107252	-6.539431	92.317459	-12.209722	17.244919	91.774269	42.67588	4.113725	95.244232	44.185684	31.356127	93.296371	43.430782	17.734926	94.2703015	-67.850226	16.754912	89.2782365
-28.709906	-5.586267	92.073318	-12.198223	17.168674	91.717041	42.656994	3.994419	95.131783	44.244991	31.253174	93.422279	43.4509925	17.6237965	94.277031	-67.8474385	16.7135515	89.157051
-29.48805	-4.119836	91.608093	-12.199345	17.006094	91.684082	42.619572	3.787194	95.030663	44.34903	31.099098	93.742271	43.484301	17.443146	94.386467	-67.882991	16.569042	88.981697
-30.001455	-3.087349	91.319458	-12.183964	16.92309	91.662056	42.632477	3.636725	94.981323	44.433346	31.001095	94.022057	43.5329115	17.31891	94.50169	-67.9008395	16.52727	88.822422
-30.462303	-1.956317	91.013535	-12.173737	16.828499	91.633865	42.574524	3.542117	95.021126	44.5186	30.901463	94.377457	43.546562	17.22179	94.6992915	-67.894036	16.435208	88.5684385
-30.917686	-0.87521	90.712578	-12.171829	16.743065	91.615013	42.577873	3.419652	95.07103	44.62949	30.807665	94.748726	43.6036815	17.1136585	94.909878	-67.9473395	16.3724715	88.320148
-31.331211	0.241387	90.393028	-12.149492	16.64115	91.608231	42.58989	3.310275	95.140808	44.761738	30.718962	95.143341	43.675814	17.0146185	95.1420745	-67.974798	16.2676815	88.0743875
-31.707588	1.38335	90.158134	-12.101357	16.548534	91.631943	42.608376	3.195506	95.202675	44.906853	30.626339	95.529716	43.7576145	16.9109225	95.3661955	-67.9603285	16.1861455	87.8976905
-32.069351	2.474856	90.006256	-12.056348	16.421885	91.638046	42.674683	3.091634	95.249359	45.011608	30.54002	95.890961	43.8431455	16.815827	95.57016	-67.9558415	16.027943	87.705932
-32.576126	4.107891	89.853493	-11.926701	16.287554	91.713615	42.795162	2.936832	95.335953	45.186954	30.389851	96.313675	43.991058	16.6633415	95.824814	-67.84446	15.9117665	87.602416
-32.861172	5.22518	89.813293	-11.82823	16.214306	91.755104	42.889587	2.840577	95.415787	45.303444	30.29789	96.531944	44.0965155	16.5692335	95.9738655	-67.7529755	15.8593785	87.5363425
-33.223145	6.271168	89.860817	-11.717549	16.150614	91.790977	43.010624	2.754619	95.505402	45.387989	30.221302	96.680695	44.1993065	16.4879605	96.0930485	-67.6344045	15.8132675	87.4889055
-33.477867	7.261565	89.938789	-11.616678	16.101528	91.840294	43.145172	2.69201	95.583458	45.455963	30.161545	96.767601	44.3005675	16.4267775	96.1755295	-67.5339235	15.7762785	87.5050585
-33.799088	8.280489	90.012703	-11.536117	16.066357	91.896484	43.254169	2.644732	95.652336	45.503258	30.120411	96.772781	44.3787135	16.3825715	96.2125585	-67.4509475	15.7501425	87.5804095
-34.067707	9.287741	90.163673	-11.458529	16.007984	91.950623	43.326744	2.618007	95.696159	45.501652	30.080286	96.708542	44.414198	16.3491465	96.2023505	-67.331256	15.6668215	87.6988955
-34.390392	10.213604	90.339287	-11.421339	15.915354	92.010841	43.417355	2.587035	95.66465	45.458313	30.036604	96.611038	44.437834	16.3118195	96.137844	-67.280512	15.5188885	87.883838
-34.805447	11.564371	90.67128	-11.406528	15.804797	92.180328	43.40976	2.551995	95.663376	45.326992	29.952562	96.412865	44.368376	16.2522785	96.0381205	-67.181432	15.3573155	88.3225355
-35.080166	12.441228	90.92585	-11.443995	15.68198	92.310776	43.378559	2.493272	95.66008	45.23806	29.843824	96.223602	44.3083095	16.168548	95.941841	-67.1962995	15.195412	88.679711
-35.343651	13.324229	91.235107	-11.502162	15.568238	92.443497	43.314495	2.390754	95.623955	45.106091	29.737223	96.036789	44.210293	16.0639885	95.830372	-67.214617	15.0724875	89.056622
-35.638409	14.147626	91.522461	-11.594816	15.413925	92.590019	43.222435	2.289094	95.559692	44.958141	29.606518	95.850266	44.090288	15.947806	95.704979	-67.27992	14.880044	89.475059
-35.868511	14.972031	91.789536	-11.702089	15.25676	92.748528	43.105419	2.146768	95.492554	44.855724	29.434082	95.621704	43.9805715	15.790425	95.557129	-67.3847495	14.723095	89.939927
-36.106102	15.786327	92.050827	-11.815271	15.041871	92.899994	42.969547	1.991139	95.384254	44.687157	29.197641	95.379669	43.828352	15.59439	95.3819615	-67.458894	14.489352	90.4180265
-36.343521	16.639927	92.357437	-11.94602	14.854442	93.029015	42.810513	1.79565	95.212219	44.438015	28.893747	95.156876	43.624264	15.3446985	95.1845475	-67.516304	14.3641855	90.8734825
-36.601353	17.882235	92.754234	-12.204078	14.56407	93.221268	42.449871	1.487536	94.994484	44.116982	28.465906	94.866821	43.2834265	14.976721	94.9306525	-67.6915825	14.151419	91.5118835
-36.710262	18.693365	92.956726	-12.383047	14.304146	93.321808	42.216599	1.26964	94.896889	43.945038	28.23649	94.770805	43.0808185	14.753065	94.833847	-67.8469125	13.855227	91.809769
-36.821022	19.54052	93.096619	-12.590283	14.123217	93.448997	42.006603	1.048054	94.867119	43.771202	28.042776	94.787308	42.8889025	14.545415	94.8272135	-68.0694685	13.701019	92.0707805
-36.891731	20.370262	93.306534	-12.822561	13.945723	93.586296	41.795803	0.840903	94.92067	43.599007	27.887608	94.900269	42.697405	14.3642555	94.9104695	-68.342527	13.5271905	92.2621225
-36.909325	21.232986	93.508858	-13.064112	13.811339	93.740318	41.614349	0.650977	95.027626	43.425751	27.747425	95.080605	42.52005	14.199201	95.0541155	-68.648274	13.423477	92.4265205
-36.894302	22.036139	93.705269	-13.276821	13.692649	93.915878	41.468952	0.503317	95.17775	43.255585	27.640131	95.296806	42.3622685	14.071724	95.237278	-68.9159105	13.313574	92.594478
-36.757381	22.878256	93.870605	-13.463174	13.602903	94.098106	41.342186	0.373198	95.385475	43.119297	27.53458	95.533386	42.2307415	13.953889	95.4594305	-69.1570895	13.251917	92.7367815
-36.549145	24.135723	94.201965	-13.675332	13.490904	94.386711	41.242607	0.189188	95.656738	42.967987	27.459877	95.881943	42.105297	13.8245325	95.7693405	-69.455961	13.1572755	93.0040815
-36.33942	24.935499	94.438683	-13.802364	13.43082	94.578102	41.18121	0.116278	95.841515	42.889843	27.424446	96.087234	42.0355265	13.770362	95.9643745	-69.6402545	13.091278	93.1918295
-36.095547	25.689762	94.654747	-13.878671	13.39626	94.772919	41.136894	0.059269	96.024651	42.847691	27.388027	96.257332	41.9922925	13.723648	96.1409915	-69.7496345	13.068872	93.4048465
-35.76807	26.434502	94.852783	-13.931812	13.333535	94.948372	41.142448	-0.037873	96.15889	42.803555	27.332779	96.42421	41.9730015	13.647453	96.29155	-69.8366255	13.019617	93.605194
-35.4627	27.225214	95.112	-13.95191	13.250713	95.173447	41.136868	-0.110708	96.334091	42.780106	27.257299	96.587456	41.958487	13.5732955	96.4607735	-69.862307	12.9281305	93.8861205
-35.084145	27.943043	95.379494	-13.956259	13.174145	95.381256	41.165764	-0.232606	96.495972	42.790474	27.157423	96.729607	41.978119	13.4624085	96.6127895	-69.890637	12.8858815	94.1497225
-34.654282	28.633694	95.651199	-13.949185	13.084724	95.617783	41.209709	-0.399016	96.691154	42.805302	27.023584	96.906815	42.0075055	13.312284	96.7989845	-69.9058755	12.857164	94.4365815
-33.895985	29.608732	96.030319	-13.87191	12.883682	95.99102	41.289513	-0.710531	97.029404	42.864452	26.741713	97.21833	42.0769825	13.015591	97.123867	-69.8208025	12.751773	94.858173
-33.337097	30.290598	96.220863	-13.827271	12.739867	96.225616	41.358047	-0.953496	97.272888	42.920589	26.527554	97.435204	42.139318	12.787029	97.354046	-69.79386	12.692705	95.097186
-32.736687	30.90506	96.454384	-13.796637	12.547801	96.464142	41.413776	-1.225816	97.50135	42.989964	26.293125	97.682182	42.20187	12.5336545	97.591766	-69.795144	12.5619475	95.336518
-32.100109	31.494566	96.694962	-13.75161	12.382424	96.698112	41.431423	-1.499124	97.732765	43.045773	26.065264	97.91716	42.238598	12.28307	97.8249625	-69.741818	12.481778	95.5712615
-31.456348	32.009228	96.902161	-13.758208	12.141125	96.895203	41.441319	-1.784558	97.96051	43.089165	25.824636	98.170097	42.265242	12.020039	98.0653035	-69.781658	12.262211	95.7251025
-30.668541	32.528271	97.079727	-13.746582	11.935065	97.128838	41.447388	-2.07304	98.166962	43.13171	25.586744	98.408493	42.289549	11.756852	98.2877275	-69.782713	12.113278	95.9699485
-29.964968	33.024769	97.277191	-13.787315	11.698864	97.295212	41.439342	-2.343831	98.36084	43.176346	25.366856	98.673714	42.307844	11.5115125	98.517277	-69.882474	11.8862155	96.073147
-28.76738	33.773361	97.422226	-13.803896	11.417639	97.470718	41.409168	-2.709092	98.68676	43.244907	25.082012	99.102501	42.3270375	11.18646	98.8946305	-69.9348295	11.648818	96.0468055
-27.99567	34.216354	97.537033	-13.844646	11.233744	97.549599	41.369419	-2.936966	98.864777	43.28133	24.96777	99.431107	42.3253745	11.015402	99.147942	-70.0146665	11.452086	95.951256
-27.043047	34.657009	97.579048	-13.891573	11.128369	97.595749	41.319267	-3.145852	99.04277	43.340492	24.79612	99.693481	42.3298795	10.825134	99.3681255	-70.1130255	11.431604	95.8233725
-26.101446	35.090363	97.682541	-13.927001	11.014565	97.631638	41.299831	-3.325819	99.216415	43.390636	24.662086	99.991951	42.3452335	10.6681335	99.604183	-70.1992355	11.3609965	95.659093
-25.188177	35.494339	97.836838	-13.987963	10.955029	97.634079	41.287395	-3.485416	99.354843	43.417664	24.536448	100.306305	42.3525295	10.525516	99.830574	-70.3284555	11.384542	95.437584
-24.299726	35.852852	97.974236	-14.029798	10.887781	97.673569	41.270428	-3.597814	99.515625	43.466614	24.436857	100.630211	42.368521	10.4195215	100.072918	-70.428117	11.3560405	95.27422
-23.282995	36.170006	98.12722	-14.073284	10.890246	97.715012	41.257553	-3.696825	99.707481	43.502651	24.38171	100.968781	42.380102	10.3424425	100.338131	-70.52667	11.4380495	95.091893
-21.701576	36.611794	98.461327	-14.134201	10.911035	97.852028	41.2813	-3.775566	99.989281	43.565815	24.358009	101.483223	42.4235575	10.2912215	100.736252	-70.6919595	11.5308485	94.967804
-20.75951	36.841576	98.657158	-14.160924	10.940217	97.930817	41.308712	-3.801019	100.22776	43.611523	24.359299	101.819252	42.4601175	10.27914	101.023506	-70.7819655	11.601294	94.838128
-19.723766	36.96545	98.834213	-14.193368	10.978383	97.993996	41.351967	-3.799912	100.457016	43.649662	24.384489	102.141747	42.5008145	10.2922885	101.2993815	-70.8875505	11.6644775	94.6886105
-18.733862	37.090401	98.973724	-14.232865	11.051204	98.082771	41.398964	-3.774019	100.676003	43.677044	24.422771	102.426399	42.538004	10.324376	101.551201	-71.003734	11.778032	94.614341
-17.658361	37.149284	99.088577	-14.249724	11.099946	98.147285	41.429184	-3.73362	100.898918	43.710537	24.488436	102.668892	42.5698605	10.377408	101.783905	-71.0693085	11.822484	94.510665
-16.656782	37.129265	99.205719	-14.28892	11.213575	98.238159	41.454433	-3.690899	101.112488	43.716545	24.569145	102.836594	42.585489	10.439123	101.974541	-71.163329	11.988027	94.501777
-15.647705	37.058926	99.302055	-14.308416	11.273705	98.3311	41.489323	-3.618018	101.305344	43.698959	24.639206	102.975204	42.594141	10.510594	102.140274	-71.210973	12.036816	94.521926
-14.089276	36.83252	99.371857	-14.34811	11.419294	98.491455	41.544384	-3.509996	101.554993	43.667526	24.728956	103.114319	42.605955	10.60948	102.334656	-71.302175	12.229108	94.648254
-13.128696	36.600666	99.433189	-14.348248	11.480908	98.633339	41.57251	-3.452518	101.718613	43.652317	24.758009	103.172562	42.6124135	10.6527455	102.4455875	-71.3089095	12.3090705	94.8210905
-12.144799	36.326401	99.49659	-14.374237	11.617184	98.772804	41.597164	-3.414303	101.871887	43.634121	24.773119	103.23732	42.6156425	10.679408	102.5546035	-71.3641165	12.55496	94.9910045
-11.188739	35.980473	99.539383	-14.342229	11.641065	98.925957	41.599812	-3.380876	102.027237	43.632736	24.775526	103.271851	42.616274	10.697325	102.649544	-71.300732	12.584805	95.20237
-10.178675	35.580574	99.564857	-14.356271	11.690136	99.031509	41.607346	-3.361891	102.192116	43.640331	24.759365	103.295258	42.6238385	10.698737	102.743687	-71.3363805	12.681535	95.319331
-9.259617	35.137833	99.598053	-14.3586	11.719637	99.164513	41.616333	-3.353855	102.322975	43.640461	24.739285	103.328072	42.628397	10.692715	102.8255235	-71.345597	12.746559	95.5035025
-8.308987	34.641369	99.602753	-14.361039	11.767335	99.261299	41.615669	-3.355042	102.441231	43.630569	24.725372	103.34008	42.623119	10.685165	102.8906555	-71.345197	12.849505	95.6319425
-7.006668	33.799118	99.568192	-14.366335	11.860833	99.389061	41.607178	-3.34801	102.617119	43.633114	24.698317	103.36367	42.620146	10.6751535	102.9903945	-71.352816	13.0465125	95.7877275
-6.095535	33.264141	99.529778	-14.379878	11.844105	99.397797	41.602901	-3.33712	102.720894	43.6213	24.703901	103.376457	42.6121005	10.6833905	103.0486755	-71.3718565	13.0048195	95.7469185
-5.22089	32.590786	99.479492	-14.39266	11.855369	99.412025	41.582478	-3.319932	102.81427	43.59502	24.733892	103.373245	42.588749	10.70698	103.0937575	-71.374069	13.003758	95.7302925
-4.396926	32.018932	99.422607	-14.425633	11.901367	99.427216	41.565884	-3.274978	102.916359	43.558006	24.759827	103.354027	42.561945	10.7424245	103.135193	-71.413211	13.0603095	95.719239
-3.572988	31.282974	99.338242	-14.470138	11.958172	99.460884	41.559792	-3.223079	103.050301	43.50565	24.791372	103.344749	42.532721	10.7841465	103.197525	-71.472997	13.1321975	95.724243
-2.752706	30.591255	99.25914	-14.535691	12.031941	99.501335	41.54351	-3.152601	103.181671	43.446823	24.82943	103.33519	42.4951665	10.8384145	103.2584305	-71.5665485	13.2254675	95.7442395
-1.980294	29.886759	99.24308	-14.557684	12.134857	99.55761	41.525314	-3.084495	103.323074	43.403496	24.873213	103.31826	42.464405	10.894359	103.320667	-71.579773	13.375355	95.794553
-0.861898	28.811138	99.218079	-14.635801	12.261375	99.64106	41.496201	-2.966634	103.498184	43.31641	24.931095	103.271576	42.4063055	10.9822305	103.38488	-71.6779075	13.5405195	95.89724
-0.106678	28.056345	99.161674	-14.665251	12.374267	99.686417	41.471977	-2.879631	103.600624	43.270187	24.999199	103.269279	42.371082	11.059784	103.4349515	-71.701584	13.68875	95.9378825
0.581863	27.306854	99.171822	-14.709399	12.475005	99.721123	41.463928	-2.805098	103.701035	43.222721	25.077734	103.289726	42.3433245	11.136318	103.4953805	-71.7621225	13.813692	95.9468655
1.247544	26.577827	99.177086	-14.761138	12.572518	99.745491	41.434685	-2.700231	103.778008	43.18309	25.162748	103.314468	42.3088875	11.2312585	103.546238	-71.8311635	13.9137775	95.944744
1.901761	25.826385	99.165741	-14.783772	12.706353	99.739471	41.414856	-2.609659	103.828896	43.163155	25.289845	103.32917	42.2890055	11.340093	103.579033	-71.8565495	14.072613	95.899909
2.538942	25.098616	99.15377	-14.822774	12.823996	99.710091	41.396309	-2.508441	103.846489	43.146164	25.434282	103.347565	42.2712365	11.4629205	103.597027	-71.9167845	14.1850715	95.823155
3.166304	24.351746	99.198067	-14.859055	12.940228	99.66777	41.38015	-2.384233	103.821877	43.143902	25.577549	103.397964	42.262026	11.596658	103.6099205	-71.980136	14.283798	95.7256195
4.026458	23.304527	99.200584	-14.908618	13.106457	99.580597	41.344704	-2.173114	103.762733	43.110481	25.851303	103.452553	42.2275925	11.8390945	103.607643	-72.0448285	14.3738195	95.553551
4.56613	22.589352	99.224541	-14.915699	13.25207	99.517403	41.349579	-1.980976	103.742371	43.11095	26.029591	103.513718	42.2302645	12.0243075	103.6280445	-72.0616625	14.4798325	95.4067615
5.115157	21.839705	99.218872	-14.921074	13.432133	99.486473	41.333694	-1.709297	103.76371	43.12289	26.236349	103.573082	42.228292	12.263526	103.668396	-72.07044	14.60074	95.30455
5.629669	21.161034	99.263855	-14.924204	13.619089	99.455498	41.403839	-1.525762	103.740524	43.135242	26.473778	103.612091	42.2695405	12.474008	103.6763075	-72.1179485	14.76417	95.2346885
6.075946	20.499599	99.284256	-14.898146	13.829939	99.446228	41.434921	-1.238232	103.750816	43.154053	26.712608	103.651741	42.294487	12.737188	103.7012785	-72.090779	14.92269	95.1911775
6.546191	19.798269	99.320892	-14.874327	14.039822	99.469055	41.557903	-1.044047	103.667854	43.184715	26.941622	103.661522	42.371309	12.9487875	103.664688	-72.119963	15.1308565	95.273422
6.989655	19.062452	99.343781	-14.806013	14.24575	99.503853	41.624554	-0.772176	103.58989	43.218151	27.143373	103.653671	42.4213525	13.1855985	103.6217805	-72.0333785	15.3059015	95.3859255
7.62227	17.995491	99.381615	-14.696473	14.526055	99.551224	41.657494	-0.325636	103.494179	43.299553	27.382473	103.568672	42.4785235	13.5284185	103.5314255	-71.8714695	15.5236915	95.5710225
7.989309	17.318218	99.332092	-14.628859	14.682468	99.529503	41.740685	-0.19358	103.395607	43.361206	27.542242	103.480103	42.5509455	13.674331	103.437855	-71.8086635	15.690605	95.621151
8.346231	16.588978	99.243721	-14.580809	14.843081	99.448906	41.821976	-0.048936	103.327629	43.394859	27.708101	103.414902	42.6084175	13.8295825	103.3712655	-71.7700355	15.8565795	95.5265465
8.675282	15.825415	99.129532	-14.536205	14.992263	99.327126	41.909012	0.108377	103.273155	43.406326	27.872753	103.360214	42.657669	13.990565	103.3166845	-71.730079	15.993961	95.3375675
8.968233	15.04493	99.021614	-14.505977	15.093549	99.184593	41.957966	0.269661	103.243385	43.414169	28.036016	103.294548	42.6860675	14.1528385	103.2689665	-71.6980215	16.0342595	95.1002195
9.203379	14.353927	98.916084	-14.470699	15.201694	99.048027	42.016163	0.414014	103.225899	43.403625	28.203047	103.261841	42.709894	14.3085305	103.24387	-71.651292	16.0948575	94.852184
9.422318	13.614289	98.836937	-14.469631	15.287486	98.912498	42.056995	0.56727	103.235199	43.391922	28.330151	103.234711	42.7244585	14.4487105	103.234955	-71.6637205	16.1262615	94.590041
9.74195	12.439832	98.71386	-14.448611	15.378449	98.692955	42.140705	0.780751	103.306511	43.383995	28.546232	103.271957	42.76235	14.6634915	103.289234	-71.659572	16.0934065	94.096676
9.861287	11.67536	98.639908	-14.429228	15.47131	98.543777	42.193447	0.875586	103.356102	43.392101	28.68996	103.283165	42.792774	14.782773	103.3196335	-71.65123	16.159847	93.7679205
10.008198	10.903526	98.559067	-14.418893	15.524631	98.391426	42.248913	0.98998	103.368317	43.409908	28.811125	103.250923	42.8294105	14.9005525	103.30962	-71.6671965	16.1487095	93.473232
10.028479	10.166717	98.409157	-14.384789	15.589476	98.20137	42.313107	1.110559	103.323074	43.444923	28.954815	103.172775	42.879015	15.032687	103.2479245	-71.648593	16.146265	93.1548155
10.085648	9.407028	98.233826	-14.316053	15.678557	97.973022	42.384251	1.229668	103.219498	43.472458	29.064196	103.018585	42.9283545	15.146932	103.1190415	-71.5604605	16.210182	92.8270025
10.096982	8.615502	98.008049	-14.233489	15.753598	97.734138	42.457848	1.363261	103.104767	43.495705	29.192898	102.853867	42.9767765	15.2780795	102.979317	-71.4437545	16.2291165	92.488959
10.025636	7.875474	97.806793	-14.14094	15.843894	97.502022	42.518456	1.50815	102.981041	43.512794	29.299393	102.68222	43.015625	15.4037715	102.8316305	-71.297505	16.2840165	92.1724135
9.909003	6.73532	97.539536	-13.999656	15.957405	97.221123	42.633129	1.719615	102.815018	43.548153	29.470783	102.424263	43.090641	15.595199	102.6196405	-71.089953	16.319611	91.8226055
9.716111	6.058749	97.347717	-13.90174	16.031788	97.041931	42.715248	1.864224	102.68927	43.584736	29.594404	102.265144	43.149992	15.729314	102.477207	-70.953472	16.334262	91.606655
9.537172	5.303701	97.1464	-13.790302	16.120525	96.855095	42.787308	1.985664	102.531502	43.649857	29.681915	102.028046	43.2185825	15.8337895	102.279774	-70.7991865	16.4072605	91.430416
9.289815	4.596628	96.912537	-13.706101	16.18483	96.645828	42.860527	2.084979	102.331352	43.700081	29.782959	101.822067	43.280304	15.933969	102.0767095	-70.692506	16.435691	91.2149465
8.976603	3.90613	96.675125	-13.618122	16.232473	96.451302	42.936523	2.183047	102.082993	43.739098	29.889008	101.567856	43.3378105	16.0360275	101.8254245	-70.5740545	16.4289185	91.0771795
8.68832	3.25884	96.398613	-13.510303	16.296505	96.225471	42.990772	2.242065	101.820053	43.791355	29.989931	101.257576	43.3910635	16.115998	101.5388145	-70.4116695	16.477012	90.9121275
8.277983	2.582849	96.102837	-13.440869	16.352573	96.01902	43.032543	2.296757	101.574219	43.839401	30.055693	101.020721	43.435972	16.176225	101.29747	-70.31771	16.528921	90.74057
7.657135	1.614789	95.754242	-13.310674	16.411621	95.767906	43.100746	2.33363	101.186768	43.921856	30.098347	100.71373	43.511301	16.2159885	100.950249	-70.132649	16.6072535	90.585563
7.166523	0.99426	95.515633	-13.228324	16.449696	95.612267	43.099342	2.347879	100.964867	43.962414	30.121624	100.558197	43.530878	16.2347515	100.761532	-69.987526	16.6646405	90.463002
6.668831	0.441314	95.326164	-13.17911	16.465952	95.495934	43.092144	2.371406	100.752434	44.016117	30.159023	100.413467	43.5541305	16.2652145	100.5829505	-69.9123505	16.6666895	90.4089175
6.118516	-0.104345	95.15905	-13.086971	16.526852	95.411308	43.110104	2.39057	100.561836	44.065132	30.178339	100.277939	43.587618	16.2844545	100.4198875	-69.76156	16.7692495	90.4027285
5.542821	-0.692341	94.987961	-13.019295	16.573385	95.315765	43.108837	2.412076	100.401962	44.122375	30.185896	100.157761	43.615606	16.298986	100.2798615	-69.654196	16.847784	90.3516685
4.896924	-1.235576	94.844231	-12.983678	16.618124	95.243843	43.102539	2.444194	100.258423	44.162922	30.205753	100.015678	43.6327305	16.3249735	100.1370505	-69.6000865	16.9112745	90.3506355
4.243449	-1.766708	94.718971	-12.94471	16.693008	95.16571	43.080044	2.477274	100.12326	44.202682	30.207794	99.879318	43.641363	16.342534	100.001289	-69.530783	17.043482	90.330131
3.212542	-2.458542	94.58387	-12.919744	16.788794	95.086334	43.032627	2.544287	99.986115	44.208233	30.204033	99.713829	43.62043	16.37416	99.849972	-69.459918	17.203428	90.322696
2.473552	-2.915728	94.542969	-12.909196	16.836626	95.057762	43.000656	2.579554	99.930313	44.205441	30.191046	99.60318	43.6030485	16.3853	99.7667465	-69.4214405	17.287952	90.3487775
1.736274	-3.395114	94.521698	-12.877353	16.908117	95.03904	42.969604	2.592081	99.891754	44.204735	30.166489	99.507172	43.5871695	16.379285	99.699463	-69.3418755	17.436949	90.378617
0.93242	-3.844174	94.49614	-12.86455	16.938971	94.998444	42.944565	2.599915	99.846375	44.219982	30.118422	99.421051	43.5822735	16.3591685	99.633713	-69.3113735	17.5187735	90.363175
0.13478	-4.289289	94.462914	-12.848227	16.962566	94.935791	42.897778	2.619784	99.821594	44.226208	30.076643	99.33165	43.561993	16.3482135	99.576622	-69.258447	17.5769185	90.29496
-0.645012	-4.670706	94.398132	-12.843355	16.971535	94.861382	42.859875	2.619035	99.787018	44.233685	30.03557	99.24218	43.54678	16.3273025	99.514599	-69.23349	17.6157675	90.208165
-1.471401	-5.043485	94.32151	-12.802166	16.972483	94.767044	42.837776	2.608136	99.735184	44.259106	29.974321	99.161072	43.548441	16.2912285	99.448128	-69.152773	17.6537375	90.08596
-2.78822	-5.596482	94.193825	-12.748713	16.996626	94.641968	42.808376	2.578371	99.666641	44.292236	29.899975	99.022011	43.550306	16.239173	99.344326	-69.047732	17.754079	89.93961
-3.672535	-5.907817	94.143852	-12.720052	16.985636	94.578957	42.817894	2.566813	99.644989	44.302204	29.855915	98.969803	43.560049	16.211364	99.307396	-69.000153	17.759908	89.850518
-4.551872	-6.170557	94.124176	-12.696998	16.972494	94.545868	42.828403	2.543764	99.628738	44.318295	29.817024	98.911766	43.573349	16.180394	99.270252	-68.967345	17.764594	89.821484
-5.454042	-6.416347	94.091782	-12.665233	16.955097	94.544205	42.841591	2.53122	99.599998	44.332199	29.796087	98.865974	43.586895	16.1636535	99.232986	-68.917361	17.7465405	89.855424
-6.401981	-6.643549	94.105057	-12.62357	16.953983	94.570351	42.852974	2.533979	99.56897	44.348072	29.774836	98.808105	43.600523	16.1544075	99.1885375	-68.847663	17.7535585	89.9521645
-7.343875	-6.795671	94.114822	-12.618046	16.95019	94.582611	42.855118	2.550115	99.548668	44.364365	29.763359	98.765579	43.6097415	16.156737	99.1571235	-68.8458335	17.743643	90.0080985
-8.287631	-6.947818	94.081482	-12.605686	16.951452	94.579391	42.856899	2.572401	99.52874	44.375744	29.77854	98.721603	43.6163215	16.1754705	99.1251715	-68.8276935	17.7274335	90.0336105
-9.698584	-7.067203	93.999992	-12.599028	16.953176	94.557442	42.845016	2.624911	99.47377	44.384094	29.807499	98.659065	43.614555	16.216205	99.0664175	-68.812611	17.690147	90.0484665
-10.702727	-7.109238	93.915283	-12.598867	16.948404	94.510178	42.819565	2.654562	99.417595	44.385075	29.842476	98.607903	43.60232	16.248519	99.012749	-68.800054	17.648289	90.007607
-11.702772	-7.117524	93.834343	-12.604515	16.953978	94.464897	42.781616	2.681133	99.34256	44.371754	29.867605	98.561981	43.576685	16.274369	98.9522705	-68.785715	17.633587	89.9775235
-12.696169	-7.13153	93.722336	-12.612505	16.980503	94.417503	42.731388	2.727644	99.250664	44.349274	29.897005	98.501305	43.540331	16.3123245	98.8759845	-68.765341	17.6486815	89.9590215
-13.67719	-7.039272	93.593735	-12.64395	17.015135	94.358093	42.659744	2.769212	99.128586	44.325974	29.93483	98.428391	43.492859	16.352021	98.7784885	-68.780759	17.678249	89.9376975
-14.7033	-6.983561	93.478577	-12.669971	17.040188	94.297142	42.594658	2.820099	99.007866	44.297554	29.966623	98.350548	43.446106	16.393361	98.679207	-68.786048	17.687015	89.915077
-15.742928	-6.848369	93.359123	-12.677378	17.099144	94.244507	42.509575	2.876996	98.871384	44.259426	30.003702	98.280182	43.3845005	16.440349	98.575783	-68.7392565	17.757939	89.913231
-17.263947	-6.635226	93.17984	-12.722619	17.174934	94.164665	42.423801	2.938027	98.650696	44.212307	30.068764	98.153778	43.318054	16.5033955	98.402237	-68.763292	17.8464725	89.927093
-18.26318	-6.392773	93.050018	-12.741624	17.225687	94.101524	42.351933	3.022934	98.564659	44.18248	30.118269	98.067406	43.2672065	16.5706015	98.3160325	-68.7504545	17.8807725	89.8870155
-19.301159	-6.200104	92.947563	-12.788707	17.280609	94.028221	42.329758	3.069131	98.432281	44.155746	30.176777	97.966209	43.242752	16.622954	98.199245	-68.820166	17.938264	89.857197
-20.284113	-5.936752	92.867706	-12.781684	17.31101	93.944878	42.293854	3.14434	98.317245	44.130424	30.246157	97.843704	43.212139	16.6952485	98.0804745	-68.775507	17.9267715	89.8092815
-21.272587	-5.696337	92.757698	-12.801297	17.342844	93.886536	42.268963	3.224733	98.218582	44.096096	30.314245	97.708672	43.1825295	16.769489	97.963627	-68.7851235	17.916199	89.809445
-22.237669	-5.38489	92.726776	-12.803933	17.351051	93.834366	42.246357	3.297939	98.140663	44.041027	30.370754	97.577599	43.143692	16.8343465	97.859131	-68.751558	17.8677555	89.809601
-23.248827	-5.063984	92.749443	-12.824768	17.350309	93.802299	42.221874	3.366529	98.06675	44.002422	30.425877	97.424866	43.112148	16.896203	97.745808	-68.761684	17.804415	89.85879
-24.727375	-4.530836	92.740715	-12.846138	17.323885	93.7547	42.193806	3.474553	97.980629	43.927105	30.518892	97.157356	43.0604555	16.9967225	97.5689925	-68.7527315	17.6510475	89.9404075
-25.660435	-4.16805	92.744812	-12.865664	17.290337	93.704269	42.187862	3.518582	97.889061	43.883305	30.572737	96.961746	43.0355835	17.0456595	97.4254035	-68.7669115	17.5350145	89.9831345
-26.598501	-3.718852	92.749092	-12.871988	17.250561	93.636986	42.181831	3.557181	97.774521	43.83886	30.59462	96.746277	43.0103455	17.0759005	97.260399	-68.7543215	17.4252215	90.013573
-27.524448	-3.261063	92.720657	-12.895597	17.164118	93.551437	42.171749	3.594496	97.65834	43.768478	30.645857	96.529419	42.9701135	17.1201765	97.0938795	-68.7613075	17.2080595	90.0089945
-28.440689	-2.732669	92.6875	-12.897081	17.12418	93.464539	42.145721	3.62209	97.521797	43.696537	30.670818	96.304382	42.921129	17.146454	96.9130895	-68.715291	17.101906	90.0159885
-29.328691	-2.231397	92.598267	-12.921244	17.066435	93.347977	42.124603	3.644801	97.380882	43.640442	30.692074	96.085243	42.8825225	17.1684375	96.7330625	-68.7250105	16.9644325	89.9628915
-30.203606	-1.605682	92.548927	-12.966358	16.982174	93.264122	42.093197	3.668602	97.221275	43.571667	30.706966	95.868607	42.832432	17.187784	96.544941	-68.765148	16.776564	89.983303
-31.451252	-0.590997	92.471657	-13.012244	16.913492	93.1362	42.027889	3.713933	97.000999	43.451126	30.741306	95.614647	42.7395075	17.2276195	96.307823	-68.7639955	16.5993645	89.964577
-32.238083	0.111346	92.398941	-13.043245	16.80998	93.083282	41.9916	3.747285	96.88192	43.381878	30.773848	95.477745	42.686739	17.2605665	96.1798325	-68.773229	16.3593935	89.9867315
-32.996063	0.88532	92.368179	-13.082786	16.792921	93.035736	41.936558	3.791629	96.772354	43.32024	30.815861	95.358749	42.628399	17.303745	96.0655515	-68.793971	16.282097	90.0059205
-33.711395	1.694778	92.289261	-13.137033	16.761667	93.00383	41.879608	3.837126	96.688492	43.239075	30.868795	95.250999	42.5593415	17.3529605	95.9697455	-68.8334075	16.1703735	90.0379145
-34.446529	2.579479	92.239159	-13.208286	16.741831	92.95256	41.820259	3.893828	96.608192	43.164608	30.917953	95.182129	42.4924335	17.4058905	95.8951605	-68.9090055	16.0777715	90.0099595
-35.113091	3.470578	92.196747	-13.269149	16.735931	92.9263	41.757977	3.94879	96.53553	43.090282	30.984798	95.101425	42.4241295	17.466794	95.8184775	-68.9624275	16.005068	90.0341225
-35.749626	4.422032	92.156471	-13.334021	16.756155	92.909233	41.697533	4.012936	96.486877	43.009922	31.040827	95.035728	42.3537275	17.5268815	95.7613025	-69.0217695	15.9854285	90.0571635
-36.655846	5.910861	92.138062	-13.443202	16.782141	92.89418	41.613274	4.125335	96.43541	42.900276	31.156069	94.985611	42.256775	17.640702	95.7105105	-69.143179	15.92358	90.0778495
-37.245457	6.927428	92.080322	-13.50819	16.814106	92.895554	41.565063	4.210228	96.419762	42.839745	31.231331	94.965401	42.202404	17.7207795	95.6925815	-69.218784	15.9074325	90.0985265
-37.767818	7.980649	92.064667	-13.5638	16.827866	92.895721	41.520092	4.305033	96.417236	42.773479	31.323246	94.95739	42.1467855	17.8141395	95.687313	-69.2743855	15.8415925	90.104129
-38.270603	9.074836	92.046837	-13.619736	16.852423	92.906837	41.484772	4.393998	96.405151	42.706779	31.420973	94.964417	42.0957755	17.9074855	95.684784	-69.3352475	15.7973605	90.12889
-38.782429	10.20709	92.046318	-13.678843	16.867493	92.938095	41.449242	4.468759	96.393532	42.656918	31.514317	94.97216	42.05308	17.991538	95.682846	-69.410766	15.743448	90.193344
-39.205208	11.314604	92.018936	-13.726939	16.896938	92.945518	41.421844	4.552329	96.382919	42.610584	31.596848	94.978683	42.016214	18.0745885	95.680801	-69.470092	15.7192875	90.210235
-39.611687	12.463993	92.009178	-13.758896	16.910467	92.951271	41.403152	4.637871	96.372841	42.55246	31.676329	95.014091	41.977806	18.1571	95.693466	-69.495598	15.663834	90.209076
-40.194016	14.277005	91.996399	-13.839459	16.940496	92.965576	41.345699	4.755849	96.363297	42.503479	31.825319	95.057831	41.924589	18.290584	95.710564	-69.603507	15.590408	90.220588
-40.551044	15.454638	91.973282	-13.871752	16.937962	92.983315	41.305141	4.825088	96.344582	42.459263	31.902727	95.108261	41.882202	18.3639075	95.7264215	-69.625706	15.5120165	90.2402085
-40.829269	16.65226	91.98613	-13.94523	16.949713	93.022827	41.263283	4.892562	96.319473	42.389969	31.98534	95.178513	41.826626	18.438951	95.748993	-69.717086	15.460475	90.296661
-41.108082	17.931108	92.044762	-14.0129	16.955114	93.061562	41.18874	4.972488	96.296524	42.353638	32.076767	95.248207	41.771189	18.5246275	95.7723655	-69.796989	15.3856005	90.3507585
-41.395153	19.190775	92.083069	-14.098857	16.957409	93.101013	41.154144	5.036496	96.235779	42.275036	32.170853	95.320175	41.71459	18.6036745	95.777977	-69.912304	15.3111435	90.424049
-41.544773	20.426163	92.16626	-14.191641	16.984772	93.162628	41.046257	5.139922	96.239365	42.194141	32.254833	95.388741	41.620199	18.6973775	95.814053	-70.003481	15.2721665	90.511203
-41.722775	21.736557	92.210426	-14.264798	17.034834	93.199814	40.957649	5.224249	96.208862	42.108955	32.337849	95.435623	41.533302	18.781049	95.8222425	-70.062898	15.288619	90.5773855
-41.988899	23.651466	92.358109	-14.385832	17.109173	93.287209	40.858212	5.353303	96.158997	41.965519	32.46426	95.50824	41.4118655	18.9087815	95.8336185	-70.1835295	15.3095645	90.7407995
-42.052155	24.897739	92.450836	-14.476861	17.162064	93.342125	40.788399	5.426622	96.165833	41.873299	32.55368	95.549019	41.330849	18.990151	95.857426	-70.284571	15.333977	90.826824
-42.073841	26.201075	92.503433	-14.557425	17.227886	93.382751	40.694626	5.523238	96.193886	41.797543	32.624538	95.582527	41.2460845	19.073888	95.8882065	-70.3609345	15.381884	90.8772955
-42.161293	27.478418	92.582314	-14.630429	17.247463	93.406219	40.651043	5.584729	96.159348	41.711617	32.715172	95.617439	41.18133	19.1499505	95.8883935	-70.442188	15.3449755	90.9240445
-42.171848	28.718397	92.598648	-14.717378	17.290993	93.42421	40.580898	5.65342	96.144424	41.630482	32.785995	95.654053	41.10569	19.2197075	95.8992385	-70.540446	15.3622785	90.9491815
-42.036785	29.957241	92.618553	-14.80155	17.308102	93.444183	40.516609	5.734026	96.127441	41.543823	32.874454	95.673096	41.030216	19.30424	95.9002685	-70.633316	15.311964	90.9880975
-42.044106	31.206623	92.774925	-14.871663	17.335308	93.464241	40.447918	5.817758	96.112541	41.452259	32.949898	95.697037	40.9500885	19.383828	95.904789	-70.6934145	15.286788	91.023693
-41.928219	33.074512	92.899292	-15.004804	17.36437	93.522995	40.35112	5.925171	96.113525	41.297634	33.053898	95.740601	40.824377	19.4895345	95.927063	-70.833985	15.2392055	91.118927
-41.68491	34.232853	92.924393	-15.104394	17.39949	93.55513	40.24279	6.020428	96.167114	41.2183	33.12249	95.777252	40.730545	19.571459	95.972183	-70.939333	15.227521	91.138077
-41.547775	35.400311	92.998573	-15.187971	17.433712	93.564568	40.191685	6.049363	96.158188	41.139572	33.193264	95.813606	40.6656285	19.6213135	95.985897	-71.0415705	15.2461105	91.143239
-41.360386	36.580921	93.03569	-15.280607	17.464344	93.560364	40.106136	6.093203	96.174446	41.059078	33.244488	95.865097	40.582607	19.6688455	96.0197715	-71.143821	15.2598425	91.1009565
-41.111355	37.709766	93.077713	-15.368784	17.497482	93.559853	40.007736	6.148374	96.178856	40.970245	33.289764	95.908569	40.4889905	19.719069	96.0437125	-71.2265585	15.275895	91.0759935
-40.809486	38.829155	93.1586	-15.475054	17.527765	93.57209	39.933987	6.189045	96.155098	40.8992	33.328445	95.951546	40.4165935	19.758745	96.053322	-71.3667015	15.296785	91.090858
-40.551472	39.939014	93.284637	-15.560953	17.566492	93.584976	39.826313	6.249398	96.137932	40.823402	33.371227	96.002075	40.3248575	19.8103125	96.0700035	-71.4467635	15.3226715	91.0999485
-40.081436	41.526691	93.426888	-15.697082	17.645752	93.594139	39.719982	6.353666	96.129761	40.718739	33.486195	96.096573	40.2193605	19.9199305	96.113167	-71.6135245	15.3715735	91.075111
-39.668255	42.555634	93.544601	-15.755348	17.680622	93.610474	39.657684	6.440087	96.139038	40.644951	33.573166	96.174316	40.1513175	20.0066265	96.156677	-71.6620135	15.3546175	91.064271
-39.290794	43.528404	93.672401	-15.844904	17.740538	93.639786	39.572716	6.561213	96.185562	40.579178	33.668842	96.258316	40.075947	20.1150275	96.221939	-71.765755	15.3660485	91.057633
-38.864632	44.50766	93.779526	-15.902691	17.793449	93.647209	39.556061	6.639665	96.179504	40.512447	33.75922	96.343735	40.034254	20.1994425	96.2616195	-71.839636	15.3874555	91.0327985
-38.414265	45.4072	93.893036	-15.980262	17.851336	93.646431	39.533901	6.726138	96.189888	40.457611	33.865078	96.43219	39.995756	20.295608	96.311039	-71.95628	15.407064	90.981823
-37.876408	46.26561	93.987244	-16.019611	17.890779	93.650146	39.500393	6.824573	96.199005	40.403564	33.948177	96.496429	39.9519785	20.386375	96.347717	-71.9912005	15.395183	90.952575
-37.35973	47.080891	94.067284	-16.064629	17.951447	93.640961	39.449249	6.915866	96.246895	40.35667	34.016685	96.557312	39.9029595	20.4662755	96.4021035	-72.0322175	15.4366185	90.8798185
-36.495544	48.243996	94.188683	-16.108812	18.048563	93.65332	39.446003	7.003792	96.253769	40.31926	34.123623	96.648514	39.8826315	20.5637075	96.4511415	-72.1002555	15.5334185	90.8554985
-35.90596	48.928043	94.268158	-16.146397	18.096329	93.66394	39.392101	7.071197	96.308167	40.296726	34.173611	96.69854	39.8444135	20.622404	96.5033535	-72.1372075	15.570254	90.8245265
-35.290134	49.544788	94.300964	-16.172758	18.142433	93.65934	39.376591	7.113227	96.350479	40.277401	34.197495	96.753578	39.826996	20.655361	96.5520285	-72.172512	15.629505	90.7666515
-34.67337	50.118954	94.328766	-16.193203	18.16643	93.669357	39.374207	7.138491	96.414803	40.250561	34.223034	96.820541	39.812384	20.6807625	96.617672	-72.19879	15.6520975	90.721042
-33.985672	50.651394	94.356087	-16.208536	18.191757	93.686562	39.3834	7.149214	96.497437	40.23682	34.242393	96.873108	39.81011	20.6958035	96.6852725	-72.227182	15.6877105	90.6878515
-33.268921	51.127289	94.362656	-16.237078	18.222345	93.695686	39.390926	7.148673	96.579842	40.237011	34.242649	96.92466	39.8139685	20.695661	96.752251	-72.2881245	15.749029	90.639121
-32.583599	51.515423	94.384018	-16.230621	18.240374	93.718567	39.42905	7.131191	96.616371	40.255192	34.225651	96.945618	39.842121	20.678421	96.7809945	-72.303363	15.802327	90.6561395
-31.509733	51.977165	94.343063	-16.228939	18.270973	93.731522	39.413036	7.131273	96.756424	40.276413	34.16267	96.979729	39.8447245	20.6469715	96.8680765	-72.3026025	15.8949745	90.5949675
-30.867401	52.25219	94.353905	-16.216784	18.282221	93.731949	39.425571	7.117736	96.829796	40.298347	34.133327	97.016449	39.861959	20.6255315	96.9231225	-72.295527	15.9389105	90.5407755
-29.997066	52.393787	94.356628	-16.217831	18.276672	93.715256	39.47625	7.08611	96.859917	40.320351	34.110184	97.096153	39.8983005	20.598147	96.978035	-72.3339625	15.955197	90.452477
-29.275856	52.510715	94.352478	-16.209877	18.274281	93.714233	39.463772	7.083075	96.961975	40.342373	34.09557	97.170418	39.9030725	20.5893225	97.0661965	-72.3228265	15.9592395	90.3622695
-28.527523	52.5728	94.39756	-16.184786	18.286068	93.733078	39.516956	7.065522	97.005997	40.372711	34.09037	97.249069	39.9448335	20.577946	97.127533	-72.3144055	15.99419	90.338623
-27.890671	52.585625	94.423012	-16.169737	18.298563	93.740494	39.512009	7.099537	97.098801	40.406517	34.098534	97.318718	39.959263	20.5990355	97.2087595	-72.298737	15.9980905	90.2722285
-27.159288	52.503204	94.421425	-16.163332	18.3235	93.746368	39.528744	7.117637	97.161064	40.40855	34.1105	97.410797	39.968647	20.6140685	97.2859305	-72.295311	16.0329315	90.2068055
-25.995716	52.30648	94.441452	-16.139599	18.364273	93.801895	39.549854	7.12801	97.255249	40.448433	34.133766	97.532913	39.9991435	20.630888	97.394081	-72.2783415	16.097658	90.209709
-25.296741	52.085609	94.458626	-16.124973	18.409496	93.841278	39.542271	7.140802	97.323639	40.525181	34.162823	97.571762	40.033726	20.6518125	97.4477005	-72.283672	16.1671795	90.2348555
-24.654932	51.832451	94.493958	-16.100254	18.439442	93.873276	39.557724	7.136353	97.356239	40.574028	34.188835	97.634277	40.065876	20.662594	97.495258	-72.266384	16.21629	90.251294
-23.947918	51.563412	94.495323	-16.071882	18.480406	93.895889	39.531662	7.153414	97.44268	40.610306	34.185516	97.705956	40.070984	20.669465	97.574318	-72.214748	16.291347	90.21746
-23.373386	51.181919	94.522705	-16.038504	18.520618	93.920815	39.572083	7.138433	97.456161	40.668678	34.174149	97.753731	40.1203805	20.656291	97.604946	-72.1973885	16.384945	90.236684
-22.724468	50.785465	94.494385	-15.998075	18.538218	93.95916	39.54982	7.140045	97.536598	40.733372	34.161125	97.800262	40.141596	20.650585	97.66843	-72.137746	16.425851	90.24989
-22.117224	50.346607	94.502953	-15.931259	18.550905	93.986046	39.58057	7.127148	97.566231	40.821152	34.145363	97.845093	40.200861	20.6362555	97.705662	-72.063379	16.4655545	90.26643
-21.27141	49.594585	94.462349	-15.801302	18.616041	94.031189	39.645737	7.120848	97.600365	40.972092	34.146599	97.835358	40.3089145	20.6337235	97.7178615	-71.9115185	16.5983585	90.3445165
-20.696608	49.065762	94.435539	-15.697644	18.642776	94.080696	39.735977	7.118391	97.587746	41.043983	34.148087	97.801956	40.38998	20.633239	97.694851	-71.785268	16.652313	90.466541
-20.190638	48.506718	94.408249	-15.569671	18.711201	94.192924	39.820732	7.136807	97.616142	41.134281	34.141018	97.731941	40.4775065	20.6389125	97.6740415	-71.6168485	16.7834895	90.7118065
-19.697954	47.925407	94.329079	-15.430564	18.781771	94.295807	39.908508	7.136892	97.648849	41.240273	34.125996	97.63797	40.5743905	20.631444	97.6434095	-71.4355185	16.932098	90.9482045
-19.228449	47.291977	94.227425	-15.319666	18.814268	94.381294	39.974533	7.141108	97.724045	41.325996	34.110035	97.558952	40.6502645	20.6255715	97.6414985	-71.2895965	17.0029645	91.1210895
-18.814693	46.66272	94.162918	-15.189563	18.868025	94.489937	40.098087	7.084929	97.744423	41.443508	34.076321	97.43956	40.7707975	20.580625	97.5919915	-71.1499235	17.155425	91.3878825
-18.402021	46.009308	94.111855	-15.070926	18.90856	94.570389	40.157921	7.044158	97.813156	41.567905	34.029877	97.305038	40.862913	20.5370175	97.559097	-71.004765	17.2801025	91.581681
-17.780306	45.041424	94.021591	-14.895584	18.900528	94.706825	40.277622	6.92083	97.878937	41.711342	33.86311	97.12899	40.994482	20.39197	97.5039635	-70.78565	17.409086	91.9096865
-17.419668	44.343586	93.942383	-14.809558	18.886353	94.757301	40.363144	6.82806	97.915726	41.815292	33.762684	96.991035	41.089218	20.295372	97.4533805	-70.708334	17.477334	92.0612215
-17.091873	43.68618	93.80426	-14.713402	18.84552	94.792778	40.446003	6.73158	97.956863	41.895943	33.663536	96.858017	41.170973	20.197558	97.40744	-70.597777	17.493482	92.178116
-16.775043	42.99802	93.676743	-14.61738	18.831865	94.81485	40.517529	6.651734	97.990433	41.952606	33.563965	96.750206	41.2350675	20.1078495	97.3703195	-70.4698275	17.5558805	92.2593805
-16.530434	42.33305	93.625938	-14.522915	18.786425	94.853035	40.591328	6.561346	98.026154	42.01757	33.466198	96.651665	41.304449	20.013772	97.3389095	-70.350279	17.559078	92.3671605
-16.262442	41.688103	93.578819	-14.43543	18.73012	94.902039	40.677338	6.483098	98.063301	42.082848	33.395363	96.572502	41.380093	19.9392305	97.3179015	-70.250953	17.5210095	92.4861765
-16.026745	41.093307	93.535957	-14.34733	18.680202	94.947693	40.765831	6.390924	98.103584	42.150284	33.308037	96.524048	41.4580575	19.8494805	97.313816	-70.1527175	17.5109235	92.58157
-15.691215	40.236507	93.57618	-14.200944	18.606956	95.032806	40.892483	6.278028	98.155205	42.264755	33.182781	96.48941	41.578619	19.7304045	97.3223075	-69.980507	17.4835075	92.7433045
-15.514265	39.709232	93.609322	-14.097031	18.57937	95.085564	40.984333	6.211806	98.18969	42.362534	33.1129	96.497185	41.6734335	19.662353	97.3434375	-69.8674955	17.496387	92.8276905
-15.302595	39.173866	93.665504	-13.974678	18.546608	95.175659	41.09296	6.135355	98.229446	42.47937	33.043854	96.479126	41.786165	19.5896045	97.354286	-69.735521	17.5036115	92.997032
-15.131503	38.703667	93.721176	-13.852432	18.537977	95.262566	41.201275	6.072269	98.266045	42.606056	32.975842	96.483002	41.9036655	19.5240555	97.3745235	-69.6085295	17.5518985	93.1506085
-14.948386	38.256229	93.803986	-13.704824	18.560402	95.344666	41.320099	5.995875	98.302116	42.751438	32.890636	96.500473	42.0357685	19.4432555	97.4012945	-69.4454165	17.6775485	93.2880375
-14.804925	37.910892	93.913689	-13.540149	18.541059	95.45192	41.497288	5.912061	98.321495	42.896095	32.80447	96.504074	42.1966915	19.3582655	97.4127845	-69.2769895	17.7238525	93.4910555
-14.579622	37.558479	94.027885	-13.356979	18.560751	95.558098	41.596958	5.861435	98.38102	43.03286	32.688969	96.539795	42.314909	19.275202	97.4604075	-69.028867	17.8463	93.6557885
-14.39296	37.186531	94.201714	-13.071741	18.546597	95.733101	41.782978	5.731301	98.459747	43.245861	32.485855	96.648743	42.5144195	19.108578	97.554245	-68.6579015	17.984616	93.911957
-14.231576	36.992485	94.331711	-12.919605	18.502584	95.829788	41.928455	5.609842	98.515564	43.410576	32.391888	96.776123	42.6695155	19.000865	97.6458435	-68.5087255	18.004303	94.0137325
-14.064121	36.834808	94.45787	-12.765058	18.428078	95.928467	42.051952	5.484816	98.581741	43.564144	32.270443	96.924629	42.808048	18.8776295	97.753185	-68.338164	17.9785265	94.103749
-13.927489	36.701576	94.597847	-12.617697	18.347342	96.028824	42.166706	5.351123	98.646713	43.711418	32.141758	97.068047	42.939062	18.7464405	97.85738	-68.174456	17.9482435	94.200268
-13.795129	36.621986	94.71022	-12.501076	18.263166	96.106606	42.26292	5.248459	98.711823	43.866428	32.035435	97.161713	43.064674	18.641947	97.936768	-68.066826	17.884385	94.276444
-13.722244	36.578339	94.812187	-12.391344	18.19758	96.190269	42.355988	5.157405	98.761887	43.987045	31.95253	97.2313	43.1715165	18.5549675	97.9965935	-67.9542045	17.8401925	94.3839445
-13.582769	36.526649	94.840935	-12.289474	18.145006	96.25666	42.450871	5.09638	98.812195	44.075851	31.879372	97.250389	43.263361	18.487876	98.031292	-67.842309	17.802136	94.482028
-13.431329	36.551888	94.855255	-12.154856	18.067987	96.32357	42.593227	5.033206	98.901108	44.17355	31.805405	97.215881	43.3833885	18.4193055	98.0584945	-67.6931005	17.7166685	94.5886455
-13.299887	36.608936	94.798836	-12.082056	18.038467	96.347664	42.678391	5.010217	98.955116	44.254215	31.729994	97.164749	43.466303	18.3701055	98.0599325	-67.630415	17.7068285	94.6353955
-13.184439	36.726418	94.771645	-11.996327	17.999716	96.362457	42.756756	4.991949	99.001892	44.306023	31.708372	97.109184	43.5313895	18.3501605	98.055538	-67.5240435	17.6492715	94.669376
-13.080316	36.89019	94.740715	-11.910622	18.000666	96.397606	42.827244	4.975491	99.039597	44.351692	31.68569	97.097069	43.589468	18.3305905	98.068333	-67.410712	17.6707415	94.726879
-12.940064	37.057198	94.7696	-11.856805	17.983269	96.434036	42.881062	4.950198	99.083405	44.406681	31.648571	97.119522	43.6438715	18.2993845	98.1014635	-67.3574815	17.6671535	94.7666085
-12.879874	37.317501	94.788643	-11.787364	17.93841	96.468307	42.930809	4.904266	99.11721	44.488697	31.617945	97.200516	43.709753	18.2611055	98.158863	-67.284481	17.6157145	94.777751
-12.83585	37.658043	94.868378	-11.720661	17.872997	96.517273	42.982048	4.807888	99.140739	44.559662	31.576612	97.341339	43.770855	18.19225	98.241039	-67.212177	17.553744	94.793507
-12.743205	38.19313	95.06884	-11.637067	17.784992	96.579903	43.03603	4.642428	99.154495	44.711414	31.457132	97.581818	43.873722	18.04978	98.3681565	-67.147856	17.520204	94.7916495
-12.68523	38.577934	95.263474	-11.600725	17.715033	96.639946	43.047695	4.5226	99.152077	44.7939	31.368122	97.778488	43.9207975	17.945361	98.4652825	-67.1222475	17.484705	94.8146095
-12.665651	38.995846	95.465446	-11.575002	17.665558	96.677635	43.070415	4.39437	99.151978	44.891937	31.262398	97.993019	43.981176	17.828384	98.5724985	-67.13118	17.502732	94.7827715
-12.661663	39.433105	95.611069	-11.533566	17.612289	96.70874	43.087517	4.291617	99.145149	44.987118	31.20363	98.183945	44.0373175	17.7476235	98.664547	-67.1044495	17.4769545	94.752933
-12.648675	39.865578	95.76889	-11.49773	17.57728	96.718369	43.159424	4.20492	99.100151	45.072151	31.173588	98.353889	44.1157875	17.689254	98.72702	-67.1112475	17.465306	94.709718
-12.645399	40.301369	95.894844	-11.467817	17.574362	96.706749	43.190536	4.140182	99.058029	45.146816	31.166952	98.484406	44.168676	17.653567	98.7712175	-67.10431	17.495157	94.6422805
-12.68466	40.747955	96.012032	-11.444697	17.593769	96.665741	43.191597	4.100017	98.988068	45.21439	31.185957	98.580208	44.2029935	17.642987	98.784138	-67.0923875	17.544551	94.547344
-12.752327	41.444439	96.175346	-11.463242	17.61764	96.60231	43.19865	4.069215	98.869583	45.225266	31.225719	98.700867	44.211958	17.647467	98.785225	-67.138442	17.587813	94.419395
-12.845707	41.926331	96.260223	-11.537369	17.642021	96.56266	43.200222	4.061153	98.790825	45.197453	31.272215	98.739288	44.1988375	17.666684	98.7650565	-67.2735755	17.617358	94.3602635
-12.974914	42.372849	96.311882	-11.630271	17.688036	96.500771	43.137302	4.080389	98.710754	45.171474	31.349806	98.723656	44.154388	17.7150975	98.717205	-67.41493	17.6609745	94.284337
-13.133064	42.808224	96.333733	-11.724462	17.729427	96.453735	43.046799	4.122448	98.645187	45.125164	31.402481	98.683968	44.0859815	17.7624645	98.6645775	-67.5349055	17.6963895	94.2428925
-13.29125	43.231628	96.329376	-11.829428	17.77737	96.383545	42.957642	4.158952	98.575134	45.090862	31.429907	98.569183	44.024252	17.7944295	98.5721585	-67.683108	17.7603105	94.1949315
-13.468748	43.594151	96.255562	-11.911286	17.835867	96.313133	42.880787	4.188987	98.470787	45.036049	31.464222	98.394341	43.958418	17.8266045	98.432564	-67.78099	17.8451295	94.193702
-13.676761	43.91967	96.140633	-11.96095	17.850094	96.221062	42.800129	4.191412	98.357422	44.951405	31.414356	98.220764	43.875767	17.802884	98.289093	-67.797667	17.897304	94.153031
-14.007464	44.333111	96.012688	-12.032524	17.833605	96.102516	42.730938	4.141119	98.141403	44.879932	31.363377	97.961716	43.805435	17.752248	98.0515595	-67.870483	17.914962	94.1534725
-14.223993	44.530529	95.953033	-12.026065	17.802557	96.01947	42.719193	4.103554	97.975174	44.862312	31.341532	97.825447	43.7907525	17.722543	97.9003105	-67.8428825	17.882571	94.1386295
-14.456246	44.699089	95.965118	-12.025112	17.756069	95.96714	42.731075	4.085136	97.804916	44.863625	31.345171	97.707779	43.79735	17.7151535	97.7563475	-67.847574	17.7969845	94.1779325
-14.670751	44.858105	96.00901	-11.980536	17.71018	95.918503	42.757339	4.092592	97.64798	44.904644	31.363508	97.621216	43.8309915	17.72805	97.634598	-67.7920635	17.69231	94.202408
-14.872705	44.977131	96.077286	-11.915496	17.680937	95.888618	42.823856	4.127018	97.504272	44.934563	31.409889	97.554054	43.8792095	17.7684535	97.529163	-67.7102015	17.5934205	94.248073
-15.077569	45.071869	96.152184	-11.836171	17.654535	95.867973	42.873535	4.197868	97.389374	44.97443	31.435648	97.520569	43.9239825	17.816758	97.4549715	-67.5963245	17.492312	94.2809745
-15.263608	45.103424	96.208801	-11.749095	17.652405	95.852127	42.909233	4.272943	97.312378	45.044529	31.494814	97.461296	43.976881	17.8838785	97.386837	-67.475071	17.4209315	94.317417
-15.526024	45.117107	96.237556	-11.598416	17.686792	95.804482	43.064983	4.36012	97.130043	45.130627	31.569397	97.332672	44.097805	17.9647585	97.2313575	-67.294637	17.4088255	94.3776065
-15.665621	45.056145	96.219307	-11.492398	17.727518	95.776833	43.151535	4.444091	97.049347	45.179352	31.629425	97.241798	44.1654435	18.036758	97.1455725	-67.1502395	17.418278	94.4080935
-15.744249	45.003284	96.206512	-11.399673	17.742599	95.785896	43.221817	4.513392	96.996193	45.23756	31.693375	97.150757	44.2296885	18.1033835	97.073475	-67.0290345	17.3818145	94.498317
-15.811285	44.881584	96.17186	-11.312921	17.766014	95.798256	43.308891	4.580935	96.952347	45.283192	31.746187	97.083405	44.2960415	18.163561	97.017876	-66.9218835	17.368467	94.578636
-15.818042	44.720615	96.147377	-11.241796	17.765043	95.809677	43.396645	4.633196	96.931297	45.3251	31.771683	97.012337	44.3608725	18.2024395	96.971817	-66.8444645	17.3276465	94.647537
-15.770559	44.556774	96.103462	-11.175552	17.768959	95.82415	43.427177	4.671304	96.961082	45.357723	31.791248	96.948784	44.39245	18.231276	96.954933	-66.743554	17.306642	94.693367
-15.698417	44.378109	96.065704	-11.125395	17.738474	95.857384	43.493168	4.644515	96.94455	45.396042	31.783871	96.890686	44.444605	18.214193	96.917618	-66.695395	17.262755	94.79715
-15.477021	44.037067	95.96875	-11.071308	17.656797	95.909927	43.553047	4.569961	96.975266	45.427673	31.702673	96.792252	44.49036	18.136317	96.883759	-66.632976	17.177277	94.936095
-15.256209	43.770168	95.869141	-11.018209	17.588383	95.931854	43.588345	4.492047	97.015488	45.441219	31.599287	96.725967	44.514782	18.045667	96.8707275	-66.5512	17.131099	94.9929805
-15.041304	43.565178	95.755875	-10.986257	17.508152	95.956039	43.610523	4.382922	97.072243	45.464523	31.492552	96.672241	44.537523	17.937737	96.872242	-66.510037	17.078567	95.039836
-14.794347	43.345623	95.667717	-10.977979	17.395473	95.963684	43.631378	4.264948	97.115761	45.472603	31.380371	96.633667	44.5519905	17.8226595	96.874714	-66.5079485	16.9682865	95.052654
-14.523907	43.15097	95.565498	-10.962835	17.273731	95.956001	43.636551	4.135687	97.148369	45.48806	31.258566	96.588287	44.5623055	17.6971265	96.868328	-66.4879755	16.8503355	95.043674
-14.234705	42.978443	95.520195	-10.968386	17.128008	95.961494	43.634239	4.008873	97.152534	45.483994	31.138342	96.540535	44.5591165	17.5736075	96.8465345	-66.4958885	16.6824085	95.0764535
-13.932837	42.886539	95.468216	-10.967355	17.008127	95.941284	43.612286	3.896788	97.134148	45.470573	31.016033	96.505676	44.5414295	17.4564105	96.819912	-66.4761395	16.5598435	95.062656
-13.481909	42.773293	95.413116	-10.992753	16.825186	95.901382	43.554386	3.715001	97.095421	45.444061	30.830383	96.447296	44.4992235	17.272692	96.7713585	-66.4847295	16.37768	95.0314055
-13.163435	42.7603	95.348846	-11.011475	16.733589	95.862946	43.506905	3.604022	97.079597	45.427818	30.721527	96.40731	44.4673615	17.1627745	96.7434535	-66.4903115	16.3044035	94.9824385
-12.803965	42.739079	95.254677	-11.032495	16.64366	95.817162	43.468048	3.507899	97.082047	45.410095	30.607944	96.363739	44.4390715	17.0579215	96.722893	-66.5040615	16.2293985	94.911431
-12.433101	42.75692	95.146187	-11.051131	16.597008	95.78051	43.418606	3.42678	97.107597	45.370304	30.504999	96.325417	44.394455	16.9658895	96.716507	-66.496717	16.2281265	94.844513
-11.99811	42.762161	95.06913	-11.092181	16.536364	95.757797	43.387344	3.34167	97.138206	45.330418	30.395817	96.291412	44.358881	16.8687435	96.714809	-66.543243	16.2039845	94.800785
-11.574839	42.830639	94.983681	-11.13105	16.472654	95.733971	43.375652	3.255584	97.145882	45.28389	30.320349	96.258904	44.329771	16.7879665	96.702393	-66.591871	16.1573415	94.765549
-11.099192	42.916897	94.906746	-11.159978	16.410097	95.718063	43.329975	3.171745	97.144249	45.260193	30.241753	96.223495	44.295084	16.706749	96.683872	-66.61504	16.113445	94.752254
-10.326506	43.137058	94.85125	-11.207845	16.325319	95.65654	43.294369	3.031867	97.108627	45.222755	30.105396	96.240166	44.258562	16.5686315	96.6743965	-66.674252	16.0820065	94.6386835
-9.84683	43.335117	94.885246	-11.252814	16.239214	95.589485	43.262215	2.925024	97.070602	45.189522	30.023081	96.365585	44.2258685	16.4740525	96.7180935	-66.7314965	16.0043755	94.4608765
-9.380857	43.537731	95.045685	-11.313927	16.155416	95.566956	43.224228	2.825909	97.0504	45.167427	29.95401	96.537712	44.1958275	16.3899595	96.794056	-66.8236815	15.9208725	94.339856
-8.913244	43.812729	95.254013	-11.363326	16.085447	95.560974	43.174732	2.754058	97.048882	45.162861	29.898775	96.761734	44.1687965	16.3264165	96.905308	-66.8954485	15.8444775	94.21664
-8.375881	44.065552	95.444366	-11.443556	16.057262	95.585625	43.061005	2.746619	97.114258	45.147289	29.862207	97.027695	44.104147	16.304413	97.0709765	-66.991259	15.810111	94.1002735
-7.855939	44.299438	95.635933	-11.49568	16.036884	95.655334	42.977951	2.753696	97.226509	45.158596	29.8545	97.279945	44.0682735	16.304098	97.253227	-67.0596335	15.76967	94.057441
-7.323466	44.57782	95.829514	-11.564867	16.082132	95.726944	42.912083	2.756608	97.393723	45.133461	29.844913	97.580765	44.022772	16.3007605	97.487244	-67.152506	15.8635035	93.966644
-6.478471	44.960728	96.178009	-11.712925	16.176691	95.928795	42.842358	2.736996	97.773712	45.0494	29.825491	98.0961	43.945879	16.2812435	97.934906	-67.371729	16.0721385	93.922684
-5.939947	45.242611	96.443344	-11.812222	16.236076	96.095612	42.812904	2.715038	98.055855	45.034721	29.813093	98.396988	43.9238125	16.2640655	98.2264215	-67.5482565	16.2080865	93.9648025
-5.464313	45.58395	96.720276	-11.945434	16.288748	96.23938	42.759151	2.687162	98.298553	45.006336	29.818552	98.66864	43.8827435	16.252857	98.4835965	-67.7736115	16.324639	93.9951635
-4.929421	45.902874	96.893867	-12.067732	16.34581	96.354019	42.738628	2.651494	98.468582	44.946995	29.834805	98.91433	43.8428115	16.2431495	98.691456	-67.9782755	16.4484705	94.016582
-4.455903	46.264317	97.088676	-12.196974	16.391983	96.432785	42.666878	2.630264	98.617905	44.85973	29.853716	99.106316	43.763304	16.24199	98.8621105	-68.157252	16.541976	94.0034595
-3.97524	46.627815	97.267685	-12.292465	16.429237	96.470047	42.601551	2.644101	98.710785	44.739529	29.86883	99.311195	43.67054	16.2564655	99.01099	-68.25547	16.6020085	93.929104
-3.482941	46.950188	97.43895	-12.420773	16.447144	96.518883	42.510002	2.694201	98.819153	44.624092	29.891157	99.525871	43.567047	16.292679	99.172512	-68.408593	16.601609	93.865254
-2.768194	47.405739	97.675667	-12.59871	16.522161	96.545685	42.400463	2.779264	98.978462	44.513721	30.007219	99.793854	43.457092	16.3932415	99.386158	-68.654512	16.6510805	93.705212
-2.323493	47.6819	97.851105	-12.702389	16.565615	96.570221	42.361797	2.847543	99.097221	44.430683	30.080828	99.996071	43.39624	16.4641855	99.546646	-68.801018	16.6670445	93.593796
-1.854456	47.940453	97.989304	-12.793941	16.630117	96.590118	42.313366	2.910441	99.215919	44.352364	30.161739	100.157974	43.332865	16.53609	99.6869465	-68.920747	16.724144	93.4932895
-1.379137	48.200027	98.145584	-12.871276	16.695017	96.63662	42.280071	2.979926	99.313309	44.309235	30.2432	100.291786	43.294653	16.611563	99.8025475	-69.037205	16.778471	93.4706925
-0.923221	48.455166	98.275604	-12.958161	16.756166	96.697014	42.254169	3.052373	99.395142	44.244495	30.303883	100.399734	43.249332	16.678128	99.897438	-69.165654	16.834204	93.49659
-0.491941	48.695084	98.418938	-13.012025	16.849895	96.735123	42.218262	3.10794	99.451263	44.165718	30.361473	100.490364	43.19199	16.7347065	99.9708135	-69.21604	16.9650835	93.4994325
-0.049786	48.902084	98.577461	-13.064417	16.931585	96.845718	42.175823	3.182889	99.507507	44.11512	30.375906	100.554276	43.1454715	16.7793975	100.0308915	-69.2743055	17.0837725	93.6605445
0.64603	49.09647	98.745255	-13.136183	17.008329	96.994019	42.158188	3.294576	99.605797	43.983822	30.485327	100.7099	43.071005	16.8899515	100.1578485	-69.343371	17.1267065	93.8301895
1.06471	49.182682	98.904121	-13.19841	17.05545	97.092094	42.148678	3.347346	99.687538	43.945171	30.516121	100.819145	43.0469245	16.9317335	100.2533415	-69.4437445	17.1791665	93.9308465
1.481618	49.252872	99.014992	-13.239222	17.093422	97.176476	42.137352	3.396445	99.772453	43.885624	30.529455	100.932022	43.011488	16.96295	100.3522375	-69.489932	17.223894	94.0007145
1.910184	49.315323	99.098862	-13.277348	17.121992	97.221046	42.129604	3.433051	99.839035	43.829311	30.546415	101.063141	42.9794575	16.989733	100.451088	-69.5341535	17.254251	93.991004
2.330897	49.367123	99.153076	-13.315903	17.14249	97.280792	42.118923	3.45659	99.898529	43.766113	30.637995	101.138069	42.942518	17.0472925	100.518299	-69.574324	17.2376875	94.043285
2.764646	49.388077	99.171135	-13.369038	17.153688	97.371521	42.081726	3.451433	99.96553	43.689522	30.577171	101.211342	42.885624	17.014302	100.588436	-69.6237	17.293074	94.154606
3.209168	49.383003	99.207962	-13.43531	17.164001	97.462433	42.032261	3.434686	100.06131	43.579361	30.507656	101.310196	42.805811	16.971171	100.685753	-69.676431	17.356831	94.239113
3.881406	49.372341	99.307144	-13.521724	17.158112	97.60022	41.95927	3.375867	100.196053	43.438774	30.46767	101.482704	42.699022	16.9217685	100.8393785	-69.74247	17.3944555	94.3610615
4.293597	49.302917	99.442596	-13.597051	17.143572	97.671036	41.912937	3.335881	100.295433	43.370403	30.393961	101.630524	42.64167	16.864921	100.9629785	-69.835772	17.422223	94.3790935
4.704772	49.208332	99.588455	-13.650886	17.09613	97.707565	41.88496	3.289565	100.388321	43.351593	30.352089	101.818108	42.6182765	16.820827	101.1032145	-69.9200485	17.371433	94.3119155
5.132908	49.07008	99.762337	-13.680075	17.054199	97.686478	41.853199	3.24025	100.467957	43.360527	30.324116	102.018425	42.606863	16.782183	101.243191	-69.967013	17.326215	94.129765
5.550564	48.915176	99.942238	-13.692957	17.029137	97.652626	41.832275	3.198167	100.517807	43.392529	30.305285	102.235435	42.612402	16.751726	101.376621	-69.998316	17.306548	93.928631
5.97625	48.723194	100.137032	-13.708392	17.012396	97.594292	41.824734	3.163389	100.528954	43.470524	30.205801	102.43956	42.647629	16.684595	101.484257	-70.064413	17.340197	93.704327
6.401265	48.451797	100.34214	-13.668113	17.012657	97.519005	41.816105	3.157348	100.535896	43.571785	30.27483	102.609016	42.693945	16.716089	101.572456	-70.030171	17.309225	93.465554
7.036866	47.956203	100.534264	-13.57304	17.09733	97.480415	41.828964	3.22872	100.543083	43.767929	30.287617	102.773689	42.7984465	16.7581685	101.658386	-69.9445265	17.4364915	93.302444
7.459289	47.584579	100.541115	-13.500689	17.198259	97.450241	41.878723	3.283252	100.566841	43.883125	30.35754	102.854362	42.880924	16.820396	101.7106015	-69.882302	17.576122	93.1898805
7.934169	47.181484	100.519142	-13.418877	17.333708	97.414848	41.931717	3.355757	100.591896	43.972256	30.429575	102.899048	42.9519865	16.892666	101.745472	-69.7897405	17.77475	93.084224
8.355903	46.659897	100.454247	-13.343336	17.48	97.369484	42.012302	3.438559	100.637161	44.061111	30.540298	102.908134	43.0367065	16.9894285	101.7726475	-69.7233785	17.9705715	92.9663205
8.865131	46.207027	100.318779	-13.287512	17.594593	97.284172	42.080517	3.5091	100.69017	44.13253	30.635288	102.934174	43.1065235	17.072194	101.812172	-69.6815475	18.116992	92.756172
9.35141	45.643711	100.223778	-13.261463	17.726007	97.168175	42.112881	3.574316	100.740791	44.173267	30.718023	102.948189	43.143074	17.1461695	101.84449	-69.666	18.3058445	92.49186
9.82128	45.04155	100.067886	-13.249868	17.82272	97.098396	42.153118	3.662581	100.787689	44.204933	30.818701	102.932404	43.1790255	17.240641	101.8600465	-69.6787615	18.404799	92.3367455
10.582213	44.084297	99.814011	-13.24774	18.01881	96.986069	42.197289	3.777572	100.841919	44.189526	30.929729	102.841461	43.1934075	17.3536505	101.84169	-69.6888875	18.6839695	92.130448
11.095417	43.406071	99.639091	-13.268187	18.119734	96.946182	42.209709	3.877574	100.874329	44.170502	31.01848	102.738632	43.1901055	17.448027	101.8064805	-69.7264795	18.791441	92.0858835
11.643857	42.643787	99.463028	-13.239111	18.217329	96.957237	42.244305	3.961948	100.888634	44.141304	31.087515	102.617477	43.1928045	17.5247315	101.7530555	-69.6710265	18.9099265	92.1614185
12.156563	41.845585	99.3274	-13.22141	18.286234	96.956406	42.286255	4.030821	100.911713	44.133152	31.117435	102.468727	43.2097035	17.574128	101.69022	-69.6525235	18.99834	92.222592
12.706592	41.03896	99.139984	-13.216742	18.324257	96.944901	42.319733	4.077938	100.922134	44.13221	31.130165	102.294907	43.2259715	17.6040515	101.6085205	-69.6594555	19.0444625	92.2812815
13.257034	40.240421	98.908218	-13.215533	18.361755	96.87603	42.365047	4.100721	100.910736	44.103291	31.119537	102.117035	43.234169	17.610129	101.5138855	-69.665235	19.113381	92.2381745
13.874247	39.303654	98.631325	-13.154774	18.41234	96.784103	42.400352	4.107892	100.872276	44.073444	31.116781	101.913628	43.236898	17.6123365	101.392952	-69.546446	19.2123435	92.175254
14.760776	37.927826	98.217651	-13.104444	18.399153	96.583351	42.45224	4.10244	100.804306	44.017834	31.083416	101.673462	43.235037	17.592928	101.238884	-69.443925	19.205378	91.927818
15.385032	37.051659	98.016159	-13.081908	18.373758	96.409943	42.5242	4.085287	100.777054	43.976246	31.067636	101.578842	43.250223	17.5764615	101.177948	-69.414039	19.1710545	91.641938
16.04137	36.06678	97.846802	-13.055584	18.315235	96.2033	42.559067	4.069345	100.754166	43.975945	31.053976	101.546539	43.267506	17.5616605	101.1503525	-69.378674	19.0688095	91.2562475
16.698269	35.117828	97.761932	-13.019904	18.274645	95.997253	42.610188	4.052694	100.764725	43.984169	31.022558	101.604095	43.2971785	17.537626	101.18441	-69.3369865	19.011664	90.810096
17.335043	34.121231	97.665337	-13.00954	18.236906	95.783531	42.650368	4.041869	100.77137	44.011543	30.997145	101.678017	43.3309555	17.519507	101.2246935	-69.3500355	18.954305	90.3423685
18.041679	33.146893	97.600677	-12.965395	18.20801	95.585297	42.687195	4.04031	100.756668	44.061378	30.989685	101.718536	43.3742865	17.5149975	101.237602	-69.3050765	18.9010225	89.932992
18.70174	32.140133	97.473183	-12.892513	18.19348	95.411118	42.751514	4.059711	100.699852	44.119991	30.990955	101.694809	43.4357525	17.525333	101.1973305	-69.2207785	18.861627	89.6249055
19.721233	30.614838	97.307259	-12.748199	18.201096	95.189445	42.874092	4.148092	100.591789	44.180931	31.015423	101.613701	43.5275115	17.5817575	101.102745	-69.0239095	18.8204345	89.276145
20.423784	29.663008	97.185989	-12.615758	18.245251	95.028603	42.986565	4.219116	100.526131	44.254581	31.052488	101.519737	43.620573	17.635802	101.022934	-68.852089	18.8547	89.034272
21.09605	28.600153	97.045799	-12.476617	18.253519	94.899109	43.111069	4.268573	100.45668	44.36974	31.106209	101.396606	43.7404045	17.687391	100.926643	-68.6936385	18.819647	88.871575
21.807756	27.478632	96.834068	-12.310304	18.289181	94.746307	43.240589	4.305764	100.381508	44.485638	31.13583	101.285576	43.8631135	17.720797	100.833542	-68.4837215	18.857565	88.659072
22.507248	26.375872	96.661682	-12.148232	18.309807	94.640068	43.375454	4.33722	100.281967	44.626488	31.148273	101.115074	44.000971	17.7427465	100.6985205	-68.297435	18.8768675	88.5816155
23.142124	25.346649	96.495842	-11.952579	18.280293	94.538155	43.515198	4.341633	100.188187	44.779079	31.120422	100.936874	44.1471385	17.7310275	100.5625305	-68.0522965	18.8295585	88.5137795
23.845221	24.080589	96.289673	-11.775701	18.239826	94.453094	43.651657	4.303022	100.097107	44.936256	31.069315	100.755226	44.2939565	17.6861685	100.4261665	-67.8453585	18.7934835	88.4800215
24.783859	22.300972	96.058754	-11.513343	18.135712	94.349861	43.836067	4.216635	99.957016	45.185085	30.951113	100.498291	44.510576	17.583874	100.2276535	-67.537262	18.68755	88.4720685
25.390297	21.179089	95.948662	-11.350922	18.046967	94.275513	43.959156	4.131592	99.900909	45.325256	30.857811	100.366119	44.642206	17.4947015	100.133514	-67.34405	18.5992325	88.417512
26.015842	19.798492	95.777924	-11.197915	17.948643	94.198021	44.077049	4.040452	99.840714	45.467514	30.76733	100.233139	44.7722815	17.403891	100.0369265	-67.1681115	18.493395	88.3591155
26.594666	18.587929	95.667442	-11.071743	17.855837	94.112556	44.159935	3.965535	99.800156	45.588871	30.692175	100.113655	44.874403	17.328855	99.9569055	-67.017889	18.382819	88.2682065
27.232582	17.404758	95.556801	-10.979878	17.74102	94.020287	44.239979	3.895366	99.757767	45.658226	30.628691	99.983696	44.9491025	17.2620285	99.8707315	-66.9088585	18.2200115	88.1698425
27.650312	16.222685	95.509048	-10.91269	17.628157	93.939316	44.282413	3.860776	99.712578	45.712635	30.563017	99.865929	44.997524	17.2118965	99.7892535	-66.822904	18.0444175	88.0893785
27.742231	15.042463	95.39753	-10.866473	17.557884	93.862	44.334942	3.826129	99.684029	45.743042	30.520773	99.792007	45.038992	17.173451	99.738018	-66.771938	17.942317	87.985982
27.543795	13.519509	95.26693	-10.857468	17.41473	93.745895	44.372482	3.793034	99.674286	45.75877	30.4963	99.702126	45.065626	17.144667	99.688206	-66.780562	17.684793	87.803584
27.308878	12.472415	95.15419	-10.867479	17.360746	93.678268	44.389851	3.779525	99.681946	45.745174	30.492071	99.644402	45.0675125	17.135798	99.663174	-66.8024705	17.585694	87.693362
27.016836	11.492783	95.135292	-10.871274	17.317562	93.613968	44.402565	3.770794	99.701485	45.745419	30.481794	99.59127	45.073992	17.126294	99.6463775	-66.81654	17.50883	87.5815585
26.748661	10.400986	95.058449	-10.872618	17.288767	93.561508	44.411846	3.753669	99.724991	45.732697	30.481634	99.542305	45.0722715	17.1176515	99.633648	-66.8175075	17.4598825	87.489368
26.458057	9.404873	94.990227	-10.901571	17.280958	93.489586	44.418461	3.74874	99.742714	45.718746	30.474461	99.496658	45.0686035	17.1116005	99.619686	-66.8717455	17.4503155	87.359486
26.073719	8.341105	94.922142	-10.886914	17.265028	93.451462	44.436626	3.745944	99.72715	45.720474	30.464849	99.439125	45.07855	17.1053965	99.5831375	-66.852378	17.4246595	87.3197865
25.709837	7.311139	94.879349	-10.873964	17.242367	93.427551	44.475307	3.750536	99.697479	45.736694	30.467617	99.396408	45.1060005	17.1090765	99.5469435	-66.8539285	17.3756575	87.3081585
25.134602	5.770389	94.763329	-10.79915	17.221802	93.366348	44.519127	3.743031	99.652824	45.80563	30.464462	99.332138	45.1623785	17.1037465	99.492481	-66.7606785	17.3398575	87.240215
24.705336	4.738364	94.673759	-10.747962	17.207384	93.31852	44.548023	3.727926	99.610611	45.866047	30.451086	99.287102	45.207035	17.089506	99.4488565	-66.702959	17.325262	87.1881835
24.248648	3.696507	94.613647	-10.676953	17.178812	93.269226	44.576721	3.703615	99.559311	45.908417	30.40542	99.243835	45.242569	17.0545175	99.401573	-66.596475	17.3031065	87.136879
23.82992	2.578751	94.50985	-10.630558	17.168961	93.20517	44.589115	3.660339	99.520981	45.949581	30.356869	99.194839	45.269348	17.008604	99.35791	-66.530464	17.329318	87.05243
23.401257	1.485214	94.425476	-10.600917	17.13093	93.138008	44.610538	3.595751	99.484947	46.005859	30.308079	99.112007	45.3081985	16.951915	99.298477	-66.5100325	17.309945	86.977539
22.938452	0.39526	94.294922	-10.566731	17.100969	93.056801	44.606567	3.543157	99.426155	46.024662	30.247721	99.033821	45.3156145	16.895439	99.229988	-66.4490765	17.306499	86.883614
22.4231	-0.707145	94.206604	-10.561693	17.074112	92.976448	44.60619	3.493875	99.358932	46.044586	30.161604	98.93309	45.325388	16.8277395	99.146011	-66.448774	17.3204845	86.806885
21.698439	-2.362959	94.043167	-10.498958	16.978346	92.852531	44.61401	3.396924	99.252281	46.09763	29.997421	98.755913	45.35582	16.6971725	99.004097	-66.353736	17.2595195	86.700965
21.179613	-3.531851	93.959633	-10.45645	16.928055	92.801003	44.614326	3.308519	99.196365	46.147602	29.87928	98.638573	45.380964	16.5938995	98.917469	-66.293864	17.2622105	86.684537
20.658428	-4.647615	93.952682	-10.417828	16.835079	92.75679	44.620781	3.225013	99.149567	46.197002	29.77952	98.46524	45.4088915	16.5022665	98.8074035	-66.2445475	17.1678915	86.7061765
20.094809	-5.767431	93.963394	-10.38341	16.758801	92.675735	44.627647	3.134206	99.096718	46.231007	29.682192	98.277786	45.429327	16.408199	98.687252	-66.196147	17.109403	86.664218
19.585609	-6.931028	93.929642	-10.357337	16.67363	92.593277	44.625095	3.041212	99.004601	46.250538	29.595116	97.998924	45.4378165	16.318164	98.5017625	-66.1524905	17.029096	86.6847915
19.00572	-8.047544	93.913132	-10.339392	16.617756	92.453117	44.600151	2.944832	98.852089	46.264503	29.530128	97.611542	45.432327	16.23748	98.2318155	-66.111111	16.998032	86.6744185
18.454964	-9.177802	93.875137	-10.320569	16.53842	92.275665	44.584126	2.855767	98.64817	46.264095	29.421946	97.147751	45.4241105	16.1388565	97.8979605	-66.0652485	16.9379835	86.6533695
17.58567	-10.758667	93.75396	-10.314127	16.412588	91.967636	44.534855	2.702658	98.201523	46.234013	29.246304	96.327545	45.384434	15.974481	97.264534	-66.012688	16.850695	86.670738
17.00433	-11.774773	93.631798	-10.325069	16.327045	91.733528	44.47781	2.590445	97.838005	46.179619	29.110945	95.770386	45.3287145	15.850695	96.8041955	-65.9788525	16.803395	86.6628605
16.392378	-12.802088	93.473923	-10.345665	16.213139	91.501328	44.430843	2.473423	97.437874	46.115894	28.952301	95.231873	45.2733685	15.712862	96.3348735	-65.9646985	16.713416	86.6677825
15.791626	-13.745806	93.269501	-10.377366	16.107653	91.277573	44.362537	2.351206	97.050514	46.075745	28.796291	94.714813	45.219141	15.5737485	95.8826635	-65.973873	16.6415575	86.6724825
15.221909	-14.646527	93.096581	-10.402195	15.982848	91.079323	44.280151	2.227874	96.677414	46.036682	28.67684	94.254532	45.1584165	15.452357	95.465973	-65.9628065	16.513339	86.692673
14.571336	-15.254543	92.955963	-10.429342	15.887014	90.90258	44.215904	2.1361	96.357758	45.995338	28.549543	93.85601	45.105621	15.3428215	95.106884	-65.964305	16.4312065	86.698276
13.810788	-15.618398	92.806076	-10.48087	15.787622	90.727409	44.158588	2.048437	96.106575	45.930603	28.4802	93.516853	45.0445955	15.2643185	94.811714	-66.0063355	16.3109255	86.643104
12.842703	-16.113546	92.557129	-10.501642	15.672326	90.523651	44.103706	1.971728	95.796715	45.853825	28.402451	93.10675	44.9787655	15.1870895	94.4517325	-65.9820495	16.1575625	86.5955695
12.117541	-16.34404	92.435371	-10.54182	15.578036	90.401985	44.062389	1.922351	95.618896	45.791428	28.351301	92.880836	44.9269085	15.136826	94.249866	-66.0105485	16.019246	86.554104
11.425293	-16.561743	92.280922	-10.559724	15.504092	90.288284	44.030613	1.871581	95.434944	45.716011	28.281487	92.685013	44.873312	15.076534	94.0599785	-65.99276	15.93165	86.5165895
10.701486	-16.692303	92.166306	-10.571352	15.413758	90.190132	44.009563	1.815984	95.286613	45.640156	28.217274	92.562828	44.8248595	15.016629	93.9247205	-65.9675635	15.810887	86.4555435
9.968619	-16.811001	91.990501	-10.61703	15.319136	90.126122	43.957718	1.748553	95.172264	45.570145	28.157494	92.48867	44.7639315	14.9530235	93.830467	-65.9979915	15.6852485	86.421777
9.311576	-16.899427	91.855469	-10.652125	15.256853	90.074142	43.900627	1.650923	95.083809	45.524326	28.085365	92.47551	44.7124765	14.868144	93.7796595	-66.0167265	15.645562	86.3686245
8.589402	-16.882925	91.687813	-10.709572	15.14537	90.035095	43.822002	1.542181	94.997063	45.484249	28.00889	92.511017	44.6531255	14.7755355	93.75404	-66.0722695	15.5152045	86.31615
7.519677	-16.777649	91.400894	-10.803983	15.039818	89.94841	43.697617	1.392622	94.883354	45.418762	27.882353	92.587875	44.5581895	14.6374875	93.7356145	-66.1661555	15.4421485	86.1612055
6.763632	-16.626276	91.270638	-10.855453	15.002504	89.906517	43.599342	1.305122	94.825104	45.368393	27.822527	92.625305	44.4838675	14.5638245	93.7252045	-66.1947735	15.4411835	86.0878295
6.026745	-16.534325	91.11673	-10.924424	14.959881	89.872917	43.496021	1.245829	94.790741	45.320011	27.785519	92.656555	44.408016	14.515674	93.723648	-66.256864	15.404088	86.022186
5.310587	-16.402582	91.020676	-11.024343	14.951886	89.834541	43.409344	1.211393	94.764412	45.250423	27.760769	92.671623	44.3298835	14.486081	93.7180175	-66.3785695	15.417691	85.9510645
4.599857	-16.196445	90.941154	-11.095708	14.946082	89.796082	43.3293	1.199896	94.743294	45.153133	27.734694	92.669365	44.2412165	14.467295	93.7063295	-66.4326325	15.424869	85.8858345
3.856812	-15.942876	90.853798	-11.174884	14.941968	89.767906	43.244968	1.193815	94.726173	45.055168	27.712774	92.647041	44.150068	14.4532945	93.686607	-66.499836	15.4306415	85.849205
3.095563	-15.614698	90.824562	-11.260595	14.920929	89.744308	43.170078	1.191256	94.725487	44.964378	27.699699	92.616943	44.067228	14.4454775	93.671215	-66.588418	15.3963805	85.817401
1.964838	-15.23052	90.771263	-11.358663	14.893071	89.742867	43.079418	1.173018	94.746902	44.851048	27.681374	92.620972	43.965233	14.427196	93.683937	-66.682559	15.358946	85.801797
1.191714	-14.952271	90.768272	-11.426875	14.81778	89.754829	43.037174	1.151425	94.762146	44.791718	27.661249	92.645073	43.914446	14.406337	93.7036095	-66.768196	15.229223	85.8060485
0.428322	-14.652756	90.691109	-11.450804	14.750149	89.752647	43.006432	1.118298	94.76519	44.759239	27.632624	92.669579	43.8828355	14.375461	93.7173845	-66.7844435	15.124837	85.7879095
-0.382038	-14.327338	90.636749	-11.470954	14.654061	89.759338	42.984531	1.079686	94.753212	44.734379	27.589729	92.702759	43.859455	14.3347075	93.7279855	-66.801363	14.9734145	85.7906905
-1.180828	-13.998808	90.511284	-11.47518	14.568089	89.759247	42.984653	1.045052	94.71772	44.726135	27.555334	92.737404	43.855394	14.300193	93.727562	-66.805754	14.835985	85.790932
-1.996582	-13.622494	90.375122	-11.466029	14.470933	89.759651	42.985909	1.010976	94.666389	44.727947	27.528769	92.772209	43.856928	14.2698725	93.719299	-66.788986	14.6719935	85.800003
-2.78396	-13.254809	90.228439	-11.435006	14.367023	89.762207	42.991001	0.97795	94.614288	44.753914	27.502022	92.823792	43.8724575	14.239986	93.71904	-66.7424695	14.49406	85.805374
-4.068565	-12.701037	89.991287	-11.37435	14.235182	89.764305	43.036549	0.937177	94.509209	44.81617	27.473059	92.899574	43.9263595	14.205118	93.7043915	-66.6750595	14.265246	85.8242185
-4.929361	-12.335871	89.850357	-11.340276	14.150786	89.770767	43.065201	0.925644	94.430634	44.857201	27.47419	92.932205	43.961201	14.199917	93.6814195	-66.641753	14.101655	85.8601145
-5.777826	-11.914306	89.670128	-11.303843	14.07428	89.769516	43.091156	0.92845	94.333252	44.898186	27.491793	92.953529	43.994671	14.2101215	93.6433905	-66.602357	13.9384385	85.8956415
-6.671642	-11.547764	89.49485	-11.273563	14.006917	89.77002	43.115082	0.946824	94.22998	44.918213	27.52985	92.991447	44.0166475	14.238337	93.6107135	-66.5637735	13.775497	85.9293265
-7.588562	-11.144931	89.331474	-11.256927	13.947962	89.767921	43.138657	0.986363	94.14711	44.93541	27.576595	93.033623	44.0370335	14.281479	93.5903665	-66.5508875	13.614445	85.9454755
-8.504846	-10.781835	89.225143	-11.249105	13.925317	89.760452	43.158043	1.030146	94.085732	44.940392	27.623055	93.081329	44.0492175	14.3266005	93.5835305	-66.5474275	13.5240335	85.9373735
-9.423983	-10.445732	89.08976	-11.253219	13.91577	89.748665	43.154045	1.089457	94.056435	44.923813	27.683172	93.14724	44.038929	14.3863145	93.6018375	-66.545367	13.4452255	85.8954925
-10.909811	-9.969563	88.947639	-11.280375	13.92618	89.767769	43.128822	1.189019	94.087196	44.902924	27.809414	93.286087	44.015873	14.4992165	93.6866415	-66.576623	13.3531435	85.8488965
-11.887698	-9.653362	88.889732	-11.309453	13.946359	89.778732	43.123375	1.239648	94.121201	44.875439	27.872488	93.368141	43.999407	14.556068	93.744671	-66.618313	13.33665	85.812793
-12.900548	-9.35124	88.844337	-11.352537	13.975943	89.784851	43.100239	1.282602	94.158882	44.836166	27.927065	93.435669	43.9682025	14.6048335	93.7972755	-66.6732765	13.3470525	85.7724265
-13.865796	-9.130963	88.820297	-11.39029	13.992577	89.791779	43.051826	1.306746	94.148506	44.804295	27.950371	93.464561	43.9280605	14.6285585	93.8065335	-66.7086405	13.3565955	85.7770245
-14.915917	-8.91396	88.768753	-11.428112	14.01289	89.788399	43.002537	1.316149	94.099701	44.770042	27.952082	93.465385	43.8862895	14.6341155	93.782543	-66.7425135	13.3916645	85.794255
-15.921836	-8.716352	88.685699	-11.481493	14.041061	89.786217	42.930897	1.323259	94.026085	44.738495	27.944643	93.437279	43.834696	14.633951	93.731682	-66.797682	13.448171	85.840752
-16.981701	-8.53079	88.634476	-11.512936	14.062375	89.772934	42.880993	1.308909	93.94664	44.715027	27.928173	93.395737	43.79801	14.618541	93.6711885	-66.823882	13.506209	85.8746795
-18.501249	-8.30285	88.6175	-11.550555	14.082161	89.78289	42.792862	1.309406	93.881569	44.691425	27.874294	93.361732	43.7421435	14.59185	93.6216505	-66.8432535	13.572472	85.9441295
-19.506142	-8.17057	88.586617	-11.564287	14.086807	89.805168	42.746258	1.284445	93.880653	44.666298	27.831129	93.379196	43.706278	14.557787	93.6299245	-66.834852	13.615827	85.9804115
-20.589851	-8.062903	88.607559	-11.590254	14.083393	89.835327	42.699963	1.256243	93.892334	44.642044	27.802765	93.419632	43.6710035	14.529504	93.655983	-66.8515115	13.637282	86.014671
-21.629253	-8.006244	88.622108	-11.647658	14.067008	89.866814	42.65387	1.226631	93.905487	44.620087	27.77566	93.446152	43.6369785	14.5011455	93.6758195	-66.9322945	13.6328705	86.0578085
-22.642588	-7.945895	88.654564	-11.681061	14.069984	89.91729	42.60891	1.198044	93.936958	44.592304	27.742916	93.475723	43.600607	14.47048	93.7063405	-66.962729	13.669488	86.1282395
-23.692131	-7.952214	88.752052	-11.698967	14.089535	90.000603	42.583107	1.177058	94.00798	44.572762	27.711477	93.505005	43.5779345	14.4442675	93.7564925	-66.9758685	13.7348025	86.2447135
-24.766941	-7.928708	88.937012	-11.715489	14.104705	90.122948	42.56234	1.169573	94.107155	44.544811	27.699772	93.524551	43.5535755	14.4346725	93.815853	-66.9845535	13.7747375	86.430043
-26.310957	-7.921478	89.307938	-11.716849	14.143656	90.323563	42.56546	1.172092	94.312256	44.496494	27.673758	93.552742	43.530977	14.422925	93.932499	-66.964675	13.864387	86.714627
-27.353683	-7.950624	89.586533	-11.678555	14.189911	90.491669	42.576054	1.186426	94.455627	44.465012	27.662357	93.566895	43.520533	14.4243915	94.011261	-66.877643	13.9554305	86.972077
-28.347	-7.991441	89.92067	-11.647658	14.243634	90.676147	42.589828	1.205029	94.605133	44.40704	27.634085	93.567566	43.498434	14.419557	94.0863495	-66.79375	14.067711	87.2659445
-29.422659	-8.010554	90.237305	-11.627177	14.277503	90.854874	42.610176	1.217557	94.757858	44.339428	27.575741	93.560287	43.474802	14.396649	94.1590725	-66.729156	14.158357	87.5506755
-30.426811	-8.024197	90.532707	-11.597237	14.312948	91.005882	42.627052	1.216741	94.861206	44.291721	27.505672	93.520248	43.4593865	14.3612065	94.190727	-66.6538605	14.2646895	87.821037
-31.441105	-8.037882	90.773865	-11.554379	14.334234	91.122299	42.653473	1.200387	94.903198	44.267582	27.448242	93.443047	43.4605275	14.3243145	94.1731225	-66.5692855	14.3441535	88.0714755
-32.438477	-8.079381	90.951225	-11.550472	14.343168	91.1978	42.681919	1.166034	94.899895	44.234844	27.387642	93.338196	43.4583815	14.276838	94.1190455	-66.5593255	14.409498	88.2765545
-33.932873	-8.069637	91.211609	-11.52724	14.308397	91.255905	42.719982	1.113724	94.840149	44.226646	27.343475	93.184189	43.473314	14.2285995	94.012169	-66.527794	14.3881945	88.499641
-34.864193	-8.024006	91.293129	-11.510466	14.285095	91.26757	42.737427	1.113429	94.784538	44.201805	27.355442	93.063492	43.469616	14.2344355	93.924015	-66.490548	14.3357545	88.611125
-35.811214	-7.955711	91.387596	-11.504478	14.27841	91.28434	42.748913	1.144768	94.747887	44.151001	27.370941	92.974945	43.449957	14.2578545	93.861416	-66.458913	14.2989655	88.707264
-36.73925	-7.883812	91.506561	-11.511456	14.287014	91.312012	42.754105	1.198424	94.744698	44.098305	27.411974	92.892487	43.426205	14.305199	93.8185925	-66.449117	14.268829	88.8054315
-37.70472	-7.77312	91.612564	-11.522351	14.324948	91.36557	42.771019	1.273409	94.786575	44.035767	27.462948	92.864464	43.403393	14.3681785	93.8255195	-66.448095	14.2817175	88.9056205
-38.595467	-7.631599	91.728203	-11.53878	14.351426	91.414864	42.768982	1.350567	94.872375	43.967964	27.523804	92.885063	43.368473	14.4371855	93.878719	-66.446033	14.2656665	88.951009
-39.447041	-7.450407	91.821182	-11.567019	14.381917	91.469543	42.756405	1.416471	94.96814	43.9231	27.590021	92.919922	43.3397525	14.503246	93.944031	-66.4737905	14.260588	88.995055
-40.772625	-7.172577	91.884071	-11.626571	14.435111	91.512802	42.702621	1.535073	95.058594	43.856575	27.724159	92.948547	43.279598	14.629616	94.0035705	-66.53274	14.240606	89.0220335
-41.669003	-6.953065	91.863197	-11.671048	14.476563	91.505417	42.666687	1.597148	95.070023	43.808033	27.782715	92.947998	43.23736	14.6899315	94.0090105	-66.579456	14.2631945	89.0018235
-42.534195	-6.657422	91.820229	-11.726596	14.534918	91.465225	42.595966	1.663061	95.047554	43.780846	27.854342	92.924286	43.188406	14.7587015	93.98592	-66.641598	14.3111345	88.94453
-43.364021	-6.311011	91.754692	-11.797276	14.598614	91.429512	42.535492	1.763153	94.998665	43.729485	27.95186	92.882568	43.1324885	14.8575065	93.9406165	-66.7270405	14.3397215	88.9184075
-44.181969	-5.957645	91.720695	-11.857646	14.695496	91.392586	42.479523	1.862284	94.927177	43.680279	28.063431	92.8302	43.079901	14.9628575	93.8786885	-66.795193	14.4281345	88.9064835
-45.020901	-5.592029	91.652855	-11.926028	14.781419	91.338417	42.42783	1.977628	94.85347	43.654366	28.190767	92.795448	43.041098	15.0841975	93.824459	-66.893154	14.4786405	88.852375
-45.79496	-5.153369	91.576416	-11.966405	14.859697	91.306168	42.378536	2.117451	94.764702	43.645157	28.351379	92.771935	43.0118465	15.234415	93.7683185	-66.9446565	14.484979	88.8440175
-46.993591	-4.426073	91.467239	-12.022778	15.024221	91.277557	42.311512	2.335324	94.699715	43.631668	28.619307	92.788261	42.97159	15.4773155	93.743988	-67.017146	14.5711265	88.811126
-47.691006	-3.915189	91.45752	-12.066902	15.134893	91.327644	42.290108	2.509912	94.717201	43.63348	28.811253	92.866234	42.961794	15.6605825	93.7917175	-67.095598	14.6092035	88.8635705
-48.465275	-3.397473	91.468552	-12.086984	15.261322	91.389069	42.275635	2.682221	94.773331	43.608231	28.988939	92.990372	42.941933	15.83558	93.8818515	-67.115901	14.687064	88.8962865
-49.175735	-2.811986	91.474335	-12.105092	15.386684	91.480293	42.280396	2.866706	94.859123	43.597012	29.190775	93.119987	42.938704	16.0287405	93.989555	-67.148888	14.7446275	88.971031
-49.865597	-2.234448	91.536827	-12.127581	15.47741	91.577515	42.295765	3.047355	94.946266	43.604752	29.395565	93.260315	42.9502585	16.22146	94.1032905	-67.2054205	14.73336	89.0517395
-50.124508	-1.744795	91.676941	-12.115544	15.589565	91.677948	42.306641	3.217461	95.015251	43.622448	29.605297	93.390022	42.9645445	16.411379	94.2026365	-67.1956325	14.767751	89.1532595
-49.904285	-1.181601	91.696167	-12.11594	15.637527	91.756577	42.310516	3.37867	95.077019	43.639935	29.802811	93.504219	42.9752255	16.5907405	94.290619	-67.2071055	14.6843135	89.222535
-49.612244	-0.302953	91.588959	-12.140197	15.723731	91.85714	42.319706	3.598607	95.15033	43.647984	30.074226	93.68602	42.983845	16.8364165	94.418175	-67.264239	14.6110455	89.296105
-49.241196	0.337438	91.584412	-12.108834	15.784128	91.904137	42.364986	3.71468	95.171288	43.665989	30.258316	93.770699	43.0154875	16.986498	94.4709935	-67.2331555	14.581758	89.3372805
-48.856907	1.040846	91.59285	-12.051048	15.820509	91.921921	42.417339	3.827745	95.153358	43.728428	30.431664	93.792389	43.0728835	17.1297045	94.4728735	-67.1749795	14.5113135	89.3709685
-48.506603	1.723216	91.563622	-11.975775	15.823399	91.907257	42.49617	3.937435	95.08831	43.785271	30.589655	93.754623	43.1407205	17.263545	94.4214665	-67.0922705	14.383253	89.3930475
-48.112762	2.3845	91.573914	-11.867087	15.84323	91.888763	42.608288	4.050116	95.008392	43.800499	30.686886	93.721901	43.2043935	17.368501	94.3651465	-66.9385675	14.317959	89.4123795
-47.66037	3.094305	91.511307	-11.796598	15.83489	91.876862	42.731178	4.120216	94.969704	43.844597	30.762295	93.707764	43.2878875	17.4412555	94.338734	-66.8810835	14.2285245	89.41499
-47.16555	3.870807	91.482338	-11.718904	15.815846	91.867973	42.860203	4.170907	94.963036	43.951221	30.84845	93.702332	43.405712	17.5096785	94.332684	-66.84352	14.1220135	89.403262
-46.496185	5.085473	91.433899	-11.628557	15.765372	91.876358	43.015522	4.218679	94.958153	44.139698	30.974367	93.747238	43.57761	17.596523	94.3526955	-66.834724	13.934221	89.4000205
-46.051479	5.863705	91.435173	-11.554438	15.757849	91.903755	43.119656	4.24706	94.948494	44.246529	31.043539	93.782204	43.6830925	17.6452995	94.365349	-66.7919685	13.8703985	89.442161
-45.592514	6.707703	91.38929	-11.479927	15.762075	91.927261	43.219177	4.292951	94.947418	44.339691	31.128565	93.847816	43.779434	17.710758	94.397617	-66.739288	13.813392	89.456905
-45.068886	7.65593	91.379745	-11.409781	15.773836	91.965675	43.303581	4.348707	94.956245	44.433727	31.202248	93.931076	43.868654	17.7754775	94.4436605	-66.688216	13.7721945	89.4876895
-44.593998	8.628496	91.360641	-11.358187	15.798372	92.005959	43.385418	4.419849	94.989227	44.522511	31.308773	94.020699	43.9539645	17.864311	94.504963	-66.6703385	13.732433	89.506955
-44.113194	9.541533	91.41433	-11.287555	15.872362	92.058151	43.472469	4.52312	95.049194	44.591541	31.401703	94.124664	44.032005	17.9624115	94.586929	-66.607115	13.7823125	89.529373
-43.667	10.502962	91.352936	-11.246855	15.959862	92.0961	43.555363	4.615668	95.124069	44.676121	31.533941	94.230049	44.115742	18.0748045	94.677059	-66.609452	13.8449195	89.515141
-42.890152	12.100405	91.324043	-11.158824	16.115952	92.15181	43.670151	4.777547	95.265923	44.781052	31.722282	94.356766	44.2256015	18.2499145	94.8113445	-66.5432495	13.9819895	89.4922755
-42.417889	13.125408	91.360313	-11.109897	16.209858	92.195419	43.75819	4.889974	95.38166	44.844784	31.819	94.440948	44.301487	18.354487	94.911304	-66.521281	14.065229	89.479534
-41.999401	14.168093	91.385338	-11.056846	16.313358	92.235161	43.851433	4.986955	95.510208	44.916958	31.924194	94.513397	44.3841955	18.4555745	95.0118025	-66.4978875	14.1711415	89.4585195
-41.569855	15.260633	91.357841	-11.01228	16.395887	92.309441	43.942329	5.058574	95.65551	44.964046	32.017937	94.577713	44.4531875	18.5382555	95.1166115	-66.4777475	14.2535185	89.5022705
-41.177601	16.411097	91.390671	-10.981519	16.42337	92.365517	44.039864	5.106092	95.779152	45.01141	32.092484	94.607941	44.525637	18.599288	95.1935465	-66.488675	14.247452	89.5374875
-40.801445	17.500025	91.409599	-10.938643	16.487366	92.411972	44.132362	5.146896	95.858353	45.037666	32.135387	94.587212	44.585014	18.6411415	95.2227825	-66.4623	14.3335905	89.6011615
-40.493542	18.566975	91.36319	-10.891814	16.525953	92.41024	44.219418	5.182715	95.870277	45.053169	32.161625	94.543335	44.6362935	18.67217	95.206806	-66.4199215	14.379736	89.613674
-39.986317	20.242376	91.294006	-10.830593	16.528004	92.362747	44.3685	5.23403	95.827454	45.093575	32.198578	94.467285	44.7310375	18.716304	95.1473695	-66.3922235	14.339704	89.5781245
-39.655651	21.355692	91.314568	-10.771368	16.514843	92.336197	44.471615	5.259228	95.822594	45.140503	32.237804	94.431839	44.806059	18.748516	95.1272165	-66.348795	14.28117	89.5451775
-39.292343	22.458937	91.260384	-10.726501	16.521477	92.320618	44.587376	5.28416	95.867737	45.203148	32.288368	94.433174	44.895262	18.786264	95.1504555	-66.348264	14.25669	89.4907805
-38.972469	23.62776	91.244011	-10.664213	16.558222	92.318779	44.704575	5.292687	95.948402	45.268063	32.349045	94.467377	44.986319	18.820866	95.2078895	-66.314745	14.295578	89.4296685
-38.606178	24.83836	91.203613	-10.61554	16.575262	92.325378	44.809738	5.282626	96.053925	45.310612	32.383823	94.526764	45.060175	18.8332245	95.2903445	-66.291255	14.3172995	89.3604115
-38.287933	25.979059	91.188934	-10.577415	16.600075	92.354424	44.895401	5.276642	96.13092	45.334625	32.402618	94.617599	45.115013	18.83963	95.3742595	-66.269843	14.36052	89.3345885
-38.173412	26.949343	91.43869	-10.553602	16.613598	92.389671	44.952168	5.289643	96.194405	45.358772	32.434147	94.709167	45.15547	18.861895	95.451786	-66.262674	14.365301	89.327556
-37.987179	28.489613	91.380348	-10.52733	16.650656	92.404053	44.958637	5.304871	96.260078	45.373878	32.494987	94.822533	45.1662575	18.899929	95.5413055	-66.2209175	14.401383	89.2668005
-37.905373	29.500422	91.394333	-10.533782	16.68932	92.387299	44.965206	5.33543	96.254173	45.373386	32.540451	94.884361	45.169296	18.9379405	95.569267	-66.23686	14.4406995	89.205331
-37.804134	30.44326	91.315063	-10.585504	16.720943	92.344536	44.983871	5.37297	96.220428	45.357861	32.60392	94.896385	45.170866	18.988445	95.5584065	-66.341874	14.453441	89.1306655
-37.814991	31.239113	91.408417	-10.643555	16.768936	92.291191	44.981716	5.413889	96.189926	45.316845	32.6824	94.890961	45.1492805	19.0481445	95.5404435	-66.4363905	14.4897275	89.0419385
-37.802811	32.045498	91.337357	-10.705044	16.84433	92.248657	44.96109	5.476549	96.196487	45.248451	32.744377	94.902382	45.1047705	19.110463	95.5494345	-66.5148585	14.578197	88.9478795
-37.814079	32.936314	91.059906	-10.782088	16.908131	92.236473	44.921722	5.525564	96.223747	45.149212	32.780006	94.944206	45.035467	19.152785	95.5839765	-66.599643	14.663477	88.8889695
-37.830685	33.786846	91.291847	-10.850588	16.962084	92.229691	44.862259	5.569123	96.251022	45.029785	32.809086	95.019409	44.946022	19.1891045	95.6352155	-66.647198	14.7350635	88.8241665
-37.846031	34.988804	91.261627	-10.982162	17.002914	92.226295	44.772415	5.622203	96.251694	44.904896	32.834934	95.144554	44.8386555	19.2285685	95.698124	-66.8029795	14.7772595	88.754466
-37.886509	35.832024	91.342064	-11.045164	17.032314	92.22052	44.702049	5.653179	96.21917	44.86692	32.863808	95.231972	44.7844845	19.2584935	95.725571	-66.8748125	14.8061345	88.715469
-37.952724	36.656151	91.403236	-11.084439	17.069176	92.213806	44.61853	5.698995	96.1633	44.810642	32.915188	95.323509	44.714586	19.3070915	95.7434045	-66.883464	14.8312605	88.6842075
-37.987694	37.512215	91.471214	-11.121397	17.103954	92.21785	44.543751	5.750666	96.091812	44.802605	32.980488	95.382896	44.673178	19.365577	95.737354	-66.915972	14.842331	88.698346
-38.068645	38.326176	91.559189	-11.156738	17.136189	92.226585	44.49823	5.79318	96.022743	44.81052	33.052326	95.422035	44.654375	19.422753	95.722389	-66.967851	14.849625	88.730781
-38.099995	39.09441	91.648788	-11.143795	17.196997	92.2388	44.480583	5.862715	95.963959	44.823872	33.133255	95.427307	44.6522275	19.497985	95.695633	-66.9398175	14.896009	88.781967
-38.029053	39.692726	91.790428	-11.115094	17.261366	92.257225	44.472874	5.950818	95.924072	44.822281	33.211155	95.435448	44.6475775	19.5809865	95.67976	-66.8777655	14.9417455	88.83469
-37.94767	40.608566	91.83223	-11.090313	17.342976	92.263969	44.455658	6.022046	95.846504	44.835464	33.315247	95.397278	44.645561	19.6686465	95.621891	-66.826187	15.0173055	88.906047
-37.906765	41.224354	91.865555	-11.072453	17.407082	92.228912	44.422737	6.052144	95.718124	44.862644	33.393703	95.322105	44.6426905	19.7229235	95.5201145	-66.7875965	15.0912405	88.9377095
-37.857147	41.866554	91.835182	-11.066691	17.444077	92.154846	44.401222	6.065966	95.52121	44.86684	33.448582	95.204582	44.634031	19.757274	95.362896	-66.767413	15.13088	88.946796
-37.808376	42.432693	91.874489	-11.059244	17.515678	92.025063	44.361	6.123588	95.29731	44.889858	33.49678	95.044373	44.625429	19.810184	95.1708415	-66.743917	15.221172	88.8792845
-37.801571	42.956467	91.831635	-11.056505	17.582983	91.89782	44.341286	6.189071	95.040688	44.893837	33.540176	94.848801	44.6175615	19.8646235	94.9447445	-66.7305715	15.3013425	88.8508955
-37.757488	43.437977	91.860626	-11.053171	17.661554	91.797569	44.334244	6.278965	94.777649	44.875298	33.581364	94.673668	44.604771	19.9301645	94.7256585	-66.711113	15.3929435	88.8694795
-37.712669	43.879108	91.859489	-11.050769	17.735409	91.697601	44.33477	6.360651	94.545868	44.889236	33.635506	94.498474	44.612003	19.9980785	94.522171	-66.713541	15.4727395	88.873031
-37.446632	44.452442	91.881905	-11.030608	17.889856	91.60466	44.371067	6.434263	94.290855	44.954502	33.757988	94.247681	44.6627845	20.0961255	94.269268	-66.7240005	15.6835865	88.940052
-37.269585	44.808311	91.82972	-11.008564	17.969313	91.558746	44.406677	6.467723	94.197586	44.964603	33.824936	94.134064	44.68564	20.1463295	94.165825	-66.702768	15.7922965	88.951667
-37.046638	45.149075	91.816498	-10.981359	18.08041	91.55468	44.408737	6.544305	94.170357	44.95425	33.870293	94.065842	44.6814935	20.207299	94.1180995	-66.6442115	15.953521	88.9912605
-36.824612	45.537025	91.805237	-10.97693	18.167606	91.578346	44.395603	6.642482	94.217873	44.94846	33.937576	94.057587	44.6720315	20.290029	94.13773	-66.6258915	16.045183	89.018962
-36.607063	45.890678	91.790588	-10.970608	18.25555	91.613724	44.373894	6.706913	94.296677	44.936512	34.017792	94.104004	44.655203	20.3623525	94.2003405	-66.596419	16.1487475	89.0271075
-36.343834	46.268673	91.814262	-10.99932	18.326283	91.652	44.347012	6.78919	94.381989	44.910355	34.08123	94.193832	44.6286835	20.43521	94.2879105	-66.6273235	16.217356	89.0160895
-36.135258	46.69482	91.811165	-11.019568	18.381643	91.69043	44.307278	6.879006	94.451233	44.887115	34.136063	94.30323	44.5971965	20.5075345	94.3772315	-66.6363325	16.2557515	89.0036285
-35.870087	47.207417	91.977615	-11.077487	18.468773	91.751152	44.228703	7.04523	94.522118	44.850082	34.254566	94.521133	44.5393925	20.649898	94.5216255	-66.6943665	16.287648	88.9806785
-35.665245	47.560566	92.07859	-11.106019	18.552589	91.791656	44.186626	7.166558	94.553032	44.816242	34.297546	94.668571	44.501434	20.732052	94.6108015	-66.713472	16.373126	88.9725105
-35.411339	47.90683	92.140633	-11.123332	18.653366	91.850487	44.144367	7.285851	94.61573	44.771404	34.346729	94.797707	44.4578855	20.81629	94.7067185	-66.7045495	16.490442	88.9942555
-35.229324	48.19482	92.231064	-11.14482	18.734165	91.912804	44.101307	7.394	94.710022	44.758995	34.42112	94.918228	44.430151	20.90756	94.814125	-66.719791	16.56077	89.011483
-35.060421	48.463261	92.311241	-11.179488	18.882347	91.969856	44.037109	7.500652	94.809372	44.75761	34.548729	95.043457	44.3973595	21.0246905	94.9264145	-66.7563355	16.7400035	89.0132975
-34.854362	48.638172	92.399284	-11.227688	18.985188	92.01738	44.002678	7.555969	94.833687	44.76004	34.671318	95.146255	44.381359	21.1136435	94.989971	-66.836735	16.8567325	89.044789
-34.627327	48.633785	92.540237	-11.282145	19.089928	92.026535	43.924622	7.622586	94.825294	44.74823	34.785782	95.208145	44.336426	21.204184	95.0167195	-66.900716	16.975672	89.0363505
-34.43301	48.507629	92.594177	-11.379732	19.202547	91.957703	43.758759	7.703252	94.733337	44.704838	34.873829	95.227753	44.2317985	21.2885405	94.980545	-66.9912625	17.1165535	88.934861
-34.322887	48.381531	92.605614	-11.440881	19.259869	91.881111	43.673725	7.74152	94.622353	44.673321	34.905239	95.221283	44.173523	21.3233795	94.921818	-67.055285	17.1963585	88.840404
-34.049026	48.20417	92.585884	-11.502595	19.304142	91.814354	43.58054	7.777563	94.509697	44.64077	34.938942	95.215187	44.110655	21.3582525	94.862442	-67.115845	17.2500315	88.766266
-33.754448	48.020222	92.593399	-11.563258	19.344063	91.757393	43.491623	7.817251	94.420532	44.604904	34.989159	95.20903	44.0482635	21.403205	94.814781	-67.1747795	17.284921	88.700005
-33.501007	47.761585	92.64225	-11.618007	19.396156	91.741119	43.398266	7.844586	94.385307	44.588833	35.052925	95.204765	43.9935495	21.4487555	94.795036	-67.2295635	17.3435565	88.687202
-33.182861	47.438507	92.606392	-11.658104	19.445896	91.741806	43.337177	7.859702	94.380638	44.565212	35.132225	95.210075	43.9511945	21.4959635	94.7953565	-67.2674025	17.3958285	88.6882555
-32.779011	47.165234	92.578773	-11.70085	19.540688	91.772911	43.272926	7.887691	94.40377	44.527863	35.212715	95.209335	43.9003945	21.550203	94.8065525	-67.3020945	17.531173	88.7392695
-32.26976	46.704941	92.489616	-11.757818	19.643351	91.811737	43.184937	7.990069	94.463234	44.439678	35.328686	95.177391	43.8123075	21.6593775	94.8203125	-67.3279435	17.6273245	88.8031615
-31.942305	46.384052	92.38195	-11.799588	19.710617	91.821152	43.111179	8.077641	94.551735	44.375404	35.400398	95.117035	43.7432915	21.7390195	94.834385	-67.3424675	17.6822145	88.807919
-31.618292	46.041862	92.174187	-11.843581	19.779964	91.828247	43.046646	8.177664	94.661606	44.314575	35.48296	95.057205	43.6806105	21.830312	94.8594055	-67.3677725	17.729616	88.7970885
-31.223732	45.678894	91.989838	-11.908658	19.882076	91.834244	43.020554	8.295547	94.748634	44.223194	35.569172	95.022736	43.621874	21.9323595	94.885685	-67.43919	17.8317925	88.782803
-30.854324	45.294762	91.819481	-11.986438	19.956831	91.836479	42.908405	8.420476	94.907364	44.121525	35.675106	95.00312	43.514965	22.047791	94.955242	-67.487841	17.865871	88.717716
-30.443352	44.841869	91.669014	-12.076771	20.011545	91.853111	42.867661	8.514437	94.997276	44.018993	35.752151	94.979637	43.443327	22.133294	94.9884565	-67.596869	17.889796	88.7177655
-29.99789	44.500221	91.549149	-12.163596	20.063194	91.876694	42.754204	8.640526	95.151474	43.869247	35.802223	95.015945	43.3117255	22.2213745	95.0837095	-67.6389175	17.9050135	88.6696785
-29.439655	43.87606	91.45578	-12.29413	20.128784	91.943146	42.704815	8.749496	95.335297	43.697784	35.872047	95.115654	43.2012995	22.3107715	95.2254755	-67.7895595	17.9467965	88.6608165
-29.050266	43.517365	91.387627	-12.366113	20.149885	92.014954	42.611622	8.87246	95.55217	43.600452	35.896729	95.213676	43.106037	22.3845945	95.382923	-67.838263	17.9151755	88.646985
-28.596003	43.163673	91.349121	-12.450547	20.165451	92.102654	42.590401	8.963307	95.749168	43.458595	35.897003	95.37439	43.024498	22.430155	95.561779	-67.925592	17.900747	88.643529
-28.083511	42.817299	91.309586	-12.506214	20.165907	92.199913	42.584412	9.021463	95.959167	43.401039	35.925598	95.498024	42.9927255	22.4735305	95.7285955	-68.0051535	17.8582835	88.6712305
-27.63789	42.414726	91.333366	-12.531318	20.161194	92.263321	42.610279	9.056159	96.186157	43.433197	35.989891	95.574844	43.021738	22.523025	95.8805005	-68.084374	17.799363	88.6461415
-27.125078	42.101223	91.300453	-12.540071	20.149824	92.324982	42.653221	9.102741	96.39328	43.465961	36.068489	95.662796	43.059591	22.585615	96.028038	-68.139733	17.714033	88.621926
-26.684746	41.850044	91.305122	-12.544839	20.134108	92.383751	42.71854	9.166348	96.54496	43.478722	36.158821	95.725845	43.098631	22.6625845	96.1354025	-68.188309	17.6056315	88.6320995
-25.959766	41.414734	91.309669	-12.496881	20.140959	92.473312	42.77993	9.309488	96.679764	43.510807	36.286369	95.722244	43.1453685	22.7979285	96.201004	-68.1391305	17.4839895	88.74562
-25.559029	41.180756	91.293182	-12.409067	20.134335	92.512405	42.827873	9.417146	96.679337	43.557503	36.376728	95.638779	43.192688	22.896937	96.159058	-68.010822	17.371733	88.865752
-25.055826	40.947968	91.275711	-12.327362	20.17013	92.530617	42.870945	9.525768	96.646324	43.63377	36.454929	95.493347	43.2523575	22.9903485	96.0698355	-67.9070815	17.3499115	88.9913985
-24.538561	40.756882	91.256958	-12.230702	20.201645	92.561111	42.947948	9.610311	96.598228	43.721218	36.523495	95.357307	43.334583	23.066903	95.9777675	-67.795987	17.336387	89.1444545
-24.06218	40.597584	91.284599	-12.098931	20.248333	92.59269	43.029636	9.656836	96.56707	43.794872	36.56192	95.263733	43.412254	23.109378	95.9154015	-67.610116	17.387288	89.2699785
-23.49095	40.390896	91.296646	-11.99791	20.235096	92.614433	43.109833	9.654882	96.597031	43.89109	36.574425	95.224358	43.5004615	23.1146535	95.9106945	-67.4962815	17.3555385	89.3181715
-22.850058	40.296822	91.33519	-11.905936	20.244434	92.690567	43.194717	9.630413	96.663269	43.982002	36.56366	95.242188	43.5883595	23.0970365	95.9527285	-67.4002315	17.3918315	89.4284055
-22.094862	40.226879	91.424683	-11.777632	20.194977	92.792519	43.290661	9.566635	96.817108	44.100979	36.512562	95.340607	43.69582	23.0395985	96.0788575	-67.251084	17.3503555	89.5061805
-21.625931	40.191944	91.495445	-11.727023	20.111277	92.853989	43.356739	9.491166	96.892357	44.168518	36.440216	95.400986	43.7626285	22.965691	96.1466715	-67.2166745	17.256863	89.5613065
-21.147434	40.223137	91.50386	-11.679527	20.027498	92.879662	43.413231	9.421584	96.922997	44.22665	36.360985	95.442108	43.8199405	22.8912845	96.1825525	-67.1789945	17.1637115	89.5767715
-20.68886	40.277214	91.529114	-11.652676	19.943014	92.887787	43.467918	9.340404	96.931801	44.267426	36.257801	95.453522	43.867672	22.7991025	96.1926615	-67.173024	17.0869255	89.5829125
-20.254967	40.403625	91.560013	-11.638288	19.86245	92.88887	43.529518	9.224293	96.971176	44.28809	36.151188	95.45034	43.908804	22.6877405	96.210758	-67.18538	17.0371595	89.566982
-19.801573	40.576313	91.569191	-11.613405	19.781179	92.900314	43.587173	9.110351	97.044838	44.323395	36.006409	95.460716	43.955284	22.55838	96.252777	-67.182094	17.003978	89.547851
-19.31904	40.785114	91.589767	-11.590476	19.66046	92.957886	43.608482	9.000763	97.164467	44.378704	35.887863	95.540527	43.993593	22.444313	96.352497	-67.174545	16.876607	89.563275
-18.618818	41.207729	91.680756	-11.579383	19.501743	93.057274	43.567085	8.800775	97.295822	44.478199	35.700687	95.737198	44.022642	22.250731	96.51651	-67.181408	16.752755	89.598038
-18.175203	41.493965	91.78199	-11.577725	19.395355	93.105804	43.538387	8.65803	97.333588	44.526161	35.584198	95.838043	44.032274	22.121114	96.5858155	-67.187724	16.669596	89.6257925
-17.755686	41.791077	91.866753	-11.573208	19.269983	93.117599	43.555847	8.514324	97.371483	44.550503	35.432774	95.956291	44.053175	21.973549	96.663887	-67.199591	16.566417	89.571311
-17.373865	42.092663	92.003906	-11.575998	19.167713	93.148331	43.63448	8.36533	97.410782	44.568806	35.260883	96.111885	44.101643	21.8131065	96.7613335	-67.253639	16.5223195	89.5353285
-17.097641	42.496933	92.19281	-11.561538	19.052969	93.208221	43.740185	8.224706	97.491661	44.5896	35.10458	96.323303	44.1648925	21.664643	96.907482	-67.2879685	16.441295	89.50896
-16.765768	42.921535	92.360214	-11.533521	18.937717	93.285057	43.805801	8.08914	97.606209	44.633591	34.952442	96.576515	44.219696	21.520791	97.091362	-67.286738	16.354643	89.478752
-16.456139	43.330105	92.563301	-11.500745	18.831215	93.353523	43.831593	7.950862	97.727486	44.672535	34.834175	96.796631	44.252064	21.3925185	97.2620585	-67.253554	16.2699115	89.4449875
-16.045246	44.076874	92.856033	-11.436816	18.713978	93.447899	43.822121	7.783685	97.834518	44.708172	34.663452	97.056351	44.2651465	21.2235685	97.4454345	-67.1387785	16.2043875	89.4503635
-15.800474	44.513905	93.053665	-11.428122	18.651413	93.480713	43.812881	7.696991	97.893898	44.704887	34.590454	97.210876	44.258884	21.1437225	97.552387	-67.115128	16.1591035	89.409039
-15.596401	44.949829	93.202438	-11.440864	18.622017	93.504715	43.799774	7.593472	97.962204	44.693535	34.537575	97.357422	44.2466545	21.0655235	97.659813	-67.1283825	16.1785105	89.349617
-15.451662	45.352959	93.358315	-11.478088	18.586439	93.526276	43.761982	7.486938	98.040649	44.688633	34.457596	97.473785	44.2253075	20.972267	97.757217	-67.1814835	16.200611	89.295335
-15.388491	45.804016	93.535812	-11.56329	18.549099	93.547394	43.688686	7.384619	98.118622	44.627972	34.323277	97.633522	44.158329	20.853948	97.876072	-67.284909	16.24425	89.218716
-15.340255	46.210922	93.681297	-11.668337	18.52462	93.553543	43.595974	7.263835	98.185471	44.514809	34.159672	97.832581	44.0553915	20.7117535	98.009026	-67.3920655	16.3374865	89.09806
-15.279693	46.579704	93.773819	-11.770268	18.481234	93.564651	43.491589	7.130574	98.240891	44.445457	34.006435	97.971588	43.968523	20.5685045	98.1062395	-67.509059	16.3939635	89.0230625
-15.249146	47.176514	94.000473	-11.907543	18.419308	93.589935	43.357796	6.943704	98.293671	44.389553	33.78558	98.120094	43.8736745	20.364642	98.2068825	-67.6887605	16.473974	88.9729875
-15.281859	47.600445	94.112	-11.966721	18.385433	93.608643	43.286278	6.808338	98.327599	44.354744	33.675854	98.204369	43.820511	20.242096	98.265984	-67.753953	16.52877	88.951302
-15.291185	47.956493	94.189537	-12.001478	18.374907	93.639297	43.188423	6.674445	98.430923	44.325157	33.578445	98.275688	43.75679	20.126445	98.3533055	-67.759746	16.623369	88.9252885
-15.332037	48.217991	94.269165	-12.025836	18.354681	93.694801	43.105923	6.549391	98.554832	44.345997	33.487564	98.330681	43.72596	20.0184775	98.4427565	-67.777632	16.6908845	88.9468455
-15.42662	48.43803	94.291756	-12.086279	18.295345	93.745575	43.02763	6.423539	98.680458	44.269608	33.380779	98.440559	43.648619	19.902159	98.5605085	-67.821177	16.688531	88.9306415
-15.529593	48.594803	94.30088	-12.13151	18.256536	93.806038	42.999565	6.270219	98.749657	44.219635	33.286999	98.490059	43.6096	19.778609	98.619858	-67.87262	16.734463	88.992218
-15.649019	48.689808	94.306061	-12.195973	18.193539	93.816315	42.922287	6.116797	98.817764	44.164909	33.183693	98.504272	43.543598	19.650245	98.661018	-67.935544	16.736833	88.971612
-15.875846	48.722885	94.215187	-12.29987	18.055677	93.821075	42.825695	5.857862	98.891266	44.081867	32.935013	98.494522	43.453781	19.3964375	98.692894	-68.053521	16.7149165	88.949256
-16.040312	48.67757	94.153099	-12.375299	17.95661	93.82782	42.710144	5.707014	98.989426	43.960403	32.729057	98.55011	43.3352735	19.2180355	98.769768	-68.0858715	16.6951845	88.885872
-16.275713	48.579487	94.100807	-12.457742	17.832092	93.843651	42.616184	5.513892	99.071945	43.885986	32.513206	98.597717	43.251085	19.013549	98.834831	-68.166569	16.650635	88.852471
-16.512943	48.46648	94.076149	-12.546346	17.704681	93.879555	42.538586	5.303943	99.162468	43.803856	32.29018	98.699387	43.171221	18.7970615	98.9309275	-68.263913	16.6123005	88.8281825
-16.800201	48.288841	94.090553	-12.621043	17.59506	93.905975	42.452419	5.083241	99.25267	43.74416	32.069283	98.808159	43.0982895	18.576262	99.0304145	-68.3403755	16.613858	88.7815355
-17.144442	48.063004	94.121277	-12.701489	17.469877	93.937592	42.370884	4.868996	99.316826	43.733398	31.906181	98.888283	43.052141	18.3875885	99.1025545	-68.455119	16.5521655	88.7726295
-17.561928	47.790051	94.181747	-12.781448	17.364737	93.944344	42.302448	4.675912	99.32579	43.723381	31.765053	98.921265	43.0129145	18.2204825	99.1235275	-68.5758105	16.5089915	88.7651605
-18.170502	47.354622	94.211899	-12.861896	17.303997	93.931557	42.25832	4.486388	99.24781	43.676746	31.553564	98.868301	42.967533	18.019976	99.0580555	-68.691325	16.588018	88.8050585
-18.488136	47.017052	94.161743	-12.875681	17.300533	93.920044	42.257084	4.40819	99.209549	43.608494	31.419655	98.811493	42.932789	17.9139225	99.010521	-68.684151	16.6871435	88.829567
-18.944538	46.70686	94.11602	-12.873631	17.308287	93.920158	42.334461	4.317028	99.185371	43.575172	31.319258	98.750359	42.9548165	17.818143	98.967865	-68.7020785	16.798431	88.872451
-19.289803	46.385876	94.080933	-12.861996	17.312048	93.936989	42.350193	4.218071	99.2332	43.537071	31.209183	98.726654	42.943632	17.713627	98.979927	-68.667624	16.910469	88.894051
-19.671257	46.084068	94.060371	-12.842714	17.287373	94.001808	42.369083	4.076039	99.30365	43.526371	31.100094	98.737946	42.947727	17.5880665	99.020798	-68.633155	16.9866795	88.982818
-20.075865	45.7897	94.045105	-12.824976	17.260525	94.07518	42.34087	3.954644	99.400299	43.533974	30.968166	98.765289	42.937422	17.461405	99.082794	-68.587374	17.059645	89.067566
-20.536427	45.48064	94.064407	-12.796754	17.184605	94.155136	42.344749	3.783554	99.454857	43.565292	30.806137	98.766449	42.9550205	17.2948455	99.110653	-68.5485285	17.0743645	89.199619
-21.360741	44.893948	94.034889	-12.80169	17.100269	94.284729	42.315845	3.583833	99.562263	43.553143	30.661535	98.752029	42.934494	17.122684	99.157146	-68.537874	17.077854	89.412312
-21.784678	44.454666	93.976662	-12.807651	17.069431	94.382179	42.319889	3.487553	99.651634	43.559811	30.531555	98.741646	42.93985	17.009554	99.19664	-68.555152	17.129308	89.567718
-22.336514	44.037106	93.958282	-12.794323	17.054739	94.497643	42.336357	3.399163	99.785812	43.556152	30.449518	98.730606	42.9462545	16.9243405	99.258209	-68.5349005	17.1851375	89.737077
-22.792521	43.656811	93.948204	-12.811281	17.045359	94.605286	42.388554	3.331631	99.941124	43.533951	30.373405	98.761055	42.9612525	16.852518	99.3510895	-68.5838145	17.2382	89.8594825
-23.296267	43.321083	93.952888	-12.800628	17.030107	94.718559	42.43251	3.274216	100.092026	43.52565	30.350286	98.822296	42.97908	16.812251	99.457161	-68.580336	17.247963	89.979957
-23.824844	43.001141	93.990013	-12.795597	16.979279	94.817085	42.456497	3.215831	100.205299	43.494663	30.323967	98.886108	42.97558	16.769899	99.5457035	-68.566774	17.188659	90.0884665
-24.382959	42.606262	94.014832	-12.819494	16.954639	94.874557	42.449806	3.173008	100.250137	43.450603	30.298349	98.950546	42.9502045	16.7356785	99.6003415	-68.5891925	17.1735995	90.1487725
-25.190496	41.985634	93.997139	-12.836638	16.893354	94.877853	42.41164	3.156905	100.239395	43.42318	30.277357	98.97126	42.91741	16.717131	99.6053275	-68.590686	17.069577	90.1503785
-25.803835	41.59193	93.993378	-12.879666	16.867954	94.860901	42.384583	3.189662	100.20182	43.407894	30.28973	98.949806	42.8962385	16.739696	99.575813	-68.6555705	16.996212	90.145989
-26.411211	41.222687	93.975769	-12.920134	16.852438	94.846764	42.338722	3.254659	100.156746	43.391655	30.322525	98.881653	42.8651885	16.788592	99.5191995	-68.7054565	16.916284	90.1743285
-26.944027	40.906803	93.931862	-12.954542	16.859453	94.849136	42.285839	3.339313	100.102829	43.37682	30.38925	98.761368	42.8313295	16.8642815	99.4320985	-68.7404135	16.8546245	90.2661735
-27.48982	40.571136	93.849983	-12.972857	16.921675	94.858742	42.25193	3.447256	100.056694	43.360287	30.494663	98.626167	42.8061085	16.9709595	99.3414305	-68.7518225	16.8723905	90.3760535
-28.008526	40.227558	93.759018	-12.986021	16.997274	94.883087	42.225113	3.544473	100.016548	43.347973	30.617519	98.451622	42.786543	17.080996	99.234085	-68.758585	16.913552	90.532089
-28.626495	39.864315	93.680038	-12.992588	17.076256	94.901398	42.226376	3.643471	99.977646	43.33622	30.790768	98.257027	42.781298	17.2171195	99.1173365	-68.766474	16.9353925	90.6854595
-29.481939	39.316479	93.578308	-12.954842	17.209999	94.916962	42.221615	3.809585	99.918343	43.312923	31.034752	97.973274	42.767269	17.4221685	98.9458085	-68.676953	16.9978295	90.8881155
-30.066841	38.985691	93.545082	-12.940103	17.260084	94.939003	42.232273	3.907418	99.890038	43.268909	31.122852	97.822899	42.750591	17.515135	98.8564685	-68.630797	17.005033	91.0215375
-30.506289	38.72562	93.506508	-12.938358	17.304209	94.964836	42.24752	3.96197	99.875397	43.218216	31.194431	97.69516	42.732868	17.5782005	98.7852785	-68.609584	17.0302175	91.1443935
-31.061272	38.497047	93.457344	-12.977118	17.335939	94.988968	42.247498	3.973669	99.850967	43.196136	31.238884	97.56263	42.721817	17.6062765	98.7067985	-68.676053	17.0656015	91.2711375
-31.592577	38.249008	93.410721	-13.002361	17.336304	94.980728	42.22673	3.955826	99.789169	43.182041	31.255898	97.410408	42.7043855	17.605862	98.5997885	-68.7091075	17.066746	91.3616675
-32.192562	38.018845	93.368187	-13.052397	17.318075	94.964127	42.207409	3.910269	99.68586	43.150925	31.2283	97.227966	42.679167	17.5692845	98.456913	-68.783961	17.0668655	91.471341
-32.788719	37.802185	93.279449	-13.115043	17.31522	94.920715	42.178288	3.852127	99.553886	43.09605	31.180849	97.0522	42.637169	17.516488	98.303043	-68.867255	17.113952	91.538387
-33.60289	37.532429	93.255096	-13.177649	17.291185	94.859344	42.092972	3.768425	99.370338	43.038113	31.094751	96.771431	42.5655425	17.431588	98.0708845	-68.9208405	17.150782	91.6478035
-34.109055	37.405678	93.248611	-13.208877	17.282019	94.837708	42.054871	3.717511	99.248199	42.977383	31.031635	96.602531	42.516127	17.374573	97.925365	-68.933881	17.189465	91.750051
-34.51738	37.309975	93.231094	-13.245153	17.255253	94.832405	42.054565	3.672428	99.125168	42.937233	30.988703	96.478821	42.495899	17.3305655	97.8019945	-68.986205	17.1799405	91.8628155
-34.972347	37.349003	93.25721	-13.274177	17.250452	94.831047	41.947071	3.62438	99.087273	42.903812	30.941168	96.370193	42.4254415	17.282774	97.728733	-68.9737955	17.21813	91.933361
-35.372162	37.474754	93.287315	-13.327349	17.255638	94.841942	41.941566	3.543965	98.995102	42.847927	30.886799	96.297821	42.3947465	17.215382	97.6464615	-69.0494445	17.295894	92.0374225
-35.806698	37.642109	93.313217	-13.383764	17.23629	94.875175	41.87233	3.496165	98.931473	42.806484	30.828905	96.235832	42.339407	17.162535	97.5836525	-69.106935	17.310045	92.1666975
-36.21542	37.814789	93.32338	-13.428055	17.226688	94.887909	41.80191	3.434167	98.897194	42.744099	30.762163	96.22496	42.2730045	17.098165	97.561077	-69.1291145	17.355211	92.214741
-36.856113	38.201012	93.422081	-13.505896	17.208757	94.902092	41.694466	3.354798	98.788445	42.679249	30.675108	96.22316	42.1868575	17.014953	97.5058025	-69.1986495	17.402561	92.2983815
-37.32312	38.457653	93.493919	-13.532273	17.199282	94.905029	41.612099	3.325576	98.71698	42.657642	30.650694	96.235947	42.1348705	16.988135	97.4764635	-69.1994165	17.410429	92.3335945
-37.703632	38.725281	93.563347	-13.569917	17.170055	94.898842	41.551331	3.292803	98.627747	42.639778	30.642567	96.253052	42.0955545	16.967685	97.4403995	-69.2353885	17.372425	92.3572845
-38.0634	39.032207	93.640327	-13.598837	17.167702	94.897118	41.503452	3.267032	98.544495	42.599075	30.671522	96.28524	42.0512635	16.969277	97.4148675	-69.2489375	17.366127	92.3793685
-38.36729	39.321175	93.775154	-13.634494	17.169394	94.904305	41.416927	3.249334	98.496254	42.567425	30.676937	96.321907	41.992176	16.9631355	97.4090805	-69.261164	17.3756525	92.3995295
-38.654427	39.608898	93.869743	-13.688561	17.190079	94.89637	41.434345	3.211126	98.382416	42.549576	30.688213	96.371605	41.9919605	16.9496695	97.3770105	-69.3690825	17.4304885	92.4157295
-38.837852	39.986469	93.983444	-13.725177	17.238609	94.887009	41.349911	3.203687	98.339172	42.516174	30.714455	96.447357	41.9330425	16.959071	97.3932645	-69.3833965	17.518147	92.3807535
-38.96056	40.573757	94.151566	-13.759025	17.289635	94.88092	41.256393	3.214167	98.213501	42.475586	30.749849	96.568817	41.8659895	16.982008	97.391159	-69.3840395	17.597262	92.370681
-39.038792	41.024445	94.270515	-13.800545	17.368895	94.859894	41.195942	3.22095	98.118912	42.444118	30.790367	96.623535	41.82003	17.0056585	97.3712235	-69.42112	17.7321315	92.3485645
-39.121239	41.484638	94.361649	-13.822208	17.423212	94.824844	41.172325	3.245438	97.980385	42.422058	30.840027	96.671829	41.7971915	17.0427325	97.326107	-69.4416075	17.8036915	92.323581
-39.184616	41.952957	94.461281	-13.878551	17.502537	94.756905	41.109287	3.310864	97.851807	42.397568	30.903709	96.695847	41.7534275	17.1072865	97.273827	-69.5105295	17.8977875	92.239983
-39.234798	42.454048	94.56385	-13.921703	17.572079	94.725784	41.013191	3.398097	97.731529	42.354225	30.992504	96.688927	41.683708	17.1953005	97.210228	-69.527114	17.9488575	92.24134
-39.278477	42.946327	94.639763	-13.983575	17.664532	94.690323	40.955212	3.48808	97.580086	42.296932	31.091198	96.661934	41.626072	17.289639	97.12101	-69.593222	18.039425	92.259636
-39.331638	43.365032	94.731178	-14.030598	17.764072	94.662239	40.891087	3.580024	97.447411	42.282387	31.210318	96.589394	41.586737	17.395171	97.0184025	-69.647933	18.132973	92.3060755
-39.385269	43.939991	94.814377	-14.10647	17.876938	94.58812	40.808895	3.731723	97.267281	42.155079	31.271353	96.563065	41.481987	17.501538	96.915173	-69.694927	18.252338	92.261067
-39.395985	44.261024	94.834114	-14.146352	17.927574	94.554176	40.770599	3.847396	97.157578	42.120987	31.410826	96.484619	41.445793	17.629111	96.8210985	-69.738497	18.226037	92.2872535
-39.39212	44.491531	94.840691	-14.204606	17.965281	94.504944	40.771873	3.948668	97.046936	42.005779	31.514416	96.475998	41.388826	17.731542	96.761467	-69.798038	18.19902	92.248421
-39.350887	44.707035	94.792038	-14.251471	17.989128	94.478592	40.736912	4.082306	96.977936	41.932079	31.640324	96.435303	41.3344955	17.861315	96.7066195	-69.8374375	18.116941	92.2505645
-39.338566	44.975967	94.796776	-14.304156	18.035225	94.450607	40.646263	4.22376	96.957047	41.854473	31.764969	96.384033	41.250368	17.9943645	96.67054	-69.85868	18.0760855	92.230674
-39.408592	45.0933	94.780579	-14.362158	18.065302	94.423058	40.603798	4.366023	96.91124	41.783306	31.911522	96.333984	41.193552	18.1387725	96.622612	-69.917868	17.9918315	92.223504
-39.453049	45.143147	94.742668	-14.420014	18.134617	94.387222	40.554382	4.523645	96.869659	41.722637	32.058167	96.267189	41.1385095	18.290906	96.568424	-69.9785375	17.978328	92.20602
-39.49696	45.180824	94.713333	-14.472975	18.230522	94.366997	40.481121	4.733761	96.83078	41.625069	32.289867	96.190598	41.053095	18.511814	96.510689	-69.999045	17.94923	92.223305
-39.463268	45.197479	94.685143	-14.555558	18.31176	94.357544	40.470886	4.826899	96.764229	41.589336	32.409718	96.099243	41.030111	18.6183085	96.431736	-70.141227	18.0052115	92.283352
-39.303371	45.250492	94.658264	-14.605938	18.381817	94.340714	40.417812	4.915836	96.704651	41.493629	32.530514	96.090866	40.9557205	18.723175	96.3977585	-70.1675965	18.040459	92.2836695
-39.127045	45.244789	94.696396	-14.678344	18.46249	94.299301	40.336929	4.959054	96.657928	41.482109	32.632683	96.030609	40.909519	18.7958685	96.3442685	-70.266207	18.1291115	92.2543335
-38.886135	45.255104	94.81057	-14.719948	18.492815	94.263382	40.426193	4.913212	96.490158	41.372215	32.70665	96.030388	40.899204	18.809931	96.260273	-70.3391	18.175699	92.266491
-38.547752	45.214436	94.932533	-14.74959	18.520943	94.249573	40.451401	4.925555	96.346756	41.349827	32.754555	96.009712	40.900614	18.840055	96.178234	-70.399794	18.201831	92.320912
-38.219452	45.15657	95.065254	-14.758457	18.553982	94.266312	40.373493	4.999823	96.293846	41.39875	32.793064	95.989525	40.8861215	18.8964435	96.1416855	-70.4030355	18.2115205	92.3909385
-37.623844	45.018646	95.333977	-14.72426	18.56385	94.356827	40.366985	5.086504	96.140327	41.452812	32.890232	95.987862	40.9098985	18.988368	96.0640945	-70.3584185	18.139332	92.6495595
-37.14875	44.937851	95.397224	-14.648504	18.576899	94.4347	40.405968	5.137506	96.068848	41.492424	32.936401	95.936996	40.949196	19.0369535	96.002922	-70.246204	18.1168445	92.866478
-36.698849	44.847721	95.443062	-14.593491	18.622023	94.507767	40.451797	5.153736	96.027596	41.475163	32.953724	95.864616	40.96348	19.05373	95.946106	-70.150462	18.190316	93.069428
-36.256161	44.735878	95.398453	-14.499678	18.658905	94.560905	40.488441	5.135208	96.00515	41.524868	32.947369	95.723305	41.0066545	19.0412885	95.8642275	-70.0060105	18.2765215	93.2575825
-35.771908	44.598064	95.339111	-14.437596	18.676092	94.586609	40.529377	5.059778	95.994759	41.520775	32.866631	95.639114	41.025076	18.9632045	95.8169365	-69.900268	18.3889795	93.3562815
-35.312515	44.493568	95.228226	-14.385636	18.639769	94.572418	40.574902	4.932846	95.993546	41.562607	32.725697	95.534943	41.0687545	18.8292715	95.7642445	-69.8400265	18.4502665	93.3805915
-34.811436	44.344017	95.082321	-14.335273	18.5707	94.526001	40.608902	4.776165	95.992363	41.592102	32.556355	95.480255	41.100502	18.66626	95.736309	-69.771048	18.47514	93.315693
-33.86285	44.055271	94.983055	-14.291911	18.38596	94.489372	40.629597	4.519215	95.987595	41.654003	32.320122	95.484024	41.1418	18.4196685	95.7358095	-69.725622	18.3522515	93.2429345
-33.255997	43.856991	94.980225	-14.249025	18.239027	94.484505	40.676155	4.342056	95.966339	41.712223	32.138538	95.541367	41.194189	18.240297	95.753853	-69.692239	18.237757	93.215157
-32.524837	43.589783	94.960045	-14.24651	18.100096	94.504539	40.618263	4.218704	96.051613	41.758778	31.977018	95.640335	41.1885205	18.097861	95.845974	-69.6815405	18.102331	93.163104
-31.822781	43.364822	94.969788	-14.268751	17.943203	94.524292	40.631874	4.061633	96.136108	41.792759	31.812424	95.814255	41.2123165	17.9370285	95.9751815	-69.7498185	17.9493775	93.0734025
-31.162024	43.143333	94.900604	-14.274769	17.840107	94.538475	40.556477	3.94063	96.385818	41.849712	31.668627	96.021767	41.2030945	17.8046285	96.2037925	-69.7526325	17.8755855	92.8731575
-30.467978	42.880993	94.780182	-14.319323	17.754141	94.565308	40.527225	3.782956	96.696678	41.891296	31.53249	96.233238	41.2092605	17.657723	96.464958	-69.8479065	17.850559	92.665658
-29.732784	42.569008	94.78949	-14.359435	17.692942	94.692429	40.546165	3.666683	96.989624	41.89333	31.420803	96.433655	41.2197475	17.543743	96.7116395	-69.9386175	17.842141	92.6732185
-28.61194	42.052471	94.944672	-14.350737	17.649891	95.026527	40.596722	3.557768	97.468803	41.925915	31.301176	96.719475	41.2613185	17.429472	97.094139	-69.9627925	17.87031	92.958915
-27.776354	41.749058	94.962318	-14.356022	17.608704	95.189194	40.716637	3.466253	97.725334	41.973476	31.24201	96.900871	41.3450565	17.3541315	97.3131025	-70.0571005	17.8632765	93.0652855
-27.037706	41.430084	94.972626	-14.373069	17.554838	95.273849	40.746544	3.43116	98.003838	41.999168	31.214386	97.094826	41.372856	17.322773	97.549332	-70.118994	17.786903	92.998366
-26.310095	41.111012	94.922874	-14.368987	17.493313	95.285477	40.8022	3.373037	98.194267	42.012604	31.197182	97.280396	41.407402	17.2851095	97.7373315	-70.145376	17.7015165	92.8336225
-25.499504	40.742821	94.937317	-14.353554	17.440413	95.301094	40.835659	3.337307	98.31855	42.029209	31.161421	97.44648	41.432434	17.249364	97.882515	-70.139542	17.631462	92.719673
-24.699087	40.385529	95.026085	-14.36439	17.366846	95.343353	40.838211	3.300065	98.411446	42.062729	31.094902	97.574211	41.45047	17.1974835	97.9928285	-70.17925	17.5362085	92.6938775
-23.770893	40.031425	95.032433	-14.336931	17.315079	95.415413	40.850769	3.280706	98.493767	42.107689	31.002745	97.685104	41.479229	17.1417255	98.0894355	-70.153091	17.4884325	92.7413905
-22.570524	39.555492	95.092422	-14.296718	17.245289	95.465584	40.854919	3.224038	98.668121	42.195091	30.863874	97.875	41.525005	17.043956	98.2715605	-70.118441	17.446622	92.6596075
-21.773767	39.227013	95.109367	-14.289786	17.225977	95.538872	40.837727	3.16998	98.819435	42.243904	30.787247	97.965607	41.5408155	16.9786135	98.392521	-70.1203875	17.4733405	92.685223
-20.899231	38.845287	95.196556	-14.260042	17.209606	95.681778	40.840904	3.137241	98.981911	42.283989	30.659809	98.072395	41.5624465	16.898525	98.527153	-70.0825305	17.520687	92.836403
-19.996279	38.435123	95.268257	-14.210977	17.177092	95.816391	40.857067	3.09377	99.200424	42.336208	30.557468	98.193283	41.5966375	16.825619	98.6968535	-70.0185915	17.528565	92.9359285
-19.076456	38.083557	95.295387	-14.190944	17.130276	95.919151	40.874271	3.05825	99.476227	42.430408	30.484373	98.315369	41.6523395	16.7713115	98.895798	-70.0342275	17.4892405	92.942504
-18.281311	37.726299	95.33709	-14.178221	17.07375	95.996613	40.920872	3.020736	99.735985	42.49884	30.432192	98.473808	41.709856	16.726464	99.1048965	-70.066298	17.421036	92.8883295
-17.472408	37.373432	95.305405	-14.149287	16.994131	96.100983	40.978699	2.99399	99.961784	42.54105	30.393332	98.576981	41.7598745	16.693661	99.2693825	-70.0584485	17.294601	92.9325835
-16.189518	36.852177	95.369797	-14.076644	16.830538	96.259285	41.034897	2.969516	100.306747	42.623474	30.274708	98.728683	41.8291855	16.622112	99.517715	-69.9824735	17.038964	93.000855
-15.249547	36.492268	95.351059	-14.040925	16.744843	96.319221	41.106968	2.931479	100.50367	42.682095	30.188454	98.829147	41.8945315	16.5599665	99.6664085	-69.9763815	16.9297195	92.9720335
-14.379403	36.211769	95.389862	-13.999623	16.617378	96.386208	41.164707	2.863691	100.650024	42.729507	30.116051	98.925171	41.947107	16.489871	99.7875975	-69.946353	16.744885	92.9848185
-13.568526	35.949688	95.457664	-13.968745	16.50766	96.474953	41.214855	2.781635	100.780251	42.762951	30.026976	99.017082	41.988903	16.4043055	99.8986665	-69.926393	16.6110145	93.0512395
-12.756332	35.669556	95.5093	-13.912026	16.393118	96.572128	41.277313	2.66706	100.883377	42.829002	29.923946	99.082092	42.0531575	16.295503	99.9827345	-69.8772095	16.490733	93.1615215
-11.904582	35.457932	95.57029	-13.868305	16.280914	96.614929	41.360123	2.527418	100.968636	42.904728	29.767212	99.146591	42.1324255	16.147315	100.0576135	-69.8690355	16.414513	93.1722445
-10.964262	35.20137	95.591202	-13.824675	16.179695	96.637482	41.410778	2.387566	101.037773	42.975361	29.662201	99.270569	42.1930695	16.0248835	100.154171	-69.8424195	16.3345065	93.120793
-9.687528	34.958637	95.685814	-13.782416	16.098125	96.633057	41.517242	2.160183	101.117577	43.093632	29.505089	99.453163	42.305437	15.832636	100.28537	-69.870269	16.363614	92.980744
-8.910184	34.833889	95.777061	-13.753197	16.030876	96.607292	41.554283	1.998465	101.127434	43.145912	29.412634	99.611824	42.3500975	15.7055495	100.369629	-69.8564915	16.3562025	92.844955
-8.109565	34.732136	95.868301	-13.762291	15.962612	96.592445	41.607655	1.832424	101.097122	43.207775	29.329613	99.757751	42.407715	15.5810185	100.4274365	-69.932297	16.3442055	92.7574535
-7.316734	34.671543	96.055618	-13.764032	15.907258	96.580452	41.671337	1.715052	101.047447	43.275883	29.257175	99.934631	42.47361	15.4861135	100.491039	-70.001674	16.3284025	92.669865
-6.448279	34.549438	96.214241	-13.758862	15.886815	96.544334	41.685982	1.601519	100.974953	43.35252	29.20282	100.135254	42.519251	15.4021695	100.5551035	-70.036975	16.3714605	92.5335645
-5.652713	34.482883	96.396782	-13.775383	15.862476	96.46067	41.694008	1.545663	100.882629	43.433167	29.166725	100.340698	42.5635875	15.356194	100.6116635	-70.1143535	16.368758	92.3096765
-4.889627	34.421799	96.597389	-13.767264	15.846714	96.375862	41.708389	1.532963	100.786278	43.515472	29.181389	100.553619	42.6119305	15.357176	100.6699485	-70.1464585	16.336252	92.0817755
-3.826971	34.310417	96.798409	-13.748424	15.84948	96.239334	41.753803	1.595659	100.638092	43.61412	29.264896	100.822304	42.6839615	15.4302775	100.730198	-70.1808095	16.2686825	91.74847
-3.103395	34.258507	96.916466	-13.746325	15.875011	96.165863	41.804901	1.684292	100.540367	43.664257	29.350328	100.930717	42.734579	15.51731	100.735542	-70.227229	16.232712	91.596184
-2.364237	34.142799	96.998283	-13.69192	15.917776	96.089813	41.865044	1.790313	100.443695	43.690346	29.464119	101.003418	42.777695	15.627216	100.7235565	-70.161535	16.208336	91.4560695
-1.608744	33.973003	96.99955	-13.670347	15.976183	96.023933	41.915897	1.925575	100.371849	43.702271	29.575665	101.021156	42.809084	15.75062	100.6965025	-70.149778	16.201746	91.3513635
-0.919185	33.80954	97.000244	-13.582126	16.048841	96.000732	41.989391	2.033898	100.2929	43.745125	29.696333	100.970284	42.867258	15.8651155	100.631592	-70.03151	16.2325665	91.369872
-0.294465	33.604538	96.981552	-13.521295	16.097794	95.98867	42.079018	2.148593	100.226532	43.782047	29.788622	100.914856	42.9305325	15.9686075	100.570694	-69.9731225	16.2269805	91.406646
0.334549	33.38493	96.915123	-13.459961	16.165583	95.956886	42.164059	2.218361	100.182083	43.826092	29.862791	100.844826	42.9950755	16.040576	100.5134545	-69.9149975	16.29059	91.4003175
1.347916	32.943165	96.860306	-13.338865	16.196514	95.994095	42.266415	2.269371	100.148094	43.888588	29.88843	100.752495	43.0775015	16.0789005	100.4502945	-69.7552315	16.3141275	91.5378955
2.01752	32.546761	96.838219	-13.279739	16.18922	95.993721	42.318336	2.270056	100.153542	43.943501	29.85026	100.713112	43.1309185	16.060158	100.433327	-69.6903965	16.318282	91.554115
2.673894	32.140572	96.791443	-13.219288	16.180679	95.980446	42.358772	2.239612	100.165642	44.007839	29.790936	100.686768	43.1833055	16.015274	100.426205	-69.6218815	16.346084	91.534687
3.294112	31.715055	96.779907	-13.174904	16.155392	95.969292	42.40004	2.208134	100.163734	44.050934	29.721821	100.66069	43.225487	15.9649775	100.412212	-69.575295	16.3458065	91.526372
3.857197	31.256958	96.759239	-13.135648	16.10075	95.955757	42.422737	2.182436	100.1492	44.089066	29.660351	100.629082	43.2559015	15.9213935	100.389141	-69.5271975	16.2801065	91.522373
4.434725	30.819283	96.68692	-13.078521	16.053045	95.930122	42.458	2.171993	100.118446	44.136982	29.613214	100.580811	43.297491	15.8926035	100.3496285	-69.454533	16.2134865	91.5106155
5.04562	30.31398	96.625237	-13.013943	16.011238	95.873894	42.515438	2.182472	100.101402	44.168011	29.567129	100.545433	43.3417245	15.8748005	100.3234175	-69.3696105	16.1476755	91.4243705
5.925907	29.463291	96.518776	-12.946328	15.89286	95.734978	42.618511	2.204077	100.098312	44.203629	29.537249	100.523018	43.41107	15.870663	100.310665	-69.303726	15.915057	91.159291
6.506172	28.920412	96.444809	-12.906952	15.822167	95.59948	42.690758	2.220455	100.089584	44.222759	29.539627	100.533676	43.4567585	15.880041	100.31163	-69.2706625	15.764293	90.88733
7.027406	28.292397	96.38559	-12.872408	15.740615	95.509789	42.755131	2.24421	100.059166	44.232559	29.548756	100.531136	43.493845	15.896483	100.295151	-69.238661	15.584747	90.724427
7.525431	27.707907	96.32962	-12.794976	15.664485	95.447197	42.819542	2.272405	100.027847	44.253708	29.535023	100.511108	43.536625	15.903714	100.2694775	-69.126577	15.425256	90.6249165
8.072453	27.076223	96.312752	-12.729521	15.631538	95.437889	42.883892	2.288554	100.049652	44.296055	29.509705	100.486946	43.5899735	15.8991295	100.268299	-69.0490155	15.3639465	90.607479
8.561927	26.441145	96.254501	-12.685451	15.615821	95.42691	42.975559	2.316115	100.070778	44.347885	29.487356	100.441216	43.661722	15.9017355	100.255997	-69.032624	15.3299065	90.597823
9.113117	25.679264	96.194611	-12.591304	15.611722	95.400635	43.066902	2.357796	100.072395	44.415611	29.469629	100.367821	43.7412565	15.9137125	100.220108	-68.9238645	15.3097315	90.581162
9.862446	24.62097	96.043129	-12.44028	15.618949	95.301117	43.18911	2.426724	100.029457	44.500607	29.460815	100.250626	43.8448585	15.9437695	100.1400415	-68.7254185	15.2941285	90.4621925
10.352007	23.910006	95.910583	-12.301521	15.641858	95.212265	43.27684	2.491745	99.971878	44.564674	29.46747	100.120293	43.920757	15.9796075	100.0460855	-68.523799	15.3041085	90.3784445
10.854364	23.165325	95.758499	-12.21706	15.669206	95.092964	43.391094	2.546014	99.9133	44.605415	29.485029	99.995216	43.9982545	16.0155215	99.954258	-68.4323745	15.3228905	90.23167
11.338973	22.40065	95.624512	-12.066195	15.712473	94.983055	43.501865	2.612688	99.859306	44.651085	29.494255	99.888107	44.076475	16.0534715	99.8737065	-68.208865	15.3714745	90.0924035
11.829476	21.583811	95.468315	-11.960339	15.725454	94.85276	43.602764	2.672197	99.803604	44.696747	29.523525	99.788864	44.1497555	16.097861	99.796234	-68.0704335	15.353047	89.909286
12.256915	20.728926	95.319763	-11.867562	15.783973	94.684814	43.690792	2.711228	99.737091	44.756569	29.568899	99.704941	44.2236805	16.1400635	99.721016	-67.9588045	15.4278825	89.648612
12.697042	20.01738	95.16407	-11.785798	15.801358	94.53228	43.772499	2.753656	99.642998	44.808403	29.601786	99.634018	44.290451	16.177721	99.638508	-67.862047	15.424995	89.426052
13.337385	18.723827	94.937431	-11.64334	15.846555	94.283257	43.869408	2.82066	99.494957	44.883476	29.654154	99.505524	44.376442	16.237407	99.5002405	-67.663122	15.455703	89.0662735
13.766659	17.846981	94.777832	-11.562403	15.887888	94.144135	43.935539	2.863506	99.411438	44.952435	29.663122	99.41629	44.443987	16.263314	99.413864	-67.568793	15.512462	88.874406
14.187354	16.975052	94.669998	-11.478709	15.940115	94.047516	43.987503	2.909017	99.346092	44.991302	29.690048	99.355797	44.4894025	16.2995325	99.3509445	-67.4468205	15.5806975	88.7440875
14.55456	16.131546	94.574127	-11.390788	16.005926	93.943703	44.049229	2.958212	99.286743	45.054005	29.712048	99.274345	44.551617	16.33513	99.280544	-67.333193	15.676722	88.606862
14.946039	15.226457	94.456886	-11.312664	16.086695	93.835922	44.103096	3.013129	99.231705	45.109554	29.753443	99.192085	44.606325	16.383286	99.211895	-67.231653	15.790104	88.459949
15.337629	14.291142	94.312828	-11.233978	16.150267	93.725693	44.167675	3.047945	99.17453	45.165436	29.80102	99.107193	44.6665555	16.4244825	99.1408615	-67.1345115	15.8760515	88.3105245
15.69399	13.357971	94.19931	-11.181051	16.217184	93.607323	44.228031	3.095626	99.107895	45.217957	29.84296	99.015968	44.722994	16.469293	99.0619315	-67.085096	15.965075	88.1527145
16.184252	12.004903	94.047455	-11.062284	16.327599	93.495903	44.3069	3.184752	99.060005	45.282982	29.916298	98.898087	44.794941	16.550525	98.979046	-66.919509	16.104673	88.01276
16.518322	11.073622	93.997421	-11.002329	16.410875	93.439522	44.360085	3.237829	99.056152	45.354797	29.970472	98.821571	44.857441	16.6041505	98.9388615	-66.862099	16.2175995	87.9401825
16.887091	10.024402	93.950981	-10.950933	16.478771	93.392097	44.403637	3.287243	99.076149	45.396	30.014198	98.767914	44.8998185	16.6507205	98.9220315	-66.8016845	16.3068215	87.8621625
17.185719	9.066233	93.931633	-10.901909	16.550175	93.35894	44.440823	3.326441	99.114914	45.437012	30.072439	98.71312	44.9389175	16.69944	98.914017	-66.7427355	16.40091	87.803863
17.449371	8.138577	93.950722	-10.845759	16.603607	93.347099	44.498886	3.36077	99.157082	45.484264	30.108643	98.663864	44.991575	16.7347065	98.910473	-66.683093	16.4725075	87.783725
17.756105	7.156311	93.955429	-10.801705	16.628405	93.316742	44.545837	3.381975	99.212715	45.541904	30.142746	98.615524	45.0438705	16.7623605	98.9141195	-66.6472805	16.4944495	87.7193645
18.025879	6.069062	93.956062	-10.73191	16.677792	93.283806	44.60244	3.386132	99.276474	45.61459	30.154118	98.585495	45.108515	16.770125	98.9309845	-66.572335	16.585459	87.6366275
18.414997	4.622404	94.006325	-10.642889	16.696251	93.218506	44.681557	3.368219	99.391708	45.733803	30.154202	98.589584	45.20768	16.7612105	98.990646	-66.493458	16.6312915	87.446366
18.635555	3.65851	94.032417	-10.560937	16.735159	93.160629	44.732433	3.348527	99.494995	45.826786	30.150648	98.62159	45.2796095	16.7495875	99.0582925	-66.4014835	16.7207305	87.2629655
18.866943	2.670562	94.084343	-10.48291	16.759546	93.103668	44.786598	3.341525	99.589165	45.938847	30.151104	98.646912	45.3627225	16.7463145	99.1180385	-66.3285425	16.7727775	87.0892975
19.089622	1.700942	94.112534	-10.409986	16.780495	93.020477	44.845196	3.342381	99.674759	46.041252	30.165989	98.685287	45.443224	16.754185	99.180023	-66.263196	16.806805	86.860931
19.308184	0.693006	94.160652	-10.315485	16.830942	92.966347	44.918629	3.356436	99.742722	46.151844	30.181292	98.695847	45.5352365	16.768864	99.2192845	-66.1662065	16.89302	86.7134095
19.479156	-0.182379	94.176117	-10.22073	16.865873	92.900795	44.9907	3.3872	99.791245	46.269436	30.215115	98.697472	45.630068	16.8011575	99.2443585	-66.071528	16.9305885	86.5572315
19.650515	-1.115009	94.208336	-10.108105	16.909649	92.829285	45.076668	3.425662	99.827614	46.376614	30.237003	98.672653	45.726641	16.8313325	99.2501335	-65.942851	16.9879655	86.4084365
19.838623	-2.40976	94.232437	-9.951355	16.999321	92.762413	45.212563	3.526036	99.858444	46.552902	30.339666	98.608559	45.8827325	16.932851	99.2335015	-65.7854425	17.065791	86.2913245
19.959122	-3.280141	94.269424	-9.836797	17.084919	92.69664	45.303692	3.600236	99.864868	46.656601	30.422676	98.550148	45.9801465	17.011456	99.207508	-65.6537405	17.158382	86.185772
20.052994	-4.061315	94.281944	-9.734092	17.161919	92.647331	45.386051	3.678234	99.856766	46.755402	30.499304	98.486183	46.0707265	17.088769	99.1714745	-65.5389105	17.235069	86.1231875
20.158388	-4.852036	94.311615	-9.63658	17.234978	92.607918	45.445641	3.762174	99.839775	46.855003	30.582672	98.411087	46.150322	17.172423	99.125431	-65.423482	17.297533	86.090405
20.251488	-5.635979	94.301872	-9.557079	17.315569	92.573517	45.510353	3.843527	99.827072	46.94693	30.655428	98.334625	46.2286415	17.2494775	99.0808485	-65.3427995	17.3816605	86.0661855
20.267994	-6.375487	94.372108	-9.495401	17.388435	92.546509	45.551811	3.915442	99.83297	47.016842	30.717024	98.282082	46.2843265	17.316233	99.057526	-65.2751285	17.460637	86.035492
20.268183	-7.126464	94.455704	-9.443645	17.489166	92.541214	45.606464	3.99771	99.845108	47.07066	30.80118	98.212662	46.338562	17.399445	99.028885	-65.225852	17.578887	86.053543
20.230679	-8.111548	94.529274	-9.411356	17.599995	92.514557	45.64151	4.104527	99.898743	47.133076	30.913279	98.148087	46.387293	17.508903	99.023415	-65.210005	17.691087	86.005699
20.202646	-8.698346	94.608681	-9.386613	17.70182	92.496399	45.665924	4.206003	99.939545	47.146057	31.000265	98.123978	46.4059905	17.603134	99.0317615	-65.1792165	17.800506	85.9610365
20.169226	-9.305809	94.658531	-9.387192	17.800297	92.459282	45.684811	4.308526	99.979607	47.15295	31.108974	98.088631	46.4188805	17.70875	99.034119	-65.1932645	17.891844	85.884445
20.083246	-9.883502	94.705406	-9.397747	17.885887	92.415855	45.701046	4.422594	100.005508	47.138138	31.229946	98.054848	46.419592	17.82627	99.030178	-65.215086	17.945504	85.801532
19.951361	-10.38091	94.793098	-9.39452	17.962547	92.397484	45.721142	4.549957	100.021538	47.134781	31.354263	98.008499	46.4279615	17.95211	99.0150185	-65.2170015	17.972984	85.7799495
19.646069	-10.459558	94.85347	-9.392213	18.047714	92.368248	45.73455	4.692463	100.030396	47.127903	31.495281	97.961517	46.4312265	18.093872	98.9959565	-65.2156525	18.001556	85.7405395
19.338102	-10.426219	94.818718	-9.389702	18.136429	92.328941	45.751717	4.824385	100.034058	47.118492	31.646023	97.912445	46.4351045	18.235204	98.9732515	-65.2145085	18.037654	85.6846305
18.754961	-10.154476	94.789398	-9.377382	18.263298	92.291199	45.775517	5.04566	100.016693	47.110073	31.863678	97.829857	46.442795	18.454669	98.923275	-65.197559	18.071927	85.659123
18.31127	-9.959517	94.741158	-9.355287	18.356033	92.264236	45.780979	5.174791	99.997391	47.120945	31.981636	97.794327	46.450962	18.5782135	98.895859	-65.161536	18.1338525	85.632613
17.802725	-9.674026	94.676506	-9.350086	18.441479	92.213768	45.775108	5.291321	99.976379	47.149426	32.106331	97.753212	46.462267	18.698826	98.8647955	-65.162439	18.184132	85.5627405
17.233974	-9.348706	94.542	-9.326459	18.520479	92.148705	45.770924	5.38791	99.935318	47.158497	32.209404	97.703293	46.4647105	18.798657	98.8193055	-65.1176285	18.242301	85.4781045
16.670872	-8.991822	94.443817	-9.300349	18.57707	92.112198	45.762703	5.491216	99.868103	47.170719	32.324108	97.65255	46.466711	18.907662	98.7603265	-65.067409	18.246478	85.4640695
16.059841	-8.629671	94.286697	-9.286633	18.668371	92.055809	45.751659	5.600215	99.789375	47.186966	32.424122	97.63092	46.4693125	19.0121685	98.7101475	-65.0425785	18.3245735	85.4014705
15.456531	-8.171797	94.148544	-9.271418	18.733873	91.98539	45.748959	5.703796	99.693169	47.20554	32.55891	97.594749	46.4772495	19.131353	98.643959	-65.0200855	18.336393	85.326821
14.47617	-7.397736	93.844223	-9.265731	18.849152	91.890831	45.732021	5.877899	99.539619	47.214607	32.761662	97.534081	46.473314	19.3197805	98.53685	-65.004776	18.3785235	85.244812
13.755197	-6.814073	93.639778	-9.269526	18.924971	91.85334	45.721794	5.99125	99.433395	47.209942	32.86729	97.510574	46.465868	19.42927	98.4719845	-65.00492	18.420672	85.2346955
13.019312	-6.221736	93.448471	-9.258823	19.001028	91.831833	45.693768	6.086718	99.313232	47.198723	32.990788	97.483444	46.4462455	19.538753	98.398338	-64.9638915	18.463303	85.265328
12.263207	-5.629603	93.233635	-9.273763	19.06716	91.816971	45.659084	6.188932	99.176147	47.198944	33.079937	97.484772	46.429014	19.6344345	98.3304595	-64.97654	18.4998855	85.3034825
11.498002	-4.932723	93.003563	-9.292933	19.116396	91.81353	45.597084	6.277315	99.031258	47.19207	33.168938	97.5243	46.394577	19.7231265	98.277779	-64.980443	18.5096655	85.349281
10.656459	-4.258744	92.752449	-9.319021	19.152592	91.827461	45.521759	6.358603	98.872009	47.19072	33.228718	97.596191	46.3562395	19.7936605	98.2341	-64.9942815	18.5115235	85.420822
9.815078	-3.526525	92.489716	-9.333936	19.171587	91.858322	45.41716	6.43938	98.680099	47.211948	33.298416	97.69165	46.314554	19.868898	98.1858745	-64.982426	18.474276	85.5307695
8.509469	-2.456317	92.044807	-9.420485	19.197102	91.876999	45.265644	6.553441	98.335297	47.211899	33.406799	97.858215	46.2387715	19.98012	98.096756	-65.0797415	18.414084	85.657242
7.580676	-1.72072	91.69381	-9.462625	19.222319	91.863289	45.169743	6.652036	98.062141	47.190941	33.496479	97.97995	46.180342	20.0742575	98.0210455	-65.105592	18.3703805	85.7055325
6.668852	-0.965798	91.395859	-9.504197	19.261642	91.841125	45.064892	6.778333	97.815552	47.159809	33.631645	98.079666	46.1123505	20.204989	97.947609	-65.1207445	18.318295	85.734641
5.67853	-0.239712	91.139999	-9.575287	19.327776	91.798988	44.975857	6.920847	97.584518	47.134441	33.75639	98.162224	46.055149	20.3386185	97.873371	-65.205723	18.3169335	85.724605
4.734869	0.550817	90.917274	-9.62696	19.427982	91.759575	44.857979	7.089216	97.402969	47.098019	33.89032	98.202087	45.977999	20.489768	97.802528	-65.231919	18.366196	85.716622
3.71202	1.265701	90.692177	-9.66615	19.528091	91.724037	44.780804	7.241606	97.218498	47.060429	34.02557	98.221649	45.9206165	20.633588	97.7200735	-65.2529165	18.422594	85.7280005
2.713056	1.972791	90.559036	-9.682174	19.666679	91.701591	44.728386	7.387683	97.042854	47.022491	34.15601	98.208786	45.8754385	20.7718465	97.62582	-65.2397865	18.5615115	85.777362
1.165795	2.99132	90.382576	-9.697054	19.865021	91.664925	44.681732	7.577515	96.792755	47.000912	34.33205	98.158195	45.841322	20.9547825	97.475475	-65.23543	18.7752595	85.854375
0.11964	3.59708	90.26104	-9.687067	19.950216	91.663536	44.664307	7.696476	96.638992	46.998291	34.430946	98.09362	45.831299	21.063711	97.366306	-65.205433	18.836721	85.960766
-0.945024	4.196434	90.171066	-9.645525	20.038214	91.649506	44.655651	7.782454	96.48674	47.024216	34.515465	98.020645	45.8399335	21.1489595	97.2536925	-65.1309835	18.9274685	86.0453195
-2.019375	4.746384	90.125153	-9.60018	20.129103	91.626984	44.668285	7.865842	96.350815	47.041103	34.603683	97.917519	45.854694	21.2347625	97.134167	-65.055054	19.0234435	86.119801
-3.065041	5.281254	90.073479	-9.545528	20.193201	91.604439	44.70388	7.943919	96.230087	47.062077	34.681767	97.780914	45.8829785	21.312843	97.0055005	-64.9740345	19.073559	86.2033775
-4.179359	5.756269	90.052185	-9.482329	20.270346	91.585632	44.739979	8.019619	96.137848	47.087036	34.766342	97.621109	45.9135075	21.3929805	96.8794785	-64.8781655	19.1477115	86.2917855
-5.271899	6.214369	90.069893	-9.428862	20.323662	91.575294	44.804985	8.102024	96.084221	47.098778	34.827454	97.453804	45.9518815	21.464739	96.7690125	-64.8096055	19.182585	86.3815755
-6.919715	6.856545	90.108101	-9.353564	20.372833	91.583984	44.918102	8.223674	96.064156	47.124557	34.916611	97.209381	46.0213295	21.5701425	96.6367685	-64.7284575	19.1755235	86.5311995
-8.091878	7.237009	90.142349	-9.306253	20.390236	91.591011	44.987053	8.287726	96.08699	47.137089	34.966263	97.072845	46.062071	21.6269945	96.5799175	-64.674577	19.1534775	86.6021045
-9.21166	7.62013	90.241638	-9.272341	20.378483	91.611191	45.059956	8.334762	96.115219	47.139542	35.026043	96.921944	46.099749	21.6804025	96.5185815	-64.644431	19.0765635	86.7038005
-10.319929	7.97996	90.323914	-9.222522	20.344538	91.665382	45.160713	8.360362	96.121964	47.134121	35.051422	96.778908	46.147417	21.705892	96.450436	-64.592461	18.983184	86.880328
-11.456648	8.339853	90.383385	-9.18187	20.268198	91.691963	45.222393	8.371001	96.152275	47.122189	35.053749	96.648178	46.172291	21.712375	96.4002265	-64.536031	18.824021	86.9836995
-12.613148	8.688006	90.456001	-9.147518	20.192335	91.723969	45.263748	8.359385	96.175323	47.120457	35.0158	96.489204	46.1921025	21.6875925	96.3322635	-64.4871385	18.6970775	87.1156745
-13.751912	9.080702	90.535851	-9.110522	20.092472	91.751305	45.313732	8.331117	96.188881	47.125061	34.965469	96.312843	46.2193965	21.648293	96.250862	-64.4404405	18.536651	87.251748
-15.479798	9.594896	90.615883	-9.085909	19.941502	91.785439	45.368546	8.262266	96.216812	47.086864	34.875286	96.050194	46.227705	21.568776	96.133503	-64.399523	18.314228	87.437375
-16.623945	9.981307	90.718803	-9.043009	19.854694	91.816711	45.390575	8.213742	96.207848	47.049435	34.805111	95.833466	46.220005	21.5094265	96.020657	-64.306023	18.1999615	87.612765
-17.727119	10.384745	90.758766	-9.028406	19.767887	91.835312	45.413719	8.169191	96.198555	47.023014	34.756252	95.601837	46.2183665	21.4627215	95.900196	-64.2751785	18.0730525	87.770428
-18.860588	10.846009	90.831558	-9.015404	19.657516	91.845909	45.453503	8.117183	96.12365	46.994598	34.698334	95.345734	46.2240505	21.4077585	95.734692	-64.2548585	17.9072735	87.957126
-19.981647	11.307154	90.862114	-8.983778	19.579269	91.876778	45.466885	8.058341	95.989052	46.95697	34.648636	95.071953	46.2119275	21.3534885	95.5305025	-64.1794835	17.8050495	88.2230535
-21.148611	11.796926	90.917679	-8.970607	19.472198	91.868523	45.475693	7.988917	95.803207	46.919704	34.576508	94.791283	46.1976985	21.2827125	95.297245	-64.1389125	17.6616835	88.439801
-22.239838	12.372285	90.918884	-8.964339	19.3578	91.819656	45.473289	7.929381	95.57962	46.883045	34.506561	94.514984	46.178167	21.217971	95.047302	-64.106845	17.497629	88.59201
-23.842203	13.269876	90.815338	-8.950995	19.182394	91.712357	45.443459	7.827356	95.161644	46.816803	34.39922	94.126381	46.130131	21.113288	94.6440125	-64.032121	17.2515	88.7807015
-24.884439	13.900365	90.740219	-8.945921	19.048313	91.624725	45.430614	7.734509	94.811974	46.776924	34.32029	93.880379	46.103769	21.0273995	94.3461765	-63.995611	17.0692265	88.9032735
-25.971104	14.596001	90.685631	-8.985201	18.935595	91.536316	45.366432	7.662568	94.482086	46.7192	34.235859	93.635689	46.042816	20.9492135	94.0588875	-64.013218	16.9219765	89.0137445
-26.929352	15.302838	90.575645	-8.987096	18.83016	91.444244	45.311924	7.603299	94.133965	46.675987	34.18013	93.37429	45.9939555	20.8917145	93.7541275	-63.9681475	16.7686055	89.1343605
-27.945284	16.018932	90.561256	-9.015862	18.714392	91.349106	45.249905	7.553477	93.787148	46.618263	34.118767	93.129471	45.934084	20.836122	93.4583095	-63.965808	16.592662	89.2399025
-28.872637	16.766439	90.559235	-9.034698	18.643457	91.270569	45.146133	7.504095	93.487793	46.531685	34.060215	92.905991	45.838909	20.782155	93.196892	-63.908305	16.504759	89.344246
-29.811213	17.568148	90.579346	-9.087791	18.5639	91.214127	45.10899	7.430556	93.155327	46.44717	33.990463	92.681808	45.77808	20.7105095	92.9185675	-63.953662	16.4172905	89.5096865
-31.126854	18.793968	90.685944	-9.158394	18.463741	91.188164	44.98349	7.321611	92.776993	46.30621	33.857365	92.364029	45.64485	20.589488	92.570511	-63.961638	16.337994	89.805817
-31.906322	19.628325	90.765602	-9.227531	18.387064	91.193047	44.85239	7.217982	92.562645	46.216366	33.723087	92.172958	45.534378	20.4705345	92.3678015	-63.98944	16.3035935	90.0182925
-32.685326	20.49049	90.889275	-9.282179	18.311272	91.18119	44.735138	7.073948	92.322365	46.151508	33.54911	91.979126	45.443323	20.311529	92.1507455	-64.007681	16.311015	90.2116345
-33.392632	21.416075	90.973625	-9.361065	18.197199	91.174583	44.600048	6.888761	92.076096	46.082367	33.365856	91.793106	45.3412075	20.1273085	91.934601	-64.0633375	16.2670895	90.414565
-34.046097	22.277731	91.121819	-9.445501	18.097153	91.180374	44.455669	6.681231	91.834053	46.012165	33.15794	91.608353	45.233917	19.9195855	91.721203	-64.124919	16.2747205	90.639545
-34.649834	23.162348	91.206505	-9.541831	17.998051	91.169426	44.308407	6.466354	91.609695	45.936768	32.92944	91.427742	45.1225875	19.697897	91.5187185	-64.2062495	16.298205	90.8201335
-35.167015	24.118107	91.292755	-9.630931	17.902704	91.144035	44.151497	6.254747	91.403809	45.855965	32.71381	91.243195	45.003731	19.4842785	91.323502	-64.265593	16.3211295	90.964568
-35.877193	25.493288	91.388954	-9.815232	17.762079	91.109535	43.897587	5.992045	91.130493	45.688843	32.425739	91.031059	44.793215	19.208892	91.080776	-64.423679	16.315266	91.138294
-36.227867	26.419275	91.412201	-9.966096	17.677099	91.086143	43.731098	5.835704	91.007538	45.566422	32.271812	90.906021	44.64876	19.053758	90.9567795	-64.580952	16.30044	91.2155065
-36.526268	27.315447	91.469208	-10.115472	17.610319	91.070892	43.569225	5.714739	90.906433	45.415478	32.139473	90.807114	44.4923515	18.927106	90.8567735	-64.7232955	16.293532	91.2850105
-36.763176	28.297228	91.452393	-10.277294	17.588139	91.045753	43.393539	5.625869	90.828354	45.266403	32.045685	90.721344	44.329971	18.835777	90.774849	-64.884559	16.340501	91.316657
-36.932938	29.252573	91.484566	-10.433653	17.562347	91.01812	43.222733	5.568485	90.750488	45.124744	31.978065	90.656425	44.1737385	18.773275	90.7034565	-65.0410445	16.351419	91.3327835
-37.060616	30.170706	91.495018	-10.570793	17.539352	90.9944	43.072372	5.533426	90.684242	44.983501	31.93984	90.619293	44.0279365	18.736633	90.6517675	-65.1695225	16.342071	91.3370325
-37.046867	31.076067	91.527069	-10.6998	17.548679	90.970688	42.932762	5.505351	90.62085	44.866405	31.90592	90.616714	43.8995835	18.7056355	90.618782	-65.2991835	16.3917225	91.322594
-36.908707	32.481731	91.619896	-10.845352	17.543703	90.982613	42.765411	5.471286	90.575455	44.746445	31.859255	90.723282	43.755928	18.6652705	90.6493685	-65.446632	16.4221355	91.3158575
-36.770359	33.376209	91.726097	-10.943322	17.554955	91.020119	42.682434	5.434407	90.5979	44.705986	31.820778	90.872353	43.69421	18.6275925	90.7351265	-65.580854	16.4823175	91.3051115
-36.506828	34.235683	91.853531	-11.025213	17.582996	91.082657	42.605114	5.375669	90.656685	44.66589	31.784184	91.066399	43.635502	18.5799265	90.861542	-65.685928	16.5860655	91.303772
-36.225422	35.039104	91.982407	-11.086312	17.555183	91.14444	42.53867	5.316531	90.729942	44.65366	31.73579	91.268044	43.596165	18.5261605	90.998993	-65.768789	16.5842055	91.289887
-35.818119	35.844074	92.11795	-11.153931	17.570776	91.214134	42.475262	5.248811	90.815285	44.650494	31.693909	91.459427	43.562878	18.47136	91.137356	-65.87074	16.670192	91.290912
-35.366611	36.608181	92.236618	-11.219586	17.572926	91.280914	42.407894	5.189581	90.891045	44.618343	31.654968	91.640572	43.5131185	18.4222745	91.2658085	-65.9522905	16.7235775	91.2960195
-34.879051	37.298424	92.351761	-11.286589	17.570147	91.325241	42.326454	5.156929	90.954926	44.581337	31.623863	91.803299	43.4538955	18.390396	91.3791125	-66.0270735	16.749898	91.2713695
-34.050362	38.24836	92.46566	-11.402071	17.556412	91.377487	42.221478	5.122489	91.043556	44.501137	31.579172	92.027702	43.3613075	18.3508305	91.535629	-66.1654495	16.7619935	91.219345
-33.44471	38.75853	92.50647	-11.486373	17.548353	91.403061	42.14962	5.114628	91.109917	44.435741	31.556297	92.181656	43.2926805	18.3354625	91.6457865	-66.2654265	16.7612435	91.1603355
-32.779251	39.270996	92.62487	-11.583133	17.519186	91.435616	42.061893	5.097366	91.19223	44.386089	31.525188	92.3405	43.223991	18.311277	91.766365	-66.390257	16.727095	91.104867
-32.027302	39.737728	92.682594	-11.667642	17.478752	91.460136	41.97821	5.06501	91.306839	44.315659	31.48152	92.52227	43.1469345	18.273265	91.9145545	-66.4822185	16.684239	91.0057175
-31.283422	40.139381	92.734444	-11.753581	17.443079	91.502136	41.901459	5.017605	91.457634	44.257687	31.4284	92.754433	43.079573	18.2230025	92.1060335	-66.586735	16.6631555	90.8982385
-30.525684	40.453159	92.786911	-11.882279	17.397966	91.544044	41.823868	4.950926	91.671906	44.217171	31.352398	92.995743	43.0205195	18.151662	92.3338245	-66.7850775	16.64427	90.7542635
-29.763369	40.676384	92.851677	-12.016468	17.36521	91.627525	41.750774	4.851433	91.979042	44.171459	31.253281	93.273293	42.9611165	18.052357	92.6261675	-66.9940525	16.678063	90.6288825
-28.373804	40.983849	92.913002	-12.220188	17.311169	91.80442	41.653069	4.671537	92.549934	44.115566	31.068781	93.736343	42.8843175	17.870159	93.1431385	-67.3246935	16.752179	90.4657015
-27.554882	41.094749	93.006599	-12.348975	17.28549	91.97538	41.595249	4.533242	92.977463	44.083561	30.951517	94.047813	42.839405	17.7423795	93.512638	-67.537355	16.8286005	90.438122
-26.685539	41.141708	93.064407	-12.468889	17.244627	92.189003	41.573551	4.39679	93.433289	44.048698	30.820755	94.340141	42.8111245	17.6087725	93.886715	-67.7489025	16.8804815	90.491291
-25.78293	41.07814	93.137405	-12.590059	17.216589	92.386696	41.545292	4.27615	93.891891	44.016094	30.717043	94.635513	42.780693	17.4965965	94.263702	-67.960811	16.9365815	90.50969
-24.817102	41.030403	93.202026	-12.714788	17.176218	92.581955	41.572521	4.133081	94.354729	43.959126	30.637407	94.939522	42.7658235	17.385244	94.6471255	-68.1953995	16.967192	90.5167845
-23.869759	40.901779	93.275742	-12.808283	17.152016	92.814583	41.603577	4.009342	94.793175	43.915527	30.564362	95.241501	42.759552	17.286852	95.017338	-68.376118	17.01718	90.611828
-22.920204	40.759533	93.360939	-12.893481	17.121675	93.013794	41.627373	3.913136	95.230095	43.90353	30.503201	95.551018	42.7654515	17.2081685	95.3905565	-68.5524135	17.0351815	90.6370315
-21.519228	40.384293	93.487068	-12.977643	17.001884	93.314423	41.691059	3.77889	95.860153	43.883377	30.434162	96.03949	42.787218	17.106526	95.9498215	-68.742504	16.897242	90.6790245
-20.506186	40.11813	93.568634	-13.024179	16.966917	93.480095	41.731838	3.71266	96.253044	43.887325	30.403637	96.343979	42.8095815	17.0581485	96.2985115	-68.8579395	16.8756855	90.6616785
-19.555086	39.759178	93.681648	-13.062026	16.883371	93.663445	41.771049	3.645919	96.612083	43.893986	30.381981	96.619209	42.8325175	17.01395	96.615646	-68.9565695	16.752792	90.711244
-18.606598	39.439697	93.745712	-13.084117	16.815296	93.83284	41.843796	3.576991	96.931526	43.918102	30.359142	96.868118	42.880949	16.9680665	96.899822	-69.049183	16.6625255	90.765858
-17.667896	39.002029	93.831139	-13.070755	16.762833	94.002075	41.905506	3.540425	97.242905	43.958939	30.340651	97.072807	42.9322225	16.940538	97.157856	-69.0737325	16.585128	90.846294
-16.657614	38.603336	93.94783	-13.072845	16.732914	94.195915	41.970474	3.518716	97.53315	43.99931	30.319658	97.252121	42.984892	16.919187	97.3926355	-69.130582	16.546641	90.9991945
-15.710309	38.149437	94.039505	-13.042389	16.711533	94.376801	42.020855	3.508357	97.804962	44.033821	30.284428	97.428551	43.027338	16.8963925	97.6167565	-69.112116	16.5266735	91.1368455
-14.311914	37.484135	94.166229	-12.977258	16.674879	94.612625	42.113331	3.529326	98.164032	44.106377	30.235603	97.641335	43.109854	16.8824645	97.9026835	-69.06437	16.4672935	91.3225665
-13.402544	36.941643	94.237297	-12.930555	16.641388	94.756241	42.174538	3.544961	98.325165	44.149746	30.193361	97.766808	43.162142	16.869161	98.0459865	-69.023252	16.413615	91.4664955
-12.466063	36.404102	94.319412	-12.881875	16.620605	94.860901	42.203754	3.546084	98.467873	44.18634	30.142773	97.880585	43.195047	16.8444285	98.174229	-68.958797	16.3967815	91.547573
-11.58653	35.821991	94.410957	-12.841065	16.554979	94.97039	42.223579	3.522762	98.60125	44.225948	30.08219	98.014084	43.2247635	16.802476	98.307667	-68.9068935	16.307482	91.633113
-10.733835	35.290302	94.4543	-12.8181	16.502335	95.058769	42.237453	3.480558	98.753441	44.254894	30.026371	98.131523	43.2461735	16.7534645	98.442482	-68.8823735	16.2512055	91.675056
-9.922599	34.687527	94.538124	-12.822241	16.451605	95.156021	42.242573	3.42695	98.90152	44.258492	29.985464	98.277122	43.2505325	16.706207	98.589321	-68.8950145	16.197003	91.722721
-9.052542	34.072403	94.634735	-12.827957	16.388432	95.23793	42.228092	3.374216	99.037231	44.264294	29.93198	98.402702	43.246193	16.653098	98.7199665	-68.902107	16.123766	91.7558935
-7.893597	33.166767	94.744637	-12.898686	16.278769	95.344551	42.145409	3.306378	99.241898	44.250381	29.863855	98.569801	43.197895	16.5851165	98.9058495	-68.995267	15.9724215	91.7832525
-7.151882	32.587769	94.772949	-12.952852	16.240288	95.380684	42.070518	3.267361	99.356895	44.229546	29.838047	98.632454	43.150032	16.552704	98.9946745	-69.055736	15.927872	91.7666935
-6.442887	31.956104	94.798607	-13.05817	16.1796	95.417336	41.990181	3.240079	99.452705	44.192463	29.820734	98.657784	43.091322	16.5304065	99.0552445	-69.207662	15.8287935	91.7794275
-5.711989	31.338558	94.826759	-13.138391	16.15836	95.443817	41.893421	3.250085	99.554535	44.091042	29.809534	98.695389	42.9922315	16.5298095	99.124962	-69.2690135	15.7869105	91.762672
-5.039698	30.716959	94.864456	-13.253653	16.137583	95.468452	41.799511	3.259889	99.646828	43.975918	29.78442	98.732628	42.8877145	16.5221545	99.189728	-69.3950205	15.7530115	91.747176
-4.392162	30.129055	94.88932	-13.34158	16.112707	95.465912	41.722813	3.269656	99.725075	43.875267	29.772831	98.751038	42.79904	16.5212435	99.2380565	-69.4822	15.7041705	91.6937675
-3.763413	29.551134	94.891937	-13.444092	16.068428	95.467842	41.638874	3.279587	99.788567	43.770813	29.768444	98.784126	42.7048435	16.5240155	99.2863465	-69.5930275	15.6128405	91.6493375
-2.862695	28.633112	94.907288	-13.563434	16.054583	95.473495	41.525669	3.288591	99.893898	43.633385	29.774834	98.858849	42.579527	16.5317125	99.3763735	-69.706395	15.5774535	91.5706165
-2.273429	28.023279	94.960617	-13.649717	16.000179	95.49247	41.459736	3.289679	99.958786	43.561386	29.783777	98.901886	42.510561	16.536728	99.430336	-69.809995	15.46363	91.554604
-1.723173	27.411095	94.980606	-13.70892	15.986887	95.484398	41.404728	3.293336	99.987564	43.498043	29.79418	98.962021	42.4513855	16.543758	99.4747925	-69.8692255	15.430016	91.4940035
-1.218419	26.85078	94.986389	-13.755072	15.971958	95.463493	41.354244	3.301996	100.007439	43.442833	29.815487	99.012917	42.3985385	16.5587415	99.510178	-69.9086825	15.3851745	91.416808
-0.710839	26.259357	95.015778	-13.818407	15.942602	95.431831	41.315819	3.332624	100.020554	43.396248	29.849369	99.064888	42.3560335	16.5909965	99.542721	-69.9928475	15.2942075	91.320941
-0.239169	25.682713	95.044891	-13.855659	15.954659	95.400864	41.283543	3.390364	100.032768	43.345589	29.888308	99.132416	42.314566	16.639336	99.582592	-70.025884	15.269982	91.219136
0.184075	25.109217	95.088303	-13.879089	15.957854	95.389252	41.270531	3.438985	100.05069	43.321281	29.955179	99.204926	42.295906	16.697082	99.627808	-70.054084	15.218626	91.150696
0.814558	24.227022	95.160858	-13.911719	15.981327	95.377419	41.269714	3.52291	100.067123	43.296814	30.079666	99.310394	42.283264	16.801288	99.6887585	-70.106702	15.161366	91.0660795
1.137276	23.69533	95.199966	-13.911831	15.987314	95.379341	41.283985	3.600303	100.064972	43.297596	30.145248	99.367249	42.2907905	16.8727755	99.7161105	-70.1144525	15.1018525	91.0425715
1.446905	23.164021	95.238937	-13.909388	15.995476	95.380219	41.292267	3.661618	100.047768	43.301865	30.228355	99.418137	42.297066	16.9449865	99.7329525	-70.115842	15.0459655	91.0274855
1.72172	22.616299	95.267815	-13.901644	16.003723	95.406319	41.306095	3.711757	100.008621	43.307053	30.293238	99.427101	42.306574	17.0024975	99.717861	-70.109862	15.0049485	91.094777
1.993423	21.978785	95.274628	-13.882661	16.027464	95.424179	41.337154	3.766364	99.964951	43.302704	30.351002	99.413292	42.319929	17.058683	99.6891215	-70.085251	14.996245	91.1592365
2.203292	21.37467	95.301186	-13.875535	16.049534	95.434357	41.362614	3.828555	99.914345	43.282608	30.399296	99.38974	42.322611	17.1139255	99.6520425	-70.073681	14.9851425	91.2166715
2.40427	20.818928	95.285812	-13.883164	16.075726	95.448013	41.384254	3.880938	99.861992	43.265846	30.468985	99.324898	42.32505	17.1749615	99.593445	-70.091378	14.9764905	91.302581
2.585814	20.015738	95.232567	-13.896799	16.137249	95.445313	41.421185	3.971832	99.738525	43.219524	30.535973	99.16925	42.3203545	17.2539025	99.4538875	-70.1139525	15.0205955	91.4367385
2.657032	19.475201	95.181427	-13.898258	16.173872	95.407471	41.449951	4.064498	99.633331	43.188667	30.598883	99.018623	42.319309	17.3316905	99.325977	-70.115825	15.0160535	91.488965
2.727012	18.932566	95.068733	-13.90823	16.206833	95.357185	41.496002	4.148254	99.501648	43.147968	30.674576	98.825035	42.321985	17.411415	99.1633415	-70.138445	15.002251	91.5510285
2.768775	18.299234	94.989822	-13.888357	16.255777	95.331017	41.565639	4.2222	99.32795	43.096794	30.739073	98.613785	42.3312165	17.4806365	98.9708675	-70.1079305	15.0309175	91.6911665
2.791042	17.702644	94.931114	-13.855356	16.283861	95.320221	41.561256	4.334962	99.219688	43.036949	30.812035	98.393524	42.2991025	17.5734985	98.806606	-70.0098145	14.9942235	91.833836
2.784345	17.173861	94.900803	-13.820255	16.327036	95.335182	41.601269	4.411361	99.096855	43.009068	30.864283	98.168098	42.3051685	17.637822	98.6324765	-69.9456785	15.01625	92.0378875
2.749233	16.653837	94.862434	-13.7768	16.360632	95.353409	41.63599	4.470102	98.991714	42.982296	30.907852	97.972038	42.309143	17.688977	98.481876	-69.862743	15.032287	92.224942
2.697014	15.926682	94.83918	-13.695286	16.39953	95.439774	41.700356	4.528975	98.865471	42.972954	30.959717	97.700424	42.336655	17.744346	98.2829475	-69.727227	15.054714	92.5966005
2.609161	15.451604	94.870895	-13.642351	16.435888	95.509224	41.761181	4.561903	98.82476	42.974426	30.963293	97.5867	42.3678035	17.762598	98.20573	-69.6525055	15.109178	92.812718
2.545516	14.983414	94.913734	-13.573523	16.451344	95.584305	41.8218	4.575006	98.796577	42.983734	30.982899	97.510246	42.402767	17.7789525	98.1534115	-69.549813	15.1237355	93.0151985
2.445533	14.486216	94.92849	-13.516217	16.473555	95.634575	41.873699	4.574275	98.739006	43.031624	31.017818	97.435219	42.4526615	17.7960465	98.0871125	-69.4850955	15.1510635	93.1820375
2.350328	14.018172	94.935341	-13.43792	16.452801	95.653488	41.920315	4.580087	98.64444	43.060963	31.056038	97.39476	42.490639	17.8180625	98.0196	-69.366479	15.0875395	93.287376
2.255541	13.604607	94.923767	-13.374387	16.441713	95.663177	41.965157	4.581877	98.532066	43.088387	31.0805	97.385368	42.526772	17.8311885	97.958717	-69.275546	15.0522375	93.367637
2.156067	13.225526	94.896439	-13.294874	16.418806	95.663925	41.985058	4.57819	98.387634	43.118584	31.102726	97.406021	42.551821	17.840458	97.8968275	-69.141569	14.997154	93.4310225
2.016477	12.718205	94.842178	-13.186728	16.381399	95.654388	42.028133	4.595154	98.167336	43.218468	31.144464	97.480431	42.6233005	17.869809	97.8238835	-68.9967565	14.892989	93.4848925
1.914404	12.413226	94.766441	-13.121412	16.365116	95.66256	42.100666	4.593228	97.997681	43.290367	31.192394	97.579506	42.6955165	17.892811	97.7885935	-68.9383405	14.837421	93.5365265
1.807642	12.126626	94.705795	-13.074864	16.374136	95.670212	42.09856	4.643557	97.888763	43.364086	31.270542	97.675186	42.731323	17.9570495	97.7819745	-68.881051	14.7912225	93.5584495
1.672033	11.86694	94.672104	-13.012549	16.368134	95.677597	42.129402	4.701504	97.753395	43.4408	31.343742	97.790993	42.785101	18.022623	97.772194	-68.810199	14.713645	93.583
1.527104	11.583502	94.61554	-12.972021	16.392908	95.679619	42.139713	4.787539	97.627625	43.482788	31.462011	97.876678	42.8112505	18.124775	97.7521515	-68.7552925	14.661041	93.6070865
1.395502	11.271878	94.559845	-12.929352	16.471619	95.67041	42.153145	4.891296	97.519234	43.528812	31.559137	97.955444	42.8409785	18.2252165	97.737339	-68.6996825	14.7180215	93.603481
1.233618	10.931636	94.492767	-12.911783	16.507282	95.665344	42.214218	4.96442	97.39904	43.561264	31.671646	98.05159	42.887741	18.318033	97.725315	-68.711307	14.696531	93.605373
0.970021	10.384211	94.386719	-12.884455	16.574783	95.650215	42.218578	5.12164	97.277573	43.60133	31.81893	98.143944	42.909954	18.470285	97.7107585	-68.678864	14.679281	93.5896715
0.821569	9.997447	94.337044	-12.866291	16.631599	95.63063	42.225407	5.186441	97.200935	43.642048	31.880707	98.201942	42.9337275	18.533574	97.7014385	-68.6663095	14.729624	93.5598215
0.678724	9.570757	94.284584	-12.838949	16.674189	95.632973	42.239998	5.237514	97.135803	43.694168	31.917677	98.289436	42.967083	18.5775955	97.7126195	-68.644981	14.7707825	93.5533265
0.539	9.124509	94.191933	-12.793091	16.69467	95.639999	42.251221	5.280279	97.093567	43.759045	31.972673	98.368683	43.005133	18.626476	97.731125	-68.591315	14.762864	93.548873
0.376248	8.673528	94.124992	-12.770712	16.728815	95.64222	42.277863	5.321003	97.074928	43.831448	32.018055	98.441948	43.0546555	18.669529	97.758438	-68.5960795	14.788101	93.526002
0.218383	8.180085	94.081573	-12.751043	16.773422	95.630676	42.319431	5.364642	97.094978	43.893734	32.063274	98.497055	43.1065825	18.713958	97.7960165	-68.6086685	14.832886	93.4653355
0.069395	7.664263	94.042007	-12.715411	16.854349	95.636551	42.367657	5.419661	97.150513	43.954998	32.120029	98.50985	43.1613275	18.769845	97.8301815	-68.5921495	14.938853	93.4429205
-0.173197	6.696636	93.993065	-12.656401	16.965557	95.609108	42.470558	5.536489	97.267136	43.991009	32.246883	98.476151	43.2307835	18.891686	97.8716435	-68.5435855	15.039428	93.3465725
-0.328608	6.068255	94.028015	-12.621384	17.037344	95.563324	42.565899	5.598836	97.376282	44.024025	32.328369	98.429192	43.294962	18.9636025	97.902737	-68.53773	15.1110855	93.223911
-0.483583	5.404976	93.995438	-12.553217	17.158413	95.50132	42.695621	5.646643	97.467567	44.064659	32.404034	98.3759	43.38014	19.0253385	97.9217335	-68.486574	15.2914875	93.0809065
-0.667695	4.730987	93.95977	-12.508589	17.253477	95.4105	42.754955	5.719314	97.630623	44.118256	32.470726	98.335144	43.4366055	19.09502	97.9828835	-68.4537835	15.411934	92.8381165
-0.884011	4.069685	93.902	-12.467634	17.322186	95.272697	42.876305	5.747591	97.733894	44.175594	32.519287	98.302773	43.5259495	19.133439	98.0183335	-68.4612175	15.510933	92.5270605
-1.048199	3.269692	93.83844	-12.387865	17.416243	95.155594	42.968376	5.803551	97.860168	44.232281	32.586269	98.244255	43.6003285	19.19491	98.0522115	-68.3760585	15.637576	92.2589765
-1.268661	2.542623	93.800209	-12.362534	17.486935	95.02227	43.05685	5.885462	97.96624	44.27306	32.670292	98.19664	43.664955	19.277877	98.08144	-68.390023	15.695993	91.9631
-1.55201	1.400802	93.713989	-12.267622	17.614859	94.793785	43.218441	6.021208	98.076691	44.35009	32.804016	98.093216	43.7842655	19.412612	98.0849535	-68.3195095	15.817106	91.5026165
