# Supplementary material for: How to jointly control a ball trajectory on a moving board: Methodological insights into Motor Learning and Rehabilitation
Source: PLoS One. 2025 Oct 15;20(10):e0334588. doi: 10.1371/journal.pone.0334588 (PMC12527165; doi:10.1371/journal.pone.0334588)
Supplement: S2 Data — (ZIP) [file pone.0334588.s002.zip › D2_028.csv]

Ball_X	Ball_Y	Ball_Z	BoardCentre_X	BoardCentre_Y	BoardCentre_Z	P1LeftHand_X	P1LeftHand_Y	P1LeftHand_Z	P1RightHand_X	P1RightHand_Y	P1RightHand_Z	P1MidHands_X	P1MidHands_Y	P1MidHands_Z	P2MidHands_X	P2MidHands_Y	P2MidHands_Z
5.345211	-3.434658	94.8228	-11.330336	17.866116	94.954208	44.061756	3.678952	99.262589	44.282387	31.82052	98.335938	44.1720715	17.749736	98.7992635	-66.8327435	17.982496	91.1091525
4.643502	-4.033769	94.85347	-11.411061	17.753006	94.943108	43.997482	3.614762	99.266136	44.203735	31.748003	98.234955	44.1006085	17.6813825	98.7505455	-66.9227305	17.8246295	91.1356705
3.954663	-4.659282	94.892052	-11.480149	17.604969	94.934242	43.894417	3.546208	99.289574	44.116737	31.665302	98.12841	44.005577	17.605755	98.708992	-66.965875	17.604183	91.159492
3.298252	-5.171186	94.961418	-11.532761	17.475285	94.942162	43.843651	3.471304	99.281364	44.053043	31.578791	98.009995	43.948347	17.5250475	98.6456795	-67.013869	17.4255225	91.2386445
2.580971	-5.664132	95.020447	-11.572397	17.327318	94.942192	43.810932	3.393364	99.287003	44.015087	31.482405	97.860359	43.9130095	17.4378845	98.573681	-67.0578035	17.2167515	91.310703
1.878411	-6.126408	95.064003	-11.591499	17.204029	94.913498	43.791019	3.296526	99.270828	43.975933	31.401428	97.696053	43.883476	17.348977	98.4834405	-67.066474	17.059081	91.3435555
0.759081	-6.744842	95.125557	-11.636444	16.981815	94.866737	43.766602	3.182514	99.230354	43.904884	31.287247	97.456825	43.835743	17.2348805	98.3435895	-67.108631	16.7287495	91.3898845
0.030783	-7.131141	95.187363	-11.658376	16.832867	94.824745	43.749077	3.099313	99.175926	43.852016	31.197453	97.297943	43.8005465	17.148383	98.2369345	-67.1172985	16.517351	91.4125555
-0.655743	-7.444546	95.205116	-11.677989	16.674709	94.780884	43.729301	3.02484	99.122124	43.780609	31.109602	97.177559	43.754955	17.067221	98.1498415	-67.110933	16.282197	91.4119265
-1.3498	-7.677814	95.179352	-11.695957	16.501532	94.747452	43.700268	2.94275	99.07637	43.744125	31.007921	97.106186	43.7221965	16.9753355	98.091278	-67.1141105	16.0277285	91.403626
-2.060517	-7.8749	95.106064	-11.715111	16.363703	94.70063	43.669571	2.818371	99.02066	43.724304	30.925468	97.112839	43.6969375	16.8719195	98.0667495	-67.1271595	15.8554865	91.3345105
-2.788818	-8.042957	94.987038	-11.744126	16.208733	94.676003	43.636082	2.716676	98.957253	43.708881	30.829916	97.193924	43.6724815	16.773296	98.0755885	-67.1607335	15.64417	91.2764175
-3.532183	-8.106139	94.77993	-11.790213	16.058262	94.651703	43.603283	2.590593	98.863403	43.708675	30.756592	97.312531	43.655979	16.6735925	98.087967	-67.236405	15.4429315	91.215439
-4.618848	-8.170154	94.402336	-11.840008	15.899004	94.555046	43.521973	2.409741	98.67308	43.727219	30.659353	97.564087	43.624596	16.534547	98.1185835	-67.304612	15.263461	90.9915085
-5.314054	-8.159625	94.095383	-11.883699	15.83905	94.485794	43.431679	2.317758	98.519699	43.744488	30.591202	97.774673	43.5880835	16.45448	98.147186	-67.3554815	15.22362	90.824402
-6.015995	-8.085301	93.77095	-11.921763	15.81939	94.42511	43.327782	2.253484	98.385674	43.775246	30.54829	97.988754	43.551514	16.400887	98.187214	-67.39504	15.237893	90.663006
-6.725777	-7.979186	93.464951	-11.970334	15.861042	94.365051	43.233978	2.179589	98.256302	43.797508	30.52795	98.204788	43.515743	16.3537695	98.230545	-67.456411	15.3683145	90.499557
-7.459847	-7.851365	93.207932	-12.007774	15.907197	94.333878	43.14682	2.151071	98.158966	43.836586	30.50091	98.403564	43.491703	16.3259905	98.281265	-67.507251	15.4884035	90.386491
-8.243118	-7.668418	92.968628	-12.032037	15.982838	94.31308	43.076626	2.14595	98.076607	43.881786	30.493891	98.584457	43.479206	16.3199205	98.330532	-67.54328	15.6457555	90.295628
-8.977863	-7.538742	92.818146	-12.065872	16.101749	94.304817	43.009769	2.150644	98.016449	43.912937	30.516771	98.762482	43.461353	16.3337075	98.3894655	-67.593097	15.8697905	90.2201685
-10.036822	-7.327064	92.600563	-12.117159	16.280504	94.30172	42.906895	2.215179	97.974686	43.927872	30.578032	98.935715	43.4173835	16.3966055	98.4552005	-67.6517015	16.1644025	90.1482395
-10.789687	-7.149959	92.493355	-12.16594	16.419788	94.283264	42.852493	2.265192	97.961273	43.895523	30.661324	99.004333	43.374008	16.463258	98.482803	-67.705888	16.376318	90.083725
-11.499169	-7.004683	92.412277	-12.224768	16.533501	94.276703	42.78347	2.346839	97.936752	43.852501	30.685863	98.996819	43.3179855	16.516351	98.4667855	-67.7675215	16.550651	90.0866205
-12.30968	-6.895615	92.378296	-12.297958	16.638285	94.26088	42.706863	2.45216	97.937546	43.762333	30.796537	98.961197	43.234598	16.6243485	98.4493715	-67.830514	16.6522215	90.0723885
-13.104017	-6.781537	92.379395	-12.380943	16.760586	94.243607	42.621246	2.568645	97.946259	43.66592	30.900726	98.869499	43.143583	16.7346855	98.407879	-67.905469	16.7864865	90.079335
-13.900478	-6.713009	92.420181	-12.469097	16.849136	94.215439	42.547165	2.704608	97.956734	43.541824	31.017204	98.738327	43.0444945	16.860906	98.3475305	-67.9826885	16.837366	90.0833475
-14.600237	-6.66384	92.433205	-12.571051	16.918703	94.179932	42.47139	2.837056	97.953529	43.386326	31.113317	98.571869	42.928858	16.9751865	98.262699	-68.07096	16.8622195	90.097165
-15.811581	-6.541091	92.456451	-12.713261	16.99275	94.042938	42.358868	2.970434	97.90625	43.175758	31.244909	98.306206	42.767313	17.1076715	98.106228	-68.193835	16.8778285	89.979648
-16.557848	-6.491349	92.420105	-12.797175	16.988255	93.937393	42.257565	3.010103	97.849319	43.044727	31.281775	98.067329	42.651146	17.145939	97.958324	-68.245496	16.830571	89.916462
-17.497927	-6.410781	92.433044	-12.898724	16.944355	93.860779	42.134434	3.017308	97.773491	42.911087	31.284008	97.846039	42.5227605	17.150658	97.809765	-68.3202085	16.738052	89.911793
-18.291353	-6.328464	92.454895	-13.011106	16.928349	93.789192	42.00779	2.976172	97.690895	42.792542	31.248724	97.640656	42.400166	17.112448	97.6657755	-68.422378	16.74425	89.9126085
-19.132608	-6.252392	92.462273	-13.120377	16.882648	93.738678	41.880047	2.90369	97.594688	42.687145	31.198771	97.450348	42.283596	17.0512305	97.522518	-68.52435	16.7140655	89.954838
-19.916767	-6.174022	92.456093	-13.23296	16.810799	93.681381	41.753788	2.830348	97.491173	42.605736	31.122959	97.273872	42.179762	16.9766535	97.3825225	-68.645682	16.6449445	89.9802395
-20.65328	-6.040189	92.381058	-13.299194	16.737185	93.594948	41.629986	2.721906	97.373703	42.547241	31.04994	97.092751	42.0886135	16.885923	97.233227	-68.6870015	16.588447	89.956669
-21.859873	-5.862638	92.265305	-13.404118	16.645182	93.445671	41.479141	2.588926	97.13633	42.442425	30.921459	96.792397	41.960783	16.7551925	96.9643635	-68.769019	16.5351715	89.9269785
-22.627432	-5.689973	92.167732	-13.426174	16.571838	93.316612	41.378838	2.49785	96.9478	42.370995	30.834568	96.55571	41.8749165	16.666209	96.751755	-68.7272645	16.477467	89.881469
-23.419594	-5.488388	92.123344	-13.46914	16.502844	93.221466	41.344868	2.41094	96.713203	42.285961	30.75738	96.30864	41.8154145	16.58416	96.5109215	-68.7536945	16.421528	89.9320105
-24.11371	-5.314378	92.071846	-13.492272	16.449305	93.11219	41.260612	2.351245	96.515038	42.207787	30.665943	96.067535	41.7341995	16.508594	96.2912865	-68.7187435	16.390016	89.9330935
-24.805351	-5.087012	91.990685	-13.530202	16.397141	93.012276	41.164356	2.298994	96.371826	42.157303	30.597752	95.858955	41.6608295	16.448373	96.1153905	-68.7212335	16.345909	89.9091615
-25.491718	-4.799697	91.892448	-13.550531	16.330885	92.915375	41.125336	2.21991	96.217773	42.119225	30.547205	95.675186	41.6222805	16.3835575	95.9464795	-68.7233425	16.2782125	89.8842705
-26.246468	-4.526192	91.841194	-13.583408	16.26638	92.838463	41.066135	2.151983	96.103241	42.060272	30.487701	95.52977	41.5632035	16.319842	95.8165055	-68.7300195	16.212918	89.8604205
-27.265852	-4.08277	91.832642	-13.627833	16.17049	92.772156	41.034195	2.044675	95.947037	41.995361	30.394215	95.381813	41.514778	16.219445	95.664425	-68.770444	16.121535	89.879887
-27.943256	-3.761734	91.806519	-13.678792	16.084858	92.743179	40.945927	1.981971	95.936493	41.934891	30.334209	95.309296	41.440409	16.15809	95.6228945	-68.797993	16.011626	89.8634635
-28.524426	-3.43908	91.78672	-13.700912	16.026226	92.710655	40.903992	1.93401	95.92115	41.886929	30.286562	95.266876	41.3954605	16.110286	95.594013	-68.7972845	15.942166	89.827297
-29.126272	-3.033372	91.78714	-13.764408	15.944507	92.682686	40.85355	1.888295	95.9207	41.823933	30.229954	95.218689	41.3387415	16.0591245	95.5696945	-68.8675575	15.8298895	89.7956775
-29.736006	-2.605102	91.784935	-13.795874	15.878473	92.65052	40.801464	1.851958	95.91684	41.76046	30.194199	95.153519	41.280962	16.0230785	95.5351795	-68.87271	15.7338675	89.7658605
-30.246185	-2.15782	91.74102	-13.874205	15.802558	92.609802	40.792622	1.813684	95.888878	41.689007	30.178251	95.083549	41.2408145	15.9959675	95.4862135	-68.9892245	15.6091485	89.7333905
-30.856913	-1.707325	91.797058	-13.92024	15.776113	92.589157	40.701832	1.824128	95.91629	41.609756	30.173302	94.984879	41.155794	15.998715	95.4505845	-68.996274	15.553511	89.7277295
-31.597059	-0.967008	91.818314	-14.014019	15.716169	92.541389	40.652954	1.820857	95.884903	41.455124	30.154911	94.876495	41.054039	15.987884	95.380699	-69.082077	15.444454	89.702079
-32.047001	-0.45298	91.811142	-14.067072	15.695795	92.531723	40.550323	1.848756	95.933388	41.375126	30.158022	94.809303	40.9627245	16.003389	95.3713455	-69.0968685	15.388201	89.6921005
-32.518967	0.140193	91.836082	-14.139034	15.645896	92.534508	40.489986	1.853169	95.959541	41.291218	30.160355	94.774597	40.890602	16.006762	95.367069	-69.16867	15.28503	89.701947
-32.961941	0.777188	91.791328	-14.200683	15.61163	92.530251	40.430862	1.857121	95.990013	41.210236	30.158531	94.75724	40.820549	16.007826	95.3736265	-69.221915	15.215434	89.6868755
-33.344109	1.416366	91.781342	-14.251341	15.591844	92.505844	40.41787	1.839828	95.972374	41.145195	30.169409	94.762383	40.7815325	16.0046185	95.3673785	-69.2842145	15.1790695	89.6443095
-33.709023	2.083774	91.688309	-14.299681	15.548639	92.48645	40.321613	1.847187	96.000824	41.103737	30.1595	94.789879	40.712675	16.0033435	95.3953515	-69.312037	15.0939345	89.5775485
-34.049885	2.735445	91.641685	-14.3348	15.544011	92.453514	40.268345	1.836154	95.995186	41.053085	30.155024	94.848595	40.660715	15.995589	95.4218905	-69.330315	15.092433	89.4851375
-34.508236	3.85041	91.556534	-14.447084	15.535501	92.458076	40.179394	1.819856	96.00235	41.003548	30.152351	94.96743	40.591471	15.9861035	95.48489	-69.485639	15.0848985	89.431262
-34.852402	4.679717	91.508446	-14.489328	15.532804	92.474197	40.121849	1.814659	96.029213	40.975246	30.148878	95.087112	40.5485475	15.9817685	95.5581625	-69.5272035	15.0838395	89.3902315
-35.127274	5.455209	91.479454	-14.546433	15.532962	92.512451	40.063374	1.796221	96.080925	40.944397	30.184334	95.256096	40.5038855	15.9902775	95.6685105	-69.5967515	15.0756465	89.3563915
-35.39127	6.212377	91.440788	-14.592663	15.524305	92.552376	40.065212	1.761143	96.120407	40.934216	30.179983	95.469322	40.499714	15.970563	95.7948645	-69.68504	15.078047	89.3098875
-35.620922	6.991728	91.40152	-14.644782	15.502151	92.609161	39.998363	1.747035	96.237808	40.931656	30.180443	95.701904	40.4650095	15.963739	95.969856	-69.7545735	15.040563	89.248466
-35.829659	7.798983	91.415421	-14.682706	15.488232	92.664413	39.962765	1.721233	96.340096	40.940578	30.18244	95.918037	40.4516715	15.9518365	96.1290665	-69.8170835	15.0246275	89.1997595
-36.048988	8.634563	91.362747	-14.745584	15.44206	92.722694	39.9636	1.692677	96.382835	40.932106	30.188602	96.098755	40.447853	15.9406395	96.240795	-69.939021	14.9434805	89.204593
-36.350243	9.875858	91.432655	-14.827866	15.427193	92.78421	39.903664	1.70687	96.441582	40.866142	30.224054	96.264877	40.384903	15.965462	96.3532295	-70.040635	14.888924	89.2151905
-36.514332	10.652851	91.485199	-14.888922	15.407173	92.846512	39.802162	1.769207	96.481499	40.802086	30.270565	96.284561	40.302124	16.019886	96.38303	-70.079968	14.79446	89.309994
-36.66515	11.401535	91.633362	-14.987658	15.388289	92.931435	39.772007	1.819808	96.456657	40.68388	30.329874	96.256447	40.2279435	16.074841	96.356552	-70.2032595	14.701737	89.506318
-36.813229	12.205723	91.81234	-15.088463	15.350509	93.059738	39.692333	1.892084	96.460358	40.537899	30.402416	96.197067	40.115116	16.14725	96.3287125	-70.292042	14.553768	89.7907635
-36.955948	13.063624	91.994301	-15.20181	15.300787	93.175789	39.568146	2.00192	96.495277	40.372494	30.478344	96.08432	39.97032	16.240132	96.2897985	-70.37394	14.361442	90.0617795
-37.083958	13.825787	92.171135	-15.330926	15.27603	93.269913	39.543678	2.061239	96.459244	40.186832	30.555058	95.989761	39.865255	16.3081485	96.2245025	-70.527107	14.2439115	90.3153235
-37.194679	14.574553	92.310974	-15.469877	15.230963	93.349289	39.394314	2.150768	96.487389	40.014679	30.613846	95.881332	39.7044965	16.382307	96.1843605	-70.6442505	14.079619	90.5142175
-37.26001	15.748683	92.456932	-15.671057	15.135903	93.442398	39.272701	2.180386	96.46888	39.75436	30.66707	95.746552	39.5135305	16.423728	96.107716	-70.8556445	13.848078	90.77708
-37.271667	16.568619	92.469315	-15.791666	15.065219	93.469429	39.11451	2.18736	96.495605	39.605457	30.678713	95.664047	39.3599835	16.4330365	96.079826	-70.9433155	13.6974015	90.859032
-37.290321	17.441296	92.52401	-15.927132	15.023501	93.495201	39.007607	2.16111	96.483788	39.474182	30.639795	95.581093	39.2408945	16.4004525	96.0324405	-71.0951585	13.6465495	90.9579615
-37.252411	18.29101	92.559227	-16.032288	14.957931	93.511108	38.901989	2.116714	96.45034	39.352848	30.613628	95.506447	39.1274185	16.365171	95.9783935	-71.1919945	13.550691	91.0438225
-37.195362	19.054031	92.631989	-16.151463	14.942929	93.57296	38.858524	2.052605	96.391342	39.246975	30.563602	95.46434	39.0527495	16.3081035	95.927841	-71.3556755	13.5777545	91.218079
-37.065453	19.885788	92.73838	-16.191111	14.840635	93.639633	38.784184	2.005519	96.385292	39.177002	30.52243	95.449692	38.980593	16.2639745	95.917492	-71.362815	13.4172955	91.361774
-36.947475	20.798752	92.80162	-16.256771	14.790381	93.725761	38.737892	1.965755	96.393379	39.102306	30.497211	95.460526	38.920099	16.231483	95.9269525	-71.433641	13.349279	91.5245695
-36.67971	22.123558	92.980545	-16.333624	14.743882	93.864319	38.62965	1.942361	96.469704	39.021965	30.471203	95.486229	38.8258075	16.206782	95.9779665	-71.4930555	13.280982	91.7506715
-36.503078	22.948494	93.098328	-16.390026	14.670406	93.972107	38.633694	1.915998	96.483871	38.954933	30.469021	95.541245	38.7943135	16.1925095	96.012558	-71.5743655	13.1483025	91.931656
-36.210354	23.868612	93.170937	-16.460844	14.659734	94.042793	38.520531	1.915587	96.562622	38.902248	30.472803	95.607582	38.7113895	16.194195	96.085102	-71.6330775	13.125273	92.000484
-35.945175	24.829283	93.21682	-16.53422	14.646244	94.108307	38.445656	1.916173	96.598312	38.838093	30.483183	95.665596	38.6418745	16.199678	96.131954	-71.7103145	13.09281	92.08466
-35.633423	25.759464	93.28952	-16.64188	14.638779	94.156891	38.366745	1.931482	96.623314	38.769104	30.505198	95.735474	38.5679245	16.21834	96.179394	-71.8516845	13.059218	92.134388
-35.310738	26.641031	93.351852	-16.724001	14.643934	94.210709	38.296665	1.960295	96.65387	38.669102	30.551243	95.813393	38.4828835	16.255769	96.2336315	-71.9308855	13.032099	92.1877865
-34.966816	27.51779	93.407257	-16.825693	14.632267	94.261482	38.272293	1.981392	96.657547	38.571922	30.59376	95.877487	38.4221075	16.287576	96.267517	-72.0734935	12.976958	92.255447
-34.360275	28.925381	93.517174	-16.953583	14.609809	94.377258	38.133686	2.079089	96.761017	38.418594	30.675793	95.968529	38.27614	16.377441	96.364773	-72.183306	12.842177	92.389743
-33.885151	29.853748	93.588165	-17.0327	14.591786	94.462387	38.139088	2.104429	96.789391	38.31675	30.720547	96.035446	38.227919	16.412488	96.4124185	-72.293319	12.771084	92.5123555
-33.460922	30.677536	93.706337	-17.113213	14.560497	94.552574	38.060947	2.145115	96.874794	38.226833	30.763371	96.090042	38.14389	16.454243	96.482418	-72.370316	12.666751	92.62273
-32.861347	31.589911	93.810669	-17.156401	14.487539	94.649002	38.029415	2.148726	96.924202	38.141651	30.768929	96.153625	38.085533	16.4588275	96.5389135	-72.398335	12.5162505	92.7590905
-32.373386	32.450047	93.900696	-17.206203	14.423396	94.726715	38.05006	2.112771	96.927643	38.089787	30.750307	96.224098	38.0699235	16.431539	96.5758705	-72.4823295	12.415253	92.8775595
-31.762182	33.357971	94.025024	-17.230085	14.322658	94.817848	38.0266	2.069562	96.948868	38.054188	30.73313	96.307541	38.040394	16.401346	96.6282045	-72.500564	12.24397	93.0074915
-31.20422	34.14352	94.194244	-17.248981	14.233836	94.89782	38.011505	2.022753	96.966675	38.029346	30.705305	96.391945	38.0204255	16.364029	96.67931	-72.5183875	12.103643	93.11633
-30.142296	35.441296	94.353607	-17.29813	14.124142	95.000229	37.961319	1.938245	97.03035	38.017971	30.646366	96.560089	37.989645	16.2923055	96.7952195	-72.585905	11.9559785	93.2052385
-29.408573	36.316666	94.495064	-17.2925	14.045951	95.065117	38.008945	1.874537	97.020271	38.013752	30.619101	96.711342	38.0113485	16.246819	96.8658065	-72.5963485	11.845083	93.2644275
-28.756199	37.114246	94.661858	-17.31048	14.010787	95.128677	37.959244	1.83048	97.085945	38.010612	30.597826	96.89257	37.984928	16.214153	96.9892575	-72.605888	11.807421	93.2680965
-27.888447	37.946274	94.80349	-17.320997	14.008011	95.177643	37.960243	1.783608	97.116547	38.020164	30.576912	97.096725	37.9902035	16.18026	97.106636	-72.6321975	11.835762	93.24865
-27.155165	38.742985	95.00843	-17.357391	14.029113	95.222923	37.991032	1.759636	97.135666	38.037323	30.570724	97.361694	38.0141775	16.16518	97.24868	-72.7289595	11.893046	93.197166
-26.313454	39.575432	95.239601	-17.372253	14.060341	95.300934	37.9715	1.762532	97.23365	38.081989	30.581215	97.656227	38.0267445	16.1718735	97.4449385	-72.7712505	11.9488085	93.1569295
-25.496796	40.313404	95.487511	-17.384325	14.093317	95.371887	37.963924	1.771765	97.355316	38.130138	30.615892	97.969971	38.047031	16.1938285	97.6626435	-72.815681	11.9928055	93.0811305
-24.149529	41.377102	95.838531	-17.456718	14.184374	95.489731	37.902477	1.841453	97.637611	38.185535	30.66147	98.467484	38.044006	16.2514615	98.0525475	-72.957442	12.1172865	92.9269145
-23.197044	42.037899	96.127716	-17.491528	14.227239	95.62809	37.884838	1.874428	97.852074	38.194408	30.70904	98.798706	38.039623	16.291734	98.32539	-73.022679	12.162744	92.93079
-22.311153	42.634518	96.37458	-17.527081	14.278489	95.757645	37.884758	1.916995	98.060997	38.217281	30.757338	99.102676	38.0510195	16.3371665	98.5818365	-73.1051815	12.2198115	92.9334535
-21.36743	43.146179	96.629829	-17.585735	14.316656	95.885513	37.910427	1.95102	98.291275	38.209953	30.804983	99.432549	38.06019	16.3780015	98.861912	-73.23166	12.2553105	92.909114
-20.434895	43.631645	96.895096	-17.60165	14.346155	96.022705	37.960484	1.988457	98.509583	38.211884	30.867836	99.741096	38.086184	16.4281465	99.1253395	-73.289484	12.2641635	92.9200705
-19.437325	44.025097	97.170464	-17.651234	14.33088	96.138214	38.010563	2.034272	98.710037	38.247456	30.916353	100.002167	38.1290095	16.4753125	99.356102	-73.4314775	12.1864475	92.920326
-18.511381	44.386662	97.398575	-17.627537	14.336367	96.254433	38.062553	2.057018	98.898125	38.275623	30.943764	100.252686	38.169088	16.500391	99.5754055	-73.424162	12.172343	92.9334605
-17.075102	44.74379	97.738762	-17.626184	14.334047	96.393936	38.162476	2.080154	99.104378	38.346653	30.971491	100.565956	38.2545645	16.5258225	99.835167	-73.5069325	12.1422715	92.952705
-16.049652	44.936684	97.934891	-17.59712	14.31205	96.488235	38.244213	2.098391	99.21653	38.418949	30.996096	100.736328	38.331581	16.5472435	99.976429	-73.525821	12.0768565	93.000041
-15.051115	45.042606	98.108749	-17.553885	14.343584	96.562096	38.338219	2.112244	99.301376	38.46838	31.014772	100.898804	38.4032995	16.563508	100.10009	-73.5110695	12.12366	93.024102
-14.129469	45.115898	98.310349	-17.497898	14.334149	96.682556	38.424255	2.127819	99.389282	38.53616	31.023121	101.035057	38.4802075	16.57547	100.2121695	-73.4760035	12.092828	93.1529425
-13.16407	45.023224	98.500732	-17.454237	14.361933	96.792191	38.514381	2.152845	99.492432	38.598988	31.049807	101.176872	38.5566845	16.601326	100.334652	-73.4651585	12.12254	93.24973
-12.19868	44.96759	98.661072	-17.401604	14.396694	96.89856	38.614578	2.193971	99.595276	38.660061	31.103769	101.305939	38.6373195	16.64887	100.4506075	-73.4405275	12.144518	93.3465125
-11.214152	44.787159	98.787804	-17.362503	14.445639	96.981728	38.705841	2.241713	99.68969	38.700378	31.138966	101.432182	38.7031095	16.6903395	100.560936	-73.4281155	12.2009385	93.40252
-9.806874	44.45364	98.894173	-17.33	14.506791	97.046471	38.81184	2.327072	99.838463	38.782139	31.233543	101.577164	38.7969895	16.7803075	100.7078135	-73.4569895	12.2332745	93.3851285
-8.910872	44.085346	98.934784	-17.294607	14.54391	97.075417	38.884228	2.387516	99.905533	38.786148	31.281498	101.670288	38.835188	16.834507	100.7879105	-73.424402	12.253313	93.3629235
-7.988197	43.654175	98.988136	-17.2728	14.58596	97.086266	38.923065	2.449658	99.982834	38.782612	31.328178	101.761162	38.8528385	16.888918	100.871998	-73.3984385	12.283002	93.300534
-7.10755	43.148129	99.00058	-17.272635	14.618375	97.090622	38.970028	2.504944	100.059303	38.786469	31.408993	101.843498	38.8782485	16.9569685	100.9514005	-73.4235185	12.2797815	93.2298435
-6.257624	42.601418	98.991585	-17.288252	14.666803	97.113457	39.016972	2.58353	100.120079	38.782494	31.472475	101.899353	38.899733	17.0280025	101.009716	-73.476237	12.3056035	93.217198
-5.427766	41.987713	98.928246	-17.262768	14.741306	97.130646	39.059399	2.638198	100.180504	38.784119	31.519159	101.928802	38.921759	17.0786785	101.054653	-73.447295	12.4039335	93.206639
-4.603197	41.296051	98.893219	-17.278954	14.818269	97.104706	39.116646	2.702156	100.24192	38.785362	31.572161	101.951279	38.951004	17.1371585	101.0965995	-73.508912	12.4993795	93.1128125
-3.39804	40.128906	98.793198	-17.245613	14.946209	97.100853	39.194313	2.835166	100.368462	38.839989	31.683222	101.966843	39.017151	17.259194	101.1676525	-73.508377	12.633224	93.0340535
-2.651065	39.30048	98.701492	-17.226645	15.042716	97.100449	39.250328	2.923794	100.443474	38.880241	31.784586	101.934586	39.0652845	17.35419	101.18903	-73.5185745	12.731242	93.011868
-1.876953	38.418182	98.540947	-17.169672	15.155581	97.0896	39.303047	3.046327	100.491631	38.883812	31.882931	101.880646	39.0934295	17.464629	101.1861385	-73.4327735	12.846533	92.9930615
-1.183682	37.441528	98.360512	-17.115864	15.289963	97.034096	39.382462	3.163908	100.550735	38.882465	31.96859	101.782036	39.1324635	17.566249	101.1663855	-73.3641915	13.013677	92.9018065
-0.460884	36.468628	98.149864	-17.06443	15.408184	97.000275	39.448326	3.2935	100.586273	38.88147	32.078091	101.67012	39.164898	17.6857955	101.1281965	-73.293758	13.1305725	92.8723535
0.198737	35.411114	97.945641	-17.000746	15.528771	96.934998	39.532192	3.448047	100.603355	38.869205	32.19698	101.539864	39.2006985	17.8225135	101.0716095	-73.2021905	13.2350285	92.7983865
0.851995	34.297447	97.703148	-16.954809	15.674602	96.813759	39.609325	3.577148	100.641335	38.876595	32.315243	101.404335	39.24296	17.9461955	101.022835	-73.152578	13.4030085	92.604683
1.748425	32.64225	97.345482	-16.905014	15.904133	96.615532	39.692669	3.78618	100.697456	38.877121	32.523369	101.174942	39.284895	18.1547745	100.936199	-73.094923	13.6534915	92.294865
2.318745	31.43766	97.063942	-16.853497	16.07929	96.475876	39.742954	3.946224	100.73587	38.868572	32.658234	101.016632	39.305763	18.302229	100.876251	-73.012757	13.856351	92.075501
2.86907	30.233484	96.869652	-16.817501	16.249136	96.335724	39.817257	4.08318	100.776466	38.864998	32.817738	100.882889	39.3411275	18.450459	100.8296775	-72.9761295	14.047813	91.8417705
3.340513	29.048229	96.686516	-16.780781	16.358028	96.208267	39.890186	4.205354	100.770279	38.87854	32.945431	100.753441	39.384363	18.5753925	100.76186	-72.945925	14.1406635	91.654674
3.786101	27.771627	96.438408	-16.750608	16.518288	96.042961	39.921143	4.293576	100.739967	38.898079	33.061466	100.611259	39.409611	18.677521	100.675613	-72.910827	14.359055	91.410309
4.205068	26.458096	96.233658	-16.697933	16.635431	95.847969	39.93787	4.387645	100.652184	38.917599	33.167404	100.456772	39.4277345	18.7775245	100.554478	-72.8236005	14.4933375	91.14146
4.578106	25.198236	96.006866	-16.661274	16.784986	95.647858	39.954403	4.461574	100.548302	38.949509	33.251892	100.262749	39.451956	18.856733	100.4055255	-72.774504	14.713239	90.8901905
5.043573	23.206053	95.667923	-16.611109	16.955921	95.357704	39.973755	4.58739	100.350883	38.984444	33.388004	99.951393	39.4790995	18.987697	100.151138	-72.7013175	14.924145	90.56427
5.316583	21.898951	95.411369	-16.599527	17.079271	95.140137	39.982281	4.670018	100.208664	38.994381	33.500656	99.722595	39.488331	19.085337	99.9656295	-72.687385	15.073205	90.3146445
5.529583	20.614941	95.189438	-16.571701	17.193811	94.953407	40.014725	4.75312	100.018478	39.000191	33.619919	99.486259	39.507458	19.1865195	99.7523685	-72.65086	15.2011025	90.1544455
5.740063	19.231138	94.968658	-16.522621	17.280403	94.76297	40.038658	4.865206	99.823044	39.017933	33.722946	99.261848	39.5282955	19.294076	99.542446	-72.5735375	15.26673	89.983494
5.894957	17.898348	94.72821	-16.473011	17.395874	94.552818	40.050941	4.984515	99.645279	39.05481	33.849102	99.035225	39.5528755	19.4168085	99.340252	-72.4988975	15.3749395	89.765384
5.994947	16.608173	94.517639	-16.436852	17.508984	94.369408	40.084557	5.121286	99.474937	39.072868	33.965271	98.835976	39.5787125	19.5432785	99.1554565	-72.4524165	15.4746895	89.5833595
6.069723	15.181632	94.322693	-16.39139	17.628988	94.18148	40.117363	5.294472	99.350014	39.086895	34.101063	98.672646	39.602129	19.6977675	99.01133	-72.384909	15.5602085	89.35163
6.071408	13.193443	94.041023	-16.36746	17.818865	93.914291	40.17939	5.577845	99.205544	39.088856	34.35725	98.480423	39.634123	19.9675475	98.8429835	-72.369043	15.6701825	88.9855985
6.027497	11.832973	93.915756	-16.340504	17.950527	93.763313	40.201492	5.812024	99.133881	39.078693	34.527863	98.370392	39.6400925	20.1699435	98.7521365	-72.3211005	15.7311105	88.7744895
5.904978	10.442194	93.807205	-16.338406	18.094711	93.629105	40.198914	6.066707	99.108467	39.069569	34.699409	98.22097	39.6342415	20.383058	98.6647185	-72.3110535	15.806364	88.5934915
5.744429	9.157312	93.724976	-16.33075	18.245602	93.505737	40.16502	6.364046	99.071617	39.053566	34.859684	98.029007	39.609293	20.611865	98.550312	-72.270793	15.879339	88.461162
5.590693	7.714918	93.654388	-16.273378	18.376913	93.380318	40.12838	6.639482	99.019142	39.043797	34.992504	97.786606	39.5860885	20.815993	98.402874	-72.1328445	15.937833	88.357762
5.381288	6.360682	93.608414	-16.205948	18.500587	93.245186	40.115746	6.881937	98.942032	39.062168	35.119404	97.448639	39.588957	21.0006705	98.1953355	-72.000853	16.0005035	88.2950365
5.073391	5.07746	93.56398	-16.110729	18.624212	93.123878	40.131016	7.085857	98.85408	39.094196	35.182495	97.045303	39.612606	21.134176	97.9496915	-71.834064	16.114248	88.2980645
4.594732	3.056786	93.635956	-15.944469	18.769655	92.956543	40.22723	7.31338	98.774437	39.167442	35.253231	96.431297	39.697336	21.2833055	97.602867	-71.586274	16.2560045	88.310219
4.195966	1.810782	93.717712	-15.831573	18.830999	92.880806	40.277481	7.410631	98.747025	39.219742	35.281651	96.060341	39.7486115	21.346141	97.403683	-71.4117575	16.315857	88.357929
3.780497	0.615934	93.841705	-15.751557	18.867847	92.82692	40.315681	7.446937	98.742798	39.276352	35.289612	95.758171	39.7960165	21.3682745	97.2504845	-71.2991305	16.3674195	88.4033555
3.2705	-0.573781	93.972992	-15.681436	18.839806	92.780052	40.344296	7.429708	98.729813	39.316612	35.253883	95.518684	39.830454	21.3417955	97.1242485	-71.193326	16.3378165	88.4358555
2.726539	-1.678364	94.071075	-15.662005	18.793127	92.730042	40.365215	7.368367	98.693443	39.353542	35.192516	95.338539	39.8593785	21.2804415	97.015991	-71.1833885	16.3058125	88.444093
2.167068	-2.726155	94.078568	-15.64305	18.715195	92.650299	40.326939	7.284211	98.648071	39.377979	35.121353	95.194527	39.852459	21.202782	96.921299	-71.138559	16.227608	88.379299
1.54793	-3.702049	94.09446	-15.663115	18.653156	92.590019	40.30175	7.176136	98.553383	39.374893	35.029716	95.077087	39.8383215	21.102926	96.815235	-71.1645515	16.203386	88.364803
0.546712	-5.03927	94.069702	-15.72215	18.531731	92.463654	40.188164	7.079268	98.49292	39.334282	34.92905	95.012634	39.761223	21.004159	96.752777	-71.205523	16.059303	88.174531
-0.173937	-5.799317	93.977394	-15.780505	18.471909	92.398033	40.130169	7.015702	98.439613	39.321022	34.886822	95.030533	39.7255955	20.951262	96.735073	-71.2866055	15.992556	88.060993
-0.888229	-6.502579	93.824211	-15.806863	18.424255	92.320045	40.076473	6.955153	98.358597	39.307125	34.84903	95.086319	39.691799	20.9020915	96.722458	-71.305525	15.9464185	87.917632
-1.66481	-7.115993	93.664749	-15.844533	18.385874	92.249664	40.029491	6.900491	98.249046	39.294548	34.828194	95.172684	39.6620195	20.8643425	96.710865	-71.3510855	15.9074055	87.788463
-2.473187	-7.682283	93.483154	-15.877559	18.389265	92.179886	39.996429	6.883216	98.147896	39.292397	34.822586	95.279236	39.644413	20.852901	96.713566	-71.399531	15.925629	87.646206
-3.305812	-8.123909	93.22921	-15.895517	18.409548	92.136993	39.976818	6.865572	98.034462	39.306812	34.83215	95.408943	39.641815	20.848861	96.7217025	-71.432849	15.970235	87.5522835
-4.134801	-8.515743	92.968102	-15.914063	18.42691	92.096481	39.96735	6.841635	97.909424	39.333546	34.849525	95.586205	39.650448	20.84558	96.7478145	-71.478574	16.00824	87.4451475
-5.4632	-8.987432	92.507347	-15.906872	18.474504	92.050468	39.883896	6.816488	97.728279	39.425449	34.841572	95.840622	39.6546725	20.82903	96.7844505	-71.4684165	16.119978	87.3164855
-6.398924	-9.227489	92.241348	-15.883048	18.545721	92.024498	39.841549	6.805511	97.626541	39.475151	34.84111	95.991112	39.65835	20.8233105	96.8088265	-71.424446	16.2681315	87.2401695
-7.336492	-9.422441	91.994186	-15.856193	18.609892	91.986565	39.808544	6.812595	97.54937	39.53516	34.831192	96.124779	39.671852	20.8218935	96.8370745	-71.384238	16.3978905	87.1360555
-8.281537	-9.547793	91.806816	-15.842225	18.664076	91.963127	39.775928	6.832566	97.512848	39.591335	34.870792	96.220932	39.6836315	20.851679	96.86689	-71.3680815	16.476473	87.059364
-9.245429	-9.659112	91.618385	-15.818642	18.736258	91.950272	39.763638	6.864925	97.469749	39.626232	34.900642	96.27829	39.694935	20.8827835	96.8740195	-71.332219	16.5897325	87.0265245
-10.2831	-9.725286	91.503067	-15.805253	18.783863	91.933426	39.747196	6.901835	97.408592	39.631298	34.952515	96.24881	39.689247	20.927175	96.828701	-71.299753	16.640551	87.038151
-11.335976	-9.810688	91.443169	-15.806473	18.812401	91.896156	39.744461	6.94725	97.346207	39.619194	34.989067	96.128426	39.6818275	20.9681585	96.7373165	-71.2947735	16.6566435	87.0549955
-12.892527	-9.777214	91.36512	-15.815931	18.847443	91.772881	39.72657	7.020403	97.214302	39.543552	35.046539	95.808945	39.635061	21.033471	96.5116235	-71.266923	16.661415	87.0341385
-13.993128	-9.745328	91.308228	-15.819049	18.828112	91.694214	39.71032	7.049082	97.087456	39.508648	35.052486	95.557205	39.609484	21.050784	96.3223305	-71.247582	16.60544	87.0660975
-15.061244	-9.677653	91.262482	-15.82369	18.79604	91.584534	39.675243	7.048158	96.943039	39.458054	35.042084	95.290489	39.5666485	21.045121	96.116764	-71.2140285	16.546959	87.052304
-16.170839	-9.551505	91.141571	-15.828039	18.730106	91.455368	39.632954	7.014764	96.730133	39.410587	34.988655	95.010628	39.5217705	21.0017095	95.8703805	-71.1778485	16.4585025	87.0403555
-17.196026	-9.388478	90.974358	-15.862653	18.622849	91.339531	39.556553	6.9343	96.482712	39.374565	34.906559	94.723274	39.465559	20.9204295	95.602993	-71.190865	16.3252685	87.076069
-18.363766	-9.16201	90.782211	-15.860378	18.534971	91.169037	39.493591	6.840642	96.202576	39.335007	34.813927	94.430481	39.414299	20.8272845	95.3165285	-71.135055	16.2426575	87.0215455
-19.51652	-8.918777	90.592316	-15.905471	18.428806	91.020218	39.402798	6.727983	95.908829	39.296661	34.687355	94.147308	39.3497295	20.707669	95.0280685	-71.1606715	16.149943	87.0123675
-21.143957	-8.460016	90.290298	-15.933254	18.288254	90.800659	39.261833	6.535915	95.475754	39.247097	34.482574	93.739418	39.254465	20.5092445	94.607586	-71.120973	16.0672635	86.993732
-22.295465	-8.077383	90.112297	-15.974932	18.224222	90.654968	39.179279	6.395272	95.210503	39.216431	34.355865	93.478142	39.197855	20.3755685	94.3443225	-71.147719	16.0728755	86.9656135
-23.402231	-7.646222	89.985931	-16.015051	18.1682	90.540382	39.105015	6.264158	94.961472	39.181419	34.233414	93.213402	39.143217	20.248786	94.087437	-71.173319	16.087614	86.993327
-24.510202	-7.223739	89.828033	-16.051016	18.100801	90.401833	39.039207	6.1401	94.695038	39.150932	34.101124	92.949966	39.0950695	20.120612	93.822502	-71.1971015	16.08099	86.981164
-25.612167	-6.694707	89.692184	-16.047453	18.032417	90.289345	38.957775	5.996104	94.427269	39.112473	34.000015	92.702637	39.035124	19.9980595	93.564953	-71.13003	16.0667745	87.013737
-26.695665	-6.146701	89.596382	-16.031404	17.962282	90.191086	38.907295	5.869754	94.181404	39.113106	33.82719	92.400505	39.0102005	19.848472	93.2909545	-71.0730085	16.076092	87.0912175
-27.796188	-5.571008	89.557739	-16.049175	17.888231	90.105453	38.879391	5.723298	93.949554	39.104992	33.693485	92.153709	38.9921915	19.7083915	93.0516315	-71.0905415	16.0680705	87.1592745
-29.340231	-4.59791	89.363579	-16.036539	17.729326	89.960762	38.831257	5.495854	93.595215	39.113045	33.482208	91.853378	38.972151	19.489031	92.7242965	-71.045229	15.969621	87.1972275
-30.321737	-3.936979	89.187828	-16.011101	17.607491	89.867195	38.794098	5.33126	93.358406	39.121864	33.342758	91.670128	38.957981	19.337009	92.514267	-70.980183	15.877973	87.220123
-31.308437	-3.234892	89.038948	-16.027643	17.472124	89.743515	38.757721	5.206306	93.09034	39.12328	33.227837	91.486694	38.9405005	19.2170715	92.288517	-70.9957865	15.7271765	87.198513
-32.272457	-2.451226	88.883842	-16.025335	17.324486	89.619186	38.729904	5.075209	92.816414	39.110107	33.105419	91.284576	38.9200055	19.090314	92.050495	-70.9706755	15.558658	87.187877
-33.202694	-1.699506	88.703415	-16.019547	17.163799	89.493347	38.696716	4.964657	92.563721	39.097858	32.998638	91.099319	38.897287	18.9816475	91.83152	-70.936381	15.3459505	87.155174
-34.109177	-0.864058	88.590446	-16.04385	17.043634	89.408646	38.678345	4.863409	92.319199	39.067234	32.889442	90.914223	38.8727895	18.8764255	91.616711	-70.9604895	15.2108425	87.200581
-34.960835	-0.029633	88.480499	-16.044119	16.918711	89.301842	38.648136	4.777737	92.108841	39.022888	32.806534	90.743202	38.835512	18.7921355	91.4260215	-70.92375	15.0452865	87.1776625
-36.122589	1.332649	88.3302	-16.131721	16.748922	89.179428	38.596798	4.638246	91.887299	38.947174	32.66568	90.516258	38.771986	18.651963	91.2017785	-71.035428	14.845881	87.1570775
-36.951393	2.27286	88.287476	-16.19906	16.61846	89.098625	38.559319	4.551651	91.804703	38.887688	32.578121	90.419228	38.7235035	18.564886	91.1119655	-71.1216235	14.672034	87.0852845
-37.659412	3.228285	88.190834	-16.244394	16.53689	89.01638	38.524807	4.45104	91.762558	38.828045	32.493736	90.336021	38.676426	18.472388	91.0492895	-71.165214	14.601392	86.9834705
-38.418427	4.196449	88.090363	-16.333632	16.435734	88.957146	38.481205	4.359313	91.745598	38.751011	32.397129	90.281082	38.616108	18.378221	91.01334	-71.283372	14.493247	86.900952
-39.118786	5.194673	88.079826	-16.396254	16.348845	88.950348	38.436157	4.250576	91.742195	38.693829	32.305904	90.271378	38.564993	18.27824	91.0067865	-71.357501	14.41945	86.8939095
-39.754848	6.200136	88.069069	-16.458071	16.247978	88.969833	38.40078	4.150641	91.767685	38.662609	32.208607	90.301308	38.5316945	18.179624	91.0344965	-71.4478365	14.316332	86.9051695
-40.341125	7.27256	88.074387	-16.476974	16.145477	88.982948	38.377815	4.01942	91.804611	38.641376	32.087059	90.346672	38.5095955	18.0532395	91.0756415	-71.4635435	14.2377145	86.8902545
-41.098167	8.912046	88.116486	-16.539774	16.006472	89.037567	38.318035	3.841142	91.883377	38.627335	31.916914	90.44519	38.472685	17.879028	91.1642835	-71.552233	14.133916	86.9108505
-41.537388	10.002805	88.134346	-16.562363	15.934515	89.06823	38.310722	3.703066	91.94706	38.638584	31.790686	90.497101	38.474653	17.746876	91.2220805	-71.599379	14.122154	86.9143795
-41.919933	11.124454	88.16349	-16.562937	15.834561	89.102814	38.310913	3.582356	91.994629	38.63702	31.694645	90.534943	38.4739665	17.6385005	91.264786	-71.5998405	14.0306215	86.940842
-42.283134	12.258903	88.18914	-16.570345	15.732815	89.147736	38.311348	3.47647	92.023163	38.631649	31.594101	90.562111	38.4714985	17.5352855	91.292637	-71.6121885	13.9303445	87.002835
-42.623112	13.375505	88.274178	-16.576851	15.649031	89.204033	38.319363	3.369028	92.03112	38.633476	31.495195	90.563873	38.4764195	17.4321115	91.2974965	-71.6301215	13.8659505	87.1105695
-42.902935	14.525136	88.414856	-16.584616	15.531877	89.270355	38.305496	3.286701	92.023384	38.610802	31.411234	90.575096	38.458149	17.3489675	91.29924	-71.627381	13.7147865	87.24147
-43.119553	15.704505	88.464569	-16.595881	15.421532	89.376152	38.272743	3.198088	92.007759	38.582397	31.309902	90.588829	38.42757	17.253995	91.298294	-71.619332	13.589069	87.45401
-43.466114	17.384148	88.752914	-16.678328	15.232621	89.544174	38.214745	3.050159	91.971024	38.500072	31.18026	90.629547	38.3574085	17.1152095	91.3002855	-71.7140645	13.3500325	87.7880625
-43.586411	18.54423	88.991875	-16.755114	15.074733	89.686333	38.150898	2.951077	91.960457	38.418327	31.088806	90.680405	38.2846125	17.0199415	91.320431	-71.7948405	13.1295245	88.052235
-43.669987	19.723946	89.212067	-16.865271	14.89052	89.859344	38.058281	2.857774	91.943863	38.313534	31.003805	90.749443	38.1859075	16.9307895	91.346653	-71.9164495	12.8502505	88.372035
-43.776424	20.854839	89.475922	-16.989765	14.719388	90.027466	37.956791	2.774624	91.923286	38.180031	30.925045	90.816048	38.068411	16.8498345	91.369667	-72.047941	12.5889415	88.685265
-43.793182	21.970715	89.773247	-17.125607	14.554458	90.175835	37.857643	2.695497	91.888908	38.037445	30.858139	90.865669	37.947544	16.776818	91.3772885	-72.198758	12.332098	88.9743815
-43.727974	23.128874	90.023766	-17.23629	14.398022	90.347351	37.747459	2.624429	91.847435	37.883713	30.792955	90.92186	37.815586	16.708692	91.3846475	-72.288166	12.087352	89.3100545
-43.665539	24.224585	90.315651	-17.35663	14.262742	90.498093	37.645512	2.566285	91.818726	37.723152	30.743837	90.974998	37.684332	16.655061	91.396862	-72.397592	11.870423	89.599324
-43.456066	25.8885	90.69973	-17.572571	14.134116	90.707863	37.466583	2.517766	91.839378	37.495068	30.68047	91.115395	37.4808255	16.599118	91.4773865	-72.6259675	11.669114	89.9383395
-43.287411	27.019236	90.943878	-17.747311	14.080954	90.868134	37.350739	2.479013	91.932777	37.342533	30.641043	91.26667	37.346636	16.560028	91.5997235	-72.841258	11.60188	90.1365445
-43.036537	28.11734	91.209373	-17.922632	14.057042	91.076454	37.251057	2.451319	92.091461	37.209488	30.638903	91.485825	37.2302725	16.545111	91.788643	-73.0755365	11.568973	90.364265
-42.75285	29.187876	91.455803	-18.061319	14.105107	91.280655	37.169537	2.426789	92.32399	37.099792	30.648214	91.728729	37.1346645	16.5375015	92.0263595	-73.2573025	11.6727125	90.5349505
-42.372639	30.264711	91.68251	-18.23534	14.169916	91.480324	37.087791	2.431608	92.594681	36.996323	30.68088	92.006943	37.042057	16.556244	92.300812	-73.512737	11.783588	90.659836
-41.991871	31.315294	91.885818	-18.37285	14.275958	91.682297	37.024174	2.44369	92.872147	36.903347	30.736006	92.297623	36.9637605	16.589848	92.584885	-73.7094605	11.962068	90.779709
-41.502789	32.319832	92.078636	-18.512735	14.397333	91.876846	36.949547	2.485655	93.163658	36.834545	30.782333	92.585495	36.892046	16.633994	92.8745765	-73.917516	12.160672	90.8791155
-40.724842	33.777531	92.375458	-18.698214	14.621237	92.1698	36.851528	2.557715	93.593338	36.721287	30.868399	93.052742	36.7864075	16.713057	93.32304	-74.1828355	12.529417	91.01656
-40.155632	34.70966	92.537918	-18.816755	14.750772	92.322937	36.81403	2.628663	93.871803	36.674641	30.94565	93.366043	36.7443355	16.7871565	93.618923	-74.3778455	12.7143875	91.026951
-39.548801	35.566948	92.722389	-18.912556	14.846988	92.490768	36.759842	2.684363	94.146332	36.617115	30.993372	93.691101	36.6884785	16.8388675	93.9187165	-74.5135905	12.8551085	91.0628195
-38.886868	36.372517	92.875473	-18.994936	14.940407	92.634377	36.732998	2.730408	94.416702	36.569626	31.052334	94.034431	36.651312	16.891371	94.2255665	-74.641184	12.989443	91.0431875
-38.213032	37.107597	93.030968	-19.096849	15.036747	92.763794	36.723824	2.774816	94.675354	36.545723	31.122902	94.368484	36.6347735	16.948859	94.521919	-74.8284715	13.124635	91.005669
-37.503071	37.847759	93.177864	-19.178114	15.138517	92.855507	36.716106	2.837313	94.922768	36.514046	31.187862	94.693962	36.615076	17.0125875	94.808365	-74.971304	13.2644465	90.902649
-36.770702	38.488598	93.320053	-19.238308	15.211747	92.982124	36.705647	2.899188	95.155701	36.482651	31.241434	95.021088	36.594149	17.070311	95.0883945	-75.070765	13.353183	90.8758535
-35.59927	39.367779	93.565666	-19.283787	15.313329	93.181763	36.700817	3.000438	95.491653	36.467911	31.328205	95.443474	36.584364	17.1643215	95.4675635	-75.151938	13.4623365	90.8959625
-34.777493	39.853519	93.735214	-19.318428	15.39327	93.318214	36.701447	3.087861	95.695244	36.457954	31.381739	95.687935	36.5797005	17.2348	95.6915895	-75.2165565	13.55174	90.9448385
-33.999313	40.300461	93.868416	-19.350801	15.475051	93.414276	36.709904	3.15765	95.887413	36.456074	31.452829	95.884056	36.582989	17.3052395	95.8857345	-75.284591	13.6448625	90.9428175
-33.12336	40.713394	93.949806	-19.33728	15.540302	93.545448	36.726078	3.237416	96.056297	36.463879	31.518024	96.019653	36.5949785	17.37772	96.037975	-75.2695385	13.702884	91.052921
-32.237587	41.05912	94.027954	-19.346895	15.642564	93.630295	36.747593	3.325211	96.201202	36.469322	31.584442	96.12458	36.6084575	17.4548265	96.162891	-75.3022475	13.8303015	91.097699
-31.400925	41.338573	94.057999	-19.32012	15.710192	93.72908	36.767342	3.394805	96.319008	36.450684	31.700846	96.22216	36.609013	17.5478255	96.270584	-75.249253	13.8725585	91.187576
-30.54125	41.518124	94.106796	-19.294228	15.759596	93.800339	36.783157	3.446829	96.423203	36.495953	31.703785	96.231232	36.639555	17.575307	96.3272175	-75.228011	13.943885	91.2734605
-29.191238	41.74065	94.133667	-19.262121	15.819084	93.882141	36.795143	3.514233	96.548058	36.524094	31.732622	96.256317	36.6596185	17.6234275	96.4021875	-75.1838605	14.0147405	91.3620945
-28.272671	41.833027	94.134537	-19.254326	15.832585	93.933235	36.798634	3.520626	96.626785	36.543407	31.731033	96.243843	36.6710205	17.6258295	96.435314	-75.1796725	14.0393405	91.431156
-27.376513	41.875191	94.10331	-19.24614	15.828297	93.975601	36.802109	3.519853	96.684959	36.554924	31.719721	96.221245	36.6785165	17.619787	96.453102	-75.1707965	14.036807	91.4981
-26.617708	41.858696	94.068489	-19.198694	15.841251	94.016624	36.80603	3.504287	96.734047	36.581608	31.700811	96.187851	36.693819	17.602549	96.460949	-75.091207	14.079953	91.572299
-25.691689	41.710148	94.008324	-19.190567	15.836249	94.033386	36.804707	3.481893	96.779831	36.602764	31.676027	96.12796	36.7037355	17.57896	96.4538955	-75.0848695	14.093538	91.6128765
-24.760441	41.578529	93.961456	-19.185759	15.82614	94.050339	36.810253	3.458614	96.80957	36.609154	31.659332	96.069054	36.7097035	17.558973	96.439312	-75.0812215	14.093307	91.661366
-23.842571	41.413273	93.882347	-19.181751	15.828152	94.063004	36.808361	3.440754	96.840683	36.618679	31.636555	96.017853	36.71352	17.5386545	96.429268	-75.077022	14.1176495	91.69674
-22.563082	41.112804	93.786896	-19.177042	15.823688	94.061569	36.790016	3.428028	96.88826	36.631321	31.608435	95.960526	36.7106685	17.5182315	96.424393	-75.0647525	14.1291445	91.698745
-21.718416	40.861858	93.709251	-19.177046	15.818022	94.03936	36.782654	3.423107	96.921509	36.637161	31.595627	95.927086	36.7099075	17.509367	96.4242975	-75.0639995	14.126677	91.6544225
-20.830153	40.589798	93.668991	-19.178873	15.820951	94.030319	36.767162	3.435506	96.944962	36.637756	31.592041	95.906792	36.702459	17.5137735	96.425877	-75.060205	14.1281285	91.634761
-19.9195	40.287632	93.615021	-19.173851	15.830194	94.018913	36.746258	3.463473	96.972778	36.644314	31.599108	95.884605	36.695286	17.5312905	96.4286915	-75.042988	14.1290975	91.6091345
-19.076881	39.950451	93.550751	-19.171593	15.834657	94.012421	36.756069	3.498157	96.998367	36.648308	31.614452	95.852242	36.7021885	17.5563045	96.4253045	-75.0453745	14.1130095	91.5995375
-18.264259	39.603622	93.511162	-19.153517	15.86194	94.025696	36.774464	3.531306	97.038002	36.65226	31.636721	95.819542	36.713362	17.5840135	96.428772	-75.020396	14.1398665	91.62262
-17.429281	39.224556	93.45079	-19.128094	15.90529	94.047981	36.802006	3.559139	97.085686	36.68005	31.665983	95.788597	36.741028	17.612561	96.4371415	-74.997216	14.198019	91.6588205
-16.173779	38.617313	93.436905	-19.060465	15.933815	94.109879	36.865131	3.598081	97.165535	36.734524	31.701714	95.746872	36.7998275	17.6498975	96.4562035	-74.9207575	14.2177325	91.7635545
-15.352162	38.160362	93.438805	-19.019081	15.968548	94.173134	36.91061	3.606733	97.219109	36.786736	31.713856	95.740532	36.848673	17.6602945	96.4798205	-74.886835	14.2768015	91.8664475
-14.579837	37.722584	93.454651	-18.97654	15.995505	94.215935	36.961712	3.602779	97.269325	36.834904	31.713852	95.761612	36.898308	17.6583155	96.5154685	-74.851388	14.3326945	91.9164015
-13.8214	37.255043	93.478355	-18.9223	15.993546	94.245239	37.004772	3.60001	97.313271	36.905849	31.698597	95.784912	36.9553105	17.6493035	96.5490915	-74.7999105	14.3377885	91.9413865
-13.014462	36.740681	93.510063	-18.860975	15.985836	94.28714	37.090904	3.582038	97.326607	36.961349	31.685633	95.821556	37.0261265	17.6338355	96.5740815	-74.7480765	14.3378365	92.0001985
-12.225382	36.28125	93.567238	-18.804777	15.960882	94.309303	37.110535	3.593423	97.395523	37.019543	31.676315	95.867531	37.065039	17.634869	96.631527	-74.674593	14.286895	91.987079
-11.515988	35.754555	93.583588	-18.773308	15.942017	94.328728	37.153473	3.595593	97.439644	37.073048	31.685997	95.906082	37.1132605	17.640795	96.672863	-74.6598765	14.243239	91.984593
-10.432524	34.979698	93.676933	-18.706123	15.922199	94.367035	37.25034	3.608491	97.493988	37.148552	31.702059	95.972511	37.199446	17.655275	96.7332495	-74.611692	14.189123	92.0008205
-9.729288	34.448261	93.710014	-18.659889	15.908785	94.429871	37.356167	3.596394	97.503929	37.214954	31.707182	96.010521	37.2855605	17.651788	96.757225	-74.6053385	14.165782	92.102517
-8.995532	33.941753	93.753883	-18.600603	15.918803	94.473763	37.376728	3.619546	97.58535	37.277935	31.706446	96.046776	37.3273315	17.662996	96.816063	-74.5285375	14.17461	92.131463
-8.350726	33.395798	93.776749	-18.53117	15.962103	94.499626	37.433941	3.62166	97.628502	37.35046	31.713671	96.071419	37.3922005	17.6676655	96.8499605	-74.4545405	14.2565405	92.1492915
-7.699159	32.84269	93.798935	-18.477695	15.974701	94.538651	37.496674	3.618612	97.656349	37.402588	31.722385	96.081886	37.449631	17.6704985	96.8691175	-74.405021	14.2789035	92.2081845
-7.058484	32.297054	93.840401	-18.439192	15.979761	94.570847	37.539082	3.612549	97.68811	37.463425	31.717365	96.092842	37.5012535	17.664957	96.890476	-74.3796375	14.294565	92.251218
-6.436789	31.735315	93.857071	-18.406004	15.97942	94.587288	37.602062	3.595575	97.705254	37.505142	31.709429	96.094383	37.553602	17.652502	96.8998185	-74.36561	14.306338	92.2747575
-5.474611	30.917665	93.850662	-18.36957	15.99101	94.597557	37.643002	3.556716	97.697372	37.58321	31.662687	96.066849	37.613106	17.6097015	96.8821105	-74.352246	14.3723185	92.3130035
-4.877204	30.315971	93.846336	-18.344759	15.993416	94.601891	37.663956	3.533509	97.696533	37.619419	31.638857	96.069572	37.6416875	17.586183	96.8830525	-74.3312055	14.400649	92.3207295
-4.314334	29.73752	93.859459	-18.316708	16.007107	94.604073	37.696716	3.503543	97.709381	37.649632	31.615124	96.085289	37.673174	17.5593335	96.897335	-74.30659	14.4548805	92.310811
-3.761132	29.149183	93.896553	-18.30965	16.007664	94.628059	37.725883	3.482389	97.723511	37.67577	31.599096	96.120476	37.7008265	17.5407425	96.9219935	-74.3201265	14.4745855	92.3341245
-3.225676	28.558123	93.927948	-18.304459	16.00816	94.639946	37.741859	3.460664	97.751328	37.698994	31.587856	96.156143	37.7204265	17.52426	96.9537355	-74.3293445	14.49206	92.3261565
-2.696396	27.979115	93.942108	-18.296103	16.016382	94.648369	37.764378	3.435132	97.775688	37.725002	31.575861	96.18103	37.74469	17.5054965	96.978359	-74.336896	14.5272675	92.318379
-2.176832	27.399763	93.962082	-18.284159	16.049395	94.650192	37.782635	3.430122	97.784065	37.74408	31.565207	96.196762	37.7633575	17.4976645	96.9904135	-74.3316755	14.6011255	92.3099705
-1.473649	26.486441	93.966675	-18.276152	16.088148	94.650879	37.848637	3.431571	97.771545	37.773022	31.582638	96.230003	37.8108295	17.5071045	97.000774	-74.3631335	14.6691915	92.300984
-1.037503	25.928804	94.023651	-18.237818	16.129669	94.683556	37.895435	3.456252	97.78038	37.790615	31.611124	96.277809	37.843025	17.533688	97.0290945	-74.318661	14.72565	92.3380175
-0.593397	25.329388	94.06002	-18.190952	16.177681	94.707298	37.934177	3.489402	97.810249	37.834579	31.652763	96.342247	37.884378	17.5710825	97.076248	-74.266282	14.7842795	92.338348
-0.169652	24.768751	94.120636	-18.168726	16.229124	94.749229	37.939926	3.538973	97.893021	37.892006	31.693497	96.431152	37.915966	17.616235	97.1620865	-74.253418	14.842013	92.3363715
0.257379	24.228611	94.209625	-18.127041	16.285913	94.802078	37.984512	3.561723	97.925117	37.941391	31.718788	96.526901	37.9629515	17.6402555	97.226009	-74.2170335	14.9315705	92.378147
0.642831	23.625587	94.240967	-18.095667	16.333742	94.843658	38.020966	3.576802	97.946114	38.008682	31.730997	96.608826	38.014824	17.6538995	97.27747	-74.206158	15.0135845	92.409846
0.996033	23.014486	94.28067	-18.062214	16.375896	94.87336	38.056992	3.587382	97.971626	38.066608	31.758022	96.690788	38.0618	17.672702	97.331207	-74.186228	15.07909	92.415513
1.48709	22.15357	94.36454	-17.981873	16.466228	94.904251	38.088329	3.601885	97.988808	38.137764	31.776928	96.814468	38.1130465	17.6894065	97.401638	-74.0767925	15.2430495	92.406864
1.782721	21.55728	94.381905	-17.973934	16.500317	94.913849	38.114697	3.610104	98.000877	38.174862	31.783638	96.870506	38.1447795	17.696871	97.4356915	-74.0926475	15.303763	92.3920065
2.072433	20.970188	94.413307	-17.957396	16.522551	94.917397	38.128014	3.624886	98.009483	38.192295	31.798399	96.933533	38.1601545	17.7116425	97.471508	-74.0749465	15.3334595	92.363286
2.335127	20.353029	94.42347	-17.937933	16.551262	94.914772	38.136467	3.641687	98.014023	38.20961	31.808084	96.995529	38.1730385	17.7248855	97.504776	-74.0489045	15.3776385	92.324768
2.562536	19.695755	94.430473	-17.934885	16.559719	94.904755	38.153156	3.65722	98.012001	38.224621	31.831364	97.061272	38.1888885	17.744292	97.5366365	-74.0586585	15.375146	92.2728735
2.753235	19.096952	94.409058	-17.938385	16.566954	94.881149	38.163509	3.674873	97.998466	38.229153	31.843048	97.105942	38.196331	17.7589605	97.552204	-74.073101	15.3749475	92.210094
2.944208	18.454811	94.394691	-17.932459	16.552267	94.844711	38.171032	3.696788	97.973076	38.225098	31.86076	97.133545	38.198065	17.778774	97.5533105	-74.062983	15.32576	92.1361115
3.141419	17.506512	94.360901	-17.939405	16.540051	94.798454	38.185356	3.751687	97.957367	38.209698	31.908815	97.162834	38.197527	17.830251	97.5601005	-74.076337	15.249851	92.0368075
3.240164	16.841614	94.323181	-17.933468	16.544704	94.776001	38.202217	3.819073	97.962128	38.192982	31.9559	97.171906	38.1975995	17.8874865	97.567017	-74.0645355	15.2019215	91.984985
3.317907	16.152634	94.312927	-17.928011	16.55131	94.762383	38.244926	3.893475	97.972404	38.17107	32.012951	97.155357	38.207998	17.953213	97.5638805	-74.06402	15.149407	91.9608855
3.404998	15.486211	94.278008	-17.914621	16.556009	94.754059	38.28635	3.962	97.979233	38.150375	32.068924	97.107185	38.2183625	18.015462	97.543209	-74.0476045	15.096556	91.964909
3.410624	14.787312	94.24453	-17.886389	16.552254	94.750931	38.314381	4.047176	97.981483	38.140358	32.127422	97.044083	38.2273695	18.087299	97.512783	-74.0001475	15.017209	91.989079
3.422547	14.109299	94.240402	-17.841223	16.569818	94.745132	38.36462	4.131929	97.97123	38.151207	32.177673	96.969849	38.2579135	18.154801	97.4705395	-73.9403595	14.984835	92.0197245
3.374998	13.447684	94.202118	-17.784128	16.541885	94.731758	38.395809	4.205332	97.949234	38.158661	32.239311	96.857521	38.277235	18.2223215	97.4033775	-73.845491	14.8614485	92.0601385
3.288047	12.421541	94.129189	-17.6961	16.513315	94.66819	38.439632	4.340073	97.895226	38.159077	32.326664	96.640305	38.2993545	18.3333685	97.2677655	-73.6915545	14.6932615	92.0686145
3.212993	11.73413	94.072235	-17.641491	16.488178	94.621094	38.4944	4.410363	97.858025	38.157356	32.372673	96.462288	38.325878	18.391518	97.1601565	-73.60886	14.584838	92.0820315
3.081475	11.057877	94.01136	-17.576159	16.438883	94.545509	38.551655	4.476406	97.821342	38.157146	32.412949	96.29557	38.3544005	18.4446775	97.058456	-73.5067185	14.4330885	92.032562
2.91823	10.437981	93.954506	-17.525682	16.41408	94.477104	38.604103	4.51524	97.787033	38.168533	32.435574	96.109528	38.386318	18.475407	96.9482805	-73.437682	14.352753	92.0059275
2.757739	9.843294	93.905518	-17.469225	16.347378	94.399956	38.653141	4.534807	97.757164	38.163708	32.446213	95.95285	38.4084245	18.49051	96.855007	-73.3468745	14.204246	91.944905
2.544019	9.26966	93.843857	-17.443777	16.297567	94.317474	38.700874	4.51293	97.729019	38.155354	32.420155	95.830498	38.428114	18.4665425	96.7797585	-73.315668	14.1285915	91.8551895
2.300033	8.705999	93.76918	-17.427109	16.239075	94.232437	38.723923	4.456167	97.679749	38.146881	32.384079	95.747398	38.435402	18.420123	96.7135735	-73.28962	14.058027	91.7513005
1.942141	7.873192	93.645958	-17.425978	16.106976	94.080231	38.705566	4.370295	97.601906	38.145924	32.293125	95.721695	38.425745	18.33171	96.6618005	-73.277701	13.882242	91.4986615
1.673983	7.412498	93.580887	-17.437944	16.042	94.029198	38.668922	4.304088	97.539207	38.158772	32.223244	95.804222	38.413847	18.263666	96.6717145	-73.289735	13.820334	91.3866815
1.390733	6.916307	93.493095	-17.439594	15.990255	93.978966	38.628368	4.218029	97.46637	38.17392	32.170403	95.953712	38.401144	18.194216	96.710041	-73.280332	13.786294	91.247891
1.038118	6.537349	93.410614	-17.457687	15.969973	93.969803	38.596645	4.168211	97.411438	38.214878	32.146896	96.156029	38.4057615	18.1575535	96.7837335	-73.3211355	13.7823925	91.1558725
0.675977	6.16395	93.346825	-17.468525	15.973433	93.974968	38.569084	4.146143	97.344879	38.268955	32.146374	96.382347	38.4190195	18.1462585	96.863613	-73.3560695	13.8006075	91.086323
0.326343	5.846135	93.241402	-17.48284	16.005308	93.963753	38.522228	4.144298	97.257675	38.326817	32.160725	96.579521	38.4245225	18.1525115	96.918598	-73.3902025	13.8581045	91.008908
-0.097678	5.558054	93.103584	-17.479267	16.092163	93.926476	38.497902	4.188948	97.129959	38.365017	32.198708	96.710594	38.4314595	18.193828	96.9202765	-73.3899935	13.990498	90.9326755
-0.771907	5.255796	92.874405	-17.477139	16.297392	93.872566	38.44397	4.332438	96.899117	38.376778	32.323792	96.832344	38.410374	18.328115	96.8657305	-73.364652	14.266669	90.8794015
-1.216263	4.970797	92.731094	-17.492668	16.452034	93.808586	38.388535	4.442187	96.738968	38.366688	32.429401	96.872505	38.3776115	18.435794	96.8057365	-73.3629475	14.468274	90.8114355
-1.699042	4.71489	92.59446	-17.530144	16.612221	93.783638	38.325581	4.571781	96.614243	38.347347	32.556469	96.908363	38.336464	18.564125	96.761303	-73.396752	14.660317	90.805973
-2.217568	4.49688	92.451065	-17.591963	16.765532	93.748566	38.271095	4.679182	96.509659	38.296188	32.654579	96.968582	38.2836415	18.6668805	96.7391205	-73.4675675	14.8641835	90.7580115
-2.757367	4.247915	92.315796	-17.647766	16.915215	93.72892	38.186584	4.76529	96.422424	38.240486	32.764595	97.024155	38.213535	18.7649425	96.7232895	-73.509067	15.0654875	90.7345505
-3.366444	4.080389	92.208885	-17.740976	17.036612	93.682396	38.084354	4.850999	96.351479	38.187763	32.847496	97.066864	38.1360585	18.8492475	96.7091715	-73.6180105	15.2239765	90.6556205
-3.989387	3.82553	92.104301	-17.802889	17.177628	93.666199	37.993225	4.938314	96.311913	38.110989	32.922295	97.119804	38.052107	18.9303045	96.7158585	-73.657885	15.4249515	90.6165395
-4.944751	3.480326	92.022972	-17.975441	17.346874	93.647446	37.851051	5.056315	96.317978	37.975613	33.041443	97.143776	37.913332	19.048879	96.730877	-73.864214	15.644869	90.564015
-5.57704	3.118239	92.023407	-18.078991	17.478991	93.646637	37.768929	5.148998	96.366531	37.878876	33.135864	97.100044	37.8239025	19.142431	96.7332875	-73.9818845	15.815551	90.5599865
-6.207155	2.794377	92.089577	-18.159105	17.586432	93.663651	37.711449	5.22033	96.436256	37.776844	33.22028	97.027679	37.7441465	19.220305	96.7319675	-74.0623565	15.952559	90.5953345
-6.867126	2.413829	92.141335	-18.234072	17.663805	93.682739	37.648327	5.289467	96.501976	37.655872	33.282742	96.900635	37.6520995	19.2861045	96.7013055	-74.1202435	16.0415055	90.6641725
-7.474122	2.031922	92.178688	-18.307177	17.76623	93.662575	37.573086	5.304241	96.546486	37.55114	33.299679	96.760643	37.562113	19.30196	96.6535645	-74.176467	16.2305	90.6715855
-8.149031	1.597056	92.173042	-18.385986	17.779263	93.635384	37.487076	5.256617	96.566238	37.456673	33.26091	96.629288	37.4718745	19.2587635	96.597763	-74.2438465	16.2997625	90.673005
-8.872089	1.150728	92.148865	-18.460199	17.771267	93.598976	37.374821	5.156527	96.55719	37.380539	33.176373	96.57515	37.37768	19.16645	96.56617	-74.298078	16.376084	90.631782
-9.927423	0.462783	92.070671	-18.631842	17.66707	93.523476	37.194798	4.945893	96.540581	37.298985	32.972607	96.580109	37.2468915	18.95925	96.560345	-74.5105755	16.37489	90.486607
-10.629435	-0.00251	91.977875	-18.710001	17.587572	93.488167	37.068207	4.814501	96.507607	37.24073	32.829449	96.587456	37.1544685	18.821975	96.5475315	-74.5744705	16.353169	90.4288025
-11.340942	-0.467881	91.903084	-18.791847	17.512533	93.476524	36.940048	4.685414	96.469673	37.184414	32.703899	96.600952	37.062231	18.6946565	96.5353125	-74.645925	16.3304095	90.4177355
-12.025917	-0.939701	91.866936	-18.873264	17.467621	93.483574	36.863537	4.588196	96.441444	37.146263	32.602673	96.585396	37.0049	18.5954345	96.51342	-74.751428	16.3398075	90.453728
-12.79744	-1.363841	91.887924	-18.938631	17.471699	93.507179	36.769871	4.547297	96.459129	37.068409	32.559982	96.539879	36.91914	18.5536395	96.499504	-74.796402	16.3897585	90.514854
-13.537094	-1.837257	91.965118	-18.993435	17.505346	93.523888	36.720055	4.547898	96.499237	37.005268	32.552944	96.4533	36.8626615	18.550421	96.4762685	-74.8495315	16.460271	90.5715075
-14.310029	-2.268005	92.075737	-19.050587	17.528572	93.548164	36.671284	4.572167	96.57341	36.919125	32.585155	96.339149	36.7952045	18.578661	96.4562795	-74.8963785	16.478483	90.6400485
-15.436011	-2.893171	92.227585	-19.145969	17.630453	93.55793	36.630985	4.621921	96.656395	36.805851	32.641895	96.100502	36.718418	18.631908	96.3784485	-75.010356	16.628998	90.7374115
-16.193558	-3.283594	92.303207	-19.193823	17.667101	93.553391	36.593975	4.649228	96.691383	36.73328	32.674225	95.90686	36.6636275	18.6617265	96.2991215	-75.0512735	16.6724755	90.8076605
-17.023476	-3.687203	92.420456	-19.221294	17.696781	93.526482	36.549587	4.657608	96.686371	36.67091	32.665573	95.680794	36.6102485	18.6615905	96.1835825	-75.0528365	16.7319715	90.8693815
-17.81806	-4.07897	92.491684	-19.275969	17.69681	93.472954	36.51115	4.630983	96.645576	36.606178	32.637943	95.436111	36.558664	18.634463	96.0408435	-75.110602	16.759157	90.9050645
-18.5737	-4.409721	92.548454	-19.309875	17.68515	93.417465	36.471634	4.583468	96.599182	36.541782	32.600273	95.186737	36.506708	18.5918705	95.8929595	-75.126458	16.7784295	90.9419705
-19.360395	-4.749066	92.61908	-19.341274	17.636169	93.378311	36.430683	4.518757	96.555229	36.477341	32.509769	94.948929	36.454012	18.514263	95.752079	-75.13656	16.758075	91.004543
-20.114798	-5.029204	92.667366	-19.388746	17.549475	93.333817	36.394726	4.420576	96.509377	36.434177	32.43808	94.735603	36.4144515	18.429328	95.62249	-75.1919435	16.669622	91.045144
-21.343472	-5.39479	92.825737	-19.416515	17.426933	93.31015	36.289589	4.318705	96.481201	36.361298	32.30098	94.429886	36.3254435	18.3098425	95.4555435	-75.1584735	16.5440235	91.1647565
-22.122612	-5.589261	92.938873	-19.450546	17.338177	93.313919	36.257759	4.235379	96.444641	36.321728	32.215786	94.229858	36.2897435	18.2255825	95.3372495	-75.1908355	16.4507715	91.2905885
-22.839457	-5.687039	93.059868	-19.464151	17.248728	93.312668	36.240868	4.167144	96.411682	36.280342	32.140167	94.045082	36.260605	18.1536555	95.228382	-75.188907	16.3438005	91.396954
-23.574236	-5.774802	93.145767	-19.478233	17.17967	93.307999	36.214573	4.103632	96.378235	36.233856	32.072197	93.883026	36.2242145	18.0879145	95.1306305	-75.1806805	16.2714255	91.4853675
-24.295404	-5.8021	93.225708	-19.511887	17.093662	93.29306	36.195789	4.027221	96.345596	36.199364	32.002361	93.740562	36.1975765	18.014791	95.043079	-75.2213505	16.172533	91.543041
-24.99305	-5.742723	93.283249	-19.53141	17.051292	93.277794	36.211853	3.954336	96.289787	36.16605	31.949568	93.616379	36.1889515	17.951952	94.953083	-75.2517715	16.150632	91.602505
-25.667131	-5.604343	93.330673	-19.551462	16.975565	93.261131	36.156715	3.917884	96.281891	36.114578	31.894089	93.513847	36.1356465	17.9059865	94.897869	-75.2385705	16.0451435	91.624393
-26.60461	-5.333852	93.366447	-19.570747	16.878117	93.245934	36.12006	3.818237	96.248268	36.085892	31.808466	93.449867	36.102976	17.8133515	94.8490675	-75.24447	15.9428825	91.6428005
-27.160057	-5.058836	93.349182	-19.57312	16.844564	93.238754	36.101936	3.742998	96.225235	36.084793	31.756943	93.457291	36.0933645	17.7499705	94.841263	-75.2396045	15.9391575	91.636245
-27.74176	-4.724877	93.297874	-19.579882	16.790958	93.233612	36.080845	3.669547	96.206711	36.102562	31.688993	93.511757	36.0917035	17.67927	94.859234	-75.2514675	15.902646	91.60799
-28.232012	-4.356322	93.207283	-19.580359	16.75371	93.242897	36.031437	3.583837	96.188034	36.139587	31.632256	93.581245	36.085512	17.6080465	94.8846395	-75.24623	15.8993735	91.6011545
-28.709326	-3.884122	93.13269	-19.57868	16.712727	93.249489	35.997852	3.51217	96.185173	36.167294	31.605595	93.719681	36.082573	17.5588825	94.952427	-75.239933	15.8665715	91.546551
-29.066977	-3.359836	93.02005	-19.57085	16.698715	93.255005	35.981853	3.461221	96.187973	36.224865	31.523815	93.835045	36.103359	17.492518	95.011509	-75.245059	15.904912	91.498501
-29.493019	-2.783822	92.933739	-19.573013	16.685541	93.277802	35.96381	3.414596	96.191933	36.265514	31.485779	93.978951	36.114662	17.4501875	95.085442	-75.260688	15.9208945	91.470162
-29.992872	-1.872811	92.762825	-19.569685	16.67745	93.308647	35.94524	3.370395	96.191475	36.332382	31.449371	94.248825	36.138811	17.409883	95.22015	-75.278181	15.945017	91.397144
-30.275383	-1.266452	92.635361	-19.56933	16.677288	93.317459	35.935589	3.350484	96.190598	36.341026	31.474356	94.487877	36.1383075	17.41242	95.3392375	-75.2769675	15.942156	91.2956805
-30.506321	-0.642368	92.459755	-19.572729	16.665054	93.311829	35.928608	3.330769	96.189766	36.387913	31.410191	94.703819	36.1582605	17.37048	95.4467925	-75.3037185	15.959628	91.1768655
-30.694502	0.042347	92.259209	-19.571056	16.656645	93.302467	35.898483	3.311243	96.202553	36.416481	31.393879	95.017639	36.157482	17.352561	95.610096	-75.299594	15.960729	90.994838
-30.865366	0.732859	92.059517	-19.584311	16.616768	93.306824	35.874454	3.292689	96.224838	36.462257	31.372261	95.392319	36.1683555	17.332475	95.8085785	-75.3369775	15.901061	90.8050695
-31.035963	1.406812	91.843018	-19.589672	16.588375	93.312462	35.868439	3.282493	96.248428	36.532028	31.360739	95.783226	36.2002335	17.321616	96.015827	-75.3795775	15.855134	90.609097
-31.162146	2.022788	91.678871	-19.596701	16.567526	93.314056	35.867821	3.281521	96.281342	36.581909	31.367176	96.16394	36.224865	17.3243485	96.222641	-75.418267	15.8107035	90.405471
-31.270823	2.939518	91.420212	-19.603132	16.568491	93.291611	35.868633	3.323079	96.354408	36.657543	31.399689	96.62529	36.263088	17.361384	96.489849	-75.469352	15.775598	90.093373
-31.326405	3.500605	91.263702	-19.591942	16.593208	93.235794	35.887009	3.405745	96.377907	36.684402	31.46986	96.855385	36.2857055	17.4378025	96.616646	-75.4695895	15.7486135	89.854942
-31.350225	4.066461	91.124817	-19.588812	16.666647	93.172905	35.907986	3.500941	96.386009	36.685661	31.555609	97.016266	36.2968235	17.528275	96.7011375	-75.4744475	15.805019	89.6446725
-31.292995	4.608714	91.016754	-19.586878	16.74474	93.112686	35.943291	3.638322	96.384987	36.690826	31.671143	97.12394	36.3170585	17.6547325	96.7544635	-75.4908145	15.8347475	89.4709085
-31.290604	5.083408	90.944221	-19.530876	16.846216	93.054848	35.981155	3.75933	96.389908	36.69759	31.797993	97.197716	36.3393725	17.7786615	96.793812	-75.4011245	15.9137705	89.315884
-31.25124	5.509019	90.879463	-19.511316	16.942505	92.982391	36.03981	3.904439	96.399796	36.699234	31.93796	97.257584	36.369522	17.9211995	96.82869	-75.392154	15.9638105	89.136092
-31.216988	5.870202	90.79969	-19.459591	17.015514	92.926125	36.10004	4.018409	96.428032	36.713295	32.050568	97.316116	36.4066675	18.0344885	96.872074	-75.3258495	15.9965395	88.980176
-31.141525	6.253418	90.677528	-19.390663	17.141619	92.817039	36.188633	4.164153	96.45932	36.766468	32.194084	97.379135	36.4775505	18.1791185	96.9192275	-75.2588765	16.1041195	88.7148505
-31.071943	6.450199	90.577621	-19.338203	17.19817	92.732582	36.247684	4.231678	96.475807	36.812035	32.261494	97.387077	36.5298595	18.246586	96.931442	-75.2062655	16.149754	88.533722
-31.074472	6.566385	90.47776	-19.277878	17.249144	92.641815	36.307316	4.290823	96.496315	36.866947	32.30835	97.373894	36.5871315	18.2995865	96.9351045	-75.1428875	16.1987015	88.3485255
-31.017422	6.641808	90.371979	-19.224865	17.269842	92.541489	36.36935	4.335055	96.500381	36.919636	32.347084	97.342232	36.644493	18.3410695	96.9213065	-75.094223	16.1986145	88.1616715
-30.940992	6.624959	90.264832	-19.12373	17.346947	92.419159	36.427887	4.370657	96.512833	36.972218	32.388878	97.308319	36.7000525	18.3797675	96.910576	-74.9475125	16.3141265	87.927742
-30.87829	6.54928	90.176697	-19.061525	17.348085	92.331245	36.497166	4.397744	96.543785	37.011734	32.465	97.280647	36.75445	18.431372	96.912216	-74.8775	16.264798	87.750274
-30.768534	6.434985	90.093369	-18.96241	17.396688	92.243835	36.586933	4.428442	96.568764	37.102581	32.446854	97.180649	36.844757	18.437648	96.8747065	-74.769577	16.355728	87.6129635
-30.662363	6.187525	90.018211	-18.839317	17.466345	92.113968	36.722794	4.455155	96.620895	37.206188	32.485596	97.058922	36.964491	18.4703755	96.8399085	-74.643125	16.4623145	87.3880275
-30.64216	5.962698	90.008682	-18.744383	17.49931	92.07682	36.804745	4.468915	96.659378	37.285629	32.501621	96.94062	37.045187	18.485268	96.799999	-74.533953	16.513352	87.353641
-30.592766	5.697504	90.028236	-18.648027	17.527441	92.043945	36.886055	4.478447	96.703934	37.381378	32.501076	96.825615	37.1337165	18.4897615	96.7647745	-74.4297705	16.5651205	87.3231155
-30.539116	5.38611	90.047523	-18.532425	17.571875	92.003853	36.987293	4.477092	96.779488	37.472908	32.498104	96.71254	37.2301005	18.487598	96.746014	-74.2949505	16.656152	87.261692
-30.487335	5.061862	90.077957	-18.436218	17.605524	91.97496	37.081974	4.463399	96.876114	37.569046	32.491085	96.575035	37.32551	18.477242	96.7255745	-74.197946	16.733806	87.2243455
-30.433187	4.699214	90.130486	-18.34469	17.609648	91.927025	37.172352	4.449614	96.970749	37.668247	32.481487	96.429741	37.4202995	18.4655505	96.700245	-74.1096795	16.7537455	87.153805
-30.362978	4.329598	90.171341	-18.255575	17.610037	91.887825	37.263042	4.425157	97.045692	37.73914	32.493153	96.301117	37.501091	18.459155	96.6734045	-74.012241	16.760919	87.1022455
-30.25769	3.784914	90.238266	-18.105675	17.607506	91.82193	37.374401	4.394351	97.101624	37.876652	32.412956	96.049232	37.6255265	18.4036535	96.575428	-73.8368765	16.8113585	87.068432
-30.126863	3.44441	90.275711	-18.020721	17.590981	91.783218	37.436893	4.386569	97.126244	37.96088	32.399044	95.921455	37.6988865	18.3928065	96.5238495	-73.7403285	16.7891555	87.0425865
-30.015442	3.097755	90.31459	-17.951124	17.553709	91.751549	37.521465	4.382557	97.150299	38.02375	32.394733	95.835182	37.7726075	18.388645	96.4927405	-73.6748555	16.718773	87.0103575
-29.919624	2.775767	90.339905	-17.883308	17.524195	91.727203	37.598824	4.382093	97.184547	38.0732	32.403484	95.788498	37.836012	18.3927885	96.4865225	-73.602628	16.6556015	86.9678835
-29.797258	2.46306	90.355011	-17.831444	17.50515	91.72435	37.664833	4.402113	97.218323	38.110836	32.421448	95.76799	37.8878345	18.4117805	96.4931565	-73.5507225	16.5985195	86.9555435
-29.684793	2.2058	90.375458	-17.768406	17.490448	91.713058	37.721832	4.432544	97.26638	38.160637	32.448074	95.767334	37.9412345	18.440309	96.516857	-73.4780465	16.540587	86.909259
-29.641712	1.956827	90.389542	-17.724604	17.502644	91.688492	37.780006	4.459448	97.323746	38.203289	32.472431	95.76535	37.9916475	18.4659395	96.544548	-73.4408555	16.5393485	86.832436
-29.583689	1.623881	90.383987	-17.666605	17.543243	91.669312	37.832054	4.504495	97.375015	38.257767	32.515598	95.765739	38.0449105	18.5100465	96.570377	-73.3781205	16.5764395	86.768247
-29.522383	1.445175	90.374001	-17.634075	17.570206	91.656357	37.863068	4.541959	97.414276	38.309086	32.549564	95.769432	38.086077	18.5457615	96.591854	-73.354227	16.5946505	86.72086
-29.472876	1.290938	90.393852	-17.58242	17.627403	91.645218	37.91555	4.582961	97.453331	38.36599	32.604336	95.765236	38.14077	18.5936485	96.6092835	-73.30561	16.6611575	86.6811525
-29.408316	1.18653	90.422127	-17.52342	17.671003	91.638725	37.974998	4.636271	97.490616	38.412891	32.644897	95.747902	38.1939445	18.640584	96.619259	-73.2407845	16.701422	86.658191
-29.331816	1.088802	90.418877	-17.459852	17.68528	91.608681	38.045742	4.672543	97.51564	38.486542	32.681721	95.72538	38.266142	18.677132	96.62051	-73.185846	16.693428	86.596852
-29.275522	1.045537	90.401039	-17.371315	17.743683	91.568428	38.113411	4.708513	97.532967	38.562622	32.718536	95.704285	38.3380165	18.7135245	96.618626	-73.0806465	16.7738415	86.51823
-29.167185	0.99943	90.353531	-17.30567	17.761374	91.522003	38.199612	4.75123	97.54493	38.641773	32.762955	95.686134	38.4206925	18.7570925	96.615532	-73.0320325	16.7656555	86.428474
-29.025263	1.036973	90.263626	-17.169724	17.783302	91.402039	38.329571	4.823687	97.556725	38.756035	32.847652	95.641945	38.542803	18.8356695	96.599335	-72.882251	16.7309345	86.204743
-28.913462	1.067377	90.17215	-17.087713	17.783209	91.305611	38.419209	4.876732	97.563148	38.811111	32.899544	95.603325	38.61516	18.888138	96.5832365	-72.790586	16.67828	86.0279855
-28.799681	1.109341	90.067329	-17.028229	17.798555	91.194176	38.500305	4.950926	97.56942	38.882813	32.954456	95.5578	38.691559	18.952691	96.56361	-72.748017	16.644419	85.824742
-28.693703	1.210775	89.903458	-16.982803	17.801199	91.021027	38.572548	4.998538	97.575203	38.928612	33.012531	95.514503	38.75058	19.0055345	96.544853	-72.716186	16.5968635	85.497201
-28.606379	1.350872	89.698097	-16.888943	17.843122	90.845795	38.634804	5.047076	97.581245	38.981289	33.055561	95.48027	38.8080465	19.0513185	96.5307575	-72.5859325	16.6349255	85.1608325
-28.508696	1.49654	89.462273	-16.83032	17.851446	90.653954	38.706207	5.110476	97.588264	39.032536	33.113865	95.469513	38.8693715	19.1121705	96.5288885	-72.5300115	16.5907215	84.7790195
-28.362146	1.709738	89.234695	-16.778303	17.85199	90.471443	38.768578	5.174905	97.583771	39.088024	33.183876	95.461983	38.928301	19.1793905	96.522877	-72.484907	16.5245895	84.420009
-28.258333	2.089636	88.932892	-16.666294	17.901209	90.234871	38.865078	5.272019	97.526634	39.187347	33.286701	95.448593	39.0262125	19.27936	96.4876135	-72.3588005	16.523058	83.9821285
-28.213224	2.33919	88.742485	-16.555128	17.92976	90.108673	38.955711	5.365987	97.441475	39.287437	33.37529	95.41935	39.121574	19.3706385	96.4304125	-72.23183	16.4888815	83.7869335
-28.204334	2.652706	88.570511	-16.415539	17.984333	89.99147	39.056526	5.475778	97.308197	39.405926	33.483139	95.374115	39.231226	19.4794585	96.341156	-72.062304	16.4892075	83.641784
-28.177414	2.977066	88.392853	-16.26651	18.072105	89.883057	39.176018	5.595284	97.142586	39.536274	33.612118	95.296333	39.356146	19.603701	96.2194595	-71.889166	16.540509	83.5466545
-28.181087	3.345869	88.213562	-16.097639	18.15877	89.771133	39.299332	5.739504	96.945175	39.674004	33.741314	95.206871	39.486668	19.740409	96.076023	-71.681946	16.577131	83.466243
-28.207762	3.739374	88.082146	-15.921935	18.262369	89.674759	39.431942	5.89411	96.746376	39.820297	33.883427	95.10025	39.6261195	19.8887685	95.923313	-71.4699895	16.6359695	83.426205
-28.291761	4.150694	87.939835	-15.771766	18.390522	89.587776	39.599888	6.03853	96.531929	39.959835	34.045116	94.98494	39.7798615	20.041823	95.7584345	-71.3233935	16.739221	83.4171175
-28.470358	4.85091	87.746071	-15.578214	18.591036	89.464424	39.784687	6.272601	96.235268	40.139999	34.2855	94.780556	39.962343	20.2790505	95.507912	-71.118771	16.9030215	83.420936
-28.658836	5.360368	87.595299	-15.465997	18.71463	89.365723	39.886917	6.42979	96.019241	40.244846	34.438999	94.642952	40.0658815	20.4343945	95.3310965	-70.9978755	16.9948655	83.4003495
-28.834768	5.926099	87.462425	-15.385092	18.842344	89.2687	39.944408	6.579135	95.812813	40.314026	34.585526	94.502846	40.129217	20.5823305	95.1578295	-70.899401	17.1023575	83.3795705
-29.036839	6.518353	87.347305	-15.301387	18.964199	89.192238	40.011959	6.711245	95.617638	40.36776	34.727577	94.362411	40.1898595	20.719411	94.9900245	-70.7926335	17.208987	83.3944515
-29.339584	7.099029	87.268806	-15.249131	19.078981	89.124405	40.064373	6.841173	95.47126	40.409412	34.847919	94.242737	40.2368925	20.844546	94.8569985	-70.7351545	17.313416	83.3918115
-29.623663	7.659797	87.208649	-15.224622	19.179825	89.073479	40.09832	6.959262	95.337624	40.432556	34.976425	94.129066	40.265438	20.9678435	94.733345	-70.714682	17.3918065	83.413613
-29.927328	8.245787	87.153854	-15.213184	19.270685	89.03006	40.112988	7.059508	95.238289	40.440884	35.072163	94.048172	40.276936	21.0658355	94.6432305	-70.703304	17.4755345	83.4168895
-30.375856	9.125489	87.080124	-15.211516	19.378685	88.981293	40.088638	7.18626	95.129486	40.428104	35.188133	93.929337	40.258371	21.1871965	94.5294115	-70.681403	17.5701735	83.4331745
-30.740139	9.714999	87.01609	-15.246983	19.408537	88.942123	40.074406	7.259851	95.055649	40.373783	35.311741	93.872177	40.2240945	21.285796	94.463913	-70.7180605	17.531278	83.420333
-31.07943	10.357877	86.956421	-15.281855	19.441557	88.893555	40.057457	7.309978	94.966072	40.360798	35.328968	93.748436	40.2091275	21.319473	94.357254	-70.7728375	17.563641	83.429856
-31.530106	10.980179	86.930374	-15.322197	19.457687	88.850487	40.024796	7.345958	94.841309	40.293053	35.404415	93.633797	40.1589245	21.3751865	94.237553	-70.8033185	17.5401875	83.463421
-31.994751	11.565042	86.902977	-15.371759	19.464239	88.797554	39.979435	7.374284	94.68898	40.25153	35.40313	93.426796	40.1154825	21.388707	94.057888	-70.8590005	17.539771	83.53722
-32.40263	12.171015	86.925056	-15.423624	19.45211	88.770721	39.936794	7.402789	94.50219	40.187519	35.430676	93.205284	40.0621565	21.4167325	93.853737	-70.9094045	17.4874875	83.687705
-32.825432	12.792767	86.952087	-15.464645	19.404095	88.751991	39.886753	7.438799	94.255768	40.120815	35.451328	92.93988	40.003784	21.4450635	93.597824	-70.933074	17.3631265	83.906158
-33.465828	13.773838	86.95108	-15.485993	19.395491	88.672409	39.839813	7.485906	93.793465	40.065601	35.479542	92.434242	39.952707	21.482724	93.1138535	-70.924693	17.308258	84.2309645
-33.927055	14.458154	86.948967	-15.492338	19.398954	88.583138	39.805622	7.507823	93.404289	40.032536	35.49781	92.024796	39.919079	21.5028165	92.7145425	-70.903755	17.2950915	84.4517335
-34.377865	15.133427	86.927406	-15.48136	19.398737	88.480606	39.759743	7.508964	92.96859	39.995087	35.505245	91.586754	39.877415	21.5071045	92.277672	-70.840135	17.2903695	84.68354
-34.819893	15.851222	86.878647	-15.503293	19.423006	88.348412	39.723907	7.512783	92.53421	39.955357	35.508358	91.151115	39.839632	21.5105705	91.8426625	-70.846218	17.3354415	84.8541615
-35.213924	16.58333	86.818169	-15.517441	19.431072	88.199112	39.667458	7.523131	92.126396	39.901058	35.508823	90.728775	39.784258	21.515977	91.4275855	-70.81914	17.346167	84.9706385
-35.638584	17.313744	86.775391	-15.561746	19.445021	88.07357	39.59166	7.541869	91.718307	39.839146	35.52478	90.359283	39.715403	21.5333245	91.038795	-70.838895	17.3567175	85.108345
-36.025467	18.11146	86.772827	-15.598745	19.428846	87.997559	39.511696	7.548916	91.371658	39.759655	35.545464	90.052856	39.6356755	21.54719	90.712257	-70.8331655	17.310502	85.282861
-36.597324	19.222313	86.816002	-15.676768	19.378714	87.933311	39.410374	7.588639	90.998299	39.616177	35.642826	89.789803	39.5132755	21.6157325	90.394051	-70.8668115	17.1416955	85.472571
-36.894382	19.952517	86.860779	-15.751513	19.327822	87.94001	39.366837	7.604387	90.853462	39.57383	35.637093	89.693329	39.4703335	21.62074	90.2733955	-70.9733595	17.034904	85.6066245
-37.185444	20.679184	86.950264	-15.801416	19.279232	87.988701	39.336189	7.616704	90.739319	39.490498	35.686813	89.662079	39.4133435	21.6517585	90.200699	-71.0161755	16.9067055	85.776703
-37.386086	21.465927	87.025627	-15.851098	19.169256	88.035027	39.290524	7.621805	90.639664	39.446896	35.706856	89.669067	39.36871	21.6643305	90.1543655	-71.070906	16.6741815	85.9156885
-37.629059	22.195946	87.182938	-15.872338	19.088339	88.092537	39.257816	7.618242	90.53775	39.410381	35.712093	89.68087	39.3340985	21.6651675	90.10931	-71.0787745	16.5115105	86.075764
-37.820606	22.935064	87.337677	-15.890892	18.974894	88.17778	39.23476	7.617298	90.433205	39.368256	35.700882	89.692566	39.301508	21.65909	90.0628855	-71.083292	16.290698	86.2926745
-38.001465	23.645473	87.53447	-15.920903	18.914799	88.283867	39.200825	7.611047	90.353737	39.329071	35.687256	89.710297	39.264948	21.6491515	90.032017	-71.106754	16.1804465	86.535717
-38.129513	24.717068	87.821487	-15.984663	18.790205	88.461899	39.142002	7.602265	90.251068	39.256214	35.680454	89.774963	39.199108	21.6413595	90.0130155	-71.168434	15.9390505	86.9107825
-38.216282	25.421179	88.066193	-16.029057	18.712229	88.574539	39.083912	7.598213	90.186234	39.187317	35.686146	89.808037	39.1356145	21.6421795	89.9971355	-71.1937285	15.7822785	87.1519425
-38.273319	26.09697	88.326515	-16.115002	18.666283	88.708412	38.998837	7.593688	90.122803	39.102451	35.681496	89.83448	39.050644	21.637592	89.9786415	-71.280648	15.694974	87.4381825
-38.294815	26.753326	88.51693	-16.203106	18.618864	88.828568	38.912228	7.59604	90.080444	39.012764	35.673061	89.861755	38.962496	21.6345505	89.9710995	-71.368708	15.6031775	87.6860365
-38.252556	27.391544	88.713142	-16.316286	18.60668	88.943932	38.813278	7.602812	90.07235	38.9114	35.669346	89.891808	38.862339	21.636079	89.982079	-71.494911	15.577281	87.905785
-38.114956	28.02282	88.912491	-16.427113	18.620487	89.074234	38.718174	7.611833	90.112778	38.78212	35.682713	89.939781	38.750147	21.647273	90.0262795	-71.604373	15.593701	88.1221885
-37.987907	28.602102	89.082573	-16.566601	18.625036	89.224403	38.59539	7.619757	90.223816	38.634136	35.717846	90.066277	38.614763	21.6688015	90.1450465	-71.747965	15.5812705	88.3037595
-37.772877	29.40909	89.384666	-16.816797	18.595337	89.478348	38.397121	7.580981	90.56414	38.468258	35.622536	90.248901	38.4326895	21.6017585	90.4065205	-72.0662835	15.5889155	88.5501755
-37.543152	29.906082	89.540161	-16.961266	18.564774	89.684296	38.295208	7.518334	90.87822	38.341507	35.545818	90.425056	38.3183575	21.532076	90.651638	-72.2408895	15.597472	88.716954
-37.282021	30.346289	89.673698	-17.105453	18.510756	89.873672	38.20451	7.419387	91.249069	38.240379	35.449997	90.624748	38.2224445	21.434692	90.9369085	-72.4333505	15.58682	88.8104355
-37.031292	30.697596	89.794334	-17.23004	18.415134	90.114067	38.13047	7.265151	91.666954	38.141197	35.298683	90.824348	38.1358335	21.281917	91.245651	-72.5959135	15.548351	88.982483
-36.659901	31.030449	89.862473	-17.322758	18.282003	90.329185	38.101051	7.06953	92.104462	38.08218	35.111202	91.023125	38.0916155	21.090366	91.5637935	-72.7371315	15.47364	89.0945765
-36.273342	31.359295	89.912155	-17.415936	18.156202	90.531418	38.096081	6.819009	92.540009	38.045456	34.890587	91.19931	38.0707685	20.854798	91.8696595	-72.9026405	15.457606	89.1931765
-35.860298	31.663969	89.94265	-17.460754	17.968508	90.731361	38.096817	6.551957	92.944023	38.038815	34.622307	91.354431	38.067816	20.587132	92.149227	-72.989324	15.349884	89.313495
-35.120049	32.093395	90.008888	-17.488585	17.664837	91.033035	38.125645	6.111947	93.546059	38.08535	34.177952	91.640244	38.1054975	20.1449495	92.5931515	-73.0826675	15.1847245	89.4729185
-34.623611	32.327065	90.080833	-17.485451	17.444483	91.22213	38.164219	5.788417	93.918701	38.141174	33.863144	91.882652	38.1526965	19.8257805	92.9006765	-73.1235985	15.0631855	89.5435835
-34.106682	32.557129	90.172623	-17.475529	17.195997	91.41227	38.191498	5.462739	94.263153	38.235985	33.548416	92.149857	38.2137415	19.5055775	93.206505	-73.1647995	14.8864165	89.618035
-33.539558	32.802059	90.283844	-17.454704	16.957722	91.575447	38.226452	5.14975	94.581024	38.339127	33.237793	92.4505	38.2827895	19.1937715	93.515762	-73.1921975	14.7216725	89.635132
-32.906136	33.079918	90.413055	-17.41461	16.743042	91.739265	38.265453	4.84884	94.843849	38.449783	32.958412	92.758263	38.357618	18.903626	93.801056	-73.186838	14.582458	89.677474
-32.322617	33.342609	90.564308	-17.347597	16.539629	91.901474	38.303223	4.602156	95.072685	38.552536	32.704582	93.0597	38.4278795	18.653369	94.0661925	-73.1230735	14.425889	89.7367555
-31.673634	33.654667	90.749275	-17.296679	16.344221	92.052925	38.362324	4.403868	95.286522	38.653786	32.49754	93.350777	38.508055	18.450704	94.3186495	-73.101413	14.237738	89.7872005
-30.710312	34.08329	90.988426	-17.169765	16.184561	92.281105	38.499386	4.175478	95.565842	38.792007	32.290615	93.765427	38.6456965	18.2330465	94.6656345	-72.9852265	14.1360755	89.8965755
-30.093025	34.36216	91.216866	-17.063229	16.109091	92.462158	38.569229	4.105289	95.819153	38.905891	32.193779	94.030205	38.73756	18.149534	94.924679	-72.864018	14.068648	89.999637
-29.332525	34.653671	91.40081	-16.967817	16.061678	92.647263	38.703506	4.024064	96.026588	38.991459	32.147129	94.29361	38.8474825	18.0855965	95.160099	-72.7831165	14.0377595	90.134427
-28.700092	34.955135	91.594475	-16.851952	16.035109	92.826721	38.787285	3.995482	96.276382	39.107491	32.091038	94.539192	38.947388	18.04326	95.407787	-72.651292	14.026958	90.245655
-27.970177	35.241665	91.784637	-16.742586	16.020802	92.991699	38.910545	3.930693	96.443443	39.215366	32.048531	94.783867	39.0629555	17.989612	95.613655	-72.5481275	14.051992	90.369743
-27.18214	35.557129	91.933022	-16.66913	15.99976	93.133766	38.969074	3.874709	96.604248	39.312157	31.9879	95.000145	39.1406155	17.9313045	95.8021965	-72.4788755	14.0682155	90.4653355
-26.480547	35.836498	92.093689	-16.613594	15.976302	93.221077	39.005707	3.805804	96.727821	39.381008	31.925573	95.183182	39.1933575	17.8656885	95.9555015	-72.4205455	14.0869155	90.4866525
-25.481991	36.199306	92.318413	-16.568642	15.944851	93.307594	39.051456	3.669636	96.742119	39.453377	31.827343	95.390305	39.2524165	17.7484895	96.066212	-72.3897005	14.1412125	90.548976
-24.760305	36.408993	92.423668	-16.564886	15.924276	93.331375	39.003845	3.596035	96.743813	39.481796	31.748592	95.486313	39.2428205	17.6723135	96.115063	-72.3725925	14.1762385	90.547687
-24.072515	36.624191	92.497093	-16.583338	15.917456	93.336891	38.96669	3.520916	96.696434	39.476353	31.675896	95.579681	39.2215215	17.598406	96.1380575	-72.3881975	14.236506	90.5357245
-23.326859	36.857643	92.598335	-16.631777	15.916622	93.358116	38.883377	3.469491	96.731186	39.452518	31.612915	95.698586	39.1679475	17.541203	96.214886	-72.4315015	14.292041	90.501346
-22.597248	37.04538	92.695419	-16.714228	15.945816	93.399132	38.825569	3.426626	96.818848	39.427689	31.577503	95.834557	39.126629	17.5020645	96.3267025	-72.555085	14.3895675	90.4715615
-22.016748	37.195984	92.7948	-16.781715	15.973711	93.465439	38.764999	3.397876	96.937683	39.39225	31.555738	95.969833	39.0786245	17.476807	96.453758	-72.6420545	14.470615	90.47712
-21.358959	37.344402	92.849098	-16.857601	16.025051	93.522171	38.705296	3.377623	97.081795	39.34388	31.535467	96.07515	39.024588	17.456545	96.5784725	-72.73979	14.593557	90.4658695
-20.369333	37.479156	92.884514	-16.927229	16.071968	93.607948	38.640682	3.330378	97.276031	39.283108	31.476915	96.189011	38.961895	17.4036465	96.732521	-72.816353	14.7402895	90.483375
-19.678883	37.580147	92.90168	-16.970825	16.099426	93.655464	38.598186	3.290758	97.412247	39.250011	31.416067	96.25898	38.9240985	17.3534125	96.8356135	-72.8657485	14.8454395	90.4753145
-19.025057	37.66251	92.917587	-16.998381	16.116854	93.69249	38.574093	3.224076	97.519341	39.242466	31.351328	96.298378	38.9082795	17.287702	96.9088595	-72.9050415	14.946006	90.4761205
-18.388386	37.662163	92.924683	-17.01841	16.10927	93.721802	38.554626	3.134816	97.593216	39.24876	31.269238	96.31929	38.901693	17.202027	96.956253	-72.938513	15.016513	90.487351
-17.790878	37.686619	92.89962	-17.027834	16.098244	93.738029	38.537235	3.048712	97.636841	39.247902	31.17638	96.314545	38.8925685	17.112546	96.975693	-72.9482365	15.083942	90.500365
-17.185202	37.687893	92.882347	-17.018192	16.083868	93.745911	38.49548	2.959963	97.669098	39.259235	31.084093	96.283989	38.8773575	17.022028	96.9765435	-72.9137415	15.145708	90.5152785
-16.577929	37.638981	92.882996	-17.012291	16.059196	93.759033	38.445606	2.880223	97.717064	39.245411	31.035917	96.286873	38.8455085	16.95807	97.0019685	-72.8700905	15.160322	90.5160975
-15.701225	37.561371	92.853058	-17.027763	16.012445	93.791397	38.409607	2.768903	97.759285	39.254925	30.867186	96.243843	38.832266	16.8180445	97.001564	-72.887792	15.2068455	90.58123
-15.06917	37.518116	92.857231	-17.054766	15.968473	93.808952	38.425953	2.668194	97.768578	39.243073	30.802023	96.253731	38.834513	16.7351085	97.0111545	-72.944045	15.2018375	90.6067495
-14.513214	37.465782	92.873749	-17.081129	15.941482	93.82093	38.389423	2.610388	97.810158	39.225334	30.743608	96.269127	38.8073785	16.676998	97.0396425	-72.9696365	15.205966	90.6022175
-13.996637	37.357407	92.904785	-17.113737	15.924141	93.813293	38.322113	2.577832	97.862587	39.209709	30.69692	96.293144	38.765911	16.637376	97.0778655	-72.993385	15.210906	90.5487205
-13.52337	37.258999	92.912392	-17.14933	15.922678	93.800636	38.28397	2.555667	97.880226	39.177708	30.67701	96.322906	38.730839	16.6163385	97.101566	-73.029499	15.2290175	90.499706
-13.050467	37.195183	92.930351	-17.209158	15.94519	93.787354	38.268276	2.538516	97.875938	39.132565	30.676311	96.346069	38.7004205	16.6074135	97.1110035	-73.1187365	15.2829665	90.4637045
-12.600021	37.091885	92.963669	-17.277981	15.960943	93.778458	38.190628	2.569124	97.918999	39.07925	30.694052	96.367729	38.634939	16.631588	97.143364	-73.190901	15.290298	90.413552
-11.909642	36.923115	92.991829	-17.358818	16.001596	93.78759	38.105911	2.624726	97.935623	39.004406	30.746052	96.374275	38.5551585	16.685389	97.154949	-73.2727945	15.317803	90.420231
-11.423903	36.851208	93.007149	-17.416683	16.047379	93.805954	38.064743	2.680251	97.928413	38.941025	30.806122	96.371635	38.502884	16.7431865	97.150024	-73.33625	15.3515715	90.461884
-11.004498	36.754341	93.02906	-17.466978	16.094328	93.799454	38.068512	2.720889	97.871925	38.892929	30.862492	96.353806	38.4807205	16.7916905	97.1128655	-73.4146765	15.3969655	90.4860425
-10.628881	36.620514	93.037956	-17.542419	16.162331	93.774742	38.021049	2.76898	97.828804	38.84005	30.910223	96.307396	38.4305495	16.8396015	97.0681	-73.5153875	15.4850605	90.481384
-10.30596	36.51125	93.036217	-17.576004	16.214067	93.735519	37.926788	2.83332	97.771896	38.789776	30.960903	96.239403	38.358282	16.8971115	97.0056495	-73.51029	15.5310225	90.4653885
-9.993065	36.353634	92.997452	-17.589882	16.276117	93.699097	37.910275	2.87258	97.653946	38.752075	30.995226	96.160057	38.331175	16.933903	96.9070015	-73.510939	15.618331	90.4911925
-9.680996	36.247219	92.973595	-17.627317	16.335596	93.667137	37.823532	2.934743	97.583733	38.727158	31.033516	96.08812	38.275345	16.9841295	96.8359265	-73.529979	15.6870625	90.4983475
-9.204494	36.028801	92.952255	-17.651146	16.389381	93.604561	37.787167	3.002157	97.413864	38.689278	31.085903	95.955017	38.2382225	17.04403	96.6844405	-73.5405145	15.734732	90.5246815
-8.931543	35.908302	92.935356	-17.653332	16.408194	93.5811	37.77055	3.039788	97.264015	38.681828	31.125853	95.83287	38.226189	17.0828205	96.5484425	-73.532853	15.7335675	90.6137575
-8.638634	35.730217	92.910042	-17.651312	16.434866	93.555458	37.761749	3.076919	97.092773	38.692001	31.176399	95.678955	38.226875	17.126659	96.385864	-73.529499	15.743073	90.725052
-8.364736	35.551243	92.864349	-17.608831	16.492113	93.527863	37.75692	3.134796	96.893402	38.693428	31.222729	95.501068	38.225174	17.1787625	96.197235	-73.442836	15.8054635	90.858491
-8.118753	35.364571	92.845451	-17.5767	16.547758	93.527344	37.766727	3.174445	96.678307	38.70266	31.270943	95.299873	38.2346935	17.222694	95.98909	-73.3880935	15.872822	91.065598
-7.875343	35.149719	92.800018	-17.540356	16.574179	93.53894	37.813747	3.208497	96.430115	38.714954	31.317659	95.065178	38.2643505	17.263078	95.7476465	-73.3450625	15.88528	91.3302335
-7.625131	34.963722	92.761375	-17.475916	16.619896	93.564529	37.79615	3.268658	96.249275	38.733891	31.373426	94.821915	38.2650205	17.321042	95.535595	-73.2168525	15.91875	91.593463
-7.298671	34.647858	92.67511	-17.357937	16.690258	93.623505	37.898849	3.343744	95.853081	38.803703	31.458292	94.375862	38.351276	17.401018	95.1144715	-73.06715	15.979498	92.1325385
-7.099311	34.483212	92.589836	-17.265131	16.739897	93.617935	37.904064	3.425856	95.64698	38.84903	31.510481	94.039566	38.376547	17.4681685	94.843273	-72.906809	16.0116255	92.392597
-6.92653	34.322853	92.464043	-17.1577	16.817013	93.579826	37.954006	3.485227	95.398628	38.874523	31.573534	93.694168	38.4142645	17.5293805	94.546398	-72.7296645	16.1046455	92.613254
-6.78783	34.161785	92.312943	-17.084976	16.859222	93.542084	38.008648	3.533621	95.171898	38.91415	31.624088	93.363342	38.461399	17.5788545	94.26762	-72.631351	16.1395895	92.816548
-6.610168	34.032627	92.141136	-17.00841	16.915159	93.446983	38.071129	3.584976	94.933075	38.934345	31.672626	93.071678	38.502737	17.628801	94.0023765	-72.519557	16.201517	92.8915895
-6.467505	33.902386	92.004272	-16.950283	16.963724	93.372253	38.062622	3.654961	94.796593	38.949348	31.729708	92.860504	38.505985	17.6923345	93.8285485	-72.406551	16.2351135	92.9159575
-6.308998	33.788052	91.884712	-16.908649	16.999664	93.301567	38.146397	3.687196	94.642899	38.963108	31.789461	92.710907	38.5547525	17.7383285	93.676903	-72.3720505	16.2609995	92.926231
-6.039682	33.658051	91.788506	-16.858746	17.024687	93.234352	38.152702	3.787205	94.562943	39.00079	31.883642	92.583496	38.576746	17.8354235	93.5732195	-72.294238	16.2139505	92.8954845
-5.876234	33.585041	91.787521	-16.845726	17.061693	93.210426	38.177841	3.862167	94.53051	39.019012	31.965172	92.570488	38.5984265	17.9136695	93.550499	-72.2898785	16.2097165	92.870353
-5.723736	33.529812	91.83432	-16.834816	17.079868	93.242874	38.215393	3.939701	94.51078	39.048447	32.069618	92.587997	38.63192	18.0046595	93.5493885	-72.301552	16.1550765	92.9363595
-5.522625	33.430054	91.869293	-16.825476	17.152994	93.262886	38.242126	4.024902	94.495811	39.066021	32.170017	92.618835	38.6540735	18.0974595	93.557323	-72.3050255	16.2085285	92.968449
-5.31091	33.366905	91.919693	-16.821926	17.194336	93.276192	38.265373	4.115219	94.466087	39.075565	32.277454	92.635216	38.670469	18.1963365	93.5506515	-72.314321	16.1923355	93.0017325
-5.044124	33.247581	91.884956	-16.812046	17.264267	93.272575	38.278362	4.229914	94.432358	39.074497	32.391281	92.650528	38.6764295	18.3105975	93.541443	-72.3005215	16.2179365	93.003707
-4.786267	33.131134	91.90081	-16.830441	17.356798	93.242355	38.292297	4.346935	94.400795	39.085457	32.50573	92.662552	38.688877	18.4263325	93.5316735	-72.349759	16.2872635	92.9530365
-4.277211	33.000107	91.902939	-16.820246	17.521763	93.23877	38.309654	4.544097	94.366982	39.082584	32.695133	92.725182	38.696119	18.619615	93.546082	-72.336611	16.423911	92.931458
-3.892473	32.897617	91.9561	-16.836824	17.647369	93.256638	38.333736	4.656775	94.376572	39.097919	32.840572	92.799469	38.7158275	18.7486735	93.5880205	-72.3894755	16.5460645	92.9252555
-3.527133	32.779804	92.010864	-16.815639	17.77462	93.28212	38.371346	4.802017	94.403183	39.129509	32.978001	92.910858	38.7504275	18.890009	93.6570205	-72.3817055	16.659231	92.9072195
-3.139167	32.650494	92.094704	-16.805605	17.907692	93.303596	38.420479	4.924006	94.420395	39.157806	33.11504	93.054695	38.7891425	19.019523	93.737545	-72.4003525	16.795861	92.869647
-2.748681	32.530079	92.166893	-16.793909	18.034115	93.301163	38.42091	5.05526	94.514198	39.204121	33.252853	93.221207	38.8125155	19.1540565	93.8677025	-72.4003335	16.9141735	92.7346235
-2.337523	32.419399	92.237106	-16.769983	18.157486	93.290482	38.455944	5.18705	94.602303	39.244518	33.376087	93.417267	38.850231	19.2815685	94.009785	-72.390197	17.0334035	92.571179
-1.963674	32.348713	92.28141	-16.789656	18.311947	93.245094	38.514755	5.297912	94.725433	39.266926	33.498814	93.690842	38.8908405	19.398363	94.2081375	-72.4701525	17.225531	92.2820505
-1.319707	32.077766	92.432838	-16.820719	18.511681	93.209557	38.554638	5.504697	95.08078	39.312054	33.730087	94.214897	38.933346	19.617392	94.6478385	-72.574784	17.40597	91.7712755
-0.911954	31.873617	92.576302	-16.837336	18.643887	93.204605	38.620777	5.625387	95.312088	39.351563	33.864777	94.624062	38.98617	19.745082	94.968075	-72.660842	17.542692	91.441135
-0.444597	31.693857	92.737289	-16.870817	18.752369	93.21347	38.663517	5.74617	95.590805	39.402088	34.023102	95.034996	39.0328025	19.884636	95.3129005	-72.7744365	17.620102	91.1140395
-0.005986	31.398136	92.914871	-16.889959	18.881674	93.266663	38.716702	5.886221	95.838425	39.455833	34.182434	95.414253	39.0862675	20.0343275	95.626339	-72.8661855	17.7290205	90.906987
0.393092	31.148205	93.117676	-16.866714	19.000883	93.313293	38.790627	6.027745	96.066315	39.501221	34.338707	95.781998	39.145924	20.183226	95.9241565	-72.879352	17.81854	90.7024295
0.788088	30.86985	93.282364	-16.878908	19.117201	93.379486	38.842911	6.158286	96.268448	39.554493	34.505745	96.091187	39.198702	20.3320155	96.1798175	-72.956518	17.9023865	90.5791545
1.166355	30.573326	93.425674	-16.837254	19.236744	93.448822	38.881786	6.326214	96.412071	39.575459	34.648163	96.31398	39.2286225	20.4871885	96.3630255	-72.9031305	17.9862995	90.5346185
1.703108	30.082766	93.567535	-16.832268	19.449884	93.515175	38.935143	6.560895	96.59127	39.593143	34.850098	96.586456	39.264143	20.7054965	96.588863	-72.928679	18.1942715	90.441487
2.016132	29.691128	93.593773	-16.816727	19.612938	93.524689	38.92252	6.716821	96.690277	39.593723	34.992607	96.671654	39.2581215	20.854714	96.6809655	-72.8915755	18.371162	90.3684125
2.328624	29.242443	93.566208	-16.810963	19.780197	93.527588	38.968258	6.839184	96.696129	39.593559	35.109295	96.70652	39.2809085	20.9742395	96.7013245	-72.9028345	18.5861545	90.3538515
2.599947	28.789255	93.541435	-16.777206	19.90374	93.492851	38.947342	6.979417	96.752548	39.591858	35.211544	96.736526	39.2696	21.0954805	96.744537	-72.824012	18.7119995	90.241165
2.844727	28.324772	93.505875	-16.808792	20.013268	93.416527	38.971508	7.069077	96.734261	39.588226	35.304531	96.756683	39.279867	21.186804	96.745472	-72.897451	18.839732	90.087582
3.064441	27.831867	93.423286	-16.789345	20.110817	93.303169	38.949654	7.162561	96.759262	39.583767	35.365097	96.77951	39.2667105	21.263829	96.769386	-72.8454005	18.957805	89.836952
3.217001	27.331591	93.364754	-16.804237	20.1731	93.171219	38.960007	7.205252	96.712029	39.573879	35.412968	96.806152	39.266943	21.30911	96.7590905	-72.875417	19.03709	89.5833475
3.408221	26.48807	93.204308	-16.828251	20.245876	93.033463	38.923759	7.299893	96.722137	39.549397	35.466808	96.791115	39.236578	21.3833505	96.756626	-72.89308	19.1084015	89.3103
3.511225	25.82852	93.120132	-16.834925	20.288893	92.969658	38.918884	7.340333	96.715637	39.530739	35.496048	96.772667	39.2248115	21.4181905	96.744152	-72.8946615	19.1595955	89.195164
3.589007	25.188786	93.034554	-16.817152	20.313215	92.921089	38.914551	7.37279	96.710732	39.514854	35.527321	96.730461	39.2147025	21.4500555	96.7205965	-72.8490065	19.1763745	89.1215815
3.617007	24.517124	92.996262	-16.804781	20.326193	92.899879	38.93037	7.399629	96.696831	39.507298	35.552227	96.668831	39.218834	21.475928	96.682831	-72.828396	19.176458	89.116927
3.620882	23.855135	92.925476	-16.795301	20.340857	92.885544	38.93882	7.4083	96.683281	39.504951	35.539143	96.591766	39.2218855	21.4737215	96.6375235	-72.8124875	19.2079925	89.1335645
3.574196	23.167137	92.861679	-16.786261	20.351292	92.870522	38.942619	7.400187	96.680634	39.498505	35.523289	96.496918	39.220562	21.461738	96.588776	-72.793084	19.240846	89.152268
3.483422	22.446814	92.787704	-16.772348	20.366695	92.841843	38.934948	7.359473	96.682739	39.501316	35.472195	96.402336	39.218132	21.415834	96.5425375	-72.762828	19.317556	89.1411485
3.263023	21.331066	92.659599	-16.794977	20.383942	92.761452	38.902058	7.26813	96.706497	39.479774	35.417305	96.30085	39.190916	21.3427175	96.5036735	-72.78087	19.4251665	89.0192305
3.116528	20.557659	92.598412	-16.816362	20.376369	92.715553	38.892216	7.183486	96.698738	39.494644	35.310757	96.177582	39.19343	21.2471215	96.43816	-72.826154	19.5056165	88.992946
2.886526	19.8251	92.546005	-16.835855	20.37595	92.678123	38.848461	7.112984	96.666481	39.487247	35.247837	96.071854	39.167854	21.1804105	96.3691675	-72.839564	19.5714895	88.9870785
2.649976	19.117348	92.450264	-16.854015	20.377401	92.637596	38.803596	7.054925	96.606674	39.452545	35.207489	95.937172	39.1280705	21.131207	96.271923	-72.8361005	19.623595	89.003269
2.309696	18.415411	92.377914	-16.909706	20.380745	92.596764	38.764214	7.028939	96.536324	39.406864	35.174572	95.778534	39.085539	21.1017555	96.157429	-72.904951	19.6597345	89.036099
2.00846	17.666281	92.287231	-16.947048	20.376495	92.561081	38.727394	7.026185	96.440063	39.337337	35.21386	95.633118	39.0323655	21.1200225	96.0365905	-72.9264615	19.6329675	89.0855715
1.661533	16.941137	92.185944	-16.975714	20.389582	92.522377	38.685432	7.0416	96.338623	39.304981	35.179798	95.447632	38.9952065	21.110699	95.8931275	-72.9466345	19.668465	89.1516265
1.073272	15.906914	92.075356	-17.02841	20.378885	92.449898	38.631405	7.059285	96.144073	39.235783	35.180214	95.224617	38.933594	21.1197495	95.684345	-72.990414	19.6380205	89.215451
0.675962	15.249531	91.975548	-17.040718	20.371134	92.392654	38.566021	7.061504	96.013023	39.187141	35.174446	95.113541	38.876581	21.117975	95.563282	-72.958017	19.624293	89.222026
0.219531	14.568565	91.860298	-17.056288	20.360044	92.327576	38.516098	7.049194	95.854843	39.161049	35.156342	95.039337	38.8385735	21.102768	95.44709	-72.9511495	19.61732	89.208062
-0.239986	13.919878	91.735962	-17.084236	20.338068	92.26606	38.453156	7.016524	95.691719	39.141125	35.119141	94.978348	38.7971405	21.0678325	95.3350335	-72.9656125	19.6083035	89.1970865
-0.744587	13.297515	91.595512	-17.121559	20.327181	92.226891	38.367783	6.977791	95.525642	39.129826	35.074432	94.954674	38.7488045	21.0261115	95.240158	-72.9919225	19.6282505	89.213624
-1.222321	12.609649	91.500885	-17.150429	20.309185	92.17939	38.290092	6.938015	95.354927	39.092262	35.066757	94.978935	38.691177	21.002386	95.166931	-72.992035	19.615984	89.191849
-1.738617	11.970716	91.389961	-17.172792	20.312332	92.164597	38.217007	6.901737	95.170135	39.102455	34.972389	94.956085	38.659731	20.937063	95.06311	-73.005315	19.687601	89.266084
-2.516615	11.04821	91.214714	-17.200548	20.347559	92.168076	38.081142	6.884123	94.925133	39.110596	34.944603	94.964767	38.595869	20.914363	94.94495	-72.996965	19.780755	89.391202
-3.061573	10.398145	91.112297	-17.199377	20.392187	92.190834	38.039024	6.900443	94.765068	39.118935	34.950962	94.98703	38.5789795	20.9257025	94.876049	-72.9777335	19.8586715	89.505619
-3.641942	9.79278	90.984093	-17.191032	20.445553	92.206871	38.00386	6.953252	94.625076	39.13015	34.992043	95.028702	38.567005	20.9726475	94.826889	-72.949069	19.9184585	89.586853
-4.204056	9.15165	90.885345	-17.20965	20.496933	92.211044	37.976463	7.001641	94.539902	39.124851	35.050945	95.071167	38.550657	21.026293	94.8055345	-72.969957	19.967573	89.6165535
-4.792283	8.5146	90.784477	-17.235214	20.575554	92.206528	37.977921	7.08185	94.491974	39.102676	35.118233	95.109695	38.5402985	21.1000415	94.8008345	-73.0107265	20.0510665	89.6122215
-5.389593	7.836035	90.723007	-17.237968	20.65097	92.189987	37.97504	7.156563	94.489944	39.072521	35.18903	95.127396	38.5237805	21.1727965	94.80867	-72.9997165	20.1291435	89.571304
-5.988089	7.097664	90.6418	-17.249304	20.720655	92.177376	37.987648	7.223128	94.521446	39.026173	35.30624	95.137978	38.5069105	21.264684	94.829712	-73.0055185	20.176626	89.52504
-6.928583	5.989169	90.660461	-17.262589	20.810322	92.161552	38.034786	7.317327	94.666832	38.994255	35.35532	95.011734	38.5145205	21.3363235	94.839283	-73.0396985	20.2843205	89.483821
-7.535099	5.216447	90.719093	-17.275787	20.867083	92.138161	38.075478	7.339197	94.801315	38.946186	35.416985	94.931236	38.510832	21.378091	94.8662755	-73.062406	20.356075	89.4100465
-8.18688	4.433536	90.802368	-17.273163	20.904385	92.124466	38.098995	7.347685	94.936119	38.938255	35.370411	94.742744	38.518625	21.359048	94.8394315	-73.064951	20.449722	89.4095005
-8.834232	3.62184	90.889183	-17.257889	20.919353	92.110428	38.129192	7.310258	95.060593	38.915138	35.325615	94.571533	38.522165	21.3179365	94.816063	-73.037943	20.5207695	89.404793
-9.50116	2.817466	91.041138	-17.236147	20.900192	92.093796	38.143837	7.248594	95.163139	38.9188	35.271091	94.381577	38.5313185	21.2598425	94.772358	-73.0036125	20.5405415	89.415234
-10.165871	2.045894	91.152802	-17.233488	20.8843	92.058525	38.146706	7.16056	95.245781	38.908386	35.208836	94.200768	38.527546	21.184698	94.7232745	-72.994522	20.583902	89.3937755
-10.859303	1.250882	91.239807	-17.215721	20.839434	91.977104	38.160469	7.056201	95.307915	38.942001	35.051361	93.948242	38.551235	21.053781	94.6280785	-72.982677	20.625087	89.3261295
-11.905695	0.129728	91.321159	-17.17729	20.748201	91.825111	38.173916	6.89548	95.342316	38.979099	34.85397	93.567322	38.5765075	20.874725	94.454819	-72.9310875	20.621677	89.195403
-12.608366	-0.57796	91.40155	-17.137739	20.700054	91.699127	38.189713	6.784421	95.352188	39.010162	34.72641	93.313469	38.5999375	20.7554155	94.3328285	-72.8754155	20.6446925	89.0654255
-13.317662	-1.208244	91.47934	-17.095947	20.687456	91.569122	38.231617	6.688953	95.358353	39.042866	34.608299	93.049561	38.6372415	20.648626	94.203957	-72.8291355	20.726286	88.934287
-14.057873	-1.797242	91.569611	-17.043001	20.659105	91.463425	38.276138	6.584011	95.345421	39.08197	34.495113	92.788086	38.679054	20.539562	94.0667535	-72.765056	20.778648	88.8600965
-14.757444	-2.343405	91.605629	-16.970291	20.662682	91.342888	38.30246	6.491711	95.332893	39.136406	34.385845	92.563141	38.719433	20.438778	93.948017	-72.660015	20.886586	88.737759
-15.528165	-2.81016	91.609322	-16.925716	20.659288	91.208504	38.324196	6.386775	95.30661	39.197372	34.276527	92.371162	38.760784	20.331651	93.838886	-72.612216	20.986925	88.578122
-16.257561	-3.196028	91.594772	-16.887516	20.663342	91.10466	38.33091	6.30659	95.272659	39.252419	34.185123	92.221405	38.7916645	20.2458565	93.747032	-72.5666965	21.0808275	88.462288
-17.363525	-3.615617	91.520256	-16.841816	20.649281	90.911682	38.328152	6.181193	95.208069	39.329521	34.056587	92.039574	38.8288365	20.11889	93.6238215	-72.5124685	21.179672	88.1995425
-18.110802	-3.824016	91.404358	-16.806849	20.653488	90.782654	38.317425	6.132142	95.141724	39.358875	34.009537	91.956261	38.83815	20.0708395	93.5489925	-72.451848	21.2361365	88.0163155
-18.900116	-3.940869	91.239792	-16.800421	20.66276	90.628334	38.303886	6.117351	95.080658	39.400108	33.982075	91.891312	38.851997	20.049713	93.485985	-72.452839	21.275807	87.770683
-19.678099	-3.97362	91.003685	-16.797155	20.691757	90.453049	38.296959	6.1236	95.020447	39.428951	33.996925	91.859573	38.862955	20.0602625	93.44001	-72.457265	21.3232515	87.466088
-20.384451	-3.947426	90.729439	-16.775434	20.739758	90.273911	38.300255	6.174351	94.948524	39.435223	34.062992	91.839424	38.867739	20.1186715	93.393974	-72.418607	21.3608445	87.153848
-21.080048	-3.819943	90.450417	-16.767757	20.77573	90.075737	38.310543	6.250486	94.870453	39.446243	34.152687	91.802475	38.878393	20.2015865	93.336464	-72.413907	21.3498735	86.81501
-21.764582	-3.606772	90.226204	-16.749756	20.819508	89.878181	38.349773	6.349134	94.812218	39.466087	34.245838	91.731361	38.90793	20.297486	93.2717895	-72.407442	21.34153	86.4845725
-22.889248	-3.118877	89.96682	-16.646816	20.899654	89.644806	38.475811	6.50211	94.722313	39.4795	34.442764	91.607735	38.9776555	20.472437	93.165024	-72.2712875	21.326871	86.124588
-23.567848	-2.723143	89.783371	-16.550941	20.923904	89.492126	38.56982	6.581941	94.666733	39.562889	34.481487	91.485992	39.0663545	20.531714	93.0763625	-72.1682365	21.316094	85.9078895
-24.232895	-2.266944	89.608421	-16.46479	20.932976	89.375496	38.655464	6.624153	94.59816	39.640274	34.543571	91.391228	39.147869	20.583862	92.994694	-72.077449	21.28209	85.756298
-24.900087	-1.742758	89.459343	-16.36054	20.926918	89.283035	38.735077	6.648118	94.50106	39.723568	34.568325	91.296066	39.2293225	20.6082215	92.898563	-71.9504025	21.2456145	85.667507
-25.578196	-1.14748	89.33522	-16.24415	20.907637	89.215523	38.819016	6.64008	94.394882	39.817978	34.561924	91.228508	39.318497	20.601002	92.811695	-71.806797	21.214272	85.619351
-26.205328	-0.475435	89.196793	-16.138432	20.866581	89.164063	38.888092	6.610422	94.29216	39.912544	34.534611	91.165367	39.400318	20.5725165	92.7287635	-71.677182	21.1606455	85.5993625
-26.857647	0.23537	89.047661	-16.050877	20.815031	89.123032	38.958714	6.565575	94.201813	39.989159	34.543835	91.155632	39.4739365	20.554705	92.6787225	-71.5756905	21.075357	85.5673415
-27.791792	1.412935	88.789299	-15.926318	20.741411	89.067215	39.043716	6.520064	94.069565	40.146603	34.463684	91.149879	39.5951595	20.491874	92.609722	-71.4477955	20.990948	85.524708
-28.428274	2.283771	88.578827	-15.885936	20.704811	89.018837	39.094006	6.497253	93.967377	40.205688	34.463127	91.176155	39.649847	20.48019	92.571766	-71.421719	20.929432	85.465908
-29.082674	3.208878	88.351295	-15.849363	20.685778	88.950912	39.120911	6.507456	93.854538	40.239597	34.482132	91.204552	39.680254	20.494794	92.529545	-71.37898	20.876762	85.372279
-29.661459	4.192684	88.149712	-15.819623	20.657869	88.889511	39.135647	6.55591	93.740898	40.264442	34.523849	91.235245	39.7000445	20.5398795	92.4880715	-71.3392905	20.7758585	85.2909505
-30.28154	5.188575	87.916527	-15.806243	20.649738	88.809418	39.167061	6.624634	93.611237	40.275532	34.600353	91.271294	39.7212965	20.6124935	92.4412655	-71.3337825	20.6869825	85.1775705
-30.856436	6.300267	87.726906	-15.791726	20.672157	88.765411	39.187611	6.709418	93.488083	40.275082	34.700451	91.298096	39.7313465	20.7049345	92.3930895	-71.3147985	20.6393795	85.1377325
-31.456417	7.385013	87.562164	-15.779593	20.697382	88.715004	39.216892	6.81223	93.347427	40.271168	34.818619	91.302681	39.74403	20.8154245	92.325054	-71.303216	20.5793395	85.104954
-32.297192	9.088226	87.357941	-15.740866	20.768011	88.641396	39.274776	6.984177	93.140465	40.273613	34.999161	91.273308	39.7741945	20.991669	92.2068865	-71.2559265	20.544353	85.0759055
-32.836521	10.30813	87.250504	-15.724015	20.830442	88.608971	39.307518	7.099115	92.997513	40.261314	35.134525	91.229347	39.784416	21.11682	92.11343	-71.232446	20.544064	85.104512
-33.387016	11.505744	87.204971	-15.720502	20.885363	88.574516	39.339592	7.20251	92.855423	40.254993	35.240566	91.175407	39.7972925	21.221538	92.015415	-71.2382965	20.549188	85.133617
-33.936172	12.717266	87.201927	-15.711927	20.949682	88.559418	39.352558	7.292705	92.713257	40.247974	35.339581	91.091797	39.800266	21.316143	91.902527	-71.22412	20.583221	85.216309
-34.481625	13.953681	87.154808	-15.7158	20.981255	88.551476	39.349335	7.358141	92.555054	40.236511	35.418087	91.003555	39.792923	21.388114	91.7793045	-71.224523	20.574396	85.3236475
-35.092842	15.180866	87.172127	-15.726068	21.004467	88.549156	39.350357	7.408083	92.382133	40.2173	35.481548	90.901917	39.7838285	21.4448155	91.642025	-71.2359645	20.5641185	85.456287
-35.601364	16.399054	87.207222	-15.731215	21.012459	88.560196	39.340954	7.464018	92.206482	40.203697	35.531063	90.810532	39.7723255	21.4975405	91.508507	-71.2347555	20.5273775	85.611885
-36.385685	18.27121	87.341118	-15.744909	20.997025	88.635292	39.32653	7.531832	91.930511	40.176716	35.596054	90.681808	39.751623	21.563943	91.3061595	-71.241441	20.430107	85.9644245
-36.906727	19.476318	87.506622	-15.75032	20.979191	88.728714	39.332008	7.582616	91.751625	40.154785	35.651951	90.62487	39.7433965	21.6172835	91.1882475	-71.2440365	20.3410985	86.2691805
-37.328655	20.702963	87.689507	-15.752551	20.924397	88.810555	39.340164	7.63078	91.584152	40.161587	35.712784	90.547165	39.7508755	21.671782	91.0656585	-71.2559775	20.177012	86.5554515
-37.766708	21.95422	87.85379	-15.759961	20.850477	88.90712	39.347729	7.675873	91.431969	40.13163	35.756615	90.497124	39.7396795	21.716244	90.9645465	-71.2596015	19.98471	86.8496935
-38.202801	23.135733	88.030312	-15.786655	20.800001	88.983917	39.356243	7.730536	91.281464	40.08749	35.798969	90.423035	39.7218665	21.7647525	90.8522495	-71.2951765	19.8352495	87.1155845
-38.553078	24.333761	88.302353	-15.808924	20.74799	89.12426	39.346344	7.778088	91.146393	39.951843	35.87833	90.404411	39.6490935	21.828209	90.775402	-71.2669415	19.667771	87.473118
-38.864811	25.561371	88.511658	-15.849064	20.695536	89.236931	39.326302	7.818177	91.038338	39.886898	35.918858	90.350853	39.6066	21.8685175	90.6945955	-71.304728	19.5225545	87.7792665
-39.378887	27.325586	88.863976	-15.94499	20.592785	89.401863	39.287346	7.829206	90.858223	39.851906	35.891636	90.190163	39.569626	21.860421	90.524193	-71.459606	19.325149	88.279533
-39.591766	28.469736	89.070435	-16.018742	20.523502	89.46833	39.2024	7.820517	90.729507	39.740017	35.879189	90.110374	39.4712085	21.849853	90.4199405	-71.5086925	19.197151	88.5167195
-39.796494	29.647896	89.239853	-16.125683	20.434778	89.536934	39.08765	7.805243	90.619431	39.636574	35.856728	90.048729	39.362112	21.8309855	90.33408	-71.613478	19.0385705	88.739788
-40.013714	30.760271	89.40419	-16.235123	20.358959	89.587608	38.974781	7.7627	90.512886	39.433556	35.849243	90.059929	39.2041685	21.8059715	90.2864075	-71.6744145	18.9119465	88.8888085
-40.213329	31.825039	89.595985	-16.393818	20.276638	89.666733	38.839794	7.74544	90.47644	39.297001	35.818562	90.030304	39.0683975	21.782001	90.253372	-71.8560335	18.771275	89.080094
-40.246857	32.936726	89.755577	-16.532379	20.214104	89.762131	38.707111	7.721086	90.483994	39.158207	35.717854	90.035126	38.932659	21.71947	90.25956	-71.997417	18.708738	89.264702
-40.329723	34.000698	89.968178	-16.683956	20.156122	89.869545	38.59766	7.690996	90.549591	39.093513	35.725586	90.079941	38.8455865	21.708291	90.314766	-72.2134985	18.603953	89.424324
-40.292213	35.545731	90.174492	-16.871313	20.141905	90.051964	38.459118	7.663186	90.702019	38.9562	35.701824	90.205879	38.707659	21.682505	90.453949	-72.450285	18.601305	89.649979
-40.135525	36.521294	90.388016	-16.935831	20.134033	90.199211	38.388927	7.650366	90.786575	38.870972	35.681683	90.284958	38.6299495	21.6660245	90.5357665	-72.5016115	18.6020415	89.8626555
-39.94659	37.54961	90.590668	-16.985931	20.155247	90.350082	38.318302	7.627372	90.853798	38.822506	35.671146	90.341782	38.570404	21.649259	90.59779	-72.542266	18.661235	90.102374
-39.727604	38.486378	90.819321	-17.047729	20.169945	90.487	38.256569	7.606395	90.871567	38.779198	35.653198	90.399307	38.5178835	21.6297965	90.635437	-72.6133415	18.7100935	90.338563
-39.42458	39.398773	91.009102	-17.093843	20.19702	90.590744	38.165615	7.579507	90.846893	38.744125	35.638206	90.437439	38.45487	21.6088565	90.642166	-72.642556	18.7851835	90.539322
-39.11005	40.28109	91.212746	-17.182415	20.252245	90.672867	38.07803	7.543492	90.794701	38.687706	35.626942	90.498672	38.382868	21.585217	90.6466865	-72.747698	18.919273	90.6990475
-38.675003	41.137512	91.367615	-17.272141	20.297617	90.739723	37.952286	7.570978	90.799194	38.622719	35.620071	90.600006	38.2875025	21.5955245	90.6996	-72.8317845	18.9997095	90.779846
-38.044918	42.335449	91.671562	-17.436777	20.393272	90.833641	37.798763	7.626049	90.835899	38.515755	35.692101	90.810455	38.157259	21.659075	90.823177	-73.030813	19.127469	90.844105
-37.553242	43.117283	91.822746	-17.546785	20.470654	90.908142	37.706272	7.706152	90.895447	38.428612	35.782833	90.994087	38.067442	21.7444925	90.944767	-73.161012	19.1968155	90.871517
-37.040634	43.739304	91.971367	-17.65274	20.543295	90.960899	37.651123	7.816904	90.983101	38.347523	35.883121	91.207489	37.999323	21.8500125	91.095295	-73.304803	19.2365775	90.826503
-36.476631	44.360222	92.089394	-17.747499	20.628546	91.031059	37.595432	7.925958	91.103256	38.261662	36.009388	91.432343	37.928547	21.967673	91.2677995	-73.423545	19.289419	90.7943185
-35.874859	44.925072	92.220383	-17.84256	20.70093	91.089783	37.556164	8.041833	91.249565	38.184433	36.122765	91.65181	37.8702985	22.082299	91.4506875	-73.5554185	19.319561	90.7288785
-35.186726	45.447392	92.355606	-17.901403	20.764996	91.189575	37.549286	8.129057	91.437767	38.12944	36.197369	91.873558	37.839363	22.163213	91.6556625	-73.642169	19.366779	90.7234875
-34.447594	45.916992	92.427971	-17.953581	20.801453	91.301712	37.53524	8.190091	91.655754	38.094894	36.25235	92.077965	37.815067	22.2212205	91.8668595	-73.722229	19.3816855	90.7365645
-33.38459	46.34837	92.618111	-18.034082	20.842278	91.485802	37.518795	8.211493	92.006874	38.055229	36.302383	92.394318	37.787012	22.256938	92.200596	-73.855176	19.427618	90.771008
-32.682888	46.593586	92.660995	-18.069359	20.822073	91.615242	37.531624	8.200773	92.277695	38.039757	36.284237	92.589584	37.7856905	22.242505	92.4336395	-73.9244085	19.401641	90.7968445
-31.778231	46.801689	92.679787	-18.103855	20.779068	91.756218	37.549618	8.16432	92.579483	38.044449	36.248726	92.753448	37.7970335	22.206523	92.6664655	-74.0047435	19.351613	90.8459705
-30.946737	46.928638	92.685608	-18.1394	20.687206	91.875092	37.572422	8.099957	92.884048	38.030495	36.184792	92.93618	37.8014585	22.1423745	92.910114	-74.0802585	19.2320375	90.84007
-30.222881	47.009014	92.709183	-18.137247	20.597101	92.002769	37.60532	8.031742	93.198524	38.007183	36.102371	93.10672	37.8062515	22.0670565	93.152622	-74.0807455	19.1271455	90.852916
-29.356993	46.941994	92.720245	-18.153126	20.520029	92.153503	37.629154	7.938691	93.503723	37.991394	36.007442	93.278679	37.810274	21.9730665	93.391201	-74.116526	19.0669915	90.915805
-28.473764	46.859764	92.709274	-18.169662	20.377272	92.320618	37.641624	7.824636	93.798279	37.949924	35.926479	93.488899	37.795774	21.8755575	93.643589	-74.135098	18.8789865	90.997647
-27.085674	46.677544	92.80835	-18.186825	20.225809	92.558632	37.679482	7.612157	94.162918	38.007553	35.695011	93.667206	37.8435175	21.653584	93.915062	-74.2171675	18.798034	91.202202
-26.146915	46.506481	92.850899	-18.171862	20.111668	92.707245	37.684998	7.457635	94.390053	37.985153	35.586605	93.876617	37.8350755	21.52212	94.133335	-74.1787995	18.701216	91.281155
-25.352499	46.299942	92.954353	-18.199713	20.023087	92.848991	37.674244	7.313812	94.592941	38.032661	35.391582	94.001495	37.8534525	21.352697	94.297218	-74.2528785	18.693477	91.400764
-24.425905	45.975933	93.00312	-18.200607	19.899502	92.969307	37.66349	7.16669	94.773338	38.041565	35.281792	94.185104	37.8525275	21.224241	94.479221	-74.2537415	18.574763	91.459393
-23.462042	45.710617	93.086494	-18.196903	19.821825	93.069443	37.632355	7.04369	94.943169	38.072876	35.096504	94.31382	37.8526155	21.070097	94.6284945	-74.2464215	18.573553	91.5103915
-22.535313	45.389816	93.147163	-18.209143	19.749598	93.165749	37.606602	6.931358	95.099693	38.059868	35.023979	94.475845	37.833235	20.9776685	94.787769	-74.251521	18.5215275	91.543729
-21.636326	45.020256	93.22287	-18.211872	19.667704	93.270226	37.594395	6.834533	95.24704	38.08717	34.873005	94.560738	37.8407825	20.853769	94.903889	-74.2645265	18.481639	91.636563
-20.329	44.422028	93.277893	-18.242365	19.564821	93.396584	37.561626	6.723023	95.425865	38.071651	34.757374	94.70163	37.8166385	20.7401985	95.0637475	-74.3013685	18.3894435	91.7294205
-19.390144	43.990101	93.330994	-18.23032	19.500826	93.474365	37.536884	6.656444	95.49942	38.05291	34.682541	94.750824	37.794897	20.6694925	95.125122	-74.255537	18.3321595	91.823608
-18.501854	43.514423	93.38961	-18.257423	19.404142	93.591965	37.517498	6.578966	95.564857	38.031143	34.60257	94.766441	37.7743205	20.590768	95.165649	-74.2891665	18.217516	92.018281
-17.623419	43.051235	93.441261	-18.253571	19.331915	93.741264	37.496819	6.484631	95.635956	38.005478	34.504971	94.750679	37.7511485	20.494801	95.1933175	-74.2582905	18.169029	92.2892105
-16.757505	42.529114	93.477768	-18.24996	19.243853	93.889771	37.48093	6.378028	95.721573	37.990276	34.381344	94.755295	37.735603	20.379686	95.238434	-74.235523	18.10802	92.541108
-15.890913	41.936901	93.506989	-18.253189	19.133928	94.022499	37.467808	6.23366	95.846573	37.978081	34.278343	94.795166	37.7229445	20.2560015	95.3208695	-74.2293225	18.0118545	92.7241285
-14.982745	41.400791	93.548538	-18.262901	19.038473	94.156067	37.433056	6.087653	95.977951	37.998116	34.088535	94.769379	37.715586	20.088094	95.373665	-74.241388	17.988852	92.938469
-13.656838	40.521229	93.57222	-18.28487	18.874851	94.344208	37.384975	5.830131	96.11338	37.999142	33.845406	94.743217	37.6920585	19.8377685	95.4282985	-74.2617985	17.9119335	93.2601175
-12.776628	39.907185	93.577255	-18.308655	18.776114	94.453629	37.328644	5.694651	96.213875	37.979393	33.684265	94.701134	37.6540185	19.689458	95.4575045	-74.2713285	17.86277	93.4497535
-11.890461	39.299206	93.566978	-18.326229	18.664364	94.554886	37.298073	5.529387	96.292152	37.946846	33.516819	94.659981	37.6224595	19.523103	95.4760665	-74.2749175	17.805625	93.6337055
-11.02949	38.665344	93.521706	-18.395884	18.579058	94.641518	37.23568	5.391342	96.432693	37.906666	33.352261	94.621895	37.571173	19.3718015	95.527294	-74.362941	17.7863145	93.755742
-10.144785	38.058262	93.455971	-18.460711	18.498955	94.667007	37.1828	5.23665	96.556824	37.869637	33.199768	94.593796	37.5262185	19.218209	95.57531	-74.4476405	17.779701	93.758704
-9.326405	37.47942	93.420227	-18.519609	18.41748	94.701164	37.118736	5.085813	96.649223	37.810822	33.050587	94.595016	37.464779	19.0682	95.6221195	-74.503997	17.76676	93.7802085
-8.435695	36.841053	93.378273	-18.586952	18.293308	94.718491	37.030731	4.934528	96.72393	37.752758	32.89933	94.62912	37.3917445	18.916929	95.676525	-74.5656485	17.669687	93.760457
-7.132594	35.907452	93.462868	-18.70002	18.152805	94.729256	36.903801	4.720174	96.790901	37.685184	32.705982	94.778648	37.2944925	18.713078	95.7847745	-74.6945325	17.592532	93.6737375
-6.306995	35.338978	93.53009	-18.777021	18.056093	94.714622	36.830547	4.607502	96.839378	37.652405	32.603611	94.892525	37.241476	18.6055565	95.8659515	-74.795518	17.5066295	93.5632925
-5.440804	34.759609	93.594666	-18.838423	18.012173	94.729126	36.770985	4.51702	96.865837	37.609871	32.534233	95.050987	37.190428	18.5256265	95.958412	-74.867274	17.4987195	93.49984
-4.532795	34.196083	93.696472	-18.896849	17.952511	94.746735	36.72448	4.470148	96.90567	37.594688	32.492523	95.228401	37.159584	18.4813355	96.0670355	-74.953282	17.4236865	93.4264345
-3.66331	33.620159	93.815598	-18.929695	17.933243	94.748497	36.693501	4.445741	96.940269	37.588848	32.486649	95.419426	37.1411745	18.466195	96.1798475	-75.0005645	17.400291	93.3171465
-2.773038	33.065804	93.966988	-18.94417	17.934887	94.757095	36.657848	4.460691	96.982361	37.591705	32.484127	95.605759	37.1247765	18.472409	96.29406	-75.0131165	17.397365	93.22013
-1.918403	32.528049	94.096664	-18.926188	17.958796	94.787338	36.684219	4.466536	97.007011	37.590698	32.495365	95.827332	37.1374585	18.4809505	96.4171715	-74.9898345	17.4366415	93.1575045
-0.605757	31.619358	94.298607	-18.887909	18.015732	94.860626	36.716541	4.492887	97.126305	37.646137	32.529984	96.164581	37.181339	18.5114355	96.645443	-74.957157	17.5200285	93.075809
0.276164	31.02459	94.496147	-18.863815	18.033239	94.955566	36.745361	4.517458	97.2388	37.667049	32.543156	96.427574	37.206205	18.530307	96.833187	-74.933835	17.536171	93.077945
1.113751	30.375856	94.681396	-18.823908	18.021482	95.0793	36.774315	4.534608	97.4189	37.695396	32.529606	96.736748	37.2348555	18.532107	97.077824	-74.8826715	17.510857	93.080776
1.973553	29.717747	94.87571	-18.763683	18.020775	95.204689	36.852802	4.506134	97.598427	37.723923	32.528088	97.087082	37.2883625	18.517111	97.3427545	-74.8157285	17.524439	93.0666235
2.79698	29.017437	95.06279	-18.732607	18.015455	95.324516	36.91272	4.472014	97.808418	37.79752	32.435165	97.399536	37.35512	18.4535895	97.603977	-74.820334	17.5773205	93.045055
3.598591	28.286665	95.259766	-18.670023	17.973864	95.406723	36.976841	4.425297	98.062836	37.840752	32.363277	97.739723	37.4087965	18.394287	97.9012795	-74.7488425	17.553441	92.9121665
4.399426	27.529398	95.474922	-18.640474	17.953661	95.505295	37.053211	4.379725	98.323135	37.859737	32.322456	98.109184	37.456474	18.3510905	98.2161595	-74.737422	17.5562315	92.7944305
5.519348	26.376814	95.774689	-18.588926	17.899113	95.656136	37.152336	4.303052	98.760788	37.913826	32.172108	98.651268	37.533081	18.23758	98.706028	-74.710933	17.560646	92.606244
6.214153	25.463783	95.976082	-18.548641	17.869364	95.749107	37.237137	4.255742	99.095589	37.975578	32.110493	99.051842	37.6063575	18.1831175	99.0737155	-74.7036395	17.5556105	92.4244985
6.918044	24.60779	96.233292	-18.515709	17.800255	95.871941	37.310776	4.225792	99.458221	38.018417	32.040691	99.505287	37.6645965	18.1332415	99.481754	-74.6960145	17.4672685	92.262128
7.533336	23.673874	96.468079	-18.469633	17.762909	95.949211	37.440475	4.125909	99.806984	38.082809	32.025509	99.978798	37.761642	18.075709	99.892891	-74.700908	17.450109	92.005531
8.143276	22.759441	96.680771	-18.433472	17.699051	96.042641	37.533875	4.058007	100.111214	38.202305	31.936476	100.363327	37.86809	17.9972415	100.2372705	-74.735034	17.4008605	91.8480115
8.701724	21.776169	96.883965	-18.367477	17.64888	96.102776	37.616142	4.017375	100.374939	38.275013	31.881702	100.748077	37.9455775	17.9495385	100.561508	-74.6805315	17.3482215	91.644044
9.22508	20.777519	97.028847	-18.285526	17.602062	96.121315	37.701756	3.987779	100.617935	38.345844	31.841055	101.078156	38.0238	17.914417	100.8480455	-74.594852	17.289707	91.3945845
9.899932	19.194065	97.127655	-18.122997	17.582979	96.102417	37.872475	3.935865	100.899033	38.500736	31.801876	101.446983	38.1866055	17.8688705	101.173008	-74.4325995	17.2970875	91.031826
10.277171	18.160263	97.116379	-17.995274	17.578009	96.043411	37.989883	3.926055	101.012802	38.579075	31.842098	101.627266	38.284479	17.8840765	101.320034	-74.275027	17.2719415	90.766788
10.613092	17.012434	97.051254	-17.869911	17.563162	95.941452	38.11668	3.925966	101.085854	38.705273	31.801176	101.661789	38.4109765	17.863571	101.3738215	-74.1507985	17.262753	90.5090825
10.90437	15.888021	96.919373	-17.715916	17.55945	95.795113	38.259521	3.940523	101.108147	38.812706	31.809668	101.636269	38.5361135	17.8750955	101.372208	-73.9679455	17.2438045	90.218018
11.106922	14.686833	96.740044	-17.545914	17.532835	95.628708	38.422417	3.935762	101.070114	38.940857	31.826427	101.501106	38.681637	17.8810945	101.28561	-73.773465	17.1845755	89.971806
11.241267	13.489998	96.487251	-17.373934	17.518671	95.39151	38.582573	3.92382	100.974808	39.082047	31.837475	101.243843	38.83231	17.8806475	101.1093255	-73.580178	17.1566945	89.6736945
11.32242	12.253937	96.183701	-17.17926	17.463978	95.163033	38.778851	3.894879	100.774788	39.187004	31.823353	100.865852	38.9829275	17.859116	100.82032	-73.3414475	17.06884	89.505746
11.29099	10.310194	95.641296	-16.888378	17.29427	94.718719	39.043385	3.792528	100.31794	39.398094	31.747324	100.080513	39.2207395	17.769926	100.1992265	-72.9974955	16.818614	89.2382115
11.210958	9.017203	95.239243	-16.678217	17.147896	94.38726	39.223431	3.698215	99.976334	39.556267	31.64016	99.457344	39.389849	17.6691875	99.716839	-72.746283	16.6266045	89.057681
11.044771	7.707554	94.855019	-16.448919	16.966238	94.05999	39.411728	3.558673	99.597343	39.691681	31.508762	98.7453	39.5517045	17.5337175	99.1713215	-72.4495425	16.3987585	88.9486585
10.811222	6.37956	94.45549	-16.273006	16.740295	93.727203	39.576374	3.393995	99.183441	39.82019	31.329855	97.973618	39.698282	17.361925	98.5785295	-72.244294	16.118665	88.8758765
10.492007	5.070093	94.064362	-16.075499	16.49577	93.382744	39.732407	3.212559	98.739502	39.931454	31.121847	97.159843	39.8319305	17.167203	97.9496725	-71.9829285	15.824337	88.8158155
10.125039	3.793661	93.699402	-15.91058	16.228556	93.052132	39.872498	3.001474	98.273254	40.023338	30.891895	96.366905	39.947918	16.9466845	97.3200795	-71.769078	15.5104275	88.7841845
9.694538	2.543045	93.364555	-15.760433	15.917815	92.695442	40.005432	2.778913	97.830284	40.105022	30.650864	95.62178	40.055227	16.7148885	96.726032	-71.576093	15.1207415	88.664852
8.912931	0.722685	92.904671	-15.582888	15.481072	92.25251	40.169781	2.422864	97.23748	40.178905	30.284241	94.691261	40.174343	16.3535525	95.9643705	-71.340119	14.6085915	88.5406495
8.339684	-0.38401	92.653275	-15.516861	15.167388	92.005089	40.244289	2.163034	96.902405	40.209816	30.035862	94.204704	40.2270525	16.099448	95.5535545	-71.2607745	14.235328	88.4566235
7.68876	-1.43459	92.470932	-15.445911	14.874098	91.792206	40.314888	1.90571	96.625046	40.229008	29.79756	93.871666	40.271948	15.851635	95.248356	-71.16377	13.896561	88.336056
7.041722	-2.409662	92.287369	-15.413354	14.606294	91.636353	40.342445	1.649366	96.390358	40.267277	29.552225	93.655167	40.304861	15.6007955	95.0227625	-71.131569	13.6117925	88.2499435
6.307665	-3.312761	92.115234	-15.395234	14.343693	91.515808	40.331642	1.403562	96.198883	40.312256	29.321352	93.536636	40.321949	15.362457	94.8677595	-71.112417	13.324929	88.1638565
5.557833	-4.155735	91.912209	-15.393382	14.155555	91.386917	40.314419	1.171009	96.026703	40.348518	29.111225	93.50885	40.3314685	15.141117	94.7677765	-71.1182325	13.169993	88.0060575
4.769427	-4.881042	91.729271	-15.374003	14.029823	91.286346	40.280148	0.965228	95.885201	40.389221	28.914768	93.541252	40.3346845	14.939998	94.7132265	-71.0826905	13.119648	87.8594655
3.554176	-5.844996	91.42276	-15.368313	13.942	91.174736	40.232323	0.737532	95.682762	40.471672	28.697495	93.635712	40.3519975	14.7175135	94.659237	-71.0886235	13.1664865	87.690235
2.701524	-6.411448	91.25663	-15.309194	13.939354	91.137764	40.245361	0.632624	95.561203	40.528576	28.626696	93.707809	40.3869685	14.62966	94.634506	-71.0053565	13.249048	87.641022
1.834939	-6.887448	91.077652	-15.258606	13.978606	91.129387	40.266712	0.599539	95.449005	40.582996	28.639248	93.766052	40.424854	14.6193935	94.6075285	-70.942066	13.3378185	87.6512455
0.941985	-7.315776	90.954926	-15.192516	14.061356	91.128601	40.315533	0.586776	95.324455	40.652283	28.645975	93.808823	40.483908	14.6163755	94.566639	-70.86894	13.5063365	87.690563
0.041612	-7.681614	90.851372	-15.118517	14.180713	91.147125	40.356369	0.628343	95.269867	40.818424	28.645176	93.77095	40.5873965	14.6367595	94.5204085	-70.8244305	13.7246665	87.7738415
-0.898876	-7.983216	90.788956	-15.054007	14.309661	91.159805	40.4245	0.694799	95.200691	40.895447	28.710472	93.769981	40.6599735	14.7026355	94.485336	-70.7679875	13.9166865	87.834274
-1.86515	-8.280344	90.707489	-14.985355	14.406951	91.177078	40.486805	0.774322	95.176743	40.946533	28.787994	93.750992	40.716669	14.781158	94.4638675	-70.687379	14.032744	87.8902885
-3.326201	-8.620176	90.679504	-14.909421	14.569502	91.182877	40.55735	0.913694	95.158333	40.925228	28.965797	93.733032	40.741289	14.9397455	94.4456825	-70.560131	14.1992585	87.9200715
-4.310901	-8.795049	90.635666	-14.851347	14.629038	91.147278	40.60815	0.969725	95.131126	41.040981	28.967577	93.62484	40.8245655	14.968651	94.377983	-70.5272595	14.289425	87.916573
-5.350744	-8.937469	90.596436	-14.816361	14.69188	91.115974	40.644665	1.001629	95.108665	40.968796	29.040203	93.615952	40.8067305	15.020916	94.3623085	-70.4394525	14.362844	87.8696395
-6.365093	-9.052526	90.543228	-14.805444	14.689572	91.08136	40.653259	1.012516	95.078445	40.981216	29.043955	93.539726	40.8172375	15.0282355	94.3090855	-70.4281255	14.3509085	87.8536345
-7.402257	-9.108866	90.518532	-14.795235	14.677547	91.053406	40.647472	1.018821	95.07589	41.06889	28.991207	93.401367	40.858181	15.005014	94.2386285	-70.448651	14.35008	87.8681835
-8.437108	-9.138824	90.499466	-14.775864	14.641317	91.034088	40.66185	0.985149	95.009315	40.990757	29.013773	93.397598	40.8263035	14.999461	94.2034565	-70.3780315	14.283173	87.8647195
-9.502586	-9.121475	90.463127	-14.764969	14.581035	91.02507	40.662895	0.969016	94.999741	41.09095	28.938099	93.290085	40.8769225	14.9535575	94.144913	-70.4068605	14.2085125	87.905227
-11.035578	-9.027061	90.459755	-14.731129	14.533651	91.027817	40.721836	0.910298	94.982132	41.053406	28.945551	93.324226	40.887621	14.9279245	94.153179	-70.349879	14.1393775	87.902455
-12.060602	-8.894663	90.461998	-14.697647	14.500955	91.032684	40.762104	0.903885	95.029633	41.183941	28.894783	93.255806	40.9730225	14.899334	94.1427195	-70.3683165	14.102576	87.9226485
-13.083191	-8.697083	90.441368	-14.627939	14.483688	91.032722	40.805641	0.912239	95.033829	41.157635	28.943338	93.293358	40.981638	14.9277885	94.1635935	-70.237516	14.0395875	87.9018505
-14.120771	-8.489915	90.415291	-14.552058	14.485487	91.026047	40.874649	0.942784	95.022156	41.260357	28.918072	93.230423	41.067503	14.930428	94.1262895	-70.171619	14.040546	87.9258045
-15.097208	-8.212643	90.387596	-14.477091	14.492494	91.012787	40.952118	0.99705	94.985023	41.32169	28.965965	93.184937	41.136904	14.9815075	94.08498	-70.091086	14.0034805	87.940594
-16.086222	-7.9125	90.309334	-14.405209	14.535755	90.989975	41.035713	1.066813	94.932106	41.443787	29.051723	93.08844	41.23975	15.059268	94.010273	-70.050168	14.012242	87.969677
-17.079365	-7.536442	90.26757	-14.307436	14.573208	90.95208	41.121098	1.159288	94.842896	41.430237	29.19322	93.059967	41.2756675	15.176254	93.9514315	-69.8905395	13.970162	87.9527285
-18.553997	-6.891481	90.116325	-14.171237	14.667394	90.868324	41.254433	1.338324	94.665306	41.542049	29.37505	92.928604	41.398241	15.356687	93.796955	-69.740715	13.978101	87.939693
-19.490585	-6.41239	89.944038	-14.109704	14.74354	90.772446	41.316395	1.483928	94.491089	41.686954	29.467335	92.738113	41.5016745	15.4756315	93.614601	-69.7210825	14.0114485	87.930291
-20.444139	-5.887164	89.771568	-14.03006	14.847774	90.639374	41.372253	1.63589	94.256401	41.660984	29.674732	92.612686	41.5166185	15.655311	93.4345435	-69.5767385	14.040237	87.8442045
-21.375448	-5.298594	89.563362	-13.947332	14.94195	90.506668	41.440357	1.811583	93.977776	41.75135	29.792452	92.353485	41.5958535	15.8020175	93.1656305	-69.4905175	14.0818825	87.8477055
-22.235935	-4.703499	89.403076	-13.877724	15.067872	90.346588	41.503525	1.985062	93.662277	41.761154	30.008089	92.096985	41.6323395	15.9965755	92.879631	-69.3877875	14.1391685	87.813545
-23.120115	-4.038321	89.233414	-13.816394	15.169237	90.197395	41.563549	2.163531	93.304527	41.879532	30.152607	91.698158	41.7215405	16.158069	92.5013425	-69.3543285	14.180405	87.8934475
-24.014345	-3.319895	89.10302	-13.750065	15.304507	90.033607	41.606892	2.371524	93.007957	41.836037	30.362761	91.400925	41.7214645	16.3671425	92.204441	-69.2215945	14.2418715	87.862773
-25.260159	-2.206558	88.895004	-13.653326	15.523368	89.784004	41.674709	2.657482	92.529701	41.941303	30.600866	90.827446	41.808006	16.629174	91.6785735	-69.114658	14.417562	87.8894345
-26.030052	-1.406645	88.791382	-13.62283	15.639334	89.622925	41.7076	2.81642	92.240562	41.954102	30.772486	90.501068	41.830851	16.794453	91.370815	-69.076511	14.484215	87.875035
-26.822142	-0.601539	88.66494	-13.577854	15.748128	89.470734	41.740417	2.964104	92.003151	41.938976	30.901554	90.264526	41.8396965	16.932829	91.1338385	-68.9954045	14.563427	87.8076295
-27.579781	0.248667	88.577721	-13.555254	15.826591	89.374123	41.749676	3.084567	91.808762	41.919262	31.066475	90.081551	41.834469	17.075521	90.9451565	-68.944977	14.577661	87.8030895
-28.288683	1.118994	88.514885	-13.527523	15.926711	89.287415	41.769127	3.191224	91.646378	42.001339	31.152258	89.863235	41.885233	17.171741	90.7548065	-68.940279	14.681681	87.8200235
-28.900957	2.004867	88.485458	-13.506394	16.000036	89.236519	41.785789	3.292904	91.525024	41.974342	31.25132	89.743408	41.8800655	17.272112	90.634216	-68.8928535	14.72796	87.838822
-29.519144	2.895775	88.454475	-13.520615	16.05513	89.190254	41.804508	3.388339	91.430702	41.984241	31.349485	89.640762	41.8943745	17.368912	90.535732	-68.9356045	14.741348	87.844776
-30.390593	4.315675	88.395378	-13.492531	16.179504	89.131607	41.813995	3.519947	91.327515	41.983364	31.504519	89.532593	41.8986795	17.512233	90.430054	-68.8837415	14.846775	87.83316
-30.929031	5.303569	88.347527	-13.499411	16.239441	89.089493	41.798225	3.599258	91.299217	41.981346	31.578823	89.49369	41.8897855	17.5890405	90.3964535	-68.8886075	14.8898415	87.7825325
-31.382334	6.284345	88.321152	-13.5156	16.310627	89.054459	41.786758	3.691234	91.301491	41.975399	31.66604	89.481697	41.8810785	17.678637	90.391594	-68.9122785	14.942617	87.717324
-31.834539	7.284252	88.303879	-13.545556	16.4203	89.0382	41.77272	3.775479	91.329323	41.959442	31.772348	89.48819	41.866081	17.7739135	90.4087565	-68.957193	15.0666865	87.6676435
-32.236309	8.343881	88.296883	-13.562637	16.500853	89.033966	41.761688	3.866653	91.369614	41.94212	31.86832	89.497986	41.851904	17.8674865	90.4338	-68.977178	15.1342195	87.634132
-32.60339	9.416098	88.284889	-13.619462	16.603662	89.057716	41.739784	3.978886	91.43634	41.917454	31.987989	89.54393	41.828619	17.9834375	90.490135	-69.067543	15.2238865	87.625297
-32.895462	10.484587	88.336273	-13.638876	16.71557	89.09938	41.714504	4.089514	91.521767	41.900711	32.096184	89.600304	41.8076075	18.092849	90.5610355	-69.0853595	15.338291	87.6377245
-33.267845	12.123075	88.424332	-13.692039	16.885256	89.219414	41.685951	4.259018	91.672119	41.864342	32.2827	89.767067	41.7751465	18.270859	90.719593	-69.1592245	15.499653	87.719235
-33.475529	13.264765	88.464691	-13.737963	17.021397	89.304344	41.678612	4.371463	91.819771	41.842876	32.397217	89.909271	41.760744	18.38434	90.864521	-69.23667	15.658454	87.744167
-33.651169	14.396165	88.525864	-13.764036	17.137661	89.385605	41.666504	4.479794	91.990425	41.810532	32.576649	90.116211	41.738518	18.5282215	91.053318	-69.26659	15.7471005	87.717892
-33.783047	15.540171	88.561874	-13.800107	17.273264	89.477409	41.67976	4.577271	92.138832	41.840378	32.652172	90.283112	41.760069	18.6147215	91.210972	-69.360283	15.9318065	87.743846
-33.892586	16.695814	88.581947	-13.813077	17.371717	89.556419	41.644051	4.687418	92.351982	41.858177	32.770329	90.500603	41.751114	18.7288735	91.4262925	-69.377268	16.0145605	87.6865455
-33.943249	17.879929	88.622078	-13.82908	17.499062	89.656181	41.648003	4.799299	92.543289	41.850559	32.941853	90.764114	41.749281	18.870576	91.6537015	-69.407441	16.127548	87.6586605
-34.007149	19.072155	88.676933	-13.836439	17.581738	89.742752	41.656693	4.916466	92.726288	41.888981	33.021473	90.974556	41.772837	18.9689695	91.850422	-69.445715	16.1945065	87.635082
-33.989014	20.833832	88.767868	-13.837973	17.739521	89.893814	41.67284	5.102436	92.952415	41.927158	33.209023	91.279686	41.799999	19.1557295	92.1160505	-69.475945	16.3233125	87.6715775
-33.894913	22.032568	88.898735	-13.817747	17.845739	90.027306	41.672066	5.234346	93.056129	41.950165	33.349178	91.447891	41.8111155	19.291762	92.25201	-69.4466095	16.399716	87.802602
-33.836735	23.248636	89.034065	-13.802077	17.921356	90.153709	41.717346	5.363442	93.103462	41.964035	33.489655	91.597984	41.8406905	19.4265485	92.350723	-69.4448445	16.4161635	87.956695
-33.72522	24.450624	89.226753	-13.779961	17.994482	90.290741	41.689068	5.542948	93.199272	41.965397	33.648849	91.733437	41.8272325	19.5958985	92.4663545	-69.3871545	16.3930655	88.1151275
-33.589603	25.615496	89.375366	-13.800125	18.05162	90.420525	41.71611	5.702359	93.210648	41.942802	33.837231	91.853821	41.829456	19.769795	92.5322345	-69.429706	16.333445	88.3088155
-33.433109	26.803736	89.5895	-13.843544	18.114063	90.546913	41.686508	5.902245	93.207436	41.860699	34.084801	91.972717	41.7736035	19.993523	92.5900765	-69.4606915	16.234603	88.5037495
-33.261795	27.968592	89.817505	-13.895148	18.167713	90.670929	41.625126	6.118639	93.176788	41.776054	34.261803	92.011909	41.70059	20.190221	92.5943485	-69.490886	16.145205	88.7475095
-33.006897	29.669973	90.106026	-14.078819	18.251663	90.838135	41.490147	6.491782	93.120872	41.510975	34.678764	92.115326	41.500561	20.585273	92.618099	-69.658199	15.918053	89.058171
-32.795685	30.814257	90.275452	-14.225747	18.320406	90.926659	41.367004	6.755802	93.098976	41.330589	34.887241	92.151947	41.3487965	20.8215215	92.6254615	-69.8002905	15.8192905	89.2278565
-32.583679	31.929111	90.448883	-14.420629	18.402653	91.000381	41.231792	7.024129	93.109474	41.110821	35.156647	92.222092	41.1713065	21.090388	92.665783	-70.0125645	15.714918	89.334979
-32.38615	33.023563	90.619179	-14.618786	18.499426	91.095894	41.099297	7.281348	93.153809	40.880577	35.430721	92.283051	40.989937	21.3560345	92.71843	-70.227509	15.6428175	89.473358
-32.071503	34.101376	90.698334	-14.809015	18.615427	91.185394	40.963253	7.531938	93.22625	40.637337	35.722111	92.373825	40.800295	21.6270245	92.8000375	-70.418325	15.6038295	89.5707505
-31.775776	35.164585	90.806351	-14.98842	18.752604	91.267487	40.838547	7.756755	93.313354	40.4729	35.888847	92.407738	40.6557235	21.822801	92.860546	-70.6325635	15.682407	89.674428
-31.405779	36.20911	90.899399	-15.147631	18.860155	91.352852	40.724148	7.951094	93.427322	40.271561	36.126156	92.509254	40.4978545	22.038625	92.968288	-70.7931165	15.681685	89.737416
-30.860659	37.714611	90.997787	-15.384603	19.028839	91.476181	40.556236	8.169046	93.603188	40.087994	36.296642	92.625061	40.322115	22.232844	93.1141245	-71.091321	15.824834	89.8382375
-30.465853	38.683765	91.122879	-15.530409	19.130322	91.576149	40.433796	8.275694	93.710342	39.978523	36.393913	92.734375	40.2061595	22.3348035	93.2223585	-71.2669775	15.9258405	89.9299395
-30.016018	39.635685	91.274544	-15.632023	19.188726	91.67392	40.334343	8.35778	93.797775	39.881886	36.468365	92.856232	40.1081145	22.4130725	93.3270035	-71.3721605	15.9643795	90.0208365
-29.546717	40.559025	91.396088	-15.721807	19.248013	91.757515	40.247662	8.437161	93.888084	39.816723	36.529236	92.987053	40.0321925	22.4831985	93.4375685	-71.4758065	16.0128275	90.0774615
-29.079115	41.472534	91.515007	-15.835294	19.31613	91.832077	40.172676	8.490816	93.96859	39.742542	36.629658	93.146294	39.957609	22.560237	93.557442	-71.628197	16.072023	90.106712
-28.546429	42.344112	91.620087	-15.923847	19.355778	91.888176	40.109138	8.540121	94.042099	39.697426	36.665474	93.256454	39.903282	22.6027975	93.6492765	-71.750976	16.1087585	90.1270755
-28.033993	43.175037	91.748077	-16.008646	19.405586	91.940102	40.039288	8.601905	94.114456	39.60952	36.760422	93.410812	39.824404	22.6811635	93.762634	-71.841696	16.1300085	90.11757
-27.153021	44.40284	91.893242	-16.173546	19.46854	92.001259	39.959164	8.688856	94.199196	39.516453	36.814739	93.530678	39.7378085	22.7517975	93.864937	-72.0849005	16.1852825	90.137581
-26.562321	45.159637	92.002106	-16.256056	19.493254	92.043076	39.906536	8.748524	94.241096	39.404495	36.916885	93.643486	39.6555155	22.8327045	93.942291	-72.1676275	16.1538035	90.143861
-25.957203	45.889351	92.071632	-16.358349	19.524767	92.069534	39.834133	8.818173	94.294998	39.335522	36.94437	93.715652	39.5848275	22.8812715	94.005325	-72.3015255	16.1682625	90.133743
-25.337345	46.580322	92.161949	-16.463766	19.561707	92.090492	39.772614	8.857103	94.348213	39.23629	37.000648	93.817345	39.504452	22.9288755	94.082779	-72.431984	16.1945385	90.098205
-24.712009	47.248604	92.28791	-16.59215	19.593267	92.095161	39.688076	8.906126	94.388496	39.112991	37.053333	93.923058	39.4005335	22.9797295	94.155777	-72.5848335	16.2068045	90.034545
-24.047132	47.83157	92.367172	-16.718506	19.618538	92.100922	39.595707	8.953916	94.426331	38.987438	37.098442	94.024361	39.2915725	23.026179	94.225346	-72.7285845	16.210897	89.976498
-23.384575	48.358173	92.525269	-16.862831	19.615164	92.105827	39.504307	8.998521	94.442421	38.854366	37.143688	94.133644	39.1793365	23.0711045	94.2880325	-72.9049985	16.1592235	89.9236215
-22.378786	49.10183	92.797173	-17.095167	19.658161	92.131287	39.3349	9.054717	94.454094	38.632984	37.236389	94.342545	38.983942	23.145553	94.3983195	-73.174276	16.170769	89.8642545
-21.69363	49.530159	93.005623	-17.241615	19.673061	92.14151	39.228046	9.101285	94.43486	38.493404	37.248848	94.450859	38.860725	23.1750665	94.4428595	-73.343955	16.1710555	89.8401605
-20.998474	49.864727	93.22216	-17.385431	19.702452	92.164955	39.12574	9.162127	94.429031	38.388317	37.300896	94.571136	38.7570285	23.2315115	94.5000835	-73.5278905	16.1733925	89.8298265
-20.322155	50.169182	93.44136	-17.503828	19.749641	92.176018	39.029549	9.215586	94.439438	38.241806	37.344223	94.753212	38.6356775	23.2799045	94.596325	-73.6433335	16.2193775	89.755711
-19.62343	50.397659	93.638268	-17.630104	19.796118	92.178322	38.903687	9.284385	94.486038	38.111706	37.433262	94.932465	38.5076965	23.3588235	94.7092515	-73.7679045	16.2334125	89.6473925
-18.877153	50.530487	93.827339	-17.739862	19.839293	92.180267	38.868061	9.324916	94.472969	38.022655	37.447975	95.060112	38.445358	23.3864455	94.7665405	-73.925082	16.2921405	89.5939935
-18.146601	50.611908	93.994141	-17.832361	19.896378	92.211327	38.766857	9.404655	94.542801	37.916191	37.531536	95.236763	38.341524	23.4680955	94.889782	-74.006246	16.3246605	89.532872
-17.085476	50.558102	94.140717	-17.930138	20.002031	92.249107	38.713215	9.471059	94.661942	37.851124	37.553413	95.400612	38.2821695	23.512236	95.031277	-74.1424455	16.491826	89.466937
-16.379005	50.433487	94.186943	-17.965057	20.061308	92.284622	38.686085	9.51849	94.759499	37.815456	37.584221	95.489761	38.2507705	23.5513555	95.12463	-74.1808845	16.5712605	89.444614
-15.644089	50.21785	94.174423	-18.01582	20.170715	92.31778	38.68832	9.541867	94.870667	37.79995	37.605461	95.566864	38.244135	23.573664	95.2187655	-74.275775	16.767766	89.4167945
-14.921787	49.952007	94.162918	-18.019264	20.238585	92.372169	38.707275	9.53778	94.996429	37.796288	37.622387	95.620941	38.2517815	23.5800835	95.308685	-74.2903095	16.8970865	89.435653
-14.24519	49.557949	94.084877	-18.02906	20.277443	92.414459	38.731766	9.522505	95.119293	37.782784	37.611679	95.630798	38.257275	23.567092	95.3750455	-74.315395	16.987794	89.4538725
-13.585266	49.101006	94.047256	-18.036316	20.295933	92.474403	38.755142	9.483845	95.219528	37.786682	37.572731	95.629707	38.270912	23.528288	95.4246175	-74.343544	17.063578	89.5241885
-12.972692	48.620537	93.960556	-18.030348	20.274902	92.516464	38.772053	9.437563	95.295929	37.7901	37.529194	95.619843	38.2810765	23.4833785	95.457886	-74.3417725	17.0664255	89.575042
-12.079126	47.694035	93.851151	-18.022928	20.228399	92.554314	38.826405	9.29871	95.335907	37.792225	37.466698	95.603958	38.309315	23.382704	95.4699325	-74.355171	17.074094	89.6386955
-11.47663	47.013271	93.750107	-18.04159	20.158669	92.544418	38.819233	9.231071	95.364052	37.825817	37.337429	95.525482	38.322525	23.28425	95.444767	-74.405705	17.033088	89.644069
-10.927523	46.226109	93.67775	-18.01643	20.063217	92.552673	38.859837	9.122936	95.32209	37.828751	37.244175	95.451828	38.344294	23.1835555	95.386959	-74.377154	16.9428785	89.718387
-10.399213	45.432407	93.553329	-18.010071	20.004051	92.534058	38.861462	9.015432	95.283325	37.812969	37.181709	95.369102	38.3372155	23.0985705	95.3262135	-74.3573575	16.9095315	89.7419025
-9.903498	44.636463	93.416504	-18.025797	19.898371	92.499268	38.865707	8.916383	95.225784	37.811966	37.078403	95.22567	38.3388365	22.997393	95.225727	-74.3904305	16.799349	89.772809
-9.382608	43.745098	93.25872	-18.017792	19.818703	92.522446	38.820908	8.8038	95.186981	37.829792	36.912819	95.035408	38.32535	22.8583095	95.1111945	-74.360934	16.7790965	89.9336975
-8.926327	42.829098	93.141243	-18.034594	19.768242	92.552887	38.796421	8.689112	95.119164	37.846527	36.805679	94.833717	38.321474	22.7473955	94.9764405	-74.390662	16.7890885	90.1293335
-8.271066	41.394447	92.944115	-18.085075	19.707466	92.678627	38.714886	8.505608	95.131966	37.751682	36.643505	94.620995	38.233284	22.5745565	94.8764805	-74.403434	16.8403755	90.4807735
-7.854259	40.433075	92.832108	-18.144085	19.646076	92.781761	38.652653	8.363202	95.189041	37.715607	36.475498	94.420967	38.18413	22.41935	94.805004	-74.4723	16.872802	90.758518
-7.485605	39.406715	92.669441	-18.205276	19.627357	92.882088	38.58223	8.232223	95.267838	37.64917	36.337318	94.225105	38.1157	22.2847705	94.7464715	-74.526252	16.9699435	91.0177045
-7.156438	38.353672	92.528519	-18.294935	19.575771	92.955132	38.496323	8.088153	95.344009	37.568718	36.195026	94.013535	38.0325205	22.1415895	94.678772	-74.6223905	17.0099525	91.231492
-6.82667	37.306465	92.371399	-18.365215	19.547462	93.043472	38.399796	7.958048	95.430435	37.477051	36.100662	93.796425	37.9384235	22.029355	94.61343	-74.6688535	17.065569	91.473514
-6.495167	36.290092	92.220856	-18.456537	19.483685	93.105064	38.31702	7.830535	95.473228	37.409744	35.903374	93.496506	37.863382	21.8669545	94.484867	-74.776456	17.1004155	91.725261
-6.179646	35.235588	92.076675	-18.514025	19.452711	93.174255	38.238712	7.702302	95.511726	37.318104	35.777447	93.252113	37.778408	21.7398745	94.3819195	-74.806458	17.1655475	91.9665905
-5.74055	33.696686	91.929436	-18.610426	19.345909	93.217796	38.14352	7.530057	95.541672	37.189259	35.582787	92.88472	37.6663895	21.556422	94.213196	-74.8872415	17.135396	92.222396
-5.446358	32.720608	91.835861	-18.659105	19.286697	93.257317	38.085438	7.410183	95.557777	37.132648	35.459049	92.670349	37.609043	21.434616	94.114063	-74.927253	17.138778	92.400571
-5.158496	31.780533	91.765854	-18.700138	19.213217	93.269913	38.063213	7.291539	95.566696	37.090622	35.334229	92.500603	37.5769175	21.312884	94.0336495	-74.9771935	17.11355	92.5061765
-4.884857	30.863291	91.719261	-18.729071	19.114115	93.266495	38.032593	7.172627	95.570793	37.048534	35.211067	92.377556	37.5405635	21.191847	93.9741745	-74.9987055	17.036383	92.5588155
-4.595744	29.970928	91.708572	-18.750317	19.043179	93.257057	37.995708	7.057026	95.557823	37.037865	35.104103	92.284859	37.5167865	21.0805645	93.921341	-75.0174205	17.0057935	92.592773
-4.320938	29.138941	91.707993	-18.763754	18.951462	93.246536	37.96701	6.940679	95.528496	37.029671	34.992298	92.241982	37.4983405	20.9664885	93.885239	-75.0258485	16.9364355	92.607833
-4.051481	28.345781	91.728821	-18.792742	18.891708	93.239349	37.920841	6.842978	95.500015	37.03088	34.900387	92.240845	37.4758605	20.8716825	93.87043	-75.0613445	16.9117335	92.608268
-3.651834	27.313705	91.823952	-18.796175	18.789112	93.285202	37.848877	6.697382	95.477531	37.037762	34.786026	92.316322	37.4433195	20.741704	93.8969265	-75.0356695	16.83652	92.6734775
-3.40291	26.669329	91.905174	-18.833286	18.761686	93.32045	37.794689	6.637539	95.473984	37.035362	34.741913	92.40416	37.4150255	20.689726	93.939072	-75.0815975	16.833646	92.701828
-3.14013	26.047543	91.994873	-18.876513	18.732698	93.348984	37.753487	6.596994	95.489525	37.019569	34.707077	92.520912	37.386528	20.6520355	94.0052185	-75.139554	16.8133605	92.6927495
-2.890646	25.44973	92.086121	-18.927803	18.740824	93.369209	37.70784	6.582259	95.514091	36.991306	34.702122	92.654678	37.349573	20.6421905	94.0843845	-75.205179	16.8394575	92.6540335
-2.669472	24.890318	92.158592	-18.989183	18.759689	93.381477	37.649555	6.585363	95.549881	36.955235	34.711609	92.802444	37.302395	20.648486	94.1761625	-75.280761	16.870892	92.5867915
-2.468556	24.421938	92.219788	-19.04516	18.770016	93.394905	37.586246	6.601126	95.600929	36.90168	34.729813	92.984703	37.243963	20.6654695	94.292816	-75.334283	16.8745625	92.496994
-2.250897	23.928825	92.302094	-19.136944	18.762644	93.420097	37.526085	6.612514	95.651283	36.861732	34.748981	93.19429	37.1939085	20.6807475	94.4227865	-75.4677965	16.8445405	92.4174075
-1.905638	23.299055	92.46019	-19.249611	18.786386	93.457886	37.435909	6.627938	95.731819	36.80928	34.775227	93.519577	37.1225945	20.7015825	94.625698	-75.6218165	16.8711895	92.290074
-1.687645	22.864002	92.512909	-19.310362	18.797787	93.475807	37.377487	6.63249	95.77137	36.764473	34.77927	93.721619	37.07098	20.70588	94.7464945	-75.691704	16.889694	92.2051195
-1.472913	22.426813	92.578438	-19.362913	18.822578	93.484207	37.33099	6.645559	95.816162	36.729736	34.790539	93.925438	37.030363	20.718049	94.8708	-75.756189	16.927107	92.097614
-1.287545	21.970505	92.645782	-19.426567	18.855854	93.515373	37.294117	6.664865	95.859428	36.6898	34.809479	94.102074	36.9919585	20.737172	94.980751	-75.8450925	16.974536	92.049995
-1.10428	21.526796	92.715759	-19.473778	18.895451	93.543419	37.269943	6.685263	95.891113	36.658329	34.818859	94.274055	36.964136	20.752061	95.082584	-75.911692	17.038841	92.004254
-0.92635	21.115429	92.805573	-19.49831	18.932417	93.591934	37.21352	6.724624	95.992241	36.645126	34.838306	94.429329	36.929323	20.781465	95.210785	-75.925943	17.083369	91.973083
-0.800426	20.673409	92.860451	-19.549164	18.975815	93.640457	37.19088	6.762578	96.085907	36.614647	34.863491	94.587097	36.9027635	20.8130345	95.336502	-76.0010915	17.1385955	91.944412
-0.553728	20.083601	92.948952	-19.573952	19.018312	93.712624	37.172115	6.81066	96.223358	36.602097	34.978924	94.750633	36.887106	20.894792	95.4869955	-76.03501	17.141832	91.9382525
-0.399351	19.689857	92.991089	-19.589741	19.051775	93.737831	37.164585	6.848163	96.282211	36.5984	34.971855	94.752075	36.8814925	20.910009	95.517143	-76.0609745	17.193541	91.958519
-0.257987	19.312849	93.028275	-19.581371	19.113104	93.754181	37.186031	6.874624	96.316414	36.557011	35.004814	94.757339	36.871521	20.939719	95.5368765	-76.034263	17.286489	91.9714855
-0.117933	18.855951	93.010941	-19.600973	19.131567	93.78083	37.176636	6.926816	96.410683	36.527737	35.033573	94.746872	36.8521865	20.9801945	95.5787775	-76.0541325	17.2829395	91.9828825
0.015556	18.411367	93.032547	-19.598608	19.150969	93.798409	37.194885	6.960544	96.466805	36.497627	35.049526	94.742416	36.846256	21.005035	95.6046105	-76.043472	17.296903	91.9922075
0.090907	17.981728	93.088928	-19.605356	19.146103	93.813797	37.217842	6.983071	96.518089	36.468422	35.053642	94.74823	36.843132	21.0183565	95.6331595	-76.053844	17.2738495	91.9944345
0.1861	17.512152	93.103577	-19.611368	19.142365	93.828819	37.240158	6.993926	96.577606	36.437023	35.050491	94.764748	36.8385905	21.0222085	95.671177	-76.0613265	17.2625215	91.986461
0.23243	16.898308	93.138222	-19.623835	19.132805	93.825264	37.245144	6.989724	96.648102	36.407505	35.044205	94.801033	36.8263245	21.0169645	95.7245675	-76.0739945	17.2486455	91.9259605
0.251793	16.526201	93.09877	-19.630871	19.131765	93.805496	37.240067	6.990422	96.676239	36.390541	35.035713	94.828728	36.815304	21.0130675	95.7524835	-76.077046	17.2504625	91.8585085
0.302222	16.166458	93.106827	-19.665886	19.120996	93.782166	37.243126	6.983969	96.698135	36.356445	34.999649	94.854965	36.7997855	20.991809	95.77655	-76.1315575	17.250183	91.787782
0.309296	15.85948	93.086441	-19.675322	19.10742	93.739182	37.24316	6.981344	96.717369	36.330704	35.008499	94.877579	36.786932	20.9949215	95.797474	-76.137576	17.2199185	91.68089
0.313928	15.529784	93.071121	-19.704081	19.119375	93.693405	37.235527	6.978911	96.728096	36.308235	35.02076	94.883812	36.771881	20.9998355	95.805954	-76.180043	17.2389145	91.580856
0.33244	15.251906	93.045601	-19.716373	19.132179	93.646797	37.218006	6.991064	96.725861	36.28722	35.037766	94.871384	36.752613	21.014415	95.7986225	-76.185359	17.249943	91.4949715
0.331666	14.958652	93.000885	-19.710176	19.180626	93.595566	37.205589	7.007237	96.725807	36.274033	35.063572	94.851402	36.739811	21.0354045	95.7886045	-76.160163	17.3258475	91.4025275
0.297585	14.494353	92.928925	-19.748716	19.226181	93.489876	37.195297	7.050688	96.726723	36.246983	35.108631	94.832405	36.72114	21.0796595	95.779564	-76.218572	17.3727025	91.200188
0.226073	14.2248	92.895096	-19.753735	19.272177	93.442986	37.191902	7.103552	96.725525	36.23621	35.158741	94.837364	36.714056	21.1311465	95.7814445	-76.221526	17.4132075	91.1045275
0.159159	13.905272	92.866615	-19.740824	19.32992	93.401848	37.208199	7.213013	96.736282	36.242764	35.270878	94.872513	36.7254815	21.2419455	95.8043975	-76.2071295	17.4178945	90.9992985
0.111454	13.632279	92.85511	-19.71356	19.415796	93.3535	37.25769	7.325359	96.768761	36.244259	35.39801	94.973824	36.7509745	21.3616845	95.8712925	-76.1780945	17.4699075	90.8357075
0.035366	13.427189	92.850838	-19.671608	19.53697	93.315384	37.312359	7.457491	96.830811	36.266926	35.585957	95.146523	36.7896425	21.521724	95.988667	-76.1328585	17.552216	90.642101
-0.07067	13.242306	92.818306	-19.637012	19.639433	93.277924	37.357868	7.557008	96.857933	36.324673	35.667263	95.247658	36.8412705	21.6121355	96.0527955	-76.1152945	17.6667305	90.5030525
-0.230057	13.125526	92.754311	-19.599319	19.742826	93.213638	37.367905	7.677966	96.819427	36.365776	35.77795	95.330605	36.8668405	21.727958	96.075016	-76.0654785	17.757694	90.35226
-0.456218	12.961202	92.604591	-19.546221	19.896309	93.095314	37.345474	7.813712	96.667877	36.423992	35.918724	95.433914	36.884733	21.866218	96.0508955	-75.977175	17.9264	90.1397325
-0.594116	12.817842	92.466843	-19.537292	19.959473	93.035172	37.31889	7.904814	96.549187	36.432735	36.023788	95.516121	36.8758125	21.964301	96.032654	-75.9503965	17.954645	90.03769
-0.776415	12.70352	92.347427	-19.538507	20.012596	92.960892	37.275032	7.990457	96.422035	36.482552	36.066673	95.548042	36.878792	22.028565	95.9850385	-75.955806	17.996627	89.9367455
-0.953222	12.592556	92.234039	-19.561335	20.074888	92.889557	37.260204	8.086081	96.308983	36.458157	36.188484	95.643204	36.8591805	22.1372825	95.9760935	-75.9818505	18.0124935	89.8030205
-1.139814	12.462283	92.125076	-19.576193	20.136625	92.804916	37.230892	8.191935	96.220215	36.456108	36.252247	95.636711	36.8435	22.222091	95.928463	-75.995886	18.051159	89.681369
-1.379562	12.308667	91.984596	-19.592754	20.209116	92.718086	37.214691	8.325433	96.139778	36.428905	36.384357	95.64637	36.821798	22.354895	95.893074	-76.007306	18.063337	89.543098
-1.618097	12.128403	91.85424	-19.607187	20.25988	92.649101	37.207611	8.449295	96.023331	36.380047	36.503857	95.645584	36.793829	22.476576	95.8344575	-76.008203	18.043184	89.4637445
-2.050642	11.855028	91.716454	-19.598665	20.305811	92.57016	37.196056	8.627495	95.877441	36.321293	36.720734	95.615761	36.7586745	22.6741145	95.746601	-75.9560045	17.9375075	89.393719
-2.352826	11.592965	91.626884	-19.577524	20.333788	92.541626	37.192299	8.725403	95.78685	36.32349	36.759712	95.580971	36.7578945	22.7425575	95.6839105	-75.9129425	17.9250185	89.3993415
-2.715489	11.36928	91.548859	-19.576498	20.3578	92.487297	37.203156	8.786544	95.726654	36.321716	36.813023	95.562782	36.762436	22.7997835	95.644718	-75.915432	17.9158165	89.329876
-3.091029	11.162487	91.492081	-19.564114	20.375793	92.468521	37.205097	8.819331	95.666954	36.304272	36.889572	95.530121	36.7546845	22.8544515	95.5985375	-75.8829125	17.8971345	89.3385045
-3.461987	10.914323	91.417641	-19.561663	20.388054	92.424126	37.195415	8.83357	95.604416	36.307117	36.910908	95.46843	36.751266	22.872239	95.536423	-75.874592	17.903869	89.311829
-3.873504	10.719493	91.374901	-19.559595	20.391657	92.373634	37.178383	8.843052	95.53344	36.344994	36.857666	95.355804	36.7616885	22.850359	95.444622	-75.8808785	17.932955	89.302646
-4.239938	10.457642	91.310905	-19.570061	20.370773	92.319801	37.15757	8.829357	95.483444	36.316113	36.825764	95.296898	36.7368415	22.8275605	95.390171	-75.8769635	17.9139855	89.249431
-4.80666	10.011971	91.208252	-19.560341	20.306829	92.287827	37.120075	8.761956	95.371719	36.312939	36.741589	95.218781	36.716507	22.7517725	95.29525	-75.837189	17.8618855	89.280404
-5.263762	9.650977	91.120743	-19.56575	20.236982	92.252014	37.088509	8.663697	95.300468	36.331921	36.636127	95.201584	36.710215	22.649912	95.251026	-75.841715	17.824052	89.253002
-5.717517	9.32259	91.063042	-19.567657	20.151278	92.22625	37.044956	8.575611	95.221664	36.344555	36.537464	95.197571	36.6947555	22.5565375	95.2096175	-75.8300695	17.7460185	89.2428825
-6.155266	8.953891	90.952072	-19.590399	20.057661	92.202621	37.005581	8.482812	95.124901	36.35128	36.446724	95.200073	36.6784305	22.464768	95.162487	-75.8592285	17.650554	89.242755
-6.657676	8.6285	90.851288	-19.590221	20.007025	92.164597	36.95866	8.402047	95.022957	36.368973	36.352123	95.198845	36.6638165	22.377085	95.110901	-75.8442585	17.636965	89.218293
-7.16804	8.267968	90.739708	-19.590435	19.918846	92.152908	36.915161	8.341814	94.915375	36.380459	36.284725	95.18309	36.64781	22.3132695	95.0492325	-75.82868	17.5244225	89.2565835
-7.651549	7.871453	90.680786	-19.603743	19.892763	92.11409	36.866333	8.290358	94.816811	36.383835	36.224194	95.15657	36.625084	22.257276	94.9866905	-75.83257	17.52825	89.2414895
-8.339952	7.269332	90.536179	-19.60363	19.881491	92.074059	36.830887	8.223893	94.683167	36.383301	36.178509	95.089218	36.607094	22.201201	94.8861925	-75.814354	17.561781	89.2619255
-8.840417	6.84582	90.434853	-19.610157	19.894182	92.042282	36.801414	8.208207	94.606293	36.376617	36.15453	95.0112	36.5890155	22.1813685	94.8087465	-75.8093295	17.6069955	89.2758175
-9.348592	6.360123	90.372452	-19.621387	19.896866	91.997108	36.777161	8.195777	94.520538	36.365635	36.135326	94.888939	36.571398	22.1655515	94.7047385	-75.814172	17.6281805	89.2894775
-9.884769	5.886384	90.306465	-19.626717	19.934727	91.955429	36.76432	8.181659	94.456589	36.358295	36.126286	94.740532	36.5613075	22.1539725	94.5985605	-75.8147415	17.7154815	89.3122975
-10.44045	5.3735	90.261421	-19.600655	19.951084	91.941513	36.743137	8.176832	94.381905	36.342899	36.128662	94.567863	36.543018	22.152747	94.474884	-75.744328	17.749421	89.408142
-11.024438	4.882922	90.251854	-19.591805	19.951387	91.924423	36.720257	8.163957	94.33432	36.321198	36.126633	94.384628	36.5207275	22.145295	94.359474	-75.7043375	17.757479	89.489372
-11.556437	4.280735	90.275238	-19.595646	19.950739	91.908417	36.727516	8.143954	94.31823	36.286034	36.162739	94.228622	36.506775	22.1533465	94.273426	-75.698067	17.7481315	89.543408
-12.406174	3.406131	90.33374	-19.610231	19.946266	91.861687	36.80447	8.109944	94.325371	36.232246	36.142025	93.91526	36.518358	22.1259845	94.1203155	-75.73882	17.7665475	89.6030585
-12.963118	2.80535	90.419022	-19.610643	19.919178	91.846558	36.839069	8.108876	94.365044	36.216099	36.087128	93.646286	36.527584	22.098002	94.005665	-75.74887	17.740354	89.687451
-13.583117	2.272382	90.527718	-19.595327	19.899132	91.833	36.902031	8.092109	94.424561	36.164864	36.123993	93.440468	36.5334475	22.108051	93.9325145	-75.7241015	17.690213	89.7334855
-14.177444	1.694485	90.678116	-19.551748	19.876749	91.812798	36.976547	8.065347	94.483688	36.164795	36.050789	93.173943	36.570671	22.058068	93.8288155	-75.674167	17.69543	89.7967805
-14.71912	1.117499	90.810738	-19.514881	19.829828	91.808716	37.045883	8.001686	94.524117	36.149986	36.002621	92.993584	36.5979345	22.0021535	93.7588505	-75.6276965	17.6575025	89.8585815
-15.303879	0.547077	90.885147	-19.487574	19.784435	91.801697	37.059494	7.930784	94.562622	36.162514	35.926403	92.847755	36.611004	21.9285935	93.7051885	-75.586152	17.6402765	89.8982055
-15.886823	-0.050996	90.981461	-19.433153	19.711317	91.791718	37.093945	7.822009	94.579903	36.174	35.850204	92.762878	36.6339725	21.8361065	93.6713905	-75.5002785	17.5865275	89.9120455
-16.803894	-0.737586	91.057274	-19.408333	19.581223	91.801682	37.141182	7.651957	94.627068	36.240746	35.652821	92.65741	36.690964	21.652389	93.642239	-75.50763	17.510057	89.961125
-17.292549	-1.210492	91.051895	-19.387693	19.530497	91.799477	37.164398	7.546756	94.645226	36.274918	35.545631	92.612	36.719658	21.5461935	93.628613	-75.495044	17.5148005	89.970341
-17.965202	-1.558	91.095993	-19.354534	19.484337	91.79438	37.180958	7.455158	94.65863	36.303078	35.451633	92.582542	36.742018	21.4533955	93.620586	-75.451086	17.5152785	89.968174
-18.498272	-1.884034	91.129044	-19.333557	19.460972	91.791222	37.196507	7.37337	94.693596	36.340145	35.378983	92.571259	36.768326	21.3761765	93.6324275	-75.43544	17.5457675	89.9500165
-19.072392	-2.225678	91.173347	-19.30875	19.43786	91.795143	37.217964	7.307903	94.732841	36.356892	35.345547	92.589592	36.787428	21.326725	93.6612165	-75.404928	17.548995	89.9290695
-19.688169	-2.513079	91.234467	-19.273993	19.428976	91.80365	37.24929	7.271794	94.78717	36.407631	35.278759	92.570366	36.8284605	21.2752765	93.678768	-75.3764465	17.5826755	89.928532
-20.298532	-2.740052	91.26609	-19.229527	19.405987	91.798103	37.283154	7.241436	94.842239	36.449047	35.261463	92.558372	36.8661005	21.2514495	93.7003055	-75.3251545	17.5605245	89.8959005
-21.13516	-3.029169	91.278824	-19.16905	19.391714	91.760246	37.334694	7.231781	94.886848	36.48872	35.248219	92.493912	36.911707	21.24	93.69038	-75.249807	17.543428	89.830112
-21.68432	-3.159765	91.291328	-19.114294	19.381332	91.699829	37.370918	7.240771	94.87542	36.51601	35.248615	92.400589	36.943464	21.244693	93.6380045	-75.172052	17.517971	89.7616535
-22.183378	-3.200895	91.267471	-19.078491	19.3846	91.605064	37.407406	7.253076	94.84185	36.548473	35.236736	92.262527	36.9779395	21.244906	93.5521885	-75.1349215	17.524294	89.6579395
-22.706665	-3.232963	91.214195	-19.00445	19.35438	91.488785	37.447002	7.248135	94.7836	36.564617	35.217827	92.117165	37.0058095	21.232981	93.4503825	-75.0147095	17.475779	89.5271875
-23.214315	-3.215877	91.180511	-18.952467	19.341391	91.396729	37.497581	7.219852	94.727242	36.581345	35.218323	92.026627	37.039463	21.2190875	93.3769345	-74.944397	17.4636945	89.4165235
-23.7633	-3.138957	91.114052	-18.909403	19.319515	91.308472	37.547226	7.169488	94.693878	36.656559	35.141285	91.946754	37.1018925	21.1553865	93.320316	-74.9206985	17.4836435	89.296628
-24.27384	-3.002238	91.02803	-18.827526	19.275965	91.23101	37.605717	7.101501	94.67852	36.731388	35.079948	91.945633	37.1685525	21.0907245	93.3120765	-74.8236045	17.4612055	89.1499435
-24.92634	-2.685627	90.885605	-18.733221	19.246262	91.150627	37.684601	6.963171	94.738258	36.896286	34.969147	92.082771	37.2904435	20.966159	93.4105145	-74.7568855	17.526365	88.8907395
-25.352303	-2.454952	90.760597	-18.649818	19.219416	91.080055	37.739082	6.871702	94.80368	37.015064	34.876163	92.225815	37.377073	20.8739325	93.5147475	-74.676709	17.5648995	88.6453625
-25.727705	-2.133551	90.601456	-18.599138	19.195404	91.012695	37.761921	6.757756	94.898544	37.134907	34.777981	92.403603	37.448414	20.7678685	93.6510735	-74.64669	17.6229395	88.3743165
-26.103996	-1.778944	90.369049	-18.533319	19.182852	90.903435	37.796608	6.664812	95.020905	37.267761	34.686394	92.602623	37.5321845	20.675603	93.811764	-74.5988225	17.690101	87.995106
-26.463085	-1.393242	90.142372	-18.492317	19.185423	90.760597	37.840939	6.561996	95.155045	37.38726	34.586262	92.847313	37.6140995	20.574129	94.001179	-74.5987335	17.796717	87.520015
-26.838442	-0.96943	89.855682	-18.424435	19.174362	90.611801	37.874271	6.470982	95.311089	37.524452	34.494213	93.10173	37.6993615	20.4825975	94.2064095	-74.5482315	17.8661265	87.0171925
-27.149343	-0.413637	89.589752	-18.33396	19.190916	90.485329	37.928085	6.372516	95.456726	37.685921	34.413597	93.344475	37.807003	20.3930565	94.4006005	-74.474923	17.9887755	86.5700575
-27.649996	0.39876	89.186714	-18.149467	19.174458	90.323051	38.046028	6.269412	95.629791	37.932678	34.301613	93.742477	37.989353	20.2855125	94.686134	-74.288287	18.0634035	85.959968
-27.923588	0.962108	88.959816	-18.013638	19.193483	90.230133	38.124676	6.252944	95.720444	38.118832	34.290321	93.959625	38.121754	20.2716325	94.8400345	-74.14903	18.1153335	85.6202315
-28.157579	1.536289	88.736931	-17.835855	19.185369	90.130547	38.301453	6.173818	95.730408	38.298641	34.262108	94.094521	38.300047	20.217963	94.9124645	-73.971757	18.152775	85.3486295
-28.476547	2.131097	88.489143	-17.653976	19.225407	90.009789	38.459263	6.182552	95.711815	38.497261	34.218456	94.148521	38.478262	20.200504	94.930168	-73.786214	18.25031	85.08941
-28.78693	2.733608	88.239532	-17.463848	19.237226	89.868126	38.639648	6.200821	95.629166	38.651581	34.281025	94.20546	38.6456145	20.240923	94.917313	-73.5733105	18.233529	84.818939
-29.077049	3.420846	88.031609	-17.260336	19.287514	89.724136	38.759266	6.267556	95.562523	38.828434	34.286331	94.14341	38.79385	20.2769435	94.8529665	-73.314522	18.2980845	84.5953055
-29.443323	4.095402	87.840355	-17.092949	19.299206	89.617683	38.941494	6.329081	95.403542	38.97179	34.344398	94.046074	38.956642	20.3367395	94.724808	-73.14254	18.2616725	84.510558
-29.874969	5.104323	87.632141	-16.820549	19.322683	89.448837	39.188812	6.427486	95.198021	39.167824	34.463455	93.875298	39.178318	20.4454705	94.5366595	-72.819416	18.1998955	84.3610145
-30.240387	5.76186	87.522995	-16.671232	19.329617	89.376717	39.343731	6.500542	95.077393	39.252014	34.573521	93.808815	39.2978725	20.5370315	94.443104	-72.6403365	18.1222025	84.31033
-30.627012	6.454376	87.462387	-16.55983	19.312458	89.339088	39.462563	6.566236	94.947746	39.351143	34.64529	93.701714	39.406853	20.605763	94.32473	-72.526513	18.019153	84.353446
-31.012381	7.172786	87.460258	-16.452888	19.282194	89.339752	39.572842	6.619064	94.821259	39.427555	34.705025	93.573082	39.5001985	20.6620445	94.1971705	-72.4059745	17.9023435	84.4823335
-31.411535	7.868019	87.511223	-16.344471	19.27697	89.362701	39.674934	6.652666	94.683578	39.532295	34.708347	93.375732	39.6036145	20.6805065	94.029655	-72.2925565	17.8734335	84.695747
-31.795078	8.580896	87.610832	-16.281084	19.26927	89.410126	39.765408	6.68308	94.540642	39.586361	34.748085	93.206932	39.6758845	20.7155825	93.873787	-72.2380525	17.8229575	84.946465
-32.240574	9.273	87.740982	-16.210672	19.248167	89.467705	39.821136	6.713132	94.383812	39.590393	34.832153	93.046204	39.7057645	20.7726425	93.715008	-72.1271085	17.7236915	85.220402
-32.873173	10.388596	88.004326	-16.141521	19.213257	89.639481	39.879292	6.754828	94.164177	39.65057	34.830139	92.749084	39.764931	20.7924835	93.4566305	-72.047973	17.6340305	85.8223315
-33.341286	11.137428	88.166809	-16.102718	19.190617	89.742592	39.918484	6.769757	94.061989	39.642868	34.883938	92.636086	39.780676	20.8268475	93.3490375	-71.986112	17.5543865	86.1361465
-33.737503	11.844926	88.330238	-16.094028	19.184517	89.83326	39.944256	6.76749	93.985031	39.676262	34.842522	92.490738	39.810259	20.805006	93.2378845	-71.998315	17.564028	86.4286355
-34.158749	12.608301	88.537926	-16.087317	19.180313	89.972313	39.95472	6.752614	93.962135	39.646332	34.864445	92.42601	39.800526	20.8085295	93.1940725	-71.97516	17.5520965	86.7505535
-34.587605	13.369022	88.715103	-16.088053	19.163639	90.110313	39.957291	6.729529	93.969398	39.6637	34.797371	92.360085	39.8104955	20.76345	93.1647415	-71.9866015	17.563828	87.0558845
-34.974247	14.16239	88.900467	-16.113621	19.147402	90.244064	39.950855	6.68973	93.997932	39.662464	34.761013	92.358665	39.8066595	20.7253715	93.1782985	-72.0339015	17.5694325	87.3098295
-35.37582	14.940707	89.052757	-16.132086	19.118229	90.383705	39.910664	6.652345	94.062462	39.665386	34.720276	92.367653	39.788025	20.6863105	93.2150575	-72.052197	17.5501475	87.5523525
-35.875626	16.130703	89.320801	-16.134279	19.073446	90.584633	39.924046	6.545768	94.070282	39.662823	34.607822	92.402	39.7934345	20.576795	93.236141	-72.0619925	17.570097	87.933125
-36.203819	16.932219	89.489227	-16.123032	19.046049	90.716583	39.918026	6.489211	94.084251	39.689896	34.553638	92.424431	39.803961	20.5214245	93.254341	-72.050025	17.5706735	88.178825
-36.493156	17.740463	89.665588	-16.104773	19.012335	90.85376	39.924648	6.444833	94.074791	39.716972	34.519562	92.44294	39.82081	20.4821975	93.2588655	-72.030356	17.5424725	88.4486545
-36.789516	18.588631	89.870544	-16.077856	18.968538	91.020325	39.947426	6.419476	94.056343	39.749561	34.491684	92.466209	39.8484935	20.45558	93.261276	-72.0042055	17.481496	88.779374
-36.990814	19.420174	90.096359	-16.046589	18.949186	91.184143	40.006725	6.397203	94.017487	39.796402	34.483616	92.470909	39.9015635	20.4404095	93.244198	-71.9947415	17.4579625	89.124088
-37.141861	20.224575	90.342873	-15.991418	18.92238	91.333061	40.05603	6.393869	93.956009	39.83696	34.482025	92.46759	39.946495	20.437947	93.2117995	-71.929331	17.406813	89.4543225
-37.280392	21.054228	90.600838	-15.926133	18.88586	91.510361	40.036587	6.47189	93.919815	39.86573	34.491016	92.457077	39.9511585	20.481453	93.188446	-71.8034245	17.290267	89.832276
-37.432098	22.359617	91.048019	-15.875602	18.853708	91.78775	40.110844	6.447038	93.791962	39.890224	34.507423	92.456207	40.000534	20.4772305	93.1240845	-71.751738	17.2301855	90.4514155
-37.475433	23.188036	91.32637	-15.851156	18.816717	91.973587	40.15535	6.435146	93.705818	39.893665	34.513535	92.462646	40.0245075	20.4743405	93.084232	-71.7268195	17.1590935	90.862942
-37.503391	23.983456	91.587624	-15.844157	18.785471	92.130226	40.1549	6.428537	93.654961	39.877705	34.513088	92.488258	40.0163025	20.4708125	93.0716095	-71.7046165	17.1001295	91.1888425
-37.45216	24.783119	91.812607	-15.876229	18.708151	92.275398	40.128674	6.414839	93.605957	39.83773	34.511612	92.523621	39.983202	20.4632255	93.064789	-71.73566	16.9530765	91.486007
-37.382362	25.598705	92.007141	-15.943165	18.658504	92.400436	40.08646	6.39746	93.574753	39.77404	34.490513	92.546875	39.93025	20.4439865	93.060814	-71.81658	16.8730215	91.740058
-37.314857	26.38715	92.201103	-16.030943	18.590467	92.498535	40.014973	6.360764	93.585838	39.685528	34.464058	92.580925	39.8502505	20.412411	93.0833815	-71.9121365	16.768523	91.9136885
-37.153477	27.137268	92.304001	-16.12023	18.546917	92.582809	39.921658	6.322696	93.645927	39.569996	34.452728	92.643753	39.745827	20.387712	93.14484	-71.986287	16.706122	92.020778
-36.868721	28.212238	92.45607	-16.28075	18.474501	92.726257	39.802383	6.213008	93.800003	39.449444	34.303101	92.708252	39.6259135	20.2580545	93.2541275	-72.1874135	16.6909475	92.1983865
-36.627926	28.892603	92.537521	-16.407085	18.40406	92.837822	39.711491	6.106506	93.955032	39.360664	34.191029	92.772194	39.5360775	20.1487675	93.363613	-72.3502475	16.6593525	92.312031
-36.319958	29.610762	92.680222	-16.508913	18.320578	92.970001	39.621689	5.98078	94.144821	39.283913	34.05579	92.863152	39.452801	20.018285	93.5039865	-72.470627	16.622871	92.4360155
-35.924706	30.244961	92.760719	-16.611109	18.227247	93.10704	39.554466	5.823329	94.371658	39.223331	33.900787	92.960548	39.3888985	19.862058	93.666103	-72.6111165	16.592436	92.547977
-35.541672	30.849861	92.826584	-16.676695	18.138126	93.242722	39.502151	5.657368	94.588303	39.181183	33.724079	93.05677	39.341667	19.6907235	93.8225365	-72.695057	16.5855285	92.6629075
-35.091793	31.418144	92.888855	-16.737158	18.014622	93.351944	39.433243	5.487605	94.795937	39.124275	33.539528	93.115356	39.278759	19.5135665	93.9556465	-72.753075	16.5156775	92.7482415
-34.585987	31.988712	92.906128	-16.794708	17.888145	93.459541	39.408611	5.267212	94.925262	39.103188	33.322182	93.149429	39.2558995	19.294697	94.0373455	-72.8453155	16.481593	92.8817365
-33.761314	32.829391	92.974991	-16.847845	17.660154	93.59166	39.339783	4.937612	95.139214	39.084007	32.97617	93.203941	39.211895	18.956891	94.1715775	-72.907585	16.363417	93.0117425
-33.147026	33.380623	92.94088	-16.854053	17.521664	93.663055	39.324944	4.686467	95.222511	39.086124	32.74139	93.25293	39.205534	18.7139285	94.2377205	-72.91364	16.3293995	93.0883895
-32.516975	33.859543	92.979691	-16.866323	17.386841	93.713066	39.291977	4.447177	95.315163	39.098228	32.496223	93.316887	39.1951025	18.4717	94.316025	-72.9277485	16.301982	93.110107
-31.832457	34.389431	93.018654	-16.855305	17.209812	93.785217	39.25412	4.236735	95.404457	39.117367	32.265125	93.407761	39.1857435	18.25093	94.406109	-72.8963535	16.168694	93.164325
-31.202757	34.888962	93.083397	-16.875961	17.063944	93.838463	39.218376	4.040994	95.494972	39.149685	32.057426	93.550896	39.1840305	18.04921	94.522934	-72.9359525	16.078678	93.153992
-30.418999	35.42281	93.154419	-16.866936	16.943083	93.907814	39.188759	3.865629	95.582664	39.17609	31.900682	93.721161	39.1824245	17.8831555	94.6519125	-72.9162965	16.0030105	93.1637155
-29.70488	35.955002	93.281967	-16.862755	16.830555	93.963058	39.162712	3.748751	95.632027	39.200588	31.771988	93.881104	39.18165	17.7603695	94.7565655	-72.90716	15.9007405	93.1695505
-28.482458	36.661774	93.416466	-16.868279	16.72945	94.004921	39.142399	3.62398	95.637802	39.202305	31.656113	94.059853	39.172352	17.6400465	94.8488275	-72.90891	15.8188535	93.1610145
-27.676401	37.139572	93.467018	-16.868382	16.698099	94.003967	39.111961	3.593521	95.592758	39.211117	31.654772	94.126541	39.161539	17.6241465	94.8596495	-72.898303	15.7720515	93.1482845
-26.703865	37.643589	93.519135	-16.89229	16.687084	93.990013	39.084923	3.589707	95.517662	39.18792	31.645193	94.148102	39.1364215	17.61745	94.832882	-72.9210015	15.756718	93.147144
-25.882896	38.089066	93.575577	-16.907511	16.688488	93.967773	39.048698	3.598575	95.425209	39.153198	31.654682	94.150261	39.100948	17.6266285	94.787735	-72.91597	15.7503475	93.147811
-24.976393	38.47509	93.6278	-16.954264	16.667658	93.931999	39.015583	3.61486	95.327301	39.116261	31.674206	94.137115	39.065922	17.644533	94.732208	-72.97445	15.690783	93.13179
-24.062616	38.851524	93.634087	-17.005442	16.667944	93.895477	38.973339	3.625309	95.232834	39.080952	31.685993	94.116463	39.0271455	17.655651	94.6746485	-73.0380295	15.680237	93.1163055
-23.054365	39.22374	93.662437	-17.04529	16.676167	93.885605	38.907032	3.64327	95.15564	39.042942	31.687237	94.099518	38.974987	17.6652535	94.627579	-73.065567	15.6870805	93.143631
-21.581358	39.707489	93.718613	-17.11253	16.688925	93.882225	38.831295	3.633029	95.063522	38.969891	31.678375	94.095009	38.900593	17.655702	94.5792655	-73.125653	15.722148	93.1851845
-20.562408	39.939217	93.735512	-17.16251	16.693933	93.884209	38.7663	3.602938	95.023087	38.919628	31.656384	94.083694	38.842964	17.629661	94.5533905	-73.167984	15.758205	93.2150275
-19.473154	40.15192	93.742241	-17.219923	16.68927	93.87043	38.697502	3.562195	94.996971	38.859947	31.612556	94.071167	38.7787245	17.5873755	94.534069	-73.2185705	15.7911645	93.206791
-18.394127	40.371422	93.67054	-17.294491	16.665005	93.853477	38.613007	3.519208	94.999084	38.804695	31.559086	94.039497	38.708851	17.539147	94.5192905	-73.297833	15.790863	93.1876635
-17.332476	40.486588	93.601974	-17.37817	16.658834	93.83226	38.512428	3.473466	95.039017	38.725269	31.503019	94.006058	38.6188485	17.4882425	94.5225375	-73.3751885	15.8294255	93.1419825
-16.240906	40.560452	93.528488	-17.471699	16.632298	93.806976	38.43903	3.396483	95.037369	38.649803	31.429613	93.988747	38.5444165	17.413048	94.513058	-73.4878145	15.851548	93.100894
-15.075614	40.655869	93.488831	-17.558357	16.60235	93.807587	38.350983	3.329888	95.071098	38.572762	31.359192	93.97966	38.4618725	17.34454	94.525379	-73.5785865	15.86016	93.089795
-13.447846	40.735634	93.466072	-17.67256	16.527765	93.836609	38.218071	3.240905	95.119965	38.459881	31.263681	94.00737	38.338976	17.252293	94.5636675	-73.684096	15.803237	93.1095505
-12.275089	40.649815	93.453186	-17.785007	16.492933	93.86348	38.127678	3.199594	95.182755	38.375187	31.198879	94.046707	38.2514325	17.1992365	94.614731	-73.8214465	15.7866295	93.112229
-11.038468	40.642254	93.478912	-17.85421	16.45718	93.878723	38.0658	3.146529	95.213631	38.305855	31.153456	94.148087	38.1858275	17.1499925	94.680859	-73.8942475	15.7643675	93.076587
-9.891171	40.6008	93.541893	-17.943577	16.432123	93.909393	37.991188	3.103775	95.304771	38.222252	31.139935	94.321114	38.10672	17.121855	94.8129425	-73.993874	15.742391	93.0058435
-8.682382	40.468109	93.678093	-18.049791	16.415361	93.975189	37.893616	3.091513	95.448204	38.162579	31.125456	94.54464	38.0280975	17.1084845	94.996422	-74.1276795	15.7222375	92.953956
-7.453114	40.333981	93.855598	-18.111393	16.423454	94.078522	37.835899	3.102254	95.634453	38.088017	31.141588	94.898865	37.961958	17.121921	95.266659	-74.184744	15.724987	92.890385
-6.224498	40.169922	94.192703	-18.214331	16.463465	94.212067	37.786949	3.145808	95.929352	38.054161	31.201061	95.310959	37.920555	17.1734345	95.6201555	-74.349217	15.7534955	92.8039785
-4.418299	39.856796	94.687904	-18.309963	16.591318	94.490494	37.782173	3.214783	96.385834	38.023273	31.296295	96.030205	37.902723	17.255539	96.2080195	-74.522649	15.927097	92.7729685
-3.170801	39.603428	95.092323	-18.394789	16.65484	94.705238	37.747787	3.299065	96.814117	38.050186	31.40609	96.574699	37.8989865	17.3525775	96.694408	-74.6885645	15.9571025	92.716068
-1.93259	39.286621	95.568832	-18.407263	16.785181	94.973068	37.784405	3.411453	97.221657	38.044434	31.576719	97.181854	37.9144195	17.494086	97.2017555	-74.7289455	16.076276	92.7443805
-0.741234	38.928585	95.980698	-18.425039	16.912941	95.215347	37.825592	3.544328	97.654747	38.078274	31.644934	97.745842	37.951933	17.594631	97.7002945	-74.802011	16.231251	92.7303995
0.499837	38.495407	96.411118	-18.393187	17.022579	95.485016	37.890907	3.67886	98.128632	38.092632	31.771389	98.376099	37.9917695	17.7251245	98.2523655	-74.7781435	16.3200335	92.7176665
1.690274	37.985947	96.924263	-18.341974	17.134813	95.777229	37.999439	3.823059	98.658028	38.153538	31.909117	99.065132	38.0764885	17.866088	98.86158	-74.7604365	16.403538	92.692878
2.86923	37.404503	97.398155	-18.267328	17.252705	96.06488	38.143497	3.939629	99.194588	38.253353	32.034592	99.7659	38.198425	17.9871105	99.480244	-74.733081	16.5182995	92.649516
4.602546	36.449451	98.152771	-18.101645	17.362535	96.502594	38.420963	4.081587	100.02253	38.438396	32.24799	100.832642	38.4296795	18.1647885	100.427586	-74.6329695	16.5602815	92.577602
5.727737	35.694416	98.623535	-17.96063	17.418322	96.763588	38.626118	4.158281	100.54705	38.59042	32.343037	101.495567	38.608269	18.250659	101.0213085	-74.529529	16.585985	92.5058675
6.79707	34.895584	99.024345	-17.780445	17.472271	97.066559	38.885181	4.210492	101.035461	38.800995	32.365601	102.037964	38.843088	18.2880465	101.5367125	-74.403978	16.6564955	92.5964055
7.829212	34.022079	99.338966	-17.576168	17.524178	97.284691	39.141163	4.288269	101.462769	38.968006	32.440441	102.545334	39.0545845	18.364355	102.0040515	-74.2069205	16.684001	92.5653305
8.826388	33.032368	99.620895	-17.375082	17.553621	97.467575	39.409367	4.365922	101.836754	39.156662	32.546459	102.948677	39.2830145	18.4561905	102.3927155	-74.0331785	16.6510515	92.5424345
9.734057	31.992224	99.800476	-17.145386	17.586494	97.611183	39.701214	4.457001	102.125595	39.359779	32.638721	103.232048	39.5304965	18.547861	102.6788215	-73.8212685	16.625127	92.5435445
10.6513	30.938774	99.825104	-16.90074	17.639008	97.640106	39.981152	4.574258	102.323357	39.504272	32.799839	103.435303	39.742712	18.6870485	102.87933	-73.544192	16.5909675	92.400882
11.927481	29.173428	99.681519	-16.494709	17.688774	97.586349	40.433769	4.738023	102.474449	39.810734	32.999332	103.435028	40.1222515	18.8686775	102.9547385	-73.1116695	16.5088705	92.2179595
12.64715	27.962055	99.495682	-16.218393	17.712288	97.4711	40.730282	4.857477	102.504822	40.017143	33.081928	103.319916	40.3737125	18.9697025	102.912369	-72.8104985	16.4548735	92.029831
13.390528	26.639423	99.186501	-15.956621	17.768335	97.285515	41.011803	4.933946	102.487015	40.217026	33.186466	103.170242	40.6144145	19.060206	102.8286285	-72.5276565	16.476464	91.7424015
14.069385	25.253668	98.916809	-15.690583	17.769796	97.10553	41.290852	4.987585	102.40123	40.428837	33.241413	102.924965	40.8598445	19.114499	102.6630975	-72.2410105	16.425093	91.5479625
14.617917	23.848389	98.568604	-15.410256	17.795155	96.862976	41.560196	5.021163	102.289726	40.640579	33.291401	102.658585	41.1003875	19.156282	102.4741555	-71.9208995	16.434028	91.2517965
15.132822	22.373472	98.213242	-15.128718	17.784691	96.626572	41.812187	5.028828	102.170624	40.851871	33.304016	102.359184	41.332029	19.166422	102.264904	-71.589465	16.40296	90.98824
15.589669	20.820095	97.895142	-14.868694	17.788424	96.385178	42.033905	5.031468	102.021423	41.088989	33.3382	101.987991	41.561447	19.184834	102.004707	-71.298835	16.392014	90.765649
16.069998	18.49194	97.364014	-14.523149	17.731911	96.037155	42.320816	5.018682	101.731636	41.379951	33.353195	101.480034	41.8503835	19.1859385	101.605835	-70.8966815	16.2778835	90.468475
16.334892	16.890522	97.052574	-14.283334	17.684393	95.826736	42.515617	5.011089	101.508835	41.626472	33.386086	101.038383	42.0710445	19.1985875	101.273609	-70.6377125	16.1701985	90.379863
16.486795	15.269545	96.734451	-14.059295	17.678434	95.627831	42.732895	5.040303	101.255539	41.786606	33.47937	100.646339	42.2597505	19.2598365	100.950939	-70.3783405	16.0970315	90.304723
16.608295	13.643822	96.368408	-13.818695	17.650043	95.420967	42.972191	5.070622	100.967499	41.993546	33.490791	100.145576	42.4828685	19.2807065	100.5565375	-70.1202585	16.0193795	90.2853965
16.689976	11.967252	96.041451	-13.568173	17.603548	95.238998	43.189976	5.125922	100.635971	42.16325	33.603664	99.63726	42.676613	19.364793	100.1366155	-69.812959	15.842303	90.3413805
16.68025	10.355637	95.672569	-13.321541	17.597921	95.038193	43.445694	5.196331	100.249992	42.356159	33.684685	99.038353	42.9009265	19.440508	99.6441725	-69.5440085	15.755334	90.4322135
16.61249	8.701595	95.313484	-13.057169	17.579765	94.813385	43.658211	5.274361	99.878044	42.591415	33.723007	98.320923	43.124813	19.498684	99.0994835	-69.239151	15.660846	90.5272865
16.405539	6.208193	94.880157	-12.714566	17.466013	94.521515	43.959408	5.390763	99.399879	42.721722	33.835922	97.377533	43.340565	19.6133425	98.388706	-68.769697	15.3186835	90.654324
16.171412	4.613183	94.72805	-12.552961	17.377581	94.374329	44.132519	5.419902	99.138153	42.862045	33.779629	96.700607	43.497282	19.5997655	97.91938	-68.603204	15.1553965	90.829278
15.889377	2.912662	94.634766	-12.388752	17.226954	94.234985	44.275475	5.409075	98.919334	42.938934	33.722092	96.054924	43.6072045	19.5655835	97.487129	-68.3847085	14.8883245	90.982841
15.564489	1.347826	94.570015	-12.24396	17.016371	94.089561	44.429821	5.320306	98.717636	42.996315	33.597412	95.451523	43.713068	19.458859	97.0845795	-68.200988	14.573883	91.0945425
15.127817	-0.187974	94.594284	-12.131886	16.761789	93.962151	44.530209	5.178663	98.57608	43.061695	33.395782	94.931946	43.795952	19.2872225	96.754013	-68.059724	14.2363555	91.170289
14.678882	-1.691201	94.656258	-12.038584	16.452967	93.858353	44.619961	4.970308	98.442818	43.103363	33.191044	94.560791	43.861662	19.080676	96.5018045	-67.93883	13.825258	91.2149015
14.198346	-3.123875	94.722	-11.979748	16.145969	93.777298	44.696682	4.748391	98.348175	43.172226	32.896389	94.264305	43.934454	18.82239	96.30624	-67.89395	13.469548	91.248356
13.382597	-5.073504	94.849449	-11.944555	15.652396	93.702332	44.755482	4.404156	98.243393	43.219181	32.536411	94.059624	43.9873315	18.4702835	96.1515085	-67.8764415	12.8345085	91.2531555
12.830729	-6.265892	94.810455	-11.932622	15.342031	93.634422	44.757153	4.206048	98.174583	43.22353	32.373062	94.016098	43.9903415	18.289555	96.0953405	-67.8555855	12.394507	91.1735035
12.180265	-7.38799	94.770546	-11.941716	15.080593	93.572823	44.752762	4.033316	98.096779	43.246506	32.158985	93.939674	43.999634	18.0961505	96.0182265	-67.883066	12.0650355	91.1274195
11.554455	-8.396765	94.748039	-11.932592	14.867595	93.514938	44.760075	3.906433	98.010269	43.247494	32.028927	93.898499	44.0037845	17.96768	95.954384	-67.8689685	11.76751	91.075492
10.859042	-9.291712	94.712601	-11.917793	14.672459	93.450348	44.774364	3.811698	97.941086	43.226856	31.989363	93.883385	44.00061	17.9005305	95.9122355	-67.836196	11.4443875	90.9884605
10.162714	-10.107632	94.678612	-11.912459	14.521731	93.403885	44.817322	3.762919	97.87896	43.243355	31.889347	93.793282	44.0303385	17.826133	95.836121	-67.8552565	11.217329	90.971649
9.435618	-10.819838	94.721954	-11.88818	14.368894	93.384392	44.876144	3.718629	97.802704	43.208122	31.893135	93.718163	44.042133	17.805882	95.7604335	-67.818493	10.931906	91.0083505
8.350466	-11.714317	94.835075	-11.816731	14.143115	93.38797	44.976677	3.658024	97.778633	43.22443	31.738155	93.493866	44.1005535	17.6980895	95.6362495	-67.7340155	10.5881405	91.1396905
7.601129	-12.172334	94.980156	-11.777339	13.956213	93.404274	45.06068	3.600787	97.790169	43.212421	31.647507	93.361229	44.1365505	17.624147	95.575699	-67.6912285	10.288279	91.232849
6.821672	-12.546532	95.103592	-11.75166	13.74042	93.42485	45.122116	3.513616	97.805161	43.173813	31.579689	93.262878	44.1479645	17.5466525	95.5340195	-67.6512845	9.9341875	91.3156805
6.050755	-12.83177	95.204803	-11.737974	13.494749	93.429031	45.184174	3.374325	97.805054	43.166332	31.394232	93.127151	44.175253	17.3842785	95.4661025	-67.651201	9.6052195	91.3919595
5.26171	-13.040354	95.243279	-11.729682	13.226718	93.44474	45.247974	3.206247	97.757568	43.105949	31.249247	93.086189	44.1769615	17.227747	95.4218785	-67.6363255	9.225689	91.4676015
4.504035	-13.161842	95.245239	-11.730151	12.955668	93.428154	45.269573	3.001074	97.715668	43.124504	31.010893	93.056274	44.1970385	17.0059835	95.385971	-67.6573405	8.9053525	91.470337
3.74551	-13.15772	95.127625	-11.743806	12.672539	93.422928	45.220284	2.794028	97.681061	43.117329	30.799055	93.091812	44.1688065	16.7965415	95.3864365	-67.6564185	8.5485365	91.4594195
2.625882	-12.991993	94.828102	-11.799088	12.245545	93.389404	45.148197	2.406394	97.514481	43.107174	30.445885	93.281685	44.1276855	16.4261395	95.398083	-67.7258615	8.0649505	91.380725
1.908778	-12.76153	94.524834	-11.822826	11.976581	93.351372	45.06496	2.077727	97.376305	43.127396	30.205193	93.498955	44.096178	16.14146	95.43763	-67.74183	7.811702	91.265114
1.179663	-12.469104	94.126472	-11.871028	11.722567	93.327515	44.950813	1.769565	97.227768	43.134171	29.989958	93.789841	44.042492	15.8797615	95.5088045	-67.784548	7.5653725	91.1462255
0.520695	-12.081159	93.748444	-11.935199	11.513153	93.311638	44.824207	1.460418	97.055191	43.199295	29.724228	94.119843	44.011751	15.592323	95.587517	-67.882149	7.433983	91.035759
-0.131279	-11.624588	93.356934	-11.990851	11.352059	93.308769	44.695324	1.129785	96.847481	43.309326	29.412439	94.417061	44.002325	15.271112	95.632271	-67.984027	7.433006	90.985267
-0.745913	-11.124248	92.972038	-12.030897	11.244631	93.293098	44.533749	0.867743	96.635826	43.371471	29.156982	94.710609	43.95261	15.0123625	95.6732175	-68.014404	7.4768995	90.9129785
-1.362684	-10.566027	92.619492	-12.092517	11.175871	93.285332	44.37751	0.654555	96.442108	43.435368	28.961628	94.973106	43.906439	14.8080915	95.707607	-68.091473	7.5436505	90.863057
-2.212782	-9.669227	92.212173	-12.175154	11.211852	93.311195	44.200787	0.460088	96.16571	43.476875	28.767506	95.295074	43.838831	14.613797	95.730392	-68.189139	7.809907	90.891998
-2.703991	-9.04873	91.976204	-12.205046	11.248028	93.318207	44.094986	0.39229	95.984001	43.498959	28.699251	95.462158	43.7969725	14.5457705	95.7230795	-68.2070645	7.9502855	90.9133345
-3.119485	-8.396682	91.744682	-12.23038	11.270472	93.304153	44.005718	0.349057	95.783897	43.528851	28.655035	95.607033	43.7672845	14.502046	95.695465	-68.2280445	8.038898	90.912841
-3.495036	-7.766594	91.535919	-12.273732	11.328816	93.24601	43.946236	0.314	95.585213	43.546982	28.609776	95.718071	43.746609	14.461888	95.651642	-68.294073	8.195744	90.840378
-3.862074	-7.122747	91.324081	-12.300995	11.392467	93.194084	43.884407	0.288045	95.368172	43.533165	28.593439	95.824455	43.708786	14.440742	95.5963135	-68.310776	8.344192	90.7918545
-4.161332	-6.526563	91.123833	-12.328586	11.43646	93.143234	43.791653	0.295946	95.160141	43.511467	28.594641	95.897346	43.65156	14.4452935	95.5287435	-68.308732	8.4276265	90.7577245
-4.426814	-5.965877	90.95919	-12.3713	11.491947	93.105263	43.709785	0.322609	95.004066	43.492329	28.609966	95.961601	43.601057	14.4662875	95.4828335	-68.343657	8.5176065	90.7276925
-4.729995	-5.225306	90.826241	-12.450826	11.611281	93.046829	43.629868	0.375811	94.89772	43.424358	28.659079	96.055496	43.527113	14.517445	95.476608	-68.428765	8.705117	90.61705
-4.881617	-4.811925	90.813423	-12.518681	11.685913	93.027138	43.553684	0.424032	94.888046	43.348713	28.708311	96.073105	43.4511985	14.5661715	95.4805755	-68.4885605	8.8056545	90.5737005
-5.000563	-4.38376	90.832886	-12.623461	11.773111	92.996475	43.496567	0.484976	94.925835	43.256371	28.752365	96.081383	43.376469	14.6186705	95.503609	-68.623391	8.9275515	90.489341
-5.0649	-4.081421	90.890488	-12.71776	11.847817	92.972267	43.42643	0.531478	94.999603	43.146736	28.803566	96.052879	43.286583	14.667522	95.526241	-68.722103	9.028112	90.418293
-5.097467	-3.825385	90.941048	-12.8284	11.927363	92.955383	43.33654	0.579227	95.078957	43.023628	28.854397	95.999931	43.180084	14.716812	95.539444	-68.836884	9.137914	90.371322
-5.108457	-3.610716	91.020691	-12.932698	12.015513	92.939201	43.252975	0.606578	95.176964	42.898758	28.890902	95.951836	43.0758665	14.74874	95.5644	-68.9412625	9.282286	90.314002
-5.1092	-3.45774	91.093315	-13.063894	12.099414	92.909416	43.162395	0.604778	95.30217	42.770161	28.908411	95.923889	42.966278	14.7565945	95.6130295	-69.094066	9.4422335	90.2058025
-5.08174	-3.362007	91.169144	-13.257315	12.1543	92.889549	42.980297	0.578329	95.45578	42.593636	28.87921	95.892952	42.7869665	14.7287695	95.674366	-69.3015965	9.5798305	90.104732
-5.052876	-3.358608	91.170776	-13.37261	12.156573	92.852097	42.867764	0.535005	95.501694	42.491798	28.845018	95.915428	42.679781	14.6900115	95.708561	-69.425001	9.6231345	89.995633
-5.025255	-3.395452	91.121323	-13.487132	12.160458	92.808304	42.73959	0.47301	95.510384	42.391785	28.778353	95.944847	42.5656875	14.6256815	95.7276155	-69.5399515	9.6952345	89.8889925
-4.984255	-3.505627	91.05452	-13.587038	12.130201	92.76841	42.617367	0.394294	95.465874	42.318687	28.702202	95.952713	42.468027	14.548248	95.7092935	-69.642103	9.712154	89.8275265
-4.985743	-3.68858	90.953033	-13.664969	12.088793	92.716805	42.504082	0.334439	95.414413	42.253838	28.63616	95.989281	42.37896	14.4852995	95.701847	-69.708898	9.6922865	89.731763
-4.976205	-3.889106	90.831955	-13.746201	12.104704	92.653259	42.406647	0.304286	95.381371	42.17701	28.608343	96.030281	42.2918285	14.4563145	95.705826	-69.7842305	9.7530935	89.600692
-4.970405	-4.092402	90.718452	-13.841573	12.132267	92.610252	42.313515	0.324003	95.351181	42.108093	28.616058	96.056389	42.210804	14.4700305	95.703785	-69.89395	9.7945035	89.516719
-5.020159	-4.430793	90.578026	-13.939487	12.223727	92.54567	42.208435	0.427395	95.316429	42.00259	28.698105	96.091339	42.1055125	14.56275	95.703884	-69.9844865	9.884704	89.387456
-5.098515	-4.679812	90.537643	-13.972053	12.321167	92.53064	42.154087	0.528133	95.318611	41.919983	28.807205	96.096687	42.037035	14.667669	95.707649	-69.981141	9.974665	89.353631
-5.187531	-4.999548	90.507484	-14.033173	12.420035	92.543175	42.113995	0.662129	95.339294	41.838818	28.937906	96.078781	41.9764065	14.8000175	95.7090375	-70.0427525	10.0400525	89.3773125
-5.30371	-5.30643	90.506035	-14.078927	12.529003	92.540031	42.085762	0.797163	95.378197	41.761734	29.063946	96.067871	41.923748	14.9305545	95.723034	-70.081602	10.1274515	89.357028
-5.46692	-5.696543	90.517044	-14.126356	12.608301	92.564957	42.045708	0.919605	95.436028	41.682934	29.189667	96.040512	41.864321	15.054636	95.73827	-70.117033	10.161966	89.391644
-5.672153	-6.146731	90.542572	-14.186795	12.695961	92.57299	42.005386	1.03751	95.509354	41.602089	29.293474	96.00148	41.8037375	15.165492	95.755417	-70.1773275	10.22643	89.390563
-5.860693	-6.690726	90.570084	-14.22074	12.722729	92.590508	41.975231	1.12981	95.573822	41.520126	29.408995	95.955025	41.7476785	15.2694025	95.7644235	-70.1891585	10.1760555	89.4165925
-6.258614	-7.510845	90.622841	-14.32781	12.794826	92.587601	41.898357	1.250989	95.683144	41.384167	29.542034	95.849159	41.641262	15.3965115	95.7661515	-70.296882	10.1931405	89.4090505
-6.537837	-8.173685	90.67984	-14.367893	12.799758	92.610779	41.85928	1.315804	95.744415	41.28249	29.611408	95.766846	41.570885	15.463606	95.7556305	-70.306671	10.13591	89.4659275
-6.841605	-8.774457	90.74955	-14.422488	12.804188	92.596191	41.81493	1.380909	95.810425	41.171921	29.685444	95.655373	41.4934255	15.5331765	95.732899	-70.3384015	10.0751995	89.459483
-7.169512	-9.417554	90.799049	-14.478761	12.81374	92.571793	41.791142	1.449309	95.846466	41.081722	29.745752	95.516388	41.436432	15.5975305	95.681427	-70.393954	10.0299495	89.462159
-7.546014	-10.068903	90.90657	-14.543533	12.83128	92.56678	41.75428	1.518653	95.89875	40.975174	29.812685	95.368179	41.364727	15.665669	95.6334645	-70.451793	9.996891	89.5000955
-7.927693	-10.763593	91.02562	-14.580218	12.827085	92.56424	41.722271	1.599714	95.939789	40.887737	29.877113	95.196655	41.305004	15.7384135	95.568222	-70.46544	9.9157565	89.560258
-8.345065	-11.456127	91.153534	-14.613429	12.838788	92.564476	41.709442	1.690832	95.967491	40.818718	29.95657	94.991013	41.26408	15.823701	95.479252	-70.490938	9.853875	89.6497
-8.982504	-12.436975	91.447243	-14.60221	12.893001	92.573074	41.724014	1.837818	95.964272	40.717232	30.088833	94.626602	41.220623	15.9633255	95.295437	-70.425043	9.8226765	89.850711
-9.448084	-13.054152	91.653214	-14.593742	12.935871	92.573425	41.72657	1.930546	95.970131	40.684284	30.16423	94.369316	41.205427	16.047388	95.1697235	-70.392911	9.824354	89.9771265
-9.954329	-13.684595	91.926994	-14.589577	13.008748	92.564514	41.709896	2.014956	96.021614	40.65134	30.212673	94.091019	41.180618	16.1138145	95.0563165	-70.359772	9.9036815	90.0727115
-10.442316	-14.302013	92.158318	-14.573672	13.075037	92.549309	41.738701	2.021089	96.026794	40.628143	30.214769	93.857368	41.183422	16.117929	94.942081	-70.330766	10.032145	90.156537
-10.979355	-14.853422	92.356728	-14.582949	13.124977	92.513367	41.675453	2.006788	96.102257	40.639065	30.171949	93.667587	41.157259	16.0893685	94.884922	-70.323157	10.1605855	90.141812
-11.54023	-15.37123	92.52327	-14.598777	13.16274	92.482132	41.618599	1.951687	96.131531	40.63377	30.109596	93.518433	41.1261845	16.0306415	94.824982	-70.3237385	10.2948385	90.139282
-12.075671	-15.790985	92.641724	-14.636985	13.201885	92.442719	41.539757	1.882402	96.14019	40.65543	30.025902	93.44249	41.0975935	15.954152	94.79134	-70.3715635	10.449618	90.094098
-12.921121	-16.351534	92.656815	-14.672812	13.286306	92.337822	41.428764	1.764527	96.182571	40.692795	29.925114	93.418533	41.0607795	15.8448205	94.800552	-70.4064035	10.7277915	89.875092
-13.499683	-16.682587	92.668953	-14.69849	13.358721	92.290421	41.367397	1.736856	96.227104	40.715561	29.903391	93.433968	41.041479	15.8201235	94.830536	-70.438459	10.8973185	89.750306
-14.090281	-16.962107	92.672852	-14.722733	13.443187	92.25177	41.327919	1.74075	96.29467	40.742157	29.916784	93.462402	41.035038	15.828767	94.878536	-70.480504	11.057607	89.625004
-14.718636	-17.143017	92.698578	-14.711987	13.538029	92.212967	41.324123	1.786021	96.361908	40.763958	29.961786	93.490082	41.0440405	15.8739035	94.925995	-70.4680145	11.2021545	89.499939
-15.275082	-17.296375	92.714188	-14.704158	13.654401	92.174492	41.340115	1.883366	96.432495	40.766018	30.103937	93.522034	41.0530665	15.9936515	94.9772645	-70.4613825	11.3151505	89.3717195
-15.803146	-17.348415	92.724365	-14.660503	13.761893	92.129745	41.373974	1.990675	96.501213	40.818031	30.16367	93.501877	41.0960025	16.0771725	95.001545	-70.4170085	11.4466135	89.257945
-16.332434	-17.293285	92.69883	-14.647182	13.885517	92.06913	41.416985	2.124035	96.538071	40.848309	30.295095	93.506081	41.132647	16.209565	95.022076	-70.427011	11.561469	89.116184
-17.116323	-17.1555	92.497345	-14.606083	14.012506	91.913712	41.456749	2.273491	96.546242	40.896671	30.456009	93.516632	41.17671	16.36475	95.031437	-70.388876	11.660262	88.795987
-17.786818	-16.998241	92.363777	-14.575911	14.073589	91.790596	41.455784	2.367096	96.53186	40.91333	30.544624	93.494972	41.184557	16.45586	95.013416	-70.336379	11.691318	88.567776
-18.391758	-16.778837	92.200432	-14.577003	14.155949	91.675011	41.459221	2.436008	96.504211	40.936741	30.607521	93.471268	41.197981	16.5217645	94.9877395	-70.351987	11.7901335	88.3622825
-19.010199	-16.486874	92.037941	-14.561781	14.239894	91.544739	41.50864	2.481996	96.464554	40.965874	30.670208	93.462769	41.237257	16.576102	94.9636615	-70.360819	11.903686	88.1258165
-19.505339	-16.198359	91.86998	-14.524834	14.297626	91.443329	41.48526	2.55484	96.498871	40.971951	30.77771	93.488823	41.2286055	16.666275	94.993847	-70.2782735	11.928977	87.892811
-20.114117	-15.778953	91.779671	-14.51691	14.33998	91.390236	41.508858	2.611771	96.495819	41.035553	30.7915	93.464752	41.2722055	16.7016355	94.9802855	-70.3060255	11.9783245	87.8001865
-20.683456	-15.319705	91.661766	-14.484006	14.406274	91.299713	41.54076	2.676421	96.481964	41.076172	30.85745	93.459534	41.308466	16.7669355	94.970749	-70.276478	12.0456125	87.628677
-21.550413	-14.511434	91.484024	-14.442102	14.496972	91.187965	41.579098	2.773337	96.431038	41.135258	30.953979	93.40966	41.357178	16.863658	94.920349	-70.241382	12.130286	87.455581
-22.039034	-13.904627	91.31427	-14.415648	14.550443	91.10334	41.586075	2.82478	96.338852	41.173771	31.007132	93.364105	41.379923	16.915956	94.8514785	-70.211219	12.18493	87.3552015
-22.652504	-13.248036	91.120338	-14.383607	14.589159	91.009682	41.577591	2.859182	96.195679	41.209507	31.035931	93.2845	41.393549	16.9475565	94.7400895	-70.160763	12.2307615	87.2792745
-23.154751	-12.547238	90.898178	-14.357336	14.617282	90.896042	41.607853	2.859858	95.969353	41.219997	31.104902	93.210915	41.413925	16.98238	94.590134	-70.128597	12.252184	87.20195
-23.682959	-11.787718	90.638641	-14.318069	14.669073	90.744316	41.549572	2.913901	95.743256	41.277672	31.095913	93.018867	41.413622	17.004907	94.3810615	-70.04976	12.333239	87.1075705
-24.257254	-10.971777	90.317329	-14.282143	14.714757	90.564568	41.566841	2.946456	95.405342	41.299385	31.134499	92.811867	41.433113	17.0404775	94.1086045	-69.997399	12.3890365	87.0205315
-24.809706	-10.075215	89.971054	-14.263619	14.778827	90.332642	41.554825	3.016345	95.070808	41.312771	31.207552	92.586143	41.433798	17.1119485	93.8284755	-69.961036	12.4457055	86.8368085
-25.582373	-8.714204	89.374336	-14.261107	14.884207	89.909996	41.52322	3.126788	94.499039	41.317089	31.325378	92.159752	41.4201545	17.226083	93.3293955	-69.9423685	12.542331	86.4905965
-26.09148	-7.722954	88.953476	-14.260715	14.979735	89.59417	41.514771	3.216787	94.104317	41.306747	31.407972	91.850677	41.410759	17.3123795	92.977497	-69.932189	12.6470905	86.210843
-26.524548	-6.708053	88.554398	-14.257437	15.036896	89.296463	41.465721	3.323554	93.754784	41.292538	31.499136	91.535622	41.3791295	17.411345	92.645203	-69.8940035	12.662447	85.947723
-27.076918	-5.655892	88.188957	-14.240207	15.125926	89.004852	41.44133	3.415284	93.395714	41.273781	31.586405	91.243759	41.3575555	17.5008445	92.3197365	-69.8379695	12.7510075	85.6899675
-27.521154	-4.574881	87.870316	-14.231032	15.185062	88.767792	41.439972	3.497569	93.116341	41.267838	31.663149	91.008575	41.353905	17.580359	92.062458	-69.815969	12.789765	85.473126
-27.967102	-3.462087	87.607056	-14.216142	15.247745	88.556549	41.463947	3.560395	92.902763	41.267544	31.742048	90.827873	41.3657455	17.6512215	91.865318	-69.7980295	12.8442685	85.24778
-28.354717	-2.301816	87.34214	-14.21056	15.308897	88.371902	41.500004	3.593971	92.687363	41.267292	31.806364	90.672455	41.383648	17.7001675	91.679909	-69.804768	12.9176265	85.063895
-29.044727	-0.591655	86.989609	-14.221486	15.332053	88.114403	41.447201	3.63451	92.374084	41.267685	31.851477	90.416992	41.357443	17.7429935	91.395538	-69.800415	12.9211125	84.833268
-29.438519	0.594509	86.73996	-14.19377	15.335375	87.917252	41.416317	3.637919	92.081573	41.275402	31.860319	90.207047	41.3458595	17.749119	91.14431	-69.7333995	12.921631	84.690194
-29.82865	1.826204	86.488953	-14.170812	15.339981	87.703964	41.392929	3.639834	91.724495	41.280247	31.860268	89.94825	41.336588	17.750051	90.8363725	-69.678212	12.929911	84.5715555
-30.268291	3.049953	86.227097	-14.159757	15.346328	87.476501	41.374542	3.627306	91.309792	41.28043	31.856876	89.649269	41.327486	17.742091	90.4795305	-69.647	12.950565	84.4734715
-30.596077	4.288458	85.998566	-14.171012	15.344554	87.209251	41.342747	3.628844	90.833733	41.288269	31.864967	89.293724	41.315508	17.7469055	90.0637285	-69.657532	12.9422025	84.3547735
-30.948793	5.537497	85.697189	-14.150855	15.3658	86.933495	41.313869	3.653341	90.289742	41.299606	31.89073	88.848434	41.3067375	17.7720355	89.569088	-69.6084475	12.9595645	84.297902
-31.309504	6.802257	85.499008	-14.119305	15.386563	86.658165	41.291126	3.685965	89.673637	41.297142	31.906393	88.327011	41.294134	17.796179	89.000324	-69.532744	12.976947	84.316006
-31.743103	8.690159	85.147575	-14.092173	15.438586	86.202522	41.281132	3.782959	88.655785	41.29805	32.041908	87.470535	41.289591	17.9124335	88.06316	-69.473937	12.9647385	84.341884
-32.003601	9.945488	84.926048	-14.070447	15.485546	85.873985	41.276684	3.87703	87.940987	41.28751	32.127094	86.849503	41.282097	18.002062	87.395245	-69.422991	12.96903	84.352725
-32.274021	11.228004	84.730537	-14.065697	15.538396	85.55204	41.272152	3.95741	87.284485	41.254391	32.221123	86.225647	41.2632715	18.0892665	86.755066	-69.3946655	12.9875255	84.349014
-32.490158	12.455804	84.565269	-14.076683	15.566208	85.277191	41.277588	4.028677	86.717407	41.226532	32.312523	85.670418	41.25206	18.1706	86.1939125	-69.405426	12.961816	84.3604695
-32.594086	13.70551	84.404442	-14.074357	15.614198	85.041008	41.296898	4.099446	86.249062	41.203323	32.385269	85.208305	41.2501105	18.2423575	85.7286835	-69.3988245	12.9860385	84.3533325
-32.716534	14.990337	84.319153	-14.081921	15.634137	84.843918	41.321487	4.149613	85.889969	41.182255	32.445499	84.859695	41.251871	18.297556	85.374832	-69.415713	12.970718	84.313004
-32.781021	16.20121	84.221428	-14.070171	15.628581	84.70919	41.320107	4.178086	85.617851	41.184784	32.480286	84.619301	41.2524455	18.329186	85.118576	-69.3927875	12.927976	84.299804
-32.709526	18.01346	84.179375	-14.033297	15.640209	84.602234	41.323589	4.17677	85.353241	41.222572	32.502453	84.412918	41.2730805	18.3396115	84.8830795	-69.3396745	12.9408065	84.3213885
-32.615089	19.228559	84.223625	-14.009974	15.618475	84.553955	41.332981	4.15102	85.242378	41.24826	32.485241	84.335541	41.2906205	18.3181305	84.7889595	-69.3105685	12.9188195	84.3189505
-32.491425	20.384922	84.216965	-14.008677	15.583255	84.544685	41.328995	4.114681	85.18512	41.272198	32.449848	84.3032	41.3005965	18.2822645	84.74416	-69.3179505	12.8842455	84.34521
-32.300526	21.520868	84.30278	-13.996943	15.556368	84.580673	41.332317	4.085402	85.177818	41.291412	32.413822	84.295731	41.3118645	18.249612	84.7367745	-69.3057505	12.863124	84.4245715
-31.988049	22.694241	84.365448	-13.975224	15.514933	84.670792	41.34589	4.052557	85.210899	41.30336	32.380657	84.349564	41.324625	18.216607	84.7802315	-69.275073	12.813259	84.5613525
-31.677046	23.80401	84.564484	-13.971807	15.485364	84.763138	41.355656	4.014156	85.272461	41.32864	32.347309	84.468216	41.342148	18.1807325	84.8703385	-69.285762	12.7899955	84.6559375
-31.294662	24.871494	84.712715	-13.95469	15.397074	84.911125	41.368015	3.953356	85.368965	41.349831	32.299652	84.63649	41.358923	18.126504	85.0027275	-69.268303	12.667644	84.8195225
-30.645695	26.434252	85.127106	-13.974558	15.276466	85.210892	41.386246	3.8628	85.563644	41.371521	32.235428	85.026321	41.3788835	18.049114	85.2949825	-69.3279995	12.503818	85.1268015
-30.119535	27.471001	85.472443	-14.011266	15.213593	85.445267	41.368839	3.820164	85.759918	41.375168	32.203724	85.347328	41.3720035	18.011944	85.553623	-69.3945355	12.415242	85.336911
-29.564867	28.404114	85.801651	-14.061424	15.097654	85.682205	41.348019	3.786424	85.958275	41.351952	32.189018	85.69516	41.3499855	17.987721	85.8267175	-69.4728335	12.207587	85.5376925
-28.917873	29.33004	86.075722	-14.128323	15.05634	85.90731	41.321072	3.767315	86.174957	41.312008	32.17881	86.04435	41.31654	17.9730625	86.1096535	-69.573186	12.1396175	85.7049665
-28.356817	30.217403	86.403824	-14.238626	14.983949	86.09465	41.256035	3.779311	86.408783	41.218956	32.181641	86.368889	41.2374955	17.980476	86.388836	-69.7147475	11.987422	85.800464
-27.628283	31.093458	86.689316	-14.355569	14.910522	86.325226	41.194176	3.804177	86.633209	41.120728	32.205875	86.659538	41.157452	18.005026	86.6463735	-69.86859	11.816018	86.0040785
-26.952114	31.847843	86.992256	-14.455013	14.9077	86.564484	41.134186	3.854173	86.873924	40.99231	32.233589	86.940475	41.063248	18.043881	86.9071995	-69.973274	11.771519	86.2217685
-25.785044	32.907284	87.356422	-14.64894	14.877757	86.890831	41.04747	3.952685	87.285591	40.788208	32.29586	87.330147	40.917839	18.1242725	87.307869	-70.215719	11.6312415	86.473793
-24.917713	33.596619	87.60437	-14.738396	14.889388	87.144836	40.996834	3.997246	87.587891	40.65564	32.319645	87.564064	40.826237	18.1584455	87.5759775	-70.303029	11.6203305	86.7136945
-24.078259	34.138325	87.839584	-14.850213	14.877669	87.431984	40.95208	4.022751	87.931396	40.530434	32.339577	87.808571	40.741257	18.181164	87.8699835	-70.441683	11.574174	86.9939845
-23.166782	34.656643	88.057426	-14.933276	14.855952	87.742378	40.905197	4.019297	88.311188	40.41433	32.320099	88.08432	40.6597635	18.169698	88.197754	-70.5263155	11.542206	87.287002
-22.202761	35.120956	88.290436	-15.047571	14.810777	88.062523	40.838337	3.981064	88.744942	40.329803	32.274765	88.365974	40.58407	18.1279145	88.555458	-70.679212	11.4936395	87.569588
-21.205553	35.574547	88.530991	-15.187967	14.733617	88.397636	40.783005	3.908996	89.196693	40.228699	32.194611	88.686974	40.505852	18.0518035	88.9418335	-70.881786	11.4154305	87.8534385
-20.202946	35.899223	88.780312	-15.326129	14.677914	88.768456	40.740498	3.785257	89.665863	40.141487	32.073242	89.035149	40.4409925	17.9292495	89.350506	-71.0932505	11.4265785	88.186406
-18.592571	36.367851	89.077415	-15.516255	14.573945	89.263359	40.636806	3.581865	90.422005	40.069893	31.85368	89.558792	40.3533495	17.7177725	89.9903985	-71.3858595	11.4301175	88.5363195
-17.5117	36.658649	89.319443	-15.619734	14.492437	89.612167	40.569706	3.409281	90.907921	40.010277	31.667835	89.972176	40.2899915	17.538558	90.4400485	-71.5294595	11.446316	88.7842855
-16.384974	36.857544	89.559738	-15.73703	14.427553	89.917526	40.503628	3.25055	91.401756	39.948093	31.50832	90.449333	40.2258605	17.379435	90.9255445	-71.6999205	11.475671	88.9095075
-15.272899	37.035786	89.875084	-15.846446	14.370672	90.260147	40.489277	3.058106	91.923996	39.909801	31.34515	91.027573	40.199539	17.201628	91.4757845	-71.892431	11.539716	89.0445095
-14.050463	37.228783	90.317184	-15.947548	14.304574	90.64621	40.39011	2.955126	92.612129	39.868679	31.208843	91.732559	40.1293945	17.0819845	92.172344	-72.0244905	11.5271635	89.120076
-12.916567	37.355526	90.835541	-16.104185	14.277415	91.052307	40.402931	2.833467	93.310257	39.843716	31.121662	92.601166	40.1233235	16.9775645	92.9557115	-72.3316935	11.5772655	89.1489025
-11.776712	37.426598	91.44265	-16.195742	14.255404	91.525558	40.373871	2.784977	94.126404	39.863319	31.081942	93.514626	40.118595	16.9334595	93.820515	-72.510079	11.5773485	89.230601
-9.966201	37.561028	92.456863	-16.379845	14.293486	92.22728	40.392117	2.773434	95.370926	39.862785	31.07419	94.932518	40.127451	16.923812	95.151722	-72.887141	11.66316	89.302838
-8.864629	37.608212	93.085976	-16.446821	14.379894	92.684395	40.393921	2.836629	96.182922	39.835339	31.128628	95.863411	40.11463	16.9826285	96.0231665	-73.008272	11.7771595	89.3456235
-7.728239	37.51775	93.712387	-16.511362	14.469693	93.152496	40.39349	2.934904	96.969254	39.812191	31.230286	96.763916	40.1028405	17.082595	96.866585	-73.1255645	11.856791	89.438407
-6.586379	37.468727	94.341988	-16.548189	14.633367	93.616219	40.415569	3.045457	97.74894	39.802116	31.357462	97.642014	40.1088425	17.2014595	97.695477	-73.2052205	12.0652745	89.536961
-5.487478	37.35099	94.995697	-16.591686	14.752304	94.073837	40.427097	3.173231	98.527985	39.815746	31.485344	98.459473	40.1214215	17.3292875	98.493729	-73.3047935	12.1753205	89.653945
-4.45289	37.195175	95.580124	-16.612617	14.91087	94.528084	40.511135	3.275895	99.236122	39.824017	31.608641	99.210251	40.167576	17.442268	99.2231865	-73.39281	12.379472	89.8329815
-3.411105	36.956482	96.109261	-16.578161	15.061505	94.937805	40.598358	3.398132	99.881088	39.8423	31.749872	99.904488	40.220329	17.574002	99.892788	-73.376651	12.549008	89.982822
-1.879084	36.570404	96.861526	-16.538992	15.269341	95.511917	40.751377	3.563159	100.681267	39.934425	31.938887	100.733963	40.342901	17.751023	100.707615	-73.420885	12.787659	90.316219
-0.940209	36.250427	97.252205	-16.473803	15.381704	95.8321	40.837543	3.6839	101.113617	39.986237	32.035629	101.170197	40.41189	17.8597645	101.141907	-73.359496	12.9036435	90.522293
-0.045044	35.895756	97.574715	-16.409403	15.468483	96.104927	40.946209	3.789869	101.437912	40.071213	32.152893	101.499329	40.508711	17.971381	101.4686205	-73.327517	12.965585	90.7412335
0.839131	35.446896	97.797493	-16.309284	15.579872	96.297203	41.061363	3.880082	101.675941	40.159325	32.249973	101.755836	40.610344	18.0650275	101.7158885	-73.228912	13.0947165	90.8785175
1.667014	34.959347	98.026237	-16.218182	15.650146	96.434555	41.189949	3.961582	101.834846	40.235741	32.322006	101.966873	40.712845	18.141794	101.9008595	-73.149209	13.158498	90.9682505
2.45337	34.442043	98.200829	-16.118382	15.718417	96.535187	41.354435	4.025965	101.898155	40.345337	32.414551	102.099457	40.849886	18.220258	101.998806	-73.08665	13.216576	91.071568
3.17291	33.864532	98.276176	-16.013981	15.778196	96.572624	41.47261	4.103365	101.939598	40.427273	32.505314	102.167358	40.9499415	18.3043395	102.053478	-72.9779035	13.2520525	91.09177
4.151792	32.959534	98.304077	-15.886129	15.872204	96.606354	41.586155	4.265266	101.921211	40.526104	32.659729	102.165924	41.0561295	18.4624975	102.0435675	-72.8283875	13.2819105	91.1691405
4.708093	32.227863	98.282333	-15.811284	15.93457	96.598747	41.733585	4.387536	101.838562	40.553944	32.782902	102.127792	41.1437645	18.585219	101.983177	-72.7663325	13.283921	91.214317
5.233335	31.489017	98.231438	-15.731281	16.004681	96.593109	41.787342	4.544782	101.80085	40.565456	32.928951	102.07235	41.176399	18.7368665	101.9366	-72.638961	13.2724955	91.249618
5.675273	30.711477	98.180763	-15.679205	16.092491	96.573715	41.884319	4.690137	101.734474	40.575096	33.071468	101.994392	41.2297075	18.8808025	101.864433	-72.5881175	13.3041795	91.282997
6.044857	29.901394	98.059479	-15.614234	16.199959	96.5597	41.9491	4.854316	101.687515	40.580585	33.234222	101.915596	41.2648425	19.044269	101.8015555	-72.4933105	13.355649	91.3178445
6.389794	29.042473	97.958984	-15.591484	16.298092	96.556511	42.010838	5.01152	101.644196	40.604122	33.388916	101.851379	41.30748	19.200218	101.7477875	-72.490448	13.395966	91.3652345
6.653867	28.09853	97.869507	-15.544147	16.425137	96.555901	42.049728	5.145356	101.606621	40.622158	33.528751	101.763832	41.335943	19.3370535	101.6852265	-72.424237	13.5132205	91.4265755
6.946932	26.672634	97.744347	-15.484307	16.601858	96.536598	42.109589	5.362417	101.563934	40.634598	33.734631	101.679787	41.3720935	19.548524	101.6218605	-72.3407075	13.655192	91.4513355
7.101593	25.682819	97.645226	-15.466998	16.715034	96.540939	42.123077	5.494635	101.546326	40.628815	33.884876	101.617622	41.375946	19.6897555	101.581974	-72.309942	13.7403125	91.499904
7.17345	24.61953	97.573708	-15.473883	16.863085	96.546097	42.131039	5.638178	101.526024	40.630264	34.004639	101.545479	41.3806515	19.8214085	101.5357515	-72.3284175	13.9047615	91.5564425
7.211505	23.568613	97.476311	-15.48305	16.948334	96.544411	42.125408	5.757943	101.491905	40.604965	34.160446	101.463608	41.3651865	19.9591945	101.4777565	-72.3312865	13.9374735	91.6110655
7.136892	22.490761	97.350883	-15.524022	17.094391	96.529945	42.115841	5.893811	101.419304	40.602539	34.319801	101.296303	41.35919	20.106806	101.3578035	-72.407234	14.081976	91.7020865
7.077627	21.382084	97.16967	-15.537848	17.20401	96.459053	42.108475	6.053376	101.293289	40.553776	34.482769	101.092926	41.3311255	20.2680725	101.1931075	-72.4068215	14.1399475	91.7249985
6.959505	20.225912	96.941727	-15.569027	17.351894	96.379486	42.105442	6.236888	101.104561	40.489571	34.678974	100.800194	41.2975065	20.457931	100.9523775	-72.4355605	14.245857	91.8065945
6.672733	18.522972	96.494926	-15.585351	17.54089	96.159729	42.099331	6.533713	100.740875	40.411461	34.981422	100.201714	41.255396	20.7575675	100.4712945	-72.426098	14.3242125	91.8481635
6.43295	17.312723	96.178558	-15.59591	17.697071	95.982033	42.113117	6.734367	100.457382	40.347816	35.175243	99.762001	41.2304665	20.954805	100.1096915	-72.4222865	14.439337	91.8543745
6.158979	16.127052	95.89257	-15.577905	17.839626	95.781731	42.128326	6.897148	100.18718	40.32729	35.378048	99.280525	41.227808	21.137598	99.7338525	-72.383618	14.541654	91.8296095
5.784481	14.940852	95.552734	-15.545382	18.010183	95.56015	42.135056	7.074692	99.907516	40.283115	35.538719	98.803482	41.2090855	21.3067055	99.355499	-72.2998495	14.7136605	91.764801
5.432658	13.726727	95.260254	-15.500419	18.164833	95.372322	42.135807	7.211045	99.633545	40.276997	35.680435	98.3013	41.206402	21.44574	98.9674225	-72.20724	14.883926	91.7772215
5.030051	12.510674	94.994881	-15.46505	18.309509	95.146004	42.164341	7.317075	99.372314	40.308121	35.788368	97.790657	41.236231	21.5527215	98.5814855	-72.166331	15.0662965	91.7105225
4.559504	11.332009	94.755363	-15.450009	18.462053	94.926743	42.185337	7.432191	99.112999	40.323116	35.857574	97.285706	41.2542265	21.6448825	98.1993525	-72.1542445	15.2792235	91.6541335
3.792109	9.544712	94.448792	-15.337525	18.634111	94.60482	42.160637	7.549103	98.728073	40.381401	35.920082	96.536461	41.271019	21.7345925	97.632267	-71.946069	15.5336295	91.577373
3.284854	8.392065	94.250015	-15.237776	18.732691	94.374969	42.181019	7.61342	98.450371	40.40686	35.940258	96.072571	41.2939395	21.776839	97.261471	-71.7694915	15.688543	91.488467
2.695074	7.248428	94.025543	-15.160632	18.821693	94.163193	42.19384	7.680254	98.161957	40.46941	35.961514	95.621986	41.331625	21.820884	96.8919715	-71.652889	15.822502	91.4344145
2.096367	6.195924	93.832375	-15.067278	18.869741	93.916992	42.210213	7.713401	97.8908	40.5326	35.993881	95.211906	41.3714065	21.853641	96.551353	-71.5059625	15.885841	91.282631
1.451761	5.168401	93.641068	-15.010355	18.930756	93.715401	42.229057	7.728364	97.610664	40.581154	36.003788	94.906395	41.4051055	21.866076	96.2585295	-71.4258155	15.995436	91.1722725
0.757483	4.217051	93.417297	-14.970621	18.957951	93.520477	42.231541	7.740882	97.362206	40.645401	36.014168	94.697731	41.438471	21.877525	96.0299685	-71.379713	16.038377	91.0109855
0.065581	3.280573	93.172386	-14.922174	19.012747	93.312881	42.233433	7.737583	97.15284	40.703247	36.018192	94.559509	41.46834	21.8778875	95.8561745	-71.312688	16.1476065	90.7695875
-1.061032	2.000549	92.813843	-14.898534	19.086369	93.013359	42.251572	7.722143	96.849258	40.783928	36.034946	94.432884	41.51775	21.8785445	95.641071	-71.314818	16.2941935	90.385647
-1.864442	1.202525	92.550072	-14.867485	19.193932	92.799355	42.239304	7.751585	96.697548	40.846485	36.074085	94.381538	41.5428945	21.912835	95.539543	-71.2778645	16.475029	90.059167
-2.664349	0.448618	92.304855	-14.83528	19.278141	92.630943	42.258327	7.816035	96.572739	40.90493	36.154957	94.3405	41.5816285	21.985496	95.4566195	-71.2521885	16.570786	89.8052665
-3.47992	-0.214049	92.116829	-14.753694	19.391363	92.470787	42.299328	7.931444	96.455612	40.987724	36.263592	94.282272	41.643526	22.097518	95.368942	-71.150914	16.685208	89.572632
-4.310184	-0.846005	91.911629	-14.676295	19.525978	92.309708	42.370895	8.04992	96.339294	41.080048	36.387016	94.179115	41.7254715	22.218468	95.2592045	-71.0780615	16.833488	89.3602115
-5.185075	-1.451345	91.712448	-14.573648	19.674751	92.136658	42.446182	8.186378	96.182251	41.168507	36.509705	94.058403	41.8073445	22.3480415	95.120327	-70.9546405	17.0014605	89.152989
-6.051136	-1.990665	91.481956	-14.460179	19.80805	91.927513	42.472191	8.303872	96.048592	41.235722	36.66201	93.897911	41.8539565	22.482941	94.9732515	-70.7743145	17.133159	88.8817745
-7.390764	-2.764124	91.135727	-14.261118	19.982092	91.553772	42.597607	8.442926	95.710732	41.411121	36.713009	93.48439	42.004364	22.5779675	94.597561	-70.5266	17.3862165	88.509983
-8.328156	-3.220504	90.809921	-14.138285	20.03208	91.26545	42.673317	8.4752	95.437775	41.525562	36.733185	93.204857	42.0994395	22.6041925	94.321316	-70.3760095	17.4599675	88.209584
-9.301195	-3.653938	90.468231	-14.00277	20.069122	90.96003	42.74411	8.459785	95.146561	41.659962	36.700645	92.919937	42.202036	22.580215	94.033249	-70.207576	17.558029	87.886811
-10.263293	-4.049294	90.140541	-13.894908	20.068783	90.638969	42.791538	8.403378	94.834206	41.765755	36.626785	92.605545	42.2786465	22.5150815	93.7198755	-70.0684625	17.6224845	87.5580625
-11.250804	-4.404741	89.775696	-13.766278	20.068827	90.29068	42.817329	8.321264	94.520081	41.865879	36.523502	92.264381	42.341604	22.422383	93.392231	-69.87416	17.715271	87.189129
-12.274175	-4.709597	89.432564	-13.702289	20.027355	89.939262	42.837994	8.22894	94.178284	41.946068	36.415459	91.889008	42.392031	22.3221995	93.033646	-69.796609	17.7325105	86.844878
-13.319023	-4.978778	89.115601	-13.630159	19.961218	89.627518	42.835747	8.119396	93.810547	42.007511	36.28846	91.510597	42.421629	22.203928	92.660572	-69.681947	17.718508	86.594464
-14.884326	-5.294613	88.669182	-13.544045	19.841362	89.167557	42.819267	7.956718	93.292847	42.075638	36.099087	90.926155	42.4474525	22.0279025	92.109501	-69.5355425	17.6548215	86.225613
-15.945572	-5.411137	88.41198	-13.509395	19.755196	88.864136	42.798912	7.850822	92.9627	42.09346	35.982887	90.536514	42.446186	21.9168545	91.749607	-69.464976	17.5935375	85.978665
-16.996838	-5.537478	88.141701	-13.53967	19.69788	88.535179	42.757027	7.735708	92.636223	42.071785	35.857117	90.125107	42.414406	21.7964125	91.380665	-69.493746	17.5993475	85.689693
-18.059978	-5.576031	87.849976	-13.564928	19.601866	88.215408	42.703053	7.627572	92.339828	42.044319	35.7164	89.731827	42.373686	21.671986	91.0358275	-69.503542	17.531746	85.3949885
-19.096605	-5.542042	87.565979	-13.580728	19.522915	87.90448	42.630527	7.496744	92.072166	42.01218	35.57766	89.381943	42.3213535	21.537202	90.7270545	-69.4828095	17.508628	85.0819055
-20.139626	-5.47439	87.305443	-13.611367	19.448925	87.632965	42.567307	7.383703	91.826347	41.984573	35.454704	89.073769	42.27594	21.4192035	90.450058	-69.498674	17.4786465	84.815872
-21.191954	-5.311028	87.089622	-13.615998	19.343679	87.39476	42.513508	7.253656	91.617218	41.967613	35.313107	88.792885	42.2405605	21.2833815	90.2050515	-69.4725565	17.4039765	84.5844685
-22.73044	-4.975304	86.825714	-13.620433	19.182114	87.096062	42.49987	7.062856	91.338196	41.980297	35.128078	88.446518	42.2400835	21.095467	89.892357	-69.4809495	17.268761	84.299767
-23.725296	-4.693603	86.593178	-13.599751	19.11318	86.915108	42.492058	6.979764	91.135582	42.005226	35.023243	88.214195	42.248642	21.0015035	89.6748885	-69.448144	17.2248565	84.1553275
-24.719788	-4.312911	86.422768	-13.547887	19.015985	86.722061	42.510506	6.854775	90.910843	42.038574	34.895767	87.97274	42.27454	20.875271	89.4417915	-69.370314	17.156699	84.0023305
-25.740623	-3.891778	86.174614	-13.537773	18.891701	86.514511	42.524609	6.751286	90.649971	42.060482	34.792866	87.711662	42.2925455	20.772076	89.1808165	-69.3680915	17.011326	83.8482055
-26.662138	-3.420364	85.948235	-13.491387	18.765053	86.29715	42.542953	6.629524	90.330437	42.085419	34.678806	87.414574	42.314186	20.654165	88.8725055	-69.29696	16.875941	83.7217945
-27.612162	-2.913951	85.651649	-13.471972	18.593695	86.059929	42.567055	6.517127	89.950882	42.113628	34.568974	87.054153	42.3403415	20.5430505	88.5025175	-69.2842855	16.6443395	83.6173405
-28.533129	-2.306656	85.365868	-13.445525	18.42878	85.78389	42.612625	6.387858	89.466133	42.123936	34.439735	86.604347	42.3682805	20.4137965	88.03524	-69.2593305	16.4437635	83.53254
-29.876009	-1.33983	84.898209	-13.382798	18.193419	85.310234	42.673923	6.211408	88.563927	42.188084	34.269588	85.761665	42.4310035	20.240498	87.162796	-69.1965995	16.14634	83.457672
-30.715078	-0.649329	84.573624	-13.338176	18.030617	84.964096	42.699299	6.098477	87.891853	42.220272	34.168896	85.132347	42.4597855	20.1336865	86.5121	-69.1361375	15.9275475	83.416092
-31.576162	0.159694	84.284195	-13.302297	17.906397	84.598892	42.726936	5.984272	87.222794	42.232559	34.054844	84.474724	42.4797475	20.019558	85.848759	-69.0843415	15.793236	83.349025
-32.35741	1.013256	83.986015	-13.286521	17.773159	84.27861	42.749901	5.881242	86.60675	42.252266	33.938221	83.873817	42.5010835	19.9097315	85.2402835	-69.0741255	15.6365865	83.3169365
-33.036648	1.934271	83.752594	-13.272573	17.679218	83.976456	42.747986	5.747851	86.051872	42.256634	33.825577	83.331528	42.50231	19.786714	84.6917	-69.047456	15.571722	83.261212
-33.732792	2.889359	83.566978	-13.298586	17.567608	83.728531	42.727928	5.629077	85.569305	42.251308	33.696701	82.866272	42.489618	19.662889	84.2177885	-69.08679	15.472327	83.2392735
-34.366627	3.916317	83.356209	-13.299351	17.496708	83.52005	42.682735	5.482579	85.175034	42.253963	33.557587	82.492134	42.468349	19.520083	83.833584	-69.067051	15.473333	83.206516
-35.196754	5.519748	83.158569	-13.379958	17.365061	83.290771	42.584332	5.271372	84.745934	42.243217	33.352367	82.097908	42.4137745	19.3118695	83.421921	-69.1736905	15.4182525	83.159621
-35.708439	6.639347	83.07386	-13.432648	17.332047	83.176956	42.514904	5.126123	84.539619	42.218441	33.232655	81.924255	42.3666725	19.179389	83.231937	-69.2319685	15.484705	83.121975
-36.106335	7.816795	82.954979	-13.522254	17.266615	83.107735	42.434044	5.019813	84.386726	42.191334	33.11935	81.80677	42.312689	19.0695815	83.096748	-69.357197	15.4636485	83.118722
-36.553829	8.996849	82.881874	-13.57895	17.249971	83.043182	42.339577	4.925309	84.292885	42.148884	33.036831	81.739304	42.2442305	18.98107	83.0160945	-69.4021305	15.518872	83.0702695
-36.863327	10.229756	82.840706	-13.654463	17.252489	83.023888	42.242153	4.857901	84.243866	42.085747	32.961624	81.706657	42.16395	18.9097625	82.9752615	-69.472876	15.5952155	83.0725145
-37.112881	11.488062	82.805077	-13.750604	17.245281	83.023384	42.145889	4.800678	84.220627	42.036308	32.909401	81.724724	42.0910985	18.8550395	82.9726755	-69.5923065	15.6355225	83.0740925
-37.322739	12.802948	82.767281	-13.832353	17.242584	83.022224	42.052776	4.769392	84.200188	41.988136	32.879345	81.747818	42.020456	18.8243685	82.974003	-69.685162	15.6607995	83.070445
-37.516193	14.71339	82.688927	-13.931685	17.269869	83.003296	41.939178	4.710799	84.140518	41.920025	32.827942	81.779846	41.9296015	18.7693705	82.960182	-69.7929715	15.7703675	83.04641
-37.537807	16.049557	82.66687	-13.987642	17.305428	82.974976	41.857594	4.681958	84.083145	41.892662	32.799591	81.773933	41.875128	18.7407745	82.928539	-69.850412	15.8700815	83.021413
-37.557041	17.384426	82.627617	-14.022067	17.322029	82.95314	41.776817	4.64119	83.983902	41.8731	32.771309	81.750954	41.8249585	18.7062495	82.867428	-69.8690925	15.9378085	83.038852
-37.491249	18.7314	82.57357	-14.064492	17.354677	82.903091	41.708637	4.602881	83.888603	41.850239	32.761608	81.70797	41.779438	18.6822445	82.7982865	-69.908422	16.0271095	83.0078955
-37.346916	20.120041	82.545074	-14.118451	17.391623	82.875496	41.632977	4.586413	83.804001	41.815792	32.73159	81.680374	41.7243845	18.6590015	82.7421875	-69.9612865	16.1242445	83.0088045
-37.156441	21.502266	82.526695	-14.164935	17.433144	82.857361	41.569408	4.561243	83.713287	41.776886	32.707424	81.658783	41.673147	18.6343335	82.686035	-70.003017	16.2319545	83.028687
-36.949329	22.876575	82.551765	-14.216496	17.464239	82.84919	41.474125	4.535985	83.634354	41.742279	32.694565	81.650169	41.608202	18.615275	82.6422615	-70.041194	16.313203	83.0561185
-36.492531	24.942242	82.600479	-14.341514	17.48736	82.897293	41.340157	4.532932	83.566185	41.660522	32.69453	81.685188	41.5003395	18.613731	82.6256865	-70.1833675	16.360989	83.1688995
-36.113583	26.294903	82.694695	-14.42952	17.510035	82.949654	41.246902	4.557926	83.567337	41.581051	32.712334	81.751816	41.4139765	18.63513	82.6595765	-70.2730165	16.38494	83.2397315
-35.724468	27.677074	82.792595	-14.55161	17.507639	83.046036	41.151558	4.586108	83.631874	41.483166	32.751354	81.857132	41.317362	18.668731	82.744503	-70.420582	16.346547	83.347569
-35.277496	29.022778	82.932755	-14.669573	17.515223	83.172668	41.063602	4.633175	83.735001	41.381245	32.796352	82.028336	41.2224235	18.7147635	82.8816685	-70.5615695	16.3156825	83.4636675
-34.768658	30.333408	83.052238	-14.800765	17.511057	83.311295	40.969021	4.666792	83.862534	41.262268	32.866116	82.231888	41.1156445	18.766454	83.047211	-70.7171745	16.25566	83.575379
-34.215797	31.640944	83.192307	-14.943168	17.504999	83.440735	40.861553	4.703339	83.980347	41.135689	32.904373	82.462151	40.998621	18.803856	83.221249	-70.884957	16.206142	83.660221
-33.642601	32.937393	83.465317	-15.10382	17.48069	83.584564	40.742004	4.744277	84.087051	41.003811	32.960262	82.718102	40.8729075	18.8522695	83.4025765	-71.0805475	16.1091105	83.7665515
-32.651394	34.811661	83.822754	-15.309642	17.459772	83.88131	40.542732	4.812335	84.303406	40.81258	33.043289	83.154884	40.677656	18.927812	83.729145	-71.29694	15.991732	84.033475
-31.924625	36.07534	84.157425	-15.489509	17.48616	84.107872	40.40588	4.867005	84.49469	40.684406	33.099792	83.50161	40.545143	18.9833985	83.99815	-71.524161	15.9889215	84.217594
-31.140915	37.306641	84.508636	-15.644041	17.541172	84.362946	40.274281	4.931285	84.75164	40.561089	33.175808	83.869385	40.417685	19.0535465	84.3105125	-71.705767	16.0287975	84.4153795
-30.334753	38.498322	84.905731	-15.810087	17.608259	84.662895	40.138245	5.008059	85.042366	40.452194	33.249329	84.281296	40.2952195	19.128694	84.661831	-71.9153935	16.087824	84.663959
-29.455467	39.6777	85.302315	-15.923527	17.718122	84.983788	40.026165	5.098837	85.385025	40.37722	33.333977	84.750328	40.2016925	19.216407	85.0676765	-72.0487465	16.219837	84.8998995
-28.523981	40.826492	85.717216	-16.051039	17.866928	85.310066	39.945797	5.198853	85.757721	40.307568	33.448551	85.244102	40.1266825	19.323702	85.5009115	-72.2287605	16.410154	85.1192205
-27.575689	41.922901	86.19635	-16.166754	18.000374	85.677948	39.860821	5.3087	86.129013	40.239246	33.561249	85.75705	40.0500335	19.4349745	85.9430315	-72.3835415	16.5657735	85.4128645
-26.087189	43.486675	86.990974	-16.302755	18.243683	86.237289	39.728661	5.527373	86.720833	40.173065	33.770386	86.577347	39.950863	19.6488795	86.64909	-72.556373	16.8384865	85.825488
-25.029791	44.462296	87.514015	-16.388838	18.39625	86.643234	39.675873	5.687112	87.139503	40.12862	33.934425	87.160172	39.9022465	19.8107685	87.1498375	-72.6799225	16.9817315	86.1366305
-23.957201	45.375465	88.120415	-16.477215	18.564463	87.034416	39.640366	5.876774	87.601212	40.078587	34.082077	87.776566	39.8594765	19.9794255	87.688889	-72.8139065	17.1495005	86.379943
-22.862942	46.214451	88.71759	-16.492905	18.721289	87.465981	39.597286	6.064135	88.104492	40.053261	34.287724	88.433479	39.8252735	20.1759295	88.2689855	-72.8110835	17.2666485	86.6629765
-21.764801	47.052319	89.345184	-16.578249	18.86503	87.889488	39.603275	6.245427	88.637421	40.031677	34.468441	89.120476	39.817476	20.356934	88.8789485	-72.973974	17.373126	86.9000275
-20.566555	47.724255	89.92897	-16.586845	19.018135	88.330856	39.61591	6.434576	89.212112	40.009518	34.653481	89.827812	39.812714	20.5440285	89.519962	-72.986404	17.4922415	87.14175
-19.450417	48.343983	90.483231	-16.635677	19.13512	88.740067	39.648445	6.629798	89.803169	39.9967	34.859577	90.501556	39.8225725	20.7446875	90.1523625	-73.0939265	17.5255525	87.3277715
-17.654301	49.208866	91.244728	-16.632158	19.382151	89.350128	39.708847	6.93441	90.768723	39.962803	35.152332	91.513382	39.835825	21.043371	91.1410525	-73.100141	17.720931	87.5592035
-16.451572	49.62381	91.683586	-16.620087	19.552582	89.761612	39.768963	7.138772	91.452751	39.935009	35.355682	92.213547	39.851986	21.247227	91.833149	-73.09216	17.857937	87.690075
-15.250233	49.990513	92.181641	-16.631947	19.680698	90.172806	39.822708	7.32701	92.152687	39.930187	35.548492	92.916245	39.8764475	21.437751	92.534466	-73.1403415	17.923645	87.811146
-14.024695	50.263451	92.667274	-16.653393	19.812614	90.575157	39.893337	7.486245	92.838058	39.907776	35.753601	93.661728	39.9005565	21.619923	93.249893	-73.2073425	18.005305	87.900421
-12.869374	50.487347	93.140404	-16.613813	19.929968	90.982384	39.966698	7.637565	93.466232	39.926632	35.863762	94.341827	39.946665	21.7506635	93.9040295	-73.174291	18.1092725	88.0607385
-11.672812	50.552315	93.622627	-16.624352	20.013561	91.334282	40.017284	7.771479	94.03212	39.955311	36.004002	94.980316	39.9862975	21.8877405	94.506218	-73.2350015	18.1393815	88.162346
-10.483689	50.573421	94.07666	-16.590036	20.102182	91.651703	40.05035	7.887202	94.522766	39.986153	36.107735	95.562553	40.0182515	21.9974685	95.0426595	-73.1983235	18.2068955	88.2607465
-8.767184	50.462173	94.739166	-16.570208	20.250494	92.039497	40.101448	8.079571	95.158623	40.020191	36.280861	96.363426	40.0608195	22.180216	95.7610245	-73.2012355	18.320772	88.3179695
-7.678255	50.288593	95.141472	-16.538939	20.336542	92.294586	40.127712	8.223055	95.502815	40.035255	36.423927	96.831207	40.0814835	22.323491	96.167011	-73.1593615	18.349593	88.422161
-6.577896	49.997025	95.500076	-16.533215	20.458019	92.482613	40.156258	8.379914	95.820007	40.043156	36.55225	97.249123	40.099707	22.466082	96.534565	-73.166137	18.449956	88.430661
-5.516901	49.639187	95.810822	-16.51412	20.555614	92.672562	40.185753	8.52614	96.111977	40.056152	36.691666	97.623604	40.1209525	22.608903	96.8677905	-73.1491925	18.502325	88.4773335
-4.536258	49.210815	96.06015	-16.506933	20.701481	92.850319	40.220592	8.688175	96.405754	40.024178	36.888504	97.985001	40.122385	22.7883395	97.1953775	-73.136251	18.6146225	88.5052605
-3.597345	48.693527	96.241409	-16.489679	20.842731	93.008347	40.272255	8.857748	96.680984	40.038815	37.017658	98.254112	40.155535	22.937703	97.467548	-73.134893	18.747759	88.549146
-2.678587	48.081581	96.37764	-16.476921	20.984478	93.153351	40.318794	9.047414	96.935379	40.02636	37.210712	98.506401	40.172577	23.129063	97.72089	-73.126419	18.839893	88.585812
-1.374171	46.997078	96.50322	-16.47328	21.202358	93.321579	40.395355	9.33507	97.248253	40.008987	37.50008	98.807999	40.202171	23.417575	98.028126	-73.148731	18.987141	88.615032
-0.560799	46.170692	96.523819	-16.440351	21.358728	93.415451	40.444069	9.535196	97.415947	39.999855	37.696461	98.950134	40.221962	23.6158285	98.1830405	-73.102664	19.1016275	88.6478615
0.204064	45.269009	96.503304	-16.424252	21.468273	93.472092	40.512486	9.714873	97.562881	39.997375	37.886681	99.060425	40.2549305	23.800777	98.311653	-73.1034345	19.135769	88.632531
0.93504	44.269363	96.467262	-16.380653	21.614338	93.543472	40.580372	9.883774	97.66745	40.007233	38.082928	99.138344	40.2938025	23.983351	98.402897	-73.0551085	19.245325	88.684047
1.620942	43.230167	96.371887	-16.31188	21.739056	93.585571	40.661697	10.047863	97.729454	40.029221	38.244595	99.170532	40.345459	24.146229	98.449993	-72.969219	19.331883	88.721149
2.257153	42.044697	96.224655	-16.246492	21.838509	93.617531	40.756409	10.196888	97.73526	40.050327	38.410606	99.149521	40.403368	24.303747	98.4423905	-72.896352	19.373271	88.7926715
2.832776	40.778305	96.069893	-16.170246	21.954342	93.625778	40.855408	10.325253	97.688347	40.108398	38.56686	99.072159	40.481903	24.4460565	98.380253	-72.822395	19.4626275	88.871303
3.602109	38.774353	95.804718	-16.047325	22.091722	93.663345	40.978287	10.486741	97.579124	40.191425	38.725708	98.924904	40.584856	24.6062245	98.252014	-72.679506	19.5772195	89.074676
4.090216	37.334789	95.631874	-15.971269	22.140602	93.685028	41.062237	10.563072	97.531105	40.265381	38.799061	98.802467	40.663809	24.6810665	98.166786	-72.606347	19.6001375	89.20327
4.498067	35.852276	95.415947	-15.898679	22.25215	93.728111	41.14999	10.636168	97.491943	40.33588	38.898781	98.657539	40.742935	24.7674745	98.074741	-72.540293	19.7368255	89.381481
4.893054	34.242355	95.185188	-15.817163	22.321562	93.774368	41.239887	10.707968	97.442764	40.400856	38.995457	98.456963	40.8203715	24.8517125	97.9498635	-72.4546975	19.7914115	89.5988725
5.240993	32.601257	94.948097	-15.749998	22.410913	93.822678	41.320309	10.764237	97.374237	40.477943	39.08004	98.201164	40.899126	24.9221385	97.7877005	-72.399122	19.8996875	89.8576555
5.526511	30.913078	94.650352	-15.666183	22.495218	93.849556	41.390148	10.800611	97.273117	40.52457	39.139374	97.868774	40.957359	24.9699925	97.5709455	-72.289725	20.0204435	90.1281665
5.823068	29.118752	94.351761	-15.60302	22.591955	93.826469	41.464378	10.813622	97.135674	40.578537	39.17271	97.449585	41.0214575	24.993166	97.2926295	-72.2274975	20.190744	90.3603085
6.14859	26.399099	93.845749	-15.491851	22.685118	93.744972	41.598	10.794556	96.855835	40.634575	39.226704	96.739922	41.1162875	25.01063	96.7978785	-72.0999895	20.359606	90.6920655
6.370023	24.518028	93.536995	-15.419126	22.721237	93.636948	41.668312	10.761635	96.627602	40.696739	39.20203	96.185669	41.1825255	24.9818325	96.4066355	-72.0207775	20.4606415	90.8672605
6.523036	22.627302	93.159317	-15.345782	22.73246	93.46254	41.760471	10.690312	96.386963	40.767628	39.118156	95.576981	41.2640495	24.904234	95.981972	-71.9556135	20.560686	90.943108
6.696278	20.698977	92.797676	-15.281355	22.733147	93.231194	41.836102	10.621941	96.123878	40.806892	39.039669	94.997772	41.321497	24.830805	95.560825	-71.884207	20.635489	90.901563
6.804223	18.763834	92.451851	-15.210709	22.696291	92.941437	41.900906	10.530781	95.844116	40.85696	38.945877	94.462219	41.378933	24.738329	95.1531675	-71.800351	20.654253	90.7297065
6.892367	16.801445	92.112877	-15.136077	22.655476	92.612617	41.973919	10.411136	95.560303	40.906219	38.821541	93.966293	41.440069	24.6163385	94.763298	-71.712223	20.6946135	90.461936
6.978378	14.861415	91.785515	-15.04917	22.558084	92.248177	42.053005	10.274177	95.289467	40.96468	38.726719	93.580399	41.5088425	24.500448	94.434933	-71.6071825	20.61572	90.061421
7.034609	11.9526	91.266815	-14.89945	22.416067	91.694138	42.188732	10.073366	94.936172	41.14423	38.476746	93.010193	41.666481	24.275056	93.9731825	-71.465381	20.557078	89.4150935
7.077129	10.009827	91.00444	-14.732049	22.360573	91.320648	42.277859	9.971025	94.744263	41.29705	38.318752	92.663841	41.7874545	24.1448885	93.704052	-71.2515525	20.5762575	88.937244
7.130056	8.143492	90.766296	-14.526534	22.27014	90.97049	42.392414	9.879794	94.595764	41.484909	38.184708	92.334839	41.9386615	24.032251	93.4653015	-70.9917295	20.508029	88.4756785
7.172032	6.235246	90.602722	-14.265185	22.196302	90.62252	42.575165	9.820552	94.528618	41.711678	38.074936	92.022545	42.1434215	23.947744	93.2755815	-70.6737915	20.44486	87.9694585
7.164212	4.405374	90.48262	-13.984139	22.136055	90.305557	42.801579	9.760419	94.495445	41.963051	37.977428	91.728134	42.382315	23.8689235	93.1117895	-70.350593	20.4031865	87.4993245
7.162961	2.605559	90.452217	-13.697222	22.04981	89.990257	43.029366	9.691696	94.485291	42.215214	37.862415	91.448624	42.62229	23.7770555	92.9669575	-70.016734	20.3225645	87.0135565
7.09885	0.83152	90.4599	-13.413893	21.946009	89.673103	43.256737	9.575401	94.507668	42.462948	37.700787	91.168961	42.8598425	23.638094	92.8383145	-69.6876285	20.253924	86.5078915
6.897959	-1.749926	90.557716	-13.012836	21.75635	89.249245	43.596859	9.314032	94.561546	42.834244	37.396469	90.795647	43.2155515	23.3552505	92.6785965	-69.2412235	20.1574495	85.8198935
6.7167	-3.366759	90.637733	-12.785212	21.560583	89.0121	43.785812	9.089837	94.596588	43.068043	37.147514	90.584831	43.4269275	23.1186755	92.5907095	-68.9973515	20.0024905	85.4334905
6.446635	-4.927942	90.747543	-12.594885	21.360212	88.803192	43.943508	8.839561	94.644691	43.272362	36.863373	90.403671	43.607935	22.851467	92.524181	-68.797705	19.868957	85.082203
6.089896	-6.399556	90.912331	-12.427926	21.150763	88.649658	44.068851	8.584965	94.70874	43.458443	36.577969	90.256714	43.763647	22.581467	92.482727	-68.619499	19.720059	84.816589
5.708289	-7.807804	91.004166	-12.284921	20.9527	88.487267	44.181938	8.304904	94.743523	43.617935	36.311695	90.112694	43.8999365	22.3082995	92.4281085	-68.4697785	19.5971005	84.5464255
5.185122	-9.105083	91.151421	-12.176579	20.744095	88.345947	44.261375	8.075872	94.761719	43.729073	36.056442	89.983177	43.995224	22.066157	92.372448	-68.348382	19.422033	84.319446
4.66387	-10.259912	91.229607	-12.107836	20.556831	88.223541	44.318726	7.86375	94.764069	43.803322	35.823284	89.851318	44.061024	21.843517	92.3076935	-68.276696	19.270145	84.1393885
3.691764	-11.800584	91.363075	-12.04122	20.315689	88.061821	44.362564	7.603784	94.735947	43.865128	35.534569	89.685738	44.113846	21.5691765	92.2108425	-68.196286	19.0622015	83.9127995
2.997659	-12.672164	91.42543	-12.025598	20.199028	87.994957	44.37421	7.463812	94.74189	43.894577	35.366211	89.627304	44.1343935	21.4150115	92.184597	-68.1855895	18.9830445	83.805317
2.264467	-13.437441	91.474991	-12.029988	20.090675	87.963058	44.372658	7.329783	94.746407	43.906742	35.25816	89.609573	44.1397	21.2939715	92.17799	-68.199676	18.8873785	83.748126
1.446243	-14.012802	91.496155	-12.046211	19.993931	87.94931	44.356457	7.227715	94.749222	43.904778	35.13541	89.603722	44.1306175	21.1815625	92.176472	-68.2230395	18.8062995	83.722148
0.596715	-14.522112	91.474083	-12.070675	19.955462	87.94754	44.326984	7.115486	94.730965	43.906635	35.045891	89.614067	44.1168095	21.0806885	92.172516	-68.2581595	18.8302355	83.722564
-0.280534	-14.902027	91.417053	-12.115986	19.921457	87.94577	44.269661	7.032087	94.712357	43.87965	35.01025	89.651176	44.0746555	21.0211685	92.1817665	-68.3066275	18.8217455	83.7097735
-1.253481	-15.107727	91.359848	-12.152041	19.926918	87.93708	44.250488	6.94593	94.640938	43.881069	34.890099	89.624283	44.0657785	20.9180145	92.1326105	-68.3698605	18.9358215	83.7415495
-2.642452	-15.259901	91.183868	-12.234114	19.979774	87.909828	44.115429	6.866241	94.568802	43.850101	34.824581	89.624664	43.982765	20.845411	92.096733	-68.450993	19.114137	83.722923
-3.649821	-15.16829	91.011475	-12.27392	20.017847	87.877869	44.040993	6.807581	94.46003	43.843666	34.785553	89.621429	43.9423295	20.796567	92.0407295	-68.4901695	19.239127	83.7150085
-4.643861	-15.055716	90.75222	-12.303701	20.05201	87.841675	43.950478	6.750997	94.317863	43.8451	34.744923	89.615013	43.897789	20.74796	91.966438	-68.505191	19.35606	83.716912
-5.639575	-14.768909	90.470306	-12.347591	20.091438	87.798477	43.880657	6.697285	94.167168	43.848942	34.701294	89.607231	43.8647995	20.6992895	91.8871995	-68.5599815	19.4835865	83.7097545
-6.643152	-14.431973	90.1745	-12.374641	20.128983	87.768471	43.814774	6.650866	93.986496	43.844078	34.67207	89.583641	43.829426	20.661468	91.7850685	-68.578708	19.596498	83.7518735
-7.642212	-13.958864	89.889053	-12.38114	20.163704	87.744141	43.741005	6.624096	93.822525	43.845005	34.6595	89.56002	43.793005	20.641798	91.6912725	-68.555285	19.68561	83.7970095
-8.676666	-13.421967	89.656952	-12.394361	20.208439	87.731918	43.699738	6.607347	93.676147	43.846691	34.650429	89.537155	43.7732145	20.628888	91.606651	-68.5619365	19.78799	83.857185
-10.199632	-12.421395	89.27433	-12.433159	20.269022	87.668381	43.614532	6.565371	93.423752	43.835251	34.624424	89.466248	43.7248915	20.5948975	91.445	-68.5912095	19.9431465	83.891762
-11.213584	-11.694201	89.008171	-12.479038	20.303385	87.607536	43.507999	6.53535	93.223717	43.802841	34.59565	89.375893	43.65542	20.5655	91.299805	-68.613496	20.04127	83.915267
-12.246188	-10.859101	88.755386	-12.543474	20.29298	87.519577	43.415756	6.481532	93.020401	43.74725	34.547737	89.265518	43.581503	20.5146345	91.1429595	-68.668451	20.0713255	83.8961945
-13.244433	-9.963281	88.496742	-12.614651	20.277475	87.445961	43.300461	6.426904	92.855484	43.68095	34.483952	89.173981	43.4907055	20.455428	91.0147325	-68.7200075	20.099522	83.8771895
-14.234103	-9.000828	88.231102	-12.700918	20.246626	87.376335	43.170158	6.345592	92.709038	43.592274	34.413788	89.10112	43.381216	20.37969	90.905079	-68.783052	20.113562	83.847591
-15.182631	-7.975217	87.999794	-12.810661	20.185532	87.326721	43.044685	6.26125	92.573517	43.506584	34.328979	89.082985	43.2756345	20.2951145	90.828251	-68.8969565	20.0759495	83.825191
-16.178074	-6.893565	87.780479	-12.917521	20.126625	87.28196	42.902748	6.15869	92.446289	43.42178	34.244438	89.084709	43.162264	20.201564	90.765499	-68.997306	20.051686	83.798421
-17.580286	-5.172295	87.362511	-13.076258	20.022587	87.226967	42.704453	6.007687	92.211288	43.307465	34.113285	89.083778	43.005959	20.060486	90.647533	-69.158475	19.984688	83.806401
-18.493862	-3.953342	87.11721	-13.148594	19.946035	87.208145	42.567177	5.917196	92.021492	43.232098	34.033737	89.09552	42.8996375	19.9754665	90.558506	-69.1968255	19.9166035	83.857784
-19.411808	-2.641241	86.853294	-13.21973	19.854086	87.215324	42.452267	5.841951	91.84034	43.172829	33.982285	89.131989	42.812548	19.912118	90.4861645	-69.252008	19.796054	83.9444835
-20.193142	-1.321107	86.632362	-13.286551	19.798523	87.236832	42.365852	5.7899	91.678757	43.121033	33.937603	89.219643	42.7434425	19.8637515	90.4492	-69.3165445	19.7332945	84.024464
-21.035891	0.046987	86.467728	-13.336868	19.731506	87.284767	42.305927	5.753942	91.516289	43.092861	33.93082	89.329376	42.699394	19.842381	90.4228325	-69.37313	19.620631	84.1467015
-21.830563	1.460982	86.274071	-13.343181	19.690248	87.34581	42.276539	5.750534	91.345695	43.071083	33.9575	89.43219	42.673811	19.854017	90.3889425	-69.360173	19.526479	84.3026775
-22.563004	2.868212	86.133873	-13.355952	19.634554	87.39061	42.263088	5.777756	91.169014	43.060158	34.008709	89.550491	42.661623	19.8932325	90.3597525	-69.373527	19.3758755	84.4214675
-23.659573	5.030296	85.980362	-13.347628	19.588671	87.427536	42.27066	5.84718	90.875351	43.040894	34.0961	89.673424	42.655777	19.97164	90.2743875	-69.351033	19.205702	84.5806845
-24.338146	6.493607	85.915398	-13.357329	19.578556	87.459137	42.281895	5.933923	90.730324	43.014103	34.185081	89.751289	42.647999	20.059502	90.2408065	-69.362657	19.09761	84.6774675
-25.04504	7.895563	85.928589	-13.344254	19.607964	87.498322	42.273037	6.057038	90.648376	42.981449	34.287685	89.833611	42.627243	20.1723615	90.2409935	-69.315751	19.0435665	84.7556505
-25.714144	9.308943	85.898155	-13.362828	19.63036	87.508492	42.273895	6.142382	90.589104	42.955273	34.378883	89.905327	42.614584	20.2606325	90.2472155	-69.34024	19.0000875	84.7697685
-26.373323	10.713941	85.908684	-13.384658	19.654921	87.512466	42.287605	6.241585	90.569168	42.921597	34.46936	89.961258	42.604601	20.3554725	90.265213	-69.373917	18.9543695	84.759719
-27.029854	12.082108	85.983345	-13.40668	19.688257	87.514984	42.295677	6.322347	90.582832	42.856483	34.566422	90.008545	42.57608	20.4443845	90.2956885	-69.38944	18.9321295	84.7342795
-27.634281	13.444889	85.985703	-13.469069	19.756304	87.530815	42.285862	6.386165	90.623512	42.795563	34.625702	90.051041	42.5407125	20.5059335	90.3372765	-69.4788505	19.0066745	84.7243535
-28.509443	15.395599	86.100777	-13.52387	19.732697	87.586227	42.247849	6.438375	90.695099	42.719414	34.682117	90.137749	42.4836315	20.560246	90.416424	-69.5313715	18.905148	84.75603
-29.067087	16.716391	86.183983	-13.573223	19.715857	87.609268	42.238827	6.432977	90.740898	42.662277	34.690079	90.208992	42.450552	20.561528	90.474945	-69.596998	18.870186	84.743591
-29.608732	17.957705	86.214172	-13.599523	19.662609	87.615952	42.212513	6.413643	90.757492	42.618744	34.673874	90.232849	42.4156285	20.5437585	90.4951705	-69.6146745	18.7814595	84.7367335
-30.12155	19.189157	86.269722	-13.630019	19.614027	87.621498	42.18412	6.37782	90.757385	42.573929	34.642376	90.23848	42.3790245	20.510098	90.4979325	-69.6390625	18.717956	84.7450635
-30.608284	20.378393	86.359299	-13.667242	19.556496	87.628876	42.146111	6.349024	90.770744	42.523022	34.621037	90.24942	42.3345665	20.4850305	90.510082	-69.6690505	18.6279615	84.74767
-31.065693	21.523153	86.386017	-13.715111	19.481552	87.642326	42.102474	6.32707	90.784164	42.457245	34.603123	90.241478	42.2798595	20.4650965	90.512821	-69.7100815	18.4980075	84.771831
-31.518826	22.6821	86.436264	-13.759129	19.429155	87.654755	42.061672	6.319752	90.829178	42.359692	34.627956	90.277077	42.210682	20.473854	90.5531275	-69.72894	18.384456	84.7563825
-32.161182	24.331335	86.561974	-13.871408	19.308311	87.70681	41.992817	6.321143	90.929276	42.230377	34.589035	90.254578	42.111597	20.455089	90.591927	-69.854413	18.161533	84.821693
-32.533779	25.389803	86.565483	-13.976908	19.225903	87.705597	41.922371	6.338222	90.993706	42.108124	34.602287	90.231079	42.0152475	20.4702545	90.6123925	-69.9690635	17.9815515	84.7988015
-32.917492	26.436789	86.58577	-14.092156	19.126789	87.709602	41.856529	6.351507	91.012268	41.957905	34.616184	90.157196	41.907217	20.4838455	90.584732	-70.091529	17.7697325	84.834472
-33.282341	27.437634	86.586571	-14.210589	19.056341	87.686615	41.753296	6.375629	91.033104	41.779156	34.632465	90.063065	41.766226	20.504047	90.5480845	-70.187404	17.608635	84.8251455
-33.641464	28.429613	86.553558	-14.325492	18.954815	87.660683	41.605938	6.39857	91.04113	41.613144	34.636803	89.931221	41.609541	20.5176865	90.4861755	-70.260525	17.3919435	84.8351905
-33.93343	29.403818	86.544662	-14.465714	18.847664	87.623627	41.498322	6.392769	90.966705	41.425484	34.62487	89.758026	41.461903	20.5088195	90.3623655	-70.393331	17.1865085	84.8848885
-34.21788	30.349598	86.533417	-14.604723	18.754534	87.582352	41.363163	6.386252	90.862404	41.252266	34.612225	89.559708	41.3077145	20.4992385	90.211056	-70.5171605	17.0098295	84.953648
-34.656403	31.725994	86.521675	-14.84523	18.551935	87.505211	41.161026	6.346141	90.660286	40.977989	34.564148	89.237625	41.0695075	20.4551445	89.9489555	-70.7599675	16.6487255	85.0614665
-34.893383	32.640232	86.505127	-14.982804	18.428963	87.452957	41.000576	6.276319	90.44796	40.808945	34.510036	88.983192	40.9047605	20.3931775	89.715576	-70.8703685	16.4647485	85.190338
-35.083015	33.509823	86.529839	-15.117286	18.282667	87.388023	40.820034	6.226869	90.206047	40.636585	34.436237	88.691551	40.7283095	20.331553	89.448799	-70.9628815	16.233781	85.327247
-35.237198	34.391647	86.542168	-15.264827	18.138998	87.283058	40.658367	6.161909	89.870605	40.465691	34.362869	88.349258	40.562029	20.262389	89.1099315	-71.091683	16.015607	85.4561845
-35.421505	35.25882	86.535034	-15.401188	18.01968	87.151062	40.470177	6.099062	89.455727	40.280457	34.302612	87.95858	40.375317	20.200837	88.7071535	-71.177693	15.838523	85.5949705
-35.546082	36.142315	86.502876	-15.542258	17.922131	87.033424	40.256744	6.066093	89.028046	40.078587	34.245834	87.532516	40.1676655	20.1559635	88.280281	-71.2521815	15.6882985	85.786567
-35.622944	37.005367	86.51387	-15.70059	17.863335	86.907135	40.052654	6.027765	88.638458	39.879417	34.200199	87.130508	39.9660355	20.113982	87.884483	-71.3672155	15.612688	85.929787
-35.610233	38.234348	86.53949	-15.978655	17.808229	86.80304	39.75798	6.009261	88.212906	39.577518	34.17646	86.672249	39.667749	20.0928605	87.4425775	-71.625059	15.5235975	86.1635025
-35.53949	39.06509	86.591408	-16.134396	17.799646	86.792343	39.569614	6.026221	88.036621	39.369713	34.195114	86.462791	39.4696635	20.1106675	87.249706	-71.7384555	15.4886245	86.33498
-35.365784	39.850418	86.60656	-16.352861	17.783257	86.787018	39.40974	6.056447	87.925903	39.179565	34.228767	86.327919	39.2946525	20.142607	87.126911	-72.0003745	15.423907	86.447125
-35.134872	40.598572	86.667763	-16.558113	17.817282	86.825905	39.249855	6.090357	87.887955	38.99913	34.25581	86.298851	39.1244925	20.1730835	87.093403	-72.2407185	15.4614805	86.558407
-34.830475	41.316177	86.740982	-16.674202	17.792637	86.855026	39.107567	6.119556	87.886879	38.829468	34.316765	86.300774	38.9685175	20.2181605	87.0938265	-72.3169215	15.3671135	86.6162255
-34.476078	41.959137	86.86364	-16.862619	17.794516	86.908371	38.97348	6.161896	87.891785	38.673531	34.357285	86.352547	38.8235055	20.2595905	87.122166	-72.5487435	15.3294415	86.694576
-33.970909	42.609043	86.977486	-16.993998	17.800911	86.969887	38.866795	6.196549	87.922829	38.537239	34.415009	86.456306	38.702017	20.305779	87.1895675	-72.690013	15.296043	86.7502065
-33.192699	43.439075	87.224701	-17.192101	17.817059	87.097641	38.711838	6.22086	88.019852	38.367821	34.472996	86.67511	38.5398295	20.346928	87.347481	-72.9240315	15.28719	86.847801
-32.567616	43.896511	87.430641	-17.318167	17.844839	87.199493	38.617535	6.239234	88.074326	38.277225	34.512356	86.856827	38.44738	20.375795	87.4655765	-73.083714	15.313883	86.9334095
-31.8883	44.260468	87.653862	-17.412367	17.85689	87.323418	38.51725	6.269452	88.141907	38.17001	34.422016	87.085266	38.34363	20.345734	87.6135865	-73.168364	15.368046	87.0332495
-31.185564	44.659908	87.921776	-17.510349	17.874365	87.448051	38.422085	6.320612	88.234451	38.124817	34.520584	87.331276	38.273451	20.420598	87.7828635	-73.294149	15.328132	87.1132385
-30.371225	44.95018	88.151291	-17.59601	17.920221	87.568916	38.332443	6.364194	88.364799	38.078823	34.619514	87.6231	38.205633	20.491854	87.9939495	-73.397653	15.348588	87.1438825
-29.605536	45.227787	88.443733	-17.684879	18.002138	87.702843	38.274727	6.421487	88.538704	38.064175	34.677441	87.924088	38.169451	20.549464	88.231396	-73.539209	15.454812	87.17429
-28.774965	45.421131	88.657181	-17.740036	18.083269	87.86039	38.239536	6.51262	88.740662	38.029003	34.723915	88.246582	38.1342695	20.6182675	88.493622	-73.6143415	15.5482705	87.227158
-27.427975	45.579071	88.946404	-17.820765	18.249344	88.119942	38.215729	6.691351	89.135513	38.051426	34.978218	88.659424	38.1335775	20.8347845	88.8974685	-73.7751075	15.6639035	87.3424155
-26.621279	45.702103	89.137405	-17.830013	18.37472	88.300598	38.23597	6.850054	89.461105	38.026573	35.099064	88.961311	38.1312715	20.974559	89.211208	-73.7912975	15.774881	87.389988
-25.72279	45.693268	89.226517	-17.855652	18.507471	88.508949	38.255814	7.002512	89.844376	37.99897	35.257275	89.257179	38.127392	21.1298935	89.5507775	-73.838696	15.8850485	87.4671205
-24.842333	45.701935	89.341751	-17.870962	18.619778	88.748322	38.304192	7.135015	90.270828	37.998016	35.386421	89.546509	38.151104	21.260718	89.9086685	-73.893028	15.978838	87.5879755
-23.932957	45.566105	89.398712	-17.876392	18.725708	88.98156	38.405781	7.257039	90.704941	37.983212	35.507912	89.879646	38.1944965	21.3824755	90.2922935	-73.9472805	16.0689405	87.6708265
-23.001287	45.384098	89.502182	-17.887489	18.775335	89.223373	38.44841	7.367653	91.184776	37.933193	35.611179	90.240738	38.1908015	21.489416	90.712757	-73.9657795	16.061254	87.733989
-22.110132	45.200771	89.631104	-17.900217	18.8085	89.439316	38.53056	7.450317	91.594185	37.909473	35.73138	90.60347	38.2200165	21.5908485	91.0988275	-74.0204505	16.0261515	87.7798045
-20.7407	44.765965	89.792839	-17.886799	18.787123	89.752327	38.62653	7.501148	92.21978	37.984154	35.758366	91.045898	38.305342	21.629757	91.632839	-74.07894	15.944489	87.871815
-19.841324	44.430855	89.933022	-17.881699	18.74939	89.959236	38.697483	7.533721	92.603439	37.972652	35.77158	91.400208	38.3350675	21.6526505	92.0018235	-74.0984655	15.8461295	87.9166485
-18.955414	44.042492	90.091827	-17.881186	18.711496	90.134117	38.757046	7.527324	92.954605	38.013069	35.7812	91.699455	38.3850575	21.654262	92.32703	-74.1474295	15.76873	87.941204
-18.057144	43.635101	90.244438	-17.873264	18.647078	90.305801	38.820992	7.523403	93.285492	38.019978	35.765999	92.017418	38.420485	21.644701	92.651455	-74.167013	15.649455	87.960147
-17.195349	43.191483	90.356659	-17.847601	18.609354	90.470993	38.887379	7.518718	93.56839	38.049149	35.765072	92.275864	38.468264	21.641895	92.922127	-74.163466	15.576813	88.019859
-16.33375	42.74765	90.475288	-17.811718	18.572443	90.614662	38.93737	7.526877	93.831558	38.078724	35.760357	92.497253	38.508047	21.643617	93.1644055	-74.131483	15.501269	88.0649185
-15.531916	42.263191	90.574608	-17.779957	18.557241	90.729706	38.976612	7.54832	94.070282	38.121136	35.750454	92.678879	38.548874	21.649387	93.3745805	-74.108788	15.465095	88.0848315
-14.271053	41.48003	90.691551	-17.697815	18.557665	90.902779	39.081703	7.563047	94.34832	38.206753	35.762573	92.883034	38.644228	21.66281	93.615677	-74.039858	15.45252	88.189881
-13.472022	40.905769	90.763229	-17.629829	18.559147	91.00946	39.142384	7.590432	94.542046	38.261265	35.784088	92.998383	38.7018245	21.68726	93.7702145	-73.9614825	15.431034	88.2487055
-12.710343	40.379494	90.804199	-17.555912	18.574846	91.087814	39.244312	7.619787	94.687256	38.327869	35.812164	93.111824	38.7860905	21.7159755	93.89954	-73.8979145	15.4337165	88.276088
-11.952797	39.784939	90.856094	-17.497276	18.59379	91.171822	39.295197	7.646259	94.860558	38.390858	35.841412	93.20517	38.8430275	21.7438355	94.032864	-73.8375795	15.4437445	88.31078
-11.276365	39.17054	90.896217	-17.439371	18.613623	91.23629	39.368504	7.665751	94.961479	38.453918	35.85841	93.264999	38.911211	21.7620805	94.113239	-73.789953	15.4651655	88.359341
-10.560136	38.540955	90.943382	-17.360762	18.643082	91.275314	39.41824	7.688457	95.041534	38.505257	35.87801	93.30336	38.9617485	21.7832335	94.172447	-73.6832725	15.5029305	88.378181
-9.913768	37.901722	90.943855	-17.326391	18.649036	91.30822	39.470818	7.712547	95.08905	38.552086	35.901806	93.312485	39.011452	21.8071765	94.2007675	-73.664234	15.4908955	88.4156725
-8.955433	36.988514	90.942314	-17.266836	18.702612	91.355095	39.534554	7.760719	95.126244	38.633183	35.947166	93.234238	39.0838685	21.8539425	94.180241	-73.6175405	15.5512815	88.529949
-8.384049	36.294411	90.920441	-17.208008	18.732025	91.375969	39.581764	7.792666	95.129211	38.654583	36.02219	93.167877	39.1181735	21.907428	94.148544	-73.5341895	15.556622	88.603394
-7.829432	35.631729	90.870956	-17.170507	18.755037	91.367302	39.635437	7.814919	95.122467	38.731537	36.004761	92.98777	39.183487	21.90984	94.0551185	-73.524501	15.600234	88.6794855
-7.281684	34.960663	90.777	-17.133247	18.786396	91.324013	39.688221	7.845619	95.090332	38.769989	36.039326	92.785233	39.229105	21.9424725	93.9377825	-73.495599	15.6303195	88.7102435
-6.782792	34.3363	90.656815	-17.071205	18.823042	91.286644	39.742661	7.886847	95.03273	38.804985	36.075619	92.555595	39.273823	21.981233	93.7941625	-73.416233	15.664851	88.7791255
-6.262911	33.678703	90.493813	-17.004822	18.846439	91.234177	39.820084	7.930867	94.963539	38.837601	36.10059	92.310272	39.3288425	22.0157285	93.6369055	-73.3384865	15.6771495	88.8314485
-5.798775	33.012863	90.373734	-16.939138	18.852724	91.184326	39.904518	7.94689	94.906685	38.87328	36.108734	92.098419	39.388899	22.027812	93.502552	-73.267175	15.677636	88.8661
-5.11821	32.015652	90.278534	-16.820469	18.842918	91.167	40.024643	7.932047	94.846069	38.95393	36.093498	91.831139	39.4892865	22.0127725	93.338604	-73.1302245	15.6730635	88.995396
-4.694498	31.396849	90.228477	-16.772501	18.864996	91.171165	40.098015	7.897238	94.818382	39.004795	36.033337	91.684784	39.551405	21.9652875	93.251583	-73.096407	15.7647045	89.090747
-4.328217	30.776543	90.211716	-16.660196	18.80217	91.178146	40.167747	7.83798	94.796043	39.085541	35.979778	91.605453	39.626644	21.908879	93.200748	-72.947036	15.695461	89.155544
-3.937962	30.224476	90.16172	-16.604208	18.77351	91.17572	40.22794	7.762084	94.77845	39.179031	35.905052	91.530838	39.7034855	21.833568	93.154644	-72.9119015	15.713452	89.196796
-3.585264	29.671616	90.144669	-16.545544	18.75869	91.148987	40.266865	7.670654	94.747093	39.26009	35.830288	91.439865	39.7634775	21.750471	93.093479	-72.8545655	15.766909	89.204495
-3.261372	29.112785	90.091347	-16.487982	18.753134	91.109619	40.316803	7.579307	94.694695	39.339901	35.749004	91.329224	39.828352	21.6641555	93.0119595	-72.804316	15.8421125	89.2072785
-2.976116	28.571629	90.030106	-16.442833	18.74822	91.048141	40.368099	7.498299	94.606003	39.392643	35.671459	91.192558	39.880371	21.584879	92.8992805	-72.766037	15.911561	89.1970015
-2.608752	27.846804	89.919807	-16.370813	18.728821	90.957649	40.422794	7.405926	94.434616	39.466171	35.576088	90.979294	39.9444825	21.491007	92.706955	-72.6861085	15.966635	89.208343
-2.357466	27.429939	89.881752	-16.327431	18.69359	90.902428	40.44445	7.352606	94.317291	39.497505	35.525806	90.834137	39.9709775	21.439206	92.575714	-72.6258395	15.947974	89.229142
-2.151203	27.037128	89.81781	-16.284145	18.650303	90.842812	40.485619	7.280447	94.180725	39.541641	35.461025	90.701202	40.01363	21.370736	92.4409635	-72.58192	15.92987	89.2446605
-1.949626	26.675484	89.759659	-16.241461	18.621019	90.795967	40.522133	7.216047	94.04628	39.589195	35.385586	90.580048	40.055664	21.3008165	92.313164	-72.538586	15.9412215	89.27877
-1.738695	26.367716	89.681503	-16.183544	18.573843	90.732071	40.546463	7.140813	93.87867	39.640526	35.320427	90.449509	40.0934945	21.23062	92.1640895	-72.4605825	15.917066	89.3000525
-1.509698	26.101938	89.588455	-16.130995	18.516268	90.667793	40.562298	7.03157	93.6838	39.692745	35.243847	90.30098	40.1275215	21.1377085	91.99239	-72.3895115	15.8948275	89.343196
-1.272676	25.883675	89.501358	-16.056141	18.465521	90.585258	40.562542	6.942665	93.483612	39.750954	35.140835	90.14077	40.156748	21.04175	91.812191	-72.26903	15.889292	89.358325
-0.926188	25.628277	89.408516	-15.990682	18.397409	90.480247	40.591221	6.783386	93.198456	39.804493	35.026272	89.934181	40.197857	20.904829	91.5663185	-72.179221	15.889989	89.3941755
-0.666734	25.423607	89.284676	-15.939617	18.337852	90.410446	40.634441	6.665261	92.983932	39.8396	34.944344	89.770332	40.2370205	20.8048025	91.377132	-72.1162545	15.8709015	89.44376
-0.412364	25.267532	89.174774	-15.896795	18.268341	90.32267	40.617771	6.567441	92.764244	39.86142	34.872574	89.596794	40.2395955	20.7200075	91.180519	-72.0331855	15.8166745	89.464821
-0.176355	25.123322	89.054871	-15.882953	18.246201	90.218521	40.590061	6.491815	92.514328	39.87088	34.808323	89.400253	40.2304705	20.650069	90.9572905	-71.9963765	15.842333	89.4797515
0.123556	24.976475	88.867645	-15.873289	18.199406	90.082657	40.568336	6.396067	92.207466	39.862167	34.741993	89.153168	40.2152515	20.56903	90.680317	-71.9618295	15.829782	89.484997
0.418544	24.854025	88.685463	-15.84306	18.139442	89.929436	40.519024	6.344419	91.890335	39.841854	34.681339	88.884941	40.180439	20.512879	90.387638	-71.866559	15.766005	89.471234
0.757359	24.676548	88.487556	-15.838562	18.089293	89.776688	40.471676	6.307782	91.59465	39.834568	34.641041	88.650307	40.153122	20.4744115	90.1224785	-71.830246	15.7041745	89.4308975
1.287883	24.503473	88.269882	-15.835346	18.057779	89.566254	40.433708	6.255448	91.24662	39.813366	34.574715	88.381119	40.123537	20.4150815	89.8138695	-71.794229	15.7004765	89.3186385
1.686004	24.358366	88.177124	-15.827544	18.00342	89.486969	40.43103	6.223834	91.12664	39.806149	34.551655	88.315987	40.1185895	20.3877445	89.7213135	-71.7736775	15.6190955	89.2526245
2.092139	24.240122	88.137505	-15.806929	17.95541	89.435158	40.441971	6.200191	91.096916	39.813087	34.537418	88.352188	40.127529	20.3688045	89.724552	-71.741387	15.5420155	89.145764
2.477909	24.073111	88.13559	-15.796104	17.90843	89.422806	40.468811	6.167082	91.141525	39.836823	34.523457	88.479897	40.152817	20.3452695	89.810711	-71.745025	15.4715905	89.034901
2.892406	23.939219	88.225899	-15.820636	17.811073	89.443245	40.501484	6.112808	91.257324	39.8521	34.490028	88.689949	40.176792	20.301418	89.9736365	-71.818064	15.320728	88.9128535
3.331204	23.833426	88.384361	-15.823096	17.740944	89.526436	40.511501	6.051644	91.467674	39.851944	34.449829	89.025162	40.1817225	20.2507365	90.246418	-71.8279145	15.2311515	88.806454
3.794715	23.684824	88.610573	-15.873018	17.63669	89.696556	40.530865	5.978176	91.769646	39.893551	34.40678	89.454056	40.212208	20.192478	90.611851	-71.958244	15.080902	88.781261
4.510465	23.440481	89.093971	-15.903971	17.578854	90.074692	40.561703	5.862145	92.33886	39.993958	34.344749	90.220322	40.2778305	20.103447	91.279591	-72.0857725	15.054261	88.869793
5.047912	23.249613	89.451271	-15.918716	17.531027	90.319382	40.601383	5.774492	92.714432	40.051006	34.299374	90.717155	40.3261945	20.036933	91.7157935	-72.1636265	15.025121	88.9229705
5.583162	23.063519	89.816078	-15.923327	17.476105	90.573158	40.668541	5.706079	93.053642	40.107353	34.244438	91.155411	40.387947	19.9752585	92.1045265	-72.234601	14.9769515	89.0417895
6.105051	22.841492	90.072273	-15.910933	17.441345	90.77636	40.715664	5.687978	93.351158	40.140984	34.206173	91.545692	40.428324	19.9470755	92.448425	-72.25019	14.9356145	89.104295
6.601444	22.590857	90.301331	-15.907207	17.431292	90.933296	40.768299	5.704261	93.621651	40.122456	34.23764	91.907692	40.4453775	19.9709505	92.7646715	-72.2597915	14.8916335	89.1019205
7.104521	22.283545	90.465431	-15.891175	17.424385	91.034714	40.811199	5.73326	93.869995	40.07954	34.307625	92.248329	40.4453695	20.0204425	93.059162	-72.2277195	14.8283275	89.010266
7.583373	21.990772	90.594803	-15.903294	17.433643	91.08828	40.853401	5.764312	94.117004	40.092663	34.321186	92.499039	40.473032	20.042749	93.3080215	-72.27962	14.824537	88.8685385
8.272104	21.478752	90.741386	-15.935853	17.491098	91.062782	40.947075	5.866939	94.43766	40.0522	34.411526	92.870125	40.4996375	20.1392325	93.6538925	-72.3713435	14.8429635	88.4716715
8.719949	21.142435	90.763336	-15.952785	17.527969	90.960342	40.99786	5.917456	94.629128	40.003403	34.483181	93.091782	40.5006315	20.2003185	93.860455	-72.4062015	14.8556195	88.060229
9.158623	20.744246	90.787903	-15.918511	17.595667	90.870407	41.069092	5.975549	94.786476	39.960228	34.538231	93.307007	40.51466	20.25689	94.0467415	-72.351682	14.934444	87.6940725
9.561318	20.331366	90.824112	-15.911755	17.652338	90.790504	41.163342	6.023848	94.94297	39.965805	34.599442	93.50721	40.5645735	20.311645	94.22509	-72.3880835	14.993031	87.355918
9.946609	19.875225	90.893784	-15.886254	17.711542	90.720604	41.194622	6.078693	95.162323	39.985909	34.643215	93.728027	40.5902655	20.360954	94.445175	-72.3627735	15.06213	86.996033
10.217859	19.458633	90.955734	-15.849902	17.792393	90.657219	41.260494	6.129552	95.386566	40.043762	34.687954	93.966759	40.652128	20.408753	94.6766625	-72.351932	15.176033	86.6377755
10.479061	18.942039	91.022842	-15.785315	17.882179	90.583023	41.405266	6.133243	95.588127	40.12104	34.738129	94.224449	40.763153	20.435686	94.906288	-72.333783	15.328672	86.259758
10.746733	18.15102	91.101006	-15.677857	18.026791	90.472122	41.528076	6.163931	95.883415	40.252014	34.784107	94.540733	40.890045	20.474019	95.212074	-72.245759	15.579563	85.73217
10.869909	17.616346	91.067863	-15.591391	18.119835	90.341476	41.633007	6.191187	95.995972	40.323387	34.834942	94.631699	40.978197	20.5130645	95.3138355	-72.160979	15.7266055	85.3691165
10.943278	17.055984	90.969566	-15.479607	18.24205	90.170738	41.732059	6.225299	96.032562	40.390335	34.877319	94.621017	41.061197	20.551309	95.3267895	-72.020411	15.932791	85.0146865
10.945615	16.468754	90.806831	-15.344914	18.34746	89.982643	41.82547	6.263933	95.992241	40.514019	34.946995	94.500839	41.1697445	20.605464	95.24654	-71.8595725	16.089456	84.718746
10.892043	15.89503	90.587303	-15.209195	18.447384	89.767693	41.925449	6.315396	95.888718	40.62281	35.017567	94.288109	41.2741295	20.6664815	95.0884135	-71.6925195	16.2282865	84.4469725
10.844954	15.357478	90.326981	-15.086861	18.550386	89.528694	42.018417	6.366071	95.696869	40.71138	35.076504	93.966492	41.3648985	20.7212875	94.8316805	-71.5386205	16.3794845	84.2257075
10.717118	14.778503	90.000168	-14.948173	18.640228	89.26696	42.111862	6.410602	95.41227	40.800808	35.12751	93.546692	41.456335	20.769056	94.479481	-71.352681	16.5114	84.054439
10.417439	13.886981	89.516876	-14.73678	18.726641	88.882462	42.197041	6.459705	94.974998	40.939217	35.157097	92.949852	41.568129	20.808401	93.962425	-71.041689	16.644881	83.802499
10.138319	13.312183	89.235809	-14.636642	18.742189	88.668106	42.269131	6.453199	94.692833	41.052654	35.147015	92.571724	41.6608925	20.800107	93.6322785	-70.9341765	16.684271	83.7039335
9.796977	12.769657	89.009216	-14.534761	18.754641	88.48246	42.321606	6.435291	94.431046	41.133453	35.133579	92.238945	41.7275295	20.784435	93.3349955	-70.7970515	16.724847	83.6299245
9.406769	12.258471	88.783058	-14.449051	18.735384	88.334694	42.355171	6.396853	94.198677	41.198547	35.10405	91.973846	41.776859	20.7504515	93.0862615	-70.674961	16.7203165	83.5831265
9.038695	11.699672	88.596222	-14.379461	18.713137	88.211212	42.390755	6.327784	94.009308	41.277622	35.039749	91.796837	41.8341885	20.6837665	92.9030725	-70.5931105	16.7425075	83.5193515
8.549388	11.16061	88.427528	-14.333226	18.704786	88.094284	42.402706	6.259718	93.832954	41.332905	34.984379	91.675102	41.8678055	20.6220485	92.754028	-70.5342575	16.7875235	83.43454
8.039721	10.671206	88.294899	-14.314493	18.691616	88.043579	42.385551	6.206805	93.698235	41.372227	34.924419	91.571846	41.878889	20.565612	92.6350405	-70.507875	16.81762	83.4521175
7.175601	9.954478	88.109253	-14.308453	18.708704	87.971283	42.333347	6.137587	93.457504	41.39864	34.872429	91.484962	41.8659935	20.505008	92.471233	-70.4828995	16.9124	83.471333
6.510407	9.529701	87.978607	-14.353043	18.776949	87.893852	42.282276	6.102288	93.251266	41.403198	34.852924	91.402405	41.842737	20.477606	92.3268355	-70.548823	17.076292	83.4608685
5.88967	9.081903	87.79361	-14.37532	18.827621	87.827698	42.178284	6.109874	93.022247	41.363682	34.894375	91.321411	41.770983	20.5021245	92.171829	-70.521623	17.1531175	83.483567
5.245752	8.668935	87.616951	-14.407545	18.892326	87.75412	42.07597	6.12805	92.823189	41.367104	34.854191	91.220322	41.721537	20.4911205	92.0217555	-70.536627	17.2935315	83.4864845
4.523135	8.267017	87.460175	-14.481422	18.995327	87.708954	42.005066	6.15205	92.641083	41.366608	34.892197	91.163368	41.685837	20.5221235	91.9022255	-70.648681	17.4685305	83.5156825
3.757432	7.901253	87.330841	-14.549658	19.111809	87.675842	41.924366	6.20357	92.499428	41.30386	34.938965	91.155472	41.614113	20.5712675	91.82745	-70.713429	17.6523505	83.524234
2.95082	7.529488	87.174889	-14.60243	19.258461	87.626991	41.828278	6.260045	92.366882	41.298668	35.006992	91.110107	41.563473	20.6335185	91.7384945	-70.768333	17.8834035	83.5154875
1.782794	6.995965	86.983452	-14.677675	19.489199	87.566559	41.69202	6.380959	92.19809	41.256878	35.136311	91.07515	41.474449	20.758635	91.63662	-70.829799	18.219763	83.496498
0.933824	6.667707	86.826828	-14.732686	19.633146	87.521423	41.636322	6.475253	92.110649	41.213009	35.237724	91.029663	41.4246655	20.8564885	91.570156	-70.8900375	18.4098035	83.47269
0.056225	6.3147	86.696236	-14.782884	19.80097	87.471352	41.554195	6.612273	92.046532	41.155743	35.352722	90.979004	41.354969	20.9824975	91.512768	-70.920737	18.6194425	83.429936
-0.864654	5.96626	86.583214	-14.839625	19.93144	87.437584	41.518673	6.717937	91.939674	41.090919	35.485214	90.905807	41.304796	21.1015755	91.4227405	-70.984046	18.7613045	83.4524275
-1.784478	5.671562	86.471489	-14.899021	20.067688	87.410141	41.469234	6.837202	91.872368	41.021961	35.618435	90.817123	41.2455975	21.2278185	91.3447455	-71.0436395	18.9075575	83.4755365
-2.689574	5.278067	86.375275	-14.929824	20.167871	87.381332	41.438175	6.947961	91.82122	40.949741	35.733887	90.751915	41.193958	21.340924	91.2865675	-71.053606	18.994818	83.4760965
-3.65692	4.898439	86.29454	-14.999247	20.264675	87.342056	41.401417	7.059507	91.799698	40.892456	35.855312	90.660706	41.1469365	21.4574095	91.230202	-71.1454305	19.0719405	83.45391
-5.182819	4.404701	86.234077	-15.049706	20.338625	87.334	41.375034	7.251313	91.797729	40.786793	36.025639	90.512115	41.0809135	21.638476	91.154922	-71.1803255	19.038774	83.513078
-6.135565	4.014723	86.212685	-15.083485	20.409582	87.304375	41.369125	7.37643	91.754509	40.717907	36.139629	90.371124	41.043516	21.7580295	91.0628165	-71.210486	19.0611345	83.5459335
-7.119915	3.653777	86.148941	-15.110978	20.432098	87.261734	41.361824	7.512455	91.67495	40.5709	36.295002	90.252823	40.966362	21.9037285	90.9638865	-71.188318	18.9604675	83.5595815
-8.1663	3.29617	86.100136	-15.116315	20.43029	87.192604	41.333054	7.668007	91.587296	40.529873	36.359898	90.01078	40.9314635	22.0139525	90.799038	-71.1640935	18.8466275	83.58617
-9.215156	2.953192	86.05632	-15.125452	20.455376	87.126167	41.287193	7.8072	91.501259	40.460785	36.460587	89.789787	40.873989	22.1338935	90.645523	-71.124893	18.7768585	83.606811
-10.280969	2.648971	85.983421	-15.15305	20.448236	87.050697	41.269871	7.915264	91.377007	40.372204	36.551048	89.565346	40.8210375	22.233156	90.4711765	-71.1271375	18.663316	83.6302175
-11.324539	2.270267	85.867363	-15.179799	20.433565	86.955193	41.256733	7.977419	91.237267	40.311943	36.617416	89.362114	40.784338	22.2974175	90.2996905	-71.143936	18.5697125	83.6106955
-12.980639	1.805441	85.720772	-15.245848	20.426952	86.848007	41.19986	8.01735	91.052422	40.207161	36.677876	89.137985	40.7035105	22.347613	90.0952035	-71.1952065	18.506291	83.6008105
-14.095587	1.476614	85.648529	-15.309509	20.451296	86.776886	41.160713	8.036746	90.952652	40.14246	36.704556	89.048019	40.6515865	22.370651	90.0003355	-71.2706045	18.531941	83.5534365
-15.176143	1.207633	85.562553	-15.380282	20.490173	86.742126	41.096413	8.075929	90.871529	40.083141	36.750145	88.980194	40.589777	22.413037	89.9258615	-71.350341	18.567309	83.5583905
-16.251745	0.94966	85.51976	-15.423194	20.556433	86.722816	41.037006	8.131766	90.818153	40.03196	36.821369	88.922089	40.534483	22.4765675	89.870121	-71.380871	18.6362985	83.575511
-17.35952	0.73603	85.502251	-15.486191	20.675499	86.72184	40.98901	8.229149	90.780121	39.941875	36.972542	88.894844	40.4654425	22.6008455	89.8374825	-71.4378245	18.7501525	83.6061975
-18.442322	0.561778	85.52449	-15.527813	20.823341	86.753944	40.960712	8.383773	90.773468	39.937393	37.043617	88.777168	40.4490525	22.713695	89.775318	-71.5046785	18.932987	83.73257
-19.499985	0.413965	85.606819	-15.529495	21.010376	86.779457	40.950584	8.563469	90.778343	39.921593	37.204079	88.652504	40.4360885	22.883774	89.7154235	-71.4950785	19.136978	83.8434905
-21.10034	0.243288	85.852196	-15.506191	21.314425	86.848396	40.924801	8.886006	90.785057	39.899548	37.44973	88.344902	40.4121745	23.167868	89.5649795	-71.4245565	19.460982	84.1318125
-22.230494	0.154267	86.079376	-15.487316	21.502178	86.872887	40.917812	9.106041	90.776711	39.879917	37.635658	88.110107	40.3988645	23.3708495	89.443409	-71.3734965	19.6335065	84.302365
-23.280502	0.114249	86.260254	-15.435598	21.660284	86.874329	40.934753	9.299174	90.755852	39.910923	37.735676	87.770386	40.422838	23.517425	89.263119	-71.294034	19.803143	84.485539
-24.344128	0.119776	86.410248	-15.360723	21.756701	86.833282	40.95562	9.43818	90.693321	39.921837	37.835415	87.445679	40.4387285	23.6367975	89.0695	-71.1601745	19.8766045	84.597064
-25.441641	0.152171	86.525536	-15.310208	21.798763	86.764748	40.984634	9.526743	90.612694	39.926319	37.901363	87.118874	40.4554765	23.714053	88.865784	-71.0758925	19.883473	84.663712
-26.474384	0.219421	86.549416	-15.264721	21.776327	86.688477	41.020672	9.56743	90.505997	39.938702	37.931015	86.820313	40.479687	23.7492225	88.663155	-71.009129	19.8034315	84.713799
-27.508835	0.317947	86.633057	-15.244731	21.686499	86.613922	41.048878	9.566852	90.35318	39.953857	37.927769	86.519501	40.5013675	23.7473105	88.4363405	-70.9908295	19.6256875	84.7915035
-29.012972	0.585223	86.645126	-15.220878	21.531092	86.448112	41.063332	9.486167	89.996605	39.931961	37.872429	85.986946	40.4976465	23.679298	87.9917755	-70.9394025	19.382886	84.9044485
-29.988407	0.841013	86.617645	-15.202592	21.387592	86.290337	41.046303	9.39836	89.657501	39.899567	37.788429	85.542175	40.472935	23.5933945	87.599838	-70.878119	19.1817895	84.980836
-30.967321	1.204315	86.47506	-15.229138	21.239998	86.086845	40.984875	9.27936	89.231232	39.863735	37.682312	85.067001	40.424305	23.480836	87.1491165	-70.882581	18.99916	85.0245735
-31.894577	1.600193	86.286713	-15.251191	21.102358	85.833336	40.894093	9.13975	88.717941	39.829887	37.554188	84.57399	40.36199	23.346969	86.6459655	-70.864372	18.857747	85.0207065
-32.788933	2.092157	86.038017	-15.313813	20.942913	85.557365	40.771446	8.998172	88.157097	39.783985	37.393948	84.071838	40.2777155	23.19606	86.1144675	-70.9053415	18.689766	85.0002625
-33.66008	2.638802	85.778549	-15.375073	20.815264	85.261559	40.620712	8.840319	87.572113	39.726021	37.248943	83.574203	40.1733665	23.044631	85.573158	-70.9235125	18.585897	84.94996
-34.486954	3.276177	85.497589	-15.453218	20.690462	84.959038	40.474422	8.70476	87.008148	39.660149	37.110161	83.100555	40.0672855	22.9074605	85.0543515	-70.9737215	18.4734635	84.8637245
-35.633011	4.31529	85.1362	-15.562953	20.605947	84.562531	40.236511	8.571698	86.328926	39.542511	36.963612	82.47908	39.889511	22.767655	84.404003	-71.015417	18.444239	84.721059
-36.320225	5.091482	84.919182	-15.650465	20.547426	84.367882	40.143456	8.520276	86.009056	39.470417	36.912045	82.197517	39.8069365	22.7161605	84.1032865	-71.1078665	18.3786915	84.6324775
-36.966141	5.96388	84.796585	-15.733925	20.521814	84.244141	40.095081	8.487877	85.870499	39.3992	36.892262	82.06411	39.7471405	22.6900695	83.9673045	-71.2149905	18.3535585	84.5209775
-37.559204	6.893695	84.740677	-15.796895	20.495731	84.223022	40.08778	8.478194	85.862961	39.365116	36.8941	82.041603	39.726448	22.686147	83.952282	-71.320238	18.305315	84.493762
-38.017315	7.823946	84.725365	-15.830029	20.476515	84.25264	40.090786	8.478783	85.930702	39.355316	36.918316	82.13134	39.723051	22.6985495	84.031021	-71.383109	18.2544805	84.474259
-38.416218	8.855104	84.721397	-15.850393	20.445446	84.342232	40.102669	8.472462	86.096657	39.386902	36.932034	82.316902	39.7447855	22.702248	84.2067795	-71.4455715	18.188644	84.4776845
-38.80648	9.935016	84.763702	-15.860531	20.436789	84.464401	40.135651	8.463447	86.321442	39.448582	36.948906	82.560699	39.7921165	22.7061765	84.4410705	-71.5131785	18.1674015	84.4877315
-39.216038	11.620734	84.812302	-15.833393	20.415398	84.708893	40.233669	8.431058	86.696648	39.546604	36.960426	83.013748	39.8901365	22.695742	84.855198	-71.5569225	18.135054	84.562588
-39.398941	12.829643	84.87101	-15.798062	20.421907	84.87545	40.297768	8.41259	86.980247	39.634556	36.959324	83.357712	39.966162	22.685957	85.1689795	-71.562286	18.157857	84.5819205
-39.61861	14.072432	84.929565	-15.741044	20.38908	85.038414	40.370396	8.387376	87.27652	39.737801	36.934071	83.68605	40.0540985	22.6607235	85.481285	-71.5361865	18.1174365	84.595543
-39.77467	15.331896	84.905609	-15.681623	20.350094	85.187286	40.438019	8.351632	87.553696	39.824642	36.91856	84.024918	40.1313305	22.635096	85.789307	-71.4945765	18.065092	84.585265
-39.807453	16.595022	84.948807	-15.646286	20.349062	85.333855	40.491684	8.323312	87.813622	39.919277	36.898113	84.327507	40.2054805	22.6107125	86.0705645	-71.4980525	18.0874115	84.5971455
-39.830837	17.966505	84.96125	-15.60976	20.310801	85.466148	40.5494	8.296379	88.049873	40.002026	36.872021	84.618317	40.275713	22.5842	86.334095	-71.495233	18.037402	84.598201
-39.859722	19.30295	84.974739	-15.557316	20.260496	85.580482	40.598358	8.281686	88.233841	40.06123	36.862473	84.865913	40.329794	22.5720795	86.549877	-71.444426	17.9489125	84.611087
-39.718761	21.367432	84.971687	-15.491007	20.15901	85.727859	40.656773	8.271837	88.448814	40.140743	36.870102	85.156616	40.398758	22.5709695	86.802715	-71.380772	17.7470505	84.653003
-39.644928	22.806635	84.969185	-15.454656	20.068144	85.792953	40.703674	8.268845	88.532227	40.158504	36.85524	85.314529	40.431089	22.5620425	86.923378	-71.340401	17.5742455	84.662528
-39.494434	24.240705	84.938499	-15.431139	19.979855	85.839539	40.734207	8.245103	88.608864	40.175026	36.839962	85.450516	40.4546165	22.5425325	87.02969	-71.3168945	17.4171775	84.649388
-39.304974	25.719372	84.925034	-15.418684	19.902681	85.904434	40.751633	8.204327	88.655334	40.179466	36.809711	85.582535	40.4655495	22.507019	87.1189345	-71.3029175	17.298343	84.6899335
-39.124329	27.218691	84.944328	-15.434572	19.813602	85.94558	40.735523	8.142852	88.688164	40.18367	36.764591	85.72361	40.4595965	22.4537215	87.205887	-71.3287405	17.1734825	84.685273
-38.836651	28.746504	84.909477	-15.453309	19.70673	85.962013	40.702927	8.073947	88.676605	40.182571	36.70686	85.813675	40.442749	22.3904035	87.24514	-71.349367	17.0230565	84.678886
-38.573231	30.258787	84.896095	-15.46962	19.620605	85.941177	40.655815	7.997388	88.579643	40.156559	36.6623	85.872086	40.406187	22.329844	87.2258645	-71.345427	16.911366	84.6564895
-38.104671	32.632229	84.788841	-15.557549	19.534233	85.813271	40.516205	7.908507	88.350639	40.08601	36.568077	85.901505	40.3011075	22.238292	87.126072	-71.4162055	16.830174	84.50047
-37.737583	34.198021	84.784721	-15.656458	19.485374	85.74321	40.391907	7.855226	88.173065	40.020256	36.52354	85.911186	40.2060815	22.189383	87.0421255	-71.5189975	16.781365	84.4442945
-37.38306	35.82056	84.748993	-15.776934	19.471235	85.633507	40.27206	7.791799	87.996078	39.958279	36.478157	85.939957	40.1151695	22.134978	86.9680175	-71.6690375	16.807492	84.2989965
-36.945751	37.398563	84.724564	-15.866311	19.485935	85.543076	40.141148	7.745198	87.862396	39.91481	36.432819	85.985985	40.027979	22.0890085	86.9241905	-71.760601	16.8828615	84.1619615
-36.498535	39.029102	84.781281	-15.971165	19.533361	85.499153	40.018814	7.724475	87.771637	39.865627	36.405327	86.057755	39.9422205	22.064901	86.914696	-71.8845505	17.001821	84.08361
-36.030884	40.641418	84.906761	-16.053024	19.56444	85.498581	39.926888	7.728642	87.720955	39.821774	36.399052	86.183212	39.874331	22.063847	86.9520835	-71.980379	17.065033	84.0450785
-35.46946	42.171131	85.060394	-16.136427	19.630571	85.52359	39.843636	7.753873	87.698204	39.777058	36.430317	86.355026	39.810347	22.092095	87.026615	-72.083201	17.169047	84.020565
-34.648975	44.481609	85.436287	-16.25338	19.708929	85.624313	39.726624	7.855143	87.757286	39.726875	36.538174	86.749992	39.7267495	22.1966585	87.253639	-72.2335095	17.2211995	83.994987
-33.965809	45.965004	85.699524	-16.334858	19.778725	85.727951	39.631233	7.956472	87.849251	39.688744	36.62117	87.055046	39.6599885	22.288821	87.4521485	-72.3297045	17.268629	84.0037535
-33.363579	47.391499	86.090218	-16.440784	19.859825	85.837296	39.565559	8.092452	87.924347	39.634056	36.755638	87.366096	39.5998075	22.424045	87.6452215	-72.4813755	17.295605	84.0293705
-32.658897	48.79895	86.477509	-16.541729	19.939461	85.94973	39.520531	8.258097	87.996338	39.564381	36.916061	87.679916	39.542456	22.587079	87.838127	-72.625914	17.291843	84.061333
-31.960529	50.119053	86.865936	-16.592239	20.054798	86.054665	39.473522	8.45825	88.083939	39.483994	37.11137	87.986488	39.478758	22.78481	88.0352135	-72.663236	17.324786	84.0741165
-31.218534	51.421059	87.292938	-16.683201	20.17831	86.169983	39.422951	8.677442	88.180466	39.386566	37.304485	88.28656	39.4047585	22.9909635	88.233513	-72.7711605	17.3656565	84.106453
-30.446602	52.641476	87.7257	-16.759121	20.299927	86.299072	39.371876	8.888223	88.305183	39.296741	37.504692	88.598564	39.3343085	23.1964575	88.4518735	-72.8525505	17.4033965	84.1462705
-29.259026	54.32383	88.314529	-16.869234	20.473862	86.512146	39.320072	9.162707	88.512489	39.194054	37.803085	89.055992	39.257063	23.482896	88.7842405	-72.995531	17.464828	84.2400515
-28.430515	55.355255	88.741653	-16.933273	20.601414	86.637428	39.295708	9.325087	88.628189	39.134071	37.954182	89.33139	39.2148895	23.6396345	88.9797895	-73.0814355	17.5631935	84.2950665
-27.554018	56.266285	89.151108	-16.995522	20.725908	86.760635	39.258797	9.441534	88.746727	39.083351	38.091717	89.607849	39.171074	23.7666255	89.177288	-73.162118	17.6851905	84.343982
-26.717094	57.08717	89.583038	-17.044477	20.765881	86.888153	39.221333	9.559166	88.866074	39.035007	38.173389	89.886719	39.12817	23.8662775	89.3763965	-73.217124	17.6654845	84.3999095
-25.903612	57.859386	89.97805	-17.126881	20.855131	86.987717	39.202057	9.646895	89.014961	39.00312	38.299389	90.187241	39.1025885	23.973142	89.601101	-73.3563505	17.73712	84.374333
-24.950161	58.405376	90.306557	-17.15074	20.943424	87.100357	39.212494	9.737544	89.19529	38.961811	38.37841	90.486832	39.0871525	24.057977	89.841061	-73.3886325	17.828871	84.359653
-24.074039	58.879269	90.561409	-17.188278	21.032919	87.209747	39.25526	9.817904	89.402618	38.922237	38.465668	90.774002	39.0887485	24.141786	90.08831	-73.4653045	17.924052	84.331184
-22.678871	59.395851	90.951866	-17.202133	21.149267	87.425331	39.333942	9.919952	89.730286	38.91507	38.599976	91.191109	39.124506	24.259964	90.4606975	-73.528772	18.03857	84.3899645
-21.764956	59.644455	91.224174	-17.184437	21.243971	87.542412	39.410748	9.990442	89.967896	38.936333	38.689476	91.482346	39.1735405	24.339959	90.725121	-73.5424145	18.147983	84.359703
-20.801094	59.68705	91.473007	-17.148008	21.283886	87.697937	39.495922	10.050717	90.204132	38.970444	38.75721	91.759247	39.233183	24.4039635	90.9816895	-73.529199	18.1638085	84.4141845
-19.862539	59.63002	91.697357	-17.068308	21.346668	87.871132	39.592899	10.12357	90.449646	39.001396	38.890697	92.059395	39.2971475	24.5071335	91.2545205	-73.4337635	18.1862025	84.4877435
-18.978096	59.564198	91.899895	-17.027964	21.393126	87.989258	39.70319	10.198812	90.688118	39.082897	38.909351	92.284508	39.3930435	24.5540815	91.486313	-73.4489715	18.2321705	84.492203
-18.037434	59.240417	92.027222	-16.938417	21.451479	88.130455	39.826614	10.275077	90.923874	39.136772	39.050285	92.540077	39.481693	24.662681	91.7319755	-73.358527	18.240277	84.5289345
-17.151114	58.904701	92.102394	-16.835331	21.497002	88.246895	39.965202	10.346343	91.144638	39.235558	39.085697	92.725082	39.60038	24.71602	91.93486	-73.271042	18.277984	84.55893
-15.936707	58.198906	92.200455	-16.714764	21.574875	88.322029	40.171696	10.451898	91.443634	39.361698	39.200157	93.002129	39.766697	24.8260275	92.2228815	-73.196225	18.3237225	84.4211765
-15.10294	57.520752	92.148796	-16.579168	21.634371	88.403351	40.298645	10.520404	91.58287	39.421997	39.32505	93.145111	39.860321	24.922727	92.3639905	-73.018657	18.346015	84.4427115
-14.367456	56.78714	92.08313	-16.490456	21.698977	88.431618	40.415306	10.59225	91.693794	39.500145	39.395046	93.213425	39.9577255	24.993648	92.4536095	-72.9386375	18.404306	84.4096265
-13.64029	55.969715	91.969917	-16.349159	21.753632	88.497505	40.534512	10.667814	91.794777	39.621475	39.417675	93.199059	40.0779935	25.0427445	92.496918	-72.7763115	18.4645195	84.498092
-12.95242	55.033661	91.813034	-16.262295	21.824511	88.52253	40.650318	10.760256	91.897308	39.675461	39.548283	93.203575	40.1628895	25.1542695	92.5504415	-72.6874795	18.4947525	84.4946185
-12.383789	54.033165	91.618591	-16.18347	21.86162	88.589821	40.77232	10.862009	92.000893	39.731106	39.591606	93.109337	40.251713	25.2268075	92.555115	-72.618653	18.4964325	84.624527
-11.830603	52.943272	91.404083	-16.122736	21.907478	88.626373	40.874546	10.991302	92.091454	39.74585	39.707394	93.00135	40.310198	25.349348	92.546402	-72.55567	18.465608	84.706344
-11.103572	51.141884	90.953354	-16.035303	21.978682	88.64724	41.013615	11.193679	92.176018	39.696098	39.934696	92.772507	40.3548565	25.5641875	92.4742625	-72.4254625	18.3931765	84.8202175
-10.722335	49.878647	90.578529	-15.983179	21.999546	88.661972	41.076607	11.33987	92.172318	39.652905	40.075283	92.521996	40.364756	25.7075765	92.347157	-72.331114	18.2915155	84.976787
-10.330235	48.52969	90.233337	-15.900312	22.03801	88.677673	41.133621	11.490664	92.163307	39.613186	40.200554	92.225883	40.3734035	25.845609	92.194595	-72.1740275	18.230411	85.160751
-10.015187	47.096443	89.881409	-15.84412	22.054829	88.72245	41.182262	11.60927	92.143501	39.696861	40.256485	91.863449	40.4395615	25.9328775	92.003475	-72.1278015	18.1767805	85.441425
-9.750943	45.680176	89.568672	-15.782447	22.090057	88.784164	41.262463	11.681641	92.114868	39.719425	40.333061	91.52372	40.490944	26.007351	91.819294	-72.055838	18.172763	85.749034
-9.513597	44.173779	89.270737	-15.728508	22.12175	88.836388	41.321735	11.733912	92.082092	39.738987	40.364532	91.166283	40.530361	26.049222	91.6241875	-71.987377	18.194278	86.0485885
-9.324506	42.631321	88.957504	-15.692949	22.127583	88.850616	41.374973	11.744583	92.017464	39.744415	40.377293	90.750008	40.559694	26.060938	91.383736	-71.945592	18.194228	86.317496
-9.149646	40.315716	88.489075	-15.626232	22.096807	88.813034	41.417877	11.710659	91.854134	39.692043	40.304512	90.103371	40.55496	26.0075855	90.9787525	-71.807424	18.1860285	86.6473155
-9.090791	38.739647	88.226189	-15.584308	22.057034	88.769653	41.431652	11.643996	91.709724	39.663975	40.163685	89.666969	40.5478135	25.9038405	90.6883465	-71.7164295	18.2102275	86.8509595
-9.029523	37.18058	87.98037	-15.558391	22.00992	88.726234	41.405094	11.571327	91.602592	39.669842	40.1143	89.285049	40.537468	25.8428135	90.4438205	-71.65425	18.1770265	87.0086475
-9.025417	35.647652	87.818794	-15.498026	21.917463	88.687157	41.41774	11.471561	91.520187	39.67411	40.001308	88.961121	40.545925	25.7364345	90.240654	-71.541977	18.0984915	87.13366
-9.037377	34.091076	87.738213	-15.479156	21.841003	88.696167	41.450703	11.354094	91.470093	39.689587	39.894089	88.708061	40.570145	25.6240915	90.089077	-71.528457	18.0579145	87.303257
-9.051658	32.573254	87.684715	-15.420966	21.744308	88.714104	41.480179	11.225647	91.459671	39.72076	39.763771	88.525177	40.6004695	25.494709	89.992424	-71.4424015	17.993907	87.435784
-9.123382	31.121058	87.671593	-15.38327	21.666344	88.733002	41.504227	11.091183	91.469994	39.754753	39.640339	88.386032	40.62949	25.365761	89.928013	-71.39603	17.966927	87.537991
-9.208239	28.98477	87.715759	-15.318963	21.54352	88.771385	41.521423	10.872056	91.479179	39.819519	39.422909	88.251251	40.670471	25.1474825	89.865215	-71.308397	17.9395575	87.677555
-9.292802	27.619589	87.770592	-15.285905	21.470802	88.816765	41.529736	10.725462	91.504494	39.881222	39.278404	88.198509	40.705479	25.001933	89.8515015	-71.277289	17.939671	87.7820285
-9.415833	26.340385	87.837753	-15.280901	21.405935	88.85788	41.538818	10.593288	91.534737	39.923298	39.152786	88.20163	40.731058	24.873037	89.8681835	-71.29286	17.938833	87.8475765
-9.528251	25.025003	87.910446	-15.276319	21.364283	88.897987	41.549198	10.448829	91.548439	39.958183	39.033932	88.215164	40.7536905	24.7413805	89.8818015	-71.3063285	17.9871855	87.9141725
-9.658417	23.837879	87.990349	-15.265605	21.324202	88.931877	41.523026	10.321857	91.540215	40.000839	38.919155	88.241425	40.7619325	24.620506	89.89082	-71.2931425	18.027898	87.972934
-9.78875	22.637445	88.041595	-15.270562	21.273035	88.953957	41.483776	10.188911	91.516724	40.033867	38.797638	88.301773	40.7588215	24.4932745	89.9092485	-71.2999455	18.0527955	87.9986655
-9.948181	21.516745	88.097862	-15.293044	21.208092	88.951317	41.43932	10.060329	91.469101	40.064339	38.69067	88.361595	40.7518295	24.3754995	89.915348	-71.3379175	18.0406845	87.987286
-10.22553	19.887882	88.092697	-15.347905	21.128277	88.902161	41.351952	9.9081	91.365448	40.080479	38.552773	88.449974	40.7162155	24.2304365	89.907711	-71.4120255	18.0261175	87.896611
-10.412649	18.835957	88.068298	-15.378483	21.080835	88.866066	41.299797	9.806617	91.285225	40.081299	38.490017	88.495842	40.690548	24.148317	89.8905335	-71.447514	18.013353	87.8415985
-10.653763	17.880123	88.043999	-15.412845	21.028883	88.834564	41.261822	9.748225	91.164673	40.073483	38.431435	88.518021	40.6676525	24.08983	89.841347	-71.4933425	17.967936	87.827781
-10.88533	16.955233	88.009758	-15.426024	21.009762	88.80864	41.223568	9.698112	91.063293	40.045712	38.383785	88.536285	40.63464	24.0409485	89.799789	-71.486688	17.9785755	87.817491
-11.127411	15.986912	87.984375	-15.449369	20.933399	88.772362	41.187546	9.637388	90.969086	40.020496	38.350521	88.553452	40.604021	23.9939545	89.761269	-71.502759	17.8728435	87.783455
-11.36898	15.113051	87.925682	-15.473814	20.84911	88.738075	41.157566	9.55839	90.898193	39.993237	38.308624	88.602333	40.5754015	23.933507	89.750263	-71.5230295	17.764713	87.725887
-11.643919	14.240874	87.889389	-15.524164	20.79244	88.705612	41.141678	9.460347	90.845428	39.963028	38.236099	88.678703	40.552353	23.848223	89.7620655	-71.600681	17.736657	87.6491585
-12.126232	13.064867	87.805626	-15.585171	20.657461	88.670898	41.066277	9.327703	90.800964	39.937645	38.12405	88.85273	40.501961	23.7258765	89.826847	-71.672303	17.5890455	87.514949
-12.468962	12.278425	87.757294	-15.612829	20.59919	88.650757	41.003727	9.246894	90.777351	39.924938	38.018997	88.996964	40.4643325	23.6329455	89.8871575	-71.6899905	17.5654345	87.4143565
-12.819226	11.513205	87.728203	-15.658291	20.505892	88.64637	40.949772	9.146732	90.765587	39.926914	37.922932	89.134125	40.438343	23.534832	89.949856	-71.754925	17.476952	87.342884
-13.184702	10.762547	87.64695	-15.682485	20.457993	88.635696	40.881413	9.059458	90.754272	39.934772	37.819534	89.280479	40.4080925	23.439496	90.0173755	-71.7730625	17.47649	87.2540165
-13.567781	10.078738	87.564957	-15.693604	20.428335	88.628242	40.807312	8.970162	90.739944	39.976196	37.704098	89.410721	40.391754	23.33713	90.0753325	-71.778962	17.51954	87.1811515
-13.987604	9.450004	87.501564	-15.701428	20.402264	88.613243	40.757771	8.88123	90.690849	40.005486	37.619804	89.540359	40.3816285	23.250517	90.115604	-71.7844845	17.554011	87.110882
-14.482224	8.866132	87.380211	-15.714438	20.383961	88.581627	40.708298	8.828157	90.629211	40.021236	37.552898	89.639091	40.364767	23.1905275	90.134151	-71.793643	17.5773945	87.029103
-15.229636	8.000415	87.196442	-15.755439	20.382627	88.507202	40.635918	8.804592	90.557365	40.015705	37.50972	89.742584	40.3258115	23.157156	90.1499745	-71.8366895	17.608098	86.8644295
-15.70282	7.413323	87.080513	-15.797992	20.427351	88.427505	40.59901	8.856169	90.511513	39.958027	37.543362	89.793449	40.2785185	23.1997655	90.152481	-71.8745025	17.6549365	86.702529
-16.251337	6.885347	86.904388	-15.85283	20.468145	88.348473	40.599178	8.924273	90.45829	39.888634	37.606113	89.827751	40.243906	23.265193	90.1430205	-71.949566	17.671097	86.5539255
-16.763422	6.364285	86.760139	-15.913184	20.504501	88.250008	40.546749	9.028201	90.464394	39.800571	37.701118	89.826462	40.17366	23.3646595	90.145428	-72.000028	17.6443425	86.354588
-17.3202	5.807658	86.649612	-15.956547	20.535925	88.186005	40.507221	9.13174	90.480766	39.727615	37.790298	89.793816	40.117418	23.461019	90.137291	-72.030512	17.610831	86.234719
-17.912704	5.305031	86.598953	-15.979397	20.585735	88.128647	40.493301	9.245759	90.535889	39.609425	37.853378	89.77784	40.051363	23.5495685	90.1568645	-72.010157	17.6219015	86.1004295
-18.438221	4.718139	86.62999	-15.988906	20.627073	88.104889	40.524986	9.319474	90.608078	39.529827	37.902367	89.723007	40.0274065	23.6109205	90.1655425	-72.0052185	17.6432255	86.0442355
-19.234877	3.87593	86.737297	-15.957752	20.680025	88.108223	40.540001	9.437612	90.711494	39.454384	38.037472	89.565659	39.9971925	23.737542	90.1385765	-71.9126965	17.622508	86.0778695
-19.755121	3.320468	86.833061	-15.92751	20.716024	88.10778	40.524792	9.47855	90.74929	39.480339	37.998108	89.332191	40.0025655	23.738329	90.0407405	-71.8575855	17.693719	86.1748195
-20.276756	2.795394	86.905334	-15.89184	20.744455	88.094543	40.521069	9.483242	90.754601	39.468063	37.982758	89.110855	39.994566	23.733	89.932728	-71.778246	17.75591	86.256358
-20.846954	2.284221	87.018951	-15.872824	20.747021	88.065773	40.518318	9.44946	90.738457	39.459087	37.928192	88.871941	39.9887025	23.688826	89.805199	-71.7343505	17.805216	86.326347
-21.441505	1.731916	87.109306	-15.860875	20.703575	88.014793	40.496044	9.336039	90.687508	39.447678	37.819374	88.615959	39.971861	23.5777065	89.6517335	-71.693611	17.8294435	86.3778525
-22.02215	1.239025	87.134895	-15.861917	20.638613	87.930519	40.440777	9.206506	90.61412	39.432144	37.676918	88.385399	39.9364605	23.441712	89.4997595	-71.6602945	17.835514	86.3612785
-22.586718	0.755787	87.124809	-15.882661	20.542791	87.85955	40.361431	9.027435	90.525116	39.424404	37.497658	88.182846	39.8929175	23.2625465	89.353981	-71.6582395	17.8230355	86.365119
-23.445044	0.127421	87.069595	-15.957255	20.377514	87.7286	40.244728	8.727481	90.367249	39.368549	37.228947	87.974258	39.8066385	22.978214	89.1707535	-71.7211485	17.776814	86.2864465
-24.035702	-0.223848	86.99379	-15.995598	20.232836	87.638062	40.154308	8.533047	90.311592	39.368397	36.978931	87.806221	39.7613525	22.755989	89.0589065	-71.7525485	17.709683	86.2172175
-24.640366	-0.589462	86.991592	-16.032831	20.15477	87.582138	40.099865	8.352005	90.279831	39.341377	36.796837	87.692833	39.720621	22.574421	88.986332	-71.786283	17.735119	86.177944
-25.193859	-0.837541	87.001808	-16.071659	20.049187	87.494987	40.052189	8.213759	90.311897	39.284664	36.683811	87.639244	39.6684265	22.448785	88.9755705	-71.8117445	17.649589	86.0144035
-25.735304	-1.053253	87.027466	-16.114613	19.974644	87.431404	40.024807	8.09327	90.381462	39.274017	36.517483	87.551735	39.649412	22.3053765	88.9665985	-71.878638	17.6439115	85.8962095
-26.219028	-1.205591	87.055222	-16.14118	19.898262	87.375381	40.005913	7.977897	90.478722	39.237831	36.38063	87.506699	39.621872	22.1792635	88.9927105	-71.904232	17.6172605	85.7580515
-26.769682	-1.310515	87.060577	-16.17329	19.818254	87.337921	39.98745	7.854684	90.589569	39.203129	36.300537	87.520882	39.5952895	22.0776105	89.0552255	-71.9418695	17.5588975	85.6206165
-27.552752	-1.344859	87.085945	-16.204973	19.684584	87.287262	39.959404	7.649705	90.75721	39.199142	36.060207	87.501816	39.579273	21.854956	89.129513	-71.989219	17.514212	85.445011
-28.03517	-1.284728	87.104134	-16.238264	19.572817	87.277565	39.923382	7.503969	90.840279	39.188828	35.895493	87.496597	39.556105	21.699731	89.168438	-72.032633	17.445903	85.386692
-28.522364	-1.173398	87.141701	-16.292856	19.482275	87.284348	39.863483	7.350138	90.914406	39.166439	35.72871	87.485077	39.514961	21.539424	89.1997415	-72.100673	17.425126	85.3689545
-28.966444	-0.995082	87.220612	-16.335815	19.39823	87.303314	39.809273	7.203084	90.964851	39.15094	35.57793	87.462006	39.4801065	21.390507	89.2134285	-72.1517365	17.405953	85.3931995
-29.390463	-0.720886	87.283562	-16.387157	19.33946	87.312538	39.741741	7.047546	91.014359	39.132309	35.409874	87.440498	39.437025	21.22871	89.2274285	-72.211339	17.45021	85.3976475
-29.806196	-0.393626	87.325729	-16.44293	19.284361	87.318001	39.656818	6.909523	91.080055	39.099129	35.269539	87.434715	39.3779735	21.089531	89.257385	-72.2638335	17.479191	85.378617
-30.174368	-0.034385	87.368187	-16.529285	19.217537	87.348137	39.567234	6.772719	91.128845	39.043121	35.12606	87.436066	39.3051775	20.9493895	89.2824555	-72.3637475	17.4856845	85.4138185
-30.71092	0.616835	87.379089	-16.687847	19.149395	87.3862	39.409225	6.606069	91.194649	38.958313	34.946426	87.49102	39.183769	20.7762475	89.3428345	-72.559463	17.5225425	85.4295655
-31.01095	1.09164	87.339539	-16.789038	19.122869	87.401352	39.311016	6.492914	91.215858	38.905136	34.85524	87.540237	39.108076	20.674077	89.3780475	-72.686152	17.571661	85.4246565
-31.22086	1.644033	87.25972	-16.881813	19.062536	87.414635	39.215538	6.415225	91.208176	38.840393	34.787544	87.596985	39.0279655	20.6013845	89.4025805	-72.7915915	17.5236875	85.4266895
-31.431967	2.270402	87.221764	-16.9564	19.019201	87.429001	39.123489	6.357284	91.196075	38.779751	34.723141	87.658249	38.95162	20.5402125	89.427162	-72.86442	17.4981895	85.43084
-31.617901	2.903355	87.165771	-17.031582	18.97097	87.444649	39.029469	6.306186	91.186577	38.72501	34.690247	87.73362	38.8772395	20.4982165	89.4600985	-72.9404035	17.4437235	85.4291995
-31.752619	3.609483	87.083359	-17.099895	18.965126	87.441269	38.944252	6.269338	91.163162	38.675278	34.654575	87.822563	38.809765	20.4619565	89.4928625	-73.009555	17.4682955	85.3896755
-31.855494	4.337685	87.00473	-17.147272	18.94973	87.442467	38.874863	6.248957	91.142181	38.634956	34.619637	87.90007	38.7549095	20.434297	89.5211255	-73.0494535	17.465163	85.3638085
-31.893665	5.48103	86.882614	-17.243198	18.935198	87.459099	38.772675	6.221558	91.142586	38.573147	34.590561	88.090149	38.672911	20.4060595	89.6163675	-73.159307	17.4643365	85.3018305
-31.898712	6.30792	86.831497	-17.281723	18.921803	87.494186	38.709106	6.184533	91.173622	38.563919	34.563	88.257423	38.6365125	20.3737665	89.7155225	-73.1999585	17.4698395	85.2728495
-31.869793	7.147382	86.816772	-17.2889	18.889927	87.550827	38.658848	6.140968	91.23568	38.566936	34.515972	88.482773	38.612892	20.32847	89.8592265	-73.190692	17.451384	85.2424275
-31.83198	7.995955	86.805405	-17.312847	18.879517	87.631592	38.627861	6.097837	91.315994	38.592842	34.470936	88.741127	38.6103515	20.2843865	90.0285605	-73.2360455	17.4746475	85.2346235
-31.706106	8.847119	86.818161	-17.309227	18.874796	87.729874	38.598133	6.040236	91.431702	38.642624	34.424042	88.994911	38.6203785	20.232139	90.2133065	-73.2388325	17.517453	85.2464415
-31.565041	9.71804	86.866829	-17.302843	18.846704	87.864662	38.589813	5.981188	91.5364	38.68615	34.383511	89.236084	38.6379815	20.1823495	90.386242	-73.2436675	17.5110585	85.343082
-31.377401	10.599577	86.97345	-17.296747	18.841597	88.001038	38.587769	5.947407	91.619568	38.709259	34.396927	89.472443	38.648514	20.172167	90.5460055	-73.242008	17.511027	85.4560705
-31.069065	11.892724	87.124138	-17.265762	18.7987	88.183182	38.57127	5.916676	91.660561	38.781723	34.337555	89.673103	38.6764965	20.1271155	90.666832	-73.2080205	17.4702845	85.699532
-30.827162	12.749474	87.192375	-17.258707	18.761034	88.264565	38.552685	5.918468	91.634285	38.785812	34.331043	89.792366	38.6692485	20.1247555	90.7133255	-73.1866625	17.3973125	85.8158045
-30.534088	13.579045	87.263275	-17.271318	18.727907	88.364151	38.50983	5.914894	91.571899	38.776897	34.328663	89.90419	38.6433635	20.1217785	90.7380445	-73.1859995	17.3340355	85.9902575
-30.232916	14.4342	87.348679	-17.311687	18.681026	88.430771	38.457161	5.924941	91.506424	38.735931	34.342613	89.991333	38.596546	20.133777	90.7488785	-73.21992	17.228275	86.1126635
-29.928064	15.200303	87.452713	-17.406311	18.599936	88.507545	38.388615	5.936828	91.438484	38.660854	34.359955	90.079399	38.5247345	20.1483915	90.7589415	-73.3373565	17.0514805	86.2561485
-29.629362	15.983523	87.506294	-17.513836	18.53566	88.537537	38.282429	5.949197	91.354492	38.549225	34.374905	90.125656	38.415827	20.162051	90.740074	-73.443499	16.909269	86.335
-29.248529	16.734705	87.521652	-17.641125	18.441189	88.551697	38.160267	5.972896	91.315804	38.396812	34.380577	90.138313	38.2785395	20.1767365	90.7270585	-73.5607895	16.7056415	86.3763355
-28.687323	17.775272	87.538132	-17.871473	18.315605	88.541061	37.959091	5.979693	91.333214	38.148888	34.389191	90.090401	38.0539895	20.184442	90.7118075	-73.7969355	16.446768	86.3703145
-28.235981	18.411551	87.59082	-18.029013	18.238638	88.537064	37.845306	5.945156	91.412399	37.979118	34.366112	90.072563	37.912212	20.155634	90.742481	-73.970238	16.321642	86.331647
-27.804819	19.038921	87.605171	-18.174938	18.169624	88.541046	37.739353	5.900868	91.528214	37.824638	34.320526	90.065109	37.7819955	20.110697	90.7966615	-74.1318715	16.228551	86.2854305
-27.350422	19.605543	87.629036	-18.309526	18.07378	88.545403	37.648685	5.822319	91.690674	37.679283	34.251152	90.063805	37.663984	20.0367355	90.8772395	-74.283036	16.1108245	86.2135665
-26.837566	20.130281	87.616119	-18.409296	17.969759	88.552765	37.561169	5.711767	91.873428	37.549431	34.141624	90.122826	37.5553	19.9266955	90.998127	-74.373892	16.0128225	86.107403
-26.337156	20.632631	87.640327	-18.495026	17.852575	88.596954	37.502491	5.59324	92.071831	37.47266	34.021416	90.166245	37.4875755	19.807328	91.119038	-74.4776275	15.897822	86.07487
-25.767494	21.126007	87.688164	-18.564972	17.706289	88.636223	37.481735	5.44011	92.227249	37.406685	33.87405	90.210571	37.44421	19.65708	91.21891	-74.574154	15.755498	86.053536
-24.85927	21.77672	87.703835	-18.618654	17.460869	88.650543	37.403168	5.177853	92.341164	37.374409	33.595734	90.229828	37.3887885	19.3867935	91.285496	-74.6260965	15.5349445	86.01559
-24.213028	22.171093	87.713264	-18.657808	17.282688	88.635811	37.36198	4.973686	92.356339	37.363354	33.412712	90.227112	37.362667	19.193199	91.2917255	-74.678283	15.372177	85.9798965
-23.590855	22.548429	87.643341	-18.697464	17.149084	88.602417	37.299995	4.775178	92.33857	37.302197	33.263756	90.250572	37.301096	19.019467	91.294571	-74.696024	15.278701	85.910263
-22.932226	22.903309	87.622696	-18.734665	16.99025	88.54908	37.235214	4.584809	92.28923	37.292965	33.044922	90.217911	37.2640895	18.8148655	91.2535705	-74.7334195	15.1656345	85.8445895
-22.243198	23.274029	87.581184	-18.807837	16.864122	88.502518	37.166965	4.426365	92.225533	37.22599	32.891808	90.200462	37.1964775	18.6590865	91.2129975	-74.8121515	15.0691575	85.7920385
-21.604677	23.598818	87.569626	-18.912701	16.792145	88.442451	37.067539	4.277616	92.102661	37.16748	32.767197	90.135315	37.1175095	18.5224065	91.118988	-74.9429115	15.0618835	85.765914
-20.932804	23.886028	87.522964	-19.013872	16.725418	88.344406	36.961754	4.175974	91.919724	37.072548	32.645157	90.00695	37.017151	18.4105655	90.963337	-75.044895	15.0402705	85.725475
-19.929365	24.323563	87.366257	-19.158722	16.673162	88.167015	36.775528	4.057529	91.526207	36.947025	32.529537	89.683815	36.8612765	18.293533	90.605011	-75.1787205	15.052791	85.729019
-19.224443	24.585291	87.256416	-19.235613	16.640131	88.035126	36.654099	4.001845	91.192314	36.813126	32.451145	89.425606	36.7336125	18.226495	90.30896	-75.2048385	15.053767	85.761292
-18.570433	24.836687	87.11203	-19.284531	16.613504	87.856079	36.534889	3.976116	90.824692	36.705227	32.410698	89.142448	36.620058	18.193407	89.98357	-75.18912	15.033601	85.728588
-17.830975	24.971693	86.946236	-19.328293	16.571142	87.660706	36.466686	3.939801	90.412193	36.680145	32.388718	88.810753	36.5734155	18.1642595	89.611473	-75.2300015	14.9780245	85.709939
-17.083599	25.098196	86.768433	-19.339899	16.537832	87.440857	36.419415	3.864951	89.965103	36.5979	32.388184	88.512672	36.5086575	18.1265675	89.2388875	-75.1884555	14.9490965	85.6428265
-16.351614	25.19108	86.541916	-19.321955	16.477152	87.220078	36.363472	3.828114	89.524338	36.629414	32.314121	88.140198	36.496443	18.0711175	88.832268	-75.140353	14.8831865	85.607888
-15.521362	25.232319	86.363274	-19.275747	16.421391	87.027374	36.308823	3.808261	89.139938	36.625229	32.274185	87.877617	36.467026	18.041223	88.5087775	-75.01852	14.801559	85.5459705
-14.352602	25.225777	86.217705	-19.193441	16.359131	86.825699	36.305176	3.76844	88.764008	36.627693	32.231857	87.698616	36.4664345	18.0001485	88.231312	-74.8533165	14.7181135	85.420086
-13.583055	25.178989	86.184219	-19.137419	16.314503	86.793388	36.359909	3.743806	88.653893	36.745632	32.160046	87.64418	36.5527705	17.951926	88.1490365	-74.8276085	14.67708	85.4377395
-12.763744	25.016066	86.255547	-19.0973	16.284149	86.811913	36.455643	3.691769	88.667603	36.824821	32.142624	87.715721	36.640232	17.9171965	88.191662	-74.834832	14.6511015	85.432164
-11.950958	24.84339	86.353104	-18.986784	16.230703	86.921089	36.586769	3.650512	88.756172	36.938381	32.110752	87.869675	36.762575	17.880632	88.3129235	-74.736143	14.580774	85.5292545
-11.132023	24.654343	86.498039	-18.90819	16.195333	87.050018	36.71463	3.604996	88.881302	37.019535	32.090874	88.073936	36.8670825	17.847935	88.477619	-74.6834625	14.542731	85.622417
-10.288288	24.30872	86.631371	-18.815248	16.135366	87.176483	36.81971	3.567304	89.022514	37.142361	32.075409	88.241455	36.9810355	17.8213565	88.6319845	-74.6115315	14.4493755	85.7209815
-9.478676	23.950686	86.769806	-18.745291	16.10047	87.285126	36.934849	3.544338	89.14521	37.238407	32.063118	88.420876	37.086628	17.803728	88.783043	-74.57721	14.397212	85.787209
-8.275651	23.302212	86.914558	-18.68856	16.052134	87.423363	37.055824	3.516708	89.308144	37.311329	32.050728	88.642914	37.1835765	17.783718	88.975529	-74.5606965	14.32055	85.871197
-7.494134	22.853548	86.943398	-18.662586	15.971539	87.458145	37.111309	3.505379	89.375763	37.326797	32.04052	88.726387	37.219053	17.7729495	89.051075	-74.544225	14.1701285	85.865215
-6.719919	22.28315	86.933662	-18.645651	15.938313	87.489861	37.144424	3.501096	89.45932	37.319519	32.029812	88.75396	37.2319715	17.765454	89.10664	-74.5232735	14.111172	85.873082
-5.979544	21.665602	86.918625	-18.65873	15.91341	87.478554	37.194096	3.483978	89.590401	37.298717	32.017033	88.768684	37.2464065	17.7505055	89.1795425	-74.5638665	14.0763145	85.7775655
-5.221943	21.046057	86.909142	-18.669937	15.904821	87.483604	37.245792	3.461609	89.726761	37.274887	31.99403	88.764153	37.2603395	17.7278195	89.245457	-74.6002135	14.0818225	85.721751
-4.514606	20.379566	86.862579	-18.67437	15.901592	87.488884	37.292377	3.429361	89.884262	37.221493	31.954184	88.75106	37.256935	17.6917725	89.317661	-74.605675	14.1114115	85.660107
-3.808765	19.667223	86.848381	-18.674015	15.900525	87.500275	37.344234	3.392497	90.060844	37.243279	31.913105	88.687927	37.2937565	17.652801	89.3743855	-74.6417865	14.148249	85.6261645
-2.819441	18.489725	86.865303	-18.669697	15.887502	87.527855	37.433575	3.313691	90.320686	37.189903	31.808243	88.686417	37.311739	17.560967	89.5035515	-74.651133	14.214037	85.5521585
-2.148708	17.689171	86.91922	-18.619343	15.853866	87.578674	37.513577	3.255949	90.497383	37.206322	31.723162	88.723457	37.3599495	17.4895555	89.61042	-74.5986355	14.2181765	85.546928
-1.511337	16.880926	87.006905	-18.587259	15.827706	87.654282	37.608776	3.195035	90.69162	37.23035	31.645071	88.848961	37.419563	17.420053	89.7702905	-74.594081	14.235359	85.5382735
-0.873321	16.045883	87.109276	-18.51454	15.805539	87.740395	37.733803	3.108911	90.904083	37.303745	31.564024	89.051781	37.518774	17.3364675	89.977932	-74.547854	14.2746105	85.502858
-0.294076	15.212221	87.263199	-18.451132	15.77819	87.838341	37.865097	3.020759	91.149368	37.415089	31.498756	89.323288	37.640093	17.2597575	90.236328	-74.542357	14.2966225	85.440354
0.279558	14.352623	87.432945	-18.325224	15.785728	87.959404	38.0224	2.918896	91.3993	37.565975	31.508202	89.651611	37.7941875	17.213549	90.5254555	-74.4446355	14.357907	85.3933525
0.837668	13.505891	87.620476	-18.176952	15.805979	88.09021	38.177006	2.837306	91.63945	37.791176	31.390032	89.892845	37.984091	17.113669	90.7661475	-74.337995	14.498289	85.4142725
1.651789	12.214494	87.770088	-17.906528	15.874184	88.236153	38.410938	2.763278	91.939217	38.039032	31.365261	90.275093	38.224985	17.0642695	91.107155	-74.038041	14.6840985	85.365151
2.122352	11.352602	87.904778	-17.730515	15.932981	88.323616	38.5755	2.74232	92.114952	38.230034	31.351578	90.467888	38.402767	17.046949	91.29142	-73.863797	14.819013	85.355812
2.550309	10.45236	87.980782	-17.509539	16.000961	88.404594	38.747776	2.771354	92.274437	38.408703	31.365643	90.617424	38.5782395	17.0684985	91.4459305	-73.5973175	14.9334235	85.3632575
2.940812	9.594193	88.052292	-17.331335	16.090763	88.45575	38.943851	2.822341	92.399399	38.596077	31.358866	90.706482	38.769964	17.0906035	91.5529405	-73.432634	15.0909225	85.3585595
3.299877	8.716433	88.122711	-17.153259	16.118168	88.524002	39.130463	2.877278	92.504845	38.726852	31.393627	90.80233	38.9286575	17.1354525	91.6535875	-73.2351755	15.1008835	85.3944165
3.606246	7.851933	88.183601	-16.979246	16.184835	88.576088	39.284317	2.929814	92.625717	38.85775	31.428246	90.903336	39.0710335	17.17903	91.7645265	-73.0295255	15.19064	85.3876495
3.851077	6.975039	88.266975	-16.850594	16.208878	88.615936	39.421814	2.987836	92.759216	38.969498	31.467455	91.01548	39.195656	17.2276455	91.887348	-72.896844	15.1901105	85.344524
4.117161	5.63934	88.329407	-16.679398	16.292244	88.597809	39.617943	3.030299	92.995514	39.140205	31.502804	91.20787	39.379074	17.2665515	92.101692	-72.73787	15.3179365	85.093926
