# Supplementary material for: How to jointly control a ball trajectory on a moving board: Methodological insights into Motor Learning and Rehabilitation
Source: PLoS One. 2025 Oct 15;20(10):e0334588. doi: 10.1371/journal.pone.0334588 (PMC12527165; doi:10.1371/journal.pone.0334588)
Supplement: S2 Data — (ZIP) [file pone.0334588.s002.zip › D2_029.csv]

Ball_X	Ball_Y	Ball_Z	BoardCentre_X	BoardCentre_Y	BoardCentre_Z	P1LeftHand_X	P1LeftHand_Y	P1LeftHand_Z	P1RightHand_X	P1RightHand_Y	P1RightHand_Z	P1MidHands_X	P1MidHands_Y	P1MidHands_Z	P2MidHands_X	P2MidHands_Y	P2MidHands_Z
19.281473	26.868475	101.461266	-6.171236	17.4627	100.960075	50.89127	5.007745	104.870903	48.442532	37.00597	106.000854	49.666901	21.0068575	105.4358785	-62.009373	13.9185425	96.4842715
19.530895	25.994143	101.324776	-6.159258	17.546951	100.9701	50.886822	4.971748	104.831779	48.429676	37.012802	105.828979	49.658249	20.992275	105.330379	-61.976765	14.101627	96.609821
19.741362	25.100908	101.253258	-6.161093	17.648577	100.967361	50.892872	4.92537	104.774712	48.421555	36.985069	105.662155	49.6572135	20.9552195	105.2184335	-61.9793995	14.3419345	96.7162885
19.957525	24.350292	101.222946	-6.128767	17.759386	100.96228	50.890339	4.851034	104.739738	48.405144	36.976749	105.513786	49.6477415	20.9138915	105.126762	-61.9052755	14.6048805	96.797798
20.208614	23.421114	101.072777	-6.093412	17.892241	100.936546	50.897461	4.791598	104.726471	48.389511	36.988297	105.367744	49.643486	20.8899475	105.0471075	-61.83031	14.8945345	96.8259845
20.486809	22.597862	100.909531	-6.067953	18.016798	100.899529	50.903629	4.756162	104.742287	48.416271	36.918835	105.229507	49.65995	20.8374985	104.985897	-61.795856	15.1960975	96.813161
20.809685	21.346659	100.785912	-6.007827	18.15757	100.733826	50.935684	4.710223	104.806503	48.483387	36.868423	105.153481	49.7095355	20.789323	104.979992	-61.7251895	15.525817	96.48766
21.060907	20.471115	100.655869	-5.939859	18.209419	100.505737	50.957275	4.669357	104.853073	48.550529	36.826397	105.178558	49.753902	20.747877	105.0158155	-61.63362	15.670961	95.9956585
21.325645	19.623842	100.516685	-5.884834	18.23222	100.229645	50.983723	4.635953	104.869164	48.590477	36.826111	105.30217	49.7871	20.731032	105.085667	-61.556768	15.733408	95.373623
21.593327	18.712921	100.358459	-5.840435	18.229557	100.012016	51.01955	4.596222	104.870346	48.689987	36.759846	105.401993	49.8547685	20.678034	105.1361695	-61.5356385	15.78108	94.8878625
21.845291	17.759016	100.268135	-5.758657	18.226149	99.892204	51.052433	4.585105	104.884895	48.789047	36.745213	105.481567	49.92074	20.665159	105.183231	-61.438054	15.787139	94.601177
22.065405	16.82737	100.275146	-5.632548	18.234692	99.851166	51.105316	4.60384	104.893852	48.885128	36.775391	105.58252	49.995222	20.6896155	105.238186	-61.260318	15.7797685	94.464146
22.30167	15.932803	100.220848	-5.51648	18.250015	99.825203	51.147099	4.554658	104.932312	49.030582	36.75597	105.570892	50.0888405	20.655314	105.251602	-61.1218005	15.844716	94.398804
22.64588	14.496204	100.13443	-5.303439	18.307037	99.789009	51.420944	4.680713	104.893768	49.218079	36.812923	105.487717	50.3195115	20.746818	105.1907425	-60.9263895	15.867256	94.3872755
22.833275	13.49042	100.024185	-5.160838	18.359211	99.718605	51.543365	4.708165	104.890182	49.292641	36.864223	105.423042	50.418003	20.786194	105.156612	-60.739679	15.932228	94.280598
22.973476	12.510856	99.966217	-5.028249	18.423981	99.62812	51.651932	4.714799	104.893181	49.407871	36.834969	105.258682	50.5299015	20.774884	105.0759315	-60.5863995	16.073078	94.1803085
23.132927	11.566924	99.927345	-4.911997	18.421452	99.527267	51.747658	4.711537	104.869438	49.489105	36.830475	105.112419	50.6183815	20.771006	104.9909285	-60.4423755	16.071898	94.0636055
23.277519	10.652369	99.769608	-4.804808	18.43618	99.369041	51.823414	4.702192	104.847801	49.54649	36.804794	104.95871	50.684952	20.753493	104.9032555	-60.294568	16.118867	93.8348265
23.447756	9.586755	99.657227	-4.708513	18.402178	99.219444	51.893909	4.668015	104.817223	49.581299	36.808224	104.847275	50.737604	20.7381195	104.832249	-60.15463	16.0662365	93.606639
23.512177	8.629562	99.572845	-4.624274	18.367594	99.058464	52.072781	4.628715	104.731285	49.640999	36.749779	104.703667	50.85689	20.689247	104.717476	-60.105438	16.045941	93.399452
23.588587	7.18889	99.380005	-4.528952	18.303226	98.736061	52.012688	4.559348	104.826286	49.675617	36.699249	104.531929	50.8441525	20.6292985	104.6791075	-59.9020565	15.9771535	92.7930145
23.567089	6.202023	99.271553	-4.486084	18.278404	98.473427	52.053528	4.51669	104.833641	49.937065	36.564114	104.261169	50.9952965	20.540402	104.547405	-59.9674645	16.016406	92.399449
23.566494	5.163534	99.115982	-4.436133	18.270056	98.145233	52.080006	4.485251	104.841927	49.974854	36.502857	104.092705	51.02743	20.494054	104.467316	-59.899696	16.046058	91.82315
23.463709	4.212843	98.991325	-4.376201	18.271753	97.83802	52.089417	4.452124	104.854263	49.968098	36.432705	103.931938	51.0287575	20.4424145	104.3931005	-59.7811595	16.1010915	91.2829395
23.343155	3.232173	98.878769	-4.337528	18.291843	97.544647	52.094101	4.409147	104.885231	49.993916	36.376373	103.809189	51.0440085	20.39276	104.34721	-59.7190645	16.190926	90.742084
23.193165	2.299686	98.830704	-4.296763	18.298746	97.280594	52.10746	4.367058	104.914711	50.088776	36.313046	103.6409	51.098118	20.340052	104.2778055	-59.691644	16.25744	90.2833825
22.98777	1.364572	98.761482	-4.227749	18.33256	97.11087	52.118595	4.323231	104.891823	50.151836	36.260029	103.477768	51.1352155	20.29163	104.1847955	-59.5907135	16.37349	90.0369445
22.602478	0.009071	98.682602	-4.107328	18.387697	96.929588	52.140434	4.306012	104.775009	50.159027	36.216187	103.262642	51.1497305	20.2610995	104.0188255	-59.3643865	16.5142945	89.8403505
22.296398	-0.852554	98.64389	-4.028988	18.421295	96.818962	52.166801	4.29613	104.659416	50.463654	36.092148	102.91835	51.3152275	20.194139	103.788883	-59.3732035	16.648451	89.849041
21.947721	-1.659173	98.598732	-3.955238	18.436949	96.692238	52.148819	4.26841	104.526558	50.549488	35.990681	102.691521	51.3491535	20.1295455	103.6090395	-59.2596295	16.7443525	89.7754365
21.541523	-2.463535	98.46653	-3.880735	18.422646	96.582199	52.133678	4.210126	104.334679	50.526237	35.862625	102.473053	51.3299575	20.0363755	103.403866	-59.0914275	16.8089165	89.760532
21.117016	-3.275953	98.319633	-3.816499	18.388018	96.450493	52.126331	4.131381	104.137596	50.596821	35.726799	102.221191	51.361576	19.92909	103.1793935	-58.994574	16.846946	89.7215925
20.609251	-4.031222	98.188316	-3.763369	18.338358	96.301483	52.131981	4.043094	103.971039	50.682205	35.596951	102.018356	51.407093	19.8200225	102.9946975	-58.933831	16.8566935	89.6082685
20.084902	-4.736619	98.034531	-3.718388	18.282322	96.150627	52.197559	3.920891	103.739906	50.756981	35.473911	101.82737	51.47727	19.697401	102.783638	-58.914046	16.867243	89.517616
19.229231	-5.676141	97.81102	-3.675244	18.18454	95.964272	52.055569	3.786675	103.53038	50.854069	35.281002	101.517342	51.454819	19.5338385	102.523861	-58.805307	16.8352415	89.404683
18.607565	-6.266904	97.638428	-3.629574	18.141733	95.847717	52.142155	3.686408	103.240776	50.908733	35.155704	101.283302	51.525444	19.421056	102.262039	-58.784592	16.86241	89.433395
17.948046	-6.859724	97.440437	-3.5919	18.064919	95.721573	52.126591	3.59148	103.014458	50.96088	35.037323	101.004898	51.5437355	19.3144015	102.009678	-58.7275355	16.8154365	89.433468
17.233505	-7.380016	97.246918	-3.541958	18.007702	95.60202	52.141632	3.487555	102.718994	51.033585	34.912418	100.660797	51.5876085	19.1999865	101.6898955	-58.6715245	16.8154175	89.5141445
16.538853	-7.855289	97.026283	-3.459167	17.916035	95.464355	52.159714	3.383468	102.393295	51.090569	34.786594	100.286674	51.6251415	19.085031	101.3399845	-58.5434755	16.747039	89.5887255
15.834491	-8.261752	96.820908	-3.406265	17.85861	95.309433	52.153023	3.253521	102.062241	51.157623	34.68264	99.859833	51.655323	18.9680805	100.961037	-58.467853	16.7491395	89.657829
15.080211	-8.649865	96.591949	-3.33862	17.791237	95.16954	52.169346	3.153471	101.66761	51.209949	34.547707	99.433762	51.6896475	18.850589	100.550686	-58.3668875	16.731885	89.788394
13.821608	-9.214214	96.247986	-3.269201	17.649487	94.962517	51.959515	3.005204	101.162544	51.159306	34.226688	98.870834	51.5594105	18.615946	100.016689	-58.0978125	16.683028	89.908345
12.984403	-9.515236	96.038445	-3.26013	17.533566	94.840881	51.864929	2.873878	100.814018	51.216454	34.108501	98.567108	51.5406915	18.4911895	99.690563	-58.0609515	16.5759425	89.991199
12.143972	-9.752101	95.798294	-3.28197	17.424221	94.719498	51.824032	2.744549	100.490913	51.215763	33.964466	98.340271	51.5198975	18.3545075	99.415592	-58.0838375	16.4939345	90.023404
11.288971	-9.979856	95.586823	-3.307317	17.31036	94.62532	51.767529	2.62057	100.229156	51.200718	33.833904	98.199829	51.4841235	18.227237	99.2144925	-58.0987575	16.393483	90.0361475
10.397632	-10.135791	95.410461	-3.353831	17.234287	94.563591	51.643181	2.515768	100.089958	51.163757	33.723415	98.167488	51.403469	18.1195915	99.128723	-58.111131	16.3489825	89.998459
9.462723	-10.334646	95.249489	-3.392493	17.165171	94.511703	51.614368	2.420963	99.931	51.145996	33.641655	98.176041	51.380182	18.031309	99.0535205	-58.165168	16.299033	89.9698855
8.531382	-10.407225	95.051483	-3.418403	17.115515	94.438148	51.552235	2.342346	99.806007	51.15184	33.56897	98.200371	51.3520375	17.955658	99.003189	-58.1888435	16.275372	89.873107
7.184584	-10.495946	94.681511	-3.385045	17.097694	94.288818	51.533539	2.262641	99.508804	51.239441	33.466564	98.162491	51.38649	17.8646025	98.8356475	-58.15658	16.3307855	89.7419885
6.270547	-10.501676	94.384529	-3.308673	17.10425	94.169334	51.521893	2.218964	99.251053	51.352715	33.490318	98.066231	51.437304	17.854641	98.658642	-58.05465	16.353859	89.680026
5.339731	-10.525854	94.06871	-3.205879	17.108952	94.05481	51.533211	2.169172	98.971146	51.433796	33.438919	97.986855	51.4835035	17.8040455	98.4790005	-57.8952615	16.4138585	89.6306195
4.401395	-10.459649	93.814934	-3.086445	17.138657	93.978874	51.566471	2.13786	98.704597	51.560635	33.379848	97.891335	51.563553	17.758854	98.297966	-57.736443	16.51846	89.659782
3.467462	-10.40153	93.596741	-2.972156	17.182503	93.935417	51.602417	2.091605	98.496086	51.702034	33.324329	97.821747	51.6522255	17.707967	98.1589165	-57.5965375	16.657039	89.7119175
2.544282	-10.322872	93.439285	-2.827278	17.213436	93.902519	51.707714	2.020633	98.334267	51.826794	33.257404	97.793266	51.767254	17.6390185	98.0637665	-57.42181	16.7878535	89.7412715
1.607474	-10.274743	93.321419	-2.69558	17.232288	93.890244	51.778019	1.976228	98.220558	51.989563	33.190109	97.772339	51.883791	17.5831685	97.9964485	-57.274951	16.8814075	89.7840395
0.142049	-10.120227	93.252708	-2.481301	17.272804	93.917938	51.912182	1.896476	98.120232	52.225555	33.064014	97.766563	52.0688685	17.480245	97.9433975	-57.0314705	17.065363	89.8924785
-0.778294	-10.03558	93.194527	-2.356402	17.29364	93.905434	51.99493	1.856646	98.067513	52.348209	33.019398	97.742134	52.1715695	17.438022	97.9048235	-56.8843735	17.149258	89.9060445
-1.718076	-9.941188	93.168297	-2.257346	17.287033	93.885384	52.041031	1.824195	98.02813	52.451378	32.967258	97.677925	52.2462045	17.3957265	97.8530275	-56.7608965	17.1783395	89.9177405
-2.676506	-9.867694	93.157669	-2.183302	17.272177	93.847481	52.091797	1.795444	97.991425	52.510876	32.899536	97.628731	52.3013365	17.34749	97.810078	-56.6679405	17.196864	89.884884
-3.65601	-9.748493	93.129738	-2.122686	17.275917	93.850471	52.12096	1.760571	97.973373	52.547985	32.850693	97.58773	52.3344725	17.305632	97.7805515	-56.5798445	17.246202	89.9203905
-4.631759	-9.637995	93.141815	-2.095755	17.261209	93.863731	52.12804	1.721512	97.954269	52.595551	32.816715	97.562035	52.3617955	17.2691135	97.758152	-56.5533055	17.2533045	89.96931
-5.572134	-9.520103	93.153259	-2.093406	17.233704	93.874428	52.123516	1.690966	97.935616	52.607334	32.774906	97.555283	52.365425	17.232936	97.7454495	-56.552237	17.234472	90.0034065
-7.022031	-9.306521	93.116966	-2.113811	17.179533	93.891792	52.080662	1.651683	97.906792	52.607571	32.734539	97.54776	52.3441165	17.193111	97.727276	-56.5717385	17.165955	90.056308
-8.007241	-9.142384	93.118057	-2.129635	17.147573	93.905136	52.038677	1.62886	97.890404	52.577412	32.713932	97.552849	52.3080445	17.171396	97.7216265	-56.5673145	17.12375	90.0886455
-8.973765	-8.933542	93.109444	-2.201816	17.112326	93.909302	51.990437	1.590524	97.87664	52.553005	32.69698	97.550415	52.271721	17.143752	97.7135275	-56.675353	17.0809	90.1050765
-9.913664	-8.754249	93.083221	-2.232724	17.092649	93.904388	51.926537	1.55753	97.841278	52.573311	32.699081	97.510941	52.249924	17.1283055	97.6761095	-56.715372	17.0569925	90.1326665
-10.856501	-8.539285	93.017456	-2.284631	17.09556	93.859863	51.84433	1.524187	97.78138	52.567448	32.695374	97.466454	52.205889	17.1097805	97.623917	-56.775151	17.0813395	90.095809
-11.86709	-8.318694	92.927109	-2.33454	17.082317	93.804916	51.772594	1.485223	97.694351	52.556007	32.76693	97.401878	52.1643005	17.1260765	97.5481145	-56.8333805	17.0385575	90.0617175
-12.828377	-8.049091	92.856163	-2.399502	17.080156	93.727646	51.689423	1.461016	97.577614	52.535397	32.798073	97.289589	52.11241	17.1295445	97.4336015	-56.911414	17.0307675	90.0216905
-14.224492	-7.633605	92.7108	-2.49955	17.058748	93.583611	51.546295	1.42713	97.287216	52.429962	32.827068	97.059967	51.9881285	17.127099	97.1735915	-56.9872285	16.990397	89.9936305
-15.135013	-7.344473	92.535202	-2.567387	17.037535	93.464905	51.440693	1.39739	97.061935	52.356743	32.866119	96.870003	51.898718	17.1317545	96.965969	-57.033492	16.9433155	89.963841
-16.061359	-7.066257	92.407593	-2.665314	16.995317	93.331947	51.330441	1.372734	96.854233	52.233578	32.898396	96.67112	51.7820095	17.135565	96.7626765	-57.1126375	16.855069	89.9012175
-17.007603	-6.703293	92.293747	-2.763229	16.958715	93.208084	51.214546	1.340033	96.682755	52.103485	32.900166	96.468559	51.6590155	17.1200995	96.575657	-57.1854735	16.7973305	89.840511
-17.902496	-6.367401	92.251144	-2.879279	16.897137	93.12249	51.111073	1.31895	96.536133	51.951702	32.914005	96.276085	51.5313875	17.1164775	96.406109	-57.2899455	16.6777965	89.838871
-18.729012	-6.040424	92.20076	-2.996524	16.85878	93.051979	50.985439	1.299692	96.413597	51.791756	32.931824	96.108871	51.3885975	17.115758	96.261234	-57.3816455	16.601802	89.842724
-19.570467	-5.665621	92.142303	-3.096034	16.75429	92.987671	50.843971	1.279275	96.28521	51.654659	32.953644	95.948845	51.249315	17.1164595	96.1170275	-57.441383	16.3921205	89.8583145
-20.877289	-5.073709	92.033905	-3.23164	16.623438	92.840057	50.658752	1.241505	96.113838	51.487328	32.924305	95.718102	51.07304	17.082905	95.91597	-57.53632	16.163971	89.764144
-21.719816	-4.698459	91.954094	-3.342705	16.485538	92.746384	50.552673	1.212826	96.039047	51.358871	32.889938	95.585785	50.955772	17.051382	95.812416	-57.641182	15.919694	89.680352
-22.480743	-4.299095	91.913658	-3.482656	16.347534	92.653343	50.43961	1.150183	95.980453	51.20063	32.878471	95.482384	50.82012	17.014327	95.7314185	-57.785432	15.680741	89.5752675
-23.263901	-3.900549	91.902039	-3.655059	16.190723	92.614166	50.319237	1.090375	95.946388	51.016785	32.86842	95.366142	50.668011	16.9793975	95.656265	-57.978129	15.4020485	89.572067
-24.063009	-3.440642	91.927788	-3.831402	16.032919	92.608795	50.175537	1.006222	95.895699	50.788414	32.852928	95.234352	50.4819755	16.929575	95.5650255	-58.1447795	15.136263	89.6525645
-24.825958	-2.951509	92.001251	-4.041137	15.865871	92.603477	49.991913	0.928428	95.854881	50.558071	32.825001	95.083656	50.274992	16.8767145	95.4692685	-58.357266	14.8550275	89.7376855
-25.58186	-2.448855	92.125282	-4.22379	15.745051	92.59639	49.782635	0.869324	95.800545	50.340378	32.775322	94.922729	50.0615065	16.822323	95.361637	-58.5090865	14.667779	89.831143
-26.592291	-1.69939	92.223679	-4.473384	15.593654	92.591476	49.492485	0.802837	95.715302	50.052952	32.645115	94.709	49.7727185	16.723976	95.212151	-58.7194865	14.463332	89.970801
-27.236261	-1.1026	92.287071	-4.628894	15.528099	92.600922	49.297249	0.730101	95.698074	49.90239	32.561249	94.617287	49.5998195	16.645675	95.1576805	-58.8576075	14.410523	90.0441635
-27.954468	-0.530328	92.317863	-4.779633	15.44829	92.613312	49.126698	0.670089	95.713943	49.788822	32.494854	94.597511	49.45776	16.5824715	95.155727	-59.017026	14.3141085	90.070897
-28.589094	0.142062	92.32811	-4.951186	15.386961	92.633682	48.967442	0.619054	95.770538	49.690609	32.432961	94.622894	49.3290255	16.5260075	95.196716	-59.2313975	14.2479145	90.070648
-29.156252	0.811546	92.359383	-5.061105	15.380944	92.68898	48.842613	0.572821	95.837769	49.596127	32.382778	94.682602	49.21937	16.4777995	95.2601855	-59.34158	14.2840885	90.1177745
-29.707134	1.468987	92.405685	-5.181401	15.3564	92.728683	48.723476	0.54998	95.899338	49.512138	32.361877	94.758789	49.117807	16.4559285	95.3290635	-59.480609	14.2568715	90.1283025
-30.21413	2.190334	92.377312	-5.265181	15.363486	92.75753	48.61021	0.54654	95.950111	49.4636	32.373108	94.824631	49.036905	16.459824	95.387371	-59.567267	14.267148	90.127689
-30.973461	3.348157	92.363991	-5.354949	15.408547	92.799522	48.463501	0.634193	95.987846	49.409439	32.447636	94.905724	48.93647	16.5409145	95.446785	-59.646368	14.2761795	90.152259
-31.387526	4.187488	92.400902	-5.388137	15.449839	92.832237	48.46492	0.68018	95.944237	49.365936	32.52639	94.929054	48.915428	16.603285	95.4366455	-59.691702	14.296393	90.2278285
-31.765079	5.009884	92.493622	-5.439346	15.519287	92.907845	48.37038	0.787236	95.96833	49.323574	32.615261	94.95694	48.846977	16.7012485	95.462635	-59.725669	14.3373255	90.353055
-32.133587	5.837145	92.616577	-5.500588	15.575886	93.003311	48.311317	0.892263	95.955635	49.258835	32.730381	94.989166	48.785076	16.811322	95.4724005	-59.786252	14.34045	90.5342215
-32.447777	6.753443	92.746826	-5.561859	15.667492	93.145462	48.293678	0.994918	95.909729	49.186455	32.851307	95.045189	48.7400665	16.9231125	95.477459	-59.8637845	14.4118715	90.813465
-32.72485	7.703008	92.908791	-5.635827	15.728179	93.287346	48.211487	1.116549	95.901138	49.100796	32.988403	95.127289	48.6561415	17.052476	95.5142135	-59.9277955	14.403882	91.0604785
-32.979088	8.661832	93.073692	-5.748589	15.81271	93.437569	48.129761	1.24615	95.885231	49.007912	33.13969	95.228943	48.5688365	17.19292	95.557087	-60.0660145	14.4325	91.318051
-33.244087	10.079069	93.262665	-5.914377	15.927746	93.606773	47.989231	1.434422	95.849609	48.835529	33.379436	95.403503	48.41238	17.406929	95.626556	-60.241134	14.448563	91.58699
-33.397041	11.030057	93.344498	-6.054484	16.014912	93.709442	47.875889	1.586445	95.826912	48.715324	33.541866	95.520592	48.2956065	17.5641555	95.673752	-60.4045745	14.4656685	91.745132
-33.514534	11.999555	93.445038	-6.19953	16.103664	93.803123	47.71703	1.780925	95.832901	48.587589	33.719505	95.650826	48.1523095	17.750215	95.7418635	-60.5513695	14.457113	91.8643825
-33.624672	13.012671	93.561584	-6.306761	16.208839	93.91317	47.602108	1.953443	95.811279	48.458214	33.902836	95.777336	48.030161	17.9281395	95.7943075	-60.643683	14.4895385	92.0320325
-33.639545	13.98218	93.705925	-6.422095	16.310432	94.019333	47.532158	2.12638	95.765465	48.336891	34.082966	95.894691	47.9345245	18.104673	95.830078	-60.7787145	14.516191	92.208588
-33.615181	14.910333	93.878929	-6.514102	16.448374	94.126839	47.390739	2.309149	95.800758	48.246731	34.269703	95.999023	47.818735	18.289426	95.8998905	-60.846939	14.607322	92.3537875
-33.558605	15.85616	94.010422	-6.574337	16.60214	94.221115	47.364799	2.460626	95.791534	48.164154	34.437031	96.100197	47.7644765	18.4488285	95.9458655	-60.9131505	14.7554515	92.4963645
-33.390415	17.298346	94.203667	-6.622104	16.798172	94.391083	47.225704	2.715623	95.900208	48.097263	34.642918	96.25705	47.6614835	18.6792705	96.078629	-60.9056915	14.9170735	92.703537
-33.222641	18.216864	94.308838	-6.644714	16.932014	94.505623	47.196312	2.851766	95.968018	48.087994	34.735458	96.39917	47.642153	18.793612	96.183594	-60.931581	15.070416	92.827652
-33.006859	19.121696	94.414551	-6.680457	17.027542	94.602051	47.123985	2.946704	96.105347	48.091606	34.817459	96.571579	47.6077955	18.8820815	96.338463	-60.9687095	15.1730025	92.865639
-32.790627	19.94994	94.492752	-6.725007	17.102985	94.69458	47.067108	3.027505	96.26442	48.09631	34.852837	96.762238	47.581709	18.940171	96.513329	-61.031723	15.265799	92.875831
-32.484722	20.773815	94.588577	-6.775368	17.184296	94.803123	46.969601	3.086397	96.470978	48.098061	34.854813	96.939346	47.533831	18.970605	96.705162	-61.084567	15.397987	92.901084
-32.135239	21.608225	94.607094	-6.847461	17.240929	94.917091	46.951012	3.092823	96.666702	48.070328	34.827133	97.09771	47.51067	18.959978	96.882206	-61.205592	15.52188	92.951976
-31.80905	22.427092	94.685188	-6.94616	17.261944	95.036903	46.877499	3.096365	96.914696	48.024113	34.784752	97.279747	47.450806	18.9405585	97.0972215	-61.343126	15.5833295	92.9765845
-31.180229	23.56035	94.861565	-7.036108	17.286991	95.262894	46.792202	3.088892	97.281235	47.969494	34.678104	97.474091	47.380848	18.883498	97.377663	-61.453064	15.690484	93.148125
-30.789909	24.253841	94.96904	-7.073279	17.278362	95.423508	46.758892	3.065365	97.557556	47.953171	34.606705	97.571442	47.3560315	18.836035	97.564499	-61.5025895	15.720689	93.282517
-30.275322	24.987049	95.112907	-7.103345	17.266644	95.617416	46.758595	3.043505	97.834846	47.944073	34.547039	97.665512	47.351334	18.795272	97.750179	-61.558024	15.738016	93.484653
-29.797312	25.759899	95.21006	-7.105446	17.258827	95.792831	46.774693	3.018552	98.10733	47.971756	34.47649	97.758728	47.3732245	18.747521	97.933029	-61.5841165	15.770133	93.652633
-29.254276	26.522955	95.239815	-7.121876	17.253408	95.943428	46.79026	2.978689	98.370987	47.988731	34.434845	97.874107	47.3894955	18.706767	98.122547	-61.6332475	15.800049	93.764309
-28.740946	27.239618	95.282272	-7.151831	17.227886	96.037094	46.811317	2.931003	98.610268	48.012363	34.388824	98.024841	47.41184	18.6599135	98.3175545	-61.715502	15.7958585	93.7566335
-28.188101	27.947933	95.302887	-7.193274	17.204037	96.123833	46.817711	2.883396	98.816284	48.056755	34.356754	98.170227	47.437233	18.620075	98.4932555	-61.823781	15.787999	93.7544105
-27.258461	29.084154	95.316048	-7.229223	17.17948	96.242546	46.813686	2.842997	99.043533	48.114193	34.316441	98.36731	47.4639395	18.579719	98.7054215	-61.9223855	15.779241	93.7796705
-26.572844	29.842812	95.382156	-7.263395	17.20079	96.316238	46.804985	2.845227	99.147018	48.138664	34.313156	98.484871	47.4718245	18.5791915	98.8159445	-61.9986145	15.8223885	93.8165315
-25.997997	30.573168	95.470253	-7.288439	17.210501	96.389214	46.812786	2.87878	99.210487	48.17482	34.33437	98.592705	47.493803	18.606575	98.901596	-62.070681	15.814427	93.876832
-25.352022	31.270096	95.552956	-7.306186	17.24984	96.440468	46.835701	2.943586	99.242821	48.205383	34.408398	98.699776	47.520542	18.675992	98.9712985	-62.132914	15.823688	93.9096375
-24.525188	32.014587	95.585289	-7.311748	17.317354	96.502213	46.860836	3.019973	99.240158	48.222607	34.495831	98.795952	47.5417215	18.757902	99.018055	-62.1652175	15.876806	93.986371
-23.814592	32.779747	95.69648	-7.324688	17.36891	96.507706	46.906097	3.118193	99.196648	48.244335	34.611534	98.884338	47.575216	18.8648635	99.040493	-62.224592	15.8729565	93.974919
-23.049202	33.53418	95.757858	-7.310131	17.442427	96.48526	46.954227	3.238288	99.13105	48.255165	34.731148	98.958527	47.604696	18.984718	99.0447885	-62.224958	15.900136	93.9257315
-21.930664	34.561314	95.80864	-7.286166	17.562084	96.407356	47.023018	3.415219	98.988724	48.281078	34.903919	99.084381	47.652048	19.159569	99.0365525	-62.22438	15.964599	93.7781595
-21.108446	35.297596	95.827164	-7.291081	17.62628	96.337074	47.060188	3.560709	98.864021	48.305248	35.099064	99.155914	47.682718	19.3298865	99.0099675	-62.26488	15.9226735	93.6641805
-20.226973	36.027615	95.839081	-7.274518	17.705824	96.25959	47.091961	3.701062	98.760071	48.305218	35.21822	99.223663	47.6985895	19.459641	98.991867	-62.2476255	15.952007	93.527313
-19.479933	36.727234	95.911789	-7.290937	17.810282	96.20742	47.127235	3.849161	98.67971	48.299622	35.339779	99.278511	47.7134285	19.59447	98.9791105	-62.2953025	16.026094	93.4357295
-18.616892	37.304302	95.977722	-7.302725	17.894642	96.209343	47.155361	3.975471	98.637413	48.281078	35.441368	99.337654	47.7182195	19.7084195	98.9875335	-62.3236695	16.0808645	93.4311525
-17.675856	37.912659	96.049973	-7.319964	17.98369	96.233528	47.167366	4.104115	98.63356	48.242508	35.55962	99.418922	47.704937	19.8318675	99.026241	-62.344865	16.1355125	93.440815
-16.773718	38.503056	96.18306	-7.336802	18.045811	96.271095	47.185043	4.209829	98.658073	48.237019	35.64938	99.508011	47.711031	19.9296045	99.083042	-62.384635	16.1620175	93.459148
-15.459498	39.22435	96.315453	-7.370338	18.092752	96.302238	47.219151	4.339913	98.708748	48.217922	35.789379	99.643707	47.7185365	20.064646	99.1762275	-62.4592125	16.120858	93.4282485
-14.538984	39.68362	96.366814	-7.393776	18.103354	96.304993	47.238411	4.39868	98.750748	48.185223	35.860184	99.73201	47.711817	20.129432	99.241379	-62.499369	16.077276	93.368607
-13.574076	40.112671	96.383751	-7.413475	18.113264	96.293098	47.261967	4.447117	98.794975	48.163189	35.910873	99.793327	47.712578	20.178995	99.294151	-62.539528	16.047533	93.292045
-12.577277	40.500648	96.386551	-7.439935	18.136816	96.259476	47.279308	4.485419	98.842308	48.129753	35.930351	99.840355	47.7045305	20.207885	99.3413315	-62.5844005	16.065747	93.1776205
-11.655309	40.815498	96.439743	-7.472503	18.154469	96.265205	47.327805	4.521767	98.903313	48.050289	35.961086	99.889877	47.689047	20.2414265	99.396595	-62.634053	16.0675115	93.133815
-10.691507	41.091747	96.524063	-7.507828	18.169146	96.348457	47.357037	4.568277	98.989105	47.984253	35.994408	99.949532	47.670645	20.2813425	99.4693185	-62.686301	16.0569495	93.2275955
-9.704027	41.335018	96.613914	-7.544091	18.204369	96.418938	47.391987	4.629211	99.087944	47.943283	36.031811	100.050262	47.667635	20.330511	99.569103	-62.755817	16.078227	93.268773
-8.146275	41.622791	96.774513	-7.576757	18.231459	96.521774	47.416191	4.701595	99.249519	47.920017	36.103039	100.260674	47.668104	20.402317	99.7550965	-62.821618	16.060601	93.2884515
-7.21226	41.741699	96.85511	-7.594273	18.24721	96.554855	47.444714	4.724536	99.316605	47.920452	36.137074	100.345596	47.682583	20.430805	99.8311005	-62.871129	16.063615	93.2786095
-6.208034	41.814293	96.922432	-7.615049	18.270039	96.571411	47.480324	4.740624	99.36657	47.933712	36.165775	100.421814	47.707018	20.4531995	99.894192	-62.937116	16.0868785	93.24863
-5.165133	41.893055	96.928902	-7.613534	18.301861	96.567345	47.495132	4.759397	99.39402	47.935467	36.176258	100.460228	47.7152995	20.4678275	99.927124	-62.9423675	16.1358945	93.207566
-4.12418	41.890751	96.950722	-7.624873	18.33041	96.560577	47.497524	4.770873	99.416809	47.927212	36.178707	100.500381	47.712368	20.47479	99.958595	-62.962114	16.18603	93.162559
-3.152258	41.858402	96.980995	-7.627465	18.362539	96.552307	47.51178	4.797652	99.43483	47.917984	36.197166	100.52919	47.714882	20.497409	99.98201	-62.969812	16.227669	93.122604
-2.159166	41.73711	97.044731	-7.648435	18.397947	96.550369	47.530399	4.834172	99.447418	47.89439	36.238049	100.577637	47.7123945	20.5361105	100.0125275	-63.0092645	16.2597835	93.0882105
-0.641587	41.498577	97.083099	-7.673947	18.415304	96.512001	47.550812	4.881349	99.47802	47.882061	36.283619	100.699783	47.7164365	20.582484	100.0889015	-63.0643305	16.248124	92.9351005
0.330935	41.249809	97.127716	-7.701578	18.421885	96.480072	47.569698	4.897535	99.482979	47.878033	36.334896	100.78347	47.7238655	20.6162155	100.1332245	-63.1270215	16.2275545	92.8269195
1.252182	40.980534	97.166275	-7.722605	18.418896	96.458916	47.576839	4.920765	99.496056	47.850731	36.351654	100.841454	47.713785	20.6362095	100.168755	-63.158995	16.2015825	92.749077
2.219991	40.580479	97.183815	-7.739317	18.42149	96.423485	47.568779	4.941081	99.52388	47.834133	36.379707	100.876358	47.701456	20.660394	100.200119	-63.18009	16.182586	92.646851
3.167953	40.145744	97.133186	-7.769276	18.417892	96.382759	47.572441	4.967834	99.538406	47.809772	36.403168	100.873314	47.6911065	20.685501	100.20586	-63.2296585	16.150283	92.559658
4.09057	39.679943	97.040459	-7.788416	18.429277	96.323792	47.570004	4.987324	99.540337	47.741154	36.422012	100.803772	47.655579	20.704668	100.1720545	-63.232411	16.153886	92.4755295
4.957274	39.156067	96.88591	-7.834219	18.406223	96.248177	47.558941	5.004792	99.529114	47.675751	36.395988	100.667892	47.617346	20.70039	100.098503	-63.285784	16.112056	92.397851
6.28098	38.27108	96.561005	-7.901982	18.363581	96.090302	47.542267	5.012389	99.450974	47.525711	36.330978	100.377151	47.533989	20.6716835	99.9140625	-63.337953	16.0554785	92.2665415
7.178304	37.600414	96.310699	-7.918548	18.331642	95.965691	47.525673	5.008862	99.362389	47.409641	36.287579	100.113441	47.467657	20.6482205	99.737915	-63.304753	16.0150635	92.193467
8.012708	36.924789	96.095589	-7.942925	18.309937	95.853996	47.521694	4.999207	99.259972	47.32505	36.31789	99.783554	47.423372	20.6585485	99.521763	-63.309222	15.9613255	92.186229
8.806233	36.218376	95.836433	-7.972816	18.22864	95.752098	47.528263	4.986014	99.127693	47.179874	36.276581	99.50647	47.3540685	20.6312975	99.3170815	-63.2997005	15.8259825	92.1871145
9.648779	35.463909	95.637215	-7.97718	18.186714	95.66066	47.495113	4.981805	99.048706	47.050011	36.216457	99.293922	47.272562	20.599131	99.171314	-63.226922	15.774297	92.150006
10.453845	34.64801	95.453339	-8.01578	18.121597	95.58139	47.485077	4.938527	98.977058	46.965347	36.149933	99.118767	47.225212	20.54423	99.0479125	-63.256772	15.698964	92.1148675
11.254693	33.862019	95.349899	-8.063551	18.038603	95.520462	47.465115	4.873719	98.92569	46.901672	36.09148	99.024765	47.1833935	20.4825995	98.9752275	-63.3104955	15.5946065	92.0656965
12.405857	32.585392	95.268364	-8.129231	17.95908	95.389832	47.415123	4.765059	98.901787	46.807762	35.971546	99.026016	47.1114425	20.3683025	98.9639015	-63.3699045	15.5498575	91.8157625
13.219118	31.713018	95.210472	-8.18178	17.877041	95.289467	47.395	4.699217	98.922287	46.786926	35.915657	99.07653	47.090963	20.307437	98.9994085	-63.454523	15.446645	91.5795255
13.975724	30.819571	95.191368	-8.249775	17.855402	95.169533	47.390488	4.645533	98.944595	46.74184	35.875019	99.195824	47.066164	20.260276	99.0702095	-63.565714	15.450528	91.2688565
14.638916	29.952282	95.211395	-8.288626	17.877026	95.082382	47.392265	4.643738	99.020958	46.699429	35.873554	99.355385	47.045847	20.258646	99.1881715	-63.623099	15.495406	90.9765925
15.372551	29.046518	95.299225	-8.323747	17.914318	95.000008	47.440865	4.677928	99.111649	46.679173	35.926342	99.548035	47.060019	20.302135	99.329842	-63.707513	15.526501	90.670174
16.069529	28.02433	95.312714	-8.320993	17.998386	94.952789	47.509167	4.732159	99.2229	46.65321	36.026989	99.764648	47.0811885	20.379574	99.493774	-63.7231745	15.617198	90.411804
16.763653	27.075676	95.335678	-8.292648	18.06628	94.87677	47.580563	4.826243	99.321022	46.649612	36.17049	99.958023	47.1150875	20.4983665	99.6395225	-63.7003835	15.6341935	90.1140175
17.752266	25.579781	95.325813	-8.201111	18.167433	94.759354	47.726421	4.987098	99.441757	46.727432	36.324188	100.177261	47.2269265	20.655643	99.809509	-63.6291485	15.679223	89.709199
18.373182	24.470495	95.281265	-8.075055	18.261431	94.664398	47.843151	5.119733	99.526825	46.784836	36.410923	100.291618	47.3139935	20.765328	99.9092215	-63.4641035	15.757534	89.4195745
18.992804	23.400038	95.229164	-7.927244	18.319611	94.545326	47.967834	5.25863	99.59816	46.839897	36.415421	100.36322	47.4038655	20.8370255	99.98069	-63.2583535	15.8021965	89.109962
19.550909	22.26458	95.132813	-7.748156	18.396387	94.422287	48.102871	5.401947	99.677116	46.936584	36.499603	100.397369	47.5197275	20.950775	100.0372425	-63.0160395	15.841999	88.8073315
20.088425	21.05526	95.005981	-7.573202	18.433718	94.269119	48.228813	5.514619	99.72831	47.052307	36.588394	100.385986	47.64056	21.0515065	100.057148	-62.786964	15.8159295	88.48109
20.597839	19.843788	94.873337	-7.421682	18.451347	94.088036	48.33691	5.601226	99.741089	47.151138	36.628883	100.336143	47.744024	21.1150545	100.038616	-62.587388	15.7876395	88.137456
21.015755	18.614025	94.681145	-7.253242	18.446337	93.908943	48.430843	5.65673	99.730019	47.232513	36.628811	100.224518	47.831678	21.1427705	99.9772685	-62.338162	15.7499035	87.8406175
21.565123	16.608492	94.391586	-7.06785	18.399494	93.607483	48.527473	5.658898	99.658241	47.330597	36.587879	99.934723	47.929035	21.1233885	99.796482	-62.064735	15.6755995	87.418484
21.879452	15.224305	94.193481	-6.966546	18.358582	93.42437	48.564552	5.62032	99.585617	47.354572	36.495117	99.689278	47.959562	21.0577185	99.6374475	-61.892654	15.6594455	87.2112925
22.071814	13.862642	93.995537	-6.876537	18.283649	93.217857	48.590633	5.555168	99.501526	47.409096	36.410858	99.405624	47.9998645	20.983013	99.453575	-61.7529385	15.584285	86.982139
22.280382	12.38632	93.808075	-6.814496	18.15925	93.021721	48.641251	5.473407	99.393341	47.431931	36.287365	99.113495	48.036591	20.880386	99.253418	-61.665583	15.438114	86.790024
22.396923	10.983939	93.620674	-6.724877	18.04076	92.802452	48.694008	5.364594	99.291855	47.445194	36.124516	98.779327	48.069601	20.744555	99.035591	-61.519355	15.336965	86.569313
22.451752	9.514715	93.433701	-6.642376	17.922655	92.631546	48.737972	5.245439	99.182602	47.488625	36.017181	98.421768	48.1132985	20.63131	98.802185	-61.3980505	15.214	86.460907
22.489656	8.02683	93.294205	-6.565184	17.774021	92.471878	48.801567	5.127333	99.066254	47.493664	35.86385	98.119095	48.1476155	20.4955915	98.5926745	-61.2779835	15.0524505	86.3510815
22.403458	5.797229	93.155487	-6.46629	17.525698	92.268616	48.895367	4.935783	98.931969	47.564415	35.632252	97.675095	48.229891	20.2840175	98.303532	-61.162471	14.7673785	86.2337
22.207735	4.430259	93.103836	-6.418195	17.334915	92.174156	48.936172	4.772495	98.847649	47.586708	35.460003	97.428589	48.26144	20.116249	98.138119	-61.09783	14.553581	86.210193
22.075384	2.889731	93.053993	-6.388927	17.125515	92.117859	48.968555	4.59572	98.733009	47.61475	35.274452	97.208061	48.2916525	19.935086	97.970535	-61.0695065	14.315944	86.265183
21.832125	1.419997	93.034164	-6.361553	16.88559	92.058922	48.955292	4.426532	98.590485	47.63541	35.071693	96.985001	48.295351	19.7491125	97.787743	-61.018457	14.0220675	86.330101
21.55489	-0.000407	92.976227	-6.336726	16.640179	91.989388	48.907547	4.231496	98.444458	47.645058	34.832088	96.778038	48.2763025	19.531792	97.611248	-60.9497545	13.748566	86.367528
21.217705	-1.402506	92.930962	-6.318075	16.385416	91.900131	48.875381	4.040597	98.302086	47.657661	34.573326	96.560188	48.266521	19.3069615	97.431137	-60.902671	13.4638705	86.369125
20.829443	-2.794196	92.891479	-6.302938	16.14657	91.824936	48.845818	3.820706	98.176422	47.670753	34.306614	96.36071	48.2582855	19.06366	97.268566	-60.8641615	13.22948	86.381306
20.198927	-4.808578	92.828552	-6.275248	15.785734	91.691521	48.762592	3.458238	98.016502	47.720127	33.896862	96.097336	48.2413595	18.67755	97.056919	-60.7918555	12.893918	86.326123
19.697926	-6.123849	92.783302	-6.254731	15.572551	91.623894	48.709332	3.219383	97.921036	47.74424	33.645767	95.953156	48.226786	18.432575	96.937096	-60.736248	12.712527	86.310692
19.14043	-7.407123	92.777084	-6.247591	15.367612	91.561821	48.653782	2.999792	97.84964	47.775669	33.416153	95.803818	48.2147255	18.2079725	96.826729	-60.7099075	12.5272515	86.296913
18.55917	-8.590711	92.754463	-6.268205	15.196594	91.527351	48.599628	2.797091	97.781494	47.782021	33.203461	95.674797	48.1908245	18.000276	96.7281455	-60.7272345	12.392912	86.3265565
17.928129	-9.695061	92.746071	-6.287798	15.070072	91.498497	48.539307	2.627318	97.711273	47.774487	33.024906	95.537857	48.156897	17.826112	96.624565	-60.732493	12.314032	86.372429
17.244419	-10.817693	92.754974	-6.316117	14.937593	91.478836	48.47805	2.482831	97.642075	47.774063	32.877968	95.396187	48.1260565	17.6803995	96.519131	-60.7582905	12.1947865	86.438541
16.505238	-11.853554	92.758133	-6.340501	14.86773	91.443726	48.422894	2.360696	97.571899	47.75185	32.752026	95.2519	48.087372	17.556361	96.4118995	-60.768374	12.179099	86.4755525
15.396042	-13.28254	92.750069	-6.392324	14.760642	91.381989	48.355923	2.217148	97.493973	47.714626	32.587971	95.048515	48.0352745	17.4025595	96.271244	-60.8199225	12.1187245	86.492734
14.593924	-14.146902	92.713684	-6.429903	14.72539	91.322998	48.306206	2.12218	97.443726	47.695686	32.494991	94.915665	48.000946	17.3085855	96.1796955	-60.860752	12.1421945	86.4663005
13.724841	-15.009429	92.70446	-6.456146	14.651714	91.263046	48.265522	2.025308	97.401825	47.675835	32.386066	94.799385	47.9706785	17.205687	96.100605	-60.8829705	12.097741	86.425487
12.858397	-15.798462	92.730942	-6.468207	14.594656	91.179077	48.238354	1.91552	97.36776	47.677742	32.292549	94.671562	47.958048	17.1040345	96.019661	-60.894462	12.0852775	86.338493
11.983479	-16.476311	92.690086	-6.482575	14.55685	91.118217	48.203983	1.810221	97.340767	47.672523	32.181164	94.553421	47.938253	16.9956925	95.947094	-60.903403	12.1180075	86.28934
11.053434	-17.10372	92.659409	-6.509009	14.511521	91.044449	48.188435	1.713827	97.306427	47.656498	32.071804	94.468178	47.9224665	16.8928155	95.8873025	-60.9404845	12.1302265	86.2015955
10.083982	-17.720476	92.655029	-6.529108	14.440867	91.016777	48.152222	1.594789	97.280121	47.640686	31.95295	94.391045	47.896454	16.7738695	95.835583	-60.95467	12.1078645	86.197971
8.593326	-18.458569	92.620262	-6.554398	14.3386	90.991608	48.101261	1.417738	97.234573	47.633381	31.779245	94.288567	47.867321	16.5984915	95.76157	-60.976117	12.0787085	86.221646
7.595585	-18.827627	92.581963	-6.564451	14.274534	90.970963	48.069103	1.29464	97.209557	47.627243	31.648964	94.240967	47.848173	16.471802	95.725262	-60.977075	12.077266	86.216664
6.551229	-19.158926	92.532585	-6.576493	14.197858	90.960754	48.040409	1.144884	97.178802	47.629425	31.514145	94.181519	47.834917	16.3295145	95.6801605	-60.987903	12.0662015	86.2413475
5.463012	-19.463125	92.493767	-6.586394	14.128292	90.954964	47.99947	1.024546	97.136314	47.619457	31.388878	94.133392	47.8094635	16.206712	95.634853	-60.9822515	12.049872	86.275075
4.399158	-19.671534	92.416885	-6.612882	14.05678	90.931129	47.954834	0.888463	97.093132	47.604961	31.271208	94.0868	47.7798975	16.0798355	95.589966	-61.0056615	12.0337245	86.272292
3.325205	-19.776903	92.308685	-6.647123	13.979867	90.90358	47.910297	0.779467	97.044006	47.590237	31.16107	94.038498	47.750267	15.9702685	95.541252	-61.044513	11.9894655	86.265908
2.210125	-19.803043	92.225853	-6.678534	13.90437	90.863838	47.845844	0.674982	97.001198	47.571163	31.061235	94.01284	47.7085035	15.8681085	95.507019	-61.0655715	11.9406315	86.220657
0.499631	-19.777723	92.059013	-6.71816	13.801601	90.758598	47.760658	0.561982	96.914909	47.51656	30.954288	93.948715	47.638609	15.758135	95.431812	-61.074929	11.845067	86.085384
-0.635993	-19.664652	91.935432	-6.752091	13.759595	90.688972	47.716808	0.519341	96.859756	47.460583	30.91061	93.901779	47.5886955	15.7149755	95.3807675	-61.0928775	11.8042145	85.9971765
-1.74913	-19.439796	91.821968	-6.807768	13.740447	90.651634	47.666271	0.509643	96.811913	47.397087	30.884357	93.866417	47.531679	15.697	95.339165	-61.147215	11.783894	85.964103
-2.899726	-19.182781	91.709961	-6.860028	13.718677	90.620522	47.598614	0.515138	96.76236	47.326092	30.897045	93.840034	47.462353	15.7060915	95.301197	-61.182409	11.7312625	85.939847
-4.094109	-18.845602	91.598274	-6.916035	13.715185	90.610062	47.501408	0.53886	96.72123	47.264069	30.923786	93.851051	47.3827385	15.731323	95.2861405	-61.2148085	11.699047	85.9339835
-5.242033	-18.452791	91.443321	-6.973281	13.698152	90.60173	47.417908	0.545974	96.656631	47.202854	30.94948	93.872772	47.310381	15.747727	95.2647015	-61.256943	11.648577	85.9387585
-6.376585	-17.984201	91.2463	-7.040733	13.713713	90.583954	47.339165	0.557075	96.577042	47.156109	30.968418	93.910805	47.247637	15.7627465	95.2439235	-61.329103	11.6646795	85.9239845
-8.20842	-17.174326	90.934685	-7.125543	13.74626	90.554131	47.195339	0.575565	96.427109	47.089066	31.011856	94.025749	47.1422025	15.7937105	95.226429	-61.3932885	11.6988095	85.881833
-9.356542	-16.56625	90.656174	-7.154041	13.789124	90.532799	47.100475	0.570794	96.309975	47.07626	31.036604	94.116577	47.0883675	15.803699	95.213276	-61.3964495	11.774549	85.852322
-10.510435	-15.904811	90.377548	-7.197042	13.825939	90.476997	47.021641	0.547254	96.152046	47.077728	31.048731	94.197746	47.0496845	15.7979925	95.174896	-61.4437685	11.8538855	85.779098
-11.750858	-15.177504	90.134087	-7.229237	13.928217	90.437103	46.861301	0.576181	96.055679	47.075306	31.07934	94.285004	46.9683035	15.8277605	95.1703415	-61.4267775	12.0286735	85.7038645
-12.938288	-14.440009	89.909225	-7.263669	14.001637	90.399376	46.795593	0.577921	95.879364	47.070831	31.115032	94.348297	46.933212	15.8464765	95.1138305	-61.46055	12.1567975	85.6849215
-14.125182	-13.699648	89.648239	-7.316835	14.071329	90.33709	46.633545	0.61307	95.747284	47.043564	31.165699	94.375763	46.8385545	15.8893845	95.0615235	-61.4722245	12.2532735	85.6126565
-15.336154	-12.872906	89.40509	-7.360159	14.152184	90.254768	46.574871	0.629569	95.519241	46.998806	31.213867	94.366417	46.7868385	15.921718	94.942829	-61.5071565	12.38265	85.566707
-17.151836	-11.621633	89.08625	-7.450948	14.247058	90.112206	46.306633	0.706313	95.21196	46.90881	31.31707	94.342506	46.6077215	16.0116915	94.777233	-61.5096175	12.4824245	85.447179
-18.317696	-10.772708	88.850662	-7.521698	14.292171	90.009071	46.161495	0.728479	94.939308	46.848232	31.390909	94.286987	46.5048635	16.059694	94.6131475	-61.5482595	12.524648	85.4049945
-19.488737	-9.871787	88.641235	-7.609034	14.307565	89.854088	46.073387	0.716556	94.60276	46.760815	31.479338	94.13707	46.417101	16.097947	94.369915	-61.635169	12.517183	85.338261
-20.753784	-8.94434	88.451469	-7.688581	14.329036	89.672073	45.9025	0.738217	94.297165	46.639748	31.551283	93.921593	46.271124	16.14475	94.109379	-61.648286	12.513322	85.234767
-21.887138	-8.02154	88.172218	-7.766227	14.345657	89.465225	45.778271	0.694283	93.921669	46.514084	31.598225	93.652328	46.1461775	16.146254	93.7869985	-61.6786315	12.54506	85.1434515
-23.026926	-7.067341	87.910751	-7.858495	14.34972	89.221977	45.703133	0.64104	93.476906	46.382202	31.630499	93.327209	46.0426675	16.1357695	93.4020575	-61.7596575	12.5636705	85.0418965
-24.21735	-6.113856	87.696907	-7.947602	14.356957	88.975906	45.477303	0.675767	93.116844	46.2514	31.616148	92.981079	45.8643515	16.1459575	93.0489615	-61.7595555	12.5679565	84.9028505
-25.966246	-4.657794	87.383751	-8.077881	14.32519	88.68351	45.218735	0.609739	92.625786	45.989685	31.554932	92.514359	45.60421	16.0823355	92.5700725	-61.759972	12.5680445	84.7969475
-27.107338	-3.629585	87.297783	-8.20873	14.303424	88.521172	45.044689	0.586317	92.375092	45.821999	31.507673	92.238235	45.433344	16.046995	92.3066635	-61.850804	12.559853	84.7356805
-28.209124	-2.611375	87.223679	-8.328947	14.291084	88.406647	44.900917	0.560184	92.196815	45.656727	31.491386	91.994324	45.278822	16.025785	92.0955695	-61.936716	12.556383	84.7177245
-29.307058	-1.576395	87.209961	-8.4567	14.244673	88.330475	44.782524	0.537121	92.070427	45.479813	31.507271	91.781174	45.1311685	16.022196	91.9258005	-62.0445685	12.46715	84.7351495
-30.406021	-0.500686	87.210236	-8.60373	14.217729	88.294769	44.667686	0.507931	91.970627	45.285305	31.501923	91.60215	44.9764955	16.004927	91.7863885	-62.1839555	12.430531	84.8031495
-31.413292	0.59744	87.211838	-8.738603	14.18226	88.245995	44.553696	0.463497	91.885086	45.116199	31.52203	91.440369	44.8349475	15.9927635	91.6627275	-62.3121535	12.3717565	84.8292625
-32.424583	1.692097	87.17981	-8.862286	14.145117	88.179817	44.406391	0.468679	91.79464	44.951378	31.554386	91.260735	44.6788845	16.0115325	91.5276875	-62.4034565	12.2787015	84.8319465
-33.914661	3.431938	87.111664	-9.044925	14.079823	88.036995	44.248234	0.372078	91.584114	44.710911	31.558334	90.934067	44.4795725	15.965206	91.2590905	-62.5694225	12.19444	84.8148995
-34.814369	4.613092	87.03157	-9.157224	14.063534	87.930038	44.103413	0.341019	91.400261	44.541706	31.559784	90.706215	44.3225595	15.9504015	91.053238	-62.6370075	12.1766665	84.806838
-35.673996	5.85674	86.983086	-9.279015	14.056878	87.821724	43.96769	0.296748	91.194901	44.38414	31.563324	90.480637	44.175915	15.930036	90.837769	-62.733945	12.18372	84.805679
-36.575256	7.079307	86.87072	-9.428845	14.030506	87.681877	43.821201	0.250635	90.983948	44.20816	31.58424	90.288239	44.0146805	15.9174375	90.6360935	-62.8723705	12.1435745	84.7276605
-37.412807	8.332562	86.727516	-9.596812	14.039771	87.521591	43.667961	0.191782	90.754227	44.043892	31.590939	90.115585	43.8559265	15.8913605	90.434906	-63.0495505	12.1881815	84.608276
-38.172386	9.585518	86.519203	-9.779286	14.047005	87.328552	43.532719	0.133303	90.518112	43.878426	31.652918	89.964714	43.7055725	15.8931105	90.241413	-63.2641445	12.2008995	84.415691
-38.975819	10.844467	86.366753	-9.968691	14.05088	87.149841	43.404694	0.069053	90.272575	43.728264	31.738468	89.818161	43.566479	15.9037605	90.045368	-63.503861	12.1979995	84.254314
-40.040771	12.758475	86.156746	-10.2286	14.121598	86.916397	43.144993	0.073505	89.959244	43.379871	31.847027	89.670433	43.262432	15.960266	89.8148385	-63.719632	12.28293	84.0179555
-40.720413	14.08328	86.118469	-10.356009	14.186616	86.807343	42.954617	0.126292	89.778473	43.261086	31.94755	89.50132	43.1078515	16.036921	89.6398965	-63.8198695	12.336311	83.9747895
-41.327316	15.376713	86.118134	-10.445467	14.279225	86.721954	42.810486	0.210642	89.588196	43.127342	32.013329	89.384438	42.968914	16.1119855	89.486317	-63.859848	12.4464645	83.957591
-41.922993	16.675825	86.149231	-10.529149	14.374137	86.686653	42.68441	0.335624	89.391449	43.012245	32.089371	89.286514	42.8483275	16.2124975	89.3389815	-63.9066255	12.5357765	84.0343245
-42.403648	17.989613	86.238914	-10.561719	14.469706	86.665451	42.556232	0.470483	89.197884	42.945431	32.180141	89.222221	42.7508315	16.325312	89.2100525	-63.8742695	12.6141	84.1208495
-42.901012	19.232168	86.319099	-10.556819	14.542496	86.633606	42.461082	0.608743	89.003204	42.869225	32.277401	89.195724	42.6651535	16.443072	89.099464	-63.7787915	12.64192	84.167748
-43.285076	20.512043	86.491356	-10.571366	14.603334	86.636322	42.420639	0.733246	88.816055	42.853172	32.381245	89.160347	42.6369055	16.5572455	88.988201	-63.7796375	12.6494225	84.284443
-43.787971	22.38195	86.818054	-10.551468	14.631685	86.742134	42.344849	0.918227	88.609718	42.861671	32.55394	89.125244	42.60326	16.7360835	88.867481	-63.706196	12.5272865	84.616787
-44.071323	23.561852	87.059715	-10.559796	14.660573	86.824791	42.360268	0.981586	88.467964	42.837772	32.641018	89.125801	42.59902	16.811302	88.7968825	-63.718612	12.509844	84.8526995
-44.261715	24.78089	87.326385	-10.592398	14.714664	86.895142	42.294521	1.13197	88.384048	42.749779	32.739559	89.137665	42.52215	16.9357645	88.7608565	-63.706946	12.4935635	85.0294275
-44.412441	25.98424	87.571243	-10.643577	14.797197	86.994392	42.262657	1.179779	88.276115	42.759571	32.849087	89.080795	42.511114	17.014433	88.678455	-63.798268	12.579961	85.310329
-44.502384	27.099895	87.825623	-10.673527	14.873496	87.062271	42.170822	1.346444	88.215027	42.720707	32.936905	89.053642	42.4457645	17.1416745	88.6343345	-63.7928185	12.6053175	85.4902075
-44.570282	28.210419	87.983414	-10.752072	14.981609	87.087402	42.096638	1.461704	88.143211	42.673866	33.029602	89.014473	42.385252	17.245653	88.578842	-63.889396	12.717565	85.595962
-44.503586	29.313997	88.060867	-10.809506	15.089421	87.07489	42.029144	1.548897	88.075203	42.615562	33.106171	88.984207	42.322353	17.327534	88.529705	-63.941365	12.851308	85.620075
-44.376469	30.916071	88.079697	-10.923922	15.254274	87.00383	41.904224	1.657806	87.954758	42.512455	33.242062	88.898819	42.2083395	17.449934	88.4267885	-64.0561835	13.058614	85.5808715
-44.171516	31.907385	88.067688	-11.008045	15.376586	86.914322	41.84219	1.709557	87.881104	42.445877	33.290432	88.830986	42.1440335	17.4999945	88.356045	-64.1601235	13.2531775	85.472599
-43.942245	32.831512	88.084969	-11.038031	15.486796	86.859055	41.786186	1.747201	87.810463	42.379601	33.328617	88.739838	42.0828935	17.537909	88.2751505	-64.1589555	13.435683	85.4429595
-43.579338	33.734276	88.17968	-11.062561	15.567053	86.867523	41.798306	1.712958	87.735847	42.357578	33.339355	88.68187	42.077942	17.5261565	88.2088585	-64.203064	13.6079495	85.5261875
-43.156242	34.5686	88.248764	-11.017942	15.61962	86.88974	41.771942	1.797078	87.720207	42.382042	33.338852	88.646408	42.076992	17.567965	88.1833075	-64.112876	13.671275	85.5961725
-42.705708	35.30735	88.387405	-10.947111	15.667833	86.96489	41.798176	1.812294	87.718163	42.421482	33.319878	88.652267	42.109829	17.566086	88.185215	-64.004051	13.76958	85.744565
-42.152603	35.996311	88.518974	-10.920133	15.678268	87.047348	41.85775	1.726647	87.74781	42.479275	33.301876	88.695297	42.1685125	17.5142615	88.2215535	-64.0087785	13.8422745	85.8731425
-41.264679	36.89172	88.684685	-10.867263	15.65839	87.16539	41.918938	1.716649	87.929329	42.551102	33.241055	88.909325	42.23502	17.478852	88.419327	-63.969546	13.837928	85.911453
-40.540367	37.428715	88.772514	-10.852994	15.64992	87.243736	41.995983	1.704841	88.105247	42.648067	33.174877	89.102379	42.322025	17.439859	88.603813	-64.028013	13.859981	85.883659
-39.854939	37.873123	88.811722	-10.829739	15.643726	87.361305	42.081867	1.732348	88.353004	42.738197	33.105877	89.360817	42.410032	17.4191125	88.8569105	-64.06951	13.8683395	85.8656995
-39.043652	38.289501	88.895653	-10.820258	15.661494	87.497086	42.224232	1.703034	88.633575	42.843239	33.055744	89.653679	42.5337355	17.379389	89.143627	-64.1742515	13.943599	85.850545
-38.241528	38.615467	88.964043	-10.781967	15.686971	87.673096	42.30587	1.799002	89.001381	42.949863	33.033676	89.970634	42.6278665	17.416339	89.4860075	-64.1918005	13.957603	85.8601845
-37.413486	38.890858	89.049301	-10.726025	15.763431	87.883446	42.418732	1.872561	89.372543	43.063305	33.043968	90.287003	42.7410185	17.4582645	89.829773	-64.1930685	14.0685975	85.937119
-36.530247	39.046356	89.178802	-10.673293	15.814796	88.11425	42.551117	1.944742	89.782875	43.179153	33.05481	90.61721	42.865135	17.499776	90.2000425	-64.211721	14.129816	86.0284575
-35.144894	39.200558	89.319084	-10.560787	15.913381	88.46463	42.708935	2.05071	90.421227	43.345409	33.100655	91.100235	43.027172	17.5756825	90.760731	-64.148746	14.2510795	86.168529
-34.164249	39.240379	89.41333	-10.484946	15.969014	88.695984	42.832088	2.142556	90.849457	43.439674	33.106632	91.435745	43.135881	17.624594	91.142601	-64.105773	14.313434	86.249367
-33.227028	39.175575	89.425499	-10.383673	16.045599	88.881851	42.961864	2.222465	91.282005	43.54657	33.129932	91.732971	43.254217	17.6761985	91.507488	-64.021563	14.4149995	86.256214
-32.288754	39.115028	89.421288	-10.314843	16.0919	89.073685	43.09285	2.307229	91.735397	43.654034	33.160358	92.013878	43.373442	17.7337935	91.8746375	-64.003128	14.4500065	86.2727325
-31.395531	38.925972	89.435333	-10.275282	16.140709	89.247765	43.234394	2.398321	92.203384	43.749283	33.193031	92.293358	43.4918385	17.795676	92.248371	-64.0424025	14.485742	86.247159
-30.3393	38.721485	89.431084	-10.222651	16.194115	89.45118	43.374546	2.404625	92.639717	43.823109	33.242306	92.552086	43.5988275	17.8234655	92.5959015	-64.0441295	14.5647645	86.3064585
-29.477814	38.449326	89.474663	-10.207662	16.200361	89.651772	43.406731	2.523841	93.129044	43.89138	33.315868	92.779358	43.6490555	17.9198545	92.954201	-64.0643795	14.4808675	86.349343
-28.06768	37.984818	89.444633	-10.180335	16.168688	89.904778	43.53981	2.597769	93.755173	43.88702	33.356468	93.126938	43.713415	17.9771185	93.4410555	-64.074085	14.3602575	86.3685005
-27.21439	37.557835	89.42778	-10.162573	16.113718	90.04351	43.622459	2.660178	94.130585	43.888466	33.410263	93.335121	43.7554625	18.0352205	93.732853	-64.0806085	14.1922155	86.354167
-26.247103	37.162518	89.38652	-10.13715	16.058609	90.151611	43.748924	2.655638	94.439438	43.927235	33.480175	93.461296	43.8380795	18.0679065	93.950367	-64.1123795	14.0493115	86.352855
-25.37225	36.736744	89.375488	-10.080697	15.997598	90.233849	43.841328	2.76278	94.712219	43.942459	33.550556	93.544518	43.8918935	18.156668	94.1283685	-64.0532875	13.838528	86.3393295
-24.492264	36.271469	89.353073	-10.020736	15.962593	90.309921	43.987602	2.803377	94.901321	43.965309	33.638569	93.58297	43.9764555	18.220973	94.2421455	-64.0179275	13.704213	86.3776965
-23.601107	35.842358	89.37455	-9.892936	15.922048	90.413544	44.176426	2.819119	95.046356	44.015289	33.699024	93.596794	44.0958575	18.2590715	94.321575	-63.8817295	13.5850245	86.505513
-22.670937	35.386513	89.450722	-9.750351	15.934997	90.559494	44.310997	2.883432	95.229065	44.108917	33.761482	93.614578	44.209957	18.322457	94.4218215	-63.710659	13.547537	86.6971665
-21.389687	34.711983	89.645645	-9.419839	15.966183	90.825981	44.550789	2.989743	95.508102	44.297077	33.818481	93.629341	44.423933	18.404112	94.5687215	-63.263611	13.528254	87.0832405
-20.517685	34.25399	89.794662	-9.177421	15.97717	91.032372	44.736248	3.036646	95.676155	44.456379	33.805717	93.64151	44.5963135	18.4211815	94.6588325	-62.9511555	13.5331585	87.4059115
-19.676069	33.793011	89.94854	-8.925638	15.949533	91.237801	44.947762	3.039552	95.834908	44.626911	33.774506	93.624619	44.7873365	18.407029	94.7297635	-62.6386125	13.492037	87.7458385
-18.831821	33.366394	90.069702	-8.664222	15.944846	91.439987	45.129238	2.973977	95.987305	44.815956	33.730007	93.593941	44.972597	18.351992	94.790623	-62.301041	13.5377	88.089351
-17.985495	32.867046	90.176086	-8.420835	15.873742	91.62117	45.310982	2.812236	96.159164	45.00441	33.685452	93.58535	45.157696	18.248844	94.872257	-61.999366	13.49864	88.370083
-17.135056	32.448025	90.256569	-8.190968	15.772106	91.757019	45.453384	2.568914	96.329094	45.197166	33.610935	93.604584	45.325275	18.0899245	94.966839	-61.707211	13.4542875	88.547199
-16.327293	32.000122	90.32457	-8.014465	15.62179	91.868118	45.533634	2.285998	96.499138	45.412098	33.486767	93.647026	45.472866	17.8863825	95.073082	-61.501796	13.3571975	88.663154
-15.189356	31.344711	90.436188	-7.847954	15.343998	91.982529	45.606941	1.787232	96.754829	45.620956	33.211945	93.7612	45.6139485	17.4995885	95.2580145	-61.3098565	13.1884075	88.7070435
-14.518884	30.983145	90.472786	-7.790995	15.182179	92.023987	45.660393	1.451999	96.922363	45.66095	33.057842	93.840385	45.6606715	17.2549205	95.381374	-61.2426615	13.1094375	88.6666
-13.730653	30.572214	90.476479	-7.790348	15.006128	92.039543	45.72628	1.141085	97.05722	45.61425	32.935841	93.920525	45.670265	17.038463	95.4888725	-61.250961	12.973793	88.5902135
-13.054985	30.218235	90.477196	-7.841515	14.848439	92.046631	45.767471	0.860845	97.185783	45.519798	32.888985	94.001907	45.6436345	16.874915	95.593845	-61.3266645	12.821963	88.499417
-12.327969	29.895819	90.516945	-7.918444	14.722778	92.079613	45.782822	0.660645	97.315308	45.404045	32.868851	94.075996	45.5934335	16.764748	95.695652	-61.4303215	12.680808	88.463574
-11.654849	29.615953	90.583572	-8.012764	14.629586	92.126999	45.761238	0.558373	97.453415	45.295341	32.868225	94.175377	45.5282895	16.713299	95.814396	-61.5538175	12.545873	88.439602
-11.014658	29.349602	90.602394	-8.111445	14.55063	92.154007	45.68681	0.478364	97.586235	45.199657	32.884426	94.277588	45.4432335	16.681395	95.9319115	-61.6661235	12.419865	88.3761025
-10.06743	28.994173	90.620552	-8.230752	14.496488	92.153366	45.573296	0.396997	97.714622	45.123558	32.887814	94.397926	45.348427	16.6424055	96.056274	-61.809931	12.3505705	88.250458
-9.386018	28.786161	90.631737	-8.285924	14.453891	92.140915	45.533077	0.365698	97.753044	45.129192	32.857292	94.469353	45.3311345	16.611495	96.1111985	-61.9029825	12.296287	88.1706315
-8.704521	28.614054	90.659081	-8.292224	14.423348	92.126472	45.534019	0.31988	97.762329	45.199348	32.808533	94.535965	45.3666835	16.5642065	96.149147	-61.9511315	12.2824895	88.103797
-8.035788	28.430799	90.725777	-8.245899	14.378651	92.132088	45.569443	0.286293	97.741524	45.309753	32.773109	94.596878	45.439598	16.529701	96.169201	-61.931396	12.227601	88.094975
-7.396925	28.271839	90.793816	-8.135835	14.330859	92.136971	45.643536	0.251953	97.693085	45.439903	32.73053	94.645256	45.5417195	16.4912415	96.1691705	-61.8133895	12.1704765	88.1047715
-6.723958	28.115517	90.874115	-8.002028	14.2798	92.155579	45.729836	0.226565	97.644768	45.581924	32.703331	94.70607	45.65588	16.464948	96.175419	-61.659936	12.094652	88.135739
-6.109003	28.010199	90.948555	-7.819228	14.209093	92.17662	45.831524	0.190841	97.605408	45.748814	32.685772	94.778183	45.790169	16.4383065	96.1917955	-61.428625	11.9798795	88.1614445
-5.090179	27.798738	91.071358	-7.564918	14.060145	92.193352	45.989185	0.142889	97.539886	45.983166	32.663387	94.920059	45.9861755	16.403138	96.2299725	-61.1160115	11.717152	88.1567315
-4.427023	27.670357	91.15419	-7.411206	13.954988	92.196449	46.081295	0.089744	97.498093	46.135662	32.630142	95.028511	46.1084785	16.359943	96.263302	-60.9308905	11.550033	88.129596
-3.7693	27.551048	91.21862	-7.263929	13.817477	92.202774	46.193729	0.018016	97.471153	46.297085	32.582344	95.160606	46.245407	16.30018	96.3158795	-60.773265	11.334774	88.0896685
-3.103061	27.407206	91.278313	-7.147991	13.663408	92.194763	46.303673	-0.017496	97.415474	46.441956	32.51049	95.294594	46.3728145	16.246497	96.355034	-60.6687965	11.080319	88.034492
-2.493624	27.264994	91.392342	-7.024325	13.539789	92.20105	46.433723	-0.052928	97.344002	46.600742	32.429501	95.415825	46.5172325	16.1882865	96.3799135	-60.5658825	10.8912915	88.0221865
-1.888424	27.034613	91.454918	-6.908136	13.429351	92.208221	46.571972	-0.080183	97.295349	46.759777	32.363121	95.550629	46.6658745	16.141469	96.422989	-60.4821465	10.717233	87.993453
-1.313327	26.853407	91.577988	-6.786791	13.346882	92.252121	46.711235	-0.144828	97.296394	46.90136	32.286148	95.703735	46.8062975	16.07066	96.5000645	-60.3798795	10.623104	88.0041775
-0.444634	26.497936	91.795654	-6.624697	13.248237	92.388	46.898922	-0.255895	97.37764	47.105877	32.156361	95.95311	47.0023995	15.950233	96.665375	-60.2517935	10.546241	88.110625
0.121344	26.274828	91.960251	-6.545986	13.186378	92.486336	47.009338	-0.357487	97.456291	47.24015	32.088524	96.111389	47.124744	15.8655185	96.78384	-60.216716	10.5072375	88.188832
0.679049	26.022131	92.107414	-6.447006	13.155715	92.625519	47.114578	-0.465872	97.535988	47.341728	32.038418	96.238602	47.228153	15.786273	96.887295	-60.122165	10.525157	88.363743
1.196183	25.708437	92.242897	-6.368905	13.121824	92.753616	47.16774	-0.611002	97.638252	47.423096	31.991138	96.337273	47.295418	15.690068	96.9877625	-60.033228	10.55358	88.5194695
1.673182	25.398823	92.352478	-6.348567	13.074411	92.870018	47.132473	-0.76054	97.752777	47.47554	31.949924	96.396561	47.3040065	15.594692	97.074669	-60.0011405	10.55413	88.665367
2.09116	25.045856	92.443535	-6.355316	13.021072	92.976517	47.102207	-0.895536	97.807091	47.50288	31.913105	96.42955	47.3025435	15.5087845	97.1183205	-60.0131755	10.5333595	88.8347135
2.470045	24.705444	92.487518	-6.403298	12.966119	93.022476	47.039959	-1.012931	97.788422	47.524837	31.873554	96.406662	47.282398	15.4303115	97.097542	-60.088994	10.5019265	88.94741
3.01829	24.083038	92.395882	-6.530397	12.828396	93.009064	46.973331	-1.171514	97.681297	47.546501	31.722303	96.301819	47.259916	15.2753945	96.991558	-60.32071	10.3813975	89.02657
3.367689	23.671474	92.339836	-6.608394	12.76293	92.965248	46.960102	-1.317641	97.613274	47.555698	31.564983	96.216232	47.2579	15.123671	96.914753	-60.474688	10.402189	89.015743
3.713263	23.262783	92.303055	-6.705557	12.656424	92.911667	46.994614	-1.429055	97.543671	47.56472	31.38254	96.142616	47.279667	14.9767425	96.8431435	-60.690781	10.3361055	88.9801905
4.070537	22.783342	92.232552	-6.74738	12.559317	92.863617	47.052364	-1.55188	97.462914	47.570721	31.217394	96.052078	47.3115425	14.832757	96.757496	-60.8063025	10.285877	88.969738
4.391351	22.326639	92.147491	-6.762511	12.474625	92.812386	47.116997	-1.688734	97.368019	47.598793	31.071981	95.8992	47.357895	14.6916235	96.6336095	-60.882917	10.2576265	88.9911625
4.716629	21.811998	92.044067	-6.716845	12.388694	92.748993	47.242821	-1.814794	97.220253	47.640137	30.941919	95.725571	47.441479	14.5635625	96.472912	-60.875169	10.2138255	89.025074
5.016583	21.369514	91.951256	-6.660198	12.33703	92.687431	47.314754	-1.880612	97.089249	47.674076	30.825891	95.517517	47.494415	14.4726395	96.303383	-60.814811	10.2014205	89.071479
5.397905	20.637707	91.773003	-6.542181	12.254598	92.584259	47.530323	-2.039416	96.787506	47.774006	30.67351	95.110703	47.6521645	14.317047	95.9491045	-60.7365265	10.192149	89.2194135
5.646425	20.175406	91.643181	-6.454853	12.195615	92.488136	47.653503	-2.14112	96.539337	47.825756	30.546144	94.789627	47.7396295	14.202512	95.664482	-60.6493355	10.188718	89.31179
5.855602	19.715517	91.471497	-6.374609	12.131072	92.382278	47.748695	-2.220157	96.224518	47.870079	30.379185	94.427719	47.809387	14.079514	95.3261185	-60.558605	10.18263	89.4384375
6.041712	19.227743	91.282036	-6.293945	12.042461	92.252037	47.835686	-2.319999	95.854225	47.942986	30.223583	94.061714	47.889336	13.951792	94.9579695	-60.477226	10.13313	89.5461045
6.261021	18.802677	91.103447	-6.236908	11.984971	92.118301	47.867298	-2.396443	95.495605	48.01236	30.066343	93.741646	47.939829	13.83495	94.6186255	-60.413645	10.134992	89.6179765
6.488391	18.313459	90.954193	-6.172971	11.907567	91.999229	47.865955	-2.469084	95.166077	48.081936	29.92663	93.469742	47.9739455	13.728773	94.3179095	-60.3198875	10.086361	89.6805485
6.687573	17.875177	90.802673	-6.14242	11.845931	91.890808	47.835339	-2.583401	94.904144	48.12022	29.797581	93.240204	47.9777795	13.60709	94.072174	-60.2626195	10.084772	89.709442
6.932108	17.192556	90.613853	-6.165214	11.780538	91.760475	47.752884	-2.740321	94.674057	48.036297	29.671452	93.05545	47.8945905	13.4655655	93.8647535	-60.2250185	10.0955105	89.6561965
7.074041	16.754461	90.56398	-6.243661	11.753982	91.705048	47.632187	-2.812757	94.605034	47.929306	29.591843	92.977989	47.7807465	13.389543	93.7915115	-60.2680685	10.118421	89.6185845
7.157646	16.293051	90.508698	-6.367693	11.735332	91.650108	47.468235	-2.856144	94.560898	47.784077	29.515848	92.889854	47.626156	13.329852	93.725376	-60.361542	10.140812	89.57484
7.189517	15.85207	90.51223	-6.548551	11.708838	91.625465	47.296223	-2.852149	94.539276	47.61018	29.440952	92.845497	47.4532015	13.2944015	93.6923865	-60.5503035	10.1232745	89.5585435
7.221521	15.377244	90.478325	-6.74472	11.692819	91.616043	47.129902	-2.810827	94.529251	47.439663	29.370234	92.842491	47.2847825	13.2797035	93.685871	-60.7742225	10.1059345	89.546215
7.243421	14.950943	90.464157	-6.961495	11.661032	91.625839	46.970707	-2.792563	94.537598	47.291599	29.324965	92.862167	47.131153	13.266201	93.6998825	-61.054143	10.055863	89.5517955
7.329199	14.482592	90.483475	-7.140888	11.653305	91.650414	46.811501	-2.80246	94.571472	47.152058	29.272974	92.895676	46.9817795	13.235257	93.733574	-61.2635555	10.071353	89.567254
7.5471	13.867818	90.539421	-7.390503	11.615244	91.669411	46.597954	-2.8911	94.622978	46.96093	29.146633	92.935822	46.779442	13.1277665	93.7794	-61.560448	10.1027215	89.559422
7.683385	13.470682	90.56044	-7.515966	11.589182	91.678795	46.397533	-2.91907	94.68441	46.830605	29.081995	92.941391	46.614069	13.0814625	93.8129005	-61.646001	10.0969015	89.5446895
7.84638	13.0381	90.522133	-7.609615	11.584005	91.681908	46.219967	-2.947436	94.706146	46.684437	29.004076	92.948074	46.452202	13.02832	93.82711	-61.671432	10.13969	89.536706
7.968715	12.666181	90.508453	-7.73459	11.61434	91.662857	46.086639	-2.955645	94.711449	46.557255	28.953848	92.951324	46.321947	12.9991015	93.8313865	-61.791127	10.2295785	89.4943275
8.096103	12.250412	90.516014	-7.864667	11.595505	91.646698	46.002769	-2.967721	94.736008	46.442017	28.905869	92.977837	46.222393	12.969074	93.8569225	-61.951727	10.221936	89.4364735
8.201642	11.815483	90.597176	-7.999199	11.654591	91.70208	45.892197	-2.886203	94.824257	46.313637	28.841751	93.087517	46.102917	12.977774	93.955887	-62.101315	10.331408	89.448273
8.313659	11.410321	90.715027	-8.102828	11.742146	91.814957	45.77787	-2.767081	94.982338	46.181618	28.77573	93.309784	45.979744	13.0043245	94.146061	-62.1854	10.4799675	89.483853
8.499702	10.902948	91.048683	-8.305943	11.890927	92.042099	45.572899	-2.607436	95.353523	45.945671	28.709694	93.832306	45.759285	13.051129	94.5929145	-62.371171	10.730725	89.4912835
8.626481	10.549144	91.291801	-8.424035	11.992596	92.211365	45.43322	-2.512762	95.671936	45.771259	28.707644	94.334579	45.6022395	13.097441	95.0032575	-62.4503095	10.887751	89.4194725
8.682291	10.195668	91.536674	-8.573087	12.105512	92.366959	45.288162	-2.411952	96.011559	45.625275	28.772852	94.872375	45.4567185	13.18045	95.441967	-62.6028925	11.030574	89.291951
8.725607	9.882875	91.721352	-8.792003	12.22108	92.48848	45.157059	-2.319668	96.32814	45.509384	28.875917	95.400688	45.3332215	13.2781245	95.864414	-62.9172275	11.1640355	89.112546
8.777926	9.517871	91.872116	-8.992729	12.367557	92.571175	45.007729	-2.208541	96.61602	45.401863	29.056973	95.884682	45.204796	13.424216	96.250351	-63.190254	11.310898	88.891999
8.791046	9.184249	91.99894	-9.203756	12.529956	92.60321	44.841228	-2.03193	96.848198	45.27327	29.210716	96.242149	45.057249	13.589393	96.5451735	-63.464761	11.470519	88.6612465
8.773179	8.720614	92.066093	-9.396157	12.729452	92.632828	44.673477	-1.803221	97.003426	45.12373	29.348194	96.459656	44.8986035	13.7724865	96.731541	-63.6909175	11.6864175	88.534115
8.702848	8.22644	92.092392	-9.627901	13.064249	92.638481	44.417225	-1.371411	97.09565	44.85498	29.568884	96.64711	44.6361025	14.0987365	96.87138	-63.8919045	12.0297615	88.405582
8.651513	7.863516	92.106247	-9.75036	13.267989	92.632919	44.252171	-1.026711	97.118462	44.71479	29.737392	96.738419	44.4834805	14.3553405	96.9284405	-63.9842005	12.1806375	88.3373975
8.556663	7.499077	92.093231	-9.822137	13.499801	92.615334	44.149952	-0.71473	97.12793	44.62262	29.960403	96.83403	44.386286	14.6228365	96.98098	-64.03056	12.3767655	88.249688
8.446487	7.167236	92.072571	-9.842728	13.759835	92.614166	44.063728	-0.418562	97.168083	44.57579	30.190521	96.904198	44.319759	14.8859795	97.0361405	-64.005215	12.6336905	88.1921915
8.333639	6.804077	92.05365	-9.860881	14.012951	92.600075	44.035183	-0.153216	97.210548	44.561447	30.403593	96.970184	44.298315	15.1251885	97.090366	-64.020077	12.9007135	88.109784
8.147309	6.389668	92.046021	-9.857279	14.215416	92.596138	44.034954	0.105238	97.238441	44.524418	30.6227	97.028137	44.279686	15.363969	97.133289	-63.994244	13.066863	88.058987
7.932838	6.066166	92.056541	-9.828455	14.470103	92.613914	44.015057	0.3716	97.261818	44.499783	30.826151	97.068115	44.25742	15.5988755	97.1649665	-63.91433	13.3413305	88.0628615
7.606221	5.513408	92.105499	-9.776124	14.796797	92.658722	43.969669	0.780561	97.336845	44.469864	31.121233	97.096237	44.2197665	15.950897	97.216541	-63.7720145	13.642697	88.100903
7.306761	5.173931	92.049675	-9.743457	15.003258	92.623428	43.965225	1.05163	97.377319	44.438362	31.289694	97.121605	44.2017935	16.170662	97.249462	-63.6887075	13.835854	87.997394
6.9973	4.824152	92.012085	-9.710897	15.174854	92.564949	43.980087	1.299439	97.397911	44.403381	31.493851	97.141037	44.191734	16.396645	97.269474	-63.613528	13.953063	87.860424
6.68764	4.455855	91.926872	-9.719788	15.345582	92.504791	43.988659	1.510065	97.400635	44.369606	31.677336	97.125641	44.1791325	16.5937005	97.263138	-63.6187085	14.0974635	87.746444
6.30255	4.131302	91.860191	-9.726335	15.486537	92.455299	44.006435	1.694856	97.393585	44.334679	31.816217	97.113297	44.170557	16.7555365	97.253441	-63.623227	14.2175375	87.657157
5.864572	3.789561	91.801414	-9.735439	15.627996	92.418533	44.01833	1.855892	97.380608	44.291039	31.950626	97.094711	44.1546845	16.903259	97.2376595	-63.6255625	14.352733	87.5994065
5.38471	3.497067	91.699371	-9.758776	15.771473	92.367691	44.075462	1.968291	97.342819	44.256523	32.071125	97.061417	44.1659925	17.019708	97.202118	-63.6835445	14.523238	87.533264
4.697756	2.987032	91.513336	-9.790227	16.017735	92.278282	44.191803	2.080762	97.272301	44.216183	32.241753	97.00444	44.203993	17.1612575	97.1383705	-63.784447	14.8742125	87.4181935
4.166192	2.696959	91.406647	-9.806833	16.209728	92.278137	44.259186	2.194778	97.225075	44.203262	32.367638	96.963081	44.231224	17.281208	97.094078	-63.84489	15.138248	87.462196
3.627009	2.408388	91.322815	-9.79909	16.392097	92.282928	44.312038	2.384727	97.189423	44.178734	32.503197	96.957115	44.245386	17.443962	97.073269	-63.843566	15.340232	87.492587
3.119419	2.080724	91.308578	-9.794291	16.601334	92.331108	44.353992	2.582403	97.185417	44.165951	32.637211	96.969276	44.2599715	17.609807	97.0773465	-63.8485535	15.592861	87.5848695
2.508203	1.809243	91.258911	-9.786702	16.809847	92.357483	44.411396	2.737208	97.174858	44.147427	32.792355	96.958382	44.2794115	17.7647815	97.06662	-63.8528155	15.8549125	87.648346
1.905602	1.5347	91.188721	-9.786611	17.023701	92.329231	44.471413	2.858905	97.143066	44.135574	32.932911	96.931023	44.3034935	17.895908	97.0370445	-63.8767155	16.151494	87.6214175
1.312771	1.197724	91.039391	-9.787295	17.188313	92.269173	44.539223	3.001632	97.090065	44.124672	33.060696	96.92701	44.3319475	18.031164	97.0085375	-63.9065375	16.345462	87.5298085
0.324733	0.746399	90.79464	-9.80455	17.42802	92.183273	44.546581	3.231931	97.047318	44.129578	33.250019	96.9562	44.3380795	18.240975	97.001759	-63.9471795	16.615065	87.364787
-0.367096	0.461311	90.713852	-9.826166	17.578789	92.157677	44.520916	3.409281	97.02491	44.099731	33.394924	96.976219	44.3103235	18.4021025	97.0005645	-63.9626555	16.7554755	87.3147895
-1.123409	0.172752	90.673706	-9.86268	17.739826	92.136726	44.508274	3.591387	97.008102	44.054317	33.561359	96.946617	44.2812955	18.576373	96.9773595	-64.0066555	16.903279	87.2960925
-1.839996	-0.162881	90.713226	-9.88172	17.896296	92.117577	44.480728	3.759946	97.003151	44.021919	33.7309	96.856285	44.2513235	18.745423	96.929718	-64.0147635	17.047169	87.305436
-2.6253	-0.444659	90.728912	-9.908889	18.04047	92.108521	44.470222	3.902545	97.023117	43.99184	33.906631	96.744713	44.231031	18.904588	96.883915	-64.048809	17.176352	87.333127
-3.429209	-0.745081	90.782135	-9.920882	18.166647	92.117538	44.462894	4.002549	97.067108	43.988781	34.074013	96.625771	44.2258375	19.038281	96.8464395	-64.0676015	17.295013	87.3886365
-4.197555	-1.062895	90.895828	-9.87958	18.309902	92.171814	44.477005	4.078983	97.139778	43.98204	34.249058	96.519951	44.2295225	19.1640205	96.8298645	-63.9886825	17.4557835	87.5137635
-5.435766	-1.487101	91.136871	-9.813998	18.467739	92.200127	44.538834	4.141864	97.252556	44.019882	34.415409	96.337616	44.279358	19.2786365	96.795086	-63.907354	17.6568415	87.605168
-6.270397	-1.733267	91.279938	-9.756165	18.549261	92.222214	44.609264	4.143014	97.308678	44.076923	34.446327	96.171989	44.3430935	19.2946705	96.7403335	-63.8554235	17.8038515	87.7040945
-7.122458	-1.957865	91.364021	-9.660139	18.621401	92.228363	44.706207	4.103646	97.339546	44.133656	34.434753	96.01516	44.4199315	19.2691995	96.677353	-63.7402095	17.9736025	87.779373
-7.982066	-2.149712	91.416206	-9.556046	18.650146	92.236122	44.784607	4.058086	97.357635	44.219391	34.383781	95.889282	44.501999	19.2209335	96.6234585	-63.614091	18.0793585	87.8487855
-8.845428	-2.317376	91.50296	-9.441511	18.663317	92.239685	44.853203	4.011805	97.351799	44.351704	34.314651	95.792099	44.6024535	19.163228	96.571949	-63.4854755	18.163406	87.907421
-9.692069	-2.464198	91.550133	-9.316162	18.690489	92.249107	44.936981	3.950877	97.327309	44.482975	34.255848	95.710434	44.709978	19.1033625	96.5188715	-63.342302	18.2776155	87.9793425
-10.5399	-2.523367	91.538116	-9.189618	18.711704	92.234978	45.017738	3.901054	97.294128	44.61388	34.204727	95.656746	44.815809	19.0528905	96.475437	-63.195045	18.3705175	87.994519
-11.835855	-2.533254	91.450821	-8.987182	18.767599	92.196014	45.14613	3.901768	97.222466	44.837208	34.18919	95.554932	44.991669	19.045479	96.388699	-62.966033	18.489719	88.003329
-12.666973	-2.493717	91.382721	-8.869647	18.80319	92.133957	45.247181	3.954776	97.159203	44.956295	34.224216	95.486794	45.101738	19.089496	96.3229985	-62.841032	18.516884	87.9449155
-13.50534	-2.384287	91.321091	-8.759956	18.870022	92.07312	45.358772	4.075104	97.096565	45.059605	34.327705	95.420464	45.2091885	19.2014045	96.2585145	-62.7291005	18.5386395	87.8877255
-14.30521	-2.23684	91.266556	-8.625127	18.968075	92.036217	45.460365	4.229311	97.043709	45.154736	34.460178	95.351021	45.3075505	19.3447445	96.197365	-62.5578045	18.5914055	87.875069
-15.120495	-2.041973	91.236267	-8.480622	19.042456	92.024879	45.557899	4.375343	96.994171	45.267529	34.617622	95.290794	45.412714	19.4964825	96.1424825	-62.373958	18.5884295	87.9072755
-15.911036	-1.798994	91.226105	-8.33049	19.140497	91.995277	45.650562	4.511613	96.938042	45.390556	34.760128	95.229889	45.520559	19.6358705	96.0839655	-62.181539	18.6451235	87.9065885
-16.67923	-1.482819	91.254875	-8.186332	19.243107	91.992462	45.738213	4.633415	96.878746	45.520649	34.857006	95.159698	45.629431	19.7452105	96.019222	-62.002095	18.7410035	87.965702
-17.763603	-0.896961	91.276428	-7.98891	19.411295	92.011292	45.844414	4.784647	96.817657	45.723934	34.965694	95.065674	45.784174	19.8751705	95.9416655	-61.761994	18.9474195	88.0809185
-18.572538	-0.406499	91.33168	-7.911101	19.531328	92.054245	45.91444	4.84943	96.810104	45.840645	35.028725	95.020126	45.8775425	19.9390775	95.915115	-61.6997445	19.1235785	88.193375
-19.253077	0.081301	91.384247	-7.828893	19.625971	92.087517	45.983414	4.919896	96.806343	45.953072	35.090096	94.974113	45.968243	20.004996	95.890228	-61.626029	19.246946	88.284806
-19.939701	0.708388	91.436798	-7.751261	19.739611	92.115906	46.046669	4.989729	96.817299	46.05373	35.1651	94.925903	46.0501995	20.0774145	95.871601	-61.5527215	19.4018075	88.360211
-20.600237	1.31512	91.501381	-7.69245	19.81753	92.132362	46.114311	5.064952	96.848366	46.121784	35.23127	94.887177	46.1180475	20.148111	95.8677715	-61.5029475	19.486949	88.3969525
-21.258459	1.994267	91.534004	-7.631546	19.91724	92.121162	46.167339	5.123435	96.891769	46.189564	35.320179	94.840836	46.1784515	20.221807	95.8663025	-61.4415435	19.612673	88.3760215
-21.882925	2.70273	91.498268	-7.597159	19.984741	92.095589	46.242775	5.166006	96.93148	46.24931	35.382389	94.795433	46.2460425	20.2741975	95.8634565	-61.4403605	19.6952845	88.3277215
-22.719742	3.844499	91.472305	-7.551297	20.052532	92.055305	46.330624	5.187417	96.971451	46.29565	35.452229	94.762535	46.313137	20.319823	95.866993	-61.415731	19.785241	88.243617
-23.271795	4.628055	91.426369	-7.550961	20.057878	92.05323	46.381466	5.192169	96.975113	46.334587	35.478943	94.772926	46.3580265	20.335556	95.8740195	-61.4599485	19.7802	88.2324405
-23.762514	5.503324	91.396317	-7.552831	20.054674	92.056107	46.417702	5.187602	96.964684	46.388538	35.519413	94.793427	46.40312	20.3535075	95.8790555	-61.508782	19.7558405	88.2331585
-24.264399	6.374917	91.309845	-7.552417	20.043758	92.051926	46.471371	5.172168	96.929543	46.442108	35.55209	94.811501	46.4567395	20.362129	95.870522	-61.5615735	19.725387	88.23333
-24.645494	7.318857	91.214493	-7.523981	20.051271	92.026894	46.519806	5.176183	96.873779	46.473297	35.584518	94.836197	46.4965515	20.3803505	95.854988	-61.5445135	19.7221915	88.1988
-25.056469	8.277314	91.106079	-7.49746	20.047991	91.999214	46.576607	5.216574	96.790512	46.511646	35.612499	94.873138	46.5441265	20.4145365	95.831825	-61.5390465	19.6814455	88.166603
-25.373798	9.284678	90.942886	-7.440771	20.040972	91.93058	46.635059	5.264872	96.688141	46.571949	35.664413	94.953659	46.603504	20.4646425	95.8209	-61.485046	19.6173015	88.04026
-25.783232	10.824028	90.656754	-7.359685	20.101955	91.814842	46.72567	5.347736	96.539703	46.696167	35.81192	95.113029	46.7109185	20.579828	95.826366	-61.4302885	19.624082	87.803318
-26.027117	11.895424	90.571884	-7.280112	20.140354	91.798561	46.782433	5.423814	96.481697	46.792278	35.919525	95.292038	46.7873555	20.6716695	95.8868675	-61.3475795	19.6090385	87.7102545
-26.254999	12.9401	90.5355	-7.179018	20.209867	91.829475	46.843624	5.509466	96.46843	46.876179	36.004726	95.528015	46.8599015	20.757096	95.9982225	-61.2179375	19.662638	87.6607275
-26.396931	14.041573	90.59742	-7.089256	20.297148	91.911819	46.912575	5.574766	96.506981	47.006809	36.088554	95.798561	46.959692	20.83166	96.152771	-61.138204	19.762636	87.670867
-26.497561	15.139564	90.637085	-6.984933	20.401596	92.032829	46.970837	5.630144	96.551598	47.156738	36.154526	96.074554	47.0637875	20.892335	96.313076	-61.0336535	19.910857	87.752582
-26.603912	16.238441	90.77729	-6.894495	20.494598	92.166084	47.01123	5.699482	96.58532	47.298115	36.186893	96.329308	47.1546725	20.9431875	96.457314	-60.9436625	20.0460085	87.874854
-26.666018	17.295248	90.934868	-6.817572	20.611866	92.320534	47.05677	5.753186	96.599236	47.442303	36.2117	96.559235	47.2495365	20.982443	96.5792355	-60.8846805	20.241289	88.0618325
-26.69319	18.856182	91.170898	-6.703606	20.762257	92.506599	47.080479	5.842336	96.614426	47.638905	36.254337	96.845535	47.359692	21.0483365	96.7299805	-60.766904	20.4761775	88.2832175
-26.717627	19.880039	91.265892	-6.659606	20.854372	92.571655	47.100647	5.929396	96.604927	47.73344	36.295094	96.963211	47.4170435	21.112245	96.784069	-60.7362555	20.596499	88.359241
-26.68553	20.870029	91.31263	-6.617525	20.970816	92.600021	47.140476	6.003572	96.574799	47.803047	36.337486	97.028	47.4717615	21.170529	96.8013995	-60.7068115	20.771103	88.3986425
-26.642143	21.808086	91.352669	-6.586669	21.032711	92.587044	47.164593	6.097644	96.538628	47.826935	36.398022	97.042397	47.495764	21.247833	96.7905125	-60.669102	20.817589	88.3835755
-26.549408	22.681456	91.376106	-6.579476	21.103388	92.564903	47.178848	6.201575	96.513802	47.808926	36.484386	97.030319	47.493887	21.3429805	96.7720605	-60.652839	20.8637955	88.3577455
-26.428873	23.538252	91.385017	-6.599931	21.152641	92.533287	47.173435	6.296615	96.506721	47.763016	36.59478	97.005913	47.4682255	21.4456975	96.756317	-60.6680875	20.8595845	88.310257
-26.204201	24.369511	91.412567	-6.667067	21.162237	92.528259	47.151573	6.406473	96.51503	47.692265	36.710663	96.976204	47.421919	21.558568	96.745617	-60.756053	20.765906	88.310901
-26.01021	25.411793	91.541588	-6.779811	21.100191	92.558998	47.070358	6.528907	96.537712	47.555767	36.835972	96.893738	47.3130625	21.6824395	96.715725	-60.8726845	20.5179425	88.402271
-25.807991	26.056934	91.576996	-6.868573	21.041164	92.543884	47.009464	6.589999	96.548004	47.45026	36.885578	96.864494	47.229862	21.7377885	96.706249	-60.967008	20.3445395	88.381519
-25.62019	26.647669	91.570099	-6.97066	20.942657	92.523888	46.937592	6.614282	96.558434	47.339577	36.949905	96.829559	47.1385845	21.7820935	96.6939965	-61.0799045	20.1032205	88.3537795
-25.360561	27.233541	91.57811	-7.073256	20.84194	92.511169	46.855305	6.632944	96.603073	47.229309	36.98587	96.792839	47.042307	21.809407	96.697956	-61.188819	19.874473	88.324382
-25.089058	27.756903	91.508232	-7.196415	20.744493	92.491867	46.737362	6.648518	96.731392	47.106586	36.984566	96.780411	46.921974	21.816542	96.7559015	-61.314804	19.672444	88.2278325
-24.83363	28.218592	91.441116	-7.357769	20.610422	92.462593	46.622345	6.658205	96.918579	46.967258	36.952541	96.804138	46.7948015	21.805373	96.8613585	-61.5103395	19.415471	88.0638275
-24.546402	28.645893	91.375916	-7.518628	20.474092	92.474602	46.478203	6.641818	97.170753	46.829887	36.899384	96.832901	46.654045	21.770601	97.001827	-61.691301	19.177583	87.947377
-24.055727	29.185654	91.291023	-7.754865	20.239794	92.532288	46.204849	6.5974	97.615692	46.613964	36.761238	96.874695	46.4094065	21.679319	97.2451935	-61.9191365	18.800269	87.8193825
-23.768204	29.491896	91.229927	-7.898071	20.087357	92.596519	46.037498	6.547161	97.891197	46.470211	36.63493	96.89827	46.2538545	21.5910455	97.3947335	-62.0499965	18.5836685	87.7983045
-23.406315	29.813957	91.204056	-8.033665	19.899403	92.670746	45.841614	6.475376	98.144135	46.340984	36.484268	96.886032	46.091299	21.479822	97.5150835	-62.158629	18.318984	87.8264085
-23.062328	30.103567	91.172157	-8.121471	19.703686	92.750336	45.66267	6.39125	98.348618	46.245239	36.309875	96.847328	45.9539545	21.3505625	97.597973	-62.1968965	18.0568095	87.902699
-22.680189	30.38969	91.148903	-8.169347	19.546415	92.81517	45.529003	6.288069	98.506203	46.157764	36.167717	96.830048	45.8433835	21.227893	97.6681255	-62.1820775	17.864937	87.9622145
-22.286657	30.677107	91.1092	-8.202183	19.376753	92.850037	45.425465	6.200702	98.617073	46.138206	35.965221	96.744614	45.7818355	21.0829615	97.6808435	-62.1862015	17.6705445	88.0192305
-21.871925	30.945959	91.08226	-8.198643	19.246204	92.884972	45.362289	6.117535	98.688141	46.125923	35.834408	96.687248	45.744106	20.9759715	97.6876945	-62.141392	17.5164365	88.0822495
-21.229836	31.434462	91.035202	-8.147346	19.130714	92.921509	45.274574	6.035107	98.799522	46.147163	35.697197	96.611153	45.7108685	20.866152	97.7053375	-62.0055605	17.395276	88.1376805
-20.829689	31.798437	91.005676	-8.114285	19.069662	92.94841	45.250114	6.017114	98.851555	46.157818	35.654373	96.582657	45.703966	20.8357435	97.717106	-61.932536	17.3035805	88.179714
-20.413969	32.193432	90.966171	-8.074149	19.021215	92.961128	45.223598	6.005293	98.883858	46.164314	35.632622	96.559174	45.693956	20.8189575	97.721516	-61.842254	17.2234725	88.20074
-20.013281	32.622074	90.935333	-8.055367	18.981449	92.951988	45.218536	6.005542	98.876183	46.168526	35.631676	96.547409	45.693531	20.818609	97.711796	-61.804265	17.144289	88.19218
-19.618607	33.062798	90.883621	-8.049335	18.962278	92.923096	45.226295	6.017671	98.838257	46.16679	35.643761	96.539673	45.6965425	20.830716	97.688965	-61.7952125	17.09384	88.157227
-19.196083	33.534138	90.892426	-8.058287	18.958715	92.894455	45.218723	6.052723	98.7789	46.160892	35.668201	96.536316	45.6898075	20.860462	97.657608	-61.8063815	17.056968	88.131302
-18.753223	33.979687	90.889595	-8.086226	18.967764	92.858658	45.203381	6.112422	98.698166	46.132736	35.679703	96.568573	45.6680585	20.8960625	97.6333695	-61.8405105	17.0394655	88.0839465
-18.108788	34.716805	90.939026	-8.168464	18.994146	92.801018	45.204765	6.182793	98.568741	46.078842	35.769253	96.661415	45.6418035	20.976023	97.615078	-61.9787315	17.012269	87.986958
-17.671995	35.231052	90.994141	-8.240557	19.038475	92.744621	45.243134	6.216533	98.444107	46.053642	35.835033	96.714928	45.648388	21.025783	97.5795175	-62.129502	17.051167	87.9097245
-17.237099	35.74176	91.024376	-8.303149	19.0734	92.671005	45.283207	6.25703	98.28495	46.013428	35.91658	96.760353	45.6483175	21.086805	97.5226515	-62.2546155	17.059995	87.8193585
-16.799406	36.219223	91.077278	-8.352548	19.165728	92.58712	45.342525	6.254766	98.108093	45.971336	35.998173	96.760521	45.6569305	21.1264695	97.434307	-62.3620265	17.2049865	87.739933
-16.339258	36.67598	91.16172	-8.399637	19.257347	92.522522	45.368256	6.285741	97.943207	45.929108	36.074764	96.743668	45.648682	21.1802525	97.3434375	-62.447956	17.3344415	87.7016065
-15.843066	37.11359	91.265991	-8.475458	19.343275	92.503426	45.353554	6.342846	97.821053	45.877449	36.13797	96.764664	45.6155015	21.240408	97.2928585	-62.5664175	17.446142	87.7139935
-15.370653	37.545609	91.415146	-8.543749	19.440638	92.541069	45.28891	6.423126	97.766777	45.82959	36.249199	96.817245	45.55925	21.3361625	97.292011	-62.646748	17.5451135	87.790127
-14.661905	38.140141	91.576408	-8.624039	19.542675	92.595192	45.183876	6.54496	97.793785	45.767025	36.412201	96.952911	45.4754505	21.4785805	97.373348	-62.7235285	17.6067695	87.817036
-14.203511	38.503529	91.631874	-8.647628	19.593273	92.623604	45.093357	6.607655	97.885124	45.692131	36.531395	97.060158	45.392744	21.569525	97.472641	-62.688	17.617021	87.774567
-13.772488	38.85376	91.643196	-8.679836	19.609945	92.637405	45.031963	6.711218	97.933029	45.593174	36.636879	97.117836	45.3125685	21.6740485	97.5254325	-62.6722405	17.5458415	87.7493775
-13.390653	39.216076	91.625145	-8.727818	19.603216	92.634102	44.96262	6.770081	97.981796	45.554668	36.639481	97.071381	45.258644	21.704781	97.5265885	-62.71428	17.501651	87.7416155
-12.968509	39.53474	91.577225	-8.797633	19.544882	92.621628	44.908428	6.752702	98.028221	45.495968	36.665066	97.040039	45.202198	21.708884	97.53413	-62.797464	17.38088	87.709126
-12.518255	39.804527	91.574257	-8.832852	19.438017	92.629959	44.837097	6.721098	98.058098	45.455189	36.63245	97.023872	45.146143	21.676774	97.540985	-62.811847	17.19926	87.718933
-12.112605	40.067013	91.610481	-8.879333	19.308441	92.67672	44.732338	6.642578	98.113525	45.431637	36.542202	97.043945	45.0819875	21.59239	97.578735	-62.8406535	17.024492	87.774705
-11.456702	40.462158	91.685349	-8.948689	19.092648	92.757744	44.596451	6.511354	98.201027	45.373199	36.333523	97.088562	44.984825	21.4224385	97.6447945	-62.882203	16.7628575	87.8706935
-11.038458	40.723145	91.649124	-8.980591	18.941109	92.765488	44.55883	6.382198	98.264473	45.337147	36.18232	97.12487	44.9479885	21.282259	97.6946715	-62.9091705	16.599959	87.8363045
-10.666874	40.948524	91.601952	-9.032685	18.803101	92.721085	44.511398	6.229288	98.350372	45.313469	36.071346	97.15696	44.9124335	21.150317	97.753666	-62.9778035	16.455885	87.688504
-10.324079	41.234142	91.53231	-9.08998	18.657866	92.679146	44.484703	6.083378	98.407967	45.281498	35.941143	97.187317	44.8831005	21.0122605	97.797642	-63.0630605	16.3034715	87.56065
-9.989243	41.506241	91.542328	-9.18461	18.512913	92.662308	44.425247	5.969586	98.454041	45.210258	35.803352	97.24321	44.8177525	20.886469	97.8486255	-63.1869725	16.139357	87.4759905
-9.660593	41.777328	91.595352	-9.277042	18.407467	92.661697	44.365414	5.866212	98.448524	45.113071	35.644447	97.314278	44.7392425	20.7553295	97.881401	-63.2933265	16.0596045	87.441993
-9.340933	42.045044	91.708664	-9.395186	18.29616	92.644112	44.342064	5.723791	98.384888	45.02198	35.507202	97.374413	44.682022	20.6154965	97.8796505	-63.472394	15.9768235	87.4085735
-8.89076	42.451889	91.977722	-9.583842	18.177553	92.624123	44.372307	5.499678	98.205505	44.935112	35.350555	97.520462	44.6537095	20.4251165	97.8629835	-63.8213935	15.9299895	87.3852625
-8.564729	42.708431	92.20401	-9.681534	18.150774	92.621216	44.395771	5.335963	98.086212	44.893246	35.265606	97.634033	44.6445085	20.3007845	97.8601225	-64.0075765	16.0007635	87.3823095
-8.254049	42.889072	92.444679	-9.749946	18.149458	92.635872	44.375694	5.229642	97.95787	44.845638	35.187649	97.739731	44.610666	20.2086455	97.8488005	-64.110558	16.0902705	87.4229435
-7.9519	43.053055	92.665184	-9.793319	18.19771	92.623917	44.337166	5.102214	97.805313	44.804848	35.166039	97.866333	44.571007	20.1341265	97.835823	-64.157645	16.2612935	87.412011
-7.6285	43.144707	92.871941	-9.813328	18.259516	92.558731	44.333973	4.958611	97.645264	44.839764	35.095425	97.939651	44.5868685	20.027018	97.7924575	-64.2135245	16.492014	87.3250045
-7.299811	43.17363	93.066582	-9.820893	18.324427	92.526901	44.304417	4.860217	97.494293	44.855492	35.068233	98.031662	44.5799545	19.964225	97.7629775	-64.2217405	16.684629	87.2908245
-6.996433	43.151012	93.301163	-9.839239	18.42074	92.527504	44.273106	4.802207	97.349335	44.838615	35.055592	98.152611	44.5558605	19.9288995	97.750973	-64.2343385	16.9125805	87.304035
-6.537443	43.014038	93.663605	-9.878036	18.566126	92.589096	44.21228	4.671745	97.174553	44.780952	35.080181	98.276459	44.496616	19.875963	97.725506	-64.252688	17.256289	87.452686
-6.271228	42.840054	93.870834	-9.90752	18.664833	92.650398	44.208591	4.619887	97.05941	44.768616	35.119347	98.310081	44.4886035	19.869617	97.6847455	-64.3036435	17.460049	87.6160505
-6.091047	42.576199	94.017738	-9.978663	18.755871	92.723907	44.2033	4.596697	96.947708	44.748013	35.208996	98.313248	44.4756565	19.9028465	97.630478	-64.4329825	17.6088955	87.817336
-5.913783	42.307735	94.109985	-10.041885	18.818222	92.819038	44.19062	4.604625	96.846275	44.731895	35.363926	98.240242	44.4612575	19.9842755	97.5432585	-64.5450275	17.6521685	88.0948175
-5.76239	41.983002	94.132614	-10.114087	18.894203	92.936615	44.18655	4.61616	96.778069	44.704082	35.517067	98.106689	44.445316	20.0666135	97.442379	-64.67349	17.7217925	88.430851
-5.650499	41.616425	94.07328	-10.16135	18.933872	93.079697	44.174187	4.608634	96.772858	44.6395	35.671268	97.923645	44.4068435	20.139951	97.3482515	-64.7295435	17.727793	88.8111425
-5.545777	41.202805	93.990173	-10.155144	18.97872	93.249969	44.161266	4.569962	96.819588	44.550816	35.744884	97.685036	44.356041	20.157423	97.252312	-64.666329	17.800017	89.247626
-5.401629	40.500904	93.765945	-10.116451	18.957237	93.524849	44.195107	4.41802	96.920868	44.449314	35.728565	97.165405	44.3222105	20.0732925	97.0431365	-64.5551125	17.8411815	90.0065615
-5.331039	39.967587	93.614807	-10.073248	18.915411	93.732872	44.254242	4.270461	97.00959	44.378986	35.609016	96.802391	44.316614	19.9397385	96.9059905	-64.46311	17.8910835	90.5597535
-5.257026	39.332207	93.452988	-10.052958	18.828579	93.922409	44.289101	4.059135	97.151909	44.332447	35.388527	96.448776	44.310774	19.723831	96.8003425	-64.41669	17.933327	91.0444755
-5.195375	38.711853	93.348892	-10.008482	18.686916	94.086075	44.306755	3.818309	97.280945	44.306164	35.147591	96.125099	44.3064595	19.48295	96.703022	-64.3234235	17.890882	91.469128
-5.117742	38.13633	93.25811	-9.980312	18.522793	94.225632	44.340878	3.555731	97.359917	44.254562	34.887077	95.880836	44.29772	19.221404	96.6203765	-64.258344	17.824182	91.8308875
-5.021974	37.513939	93.167427	-9.976218	18.342964	94.338074	44.35487	3.293191	97.448441	44.231396	34.594269	95.692917	44.293133	18.94373	96.570679	-64.245569	17.742198	92.105469
-4.920112	36.966064	93.142044	-9.974604	18.148428	94.443466	44.342472	3.017872	97.528419	44.239201	34.338974	95.543396	44.2908365	18.678423	96.5359075	-64.2400445	17.618433	92.3510245
-4.792687	36.243637	93.13932	-9.963235	17.887691	94.591431	44.343895	2.646844	97.596565	44.22578	33.98653	95.426468	44.2848375	18.316687	96.5115165	-64.2113075	17.458695	92.6713455
-4.707624	35.802376	93.157265	-9.967459	17.722977	94.663002	44.342823	2.473569	97.619812	44.216713	33.787476	95.385757	44.279768	18.1305225	96.5027845	-64.214686	17.3154315	92.8232195
-4.620228	35.415871	93.209908	-9.952834	17.604921	94.755173	44.328606	2.325895	97.6437	44.222389	33.611259	95.331886	44.2754975	17.968577	96.487793	-64.1811655	17.241265	93.022553
-4.513777	35.036362	93.291893	-9.908926	17.510839	94.855408	44.326366	2.197261	97.660156	44.215721	33.449245	95.328377	44.2710435	17.823253	96.4942665	-64.0888955	17.198425	93.2165495
-4.37701	34.709354	93.376282	-9.873713	17.405615	94.947121	44.34676	2.09165	97.676117	44.251659	33.313774	95.339241	44.2992095	17.702712	96.507679	-64.0466355	17.108518	93.386563
-4.184969	34.411907	93.455505	-9.825538	17.326694	95.047989	44.385712	1.974551	97.684837	44.303928	33.185177	95.38102	44.34482	17.579864	96.5329285	-63.995896	17.073524	93.5630495
-3.984903	34.130238	93.567467	-9.745189	17.286127	95.131966	44.425808	1.846618	97.680054	44.374676	33.088036	95.452484	44.400242	17.467327	96.566269	-63.89062	17.104927	93.697663
-3.635789	33.661312	93.747818	-9.674562	17.201126	95.241074	44.473732	1.707999	97.656265	44.488995	32.945587	95.597496	44.4813635	17.326793	96.6268805	-63.8304875	17.075459	93.8552675
-3.386396	33.362827	93.852379	-9.637326	17.150759	95.28933	44.51059	1.625613	97.626495	44.561893	32.863216	95.706841	44.5362415	17.2444145	96.666668	-63.8108935	17.0571035	93.911992
-3.169961	33.097443	93.95121	-9.614849	17.081871	95.333649	44.534828	1.555576	97.591675	44.617317	32.79496	95.826561	44.5760725	17.175268	96.709118	-63.8057705	16.988474	93.95818
-2.918934	32.796867	94.021294	-9.569853	17.059746	95.363747	44.554665	1.507844	97.57412	44.671894	32.738605	95.919617	44.6132795	17.1232245	96.7468685	-63.7529855	16.9962675	93.9806255
-2.627841	32.568924	94.090317	-9.524627	17.009176	95.385742	44.596718	1.469	97.565399	44.746376	32.705223	96.000107	44.671547	17.0871115	96.782753	-63.720801	16.9312405	93.988731
-2.315393	32.352524	94.118484	-9.479284	16.972116	95.397552	44.658966	1.426597	97.551117	44.79586	32.676682	96.063118	44.727413	17.0516395	96.8071175	-63.685981	16.8925925	93.9879865
-1.995072	32.163986	94.155273	-9.43542	16.953903	95.416168	44.710629	1.403899	97.558182	44.863113	32.642361	96.09729	44.786871	17.02313	96.827736	-63.657711	16.884676	94.0046
-1.505922	31.880877	94.178345	-9.348251	16.925909	95.456329	44.797749	1.361016	97.577141	44.941799	32.590279	96.125145	44.869774	16.9756475	96.851143	-63.566276	16.8761705	94.061515
-1.152429	31.6957	94.185768	-9.295092	16.879923	95.484695	44.841911	1.318275	97.573822	44.997959	32.545357	96.145126	44.919935	16.931816	96.859474	-63.510119	16.82803	94.109916
-0.765692	31.492796	94.197235	-9.240307	16.838112	95.489464	44.876343	1.2714	97.572563	45.062794	32.47525	96.178635	44.9695685	16.873325	96.875599	-63.4501825	16.802899	94.103329
-0.325677	31.292305	94.197975	-9.178357	16.794373	95.492424	44.930767	1.205627	97.569824	45.144859	32.422619	96.227943	45.037813	16.814123	96.8988835	-63.394527	16.774623	94.0859645
0.116772	31.083569	94.207756	-9.121927	16.727875	95.486275	44.985203	1.133934	97.59639	45.20512	32.348644	96.339066	45.0951615	16.741289	96.967728	-63.3390155	16.714461	94.004822
0.658136	30.858364	94.215866	-9.071018	16.652214	95.462761	45.051315	1.072358	97.651474	45.279327	32.271721	96.488388	45.165321	16.6720395	97.069931	-63.307357	16.6323885	93.855591
1.203022	30.660767	94.280502	-9.055674	16.576252	95.459526	45.11142	0.994176	97.727943	45.329998	32.232323	96.694191	45.220709	16.6132495	97.211067	-63.332057	16.5392545	93.707985
2.068486	30.294395	94.419327	-9.005014	16.437702	95.511101	45.184223	0.912581	97.93721	45.377613	32.176346	97.120049	45.280918	16.5444635	97.5286295	-63.290946	16.3309405	93.4935725
2.669712	30.076534	94.559708	-9.007689	16.368443	95.583443	45.24342	0.844334	98.130959	45.44891	32.1563	97.429405	45.346165	16.500317	97.780182	-63.361543	16.236569	93.386704
3.248204	29.835207	94.680374	-8.992125	16.308529	95.684479	45.307999	0.773369	98.341209	45.51767	32.134235	97.746124	45.4128345	16.453802	98.0436665	-63.3970845	16.163256	93.3252915
3.8581	29.551918	94.828018	-8.983779	16.259874	95.78186	45.363369	0.694057	98.584953	45.610252	32.103554	98.034554	45.4868105	16.3988055	98.3097535	-63.4543685	16.1209425	93.2539665
4.489089	29.294119	94.951988	-8.981566	16.222	95.884583	45.437054	0.62182	98.83345	45.70628	32.054241	98.299583	45.571667	16.3380305	98.5665165	-63.534799	16.1059695	93.2026495
5.170257	29.024586	95.068283	-8.967484	16.156921	95.964691	45.520649	0.543512	99.054253	45.792965	32.011269	98.562614	45.656807	16.2773905	98.8084335	-63.591775	16.0364515	93.1209485
5.844378	28.699902	95.162254	-8.962185	16.108456	95.99614	45.571766	0.479273	99.239616	45.869083	31.976351	98.7967	45.7204245	16.227812	99.018158	-63.6447945	15.9891	92.974122
6.849261	28.227858	95.239311	-8.961364	15.963478	95.964417	45.65279	0.418023	99.49231	45.97879	31.939003	99.099068	45.81579	16.178513	99.295689	-63.738518	15.748443	92.633145
7.491849	27.918541	95.278717	-8.974442	15.915219	95.904419	45.688282	0.372754	99.673508	46.019512	31.892538	99.317909	45.853897	16.132646	99.4957085	-63.802781	15.697792	92.3131295
8.132738	27.577532	95.320198	-8.953675	15.856765	95.839127	45.72406	0.342144	99.854187	46.015118	31.920963	99.597404	45.869589	16.1315535	99.7257955	-63.776939	15.5819765	91.9524585
8.814456	27.179878	95.360199	-8.952145	15.779132	95.769676	45.779274	0.33234	100.018608	46.058514	31.913927	99.884377	45.918894	16.1231335	99.9514925	-63.823184	15.4351305	91.5878595
9.458167	26.762577	95.43779	-8.950852	15.750384	95.702095	45.838173	0.328334	100.143265	46.137119	31.84042	100.117813	45.987646	16.084377	100.130539	-63.88935	15.416391	91.273651
10.092413	26.368517	95.504425	-8.934989	15.726383	95.619064	45.89534	0.338493	100.265762	46.2243	31.870052	100.374588	46.05982	16.1042725	100.320175	-63.929798	15.3484935	90.917953
10.704965	25.94072	95.573494	-8.912725	15.729949	95.530174	45.972137	0.357725	100.355591	46.329914	31.928793	100.622665	46.1510255	16.143259	100.489128	-63.9764755	15.316639	90.57122
11.557467	25.285852	95.667412	-8.827281	15.761991	95.44149	46.132069	0.386646	100.449348	46.495201	32.018574	100.935272	46.313635	16.20261	100.69231	-63.968197	15.321372	90.19067
12.114382	24.797686	95.731956	-8.740883	15.80271	95.414787	46.253681	0.410067	100.457642	46.607086	32.085449	101.151932	46.4303835	16.247758	100.804787	-63.9121495	15.357662	90.024787
12.633379	24.285307	95.807251	-8.637617	15.826789	95.407471	46.348835	0.457183	100.470161	46.726028	32.128174	101.319077	46.5374315	16.2926785	100.894619	-63.8126655	15.3608995	89.920323
13.092314	23.727364	95.835953	-8.516832	15.866486	95.35701	46.455814	0.50137	100.435852	46.855831	32.172535	101.468338	46.6558225	16.3369525	100.952095	-63.6894865	15.3960195	89.761925
13.601658	23.130533	95.807655	-8.39525	15.915312	95.272881	46.56953	0.537716	100.33696	46.972603	32.196514	101.554726	46.7710665	16.367115	100.945843	-63.5615665	15.463509	89.599919
14.018302	22.561195	95.713577	-8.263852	15.983396	95.145027	46.662075	0.567685	100.20919	47.114098	32.203884	101.587318	46.8880865	16.3857845	100.898254	-63.4157905	15.5810075	89.3918
14.364977	21.933302	95.585068	-8.143564	16.076048	94.973763	46.753757	0.601984	100.054672	47.190552	32.252605	101.599083	46.9721545	16.4272945	100.8268775	-63.2592825	15.7248015	89.1206485
14.865847	20.898378	95.318985	-7.976134	16.149733	94.700722	46.877815	0.709174	99.846176	47.274647	32.261871	101.594887	47.076231	16.4855225	100.7205315	-63.028499	15.8139435	88.6809125
15.111101	20.112743	95.156631	-7.894895	16.236443	94.509117	46.933807	0.760594	99.734062	47.321331	32.286694	101.553024	47.127569	16.523644	100.643543	-62.917359	15.949242	88.374691
15.32944	19.299723	94.953262	-7.835063	16.302094	94.327766	46.988071	0.835274	99.604889	47.353207	32.319798	101.472946	47.170639	16.577536	100.5389175	-62.840765	16.026652	88.1166145
15.481867	18.450621	94.756851	-7.765054	16.396889	94.167984	47.037258	0.920608	99.514366	47.373703	32.37241	101.330795	47.2054805	16.646509	100.4225805	-62.7355885	16.147269	87.9133875
15.546017	17.564754	94.524391	-7.728949	16.451454	94.012375	47.072567	1.02991	99.443085	47.389999	32.40601	101.155365	47.231283	16.71796	100.299225	-62.689181	16.184948	87.725525
15.614253	16.622141	94.336441	-7.712692	16.489485	93.875488	47.089161	1.171349	99.345146	47.359146	32.423668	100.984512	47.2241535	16.7975085	100.164829	-62.6495375	16.1814615	87.586147
15.565683	15.603527	94.193634	-7.689118	16.53537	93.801102	47.088673	1.335513	99.249939	47.327854	32.427082	100.785088	47.2082635	16.8812975	100.0175135	-62.5864995	16.1894425	87.5846905
15.430969	14.045887	94.004906	-7.658967	16.602671	93.718842	47.035175	1.57614	99.102249	47.274734	32.442184	100.455238	47.1549545	17.009162	99.7787435	-62.4728885	16.19618	87.6589405
15.297193	12.969698	93.859329	-7.628094	16.605865	93.666328	47.011456	1.688806	99.020576	47.249081	32.46785	100.199684	47.1302685	17.078328	99.61013	-62.3864565	16.133402	87.722526
15.071619	11.865931	93.715378	-7.593389	16.643553	93.59697	46.996002	1.759256	98.941132	47.238667	32.482128	99.865463	47.1173345	17.120692	99.4032975	-62.3041125	16.166414	87.7906425
14.876634	10.745699	93.570557	-7.523143	16.665073	93.508141	47.004208	1.812399	98.845497	47.184616	32.563828	99.567757	47.094412	17.1881135	99.206627	-62.140698	16.1420325	87.809655
14.549607	9.601141	93.445404	-7.460312	16.692118	93.398407	47.01759	1.839238	98.74514	47.193336	32.49649	99.165291	47.105463	17.167864	98.9552155	-62.026087	16.216372	87.8415985
14.226744	8.501211	93.285477	-7.376975	16.727617	93.276932	47.046886	1.816531	98.645126	47.187279	32.454613	98.783768	47.1170825	17.135572	98.714447	-61.8710325	16.319662	87.839417
13.865998	7.341026	93.155739	-7.290216	16.752663	93.155266	47.074409	1.759047	98.542374	47.17168	32.355942	98.456482	47.1230445	17.0574945	98.499428	-61.7034765	16.4478315	87.811104
13.237	5.63955	93.028893	-7.16894	16.740183	92.991631	47.092838	1.619272	98.406929	47.224018	32.136108	98.062035	47.158428	16.87769	98.234482	-61.496308	16.602676	87.74878
12.738254	4.550573	92.912132	-7.095765	16.724674	92.9067	47.093273	1.473462	98.326332	47.304649	31.982821	97.894997	47.198961	16.7281415	98.1106645	-61.390491	16.7212065	87.7027355
12.207319	3.478522	92.828911	-7.016496	16.700684	92.812172	47.107552	1.304754	98.245316	47.373852	31.818157	97.794212	47.240702	16.5614555	98.019764	-61.273694	16.8399125	87.60458
11.676819	2.436259	92.750755	-6.958482	16.680387	92.734352	47.111839	1.146469	98.141739	47.461868	31.677502	97.744873	47.2868535	16.4119855	97.943306	-61.2038175	16.9487885	87.525398
11.020567	1.428319	92.616768	-6.910264	16.669834	92.66568	47.10146	1.012163	98.048035	47.530422	31.535732	97.703903	47.315941	16.2739475	97.875969	-61.136469	17.0657205	87.455391
10.382579	0.447384	92.464554	-6.869081	16.684065	92.585625	47.099163	0.917413	97.964767	47.599117	31.443199	97.67411	47.34914	16.180306	97.8194385	-61.087302	17.187824	87.3518115
9.675142	-0.438802	92.389702	-6.840267	16.723372	92.534401	47.109951	0.872849	97.900185	47.633518	31.391165	97.655663	47.3717345	16.132007	97.777924	-61.0522685	17.314737	87.290878
8.566717	-1.772372	92.326645	-6.771751	16.831579	92.48661	47.149773	0.825548	97.87986	47.713985	31.365511	97.605095	47.431879	16.0955295	97.7424775	-60.975381	17.5676285	87.2307425
7.772488	-2.581143	92.315247	-6.715528	16.930557	92.475906	47.184093	0.81098	97.90596	47.773636	31.368128	97.568893	47.4788645	16.089554	97.7374265	-60.9099205	17.77156	87.2143855
6.941369	-3.334746	92.373772	-6.686111	17.006107	92.485756	47.223492	0.793274	97.971352	47.82766	31.357595	97.541626	47.525576	16.0754345	97.756489	-60.897798	17.9367795	87.215023
6.101679	-4.072393	92.404922	-6.647926	17.105953	92.510071	47.238758	0.773433	98.057884	47.869274	31.329426	97.529633	47.554016	16.0514295	97.7937585	-60.849868	18.1604765	87.2263835
5.159029	-4.779164	92.467033	-6.632644	17.160406	92.555084	47.229324	0.766023	98.143341	47.90329	31.278997	97.522369	47.566307	16.02251	97.832855	-60.831595	18.298302	87.277313
4.230457	-5.412131	92.516296	-6.626502	17.172016	92.593063	47.209991	0.750501	98.218987	47.93261	31.225199	97.512169	47.5713005	15.98785	97.865578	-60.8243045	18.356182	87.320548
3.279691	-6.040496	92.611382	-6.616093	17.164444	92.620117	47.196362	0.722616	98.277756	47.945557	31.178289	97.495499	47.5709595	15.9504525	97.8866275	-60.8031455	18.3784355	87.3536065
1.780086	-6.876392	92.688507	-6.577077	17.100468	92.656693	47.198738	0.686182	98.345963	47.959358	31.102282	97.427246	47.579048	15.894232	97.8866045	-60.733202	18.306704	87.4267815
0.763141	-7.369003	92.739098	-6.547229	17.040411	92.673859	47.210117	0.647914	98.385033	47.968353	31.057617	97.380157	47.589235	15.8527655	97.882595	-60.683693	18.2280565	87.465123
-0.288689	-7.790214	92.802391	-6.54142	16.992847	92.666069	47.222801	0.609819	98.41436	47.9874	31.00098	97.321953	47.6051005	15.8053995	97.8681565	-60.6879405	18.1802945	87.4639815
-1.339356	-8.178273	92.835846	-6.528352	16.916597	92.684166	47.229958	0.56905	98.434326	48.008919	30.93294	97.275421	47.6194385	15.750995	97.8548735	-60.6761425	18.082199	87.5134585
-2.426343	-8.484011	92.879433	-6.500134	16.860809	92.698982	47.226727	0.512422	98.454346	48.025417	30.864462	97.238754	47.626072	15.688442	97.84655	-60.62634	18.033176	87.551414
-3.561339	-8.725408	92.888435	-6.47761	16.784115	92.751785	47.233501	0.446235	98.469269	48.036064	30.794298	97.236679	47.6347825	15.6202665	97.852974	-60.5900025	17.9479635	87.650596
-4.668223	-8.888706	92.923729	-6.474458	16.73505	92.809273	47.244522	0.378449	98.485878	48.051079	30.736498	97.25959	47.6478005	15.5574735	97.872734	-60.5967165	17.9126265	87.745812
-6.335148	-9.005812	92.910782	-6.430024	16.651537	92.854431	47.236641	0.301903	98.499413	48.085411	30.646235	97.327385	47.661026	15.474069	97.913399	-60.521074	17.829005	87.795463
-7.48608	-9.0012	92.805824	-6.404696	16.643387	92.826118	47.247101	0.252047	98.480576	48.113388	30.62093	97.356247	47.6802445	15.4364885	97.9184115	-60.4896365	17.8502855	87.7338245
-8.648996	-8.935126	92.673615	-6.40122	16.609982	92.757858	47.238541	0.232616	98.441406	48.13242	30.606291	97.367599	47.6854805	15.4194535	97.9045025	-60.4879205	17.8005105	87.6112135
-9.781665	-8.833193	92.503151	-6.411763	16.646259	92.703545	47.222626	0.240684	98.378441	48.130493	30.605837	97.383972	47.6765595	15.4232605	97.8812065	-60.5000855	17.8692575	87.5258835
-10.927567	-8.619467	92.313385	-6.42752	16.68177	92.640511	47.192356	0.265963	98.304176	48.122143	30.630264	97.411285	47.6572495	15.4481135	97.8577305	-60.5122895	17.9154265	87.4232915
-12.117504	-8.347373	92.10453	-6.482727	16.724537	92.588249	47.158878	0.331637	98.241684	48.075409	30.730253	97.497604	47.6171435	15.530945	97.869644	-60.5825975	17.918129	87.306854
-13.26461	-8.031362	91.948723	-6.504414	16.783621	92.560486	47.120842	0.413015	98.178055	48.085445	30.757666	97.546951	47.6031435	15.5853405	97.862503	-60.6119715	17.9819015	87.258469
-14.958268	-7.447073	91.737389	-6.509037	16.870779	92.562019	47.106892	0.543862	98.082474	48.090424	30.905792	97.622238	47.598658	15.724827	97.852356	-60.616732	18.016731	87.271682
-16.187958	-6.971305	91.666107	-6.487494	16.968527	92.541786	47.104389	0.613037	98.015938	48.111881	30.977291	97.613579	47.608135	15.795164	97.8147585	-60.583123	18.14189	87.2688135
-17.32033	-6.467072	91.567085	-6.475864	17.053867	92.510132	47.103439	0.644671	97.896843	48.160858	31.03339	97.564491	47.6321485	15.8390305	97.730667	-60.5838765	18.2687035	87.289597
-18.482094	-5.951713	91.442009	-6.421848	17.148643	92.474815	47.078522	0.65804	97.748825	48.209858	31.061565	97.467781	47.64419	15.8598025	97.608303	-60.487886	18.4374835	87.341327
-19.6611	-5.347343	91.388031	-6.388047	17.202511	92.414352	47.07341	0.638728	97.545013	48.254768	31.053553	97.314491	47.664089	15.8461405	97.429752	-60.440183	18.5588815	87.398952
-20.819847	-4.75122	91.294403	-6.359707	17.246658	92.359886	46.98848	0.616603	97.388481	48.299065	31.015066	97.157303	47.6437725	15.8158345	97.272892	-60.3631865	18.6774815	87.44688
-21.959164	-4.130966	91.204926	-6.358998	17.269228	92.28791	46.940399	0.546583	97.192039	48.337147	30.968777	96.938934	47.638773	15.75768	97.0654865	-60.356769	18.780776	87.5103335
-23.735083	-3.09132	91.076263	-6.354217	17.270269	92.149063	46.935429	0.414252	96.794022	48.339123	30.877892	96.587196	47.637276	15.646072	96.690609	-60.34571	18.894466	87.607517
-24.876434	-2.377852	90.983139	-6.390458	17.25712	92.054825	46.84034	0.331389	96.56884	48.312248	30.884293	96.361885	47.576294	15.607841	96.4653625	-60.35721	18.906399	87.6442875
-25.974903	-1.634757	90.867561	-6.426584	17.247032	91.968163	46.804871	0.199524	96.327003	48.29121	30.804661	96.096893	47.5480405	15.5020925	96.211948	-60.4012085	18.9919715	87.724378
-27.116861	-0.832901	90.781097	-6.513109	17.234808	91.849915	46.780071	-0.005346	96.092552	48.227196	30.752722	95.86557	47.5036335	15.373688	95.979061	-60.5298515	19.095928	87.720769
-28.241959	-0.007143	90.658859	-6.624333	17.221716	91.743523	46.809364	-0.249698	95.841148	48.16407	30.723101	95.617004	47.486717	15.2367015	95.729076	-60.735383	19.2067305	87.75797
-29.312515	0.846575	90.56765	-6.700302	17.215366	91.631035	46.690979	-0.44076	95.681679	48.092648	30.675688	95.369896	47.3918135	15.117464	95.5257875	-60.7924175	19.313268	87.7362825
-30.388569	1.719943	90.48584	-6.795857	17.210024	91.499191	46.64547	-0.687889	95.464607	48.005413	30.625269	95.149048	47.3254415	14.96869	95.3068275	-60.9171555	19.451358	87.6915545
-31.912146	3.092347	90.423592	-6.972731	17.204876	91.421402	46.461723	-0.922663	95.195755	47.874565	30.558157	94.85614	47.168144	14.817747	95.0259475	-61.113606	19.592005	87.8168565
-32.867397	4.028417	90.527657	-7.091871	17.177301	91.424149	46.242199	-0.930364	95.033218	47.777973	30.506075	94.692711	47.010086	14.7878555	94.8629645	-61.193828	19.5667465	87.9853335
-33.781796	4.960629	90.677086	-7.225933	17.135887	91.478149	46.097523	-0.962097	94.809105	47.670719	30.501366	94.589737	46.884121	14.7696345	94.699421	-61.335987	19.5021395	88.256877
-34.676655	5.941303	90.815147	-7.358625	17.090359	91.531433	45.897915	-0.905836	94.645721	47.542164	30.549896	94.461052	46.7200395	14.82203	94.5533865	-61.4372895	19.358688	88.5094795
-35.524105	6.929691	91.049286	-7.496924	17.142059	91.659042	45.758125	-0.843573	94.468239	47.409569	30.616951	94.340965	46.583847	14.886689	94.404602	-61.577695	19.397429	88.913482
-36.272366	7.939177	91.354332	-7.618069	17.146772	91.800674	45.615368	-0.749951	94.323647	47.247337	30.706766	94.266205	46.4313525	14.9784075	94.294926	-61.6674905	19.3151365	89.306422
-37.030388	8.921993	91.658142	-7.763068	17.163723	91.997704	45.539051	-0.641503	94.190704	47.088749	30.803209	94.256851	46.3139	15.080853	94.2237775	-61.840036	19.246593	89.7716305
-37.998764	10.458212	92.091797	-7.954423	17.177156	92.278915	45.384781	-0.443866	94.103256	46.880741	30.996302	94.311996	46.132761	15.276218	94.207626	-62.041607	19.078094	90.350204
-38.564713	11.436666	92.393021	-8.072534	17.205042	92.479256	45.245285	-0.280556	94.10582	46.759537	31.144506	94.397041	46.002411	15.431975	94.2514305	-62.147479	18.978109	90.7070815
-39.065369	12.433155	92.725967	-8.147981	17.243002	92.673058	45.220642	-0.145359	94.057732	46.645378	31.304333	94.499603	45.93301	15.579487	94.2786675	-62.228972	18.906517	91.0674485
-39.451691	13.419208	92.966461	-8.247777	17.29603	92.853798	45.127926	0.033164	94.059883	46.561588	31.492704	94.621658	45.844757	15.762934	94.3407705	-62.340311	18.829126	91.3668255
-39.858898	14.429876	93.213692	-8.33911	17.344919	93.00058	45.140652	0.231142	93.991219	46.465744	31.702665	94.756882	45.803198	15.9669035	94.3740505	-62.481418	18.7229345	91.6271095
-40.159943	15.366626	93.433838	-8.431724	17.417839	93.134682	45.09124	0.445273	93.970291	46.370949	31.937757	94.889709	45.7310945	16.191515	94.43	-62.5945425	18.644163	91.839364
-40.358601	16.292608	93.671837	-8.526002	17.508823	93.27858	44.963966	0.673301	94.007744	46.269493	32.170399	95.007805	45.6167295	16.42185	94.5077745	-62.6687335	18.595796	92.0493855
-40.566452	17.685078	93.997345	-8.680192	17.667271	93.495361	44.858982	0.975916	94.057449	46.066422	32.477676	95.191971	45.462702	16.726796	94.62471	-62.823086	18.607746	92.366012
-40.615387	18.569475	94.216331	-8.803947	17.77857	93.62252	44.764404	1.166461	94.138329	45.937969	32.647633	95.325462	45.3511865	16.907047	94.7318955	-62.9590805	18.650093	92.5131445
-40.600914	19.365843	94.367287	-8.912926	17.904591	93.734024	44.653694	1.35045	94.259537	45.820347	32.817379	95.488617	45.2370205	17.0839145	94.874077	-63.0628725	18.7252675	92.593971
-40.533745	20.124828	94.473473	-9.047729	17.998072	93.842377	44.492119	1.540797	94.429436	45.694473	32.959812	95.676445	45.093296	17.2503045	95.0529405	-63.188754	18.7458395	92.6318135
-40.363522	20.830038	94.54425	-9.206017	18.067759	93.943115	44.366268	1.702642	94.58519	45.567261	33.10043	95.871986	44.9667645	17.401536	95.228588	-63.3787985	18.733982	92.657642
-40.122551	21.512596	94.634834	-9.372541	18.138668	94.043045	44.228069	1.862207	94.787125	45.441715	33.230984	96.056839	44.834892	17.5465955	95.421982	-63.579974	18.7307405	92.664108
-39.857094	22.141052	94.655472	-9.531291	18.204472	94.144257	44.112862	2.042849	95.038879	45.311836	33.339813	96.251259	44.712349	17.691331	95.645069	-63.774931	18.717613	92.643445
-39.303204	22.90473	94.699135	-9.740496	18.298302	94.330666	43.987717	2.338803	95.570396	45.129089	33.467655	96.543327	44.558403	17.903229	96.0568615	-64.039395	18.693375	92.6044705
-38.86684	23.330311	94.695259	-9.888391	18.329353	94.485115	43.955963	2.508572	96.042137	45.004738	33.538223	96.742302	44.4803505	18.0233975	96.3922195	-64.2571325	18.6353085	92.5780105
-38.369926	23.673313	94.71241	-9.984223	18.338371	94.672104	43.963581	2.655825	96.590431	44.886703	33.595425	96.969208	44.425142	18.125625	96.7798195	-64.393588	18.551117	92.5643885
-37.841396	23.994816	94.729721	-10.059011	18.339357	94.852348	44.00423	2.771736	97.169563	44.785561	33.661236	97.191757	44.3948955	18.216486	97.18066	-64.5129175	18.462228	92.524036
-37.275551	24.261492	94.707474	-10.128163	18.269255	95.027512	44.067776	2.83983	97.773323	44.7122	33.698006	97.415939	44.389988	18.268918	97.594631	-64.646314	18.269592	92.460393
-36.62307	24.496668	94.687614	-10.144788	18.204723	95.230919	44.164707	2.856406	98.358658	44.672878	33.696041	97.647064	44.4187925	18.2762235	98.002861	-64.7083685	18.1332225	92.458977
-35.930092	24.728819	94.706085	-10.178659	18.105335	95.431763	44.284611	2.848512	98.895882	44.672218	33.665607	97.89637	44.4784145	18.2570595	98.396126	-64.8357325	17.9536105	92.4674
-34.918358	24.959665	94.741539	-10.186293	17.875141	95.713234	44.444569	2.757998	99.622414	44.732529	33.558617	98.278572	44.588549	18.1583075	98.950493	-64.961135	17.5919745	92.475975
-34.187012	25.122639	94.768517	-10.176159	17.710934	95.884239	44.608616	2.662544	100.00087	44.807522	33.459724	98.531532	44.708069	18.061134	99.266201	-65.060387	17.360734	92.502277
-33.461864	25.32543	94.789169	-10.134337	17.536133	96.024895	44.685062	2.593219	100.395119	44.882973	33.35923	98.789307	44.7840175	17.9762245	99.592213	-65.0526915	17.0960415	92.457577
-32.666702	25.545824	94.786003	-10.100873	17.360882	96.153076	44.83432	2.493764	100.68058	44.9674	33.265175	99.024506	44.90086	17.8794695	99.852543	-65.102606	16.8422945	92.453609
-31.8724	25.789652	94.790054	-10.054573	17.206903	96.257797	44.969994	2.438728	100.932442	45.039539	33.184891	99.258339	45.0047665	17.8118095	100.0953905	-65.1139125	16.6019965	92.4202035
-31.062778	26.034346	94.804451	-10.009336	17.080961	96.361534	45.042233	2.425481	101.160515	45.119762	33.139996	99.443665	45.0809975	17.7827385	100.30209	-65.0996695	16.3791835	92.420978
-30.27739	26.258564	94.859001	-9.964242	16.984676	96.433968	45.160717	2.404288	101.303848	45.181637	33.141163	99.584724	45.171177	17.7727255	100.444286	-65.099661	16.1966265	92.42365
-29.062902	26.727947	94.864937	-9.876641	16.910339	96.521141	45.262386	2.438514	101.49659	45.278019	33.181278	99.743912	45.2702025	17.809896	100.620251	-65.0234845	16.010782	92.422031
-28.180462	27.082357	94.856552	-9.810624	16.879799	96.552917	45.280029	2.481098	101.631332	45.335716	33.224747	99.80616	45.3078725	17.8529225	100.718746	-64.9291205	15.9066755	92.387088
-27.379843	27.43177	94.853577	-9.770108	16.856531	96.569595	45.369362	2.521067	101.68058	45.366432	33.274529	99.880447	45.367897	17.897798	100.7805135	-64.908113	15.815264	92.3586765
-26.509138	27.782635	94.83226	-9.736054	16.850592	96.568642	45.417198	2.583635	101.716026	45.383282	33.356468	99.985031	45.40024	17.9700515	100.8505285	-64.872348	15.7311325	92.2867555
-25.707331	28.159985	94.841728	-9.718365	16.854435	96.539108	45.450634	2.64092	101.719841	45.42572	33.452728	100.073875	45.438177	18.046824	100.896858	-64.874907	15.662046	92.181358
-24.872295	28.563869	94.810715	-9.711363	16.846823	96.482277	45.48156	2.715549	101.68766	45.45602	33.546394	100.192413	45.46879	18.1309715	100.9400365	-64.891516	15.5626745	92.0245175
-23.998657	28.990015	94.795372	-9.713979	16.866413	96.419983	45.48111	2.824008	101.624405	45.44286	33.67305	100.337204	45.461985	18.248529	100.9808045	-64.889943	15.484297	91.8591615
-22.745041	29.6014	94.880615	-9.714911	16.91497	96.41642	45.474613	2.98204	101.552025	45.473789	33.86861	100.488998	45.474201	18.425325	101.0205115	-64.904023	15.404615	91.8123285
-21.901093	30.037725	94.991684	-9.701914	16.967796	96.444633	45.432266	3.12169	101.543259	45.460716	34.059418	100.60215	45.446491	18.590554	101.0727045	-64.850319	15.345038	91.8165615
-21.0527	30.482292	95.053802	-9.686218	17.058676	96.466187	45.434986	3.229248	101.501778	45.487411	34.161148	100.647011	45.4611985	18.695198	101.0743945	-64.8336345	15.422154	91.8579795
-20.179855	30.932749	95.100166	-9.663224	17.146076	96.474228	45.445072	3.326427	101.475143	45.487534	34.349518	100.706734	45.466303	18.8379725	101.0909385	-64.792751	15.4541795	91.8575175
-19.316643	31.373192	95.112206	-9.653242	17.261591	96.462227	45.437	3.398755	101.453247	45.505421	34.467918	100.732635	45.4712105	18.9333365	101.092941	-64.7776945	15.5898455	91.831513
-18.48456	31.786165	95.137001	-9.654325	17.372681	96.470238	45.428406	3.4631	101.463844	45.533447	34.56105	100.741539	45.4809265	19.012075	101.1026915	-64.7895765	15.733287	91.8377845
-17.640963	32.219391	95.13295	-9.683861	17.450602	96.463768	45.421154	3.527592	101.50164	45.557228	34.614281	100.751854	45.489191	19.0709365	101.126747	-64.856913	15.8302675	91.800789
-16.354376	32.848705	95.1577	-9.710858	17.552052	96.47493	45.422554	3.609231	101.564682	45.562988	34.719173	100.820068	45.492771	19.164202	101.192375	-64.914487	15.939902	91.757485
-15.571673	33.298172	95.207962	-9.728244	17.629087	96.49118	45.412952	3.673365	101.622353	45.559452	34.782612	100.866699	45.486202	19.2279885	101.244526	-64.94269	16.0301855	91.737834
-14.710516	33.663551	95.214989	-9.745528	17.68026	96.514198	45.447948	3.729333	101.662849	45.574448	34.803089	100.898491	45.511198	19.266211	101.28067	-65.002254	16.094309	91.747726
-13.889809	34.003174	95.270027	-9.772677	17.72221	96.544907	45.432575	3.808205	101.757935	45.56197	34.877102	100.968567	45.4972725	19.3426535	101.363251	-65.0426265	16.1017665	91.726563
-13.077598	34.421009	95.304726	-9.782326	17.752892	96.582069	45.457268	3.869346	101.824478	45.541553	34.982792	101.063202	45.4994105	19.426069	101.44384	-65.0640625	16.079715	91.720298
-12.224134	34.830196	95.32756	-9.79189	17.781366	96.602341	45.524784	3.905255	101.849052	45.57209	34.999046	101.103523	45.548437	19.4521505	101.4762875	-65.132217	16.1105815	91.7283945
-11.405092	35.203671	95.375389	-9.793867	17.818197	96.609909	45.517689	3.958431	101.892303	45.584564	35.048214	101.157532	45.5511265	19.5033225	101.5249175	-65.1388605	16.1330715	91.6949005
-10.195206	35.720016	95.431152	-9.790561	17.833824	96.590546	45.570053	4.00179	101.875916	45.594475	35.163658	101.272652	45.582264	19.582724	101.574284	-65.163386	16.084924	91.606808
-9.395087	36.11216	95.516502	-9.784746	17.859123	96.581841	45.645412	4.013229	101.826668	45.656769	35.153107	101.336411	45.6510905	19.583168	101.5815395	-65.2205825	16.135078	91.5821425
-8.593603	36.515167	95.601517	-9.768803	17.886396	96.59713	45.644737	4.045751	101.835403	45.691006	35.181198	101.424812	45.6678715	19.6134745	101.6301075	-65.2054775	16.1593175	91.5641525
-7.809474	36.898315	95.740631	-9.755845	17.908794	96.597755	45.690037	4.058885	101.795128	45.747223	35.215904	101.562675	45.71863	19.6373945	101.6789015	-65.23032	16.1801935	91.5166085
-7.008142	37.23946	95.896019	-9.747885	17.924006	96.592606	45.775558	4.058191	101.695992	45.794777	35.273758	101.711205	45.7851675	19.6659745	101.7035985	-65.2809375	16.1820375	91.4816135
-6.259686	37.559738	96.105209	-9.744127	17.944689	96.588959	45.767838	4.102218	101.603294	45.827572	35.380955	101.882973	45.797705	19.7415865	101.7431335	-65.285959	16.1477915	91.4347845
-5.495259	37.888912	96.316826	-9.726465	17.972538	96.580681	45.766396	4.167628	101.451912	45.914207	35.399738	102.005646	45.8403015	19.783683	101.728779	-65.2932315	16.161393	91.432583
-4.343197	38.351322	96.608635	-9.682118	18.048082	96.553436	45.760693	4.311291	101.216591	45.994778	35.547455	102.168533	45.8777355	19.929373	101.692562	-65.2419715	16.166791	91.41431
-3.626574	38.605141	96.740318	-9.655636	18.123604	96.502022	45.777142	4.420963	101.070045	46.061287	35.676983	102.205147	45.9192145	20.048973	101.637596	-65.2304865	16.198235	91.366448
-2.900127	38.819061	96.830734	-9.614227	18.23052	96.458054	45.794331	4.528247	100.911476	46.092896	35.799614	102.170738	45.9436135	20.1639305	101.541107	-65.1720675	16.2971095	91.375001
-2.169505	38.941948	96.826515	-9.573402	18.346117	96.391365	45.828423	4.658203	100.76841	46.126026	35.914566	102.080605	45.9772245	20.2863845	101.4245075	-65.1240285	16.4058495	91.3582225
-1.482885	39.050571	96.770409	-9.516479	18.47694	96.310959	45.858482	4.785101	100.611969	46.126644	36.007057	101.975418	45.992563	20.396079	101.2936935	-65.025521	16.557801	91.3282245
-0.78184	39.181213	96.751762	-9.46301	18.587585	96.228455	45.894627	4.900518	100.4645	46.12648	36.105545	101.817856	46.0105535	20.5030315	101.141178	-64.9365735	16.6721385	91.315732
-0.094624	39.173885	96.602654	-9.422672	18.700462	96.109726	45.947063	4.972525	100.321487	46.141884	36.177574	101.606216	46.0444735	20.5750495	100.9638515	-64.8898175	16.8258745	91.2556005
0.904077	39.071266	96.400955	-9.350147	18.812696	95.926918	46.053604	5.010243	100.085579	46.140785	36.243294	101.331329	46.0971945	20.6267685	100.708454	-64.7974885	16.9986235	91.145382
1.521503	38.934891	96.258858	-9.29413	18.879669	95.833611	46.109451	5.008395	99.939919	46.152012	36.248497	101.136673	46.1307315	20.628446	100.538296	-64.7189915	17.130892	91.128926
2.11567	38.791515	96.172768	-9.242196	18.913937	95.765587	46.160835	4.992135	99.819931	46.160202	36.235229	100.981651	46.1605185	20.613682	100.400791	-64.6449105	17.214192	91.130383
2.695805	38.550167	96.126923	-9.202458	18.917551	95.738968	46.204361	4.973601	99.72673	46.133526	36.22974	100.870789	46.1689435	20.6016705	100.2987595	-64.5738595	17.2334315	91.1791765
3.265737	38.243649	96.123444	-9.184008	18.910965	95.743553	46.253334	4.943285	99.638451	46.135876	36.214882	100.802292	46.194605	20.5790835	100.2203715	-64.562621	17.2428465	91.2667345
3.834615	37.947578	96.15461	-9.162053	18.899929	95.743431	46.300869	4.894927	99.56723	46.158642	36.193211	100.757202	46.2297555	20.544069	100.162216	-64.5538615	17.255789	91.324646
4.3752	37.541889	96.137474	-9.147171	18.888039	95.737953	46.331596	4.838042	99.498428	46.179977	36.14706	100.713814	46.2557865	20.492551	100.106121	-64.5501285	17.283527	91.369785
5.1172	36.874954	96.055824	-9.113852	18.890617	95.701286	46.349041	4.741343	99.410416	46.20903	36.051601	100.640121	46.2790355	20.396472	100.0252685	-64.5067395	17.384762	91.3773035
5.592961	36.388611	96.015182	-9.124035	18.897984	95.662285	46.343739	4.679551	99.366585	46.231823	35.979252	100.579308	46.287781	20.3294015	99.9729465	-64.535851	17.4665665	91.3516235
6.066692	35.847046	95.940147	-9.133071	18.907482	95.629051	46.338715	4.618532	99.330475	46.229931	35.911522	100.512817	46.284323	20.265027	99.921646	-64.550465	17.549937	91.336456
6.484334	35.260098	95.882912	-9.157111	18.921268	95.59787	46.340458	4.57922	99.29512	46.209984	35.848873	100.473488	46.275221	20.2140465	99.884304	-64.589443	17.6284895	91.311436
6.910965	34.654831	95.852371	-9.193553	18.929173	95.570007	46.330582	4.545876	99.249878	46.182922	35.825745	100.438057	46.256752	20.1858105	99.8439675	-64.643858	17.6725355	91.2960465
7.328332	33.99231	95.789482	-9.229205	18.953825	95.548996	46.326195	4.519026	99.196686	46.140678	35.805061	100.370468	46.2334365	20.1620435	99.783577	-64.6918465	17.7456065	91.314415
7.683834	33.303688	95.718689	-9.25283	18.978155	95.509979	46.323032	4.510943	99.132988	46.105431	35.793434	100.293861	46.2142315	20.1521885	99.7134245	-64.7198915	17.8041215	91.3065335
8.184714	32.228424	95.580826	-9.269353	19.018435	95.453552	46.318962	4.511865	99.060852	46.062164	35.778099	100.16835	46.190563	20.144982	99.614601	-64.729269	17.891888	91.292503
8.46944	31.407598	95.44384	-9.265205	19.048435	95.414146	46.322689	4.502405	98.993645	46.053432	35.803677	100.024841	46.1880605	20.153041	99.509243	-64.7184705	17.943829	91.319049
8.763356	30.596123	95.289352	-9.228474	19.093014	95.335213	46.317436	4.477195	98.893646	46.038143	35.859154	99.83075	46.1777895	20.1681745	99.362198	-64.6347375	18.0178535	91.308228
9.039809	29.747158	95.086304	-9.20146	19.119703	95.2575	46.303726	4.429163	98.750191	46.001236	35.90815	99.596947	46.152481	20.1686565	99.173569	-64.555401	18.0707495	91.341431
9.275683	28.881502	94.84082	-9.195406	19.151075	95.150063	46.277771	4.372175	98.556984	45.995991	35.875458	99.21125	46.136881	20.1238165	98.884117	-64.527693	18.1783335	91.416009
9.502147	27.988512	94.565956	-9.203311	19.159655	95.049042	46.222282	4.308201	98.320045	45.927246	35.899399	98.799446	46.074764	20.1038	98.5597455	-64.481386	18.21551	91.5383385
9.720923	27.097225	94.300446	-9.202353	19.176065	94.928574	46.172783	4.267761	98.08725	45.840031	35.889511	98.343719	46.006407	20.078636	98.2154845	-64.411113	18.273494	91.6416635
10.018129	25.672377	93.888702	-9.223823	19.205305	94.74276	46.076004	4.183984	97.773956	45.673031	35.854607	97.647743	45.8745175	20.0192955	97.7108495	-64.3221635	18.3913145	91.7746705
10.218924	24.742384	93.614983	-9.28213	19.240604	94.605057	46.017094	4.114423	97.577805	45.543671	35.840572	97.212891	45.7803825	19.9774975	97.395348	-64.3446425	18.5037105	91.814766
10.430167	23.80755	93.346947	-9.352619	19.263319	94.43824	45.965515	4.066214	97.395859	45.441757	35.838974	96.784088	45.703636	19.952594	97.0899735	-64.408874	18.574044	91.7865065
10.645811	22.856361	93.143913	-9.424252	19.242805	94.289299	45.879871	4.010995	97.246758	45.320736	35.801117	96.449791	45.6003035	19.906056	96.8482745	-64.4488075	18.579554	91.7303235
10.855714	21.904715	93.001633	-9.509545	19.19928	94.180679	45.782845	3.973271	97.148422	45.174404	35.752388	96.233673	45.4786245	19.8628295	96.6910475	-64.4977145	18.5357305	91.6703105
11.063032	20.950569	92.912781	-9.586473	19.173134	94.105675	45.672928	3.924311	97.086761	45.054543	35.676926	96.086281	45.3637355	19.8006185	96.586521	-64.5366815	18.5456495	91.624829
11.317064	20.006384	92.814354	-9.685888	19.105642	94.01725	45.573807	3.888659	97.046936	44.952343	35.606873	96.024475	45.263075	19.747766	96.5357055	-64.634851	18.463518	91.4987945
11.683599	18.595066	92.68766	-9.788004	19.042025	93.850952	45.464317	3.865163	97.022675	44.836498	35.566353	96.045601	45.1504075	19.715758	96.534138	-64.7264155	18.368292	91.167766
11.931504	17.678511	92.641594	-9.884673	18.979803	93.721924	45.444195	3.876658	97.031769	44.805622	35.574696	96.125206	45.1249085	19.725677	96.5784875	-64.8942545	18.233929	90.8653605
12.21463	16.773479	92.586411	-9.93508	18.974123	93.583527	45.446514	3.90133	97.067467	44.77037	35.598003	96.283737	45.108442	19.7496665	96.675602	-64.978602	18.1985795	90.491452
12.493479	15.883356	92.524338	-9.943331	18.968019	93.458572	45.472572	3.922387	97.138115	44.761951	35.628941	96.483864	45.1172615	19.775664	96.8109895	-65.0039235	18.160374	90.1061545
12.750955	15.014744	92.510437	-9.932664	18.955738	93.366478	45.50565	3.941086	97.242409	44.8088	35.648712	96.729195	45.157225	19.794899	96.985802	-65.022553	18.116577	89.747154
13.032561	14.117839	92.518959	-9.875928	18.928883	93.256096	45.567268	3.930547	97.363152	44.913544	35.68462	97.007271	45.240406	19.8075835	97.1852115	-64.992262	18.0501825	89.3269805
13.338606	13.220109	92.494263	-9.811639	18.921562	93.182686	45.669132	3.913801	97.473122	45.067101	35.711586	97.257828	45.3681165	19.8126935	97.365475	-64.9913945	18.0304305	88.999897
13.759443	11.842239	92.414963	-9.617617	18.927889	93.012665	45.88612	3.911255	97.608551	45.336418	35.735943	97.57653	45.611269	19.823599	97.5925405	-64.846503	18.032179	88.4327895
14.024426	10.946799	92.328331	-9.43414	18.968826	92.85302	46.017818	3.933214	97.739708	45.535446	35.760754	97.706047	45.776632	19.846984	97.7228775	-64.644912	18.090668	87.9831625
14.266515	10.015251	92.2286	-9.22067	18.995958	92.666695	46.168575	3.992116	97.877327	45.711021	35.793564	97.776276	45.939798	19.89284	97.8268015	-64.381138	18.099076	87.5065885
14.513331	9.079185	92.126534	-9.011992	19.056585	92.473473	46.333694	4.071847	98.001129	45.869045	35.842636	97.786377	46.1013695	19.9572415	97.893753	-64.1253535	18.1559285	87.053193
14.706114	8.123934	92.031548	-8.797117	19.100702	92.312935	46.524406	4.141854	98.07856	46.037205	35.883026	97.708229	46.2808055	20.01244	97.8933945	-63.8750395	18.188964	86.7324755
14.894824	7.218715	91.951248	-8.545078	19.142216	92.147186	46.6992	4.223619	98.15258	46.172375	35.909779	97.60537	46.4357875	20.066699	97.878975	-63.5259435	18.217733	86.415397
15.056302	6.256379	91.872627	-8.329274	19.178787	91.953941	46.864079	4.269415	98.219231	46.306686	35.94252	97.456619	46.5853825	20.1059675	97.837925	-63.2439305	18.2516065	86.069957
15.205879	4.832107	91.747108	-8.058799	19.196541	91.652245	47.093182	4.26051	98.23175	46.458782	35.948078	97.168388	46.775982	20.104294	97.700069	-62.89358	18.288788	85.604421
15.205267	3.876556	91.64489	-7.941248	19.164146	91.421364	47.199978	4.226704	98.210159	46.511169	35.897053	96.972649	46.8555735	20.0618785	97.591404	-62.7380695	18.2664135	85.251324
15.204708	2.946822	91.527344	-7.885486	19.129124	91.222908	47.265816	4.177859	98.183937	46.524715	35.820572	96.790413	46.8952655	19.9992155	97.487175	-62.6662375	18.2590325	84.958641
15.121037	2.022036	91.441261	-7.820838	19.07189	91.02829	47.318287	4.111055	98.143005	46.543251	35.73811	96.610168	46.930769	19.9245825	97.3765865	-62.572445	18.2191975	84.6799935
14.978145	1.117728	91.341164	-7.800687	19.030567	90.837769	47.344048	4.037548	98.098045	46.539021	35.660858	96.437477	46.9415345	19.849203	97.267761	-62.5429085	18.211931	84.407777
14.794265	0.200682	91.268417	-7.802431	18.99272	90.67392	47.373196	3.978654	98.056648	46.522789	35.600948	96.290955	46.9479925	19.789801	97.1738015	-62.5528545	18.195639	84.1740385
14.566978	-0.631139	91.248543	-7.790285	18.964968	90.581474	47.40271	3.954436	98.02356	46.518108	35.566132	96.168877	46.960409	19.760284	97.0962185	-62.540979	18.169652	84.0667295
14.22165	-1.811562	91.188225	-7.756446	18.928072	90.462311	47.471413	3.95398	97.972847	46.502659	35.552979	96.034897	46.987036	19.7534795	97.003872	-62.499928	18.1026645	83.92075
13.894794	-2.552953	91.149315	-7.746641	18.949524	90.3946	47.51321	3.967428	97.939125	46.523979	35.59	95.923317	47.0185945	19.778714	96.931221	-62.5118765	18.120334	83.857979
13.565935	-3.258507	91.118576	-7.690895	18.95784	90.335083	47.578751	4.014789	97.890633	46.537788	35.627003	95.794434	47.0582695	19.820896	96.8425335	-62.4400595	18.094784	83.8276325
13.180163	-3.926227	91.089424	-7.645012	18.966892	90.287285	47.650196	4.098	97.83078	46.530136	35.666622	95.660538	47.090166	19.882311	96.745659	-62.38019	18.051473	83.828911
12.769088	-4.542987	91.049454	-7.563759	19.020061	90.230103	47.73439	4.208467	97.774872	46.544804	35.726112	95.507271	47.139597	19.9672895	96.6410715	-62.267115	18.0728325	83.8191345
12.342009	-5.113902	91.029297	-7.493545	19.039206	90.192604	47.826233	4.324582	97.72168	46.555511	35.805	95.335938	47.190872	20.064791	96.528809	-62.177962	18.013621	83.856399
11.877718	-5.603696	91.000923	-7.417046	19.047983	90.147781	47.938362	4.462171	97.670952	46.566322	35.911942	95.193405	47.252342	20.1870565	96.4321785	-62.086434	17.9089095	83.8633835
11.095727	-6.297796	90.960274	-7.279243	19.064089	90.058022	48.104771	4.654237	97.600136	46.61908	36.100418	94.984924	47.3619255	20.3773275	96.29253	-61.9204115	17.7508505	83.823514
10.52465	-6.678863	90.926369	-7.201095	19.058578	89.988411	48.182003	4.748107	97.556755	46.670315	36.229855	94.852692	47.426159	20.488981	96.2047235	-61.828349	17.628175	83.7720985
9.947026	-7.026087	90.888062	-7.12307	19.006382	89.931412	48.276955	4.836709	97.494682	46.696564	36.30352	94.734047	47.4867595	20.5701145	96.1143645	-61.7328995	17.4426495	83.7484595
9.323517	-7.301565	90.871437	-7.046963	18.963926	89.883659	48.350903	4.896962	97.454437	46.714855	36.346367	94.6297	47.532879	20.6216645	96.0420685	-61.626805	17.3061875	83.7252495
8.659227	-7.545139	90.855179	-6.989701	18.898979	89.870956	48.404682	4.93133	97.422531	46.742943	36.378136	94.546585	47.5738125	20.654733	95.984558	-61.5532145	17.143225	83.757354
7.96594	-7.719266	90.828941	-6.946944	18.826691	89.861336	48.453053	4.956792	97.400833	46.752579	36.387787	94.511017	47.602816	20.6722895	95.955925	-61.496704	16.9810925	83.766747
7.226687	-7.828247	90.810333	-6.934198	18.747259	89.859505	48.491093	4.963441	97.382095	46.76326	36.386826	94.502785	47.6271765	20.6751335	95.94244	-61.4955725	16.8193845	83.77657
6.128323	-7.868323	90.751328	-6.929811	18.620543	89.890709	48.524857	4.955017	97.362885	46.780514	36.32621	94.536552	47.6526855	20.6406135	95.9497185	-61.5123075	16.6004725	83.8316995
5.379077	-7.856042	90.668213	-6.944352	18.535748	89.918533	48.550526	4.931287	97.335136	46.779461	36.2953	94.624779	47.6649935	20.6132935	95.9799575	-61.5536975	16.4582025	83.8571085
4.615568	-7.734831	90.532883	-6.974286	18.513937	89.929733	48.583805	4.876442	97.26619	46.788219	36.301727	94.749008	47.686012	20.5890845	96.007599	-61.634584	16.4387895	83.851867
3.829541	-7.580765	90.321503	-7.002429	18.482502	89.919266	48.584255	4.812593	97.155426	46.828835	36.325531	94.869423	47.706545	20.569062	96.0124245	-61.711403	16.395942	83.8261075
3.017816	-7.335646	90.082764	-7.00809	18.487049	89.905128	48.548508	4.815815	97.026161	46.87196	36.361477	95.032654	47.710234	20.588646	96.0294075	-61.726414	16.385452	83.7808485
2.222289	-7.064015	89.854485	-7.019573	18.556467	89.917603	48.483837	4.821247	96.883873	46.945427	36.410835	95.202705	47.714632	20.616041	96.043289	-61.753778	16.496893	83.791917
1.37869	-6.731223	89.613815	-7.036477	18.622061	89.948746	48.425243	4.836314	96.732506	47.03286	36.46439	95.380051	47.7290515	20.650352	96.0562785	-61.8020055	16.59377	83.8412135
0.184592	-6.201335	89.315018	-7.028368	18.787951	89.995506	48.305573	4.936112	96.54834	47.152363	36.534542	95.667664	47.728968	20.735327	96.108002	-61.785704	16.840575	83.88301
-0.683586	-5.787458	89.109016	-7.011191	18.9123	90.018005	48.257534	5.007933	96.43821	47.253914	36.58057	95.835732	47.755724	20.7942515	96.136971	-61.778106	17.0303485	83.899039
-1.524912	-5.334385	88.958076	-6.978125	19.024321	90.017685	48.226021	5.073276	96.326912	47.3475	36.69368	95.999695	47.7867605	20.883478	96.1633035	-61.7430105	17.165164	83.8720665
-2.361317	-4.865993	88.808998	-6.950264	19.112741	90.022079	48.218513	5.168685	96.230362	47.435837	36.745754	96.08374	47.827175	20.9572195	96.157051	-61.727703	17.2682625	83.887107
-3.185559	-4.432333	88.676437	-6.922364	19.205084	90.045509	48.23917	5.270375	96.14325	47.497608	36.855629	96.170021	47.868389	21.063002	96.1566355	-61.713117	17.347166	83.9343825
-4.006925	-3.95398	88.608131	-6.932848	19.286833	90.09536	48.24955	5.400839	96.084602	47.528534	36.97879	96.224991	47.889042	21.1898145	96.1547965	-61.754738	17.3838515	84.0359235
-4.840315	-3.480303	88.592461	-6.903422	19.371698	90.134995	48.264633	5.535391	96.052116	47.522511	37.110867	96.244888	47.893572	21.323129	96.148502	-61.700416	17.420267	84.121488
-6.110791	-2.754857	88.573395	-6.86252	19.478601	90.171501	48.311394	5.741107	96.028938	47.489372	37.337482	96.250793	47.900383	21.5392945	96.1398655	-61.625423	17.4179075	84.2031365
-6.923863	-2.300224	88.537529	-6.826896	19.522104	90.15686	48.357918	5.870739	96.032845	47.506245	37.412102	96.187088	47.9320815	21.6414205	96.1099665	-61.5858735	17.4027875	84.2037535
-7.733472	-1.836684	88.482758	-6.808435	19.540529	90.121681	48.432655	5.983624	96.024361	47.477055	37.566628	96.162529	47.954855	21.775126	96.093445	-61.571725	17.305932	84.149917
-8.560822	-1.396305	88.45079	-6.766827	19.576975	90.082039	48.443745	6.20028	96.028435	47.47649	37.665825	96.039192	47.9601175	21.9330525	96.0338135	-61.4937715	17.2208975	84.1302645
-9.39278	-0.908957	88.425438	-6.744842	19.594328	90.045486	48.545456	6.295644	95.975182	47.443687	37.80146	95.924583	47.9945715	22.048552	95.9498825	-61.4842555	17.140104	84.1410895
-10.214797	-0.465966	88.381996	-6.71569	19.584156	90.007439	48.598434	6.427835	95.931396	47.378746	37.939491	95.791122	47.98859	22.183663	95.861259	-61.41997	16.984649	84.153619
-11.028423	-0.011547	88.354874	-6.704655	19.575258	89.985794	48.622272	6.621274	95.911263	47.31284	38.08408	95.647774	47.967556	22.352677	95.7795185	-61.376866	16.797839	84.1920695
-12.275155	0.656697	88.345703	-6.679641	19.537624	89.934219	48.711498	6.739277	95.813301	47.206818	38.262337	95.474022	47.959158	22.500807	95.6436615	-61.31844	16.574441	84.2247765
-13.089018	1.152218	88.323143	-6.663366	19.500034	89.886497	48.756035	6.823582	95.775085	47.167461	38.343517	95.382538	47.961748	22.5835495	95.5788115	-61.28848	16.4165185	84.1941825
-13.888667	1.610089	88.275421	-6.655169	19.440617	89.836433	48.803959	6.872962	95.729752	47.139023	38.413055	95.310898	47.971491	22.6430085	95.520325	-61.281829	16.2382255	84.152541
-14.693892	2.072888	88.196251	-6.645684	19.385176	89.796738	48.848484	6.907799	95.692451	47.125454	38.463398	95.273087	47.986969	22.6855985	95.482769	-61.278337	16.0847535	84.110707
-15.50738	2.53609	88.129478	-6.623624	19.335312	89.761414	48.889713	6.927595	95.646523	47.142254	38.477509	95.24855	48.0159835	22.702552	95.4475365	-61.2632315	15.968072	84.0752915
-16.328064	3.003155	88.094788	-6.586394	19.289579	89.742668	48.918678	6.924036	95.595238	47.178837	38.479393	95.23938	48.0487575	22.7017145	95.417309	-61.2215455	15.8774435	84.068027
-17.134966	3.504287	88.045105	-6.539432	19.266073	89.733856	48.942814	6.908351	95.537148	47.231064	38.473965	95.234406	48.086939	22.691158	95.385777	-61.165803	15.840988	84.081935
-18.310707	4.220548	87.987503	-6.471405	19.257526	89.732323	48.982121	6.899885	95.442368	47.331173	38.438477	95.217606	48.156647	22.669181	95.329987	-61.099457	15.845871	84.134659
-19.095911	4.70807	87.960915	-6.405693	19.294178	89.728729	49.035706	6.897552	95.377754	47.401436	38.435249	95.197052	48.218571	22.6664005	95.287403	-61.029957	15.9219555	84.170055
-19.898327	5.220681	87.945572	-6.339093	19.317493	89.721077	49.09383	6.906684	95.315659	47.458824	38.447681	95.162941	48.276327	22.6771825	95.2393	-60.954513	15.9578035	84.202854
-20.642517	5.752317	87.899719	-6.257906	19.331779	89.723862	49.132355	7.0026	95.289215	47.504574	38.481625	95.134445	48.3184645	22.7421125	95.21183	-60.8342765	15.9214455	84.235894
-21.372446	6.242009	87.879333	-6.166926	19.372065	89.717316	49.216282	7.012236	95.214897	47.522251	38.538063	95.108887	48.3692665	22.7751495	95.161892	-60.7031185	15.9689805	84.27274
-22.159899	6.732805	87.872749	-6.099649	19.419559	89.719414	49.24305	7.088505	95.165443	47.531918	38.601433	95.064613	48.387484	22.844969	95.115028	-60.586782	15.994149	84.3238
-22.924812	7.229733	87.885979	-6.041661	19.454494	89.704414	49.228294	7.224287	95.144356	47.533043	38.656418	94.984283	48.3806685	22.9403525	95.0643195	-60.4639905	15.9686355	84.3445085
-24.075142	7.996252	87.959602	-6.010087	19.487411	89.706635	49.210304	7.307653	95.096329	47.474777	38.73452	94.819496	48.3425405	23.0210865	94.9579125	-60.3627145	15.9537355	84.4553575
-24.831774	8.45906	88.075638	-6.018445	19.489319	89.744347	49.185326	7.291166	95.062904	47.40641	38.759045	94.651047	48.295868	23.0251055	94.8569755	-60.332758	15.9535325	84.6317185
-25.614367	8.924525	88.205688	-6.058012	19.478683	89.795723	49.137314	7.277524	95.082336	47.309868	38.768021	94.442657	48.223591	23.0227725	94.7624965	-60.339615	15.9345935	84.8289495
-26.379267	9.381755	88.407799	-6.130033	19.445852	89.851227	49.066753	7.217463	95.116875	47.187912	38.747658	94.183189	48.1273325	22.9825605	94.650032	-60.3873985	15.9091435	85.052422
-27.154198	9.879731	88.632271	-6.217088	19.379948	89.911636	49.017338	7.130586	95.144249	47.034206	38.686142	93.880798	48.025772	22.908364	94.5125235	-60.459948	15.851532	85.3107485
-27.888664	10.380682	88.849777	-6.322505	19.310545	89.981979	48.895107	7.087965	95.185303	46.855797	38.606869	93.566734	47.875452	22.847417	94.3760185	-60.520462	15.773673	85.5879395
-28.623772	10.849831	89.066162	-6.451498	19.209095	90.05175	48.821205	6.938086	95.177071	46.6675	38.512211	93.264755	47.7443525	22.7251485	94.220913	-60.6473485	15.6930415	85.882587
-29.682714	11.642363	89.300079	-6.685151	19.027002	90.136551	48.586281	6.810655	95.238724	46.359478	38.332123	92.869896	47.4728795	22.571389	94.05431	-60.8431815	15.482615	86.218792
-30.388117	12.222618	89.421623	-6.889304	18.871904	90.186569	48.42038	6.679013	95.267708	46.132626	38.200344	92.674881	47.276503	22.4396785	93.9712945	-61.055111	15.3041295	86.4018435
-31.065342	12.851344	89.474449	-7.095583	18.737953	90.211823	48.212399	6.548934	95.286736	45.907635	38.060188	92.542618	47.060017	22.304561	93.914677	-61.251183	15.171345	86.508969
-31.708807	13.507281	89.481728	-7.344364	18.608465	90.230713	47.973423	6.420823	95.299316	45.672398	37.937504	92.462105	46.8229105	22.1791635	93.8807105	-61.5116385	15.0377665	86.5807155
-32.294403	14.213157	89.524414	-7.599661	18.495436	90.252098	47.723114	6.308299	95.298569	45.435123	37.825882	92.420395	46.5791185	22.0670905	93.859482	-61.7784405	14.9237815	86.644714
-32.862694	14.961158	89.551857	-7.860811	18.396851	90.318527	47.464054	6.235181	95.291084	45.176975	37.738514	92.414566	46.3205145	21.9868475	93.852825	-62.0421365	14.8068545	86.784229
-33.436359	15.792638	89.628189	-8.114824	18.322239	90.392723	47.187355	6.204552	95.291634	44.93071	37.68074	92.436577	46.0590325	21.942646	93.8641055	-62.2886805	14.701832	86.9213405
-34.201397	17.047821	89.737915	-8.483384	18.238281	90.514671	46.828136	6.19397	95.270554	44.569	37.635025	92.484131	45.698568	21.9144975	93.8773425	-62.665336	14.5620645	87.1519995
-34.644268	17.960247	89.817932	-8.696485	18.208071	90.580246	46.634895	6.178572	95.2202	44.373077	37.633862	92.547531	45.503986	21.906217	93.8838655	-62.896956	14.509925	87.2766265
-35.029442	18.908092	89.847404	-8.908734	18.219103	90.655464	46.460499	6.190835	95.173439	44.201195	37.6651	92.633911	45.330847	21.9279675	93.903675	-63.148315	14.5102385	87.407253
-35.424984	19.926006	89.959106	-9.102197	18.213242	90.748894	46.302654	6.223732	95.114525	44.044441	37.708073	92.761826	45.1735475	21.9659025	93.9381755	-63.3779415	14.4605815	87.5596125
-35.786674	20.953852	90.071014	-9.268659	18.249861	90.852066	46.157455	6.270562	95.078178	43.892529	37.789371	92.93187	45.024992	22.0299665	94.005024	-63.56231	14.4697555	87.699108
-36.05022	22.000036	90.201729	-9.426446	18.242708	90.940842	46.024857	6.309845	95.049454	43.797836	37.81279	93.031052	44.9113465	22.0613175	94.040253	-63.7642385	14.4240985	87.841431
-36.222641	23.094904	90.305801	-9.546732	18.322382	91.019302	45.916412	6.350921	95.015732	43.69347	37.867653	93.150719	44.804941	22.109287	94.0832255	-63.898405	14.535477	87.9553785
-36.509769	24.768894	90.46978	-9.680628	18.436701	91.120354	45.772926	6.445845	94.976738	43.55608	37.951298	93.320518	44.664503	22.1985715	94.148628	-64.025759	14.6748305	88.09208
-36.654827	25.89291	90.52829	-9.768279	18.506756	91.17688	45.686401	6.507721	94.965187	43.468742	38.01516	93.428627	44.5775715	22.2614405	94.196907	-64.1141295	14.7520715	88.156853
-36.704323	26.986107	90.638237	-9.852101	18.571068	91.224693	45.596935	6.56645	94.965919	43.379883	38.089787	93.532799	44.488409	22.3281185	94.249359	-64.192611	14.8140175	88.200027
-36.721291	28.125614	90.68837	-9.960055	18.618702	91.276077	45.488888	6.613366	94.980637	43.28529	38.150417	93.634407	44.387089	22.3818915	94.307522	-64.307199	14.8555125	88.244632
-36.757233	29.243942	90.792511	-10.057767	18.678743	91.329491	45.382565	6.640531	94.997849	43.185951	38.180538	93.726654	44.284258	22.4105345	94.3622515	-64.399792	14.9469515	88.2967305
-36.721054	30.366369	90.826294	-10.188588	18.685488	91.349968	45.280666	6.648991	95.023247	43.076557	38.196823	93.824379	44.1786115	22.422907	94.423813	-64.5557875	14.948069	88.276123
-36.6478	31.442436	90.88768	-10.327089	18.694708	91.379318	45.164776	6.6325	95.060173	42.967316	38.190453	93.931541	44.066046	22.4114765	94.495857	-64.720224	14.9779395	88.262779
-36.493351	33.081268	90.951706	-10.566669	18.684759	91.431694	44.977524	6.562813	95.173012	42.795422	38.129051	94.138947	43.886473	22.345932	94.6559795	-65.019811	15.023586	88.2074085
-36.360977	34.155552	91.025772	-10.754957	18.658369	91.481316	44.842346	6.513729	95.265877	42.647854	38.064953	94.281967	43.7451	22.289341	94.773922	-65.255014	15.027397	88.18871
-36.209263	35.177063	91.08326	-10.950894	18.603821	91.550087	44.724792	6.393746	95.3601	42.492271	38.000298	94.446251	43.6085315	22.197022	94.9031755	-65.5103195	15.01062	88.1969985
-35.970535	36.194843	91.170616	-11.124304	18.569002	91.636772	44.598427	6.330927	95.485916	42.34639	37.928539	94.61026	43.4724085	22.129733	95.048088	-65.7210165	15.008271	88.225456
-35.738991	37.199715	91.306374	-11.294723	18.54405	91.700432	44.453999	6.331489	95.622635	42.221821	37.854145	94.781326	43.33791	22.092817	95.2019805	-65.927356	14.995283	88.1988835
-35.442528	38.209705	91.375832	-11.437228	18.514843	91.775688	44.343857	6.267282	95.718407	42.108036	37.789898	94.953705	43.2259465	22.02859	95.336056	-66.1004025	15.001096	88.21532
-35.119953	39.165901	91.443428	-11.559788	18.51594	91.822037	44.247555	6.210166	95.816345	42.030655	37.735714	95.107193	43.139105	21.97294	95.461769	-66.258681	15.05894	88.182305
-34.567036	40.566891	91.568382	-11.710956	18.543633	91.87912	44.112614	6.152769	95.909447	41.930199	37.663845	95.317413	43.0214065	21.908307	95.61343	-66.4433185	15.178959	88.14481
-34.136757	41.491592	91.678024	-11.792338	18.59898	91.909531	44.043114	6.137105	95.951431	41.853611	37.641323	95.442032	42.9483625	21.889214	95.6967315	-66.5330385	15.308746	88.1223305
-33.686337	42.413174	91.81234	-11.885942	18.658295	91.955078	43.978413	6.153695	95.996841	41.786568	37.655045	95.564415	42.8824905	21.90437	95.780628	-66.6543745	15.41222	88.129528
-33.211754	43.228863	91.886574	-11.954403	18.742678	91.980049	43.972286	6.149616	96.014389	41.73735	37.70372	95.680992	42.854818	21.926668	95.8476905	-66.763624	15.558688	88.1124075
-32.72897	44.083359	91.965492	-11.994288	18.865629	91.99752	43.912495	6.273371	96.085495	41.702618	37.773643	95.782959	42.8075565	22.023507	95.934227	-66.7961325	15.707751	88.060813
-32.199905	44.874832	92.051071	-12.037412	18.983231	92.031799	43.903164	6.362366	96.13382	41.699806	37.867973	95.894989	42.801485	22.1151695	96.0144045	-66.876309	15.8512925	88.0491935
-31.613541	45.627338	92.202133	-12.058809	19.11483	92.066017	43.920647	6.42167	96.161774	41.696289	37.975498	96.011147	42.808468	22.198584	96.0864605	-66.926086	16.031076	88.0455735
-30.686977	46.652554	92.457428	-12.075108	19.323151	92.156929	43.881725	6.58986	96.244637	41.744835	38.142906	96.186211	42.81328	22.366383	96.215424	-66.963496	16.279919	88.098434
-30.130173	47.244614	92.686096	-12.049734	19.476284	92.225182	43.867325	6.668994	96.290749	41.805779	38.245949	96.30629	42.836552	22.4574715	96.2985195	-66.93602	16.4950965	88.1518445
-29.525885	47.837902	92.883125	-12.030778	19.601528	92.295036	43.849945	6.765771	96.330063	41.863655	38.325439	96.456955	42.8568	22.545605	96.393509	-66.918356	16.657451	88.196563
-28.87398	48.34586	93.081665	-11.998374	19.725374	92.358421	43.833221	6.860155	96.37188	41.920513	38.396431	96.607956	42.876867	22.628293	96.489918	-66.873615	16.822455	88.226924
-28.226748	48.826237	93.286331	-11.967357	19.841475	92.418938	43.822872	6.922603	96.402863	41.986938	38.490513	96.752213	42.904905	22.706558	96.577538	-66.839619	16.976392	88.260338
-27.46056	49.230732	93.413414	-11.937722	19.947105	92.463211	43.806763	6.982614	96.470116	42.020058	38.570324	96.902939	42.9134105	22.776469	96.6865275	-66.7888545	17.117741	88.2398945
-26.798651	49.5564	93.541069	-11.922819	20.060085	92.510048	43.808044	7.053809	96.532562	42.050083	38.656868	97.047134	42.9290635	22.8553385	96.789848	-66.7747015	17.2648315	88.230248
-25.821108	49.956467	93.665817	-11.931486	20.196007	92.582474	43.814297	7.13156	96.625168	42.092926	38.764908	97.195427	42.9536115	22.948234	96.9102975	-66.8165835	17.44378	88.2546505
-25.126766	50.091587	93.709946	-11.925084	20.31192	92.619003	43.792587	7.172445	96.713577	42.096458	38.811359	97.269882	42.9445225	22.991902	96.9917295	-66.7946905	17.631938	88.2462765
-24.448343	50.172527	93.696037	-11.975591	20.373804	92.644531	43.751656	7.201388	96.783943	42.100189	38.84605	97.317909	42.9259225	23.023719	97.050926	-66.8771045	17.723889	88.238136
-23.699093	50.216759	93.676147	-12.019795	20.410446	92.661461	43.68475	7.20268	96.871353	42.085369	38.852562	97.335121	42.8850595	23.027621	97.103237	-66.9246495	17.793271	88.219685
-23.010201	50.178234	93.658234	-12.085723	20.45402	92.693001	43.60675	7.197964	97.011406	42.039509	38.823093	97.369011	42.8231295	23.0105285	97.1902085	-66.9945755	17.8975115	88.1957935
-22.458982	50.071259	93.639297	-12.187951	20.463787	92.737129	43.549389	7.191017	97.159103	41.996677	38.791187	97.430878	42.773033	22.991102	97.2949905	-67.148935	17.936472	88.1792675
-21.845785	49.892727	93.582123	-12.252318	20.410553	92.777214	43.46344	7.16864	97.310417	41.944607	38.770462	97.489342	42.7040235	22.969551	97.3998795	-67.2086595	17.851555	88.1545485
-20.913994	49.523987	93.46785	-12.361507	20.325672	92.816833	43.306305	7.143577	97.519798	41.887753	38.687027	97.539124	42.597029	22.915302	97.529461	-67.320043	17.736042	88.104205
-20.308182	49.166862	93.368683	-12.398781	20.275656	92.827293	43.212921	7.115616	97.667793	41.864235	38.622799	97.5429	42.538578	22.8692075	97.6053465	-67.33614	17.6821045	88.0492395
-19.711426	48.77182	93.270454	-12.417329	20.165337	92.827522	43.139099	7.088119	97.778252	41.848946	38.5527	97.530151	42.4940225	22.8204095	97.6542015	-67.3286805	17.5102645	88.0008425
-19.137331	48.332371	93.166145	-12.395682	20.071121	92.822563	43.097019	7.048474	97.848991	41.84943	38.475338	97.503311	42.4732245	22.761906	97.676151	-67.2645885	17.380336	87.968975
-18.58828	47.806385	93.041374	-12.34907	19.958378	92.804932	43.067978	6.994775	97.872993	41.885166	38.394447	97.436935	42.476572	22.694611	97.654964	-67.174712	17.222145	87.9549
-18.025475	47.299397	92.909119	-12.30572	19.861799	92.794685	43.06823	6.923596	97.877998	41.927715	38.310223	97.327652	42.4979725	22.6169095	97.602825	-67.1094125	17.1066885	87.986545
-17.505322	46.760708	92.788452	-12.217924	19.794167	92.789642	43.080105	6.919498	97.870514	41.970623	38.229389	97.215736	42.525364	22.5744435	97.543125	-66.961212	17.0138905	88.036159
-16.806196	45.869156	92.676163	-12.056233	19.664339	92.834221	43.119267	6.873353	97.842209	42.086899	38.065685	97.041908	42.603083	22.469519	97.4420585	-66.715549	16.859159	88.2263835
-16.361233	45.213318	92.612526	-11.928335	19.579508	92.887115	43.136631	6.865174	97.835678	42.186565	37.965187	96.917496	42.661598	22.4151805	97.376587	-66.518268	16.7438355	88.397643
-15.905352	44.569763	92.570671	-11.801577	19.491861	92.933052	43.156143	6.858674	97.824272	42.285461	37.862923	96.814644	42.720802	22.3607985	97.319458	-66.323956	16.6229235	88.546646
-15.508837	43.873074	92.55394	-11.688549	19.38435	92.968987	43.171215	6.838559	97.824188	42.399986	37.73978	96.717491	42.7856005	22.2891695	97.2708395	-66.1626985	16.4795305	88.6671345
-15.147005	43.203312	92.478996	-11.570776	19.273941	92.988274	43.176727	6.793471	97.846313	42.511517	37.633438	96.650681	42.844122	22.2134545	97.248497	-65.985674	16.3344275	88.728051
-14.777928	42.537777	92.391685	-11.458687	19.140665	92.997124	43.200695	6.740144	97.851738	42.581909	37.535988	96.643036	42.891302	22.138066	97.247387	-65.808676	16.143264	88.746861
-14.446773	41.846638	92.36866	-11.358822	18.961197	93.003174	43.227409	6.695561	97.838776	42.67794	37.433273	96.632431	42.9526745	22.064417	97.2356035	-65.6703185	15.857977	88.7707445
-14.069636	40.735954	92.304184	-11.213859	18.721928	93.007843	43.240623	6.630499	97.792519	42.79842	37.296154	96.610687	43.0195215	21.9633265	97.201603	-65.4472395	15.4805295	88.814083
-13.843691	39.999039	92.271568	-11.142206	18.568695	93.027298	43.254269	6.580729	97.758232	42.85648	37.212364	96.55497	43.0553745	21.8965465	97.156601	-65.3397865	15.2408435	88.897995
-13.624862	39.303169	92.247833	-11.050614	18.426392	93.067123	43.269001	6.534354	97.724991	42.910389	37.116436	96.464523	43.089695	21.825395	97.094757	-65.190923	15.027389	89.039489
-13.422111	38.589748	92.23175	-10.965306	18.327875	93.105904	43.291958	6.496796	97.690742	42.965286	37.039154	96.34716	43.128622	21.767975	97.018951	-65.059234	14.887775	89.192857
-13.2332	37.929108	92.194977	-10.888019	18.238459	93.138718	43.325371	6.451496	97.667625	43.016972	36.968594	96.238251	43.1711715	21.710045	96.952938	-64.9472095	14.766873	89.324498
-13.036808	37.303852	92.126129	-10.782585	18.143883	93.176498	43.384083	6.410562	97.654602	43.074001	36.898689	96.11911	43.229042	21.6546255	96.886856	-64.794212	14.6331405	89.46614
-12.85484	36.696018	92.093872	-10.707089	18.05187	93.199997	43.450798	6.359972	97.657341	43.131645	36.834229	96.003548	43.2912215	21.5971005	96.8304445	-64.7053995	14.5066395	89.5695495
-12.690597	35.760479	92.049667	-10.5899	17.912163	93.238129	43.565769	6.286558	97.669411	43.195408	36.742897	95.861069	43.3805885	21.5147275	96.76524	-64.5603885	14.3095985	89.711018
-12.639439	35.18964	92.023621	-10.50921	17.822535	93.255066	43.671082	6.220317	97.670921	43.240501	36.663876	95.776825	43.4557915	21.4420965	96.723873	-64.4742115	14.2029735	89.786259
-12.534208	34.624908	92.011551	-10.417388	17.71982	93.263336	43.770454	6.16481	97.658928	43.291111	36.587364	95.683983	43.5307825	21.376087	96.6714555	-64.3655585	14.063553	89.8552165
-12.426404	34.089546	91.998016	-10.325945	17.605764	93.269363	43.875271	6.108243	97.639389	43.343582	36.533455	95.596008	43.6094265	21.320849	96.6176985	-64.2613165	13.890679	89.9210275
-12.371492	33.63929	91.981407	-10.201061	17.501688	93.287651	43.981918	6.053847	97.599327	43.418598	36.472862	95.508812	43.700258	21.2633545	96.5540695	-64.10238	13.7400215	90.0212325
-12.277639	33.21196	92.00209	-10.073137	17.394508	93.29483	44.076176	6.04132	97.578072	43.505646	36.418091	95.42009	43.790911	21.2297055	96.499081	-63.937185	13.5593105	90.090579
-12.20065	32.816414	91.98159	-9.93695	17.288221	93.301781	44.239925	5.925365	97.52269	43.603043	36.351936	95.361855	43.921484	21.1386505	96.4422725	-63.795384	13.4377915	90.1612895
-12.072548	32.326256	92.020149	-9.731817	17.141792	93.342941	44.435883	5.809533	97.49649	43.752735	36.25816	95.321373	44.094309	21.0338465	96.4089315	-63.557943	13.2497375	90.2769505
-11.952194	32.076164	92.066719	-9.592644	17.049284	93.380363	44.547501	5.73594	97.495872	43.86261	36.191048	95.318153	44.2050555	20.963494	96.4070125	-63.3903435	13.135074	90.3537135
-11.84234	31.848558	92.105431	-9.476859	16.972576	93.410072	44.63522	5.666739	97.491699	43.957146	36.135963	95.329025	44.296183	20.901351	96.410362	-63.249901	13.043801	90.409782
-11.746979	31.651821	92.139801	-9.36288	16.897375	93.426643	44.735554	5.584948	97.477249	44.065403	36.069202	95.353065	44.4004785	20.827075	96.415157	-63.1262385	12.967675	90.438129
-11.626742	31.502605	92.180565	-9.27646	16.809418	93.438339	44.818661	5.525918	97.448898	44.15279	36.017067	95.381004	44.4857255	20.7714925	96.414951	-63.0386455	12.8473435	90.461727
-11.521483	31.372717	92.205009	-9.197108	16.737312	93.427658	44.892124	5.473145	97.407349	44.227589	35.974262	95.419174	44.5598565	20.7237035	96.4132615	-62.9540725	12.7509205	90.4420545
-11.440296	31.271368	92.236557	-9.115237	16.659573	93.419884	44.964809	5.431732	97.373795	44.303501	35.938457	95.451942	44.634155	20.6850945	96.4128685	-62.864629	12.6340515	90.4268995
-11.341641	31.158648	92.267021	-9.048269	16.563759	93.402794	45.073822	5.372583	97.334549	44.37014	35.901978	95.513115	44.721981	20.6372805	96.423832	-62.818519	12.4902375	90.381756
-11.271188	31.103241	92.281815	-9.004019	16.509127	93.403137	45.14336	5.332285	97.320404	44.418266	35.866451	95.552597	44.780813	20.599368	96.4365005	-62.788851	12.418886	90.3697735
-11.182267	31.084105	92.338547	-8.959494	16.442356	93.41819	45.210152	5.291138	97.30896	44.45647	35.862846	95.619148	44.833311	20.576992	96.464054	-62.752299	12.30772	90.372326
-11.101944	31.062809	92.378685	-8.889503	16.3666	93.438454	45.277222	5.236262	97.302017	44.556286	35.770954	95.646927	44.916754	20.503608	96.474472	-62.69576	12.229592	90.402436
-11.02598	31.064468	92.429886	-8.812484	16.298754	93.482277	45.35714	5.159066	97.292641	44.647518	35.706406	95.699509	45.002329	20.432736	96.496075	-62.627297	12.164772	90.468479
-10.961067	31.074324	92.506584	-8.70455	16.214985	93.511162	45.43642	5.081286	97.270294	44.755478	35.625656	95.737038	45.095949	20.353471	96.503666	-62.505049	12.076499	90.518658
-10.910038	31.111055	92.550217	-8.611012	16.143064	93.531136	45.547535	4.995461	97.238655	44.866879	35.542809	95.779297	45.207207	20.269135	96.508976	-62.429231	12.016993	90.553296
-10.793318	31.203751	92.614777	-8.41777	16.004831	93.542252	45.732361	4.866902	97.190269	45.0294	35.426979	95.790169	45.3808805	20.1469405	96.490219	-62.2164205	11.8627215	90.594285
-10.737029	31.263744	92.627357	-8.27936	15.912088	93.540878	45.833302	4.828456	97.187714	45.154556	35.346664	95.791702	45.493929	20.08756	96.489708	-62.052649	11.736616	90.592048
-10.640739	31.35751	92.651207	-8.166569	15.84115	93.536606	45.989243	4.681614	97.148575	45.249023	35.308182	95.819458	45.619133	19.994898	96.4840165	-61.952271	11.687402	90.5891955
-10.539375	31.465656	92.664581	-8.060575	15.78761	93.531914	46.109779	4.58667	97.129814	45.395046	35.184689	95.815506	45.7524125	19.8856795	96.47266	-61.8735625	11.6895405	90.591168
-10.466179	31.583477	92.710068	-7.940687	15.650126	93.560066	46.213036	4.492759	97.115944	45.505966	35.08699	95.843994	45.859501	19.7898745	96.479969	-61.740875	11.5103775	90.640163
-10.390002	31.714508	92.793839	-7.840614	15.57218	93.608627	46.313168	4.389343	97.111832	45.608353	34.990845	95.905846	45.9607605	19.690094	96.508839	-61.6419885	11.454266	90.708415
-10.348379	31.860861	92.851494	-7.74099	15.486583	93.647377	46.387882	4.285812	97.112511	45.718159	34.894657	95.964256	46.0530205	19.5902345	96.5383835	-61.5350005	11.3829315	90.7563705
-10.333315	32.121243	92.959816	-7.643514	15.390963	93.712181	46.493893	4.135926	97.133186	45.865665	34.757404	96.07019	46.179779	19.446665	96.601688	-61.466807	11.335261	90.822674
-10.336648	32.308872	93.014023	-7.573537	15.344007	93.75061	46.544773	4.030643	97.149544	45.9408	34.669022	96.133324	46.2427865	19.3498325	96.641434	-61.3898605	11.3381815	90.859786
-10.369028	32.456028	93.056252	-7.538633	15.325597	93.765305	46.565632	3.954703	97.154572	46.007698	34.582989	96.171913	46.286665	19.268846	96.6632425	-61.363931	11.382348	90.8673675
-10.422381	32.637314	93.067078	-7.517286	15.341844	93.781242	46.555023	3.923408	97.157005	46.080372	34.505581	96.204781	46.3176975	19.2144945	96.680893	-61.3522695	11.4691935	90.881591
-10.469172	32.780899	93.08358	-7.473899	15.314751	93.766869	46.606365	3.791353	97.110443	46.151894	34.426395	96.213394	46.3791295	19.108874	96.6619185	-61.3269275	11.520628	90.8718195
-10.528473	32.918873	93.087868	-7.453673	15.322293	93.769112	46.619549	3.726298	97.093002	46.218586	34.364773	96.227974	46.4190675	19.0455355	96.660488	-61.3264135	11.5990505	90.877736
-10.587338	33.010777	93.110535	-7.437487	15.328552	93.778229	46.65522	3.661376	97.097107	46.291359	34.302044	96.239082	46.4732895	18.98171	96.6680945	-61.3482635	11.675394	90.8883635
-10.685038	33.112869	93.12944	-7.382265	15.362167	93.80275	46.734386	3.521943	97.178185	46.363548	34.207523	96.259567	46.548967	18.864733	96.718876	-61.313497	11.859601	90.886624
-10.755762	33.141678	93.137215	-7.363005	15.371682	93.83036	46.7915	3.41583	97.255722	46.371105	34.138618	96.262039	46.5813025	18.777224	96.7588805	-61.3073125	11.96614	90.9018395
-10.830056	33.129398	93.11483	-7.348332	15.356967	93.854866	46.808437	3.313898	97.320267	46.374065	34.048016	96.229546	46.591251	18.680957	96.7749065	-61.287915	12.032977	90.9348255
-10.870874	33.096874	93.072029	-7.342789	15.306677	93.841904	46.793011	3.259996	97.334969	46.377193	33.935009	96.137413	46.585102	18.5975025	96.736191	-61.27068	12.0158515	90.947617
-10.910182	33.019714	93.02874	-7.356935	15.226796	93.807022	46.831913	3.077298	97.254295	46.364063	33.818794	96.029541	46.597988	18.448046	96.641918	-61.311858	12.005546	90.972126
-10.91141	32.934052	92.976578	-7.348429	15.104379	93.763046	46.839298	2.97629	97.178421	46.358315	33.687084	95.939644	46.5988065	18.331687	96.5590325	-61.2956645	11.877071	90.9670595
-10.907383	32.761311	92.958054	-7.300096	14.981572	93.761871	46.835018	2.865247	97.102089	46.377453	33.577755	95.877991	46.6062355	18.221501	96.49004	-61.2064275	11.741643	91.033702
-10.849879	32.524319	92.976753	-7.228515	14.806488	93.782242	46.838043	2.728109	97.014847	46.441525	33.469223	95.827957	46.639784	18.098666	96.421402	-61.096814	11.51431	91.143082
-10.791317	32.437984	92.996719	-7.149757	14.733458	93.816544	46.845718	2.621419	96.977791	46.524822	33.396946	95.764999	46.68527	18.0091825	96.371395	-60.984784	11.4577335	91.261693
-10.704754	32.291267	93.012589	-7.051779	14.663333	93.850502	46.861031	2.515254	96.948204	46.579792	33.31673	95.692528	46.7204115	17.915992	96.320366	-60.8239695	11.410674	91.380638
-10.603429	32.167744	93.015251	-6.952508	14.617263	93.899673	46.875679	2.42761	96.933144	46.641453	33.195477	95.604294	46.758566	17.8115435	96.268719	-60.663582	11.4229825	91.530627
-10.481652	32.069401	92.987862	-6.870964	14.592284	93.921669	46.883572	2.313883	96.94902	46.685581	33.089008	95.513329	46.7845765	17.7014455	96.2311745	-60.5265045	11.4831225	91.6121635
-10.320991	32.010162	92.943687	-6.802996	14.56422	93.967995	46.870609	2.200904	96.993347	46.738499	32.961121	95.43502	46.804554	17.5810125	96.2141835	-60.410546	11.5474275	91.7218065
-10.127352	31.940365	92.925194	-6.759396	14.526029	94.013184	46.859444	2.099736	97.057076	46.773033	32.829094	95.381737	46.8162385	17.464415	96.2194065	-60.3350305	11.587643	91.8069615
-9.836796	31.879229	92.885086	-6.775559	14.490425	94.090828	46.818935	1.911352	97.196625	46.786877	32.612507	95.343285	46.802906	17.2619295	96.269955	-60.354024	11.7189205	91.911701
-9.64033	31.87257	92.838348	-6.820577	14.44713	94.116379	46.759548	1.806358	97.291046	46.750301	32.495384	95.337906	46.7549245	17.150871	96.314476	-60.3960785	11.743389	91.918282
-9.472122	31.861702	92.782578	-6.889802	14.394362	94.116646	46.718678	1.699719	97.365662	46.70982	32.352097	95.309868	46.714249	17.025908	96.337765	-60.493853	11.762816	91.895527
-9.300764	31.886456	92.710587	-6.965977	14.354159	94.114746	46.666821	1.601319	97.438324	46.630104	32.267506	95.292351	46.6484625	16.9344125	96.3653375	-60.5804165	11.7739055	91.8641545
-9.106185	31.913963	92.631943	-7.040509	14.333613	94.09819	46.595337	1.588589	97.524551	46.590633	32.097046	95.207291	46.592985	16.8428175	96.365921	-60.674003	11.8244085	91.830459
-8.930954	31.979015	92.516205	-7.119527	14.262837	94.078064	46.599232	1.446254	97.543564	46.538944	31.972137	95.131287	46.569088	16.7091955	96.3374255	-60.808142	11.8164785	91.8187025
-8.729553	32.061111	92.415359	-7.150061	14.223414	94.039413	46.583794	1.350461	97.568275	46.494389	31.861612	95.058746	46.5390915	16.6060365	96.3135105	-60.8392135	11.8407915	91.7653155
-8.280548	32.136948	92.302444	-7.186331	14.124513	93.992401	46.611248	1.188081	97.580406	46.475529	31.672441	94.970703	46.5433885	16.430261	96.2755545	-60.9160505	11.818765	91.7092475
-7.985526	32.154373	92.263588	-7.180496	14.061787	93.966743	46.620483	1.091906	97.589462	46.490192	31.562984	94.970146	46.5553375	16.327445	96.279804	-60.9163295	11.796129	91.653682
-7.600999	32.212242	92.269592	-7.146452	13.977509	93.967079	46.625622	0.989254	97.605484	46.540028	31.446991	95.016441	46.582825	16.2181225	96.3109625	-60.875729	11.7368955	91.6231955
-7.1849	32.363251	92.332062	-7.130639	13.911186	93.975349	46.605827	0.882021	97.600868	46.579132	31.358791	95.127823	46.5924795	16.120406	96.3643455	-60.8537575	11.701966	91.5863525
-6.718709	32.481926	92.3964	-7.113458	13.835692	93.993111	46.59148	0.80141	97.581306	46.612591	31.284445	95.252983	46.6020355	16.0429275	96.4171445	-60.8289515	11.6284565	91.5690775
-6.197373	32.683846	92.491547	-7.100587	13.774404	93.986984	46.585331	0.692953	97.526207	46.647991	31.189203	95.430779	46.616661	15.941078	96.478493	-60.817835	11.60773	91.495475
-5.66172	32.91325	92.584618	-7.10362	13.730745	93.96151	46.571968	0.612966	97.482857	46.694763	31.103292	95.622055	46.6333655	15.858129	96.552456	-60.8406055	11.603361	91.370564
-4.896886	33.269154	92.732643	-7.127017	13.70644	93.92054	46.577457	0.499865	97.356163	46.77425	30.969587	95.905106	46.6758535	15.734726	96.6306345	-60.9298875	11.678154	91.2104455
-4.383177	33.533436	92.846916	-7.140716	13.69915	93.87574	46.50592	0.46103	97.325584	46.818306	30.868608	96.138481	46.662113	15.664819	96.7320325	-60.943545	11.733481	91.0194475
-3.904589	33.892078	93.008926	-7.195442	13.745925	93.859306	46.454227	0.396553	97.284164	46.871132	30.780909	96.376785	46.6626795	15.588731	96.8304745	-61.0535635	11.903119	90.8881375
-3.367452	34.239773	93.208443	-7.23321	13.747406	93.846344	46.40659	0.333349	97.25782	46.919975	30.726034	96.638161	46.6632825	15.5296915	96.9479905	-61.1297025	11.9651205	90.7446975
-2.838371	34.633533	93.432861	-7.290891	13.809846	93.900665	46.373249	0.282823	97.250244	46.991581	30.670956	96.9123	46.682415	15.4768895	97.081272	-61.264197	12.1428025	90.720058
-2.192219	34.986	93.670937	-7.320188	13.881689	93.970596	46.338837	0.230929	97.279686	47.053795	30.650627	97.162308	46.696316	15.440778	97.220997	-61.336692	12.3226	90.720195
-1.616517	35.313797	93.877838	-7.344223	13.977011	94.026749	46.302071	0.200177	97.327538	47.132175	30.65596	97.375412	46.717123	15.4280685	97.351475	-61.405569	12.5259535	90.702023
-0.746477	35.745453	94.127922	-7.356575	14.126487	94.119461	46.274029	0.182722	97.420029	47.205761	30.68438	97.616585	46.739895	15.433551	97.518307	-61.453045	12.819423	90.720615
-0.20339	36.065121	94.231995	-7.368324	14.211771	94.125824	46.262646	0.175961	97.465569	47.222744	30.690992	97.715736	46.742695	15.4334765	97.5906525	-61.479343	12.9900655	90.6609955
0.327902	36.386341	94.277267	-7.385015	14.28985	94.124664	46.280365	0.172691	97.467964	47.194473	30.711102	97.76622	46.737419	15.4418965	97.617092	-61.507449	13.1378035	90.632236
0.90039	36.699268	94.280533	-7.391541	14.325063	94.10183	46.3064	0.166653	97.42865	47.12904	30.787758	97.795647	46.71772	15.4772055	97.6121485	-61.500802	13.1729205	90.5915115
1.496784	36.951324	94.254547	-7.392217	14.36522	94.064743	46.331108	0.1645	97.36853	47.130627	30.785679	97.714378	46.7308675	15.4750895	97.541454	-61.5153015	13.2553505	90.588032
2.113668	37.1978	94.239655	-7.375014	14.375175	94.025749	46.341419	0.167481	97.311539	47.106663	30.810648	97.668106	46.724041	15.4890645	97.4898225	-61.474069	13.2612855	90.5616755
2.690415	37.354996	94.25766	-7.357717	14.380632	94.006851	46.35088	0.183759	97.277214	47.05899	30.817505	97.652931	46.704935	15.500632	97.4650725	-61.420369	13.260632	90.5486295
3.583214	37.577263	94.287689	-7.326906	14.373652	93.971725	46.362419	0.192	97.261574	47.007164	30.801273	97.667389	46.6847915	15.4966365	97.4644815	-61.3386035	13.2506675	90.4789685
4.149451	37.6633	94.304428	-7.314817	14.362	93.919434	46.402775	0.182841	97.236786	46.999245	30.774515	97.684578	46.70101	15.478678	97.460682	-61.330644	13.245322	90.378186
4.712405	37.789951	94.318306	-7.285199	14.329924	93.8479	46.440601	0.173757	97.191574	46.978638	30.750734	97.729965	46.7096195	15.4622455	97.4607695	-61.2800175	13.1976025	90.2350305
5.310248	37.890755	94.386848	-7.274147	14.325251	93.757103	46.467663	0.164719	97.137344	46.954681	30.742146	97.80088	46.711172	15.4534325	97.469112	-61.259466	13.1970695	90.045094
5.948081	37.871304	94.406548	-7.274625	14.307088	93.671684	46.474899	0.176474	97.083496	46.930588	30.756844	97.904289	46.7027435	15.466659	97.4938925	-61.2519935	13.147517	89.8494755
6.594346	37.86911	94.483559	-7.299463	14.310868	93.586243	46.477978	0.21941	97.035866	46.881969	30.816994	98.008026	46.6799735	15.518202	97.521946	-61.2788995	13.103534	89.65054
7.169353	37.804665	94.563713	-7.353758	14.344017	93.507736	46.443893	0.305074	96.96978	46.84042	30.914528	98.120186	46.6421565	15.609801	97.544983	-61.3496725	13.078233	89.470489
8.013782	37.641567	94.700699	-7.424455	14.403523	93.4701	46.391369	0.471411	96.894661	46.78624	31.126753	98.270775	46.5888045	15.799082	97.582718	-61.4377145	13.007964	89.357482
8.53846	37.523666	94.776756	-7.477251	14.502823	93.436462	46.365471	0.625163	96.880356	46.724228	31.283548	98.369324	46.5448495	15.9543555	97.62484	-61.4993515	13.0512905	89.248084
9.092605	37.314968	94.831505	-7.562046	14.603169	93.384354	46.315876	0.781318	96.898689	46.666794	31.422075	98.475311	46.491335	16.1016965	97.687	-61.615427	13.1046415	89.081708
9.703959	37.049129	94.915215	-7.61655	14.723245	93.374313	46.279594	0.928102	96.940384	46.61475	31.575775	98.599937	46.447172	16.2519385	97.7701605	-61.680272	13.1945515	88.9784655
10.268707	36.689301	94.955681	-7.689745	14.845016	93.384262	46.241852	1.080001	97.000504	46.58633	31.727739	98.705788	46.414091	16.40387	97.853146	-61.793581	13.286162	88.915378
10.852516	36.305981	94.986984	-7.749517	14.965968	93.383179	46.222084	1.237502	97.068832	46.565674	31.885015	98.788185	46.393879	16.5612585	97.9285085	-61.892913	13.3706775	88.8378495
11.383716	35.905121	94.983749	-7.801018	15.099881	93.407669	46.215179	1.360082	97.149612	46.5406	32.001724	98.842918	46.3778895	16.680903	97.996265	-61.9799255	13.518859	88.819073
12.223929	35.138767	94.9226	-7.863372	15.289557	93.439827	46.21323	1.544491	97.261787	46.508846	32.170971	98.850838	46.361038	16.857731	98.0563125	-62.087782	13.721383	88.8233415
12.829486	34.527321	94.854019	-7.910833	15.394444	93.478653	46.221516	1.661009	97.323685	46.469711	32.284355	98.795547	46.3456135	16.972682	98.059616	-62.1672795	13.816206	88.89769
13.373881	33.902592	94.75602	-7.920022	15.514872	93.506744	46.222324	1.813107	97.373985	46.418152	32.405792	98.732956	46.320238	17.1094495	98.0534705	-62.160282	13.9202945	88.9600175
13.930708	33.222626	94.622269	-7.925743	15.573819	93.510262	46.219505	1.88057	97.405029	46.37532	32.486294	98.652855	46.2974125	17.183432	98.028942	-62.1488985	13.964206	88.991582
14.493227	32.501366	94.455849	-7.922734	15.656235	93.478325	46.221451	1.973779	97.454872	46.349495	32.550037	98.544502	46.285473	17.261908	97.999687	-62.130941	14.050562	88.956963
15.065668	31.739197	94.25695	-7.934538	15.708741	93.377213	46.231579	2.03397	97.517891	46.319424	32.585403	98.423386	46.2755015	17.3096865	97.9706385	-62.1445775	14.1077955	88.7837875
15.658489	30.873867	93.999519	-7.937647	15.767897	93.183723	46.24815	2.085418	97.580101	46.282909	32.610115	98.287643	46.2655295	17.3477665	97.933872	-62.1408235	14.1880275	88.433574
16.502272	29.662699	93.57254	-7.951891	15.882781	92.779495	46.291901	2.157914	97.615814	46.2323	32.700043	97.99836	46.2621005	17.4289785	97.807087	-62.1658825	14.3365835	87.751903
17.064915	28.761179	93.200195	-7.959183	15.971478	92.448769	46.321926	2.240032	97.589417	46.176182	32.788116	97.75518	46.249054	17.514074	97.6722985	-62.16742	14.428882	87.2252395
17.662664	27.856642	92.91111	-7.944074	16.103544	92.164597	46.372574	2.35961	97.546852	46.09626	32.892174	97.506699	46.234417	17.625892	97.5267755	-62.122565	14.581196	86.8024185
18.206373	26.977104	92.638268	-7.89652	16.228857	91.912422	46.421535	2.529751	97.49427	46.007648	33.015198	97.31443	46.2145915	17.7724745	97.40435	-62.0076315	14.6852395	86.420494
18.74852	26.083902	92.432693	-7.836999	16.389965	91.653099	46.468136	2.684382	97.467049	45.95507	33.170658	97.17247	46.211603	17.92752	97.3197595	-61.885601	14.85241	85.9864385
19.242744	25.154327	92.207878	-7.779879	16.508644	91.431824	46.520798	2.824703	97.445557	45.972084	33.312119	97.056511	46.246441	18.068411	97.251034	-61.806199	14.948877	85.612614
19.768085	24.226955	92.043457	-7.687646	16.659653	91.216187	46.581142	2.934171	97.43705	46.012524	33.418552	96.966927	46.296833	18.1763615	97.2019885	-61.672125	15.1429445	85.2303855
20.475155	22.812834	91.83197	-7.537721	16.892654	90.948097	46.641914	3.072665	97.437141	46.149643	33.539993	96.843788	46.3957785	18.306329	97.1404645	-61.4712205	15.478979	84.7557295
20.897093	21.918518	91.735832	-7.432437	17.054983	90.799866	46.709564	3.14377	97.42868	46.254784	33.59824	96.721771	46.482174	18.371005	97.0752255	-61.347048	15.738961	84.5245065
21.283871	20.976027	91.575821	-7.299965	17.21557	90.669426	46.815361	3.238241	97.404755	46.337639	33.675724	96.575859	46.5765	18.4569825	96.990307	-61.17643	15.9741575	84.348545
21.634487	20.025785	91.464172	-7.164825	17.363852	90.541954	46.940674	3.325186	97.39727	46.392891	33.762745	96.386246	46.6667825	18.5439655	96.891758	-60.9964325	16.1837385	84.19215
21.968637	19.08317	91.32164	-7.032429	17.501007	90.420219	47.109653	3.408888	97.392883	46.465252	33.855732	96.157677	46.7874525	18.63231	96.77528	-60.8523105	16.369704	84.065158
22.254093	18.196497	91.175713	-6.881323	17.618605	90.307793	47.300838	3.513907	97.360359	46.512302	33.962624	95.902977	46.90657	18.7382655	96.631668	-60.669216	16.4989445	83.983918
22.518265	17.280312	91.023087	-6.768661	17.711649	90.183464	47.478024	3.638587	97.303703	46.542957	34.100246	95.648453	47.0104905	18.8694165	96.476078	-60.5478125	16.5538815	83.89085
22.786566	15.889472	90.770638	-6.567495	17.773577	89.962616	47.708233	3.797702	97.185806	46.593319	34.342079	95.253883	47.150776	19.0698905	96.2198445	-60.285766	16.4772635	83.7053875
22.970383	15.009503	90.624702	-6.466392	17.789043	89.827438	47.849701	3.907065	97.081139	46.625294	34.454681	95.013153	47.2374975	19.180873	96.047146	-60.1702815	16.397213	83.60773
23.085199	14.106999	90.50856	-6.349811	17.754171	89.713448	47.975651	4.038002	96.976936	46.667393	34.526165	94.803474	47.321522	19.2820835	95.890205	-60.021144	16.2262585	83.536691
23.184782	13.211629	90.40493	-6.255033	17.695711	89.611465	48.131378	4.078216	96.868553	46.730137	34.551491	94.62249	47.4307575	19.3148535	95.7455215	-59.9408235	16.0765685	83.4774085
23.238329	12.305758	90.306717	-6.163325	17.612267	89.548988	48.27874	4.111402	96.77655	46.787689	34.556297	94.471344	47.5332145	19.3338495	95.623947	-59.8598645	15.8906845	83.474029
23.214617	11.488258	90.305557	-6.064058	17.530294	89.510025	48.420109	4.116837	96.716469	46.855167	34.546253	94.353035	47.637638	19.331545	95.534752	-59.765754	15.729043	83.485298
23.256168	10.62032	90.300179	-5.949483	17.448637	89.507172	48.528561	4.207914	96.726349	46.934391	34.547325	94.266418	47.731476	19.3776195	95.4963835	-59.630442	15.5196545	83.5179605
23.111654	9.515878	90.322403	-5.768256	17.383204	89.537453	48.80645	4.177094	96.722115	47.091732	34.599495	94.172585	47.949091	19.3882945	95.44735	-59.485603	15.3781135	83.627556
23.04143	8.690843	90.351776	-5.63861	17.364164	89.564133	48.978371	4.235181	96.728455	47.202885	34.653358	94.116249	48.090628	19.4442695	95.422352	-59.367848	15.2840585	83.705914
22.881935	8.021614	90.337738	-5.475924	17.367256	89.564346	49.159901	4.302283	96.702751	47.324306	34.721462	94.069031	48.2421035	19.5118725	95.385891	-59.1939515	15.2226395	83.742801
22.70261	7.393294	90.338211	-5.317705	17.352022	89.556953	49.316658	4.349842	96.670708	47.428646	34.788254	94.039673	48.372652	19.569048	95.3551905	-59.008062	15.134996	83.7587155
22.543402	6.741419	90.31115	-5.17294	17.357569	89.542046	49.472954	4.376294	96.637115	47.525108	34.818447	94.037041	48.499031	19.5973705	95.337078	-58.844911	15.1177675	83.747014
22.315798	6.202656	90.278534	-5.060965	17.335176	89.530411	49.663181	4.337374	96.584579	47.638939	34.798546	94.057564	48.65106	19.56796	95.3210715	-58.77299	15.102392	83.7397505
21.993469	5.660254	90.267509	-4.961745	17.309965	89.535362	49.754597	4.287344	96.620842	47.757774	34.745281	94.117508	48.7561855	19.5163125	95.369175	-58.6796755	15.1036175	83.701549
21.496483	4.823708	90.277184	-4.82682	17.265078	89.599594	49.913998	4.181645	96.671524	47.916187	34.647751	94.27581	48.9150925	19.414698	95.473667	-58.5687325	15.115458	83.725521
21.096363	4.359804	90.351189	-4.7721	17.224251	89.675941	49.98428	4.118963	96.724167	48.006069	34.604836	94.434349	48.9951745	19.3618995	95.579258	-58.5393745	15.0866025	83.772624
20.684952	3.923881	90.410042	-4.723478	17.198982	89.768677	50.016285	4.063339	96.758003	48.095379	34.579536	94.59671	49.055832	19.3214375	95.6773565	-58.502788	15.0765265	83.8599975
20.253197	3.595599	90.416428	-4.681238	17.157055	89.841682	50.026173	4.028364	96.745911	48.188854	34.573753	94.737267	49.1075135	19.3010585	95.741589	-58.4699895	15.0130515	83.941775
19.812588	3.228896	90.36734	-4.652167	17.158274	89.850876	50.025906	3.994235	96.68338	48.273575	34.575733	94.835922	49.1497405	19.284984	95.759651	-58.4540745	15.031564	83.942101
19.342079	2.884101	90.257935	-4.64046	17.162081	89.836761	50.018604	3.967447	96.587669	48.320778	34.570702	94.89959	49.169691	19.2690745	95.7436295	-58.450611	15.0550875	83.9298925
18.818274	2.615554	90.147415	-4.638738	17.179873	89.824371	49.995548	3.956106	96.510521	48.322922	34.547558	94.969788	49.159235	19.251832	95.7401545	-58.436711	15.107914	83.9085875
17.932751	2.179281	90.036819	-4.664989	17.243872	89.856415	49.941357	3.941197	96.474541	48.315113	34.504417	95.085136	49.128235	19.222807	95.7798385	-58.458213	15.264937	83.9329915
17.294254	1.997929	90.021759	-4.699219	17.277887	89.8815	49.888496	3.9249	96.497978	48.30154	34.501904	95.211121	49.095018	19.213402	95.8545495	-58.493456	15.342372	83.9084505
16.66256	1.728572	89.998558	-4.7732	17.324057	89.924484	49.848629	3.915148	96.513176	48.283588	34.513718	95.317337	49.0661085	19.214433	95.9152565	-58.6125085	15.433681	83.9337115
16.04277	1.520009	89.941002	-4.841901	17.381617	89.949112	49.807743	3.910524	96.504112	48.262779	34.53492	95.415382	49.035261	19.222722	95.959747	-58.719063	15.540512	83.938477
15.411416	1.300182	89.874382	-4.904273	17.413383	89.96138	49.770271	3.911033	96.469231	48.240524	34.53743	95.484985	49.0053975	19.2242315	95.977108	-58.8139435	15.6025345	83.945652
14.758572	1.151694	89.805313	-4.945409	17.45722	89.964104	49.739357	3.910584	96.423904	48.222298	34.534626	95.523598	48.9808275	19.222605	95.973751	-58.8716455	15.691835	83.954457
14.052643	0.935522	89.709831	-4.969196	17.501923	89.972267	49.715557	3.895066	96.386765	48.215233	34.512299	95.561821	48.965395	19.2036825	95.974293	-58.903787	15.8001635	83.970241
12.931789	0.607521	89.626678	-4.961263	17.557667	90.007553	49.699093	3.846863	96.358566	48.234901	34.443485	95.629189	48.966997	19.145174	95.9938775	-58.889523	15.97016	84.0212285
12.186396	0.401109	89.580605	-4.929445	17.612106	90.036102	49.703411	3.777105	96.351814	48.283859	34.375103	95.700691	48.993635	19.076104	96.0262525	-58.852525	16.148108	84.0459515
11.439836	0.211735	89.554527	-4.906573	17.632626	90.088577	49.71909	3.691771	96.346291	48.33707	34.314178	95.759048	49.02808	19.0029745	96.0526695	-58.841226	16.2622775	84.1244845
10.707547	0.026377	89.54303	-4.884262	17.664745	90.156487	49.730404	3.584937	96.35807	48.403019	34.22197	95.825287	49.0667115	18.9034535	96.0916785	-58.8352355	16.4260365	84.2212955
9.89983	-0.189436	89.513351	-4.886638	17.693623	90.220665	49.720272	3.484215	96.386253	48.462818	34.112476	95.911995	49.091545	18.7983455	96.149124	-58.864821	16.5889005	84.292206
9.035698	-0.418247	89.476624	-4.89994	17.70957	90.259628	49.698505	3.365572	96.414604	48.519032	34.011856	95.999611	49.1087685	18.688714	96.2071075	-58.9086485	16.730426	84.3121485
8.189837	-0.649655	89.428123	-4.92045	17.722902	90.274643	49.666351	3.25727	96.435928	48.553764	33.909901	96.095154	49.1100575	18.5835855	96.265541	-58.9509575	16.8622185	84.283745
6.936174	-0.99877	89.302902	-4.977695	17.742231	90.279808	49.607105	3.164353	96.412239	48.556824	33.819103	96.191803	49.0819645	18.491728	96.302021	-59.0373545	16.992734	84.257595
6.078103	-1.225265	89.18589	-5.018738	17.753462	90.263786	49.559216	3.136145	96.358696	48.536125	33.79726	96.22242	49.0476705	18.4667025	96.290558	-59.0851465	17.0402215	84.237014
5.198313	-1.534203	89.060089	-5.06953	17.780561	90.225563	49.505157	3.142046	96.305573	48.495529	33.803577	96.208992	49.000343	18.4728115	96.2572825	-59.139403	17.0883105	84.1938435
4.235922	-1.811393	88.959435	-5.119979	17.827215	90.214867	49.444855	3.192216	96.274002	48.457031	33.824139	96.160164	48.950943	18.5081775	96.217083	-59.190901	17.1462525	84.212651
3.305323	-2.082718	88.933578	-5.166468	17.889948	90.224075	49.402168	3.246609	96.26461	48.4146	33.876999	96.090889	48.908384	18.561804	96.1777495	-59.24132	17.218092	84.2704005
2.406977	-2.369481	88.931259	-5.195496	17.969858	90.231148	49.368546	3.300895	96.275841	48.376579	33.957024	95.990295	48.8725625	18.6289595	96.133068	-59.2635545	17.3107565	84.329228
1.434312	-2.658492	88.948288	-5.206763	18.05765	90.230354	49.331516	3.342753	96.296295	48.338722	34.041313	95.88047	48.835119	18.692033	96.0883825	-59.248645	17.423267	84.3723255
-0.064249	-3.183532	88.971901	-5.226845	18.15538	90.239418	49.269398	3.399015	96.320358	48.291351	34.137417	95.670494	48.7803745	18.768216	95.995426	-59.2340645	17.542544	84.48341
-1.091907	-3.500006	89.060318	-5.240135	18.18874	90.227966	49.233833	3.404973	96.333656	48.256821	34.165649	95.509888	48.745327	18.785311	95.921772	-59.225597	17.592169	84.53416
-2.086373	-3.848647	89.057907	-5.264024	18.203754	90.211357	49.191879	3.385531	96.341202	48.212063	34.154869	95.337944	48.701971	18.7702	95.839573	-59.230019	17.637308	84.583141
-3.122327	-4.188347	89.092598	-5.275043	18.210648	90.186577	49.152176	3.337394	96.339729	48.171597	34.12698	95.159271	48.6618865	18.732187	95.7495	-59.2119725	17.689109	84.623654
-4.219945	-4.552129	89.130814	-5.300537	18.194092	90.157303	49.122536	3.302152	96.321716	48.101845	34.088291	94.966743	48.6121905	18.6952215	95.6442295	-59.2132645	17.6929625	84.6703765
-5.272252	-4.891068	89.258476	-5.319964	18.159433	90.146049	49.076187	3.270974	96.317932	48.041428	34.058029	94.770546	48.5588075	18.6645015	95.544239	-59.1987355	17.6543645	84.747859
-6.290818	-5.226252	89.374176	-5.363573	18.080444	90.155403	49.021839	3.228234	96.328316	47.983738	34.020275	94.589989	48.5027885	18.6242545	95.4591525	-59.2299345	17.5366335	84.8516535
-7.894417	-5.712569	89.609818	-5.405793	18.005686	90.191856	48.931408	3.151425	96.375008	47.879742	33.91494	94.333809	48.405575	18.5331825	95.3544085	-59.217161	17.4781895	85.0293035
-9.024199	-5.983589	89.728767	-5.452315	17.923105	90.212524	48.878174	3.082161	96.406708	47.830791	33.831059	94.199768	48.3544825	18.45661	95.303238	-59.2591125	17.3896	85.12181
-10.084999	-6.190592	89.856575	-5.492939	17.838667	90.211311	48.807861	3.007779	96.437706	47.78574	33.753159	94.07029	48.2968005	18.380469	95.253998	-59.2826785	17.296865	85.168624
-11.156627	-6.37194	89.912079	-5.543102	17.755964	90.2033	48.755318	2.952078	96.453552	47.733871	33.686428	93.97068	48.2445945	18.319253	95.212116	-59.3307985	17.192675	85.194484
-12.22942	-6.558217	89.949745	-5.610126	17.691893	90.189125	48.690693	2.906271	96.454506	47.670071	33.636131	93.849869	48.180382	18.271201	95.1521875	-59.400634	17.112585	85.2260625
-13.36384	-6.664443	89.966934	-5.65162	17.624315	90.151176	48.647236	2.891969	96.438698	47.60944	33.613243	93.710411	48.128338	18.252606	95.0745545	-59.431578	16.996024	85.2277975
-14.41769	-6.674799	90.00679	-5.701118	17.581532	90.10965	48.622036	2.914846	96.40992	47.526035	33.618385	93.57473	48.0740355	18.2666155	94.992325	-59.4762715	16.8964485	85.226975
-15.968774	-6.647712	90.044609	-5.79096	17.559677	90.066536	48.583199	2.981844	96.368904	47.380577	33.668369	93.380989	47.981888	18.3251065	94.8749465	-59.563808	16.7942475	85.2581255
-17.053232	-6.56527	90.068443	-5.851212	17.521137	90.065125	48.548969	3.062078	96.344406	47.277489	33.719818	93.273575	47.913229	18.390948	94.8089905	-59.615653	16.651326	85.3212595
-18.072783	-6.426877	90.110207	-5.913645	17.500721	90.088936	48.519047	3.13631	96.339325	47.170399	33.781807	93.176582	47.844723	18.4590585	94.7579535	-59.672013	16.5423835	85.4199185
-19.104662	-6.212074	90.160149	-5.963551	17.476746	90.079193	48.491798	3.199658	96.348831	47.082363	33.827938	93.105606	47.7870805	18.513798	94.7272185	-59.7141825	16.439694	85.4311675
-20.161251	-5.923779	90.204025	-6.020603	17.457005	90.064987	48.476318	3.249524	96.359047	46.994488	33.886097	93.026817	47.735403	18.5678105	94.692932	-59.776609	16.3461995	85.437042
-21.152786	-5.571289	90.181664	-6.076073	17.430544	90.070984	48.461678	3.296027	96.365662	46.920074	33.920906	92.941246	47.690876	18.6084665	94.653454	-59.843022	16.2526215	85.488514
-22.162939	-5.160047	90.186378	-6.118062	17.426226	90.077499	48.44437	3.335714	96.37413	46.848404	33.943642	92.869766	47.646387	18.639678	94.621948	-59.882511	16.212774	85.53305
-23.662563	-4.488332	90.25161	-6.163224	17.389885	90.08757	48.447006	3.383972	96.38533	46.756229	33.98024	92.748512	47.6016175	18.682106	94.566921	-59.9280655	16.097664	85.608219
-24.584366	-3.902238	90.26442	-6.200553	17.320076	90.10202	48.503445	3.386496	96.36174	46.697567	33.992714	92.704063	47.600506	18.689605	94.5329015	-60.001612	15.950547	85.6711385
-25.591732	-3.299939	90.253418	-6.23964	17.258463	90.155022	48.511734	3.400298	96.375824	46.656006	33.982094	92.68515	47.58387	18.691196	94.530487	-60.06315	15.82573	85.779557
-26.57431	-2.639123	90.271484	-6.29682	17.147066	90.18631	48.510101	3.395005	96.383522	46.614662	33.956974	92.690491	47.5623815	18.6759895	94.5370065	-60.1560215	15.6181425	85.8356135
-27.500864	-1.956609	90.242348	-6.334387	17.054892	90.246155	48.487122	3.356003	96.374191	46.579052	33.93708	92.711662	47.533087	18.6465415	94.5429265	-60.201861	15.4632425	85.9493835
-28.438309	-1.164207	90.191299	-6.412998	16.92918	90.269867	48.437847	3.264895	96.341255	46.531471	33.902195	92.739746	47.484659	18.583545	94.5405005	-60.310655	15.274815	85.9992335
-29.377989	-0.299653	90.079758	-6.492916	16.814596	90.274651	48.378265	3.147254	96.258896	46.455845	33.871677	92.764961	47.417055	18.5094655	94.5119285	-60.402887	15.1197265	86.0373735
-30.695784	1.030796	89.910362	-6.681106	16.663412	90.256874	48.190002	2.997871	96.09082	46.28302	33.83424	92.791985	47.236511	18.4160555	94.4414025	-60.598723	14.9107685	86.0723455
-31.630352	2.02663	89.790993	-6.853528	16.561302	90.227509	48.023861	2.912289	95.928375	46.127796	33.803955	92.80439	47.0758285	18.358122	94.3663825	-60.7828845	14.764482	86.0886355
-32.500355	3.086394	89.616386	-7.05812	16.448364	90.164505	47.853317	2.783521	95.722	45.91346	33.793446	92.823257	46.8833885	18.2884835	94.2726285	-60.9996285	14.6082445	86.0563815
-33.374378	4.091758	89.437851	-7.300128	16.380726	90.082237	47.707928	2.689708	95.462517	45.70668	33.808777	92.829063	46.707304	18.2492425	94.14579	-61.30756	14.5122095	86.018684
-34.220936	5.240053	89.289612	-7.562693	16.328424	90.054916	47.395313	2.685038	95.28138	45.462879	33.821819	92.852936	46.429096	18.2534285	94.067158	-61.554482	14.4034195	86.042674
-35.062168	6.423615	89.212051	-7.851417	16.296854	90.043648	47.084702	2.684907	95.118103	45.202793	33.833275	92.898544	46.1437475	18.259091	94.0083235	-61.8465815	14.334617	86.0789725
-35.858707	7.605428	89.182053	-8.102918	16.290171	90.062904	46.803547	2.705142	94.976471	44.968842	33.861374	92.954597	45.8861945	18.283258	93.965534	-62.0920305	14.297084	86.160274
-37.056004	9.463612	89.183807	-8.495643	16.330898	90.130455	46.340286	2.882746	94.817924	44.613861	33.952042	93.055748	45.4770735	18.417394	93.936836	-62.4683595	14.244402	86.324074
-37.814602	10.765988	89.246262	-8.726295	16.385393	90.184578	46.096092	2.967811	94.701385	44.409065	34.057831	93.138519	45.2525785	18.512821	93.919952	-62.7051685	14.257965	86.449204
-38.486267	12.006665	89.308167	-8.949102	16.437222	90.231621	45.889709	3.084352	94.58342	44.206497	34.184086	93.222885	45.048103	18.634219	93.9031525	-62.946307	14.240225	86.5600895
-39.181892	13.287191	89.394714	-9.153285	16.524281	90.29776	45.706081	3.208366	94.492157	44.022381	34.328167	93.314346	44.864231	18.7682665	93.9032515	-63.170801	14.2802955	86.6922685
-39.81712	14.621171	89.505966	-9.350319	16.620188	90.382935	45.574043	3.275569	94.381187	43.827187	34.491573	93.417801	44.700615	18.883571	93.899494	-63.401253	14.356805	86.866376
-40.421642	15.853141	89.686195	-9.546832	16.694469	90.474182	45.429905	3.406482	94.310417	43.633591	34.654202	93.539581	44.531748	19.030342	93.924999	-63.625412	14.358596	87.023365
-40.992428	17.123816	89.891937	-9.702064	16.778893	90.566963	45.286453	3.535619	94.245255	43.474438	34.800575	93.669228	44.3804455	19.168097	93.9572415	-63.7845735	14.389689	87.1766845
-41.802185	19.021679	90.210983	-9.907146	16.882057	90.754669	45.020828	3.775184	94.15274	43.270287	34.984489	93.878197	44.1455575	19.3798365	94.0154685	-63.9598495	14.3842775	87.4938695
-42.278164	20.189882	90.492676	-10.021038	16.938238	90.884323	44.91824	3.812583	94.04808	43.15012	35.085941	94.012466	44.03418	19.449262	94.030273	-64.076256	14.427214	87.738373
-42.694984	21.342161	90.785736	-10.136592	16.97621	91.007217	44.781975	3.95906	93.960022	43.04224	35.18409	94.129166	43.9121075	19.571575	94.044594	-64.1852915	14.380845	87.96984
-43.10416	22.521883	91.064888	-10.220848	17.017464	91.11937	44.699116	4.053577	93.841949	42.95805	35.25029	94.244507	43.828583	19.6519335	94.043228	-64.270279	14.3829945	88.195512
-43.442394	23.635042	91.366722	-10.272332	17.044725	91.238731	44.62072	4.159017	93.732925	42.887112	35.323559	94.34938	43.753916	19.741288	94.0411525	-64.29858	14.348162	88.4363095
-43.766171	24.645456	91.686836	-10.31459	17.064528	91.350555	44.554359	4.249527	93.648949	42.822922	35.402016	94.450478	43.6886405	19.8257715	94.0497135	-64.3178205	14.3032845	88.6513965
-43.994617	25.650314	92.008713	-10.356339	17.097816	91.483147	44.544487	4.288499	93.563751	42.767529	35.481705	94.546631	43.656008	19.885102	94.055191	-64.368686	14.31053	88.911103
-44.291069	27.15818	92.402641	-10.37184	17.142191	91.658928	44.446678	4.45958	93.548798	42.698898	35.578415	94.639946	43.572788	20.0189975	94.094372	-64.316468	14.2653845	89.223484
-44.403446	28.028276	92.671165	-10.39076	17.169523	91.770782	44.415844	4.526065	93.575706	42.652702	35.622513	94.690742	43.534273	20.074289	94.133224	-64.315793	14.264757	89.40834
-44.47266	28.828979	92.851952	-10.440189	17.229717	91.846138	44.39006	4.557348	93.628914	42.631588	35.659519	94.727135	43.510824	20.1084335	94.1780245	-64.391202	14.3510005	89.5142515
-44.497063	29.589138	92.977982	-10.452359	17.302713	91.943016	44.392956	4.531792	93.691078	42.604267	35.683067	94.759346	43.4986115	20.1074295	94.225212	-64.4033295	14.4979965	89.66082
-44.469006	30.292372	93.099388	-10.524406	17.347286	92.016258	44.316551	4.610291	93.852318	42.551224	35.674099	94.808815	43.4338875	20.142195	94.3305665	-64.4826995	14.552377	89.7019495
-44.348675	31.008144	93.16362	-10.617043	17.375154	92.115356	44.276337	4.637615	93.986977	42.503094	35.653408	94.859383	43.3897155	20.1455115	94.42318	-64.6238015	14.6047965	89.807532
-44.244865	31.698668	93.224884	-10.688023	17.402637	92.202606	44.206081	4.667	94.174377	42.446609	35.61861	94.921188	43.326345	20.142805	94.5477825	-64.702391	14.662469	89.8574295
-43.996506	32.512791	93.317352	-10.829522	17.432274	92.367416	44.125324	4.641761	94.471443	42.394558	35.577774	95.040497	43.259941	20.1097675	94.75597	-64.918985	14.7547805	89.978862
-43.744881	32.982834	93.342407	-10.897942	17.422707	92.477295	44.062374	4.659842	94.711365	42.360229	35.556313	95.128708	43.2113015	20.1080775	94.9200365	-65.0071855	14.7373365	90.0345535
-43.500774	33.347996	93.349663	-10.951698	17.392958	92.588547	44.020882	4.655364	94.998306	42.350281	35.511337	95.240715	43.1855815	20.0833505	95.1195105	-65.0889775	14.7025655	90.0575835
-43.194706	33.680237	93.319534	-11.011762	17.404247	92.684937	44.015961	4.656009	95.27774	42.350452	35.478352	95.364319	43.1832065	20.0671805	95.3210295	-65.2067305	14.7413135	90.0488445
-42.80349	33.975491	93.281784	-11.035307	17.40889	92.775238	44.009609	4.654752	95.549774	42.358391	35.451515	95.490364	43.184	20.0531335	95.520069	-65.254614	14.7646465	90.030407
-42.339314	34.254986	93.230156	-11.046199	17.396456	92.8647	43.963947	4.692369	95.830467	42.381706	35.426846	95.619942	43.1728265	20.0596075	95.7252045	-65.2652245	14.7333045	90.0041955
-41.920208	34.513565	93.195183	-11.04662	17.398129	92.914047	43.978786	4.687706	96.043541	42.438374	35.400986	95.744812	43.20858	20.044346	95.8941765	-65.30182	14.751912	89.9339175
-41.142262	34.782139	93.1548	-11.022166	17.401688	92.995689	43.990334	4.720913	96.279144	42.523594	35.380131	95.928535	43.256964	20.050522	96.1038395	-65.301296	14.752854	89.8875385
-40.666744	34.926952	93.187714	-11.005501	17.432508	93.049583	44.019188	4.751228	96.383865	42.571056	35.42495	96.094337	43.295122	20.088089	96.239101	-65.306124	14.776927	89.860065
-40.193409	35.037815	93.259552	-10.974698	17.492399	93.117943	44.062378	4.792132	96.456024	42.673576	35.395855	96.180733	43.367977	20.0939935	96.3183785	-65.317373	14.8908045	89.9175075
-39.716984	35.070152	93.306503	-10.931475	17.569979	93.180046	44.131531	4.801632	96.491432	42.750416	35.44017	96.26593	43.4409735	20.120901	96.378681	-65.3039235	15.019057	89.981411
-39.235958	35.079491	93.332741	-10.864369	17.68099	93.225731	44.149914	4.924057	96.565933	42.830215	35.512505	96.329826	43.4900645	20.218281	96.4478795	-65.2188025	15.143699	90.0035825
-38.7164	35.027126	93.346214	-10.811612	17.781315	93.254852	44.203545	4.969606	96.602676	42.910576	35.564907	96.371895	43.5570605	20.2672565	96.4872855	-65.1802845	15.2953735	90.0224185
-38.195618	34.910564	93.375809	-10.750644	17.87993	93.269035	44.306957	4.969128	96.600883	42.990467	35.645954	96.427742	43.648712	20.307541	96.5143125	-65.15	15.452319	90.0237575
-37.305214	34.67897	93.336967	-10.679123	18.00004	93.273674	44.361694	5.091498	96.661545	43.088226	35.737068	96.483627	43.72496	20.414283	96.572586	-65.083206	15.585797	89.974762
-36.768898	34.441341	93.295151	-10.610946	18.075211	93.290253	44.427498	5.127013	96.700485	43.154984	35.786106	96.510918	43.791241	20.4565595	96.6057015	-65.013133	15.6938625	89.9748045
-36.265656	34.183029	93.298065	-10.553528	18.094774	93.325577	44.496365	5.169462	96.761627	43.227119	35.803688	96.527016	43.861742	20.486575	96.6443215	-64.968798	15.702973	90.0068325
-35.728241	33.899651	93.277267	-10.478374	18.175411	93.35424	44.626816	5.132483	96.808937	43.297787	35.815884	96.516159	43.9623015	20.4741835	96.662548	-64.9190495	15.8766385	90.045932
-35.195301	33.588249	93.210449	-10.404823	18.195917	93.367065	44.729362	5.140032	96.886635	43.371426	35.826439	96.475723	44.050394	20.4832355	96.681179	-64.86004	15.9085985	90.052951
-34.699314	33.236866	93.072342	-10.303602	18.242579	93.36087	44.810219	5.19279	96.995071	43.450699	35.845821	96.408012	44.130459	20.5193055	96.7015415	-64.737663	15.9658525	90.0201985
-34.165726	32.833294	92.959457	-10.201767	18.253017	93.351486	44.909847	5.15609	97.097191	43.534935	35.834332	96.312653	44.222391	20.495211	96.704922	-64.625925	16.010823	89.99805
-33.277969	32.163139	92.791267	-10.056585	18.266661	93.372986	45.095234	4.977381	97.243195	43.660007	35.743629	96.165894	44.3776205	20.360505	96.7045445	-64.4907905	16.172817	90.0414275
-32.80109	31.70656	92.765205	-9.944547	18.218569	93.428963	45.226604	4.863938	97.321762	43.748154	35.649769	96.076881	44.487379	20.2568535	96.6993215	-64.376473	16.1802845	90.1586045
-32.291542	31.232431	92.789291	-9.855104	18.1681	93.500404	45.268166	4.761696	97.459206	43.838806	35.518501	96.002144	44.553486	20.1400985	96.730675	-64.263694	16.1961015	90.270133
-31.734264	30.788141	92.837662	-9.744565	18.088093	93.601791	45.341888	4.629833	97.555771	43.938343	35.39053	95.959648	44.6401155	20.0101815	96.7577095	-64.1292455	16.1660045	90.4458725
-31.253124	30.320999	92.889992	-9.633746	18.012161	93.701088	45.420559	4.510173	97.649902	44.051777	35.232197	95.93911	44.736168	19.871185	96.794506	-64.00366	16.153137	90.60767
-30.766478	29.851114	92.90155	-9.536956	17.942385	93.785408	45.548409	4.358019	97.715729	44.170059	35.100651	95.930038	44.859234	19.729335	96.8228835	-63.933146	16.155435	90.7479325
-30.225245	29.375406	92.955276	-9.406177	17.88854	93.846046	45.646061	4.2345	97.814735	44.293587	34.970139	95.914833	44.969824	19.6023195	96.864784	-63.782178	16.1747605	90.827308
-29.455713	28.719273	92.945984	-9.241852	17.829632	93.888542	45.777794	4.106737	97.983078	44.482426	34.835224	95.928154	45.13011	19.4709805	96.955616	-63.613814	16.1882835	90.821468
-28.984093	28.289362	92.952942	-9.112543	17.812872	93.911247	45.880436	4.044848	98.036766	44.607864	34.782417	95.928551	45.24415	19.4136325	96.9826585	-63.469236	16.2121115	90.8398355
-28.499062	27.923679	92.941414	-8.991325	17.801733	93.912384	45.990036	3.999373	98.082794	44.7425	34.736233	95.932823	45.366268	19.367803	97.0078085	-63.348918	16.235663	90.8169595
-27.970982	27.586117	92.931824	-8.853931	17.816936	93.91375	46.090691	3.975858	98.120865	44.866558	34.721695	95.926018	45.4786245	19.3487765	97.0234415	-63.1864865	16.2850955	90.8040585
-27.448643	27.290964	92.95079	-8.737861	17.836637	93.938843	46.184341	3.960705	98.143837	44.996193	34.708538	95.90213	45.590267	19.3346215	97.0229835	-63.065989	16.3386525	90.8547025
-26.973612	26.989481	92.982201	-8.615149	17.858664	93.984009	46.282764	3.947339	98.172432	45.108086	34.700493	95.894119	45.695425	19.323916	97.0332755	-62.925723	16.393412	90.9347425
-26.509697	26.67211	93.044037	-8.490275	17.891384	94.013306	46.359791	3.936444	98.219849	45.217495	34.703056	95.901123	45.788643	19.31975	97.060486	-62.769193	16.463018	90.966126
-25.66666	26.240944	93.038506	-8.363347	17.904911	94.04837	46.481579	3.918615	98.30336	45.374413	34.679108	95.943886	45.927996	19.2988615	97.123623	-62.65469	16.5109605	90.973117
-25.150534	25.963058	93.020561	-8.293341	17.928192	94.04879	46.565468	3.889603	98.362	45.467709	34.669186	95.958481	46.0165885	19.2793945	97.1602405	-62.6032705	16.5769895	90.9373395
-24.703743	25.705057	93.016853	-8.218746	17.926285	94.036522	46.642956	3.853663	98.406349	45.559299	34.641293	95.964951	46.1011275	19.247478	97.18565	-62.5386195	16.605092	90.887394
-24.209383	25.503428	92.98288	-8.147945	17.926344	94.01918	46.713058	3.796376	98.447571	45.666416	34.575897	95.963341	46.189737	19.1861365	97.205456	-62.485627	16.6665515	90.832904
-23.720901	25.320757	92.930206	-8.072394	17.914654	93.990395	46.779789	3.730062	98.502769	45.766472	34.506042	95.952583	46.2731305	19.118052	97.227676	-62.4179185	16.711256	90.753114
-23.237867	25.190008	92.858109	-8.000927	17.915705	93.977997	46.845913	3.658639	98.567711	45.865593	34.421829	95.946152	46.355753	19.040234	97.2569315	-62.357607	16.791176	90.6990625
-22.778866	25.057098	92.830956	-7.92977	17.878414	93.98156	46.920399	3.572129	98.625534	45.958633	34.322472	95.965729	46.439516	18.9473005	97.2956315	-62.299056	16.8095275	90.6674885
-22.007601	24.839277	92.854172	-7.813131	17.778086	94.022354	47.026081	3.44616	98.715897	46.110859	34.193691	96.019112	46.56847	18.8199255	97.3675045	-62.194732	16.7362465	90.6772035
-21.473425	24.730263	92.938316	-7.719958	17.711002	94.095055	47.090672	3.363446	98.755112	46.236275	34.100891	96.070747	46.6634735	18.7321685	97.4129295	-62.1033895	16.6898355	90.7771805
-20.894775	24.64123	92.969963	-7.616982	17.647295	94.140686	47.161942	3.282123	98.778778	46.361675	34.003845	96.106125	46.7618085	18.642984	97.4424515	-61.9957725	16.651606	90.8389205
-20.281597	24.61791	92.979065	-7.505208	17.572063	94.154999	47.233707	3.18521	98.803841	46.492573	33.906441	96.132675	46.86314	18.5458255	97.468258	-61.873556	16.5983005	90.84174
-19.666971	24.601921	92.967247	-7.410517	17.513494	94.147415	47.304897	3.076942	98.819382	46.623177	33.802975	96.153488	46.964037	18.4399585	97.486435	-61.785071	16.5870295	90.808395
-19.075186	24.601854	92.968773	-7.305294	17.461691	94.145546	47.370255	2.965671	98.815353	46.747356	33.69458	96.156319	47.0588055	18.3301255	97.485836	-61.6693935	16.5932565	90.805256
-18.492601	24.634047	92.948631	-7.203881	17.436905	94.143036	47.452511	2.868231	98.81398	46.846855	33.601795	96.161797	47.149683	18.235013	97.4878885	-61.557445	16.638797	90.7981835
-17.645697	24.757206	92.949455	-7.063335	17.382677	94.150993	47.533691	2.772935	98.798409	47.013367	33.491005	96.199608	47.273529	18.13197	97.4990085	-61.400199	16.633384	90.8029775
-17.015934	24.839415	92.979378	-6.995457	17.338017	94.15271	47.610851	2.713538	98.77739	47.092964	33.45631	96.229088	47.3519075	18.084924	97.503239	-61.3428215	16.59111	90.802181
-16.381708	24.926884	93.001503	-6.930951	17.298119	94.144455	47.662174	2.684813	98.737076	47.163933	33.437012	96.282318	47.4130535	18.0609125	97.509697	-61.2749555	16.5353255	90.779213
-15.741493	25.07987	92.983879	-6.879447	17.240021	94.137802	47.714291	2.670963	98.675079	47.21423	33.431374	96.333786	47.4642605	18.0511685	97.5044325	-61.2231545	16.4288735	90.7711715
-15.038819	25.245995	92.981667	-6.844237	17.20509	94.11895	47.758739	2.666559	98.609695	47.262337	33.442493	96.397003	47.510538	18.054526	97.503349	-61.199012	16.355654	90.734551
-14.3427	25.403008	92.98735	-6.830011	17.122034	94.08535	47.812252	2.671324	98.554871	47.300999	33.448418	96.468391	47.5566255	18.059871	97.511631	-61.2166475	16.184197	90.659069
-13.677909	25.592876	92.959572	-6.787096	17.115488	94.066994	47.86372	2.673203	98.525108	47.323273	33.461823	96.532295	47.5934965	18.067513	97.5287015	-61.1676885	16.163463	90.6052865
-12.658587	25.864679	92.969597	-6.761447	17.049267	94.037727	47.933098	2.676824	98.519875	47.355133	33.473637	96.666435	47.6441155	18.0752305	97.593155	-61.1670095	16.0233035	90.482299
-11.931551	26.029408	92.960655	-6.714873	16.989504	94.035393	47.981297	2.657626	98.519531	47.398937	33.47855	96.740768	47.690117	18.068088	97.6301495	-61.119863	15.91092	90.4406365
-11.184977	26.237116	92.983246	-6.68812	16.896355	94.04026	48.020477	2.606826	98.516006	47.454105	33.440926	96.804932	47.737291	18.023876	97.660469	-61.113531	15.768834	90.420051
-10.380198	26.417049	92.993073	-6.639144	16.82242	94.032936	48.073124	2.533358	98.50956	47.520863	33.369194	96.886627	47.7969935	17.951276	97.6980935	-61.0752815	15.693564	90.3677785
-9.662507	26.62262	93.033432	-6.589218	16.710808	94.015007	48.130241	2.40971	98.488678	47.585289	33.271069	96.940353	47.857765	17.8403895	97.7145155	-61.036201	15.5812265	90.3154985
-8.88319	26.776403	93.047844	-6.533745	16.587784	94.035721	48.178513	2.285993	98.4655	47.654202	33.140041	97.018364	47.9163575	17.713017	97.741932	-60.9838475	15.462551	90.32951
-8.068166	26.890675	93.106659	-6.501281	16.439638	94.029579	48.213795	2.161154	98.426231	47.710861	33.027885	97.109459	47.962328	17.5945195	97.767845	-60.96489	15.2847565	90.291313
-6.857265	27.11305	93.17318	-6.471932	16.258434	94.037506	48.257561	2.031027	98.364334	47.774921	32.854973	97.282967	48.016241	17.443	97.8236505	-60.960105	15.073868	90.2513615
-5.995296	27.23624	93.244507	-6.443262	16.133688	94.056259	48.287514	1.956242	98.326157	47.834003	32.764355	97.382423	48.0607585	17.3602985	97.85429	-60.9472825	14.9070775	90.258228
-5.199636	27.378428	93.339333	-6.418035	16.045439	94.085625	48.318134	1.884139	98.281525	47.873161	32.68663	97.485313	48.0956475	17.2853845	97.883419	-60.9317175	14.8054935	90.287831
-4.397051	27.480015	93.433205	-6.381905	15.976484	94.133705	48.350765	1.816289	98.241028	47.909184	32.623638	97.60675	48.1299745	17.2199635	97.923889	-60.8937845	14.7330045	90.343521
-3.54245	27.544886	93.53054	-6.368004	15.899688	94.172356	48.374863	1.745659	98.204758	47.988796	32.556541	97.687447	48.1818295	17.1511	97.9461025	-60.9178375	14.648276	90.3986095
-2.682367	27.643372	93.620338	-6.334051	15.856984	94.202682	48.413612	1.66313	98.156593	48.048199	32.482635	97.785683	48.2309055	17.0728825	97.971138	-60.8990075	14.6410855	90.434226
-1.796972	27.699795	93.712784	-6.284187	15.822607	94.235863	48.453442	1.519754	98.101662	48.122494	32.373749	97.832283	48.287968	16.9467515	97.9669725	-60.856342	14.6984625	90.5047535
-0.518865	27.734291	93.791252	-6.220869	15.78616	94.275764	48.486565	1.359334	98.041847	48.212704	32.226936	97.870125	48.3496345	16.793135	97.955986	-60.7913725	14.779185	90.595542
0.351885	27.67021	93.818268	-6.17193	15.764457	94.30748	48.534958	1.239914	98.011864	48.282322	32.098724	97.896378	48.40864	16.669319	97.954121	-60.7525	14.859595	90.660839
1.245307	27.589542	93.852631	-6.092136	15.743427	94.333199	48.580799	1.089166	98.016464	48.353668	31.958353	97.926231	48.4672335	16.5237595	97.9713475	-60.6515055	14.9630945	90.6950505
2.181805	27.498854	93.914955	-6.043012	15.709886	94.390228	48.632603	0.938912	98.050522	48.441162	31.830183	97.935089	48.5368825	16.3845475	97.9928055	-60.6229065	15.0352245	90.7876505
3.067474	27.384174	93.979607	-5.975089	15.665342	94.432434	48.69585	0.765791	98.088539	48.5168	31.650793	97.986153	48.606325	16.208292	98.037346	-60.556503	15.122392	90.827522
3.960904	27.243927	94.034676	-5.912235	15.612282	94.481613	48.747948	0.578318	98.154427	48.59824	31.481543	98.036255	48.673094	16.0299305	98.095341	-60.497564	15.1946335	90.867885
4.864572	27.049082	94.042366	-5.866939	15.538289	94.524643	48.796738	0.383929	98.224327	48.674454	31.310919	98.100075	48.735596	15.847424	98.162201	-60.469474	15.229154	90.887085
6.212345	26.599571	94.100586	-5.841494	15.408298	94.581947	48.849434	0.10535	98.306061	48.755474	31.069942	98.21566	48.802454	15.587646	98.2608605	-60.485442	15.22895	90.9030335
7.170766	26.318398	94.150307	-5.815914	15.343995	94.599953	48.8853	-0.077953	98.367889	48.812672	30.906143	98.293266	48.848986	15.414095	98.3305775	-60.480814	15.273895	90.8693285
8.034626	25.940647	94.180092	-5.800777	15.262893	94.608803	48.905029	-0.234336	98.42498	48.858852	30.750519	98.366203	48.8819405	15.2580915	98.3955915	-60.4834945	15.2676945	90.8220145
8.892899	25.606915	94.235634	-5.809575	15.195539	94.63195	48.928967	-0.397723	98.495499	48.897728	30.616167	98.463577	48.9133475	15.109222	98.479538	-60.5324975	15.281856	90.784362
9.778438	25.172918	94.271156	-5.830481	15.108368	94.65004	48.926689	-0.534849	98.567909	48.927883	30.49992	98.581612	48.927286	14.9825355	98.5747605	-60.588248	15.2342005	90.7253195
10.667806	24.752779	94.344971	-5.847238	15.067501	94.6735	48.932941	-0.635515	98.642456	48.93148	30.403536	98.73101	48.9322105	14.8840105	98.686733	-60.6266865	15.2509915	90.660267
11.537163	24.278118	94.410606	-5.893052	15.028696	94.675186	48.912544	-0.714384	98.71608	48.948589	30.331881	98.90641	48.9305665	14.8087485	98.811245	-60.7166705	15.2486435	90.539127
12.781734	23.532917	94.459564	-5.930585	14.979586	94.61554	48.87429	-0.793488	98.823128	48.971188	30.301159	99.203796	48.922739	14.7538355	99.013462	-60.783909	15.2053365	90.217618
13.615118	23.041876	94.495979	-5.96102	14.993662	94.530457	48.87397	-0.801369	98.886971	49.013145	30.248678	99.361229	48.9435575	14.7236545	99.1241	-60.8655975	15.2636695	89.936814
14.451451	22.458593	94.495926	-5.967583	15.058849	94.423805	48.903023	-0.757181	98.964195	49.028938	30.282307	99.56308	48.9659805	14.762563	99.2636375	-60.9011465	15.355135	89.5839725
15.222968	21.842346	94.524879	-5.983371	15.128914	94.328293	48.944347	-0.678811	99.102608	49.045208	30.378756	99.774963	48.9947775	14.8499725	99.4387855	-60.9615195	15.4078555	89.2178005
15.936425	21.238934	94.541428	-5.995555	15.249393	94.223854	49.033913	-0.579122	99.26931	49.048515	30.539545	99.983253	49.041214	14.9802115	99.6262815	-61.032324	15.5185745	88.8214265
16.683907	20.595055	94.561562	-5.988973	15.39242	94.165878	49.161896	-0.391102	99.432495	49.070313	30.736267	100.132156	49.1161045	15.1725825	99.7823255	-61.0940505	15.6122575	88.5494305
17.369017	19.904755	94.565498	-5.958371	15.580942	94.093208	49.29892	-0.15109	99.56945	49.074768	30.983744	100.216003	49.186844	15.416327	99.8927265	-61.103586	15.745557	88.2936895
18.338957	18.762304	94.439728	-5.860889	15.883795	93.919357	49.475643	0.227964	99.716782	49.068867	31.422733	100.234261	49.272255	15.8253485	99.9755215	-60.994033	15.9422415	87.8631925
18.925182	18.026867	94.289017	-5.784279	16.082014	93.76413	49.581829	0.494428	99.712875	49.079559	31.708591	100.127075	49.330694	16.1015095	99.919975	-60.899252	16.0625185	87.608285
19.46166	17.205429	94.080177	-5.671858	16.277411	93.575493	49.680828	0.733322	99.656189	49.053013	31.987022	99.981865	49.3669205	16.360172	99.819027	-60.7106365	16.19465	87.331959
19.979126	16.285858	93.884018	-5.568989	16.435198	93.355904	49.771454	0.907219	99.574974	49.093369	32.100796	99.758217	49.4324115	16.5040075	99.6665955	-60.5703895	16.3663885	87.0452125
20.429323	15.36483	93.657562	-5.451974	16.579382	93.158951	49.86356	1.036468	99.457588	49.1264	32.239666	99.580406	49.49498	16.638067	99.518997	-60.398928	16.520697	86.798905
20.784159	14.46686	93.43042	-5.344374	16.689337	92.928886	49.961231	1.109077	99.336197	49.21043	32.250767	99.335838	49.5858305	16.679922	99.3360175	-60.2745785	16.698752	86.5217545
21.144707	13.421927	93.184044	-5.244792	16.807375	92.711922	50.052494	1.135205	99.220955	49.264763	32.307011	99.10302	49.6586285	16.721108	99.1619875	-60.1482125	16.893642	86.2618565
21.557785	11.818333	92.872665	-5.130313	16.942383	92.408394	50.173706	1.20094	99.08773	49.328545	32.399689	98.712852	49.7511255	16.8003145	98.900291	-60.0117515	17.0844515	85.916497
21.754339	10.781079	92.6931	-5.036831	17.049572	92.204842	50.267387	1.275044	99.01088	49.355034	32.445137	98.431862	49.8112105	16.8600905	98.721371	-59.8848725	17.2390535	85.688313
21.890266	9.698791	92.504524	-4.960894	17.132496	92.012749	50.360344	1.348485	98.9226	49.364799	32.496651	98.14592	49.8625715	16.922568	98.53426	-59.7843595	17.342424	85.491238
21.978472	8.593857	92.344582	-4.881005	17.213749	91.806862	50.44902	1.430897	98.852669	49.36562	32.554928	97.871971	49.90732	16.9929125	98.36232	-59.66933	17.4345855	85.251404
21.980997	7.472287	92.186432	-4.820186	17.279629	91.606506	50.510441	1.488692	98.79393	49.360279	32.610043	97.637253	49.93536	17.0493675	98.2155915	-59.575732	17.5098905	84.9974205
21.942097	6.377211	92.031746	-4.765997	17.318752	91.42942	50.580894	1.519183	98.732162	49.376427	32.643143	97.419044	49.9786605	17.081163	98.075603	-59.5106545	17.556341	84.783237
21.839006	5.276527	91.89373	-4.702637	17.319077	91.273529	50.62896	1.548341	98.668427	49.384403	32.655945	97.23613	50.0066815	17.102143	97.9522785	-59.4119555	17.536011	84.5947795
21.57807	3.56475	91.774734	-4.594479	17.314137	91.07296	50.712925	1.574837	98.58168	49.418926	32.642082	97.006241	50.0659255	17.1084595	97.7939605	-59.2548835	17.5198145	84.3519595
21.334961	2.502164	91.626144	-4.500859	17.283291	90.917709	50.766899	1.561057	98.531326	49.480167	32.626488	96.867332	50.123533	17.0937725	97.699329	-59.125251	17.4728095	84.136089
21.006844	1.419986	91.48983	-4.421288	17.264708	90.783295	50.830418	1.544348	98.474396	49.530018	32.616718	96.724991	50.180218	17.080533	97.5996935	-59.022794	17.448883	83.9668965
20.654245	0.356603	91.43087	-4.334621	17.23909	90.676666	50.873119	1.536629	98.428276	49.583862	32.592453	96.597549	50.2284905	17.064541	97.5129125	-58.8977325	17.413639	83.8404195
20.198708	-0.694246	91.364723	-4.252562	17.235371	90.576187	50.928505	1.533673	98.405327	49.644505	32.598057	96.471664	50.286505	17.065865	97.4384955	-58.791629	17.404877	83.7138785
19.73312	-1.702009	91.302284	-4.172277	17.252474	90.501251	50.96172	1.549477	98.387787	49.680729	32.60804	96.364342	50.3212245	17.0787585	97.3760645	-58.6657785	17.4261895	83.6264375
19.176304	-2.664941	91.244705	-4.11964	17.259342	90.424309	50.98777	1.588775	98.368378	49.707359	32.635269	96.275909	50.3475645	17.112022	97.3221435	-58.5868445	17.406662	83.5264745
18.23418	-4.034347	91.170479	-4.075355	17.281298	90.28875	50.99234	1.671088	98.32972	49.757622	32.734467	96.155357	50.374981	17.2027775	97.2425385	-58.525691	17.3598185	83.3349615
17.546379	-4.883181	91.051697	-4.072435	17.310518	90.1866	50.990074	1.732338	98.275085	49.771847	32.81786	96.076118	50.3809605	17.275099	97.1756015	-58.5258305	17.345937	83.1975985
16.788168	-5.693465	90.937836	-4.085632	17.365959	90.10025	50.968979	1.808592	98.207619	49.75462	32.89143	95.991142	50.3617995	17.350011	97.0993805	-58.5330635	17.381907	83.1011195
15.987831	-6.504786	90.871422	-4.114304	17.429579	90.005547	50.936951	1.907223	98.116699	49.736076	32.972244	95.888115	50.3365135	17.4397335	97.002407	-58.5651215	17.4194245	83.008687
15.121724	-7.219824	90.782005	-4.145229	17.503712	89.948372	50.889778	1.969653	97.990349	49.722683	33.048218	95.794846	50.3062305	17.5089355	96.8925975	-58.5966885	17.4984885	83.0041465
14.221408	-7.896338	90.6334	-4.172174	17.570692	89.882011	50.822533	2.021533	97.851501	49.719025	33.131584	95.661919	50.270779	17.5765585	96.75671	-58.615127	17.5648255	83.007312
13.269917	-8.526323	90.508156	-4.168716	17.6569	89.79303	50.765968	2.045528	97.691208	49.732254	33.192886	95.525925	50.249111	17.619207	96.6085665	-58.586543	17.694593	82.9774935
11.752299	-9.412391	90.245728	-4.132479	17.799406	89.641281	50.640099	2.102842	97.379295	49.778675	33.28017	95.284996	50.209387	17.691506	96.3321455	-58.474345	17.907306	82.9504165
10.717381	-9.915648	90.046112	-4.082027	17.888845	89.553879	50.517677	2.169538	97.149437	49.829979	33.347763	95.092072	50.173828	17.7586505	96.1207545	-58.337882	18.0190395	82.9870035
9.657146	-10.37107	89.832375	-4.056702	17.961613	89.430771	50.423901	2.239757	96.866623	49.884377	33.427639	94.872337	50.154139	17.833698	95.86948	-58.267543	18.089528	82.992062
8.536849	-10.812804	89.610977	-3.981688	18.058752	89.299904	50.354946	2.320353	96.543274	49.945812	33.532097	94.608292	50.150379	17.926225	95.575783	-58.113755	18.191279	83.024025
7.412373	-11.170154	89.414307	-3.90157	18.119495	89.157562	50.293766	2.418568	96.199783	49.985813	33.65733	94.317322	50.1397895	18.037949	95.2585525	-57.9429295	18.201041	83.0565715
6.282044	-11.510919	89.198433	-3.812806	18.190804	89.028999	50.243557	2.497072	95.862213	50.028454	33.744762	94.009232	50.1360055	18.120917	94.9357225	-57.7616175	18.260691	83.1222755
5.130637	-11.74952	89.056763	-3.721742	18.225327	88.913979	50.206352	2.583292	95.553635	50.090836	33.824055	93.671844	50.148594	18.2036735	94.6127395	-57.592078	18.2469805	83.2152185
3.349711	-12.08146	88.873306	-3.584819	18.246702	88.702209	50.180031	2.703889	95.113411	50.166298	33.951248	93.153313	50.1731645	18.3275685	94.133362	-57.3428025	18.1658355	83.271056
2.187023	-12.212251	88.75222	-3.504799	18.263218	88.581673	50.155087	2.774065	94.870064	50.200569	34.039444	92.815918	50.177828	18.4067545	93.842991	-57.187426	18.1196815	83.320355
0.971876	-12.313193	88.701912	-3.451904	18.258753	88.447357	50.122814	2.832645	94.664917	50.199257	34.098621	92.496887	50.1610355	18.465633	93.580902	-57.0648435	18.051873	83.313812
-0.267268	-12.376038	88.677361	-3.432361	18.240917	88.339417	50.074108	2.889685	94.481873	50.175053	34.163837	92.195564	50.1245805	18.526761	93.3387185	-56.9893025	17.955073	83.3401155
-1.49649	-12.299539	88.64521	-3.449486	18.210831	88.234871	50.009243	2.922326	94.333557	50.140804	34.233463	91.917542	50.0750235	18.5778945	93.1255495	-56.9739955	17.8437675	83.3441925
-2.681179	-12.251635	88.598984	-3.502079	18.182869	88.140884	49.955811	2.964545	94.184212	50.056255	34.29781	91.680008	50.006033	18.6311775	92.93211	-57.010191	17.7345605	83.349658
-3.917441	-12.147881	88.606895	-3.572844	18.175489	88.056389	49.882755	3.014191	94.07383	49.96711	34.344719	91.476479	49.9249325	18.679455	92.7751545	-57.0706205	17.671523	83.3376235
-5.735848	-11.872575	88.578262	-3.739494	18.133705	87.968605	49.768787	3.089208	93.956299	49.79549	34.434769	91.264328	49.7821385	18.7619885	92.6103135	-57.2611265	17.5054215	83.3268965
-6.934001	-11.634929	88.558662	-3.857633	18.147505	87.932129	49.64727	3.16074	93.910194	49.689484	34.495457	91.196983	49.668377	18.8280985	92.5535885	-57.383643	17.4669115	83.3106695
-8.157791	-11.269203	88.568817	-3.998752	18.147741	87.917519	49.509598	3.240105	93.884682	49.584045	34.572601	91.154785	49.5468215	18.906353	92.5197335	-57.5443255	17.389129	83.3153045
-9.346541	-10.897744	88.552132	-4.133461	18.175049	87.931808	49.376411	3.31396	93.876823	49.479546	34.645592	91.160927	49.4279785	18.979776	92.518875	-57.6949005	17.370322	83.344741
-10.531802	-10.389872	88.544518	-4.273523	18.221825	87.977562	49.222832	3.403488	93.886452	49.380989	34.717785	91.208778	49.3019105	19.0606365	92.547615	-57.8489565	17.3830135	83.407509
-11.67682	-9.874372	88.537193	-4.424132	18.251305	88.026772	49.09539	3.489587	93.881416	49.297401	34.808659	91.278442	49.1963955	19.149123	92.579929	-58.0446595	17.353487	83.473615
-12.840048	-9.270041	88.549133	-4.567086	18.290672	88.092712	48.977821	3.568639	93.876373	49.222775	34.905441	91.373756	49.100298	19.23704	92.6250645	-58.23447	17.344304	83.5603595
-14.493491	-8.228264	88.498039	-4.73055	18.36709	88.208122	48.801815	3.693238	93.865547	49.137703	35.051147	91.518944	48.969759	19.3721925	92.6922455	-58.430859	17.3619875	83.7239985
-15.58965	-7.476417	88.421753	-4.791844	18.429132	88.266632	48.693207	3.764927	93.807693	49.095921	35.154045	91.590691	48.894564	19.459486	92.699192	-58.478252	17.398778	83.834072
-16.615158	-6.635997	88.333519	-4.86285	18.496748	88.300896	48.58865	3.833866	93.710533	49.066742	35.254745	91.623512	48.827696	19.5443055	92.6670225	-58.553396	17.4491905	83.9347695
-17.64226	-5.746981	88.228951	-4.8977	18.602312	88.295837	48.475174	3.902042	93.557152	49.037197	35.38662	91.623154	48.7561855	19.644331	92.590153	-58.5515855	17.560293	84.001521
-18.624796	-4.788934	88.045815	-4.962331	18.691168	88.256538	48.416309	4.013633	93.332138	49.002613	35.519348	91.588509	48.709461	19.7664905	92.4603235	-58.634123	17.6158455	84.0527525
-19.546621	-3.786511	87.909492	-4.981983	18.836927	88.221649	48.30341	4.170735	93.126472	48.947758	35.684769	91.545326	48.625584	19.927752	92.335899	-58.58955	17.746102	84.107399
-20.448723	-2.749666	87.7808	-5.059691	18.96262	88.16993	48.21616	4.335787	92.929634	48.889069	35.841694	91.472527	48.5526145	20.0887405	92.2010805	-58.6719965	17.8364995	84.1387795
-21.776291	-1.082109	87.556572	-5.14618	19.161741	88.081894	48.147072	4.569704	92.671844	48.771381	36.100777	91.368576	48.4592265	20.3352405	92.02021	-58.7515865	17.9882415	84.143578
-22.586935	0.065719	87.456276	-5.203502	19.275253	88.028908	48.0327	4.730075	92.597832	48.701824	36.250954	91.334793	48.367262	20.4905145	91.9663125	-58.774266	18.0599915	84.0915035
-23.448616	1.24854	87.35144	-5.317101	19.380278	87.984978	48.021133	4.835921	92.489609	48.617043	36.394005	91.320679	48.319088	20.614963	91.905144	-58.95329	18.145593	84.064812
-24.233032	2.464337	87.319565	-5.400323	19.487301	87.99649	47.908035	4.948418	92.477715	48.547676	36.500019	91.336739	48.2278555	20.7242185	91.907227	-59.0285015	18.2503835	84.085753
-24.968189	3.684349	87.223343	-5.474076	19.557371	87.977562	47.866432	5.022841	92.453506	48.47744	36.589443	91.372009	48.171936	20.806142	91.9127575	-59.120088	18.3086	84.0423665
-25.709557	4.937914	87.143417	-5.550554	19.599489	87.968117	47.839565	5.08112	92.422516	48.418892	36.676113	91.402122	48.1292285	20.8786165	91.912319	-59.2303365	18.3203615	84.023915
-26.354033	6.223182	87.134277	-5.625982	19.631334	87.9683	47.845943	5.109342	92.370567	48.343811	36.741287	91.444527	48.094877	20.9253145	91.907547	-59.346841	18.3373535	84.029053
-27.29154	8.1529	87.031624	-5.74991	19.650709	87.9757	47.738842	5.155052	92.340538	48.245605	36.80648	91.521683	47.9922235	20.980766	91.9311105	-59.4920435	18.320652	84.0202895
-27.851954	9.451254	87.003441	-5.855793	19.62413	87.988625	47.602699	5.213499	92.351242	48.162193	36.856262	91.61483	47.882446	21.0348805	91.983036	-59.594032	18.2133795	83.994214
-28.368118	10.779943	86.961006	-5.936849	19.609533	87.989197	47.553532	5.227414	92.289261	48.08659	36.908607	91.707275	47.820061	21.0680105	91.998268	-59.693759	18.1510555	83.980126
-28.841007	12.131417	86.917542	-6.04168	19.575073	87.978836	47.449406	5.22874	92.233887	47.997208	36.964066	91.769257	47.723307	21.096403	92.001572	-59.806667	18.053743	83.9561
-29.367119	13.448904	86.8657	-6.16326	19.59107	87.953705	47.298138	5.268543	92.190628	47.880035	37.023346	91.813698	47.5890865	21.1459445	92.002163	-59.9156065	18.0361955	83.905247
-29.80644	14.806172	86.853668	-6.303435	19.589905	87.926567	47.22723	5.283781	92.073074	47.754417	37.054909	91.818169	47.4908235	21.169345	91.9456215	-60.0976935	18.010465	83.9075125
-30.220058	16.174858	86.859634	-6.459602	19.611614	87.905075	47.080116	5.328311	91.9841	47.585396	37.09156	91.803795	47.332756	21.2099355	91.8939475	-60.25196	18.0132925	83.9162025
-30.782419	18.176872	86.938171	-6.714994	19.690115	87.914436	46.760334	5.397415	91.943123	47.333233	37.122536	91.790352	47.0467835	21.2599755	91.8667375	-60.4767715	18.1202545	83.9621345
-31.031227	19.542309	86.934349	-6.896361	19.706217	87.932014	46.646862	5.4125	91.897354	47.168076	37.147572	91.791237	46.907469	21.280036	91.8442955	-60.700191	18.132398	84.0197325
-31.31189	20.894123	86.986259	-7.06617	19.760555	87.948296	46.481567	5.442203	91.908104	47.001846	37.17696	91.818199	46.7417065	21.3095815	91.8631515	-60.8740465	18.2115285	84.0334405
-31.567589	22.211678	87.032028	-7.275119	19.75419	87.974449	46.28212	5.462491	91.968903	46.857357	37.203945	91.85125	46.5697385	21.333218	91.9100765	-61.1199765	18.175162	84.0388215
-31.70647	23.543417	87.122658	-7.461295	19.782637	88.026451	46.1796	5.456221	91.980515	46.686138	37.233452	91.903236	46.432869	21.3448365	91.9418755	-61.355459	18.2204375	84.1110265
-31.840506	24.880896	87.204025	-7.66292	19.80476	88.10405	46.038582	5.470609	92.0252	46.51622	37.271534	91.982872	46.277401	21.3710715	92.004036	-61.603241	18.2384485	84.204064
-31.96629	26.150286	87.254097	-7.861257	19.773272	88.149406	45.901917	5.490799	92.056915	46.349865	37.325294	92.068703	46.125891	21.4080465	92.062809	-61.848405	18.1384975	84.236003
-31.991825	28.079924	87.365051	-8.164461	19.760101	88.18644	45.714073	5.544883	92.077011	46.0756	37.402943	92.205116	45.8948365	21.473913	92.1410635	-62.2237585	18.046289	84.2318165
-32.052673	29.312181	87.480827	-8.373621	19.711939	88.223022	45.581238	5.612553	92.07235	45.890499	37.468369	92.306404	45.7358685	21.540461	92.189377	-62.4831105	17.883417	84.256667
-32.075893	30.510517	87.555603	-8.557546	19.715132	88.262619	45.447258	5.67445	92.090401	45.706669	37.53299	92.431297	45.5769635	21.60372	92.260849	-62.6920555	17.826544	84.264389
-31.968018	31.741953	87.68486	-8.742699	19.697071	88.318993	45.219292	5.8411	92.195686	45.533356	37.606667	92.568733	45.376324	21.7238835	92.3822095	-62.861722	17.6702585	84.2557765
-31.924513	32.897453	87.851234	-8.940018	19.677965	88.405334	45.082977	5.922102	92.255592	45.361187	37.683491	92.712723	45.222082	21.8027965	92.4841575	-63.102118	17.5531335	84.3265105
-31.782127	34.013374	88.075363	-9.122407	19.660843	88.51442	44.958675	5.998571	92.324921	45.189278	37.753517	92.887146	45.0739765	21.876044	92.6060335	-63.3187905	17.445642	84.4228065
-31.578693	35.124241	88.28067	-9.264612	19.639683	88.634094	44.881813	6.024676	92.36972	45.040676	37.825928	93.067383	44.9612445	21.925302	92.7185515	-63.4904685	17.354064	84.5496365
-31.268093	36.667412	88.596481	-9.487118	19.622076	88.776306	44.709892	6.202502	92.527184	44.826881	37.927029	93.342896	44.7683865	22.0647655	92.93504	-63.7426225	17.1793865	84.617572
-30.950624	37.669273	88.776245	-9.624079	19.594877	88.856293	44.655247	6.275501	92.614136	44.698242	37.999836	93.504837	44.6767445	22.1376685	93.0594865	-63.9249025	17.0520855	84.6530995
-30.714825	38.596554	88.935669	-9.770266	19.577234	88.920135	44.626045	6.354651	92.721367	44.553543	38.129143	93.688965	44.589794	22.241897	93.205166	-64.130326	16.912571	84.635104
-30.35062	39.512581	89.083633	-9.909513	19.549904	88.992577	44.608906	6.459095	92.824844	44.426895	38.175274	93.811737	44.5179005	22.3171845	93.3182905	-64.3369265	16.7826235	84.6668635
-30.05971	40.322746	89.274727	-10.070838	19.529179	89.081612	44.594658	6.570454	92.938911	44.256607	38.267307	93.948212	44.4256325	22.4188805	93.4435615	-64.5673085	16.6394775	84.7196625
-29.712782	41.101421	89.486137	-10.215874	19.495539	89.17894	44.600163	6.608068	93.040298	44.092484	38.3517	94.076057	44.3463235	22.479884	93.5581775	-64.7780715	16.511194	84.7997025
-29.338202	41.808395	89.671623	-10.358171	19.466751	89.29393	44.506203	6.776092	93.19841	43.91394	38.436852	94.203423	44.2100715	22.606472	93.7009165	-64.9264135	16.32703	84.8869435
-28.739119	42.781704	89.911362	-10.559258	19.401506	89.463493	44.434624	6.909937	93.419548	43.672031	38.514816	94.378769	44.0533275	22.7123765	93.8991585	-65.1718435	16.0906355	85.0278275
-28.291183	43.342846	90.051476	-10.659986	19.363213	89.55584	44.433968	6.907413	93.542969	43.550358	38.553318	94.479538	43.992163	22.7303655	94.0112535	-65.312135	15.9960605	85.1004265
-27.799213	43.863674	90.156754	-10.764293	19.311472	89.63063	44.435356	6.937119	93.675682	43.415466	38.565956	94.596054	43.925411	22.7515375	94.135868	-65.453997	15.8714065	85.125392
-27.303392	44.281807	90.257195	-10.853375	19.252584	89.695724	44.43092	7.021801	93.829178	43.322598	38.563805	94.706604	43.876759	22.792803	94.267891	-65.583509	15.712365	85.123557
-26.785839	44.652321	90.363251	-10.924137	19.189129	89.747375	44.484638	6.98401	93.930183	43.258591	38.570328	94.799362	43.8716145	22.777169	94.3647725	-65.7198885	15.601089	85.1299775
-26.250807	44.960625	90.456543	-10.967424	19.136126	89.827286	44.510536	6.985373	94.059784	43.179626	38.554771	94.90519	43.845081	22.770072	94.482487	-65.779929	15.50218	85.172085
-25.676203	45.20385	90.52037	-11.002637	19.044237	89.905174	44.499847	7.032446	94.218651	43.121078	38.526852	95.002975	43.8104625	22.779649	94.610813	-65.8157365	15.308825	85.199535
-24.777332	45.45388	90.610603	-11.004193	18.954927	90.0252	44.572304	6.997705	94.429253	43.086361	38.48856	95.110802	43.8293325	22.7431325	94.7700275	-65.8377185	15.1667215	85.2803725
-24.197153	45.518715	90.653221	-11.011927	18.888212	90.088165	44.646286	6.96382	94.549057	43.056602	38.431217	95.189217	43.851444	22.6975185	94.869137	-65.875298	15.0789055	85.307193
-23.642014	45.539837	90.723694	-10.994951	18.80794	90.165749	44.715954	6.937911	94.658752	43.060043	38.393272	95.234001	43.8879985	22.6655915	94.9463765	-65.8779005	14.9502885	85.3851215
-23.0445	45.461708	90.771904	-10.944638	18.746304	90.247963	44.787579	6.908326	94.755806	43.084698	38.361134	95.246407	43.9361385	22.63473	95.0011065	-65.8254145	14.857878	85.4948195
-22.397388	45.306576	90.833572	-10.902535	18.695024	90.348686	44.863266	6.887455	94.85186	43.087883	38.319893	95.267883	43.9755745	22.603674	95.0598715	-65.7806445	14.786374	85.6375005
-21.775393	45.116734	90.871391	-10.848405	18.658592	90.449516	44.965492	6.803934	94.956627	43.092777	38.258968	95.289268	44.0291345	22.531451	95.1229475	-65.7259445	14.785733	85.7760845
-21.170181	44.868614	90.916374	-10.810244	18.616306	90.57695	44.974709	6.827153	95.125397	43.116322	38.189316	95.319557	44.0455155	22.5082345	95.222477	-65.6660035	14.7243775	85.931423
-20.34922	44.373764	90.989319	-10.758935	18.565393	90.771896	45.085972	6.755879	95.342583	43.140633	38.088371	95.367752	44.1133025	22.422125	95.3551675	-65.6311725	14.708661	86.1886245
-19.83848	43.969242	91.015587	-10.711205	18.502209	90.89299	45.154144	6.746728	95.52179	43.143738	38.019566	95.388916	44.148941	22.383147	95.455353	-65.571351	14.621271	86.330627
-19.332037	43.529148	90.986206	-10.664898	18.458439	91.01313	45.238155	6.74751	95.704475	43.162521	37.967991	95.359245	44.200338	22.3577505	95.53186	-65.530134	14.5591275	86.4944
-18.832857	43.048687	90.915863	-10.631008	18.421101	91.113045	45.279755	6.816949	95.905098	43.154896	37.929295	95.301926	44.2173255	22.373122	95.603512	-65.4793415	14.46908	86.622578
-18.330648	42.572216	90.854172	-10.574315	18.382164	91.232719	45.376289	6.804801	96.070824	43.133232	37.89426	95.215103	44.2547605	22.3495305	95.6429635	-65.4033905	14.4147975	86.8224745
-17.895151	42.041584	90.724281	-10.533747	18.335115	91.357231	45.424835	6.836645	96.297035	43.145321	37.86895	95.077171	44.285078	22.3527975	95.687103	-65.352572	14.3174325	87.027359
-17.492245	41.493164	90.562569	-10.473143	18.318207	91.468277	45.483006	6.863007	96.511589	43.11837	37.838024	94.918213	44.300688	22.3505155	95.714901	-65.246974	14.2858985	87.221653
-16.93313	40.667126	90.364197	-10.395033	18.217611	91.605583	45.580349	6.838723	96.793137	43.059872	37.741711	94.661484	44.3201105	22.290217	95.7273105	-65.1101765	14.145005	87.4838555
-16.60709	40.135345	90.207268	-10.335872	18.119043	91.661751	45.626637	6.786726	96.959976	43.033417	37.638512	94.521118	44.330027	22.212619	95.740547	-65.001771	14.025467	87.582955
-16.289322	39.587574	90.106613	-10.29652	18.043684	91.726738	45.671661	6.694845	97.100464	43.01556	37.513824	94.408859	44.3436105	22.1043345	95.7546615	-64.9366505	13.9830335	87.6988145
-15.984642	39.079659	90.053055	-10.251596	17.938602	91.785797	45.713005	6.554222	97.219048	43.045181	37.357258	94.325546	44.379093	21.95574	95.772297	-64.882285	13.921464	87.799297
-15.697887	38.595539	90.0186	-10.23428	17.804422	91.837326	45.7229	6.374091	97.332558	43.081959	37.203045	94.297981	44.4024295	21.788568	95.8152695	-64.8709895	13.820276	87.8593825
-15.418064	38.154896	90.0271	-10.20956	17.688616	91.891388	45.718124	6.204874	97.416245	43.115635	37.023983	94.30378	44.4168795	21.6144285	95.8600125	-64.8359995	13.7628035	87.9227635
-15.161374	37.725525	90.053062	-10.191744	17.591713	91.942039	45.719635	6.024395	97.491493	43.162632	36.862522	94.327873	44.4411335	21.4434585	95.909683	-64.8246215	13.7399675	87.974395
-14.839991	37.139771	90.107231	-10.176403	17.432667	92.008331	45.705509	5.829155	97.617577	43.207405	36.68227	94.424706	44.456457	21.2557125	96.0211415	-64.809263	13.6096215	87.9955205
-14.693401	36.809738	90.116707	-10.143616	17.387403	92.051048	45.706009	5.735896	97.687843	43.248047	36.602985	94.506546	44.477028	21.1694405	96.0971945	-64.76426	13.6053655	88.0049015
-14.548998	36.511036	90.134872	-10.130357	17.354572	92.048683	45.740871	5.690621	97.744507	43.294327	36.579735	94.550957	44.517599	21.135178	96.147732	-64.778313	13.573966	87.949634
-14.460439	36.285564	90.14254	-10.09077	17.338713	92.040062	45.78339	5.676234	97.747391	43.329132	36.596443	94.57399	44.556261	21.1363385	96.1606905	-64.737801	13.5410875	87.9194335
-14.441085	36.082081	90.158897	-10.027126	17.315807	92.019768	45.856003	5.704257	97.713135	43.354206	36.628384	94.566299	44.6051045	21.1663205	96.139717	-64.6593565	13.4652935	87.899819
-14.427265	35.908398	90.137474	-9.965377	17.313194	91.999565	45.893536	5.809877	97.700462	43.385139	36.676197	94.536346	44.6393375	21.243037	96.118404	-64.5700915	13.383351	87.880726
-14.455552	35.81036	90.125252	-9.902713	17.300303	91.981415	45.982735	5.852548	97.663582	43.420002	36.731659	94.496101	44.7013685	21.2921035	96.0798415	-64.5067945	13.3085025	87.8829885
-14.525165	35.719597	90.154449	-9.795686	17.322634	91.995934	46.114326	5.910942	97.619179	43.47287	36.80238	94.452682	44.793598	21.356661	96.0359305	-64.38497	13.288607	87.9559375
-14.579238	35.723892	90.183136	-9.730548	17.320704	92.036842	46.228161	5.894197	97.599236	43.518044	36.839424	94.450294	44.8731025	21.3668105	96.024765	-64.3341985	13.2745975	88.048919
-14.638606	35.798622	90.219566	-9.663077	17.299894	92.074501	46.259628	5.968134	97.634109	43.5784	36.865639	94.454041	44.919014	21.4168865	96.044075	-64.245168	13.1829015	88.104927
-14.708405	35.905148	90.255257	-9.582368	17.256779	92.112587	46.369312	5.91371	97.6175	43.647346	36.864689	94.472664	45.008329	21.3891995	96.045082	-64.173065	13.1243585	88.180092
-14.743328	36.035042	90.265442	-9.504789	17.208755	92.120651	46.447598	5.901217	97.619423	43.727493	36.848186	94.490318	45.0875455	21.3747015	96.0548705	-64.0971235	13.0428085	88.1864315
-14.803704	36.200741	90.251785	-9.435491	17.145889	92.121788	46.527973	5.882719	97.607239	43.812019	36.820847	94.518517	45.169996	21.351783	96.062878	-64.040978	12.939995	88.180698
-14.821892	36.396957	90.255486	-9.354948	17.090736	92.116257	46.619862	5.869756	97.563118	43.890148	36.811577	94.546097	45.255005	21.3406665	96.0546075	-63.964901	12.8408055	88.1779065
-14.87506	36.70042	90.258614	-9.243334	16.999929	92.085289	46.757103	5.895257	97.479424	44.026199	36.860203	94.590836	45.391651	21.37773	96.03513	-63.878319	12.622128	88.135448
-14.913487	36.93174	90.308022	-9.171889	16.966805	92.065926	46.859943	5.929905	97.399048	44.107773	36.906796	94.64357	45.483858	21.4183505	96.021309	-63.827636	12.5152595	88.110543
-14.942577	37.183338	90.405846	-9.113668	16.972075	92.067299	46.95002	5.99191	97.312126	44.198238	36.969048	94.716125	45.574129	21.480479	96.0141255	-63.801465	12.463671	88.1204725
-14.957911	37.464836	90.51638	-9.056583	16.984602	92.060905	47.00885	6.075826	97.223198	44.304832	37.075535	94.809303	45.656841	21.5756805	96.0162505	-63.770007	12.3935235	88.1055595
-14.89416	37.832172	90.668617	-9.016949	17.056358	92.082954	47.075245	6.183005	97.107635	44.424809	37.197979	94.915932	45.750027	21.690492	96.0117835	-63.783925	12.422224	88.1541245
-14.773643	38.157104	90.856232	-8.959142	17.124575	92.102905	47.125931	6.314781	96.97052	44.51965	37.349148	95.009354	45.8227905	21.8319645	95.989937	-63.7410745	12.4171855	88.215873
-14.638201	38.546272	91.031555	-8.910069	17.25223	92.124313	47.16378	6.476902	96.839714	44.602535	37.517776	95.120796	45.8831575	21.997339	95.980255	-63.7032955	12.507121	88.268371
-14.436409	39.241714	91.326546	-8.823874	17.483641	92.184189	47.243576	6.743116	96.678513	44.718689	37.83252	95.250504	45.9811325	22.287818	95.9645085	-63.6288805	12.679464	88.4038695
-14.283169	39.707096	91.516266	-8.742284	17.644831	92.256584	47.285019	6.925231	96.631714	44.791176	38.027443	95.342178	46.0380975	22.476337	95.986946	-63.5226655	12.813325	88.526222
-14.131091	40.242565	91.728622	-8.698379	17.812296	92.359779	47.313873	7.106982	96.604843	44.830368	38.220371	95.432716	46.0721205	22.6636765	96.0187795	-63.4688785	12.9609155	88.7007785
-13.90397	40.776791	91.910271	-8.664242	17.969774	92.463234	47.318493	7.263142	96.612473	44.8559	38.378716	95.517876	46.0871965	22.820929	96.0651745	-63.4156805	13.118619	88.8612935
-13.689627	41.310551	92.024239	-8.607309	18.117779	92.5271	47.325871	7.366574	96.602592	44.895329	38.495453	95.548126	46.1106	22.9310135	96.075359	-63.325218	13.3045445	88.978841
-13.492365	41.78661	92.101082	-8.559171	18.233473	92.550316	47.345425	7.434762	96.554375	44.928925	38.592991	95.526093	46.137175	23.0138765	96.040234	-63.255517	13.4530695	89.060398
-13.29674	42.249958	92.160492	-8.530474	18.308071	92.560608	47.379269	7.472566	96.49044	44.945431	38.640915	95.474831	46.16235	23.0567405	95.9826355	-63.223298	13.5594015	89.1385805
-13.001971	42.840897	92.252777	-8.511745	18.414188	92.611259	47.396175	7.521692	96.390282	44.934639	38.661461	95.418106	46.165407	23.0915765	95.904194	-63.188897	13.7367995	89.318324
-12.802909	43.240704	92.291748	-8.51997	18.448139	92.654335	47.390881	7.531447	96.374153	44.939518	38.667442	95.414253	46.1651995	23.0994445	95.894203	-63.2051395	13.7968335	89.414467
-12.569824	43.540058	92.367073	-8.512425	18.453957	92.695793	47.398529	7.514082	96.386269	44.955009	38.657959	95.447639	46.176769	23.0860205	95.916954	-63.201619	13.8218935	89.474632
-12.321157	43.857048	92.439659	-8.526071	18.417549	92.733696	47.431309	7.443425	96.419975	44.974167	38.611523	95.545929	46.202738	23.027474	95.982952	-63.25488	13.807624	89.48444
-12.047629	44.200314	92.539345	-8.542523	18.348253	92.753716	47.443317	7.353547	96.469185	45.008141	38.547878	95.669563	46.225729	22.9507125	96.069374	-63.310775	13.7457935	89.438058
-11.740403	44.524208	92.656471	-8.550138	18.277658	92.783623	47.426933	7.256488	96.524483	45.037418	38.46727	95.799927	46.2321755	22.861879	96.162205	-63.3324515	13.693437	89.405041
-11.404614	44.856018	92.762405	-8.559677	18.211342	92.804245	47.389488	7.15253	96.567032	45.052711	38.363163	95.918404	46.2210995	22.7578465	96.242718	-63.3404535	13.6648375	89.365772
-10.849949	45.289215	92.878334	-8.587142	18.117023	92.81852	47.331848	6.999827	96.560295	45.039211	38.231976	96.042984	46.1855295	22.6159015	96.3016395	-63.3598135	13.6181445	89.3354005
-10.501696	45.517643	92.93364	-8.610815	18.085129	92.800941	47.259155	6.925438	96.532249	45.033169	38.142696	96.06855	46.146162	22.534067	96.3003995	-63.367792	13.636191	89.3014825
-10.202188	45.722282	92.974899	-8.644923	18.0424	92.756126	47.230373	6.869646	96.480103	45.017128	38.077496	96.051292	46.1237505	22.473571	96.2656975	-63.4135965	13.611229	89.2465545
-9.880129	45.910133	92.981842	-8.658411	18.038803	92.723877	47.20525	6.851101	96.398842	44.958843	38.059628	96.017342	46.0820465	22.4553645	96.208092	-63.3988685	13.6222415	89.239662
-9.638517	46.192108	93.010818	-8.676264	18.045511	92.685631	47.150524	6.885233	96.305046	44.884701	38.065636	95.984314	46.0176125	22.4754345	96.14468	-63.3701405	13.6155875	89.226582
-9.387534	46.49926	92.993469	-8.6969	18.061232	92.597801	47.115204	6.923685	96.19651	44.835499	38.094078	95.941208	45.9753515	22.5088815	96.068859	-63.3691515	13.6135825	89.126743
-9.120692	46.759369	92.993202	-8.724289	18.077881	92.488304	47.095005	6.963532	96.029205	44.799942	38.127407	95.893646	45.9474735	22.5454695	95.9614255	-63.3960515	13.6102925	89.0151825
-8.681997	47.160484	93.032608	-8.752736	18.113775	92.297157	47.012207	6.995621	95.831802	44.759422	38.096466	95.924339	45.8858145	22.5460435	95.8780705	-63.3912865	13.6815065	88.7162435
-8.287617	47.348236	93.102196	-8.793295	18.151232	92.197769	46.929134	6.997223	95.75016	44.75441	38.079132	95.975937	45.841772	22.5381775	95.8630485	-63.428362	13.7642865	88.5324895
-7.871882	47.533871	93.184952	-8.821478	18.170029	92.156311	46.866764	6.999627	95.687325	44.732552	38.058193	96.053505	45.799658	22.52891	95.870415	-63.442614	13.811148	88.442207
-7.523498	47.635971	93.309563	-8.862885	18.207384	92.11834	46.809734	7.018529	95.637756	44.692272	38.038574	96.15683	45.751003	22.5285515	95.897293	-63.476773	13.8862165	88.339387
-7.194554	47.69931	93.459358	-8.947841	18.264532	92.112328	46.734283	7.060357	95.625397	44.635563	38.038895	96.237495	45.684923	22.549626	95.931446	-63.580605	13.979438	88.29321
-6.870257	47.737411	93.556175	-8.994336	18.340605	92.121658	46.631542	7.144661	95.637192	44.554005	38.060387	96.299561	45.5927735	22.602524	95.9683765	-63.5814455	14.078686	88.2749395
-6.581798	47.705929	93.631805	-9.081168	18.420313	92.10479	46.548435	7.232822	95.635323	44.467587	38.090393	96.341522	45.508011	22.6616075	95.9884225	-63.670347	14.1790185	88.2211575
-6.18115	47.620026	93.601921	-9.229729	18.540232	92.008972	46.433727	7.347324	95.603981	44.326065	38.179569	96.343269	45.379896	22.7634465	95.973625	-63.839354	14.3170175	88.044319
-5.864685	47.437973	93.571358	-9.340162	18.597919	91.927422	46.358978	7.437942	95.564522	44.215347	38.204788	96.348289	45.2871625	22.821365	95.9564055	-63.9674865	14.374473	87.8984385
-5.551695	47.170422	93.507477	-9.443227	18.671381	91.863808	46.269127	7.513227	95.550102	44.098972	38.207005	96.348587	45.1840495	22.860116	95.9493445	-64.0705035	14.482646	87.7782715
-5.227232	46.846138	93.445984	-9.539539	18.73465	91.843147	46.184879	7.56365	95.562248	44.004795	38.212879	96.314323	45.094837	22.8882645	95.9382855	-64.173915	14.5810355	87.7480085
-4.840305	46.436058	93.344994	-9.642231	18.792421	91.823204	46.125553	7.576049	95.583084	43.91201	38.218193	96.268883	45.0187815	22.897121	95.9259835	-64.3032435	14.687721	87.7204245
-4.505285	46.008469	93.257156	-9.716617	18.816822	91.841873	46.084816	7.571688	95.606743	43.822922	38.192471	96.216652	44.953869	22.8820795	95.9116975	-64.387103	14.7515645	87.7720485
-4.155986	45.531445	93.121964	-9.79353	18.843115	91.845665	46.025902	7.522248	95.644104	43.757153	38.13792	96.140007	44.8915275	22.830084	95.8920555	-64.4785875	14.856146	87.7992745
-3.677462	44.76104	92.943764	-9.871219	18.834362	91.840996	45.915192	7.388171	95.677299	43.668919	37.995792	96.052818	44.7920555	22.6919815	95.8650585	-64.5344935	14.9767425	87.8169335
-3.314857	44.225266	92.831924	-9.931634	18.782713	91.839546	45.840763	7.255224	95.677689	43.639736	37.87484	96.002304	44.7402495	22.565032	95.8399965	-64.6035175	15.000394	87.8390955
-2.908674	43.53056	92.690346	-9.982208	18.708027	91.821579	45.761822	7.126165	95.693359	43.621689	37.714317	95.95932	44.6917555	22.420241	95.8263395	-64.6561715	14.995813	87.8168185
-2.505799	42.813511	92.552429	-10.021551	18.610723	91.796669	45.683262	6.954805	95.712593	43.601711	37.55439	95.919456	44.6424865	22.2545975	95.8160245	-64.6855885	14.9668485	87.7773135
-2.12104	42.044361	92.441818	-10.072301	18.512667	91.813187	45.601547	6.763948	95.770882	43.582829	37.382298	95.871124	44.592188	22.073123	95.821003	-64.73679	14.952211	87.805371
-1.730826	41.292179	92.377075	-10.106204	18.411907	91.854546	45.536377	6.59857	95.846802	43.567638	37.200619	95.836449	44.5520075	21.8995945	95.8416255	-64.7644155	14.9242195	87.8674665
-1.369319	40.55629	92.359718	-10.156066	18.303576	91.920868	45.470554	6.431916	95.92907	43.535244	37.030106	95.818123	44.502899	21.731011	95.8735965	-64.815031	14.876141	87.9681395
-0.745795	39.33025	92.274628	-10.200584	18.152775	92.059746	45.377834	6.210495	96.045319	43.490196	36.815578	95.77298	44.434015	21.5130365	95.9091495	-64.835183	14.7925135	88.2103425
-0.290208	38.521217	92.250702	-10.22627	18.015514	92.146591	45.313255	6.080319	96.116898	43.45483	36.690311	95.720726	44.3840425	21.385315	95.918812	-64.8365825	14.645713	88.37437
0.12451	37.629078	92.187187	-10.267134	17.921921	92.239761	45.266094	5.941123	96.186516	43.410255	36.545135	95.648376	44.3381745	21.243129	95.917446	-64.8724425	14.600713	88.562076
0.54463	36.772026	92.119614	-10.310604	17.828657	92.32415	45.19936	5.77946	96.279976	43.370457	36.409775	95.554337	44.2849085	21.0946175	95.9171565	-64.9061165	14.5626965	88.7311435
0.939875	35.977802	92.034081	-10.364238	17.73634	92.407219	45.142181	5.608455	96.3778	43.321575	36.241978	95.425735	44.231878	20.9252165	95.9017675	-64.960354	14.5474635	88.9126705
1.446958	35.073536	91.93	-10.420961	17.622038	92.472534	45.100491	5.414099	96.472908	43.284	36.043415	95.289139	44.1922455	20.728757	95.8810235	-65.0341675	14.515319	89.0640445
1.923642	34.227539	91.860947	-10.458457	17.518608	92.532845	45.070984	5.205575	96.543419	43.253071	35.842342	95.151016	44.1620275	20.5239585	95.8472175	-65.0789415	14.5132575	89.2184725
2.658405	32.87785	91.741386	-10.513429	17.311152	92.578453	45.008842	4.875491	96.646271	43.20356	35.529182	94.953926	44.106201	20.2023365	95.8000985	-65.133059	14.4199675	89.3568075
3.154515	32.054405	91.701515	-10.544336	17.150995	92.62072	44.982059	4.663313	96.697823	43.174397	35.322933	94.84935	44.078228	19.993123	95.7735865	-65.1669	14.308867	89.4678535
3.647282	31.26973	91.648743	-10.56113	17.001627	92.644653	44.954403	4.447206	96.744446	43.158955	35.110275	94.773056	44.056679	19.7787405	95.758751	-65.178939	14.2245135	89.530555
4.228379	30.454767	91.612305	-10.583363	16.826952	92.678505	44.936794	4.239219	96.781906	43.132683	34.901989	94.715271	44.0347385	19.570604	95.7485885	-65.2014645	14.0833	89.6084215
4.830036	29.650848	91.62294	-10.588494	16.646463	92.709579	44.926334	4.036059	96.803055	43.122116	34.717743	94.666275	44.024225	19.376901	95.734665	-65.201213	13.916025	89.684493
5.415683	28.894653	91.625908	-10.568933	16.501356	92.723312	44.935612	3.832214	96.804466	43.120758	34.538155	94.624741	44.028185	19.1851845	95.7146035	-65.166051	13.8175275	89.7320205
6.012708	28.159121	91.590134	-10.545003	16.335854	92.730461	44.93499	3.637997	96.802841	43.113106	34.361885	94.613731	44.024048	18.999941	95.708286	-65.114054	13.671767	89.752636
6.902871	27.233393	91.616249	-10.515146	16.135342	92.739326	44.909985	3.410821	96.822525	43.127842	34.118042	94.641304	44.0189135	18.7644315	95.7319145	-65.0492055	13.5062525	89.7467375
7.578439	26.551744	91.620445	-10.501131	16.024158	92.715027	44.915245	3.265211	96.830299	43.155571	33.981316	94.716278	44.035408	18.6232635	95.7732885	-65.03767	13.4250525	89.6567655
8.284534	25.943562	91.658623	-10.491405	15.935293	92.650536	44.91428	3.123717	96.842728	43.189045	33.871685	94.848328	44.0516625	18.497701	95.845528	-65.0344725	13.372885	89.455544
8.931223	25.350008	91.708572	-10.506339	15.838613	92.585335	44.906921	3.019395	96.850784	43.20565	33.808929	95.05957	44.0562855	18.414162	95.955177	-65.0689635	13.263064	89.215493
9.57329	24.782194	91.791061	-10.533985	15.772385	92.499496	44.890957	2.96894	96.864113	43.20528	33.796265	95.384354	44.0481185	18.3826025	96.1242335	-65.1160885	13.1621675	88.8747585
10.202542	24.34737	91.899635	-10.585334	15.742387	92.451439	44.848541	2.957179	96.936813	43.201595	33.836433	95.790855	44.025068	18.396806	96.363834	-65.195736	13.087968	88.539044
10.879745	23.860165	92.073318	-10.627998	15.74743	92.431572	44.807465	2.979038	97.074059	43.242161	33.91024	96.234825	44.024813	18.444639	96.654442	-65.280809	13.050221	88.208702
11.937002	23.065533	92.30162	-10.638072	15.850284	92.414421	44.820744	3.047022	97.300575	43.362602	34.067352	96.86087	44.091673	18.557187	97.0807225	-65.367817	13.143381	87.7481195
12.583208	22.58182	92.471214	-10.639245	15.92483	92.438492	44.838207	3.148697	97.441475	43.417007	34.18449	97.166084	44.127607	18.6665935	97.3037795	-65.406097	13.1830665	87.5732045
13.244946	22.132284	92.575523	-10.593004	16.06728	92.460129	44.887566	3.27274	97.552856	43.466343	34.282993	97.368523	44.1769545	18.7778665	97.4606895	-65.3629625	13.3566935	87.4595685
13.896524	21.650467	92.598709	-10.51579	16.190201	92.422264	44.941311	3.419128	97.601173	43.474003	34.391438	97.498535	44.207657	18.905283	97.549854	-65.239237	13.475119	87.294674
14.582959	21.127281	92.551186	-10.450517	16.311319	92.340942	44.981453	3.571411	97.598412	43.465385	34.51263	97.572609	44.223419	19.0420205	97.5855105	-65.124453	13.5806175	87.0963735
15.269886	20.530966	92.459694	-10.351156	16.409956	92.225006	45.024292	3.710371	97.549194	43.482841	34.625198	97.564156	44.2535665	19.1677845	97.556675	-64.9558785	13.6521275	86.893337
15.901931	19.947403	92.378944	-10.249975	16.496532	92.082489	45.057343	3.825133	97.482613	43.499374	34.748333	97.528786	44.2783585	19.286733	97.5056995	-64.7783085	13.706331	86.6592785
16.795033	19.0483	92.143288	-10.124577	16.575645	91.846832	45.121052	3.936524	97.390244	43.510567	34.890667	97.437248	44.3158095	19.4135955	97.413746	-64.5649635	13.7376945	86.279918
17.393591	18.388519	92.002457	-10.066887	16.582796	91.686615	45.205158	3.983956	97.326462	43.501446	34.951641	97.374344	44.353302	19.4677985	97.350403	-64.487076	13.6977935	86.022827
18.040627	17.626984	91.903221	-9.976436	16.606171	91.555763	45.275314	4.036881	97.29834	43.483032	34.989288	97.286674	44.379173	19.5130845	97.292507	-64.332045	13.6992575	85.819019
18.583298	16.879333	91.789375	-9.839346	16.615032	91.440529	45.357674	4.075756	97.297089	43.509636	35.015144	97.191345	44.433655	19.54545	97.244217	-64.112347	13.684614	85.636841
19.126015	16.095087	91.700829	-9.735259	16.622778	91.338669	45.466091	4.114202	97.301132	43.562546	35.035458	97.090263	44.5143185	19.57483	97.1956975	-63.9848365	13.670726	85.4816405
19.65152	15.3392	91.587791	-9.571292	16.618614	91.237274	45.587502	4.147015	97.308464	43.633209	35.051418	97.003418	44.6103555	19.5992165	97.155941	-63.7529395	13.6380115	85.318607
20.199217	14.504245	91.524818	-9.439487	16.615108	91.174225	45.711281	4.173409	97.317078	43.728073	35.06419	96.938881	44.719677	19.6187995	97.1279795	-63.598651	13.6114165	85.2204705
20.869701	13.23239	91.452095	-9.212002	16.584044	91.046318	45.894135	4.154615	97.343788	43.906086	35.023849	96.874199	44.9001105	19.589232	97.1089935	-63.3241145	13.578856	84.9836425
21.369932	12.234977	91.38546	-9.071279	16.524498	90.978119	46.011726	4.111527	97.349426	44.034142	34.961201	96.829048	45.022934	19.536364	97.089237	-63.165492	13.512632	84.867001
21.762068	11.336148	91.327599	-8.928328	16.440571	90.911446	46.135506	4.039602	97.326134	44.168522	34.867157	96.764717	45.152014	19.4533795	97.0454255	-63.00867	13.4277625	84.7774665
22.135174	10.357847	91.256943	-8.799885	16.355408	90.885178	46.225121	3.98212	97.300209	44.271629	34.766457	96.699104	45.248375	19.3742885	96.9996565	-62.848145	13.3365275	84.7706995
22.527632	9.42589	91.231308	-8.661256	16.281979	90.848816	46.305714	3.908341	97.281357	44.365955	34.662781	96.639664	45.3358345	19.285561	96.9605105	-62.6583465	13.278397	84.7371215
22.790997	8.451131	91.167961	-8.540072	16.183756	90.811676	46.373821	3.839758	97.253952	44.45311	34.550747	96.566696	45.4134655	19.1952525	96.910324	-62.4936095	13.1722595	84.713028
23.132061	7.385661	91.105232	-8.435444	16.076145	90.744408	46.403374	3.804924	97.246368	44.552391	34.456905	96.489578	45.4778825	19.1309145	96.867973	-62.3487705	13.0213755	84.620843
23.520702	5.865741	91.041862	-8.302039	15.899179	90.64827	46.491093	3.585563	97.181824	44.650497	34.263557	96.393669	45.570795	18.92456	96.7877465	-62.174873	12.873798	84.5087935
23.771294	4.85517	90.999695	-8.261453	15.793955	90.595856	46.532452	3.44644	97.183525	44.700737	34.111797	96.330101	45.6165945	18.7791185	96.756813	-62.1395005	12.8087915	84.434899
23.987442	3.770816	90.960266	-8.210375	15.666095	90.519104	46.541664	3.309461	97.219879	44.723843	33.948238	96.29969	45.6327535	18.6288495	96.7597845	-62.0535035	12.7033405	84.2784235
24.149265	2.677007	90.979645	-8.194451	15.529567	90.454262	46.555458	3.155545	97.286209	44.752754	33.787613	96.264297	45.654106	18.471579	96.775253	-62.043008	12.587555	84.133271
24.27721	1.631295	90.999084	-8.168664	15.374492	90.389076	46.565487	2.99424	97.366837	44.765179	33.626785	96.215416	45.665333	18.3105125	96.7911265	-62.002661	12.4384715	83.9870255
24.356894	0.574824	91.01416	-8.185073	15.238222	90.311852	46.562447	2.834468	97.443893	44.772453	33.432987	96.163925	45.66745	18.1337275	96.803909	-62.037596	12.3427165	83.819795
24.409307	-0.521186	91.03392	-8.196707	15.107064	90.220627	46.559761	2.65699	97.502274	44.771084	33.25919	96.084335	45.6654225	17.95809	96.7933045	-62.0588365	12.256038	83.6479495
24.383465	-2.117378	90.97332	-8.216775	14.913268	90.027695	46.565186	2.3927	97.529839	44.785019	32.991489	95.923386	45.6751025	17.6920945	96.7266125	-62.1086525	12.1344415	83.3287775
24.373148	-3.248211	90.919075	-8.2197	14.771573	89.912239	46.577679	2.231505	97.504768	44.803055	32.805214	95.784279	45.690367	17.5183595	96.6445235	-62.129767	12.0247865	83.1799545
24.271847	-4.297971	90.877373	-8.188018	14.667193	89.793411	46.600353	2.077928	97.472641	44.821938	32.622738	95.617226	45.7111455	17.350333	96.5449335	-62.0871815	11.984053	83.0418885
24.175848	-5.302619	90.800598	-8.15421	14.545143	89.684967	46.621399	1.935836	97.417206	44.848736	32.452797	95.442017	45.7350675	17.1943165	96.4296115	-62.0434875	11.8959695	82.9403225
23.983929	-6.305274	90.739052	-8.08985	14.452237	89.583626	46.666779	1.781678	97.346756	44.896797	32.29211	95.238136	45.781788	17.036894	96.292446	-61.961488	11.86758	82.874806
23.810209	-7.322394	90.649559	-8.001182	14.362736	89.487778	46.729546	1.620914	97.256699	44.972115	32.120384	95.038315	45.8508305	16.870649	96.147507	-61.8531945	11.854823	82.828049
23.651567	-8.324165	90.501129	-7.897069	14.264615	89.367096	46.811016	1.488767	97.115372	45.064518	31.952202	94.84948	45.937767	16.7204845	95.982426	-61.731905	11.8087455	82.751766
23.266665	-9.70559	90.263412	-7.737539	14.091462	89.177711	46.948429	1.265582	96.885468	45.233459	31.72484	94.56562	46.090944	16.495211	95.725544	-61.566022	11.687713	82.629878
22.941584	-10.696218	90.087082	-7.606874	13.965615	89.047028	47.033653	1.095358	96.69577	45.363022	31.564014	94.369446	46.1983375	16.329686	95.532608	-61.4120855	11.601544	82.561448
22.632656	-11.631697	89.861046	-7.486697	13.829665	88.912956	47.119858	0.933062	96.48896	45.472534	31.36734	94.213257	46.296196	16.150201	95.3511085	-61.26959	11.509129	82.4748035
22.272526	-12.525177	89.690941	-7.360803	13.69165	88.79039	47.167042	0.736534	96.301605	45.583923	31.17672	94.065346	46.3754825	15.956627	95.1834755	-61.0970885	11.426673	82.3973045
21.884623	-13.385294	89.455429	-7.264651	13.546687	88.68219	47.22718	0.541955	96.112595	45.690193	30.959352	93.924156	46.4586865	15.7506535	95.0183755	-60.9879885	11.3427205	82.3460045
21.41469	-14.253141	89.277397	-7.174545	13.381518	88.567238	47.275234	0.324717	95.950874	45.811302	30.719406	93.809143	46.543268	15.5220615	94.8800085	-60.892358	11.2409745	82.2544675
20.954796	-15.096225	89.130013	-7.05908	13.220779	88.456902	47.300503	0.111791	95.82093	45.933697	30.486151	93.728294	46.6171	15.298971	94.774612	-60.73526	11.142587	82.139192
20.138178	-16.382092	88.877258	-6.942006	12.958484	88.283524	47.30883	-0.199868	95.60775	46.122631	30.168867	93.589905	46.7157305	14.9844995	94.5988275	-60.5997425	10.9324685	81.9682205
19.573788	-17.159939	88.742722	-6.861535	12.798937	88.166946	47.311584	-0.398679	95.460297	46.234573	29.965826	93.487755	46.7730785	14.7835735	94.474026	-60.4961485	10.8143005	81.859866
19.018702	-17.883503	88.539886	-6.763875	12.646405	88.048645	47.304012	-0.557528	95.293175	46.32354	29.760292	93.393204	46.813776	14.601382	94.3431895	-60.341526	10.691428	81.7541005
18.375406	-18.59833	88.370613	-6.681309	12.465529	87.935143	47.28862	-0.708178	95.134705	46.407936	29.547258	93.29361	46.848278	14.41954	94.2141575	-60.210896	10.511518	81.6561285
17.602831	-19.215199	88.251892	-6.582713	12.320421	87.873741	47.235233	-0.792682	94.978386	46.478592	29.345776	93.232826	46.8569125	14.276547	94.105606	-60.0223385	10.364295	81.641876
16.893364	-19.810919	88.161903	-6.517481	12.140927	87.84417	47.144852	-0.886968	94.835175	46.560459	29.173132	93.199799	46.8526555	14.143082	94.017487	-59.8876175	10.138772	81.670853
16.144791	-20.321095	88.123741	-6.449188	11.991732	87.798157	47.018578	-0.906793	94.698891	46.647263	29.00495	93.158913	46.8329205	14.0490785	93.928902	-59.7312965	9.9343855	81.667412
14.977427	-21.067808	87.922134	-6.342868	11.774446	87.732941	46.92757	-1.097135	94.403603	46.760719	28.747793	93.073929	46.8441445	13.825329	93.738766	-59.5298805	9.723563	81.727116
14.10026	-21.535225	87.803322	-6.28223	11.642669	87.65374	46.866493	-1.197381	94.20266	46.841194	28.58783	92.976471	46.8538435	13.6952245	93.5895655	-59.4183035	9.5901135	81.7179145
13.222339	-21.984566	87.739731	-6.232571	11.525373	87.600021	46.791	-1.276581	94.022491	46.894505	28.431002	92.884636	46.8427525	13.5772105	93.4535635	-59.3078945	9.4735355	81.7464785
12.347215	-22.444019	87.668518	-6.200872	11.428164	87.571053	46.715176	-1.380561	93.873528	46.943413	28.294268	92.798569	46.8292945	13.4568535	93.3360485	-59.2310385	9.3994745	81.8060575
11.454832	-22.786888	87.581154	-6.172547	11.340141	87.54467	46.655712	-1.465913	93.741913	46.982235	28.155512	92.725777	46.8189735	13.3447995	93.233845	-59.1640675	9.3354825	81.855495
10.501699	-23.175854	87.570778	-6.156	11.245642	87.510834	46.604771	-1.558828	93.64238	47.01292	28.06147	92.645302	46.8088455	13.251321	93.143841	-59.1208455	9.239963	81.877827
9.473391	-23.494131	87.502098	-6.131046	11.189597	87.469772	46.566128	-1.635553	93.526093	47.027283	27.987253	92.550865	46.7967055	13.17585	93.038479	-59.0587975	9.203344	81.901065
7.979609	-23.906725	87.4786	-6.088296	11.12007	87.394722	46.526676	-1.69381	93.362808	47.04425	27.904886	92.357765	46.785463	13.105538	92.8602865	-58.962055	9.134602	81.9291575
6.973533	-24.103218	87.424347	-6.09091	11.08598	87.338326	46.506985	-1.706949	93.259697	47.039597	27.877321	92.193039	46.773291	13.085186	92.726368	-58.955111	9.086774	81.950284
5.921384	-24.333466	87.375435	-6.117121	11.057924	87.271317	46.480198	-1.698102	93.164627	47.004658	27.878311	92.034561	46.742428	13.0901045	92.599594	-58.97667	9.0257435	81.94304
4.816373	-24.485619	87.412415	-6.118467	11.067468	87.232819	46.451813	-1.658719	93.098793	46.96339	27.915001	91.866623	46.7076015	13.128141	92.482708	-58.9445355	9.006795	81.98293
3.753927	-24.637213	87.446671	-6.154968	11.040864	87.204163	46.364334	-1.560235	93.081451	46.884773	27.950209	91.726929	46.6245535	13.194987	92.40419	-58.9344895	8.886741	82.004136
2.649544	-24.713184	87.471466	-6.187879	11.039752	87.156006	46.365089	-1.570898	93.02343	46.797745	27.981138	91.59166	46.581417	13.20512	92.307545	-58.957175	8.874384	82.004467
1.532814	-24.767605	87.4739	-6.218814	11.038812	87.121574	46.334007	-1.531182	92.975204	46.744179	28.041887	91.460373	46.539093	13.2553525	92.2177885	-58.976721	8.8222715	82.0253595
-0.204697	-24.780962	87.474419	-6.270409	11.041057	87.041626	46.239418	-1.412099	92.887619	46.651463	28.124681	91.284027	46.4454405	13.356291	92.085823	-58.9862585	8.725823	81.997429
-1.333709	-24.712204	87.455818	-6.303474	11.056931	87.011497	46.222012	-1.413987	92.771706	46.615868	28.196171	91.177689	46.41894	13.391092	91.9746975	-59.025888	8.72277	82.0482965
-2.481284	-24.579014	87.401176	-6.320026	11.068951	86.970207	46.166336	-1.372848	92.689232	46.592503	28.269854	91.080475	46.3794195	13.448503	91.8848535	-59.0194715	8.689399	82.0555605
-3.729825	-24.392767	87.367912	-6.346482	11.112436	86.917892	46.12191	-1.341608	92.610397	46.583447	28.344345	90.998177	46.3526785	13.5013685	91.804287	-59.0456425	8.7235035	82.031497
-4.924372	-24.175356	87.340851	-6.37055	11.156513	86.870377	46.083916	-1.30168	92.507996	46.55423	28.4237	90.89344	46.319073	13.56101	91.700718	-59.060173	8.752016	82.040036
-6.068579	-23.890018	87.290451	-6.374945	11.208403	86.815681	46.046551	-1.265478	92.363922	46.525314	28.483185	90.75592	46.2859325	13.6088535	91.559921	-59.0358225	8.8079525	82.071441
-7.26984	-23.558874	87.185875	-6.406373	11.219235	86.724594	46.029289	-1.234418	92.177116	46.49308	28.537867	90.562988	46.2611845	13.6517245	91.370052	-59.0739305	8.7867455	82.079136
-9.077512	-22.965717	86.981583	-6.411195	11.293681	86.555496	45.992905	-1.192772	91.769897	46.43309	28.622849	90.166191	46.2129975	13.7150385	90.968044	-59.0353875	8.8723235	82.142948
-10.224225	-22.531057	86.835251	-6.407018	11.29827	86.40947	45.963821	-1.171973	91.429482	46.398228	28.675056	89.846481	46.1810245	13.7515415	90.6379815	-58.9950605	8.8449985	82.1809585
-11.440609	-22.038694	86.655495	-6.418694	11.321308	86.239716	45.938641	-1.168939	91.045715	46.367329	28.724142	89.509979	46.152985	13.7776015	90.277847	-58.990373	8.8650145	82.201585
-12.609538	-21.448977	86.426506	-6.4267	11.315773	86.057129	45.881325	-1.166361	90.614334	46.322285	28.77866	89.130394	46.101805	13.8061495	89.872364	-58.955205	8.8253965	82.241894
-13.771413	-20.874954	86.197495	-6.440262	11.309442	85.860474	45.806511	-1.192787	90.162163	46.252609	28.810614	88.743942	46.02956	13.8089135	89.4530525	-58.910084	8.8099705	82.2678955
-14.888217	-20.221594	85.937569	-6.480626	11.299803	85.654228	45.722862	-1.217014	89.694313	46.172985	28.798235	88.34687	45.9479235	13.7906105	89.0205915	-58.9091755	8.8089955	82.2878645
-15.97448	-19.502951	85.696777	-6.54963	11.273598	85.470001	45.583504	-1.246015	89.246292	46.070328	28.763702	87.966774	45.826916	13.7588435	88.606533	-58.926176	8.7883525	82.333469
-17.724943	-18.374401	85.407379	-6.714706	11.264308	85.215134	45.351089	-1.317861	88.660721	45.857174	28.697565	87.43203	45.6041315	13.689852	88.0463755	-59.0335435	8.838764	82.3838925
-18.812025	-17.554661	85.267906	-6.860186	11.247013	85.06041	45.10004	-1.301583	88.37606	45.682842	28.625389	87.121521	45.391441	13.661903	87.7487905	-59.111813	8.832123	82.3720295
-19.844761	-16.67046	85.135834	-7.030054	11.247691	84.942039	44.895611	-1.398871	88.117577	45.488503	28.585703	86.879974	45.192057	13.593416	87.4987755	-59.252165	8.901966	82.3853025
-20.978159	-15.773402	85.010735	-7.230379	11.209514	84.817192	44.657978	-1.450122	87.937065	45.303955	28.562048	86.682098	44.9809665	13.555963	87.3095815	-59.4417245	8.863065	82.3248025
-21.955139	-14.856359	84.848114	-7.453042	11.209186	84.700706	44.366489	-1.411899	87.833168	45.105579	28.54191	86.541557	44.736034	13.5650055	87.1873625	-59.642118	8.8533665	82.2140495
-22.926142	-13.850938	84.728851	-7.698241	11.214356	84.623558	44.103123	-1.421395	87.756592	44.881569	28.53961	86.451416	44.492346	13.5591075	87.104004	-59.888828	8.8696045	82.143112
-23.901329	-12.763256	84.684052	-7.933046	11.226143	84.566284	43.85334	-1.444213	87.749931	44.638138	28.54957	86.399422	44.245739	13.5526785	87.0746765	-60.111831	8.8996075	82.0578915
-25.214529	-11.235169	84.60289	-8.307722	11.222701	84.547722	43.471931	-1.409294	87.786156	44.263123	28.581234	86.448151	43.867527	13.58597	87.1171535	-60.482971	8.859432	81.9782905
-26.100433	-10.079089	84.547203	-8.551514	11.268884	84.56646	43.249557	-1.388013	87.863365	44.042126	28.649694	86.540779	43.6458415	13.6308405	87.202072	-60.7488695	8.9069275	81.930848
-26.955732	-8.893514	84.495087	-8.798248	11.341853	84.581757	43.087776	-1.397701	87.956696	43.829086	28.727303	86.685852	43.458431	13.664801	87.321274	-61.054927	9.018905	81.84224
-27.755165	-7.688275	84.406685	-9.020021	11.413317	84.62059	42.885857	-1.272042	88.118904	43.667294	28.816641	86.895981	43.2765755	13.7722995	87.5074425	-61.3166175	9.0543345	81.7337375
-28.483444	-6.45284	84.300735	-9.228697	11.510339	84.658745	42.741272	-1.176579	88.265175	43.529224	28.932016	87.140007	43.135248	13.8777185	87.702591	-61.592642	9.1429595	81.614899
-29.176453	-5.110775	84.253769	-9.388347	11.639915	84.703362	42.621738	-1.078215	88.401924	43.413315	29.070166	87.401375	43.0175265	13.9959755	87.9016495	-61.7942205	9.2838545	81.5050745
-29.873854	-3.810238	84.17791	-9.515532	11.794746	84.747719	42.49527	-0.966592	88.514877	43.342419	29.196602	87.646904	42.9188445	14.115005	88.0808905	-61.9499085	9.474487	81.4145475
-30.782816	-1.789157	84.031593	-9.652615	12.057602	84.819832	42.335056	-0.780795	88.624611	43.299919	29.426867	87.977089	42.8174875	14.323036	88.30085	-62.1227175	9.792168	81.338814
-31.374496	-0.347646	84.006004	-9.715403	12.269861	84.876656	42.238182	-0.629777	88.639641	43.271473	29.607973	88.163307	42.7548275	14.489098	88.401474	-62.1856335	10.050624	81.351838
-31.964609	1.052911	84.013008	-9.75808	12.461559	84.926781	42.17841	-0.534202	88.619904	43.234634	29.753002	88.338219	42.706522	14.6094	88.4790615	-62.222682	10.313718	81.3745005
-32.503258	2.468207	83.977791	-9.794735	12.648948	84.986855	42.096287	-0.374276	88.625954	43.206535	29.918009	88.494781	42.651411	14.7718665	88.5603675	-62.240881	10.5260295	81.4133425
-33.003338	3.946981	83.941994	-9.824692	12.863067	85.037872	42.034664	-0.219875	88.625763	43.201393	30.065596	88.628059	42.6180285	14.9228605	88.626911	-62.2674125	10.8032735	81.448833
-33.549042	5.436922	83.956261	-9.865942	13.085554	85.074646	41.947262	-0.072044	88.64814	43.175175	30.224127	88.760933	42.5612185	15.0760415	88.7045365	-62.2931025	11.0950665	81.4447555
-34.021004	6.85693	83.96862	-9.917315	13.312395	85.119682	41.876907	0.076797	88.67823	43.140789	30.395103	88.885628	42.508848	15.23595	88.781929	-62.343478	11.38884	81.457435
-34.707973	9.100439	83.94487	-10.037997	13.619876	85.147507	41.749207	0.308191	88.744377	42.997734	30.673399	89.016754	42.3734705	15.490795	88.8805655	-62.4494645	11.748957	81.4144485
-35.204651	10.517802	83.987717	-10.165277	13.829147	85.163895	41.650902	0.48397	88.787209	42.88007	30.872587	89.073685	42.265486	15.6782785	88.930447	-62.59604	11.9800155	81.397343
-35.637402	11.921064	84.00573	-10.289684	14.02292	85.155403	41.587479	0.593611	88.817444	42.729782	31.079855	89.106339	42.1586305	15.836733	88.9618915	-62.7379985	12.209107	81.3489145
-36.091637	13.354276	83.951988	-10.436144	14.177611	85.124367	41.498489	0.797039	88.885963	42.551323	31.279541	89.097366	42.024906	16.03829	88.9916645	-62.897194	12.316932	81.2570695
-36.523663	14.772339	83.983795	-10.593936	14.335625	85.097031	41.455452	0.874965	88.895538	42.380116	31.439569	89.085655	41.917784	16.157267	88.9905965	-63.105656	12.513983	81.2034655
-36.933937	16.145042	84.012291	-10.735319	14.49513	85.106033	41.375534	1.019351	88.946953	42.198689	31.618286	89.051476	41.7871115	16.3188185	88.9992145	-63.2577495	12.6714415	81.2128515
-37.322281	17.508804	84.047058	-10.912036	14.633989	85.112198	41.332359	1.143684	88.977859	42.01012	31.796291	89.002907	41.6712395	16.4699875	88.990383	-63.4953115	12.7979905	81.234013
-37.87513	19.613276	84.161705	-11.173709	14.824729	85.124252	41.214516	1.265247	88.98661	41.75526	32.012608	88.933464	41.484888	16.6389275	88.960037	-63.832306	13.0105305	81.288467
-38.203838	20.93857	84.251991	-11.34204	14.95617	85.164085	41.109764	1.349162	88.986435	41.585983	32.136856	88.915268	41.3478735	16.743009	88.9508515	-64.0319535	13.169331	81.3773185
-38.521553	22.24334	84.432716	-11.49182	15.043717	85.258011	41.021027	1.356992	88.966446	41.439747	32.208641	88.93042	41.230387	16.7828165	88.948433	-64.214027	13.3046175	81.567589
-38.756649	23.588037	84.629967	-11.633257	15.124567	85.355911	40.873848	1.452469	88.976196	41.32724	32.264229	88.948685	41.100544	16.858349	88.9624405	-64.367058	13.390785	81.7493815
-39.018215	24.879084	84.833733	-11.741165	15.202408	85.443092	40.778904	1.490267	88.942566	41.232761	32.329777	88.985558	41.0058325	16.910022	88.964062	-64.4881625	13.494794	81.922122
-39.19529	26.163927	84.992737	-11.798973	15.279635	85.505981	40.708519	1.519298	88.900208	41.16872	32.377987	89.011833	40.9386195	16.9486425	88.9560205	-64.5365655	13.6106275	82.0559415
-39.314983	27.456125	85.189018	-11.863788	15.367207	85.591667	40.653183	1.563503	88.842201	41.117825	32.428005	89.055252	40.885504	16.995754	88.9487265	-64.61308	13.73866	82.2346075
-39.558689	29.294786	85.555824	-11.942232	15.530166	85.716995	40.615345	1.615619	88.73941	41.072811	32.532799	89.113846	40.844078	17.074209	88.926628	-64.728542	13.986123	82.507362
-39.635139	30.4594	85.814476	-11.960205	15.616301	85.82299	40.563576	1.762616	88.701408	41.047821	32.638142	89.127953	40.8056985	17.200379	88.9146805	-64.7261085	14.032223	82.7312995
-39.679821	31.572044	86.110512	-11.970716	15.770383	85.913834	40.550888	1.875736	88.636841	41.021393	32.755203	89.114143	40.7861405	17.3154695	88.875492	-64.7275725	14.2252965	82.952176
-39.673134	32.76767	86.26651	-11.999449	15.884672	86.003288	40.575935	1.955222	88.5485	41.007248	32.905605	89.067993	40.7915915	17.4304135	88.8082465	-64.7904895	14.3389305	83.1983295
-39.624767	33.872829	86.479523	-11.999929	16.026993	86.059525	40.540691	2.158899	88.509308	40.966183	33.040237	88.997299	40.753437	17.599568	88.7533035	-64.753295	14.454418	83.3657465
-39.538181	34.890217	86.663956	-12.030572	16.157923	86.094162	40.536671	2.305626	88.446899	40.932541	33.185432	88.911285	40.734606	17.745529	88.679092	-64.79575	14.570317	83.509232
-39.386253	35.878517	86.812988	-12.018111	16.284695	86.144051	40.538998	2.456551	88.394951	40.907841	33.311588	88.820694	40.7234195	17.8840695	88.6078225	-64.7596415	14.6853205	83.6802795
-39.110287	37.338036	86.973938	-12.05189	16.425234	86.207291	40.579758	2.65809	88.339478	40.869541	33.501472	88.731613	40.7246495	18.079781	88.5355455	-64.8284295	14.770687	83.8790365
-38.852707	38.210823	87.10276	-12.051482	16.507727	86.244705	40.597919	2.758971	88.325806	40.834137	33.604816	88.689629	40.716028	18.1818935	88.5077175	-64.818992	14.8335605	83.9816925
-38.569305	39.063438	87.232948	-12.095786	16.545464	86.291679	40.64793	2.794777	88.298706	40.812302	33.673859	88.688103	40.730116	18.234318	88.4934045	-64.921688	14.85661	84.0899535
-38.270271	39.825115	87.307945	-12.121846	16.579817	86.331635	40.627716	2.921021	88.336357	40.791603	33.738361	88.718292	40.7096595	18.329691	88.5273245	-64.9533515	14.829943	84.1359455
-37.833443	40.542908	87.40181	-12.162866	16.610054	86.409981	40.622948	2.965062	88.379364	40.778927	33.787556	88.763626	40.7009375	18.376309	88.571495	-65.0266695	14.843799	84.248467
-37.43708	41.249924	87.52375	-12.197275	16.630062	86.489777	40.609444	2.992221	88.453117	40.756748	33.819195	88.824753	40.683096	18.405708	88.638935	-65.077646	14.854416	84.340619
-36.915024	41.888271	87.600441	-12.245401	16.650501	86.562416	40.616573	3.010348	88.548004	40.760315	33.824348	88.900139	40.688444	18.417348	88.7240715	-65.179246	14.883654	84.4007605
-36.166531	42.786491	87.72789	-12.274666	16.647625	86.657822	40.6852	2.998144	88.722794	40.77607	33.813637	89.054611	40.730635	18.4058905	88.8887025	-65.279967	14.8893595	84.4269415
-35.656685	43.253983	87.827583	-12.276313	16.644119	86.739258	40.764687	2.985982	88.840141	40.810719	33.811878	89.187241	40.787703	18.39893	89.013691	-65.340329	14.889308	84.464825
-34.962845	43.726387	87.879013	-12.263736	16.630905	86.797188	40.888645	2.927452	88.921638	40.856449	33.810406	89.350937	40.872547	18.368929	89.1362875	-65.400019	14.892881	84.4580885
-34.282223	44.135796	88.014427	-12.238274	16.612276	86.848	40.958427	3.010248	89.033081	40.899292	33.826874	89.516449	40.9288595	18.418561	89.274765	-65.4054075	14.805991	84.421235
-33.514004	44.479855	88.120537	-12.19519	16.589399	86.939247	41.044403	3.046959	89.10688	40.974232	33.871204	89.660751	41.0093175	18.4590815	89.3838155	-65.3996975	14.7197165	84.4946785
-32.833015	44.802048	88.273125	-12.133713	16.606037	87.015709	41.178951	3.045306	89.150124	41.060024	33.909645	89.804688	41.1194875	18.4774755	89.477406	-65.3869135	14.7345985	84.554012
-32.091259	45.043034	88.404694	-12.063096	16.620466	87.100563	41.256622	3.175244	89.261871	41.140892	33.965019	89.945068	41.198757	18.5701315	89.6034695	-65.324949	14.6708005	84.5976565
-30.897686	45.289196	88.554733	-11.921328	16.689787	87.221519	41.45332	3.315112	89.42247	41.281033	34.063869	90.154633	41.3671765	18.6894905	89.7885515	-65.2098325	14.6900835	84.6544865
-29.991669	45.43322	88.631752	-11.830094	16.724091	87.277847	41.628613	3.353798	89.507713	41.391891	34.158939	90.281204	41.510252	18.7563685	89.8944585	-65.17044	14.6918135	84.6612355
-29.139999	45.486702	88.691895	-11.713093	16.792139	87.352371	41.736755	3.528394	89.636406	41.479523	34.241428	90.397301	41.608139	18.884911	90.0168535	-65.034325	14.699367	84.6878885
-28.250071	45.486134	88.749557	-11.62339	16.818598	87.40451	41.878716	3.657013	89.739761	41.558762	34.337379	90.500168	41.718739	18.997196	90.1199645	-64.965519	14.64	84.6890555
-27.361816	45.491634	88.740555	-11.522278	16.887772	87.43544	42.026047	3.779292	89.821953	41.657333	34.438042	90.565994	41.84169	19.108667	90.1939735	-64.886246	14.666877	84.6769065
-26.455582	45.320038	88.731445	-11.396294	16.920551	87.50721	42.173733	3.911017	89.912262	41.763485	34.556095	90.615005	41.968609	19.233556	90.2636335	-64.761197	14.607546	84.7507865
-25.533188	45.157173	88.716537	-11.286929	16.965076	87.582092	42.299671	4.032674	90.04232	41.84417	34.628384	90.647766	42.0719205	19.330529	90.345043	-64.6457785	14.599623	84.819141
-24.087406	44.820225	88.636299	-11.097062	17.015348	87.757133	42.479298	4.142188	90.258537	41.980106	34.690979	90.655174	42.229702	19.4165835	90.4568555	-64.423826	14.6141125	85.0574105
-23.098417	44.505257	88.606247	-10.966405	17.001333	87.873497	42.580513	4.174012	90.395424	42.083992	34.666794	90.62558	42.3322525	19.420403	90.510502	-64.2650625	14.582263	85.236492
-22.126305	44.178497	88.527153	-10.868299	16.968311	87.968056	42.689812	4.143888	90.530685	42.206699	34.603561	90.581512	42.4482555	19.3737245	90.5560985	-64.1848535	14.5628975	85.3800135
-21.180948	43.745502	88.472084	-10.751171	16.94791	88.114059	42.799305	4.074039	90.687286	42.318611	34.496876	90.565941	42.558958	19.2854575	90.6266135	-64.0613	14.6103625	85.6015045
-20.115767	43.305866	88.437881	-10.670938	16.852543	88.251183	42.900009	3.983367	90.864334	42.41124	34.376987	90.590561	42.6556245	19.180177	90.7274475	-63.9975005	14.524909	85.7749185
-19.135773	42.806087	88.447693	-10.593459	16.760952	88.411781	43.006783	3.807877	91.031937	42.507164	34.252472	90.641006	42.7569735	19.0301745	90.8364715	-63.9438915	14.4917295	85.9870905
-18.136478	42.345833	88.427032	-10.513952	16.64809	88.56588	43.043823	3.74006	91.22287	42.589619	34.114723	90.674454	42.816721	18.9273915	90.948662	-63.844625	14.3687885	86.183098
-16.602116	41.452396	88.404816	-10.377238	16.473234	88.738945	43.146423	3.569882	91.443115	42.735603	33.910316	90.72467	42.941013	18.740099	91.0838925	-63.695489	14.206369	86.3939975
-15.518691	40.882885	88.370796	-10.283777	16.324148	88.845413	43.222435	3.452684	91.573456	42.851833	33.755882	90.761253	43.037134	18.604283	91.1673545	-63.604688	14.044013	86.5234715
-14.442074	40.264771	88.372185	-10.183132	16.167717	88.914391	43.377991	3.288636	91.679642	42.947205	33.637383	90.81237	43.162598	18.4630095	91.246006	-63.528862	13.8724245	86.582776
-13.388236	39.687077	88.355309	-10.066029	16.003136	88.98909	43.471218	3.248417	91.845955	43.061672	33.527653	90.904701	43.266445	18.388035	91.375328	-63.398503	13.618237	86.602852
-12.322042	39.045307	88.377731	-9.943892	15.877022	89.067192	43.597759	3.161322	92.022934	43.189621	33.437935	91.03212	43.39369	18.2996285	91.527527	-63.281474	13.4544155	86.606857
-11.180019	38.442631	88.415749	-9.802088	15.757646	89.158318	43.738548	3.10887	92.215843	43.305519	33.374153	91.201416	43.5220335	18.2415115	91.7086295	-63.1262095	13.2737805	86.6080065
-10.057053	37.789669	88.521973	-9.678755	15.676684	89.270058	43.913399	3.063135	92.417648	43.455132	33.319508	91.40847	43.6842655	18.1913215	91.913059	-63.0417755	13.1620465	86.627057
-8.378106	36.852997	88.688744	-9.413981	15.540277	89.457649	44.175678	3.017377	92.770752	43.72863	33.293991	91.752098	43.952154	18.155684	92.261425	-62.780116	12.92487	86.653873
-7.207685	36.239929	88.795753	-9.245406	15.477951	89.596573	44.394894	2.98394	93.029701	43.914108	33.307552	92.000671	44.154501	18.145746	92.515186	-62.645313	12.810156	86.67796
-6.060244	35.595425	88.963829	-9.072411	15.44399	89.753403	44.657612	2.913201	93.271881	44.104652	33.316723	92.239746	44.381132	18.114962	92.7558135	-62.525954	12.773018	86.7509925
-4.941935	34.99308	89.106956	-8.899409	15.435338	89.92617	44.858006	2.966994	93.58889	44.303394	33.346603	92.472588	44.5807	18.1567985	93.030739	-62.379518	12.7138775	86.821601
-3.795522	34.311256	89.264473	-8.718155	15.421918	90.096687	45.116688	2.970768	93.871132	44.502987	33.371048	92.719292	44.8098375	18.170908	93.295212	-62.2461475	12.672928	86.898162
-2.650859	33.660389	89.387367	-8.542056	15.40531	90.238777	45.387825	2.964171	94.150978	44.697998	33.393417	92.949638	45.0429115	18.178794	93.550308	-62.1270235	12.631826	86.927246
-1.50011	33.018227	89.514229	-8.375381	15.384814	90.377945	45.674561	2.875431	94.402596	44.914532	33.408234	93.162292	45.2945465	18.1418325	93.782444	-62.0453085	12.6277955	86.973446
0.16925	32.04351	89.684212	-8.115589	15.345229	90.514984	45.985626	2.854053	94.803368	45.207813	33.354439	93.489502	45.5967195	18.104246	94.146435	-61.8278975	12.586212	86.883533
1.329436	31.374962	89.768143	-7.979042	15.272781	90.540138	46.227238	2.702016	94.9702	45.412891	33.287968	93.736252	45.8200645	17.994992	94.353226	-61.7781485	12.55057	86.72705
2.417554	30.681328	89.859016	-7.846183	15.191817	90.542709	46.364269	2.664272	95.14093	45.60136	33.210587	93.975464	45.9828145	17.9374295	94.558197	-61.6751805	12.4462045	86.527221
3.458385	30.065901	89.933868	-7.71691	15.10515	90.506813	46.551567	2.511416	95.235397	45.779888	33.123283	94.222237	46.1657275	17.8173495	94.728817	-61.5995475	12.3929505	86.284809
4.549853	29.328817	89.988205	-7.628065	15.019464	90.448555	46.678631	2.425829	95.347008	45.957745	33.043701	94.438019	46.318188	17.734765	94.8925135	-61.574318	12.304163	86.0045965
5.631822	28.632904	89.979034	-7.532523	14.949518	90.351341	46.812855	2.347676	95.463638	46.107906	32.968925	94.642677	46.4603805	17.6583005	95.0531575	-61.5254265	12.2407355	85.6495245
6.647026	27.951073	90.015045	-7.45599	14.878878	90.239937	46.940716	2.287244	95.57486	46.234337	32.91069	94.858513	46.5875265	17.598967	95.2166865	-61.4995065	12.158789	85.2631875
8.072933	26.874739	90.045624	-7.349055	14.839588	90.050133	47.129772	2.226737	95.686234	46.410149	32.865559	95.100922	46.7699605	17.546148	95.393578	-61.4680705	12.133028	84.706688
9.046004	26.164965	90.002785	-7.266685	14.818868	89.913162	47.236	2.262597	95.737091	46.512192	32.862453	95.22271	46.874096	17.562525	95.4799005	-61.407466	12.075211	84.3464235
9.981041	25.382814	90.01017	-7.152552	14.805696	89.786758	47.423252	2.22738	95.720467	46.606373	32.875359	95.307777	47.0148125	17.5513695	95.514122	-61.3199165	12.0600225	84.059394
10.823224	24.666761	90.00547	-7.038938	14.816189	89.683899	47.569263	2.271186	95.717293	46.716587	32.894382	95.403847	47.142925	17.582784	95.56057	-61.220801	12.049594	83.807228
11.650269	23.902451	89.99527	-6.907316	14.867498	89.576324	47.706486	2.331924	95.725967	46.842983	32.95166	95.485123	47.2747345	17.641792	95.605545	-61.0893665	12.093204	83.547103
12.47086	23.10397	89.977959	-6.765444	14.945748	89.474724	47.821922	2.435347	95.77903	46.98349	32.994389	95.584206	47.402706	17.714868	95.681618	-60.933594	12.176628	83.26783
13.206671	22.266483	89.998077	-6.595615	15.019462	89.40036	48.020222	2.441861	95.789978	47.131176	33.034039	95.620636	47.575699	17.73795	95.705307	-60.766929	12.300974	83.095413
14.230556	21.052904	89.925941	-6.347951	15.131274	89.301529	48.269508	2.557533	95.808929	47.347034	33.108322	95.601631	47.808271	17.8329275	95.70528	-60.504173	12.4296205	82.897778
14.886962	20.186094	89.87011	-6.154678	15.209213	89.235153	48.455807	2.646614	95.786629	47.443863	33.159302	95.523499	47.949835	17.902958	95.655064	-60.259191	12.515468	82.815242
15.462628	19.271755	89.752991	-5.979722	15.307337	89.184311	48.622818	2.712365	95.758896	47.568947	33.226536	95.389267	48.0958825	17.9694505	95.5740815	-60.0553265	12.6452235	82.7945405
16.016426	18.313902	89.688614	-5.779614	15.377389	89.127884	48.773975	2.807467	95.725342	47.6819	33.276085	95.216354	48.2279375	18.041776	95.470848	-59.7871655	12.713002	82.78492
16.450047	17.422571	89.578438	-5.589192	15.44573	89.0886	48.916725	2.889035	95.700325	47.798767	33.290813	95.039024	48.357746	18.089924	95.3696745	-59.53613	12.801536	82.8075255
16.898888	16.466223	89.499306	-5.405175	15.534986	89.066002	49.0452	2.944126	95.678596	47.911316	33.32283	94.873062	48.478258	18.133478	95.275829	-59.288608	12.936494	82.856175
17.241297	15.443542	89.43	-5.246325	15.553106	89.034073	49.164742	3.008527	95.651474	47.999851	33.327366	94.732681	48.5822965	18.1679465	95.1920775	-59.0749465	12.9382655	82.8760685
17.685368	13.941637	89.341125	-5.051976	15.605094	88.989052	49.32901	3.062781	95.594452	48.114838	33.348705	94.562706	48.721924	18.205743	95.078579	-58.825876	13.004445	82.899525
17.859007	12.893936	89.268288	-4.957314	15.590938	88.96862	49.410297	3.092028	95.562645	48.189651	33.356552	94.467369	48.799974	18.22429	95.015007	-58.714602	12.957586	82.922233
18.05736	11.865369	89.273102	-4.88474	15.595486	88.963158	49.482666	3.123715	95.544357	48.257729	33.344242	94.402687	48.8701975	18.2339785	94.973522	-58.6396775	12.9569935	82.952794
18.134884	10.782866	89.269737	-4.829104	15.605846	88.961632	49.525211	3.151254	95.550087	48.307789	33.327545	94.377731	48.9165	18.2393995	94.963909	-58.574708	12.9722925	82.959355
18.21418	9.739609	89.27916	-4.770564	15.59363	88.974724	49.556591	3.183329	95.573685	48.350372	33.315094	94.357468	48.9534815	18.2492115	94.9655765	-58.4946095	12.9380485	82.9838715
18.201077	8.688281	89.275726	-4.71591	15.597691	88.984955	49.568642	3.241205	95.593307	48.395981	33.293247	94.330994	48.9823115	18.267226	94.9621505	-58.4141315	12.928156	83.0077595
18.190187	7.633036	89.294044	-4.672538	15.600486	88.980003	49.541359	3.316868	95.585854	48.427128	33.279884	94.305992	48.9842435	18.298376	94.945923	-58.3293195	12.902596	83.014083
18.026859	6.038544	89.277794	-4.603713	15.61587	88.964508	49.49432	3.411827	95.501984	48.519783	33.313213	94.177666	49.0070515	18.36252	94.839825	-58.2144775	12.86922	83.089191
17.887308	5.037272	89.233772	-4.55052	15.645186	88.933464	49.47501	3.482842	95.422363	48.578403	33.305462	94.05751	49.0267065	18.394152	94.7399365	-58.1277465	12.89622	83.1269915
17.653652	4.06495	89.201393	-4.501152	15.65726	88.930008	49.481277	3.546036	95.390701	48.616104	33.297123	93.949524	49.0486905	18.4215795	94.6701125	-58.0509945	12.8929405	83.1899035
17.430761	2.997917	89.263771	-4.428902	15.671388	88.936928	49.498352	3.597657	95.418007	48.65633	33.289532	93.842804	49.077341	18.4435945	94.6304055	-57.935145	12.8991815	83.2434505
17.094234	2.043615	89.403336	-4.342013	15.70761	89.00676	49.531826	3.624415	95.503357	48.713215	33.257118	93.741241	49.1225205	18.4407665	94.622299	-57.8065465	12.9744535	83.391221
16.81131	1.082542	89.578705	-4.25889	15.691216	89.066849	49.574696	3.630733	95.618324	48.779881	33.222218	93.632324	49.1772885	18.4264755	94.625324	-57.6950685	12.9559565	83.508374
16.406036	0.136431	89.732445	-4.192794	15.696579	89.115059	49.627121	3.616361	95.702057	48.867313	33.170822	93.483459	49.247217	18.3935915	94.592758	-57.632805	12.9995665	83.63736
15.792784	-1.160851	89.890541	-4.034474	15.669706	89.135292	49.700905	3.543805	95.702446	48.957253	33.079727	93.207382	49.329079	18.311766	94.454914	-57.398027	13.027646	83.81567
15.327618	-1.933084	89.918144	-3.978086	15.604705	89.076248	49.730511	3.49533	95.642097	49.009922	32.995743	93.009644	49.3702165	18.2455365	94.3258705	-57.3263885	12.9638735	83.8266255
14.837545	-2.702153	89.923546	-3.91834	15.548329	89.026459	49.748863	3.443869	95.55751	49.044151	32.927933	92.837997	49.396507	18.185901	94.1977535	-57.233187	12.910757	83.8551645
14.322272	-3.391967	89.903877	-3.866044	15.471856	88.970673	49.760048	3.400264	95.482841	49.058937	32.88485	92.728348	49.4094925	18.142557	94.1055945	-57.1415805	12.801155	83.8357515
13.734033	-4.008348	89.871376	-3.866951	15.407975	88.924149	49.773987	3.34704	95.417938	49.081284	32.864807	92.660126	49.4276355	18.1059235	94.039032	-57.1615375	12.7100265	83.809266
13.100534	-4.599955	89.818832	-3.85919	15.363413	88.890274	49.788235	3.286354	95.347832	49.095352	32.871418	92.627121	49.4417935	18.078886	93.9874765	-57.1601735	12.64794	83.7930715
12.474078	-5.075297	89.759254	-3.850877	15.319069	88.861046	49.777554	3.229878	95.28508	49.120361	32.873844	92.610863	49.4489575	18.051861	93.9479715	-57.1507115	12.586277	83.7741205
11.52301	-5.657088	89.619431	-3.859971	15.31153	88.813522	49.750797	3.173253	95.145119	49.140587	32.868294	92.580124	49.445692	18.0207735	93.8626215	-57.165634	12.6022865	83.7644225
10.828992	-5.96373	89.483299	-3.886661	15.350172	88.776787	49.704967	3.17358	95.010323	49.133606	32.870327	92.548027	49.4192865	18.0219535	93.779175	-57.1926085	12.6783905	83.774399
10.115403	-6.188829	89.323555	-3.911126	15.392643	88.740219	49.633537	3.188839	94.871178	49.119579	32.889683	92.512207	49.376558	18.039261	93.6916925	-57.19881	12.746025	83.7887455
9.373789	-6.393406	89.18882	-3.951938	15.451099	88.7033	49.577713	3.219987	94.715347	49.118023	32.930481	92.488693	49.347868	18.075234	93.60202	-57.251744	12.826964	83.80458
8.589009	-6.499259	89.050529	-3.999017	15.527983	88.685516	49.489376	3.32696	94.605141	49.118797	32.987137	92.471687	49.3040865	18.1570485	93.538414	-57.3021205	12.8989175	83.832618
7.82888	-6.560899	88.959969	-4.012019	15.613209	88.678062	49.478115	3.345994	94.48011	49.089169	33.074192	92.475464	49.283642	18.210093	93.477787	-57.30768	13.016325	83.878337
7.105	-6.550079	88.870148	-4.011008	15.701178	88.675095	49.413074	3.50326	94.41349	49.073647	33.16206	92.484085	49.2433605	18.33266	93.4487875	-57.2653765	13.069696	83.9014025
5.967015	-6.420435	88.763618	-4.030559	15.869555	88.693268	49.415691	3.596023	94.248398	49.090488	33.304901	92.477219	49.2530895	18.450462	93.3628085	-57.3142075	13.288648	84.0237275
5.167828	-6.268479	88.684845	-4.0406	15.963576	88.685768	49.364216	3.735686	94.154572	49.090534	33.400623	92.446724	49.227375	18.5681545	93.300648	-57.308575	13.3589975	84.070888
4.334154	-6.092535	88.597115	-4.031839	16.095692	88.678078	49.356083	3.825789	94.034164	49.093868	33.480766	92.407425	49.2249755	18.6532775	93.2207945	-57.2886535	13.5381065	84.1353615
3.554588	-5.864032	88.517334	-4.003115	16.183453	88.652374	49.391277	3.841509	93.898712	49.097588	33.550705	92.385605	49.2444325	18.696107	93.1421585	-57.2506625	13.670799	84.1625895
2.814451	-5.620255	88.404541	-3.973873	16.249161	88.641785	49.367378	3.962803	93.810028	49.091225	33.60487	92.398766	49.2293015	18.7838365	93.104397	-57.1770475	13.7144855	84.179173
2.072676	-5.296944	88.259026	-3.931547	16.332613	88.63958	49.402176	3.952425	93.690025	49.130959	33.672104	92.442307	49.2665675	18.8122645	93.066166	-57.1296615	13.8529615	84.212994
1.290631	-4.952575	88.112053	-3.891056	16.385853	88.624031	49.402435	3.989061	93.570221	49.181927	33.727905	92.494995	49.292181	18.858483	93.032608	-57.074293	13.913223	84.215454
0.116333	-4.429995	87.876945	-3.840041	16.482481	88.591469	49.404625	4.038414	93.363045	49.238644	33.789337	92.600456	49.3216345	18.9138755	92.9817505	-57.0017165	14.0510865	84.2011875
-0.645934	-4.020684	87.683525	-3.836535	16.545923	88.557579	49.405613	4.073225	93.199715	49.28167	33.836906	92.664398	49.3436415	18.9550655	92.9320565	-57.0167115	14.1367805	84.1831015
-1.380837	-3.60473	87.458092	-3.838544	16.637661	88.53775	49.389057	4.12089	93.022392	49.328987	33.885727	92.721764	49.359022	19.0033085	92.872078	-57.03611	14.2720135	84.203422
-2.112885	-3.128465	87.243332	-3.834612	16.740635	88.493164	49.358257	4.208778	92.832481	49.363033	33.941044	92.793449	49.360645	19.074911	92.812965	-57.029869	14.406359	84.173363
-2.873992	-2.669093	87.060249	-3.879222	16.881859	88.464401	49.272476	4.371601	92.668732	49.386185	34.026196	92.862717	49.3293305	19.1988985	92.7657245	-57.0877745	14.5648195	84.1630775
-3.645946	-2.175963	86.871628	-3.890033	17.055883	88.462914	49.245605	4.435166	92.483421	49.407597	34.14043	92.937012	49.326601	19.287798	92.7102165	-57.106667	14.823968	84.2156115
-4.389508	-1.662646	86.781364	-3.924745	17.250229	88.455917	49.141045	4.635847	92.378494	49.422325	34.294571	93.011269	49.281685	19.465209	92.6948815	-57.131175	15.035249	84.2169525
-5.415194	-1.015175	86.682426	-3.976859	17.614311	88.466805	49.070488	4.890628	92.305878	49.403423	34.567303	93.09977	49.2369555	19.7289655	92.702824	-57.1906735	15.4996565	84.230786
-6.117837	-0.520422	86.667229	-4.022426	17.894886	88.487717	49.033527	5.101361	92.302734	49.37915	34.773758	93.132462	49.2063385	19.9375595	92.717598	-57.2511905	15.8522125	84.257836
-6.82737	-0.069651	86.662369	-4.078207	18.173147	88.524384	48.985161	5.321192	92.320045	49.324528	34.995045	93.139946	49.1548445	20.1581185	92.7299955	-57.3112585	16.1881755	84.3187725
-7.558774	0.329836	86.690979	-4.123659	18.448839	88.550079	48.955673	5.486148	92.302994	49.260895	35.215775	93.131462	49.108284	20.3509615	92.717228	-57.355602	16.5467165	84.38293
-8.291522	0.700236	86.715385	-4.186917	18.684002	88.576263	48.861996	5.7611	92.318665	49.18475	35.448074	93.092484	49.023373	20.604587	92.7055745	-57.397207	16.763417	84.4469515
-9.023565	1.088614	86.749535	-4.26859	18.914572	88.595642	48.767059	5.949972	92.297348	49.124531	35.654404	93.049515	48.945795	20.802188	92.6734315	-57.482975	17.026956	84.5178525
-9.69613	1.388018	86.823097	-4.322845	19.126146	88.630989	48.67564	6.137352	92.267761	49.054546	35.839497	92.991951	48.865093	20.9884245	92.629856	-57.510783	17.2638675	84.632122
-10.681202	1.848377	86.949028	-4.420973	19.398994	88.690186	48.523182	6.389862	92.296066	48.954468	36.09832	92.929619	48.738825	21.244091	92.6128425	-57.580771	17.553897	84.7675295
-11.332327	2.134738	87.056625	-4.486086	19.551176	88.740837	48.437901	6.559383	92.3498	48.894032	36.280224	92.886131	48.6659665	21.4198035	92.6179655	-57.6381385	17.6825485	84.8637085
-12.014724	2.395115	87.176605	-4.524639	19.703405	88.765549	48.379211	6.733999	92.419144	48.824245	36.476994	92.811607	48.601728	21.6054965	92.6153755	-57.651006	17.8013135	84.9157225
-12.709193	2.669116	87.282806	-4.569751	19.847095	88.769279	48.346409	6.902518	92.484711	48.739998	36.689014	92.699066	48.5432035	21.795766	92.5918885	-57.6827055	17.898424	84.9466695
-13.346931	2.957229	87.397018	-4.597573	19.97541	88.755424	48.330585	7.058912	92.533066	48.651566	36.876228	92.553246	48.4910755	21.96757	92.543156	-57.6862215	17.98325	84.967692
-13.968317	3.219764	87.460892	-4.636854	20.104229	88.733185	48.303608	7.199052	92.563538	48.570301	37.066154	92.392761	48.4369545	22.132603	92.4781495	-57.7106625	18.075855	84.9882205
-14.571402	3.45978	87.486244	-4.689853	20.176971	88.691101	48.274399	7.282864	92.582939	48.474876	37.208256	92.246941	48.3746375	22.24556	92.41494	-57.7543435	18.108382	84.967262
-15.464298	3.946112	87.419151	-4.800547	20.288103	88.560669	48.455872	6.945965	92.518524	48.277264	37.444054	92.106018	48.366568	22.1950095	92.312271	-57.967662	18.3811965	84.809067
-16.091942	4.276483	87.245361	-4.91825	20.373108	88.441933	48.525295	6.743199	92.506638	48.102528	37.568237	92.054276	48.3139115	22.155718	92.280457	-58.1504115	18.590498	84.603409
-16.704651	4.657378	87.163025	-5.013373	20.483028	88.375816	48.385155	6.763898	92.617683	47.946224	37.612144	92.052879	48.1656895	22.188021	92.335281	-58.1924355	18.778035	84.416351
-17.301767	5.065255	87.214973	-5.137547	20.613718	88.421112	48.23801	6.844548	92.720215	47.835098	37.647373	92.114479	48.036554	22.2459605	92.417347	-58.311648	18.9814755	84.424877
-17.862921	5.489353	87.329124	-5.29722	20.790518	88.52108	48.003311	7.019758	92.900795	47.740643	37.775375	92.181137	47.871977	22.3975665	92.540966	-58.466417	19.1834695	84.501194
-18.38448	5.921042	87.390739	-5.456933	21.01173	88.560867	47.933815	7.143929	93.033524	47.635899	37.997696	92.209915	47.784857	22.5708125	92.6217195	-58.698723	19.4526475	84.5000145
-18.879627	6.376325	87.413063	-5.60204	21.272736	88.548866	47.888191	7.22252	93.215584	47.488312	38.281029	92.186653	47.6882515	22.7517745	92.7011185	-58.8923315	19.7936975	84.3966135
-19.54907	7.052105	87.355667	-5.806477	21.675999	88.494232	48.059555	7.334223	93.341843	47.241463	38.718391	92.12513	47.650509	23.026307	92.7334865	-59.263463	20.325691	84.2549775
-20.004526	7.549588	87.324074	-5.919426	21.917561	88.472824	48.19178	7.466372	93.390747	47.10186	39.003883	92.104248	47.64682	23.2351275	92.7474975	-59.485672	20.5999945	84.1981505
-20.435219	8.063273	87.289848	-6.008092	22.158672	88.464348	48.281242	7.670076	93.447853	47.018429	39.267586	92.10907	47.6498355	23.468831	92.7784615	-59.6660195	20.848513	84.1502345
-20.886087	8.565315	87.304405	-6.056821	22.346191	88.499237	48.346077	7.891411	93.519936	46.990688	39.533825	92.166534	47.6683825	23.712618	92.843235	-59.7820245	20.979764	84.155239
-21.296804	9.123887	87.360931	-6.079631	22.53828	88.546577	48.399441	8.083205	93.609383	47.006233	39.763485	92.235573	47.702837	23.923345	92.922478	-59.862099	21.153215	84.170676
-21.616823	9.715725	87.42466	-6.06737	22.700235	88.614807	48.4809	8.231477	93.695015	47.047615	39.980309	92.301643	47.7642575	24.105893	92.998329	-59.8989975	21.294577	84.231285
-22.004843	10.289177	87.501251	-6.014196	22.876007	88.676018	48.562222	8.356912	93.758049	47.115639	40.170933	92.342339	47.8389305	24.2639225	93.050194	-59.8673225	21.4880915	84.301842
-22.439943	11.089231	87.591026	-5.895513	23.05546	88.745209	48.683144	8.492811	93.770203	47.250736	40.353958	92.367142	47.96694	24.4233845	93.0686725	-59.757966	21.6875355	84.4217455
-22.673199	11.632276	87.581383	-5.771648	23.130693	88.74707	48.744934	8.549512	93.704544	47.35614	40.387962	92.34108	48.050537	24.468737	93.022812	-59.593833	21.792649	84.471328
-22.88232	12.206116	87.597992	-5.639896	23.207205	88.718651	48.802216	8.591428	93.56955	47.469673	40.386395	92.274788	48.1359445	24.4889115	92.922169	-59.4157365	21.9254985	84.515133
-23.084497	12.777631	87.534622	-5.52691	23.215031	88.671188	48.841732	8.603081	93.415176	47.582973	40.374012	92.185799	48.2123525	24.4885465	92.8004875	-59.2661725	21.9415155	84.5418885
-23.317272	13.390854	87.495903	-5.402331	23.246822	88.620186	48.944881	8.607519	93.23571	47.7019	40.3489	92.098076	48.3233905	24.4782095	92.666893	-59.1280525	22.0154345	84.573479
-23.503685	13.997756	87.45549	-5.325503	23.262001	88.55188	48.959667	8.629924	93.189201	47.791595	40.335186	92.053291	48.375631	24.482555	92.621246	-59.026637	22.041447	84.482514
-23.675043	14.611631	87.382423	-5.241621	23.323824	88.516342	49.049751	8.633875	93.173058	47.877037	40.346344	92.063522	48.463394	24.4901095	92.61829	-58.946636	22.1575385	84.414394
-23.825209	15.462356	87.335625	-5.153501	23.382036	88.483543	49.183968	8.634702	93.298836	48.009613	40.383575	92.178749	48.5967905	24.5091385	92.7387925	-58.9037925	22.2549335	84.2282935
-23.904699	16.027321	87.266586	-5.121403	23.439592	88.486534	49.316196	8.609677	93.387878	48.061867	40.404587	92.282104	48.6890315	24.507132	92.834991	-58.9318375	22.372052	84.138077
-23.964952	16.597376	87.25518	-5.088798	23.49394	88.489105	49.333752	8.597569	93.554253	48.110863	40.414833	92.395355	48.7223075	24.506201	92.974804	-58.8999035	22.481679	84.003406
-24.027845	17.178532	87.209961	-5.091768	23.529133	88.496429	49.399776	8.575233	93.679985	48.151085	40.400089	92.503647	48.7754305	24.487661	93.091816	-58.9589665	22.570605	83.901042
-24.078905	17.794565	87.193466	-5.087821	23.550993	88.501396	49.446983	8.520431	93.796799	48.174763	40.373367	92.606247	48.810873	24.446899	93.201523	-58.986515	22.655087	83.801269
-24.141043	18.407393	87.194603	-5.095085	23.559629	88.51973	49.472462	8.460469	93.906303	48.178608	40.32618	92.70665	48.825535	24.3933245	93.3064765	-59.015705	22.7259335	83.7329835
-24.186962	18.966278	87.17746	-5.103062	23.551964	88.526756	49.478466	8.393879	94.000282	48.174629	40.251865	92.808708	48.8265475	24.322872	93.404495	-59.0326715	22.781056	83.649017
-24.223099	19.762562	87.074615	-5.140057	23.509621	88.487686	49.462753	8.275175	94.098869	48.183922	40.128139	92.985085	48.8233375	24.201657	93.541977	-59.1034515	22.817585	83.433395
-24.242554	20.238989	86.975502	-5.176749	23.431227	88.427284	49.431541	8.194904	94.137337	48.197357	40.072571	93.06942	48.814449	24.1337375	93.6033785	-59.167947	22.7287165	83.2511895
-24.25165	20.720543	86.871841	-5.217355	23.393002	88.360809	49.399277	8.110354	94.164833	48.198772	40.007427	93.145363	48.7990245	24.0588905	93.655098	-59.2337345	22.7271135	83.06652
-24.241827	21.2169	86.787842	-5.238972	23.360998	88.298782	49.360443	8.043028	94.194565	48.196918	39.931602	93.203178	48.7786805	23.987315	93.6988715	-59.2566245	22.734681	82.8986925
-24.232677	21.751312	86.680779	-5.275762	23.289762	88.233696	49.327965	7.973977	94.245087	48.195271	39.837456	93.261993	48.761618	23.9057165	93.75354	-59.313142	22.6738075	82.713852
-24.210001	22.2876	86.629005	-5.282403	23.238777	88.206039	49.305374	7.883993	94.272827	48.206696	39.757687	93.308472	48.756035	23.82084	93.7906495	-59.320841	22.656714	82.6214285
-24.173098	22.78175	86.597878	-5.279238	23.185869	88.158394	49.303745	7.792966	94.254288	48.222031	39.687832	93.332787	48.762888	23.740399	93.7935375	-59.321364	22.631339	82.5232505
-24.106512	23.478558	86.529541	-5.232471	23.079659	88.097321	49.317734	7.647779	94.158257	48.275833	39.571274	93.299698	48.7967835	23.6095265	93.7289775	-59.2617255	22.5497915	82.4656645
-24.061993	23.887657	86.543282	-5.176478	22.971891	88.057274	49.355282	7.53105	94.093102	48.328133	39.482342	93.260391	48.8417075	23.506696	93.6767465	-59.1946635	22.437086	82.4378015
-24.005632	24.263889	86.563011	-5.127489	22.897078	88.077644	49.392639	7.416955	94.05748	48.377098	39.359348	93.24688	48.8848685	23.3881515	93.65218	-59.1398465	22.4060045	82.503108
-23.93816	24.630663	86.609642	-5.060153	22.789467	88.115028	49.422089	7.332999	94.049637	48.400566	39.233624	93.254295	48.9113275	23.2833115	93.651966	-59.0316335	22.2956225	82.57809
-23.870163	25.012844	86.672585	-5.02429	22.679302	88.142479	49.457695	7.237321	94.045441	48.434906	39.137638	93.248772	48.9463005	23.1874795	93.6471065	-58.9948805	22.1711245	82.6378515
-23.795885	25.416353	86.726128	-4.987528	22.551105	88.176498	49.498989	7.14716	94.019554	48.461781	39.075222	93.230133	48.980385	23.111191	93.6248435	-58.955441	21.991019	82.7281525
-23.74711	25.83346	86.770317	-4.970913	22.421442	88.187172	49.557117	7.046276	93.979546	48.474468	39.006672	93.194786	49.0157925	23.026474	93.587166	-58.9576185	21.81641	82.787178
-23.643341	26.363707	86.890572	-4.949539	22.182863	88.2183	49.607014	6.848753	93.884674	48.480915	38.858768	93.17939	49.0439645	22.8537605	93.532032	-58.9430425	21.5119655	82.904568
-23.644953	26.69364	86.917564	-4.934576	21.970953	88.224014	49.597462	6.708128	93.8218	48.475597	38.682564	93.213554	49.0365295	22.695346	93.517677	-58.9056815	21.24656	82.930351
-23.544928	26.885912	86.99015	-4.909909	21.731846	88.273819	49.570171	6.56883	93.794922	48.449646	38.48151	93.268158	49.0099085	22.52517	93.53154	-58.8297265	20.938522	83.016098
-23.497747	27.068933	87.108818	-4.935119	21.511595	88.343315	49.537636	6.494935	93.817535	48.421318	38.275471	93.302322	48.979477	22.385203	93.5599285	-58.849715	20.637987	83.1267015
-23.412926	27.254936	87.227425	-4.958873	21.291721	88.441902	49.502491	6.434624	93.892426	48.404114	38.089485	93.282372	48.9533025	22.2620545	93.587399	-58.8710485	20.3213875	83.296405
-23.319378	27.455109	87.325821	-4.980234	21.105511	88.52095	49.484402	6.387504	94.00518	48.409122	37.99548	93.189865	48.946762	22.191492	93.5975225	-58.90723	20.01953	83.4443775
-23.2204	27.684805	87.384071	-4.980486	20.957304	88.596085	49.482376	6.409377	94.11264	48.350697	37.944946	93.085831	48.9165365	22.1771615	93.5992355	-58.8775085	19.7374465	83.5929345
-23.117359	28.044441	87.46093	-5.013641	20.712828	88.688911	49.450562	6.505598	94.269028	48.236916	37.897633	92.953415	48.843739	22.2016155	93.6112215	-58.871021	19.2240405	83.7666005
-23.023695	28.224751	87.483986	-5.026783	20.555063	88.732826	49.390133	6.544647	94.355904	48.199524	37.882977	92.85936	48.7948285	22.213812	93.607632	-58.8483945	18.896314	83.85802
-22.942362	28.419394	87.48394	-5.050785	20.380516	88.761131	49.333035	6.540628	94.451508	48.138783	37.834721	92.787094	48.735909	22.1876745	93.619301	-58.837479	18.5733575	83.902961
-22.896383	28.592243	87.504913	-5.078282	20.181728	88.816444	49.280991	6.484325	94.566681	48.104267	37.733509	92.720665	48.692629	22.108917	93.643673	-58.849193	18.254539	83.989215
-22.82645	28.692266	87.532692	-5.109539	19.966721	88.864655	49.221031	6.466074	94.695488	48.076336	37.581379	92.663994	48.6486835	22.0237265	93.679741	-58.8677615	17.9097155	84.049569
-22.738895	28.793011	87.543449	-5.111354	19.761562	88.918373	49.223022	6.290431	94.793999	48.053066	37.39119	92.643097	48.638044	21.8408105	93.718548	-58.860752	17.6823135	84.118198
-22.647196	28.877068	87.51342	-5.138359	19.528547	88.93924	49.226822	6.109077	94.877144	48.053604	37.174217	92.641083	48.640213	21.641647	93.7591135	-58.916931	17.415447	84.1193665
-22.417944	29.066801	87.539848	-5.142572	19.134354	88.984375	49.212231	5.807281	94.979538	48.075684	36.845829	92.655403	48.6439575	21.326555	93.8174705	-58.9291015	16.942153	84.1512795
-22.244051	29.213915	87.534317	-5.128268	18.861303	89.026268	49.205597	5.623031	95.016624	48.105465	36.605053	92.712791	48.655531	21.114042	93.8647075	-58.912067	16.608564	84.1878285
-22.095289	29.455078	87.55761	-5.091111	18.61006	89.072723	49.201157	5.449282	95.05304	48.155327	36.376408	92.777924	48.678242	20.912845	93.915482	-58.860464	16.307275	84.229964
-21.948393	29.686085	87.613159	-5.03767	18.376688	89.127296	49.226482	5.252532	95.062981	48.208248	36.154789	92.86113	48.717365	20.7036605	93.9620555	-58.792705	16.0497155	84.2925365
-21.742067	29.908636	87.67128	-4.995265	18.131346	89.181564	49.196243	5.182166	95.132683	48.264915	35.943192	92.949348	48.730579	20.562679	94.0410155	-58.721109	15.700013	84.3221125
-21.561403	30.194923	87.721977	-4.934368	17.866795	89.234116	49.249195	5.017791	95.141144	48.329155	35.727158	93.050613	48.789175	20.3724745	94.0958785	-58.657911	15.3611155	84.3723535
-21.380806	30.394423	87.771935	-4.857011	17.63892	89.307632	49.234791	4.959524	95.174934	48.389553	35.508068	93.137939	48.812172	20.233796	94.1564365	-58.526194	15.044044	84.4588275
-21.108507	30.70602	87.812408	-4.74781	17.27392	89.346786	49.29969	4.752162	95.136925	48.482426	35.19878	93.271019	48.891058	19.975471	94.203972	-58.386678	14.572369	84.4896
-20.87228	30.911287	87.850685	-4.678727	17.037146	89.374252	49.275917	4.671739	95.149605	48.565289	34.984772	93.366058	48.920603	19.8282555	94.2578315	-58.278057	14.2460365	84.4906725
-20.668396	31.160454	87.878571	-4.613034	16.780752	89.394554	49.310581	4.4878	95.134125	48.622627	34.76099	93.465607	48.966604	19.624395	94.299866	-58.192672	13.937109	84.489242
-20.448246	31.464996	87.870735	-4.579842	16.505453	89.399391	49.316116	4.343785	95.159363	48.678783	34.53487	93.573143	48.9974495	19.4393275	94.366253	-58.1571335	13.5715785	84.432529
-20.279757	31.762806	87.89743	-4.546585	16.245461	89.420876	49.322479	4.18216	95.181709	48.71674	34.32235	93.693909	49.0196095	19.252255	94.437809	-58.1127795	13.238667	84.403943
-20.061306	32.070766	87.914833	-4.532741	15.990125	89.445007	49.330566	4.002201	95.194427	48.747429	34.129349	93.796677	49.0389975	19.065775	94.495552	-58.1044795	12.914475	84.394462
-19.89851	32.378502	87.922012	-4.519364	15.707109	89.449898	49.26535	3.856346	95.234283	48.758419	33.91452	93.894279	49.0118845	18.885433	94.564281	-58.0506125	12.528785	84.335515
-19.657831	32.785042	87.916916	-4.531653	15.336188	89.425232	49.236195	3.507778	95.214211	48.769779	33.581364	93.968376	49.002987	18.544571	94.5912935	-58.066293	12.127805	84.2591705
-19.502506	33.050098	87.911827	-4.533502	15.100469	89.406166	49.204422	3.25689	95.181381	48.754108	33.353977	93.968666	48.979265	18.3054335	94.5750235	-58.046269	11.8955045	84.2373085
-19.309525	33.349648	87.926689	-4.562261	14.871132	89.399544	49.21524	2.96026	95.125015	48.740334	33.114143	93.948044	48.977787	18.0372015	94.5365295	-58.102309	11.7050625	84.2625585
-19.172215	33.734123	87.943405	-4.613379	14.67162	89.405914	49.221821	2.687886	95.10894	48.705509	32.878117	93.939896	48.963665	17.7830015	94.524418	-58.190423	11.5602385	84.28741
-18.991087	34.085823	87.993561	-4.685812	14.487329	89.373131	49.273689	2.32349	95.098892	48.649143	32.712536	93.931198	48.961416	17.518013	94.515045	-58.33304	11.456645	84.231217
-18.846869	34.453285	88.059006	-4.785116	14.35304	89.314369	49.322792	1.910407	95.067055	48.576923	32.584362	93.92247	48.9498575	17.2473845	94.4947625	-58.5200895	11.4586955	84.1339755
-18.756138	34.876404	88.119484	-4.906139	14.228414	89.239403	49.312092	1.524734	95.034859	48.502495	32.470894	93.925247	48.9072935	16.997814	94.480053	-58.7195715	11.459014	83.998753
-18.566395	35.353764	88.168159	-5.109765	14.175903	89.078072	49.377205	0.773215	94.856911	48.370464	32.319225	93.933762	48.8738345	16.54622	94.3953365	-59.0933645	11.805586	83.7608075
-18.470467	35.687359	88.204742	-5.249221	14.163534	88.96875	49.380432	0.478571	94.692818	48.274906	32.218491	93.921982	48.827669	16.348531	94.3074	-59.326111	11.978537	83.6301
-18.363434	35.982624	88.23851	-5.40942	14.150917	88.893425	49.280502	0.352249	94.484665	48.189171	32.113503	93.870247	48.7348365	16.232876	94.177456	-59.5536765	12.068958	83.609394
-18.208275	36.29155	88.274216	-5.568141	14.183145	88.81739	49.080257	0.334509	94.267067	48.094906	32.039379	93.778236	48.5875815	16.186944	94.0226515	-59.7238635	12.179346	83.6121285
-18.072084	36.633739	88.261795	-5.703553	14.220097	88.703453	48.942982	0.213851	93.957535	47.995014	31.987841	93.619987	48.468998	16.100846	93.788761	-59.876104	12.339348	83.618145
-17.884813	36.917862	88.247093	-5.825693	14.294251	88.585152	48.782436	0.138246	93.636513	47.894135	31.944061	93.428032	48.3382855	16.0411535	93.5322725	-59.9896715	12.5473485	83.6380315
-17.724142	37.209	88.26619	-5.926673	14.344205	88.473907	48.607258	0.055296	93.318138	47.791752	31.897253	93.22451	48.199505	15.9762745	93.271324	-60.052851	12.7121355	83.67649
-17.43446	37.598083	88.380722	-6.087591	14.429121	88.381844	48.344025	-0.026152	92.921837	47.623135	31.734419	93.022766	47.98358	15.8541335	92.9723015	-60.158762	13.0041085	83.7913865
-17.242994	37.801914	88.422325	-6.173911	14.461906	88.357635	48.187931	-0.087784	92.786369	47.561417	31.57773	92.939026	47.874674	15.744973	92.8626975	-60.222496	13.178839	83.8525725
-17.041109	37.965424	88.478226	-6.280114	14.477465	88.35894	48.052345	-0.197586	92.783821	47.516636	31.407408	92.896507	47.7844905	15.604911	92.840164	-60.3447185	13.350019	83.877716
-16.903002	38.059608	88.501564	-6.430989	14.484199	88.414673	47.956501	-0.360663	92.879326	47.450562	31.235493	92.89595	47.7035315	15.437415	92.887638	-60.5655095	13.530983	83.941708
-16.748514	38.107353	88.518478	-6.550237	14.459273	88.496658	47.865025	-0.5731	93.068275	47.40435	31.062063	92.89267	47.6346875	15.2444815	92.9804725	-60.7351615	13.6740645	84.0128435
-16.639305	38.109482	88.512016	-6.661825	14.401692	88.599121	47.813068	-0.802086	93.264374	47.357582	30.869898	92.914848	47.585325	15.033906	93.089611	-60.908975	13.769478	84.108631
-16.512451	38.034908	88.510254	-6.796254	14.307658	88.683372	47.786518	-0.966168	93.430862	47.309879	30.654673	92.919449	47.5481985	14.8442525	93.1751555	-61.1407065	13.7710635	84.1915885
-16.370272	37.834721	88.523361	-6.978084	14.118427	88.794518	47.685295	-1.304548	93.678474	47.222607	30.31773	92.991623	47.453951	14.506591	93.3350485	-61.410119	13.730263	84.2539875
-16.271582	37.647243	88.55629	-7.08054	13.944806	88.870796	47.575317	-1.532562	93.807678	47.163055	30.059538	93.065926	47.369186	14.263488	93.436802	-61.530266	13.626124	84.30479
-16.210812	37.455578	88.610451	-7.185443	13.771282	88.967461	47.443577	-1.772637	93.903503	47.097141	29.770916	93.140396	47.270359	13.9991395	93.5219495	-61.641245	13.5434245	84.4129725
-16.113085	37.212448	88.674942	-7.292279	13.61999	89.064926	47.315735	-2.030542	94.045692	47.068844	29.478729	93.226006	47.1922895	13.7240935	93.635849	-61.7768475	13.5158865	84.494003
-16.016565	36.984978	88.75148	-7.393581	13.466928	89.203552	47.183002	-2.286873	94.273048	47.052147	29.179409	93.373177	47.1175745	13.446268	93.8231125	-61.9047365	13.487588	84.5839915
-15.944193	36.750652	88.841858	-7.520069	13.34662	89.407837	47.068542	-2.545004	94.605995	47.055592	28.906567	93.566956	47.062067	13.1807815	94.0864755	-62.102205	13.5124585	84.7291985
-15.880498	36.425819	88.965225	-7.628975	13.252558	89.642784	47.0098	-2.798625	94.958992	47.028362	28.674025	93.760857	47.019081	12.9377	94.3599245	-62.277031	13.567416	84.9256435
-15.798962	35.988987	89.077057	-7.80615	13.134366	89.945625	47.001976	-3.152882	95.445663	46.969494	28.397316	94.019493	46.985735	12.622217	94.732578	-62.598035	13.646515	85.158672
-15.758379	35.654442	89.13707	-7.916612	13.078592	90.109489	46.981079	-3.332798	95.701477	46.923389	28.260443	94.125626	46.952234	12.4638225	94.9135515	-62.785458	13.6933615	85.3054265
-15.743176	35.318321	89.159225	-8.011948	13.031276	90.236839	46.91597	-3.430849	95.87896	46.844368	28.159958	94.188011	46.880169	12.3645545	95.0334855	-62.904065	13.6979975	85.4401925
-15.727913	35.018688	89.169777	-8.123426	12.989083	90.333694	46.789459	-3.474667	96.040764	46.736683	28.077402	94.250938	46.763071	12.3013675	95.145851	-63.009923	13.6767985	85.521537
-15.732409	34.743965	89.182671	-8.228312	12.969378	90.404732	46.650475	-3.493857	96.178749	46.647354	27.998299	94.298492	46.6489145	12.252221	95.2386205	-63.1055385	13.686535	85.5708435
-15.766008	34.535599	89.189079	-8.35658	12.947473	90.469215	46.525597	-3.487467	96.313187	46.545139	27.956873	94.345306	46.535368	12.234703	95.3292465	-63.248528	13.660243	85.6091835
-15.808414	34.379429	89.183403	-8.488317	12.931778	90.554199	46.406361	-3.459943	96.490234	46.411167	27.912899	94.399849	46.408764	12.226478	95.4450415	-63.385398	13.637078	85.6633565
-15.96259	34.246315	89.207977	-8.647117	12.962187	90.68869	46.238045	-3.36949	96.79921	46.182793	27.934879	94.433502	46.210419	12.2826945	95.616356	-63.504653	13.6416795	85.761024
