# Supplementary material for: How to jointly control a ball trajectory on a moving board: Methodological insights into Motor Learning and Rehabilitation
Source: PLoS One. 2025 Oct 15;20(10):e0334588. doi: 10.1371/journal.pone.0334588 (PMC12527165; doi:10.1371/journal.pone.0334588)
Supplement: S2 Data — (ZIP) [file pone.0334588.s002.zip › D2_030.csv]

Ball_X	Ball_Y	Ball_Z	BoardCentre_X	BoardCentre_Y	BoardCentre_Z	P1LeftHand_X	P1LeftHand_Y	P1LeftHand_Z	P1RightHand_X	P1RightHand_Y	P1RightHand_Z	P1MidHands_X	P1MidHands_Y	P1MidHands_Z	P2MidHands_X	P2MidHands_Y	P2MidHands_Z
17.299334	29.493532	94.642685	-7.289293	21.231308	93.59523	48.97625	5.983313	99.60099	47.542511	38.759888	99.822449	48.2593805	22.3716005	99.7117195	-62.8379665	20.0910155	87.4787405
17.586365	28.707668	94.495514	-7.377168	21.406239	93.551826	48.954315	6.239507	99.651886	47.380207	38.890373	99.506462	48.167261	22.56494	99.579174	-62.921597	20.247538	87.524478
17.887508	27.850708	94.327629	-7.448291	21.559292	93.482414	48.905109	6.495129	99.726715	47.107311	39.084209	99.279388	48.00621	22.789669	99.5030515	-62.902792	20.328915	87.4617765
18.168617	27.004108	94.203224	-7.50347	21.72394	93.416321	48.884735	6.766138	99.807533	46.967644	39.198093	99.005325	47.9261895	22.9821155	99.406429	-62.9331295	20.4657645	87.426213
18.437077	26.128418	94.160019	-7.552751	21.855846	93.354446	48.854969	7.007504	99.88372	46.843246	39.335217	98.835602	47.8491075	23.1713605	99.359661	-62.9546095	20.5403315	87.349231
18.715961	25.35508	94.135094	-7.564826	21.964668	93.310371	48.824646	7.212874	99.966972	46.760456	39.452938	98.760635	47.792551	23.332906	99.3638035	-62.922203	20.59643	87.2569385
19.113884	24.129482	94.165184	-7.556802	22.057703	93.28141	48.805607	7.434699	100.095703	46.755741	39.603291	98.770508	47.780674	23.518995	99.4331055	-62.894278	20.596411	87.1297145
19.391592	23.243984	94.199959	-7.512177	22.117966	93.265251	48.766716	7.547443	100.170219	46.804897	39.667065	98.806572	47.7858065	23.607254	99.4883955	-62.8101605	20.628678	87.0421065
19.642315	22.456825	94.235672	-7.436503	22.160843	93.26255	48.85685	7.645952	100.165817	46.887436	39.738407	98.838219	47.872143	23.6921795	99.502018	-62.745149	20.6295065	87.023082
19.877571	21.716541	94.235748	-7.31811	22.239388	93.247154	48.853657	7.766269	100.195457	46.975048	39.797638	98.853722	47.9143525	23.7819535	99.5245895	-62.5505725	20.6968225	86.9697185
20.121248	21.017113	94.22448	-7.183649	22.342619	93.230804	48.913734	7.879209	100.198982	47.085564	39.871593	98.82235	47.999649	23.875401	99.510666	-62.366947	20.809837	86.950942
20.355753	20.292658	94.179611	-7.048648	22.471903	93.216515	49.00024	8.007318	100.196251	47.189743	39.945274	98.788857	48.0949915	23.976296	99.492554	-62.1922875	20.96751	86.940476
20.53657	19.579437	94.226036	-6.905775	22.634598	93.219391	49.078838	8.165395	100.212631	47.283752	40.007587	98.769966	48.181295	24.086491	99.4912985	-61.992845	21.182705	86.9474835
20.796774	18.521141	94.258621	-6.709482	22.829704	93.220894	49.198158	8.380686	100.270142	47.448765	40.147392	98.759094	48.3234615	24.264039	99.514618	-61.7424255	21.395369	86.92717
20.943581	17.920183	94.290268	-6.585124	22.972301	93.232605	49.284725	8.509675	100.306808	47.539883	40.245609	98.752632	48.412304	24.377642	99.52972	-61.582552	21.56696	86.93549
21.067635	17.323664	94.317596	-6.479189	23.070782	93.22184	49.358295	8.658224	100.356209	47.627213	40.334538	98.732468	48.492754	24.496381	99.5443385	-61.451132	21.645183	86.8993415
21.18626	16.679188	94.311882	-6.381776	23.18074	93.184914	49.432903	8.785591	100.399933	47.707695	40.438698	98.702019	48.570299	24.6121445	99.550976	-61.333851	21.7493355	86.818852
21.262074	16.0793	94.340408	-6.315198	23.251377	93.142929	49.484962	8.892679	100.426674	47.765892	40.540432	98.653358	48.625427	24.7165555	99.540016	-61.255823	21.7861985	86.745842
21.340908	15.444112	94.353119	-6.237736	23.340675	93.101517	49.542603	8.97952	100.462326	47.823067	40.592609	98.612778	48.682835	24.7860645	99.537552	-61.158307	21.8952855	86.665482
21.338192	14.865019	94.38311	-6.166247	23.408123	93.067642	49.599445	9.061495	100.518646	47.877426	40.625008	98.611046	48.7384355	24.8432515	99.564846	-61.0709295	21.9729945	86.570438
21.344147	14.128373	94.435059	-6.087309	23.469421	93.036087	49.694611	9.099979	100.632462	47.978935	40.669064	98.717972	48.836773	24.8845215	99.675217	-61.011391	22.0543205	86.396957
21.320389	13.665421	94.487915	-6.023152	23.5065	93.032448	49.749271	9.095476	100.705612	48.085861	40.690517	98.813072	48.917566	24.8929965	99.759342	-60.96387	22.1200035	86.305554
21.288307	13.177912	94.521561	-5.947692	23.525637	93.040367	49.80291	9.096243	100.736832	48.19014	40.689495	98.946831	48.996525	24.892869	99.8418315	-60.891909	22.158405	86.2389025
21.201378	12.722486	94.536385	-5.863575	23.565109	93.056351	49.846786	9.100684	100.739983	48.316982	40.677837	99.114052	49.081884	24.8892605	99.9270175	-60.809034	22.2409575	86.1856845
21.107527	12.246577	94.511086	-5.778928	23.624802	93.076019	49.884552	9.083548	100.725555	48.485233	40.656723	99.243332	49.1848925	24.8701355	99.9844435	-60.7427485	22.3794685	86.1675945
20.925154	11.828346	94.506447	-5.682975	23.676188	93.086365	49.936615	9.074045	100.687408	48.628963	40.707985	99.402931	49.282789	24.891015	100.0451695	-60.648739	22.461361	86.1275605
20.755312	11.411976	94.474182	-5.56714	23.76289	93.098358	49.989792	9.099328	100.631058	48.811596	40.647503	99.492172	49.400694	24.8734155	100.061615	-60.534974	22.6523645	86.135101
20.474892	10.771205	94.361076	-5.411147	23.908503	93.115387	50.084782	9.156487	100.575508	49.044456	40.735886	99.610809	49.564619	24.9461865	100.0931585	-60.386913	22.8708195	86.1376155
20.26549	10.451516	94.311127	-5.292989	24.027987	93.129967	50.178688	9.252786	100.522087	49.191002	40.810577	99.679008	49.684845	25.0316815	100.1005475	-60.270823	23.0242925	86.1593865
20.050432	10.057221	94.261673	-5.177802	24.153618	93.158318	50.276661	9.380319	100.474998	49.319691	40.94519	99.720695	49.798176	25.1627545	100.0978465	-60.15378	23.1444815	86.2187895
19.784595	9.732518	94.179092	-5.070152	24.297827	93.171341	50.371742	9.516831	100.413475	49.440796	41.089767	99.73642	49.906269	25.303299	100.0749475	-60.046573	23.292355	86.2677345
19.46866	9.348616	94.061867	-4.970953	24.407902	93.18924	50.459354	9.667969	100.326714	49.535923	41.230881	99.728027	49.9976385	25.449425	100.0273705	-59.9395445	23.366379	86.3511095
19.140247	8.987789	93.957878	-4.874212	24.506481	93.189125	50.542885	9.825614	100.211037	49.612488	41.381855	99.690132	50.0776865	25.6037345	99.9505845	-59.8261105	23.4092275	86.4276655
18.7453	8.572086	93.868576	-4.805199	24.564383	93.166443	50.603199	9.94787	100.088539	49.641003	41.490753	99.623993	50.122101	25.7193115	99.856266	-59.732499	23.4094545	86.47662
18.154013	7.98661	93.638596	-4.744924	24.618359	93.109177	50.651871	10.087122	99.887062	49.695213	41.623333	99.478371	50.173542	25.8552275	99.6827165	-59.66339	23.3814905	86.5356375
17.724951	7.525242	93.500862	-4.726427	24.619049	93.038536	50.666595	10.140271	99.746971	49.702747	41.649227	99.383965	50.184671	25.894749	99.565468	-59.637525	23.343349	86.511604
17.289877	7.088838	93.34742	-4.696708	24.611095	92.980309	50.656902	10.160933	99.605911	49.713463	41.661339	99.267151	50.1851825	25.911136	99.436531	-59.5785985	23.311054	86.524087
16.813	6.573218	93.18631	-4.7	24.583899	92.903122	50.650059	10.162342	99.461685	49.721313	41.639248	99.159523	50.185686	25.900795	99.310604	-59.585686	23.267003	86.49564
16.312731	6.05619	93.065369	-4.673609	24.529345	92.836845	50.63607	10.156716	99.331078	49.731224	41.603371	99.046333	50.183647	25.8800435	99.1887055	-59.530865	23.1786465	86.4849845
15.773007	5.478862	92.965179	-4.659316	24.490646	92.771362	50.615986	10.135832	99.205307	49.757462	41.555691	98.934044	50.186724	25.8457615	99.0696755	-59.505356	23.1355305	86.4730485
15.206141	5.017779	92.83802	-4.633499	24.434492	92.712997	50.602119	10.116551	99.093643	49.781513	41.509041	98.8367	50.191816	25.812796	98.9651715	-59.458814	23.056188	86.4608225
14.464237	4.150627	92.685036	-4.570453	24.346325	92.632462	50.616882	10.080118	98.94828	49.839493	41.444649	98.640999	50.2281875	25.7623835	98.7946395	-59.3690935	22.9302665	86.4702845
13.922649	3.481042	92.557487	-4.508451	24.29361	92.569115	50.630463	10.056754	98.824814	49.893265	41.408005	98.476509	50.261864	25.7323795	98.6506615	-59.278766	22.8548405	86.4875685
13.342001	2.915044	92.444763	-4.451041	24.222416	92.481308	50.657951	10.041797	98.634201	49.938087	41.342373	98.251534	50.298019	25.692085	98.4428675	-59.200101	22.752747	86.5197485
12.754247	2.239834	92.287842	-4.369853	24.165327	92.387978	50.671566	10.032574	98.417435	50.016521	41.331905	97.947723	50.3440435	25.6822395	98.182579	-59.0837495	22.6484145	86.593377
12.195708	1.606062	92.127625	-4.303424	24.10696	92.253372	50.709324	10.020142	98.165283	50.060619	41.294857	97.598419	50.3849715	25.6574995	97.881851	-58.9918195	22.5564205	86.624893
11.673759	0.919195	91.973343	-4.214876	24.03731	92.120506	50.747944	10.006589	97.888748	50.084782	41.247253	97.232033	50.416363	25.626921	97.5603905	-58.846115	22.447699	86.6806215
11.110923	0.214783	91.806999	-4.107212	23.95627	91.975082	50.771488	9.980182	97.624382	50.133865	41.177811	96.852318	50.4526765	25.5789965	97.23835	-58.6671005	22.3335435	86.711814
10.222337	-0.846239	91.649643	-3.979589	23.802994	91.778259	50.837891	9.872835	97.285721	50.18058	41.02713	96.360863	50.5092355	25.4499825	96.823292	-58.4684135	22.1560055	86.733226
9.628086	-1.546684	91.532883	-3.89731	23.669943	91.666466	50.875656	9.775142	97.105743	50.229382	40.924335	96.068153	50.552519	25.3497385	96.586948	-58.347139	21.9901475	86.745984
9.08247	-2.269416	91.524956	-3.840786	23.543987	91.595268	50.895672	9.649251	96.977432	50.28051	40.784264	95.812592	50.588091	25.2167575	96.395012	-58.269663	21.8712165	86.795524
8.498733	-3.018462	91.556175	-3.767531	23.38056	91.54261	50.926929	9.501057	96.900238	50.327255	40.636013	95.572868	50.627092	25.068535	96.236553	-58.162154	21.692585	86.848667
7.91406	-3.766978	91.620895	-3.700633	23.20668	91.485062	50.973057	9.342575	96.839996	50.41135	40.476955	95.294098	50.6922035	24.909765	96.067047	-58.0934695	21.503595	86.903077
7.333928	-4.48054	91.734581	-3.636384	23.0487	91.429939	50.995438	9.176768	96.785446	50.4776	40.300625	95.00309	50.736519	24.7386965	95.894268	-58.009287	21.3587035	86.96561
6.724072	-5.163121	91.838936	-3.581959	22.853712	91.381332	51.017918	9.013908	96.730019	50.483143	40.130489	94.725204	50.7505305	24.5721985	95.7276115	-57.9144485	21.1352255	87.0350525
5.945324	-6.201513	92.060791	-3.522555	22.52952	91.314445	51.048386	8.752888	96.676239	50.467896	39.836243	94.320297	50.758141	24.2945655	95.498268	-57.803251	20.7644745	87.130622
5.396011	-6.882472	92.221924	-3.516242	22.317181	91.270866	51.08255	8.540354	96.661957	50.446827	39.598511	94.099876	50.7646885	24.0694325	95.3809165	-57.7971725	20.5649295	87.1608155
4.863603	-7.549649	92.325798	-3.455719	22.026169	91.223259	51.109623	8.276196	96.663528	50.442303	39.354561	93.939644	50.775963	23.8153785	95.301586	-57.687401	20.2369595	87.144932
4.306574	-8.164485	92.427574	-3.449612	21.738043	91.188583	51.103626	7.992575	96.677551	50.461231	39.08453	93.851692	50.7824285	23.5385525	95.2646215	-57.6816525	19.9375335	87.1125445
3.737889	-8.725531	92.50164	-3.445093	21.439314	91.166389	51.080067	7.679549	96.70105	50.490337	38.79324	93.852028	50.785202	23.2363945	95.276539	-57.675388	19.6422335	87.056239
3.19985	-9.242623	92.538467	-3.466661	21.138044	91.17717	51.031952	7.338873	96.735291	50.531059	38.47126	93.910179	50.7815055	22.9050665	95.322735	-57.7148275	19.3710215	87.031605
2.710281	-9.754605	92.614227	-3.477677	20.881618	91.217285	50.960594	7.007875	96.781227	50.597935	38.173203	93.97039	50.7792645	22.590539	95.3758085	-57.7346185	19.172697	87.0587615
1.947236	-10.403308	92.687103	-3.475075	20.502956	91.282097	50.853626	6.517112	96.873703	50.702827	37.742172	94.09301	50.7782265	22.129642	95.4833565	-57.7283765	18.87627	87.0808375
1.418221	-10.762178	92.760574	-3.448562	20.325911	91.334793	50.821041	6.230005	96.956482	50.786251	37.460472	94.165405	50.803646	21.8452385	95.5609435	-57.70077	18.8065835	87.1086425
0.925084	-11.12357	92.868973	-3.414606	20.126139	91.404892	50.792145	5.964896	97.015129	50.876133	37.213924	94.168701	50.834139	21.58941	95.591915	-57.663351	18.662868	87.217869
0.412993	-11.422339	92.983559	-3.331604	19.975096	91.436676	50.786983	5.75985	97.032936	50.965015	36.999096	94.119194	50.875999	21.379473	95.576065	-57.539207	18.570719	87.297287
-0.086191	-11.689285	93.097511	-3.265584	19.797861	91.42617	50.809498	5.563694	97.013252	51.040279	36.819546	93.990303	50.9248885	21.19162	95.5017775	-57.4560565	18.404102	87.3505625
-0.558803	-11.87631	93.178917	-3.192117	19.647989	91.41188	50.83123	5.390329	96.958755	51.066853	36.639793	93.827316	50.9490415	21.015061	95.3930355	-57.3332755	18.280917	87.4307245
-0.99954	-12.028603	93.241028	-3.115572	19.479689	91.38858	50.852913	5.249174	96.894928	51.08736	36.464314	93.678185	50.9701365	20.856744	95.2865565	-57.2012805	18.102634	87.4906035
-1.652855	-12.1361	93.347916	-3.049634	19.243521	91.391113	50.884239	5.022171	96.869934	51.104946	36.227356	93.551086	50.9945925	20.6247635	95.21051	-57.0938605	17.8622785	87.571716
-2.093245	-12.166909	93.396347	-3.043345	19.054409	91.409737	50.876789	4.854675	96.895828	51.109077	36.059628	93.547562	50.992933	20.4571515	95.221695	-57.079623	17.6516665	87.597779
-2.576292	-12.11919	93.407471	-3.034069	18.869707	91.425278	50.862385	4.675442	96.948311	51.141064	35.877975	93.587837	51.0017245	20.2767085	95.268074	-57.0698625	17.4627055	87.582482
-3.074447	-12.032916	93.371162	-3.036081	18.68161	91.464806	50.846302	4.466646	97.009399	51.177025	35.708366	93.696411	51.0116635	20.087506	95.352905	-57.0838255	17.275714	87.576707
-3.598197	-11.874742	93.333542	-3.04338	18.526794	91.498253	50.859989	4.255291	97.023262	51.221458	35.523865	93.824707	51.0407235	19.889578	95.4239845	-57.1274835	17.16401	87.5725215
-4.13388	-11.670249	93.289528	-3.065828	18.377413	91.543938	50.789707	4.087863	97.094315	51.260429	35.339859	93.975883	51.025068	19.713861	95.535099	-57.156724	17.040965	87.552777
-4.676266	-11.374838	93.188103	-3.086247	18.246702	91.59024	50.765121	3.912642	97.12114	51.324699	35.189575	94.137199	51.04491	19.5511085	95.6291695	-57.217404	16.9422955	87.5513105
-5.459856	-10.934978	93.010155	-3.088399	18.090527	91.672485	50.721134	3.702698	97.128799	51.40519	34.987198	94.407593	51.063162	19.344948	95.768196	-57.23996	16.836106	87.576774
-6.029703	-10.559545	92.846481	-3.102492	17.98472	91.717133	50.744343	3.558787	97.07151	51.48819	34.875965	94.598701	51.1162665	19.217376	95.8351055	-57.3212505	16.752064	87.5991605
-6.60288	-10.14357	92.62812	-3.100092	17.926182	91.75106	50.729298	3.470482	97.023857	51.570023	34.803387	94.810738	51.1496605	19.1369345	95.9172975	-57.3498445	16.7154295	87.5848225
-7.204873	-9.680331	92.388367	-3.061509	17.820034	91.798416	50.671707	3.396328	96.969063	51.660461	34.745033	95.036201	51.166084	19.0706805	96.002632	-57.289102	16.5693875	87.5942
-7.809423	-9.174921	92.131516	-3.027764	17.746864	91.816093	50.712605	3.319297	96.812973	51.77914	34.70583	95.246674	51.2458725	19.0125635	96.0298235	-57.3014005	16.4811645	87.6023625
-8.410575	-8.650478	91.807289	-2.965059	17.664766	91.838089	50.731117	3.274351	96.635231	51.907784	34.684593	95.442368	51.3194505	18.979472	96.0387995	-57.2495685	16.35006	87.6373785
-9.037088	-8.140268	91.499863	-2.875285	17.611958	91.842033	50.723141	3.263152	96.447502	52.033634	34.675755	95.608162	51.3783875	18.9694535	96.027832	-57.1289575	16.2544625	87.656234
-9.998407	-7.281205	91.057381	-2.706769	17.585772	91.825829	50.858681	3.237242	96.033806	52.238377	34.683289	95.74894	51.548529	18.9602655	95.891373	-56.962067	16.2112785	87.760285
-10.621886	-6.746436	90.831413	-2.587788	17.592234	91.801842	50.88364	3.284983	95.792595	52.349083	34.708141	95.759872	51.6163615	18.996562	95.7762335	-56.7919375	16.187906	87.8274505
-11.280137	-6.15336	90.621384	-2.452108	17.619753	91.772232	50.965607	3.352545	95.528183	52.436005	34.732513	95.72123	51.700806	19.042529	95.6247065	-56.605022	16.196977	87.9197575
-11.955443	-5.65025	90.460548	-2.323091	17.643435	91.712616	51.054226	3.446968	95.317703	52.512424	34.776279	95.637993	51.783325	19.1116235	95.477848	-56.429507	16.1752465	87.947384
-12.601021	-5.132351	90.347923	-2.205916	17.686789	91.675232	51.123341	3.589143	95.153885	52.564388	34.824223	95.553894	51.8438645	19.206683	95.3538895	-56.2556965	16.166895	87.9965745
-13.315763	-4.707226	90.299782	-2.100915	17.712969	91.643562	51.256752	3.608515	94.999222	52.605843	34.866821	95.466949	51.9312975	19.237668	95.2330855	-56.1331275	16.18827	88.0540385
-14.015283	-4.263467	90.297356	-2.010211	17.731638	91.632942	51.3433	3.658206	94.910881	52.637119	34.903316	95.384544	51.9902095	19.280761	95.1477125	-56.0106315	16.182515	88.1181715
-15.086947	-3.735177	90.342628	-1.961983	17.665308	91.64193	51.434635	3.679195	94.875984	52.633167	34.921234	95.279602	52.033901	19.3002145	95.077793	-55.957867	16.0304015	88.206067
-15.80689	-3.373077	90.398956	-1.966403	17.596487	91.653412	51.465481	3.66299	94.880592	52.602768	34.888603	95.19265	52.0341245	19.2757965	95.036621	-55.9669305	15.9171775	88.270203
-16.566715	-3.071339	90.492775	-1.973433	17.487007	91.671211	51.470375	3.625307	94.90052	52.549683	34.827358	95.08474	52.010029	19.2263325	94.99263	-55.956895	15.7476815	88.349792
-17.323593	-2.787414	90.621475	-2.004488	17.388918	91.673805	51.454384	3.567357	94.913994	52.48978	34.761879	94.927605	51.972082	19.164618	94.9207995	-55.981058	15.613218	88.4268105
-18.053368	-2.48616	90.73452	-2.042219	17.286011	91.677032	51.405781	3.489326	94.928368	52.400993	34.658089	94.715637	51.903387	19.0737075	94.8220025	-55.987825	15.4983145	88.5320615
-18.831457	-2.256279	90.903931	-2.092067	17.13835	91.673676	51.406132	3.384311	94.911156	52.289562	34.524811	94.452065	51.847847	18.954561	94.6816105	-56.031981	15.322139	88.6657415
-19.554008	-1.9748	91.085724	-2.16311	17.015093	91.660698	51.368599	3.274266	94.917206	52.175583	34.376942	94.121582	51.772091	18.825604	94.519394	-56.098311	15.204582	88.802002
-20.681358	-1.550326	91.402611	-2.26941	16.797153	91.658249	51.24287	3.130199	94.971779	51.931698	34.131416	93.639603	51.587284	18.6308075	94.305691	-56.126104	14.9634985	89.010807
-21.418739	-1.232237	91.648544	-2.371588	16.627789	91.664597	51.164795	2.992692	94.991592	51.771187	33.964565	93.312386	51.467991	18.4786285	94.151989	-56.211167	14.7769495	89.177205
-22.138456	-0.92467	91.855034	-2.472075	16.426489	91.694557	51.056545	2.831455	95.012268	51.599545	33.770889	93.030159	51.328045	18.301172	94.0212135	-56.272195	14.551806	89.3679005
-22.913454	-0.618001	92.013222	-2.616173	16.196314	91.729713	50.908695	2.692244	95.062584	51.409866	33.544849	92.829842	51.1592805	18.1185465	93.946213	-56.3916265	14.2740815	89.513213
-23.626703	-0.291013	92.061478	-2.769501	15.939736	91.762695	50.813164	2.433827	95.085228	51.234428	33.324986	92.720512	51.023796	17.8794065	93.90287	-56.562798	14.0000655	89.62252
-24.369488	0.096006	92.068756	-2.961653	15.687617	91.788536	50.628548	2.265045	95.151375	51.061069	33.118176	92.710922	50.8448085	17.6916105	93.9311485	-56.7681145	13.6836235	89.6459235
-25.12394	0.538853	92.10463	-3.130992	15.398007	91.817001	50.489891	1.980449	95.164589	50.891663	32.909454	92.75705	50.690777	17.4449515	93.9608195	-56.952761	13.3510625	89.6731825
-26.177284	1.230974	92.078232	-3.407016	14.984487	91.899239	50.220078	1.646488	95.216995	50.662128	32.633564	92.878654	50.441103	17.140026	94.0478245	-57.255135	12.828948	89.7506535
-26.914988	1.748451	92.073425	-3.608137	14.756929	91.948929	50.044567	1.42764	95.241615	50.517281	32.463722	92.945465	50.280924	16.945681	94.09354	-57.497198	12.568177	89.804318
-27.634398	2.348877	92.095673	-3.775327	14.56315	92.025864	49.878361	1.250746	95.257133	50.352829	32.298946	93.002335	50.115595	16.774846	94.129734	-57.666249	12.351454	89.921994
-28.340208	2.968177	92.150047	-3.964192	14.380378	92.117828	49.709362	1.109065	95.276382	50.1819	32.166065	93.047997	49.945631	16.637565	94.1621895	-57.874015	12.123191	90.0734665
-29.020554	3.661467	92.228195	-4.134261	14.234468	92.222374	49.558846	1.004785	95.29818	50.013943	32.05426	93.093216	49.7863945	16.5295225	94.195698	-58.0549165	11.9394135	90.24905
-29.720125	4.382712	92.282524	-4.296321	14.086909	92.323593	49.419743	0.9319	95.31749	49.845715	31.974136	93.14476	49.632729	16.453018	94.231125	-58.225371	11.7208	90.416061
-30.339367	5.186767	92.358345	-4.435158	13.967693	92.43084	49.29147	0.870842	95.309952	49.677528	31.927629	93.199203	49.484499	16.3992355	94.2545775	-58.354815	11.5361505	90.6071025
-31.30888	6.418907	92.475121	-4.628043	13.793823	92.567894	49.104206	0.827495	95.258072	49.463661	31.899202	93.25708	49.2839335	16.3633485	94.257576	-58.5400195	11.2242975	90.878212
-31.942822	7.257329	92.541214	-4.76651	13.67273	92.626289	48.988621	0.801836	95.179504	49.313221	31.906717	93.263191	49.150921	16.3542765	94.2213475	-58.683941	10.9911835	91.0312305
-32.577808	8.141206	92.543015	-4.897468	13.571274	92.655579	48.853905	0.796367	95.040634	49.136887	31.902126	93.250175	48.995396	16.3492465	94.1454045	-58.790332	10.7933015	91.1657535
-33.183323	9.072959	92.56852	-5.040148	13.482443	92.681099	48.682045	0.794333	94.885841	48.954525	31.898563	93.205795	48.818285	16.346448	94.045818	-58.898581	10.618438	91.31638
-33.802872	10.01035	92.624557	-5.234291	13.392784	92.692062	48.505081	0.809538	94.723167	48.722202	31.894939	93.164948	48.6136415	16.3522385	93.9440575	-59.0822235	10.4333295	91.4400665
-34.429043	10.958	92.666534	-5.449254	13.345355	92.698273	48.30872	0.808797	94.586357	48.481392	31.876623	93.109474	48.395056	16.34271	93.8479155	-59.293564	10.348	91.5486305
-35.033863	11.999283	92.674698	-5.674452	13.312735	92.724892	48.08884	0.826262	94.4711	48.242302	31.873432	93.102272	48.165571	16.349847	93.786686	-59.514475	10.275623	91.663098
-35.91404	13.547752	92.779457	-6.036988	13.253201	92.775909	47.75362	0.856244	94.341957	47.875248	31.898407	93.146477	47.814434	16.3773255	93.744217	-59.88841	10.1290765	91.807601
-36.464268	14.574029	92.880417	-6.282617	13.198844	92.841248	47.541573	0.881818	94.29319	47.62867	31.924379	93.198723	47.5851215	16.4030985	93.7459565	-60.1503555	9.9945895	91.9365395
-37.021435	15.654484	92.952347	-6.53062	13.158978	92.922371	47.338341	0.891877	94.271637	47.3797	31.954277	93.273682	47.3590205	16.423077	93.7726595	-60.4202605	9.894879	92.0720825
-37.527214	16.744392	93.037354	-6.77573	13.117632	92.994591	47.130993	0.928266	94.258774	47.136349	31.994013	93.363106	47.133671	16.4611395	93.81094	-60.685131	9.7741245	92.178242
-38.029968	17.781546	93.205841	-7.029597	13.064816	93.081703	46.892815	1.015291	94.274246	46.889099	32.021439	93.474136	46.890957	16.518365	93.874191	-60.950151	9.611267	92.289215
-38.504295	18.857756	93.334686	-7.253328	13.013906	93.174728	46.755173	0.979045	94.191071	46.641487	32.057598	93.57148	46.69833	16.5183215	93.8812755	-61.204986	9.5094905	92.4681805
-38.955681	19.969324	93.519165	-7.489164	12.99799	93.269173	46.543617	1.04583	94.142845	46.400406	32.101677	93.655212	46.4720115	16.5737535	93.8990285	-61.4503395	9.4222265	92.6393175
-39.582134	21.584824	93.842194	-7.831352	12.972614	93.419556	46.195404	1.189946	94.078751	46.045174	32.18074	93.774452	46.120289	16.685343	93.9266015	-61.782993	9.259885	92.9125105
-39.957031	22.659081	94.043365	-8.039507	12.974829	93.502922	46.00948	1.283917	94.013962	45.798283	32.26128	93.835716	45.9038815	16.7725985	93.924839	-61.9828955	9.1770595	93.081005
-40.356575	23.720667	94.198402	-8.236835	12.989219	93.556091	45.784657	1.44159	93.976791	45.583981	32.342545	93.883339	45.684319	16.8920675	93.930065	-62.157989	9.0863705	93.182117
-40.676929	24.821201	94.345184	-8.427758	13.030013	93.599907	45.646599	1.496783	93.885956	45.37365	32.431366	93.927193	45.5101245	16.9640745	93.9065745	-62.3656405	9.0959515	93.2932395
-40.98138	25.849062	94.482773	-8.621968	13.055823	93.624008	45.486092	1.612704	93.810249	45.159069	32.522392	93.977753	45.3225805	17.067548	93.894001	-62.5665165	9.044098	93.354015
-41.215233	26.881296	94.589485	-8.786365	13.105	93.643456	45.327099	1.718442	93.73259	44.967346	32.608379	94.016922	45.1472225	17.1634105	93.874756	-62.7199525	9.0465895	93.412156
-41.513199	27.921495	94.737877	-8.937367	13.15056	93.637375	45.192619	1.822389	93.641754	44.811989	32.722359	94.03894	45.002304	17.272374	93.840347	-62.877038	9.028746	93.434403
-41.786751	29.453167	94.962234	-9.125187	13.26458	93.663116	45.010414	1.989932	93.497551	44.582382	32.852528	94.070869	44.796398	17.42123	93.78421	-63.046772	9.10793	93.542022
-41.97229	30.379295	95.140678	-9.210628	13.331095	93.699738	44.894085	2.089763	93.430977	44.454918	32.922871	94.122139	44.6745015	17.506317	93.776558	-63.0957575	9.155873	93.622918
-42.084702	31.320953	95.346138	-9.298277	13.437504	93.75148	44.794777	2.172874	93.378212	44.366264	32.986153	94.18335	44.5805205	17.5795135	93.780781	-63.1770745	9.2954945	93.722179
-42.182747	32.227661	95.504829	-9.381204	13.508551	93.795982	44.726814	2.235622	93.341728	44.301193	33.037544	94.283524	44.5140035	17.636583	93.812626	-63.2764115	9.380519	93.779338
-42.245365	33.092979	95.636055	-9.447133	13.563236	93.835556	44.627926	2.323251	93.361336	44.258663	33.076412	94.418396	44.4432945	17.6998315	93.889866	-63.3375605	9.4266405	93.781246
-42.258331	33.936001	95.802437	-9.526754	13.623242	93.881248	44.591255	2.284208	93.344009	44.238125	33.109318	94.557594	44.41469	17.696763	93.9508015	-63.468198	9.549721	93.8116945
-42.247017	34.679592	95.976654	-9.578321	13.676959	93.919365	44.530739	2.278506	93.350967	44.218643	33.094856	94.695282	44.374691	17.686681	94.0231245	-63.531333	9.667237	93.8156055
-42.145336	35.721203	96.173096	-9.677846	13.764867	93.97229	44.423077	2.233649	93.380005	44.174103	33.067467	94.888298	44.29859	17.650558	94.1341515	-63.654282	9.879176	93.8104285
-42.036125	36.358524	96.318802	-9.765532	13.830231	94.023178	44.353214	2.205383	93.426857	44.155415	33.038567	95.020439	44.2543145	17.621975	94.223648	-63.7853785	10.038487	93.822708
-41.874592	36.958786	96.437073	-9.843605	13.877461	94.078613	44.286068	2.180009	93.487083	44.125877	33.035126	95.132675	44.2059725	17.6075675	94.309879	-63.8931825	10.1473545	93.847347
-41.727909	37.568748	96.508232	-9.927646	13.954292	94.131706	44.236706	2.15837	93.549255	44.077484	33.018799	95.23494	44.157095	17.5885845	94.3920975	-64.012387	10.3199995	93.8713145
-41.554455	38.133911	96.56189	-10.013783	14.012734	94.191124	44.165169	2.148779	93.62278	44.018383	33.00985	95.324188	44.091776	17.5793145	94.473484	-64.119342	10.4461535	93.908764
-41.380173	38.636669	96.605995	-10.100816	14.100854	94.248901	44.106441	2.135281	93.714172	43.974392	33.018227	95.388336	44.0404165	17.576754	94.551254	-64.2420485	10.624954	93.946548
-41.143677	39.080692	96.674362	-10.180016	14.156667	94.291428	44.008564	2.187437	93.818924	43.926884	33.018242	95.458183	43.967724	17.6028395	94.6385535	-64.327756	10.7104945	93.9443025
-40.73288	39.673649	96.654976	-10.320427	14.238316	94.336258	43.973251	2.117228	93.964935	43.846443	33.015869	95.585571	43.909847	17.5665485	94.775253	-64.550701	10.9100835	93.897263
-40.466206	40.005451	96.621529	-10.403949	14.282574	94.378448	43.922226	2.10007	94.105949	43.820305	33.005917	95.66449	43.8712655	17.5529935	94.8852195	-64.6791635	11.0121545	93.8716765
-40.19376	40.310173	96.616898	-10.473845	14.317031	94.435555	43.893486	2.081012	94.266052	43.78334	32.998257	95.771393	43.838413	17.5396345	95.0187225	-64.786103	11.0944275	93.8523875
-39.839191	40.572433	96.64492	-10.547673	14.344581	94.518997	43.863041	2.047136	94.426956	43.765503	32.989666	95.873451	43.814272	17.518401	95.1502035	-64.909618	11.170761	93.8877905
-39.445877	40.867146	96.64653	-10.59984	14.368437	94.625252	43.836136	2.015984	94.613403	43.763004	32.973724	95.950874	43.79957	17.494854	95.2821385	-64.99925	11.24202	93.9683655
-38.977345	41.139378	96.598343	-10.659624	14.409977	94.688347	43.827934	1.986185	94.801369	43.757797	32.963898	96.039909	43.7928655	17.4750415	95.420639	-65.1121135	11.3449125	93.956055
-38.465969	41.376816	96.576111	-10.693463	14.459254	94.789749	43.83057	1.958858	94.987282	43.75848	32.95097	96.125565	43.794525	17.454914	95.5564235	-65.181451	11.463594	94.0230745
-37.666	41.654198	96.574715	-10.729398	14.496624	94.904518	43.832294	1.928307	95.219749	43.785583	32.919727	96.2584	43.8089385	17.424017	95.7390745	-65.2677345	11.569231	94.0699615
-37.12228	41.833817	96.605591	-10.752286	14.507051	94.937202	43.841	1.910252	95.320572	43.79855	32.914154	96.341667	43.819775	17.412203	95.8311195	-65.324347	11.601899	94.0432845
-36.596115	42.023586	96.566338	-10.802671	14.559594	94.93895	43.846745	1.882396	95.391937	43.80373	32.900043	96.405441	43.8252375	17.3912195	95.898689	-65.4305795	11.7279685	93.979211
-36.022179	42.169044	96.577301	-10.797804	14.551383	94.962273	43.839027	1.868147	95.432961	43.802837	32.890404	96.467514	43.820932	17.3792755	95.9502375	-65.41654	11.7234905	93.9743085
-35.410408	42.320797	96.604385	-10.798531	14.59442	95.017998	43.830971	1.868318	95.469551	43.810062	32.889927	96.531311	43.8205165	17.3791225	96.000431	-65.4175785	11.8097175	94.035565
-34.743206	42.471481	96.573494	-10.814103	14.630156	95.040573	43.82618	1.877896	95.5084	43.820194	32.907719	96.607323	43.823187	17.3928075	96.0578615	-65.451393	11.8675045	94.0232845
-33.999901	42.63134	96.571281	-10.843177	14.688617	95.052238	43.822895	1.893394	95.544754	43.832184	32.939545	96.663544	43.8275395	17.4164695	96.104149	-65.5138935	11.9607645	94.000327
-32.868656	42.795681	96.579208	-10.876493	14.789888	95.050797	43.826534	1.948129	95.603333	43.850086	33.010979	96.774185	43.83831	17.479554	96.188759	-65.591296	12.100222	93.912835
-32.155312	42.895279	96.561531	-10.900249	14.885375	95.060616	43.809875	1.988705	95.648232	43.870491	33.062698	96.824448	43.840183	17.5257015	96.23634	-65.640681	12.2450485	93.884892
-31.378519	42.989052	96.570946	-10.902981	14.970021	95.068703	43.762093	2.106512	95.718056	43.845089	33.114632	96.902458	43.803591	17.610572	96.310257	-65.609553	12.32947	93.827149
-30.585081	43.05167	96.587662	-10.93833	15.068179	95.10778	43.781544	2.125757	95.771469	43.835762	33.178326	96.990189	43.808653	17.6520415	96.380829	-65.685313	12.4843165	93.834731
-29.65016	43.155827	96.556572	-10.997649	15.169621	95.130638	43.767815	2.19436	95.865952	43.83387	33.249783	97.102356	43.8008425	17.7220715	96.484154	-65.7961405	12.6171705	93.777122
-28.751205	43.199112	96.552887	-11.015223	15.271213	95.176834	43.75349	2.253119	95.973358	43.842194	33.316681	97.220169	43.797842	17.7849	96.5967635	-65.828288	12.757526	93.7569045
-27.922186	43.275055	96.601799	-11.049203	15.353388	95.229111	43.747761	2.301898	96.102974	43.885056	33.386692	97.322525	43.8164085	17.844295	96.7127495	-65.9148145	12.862481	93.7454725
-26.468355	43.262543	96.574333	-11.048976	15.487567	95.328537	43.755253	2.363306	96.309494	43.91972	33.471474	97.427338	43.8374865	17.91739	96.868416	-65.9354385	13.057744	93.788658
-25.455141	43.314693	96.478134	-11.051963	15.606038	95.374313	43.772388	2.396021	96.460342	43.935333	33.505264	97.470139	43.8538605	17.9506425	96.9652405	-65.9577865	13.2614335	93.7833855
-24.391832	43.324299	96.385597	-11.031375	15.69092	95.434265	43.779137	2.490396	96.660927	43.954082	33.525982	97.520691	43.8666095	18.008189	97.090809	-65.9293595	13.373651	93.777721
-23.443897	43.33672	96.33699	-11.027072	15.737266	95.498421	43.874947	2.432754	96.820518	43.991253	33.565948	97.56472	43.9331	17.999351	97.192619	-65.987244	13.475181	93.804223
-22.364195	43.279869	96.274887	-10.987358	15.818962	95.571777	43.958546	2.453863	96.951225	44.017662	33.59499	97.614998	43.988104	18.0244265	97.2831115	-65.96282	13.6134975	93.8604425
-21.250946	43.279152	96.215614	-10.939313	15.827851	95.663048	43.983448	2.48486	97.138954	44.044754	33.611851	97.691055	44.014101	18.0483555	97.4150045	-65.892727	13.6073465	93.9110915
-20.076237	43.259277	96.206909	-10.907357	15.842199	95.746803	44.056885	2.490106	97.275764	44.099075	33.620804	97.773239	44.07798	18.055455	97.5245015	-65.892694	13.628943	93.9691045
-18.453917	43.227798	96.273109	-10.836991	15.831058	95.8666	44.19104	2.459955	97.423958	44.195107	33.629662	97.94693	44.1930735	18.0448085	97.685444	-65.8670555	13.6173075	94.047756
-17.280151	43.183075	96.358093	-10.783736	15.838533	95.927986	44.208458	2.46908	97.550865	44.266026	33.63921	98.112442	44.237242	18.054145	97.8316535	-65.804714	13.622921	94.0243185
-16.102659	43.191593	96.42112	-10.740952	15.830546	95.9804	44.257481	2.45329	97.643883	44.347076	33.657272	98.296097	44.3022785	18.055281	97.96999	-65.7841825	13.605811	93.99081
-14.926868	43.176159	96.555031	-10.709859	15.834851	96.004509	44.325737	2.444077	97.725998	44.452896	33.673306	98.475716	44.3893165	18.0586915	98.100857	-65.8090345	13.6110105	93.908161
-13.725699	43.141083	96.626472	-10.66904	15.851615	96.02993	44.390202	2.45111	97.837616	44.544407	33.697304	98.6689	44.4673045	18.074207	98.253258	-65.8053845	13.629023	93.806602
-12.49685	43.131237	96.722404	-10.604176	15.931669	96.073074	44.462196	2.484475	97.967339	44.620022	33.768345	98.91037	44.541109	18.12641	98.4388545	-65.749461	13.736928	93.7072935
-11.230696	43.14819	96.803291	-10.576473	15.994159	96.106682	44.526817	2.524377	98.132629	44.708515	33.823914	99.15966	44.617666	18.1741455	98.6461445	-65.770612	13.8141725	93.5672195
-9.38525	43.10775	97.024231	-10.527646	16.134108	96.171883	44.655846	2.641141	98.379219	44.839146	33.971466	99.54026	44.747496	18.3063035	98.9597395	-65.802788	13.9619125	93.3840265
-8.123137	43.055462	97.197327	-10.477014	16.20447	96.219589	44.740685	2.714919	98.541626	44.928658	34.088131	99.822746	44.8346715	18.401525	99.182186	-65.7886995	14.007415	93.256992
-6.842734	43.053917	97.315399	-10.427527	16.294437	96.258926	44.820484	2.80856	98.716507	45.018894	34.206573	100.102318	44.919689	18.5075665	99.4094125	-65.774743	14.0813075	93.1084395
-5.618455	42.999222	97.491493	-10.400665	16.378918	96.300133	44.918797	2.885988	98.904755	45.101894	34.329098	100.389549	45.0103455	18.607543	99.647152	-65.8116755	14.150293	92.953114
-4.372048	42.8946	97.668686	-10.345009	16.513485	96.346634	45.024948	2.972509	99.112572	45.190449	34.45787	100.693428	45.1076985	18.7151895	99.903	-65.7977165	14.3117805	92.790268
-3.093751	42.803257	97.819893	-10.275648	16.56481	96.388313	45.146992	3.060704	99.332718	45.303242	34.562092	100.99173	45.225117	18.811398	100.162224	-65.776413	14.318222	92.614402
-1.825646	42.694431	97.995445	-10.1982	16.669632	96.441093	45.288242	3.138937	99.554016	45.421997	34.666943	101.294243	45.3551195	18.90294	100.4241295	-65.7515195	14.436324	92.4580565
0.054426	42.435844	98.25145	-10.030704	16.790352	96.555801	45.511276	3.244701	99.856911	45.63932	34.826309	101.69883	45.575298	19.035505	100.7778705	-65.636706	14.545199	92.3337315
1.318703	42.224201	98.406967	-9.891064	16.883564	96.62085	45.675632	3.295955	100.029228	45.813	34.914055	101.928223	45.744316	19.105005	100.9787255	-65.526444	14.662123	92.2629745
2.597601	41.997429	98.547333	-9.763124	16.95944	96.665245	45.844067	3.357979	100.173912	45.976749	34.988667	102.145508	45.910408	19.173323	101.15971	-65.436656	14.745557	92.17078
3.826108	41.710861	98.644531	-9.61627	17.031427	96.655907	46.016075	3.385385	100.31134	46.168468	35.025417	102.34095	46.0922715	19.205401	101.326145	-65.3248115	14.857453	91.985669
5.079313	41.425049	98.756538	-9.448381	17.079819	96.649178	46.210114	3.414923	100.44268	46.354656	35.086117	102.536919	46.282385	19.25052	101.4897995	-65.179147	14.909118	91.8085565
6.311259	41.075336	98.814224	-9.279637	17.16486	96.632813	46.408512	3.444072	100.556335	46.541924	35.152134	102.732681	46.475218	19.298103	101.644508	-65.034492	15.031617	91.621118
7.548159	40.731598	98.846855	-9.089592	17.214039	96.569611	46.606808	3.500799	100.663422	46.751656	35.211567	102.8787	46.679232	19.356183	101.771061	-64.858416	15.071895	91.368161
9.340343	40.064232	98.860374	-8.791804	17.31395	96.446617	46.915279	3.528337	100.784615	47.085556	35.282463	103.080811	47.0004175	19.4054	101.932713	-64.5840255	15.2225	90.960521
10.542397	39.552204	98.86924	-8.584876	17.419975	96.347031	47.115475	3.568623	100.843903	47.305714	35.332386	103.202393	47.2105945	19.4505045	102.023148	-64.3803465	15.3894455	90.670914
11.724003	39.03828	98.864922	-8.360508	17.506317	96.246376	47.336575	3.602545	100.918198	47.533009	35.372547	103.345955	47.434792	19.487546	102.1320765	-64.155808	15.525088	90.3606755
12.864799	38.438545	98.85038	-8.141315	17.575315	96.134178	47.559872	3.652138	100.978722	47.756924	35.416378	103.469147	47.658398	19.534258	102.2239345	-63.941028	15.616372	90.0444215
14.019947	37.829052	98.842178	-7.899033	17.683268	96.024193	47.800484	3.686155	101.056061	47.996338	35.467316	103.560783	47.898411	19.5767355	102.308422	-63.696477	15.7898005	89.739964
15.138876	37.130142	98.809708	-7.662403	17.805202	95.901184	48.026947	3.792641	101.171875	48.231323	35.527699	103.683403	48.129135	19.66017	102.427639	-63.453941	15.950234	89.374729
16.250067	36.422581	98.771904	-7.407766	17.932404	95.7948	48.312057	3.795577	101.22728	48.474701	35.570084	103.779434	48.393379	19.6828305	102.503357	-63.208911	16.1819775	89.086243
17.800674	35.256966	98.669861	-6.990149	18.134836	95.59156	48.726196	3.866037	101.37043	48.864441	35.635208	103.860786	48.7953185	19.7506225	102.615608	-62.7756165	16.5190495	88.567512
18.867197	34.368248	98.522362	-6.697194	18.28874	95.430672	49.009659	3.939204	101.457321	49.093037	35.726963	103.935204	49.051348	19.8330835	102.6962625	-62.445736	16.7443965	88.1650815
19.915987	33.392872	98.310379	-6.359478	18.43182	95.259056	49.313564	3.969572	101.518608	49.399399	35.775955	103.87249	49.3564815	19.8727635	102.695549	-62.0754375	16.9908765	87.822563
20.899994	32.418655	98.065697	-6.021494	18.581116	95.063667	49.607662	4.017821	101.548592	49.739941	35.770924	103.695808	49.6738015	19.8943725	102.6222	-61.7167895	17.2678595	87.505134
21.904427	31.467087	97.811897	-5.684309	18.728703	94.840401	49.922161	4.07807	101.524689	50.011234	35.794312	103.477715	49.9666975	19.936191	102.501202	-61.3353155	17.521215	87.1796
22.813229	30.293863	97.445335	-5.340991	18.869621	94.607582	50.224697	4.137368	101.433014	50.274117	35.782223	103.133011	50.249407	19.9597955	102.2830125	-60.931389	17.7794465	86.9321515
23.657042	29.177973	97.051414	-4.98472	19.018744	94.336906	50.501835	4.204386	101.288132	50.552307	35.748096	102.73967	50.527071	19.976241	102.013901	-60.496511	18.061247	86.659911
24.798244	27.405762	96.390411	-4.489334	19.238831	93.884956	50.888657	4.255836	100.97934	50.90976	35.748035	102.046494	50.8992085	20.0019355	101.512917	-59.8778765	18.4757265	86.256995
25.53455	26.085901	95.89769	-4.177768	19.358944	93.585602	51.111824	4.308239	100.737808	51.159088	35.702583	101.474426	51.135456	20.005411	101.106117	-59.490992	18.712477	86.065087
26.17758	24.792749	95.446442	-3.874012	19.494926	93.279701	51.328529	4.342874	100.495979	51.394165	35.716419	100.986687	51.361347	20.0296465	100.741333	-59.109371	18.9602055	85.818069
26.835176	23.494465	95.070358	-3.598229	19.572479	93.028831	51.542316	4.380721	100.257889	51.60833	35.714085	100.440445	51.575323	20.047403	100.349167	-58.771781	19.097555	85.708495
27.369467	22.133341	94.707886	-3.364377	19.656773	92.773476	51.721073	4.395721	100.058022	51.827248	35.67662	99.955254	51.7741605	20.0361705	100.006638	-58.5029145	19.2773755	85.540314
27.937201	20.735338	94.434776	-3.13389	19.691109	92.559227	51.913422	4.398481	99.878357	51.980064	35.65675	99.56459	51.946743	20.0276155	99.7214735	-58.214523	19.3546025	85.3969805
28.454611	19.362957	94.238716	-2.927078	19.730413	92.373085	52.074104	4.38845	99.751389	52.157665	35.62072	99.219284	52.1158845	20.004585	99.4853365	-57.9700405	19.456241	85.2608335
29.120163	17.229019	93.98101	-2.63604	19.710032	92.133995	52.320354	4.328081	99.647186	52.397709	35.512169	98.814995	52.3590315	19.920125	99.2310905	-57.6311115	19.499939	85.0368995
29.536417	15.835349	93.878899	-2.430973	19.6565	91.996727	52.472855	4.250506	99.618408	52.560719	35.430256	98.603523	52.516787	19.840381	99.1109655	-57.378733	19.472619	84.8824885
29.917917	14.356139	93.76976	-2.245944	19.587238	91.856087	52.621372	4.171163	99.614075	52.722527	35.304657	98.408134	52.6719495	19.73791	99.0111045	-57.1638375	19.436566	84.7010695
30.301853	12.968056	93.693283	-2.040286	19.480064	91.696838	52.801479	4.064842	99.613037	52.879356	35.171543	98.241364	52.8404175	19.6181925	98.9272005	-56.9209895	19.3419355	84.4664755
30.620033	11.547703	93.609413	-1.850687	19.360186	91.551071	52.957375	3.942445	99.567169	53.054131	35.025711	98.077217	53.005753	19.484078	98.822193	-56.707127	19.236294	84.279949
30.911541	10.233251	93.542313	-1.655841	19.21826	91.3797	53.10096	3.821536	99.524864	53.194225	34.903927	97.945061	53.1475925	19.3627315	98.7349625	-56.4592745	19.0737885	84.0244375
31.218237	8.749191	93.459602	-1.475734	19.091543	91.192917	53.240372	3.706789	99.470932	53.360687	34.722404	97.753693	53.3005295	19.2145965	98.6123125	-56.2519975	18.9684895	83.7735215
31.583437	6.732807	93.359253	-1.246724	18.909273	90.924774	53.408848	3.576266	99.416153	53.562172	34.539337	97.529564	53.48551	19.0578015	98.4728585	-55.978958	18.7607445	83.3766895
31.767756	5.463118	93.310844	-1.115893	18.799889	90.767067	53.441708	3.607252	99.445313	53.645451	34.429974	97.399559	53.5435795	19.018613	98.422436	-55.7753655	18.581165	83.111698
31.962803	4.102268	93.269905	-0.987099	18.67984	90.595055	53.527176	3.555059	99.404991	53.756489	34.33836	97.250336	53.6418325	18.9467095	98.3276635	-55.6160305	18.4129705	82.8624465
32.095894	2.865891	93.223763	-0.87108	18.572067	90.448013	53.644188	3.452595	99.331436	53.859283	34.256832	97.102394	53.7517355	18.8547135	98.216915	-55.4938955	18.2894205	82.679111
32.21489	1.61691	93.22715	-0.733651	18.477116	90.297096	53.722805	3.423765	99.305748	53.945099	34.196236	96.955833	53.833952	18.8100005	98.1307905	-55.301254	18.1442315	82.4634015
32.246555	0.47414	93.198792	-0.646943	18.386538	90.158066	53.802979	3.395539	99.271927	54.040031	34.143196	96.793983	53.921505	18.7693675	98.032955	-55.215391	18.0037085	82.283177
32.26717	-0.696	93.212494	-0.52387	18.285732	90.026237	53.876068	3.369387	99.233437	54.135067	34.082466	96.645721	54.0055675	18.7259265	97.939579	-55.0533075	17.8455375	82.112895
32.285164	-2.427301	93.237518	-0.3782	18.147507	89.829948	53.955914	3.309198	99.162468	54.277145	33.989346	96.422501	54.1165295	18.649272	97.7924845	-54.8729295	17.645742	81.8674115
32.277912	-3.509381	93.164215	-0.284625	18.050171	89.681633	53.987183	3.258665	99.095741	54.349976	33.913887	96.275421	54.1685795	18.586276	97.685581	-54.7378295	17.514066	81.677685
32.161728	-4.436131	93.217293	-0.205377	17.936676	89.55619	54.019855	3.210341	99.0177	54.427296	33.84956	96.12545	54.2235755	18.5299505	97.571575	-54.6343295	17.3434015	81.540805
32.106823	-5.554972	93.105682	-0.150463	17.837948	89.41127	54.012604	3.213502	98.941185	54.492683	33.787216	95.984032	54.2526435	18.500359	97.4626085	-54.5535695	17.175537	81.3599315
31.961792	-6.504875	93.008301	-0.102046	17.772991	89.269104	54.064274	3.11269	98.819061	54.545742	33.734665	95.849327	54.305008	18.4236775	97.334194	-54.5091	17.1223045	81.204014
31.76022	-7.35126	93.00544	-0.047592	17.658352	89.145233	54.077499	3.077813	98.707939	54.590778	33.693985	95.690292	54.3341385	18.385899	97.1991155	-54.4293225	16.930805	81.0913505
31.56892	-8.242745	92.897537	-0.024143	17.598646	88.996956	54.073536	3.056929	98.579933	54.620205	33.657845	95.509628	54.3468705	18.357387	97.0447805	-54.3951565	16.839905	80.9491315
31.138334	-9.430219	92.860069	0.036437	17.51429	88.806091	54.07201	3.025834	98.410202	54.656761	33.611744	95.230118	54.3643855	18.318789	96.82016	-54.2915115	16.709791	80.792022
30.797201	-10.0965	92.792793	0.084236	17.489672	88.691406	54.083485	3.048902	98.29641	54.684055	33.616707	95.035828	54.38377	18.3328045	96.666119	-54.215298	16.6465395	80.716693
30.307261	-10.382297	92.669754	0.104691	17.478983	88.582428	54.096664	3.0774	98.204865	54.700924	33.632298	94.844528	54.398794	18.354849	96.5246965	-54.189412	16.603117	80.6401595
29.834446	-10.615191	92.610222	0.149613	17.449217	88.495506	54.120277	3.123053	98.109276	54.719566	33.651905	94.689758	54.4199215	18.387479	96.399517	-54.1206955	16.510955	80.591495
29.262642	-10.791512	92.471733	0.197441	17.40624	88.415466	54.149277	3.177179	98.018997	54.729958	33.696915	94.565811	54.4396175	18.437047	96.292404	-54.0447355	16.375433	80.538528
28.611214	-10.894527	92.353432	0.220397	17.371758	88.358658	54.198582	3.206342	97.896561	54.726643	33.72971	94.490379	54.4626125	18.468026	96.19347	-54.0218185	16.27549	80.523846
27.881987	-10.964547	92.167168	0.222032	17.311325	88.271667	54.20211	3.243197	97.762093	54.71487	33.766891	94.41938	54.45849	18.505044	96.0907365	-54.014426	16.117606	80.4525975
26.698013	-11.067274	91.776047	0.222377	17.24078	88.16465	54.118919	3.314141	97.533981	54.675697	33.812008	94.326904	54.397308	18.5630745	95.9304425	-53.952554	15.9184855	80.3988575
25.893047	-11.077406	91.550186	0.207491	17.216961	88.08004	54.066689	3.355484	97.344048	54.620892	33.828217	94.271103	54.3437905	18.5918505	95.8075755	-53.9288085	15.8420715	80.3525045
24.953608	-11.095719	91.280403	0.167317	17.204805	87.997894	53.990871	3.394804	97.154953	54.564701	33.862629	94.196716	54.277786	18.6287165	95.6758345	-53.943152	15.7808935	80.3199535
23.962774	-11.038961	91.005707	0.098501	17.213383	87.916092	53.876991	3.443158	96.966759	54.509712	33.896816	94.115677	54.1933515	18.669987	95.541218	-53.9963495	15.756779	80.290966
22.885874	-11.009057	90.734619	0.016638	17.224699	87.819359	53.813999	3.482945	96.716537	54.440594	33.951778	94.026619	54.1272965	18.7173615	95.371578	-54.0940205	15.7320365	80.26714
21.797497	-10.909444	90.393028	-0.071667	17.253286	87.711349	53.692287	3.539518	96.448776	54.384171	34.011398	93.894554	54.038229	18.775458	95.171665	-54.181563	15.731114	80.251033
20.652372	-10.807659	90.04985	-0.129752	17.290121	87.580933	53.557796	3.597217	96.106407	54.311787	34.075314	93.699547	53.9347915	18.8362655	94.902977	-54.1942955	15.7439765	80.258889
18.82991	-10.655554	89.37532	-0.232041	17.350956	87.329994	53.372883	3.695241	95.439598	54.152924	34.169846	93.330727	53.7629035	18.9325435	94.3851625	-54.2269855	15.7693685	80.2748255
17.544506	-10.557167	88.860909	-0.299207	17.384953	87.11525	53.197567	3.775634	94.940491	54.053932	34.245884	92.997154	53.6257495	19.010759	93.9688225	-54.2241635	15.759147	80.2616775
16.248226	-10.478771	88.339348	-0.371628	17.45384	86.883736	53.064919	3.844872	94.351044	53.961788	34.319378	92.580322	53.5133535	19.082125	93.465683	-54.2566095	15.825555	80.301789
14.864876	-10.366067	87.761215	-0.429405	17.526739	86.597412	52.942944	3.909043	93.686348	53.834522	34.378113	92.098633	53.388733	19.143578	92.8924905	-54.247543	15.9099	80.3023335
13.447409	-10.269296	87.19397	-0.474833	17.594757	86.307457	52.798664	3.990683	92.957542	53.754692	34.422607	91.524971	53.276678	19.206645	92.2412565	-54.226344	15.982869	80.3736575
12.038527	-10.17235	86.611916	-0.485415	17.694906	85.985344	52.704395	4.019862	92.172661	53.69458	34.464558	90.863693	53.1994875	19.24221	91.518177	-54.1703175	16.147602	80.452511
10.551219	-10.072595	86.099144	-0.468944	17.773809	85.6614	52.610409	4.053714	91.426163	53.632767	34.473854	90.194893	53.121588	19.263784	90.810528	-54.059476	16.283834	80.512272
8.315442	-9.932796	85.436081	-0.449309	17.859833	85.232391	52.532154	4.052746	90.437202	53.564209	34.473301	89.267555	53.0481815	19.2630235	89.8523785	-53.9467995	16.4566425	80.6124035
6.822313	-9.829573	85.043121	-0.442661	17.882391	84.989204	52.464325	4.035613	89.841743	53.500671	34.48526	88.720154	52.982498	19.2604365	89.2809485	-53.86782	16.5043455	80.6974595
5.272061	-9.749142	84.710938	-0.449807	17.884346	84.742218	52.398266	4.007066	89.287415	53.442635	34.481239	88.228813	52.9204505	19.2441525	88.758114	-53.8200645	16.5245395	80.726322
3.751658	-9.677752	84.424606	-0.463695	17.865316	84.510292	52.296345	4.003039	88.79171	53.37183	34.472321	87.75943	52.8340875	19.23768	88.27557	-53.7614775	16.492952	80.745014
2.233366	-9.63201	84.118263	-0.501358	17.803726	84.271988	52.241833	3.871026	88.271309	53.299278	34.436096	87.274651	52.7705555	19.153561	87.77298	-53.7732715	16.453891	80.770996
0.660884	-9.570262	83.873672	-0.530555	17.760368	84.046211	52.159576	3.78009	87.753242	53.232491	34.368065	86.784103	52.6960335	19.0740775	87.2686725	-53.7571435	16.4466585	80.8237495
-0.862055	-9.504946	83.605965	-0.538864	17.717752	83.783585	52.037357	3.73271	87.243805	53.161221	34.294945	86.28389	52.599289	19.0138275	86.7638475	-53.677017	16.4216765	80.8033225
-3.156814	-9.396539	83.222366	-0.598329	17.631985	83.387825	51.927258	3.491527	86.415222	53.088848	34.20483	85.491783	52.508053	18.8481785	85.9535025	-53.704711	16.4157915	80.8221475
-4.683176	-9.297545	82.942551	-0.642382	17.602592	83.095924	51.783173	3.448236	85.880211	53.015739	34.146984	84.950729	52.399456	18.79761	85.41547	-53.68422	16.407574	80.776378
-6.1622	-9.195832	82.710663	-0.688687	17.592041	82.803665	51.683819	3.318077	85.313759	52.932896	34.102543	84.406799	52.3083575	18.71031	84.860279	-53.6857315	16.473772	80.747051
-7.665262	-9.086697	82.468132	-0.75619	17.578426	82.498329	51.562206	3.26289	84.763901	52.833588	34.052052	83.863174	52.197897	18.657471	84.3135375	-53.710277	16.499381	80.6831205
-9.152222	-8.922879	82.215065	-0.817364	17.581299	82.211472	51.428078	3.210208	84.227455	52.706917	33.991959	83.34285	52.0674975	18.6010835	83.7851525	-53.7022255	16.5615145	80.6377915
-10.554697	-8.819691	81.976326	-0.892851	17.591351	81.890182	51.292355	3.174078	83.722519	52.603321	33.943478	82.863533	51.947838	18.558778	83.293026	-53.73354	16.623924	80.487338
-11.942204	-8.701244	81.721809	-0.958417	17.609365	81.621361	51.141731	3.115677	83.264923	52.529995	33.911888	82.453079	51.835863	18.5137825	82.859001	-53.752697	16.7049475	80.383721
-13.990633	-8.482795	81.338242	-1.067891	17.61627	81.241882	50.933403	3.020837	82.651596	52.423912	33.860664	81.9599	51.6786575	18.4407505	82.305748	-53.8144395	16.7917895	80.178016
-15.309588	-8.335103	81.106667	-1.160645	17.638222	80.99501	50.79044	2.944878	82.271683	52.37801	33.829842	81.674728	51.584225	18.38736	81.9732055	-53.905515	16.889084	80.0168145
-16.566761	-8.233501	80.853661	-1.234387	17.657194	80.802505	50.659615	2.851998	81.908752	52.328621	33.779747	81.399841	51.494118	18.3158725	81.6542965	-53.962892	16.9985155	79.9507135
-17.869524	-8.063056	80.666473	-1.304702	17.677368	80.588791	50.481945	2.833411	81.564682	52.287544	33.715595	81.118416	51.3847445	18.274503	81.341549	-53.9941485	17.080233	79.836033
-19.068975	-7.922579	80.39257	-1.36535	17.654238	80.344208	50.376736	2.704585	81.13958	52.230179	33.652309	80.839264	51.3034575	18.178447	80.989422	-54.0341575	17.130029	79.698994
-20.185499	-7.800743	80.228737	-1.446791	17.673368	80.121399	50.230591	2.647872	80.749779	52.157921	33.590595	80.553421	51.194256	18.1192335	80.6516	-54.087838	17.2275025	79.591198
-21.289629	-7.708303	80.107239	-1.550079	17.70546	79.936569	50.073166	2.597013	80.374405	52.056313	33.540722	80.250587	51.0647395	18.0688675	80.312496	-54.1648975	17.3420525	79.560642
-22.873255	-7.529404	80.08506	-1.677097	17.711765	79.728485	49.853264	2.547391	79.95665	51.859272	33.445629	79.795662	50.856268	17.99651	79.876156	-54.210462	17.42702	79.580814
-23.791922	-7.469637	80.067596	-1.798126	17.708836	79.619507	49.788662	2.50136	79.749451	51.699574	33.386597	79.532211	50.744118	17.9439785	79.640831	-54.34037	17.4736935	79.598183
-24.696381	-7.432774	80.141945	-1.912081	17.680101	79.534142	49.693375	2.485909	79.619713	51.549316	33.364834	79.288536	50.6213455	17.9253715	79.4541245	-54.4455075	17.4348305	79.6141595
-25.540691	-7.399292	80.19709	-2.050351	17.637325	79.46785	49.542286	2.482983	79.557632	51.382191	33.359524	79.089493	50.4622385	17.9212535	79.3235625	-54.5629405	17.3533965	79.6121375
-26.354065	-7.394155	80.293343	-2.198524	17.573034	79.419853	49.487579	2.454117	79.471497	51.227112	33.337574	78.921486	50.3573455	17.8958455	79.1964915	-54.7543935	17.2502225	79.6432145
-27.175018	-7.38412	80.411644	-2.317794	17.51631	79.386238	49.332947	2.443644	79.467224	51.091362	33.332096	78.756821	50.2121545	17.88787	79.1120225	-54.8477425	17.14475	79.6604535
-27.848467	-7.370717	80.51342	-2.440912	17.428436	79.339691	49.236053	2.413828	79.449142	50.929028	33.293221	78.600624	50.0825405	17.8535245	79.024883	-54.9643645	17.0033475	79.654499
-28.788561	-7.353688	80.645767	-2.623742	17.275841	79.293961	49.172985	2.357981	79.411736	50.710564	33.248951	78.370903	49.9417745	17.803466	78.8913195	-55.1892585	16.748216	79.6966025
-29.311165	-7.359517	80.751137	-2.740487	17.179461	79.278984	49.10133	2.334764	79.420349	50.561897	33.223412	78.263748	49.8316135	17.779088	78.8420485	-55.3125875	16.579834	79.7159195
-29.817482	-7.325204	80.870018	-2.864299	17.082201	79.286545	48.96328	2.327133	79.483986	50.38205	33.185143	78.192429	49.672665	17.756138	78.8382075	-55.401263	16.408264	79.7348825
-30.212217	-7.27878	80.980247	-2.973739	16.992306	79.313904	48.946499	2.275863	79.516266	50.255211	33.153976	78.169121	49.600855	17.7149195	78.8426935	-55.548333	16.2696925	79.7851145
-30.675829	-7.277454	81.119469	-3.08006	16.886959	79.363121	48.873829	2.231282	79.586403	50.140816	33.096661	78.167839	49.5073225	17.6639715	78.877121	-55.6674425	16.1099465	79.849121
-31.066475	-7.244789	81.225266	-3.175308	16.784994	79.412064	48.808502	2.160693	79.673355	50.051105	33.021999	78.183456	49.4298035	17.591346	78.9284055	-55.7804195	15.978642	79.8957225
-31.434641	-7.221755	81.355278	-3.261539	16.683992	79.463257	48.741081	2.092199	79.751297	49.96096	32.974628	78.203842	49.3510205	17.5334135	78.9775695	-55.8740985	15.8345705	79.9489445
-31.917921	-7.156174	81.473633	-3.39382	16.539673	79.538055	48.634331	1.989376	79.812057	49.834492	32.890915	78.246101	49.2344115	17.4401455	79.029079	-56.0220515	15.6392005	80.047031
-32.224922	-7.114201	81.506279	-3.485322	16.439114	79.560677	48.463238	2.006749	79.890968	49.746868	32.83094	78.278961	49.105053	17.4188445	79.0849645	-56.075697	15.4593835	80.0363895
-32.432796	-7.002479	81.520119	-3.570205	16.370922	79.590042	48.473743	1.869862	79.856842	49.662689	32.786167	78.313416	49.068216	17.3280145	79.085129	-56.208626	15.4138295	80.094955
-32.574413	-6.872686	81.539711	-3.660009	16.334686	79.629631	48.391865	1.829406	79.87336	49.594559	32.751621	78.344116	48.993212	17.2905135	79.108738	-56.31323	15.3788585	80.150524
-32.655613	-6.740474	81.568489	-3.756483	16.27879	79.661308	48.322281	1.791252	79.892563	49.517529	32.712601	78.367386	48.919905	17.2519265	79.1299745	-56.432871	15.3056535	80.1926415
-32.620152	-6.601525	81.641098	-3.841166	16.256289	79.70974	48.238041	1.747043	79.930763	49.438648	32.691578	78.394585	48.8383445	17.2193105	79.162674	-56.5206765	15.2932675	80.256806
-32.5056	-6.445192	81.709328	-3.947751	16.233929	79.7743	48.162025	1.722622	79.970421	49.34761	32.668594	78.429169	48.7548175	17.195608	79.199795	-56.6503195	15.27225	80.348805
-32.195518	-6.120435	81.808853	-4.101724	16.233402	79.897507	48.030376	1.701381	80.066666	49.225418	32.643261	78.52327	48.627897	17.172321	79.294968	-56.831345	15.294483	80.500046
-31.859213	-5.860452	81.85099	-4.198356	16.246574	79.991989	47.939949	1.659686	80.154907	49.150501	32.610645	78.618996	48.545225	17.1351655	79.3869515	-56.941937	15.3579825	80.5970265
-31.52627	-5.530934	81.914581	-4.320006	16.243677	80.100761	47.847263	1.585377	80.254349	49.088348	32.572678	78.750732	48.4678055	17.0790275	79.5025405	-57.1078175	15.4083265	80.6989815
-31.033834	-5.140828	81.974007	-4.427254	16.235794	80.228111	47.722679	1.529023	80.443565	49.024296	32.51659	78.950516	48.3734875	17.0228065	79.6970405	-57.2279955	15.4487815	80.7591815
-30.59606	-4.73689	82.040154	-4.570536	16.198959	80.396202	47.610741	1.465727	80.720001	48.943199	32.466011	79.240646	48.27697	16.965869	79.9803235	-57.418042	15.432049	80.8120805
-30.070158	-4.320483	82.074371	-4.720849	16.19136	80.590126	47.479958	1.366266	81.165939	48.879677	32.40144	79.683838	48.1798175	16.883853	80.4248885	-57.6215155	15.498867	80.7553635
-29.54174	-3.869782	82.106758	-4.881134	16.135679	80.853737	47.396454	1.247821	81.793709	48.832676	32.349106	80.326553	48.114565	16.7984635	81.060131	-57.876833	15.4728945	80.647343
-28.631868	-3.078669	82.206367	-5.131954	16.065804	81.378075	47.279217	1.04349	83.040222	48.79335	32.288216	81.682274	48.0362835	16.665853	82.361248	-58.3001915	15.465755	80.394902
-27.938614	-2.485011	82.245705	-5.299931	16.023954	81.799828	47.238716	0.887091	84.071632	48.862865	32.294117	82.827827	48.0507905	16.590604	83.4497295	-58.6506525	15.457304	80.1499265
-27.266294	-1.897074	82.325134	-5.453084	15.987973	82.266983	47.211662	0.761229	85.228142	48.914299	32.31443	84.180687	48.0629805	16.5378295	84.7044145	-58.9691485	15.4381165	79.8295515
-26.609131	-1.277799	82.361572	-5.575545	15.977624	82.777473	47.139019	0.639553	86.51873	49.030865	32.34734	85.674461	48.084942	16.4934465	86.0965955	-59.236032	15.4618015	79.4583505
-25.908501	-0.576723	82.475403	-5.702307	16.010658	83.311066	47.098381	0.604922	87.89505	49.192051	32.362373	87.251022	48.145216	16.4836475	87.573036	-59.54983	15.5376685	79.049096
-25.159058	0.17931	82.66169	-5.799891	16.036806	83.899483	47.143848	0.454156	89.247528	49.364071	32.423229	88.82354	48.2539595	16.4386925	89.035534	-59.8537415	15.6349195	78.763432
-24.499685	0.916545	82.851471	-5.878642	16.103306	84.459412	47.213425	0.364133	90.524277	49.582283	32.497417	90.328072	48.397854	16.430775	90.4261745	-60.155138	15.775837	78.4926495
-23.51379	2.06932	83.210068	-5.901993	16.260698	85.228676	47.348225	0.293264	92.163536	49.834412	32.54744	92.291023	48.5913185	16.420352	92.2272795	-60.3953045	16.101044	78.2300725
-22.878475	2.866549	83.445892	-5.851549	16.401867	85.653442	47.335152	0.302349	93.047646	50.018181	32.546059	93.274902	48.6766665	16.424204	93.161274	-60.3797645	16.37953	78.14561
-22.220526	3.704975	83.685081	-5.738249	16.542704	85.997322	47.404247	0.316632	93.658669	50.220646	32.512161	93.950752	48.8124465	16.4143965	93.8047105	-60.2889445	16.6710115	78.1899335
-21.704874	4.528431	83.929703	-5.59474	16.698664	86.239258	47.455193	0.387609	94.021721	50.352669	32.49157	94.395607	48.903931	16.4395895	94.208664	-60.093411	16.9577385	78.269852
-21.218897	5.303302	84.088036	-5.451694	16.833258	86.36454	47.552704	0.433107	94.131813	50.454182	32.487072	94.597794	49.003443	16.4600895	94.3648035	-59.906831	17.2064265	78.3642765
-20.775635	6.080076	84.168602	-5.326548	16.962633	86.390228	47.576904	0.553074	94.080528	50.56929	32.463261	94.551819	49.073097	16.5081675	94.3161735	-59.726193	17.4170985	78.4642825
-20.385296	6.859554	84.171593	-5.218971	17.079811	86.368523	47.62183	0.665627	93.899414	50.547939	32.444763	94.439072	49.0848845	16.555195	94.169243	-59.5228265	17.604427	78.567803
-19.934557	8.07368	84.178505	-5.133526	17.188347	86.255173	47.714828	0.784309	93.5112	50.517769	32.456936	94.165184	49.1162985	16.6206225	93.838192	-59.3833505	17.7560715	78.672154
-19.670729	8.838166	84.137039	-5.132425	17.194544	86.202072	47.669048	0.849868	93.340805	50.454342	32.456509	94.074036	49.061695	16.6531885	93.7074205	-59.326545	17.7358995	78.6967235
-19.526115	9.586843	84.144424	-5.1853	17.161867	86.188629	47.667355	0.841042	93.187981	50.423996	32.456547	94.065781	49.0456755	16.6487945	93.626881	-59.4162755	17.6749395	78.750377
-19.441551	10.319415	84.139328	-5.236682	17.130011	86.193237	47.593506	0.8194	93.143745	50.423233	32.451462	94.109688	49.0083695	16.635431	93.6267165	-59.4817335	17.624591	78.7597575
-19.341772	11.025297	84.114861	-5.280063	17.087215	86.200562	47.550121	0.775135	93.069572	50.40284	32.42247	94.197556	48.9764805	16.5988025	93.633564	-59.5366065	17.5756275	78.76756
-19.31811	11.724511	84.093475	-5.321127	17.010815	86.199394	47.524147	0.708819	92.974747	50.411427	32.384102	94.281143	48.967787	16.5464605	93.627945	-59.610041	17.4751695	78.770843
-19.32836	12.497525	84.097702	-5.320053	16.967674	86.199409	47.496334	0.666661	92.827644	50.444485	32.331963	94.322243	48.9704095	16.499312	93.5749435	-59.6105155	17.436036	78.8238745
-19.386856	13.566415	84.090546	-5.25953	16.929062	86.178658	47.526852	0.610267	92.534348	50.483215	32.283558	94.358047	49.0050335	16.4469125	93.4461975	-59.5240935	17.4112115	78.9111185
-19.481335	14.225705	84.075264	-5.189837	16.931547	86.152962	47.560104	0.601034	92.341362	50.569023	32.25346	94.334213	49.0645635	16.427247	93.3377875	-59.4442375	17.435847	78.9681365
-19.619892	14.920914	84.041412	-5.110498	16.958244	86.111229	47.633324	0.624474	92.142281	50.629623	32.240845	94.313446	49.1314735	16.4326595	93.2278635	-59.3524695	17.4838285	78.9945945
-19.778303	15.569383	84.012123	-4.992469	17.000391	86.102417	47.704296	0.669101	91.937134	50.713367	32.233459	94.286858	49.2088315	16.45128	93.111996	-59.1937695	17.549502	79.092838
-20.005707	16.236692	83.993835	-4.87025	17.050354	86.066978	47.789658	0.724758	91.716148	50.818779	32.250359	94.258484	49.3042185	16.4875585	92.987316	-59.0447185	17.6131495	79.14664
-20.254025	16.885292	83.980545	-4.738695	17.124393	86.027435	47.821087	0.836081	91.554977	50.909225	32.308197	94.246544	49.365156	16.572139	92.9007605	-58.842546	17.676647	79.1541095
-20.533699	17.486956	83.98436	-4.62954	17.162796	86.001335	47.974892	0.919853	91.361671	51.016571	32.371731	94.203949	49.4957315	16.645792	92.78281	-58.7548115	17.6798	79.21986
-20.995165	18.287085	83.995712	-4.48079	17.304192	85.988083	48.113785	1.140474	91.20089	51.146614	32.530731	94.113243	49.6301995	16.8356025	92.6570665	-58.5917795	17.7727815	79.3190995
-21.359959	18.81216	83.989388	-4.40599	17.395554	85.978577	48.278858	1.301372	91.080383	51.184685	32.672764	94.006508	49.7317715	16.987068	92.5434455	-58.5437515	17.80404	79.4137085
-21.758146	19.286211	83.990799	-4.352676	17.523109	85.974327	48.331032	1.536436	91.020134	51.184238	32.828979	93.833298	49.757635	17.1827075	92.426716	-58.462987	17.8635105	79.521938
-22.23246	19.714441	84.029205	-4.291974	17.60618	85.973526	48.432144	1.773762	90.918365	51.138626	32.992428	93.56649	49.785385	17.383095	92.2424275	-58.369333	17.829265	79.7046245
-22.720324	20.170427	84.097282	-4.215597	17.679762	85.994888	48.537075	2.013667	90.822426	51.08931	33.150162	93.176392	49.8131925	17.5819145	91.999409	-58.2443865	17.7776095	79.990367
-23.227198	20.522234	84.212318	-4.135041	17.708282	86.034538	48.661484	2.231796	90.709702	50.98127	33.282688	92.72316	49.821377	17.757242	91.716431	-58.091459	17.659322	80.352645
-23.760738	20.820999	84.38813	-4.058311	17.707455	86.112267	48.77211	2.415035	90.588966	50.840294	33.366539	92.271835	49.806202	17.890787	91.4304005	-57.922824	17.524123	80.7941335
-24.562294	21.231785	84.649651	-4.02491	17.641199	86.257645	48.885925	2.565286	90.469261	50.685936	33.421181	91.639328	49.7859305	17.9932335	91.0542945	-57.8357505	17.2891645	81.4609955
-25.122637	21.488232	84.808937	-4.023362	17.521545	86.387009	48.910221	2.5732	90.459328	50.568314	33.429546	91.380524	49.7392675	18.001373	90.919926	-57.7859915	17.041717	81.854092
-25.754562	21.758501	84.961761	-4.10046	17.389183	86.484436	48.903931	2.519146	90.50293	50.495506	33.396492	91.231621	49.6997185	17.957819	90.8672755	-57.9006385	16.820547	82.1015965
-26.396185	22.028734	85.072311	-4.197746	17.206503	86.608505	48.918678	2.39497	90.547112	50.408573	33.316566	91.184845	49.6636255	17.855768	90.8659785	-58.0591175	16.557238	82.3510315
-27.034807	22.277227	85.140572	-4.311613	17.016449	86.684822	48.798168	2.265577	90.674957	50.333851	33.213184	91.203827	49.5660095	17.7393805	90.939392	-58.1892355	16.2935175	82.430252
-27.638191	22.513172	85.222176	-4.436254	16.80702	86.76326	48.697838	2.091682	90.757286	50.264568	33.071625	91.251663	49.481203	17.5816535	91.0044745	-58.353711	16.0323865	82.5220455
-28.259315	22.756016	85.253639	-4.559632	16.632198	86.81897	48.557228	1.919571	90.826729	50.19508	32.912888	91.307564	49.376154	17.4162295	91.0671465	-58.495418	15.8481665	82.5707935
-29.196972	23.131094	85.279327	-4.791465	16.405939	86.900795	48.357788	1.672979	90.899101	50.049858	32.682213	91.412376	49.203823	17.177596	91.1557385	-58.786753	15.634282	82.6458515
-29.923851	23.410196	85.301575	-4.948845	16.27463	86.954826	48.132393	1.598315	90.991249	49.9459	32.575619	91.475159	49.0391465	17.086967	91.233204	-58.9368365	15.462293	82.676448
-30.586708	23.713972	85.329666	-5.100664	16.192358	87.014084	47.977165	1.542074	91.030487	49.823578	32.515549	91.529243	48.9003715	17.0288115	91.279865	-59.1016995	15.3559045	82.748303
-31.290705	24.013931	85.368683	-5.246085	16.130241	87.049522	47.855057	1.521065	91.041115	49.70438	32.478977	91.549698	48.7797185	17.000021	91.2954065	-59.2718885	15.260461	82.8036375
-31.925982	24.333616	85.436142	-5.345701	16.072966	87.101097	47.750484	1.524163	91.02832	49.588081	32.480247	91.542229	48.6692825	17.002205	91.2852745	-59.3606845	15.143727	82.9169195
-32.561913	24.608618	85.50869	-5.431982	16.048071	87.142906	47.662224	1.55132	90.987396	49.509003	32.484474	91.50193	48.5856135	17.017897	91.244663	-59.4495775	15.078245	83.041149
-33.252739	24.834528	85.592972	-5.512062	16.055315	87.184578	47.5919	1.589422	90.908455	49.42794	32.50132	91.461983	48.50992	17.045371	91.185219	-59.534044	15.065259	83.183937
-34.318665	25.199041	85.746124	-5.608278	16.054735	87.244659	47.525425	1.656165	90.677383	49.300407	32.54649	91.365173	48.412916	17.1013275	91.021278	-59.629472	15.0081425	83.46804
-35.055134	25.512856	85.836372	-5.670306	16.066206	87.267342	47.443684	1.680132	90.514305	49.235561	32.575478	91.278809	48.3396225	17.127805	90.896557	-59.6802345	15.004607	83.638127
-35.77573	25.794395	85.910606	-5.738491	16.082043	87.26564	47.355148	1.699955	90.330467	49.163239	32.59737	91.211006	48.2591935	17.1486625	90.7707365	-59.7361755	15.0154235	83.7605435
-36.44767	26.093637	86.02858	-5.817573	16.121664	87.256882	47.255592	1.724481	90.140121	49.10564	32.623638	91.134361	48.180616	17.1740595	90.637241	-59.815762	15.0692685	83.876523
-37.099403	26.335016	86.098366	-5.892453	16.153387	87.229073	47.041367	1.858865	89.987434	49.054157	32.661377	91.070572	48.047762	17.260121	90.529003	-59.832668	15.046653	83.929143
-37.786873	26.505461	86.175575	-5.966319	16.208149	87.197144	46.954319	1.827718	89.744316	48.992851	32.692364	90.985664	47.973585	17.260041	90.36499	-59.906223	15.156257	84.029298
-38.464325	26.687252	86.229507	-6.032028	16.244875	87.171745	46.804672	1.918522	89.550529	48.925781	32.716282	90.886276	47.8652265	17.317402	90.2184025	-59.9292825	15.172348	84.1250875
-39.53405	26.90588	86.34034	-6.159355	16.325119	87.128036	46.653648	1.97009	89.291176	48.805775	32.773148	90.718536	47.7297115	17.371619	90.004856	-60.0484215	15.278619	84.251216
-40.17168	27.045055	86.38044	-6.249147	16.38188	87.107178	46.555313	2.022067	89.143608	48.715286	32.809143	90.611061	47.6352995	17.415605	89.8773345	-60.1335935	15.348155	84.3370215
-40.888966	27.160212	86.427765	-6.367591	16.425383	87.064247	46.506321	2.023167	88.96505	48.63979	32.882183	90.460785	47.5730555	17.452675	89.7129175	-60.3082375	15.398091	84.4155765
-41.47401	27.253235	86.460915	-6.458122	16.485729	86.995888	46.454391	2.067278	88.769821	48.551525	32.959419	90.254417	47.502958	17.5133485	89.512119	-60.419202	15.4581095	84.479657
-42.01247	27.332973	86.448593	-6.539991	16.530968	86.899063	46.388268	2.132155	88.541443	48.446667	33.029785	90.00502	47.4174675	17.58097	89.2732315	-60.4974495	15.480966	84.5248945
-42.545483	27.275869	86.438377	-6.604208	16.574612	86.792343	46.28347	2.246663	88.344238	48.325363	33.074493	89.731743	47.3044165	17.660578	89.0379905	-60.5128325	15.488646	84.5466955
-43.062912	27.180332	86.428383	-6.66528	16.603653	86.698303	46.255516	2.255709	88.123444	48.211567	33.11002	89.463631	47.2335415	17.6828645	88.7935375	-60.5641015	15.5244415	84.6030685
-43.803318	27.035093	86.379036	-6.751979	16.63933	86.565941	46.193569	2.296536	87.872925	48.052536	33.129318	89.075409	47.1230525	17.712927	88.474167	-60.6270105	15.565733	84.657715
-44.324066	26.914783	86.392029	-6.79463	16.63942	86.491798	46.123783	2.345074	87.76741	47.970436	33.109238	88.836739	47.0471095	17.727156	88.3020745	-60.6363695	15.551684	84.6815215
-44.774933	26.782808	86.37307	-6.813881	16.616936	86.421349	46.112267	2.250817	87.610741	47.891396	33.085159	88.616707	47.0018315	17.667988	88.113724	-60.6295935	15.565884	84.728974
-45.132931	26.642746	86.361984	-6.841437	16.600912	86.370117	46.037804	2.204982	87.505814	47.817791	33.027084	88.425613	46.9277975	17.616033	87.9657135	-60.6106715	15.585791	84.7745205
-45.457417	26.514011	86.40181	-6.893479	16.553719	86.315811	45.965797	2.131857	87.449387	47.755749	32.937561	88.274261	46.860773	17.534709	87.861824	-60.647731	15.572729	84.769798
-45.615574	26.350319	86.460533	-6.936248	16.504349	86.288483	45.895138	2.040129	87.433174	47.721123	32.851559	88.154045	46.8081305	17.445844	87.7936095	-60.6806265	15.562854	84.7833565
-45.79348	26.226652	86.464722	-6.985497	16.471588	86.287079	45.836727	1.954181	87.43383	47.676136	32.777084	88.047447	46.7564315	17.3656325	87.7406385	-60.7274255	15.5775435	84.8335195
-45.97826	26.188213	86.534676	-7.047238	16.414183	86.239838	45.751591	1.827011	87.43322	47.627342	32.699345	87.893089	46.6894665	17.263178	87.6631545	-60.7839425	15.565188	84.8165215
-45.930977	25.956169	86.411934	-7.110216	16.379879	86.217735	45.749264	1.716683	87.376556	47.567635	32.660084	87.78804	46.6584495	17.1883835	87.582298	-60.8788815	15.5713745	84.853172
-45.965462	26.020155	86.417862	-7.158109	16.363739	86.207138	45.674835	1.699302	87.372086	47.511639	32.613029	87.706169	46.593237	17.1561655	87.5391275	-60.909455	15.5713125	84.8751485
-45.912415	26.05806	86.372116	-7.241412	16.363686	86.214592	45.553131	1.709404	87.409767	47.437832	32.609856	87.629608	46.4954815	17.15963	87.5196875	-60.9783055	15.567742	84.9094965
-45.84058	26.117207	86.342064	-7.305194	16.383751	86.235413	45.520782	1.708481	87.394447	47.363888	32.627655	87.578133	46.442335	17.168068	87.48629	-61.052723	15.599434	84.984536
-45.685886	26.153341	86.310593	-7.385921	16.42688	86.26413	45.388138	1.771325	87.451714	47.278919	32.655239	87.553024	46.3335285	17.213282	87.502369	-61.1053705	15.640478	85.025891
-45.419945	26.208582	86.31427	-7.456121	16.476383	86.286873	45.37027	1.814059	87.443954	47.19828	32.711456	87.539825	46.284275	17.2627575	87.4918895	-61.196517	15.6900085	85.0818565
-44.852272	26.299196	86.346886	-7.554204	16.576616	86.321838	45.259892	1.919483	87.471909	47.074177	32.826675	87.525055	46.1670345	17.373079	87.498482	-61.2754425	15.780153	85.145194
-44.438629	26.33296	86.316826	-7.630645	16.666746	86.339645	45.194416	1.992383	87.489281	47.0144	32.905777	87.524918	46.104408	17.44908	87.5070995	-61.365698	15.884412	85.1721905
-44.069664	26.428356	86.319908	-7.700819	16.7638	86.342796	45.124187	2.055882	87.507584	46.964245	32.966816	87.532219	46.044216	17.511349	87.5199015	-61.445854	16.016251	85.1656905
-43.629326	26.536985	86.285728	-7.7549	16.84618	86.348518	45.041691	2.125146	87.534683	46.912636	33.013741	87.563797	45.9771635	17.5694435	87.54924	-61.4869635	16.1229165	85.147796
-43.220436	26.6364	86.270744	-7.843594	16.936544	86.356033	44.958565	2.191499	87.570831	46.855762	33.073036	87.627548	45.9071635	17.6322675	87.5991895	-61.5943515	16.2408205	85.1128765
-42.834492	26.809723	86.258507	-7.920285	17.021946	86.370491	44.862259	2.247575	87.628578	46.808998	33.147842	87.723686	45.8356285	17.6977085	87.676132	-61.6761985	16.3461835	85.06485
-42.455086	27.044973	86.215233	-7.999559	17.07448	86.396317	44.791443	2.288767	87.709442	46.777	33.211411	87.83136	45.7842215	17.750089	87.770401	-61.7833395	16.398871	85.022233
-41.747227	27.447752	86.175209	-8.126037	17.169308	86.462723	44.692692	2.334411	87.918228	46.708412	33.282059	88.045128	45.700552	17.808235	87.981678	-61.952626	16.530381	84.943768
-41.255634	27.734161	86.21209	-8.203611	17.202414	86.556061	44.575516	2.379212	88.151459	46.673969	33.312901	88.198563	45.6247425	17.8460565	88.175011	-62.0319645	16.5587715	84.937111
-40.691883	27.999178	86.204346	-8.260909	17.246584	86.670921	44.577686	2.367666	88.393814	46.645397	33.314438	88.381607	45.6115415	17.841052	88.3877105	-62.1333595	16.652116	84.9541315
-40.187351	28.302368	86.248039	-8.30625	17.279165	86.815521	44.572216	2.323319	88.727554	46.637367	33.306412	88.585251	45.6047915	17.8148655	88.6564025	-62.2172915	16.7434645	84.9746395
-39.637917	28.607586	86.271835	-8.356324	17.297329	86.96051	44.566761	2.26038	89.104912	46.670185	33.289028	88.804451	45.618473	17.774704	88.9546815	-62.331121	16.819954	84.9663385
-39.145462	28.904755	86.320946	-8.368508	17.307384	87.112984	44.544048	2.2038	89.496307	46.734882	33.25304	89.020164	45.639465	17.72842	89.2582355	-62.376481	16.886348	84.9677325
-38.697289	29.239506	86.285629	-8.37441	17.30739	87.245224	44.64603	2.094247	89.779053	46.801991	33.204357	89.234505	45.7240105	17.649302	89.506779	-62.4728305	16.965478	84.983669
-37.869011	29.796505	86.294235	-8.350853	17.296547	87.436005	44.674187	1.995205	90.149315	46.886139	33.095524	89.53994	45.780163	17.5453645	89.8446275	-62.481869	17.0477295	85.0273825
-37.291847	30.247429	86.357819	-8.303018	17.264915	87.536552	44.691208	1.928311	90.286369	46.950546	33.036339	89.706749	45.820877	17.482325	89.996559	-62.426913	17.047505	85.076545
-36.713306	30.685982	86.407127	-8.278511	17.255358	87.615067	44.666245	1.863312	90.340416	47.009602	32.977013	89.834259	45.8379235	17.4201625	90.0873375	-62.3949455	17.0905535	85.1427965
-36.172379	31.151417	86.521408	-8.253828	17.255684	87.662491	44.632034	1.812057	90.32045	47.062855	32.922253	89.920525	45.8474445	17.367155	90.1204875	-62.3551005	17.144213	85.2044945
-35.633533	31.627474	86.577263	-8.212705	17.295889	87.697266	44.603283	1.784006	90.239822	47.098476	32.88662	89.944748	45.8508795	17.335313	90.092285	-62.2762895	17.256465	85.302247
-35.139324	32.171638	86.634399	-8.217564	17.337772	87.679047	44.562416	1.770588	90.092339	47.13641	32.870247	89.905289	45.849413	17.3204175	89.998814	-62.284541	17.3551265	85.35928
-34.677601	32.822887	86.677361	-8.223753	17.425867	87.630775	44.514923	1.777203	89.872086	47.13517	32.877525	89.800667	45.8250465	17.327364	89.8363765	-62.2725525	17.52437	85.4251735
-33.925278	33.883198	86.713715	-8.268571	17.621477	87.479317	44.428043	1.828984	89.429909	47.093822	32.924644	89.598694	45.7609325	17.376814	89.5143015	-62.2980745	17.86614	85.4443325
-33.447853	34.592731	86.730904	-8.320386	17.737303	87.361702	44.321545	1.8957	89.102882	47.048615	32.971069	89.461502	45.68508	17.4333845	89.282192	-62.325852	18.0412215	85.441212
-32.928135	35.288403	86.783806	-8.409295	17.885609	87.255768	44.19735	1.982484	88.793991	46.970413	33.046638	89.380661	45.5838815	17.514561	89.087326	-62.4024715	18.256657	85.42421
-32.496117	35.905693	86.8825	-8.522049	18.033783	87.20298	44.024143	2.088898	88.588539	46.894047	33.108505	89.371918	45.459095	17.5987015	88.9802285	-62.503193	18.4688645	85.4257315
-32.3134	36.358242	87.035187	-8.648844	18.166561	87.20237	43.864693	2.180731	88.478806	46.798763	33.214226	89.442291	45.331728	17.6974785	88.9605485	-62.629416	18.6356435	85.4441915
-32.026138	36.867287	87.149002	-8.801477	18.290812	87.196754	43.675079	2.311522	88.463028	46.713589	33.316124	89.551697	45.194334	17.813823	89.0073625	-62.797288	18.767801	85.3861455
-31.730621	37.395592	87.163719	-8.931454	18.459398	87.247589	43.620308	2.402905	88.43663	46.594463	33.440037	89.692101	45.1073855	17.921471	89.0643655	-62.9702935	18.997325	85.4308125
-31.176563	38.245689	87.348251	-9.127725	18.654449	87.345764	43.388206	2.612472	88.53653	46.432487	33.650055	89.909615	44.9103465	18.1312635	89.2230725	-63.1657965	19.1776345	85.4684555
-30.884611	38.748196	87.512962	-9.200321	18.809273	87.412704	43.343971	2.706211	88.503998	46.32774	33.767994	90.01281	44.8358555	18.2371025	89.258404	-63.2364975	19.3814435	85.567004
-30.531136	39.222576	87.686569	-9.284231	18.92289	87.491295	43.25388	2.806074	88.443909	46.242241	33.86924	90.063774	44.7480605	18.337657	89.2538415	-63.3165225	19.508123	85.7287485
-30.180252	39.634186	87.859489	-9.340687	19.031187	87.563644	43.176376	2.907377	88.351021	46.189236	33.941616	90.068398	44.682806	18.4244965	89.2097095	-63.36418	19.6378775	85.9175785
-29.778868	39.972076	88.040314	-9.384298	19.176451	87.607346	43.093788	3.00755	88.255905	46.155914	34.021915	90.065643	44.624851	18.5147325	89.160774	-63.393447	19.8381695	86.053918
-29.340702	40.258205	88.16275	-9.442299	19.277914	87.649178	43.011127	3.10479	88.179733	46.121395	34.102634	90.07	44.566261	18.603712	89.1248665	-63.450859	19.952116	86.1734895
-28.74012	40.493168	88.216751	-9.50745	19.427433	87.678375	42.929829	3.206001	88.155678	46.07132	34.214363	90.093681	44.5005745	18.710182	89.1246795	-63.5154745	20.144684	86.2320705
-27.958981	40.792934	88.279686	-9.624816	19.555681	87.724266	42.829887	3.37126	88.250839	45.963623	34.349251	90.159973	44.396755	18.8602555	89.205406	-63.646387	20.2511065	86.243126
-27.403679	40.956448	88.243294	-9.702231	19.670481	87.757919	42.775803	3.450902	88.38681	45.871181	34.441299	90.23526	44.323492	18.9461005	89.311035	-63.727954	20.3948615	86.204803
-26.859962	41.078384	88.249786	-9.800332	19.754959	87.811432	42.694672	3.536927	88.563843	45.771507	34.509289	90.337456	44.2330895	19.023108	89.4506495	-63.8337535	20.48681	86.1722145
-26.354116	41.170635	88.230515	-9.932083	19.794842	87.872055	42.614868	3.594722	88.760628	45.670681	34.567303	90.432892	44.1427745	19.0810125	89.59676	-64.0069405	20.5086715	86.14735
-25.840244	41.108601	88.22831	-10.063137	19.836637	87.944359	42.537491	3.644667	88.981293	45.573513	34.606022	90.52877	44.055502	19.1253445	89.7550315	-64.181776	20.5479295	86.1336865
-25.215309	40.998802	88.182106	-10.174816	19.781153	87.990372	42.463406	3.676408	89.18689	45.466125	34.651009	90.613327	43.9647655	19.1637085	89.9001085	-64.3143975	20.3985975	86.0806355
-24.640224	40.834274	88.1063	-10.283769	19.741526	88.033073	42.409637	3.698624	89.391899	45.360165	34.68008	90.675232	43.884901	19.189352	90.0335655	-64.452439	20.2937	86.0325805
-23.716507	40.554573	87.975243	-10.428488	19.612864	88.11779	42.342304	3.704028	89.705978	45.181847	34.700661	90.694496	43.7620755	19.2023445	90.200237	-64.6190515	20.0233835	86.035343
-23.098917	40.331356	87.900848	-10.505447	19.512381	88.231377	42.317043	3.692793	89.957802	45.072155	34.665932	90.659569	43.694599	19.1793625	90.3086855	-64.705493	19.8453995	86.1540685
-22.529882	40.156624	87.894783	-10.57819	19.391523	88.344643	42.302628	3.653617	90.23777	44.975502	34.58408	90.668747	43.639065	19.1188485	90.4532585	-64.795445	19.6641975	86.2360275
-21.998751	40.035511	87.800369	-10.618526	19.257793	88.459625	42.301022	3.569599	90.551033	44.923996	34.494026	90.70668	43.612509	19.0318125	90.6288565	-64.849561	19.4837735	86.2903935
-21.395895	39.935764	87.797775	-10.673292	19.092331	88.603012	42.304165	3.475285	90.899887	44.894779	34.366714	90.796852	43.599472	18.9209995	90.8483695	-64.946056	19.2636625	86.3576545
-20.795563	39.789646	87.809959	-10.717009	18.904942	88.764175	42.336468	3.377528	91.243042	44.886887	34.274754	90.945297	43.6116775	18.826141	91.0941695	-65.0456955	18.983743	86.4341805
-20.139565	39.716194	87.772118	-10.734489	18.709301	88.918335	42.364891	3.276488	91.583328	44.888885	34.186455	91.091354	43.626888	18.7314715	91.337341	-65.095866	18.6871305	86.499329
-19.227549	39.540802	87.807365	-10.728054	18.427303	89.127037	42.418842	3.098937	92.115341	44.955616	34.026649	91.338203	43.687229	18.562793	91.726772	-65.143337	18.291813	86.527302
-18.622711	39.474411	87.789124	-10.711223	18.235739	89.245071	42.510147	2.980968	92.435799	45.02409	33.937263	91.515549	43.7671185	18.4591155	91.975674	-65.1895645	18.0123625	86.514468
-18.130381	39.551136	87.863762	-10.661018	18.065905	89.371994	42.5947	2.901826	92.714256	45.094044	33.872532	91.711044	43.844372	18.387179	92.21265	-65.166408	17.744631	86.531338
-17.564224	39.71767	87.939674	-10.596498	17.929527	89.488152	42.70676	2.841074	92.935417	45.174591	33.846741	91.917511	43.9406755	18.3439075	92.426464	-65.1336715	17.5151465	86.54984
-17.032061	39.936031	88.071571	-10.531673	17.788509	89.596275	42.803169	2.810798	93.079582	45.247433	33.829273	92.122246	44.025301	18.3200355	92.600914	-65.088647	17.2569825	86.591636
-16.41333	40.177879	88.172356	-10.468825	17.681065	89.684486	42.917244	2.793521	93.154465	45.333012	33.855625	92.31192	44.125128	18.324573	92.7331925	-65.062778	17.037557	86.6357795
-15.848679	40.475609	88.309837	-10.384817	17.627781	89.74897	43.036392	2.820185	93.166916	45.383854	33.937351	92.507538	44.210123	18.378768	92.837227	-64.979757	16.876794	86.660713
-15.019837	40.927895	88.620247	-10.268801	17.576912	89.799957	43.127548	2.932652	93.114571	45.538326	33.999252	92.763947	44.332937	18.465952	92.939259	-64.870539	16.687872	86.660655
-14.567111	41.270943	88.823502	-10.214705	17.578539	89.808182	43.265636	2.99633	92.941521	45.631252	34.124321	92.951759	44.448444	18.5603255	92.94664	-64.877854	16.5967525	86.669724
-14.162545	41.712608	89.058182	-10.1398	17.633659	89.799515	43.3214	3.127994	92.796013	45.701054	34.286854	93.13958	44.511227	18.707424	92.9677965	-64.790827	16.559894	86.6312335
-13.727495	42.208675	89.351662	-10.059252	17.739645	89.791748	43.419121	3.252275	92.559204	45.77002	34.436844	93.322845	44.5945705	18.8445595	92.9410245	-64.7130745	16.6347305	86.6424715
-13.32603	42.746555	89.634926	-9.980876	17.875061	89.793045	43.434776	3.428978	92.396881	45.861855	34.610722	93.500717	44.6483155	19.01985	92.948799	-64.6100675	16.730272	86.637291
-12.859066	43.280857	89.948288	-9.912496	18.021015	89.82235	43.472775	3.640417	92.21463	45.945473	34.807819	93.688354	44.709124	19.224118	92.951492	-64.534116	16.817912	86.693208
-12.437304	43.825874	90.234261	-9.889326	18.197779	89.845467	43.544464	3.845432	92.034836	45.997498	35.022408	93.879471	44.770981	19.43392	92.9571535	-64.549633	16.961638	86.7337805
-11.870776	44.509212	90.664444	-9.891363	18.495775	89.852127	43.586143	4.235219	91.882324	46.033443	35.379341	94.104012	44.809793	19.80728	92.993168	-64.592519	17.18427	86.711086
-11.529524	44.887707	90.865326	-9.914655	18.731625	89.855484	43.54937	4.550085	91.859009	46.015568	35.662403	94.201485	44.782469	20.106244	93.030247	-64.611779	17.357006	86.680721
-11.236307	45.241127	90.960258	-9.976825	18.949768	89.810715	43.549538	4.858577	91.78968	45.945393	35.940918	94.262154	44.7474655	20.3997475	93.025917	-64.7011155	17.4997885	86.595513
-10.936111	45.64085	91.034988	-10.016933	19.166031	89.785751	43.533718	5.184014	91.733818	45.841908	36.215343	94.282875	44.687813	20.6996785	93.0083465	-64.721679	17.6323835	86.5631555
-10.627394	45.9884	91.049393	-10.092533	19.377275	89.738884	43.506351	5.481275	91.693985	45.722614	36.491375	94.255257	44.6144825	20.986325	92.974621	-64.7995485	17.768225	86.503147
-10.211157	46.301956	91.049492	-10.180551	19.567259	89.68148	43.486507	5.760342	91.662041	45.589836	36.748581	94.205734	44.5381715	21.2544615	92.9338875	-64.8992735	17.8800565	86.4290725
-9.945928	46.491043	91.043854	-10.290853	19.715843	89.624832	43.451195	6.032173	91.591522	45.453869	36.974491	94.118912	44.452532	21.503332	92.855217	-65.034238	17.928354	86.394447
-9.399814	46.737946	90.925735	-10.43322	19.916771	89.541275	43.357979	6.373789	91.433151	45.242596	37.264931	93.897957	44.3002875	21.81936	92.665554	-65.1667275	18.014182	86.416996
-9.126041	46.864113	90.884224	-10.532462	19.99132	89.461922	43.280102	6.562772	91.279556	45.095531	37.449348	93.703491	44.1878165	22.00606	92.4915235	-65.2527405	17.97658	86.4323205
-8.779122	46.84399	90.770927	-10.627418	20.075197	89.400223	43.237499	6.715503	91.053764	44.948074	37.591408	93.473503	44.0927865	22.1534555	92.2636335	-65.3476225	17.9969385	86.5368125
-8.511232	46.819885	90.706467	-10.724749	20.159998	89.32695	43.121639	6.88118	90.874664	44.783482	37.697075	93.272331	43.9525605	22.2891275	92.0734975	-65.4020585	18.0308685	86.5804025
-8.274553	46.734917	90.606705	-10.843944	20.227789	89.230743	42.968269	7.037951	90.734665	44.627876	37.793625	93.083298	43.7980725	22.415788	91.9089815	-65.4859605	18.03979	86.5525045
-8.004945	46.675961	90.474716	-10.975781	20.258017	89.149216	42.856426	7.145537	90.587479	44.453903	37.882309	92.910667	43.6551645	22.513923	91.749073	-65.6067265	18.002111	86.549359
-7.660789	46.543556	90.36924	-11.097467	20.318905	89.059921	42.696518	7.332286	90.491989	44.284508	37.947735	92.762527	43.490513	22.6400105	91.627258	-65.685447	17.9977995	86.492584
-7.117185	46.242504	90.181526	-11.297303	20.422169	88.939331	42.512218	7.456637	90.355232	44.053089	38.037579	92.565041	43.2826535	22.747108	91.4601365	-65.8772595	18.09723	86.4185255
-6.6866	45.926022	90.052643	-11.399886	20.462427	88.895508	42.413593	7.54512	90.294411	43.906094	38.094719	92.465607	43.1598435	22.8199195	91.380009	-65.9596155	18.1049345	86.411007
-6.330089	45.597942	89.992699	-11.491849	20.509373	88.842056	42.328167	7.632779	90.256363	43.759174	38.151611	92.394867	43.0436705	22.892195	91.325615	-66.0273685	18.126551	86.358497
-5.929751	45.234806	89.902878	-11.589471	20.536808	88.824318	42.27121	7.710776	90.233902	43.635063	38.210361	92.33609	42.9531365	22.9605685	91.284996	-66.1320785	18.1130475	86.36364
-5.577163	44.845356	89.827499	-11.654794	20.56983	88.818298	42.226036	7.783931	90.234138	43.538555	38.264942	92.288918	42.8822955	23.0244365	91.261528	-66.1918835	18.1152235	86.375068
-5.151079	44.508358	89.808914	-11.709985	20.569935	88.801369	42.188374	7.838913	90.243851	43.461071	38.309124	92.259422	42.8247225	23.0740185	91.2516365	-66.2446925	18.0658515	86.3511015
-4.646927	44.019363	89.745537	-11.753813	20.568863	88.80439	42.171585	7.867827	90.24395	43.39547	38.333229	92.234268	42.7835275	23.100528	91.239109	-66.2911535	18.037198	86.369671
-3.840715	43.211384	89.650841	-11.784081	20.502926	88.800674	42.162178	7.873885	90.242615	43.326706	38.33984	92.223724	42.744442	23.1068625	91.2331695	-66.312604	17.8989895	86.3681785
-3.342493	42.612385	89.637329	-11.806465	20.45998	88.795631	42.15979	7.857289	90.243927	43.302399	38.322369	92.229073	42.7310945	23.089829	91.2365	-66.3440245	17.830131	86.354762
-2.879486	41.99033	89.620087	-11.832779	20.408766	88.792519	42.144337	7.825454	90.24305	43.296188	38.289948	92.23114	42.7202625	23.057701	91.237095	-66.3858205	17.759831	86.347943
-2.353951	41.416019	89.555092	-11.845493	20.363476	88.78772	42.128841	7.772309	90.232887	43.291248	38.246189	92.22583	42.7100445	23.009249	91.2293585	-66.4010305	17.717703	86.3460815
-1.748815	40.741531	89.524307	-11.872478	20.264835	88.804993	42.103527	7.694948	90.223511	43.278931	38.185139	92.195602	42.691229	22.9400435	91.2095565	-66.436185	17.5896265	86.4004295
-1.130841	40.070126	89.445152	-11.889865	20.206078	88.815613	42.072678	7.632379	90.221939	43.261646	38.097263	92.144302	42.667162	22.864821	91.1831205	-66.446892	17.547335	86.4481055
-0.510801	39.281258	89.367737	-11.926179	20.146509	88.80777	42.024284	7.55682	90.219711	43.252254	38.023262	92.089203	42.638269	22.790041	91.154457	-66.490627	17.502977	86.461083
0.374942	38.170456	89.226791	-12.020246	20.016541	88.734718	41.95108	7.418732	90.209023	43.202209	37.884216	91.99086	42.5766445	22.651474	91.0999415	-66.6171365	17.381608	86.3694945
0.937061	37.578575	89.133652	-12.089084	19.904222	88.657722	41.88723	7.331336	90.201546	43.164383	37.808617	91.924774	42.5258065	22.5699765	91.06316	-66.7039745	17.2384675	86.252284
1.559636	36.86636	89.022156	-12.162949	19.793976	88.608269	41.818913	7.233956	90.190109	43.092522	37.711178	91.870285	42.4557175	22.472567	91.030197	-66.7816155	17.115385	86.186341
2.244871	36.046856	88.96212	-12.231376	19.666641	88.578537	41.759125	7.130254	90.177933	43.02084	37.613941	91.81768	42.3899825	22.3720975	90.9978065	-66.8527345	16.9611845	86.1592675
2.858744	35.262173	88.831802	-12.281271	19.512779	88.561195	41.69038	7.025011	90.180779	42.958431	37.505512	91.780594	42.3244055	22.2652615	90.9806865	-66.8869475	16.7602965	86.1417035
3.427268	34.524673	88.820465	-12.310697	19.390696	88.531822	41.655918	6.903947	90.201508	42.911224	37.373913	91.770119	42.283571	22.13893	90.9858135	-66.904965	16.642462	86.0778305
4.086048	33.779724	88.733925	-12.343128	19.264435	88.491631	41.694969	6.710155	90.198074	42.885216	37.242134	91.760796	42.2900925	21.9761445	90.979435	-66.9763485	16.5527255	86.003827
5.084875	32.596172	88.622375	-12.349651	19.064264	88.409637	41.696133	6.600086	90.277878	42.863457	37.087608	91.767426	42.279795	21.843847	91.022652	-66.979097	16.284681	85.796622
5.734124	31.789053	88.461807	-12.361593	18.964485	88.327896	41.740227	6.512321	90.337997	42.855911	37.005005	91.791573	42.298069	21.758663	91.064785	-67.021255	16.170307	85.591007
6.383594	31.015858	88.353943	-12.321094	18.938583	88.236832	41.824333	6.441077	90.409477	42.856987	36.939796	91.862061	42.34066	21.6904365	91.135769	-66.982848	16.1867295	85.337895
7.104933	30.219143	88.281975	-12.23011	18.924337	88.141418	41.926929	6.406502	90.501579	42.863998	36.880142	92.00666	42.3954635	21.643322	91.2541195	-66.8556835	16.205352	85.0287165
7.841044	29.357836	88.173172	-12.09614	18.949085	88.049461	42.063812	6.401685	90.629784	42.938152	36.845013	92.136658	42.500982	21.623349	91.383221	-66.693262	16.274821	84.715701
8.684501	28.448915	88.086739	-11.892963	19.048166	87.960663	42.263439	6.39916	90.800217	43.065311	36.830143	92.257484	42.664375	21.6146515	91.5288505	-66.450301	16.4816805	84.3924755
9.404382	27.594286	88.086784	-11.643115	19.219809	87.902901	42.479301	6.415438	91.025711	43.24976	36.824932	92.389748	42.8645305	21.620185	91.7077295	-66.1507605	16.819433	84.0980725
10.568467	26.300409	88.12674	-11.207481	19.52396	87.940804	42.910019	6.437255	91.338814	43.6884	36.855854	92.557655	43.2992095	21.6465545	91.9482345	-65.7141715	17.4013655	83.9333735
11.383501	25.378408	88.130829	-10.850069	19.727303	87.984451	43.230469	6.469151	91.508682	44.043186	36.877377	92.650429	43.6368275	21.673264	92.0795555	-65.3369655	17.781342	83.8893465
12.112901	24.468651	88.135368	-10.504847	19.92396	87.997368	43.551987	6.523276	91.628311	44.391983	36.893944	92.691353	43.971985	21.70861	92.159832	-64.981679	18.13931	83.834904
12.817949	23.585381	88.136154	-10.146905	20.102352	88.037216	43.874008	6.578664	91.658546	44.720024	36.921688	92.635559	44.297016	21.750176	92.1470525	-64.590826	18.454528	83.9273795
13.548718	22.620796	88.070824	-9.791365	20.264753	88.053391	44.194023	6.61037	91.594681	45.000706	36.9259	92.531189	44.5973645	21.768135	92.062935	-64.1800945	18.761371	84.043847
14.278052	21.631119	87.976288	-9.465638	20.390882	88.047668	44.401531	6.763352	91.547058	45.227287	36.930523	92.377403	44.814409	21.8469375	91.9622305	-63.745685	18.9348265	84.1331055
14.927085	20.637339	87.898483	-9.204988	20.511145	88.010529	44.626244	6.84138	91.443047	45.425751	36.962376	92.201012	45.0259975	21.901878	91.8220295	-63.4359735	19.120412	84.1990285
15.865954	19.131779	87.75235	-8.89325	20.609381	87.937691	44.903496	6.93483	91.358772	45.622536	36.992317	91.925934	45.263016	21.9635735	91.642353	-63.049516	19.2551885	84.233029
16.445599	18.086082	87.645416	-8.744095	20.652712	87.873749	45.073792	6.962969	91.366592	45.735008	37.000103	91.755585	45.4044	21.981536	91.5610885	-62.89259	19.323888	84.1864095
16.992235	17.073288	87.601051	-8.636271	20.664333	87.803543	45.23225	6.975909	91.402946	45.80994	36.996658	91.592697	45.521095	21.9862835	91.4978215	-62.793637	19.3423825	84.1092645
17.493687	16.031076	87.579483	-8.525931	20.689198	87.725662	45.369736	6.954473	91.491837	45.875584	36.954357	91.439369	45.62266	21.954415	91.465603	-62.674522	19.423981	83.985721
17.952345	14.974824	87.551079	-8.437715	20.68502	87.624313	45.534004	6.825618	91.55526	45.959602	36.900475	91.257187	45.746803	21.8630465	91.4062235	-62.622233	19.5069935	83.8424025
18.414658	13.85911	87.550522	-8.330408	20.654934	87.564728	45.652267	6.784596	91.645142	46.050694	36.817955	91.084236	45.8514805	21.8012755	91.364689	-62.5122965	19.5085925	83.764767
18.841507	12.825555	87.55127	-8.170103	20.648041	87.493988	45.826305	6.701671	91.663239	46.159233	36.730251	90.884384	45.992769	21.715961	91.2738115	-62.332975	19.580121	83.7141645
19.404736	11.329408	87.593666	-7.904611	20.545654	87.42215	46.002884	6.608195	91.784706	46.377327	36.557777	90.648109	46.1901055	21.582986	91.2164075	-61.9993275	19.508322	83.6278925
19.75329	10.31067	87.637047	-7.688791	20.509672	87.377182	46.166973	6.520698	91.836311	46.545494	36.445305	90.544907	46.3562335	21.4830015	91.190609	-61.7338155	19.5363425	83.563755
20.107449	9.2628	87.6492	-7.475962	20.403801	87.33007	46.393116	6.413495	91.892044	46.735237	36.333439	90.489265	46.5641765	21.373467	91.1906545	-61.5161005	19.434135	83.4694855
20.35075	8.383619	87.710823	-7.252112	20.305756	87.275642	46.537113	6.325974	92.034874	46.947727	36.225948	90.486282	46.74242	21.275961	91.260578	-61.246644	19.335551	83.290706
20.655209	7.412211	87.807167	-7.024712	20.194118	87.242279	46.737831	6.232542	92.149605	47.17168	36.124073	90.539261	46.9547555	21.1783075	91.344433	-61.0041795	19.2099285	83.140125
20.877054	6.56147	87.858955	-6.795683	20.06962	87.206146	46.947945	6.124969	92.252121	47.386814	36.02467	90.645714	47.1673795	21.0748195	91.4489175	-60.7587455	19.0644205	82.9633745
21.069971	5.746884	87.924759	-6.577933	19.961035	87.164673	47.134785	6.028509	92.353355	47.625404	35.94965	90.751854	47.3800945	20.9890795	91.5526045	-60.5359605	18.9329905	82.7767415
21.345875	4.417356	87.963417	-6.273737	19.846354	87.111313	47.437592	5.874422	92.437607	47.961571	35.838501	90.917877	47.6995815	20.8564615	91.677742	-60.2470555	18.8362465	82.544884
21.427565	3.722237	87.94857	-6.086776	19.774971	87.062149	47.547096	5.815525	92.523071	48.157944	35.772987	91.01207	47.85252	20.794256	91.7675705	-60.026072	18.755686	82.3567275
21.539114	3.007903	87.97023	-5.915612	19.71961	87.007515	47.681999	5.747229	92.534943	48.364475	35.720169	91.084831	48.023237	20.733699	91.809887	-59.854461	18.705521	82.205143
21.620827	2.325404	87.945496	-5.757925	19.715055	86.926224	47.794048	5.694757	92.512085	48.562065	35.68483	91.123215	48.1780565	20.6897935	91.81765	-59.6939065	18.7403165	82.034798
21.644339	1.725115	87.841827	-5.591891	19.707403	86.837936	47.902592	5.670855	92.482841	48.726921	35.661423	91.130051	48.3147565	20.666139	91.806446	-59.4985385	18.748667	81.869426
21.597261	1.154863	87.803574	-5.446282	19.755146	86.760086	48.066261	5.667344	92.428139	48.888416	35.651772	91.118324	48.4773385	20.659558	91.7732315	-59.3699025	18.850734	81.7469405
21.554712	0.598012	87.794746	-5.292914	19.816395	86.682419	48.18573	5.695991	92.41169	49.025887	35.676842	91.109016	48.6058085	20.6864165	91.760353	-59.1916365	18.9463735	81.604485
21.360727	-0.209545	87.708931	-5.09605	19.892492	86.577988	48.31168	5.775369	92.42981	49.225517	35.745384	91.101585	48.7685985	20.7603765	91.7656975	-58.9606985	19.0246075	81.3902785
21.200544	-0.632362	87.691284	-4.969914	19.979786	86.514786	48.421741	5.821234	92.4188	49.362541	35.780464	91.078773	48.892141	20.800849	91.7487865	-58.831969	19.158723	81.2807855
21.027002	-1.015648	87.653961	-4.835238	20.058748	86.433426	48.571785	5.849366	92.348503	49.493996	35.837429	91.038284	49.0328905	20.8433975	91.6933935	-58.7033665	19.2740985	81.1734585
20.825302	-1.305715	87.597206	-4.725173	20.136341	86.357758	48.6059	5.909202	92.330208	49.595791	35.885845	90.991379	49.1008455	20.8975235	91.6607935	-58.5511915	19.3751585	81.0547225
20.546543	-1.555844	87.534401	-4.627422	20.232664	86.282288	48.672722	5.954175	92.281479	49.686504	35.936768	90.910049	49.179613	20.9454715	91.595764	-58.434457	19.5198565	80.968812
20.213989	-1.739339	87.447693	-4.559748	20.299934	86.202316	48.798897	6.000134	92.200127	49.754097	35.991158	90.845627	49.276497	20.995646	91.522877	-58.395993	19.604222	80.881755
19.791883	-1.906799	87.384003	-4.493074	20.382477	86.130554	48.79937	6.071527	92.190407	49.83881	36.055214	90.802284	49.31909	21.0633705	91.4963455	-58.305238	19.7015835	80.7647625
19.086124	-2.099194	87.258018	-4.390437	20.488852	86.013023	48.885525	6.166031	92.117538	49.942799	36.158745	90.752991	49.414162	21.162388	91.4352645	-58.195036	19.815316	80.5907815
18.557163	-2.135555	87.149391	-4.33826	20.555599	85.938232	48.921211	6.224996	92.083191	50.006123	36.226212	90.716179	49.463667	21.225604	91.399685	-58.140187	19.885594	80.476779
18.076946	-2.166174	87.110222	-4.29551	20.646236	85.880783	49.002075	6.268631	92.002274	50.067322	36.299332	90.670746	49.5346985	21.2839815	91.33651	-58.1257185	20.0084905	80.425056
17.563549	-2.137384	87.008072	-4.259522	20.698637	85.84137	48.98901	6.354903	91.986496	50.111748	36.361359	90.626656	49.550379	21.358131	91.306576	-58.069423	20.039143	80.376164
17.062517	-2.016363	86.930481	-4.243378	20.753578	85.812172	49.004299	6.428209	91.925499	50.139881	36.438225	90.610725	49.57209	21.433217	91.268112	-58.058846	20.073939	80.356232
16.513258	-1.864925	86.81205	-4.21261	20.806499	85.778671	49.021259	6.500732	91.848221	50.164787	36.521843	90.621429	49.593023	21.5112875	91.234825	-58.018243	20.1017105	80.322517
15.914965	-1.651219	86.646927	-4.203258	20.856459	85.745468	49.046196	6.586733	91.758278	50.172318	36.617691	90.640244	49.609257	21.602212	91.199261	-58.015773	20.110706	80.291675
14.917533	-1.247486	86.405251	-4.206258	20.920176	85.683258	49.061169	6.714986	91.593719	50.165661	36.776016	90.648949	49.613415	21.745501	91.121334	-58.025931	20.094851	80.245182
14.240001	-0.943047	86.240677	-4.215977	20.952141	85.643417	49.060471	6.812748	91.45182	50.140182	36.877163	90.646118	49.6003265	21.8449555	91.048969	-58.0322805	20.0593265	80.237865
13.554308	-0.631287	86.049255	-4.245989	21.008028	85.608231	49.028122	6.900677	91.285568	50.105331	36.973335	90.65387	49.5667265	21.937006	90.969719	-58.0587045	20.07905	80.246743
12.905587	-0.250027	85.863289	-4.286448	21.094755	85.589706	48.982101	6.966289	91.095032	50.069691	37.062843	90.681808	49.525896	22.014566	90.88842	-58.098792	20.174944	80.290992
12.187132	0.178594	85.669113	-4.320973	21.165449	85.565529	48.895721	7.025182	90.892204	50.027401	37.122871	90.696892	49.461561	22.0740265	90.794548	-58.103507	20.2568715	80.33651
11.430405	0.620453	85.443764	-4.397138	21.255661	85.542709	48.799614	7.053921	90.655495	50.002628	37.154572	90.736526	49.401121	22.1042465	90.6960105	-58.195397	20.4070755	80.3894075
10.620914	1.074345	85.214149	-4.444796	21.349607	85.519646	48.679127	7.075369	90.419899	50.004417	37.170208	90.798828	49.341772	22.1227885	90.6093635	-58.231364	20.5764255	80.4299285
9.442263	1.744505	84.88102	-4.511774	21.547846	85.487366	48.558743	7.090179	90.007751	50.029366	37.200336	90.898529	49.2940545	22.1452575	90.45314	-58.3176025	20.9504345	80.521592
8.702991	2.218209	84.653816	-4.556201	21.699234	85.469551	48.40023	7.159396	89.790588	50.069416	37.244972	90.977791	49.234823	22.202184	90.3841895	-58.347225	21.196284	80.5549125
7.965014	2.74603	84.424232	-4.568154	21.88349	85.473602	48.302921	7.242145	89.553413	50.116165	37.318344	91.071747	49.209543	22.2802445	90.31258	-58.345851	21.4867355	80.634624
7.201475	3.23961	84.205322	-4.574675	22.115482	85.465103	48.246704	7.345813	89.323982	50.155945	37.441002	91.156517	49.2013245	22.3934075	90.2402495	-58.3506745	21.8375565	80.6899565
6.375995	3.754965	84.005058	-4.57838	22.363796	85.45266	48.19936	7.52051	89.117416	50.198906	37.59082	91.225174	49.199133	22.555665	90.171295	-58.355893	22.171927	80.734025
5.601894	4.245229	83.831055	-4.568591	22.644772	85.459564	48.17979	7.733355	88.949219	50.237316	37.790585	91.287651	49.208553	22.76197	90.118435	-58.345735	22.527574	80.800693
4.8294	4.683284	83.692879	-4.558144	22.927465	85.446053	48.18626	7.987263	88.814888	50.248497	38.02343	91.348801	49.2173785	23.0053465	90.0818445	-58.3336665	22.8495835	80.8102615
3.674454	5.357224	83.544014	-4.517809	23.34873	85.47406	48.204372	8.410326	88.670746	50.269936	38.419373	91.423569	49.237154	23.4148495	90.0471575	-58.272772	23.2826105	80.9009625
2.891919	5.749253	83.448143	-4.503865	23.60095	85.489777	48.21312	8.684124	88.595619	50.265282	38.679131	91.461693	49.239201	23.6816275	90.028656	-58.246931	23.5202725	80.950898
2.037524	6.096602	83.373329	-4.48264	23.8396	85.499763	48.232349	8.929681	88.529579	50.264488	38.910824	91.455315	49.2484185	23.9202525	89.992447	-58.2136985	23.7589475	81.007079
1.20237	6.383211	83.326759	-4.467875	24.028091	85.512093	48.235466	9.144608	88.472733	50.261696	39.106308	91.442863	49.248581	24.125458	89.957798	-58.184331	23.930724	81.066388
0.391622	6.592716	83.305344	-4.4657	24.195829	85.502968	48.270329	9.289716	88.394226	50.249821	39.269932	91.4132	49.260075	24.279824	89.903713	-58.191475	24.111834	81.102223
-0.418277	6.815435	83.282379	-4.492836	24.329216	85.511414	48.208313	9.436962	88.406738	50.220364	39.396439	91.369476	49.2143385	24.4167005	89.888107	-58.2000105	24.2417315	81.134721
-1.247318	6.983411	83.287636	-4.495777	24.414883	85.517548	48.239563	9.503138	88.375099	50.196987	39.490845	91.325996	49.218275	24.4969915	89.8505475	-58.209829	24.3327745	81.1845485
-2.600395	7.119094	83.340149	-4.542026	24.529436	85.550293	48.108379	9.679563	88.499947	50.130253	39.584839	91.236443	49.119316	24.632201	89.868195	-58.203368	24.426671	81.232391
-3.481377	7.155125	83.3601	-4.569454	24.564922	85.553314	48.065041	9.689181	88.54718	50.094994	39.612034	91.188141	49.0800175	24.6506075	89.8676605	-58.2189255	24.4792365	81.2389675
-4.336177	7.152359	83.399498	-4.619022	24.570032	85.540543	48.018543	9.703938	88.597931	50.053596	39.625374	91.133308	49.0360695	24.664656	89.8656195	-58.2741135	24.475408	81.2154665
-5.218493	7.157928	83.397934	-4.677873	24.576584	85.531448	47.957443	9.707376	88.64592	49.990704	39.647644	91.07235	48.9740735	24.67751	89.859135	-58.3298195	24.475658	81.203761
-6.12155	7.112218	83.371712	-4.759566	24.523441	85.492249	47.909904	9.732307	88.700653	49.9189	39.685753	90.996063	48.914402	24.70903	89.848358	-58.433534	24.337852	81.13614
-7.102722	7.05319	83.380585	-4.828451	24.510664	85.461571	47.878143	9.779581	88.74633	49.816525	39.739861	90.899506	48.847334	24.759721	89.822918	-58.504236	24.261607	81.100224
-8.030863	6.941987	83.383415	-4.90541	24.476116	85.421013	47.852318	9.866239	88.798195	49.713577	39.821571	90.776558	48.7829475	24.843905	89.7873765	-58.5937675	24.108327	81.0546495
-9.36319	6.7775	83.416603	-4.975037	24.445686	85.369469	47.851376	10.066493	88.873253	49.547543	40.002853	90.561363	48.6994595	25.034673	89.717308	-58.6495335	23.856699	81.02163
-10.298594	6.637649	83.468704	-4.993154	24.446079	85.346458	47.874786	10.230194	88.926697	49.436657	40.15699	90.377846	48.6557215	25.193592	89.6522715	-58.6420295	23.698566	81.0406445
-11.280632	6.493673	83.535164	-4.987492	24.454647	85.32444	47.961037	10.356701	88.945564	49.324306	40.312023	90.168671	48.6426715	25.334362	89.5571175	-58.6176555	23.574932	81.0917625
-12.232172	6.356537	83.665329	-4.961231	24.467417	85.320236	47.989716	10.590437	89.008621	49.241055	40.464703	89.905891	48.6153855	25.52757	89.457256	-58.5378475	23.407264	81.183216
-13.133228	6.203291	83.821007	-4.910925	24.503075	85.321793	48.073101	10.766541	89.025787	49.171448	40.592178	89.611305	48.6222745	25.6793595	89.318546	-58.4441245	23.3267905	81.32504
-14.087475	6.10742	83.953491	-4.874253	24.536041	85.324463	48.182262	10.858129	89.045738	49.122162	40.697693	89.351845	48.652212	25.777911	89.1987915	-58.400718	23.294171	81.4501345
-15.079139	6.020118	84.063187	-4.857722	24.53611	85.317978	48.197914	11.020272	89.103195	49.118793	40.803905	89.103325	48.6583535	25.9120885	89.10326	-58.3737975	23.1601315	81.532696
-16.545666	5.904074	84.157692	-4.854849	24.498207	85.288651	48.242268	11.11893	89.075623	49.082096	40.904568	88.794777	48.662182	26.011749	88.9352	-58.37188	22.984665	81.642102
-17.483334	5.858776	84.170677	-4.864763	24.442139	85.246536	48.253242	11.148056	89.029991	49.075386	40.944561	88.59462	48.664314	26.0463085	88.8123055	-58.39384	22.8379695	81.6807665
-18.442722	5.869737	84.177765	-4.870006	24.358505	85.201767	48.260006	11.164687	88.971649	49.054699	40.974262	88.400894	48.6573525	26.0694745	88.6862715	-58.3973645	22.6475355	81.7172625
-19.439632	5.888156	84.20443	-4.868682	24.2962	85.154861	48.274132	11.174958	88.90509	49.024197	40.981026	88.210213	48.6491645	26.077992	88.5576515	-58.3865285	22.514408	81.7520705
-20.416574	5.953146	84.228477	-4.857938	24.232809	85.125946	48.279503	11.191127	88.839058	49.000568	40.997692	87.996307	48.6400355	26.0944095	88.4176825	-58.3559115	22.3712085	81.8342095
-21.341341	6.009098	84.351402	-4.837996	24.146132	85.113617	48.289051	11.224934	88.766708	48.962151	41.001423	87.767998	48.625601	26.1131785	88.267353	-58.301593	22.1790855	81.959881
-22.212538	6.20038	84.424782	-4.831811	24.065798	85.097679	48.297203	11.22838	88.707283	48.919018	40.989418	87.533875	48.6081105	26.108899	88.120579	-58.2717325	22.022697	82.074779
-23.623804	6.503057	84.616158	-4.820491	23.939259	85.086586	48.301414	11.19126	88.590797	48.864391	40.962063	87.144211	48.5829025	26.0766615	87.867504	-58.2238845	21.8018565	82.305668
-24.575914	6.757242	84.674187	-4.839727	23.820509	85.046761	48.304531	11.153737	88.455078	48.828869	40.936131	86.833435	48.5667	26.044934	87.6442565	-58.246154	21.596084	82.4492655
-25.415483	7.051809	84.733482	-4.869159	23.699808	84.963272	48.294239	11.094594	88.272636	48.77763	40.887173	86.46946	48.5359345	25.9908835	87.371048	-58.2742525	21.4087325	82.555496
-26.267412	7.449693	84.700928	-4.924991	23.555508	84.841469	48.290833	10.943493	87.978516	48.701534	40.823425	86.068817	48.4961835	25.883459	87.0236665	-58.3461655	21.227557	82.6592715
-27.143496	7.845236	84.666573	-4.999465	23.376526	84.684464	48.182163	10.915882	87.669975	48.614159	40.740597	85.617493	48.398161	25.8282395	86.643734	-58.397091	20.9248125	82.725194
-27.960571	8.338843	84.610367	-5.099016	23.195911	84.505013	48.077744	10.810943	87.267242	48.493168	40.640991	85.09964	48.285456	25.725967	86.183441	-58.483488	20.665855	82.826585
-28.771261	8.842237	84.527039	-5.213634	23.003155	84.311081	47.954048	10.707994	86.825706	48.338257	40.53249	84.581924	48.1461525	25.620242	85.703815	-58.5734205	20.386068	82.918347
-29.883251	9.744681	84.307487	-5.461331	22.720455	83.985596	47.722916	10.555586	86.143036	48.0466	40.358597	83.861031	47.884758	25.4570915	85.0020335	-58.80742	19.9838185	82.9691585
-30.542622	10.448358	84.170174	-5.63354	22.517643	83.785263	47.53281	10.469775	85.721626	47.819916	40.257275	83.461647	47.676363	25.363525	84.5916365	-58.943443	19.671761	82.9788895
-31.256433	11.228529	84.017441	-5.832166	22.335922	83.632851	47.321232	10.36715	85.354362	47.601906	40.155766	83.122269	47.461569	25.261458	84.2383155	-59.125901	19.410386	83.0273865
-31.8568	11.97634	83.856598	-6.064756	22.164513	83.472816	47.095814	10.266468	85.033264	47.379055	40.073093	82.875275	47.2374345	25.1697805	83.9542695	-59.3669465	19.1592455	82.9913625
-32.440948	12.840491	83.704803	-6.303538	22.019085	83.353477	46.86565	10.162421	84.790337	47.159153	39.987988	82.693764	47.0124015	25.0752045	83.7420505	-59.6194775	18.9629655	82.9649035
-32.941963	13.831878	83.610222	-6.547124	21.881081	83.269333	46.613304	10.072889	84.615173	46.930019	39.905556	82.596939	46.7716615	24.9892225	83.606056	-59.8659095	18.7729395	82.93261
-33.414116	14.833353	83.509369	-6.79404	21.766863	83.249573	46.356564	9.993228	84.490562	46.716125	39.839176	82.57354	46.5363445	24.916202	83.532051	-60.1244245	18.617524	82.967095
-33.984688	16.377481	83.398193	-7.194258	21.647009	83.236237	45.987072	9.891522	84.391434	46.394363	39.749203	82.638916	46.1907175	24.8203625	83.515175	-60.5792335	18.4736555	82.957299
-34.300117	17.498226	83.313255	-7.44456	21.585333	83.234795	45.756203	9.806943	84.37574	46.197155	39.712734	82.726593	45.976679	24.7598385	83.5511665	-60.865799	18.4108275	82.9184235
-34.5769	18.678747	83.305817	-7.690739	21.52186	83.270241	45.53109	9.758907	84.357872	46.003429	39.674473	82.848534	45.7672595	24.71669	83.603203	-61.1487375	18.32703	82.937279
-34.783928	19.829805	83.271866	-7.899357	21.48336	83.294586	45.338146	9.698786	84.352875	45.831459	39.644592	82.990814	45.5848025	24.671689	83.6718445	-61.3835165	18.295031	82.9173275
-34.902962	20.994797	83.266457	-8.101537	21.464214	83.348701	45.153416	9.671332	84.369102	45.69455	39.620392	83.148872	45.423983	24.645862	83.758987	-61.627057	18.282566	82.938415
-34.97588	22.289289	83.297752	-8.284826	21.423437	83.420547	44.977943	9.630569	84.380653	45.554459	39.582672	83.379944	45.266201	24.6066205	83.8802985	-61.835853	18.2402535	82.9607955
-34.990147	23.559042	83.351265	-8.439655	21.401192	83.513252	44.797241	9.597624	84.396393	45.448532	39.548195	83.655602	45.1228865	24.5729095	84.0259975	-62.0021965	18.2294745	83.0005065
-34.89254	25.402351	83.472351	-8.678781	21.343098	83.692268	44.528683	9.537303	84.434525	45.315746	39.50552	84.136162	44.9222145	24.5214115	84.2853435	-62.2797765	18.1647845	83.0991925
-34.788868	26.732698	83.645615	-8.844099	21.347597	83.822151	44.357311	9.483458	84.477913	45.23777	39.487503	84.466743	44.7975405	24.4854805	84.472328	-62.4857385	18.2097135	83.171974
-34.586136	28.018448	83.798691	-9.003679	21.29731	83.949883	44.211071	9.470036	84.548607	45.143505	39.476288	84.799507	44.677288	24.473162	84.674057	-62.684646	18.121458	83.225709
-34.332039	29.245605	83.984459	-9.141111	21.266045	84.084351	44.069092	9.44617	84.641472	45.044994	39.468243	85.142883	44.557043	24.4572065	84.8921775	-62.839265	18.0748835	83.2765245
-34.08152	30.517609	84.188469	-9.298836	21.287125	84.225876	43.946915	9.43621	84.738419	44.948219	39.482719	85.46344	44.447567	24.4594645	85.1009295	-63.045239	18.1147855	83.3508225
-33.740253	31.760231	84.404587	-9.44745	21.254496	84.385803	43.810429	9.429102	84.878502	44.838234	39.492962	85.786652	44.3243315	24.461032	85.332577	-63.2192315	18.04796	83.439029
-33.445438	32.898903	84.634033	-9.579512	21.253222	84.541275	43.701981	9.425237	85.044327	44.712967	39.489288	86.116013	44.207474	24.4572625	85.58017	-63.366498	18.0491815	83.50238
-32.809593	34.565178	84.964272	-9.839696	21.219776	84.787865	43.512871	9.422641	85.364716	44.517368	39.494053	86.588097	44.0151195	24.458347	85.9764065	-63.6945115	17.981205	83.5993235
-32.297794	35.712906	85.162613	-10.020566	21.167894	84.956848	43.373703	9.394552	85.614159	44.362389	39.468121	86.915337	43.868046	24.4313365	86.264748	-63.909178	17.9044515	83.648948
-31.828129	36.67728	85.357765	-10.218256	21.107765	85.120346	43.238972	9.326606	85.9104	44.18536	39.430653	87.271889	43.712166	24.3786295	86.5911445	-64.148678	17.8369005	83.6495475
-31.325785	37.631603	85.579475	-10.423411	20.99844	85.317535	43.097221	9.239775	86.234779	44.039406	39.38102	87.630554	43.5683135	24.3103975	86.9326665	-64.4151355	17.6864825	83.7024035
-30.709124	38.605518	85.80542	-10.671232	20.910278	85.495087	42.937115	9.146406	86.587013	43.862324	39.297287	88.024529	43.3997195	24.2218465	87.305771	-64.7421835	17.5987095	83.684403
-30.221912	39.398026	86.041458	-10.9226	20.799238	85.697601	42.783211	9.022013	86.965004	43.680363	39.221989	88.437614	43.231787	24.122001	87.701309	-65.076987	17.476475	83.693893
-29.537958	40.183643	86.221924	-11.163063	20.701113	85.907753	42.61409	8.897821	87.340866	43.537136	39.141773	88.844276	43.075613	24.019797	88.092571	-65.401739	17.382429	83.722935
-28.642469	41.337517	86.592712	-11.530909	20.552534	86.208351	42.305855	8.725412	87.906021	43.261463	39.013119	89.49102	42.783659	23.8692655	88.6985205	-65.845477	17.2358025	83.7181815
-28.028557	41.990761	86.828461	-11.811701	20.490482	86.396698	42.112541	8.623393	88.235382	43.091904	38.929325	89.897293	42.6022225	23.776359	89.0663375	-66.2256245	17.204605	83.7270585
-27.355751	42.60207	87.053551	-12.049345	20.431311	86.551247	41.898121	8.551327	88.525925	42.925087	38.880531	90.236771	42.411604	23.715929	89.381348	-66.510294	17.146693	83.721146
-26.700424	43.174049	87.270828	-12.295105	20.380501	86.679611	41.684593	8.498612	88.757393	42.713444	38.834831	90.551941	42.1990185	23.6667215	89.654667	-66.7892285	17.0942805	83.704555
-25.983025	43.701477	87.483665	-12.530771	20.367136	86.807762	41.476936	8.477181	88.932396	42.518066	38.817661	90.769875	41.997501	23.647421	89.8511355	-67.059043	17.086851	83.7643885
-25.37108	44.169159	87.649307	-12.765971	20.349972	86.896538	41.276722	8.490911	89.048561	42.311005	38.823402	90.932213	41.7938635	23.6571565	89.990387	-67.3258055	17.0427875	83.802689
-24.637121	44.492374	87.793716	-12.982162	20.378487	86.924103	41.087292	8.542686	89.105759	42.074772	38.861053	91.078163	41.581032	23.7018695	90.091961	-67.545356	17.0551045	83.756245
-23.575932	44.995659	87.912849	-13.267594	20.41761	86.927811	40.829571	8.649175	89.113525	41.789429	38.959293	91.19722	41.3095	23.804234	90.1553725	-67.844688	17.030986	83.7002495
-22.869541	45.234924	87.992584	-13.448644	20.427235	86.868378	40.662796	8.744532	89.089203	41.590137	39.032005	91.251221	41.1264665	23.8882685	90.170212	-68.0237545	16.9662015	83.566544
-22.191216	45.409542	88.015633	-13.619724	20.448284	86.841064	40.493427	8.835135	89.055542	41.404362	39.106113	91.274651	40.9488945	23.970624	90.1650965	-68.1883425	16.925944	83.5170315
-21.524759	45.462521	88.044098	-13.763729	20.479797	86.802513	40.332798	8.937596	89.040718	41.230289	39.188339	91.260223	40.7815435	24.0629675	90.1504705	-68.3090015	16.8966265	83.4545555
-20.847847	45.488037	88.020554	-13.953985	20.483616	86.793869	40.190372	9.013696	89.032654	41.037266	39.248383	91.210693	40.613819	24.1310395	90.1216735	-68.521789	16.8361925	83.4660645
-20.11064	45.452488	87.999954	-14.114126	20.481979	86.795998	40.052647	9.085962	89.025024	40.858181	39.312138	91.13649	40.455414	24.19905	90.080757	-68.683666	16.764908	83.511239
-19.402582	45.31818	87.933823	-14.287991	20.484789	86.78199	39.922108	9.150343	89.019516	40.6754	39.3997	91.040565	40.298754	24.2750215	90.0300405	-68.874736	16.6945565	83.5339395
-18.463884	45.017159	87.796417	-14.465155	20.47611	86.802208	39.726833	9.225801	89.081749	40.489246	39.389717	90.740913	40.1080395	24.307759	89.911331	-69.0383495	16.644461	83.693085
-17.786148	44.658134	87.657944	-14.602155	20.440634	86.886314	39.662258	9.234934	89.192787	40.36314	39.39365	90.562263	40.012699	24.314292	89.877525	-69.217009	16.566976	83.895103
-17.070028	44.280842	87.548576	-14.711757	20.385006	86.980759	39.596943	9.237091	89.343155	40.219616	39.389557	90.408081	39.9082795	24.313324	89.875618	-69.3317935	16.456688	84.0859
-16.404594	43.859955	87.420311	-14.787191	20.34808	87.091301	39.58305	9.164714	89.495766	40.094799	39.372643	90.274467	39.8389245	24.2686785	89.8851165	-69.4133065	16.4274815	84.2974855
-15.762134	43.402607	87.346626	-14.891219	20.257668	87.246811	39.49464	9.18321	89.705276	39.975513	39.315701	90.149567	39.7350765	24.2494555	89.9274215	-69.5175145	16.2658805	84.5662005
-15.142849	42.896168	87.274612	-14.978048	20.166311	87.427589	39.45158	9.108336	89.885063	39.866329	39.240189	90.019577	39.6589545	24.1742625	89.95232	-69.6150505	16.1583595	84.902858
-14.522418	42.311142	87.202316	-15.039642	20.06093	87.595535	39.421444	9.019078	90.077049	39.774345	39.143074	89.904228	39.5978945	24.081076	89.9906385	-69.6771785	16.040784	85.2004315
-13.526557	41.417244	87.113022	-15.085348	19.878618	87.800148	39.406277	8.851015	90.330544	39.677528	38.977737	89.774063	39.5419025	23.914376	90.0523035	-69.7125985	15.84286	85.5479925
-12.862234	40.810516	87.055183	-15.129839	19.759392	87.910423	39.41803	8.713949	90.503052	39.660515	38.834808	89.708672	39.5392725	23.7743785	90.105862	-69.7989505	15.7444055	85.714984
-12.208613	40.255375	87.029045	-15.084153	19.635727	88.011162	39.451557	8.580029	90.662277	39.678078	38.699512	89.68338	39.5648175	23.6397705	90.1728285	-69.7331235	15.6316835	85.8494955
-11.608423	39.697498	87.024124	-15.084717	19.50742	88.116653	39.488762	8.424625	90.823296	39.717888	38.550228	89.710815	39.603325	23.4874265	90.2670555	-69.772759	15.5274135	85.9662505
-10.942209	39.041813	87.057404	-15.0257	19.399122	88.193085	39.528435	8.279451	90.969246	39.803444	38.42971	89.775543	39.6659395	23.3545805	90.3723945	-69.7173395	15.4436635	86.0137755
-10.289756	38.455574	87.167358	-15.00881	19.241905	88.272545	39.559803	8.157161	91.085564	39.883038	38.329384	89.900673	39.7214205	23.2432725	90.4931185	-69.7390405	15.2405375	86.0519715
-9.685549	37.856953	87.285789	-14.956763	19.133638	88.348648	39.620323	8.041782	91.1782	39.96172	38.253639	90.040169	39.7910215	23.1477105	90.6091845	-69.7045475	15.1195655	86.0881115
-8.750451	37.0341	87.486717	-14.889595	19.034784	88.455925	39.68858	7.980173	91.28891	40.083042	38.210052	90.255447	39.885811	23.0951125	90.7721785	-69.665001	14.9744555	86.1396715
-8.181054	36.522564	87.607788	-14.828997	18.998432	88.518074	39.809628	7.908286	91.330452	40.151436	38.209572	90.379677	39.980532	23.058929	90.8550645	-69.638526	14.937935	86.1810835
-7.611428	35.971218	87.687012	-14.764754	18.994452	88.58226	39.847416	8.002141	91.419067	40.182945	38.278095	90.517136	40.0151805	23.140118	90.9681015	-69.5446885	14.848786	86.1964185
-7.034448	35.47147	87.782532	-14.7223	18.992168	88.644257	39.922966	8.045039	91.459106	40.252232	38.271576	90.579453	40.087599	23.1583075	91.0192795	-69.532199	14.8260285	86.2692345
-6.473177	34.913811	87.846169	-14.681588	19.014469	88.699409	39.987259	8.076097	91.500694	40.280117	38.312683	90.627098	40.133688	23.19439	91.063896	-69.496864	14.834548	86.334922
-5.920481	34.438816	87.892647	-14.624722	19.028667	88.730713	40.040146	8.115252	91.504822	40.27845	38.39893	90.656456	40.159298	23.257091	91.080639	-69.408742	14.800243	86.380787
-5.383274	33.934422	87.91391	-14.599945	19.026146	88.745514	40.072468	8.159926	91.477203	40.311367	38.378487	90.601082	40.1919175	23.2692065	91.0391425	-69.3918075	14.7830855	86.4518855
-4.645968	33.196087	87.892792	-14.560586	19.026985	88.734726	40.133671	8.205573	91.400734	40.323448	38.411285	90.496918	40.2285595	23.308429	90.948826	-69.3497315	14.745541	86.520626
-4.136931	32.678402	87.840118	-14.524468	19.001442	88.725349	40.157452	8.21402	91.336845	40.307819	38.456287	90.449951	40.2326355	23.3351535	90.893398	-69.2815715	14.6677305	86.5573
-3.582549	32.181747	87.850044	-14.488703	18.971043	88.705025	40.191654	8.191656	91.252632	40.333424	38.422569	90.360031	40.262539	23.3071125	90.8063315	-69.239945	14.6349735	86.6037185
-3.119498	31.641739	87.769913	-14.434546	18.931568	88.686508	40.28186	8.103342	91.142319	40.388615	38.330017	90.231651	40.3352375	23.2166795	90.686985	-69.2043295	14.6464565	86.686031
-2.602439	31.131495	87.75087	-14.362256	18.859518	88.671967	40.296478	8.113699	91.078857	40.4193	38.259583	90.141258	40.357889	23.186641	90.6100575	-69.082401	14.532395	86.7338765
-2.082503	30.647755	87.729797	-14.273034	18.770203	88.698814	40.363857	8.027639	90.990158	40.48243	38.186291	90.040222	40.4231435	23.106965	90.51519	-68.9692115	14.433441	86.882438
-1.619819	30.130127	87.719681	-14.197744	18.6894	88.721481	40.42524	7.947598	90.903465	40.546673	38.100357	89.936981	40.4859565	23.0239775	90.420223	-68.8814445	14.3548225	87.022739
-0.930327	29.318068	87.703682	-14.025815	18.523716	88.753784	40.540627	7.780273	90.764793	40.63073	37.898354	89.817284	40.5856785	22.8393135	90.2910385	-68.6373085	14.2081185	87.2165295
-0.439552	28.770754	87.678459	-13.910591	18.40901	88.771324	40.630318	7.641349	90.688499	40.734676	37.77206	89.770927	40.682497	22.7067045	90.229713	-68.503679	14.1113155	87.312935
0.007698	28.249199	87.716583	-13.827199	18.269999	88.779305	40.71698	7.498166	90.658432	40.8428	37.651531	89.784882	40.77989	22.5748485	90.221657	-68.434288	13.9651495	87.336953
0.484879	27.683533	87.746933	-13.748452	18.14193	88.807968	40.807056	7.334825	90.657326	40.956867	37.526546	89.872017	40.8819615	22.4306855	90.2646715	-68.3788655	13.8531745	87.3512645
0.963071	27.170589	87.846512	-13.65095	18.027018	88.856674	40.93539	7.134854	90.668304	41.080772	37.408863	89.998741	41.008081	22.2718585	90.3335225	-68.309981	13.7821775	87.3798255
1.418396	26.678753	87.904839	-13.569255	17.910519	88.899307	40.997032	7.04291	90.748283	41.231472	37.304913	90.123817	41.114252	22.1739115	90.43605	-68.252762	13.6471265	87.362564
1.849639	26.191187	87.988861	-13.465592	17.798801	88.941803	41.098045	6.891026	90.762291	41.364006	37.187122	90.217384	41.2310255	22.039074	90.4898375	-68.1622095	13.558528	87.3937685
2.51639	25.41267	88.029022	-13.280148	17.653896	88.989464	41.230064	6.717315	90.714729	41.532955	37.008244	90.29142	41.3815095	21.8627795	90.5030745	-67.9418055	13.4450125	87.4758535
2.968495	24.886381	88.059746	-13.189838	17.58337	89.005264	41.324154	6.621642	90.662338	41.63879	36.906776	90.306641	41.481472	21.764209	90.4844895	-67.861148	13.402531	87.5260385
3.454966	24.387547	88.040199	-13.082891	17.504116	89.017342	41.413315	6.541946	90.61055	41.715317	36.826794	90.311798	41.564316	21.68437	90.461174	-67.730098	13.323862	87.57351
3.897043	23.844992	88.035255	-12.985279	17.400019	89.023842	41.542835	6.425981	90.528847	41.784008	36.75053	90.299034	41.6634215	21.5882555	90.4139405	-67.6339795	13.2117825	87.6337435
4.353696	23.307211	88.0541	-12.908171	17.272976	89.022606	41.646152	6.357468	90.480186	41.847523	36.685257	90.310654	41.7468375	21.5213625	90.39542	-67.5631795	13.0245895	87.649792
4.808422	22.771206	88.058731	-12.840232	17.136137	89.034782	41.745232	6.290018	90.442886	41.898468	36.618561	90.329941	41.82185	21.4542895	90.3864135	-67.502314	12.8179845	87.6831505
5.242773	22.226206	88.061562	-12.755175	16.962812	89.07019	41.806911	6.255584	90.437111	41.953659	36.512665	90.356743	41.880285	21.3841245	90.396927	-67.390635	12.5414995	87.743453
5.918439	21.363935	88.089279	-12.640256	16.698263	89.096176	41.945526	6.056792	90.440247	42.054714	36.322887	90.40139	42.00012	21.1898395	90.4208185	-67.280632	12.2066865	87.7715335
6.396359	20.734434	88.105949	-12.559459	16.523943	89.119797	42.04221	5.896415	90.486977	42.115067	36.160694	90.450172	42.0786385	21.0285545	90.4685745	-67.1975565	12.0193315	87.7710195
6.868406	20.131342	88.152107	-12.488384	16.336565	89.154854	42.137867	5.72542	90.560951	42.196846	35.98946	90.521149	42.1673565	20.85744	90.54105	-67.1441245	11.81569	87.768658
7.368856	19.441908	88.183144	-12.406161	16.153049	89.181618	42.243435	5.531544	90.664223	42.293468	35.791851	90.609764	42.2684515	20.6616975	90.6369935	-67.0807735	11.6444005	87.7262425
7.830112	18.76317	88.226456	-12.307836	15.979534	89.190483	42.347996	5.344906	90.785065	42.392223	35.607719	90.725769	42.3701095	20.4763125	90.755417	-66.9857815	11.4827555	87.625549
8.299747	18.121304	88.28051	-12.211376	15.807469	89.198685	42.510429	5.112027	90.910057	42.49667	35.419712	90.875656	42.5035495	20.2658695	90.8928565	-66.9263015	11.3490685	87.5045135
8.75987	17.465088	88.329224	-12.097174	15.634613	89.164085	42.634224	4.990945	91.137154	42.621086	35.255188	91.064369	42.627655	20.1230665	91.1007615	-66.822003	11.1461595	87.2274085
9.429715	16.422239	88.398766	-11.935945	15.447495	89.1194	42.864338	4.778878	91.482925	42.799618	35.05135	91.42144	42.831978	19.915114	91.4521825	-66.703868	10.979876	86.7866175
9.880486	15.718592	88.472832	-11.822308	15.337281	89.087662	43.015152	4.667259	91.770706	42.920609	34.93475	91.72699	42.9678805	19.8010045	91.748848	-66.6124965	10.8735575	86.426476
10.340393	14.984263	88.58667	-11.67794	15.251671	89.036812	43.190136	4.593528	92.096504	43.054794	34.830048	92.079453	43.122465	19.711788	92.0879785	-66.478345	10.791554	85.9856455
10.764977	14.28273	88.692688	-11.497293	15.194143	88.973267	43.413498	4.540682	92.415337	43.251217	34.784599	92.43351	43.3323575	19.6626405	92.4244235	-66.3269435	10.7256455	85.5221105
11.183466	13.623405	88.769852	-11.253634	15.179718	88.945236	43.648483	4.527854	92.724518	43.454021	34.786392	92.770126	43.551252	19.657123	92.747322	-66.05852	10.702313	85.14315
11.580186	12.939334	88.859665	-10.967525	15.154846	88.892914	43.930046	4.524383	93.005791	43.737404	34.710861	93.042007	43.833725	19.617622	93.023899	-65.768775	10.69207	84.761929
11.948423	12.256686	88.897568	-10.619601	15.173022	88.854958	44.283833	4.469898	93.205223	44.025497	34.708019	93.269547	44.154665	19.5889585	93.237385	-65.393867	10.7570855	84.472531
12.455234	11.160696	88.866264	-10.023223	15.182538	88.708939	44.788445	4.555478	93.465118	44.519173	34.693031	93.505173	44.653809	19.6242545	93.4851455	-64.700255	10.7408215	83.9327325
12.800524	10.447568	88.781044	-9.578049	15.206976	88.557724	45.182995	4.564579	93.548225	44.867062	34.674759	93.590485	45.0250285	19.619669	93.569355	-64.1811265	10.794283	83.546093
13.059614	9.770587	88.688538	-9.138029	15.223416	88.397583	45.611591	4.482519	93.565781	45.245945	34.616028	93.626205	45.428768	19.5492735	93.595993	-63.704826	10.8975585	83.199173
13.294639	9.071229	88.557487	-8.687678	15.220324	88.220428	45.970734	4.494123	93.613014	45.647522	34.535389	93.657646	45.809128	19.514756	93.63533	-63.184484	10.925892	82.805526
13.455544	8.363833	88.451935	-8.266581	15.20173	88.041626	46.347942	4.405176	93.614532	46.031742	34.453064	93.685188	46.189842	19.42912	93.64986	-62.723004	10.97434	82.433392
13.565432	7.642664	88.269745	-7.862817	15.168055	87.8424	46.707211	4.272141	93.606819	46.417072	34.352497	93.724113	46.5621415	19.312319	93.665466	-62.2877755	11.023791	82.019334
13.583122	6.900261	88.094765	-7.498199	15.114246	87.637451	47.082119	4.068531	93.541939	46.804932	34.227631	93.742661	46.9435255	19.148081	93.6423	-61.9399235	11.080411	81.632602
13.538638	5.870657	87.800217	-6.997335	15.0158	87.360313	47.544514	3.867722	93.386223	47.3507	34.043163	93.736755	47.447607	18.9554425	93.561489	-61.442277	11.0761575	81.159137
13.440065	5.190127	87.600998	-6.66088	14.968898	87.226021	47.803818	3.754474	93.233467	47.667629	33.931156	93.740883	47.7357235	18.842815	93.487175	-61.0574835	11.094981	80.964867
13.271475	4.521771	87.362656	-6.387424	14.930645	87.094673	48.041569	3.659888	93.056633	47.969135	33.842655	93.743065	48.005352	18.7512715	93.399849	-60.7802	11.1100185	80.789497
13.031565	3.834011	87.129402	-6.128771	14.89536	86.970734	48.273937	3.596918	92.865013	48.23251	33.785629	93.735039	48.2532235	18.6912735	93.300026	-60.5107655	11.0994465	80.641442
12.676483	3.14043	86.87468	-5.885393	14.906408	86.897614	48.485451	3.588784	92.655884	48.475624	33.769184	93.718979	48.4805375	18.678984	93.1874315	-60.2513235	11.133832	80.6077965
12.313835	2.493287	86.65873	-5.682035	14.910942	86.817528	48.666904	3.599809	92.443092	48.652836	33.779713	93.675072	48.65987	18.689761	93.059082	-60.02394	11.132123	80.575974
11.881744	1.838597	86.398094	-5.500183	14.953077	86.762505	48.831169	3.658979	92.199516	48.79501	33.817787	93.615356	48.8130895	18.738383	92.907436	-59.8134555	11.167771	80.617574
11.127228	0.809949	86.010208	-5.339935	15.038397	86.649239	48.989647	3.765989	91.827072	48.99736	33.941795	93.425385	48.9935035	18.853892	92.6262285	-59.6733735	11.222902	80.6722495
10.534339	0.131034	85.729477	-5.238475	15.152463	86.594772	49.050892	3.873402	91.567192	49.047272	34.03558	93.29493	49.049082	18.954491	92.431061	-59.526032	11.350435	80.758483
9.857527	-0.546684	85.527718	-5.196684	15.217222	86.56559	49.086018	4.004655	91.336006	49.072392	34.147961	93.122574	49.079205	19.076308	92.22929	-59.472573	11.358136	80.90189
9.188791	-1.294395	85.33149	-5.178021	15.335135	86.545364	49.116283	4.171474	91.104973	49.082005	34.26786	92.882408	49.099144	19.219667	91.9936905	-59.455186	11.450603	81.0970375
8.41125	-2.071822	85.189156	-5.176543	15.446472	86.492134	49.141819	4.343338	90.909172	49.024239	34.393864	92.581757	49.083029	19.368601	91.7454645	-59.436115	11.524343	81.2388035
7.621577	-2.852543	85.025597	-5.166749	15.589978	86.426079	49.165447	4.527562	90.728409	48.946484	34.50967	92.197922	49.0559655	19.518616	91.4631655	-59.3894635	11.66134	81.3889925
6.808429	-3.705009	84.966156	-5.157701	15.691514	86.344353	49.188278	4.688913	90.558678	48.825249	34.615414	91.781326	49.0067635	19.6521635	91.170002	-59.3221655	11.7308645	81.518704
5.490416	-4.99787	84.955582	-5.181969	15.82686	86.224365	49.196018	4.866546	90.353561	48.708324	34.753872	91.047493	48.952171	19.810209	90.700527	-59.316109	11.843511	81.748203
4.550278	-5.813665	85.030159	-5.187844	15.883279	86.147514	49.202885	4.93333	90.241325	48.63755	34.796062	90.478745	48.9202175	19.864696	90.360035	-59.2959055	11.901862	81.934993
3.616578	-6.706753	85.252777	-5.180529	15.916458	86.080261	49.22031	4.953028	90.160934	48.553036	34.765553	89.859161	48.886673	19.8592905	90.0100475	-59.247731	11.9736255	82.1504745
2.662702	-7.554881	85.512314	-5.146753	15.909401	85.994499	49.242435	4.910775	90.114815	48.497478	34.666225	89.225594	48.8699565	19.7885	89.6702045	-59.1634625	12.030302	82.3187935
1.625859	-8.389093	85.787003	-5.13096	15.865231	85.941032	49.258606	4.808487	90.084892	48.471409	34.507515	88.647339	48.8650075	19.658001	89.3661155	-59.1269275	12.072461	82.5159485
0.577968	-9.156664	86.080971	-5.114383	15.786272	85.882965	49.245365	4.654058	90.073288	48.446136	34.303902	88.16433	48.8457505	19.47898	89.118809	-59.0745165	12.093564	82.647121
-0.437215	-9.915644	86.282616	-5.113894	15.650803	85.828659	49.21125	4.447092	90.074532	48.453114	34.058578	87.791649	48.832182	19.252835	88.9330905	-59.05997	12.048771	82.7242275
-2.027161	-10.94881	86.483643	-5.122437	15.417971	85.692802	49.156563	4.085111	90.05233	48.47858	33.718113	87.388313	48.8175715	18.901612	88.7203215	-59.0624455	11.93433	82.6652825
-3.129754	-11.531183	86.529327	-5.11043	15.262085	85.590996	49.122414	3.846411	89.975021	48.509563	33.503563	87.153656	48.8159885	18.674987	88.5643385	-59.0368485	11.849183	82.6176535
-4.166243	-12.010916	86.535736	-5.070503	15.093361	85.4842	49.109417	3.639727	89.881279	48.542465	33.310654	86.940369	48.825941	18.4751905	88.410824	-58.966947	11.7115315	82.557576
-5.194996	-12.424326	86.537483	-5.036267	14.98589	85.378563	49.094357	3.492655	89.786095	48.573174	33.145748	86.731781	48.8337655	18.3192015	88.258938	-58.9062995	11.6525785	82.498188
-6.285091	-12.718673	86.557121	-4.988226	14.889762	85.295418	49.103577	3.357337	89.687744	48.614395	33.020004	86.559494	48.858986	18.1886705	88.123619	-58.835438	11.5908535	82.467217
-7.337601	-12.90235	86.541695	-4.921499	14.802083	85.21727	49.117016	3.269032	89.597519	48.653164	32.915802	86.406944	48.88509	18.092417	88.0022315	-58.728088	11.511749	82.4323085
-8.352507	-13.006176	86.498077	-4.871536	14.751808	85.144791	49.126804	3.190728	89.510651	48.674484	32.849445	86.299469	48.900644	18.0200865	87.90506	-58.643716	11.4835295	82.384522
-9.913603	-12.948314	86.398331	-4.863636	14.709328	85.063812	49.115959	3.078424	89.393486	48.710476	32.791431	86.192947	48.9132175	17.9349275	87.7932165	-58.6404895	11.4837285	82.3344075
-10.982007	-12.813665	86.290588	-4.861598	14.690204	85.012321	49.073391	3.027906	89.291077	48.735638	32.759998	86.151787	48.9045145	17.893952	87.721432	-58.6277105	11.486456	82.30321
-12.01205	-12.567236	86.132996	-4.883301	14.651481	84.955185	49.020557	2.98421	89.166	48.747169	32.744347	86.115425	48.883863	17.8642785	87.6407125	-58.650465	11.4386835	82.2696575
-13.003354	-12.247993	85.942116	-4.90417	14.670833	84.885597	48.940121	2.940658	89.025543	48.741882	32.739594	86.079994	48.8410015	17.840126	87.5527685	-58.6493415	11.50154	82.2184255
-14.016824	-11.786266	85.73127	-4.941625	14.694709	84.789825	48.860138	2.91335	88.87619	48.726677	32.728691	86.041473	48.7934075	17.8210205	87.4588315	-58.6766575	11.5683975	82.1208185
-15.026643	-11.286494	85.510132	-5.007011	14.732699	84.690948	48.76627	2.897513	88.725586	48.705399	32.735241	86.000107	48.7358345	17.816377	87.3628465	-58.7498565	11.649021	82.0190495
-16.037025	-10.697009	85.311111	-5.087356	14.815426	84.618866	48.660671	2.867321	88.569099	48.677269	32.751572	85.957535	48.66897	17.8094465	87.263317	-58.843682	11.8214055	81.974415
-17.475481	-9.665274	85.019119	-5.227961	14.923294	84.501038	48.45105	2.880185	88.349022	48.605576	32.774094	85.915916	48.528313	17.8271395	87.132469	-58.984235	12.0194485	81.869607
-18.456406	-8.889158	84.841492	-5.340642	15.009371	84.436966	48.315044	2.865973	88.224777	48.539932	32.809433	85.873306	48.427488	17.837703	87.0490415	-59.108772	12.181039	81.8248905
-19.412506	-7.996945	84.713287	-5.466599	15.108755	84.390251	48.16642	2.883273	88.09816	48.470589	32.840778	85.834175	48.3185045	17.8620255	86.9661675	-59.2517025	12.3554845	81.8143345
-20.355429	-7.090392	84.555969	-5.582563	15.207279	84.365631	48.027866	2.90184	87.990128	48.394535	32.867004	85.806068	48.2112005	17.884422	86.898098	-59.3763265	12.530136	81.833164
-21.175928	-6.127079	84.418587	-5.703562	15.29993	84.319466	47.884357	2.912994	87.904221	48.335732	32.897968	85.799271	48.1100445	17.905481	86.851746	-59.5171685	12.694379	81.787186
-22.018929	-5.10816	84.281006	-5.79266	15.367471	84.325615	47.75362	2.938258	87.852348	48.283707	32.940311	85.833931	48.0186635	17.9392845	86.8431395	-59.6039835	12.7956575	81.8080905
-22.864107	-3.990107	84.175819	-5.897559	15.46447	84.323006	47.648735	2.965057	87.820999	48.24044	32.988365	85.899063	47.9445875	17.976711	86.860031	-59.7397055	12.952229	81.785981
-24.044346	-2.282573	84.013649	-6.005274	15.5808	84.337074	47.517757	3.008441	87.800171	48.206627	33.06311	86.001762	47.862192	18.0357755	86.9009665	-59.87274	13.1258245	81.7731815
-24.824095	-1.045868	83.908478	-6.03405	15.672215	84.349754	47.446651	3.038789	87.780746	48.192207	33.104916	86.047653	47.819429	18.0718525	86.9141995	-59.887529	13.2725775	81.7853085
-25.559748	0.240022	83.826653	-6.073169	15.744555	84.346733	47.397949	3.075273	87.740112	48.180954	33.153008	86.071426	47.7894515	18.1141405	86.905769	-59.9357895	13.3749695	81.787697
-26.226791	1.51624	83.754532	-6.103901	15.821939	84.334526	47.354202	3.123458	87.693535	48.17942	33.209656	86.06414	47.766811	18.166557	86.8788375	-59.974613	13.477321	81.7902145
-26.914579	2.879999	83.656029	-6.128416	15.908046	84.327629	47.315479	3.185956	87.63195	48.15667	33.276863	86.047249	47.7360745	18.2314095	86.8395995	-59.9929065	13.5846825	81.8156585
-27.57198	4.294274	83.588013	-6.145809	15.98939	84.31221	47.278576	3.251679	87.591644	48.131943	33.348202	86.03389	47.7052595	18.2999405	86.812767	-59.9968775	13.6788395	81.811653
-28.131462	5.732077	83.499237	-6.203034	16.071335	84.279121	47.240646	3.335689	87.552681	48.100945	33.421616	86.026672	47.6707955	18.3786525	86.7896765	-60.0768635	13.7640175	81.7685655
-29.001976	7.941123	83.348679	-6.319392	16.187157	84.254944	47.153839	3.444641	87.458397	48.022133	33.557484	86.023125	47.587986	18.5010625	86.740761	-60.22677	13.8732515	81.769127
-29.645264	9.439118	83.288528	-6.398829	16.22596	84.240601	47.057396	3.526025	87.383347	47.941093	33.647392	86.022446	47.4992445	18.5867085	86.7028965	-60.2969025	13.8652115	81.7783055
-30.202362	10.958878	83.208252	-6.522124	16.288342	84.219055	46.940334	3.608001	87.255295	47.840927	33.741959	86.006363	47.3906305	18.67498	86.630829	-60.4348785	13.901704	81.807281
-30.752939	12.55693	83.166084	-6.665525	16.330181	84.18219	46.803329	3.688904	87.067261	47.730938	33.837925	85.968552	47.2671335	18.7634145	86.5179065	-60.5981835	13.8969475	81.8464735
-31.291412	14.114473	83.10656	-6.810929	16.402935	84.148094	46.633408	3.785835	86.819252	47.599335	33.949047	85.90332	47.1163715	18.867441	86.361286	-60.7382295	13.938429	81.934902
-31.767347	15.727372	83.06192	-6.981473	16.4636	84.082184	46.444218	3.898523	86.525703	47.446308	34.065186	85.835587	46.945263	18.9818545	86.180645	-60.908209	13.9453455	81.983723
-32.262383	17.393299	83.084625	-7.185643	16.534761	84.031319	46.232243	4.033521	86.172905	47.271702	34.207954	85.743599	46.7519725	19.1207375	85.958252	-61.1232585	13.9487845	82.104386
-32.89402	19.802549	83.17897	-7.511562	16.653128	83.982445	45.848473	4.335374	85.612877	46.965588	34.477661	85.621552	46.4070305	19.4065175	85.6172145	-61.4301545	13.8997385	82.3476755
-33.294205	21.461622	83.390915	-7.756627	16.756994	83.957588	45.636703	4.486617	85.180351	46.745651	34.687473	85.529579	46.191177	19.587045	85.354965	-61.704431	13.926943	82.560211
-33.674507	23.078119	83.541122	-8.002764	16.865927	83.928391	45.336037	4.776571	84.769638	46.502239	34.923779	85.415878	45.919138	19.850175	85.092758	-61.924666	13.881679	82.764024
-33.917519	24.687246	83.759537	-8.256218	17.008646	83.907028	45.066036	5.057737	84.312149	46.237034	35.194717	85.295197	45.651535	20.126227	84.803673	-62.163971	13.891065	83.010383
-34.20472	26.293982	84.098518	-8.531747	17.175461	83.87841	44.787331	5.359244	83.843361	45.961578	35.471901	85.135483	45.3744545	20.4155725	84.489422	-62.4379485	13.9353495	83.267398
-34.446613	27.805403	84.318665	-8.792567	17.336529	83.846031	44.505238	5.685064	83.418175	45.66861	35.756367	84.971146	45.086924	20.7207155	84.1946605	-62.672058	13.9523425	83.4974015
-34.502052	29.351088	84.558075	-9.043749	17.552343	83.832413	44.234608	6.013676	83.054977	45.371037	36.044445	84.803223	44.8028225	21.0290605	83.9291	-62.8903205	14.0756255	83.735726
-34.662125	31.527534	84.945641	-9.434359	17.839226	83.834206	43.910236	6.412779	82.648605	44.930885	36.466885	84.606186	44.4205605	21.439832	83.6273955	-63.2892785	14.23862	84.0410165
-34.64077	32.885574	85.205658	-9.696285	18.055515	83.87587	43.653111	6.733871	82.532379	44.645733	36.738895	84.541687	44.149422	21.736383	83.537033	-63.541992	14.374647	84.214707
-34.54314	34.212269	85.446465	-9.969366	18.238834	83.963036	43.43998	6.930062	82.475716	44.386639	36.963463	84.559799	43.9133095	21.9467625	83.5177575	-63.8520415	14.5309055	84.4083145
-34.448067	35.443966	85.723976	-10.233751	18.412666	84.072502	43.220501	7.130808	82.54644	44.146656	37.176018	84.639885	43.6835785	22.153413	83.5931625	-64.1510805	14.671919	84.5518415
-34.247856	36.618881	85.935211	-10.497609	18.562054	84.224136	43.014927	7.2829	82.693878	43.925251	37.334354	84.781448	43.470089	22.308627	83.737663	-64.465307	14.815481	84.710609
-33.92234	37.71423	86.17897	-10.779652	18.705301	84.396019	42.827789	7.40573	82.920486	43.722759	37.466984	84.985977	43.275274	22.436357	83.9532315	-64.834578	14.974245	84.8388065
-33.615639	38.727631	86.412415	-10.99715	18.826836	84.600243	42.676533	7.515445	83.162437	43.521324	37.577003	85.222672	43.0989285	22.546224	84.1925545	-65.0932285	15.107448	85.0079315
-32.888733	40.190224	86.732574	-11.330242	18.979027	84.918106	42.447384	7.640187	83.601776	43.278217	37.72847	85.652992	42.8628005	22.6843285	84.627384	-65.5232845	15.2737255	85.208828
-32.443573	40.978924	86.980728	-11.529775	19.095224	85.126457	42.319427	7.717534	83.901886	43.138359	37.823353	85.944679	42.728893	22.7704435	84.9232825	-65.788443	15.4200045	85.3296315
-31.829081	41.749348	87.168793	-11.729637	19.196732	85.344788	42.19331	7.793443	84.205368	42.979424	37.888454	86.257423	42.586367	22.8409485	85.2313955	-66.045641	15.5525155	85.4581805
-31.264633	42.45443	87.404945	-11.904059	19.273046	85.557823	42.063683	7.857868	84.500351	42.844593	37.953239	86.579269	42.454138	22.9055535	85.53981	-66.262256	15.6405385	85.575836
-30.517515	43.103157	87.610786	-12.083662	19.344791	85.779961	41.951157	7.915169	84.801506	42.734337	38.037907	86.891563	42.342747	22.976538	85.8465345	-66.510071	15.713044	85.7133875
-29.808277	43.589931	87.838364	-12.252385	19.432547	86.017319	41.835213	7.989152	85.113678	42.621979	38.087616	87.209229	42.228596	23.038384	86.1614535	-66.733366	15.82671	85.8731845
-29.044622	44.028591	88.060753	-12.407747	19.539354	86.250259	41.734821	8.033454	85.466621	42.519238	38.13586	87.528267	42.1270295	23.084657	86.497444	-66.9425235	15.994051	86.003074
-27.775986	44.59631	88.294899	-12.633246	19.676741	86.626625	41.616787	8.088037	86.065948	42.39164	38.203705	88.014389	42.0042135	23.145871	87.0401685	-67.2707055	16.207611	86.2130815
-26.825165	44.892529	88.443436	-12.777925	19.768745	86.878166	41.511024	8.136189	86.54657	42.312225	38.227604	88.371498	41.9116245	23.1818965	87.459034	-67.4674745	16.3555935	86.297298
-25.97724	45.059139	88.587776	-12.91212	19.841789	87.155823	41.456032	8.135176	87.045464	42.253757	38.24324	88.772026	41.8548945	23.189208	87.908745	-67.6791345	16.49437	86.402901
-25.020933	45.143631	88.742188	-13.046363	19.900373	87.435852	41.412609	8.113647	87.573898	42.217258	38.243111	89.189873	41.8149335	23.178379	88.3818855	-67.9076595	16.622367	86.4898185
-24.019341	45.178989	88.881256	-13.15057	19.94784	87.713089	41.357414	8.08526	88.103142	42.187748	38.219341	89.62458	41.772581	23.1523005	88.863861	-68.073721	16.7433795	86.562317
-22.996798	45.147957	89.070984	-13.229916	19.954477	87.989998	41.342278	7.999716	88.605293	42.169304	38.185371	90.03334	41.755791	23.0925435	89.3193165	-68.215623	16.8164105	86.6606795
-22.001263	45.024681	89.197403	-13.303445	19.941772	88.261818	41.329628	7.963552	89.107468	42.171143	38.13792	90.437325	41.7503855	23.050736	89.7723965	-68.3572755	16.832808	86.7512395
-20.458115	44.6833	89.385719	-13.34993	19.926865	88.646782	41.281971	7.95743	89.91021	42.171921	38.072723	91.016502	41.726946	23.0150765	90.463356	-68.426806	16.8386535	86.830208
-19.355556	44.397308	89.499901	-13.369921	19.873623	88.903465	41.332195	7.906646	90.429146	42.175312	38.039597	91.394135	41.7537535	22.9731215	90.9116405	-68.4935955	16.7741245	86.8952895
-18.302822	44.036358	89.614311	-13.379754	19.821108	89.156807	41.436119	7.806117	90.908913	42.174759	38.014065	91.744904	41.805439	22.910091	91.3269085	-68.564947	16.732125	86.9867055
-17.2955	43.639229	89.702492	-13.360028	19.760521	89.394348	41.47826	7.80035	91.432137	42.197746	37.987389	92.059212	41.838003	22.8938695	91.7456745	-68.558059	16.6271725	87.0430215
-16.229002	43.13229	89.766563	-13.333936	19.645878	89.645309	41.619549	7.676808	91.857239	42.232304	37.943829	92.361588	41.9259265	22.8103185	92.1094135	-68.5937985	16.4814375	87.1812045
-15.134396	42.625015	89.871323	-13.309136	19.565395	89.86673	41.718975	7.608289	92.310616	42.260685	37.87788	92.657372	41.98983	22.7430845	92.483994	-68.608102	16.3877055	87.249466
-14.073987	42.064526	89.987015	-13.265742	19.444252	90.075668	41.807587	7.51967	92.746887	42.324692	37.812115	92.935616	42.0661395	22.6658925	92.8412515	-68.5976235	16.2226115	87.3100845
-12.535937	41.177589	90.091148	-13.190901	19.215557	90.384712	41.923584	7.378673	93.335251	42.417961	37.679844	93.338737	42.1707725	22.5292585	93.336994	-68.5525745	15.9018555	87.43243
-11.522599	40.543976	90.2183	-13.145749	19.107113	90.592682	41.97744	7.30392	93.749023	42.466843	37.573338	93.59301	42.2221415	22.438629	93.6710165	-68.5136395	15.775597	87.5143475
-10.501771	39.872822	90.35788	-13.103497	18.936516	90.796738	42.031937	7.240088	94.14489	42.499298	37.508327	93.843216	42.2656175	22.3742075	93.994053	-68.4726115	15.4988245	87.599423
-9.568599	39.219872	90.460754	-13.047782	18.81649	90.997169	42.163528	7.023703	94.40313	42.576157	37.398304	94.031975	42.3698425	22.2110035	94.2175525	-68.4654065	15.4219765	87.7767855
-8.558227	38.505745	90.568665	-12.984608	18.721609	91.180214	42.180885	6.977441	94.771957	42.669548	37.255577	94.176529	42.4252165	22.116509	94.474243	-68.3944325	15.326709	87.886185
-7.646324	37.784447	90.670334	-12.926682	18.591162	91.354729	42.320694	6.783153	94.970772	42.738094	37.152794	94.310402	42.529394	21.9679735	94.640587	-68.382758	15.2143505	88.068871
-6.718875	37.068958	90.800156	-12.857925	18.494898	91.521095	42.323292	6.770906	95.264839	42.792698	37.05265	94.430107	42.557995	21.911778	94.847473	-68.273845	15.078018	88.194717
-5.41967	36.00975	90.918251	-12.769972	18.361507	91.72757	42.409279	6.617734	95.553574	42.864861	36.895931	94.556267	42.63707	21.7568325	95.0549205	-68.177014	14.9661815	88.4002195
-4.557309	35.305847	91.009018	-12.725246	18.27544	91.857491	42.543541	6.422928	95.620499	42.91095	36.817604	94.639473	42.7272455	21.620266	95.129986	-68.1777375	14.930614	88.584996
-3.778222	34.56934	91.112267	-12.686202	18.180403	91.950806	42.593582	6.33374	95.723846	42.95063	36.745316	94.729797	42.772106	21.539528	95.2268215	-68.14451	14.821278	88.6747905
-2.979898	33.859077	91.22654	-12.635735	18.099659	92.038261	42.643715	6.263167	95.810928	42.996265	36.682262	94.832993	42.81999	21.4727145	95.3219605	-68.09146	14.7266035	88.7545615
-2.237776	33.204845	91.338181	-12.584599	18.024361	92.104515	42.695419	6.190366	95.858749	43.062653	36.637367	94.896049	42.879036	21.4138665	95.377399	-68.048234	14.6348555	88.831631
-1.476213	32.486298	91.382553	-12.543464	17.966185	92.14521	42.738071	6.120894	95.860954	43.112885	36.57478	94.941696	42.925478	21.347837	95.401325	-68.012406	14.584533	88.889095
-0.790672	31.809988	91.431992	-12.489824	17.937126	92.185509	42.758801	6.067436	95.83297	43.179943	36.514427	94.954384	42.969372	21.2909315	95.393677	-67.94902	14.5833205	88.977341
0.234235	30.795353	91.521225	-12.412762	17.895176	92.222961	42.810013	6.000869	95.745605	43.233242	36.46294	94.919434	43.0216275	21.2319045	95.3325195	-67.8471515	14.5584475	89.1134025
0.872699	30.135227	91.57254	-12.385931	17.867491	92.245911	42.766136	6.066013	95.742233	43.257149	36.447906	94.880913	43.0116425	21.2569595	95.311573	-67.7835045	14.4780225	89.180249
1.471228	29.47574	91.603569	-12.347767	17.836397	92.269333	42.858177	5.96059	95.587082	43.273571	36.435974	94.833473	43.065874	21.198282	95.2102775	-67.761408	14.474512	89.3283885
2.066975	28.831026	91.621124	-12.320716	17.81842	92.299889	42.85117	5.940281	95.531609	43.278782	36.418198	94.805893	43.064976	21.1792395	95.168751	-67.706408	14.4576005	89.431027
2.599938	28.175867	91.633675	-12.325149	17.779579	92.315361	42.856895	5.902875	95.490532	43.27422	36.390106	94.802818	43.0655575	21.1464905	95.146675	-67.7158555	14.4126675	89.484047
3.155015	27.523443	91.714561	-12.344499	17.745367	92.338516	42.862556	5.855535	95.447853	43.257732	36.343754	94.835815	43.060144	21.0996445	95.141834	-67.749142	14.3910895	89.535198
3.6819	26.8778	91.782166	-12.363824	17.673969	92.355583	42.841019	5.783183	95.424339	43.249546	36.288284	94.8834	43.0452825	21.0357335	95.1538695	-67.7729305	14.3122045	89.5572965
4.406555	25.918016	91.840927	-12.398691	17.594009	92.368927	42.826057	5.642975	95.415047	43.228397	36.180084	95.01368	43.027227	20.9115295	95.2143635	-67.824609	14.2764885	89.5234905
4.899474	25.278166	91.888367	-12.43678	17.503817	92.395561	42.819775	5.555	95.403496	43.232079	36.108696	95.115021	43.025927	20.831848	95.2592585	-67.899487	14.175786	89.5318635
5.358683	24.57852	91.947777	-12.439939	17.441153	92.423073	42.809361	5.463758	95.395561	43.248444	36.04015	95.219719	43.0289025	20.751954	95.30764	-67.9087805	14.130352	89.538506
5.789313	23.884237	92.026505	-12.430608	17.339071	92.456009	42.832378	5.397759	95.380074	43.239933	36.006691	95.35936	43.0361555	20.702225	95.369717	-67.8973715	13.975917	89.542301
6.240602	23.202412	92.108208	-12.421551	17.269693	92.481445	42.873566	5.33602	95.346283	43.287628	35.900421	95.439133	43.080597	20.6182205	95.392708	-67.923699	13.9211655	89.570182
6.61879	22.533089	92.148903	-12.376918	17.207441	92.515381	42.850266	5.38098	95.387741	43.334644	35.840046	95.497551	43.092455	20.610513	95.442646	-67.846291	13.804369	89.588116
7.008726	21.823755	92.133621	-12.302475	17.120531	92.518822	42.92424	5.327255	95.334641	43.392754	35.769234	95.56118	43.158497	20.5482445	95.4479105	-67.763447	13.6928175	89.5897335
7.59392	20.715487	92.117363	-12.16722	17.020384	92.539185	43.115322	5.157055	95.187981	43.470867	35.676186	95.636497	43.2930945	20.4166205	95.412239	-67.6275345	13.6241475	89.666131
7.924547	19.940325	92.120842	-12.097225	16.922239	92.54261	43.18515	5.086653	95.164284	43.536522	35.625797	95.732048	43.360836	20.356225	95.448166	-67.555286	13.488253	89.637054
8.260255	19.171452	92.122833	-12.028056	16.845953	92.532837	43.201706	5.073962	95.209747	43.625122	35.483589	95.773933	43.413414	20.2787755	95.49184	-67.469526	13.4131305	89.573834
8.540131	18.38007	92.120049	-11.959724	16.768126	92.519356	43.256943	4.973687	95.196312	43.697113	35.364677	95.827972	43.477028	20.169182	95.512142	-67.396476	13.36707	89.52657
8.79116	17.510185	92.074028	-11.886649	16.673979	92.485893	43.317924	4.845961	95.189163	43.755184	35.24408	95.882507	43.536554	20.0450205	95.535835	-67.309852	13.3029375	89.435951
9.016047	16.664192	92.000221	-11.862297	16.550653	92.449203	43.368782	4.719713	95.195534	43.789536	35.090431	95.929428	43.579159	19.905072	95.562481	-67.303753	13.196234	89.335925
9.228308	15.737404	91.977379	-11.835574	16.456364	92.41568	43.397774	4.599208	95.245781	43.822601	34.947186	95.979111	43.6101875	19.773197	95.612446	-67.2813355	13.139531	89.218914
9.43102	14.393483	91.941673	-11.80327	16.323671	92.324791	43.491051	4.452369	95.408226	43.8484	34.748875	96.023743	43.6697255	19.600622	95.7159845	-67.2762655	13.04672	88.9335975
9.530941	13.473876	91.940224	-11.801271	16.260294	92.25135	43.566616	4.408614	95.538918	43.823959	34.667931	96.037254	43.6952875	19.5382725	95.788086	-67.2978295	12.9823155	88.714614
9.590168	12.551882	91.869751	-11.77371	16.206141	92.167946	43.718906	4.326098	95.582993	43.775429	34.595554	95.970657	43.7471675	19.460826	95.776825	-67.2945875	12.951456	88.559067
9.642456	11.602379	91.789307	-11.696237	16.173779	92.069618	43.819653	4.360032	95.674553	43.752651	34.540077	95.812607	43.786152	19.4500545	95.74358	-67.178626	12.8975035	88.395656
9.637241	10.668896	91.761192	-11.576563	16.147331	91.97049	43.920464	4.399602	95.765396	43.733768	34.512161	95.611366	43.827116	19.4558815	95.688381	-66.980242	12.8387805	88.252599
9.643192	9.735524	91.720871	-11.430736	16.112186	91.876045	44.092941	4.467885	95.837326	43.751163	34.509094	95.320129	43.922052	19.4884895	95.5787275	-66.783524	12.7358825	88.1733625
9.579035	8.823165	91.714661	-11.280319	16.093401	91.788383	44.271595	4.504974	95.883957	43.770641	34.480087	95.038933	44.021118	19.4925305	95.461445	-66.581756	12.6942715	88.115321
9.427744	7.435651	91.666405	-11.02451	16.031191	91.650841	44.547073	4.504604	95.943359	43.880798	34.411186	94.619728	44.2139355	19.457895	95.2815435	-66.2629555	12.604487	88.0201385
9.286242	6.619033	91.682022	-10.828173	15.96691	91.578796	44.624271	4.527798	96.003029	43.980946	34.354042	94.398407	44.3026085	19.44092	95.200718	-65.9589545	12.4929	87.956874
9.092554	5.785528	91.66153	-10.669856	15.877878	91.496155	44.77018	4.390464	95.946976	44.144215	34.178841	94.172241	44.4571975	19.2846525	95.0596085	-65.7969095	12.4711035	87.9327015
8.914905	5.004858	91.593262	-10.518322	15.782042	91.385475	44.887161	4.239516	95.868729	44.291271	34.03566	94.022301	44.589216	19.137588	94.945515	-65.62586	12.426496	87.825435
8.613172	4.26686	91.479279	-10.372382	15.695937	91.270775	44.967293	4.069159	95.748306	44.435265	33.882965	93.959686	44.701279	18.976062	94.853996	-65.446043	12.415812	87.687554
8.338608	3.56211	91.356186	-10.229278	15.63709	91.171585	45.019756	3.893783	95.626282	44.606182	33.752018	93.947197	44.812969	18.8229005	94.7867395	-65.271525	12.4512795	87.5564305
8.024748	2.964411	91.209183	-10.125782	15.601719	91.088295	45.058979	3.742451	95.482513	44.775234	33.628334	93.989883	44.9171065	18.6853925	94.736198	-65.1686705	12.5180455	87.440392
7.474033	2.204126	90.964661	-9.960644	15.619612	90.970421	45.104908	3.622838	95.191994	44.960106	33.566555	94.0961	45.032507	18.5946965	94.644047	-64.953795	12.6445275	87.296795
7.070609	1.775275	90.76638	-9.855908	15.69383	90.915497	45.21188	3.520008	94.889648	45.080647	33.518646	94.135345	45.1462635	18.519327	94.5124965	-64.8580795	12.868333	87.3184975
6.649663	1.375477	90.574303	-9.782251	15.803212	90.874886	45.258369	3.565211	94.643806	45.161709	33.568813	94.214615	45.210039	18.567012	94.4292105	-64.774541	13.039412	87.3205615
6.16472	1.04539	90.373184	-9.734558	15.949544	90.860977	45.282761	3.631442	94.428017	45.238586	33.669655	94.283585	45.2606735	18.6505485	94.355801	-64.7297895	13.2485395	87.366153
5.670231	0.754644	90.190598	-9.706649	16.120981	90.888458	45.262806	3.750888	94.226852	45.297043	33.787434	94.357292	45.2799245	18.769161	94.292072	-64.6932225	13.472801	87.484844
5.131896	0.48176	90.022232	-9.679856	16.30442	90.902603	45.247345	3.896371	94.028564	45.331364	33.934624	94.450485	45.2893545	18.9154975	94.2395245	-64.6490665	13.6933425	87.5656815
4.617731	0.242246	89.872398	-9.681065	16.496489	90.89222	45.16592	4.062586	93.868706	45.342579	34.088783	94.511642	45.2542495	19.0756845	94.190174	-64.6163795	13.9172935	87.594266
3.767282	-0.1063	89.594017	-9.720393	16.799055	90.859642	45.052513	4.369086	93.628479	45.306671	34.321297	94.54277	45.179592	19.3451915	94.0856245	-64.620378	14.2529185	87.6336595
3.165048	-0.336911	89.448524	-9.770357	16.966238	90.835396	45.010082	4.475755	93.458397	45.247261	34.47414	94.540253	45.1286715	19.4749475	93.999325	-64.6693855	14.4575285	87.671467
2.547082	-0.563152	89.345383	-9.8465	17.152075	90.801025	44.927776	4.644915	93.381027	45.180599	34.62318	94.51516	45.0541875	19.6340475	93.9480935	-64.7471875	14.6701025	87.6539565
1.89759	-0.771387	89.283791	-9.924417	17.303263	90.799156	44.8568	4.801313	93.35849	45.099293	34.776218	94.466293	44.9780465	19.7887655	93.9123915	-64.8268805	14.8177605	87.6859205
1.27316	-1.050633	89.305443	-10.000835	17.458965	90.799751	44.78413	5.012125	93.428535	45.005478	34.911449	94.38018	44.894804	19.961787	93.9043575	-64.896474	14.956143	87.6951445
0.60488	-1.277423	89.391403	-10.067868	17.573576	90.7957	44.792156	5.097888	93.495712	44.919537	35.059177	94.269035	44.8558465	20.0785325	93.8823735	-64.9915825	15.0686195	87.7090265
-0.058623	-1.502815	89.490883	-10.11477	17.677044	90.774094	44.749821	5.283743	93.617165	44.819927	35.187893	94.117645	44.784874	20.235818	93.867405	-65.014414	15.11827	87.680783
-1.039	-1.926916	89.616173	-10.18105	17.72212	90.704117	44.76355	5.381873	93.698479	44.69257	35.322918	93.81385	44.72806	20.3523955	93.7561645	-65.09016	15.0918445	87.6520695
-1.730133	-2.130247	89.661079	-10.201526	17.724339	90.606003	44.790657	5.423509	93.68663	44.605358	35.368076	93.590973	44.6980075	20.3957925	93.6388015	-65.1010595	15.0528855	87.5732045
-2.428977	-2.343404	89.632729	-10.240945	17.651106	90.510605	44.714043	5.536805	93.721985	44.517048	35.387035	93.378944	44.6155455	20.46192	93.5504645	-65.0974355	14.840292	87.4707455
-3.094834	-2.543159	89.621452	-10.262697	17.563953	90.404312	44.732811	5.46681	93.646935	44.478241	35.371643	93.17778	44.605526	20.4192265	93.4123575	-65.13092	14.7086795	87.3962665
-3.740646	-2.698097	89.544601	-10.264221	17.465639	90.285301	44.727932	5.422943	93.570671	44.441772	35.323982	93.014977	44.584852	20.3734625	93.292824	-65.113294	14.5578155	87.277778
-4.415087	-2.787287	89.48819	-10.242129	17.371014	90.192497	44.757771	5.340977	93.447975	44.44035	35.274998	92.91095	44.5990605	20.3079875	93.1794625	-65.0833185	14.4340405	87.2055315
-5.063345	-2.873101	89.371483	-10.231382	17.263752	90.12677	44.711376	5.347947	93.426048	44.456036	35.21484	92.853645	44.583706	20.2813935	93.1398465	-65.04647	14.2461105	87.1136935
-6.005574	-2.942657	89.211349	-10.149239	17.153246	90.056984	44.766281	5.257576	93.332001	44.526142	35.149246	92.909935	44.6462115	20.203411	93.120968	-64.9446895	14.103081	86.993
-6.652565	-2.93515	89.088455	-10.086816	17.116173	90.043983	44.839165	5.152934	93.241364	44.605976	35.120457	92.978073	44.7225705	20.1366955	93.1097185	-64.8962025	14.0956505	86.9782475
-7.282496	-2.842061	88.96244	-10.029888	17.089159	90.043808	44.887657	5.124388	93.143448	44.699707	35.112373	93.099007	44.793682	20.1183805	93.1212275	-64.853458	14.0599375	86.9663885
-7.879293	-2.704938	88.833557	-9.935513	17.115555	90.058952	44.906078	5.184795	93.042824	44.77557	35.124916	93.221916	44.840824	20.1548555	93.13237	-64.71185	14.0762545	86.985534
-8.452068	-2.567606	88.681	-9.851862	17.158175	90.072342	44.955818	5.223076	92.8853	44.869293	35.167278	93.335434	44.9125555	20.195177	93.110367	-64.6162795	14.121173	87.034317
-9.042809	-2.359952	88.531242	-9.774759	17.229496	90.090302	45.001236	5.281691	92.701935	44.962124	35.229534	93.45858	44.98168	20.2556125	93.0802575	-64.531198	14.2033795	87.1003465
-9.605212	-2.182004	88.347229	-9.721621	17.343985	90.108559	45.071625	5.293127	92.481377	45.047092	35.304634	93.570435	45.0593585	20.2988805	93.025906	-64.5026005	14.3890895	87.191212
-10.446318	-1.83788	88.076286	-9.616829	17.564011	90.119247	45.072258	5.514444	92.246399	45.182358	35.481247	93.73143	45.127308	20.4978455	92.9889145	-64.360966	14.6301765	87.2495795
-10.988386	-1.588596	87.961021	-9.581221	17.72473	90.140732	45.107876	5.597039	92.080292	45.249924	35.612686	93.830414	45.1789	20.6048625	92.955353	-64.341342	14.8445975	87.326111
-11.514707	-1.338729	87.871536	-9.555917	17.903856	90.171288	45.112885	5.764441	91.980247	45.305325	35.775219	93.914871	45.209105	20.76983	92.947559	-64.320939	15.037882	87.395017
-12.027472	-1.092986	87.807884	-9.533849	18.139462	90.216728	45.121853	5.953489	91.932976	45.342331	35.959167	93.990685	45.232092	20.956328	92.9618305	-64.29979	15.322596	87.4716255
-12.550417	-0.844578	87.793015	-9.548693	18.358362	90.252739	45.12495	6.1652	91.927856	45.350231	36.1558	94.03849	45.2375905	21.1605	92.983173	-64.3349765	15.556224	87.522305
-13.033894	-0.68809	87.796158	-9.555212	18.57925	90.293678	45.096554	6.41883	91.986382	45.32864	36.369877	94.044777	45.212597	21.3943535	93.0155795	-64.323021	15.7641465	87.5717765
-13.568841	-0.538682	87.862686	-9.587822	18.796461	90.317619	45.129566	6.566062	92.027069	45.304405	36.579678	94.034416	45.2169855	21.57287	93.0307425	-64.3926295	16.020052	87.6044955
-14.364843	-0.302028	87.98317	-9.640777	19.071091	90.356674	45.127876	6.862345	92.186981	45.241642	36.875088	93.943787	45.184759	21.8687165	93.065384	-64.466313	16.2734655	87.647964
-14.885281	-0.213848	88.116249	-9.681604	19.184381	90.377533	45.103752	7.071717	92.351883	45.179085	37.030743	93.876823	45.1414185	22.05123	93.114353	-64.5046265	16.317532	87.640713
-15.384933	-0.136692	88.276703	-9.705752	19.301529	90.40992	45.148258	7.162408	92.482506	45.131584	37.187027	93.791817	45.139921	22.1747175	93.1371615	-64.551425	16.4283405	87.6826785
-15.846647	-0.087611	88.452026	-9.742408	19.377039	90.437729	45.157898	7.253859	92.642334	45.066395	37.294922	93.699654	45.1121465	22.2743905	93.170994	-64.5969625	16.4796875	87.704464
-16.290226	-0.007197	88.611961	-9.753526	19.411495	90.453163	45.141785	7.376692	92.818962	45.008175	37.354191	93.583641	45.07498	22.3654415	93.2013015	-64.582032	16.4575485	87.7050245
-16.715725	0.044292	88.780365	-9.762135	19.415545	90.458206	45.180332	7.342286	92.920914	44.984333	37.368591	93.483253	45.0823325	22.3554385	93.2020835	-64.6066025	16.4756515	87.7143285
-17.124371	0.127044	88.9039	-9.766768	19.397945	90.453011	45.158859	7.361532	93.036156	44.962906	37.353455	93.377342	45.0608825	22.3574935	93.206749	-64.5944185	16.4383965	87.699273
-17.722467	0.263042	89.051537	-9.750031	19.351376	90.448639	45.234318	7.163999	93.055473	44.974468	37.224022	93.244797	45.104393	22.1940105	93.150135	-64.604455	16.5087415	87.747143
-18.098869	0.36691	89.120361	-9.726764	19.277367	90.442131	45.231945	7.041569	93.105042	45.033024	37.117634	93.184753	45.1324845	22.0796015	93.1448975	-64.5860125	16.4751325	87.7393645
-18.468138	0.474023	89.204445	-9.700879	19.219975	90.442497	45.221996	6.914774	93.187843	45.107101	37.005348	93.131378	45.1645485	21.960061	93.1596105	-64.5663065	16.479889	87.7253835
-18.845432	0.634204	89.278725	-9.663355	19.163452	90.456406	45.242157	6.801147	93.274643	45.165653	36.884171	93.092072	45.203905	21.842659	93.1833575	-64.530615	16.484245	87.7294545
-19.116121	0.786246	89.335991	-9.623525	19.141466	90.468788	45.285393	6.711569	93.392883	45.247208	36.803944	93.061905	45.2663005	21.7577565	93.227394	-64.5133505	16.5251755	87.710182
-19.381573	1.019034	89.411888	-9.551735	19.134634	90.473862	45.350819	6.6678	93.497948	45.316086	36.760536	93.041321	45.3334525	21.714168	93.2696345	-64.4369225	16.5551	87.6780895
-19.616035	1.291758	89.458344	-9.476729	19.142954	90.455093	45.43428	6.661333	93.598846	45.381245	36.753746	93.030449	45.4077625	21.7075395	93.3146475	-64.3612205	16.5783685	87.5955385
-19.884359	1.753826	89.404709	-9.345901	19.169306	90.373993	45.587059	6.700062	93.693512	45.4995	36.808117	93.050514	45.5432795	21.7540895	93.372013	-64.2350815	16.5845225	87.375973
-20.023117	2.083645	89.277733	-9.23741	19.199215	90.26149	45.697273	6.755661	93.723045	45.568859	36.866154	93.091713	45.633066	21.8109075	93.407379	-64.107886	16.5875225	87.115601
-20.149368	2.459144	89.047447	-9.147024	19.226091	90.114609	45.724602	6.902971	93.795891	45.65617	36.941425	93.154556	45.690386	21.922198	93.4752235	-63.984434	16.529984	86.7539945
-20.293371	2.845195	88.751831	-9.055367	19.254435	89.920876	45.883583	6.88893	93.710587	45.726154	37.029793	93.280937	45.8048685	21.9593615	93.495762	-63.9156025	16.5495085	86.34599
-20.41897	3.23562	88.333694	-8.9886	19.263002	89.680412	45.971184	6.957173	93.698555	45.795082	37.120144	93.47187	45.883133	22.0386585	93.5852125	-63.860333	16.4873455	85.7756115
-20.510008	3.690169	87.879654	-8.920505	19.299765	89.424591	46.041691	7.047904	93.69072	45.858143	37.233089	93.69973	45.949917	22.1404965	93.695225	-63.790927	16.4590335	85.153957
-20.593941	4.126255	87.473824	-8.840486	19.332514	89.198547	46.121384	7.149154	93.717484	45.942616	37.342461	93.930984	46.032	22.2458075	93.824234	-63.712972	16.4192205	84.57286
-20.70458	4.798747	87.042084	-8.683534	19.419189	88.955727	46.302326	7.351912	93.757576	46.087353	37.560959	94.255836	46.1948395	22.4564355	94.006706	-63.5619075	16.3819425	83.904748
-20.699564	5.246995	86.833488	-8.546847	19.51243	88.852303	46.449146	7.513945	93.793449	46.233192	37.720936	94.386414	46.341169	22.6174405	94.0899315	-63.434863	16.4074195	83.6146745
-20.678726	5.662543	86.687248	-8.391191	19.614445	88.760468	46.628777	7.679026	93.802261	46.367432	37.94371	94.499664	46.4981045	22.811368	94.1509625	-63.2804865	16.417522	83.3699735
-20.70056	6.096741	86.58609	-8.205936	19.722042	88.70697	46.810169	7.872859	93.778122	46.539936	38.080875	94.488754	46.6750525	22.976867	94.133438	-63.0869245	16.467217	83.280502
-20.702074	6.496138	86.51886	-8.008911	19.832106	88.663643	46.999466	8.071268	93.724129	46.688309	38.263176	94.433884	46.8438875	23.167222	94.0790065	-62.8617095	16.49699	83.2482795
-20.746384	6.873507	86.488777	-7.845893	19.935663	88.623177	47.177372	8.269927	93.656097	46.81741	38.450886	94.355789	46.997391	23.3604065	94.005943	-62.689177	16.5109195	83.240411
-20.79727	7.270299	86.473694	-7.703076	20.048864	88.585678	47.332947	8.457713	93.588676	46.909054	38.680683	94.307388	47.1210005	23.569198	93.948032	-62.5271525	16.52853	83.223324
-20.943394	7.816038	86.404869	-7.534227	20.16972	88.523941	47.529922	8.703438	93.497345	47.03281	38.906128	94.220009	47.281366	23.804783	93.858677	-62.34982	16.534657	83.189205
-21.089041	8.18723	86.322037	-7.480703	20.232553	88.478592	47.53067	8.930722	93.539093	47.112389	38.991905	94.152489	47.3215295	23.9613135	93.845791	-62.2829355	16.5037925	83.111393
-21.205294	8.538814	86.255264	-7.432231	20.280201	88.440994	47.58683	9.040474	93.505188	47.132668	39.113705	94.150581	47.359749	24.0770895	93.8278845	-62.224211	16.4833125	83.0541035
-21.400379	8.910769	86.230209	-7.422642	20.321529	88.423035	47.688225	9.050621	93.421349	47.123524	39.206264	94.170006	47.4058745	24.1284425	93.7956775	-62.2511585	16.5146155	83.0503925
-21.536097	9.218051	86.237724	-7.42122	20.342678	88.429672	47.699402	9.137285	93.414848	47.110851	39.297798	94.173729	47.4051265	24.2175415	93.7942885	-62.2475665	16.4678145	83.0650555
-21.708233	9.505172	86.312149	-7.451859	20.368406	88.482971	47.603668	9.285578	93.486473	47.074989	39.356224	94.168365	47.3393285	24.320901	93.827419	-62.2430465	16.415911	83.138523
-21.84827	9.765814	86.430756	-7.480937	20.38785	88.557175	47.58606	9.323201	93.498528	47.038258	39.3922	94.131645	47.312159	24.3577005	93.8150865	-62.274033	16.4179995	83.2992635
-22.0884	10.073289	86.597153	-7.526471	20.399399	88.66404	47.63311	9.275567	93.473022	46.942696	39.4641	94.091545	47.287903	24.3698335	93.7822835	-62.340845	16.4289645	83.5457965
-22.275902	10.245354	86.691452	-7.575344	20.406359	88.71357	47.522667	9.364655	93.563263	46.930531	39.423077	93.998047	47.226599	24.393866	93.780655	-62.377287	16.418852	83.646485
-22.478687	10.372116	86.758011	-7.647844	20.407694	88.740761	47.541317	9.272822	93.516418	46.882023	39.418331	93.943642	47.21167	24.3455765	93.73003	-62.507358	16.4698115	83.751492
-22.683283	10.481572	86.753204	-7.706861	20.409586	88.732979	47.488533	9.238191	93.530205	46.816124	39.37204	93.945328	47.1523285	24.3051155	93.7377665	-62.5660505	16.5140565	83.7281915
-22.896881	10.587354	86.713692	-7.771962	20.38168	88.711479	47.40781	9.184315	93.559288	46.772404	39.329277	93.988564	47.090107	24.256796	93.773926	-62.634031	16.506564	83.649032
-23.111551	10.702314	86.653587	-7.841314	20.326939	88.683876	47.345829	9.125187	93.58535	46.726719	39.274998	94.064293	47.036274	24.2000925	93.8248215	-62.718902	16.4537855	83.5429305
-23.334223	10.809812	86.587646	-7.874199	20.299616	88.650452	47.290493	9.069598	93.606216	46.678692	39.221775	94.134094	46.9845925	24.1456865	93.870155	-62.7329905	16.4535455	83.430749
-23.679546	11.029943	86.497078	-7.893663	20.259428	88.607941	47.255676	9.000433	93.59211	46.655018	39.20647	94.208969	46.955347	24.1034515	93.9005395	-62.742673	16.4154045	83.3153425
-23.926704	11.187831	86.464813	-7.878858	20.235754	88.587906	47.261276	8.984094	93.571121	46.662502	39.185009	94.207169	46.961889	24.0845515	93.889145	-62.719605	16.3869565	83.286667
-24.226315	11.336018	86.414375	-7.841035	20.245598	88.572899	47.284618	8.985667	93.561615	46.706963	39.134823	94.172485	46.9957905	24.060245	93.86705	-62.6778605	16.430951	83.278748
-24.513508	11.472378	86.384132	-7.810237	20.257416	88.55986	47.311066	8.994374	93.566025	46.730942	39.14463	94.14756	47.021004	24.069502	93.8567925	-62.641478	16.44533	83.2629275
-24.843042	11.616409	86.370575	-7.781753	20.264568	88.56813	47.340149	9.012244	93.573967	46.753368	39.156067	94.123024	47.0467585	24.0841555	93.8484955	-62.6102645	16.4449805	83.2877645
-25.197145	11.743994	86.379608	-7.748591	20.264439	88.577827	47.380672	9.0197	93.57917	46.778999	39.159241	94.102776	47.0798355	24.0894705	93.840973	-62.5770175	16.4394075	83.314681
-25.596312	11.889517	86.38784	-7.694943	20.261429	88.583046	47.42141	9.012463	93.604156	46.805183	39.151497	94.096252	47.1132965	24.08198	93.850204	-62.5031825	16.440878	83.315888
-26.166592	12.098859	86.422821	-7.626148	20.237688	88.631798	47.494411	8.978949	93.644051	46.848995	39.112358	94.073921	47.171703	24.0456535	93.858986	-62.423999	16.4297225	83.40461
-26.565138	12.211434	86.499413	-7.579765	20.194054	88.689857	47.53138	8.938912	93.662987	46.898254	39.067135	94.039108	47.214817	24.0030235	93.8510475	-62.374347	16.3850845	83.5286665
-26.99169	12.331743	86.616058	-7.539732	20.157787	88.760666	47.561653	8.886227	93.680321	46.945526	39.015308	93.958954	47.2535895	23.9507675	93.8196375	-62.3330535	16.3648065	83.7016945
-27.455399	12.480521	86.796738	-7.51607	20.052259	88.862938	47.589169	8.838922	93.679222	46.981419	38.964684	93.821281	47.285294	23.901803	93.7502515	-62.317434	16.202715	83.9756245
-27.952477	12.627435	87.054596	-7.497346	19.994221	89.023438	47.609455	8.805985	93.670158	47.01416	38.915833	93.613823	47.3118075	23.860909	93.6419905	-62.3064995	16.127533	84.4048855
-28.456303	12.793559	87.352768	-7.479007	19.915241	89.200142	47.643272	8.788707	93.630531	47.024639	38.876991	93.297943	47.3339555	23.832849	93.464237	-62.2919695	15.997633	84.936047
-28.898218	12.978024	87.719498	-7.459896	19.822098	89.39209	47.679981	8.813335	93.544991	46.975784	38.875065	92.882454	47.3278825	23.8442	93.2137225	-62.2476745	15.799996	85.5704575
-29.603035	13.31541	88.337479	-7.424835	19.693554	89.657883	47.640656	8.961147	93.415802	46.843475	38.874561	92.108353	47.2420655	23.917854	92.7620775	-62.0917355	15.469254	86.5536885
-30.029457	13.553782	88.720413	-7.445691	19.552794	89.793793	47.656017	8.971385	93.204636	46.752911	38.872334	91.550148	47.204464	23.9218595	92.377392	-62.095846	15.1837285	87.210194
-30.418781	13.819914	89.063553	-7.45296	19.411066	89.886482	47.61488	8.930211	92.92057	46.633987	38.823765	90.948502	47.1244335	23.876988	91.934536	-62.0303535	14.945144	87.838428
-30.816278	14.138529	89.377754	-7.495751	19.249214	89.937294	47.561523	8.833556	92.582962	46.505035	38.734249	90.345284	47.033279	23.7839025	91.464123	-62.024781	14.7145255	88.410465
-31.204033	14.471094	89.558693	-7.548076	19.046194	89.952232	47.462395	8.71772	92.191895	46.346264	38.612808	89.7929	46.9043295	23.665264	90.9923975	-62.0004815	14.427124	88.9120665
-31.483646	14.861211	89.682487	-7.632467	18.810297	89.94722	47.343018	8.589246	91.847649	46.191017	38.461651	89.351311	46.7670175	23.5254485	90.59948	-62.0319515	14.0951455	89.29496
-31.780546	15.284388	89.831718	-7.750638	18.554583	89.966652	47.206463	8.439919	91.58223	46.015347	38.349442	89.060547	46.610905	23.3946805	90.3213885	-62.112181	13.7144855	89.6119155
-32.053711	15.966299	89.961685	-7.927402	18.187456	90.028336	47.019997	8.185471	91.327133	45.828979	38.086563	88.793243	46.424488	23.136017	90.060188	-62.279292	13.238895	89.996484
-32.184322	16.471891	90.06279	-8.061104	17.965698	90.098122	46.875362	8.04427	91.248856	45.689358	37.955692	88.777702	46.28236	22.999981	90.013279	-62.404568	12.931415	90.182965
-32.197601	17.057629	90.119446	-8.205638	17.765926	90.186867	46.746796	7.912229	91.256485	45.561344	37.851086	88.828499	46.15407	22.8816575	90.042492	-62.565346	12.6501945	90.331242
-32.192169	17.731344	90.217369	-8.35177	17.598875	90.295509	46.651112	7.834581	91.30983	45.437206	37.780262	88.929367	46.044159	22.8074215	90.1195985	-62.747699	12.3903285	90.4714195
-32.161816	18.32613	90.317482	-8.511586	17.492119	90.410271	46.552704	7.75596	91.376328	45.307396	37.717098	89.105377	45.93005	22.736529	90.2408525	-62.953222	12.247709	90.5796895
-32.034077	19.003695	90.346718	-8.618298	17.320061	90.50058	46.462852	7.701243	91.468781	45.180058	37.670448	89.271965	45.821455	22.6858455	90.370373	-63.058051	11.9542765	90.630787
-31.858932	19.674631	90.375954	-8.740947	17.224773	90.575798	46.400745	7.652646	91.544144	45.085423	37.64772	89.45015	45.743084	22.650183	90.497147	-63.224978	11.799363	90.654449
-31.405556	20.80772	90.395874	-8.888427	17.108274	90.664848	46.321739	7.617169	91.659508	44.947865	37.613945	89.740158	45.634802	22.615557	90.699833	-63.411656	11.600991	90.629863
-31.068226	21.553665	90.39399	-8.963502	17.043144	90.715958	46.273163	7.588633	91.765686	44.903912	37.600079	89.948593	45.5885375	22.594356	90.8571395	-63.5155415	11.491932	90.5747765
-30.640417	22.326603	90.393654	-9.011036	16.985575	90.77478	46.242619	7.541312	91.897636	44.886475	37.56588	90.231461	45.564547	22.553596	91.0645485	-63.586619	11.417554	90.4850115
-30.163979	23.090759	90.382614	-9.045007	16.928617	90.838501	46.227093	7.491318	92.06501	44.892395	37.507149	90.565559	45.559744	22.4992335	91.3152845	-63.649758	11.3580005	90.3617175
-29.579031	23.89966	90.427872	-9.081177	16.889248	90.93322	46.240227	7.40655	92.26918	44.946758	37.42543	90.900787	45.5934925	22.41599	91.5849835	-63.7558465	11.362506	90.2814565
-29.042763	24.680973	90.487686	-9.020316	16.796608	91.042152	46.291412	7.303722	92.487221	45.033119	37.323929	91.243614	45.6622655	22.3138255	91.8654175	-63.7028975	11.2793905	90.2188865
-28.316811	25.451193	90.55278	-8.946015	16.699883	91.172768	46.367451	7.18423	92.729118	45.144508	37.208656	91.565475	45.7559795	22.196443	92.1472965	-63.6480095	11.203323	90.1982395
-27.267038	26.552847	90.679916	-8.79219	16.587378	91.356247	46.54155	6.947223	93.105003	45.383209	37.017555	92.018333	45.9623795	21.982389	92.561668	-63.5467595	11.192367	90.150826
-26.484602	27.330854	90.728821	-8.663583	16.494719	91.476906	46.671658	6.784917	93.355637	45.575611	36.857685	92.31353	46.1236345	21.821301	92.8345835	-63.4508005	11.168137	90.1192285
-25.6614	28.05986	90.804443	-8.52274	16.351297	91.607697	46.827419	6.5843	93.588707	45.788048	36.701408	92.607918	46.3077335	21.642854	93.0983125	-63.3532135	11.05974	90.1170815
-24.803162	28.785267	90.888908	-8.387198	16.197496	91.727631	46.981247	6.39112	93.827187	45.990314	36.572079	92.945686	46.4857805	21.4815995	93.3864365	-63.2601765	10.9133925	90.0688255
-23.872568	29.448662	91.043243	-8.219255	16.020174	91.857704	47.145988	6.177604	94.044189	46.267639	36.364799	93.194832	46.7068135	21.2712015	93.6195105	-63.1453235	10.7691465	90.0958975
-22.940456	30.139038	91.149742	-8.059587	15.830812	91.985428	47.399323	5.87925	94.182999	46.471447	36.171204	93.523773	46.935385	21.025227	93.853386	-63.054559	10.636397	90.11747
-22.004353	30.816492	91.28138	-7.88588	15.623186	92.107384	47.492332	5.771933	94.451721	46.686073	35.984421	93.814507	47.0892025	20.878177	94.133114	-62.8609625	10.368195	90.081654
-20.446316	31.70723	91.461647	-7.632957	15.330219	92.284775	47.838463	5.400175	94.662025	46.98325	35.745773	94.228035	47.4108565	20.572974	94.44503	-62.6767705	10.087464	90.12452
-19.373793	32.296684	91.603195	-7.473306	15.146841	92.375481	47.915627	5.348009	94.893585	47.168098	35.616219	94.493225	47.5418625	20.482114	94.693405	-62.4884745	9.811568	90.057557
-18.31856	32.872276	91.679886	-7.323594	14.970482	92.445198	48.076591	5.220198	95.037636	47.321777	35.509388	94.719681	47.699184	20.364793	94.8786585	-62.346372	9.576171	90.0117375
-17.244825	33.429638	91.800049	-7.199563	14.813752	92.504158	48.221428	5.109002	95.134148	47.456654	35.424789	94.92395	47.839041	20.2668955	95.029049	-62.238167	9.3606085	89.979267
-16.162621	33.922478	91.925278	-7.092445	14.659688	92.529587	48.428162	4.943028	95.113297	47.582371	35.362377	95.110947	48.0052665	20.1527025	95.112122	-62.1901565	9.1666735	89.947052
-15.082316	34.442902	92.04599	-6.981289	14.530622	92.538918	48.532551	4.890821	95.122231	47.623978	35.357796	95.300964	48.0782645	20.1243085	95.2115975	-62.0408425	8.9369355	89.8662385
-13.94158	34.939156	92.147339	-6.908854	14.425896	92.516235	48.534191	4.962849	95.150352	47.702808	35.316597	95.433716	48.1184995	20.139723	95.292034	-61.9362075	8.712069	89.740436
-12.314477	35.546425	92.393967	-6.861178	14.28104	92.446053	48.59993	5.018244	95.010551	47.724808	35.341415	95.711037	48.162369	20.1798295	95.360794	-61.884725	8.3822505	89.531312
-11.22022	35.929691	92.617546	-6.848439	14.208513	92.397781	48.642494	5.014592	94.852448	47.709801	35.374512	95.912537	48.1761475	20.194552	95.3824925	-61.8730255	8.222474	89.4130695
-10.090539	36.2463	92.834	-6.866841	14.185138	92.348984	48.629833	5.086947	94.694427	47.701603	35.449265	96.099777	48.165718	20.268106	95.397102	-61.8994	8.10217	89.300866
-9.035988	36.518665	93.044998	-6.926193	14.203106	92.279037	48.5812	5.178531	94.541885	47.654255	35.536442	96.25383	48.1177275	20.3574865	95.3978575	-61.9701135	8.0487255	89.1602165
-7.96243	36.705597	93.263077	-6.983458	14.245852	92.250046	48.508259	5.308928	94.409439	47.59663	35.628853	96.396973	48.0524445	20.4688905	95.403206	-62.0193605	8.0228135	89.096886
-6.835795	36.856998	93.427368	-7.057717	14.359588	92.247307	48.430092	5.452154	94.31723	47.538422	35.764591	96.472862	47.984257	20.6083725	95.395046	-62.099691	8.1108035	89.099568
-5.748206	36.939186	93.525642	-7.157065	14.452638	92.215454	48.353638	5.614492	94.255318	47.424213	35.915318	96.513893	47.8889255	20.764905	95.3846055	-62.2030555	8.140371	89.0463025
-4.179221	36.885117	93.515709	-7.311864	14.668298	92.192505	48.244068	5.865821	94.232544	47.233517	36.147152	96.487846	47.7387925	21.0064865	95.360195	-62.3625205	8.3301095	89.024815
-3.069095	36.782135	93.458694	-7.413186	14.790792	92.182747	48.156902	5.99158	94.236107	47.100334	36.264801	96.410393	47.628618	21.1281905	95.32325	-62.45499	8.4533935	89.042244
-2.042437	36.602299	93.378082	-7.543246	14.864624	92.165443	48.061573	6.07791	94.23526	46.940041	36.330811	96.332184	47.500807	21.2043605	95.283722	-62.587299	8.5248875	89.047164
-1.00824	36.303516	93.295273	-7.649453	14.903405	92.181152	47.947819	6.111289	94.244949	46.803707	36.352596	96.23378	47.375763	21.2319425	95.2393645	-62.674669	8.5748675	89.1229395
0.060191	35.873314	93.213272	-7.788851	14.909993	92.167885	47.822971	6.098263	94.25544	46.673584	36.345734	96.152969	47.2482775	21.2219985	95.2042045	-62.8259795	8.5979875	89.1315655
1.051193	35.393387	93.125107	-7.938095	14.876027	92.162468	47.679493	6.040639	94.265434	46.532967	36.286224	96.057106	47.10623	21.1634315	95.16127	-62.98242	8.5886225	89.163666
2.059021	34.841858	93.080208	-8.087749	14.80778	92.166115	47.534908	5.96353	94.268997	46.40892	36.216366	95.986931	46.971914	21.089948	95.127964	-63.147412	8.525612	89.204266
3.541717	33.870541	92.930122	-8.304182	14.689243	92.158073	47.309402	5.852206	94.26712	46.174667	36.080128	95.856766	46.7420345	20.966167	95.061943	-63.3503985	8.412319	89.254203
4.498075	33.120052	92.829811	-8.478123	14.617209	92.119041	47.167606	5.798356	94.266663	46.000149	36.012646	95.802818	46.5838775	20.905501	95.0347405	-63.5401235	8.328917	89.2033415
5.421412	32.362251	92.771439	-8.620046	14.595749	92.094498	47.018009	5.776599	94.272163	45.803585	35.96698	95.78212	46.410797	20.8717895	95.0271415	-63.650889	8.3197085	89.1618545
6.338366	31.48629	92.65416	-8.786394	14.572282	92.039352	46.890327	5.777524	94.279716	45.620052	35.9534	95.797234	46.2551895	20.865462	95.038475	-63.8279775	8.279102	89.040229
7.251872	30.548635	92.554268	-8.944721	14.600429	91.952911	46.739285	5.87643	94.312431	45.433289	35.979462	95.847321	46.086287	20.927946	95.079876	-63.975729	8.272912	88.825946
8.12774	29.621372	92.48394	-9.0786	14.654888	91.838646	46.672432	5.910979	94.317589	45.21944	36.039314	95.938583	45.945936	20.9751465	95.128086	-64.103136	8.3346295	88.549206
8.995536	28.617081	92.36953	-9.158883	14.78373	91.73848	46.601017	6.059745	94.373657	45.052158	36.132961	96.067932	45.8265875	21.096353	95.2207945	-64.1443535	8.471107	88.2561655
10.265018	27.028215	92.211494	-9.246022	15.022913	91.527924	46.570957	6.363437	94.506927	44.923496	36.395542	96.228088	45.7472265	21.3794895	95.3675075	-64.2392705	8.6663365	87.6883405
11.050196	25.929066	92.091034	-9.225857	15.258707	91.409401	46.604156	6.601356	94.625015	44.896622	36.62952	96.341309	45.750389	21.615438	95.483162	-64.202103	8.901976	87.33564
11.875834	24.733931	91.982796	-9.150553	15.498013	91.293816	46.647419	6.927405	94.792206	44.919353	36.861832	96.456894	45.783386	21.8946185	95.62455	-64.084492	9.1014075	86.963082
12.660493	23.516457	91.891541	-9.014849	15.776195	91.216537	46.783112	7.184333	94.996216	45.000237	37.110592	96.597588	45.8916745	22.1474625	95.796902	-63.9213725	9.4049275	86.636172
13.373063	22.243137	91.809677	-8.864786	16.055611	91.139412	46.984932	7.382744	95.188293	45.139366	37.363522	96.707581	46.062149	22.373133	95.947937	-63.791721	9.738089	86.330887
14.079481	20.883881	91.707924	-8.644274	16.35895	91.037895	47.188385	7.608112	95.368668	45.316425	37.592247	96.753578	46.252405	22.6001795	96.061123	-63.540953	10.1177205	86.014667
14.729081	19.518953	91.572746	-8.43191	16.618073	90.920151	47.395355	7.813732	95.5131	45.493465	37.799999	96.783447	46.44441	22.8068655	96.1482735	-63.30823	10.4292805	85.6920285
15.605402	17.339685	91.292259	-8.123137	16.980736	90.706558	47.69289	8.059568	95.605156	45.793777	38.060631	96.65493	46.7433335	23.0600995	96.130043	-62.9896075	10.9013725	85.283073
16.123203	15.865882	91.059067	-7.884645	17.206799	90.53138	47.888206	8.188356	95.57795	45.991821	38.16526	96.454903	46.9400135	23.176808	96.0164265	-62.7093035	11.23679	85.0463335
16.607988	14.252104	90.842667	-7.692374	17.398436	90.309998	48.058739	8.285254	95.488449	46.179607	38.263985	96.187286	47.119173	23.2746195	95.8378675	-62.503921	11.5222525	84.7821285
17.013832	12.686346	90.542564	-7.519684	17.572031	90.07196	48.198353	8.361297	95.351143	46.364803	38.318069	95.807495	47.281578	23.339683	95.579319	-62.320946	11.804379	84.564601
17.33016	11.099521	90.245186	-7.384233	17.697163	89.780342	48.317101	8.431424	95.197884	46.486294	38.364464	95.394424	47.4016975	23.397944	95.296154	-62.1701635	11.996382	84.26453
17.605513	9.407843	90.001999	-7.234828	17.844828	89.505493	48.405342	8.483607	95.053978	46.606335	38.40501	94.954376	47.5058385	23.4443085	95.004177	-61.9754945	12.2453475	84.006809
17.802204	7.762507	89.794167	-7.140108	17.973501	89.243568	48.4813	8.537451	94.922134	46.708061	38.442936	94.466713	47.5946805	23.4901935	94.6944235	-61.8748965	12.4568085	83.7927125
17.954531	5.249109	89.543785	-7.036477	18.110126	88.805153	48.568073	8.592731	94.72863	46.775341	38.464947	93.748543	47.671707	23.528839	94.2385865	-61.744661	12.691413	83.3717195
17.98122	3.559617	89.4039	-6.978945	18.177845	88.515984	48.605072	8.594398	94.585114	46.819046	38.439339	93.210625	47.712059	23.5168685	93.8978695	-61.669949	12.8388215	83.1340985
17.868057	1.896535	89.296867	-6.924424	18.2309	88.207474	48.627579	8.578549	94.421593	46.852432	38.38187	92.674248	47.7400055	23.4802095	93.5479205	-61.5888535	12.9815905	82.8670275
17.741949	0.282376	89.259964	-6.885517	18.22316	87.903305	48.637497	8.506877	94.284149	46.908062	38.264423	92.14122	47.7727795	23.38565	93.2126845	-61.5438135	13.06067	82.5939255
17.526011	-1.318413	89.248398	-6.862235	18.201809	87.605537	48.59127	8.45765	94.165627	46.972214	38.116467	91.602142	47.781742	23.2870585	92.8838845	-61.506212	13.1165595	82.3271895
17.260397	-2.865485	89.271622	-6.815144	18.162966	87.340294	48.5872	8.300423	94.027992	47.04224	37.934879	91.088394	47.81472	23.117651	92.558193	-61.445008	13.208281	82.122395
16.903448	-4.386031	89.314461	-6.764766	18.120327	87.125023	48.597198	8.055704	93.864464	47.143421	37.719574	90.632835	47.8703095	22.887639	92.2486495	-61.3998415	13.353015	82.0013965
16.311132	-6.537644	89.44426	-6.685678	18.021103	86.834167	48.580608	7.710448	93.714317	47.302567	37.356255	90.045532	47.9415875	22.5333515	91.8799245	-61.3129435	13.5088545	81.7884095
15.815556	-7.909387	89.575272	-6.64081	17.939342	86.699776	48.564404	7.522534	93.637085	47.421253	37.156208	89.769821	47.9928285	22.339371	91.703453	-61.2744485	13.539313	81.696099
15.262977	-9.168965	89.703575	-6.621264	17.863842	86.614082	48.581158	7.317661	93.546448	47.520748	36.966045	89.532211	48.050953	22.141853	91.5393295	-61.293481	13.585831	81.6888345
14.687146	-10.312021	89.809784	-6.569959	17.809219	86.543915	48.553444	7.159425	93.475311	47.5984	36.783241	89.320442	48.075922	21.971333	91.3978765	-61.21584	13.647105	81.6899535
14.070277	-11.396441	89.934608	-6.551859	17.779974	86.505623	48.500126	7.056063	93.448204	47.65593	36.644718	89.141777	48.078028	21.8503905	91.2949905	-61.181746	13.7095575	81.7162555
13.380882	-12.321027	90.096298	-6.530859	17.788214	86.462746	48.528053	6.944765	93.386963	47.716812	36.527111	88.996902	48.1224325	21.735938	91.1919325	-61.1841505	13.84049	81.7335595
12.637058	-13.193949	90.209572	-6.526708	17.823917	86.457733	48.465057	6.897398	93.411743	47.76405	36.459396	88.870178	48.1145535	21.678397	91.1409605	-61.1679695	13.969437	81.7745055
11.503026	-14.226024	90.389442	-6.521913	17.886312	86.431274	48.467667	6.834388	93.395721	47.821747	36.395653	88.763779	48.144707	21.6150205	91.07975	-61.188533	14.1576035	81.782798
10.671339	-14.812781	90.483223	-6.527261	17.948597	86.392822	48.394382	6.828495	93.433754	47.867462	36.361004	88.707977	48.130922	21.5947495	91.0708655	-61.185444	14.3024445	81.7147785
9.792855	-15.248137	90.511742	-6.5368	18.024662	86.349899	48.370747	6.813931	93.429817	47.912243	36.339775	88.654663	48.141495	21.576853	91.04224	-61.215095	14.472471	81.657558
8.906712	-15.591531	90.501282	-6.526526	18.09576	86.330986	48.352631	6.818191	93.412796	47.936058	36.331741	88.607803	48.1443445	21.574966	91.0102995	-61.1973965	14.616554	81.6516725
7.963686	-15.7754	90.498886	-6.52938	18.147717	86.316818	48.382366	6.814195	93.362335	47.967426	36.333969	88.574272	48.174896	21.574082	90.9683035	-61.233656	14.721352	81.6653325
6.982931	-15.860886	90.468369	-6.524858	18.218775	86.299072	48.374374	6.835551	93.346817	47.998653	36.348316	88.551376	48.1865135	21.5919335	90.9490965	-61.2362295	14.8456165	81.6490475
5.994689	-15.819347	90.373215	-6.500565	18.275557	86.285767	48.374424	6.862869	93.320732	48.038052	36.38345	88.55542	48.206238	21.6231595	90.938076	-61.207368	14.9279545	81.633458
4.465794	-15.532369	90.14962	-6.464329	18.364721	86.254868	48.342545	6.94615	93.26757	48.104713	36.472275	88.566246	48.223629	21.7092125	90.916908	-61.152287	15.0202295	81.592828
3.437039	-15.189132	89.936447	-6.415932	18.404806	86.219933	48.418827	6.983359	93.149872	48.147346	36.536797	88.561089	48.2830865	21.760078	90.8554805	-61.1149505	15.049534	81.5843855
2.390543	-14.753721	89.676788	-6.371291	18.461678	86.167999	48.467281	7.041473	93.012329	48.213505	36.620274	88.528366	48.340393	21.8308735	90.7703475	-61.082975	15.0924825	81.5656505
1.321523	-14.192562	89.373627	-6.306307	18.510809	86.107567	48.494736	7.100253	92.829094	48.260132	36.699623	88.484741	48.377434	21.899938	90.6569175	-60.990048	15.12168	81.5582165
0.266549	-13.547861	89.028419	-6.237742	18.566013	86.04351	48.530365	7.147866	92.606644	48.321949	36.774799	88.422485	48.426157	21.9613325	90.5145645	-60.901641	15.1706935	81.5724555
-0.822906	-12.737164	88.644897	-6.189363	18.627722	85.980209	48.518959	7.220026	92.396286	48.381912	36.859447	88.372482	48.4504355	22.0397365	90.384384	-60.8291615	15.2157075	81.576034
-1.932047	-11.854516	88.298523	-6.134741	18.712458	85.93174	48.535831	7.257658	92.149017	48.43512	36.924919	88.32505	48.4854755	22.0912885	90.2370335	-60.7549575	15.3336275	81.6264465
-3.587721	-10.368768	87.748611	-6.07359	18.822102	85.859489	48.528336	7.294435	91.729996	48.528877	36.999832	88.213936	48.5286065	22.1471335	89.971966	-60.6757865	15.4970705	81.747012
-4.754675	-9.230196	87.352631	-6.036108	18.909248	85.816231	48.49889	7.310389	91.429176	48.600979	37.053516	88.136581	48.5499345	22.1819525	89.7828785	-60.6221505	15.6365435	81.8495835
-5.862823	-8.043049	86.9692	-6.021199	19.022285	85.755615	48.462769	7.329989	91.080681	48.641991	37.11364	88.060509	48.55238	22.2218145	89.570595	-60.594778	15.8227555	81.940635
-6.965	-6.776985	86.554268	-6.016378	19.134354	85.691269	48.401176	7.359136	90.693489	48.689003	37.177357	87.975052	48.5450895	22.2682465	89.3342705	-60.5778455	16.0004615	82.0482675
-8.126281	-5.430176	86.130348	-6.038477	19.257526	85.603668	48.311836	7.406337	90.27932	48.697758	37.26968	87.905029	48.504797	22.3380085	89.0921745	-60.581751	16.1770435	82.1151615
-9.235914	-4.018694	85.653076	-6.07101	19.383177	85.520409	48.280552	7.430294	89.796677	48.703938	37.3904	87.873749	48.492245	22.410347	88.835213	-60.634265	16.356007	82.205605
-10.337221	-2.57645	85.158195	-6.109462	19.519131	85.439156	48.083935	7.623926	89.386955	48.700775	37.51141	87.853935	48.392355	22.567668	88.620445	-60.611279	16.470594	82.257867
-12.000214	-0.315955	84.45369	-6.189496	19.713728	85.308205	47.97226	7.721786	88.623276	48.716442	37.733719	87.872002	48.344351	22.7277525	88.247639	-60.723343	16.6997035	82.368771
-13.07306	1.221243	84.059593	-6.24334	19.821218	85.227867	47.846321	7.913905	88.138565	48.734428	37.905998	87.895042	48.2903745	22.9099515	88.0168035	-60.7770545	16.7324845	82.4389305
-14.13133	2.775573	83.74057	-6.251649	19.982523	85.180672	47.804134	8.026977	87.62149	48.749969	38.065701	87.902252	48.2770515	23.046339	87.761871	-60.7803495	16.918707	82.599473
-15.137664	4.30711	83.472427	-6.279799	20.155336	85.112938	47.729931	8.283363	87.202301	48.747711	38.252525	87.936546	48.238821	23.267944	87.5694235	-60.798419	17.042728	82.6564525
-16.132236	5.84404	83.322098	-6.295296	20.319748	85.058914	47.708794	8.505056	86.833145	48.726139	38.436749	87.963356	48.2174665	23.4709025	87.3982505	-60.8080585	17.1685935	82.7195775
-17.089226	7.373758	83.257309	-6.331133	20.494623	85.041069	47.693874	8.734521	86.571823	48.701496	38.628014	87.987	48.197685	23.6812675	87.2794115	-60.859951	17.3079785	82.8027265
-17.991968	8.820203	83.241165	-6.353272	20.679327	85.016861	47.693081	8.926645	86.397552	48.652203	38.808353	88.020714	48.172642	23.867499	87.209133	-60.879186	17.491155	82.824589
-19.316158	10.931058	83.337761	-6.382078	20.836653	85.039467	47.691399	9.123011	86.253967	48.617958	39.002838	88.061508	48.1546785	24.0629245	87.1577375	-60.9188345	17.6103815	82.9211965
-20.166311	12.252011	83.425072	-6.405401	20.921068	85.032097	47.68322	9.196198	86.226509	48.590343	39.070862	88.079613	48.1367815	24.13353	87.153061	-60.9475835	17.708606	82.911133
-20.930225	13.551901	83.53112	-6.401539	20.961357	85.066917	47.681366	9.229853	86.230766	48.576672	39.10297	88.10022	48.129019	24.1664115	87.165493	-60.932097	17.7563025	82.968341
-21.714527	14.776439	83.669731	-6.412706	20.950598	85.09111	47.685379	9.226793	86.253548	48.566376	39.108494	88.108467	48.1258775	24.1676435	87.1810075	-60.9512895	17.7335525	83.0012125
-22.441404	15.938539	83.768906	-6.411666	20.930794	85.110611	47.704826	9.21112	86.279396	48.552166	39.098446	88.110512	48.128496	24.154783	87.194954	-60.951828	17.706805	83.026268
-23.10471	17.075716	83.858276	-6.412963	20.872856	85.114197	47.726231	9.193766	86.315399	48.521477	39.095993	88.122383	48.123854	24.1448795	87.218891	-60.94978	17.6008325	83.009503
-23.775131	18.172575	83.954933	-6.39808	20.842136	85.116699	47.753185	9.199335	86.362564	48.50724	39.100952	88.124451	48.1302125	24.1501435	87.2435075	-60.9263725	17.5341285	82.9898905
-24.566036	19.727713	84.03904	-6.378242	20.790594	85.119453	47.804432	9.216129	86.407394	48.482052	39.114399	88.139519	48.143242	24.165264	87.2734565	-60.899726	17.415924	82.9654495
-25.169277	20.747189	84.093094	-6.362556	20.77919	85.111992	47.831398	9.240796	86.419952	48.477345	39.133705	88.151337	48.1543715	24.1872505	87.2856445	-60.8794835	17.3711295	82.9383395
-25.689777	21.705242	84.172585	-6.333074	20.768091	85.10833	47.853676	9.273677	86.456863	48.473125	39.158314	88.164696	48.1634005	24.2159955	87.3107795	-60.8295485	17.3201865	82.9058805
-26.145515	22.650953	84.225655	-6.319257	20.775261	85.114098	47.874214	9.307361	86.494865	48.456116	39.196815	88.17614	48.165165	24.252088	87.3355025	-60.803679	17.298434	82.8926935
-26.492908	23.553011	84.270576	-6.316988	20.789368	85.12571	47.887726	9.337242	86.531731	48.437874	39.236088	88.16655	48.1628	24.286665	87.3491405	-60.796776	17.292071	82.9022795
-26.913435	24.439053	84.355034	-6.325948	20.813911	85.129448	47.877228	9.378464	86.58004	48.410049	39.274208	88.146278	48.1436385	24.326336	87.363159	-60.7955345	17.301486	82.895737
-27.29632	25.240671	84.417671	-6.381147	20.850702	85.126457	47.846115	9.407963	86.625656	48.351559	39.306744	88.099777	48.098837	24.3573535	87.3627165	-60.861131	17.3440505	82.8901975
-27.778074	26.407751	84.455727	-6.518544	20.881496	85.133209	47.722473	9.437431	86.704147	48.219624	39.344284	87.996239	47.9710485	24.3908575	87.350193	-61.0081365	17.3721345	82.916225
-28.093216	27.161812	84.448868	-6.649449	20.918352	85.123215	47.603191	9.438347	86.741676	48.101048	39.364861	87.885994	47.8521195	24.401604	87.313835	-61.1510175	17.4351	82.932595
-28.288048	27.894453	84.460014	-6.834625	20.915804	85.125565	47.461185	9.44075	86.762581	47.916946	39.364216	87.743408	47.6890655	24.402483	87.2529945	-61.3583155	17.429125	82.9981355
-28.600103	28.52079	84.547234	-7.034923	20.87739	85.144531	47.292656	9.472932	86.759163	47.706356	39.376965	87.552788	47.499506	24.4249485	87.1559755	-61.569352	17.3298315	83.1330865
-28.842978	29.109093	84.6092	-7.240645	20.853519	85.187782	47.095566	9.478337	86.746506	47.447128	39.377518	87.355766	47.271347	24.4279275	87.051136	-61.752637	17.2791105	83.324428
-29.02095	29.669186	84.743805	-7.478214	20.786018	85.238197	46.914421	9.471992	86.726631	47.194847	39.356129	87.177277	47.054634	24.4140605	86.951954	-62.011062	17.1579755	83.52444
-29.173294	30.196089	84.830383	-7.706172	20.729527	85.29837	46.704212	9.44919	86.729172	46.949459	39.353237	87.012466	46.8268355	24.4012135	86.870819	-62.2391795	17.0578405	83.725921
-29.288622	30.930202	84.954948	-8.049231	20.587353	85.426399	46.450714	9.344821	86.794411	46.570724	39.278275	86.855232	46.510719	24.311548	86.8248215	-62.609181	16.863158	84.0279765
-29.332861	31.383356	85.046524	-8.272777	20.491825	85.538055	46.218727	9.333985	86.963997	46.35154	39.20454	86.821281	46.2851335	24.2692625	86.892639	-62.8306875	16.7143875	84.183471
-29.284328	31.768843	85.144707	-8.505825	20.340771	85.66349	46.032856	9.237648	87.163834	46.151382	39.117985	86.836998	46.092119	24.1778165	87.000416	-63.103769	16.5037255	84.326564
-29.220781	32.159389	85.210983	-8.707096	20.20924	85.805252	45.861862	9.116931	87.413651	45.952206	39.001389	86.91375	45.907034	24.05916	87.1637005	-63.321226	16.35932	84.4468035
-29.136604	32.513313	85.316162	-8.905225	20.068453	85.969131	45.76141	8.922494	87.691917	45.777969	38.865501	87.015419	45.7696895	23.8939975	87.353668	-63.5801395	16.2429085	84.584594
-29.000917	32.805267	85.407188	-9.070857	19.896429	86.156532	45.613533	8.843981	88.063881	45.635857	38.720276	87.170357	45.624695	23.7821285	87.617119	-63.766409	16.0107295	84.695945
-28.769869	33.098118	85.511612	-9.222501	19.71563	86.363693	45.553829	8.675758	88.437393	45.50758	38.560013	87.38018	45.5307045	23.6178855	87.9087865	-63.9757065	15.8133745	84.8185995
-28.399786	33.497776	85.679535	-9.376681	19.446287	86.698814	45.467728	8.40784	88.971367	45.411579	38.313004	87.690178	45.4396535	23.360422	88.3307725	-64.1930155	15.532152	85.0668555
-28.118505	33.770954	85.823395	-9.465805	19.25387	86.90284	45.426949	8.248921	89.301262	45.342216	38.156502	87.958481	45.3845825	23.2027115	88.6298715	-64.3161925	15.3050285	85.1758085
-27.754337	34.02597	85.961861	-9.536101	19.081253	87.108582	45.379501	8.066611	89.609314	45.311501	37.990208	88.236168	45.345501	23.0284095	88.922741	-64.417703	15.1340965	85.294423
-27.357096	34.28265	86.107582	-9.588893	18.928423	87.305031	45.342281	7.910391	89.904037	45.311523	37.849205	88.522957	45.326902	22.879798	89.213497	-64.504688	14.977048	85.396565
-26.962927	34.527046	86.298691	-9.624048	18.766384	87.503441	45.39846	7.664995	90.117706	45.31617	37.686359	88.828842	45.357315	22.675677	89.473274	-64.605411	14.857091	85.533608
-26.517885	34.741512	86.481262	-9.664261	18.621971	87.683327	45.302563	7.608879	90.474663	45.320217	37.567596	89.133888	45.31139	22.5882375	89.8042755	-64.639912	14.6557045	85.5623785
-26.043139	34.948196	86.637276	-9.659801	18.539757	87.881516	45.307228	7.488362	90.768005	45.349518	37.45406	89.420044	45.328373	22.471211	90.0940245	-64.647975	14.608303	85.6690075
-25.333649	35.263668	86.839745	-9.647171	18.39661	88.162216	45.338799	7.313395	91.211494	45.387955	37.276085	89.883316	45.363377	22.29474	90.547405	-64.657719	14.49848	85.777027
-24.807863	35.460533	86.978592	-9.614558	18.283878	88.338326	45.373093	7.184006	91.51284	45.442886	37.160431	90.164291	45.4079895	22.1722185	90.8385655	-64.6371055	14.3955375	85.8380865
-24.271341	35.630993	87.09964	-9.548392	18.169189	88.509163	45.41695	7.043339	91.804382	45.497467	37.034271	90.453514	45.4572085	22.038805	91.128948	-64.5539925	14.299573	85.889378
-23.719618	35.793839	87.23793	-9.510361	18.010798	88.676857	45.472546	6.883533	92.095963	45.559521	36.880936	90.739723	45.5160335	21.8822345	91.417843	-64.5367555	14.1393615	85.935871
-23.198027	35.908398	87.421593	-9.427335	17.912594	88.889458	45.536072	6.720243	92.390434	45.652267	36.712135	91.014778	45.5941695	21.716189	91.702606	-64.4488395	14.108999	86.07631
-22.592651	36.006088	87.551987	-9.349837	17.779654	89.076706	45.616558	6.511127	92.706871	45.754463	36.543407	91.293564	45.6855105	21.527267	92.0002175	-64.3851845	14.032041	86.1531945
-22.010324	36.078018	87.712852	-9.264559	17.644646	89.255501	45.68261	6.300537	93.018112	45.878799	36.33279	91.582237	45.7807045	21.3166635	92.3001745	-64.3098225	13.9726285	86.2108275
-21.13858	36.220596	87.893829	-9.127337	17.437435	89.548714	45.775978	5.961927	93.490334	46.080875	36.01643	91.98362	45.9284265	20.9891785	92.736977	-64.1831005	13.8856915	86.360451
-20.533768	36.297779	88.011398	-9.038725	17.302364	89.722282	45.847248	5.713028	93.789337	46.219238	35.795872	92.231659	46.033243	20.75445	93.010498	-64.110693	13.850278	86.434066
-19.908833	36.373806	88.085899	-8.954545	17.148792	89.867523	45.902355	5.456701	94.078979	46.35788	35.558651	92.468018	46.1301175	20.507676	93.2734985	-64.0392075	13.789908	86.4615475
-19.319328	36.445557	88.182358	-8.864449	16.989511	90.014771	45.954517	5.196868	94.348503	46.49194	35.334187	92.673592	46.2232285	20.2655275	93.5110475	-63.9521265	13.7134945	86.5184945
-18.746189	36.487137	88.260872	-8.801299	16.8402	90.146294	45.996269	4.961627	94.586899	46.605228	35.106243	92.880318	46.3007485	20.033935	93.7336085	-63.9033465	13.646465	86.5589795
-18.215551	36.532627	88.352837	-8.745134	16.686716	90.260361	46.117764	4.614648	94.75132	46.699215	34.894775	93.078217	46.4084895	19.7547115	93.9147685	-63.8987575	13.6187205	86.6059535
-17.620125	36.518322	88.437286	-8.698204	16.533129	90.371994	46.14193	4.39964	94.978287	46.796886	34.690948	93.261559	46.469408	19.545294	94.119923	-63.865816	13.520964	86.624065
-16.812208	36.582748	88.575249	-8.637192	16.305477	90.546501	46.185726	4.127739	95.299942	46.881954	34.442722	93.542381	46.53384	19.2852305	94.4211615	-63.808224	13.3257235	86.6718405
-16.288359	36.639999	88.657677	-8.612343	16.155695	90.654564	46.203808	3.976057	95.475098	46.956036	34.302246	93.702789	46.579922	19.1391515	94.5889435	-63.804608	13.1722385	86.7201845
-15.784395	36.731548	88.743225	-8.58638	16.028574	90.736351	46.222176	3.832128	95.635254	47.000137	34.185501	93.843582	46.6111565	19.0088145	94.739418	-63.7839165	13.0483335	86.733284
-15.261902	36.781719	88.818161	-8.57502	15.902718	90.815514	46.239819	3.706705	95.748428	47.019939	34.056805	93.966431	46.629879	18.881755	94.8574295	-63.779919	12.923681	86.7735985
-14.764489	36.856003	88.915771	-8.564353	15.81286	90.876991	46.241333	3.605359	95.842743	47.041424	33.953892	94.048431	46.6413785	18.7796255	94.945587	-63.7700845	12.8460945	86.808395
-14.313987	36.922112	88.996529	-8.549545	15.721275	90.92572	46.244133	3.492435	95.897278	47.074738	33.845894	94.128563	46.6594355	18.6691645	95.0129205	-63.7585255	12.7733855	86.8385195
-13.820057	36.9655	89.037392	-8.526148	15.626414	90.947144	46.264778	3.378972	95.925888	47.108536	33.725105	94.158943	46.686657	18.5520385	95.0424155	-63.738953	12.7007895	86.8518725
-13.134299	37.101589	89.094543	-8.462762	15.535338	91.009109	46.24786	3.216568	95.998207	47.16777	33.579845	94.20031	46.707815	18.3982065	95.0992585	-63.633339	12.6724695	86.9189595
-12.721118	37.23859	89.144516	-8.415948	15.476084	91.040863	46.313869	3.058563	95.959366	47.245045	33.394993	94.160316	46.779457	18.226778	95.059841	-63.611353	12.72539	87.021885
-12.333534	37.42408	89.159279	-8.35318	15.413263	91.072754	46.303089	2.936511	95.960587	47.312847	33.247841	94.132675	46.807968	18.092176	95.046631	-63.514328	12.73435	87.098877
-11.909668	37.619617	89.192421	-8.274368	15.344773	91.089584	46.348862	2.781044	95.918945	47.398411	33.074345	94.098442	46.8736365	17.9276945	95.0086935	-63.4223725	12.7618515	87.1704745
-11.537603	37.832348	89.243538	-8.202144	15.291062	91.12365	46.426685	2.589053	95.836479	47.505466	32.915176	94.076225	46.9660755	17.7521145	94.956352	-63.3703635	12.8300095	87.290948
-11.169554	38.120579	89.329826	-8.10115	15.254013	91.17971	46.478104	2.426852	95.78112	47.61792	32.739861	94.04377	47.048012	17.5833565	94.912445	-63.250312	12.9246695	87.446975
-10.838883	38.426876	89.434616	-8.016846	15.20377	91.265991	46.486774	2.288603	95.754372	47.739971	32.594212	94.04142	47.1133725	17.4414075	94.897896	-63.1470645	12.9661325	87.634086
-10.307524	38.951466	89.614532	-7.83964	15.141113	91.361015	46.575726	2.061146	95.608696	47.92767	32.357853	94.017776	47.251698	17.2094995	94.813236	-62.930978	13.0727265	87.908794
-9.937744	39.319195	89.713203	-7.724973	15.078526	91.411179	46.66769	1.890629	95.418999	48.040791	32.225246	93.965759	47.3542405	17.0579375	94.692379	-62.8041865	13.0991145	88.129979
-9.574572	39.73048	89.835175	-7.603411	15.058554	91.433876	46.688625	1.770278	95.25103	48.148331	32.085186	93.892197	47.418478	16.927732	94.5716135	-62.6253	13.189376	88.2961385
-9.20866	40.150665	89.929871	-7.502452	15.016125	91.433067	46.752838	1.638292	95.005699	48.254662	31.974674	93.775925	47.50375	16.806483	94.390812	-62.508654	13.225767	88.475322
-8.822384	40.607788	90.003075	-7.381254	15.008776	91.397568	46.845367	1.510805	94.658653	48.348682	31.873365	93.613861	47.5970245	16.692085	94.136257	-62.3595325	13.325467	88.658879
-8.414918	41.054398	90.080124	-7.273713	14.992549	91.360977	46.887478	1.419724	94.285683	48.430447	31.77342	93.382759	47.6589625	16.596572	93.834221	-62.2063885	13.388526	88.887733
-7.986145	41.488976	90.125282	-7.144315	15.013747	91.303383	46.896275	1.35387	93.897751	48.498737	31.690815	93.134483	47.697506	16.5223425	93.516117	-61.986136	13.5051515	89.090649
-7.256243	42.099957	90.184448	-6.974591	15.045677	91.186073	46.932663	1.276154	93.260056	48.594341	31.580471	92.773384	47.763502	16.4283125	93.01672	-61.712684	13.6630415	89.355426
-6.693979	42.465389	90.226845	-6.879047	15.061694	91.100632	46.945244	1.216687	92.875916	48.663116	31.537243	92.586746	47.80418	16.376965	92.731331	-61.562274	13.746423	89.469933
-6.087027	42.840866	90.264313	-6.815266	15.091388	90.978127	47.00861	1.15117	92.465141	48.702488	31.516754	92.404648	47.855549	16.333962	92.4348945	-61.486081	13.848814	89.5213595
-5.466293	43.185822	90.333397	-6.780986	15.121076	90.858353	46.938061	1.149033	92.172668	48.716919	31.500578	92.315636	47.82749	16.3248055	92.244152	-61.389462	13.9173465	89.472554
-4.831212	43.535725	90.421249	-6.758123	15.201023	90.742401	46.933937	1.121968	91.875961	48.727211	31.497925	92.278198	47.830574	16.3099465	92.0770795	-61.34682	14.0920995	89.4077225
-4.213111	43.831135	90.517365	-6.77476	15.28029	90.617622	46.878986	1.131719	91.634521	48.727695	31.52042	92.304329	47.8033405	16.3260695	91.969425	-61.3528605	14.2345105	89.265819
-3.61535	44.136639	90.642471	-6.818154	15.356154	90.502899	46.763264	1.181539	91.441101	48.706604	31.549593	92.386093	47.734934	16.365566	91.913597	-61.371242	14.346742	89.092201
-2.672013	44.472244	90.919327	-6.935102	15.537949	90.399475	46.586765	1.298337	91.316559	48.667271	31.676182	92.667999	47.627018	16.4872595	91.992279	-61.497222	14.5886385	88.806671
-2.005493	44.647152	91.111122	-7.021744	15.690099	90.349892	46.583385	1.387015	91.237129	48.616241	31.783728	92.903999	47.599813	16.5853715	92.070564	-61.643301	14.7948265	88.62922
-1.331653	44.759933	91.312874	-7.119739	15.831979	90.281647	46.535873	1.502073	91.256599	48.573639	31.928587	93.168022	47.554756	16.71533	92.2123105	-61.794234	14.948628	88.3509835
-0.657044	44.868038	91.499573	-7.217626	16.001528	90.226273	46.49934	1.644414	91.330566	48.542751	32.083023	93.454536	47.5210455	16.8637185	92.392551	-61.9562975	15.1393375	88.059995
-0.005623	44.868313	91.659988	-7.31568	16.158308	90.185318	46.424191	1.820865	91.483681	48.48188	32.237045	93.74588	47.4530355	17.028955	92.6147805	-62.0843955	15.287661	87.7558555
0.660233	44.842381	91.803757	-7.393099	16.339684	90.151886	46.435364	1.978708	91.588409	48.423531	32.392918	94.027794	47.4294475	17.185813	92.8081015	-62.2156455	15.493555	87.4956705
1.306749	44.704086	91.938774	-7.475582	16.514454	90.109482	46.390217	2.155734	91.738823	48.368679	32.543156	94.284233	47.379448	17.349445	93.011528	-62.330612	15.679463	87.207436
2.28983	44.3521	92.150368	-7.560298	16.705605	90.114433	46.286304	2.434452	91.958961	48.318909	32.745911	94.636261	47.3026065	17.5901815	93.297611	-62.4232025	15.8210285	86.931255
2.92921	44.014297	92.228745	-7.635301	16.820652	90.062622	46.248692	2.560302	92.061424	48.288578	32.87714	94.838943	47.268635	17.718721	93.4501835	-62.539237	15.922583	86.6750605
3.520083	43.594189	92.287354	-7.668237	16.923618	90.017525	46.239357	2.672777	92.137802	48.260994	32.966988	94.970428	47.2501755	17.8198825	93.554115	-62.5866495	16.0273535	86.480935
4.102098	43.133591	92.281647	-7.702515	17.021994	89.977158	46.244865	2.78358	92.186127	48.20541	33.058823	95.08049	47.2251375	17.9212015	93.6333085	-62.6301675	16.1227865	86.3210075
4.659747	42.544357	92.265282	-7.723417	17.072508	89.91951	46.284187	2.870948	92.173073	48.162067	33.142296	95.15448	47.223127	18.006622	93.6637765	-62.669961	16.138394	86.1752435
5.168606	41.87722	92.216568	-7.750868	17.139915	89.835831	46.226185	2.997309	92.223206	48.11142	33.204239	95.172165	47.1688025	18.100774	93.6976855	-62.6705385	16.179056	85.9739765
5.678169	41.118385	92.139435	-7.763986	17.188358	89.768044	46.264797	3.073673	92.198051	48.061226	33.266563	95.180412	47.1630115	18.170118	93.6892315	-62.6909835	16.206598	85.8468565
6.345453	39.867153	91.891724	-7.782214	17.287615	89.669373	46.224751	3.205506	92.228096	48.016502	33.35339	95.116089	47.1206265	18.279448	93.6720925	-62.6850545	16.295782	85.6666535
6.764817	38.969311	91.691246	-7.767685	17.334497	89.621109	46.225677	3.25883	92.211555	47.971081	33.377327	95.026909	47.098379	18.3180785	93.619232	-62.633749	16.3509155	85.622986
7.125109	37.917908	91.510254	-7.778025	17.35681	89.580742	46.221554	3.28647	92.196342	47.928356	33.387138	94.920624	47.074955	18.336804	93.558483	-62.631005	16.376816	85.603001
7.484047	36.854633	91.289742	-7.787768	17.405273	89.553299	46.199562	3.289428	92.191017	47.902531	33.384972	94.777176	47.0510465	18.3372	93.4840965	-62.6265825	16.473346	85.6225015
7.798488	35.740509	91.068863	-7.792898	17.421366	89.555084	46.223095	3.255247	92.159477	47.882771	33.350834	94.606224	47.052933	18.3030405	93.3828505	-62.638729	16.5396915	85.7273175
8.073958	34.515923	90.839859	-7.818022	17.444244	89.576073	46.157906	3.224656	92.207481	47.864929	33.308693	94.399315	47.0114175	18.2666745	93.303398	-62.6474615	16.6218135	85.848748
8.353622	33.200283	90.620743	-7.834537	17.450668	89.612526	46.149895	3.176856	92.243484	47.831554	33.242733	94.145897	46.9907245	18.2097945	93.1946905	-62.6597985	16.6915415	86.0303615
8.625981	31.228954	90.259895	-7.844101	17.488632	89.689697	46.146812	3.101197	92.310257	47.779457	33.148575	93.67009	46.9631345	18.124886	92.9901735	-62.6513365	16.852378	86.3892205
8.799568	29.868746	90.028427	-7.869272	17.508928	89.721207	46.139778	3.07937	92.344788	47.718624	33.090958	93.28093	46.929201	18.085164	92.812859	-62.667745	16.932692	86.629555
8.94741	28.450531	89.772713	-7.900211	17.530066	89.729774	46.149117	3.068385	92.365875	47.636772	33.050316	92.830238	46.8929445	18.0593505	92.5980565	-62.6933665	17.0007815	86.8614915
9.026846	27.02088	89.481506	-7.932288	17.543215	89.702728	46.160591	3.067863	92.355995	47.549919	33.044132	92.328415	46.855255	18.0559975	92.342205	-62.719831	17.0304325	87.063251
9.064993	25.599613	89.240181	-7.987756	17.532328	89.639618	46.164604	3.07491	92.302849	47.441441	33.026356	91.810646	46.8030225	18.050633	92.0567475	-62.7785345	17.014023	87.2224885
9.122933	24.174335	89.003914	-8.022419	17.503502	89.554298	46.162422	3.067553	92.22197	47.334679	33.004166	91.311958	46.7485505	18.0358595	91.766964	-62.7933885	16.9711445	87.341632
9.12627	22.747404	88.759827	-8.09111	17.441174	89.43	46.179638	3.022506	92.09877	47.217377	32.97348	90.880791	46.6985075	17.997993	91.4897805	-62.8807275	16.884355	87.3702195
9.08253	20.591017	88.515648	-8.219328	17.284138	89.223938	46.041363	2.943605	92.030991	47.033756	32.846497	90.394104	46.5375595	17.895051	91.2125475	-62.9762155	16.673225	87.2353285
9.034115	19.234768	88.393265	-8.31608	17.173166	89.086449	45.96077	2.845675	91.971024	46.914322	32.730347	90.170715	46.437546	17.788011	91.0708695	-63.069706	16.558321	87.1020285
8.951128	17.826479	88.257225	-8.414219	17.072634	88.931267	45.88401	2.740981	91.931801	46.792107	32.628593	90.026917	46.3380585	17.684787	90.979359	-63.1664965	16.460481	86.883175
8.823933	16.521343	88.175789	-8.509607	16.976454	88.790657	45.801952	2.641582	91.907707	46.691315	32.525749	89.936775	46.2466335	17.5836655	90.922241	-63.2658475	16.3692425	86.659073
8.731812	15.238929	88.148689	-8.593732	16.902691	88.681808	45.726334	2.550129	91.889549	46.610573	32.439537	89.877151	46.1684535	17.494833	90.88335	-63.3559175	16.310549	86.480266
8.570048	13.989046	88.092194	-8.678129	16.841202	88.564232	45.657097	2.473714	91.872261	46.551643	32.367104	89.863899	46.10437	17.420409	90.86808	-63.460628	16.261995	86.260384
8.406651	12.792544	88.048874	-8.725483	16.81164	88.472977	45.594685	2.400381	91.857491	46.50209	32.303154	89.89241	46.0483875	17.3517675	90.8749505	-63.4993535	16.2715125	86.0710035
8.120999	11.080205	88.028656	-8.775949	16.772633	88.38385	45.521729	2.325161	91.836945	46.473484	32.245369	90.00811	45.9976065	17.285265	90.9225275	-63.5495045	16.260001	85.8451725
7.929111	9.988437	88.030258	-8.787036	16.758747	88.33918	45.482071	2.286266	91.82338	46.481697	32.223492	90.141182	45.981884	17.254879	90.982281	-63.555956	16.262615	85.696079
7.670441	8.952713	87.98558	-8.774478	16.787647	88.306549	45.453697	2.254036	91.821159	46.516415	32.214088	90.276894	45.985056	17.234062	91.0490265	-63.534012	16.341232	85.5640715
7.383998	7.918961	87.939369	-8.771235	16.808777	88.274605	45.439377	2.245231	91.803528	46.55442	32.213448	90.432648	45.9968985	17.2293395	91.118088	-63.5393685	16.3882145	85.431122
7.098845	6.979182	87.899765	-8.759101	16.864061	88.234268	45.474434	2.248908	91.749687	46.593452	32.253036	90.563866	46.033943	17.250972	91.1567765	-63.552145	16.47715	85.3117595
6.775427	6.048609	87.864113	-8.729952	16.981833	88.204216	45.463814	2.301013	91.717812	46.623062	32.327263	90.675026	46.043438	17.314138	91.196419	-63.503342	16.649528	85.212013
6.385266	5.143867	87.75808	-8.707404	17.073498	88.149315	45.456989	2.402647	91.670517	46.631306	32.419445	90.741074	46.0441475	17.411046	91.2057955	-63.4589555	16.73595	85.0928345
5.730108	3.895983	87.588882	-8.697107	17.288071	88.019318	45.467461	2.601864	91.597298	46.620235	32.615669	90.745476	46.043848	17.6087665	91.171387	-63.438062	16.9673755	84.867249
5.279382	3.098178	87.489922	-8.704964	17.440104	87.917809	45.418037	2.790579	91.577568	46.598415	32.788589	90.667252	46.008226	17.789584	91.12241	-63.418154	17.090624	84.713208
4.741889	2.328017	87.385773	-8.697108	17.564314	87.809357	45.418324	2.950218	91.529198	46.559353	32.942928	90.63282	45.9888385	17.946573	91.081009	-63.3830545	17.182055	84.537705
4.207335	1.572463	87.259712	-8.708048	17.689116	87.69976	45.411018	3.097118	91.498711	46.517536	33.087955	90.588287	45.964277	18.0925365	91.043499	-63.380373	17.2856955	84.356021
3.611949	0.855102	87.158936	-8.724605	17.807196	87.599411	45.402775	3.208752	91.475113	46.469822	33.220066	90.52256	45.9362985	18.214409	90.9988365	-63.3855085	17.399983	84.1999855
2.981507	0.184056	87.090752	-8.759603	17.903414	87.49382	45.420761	3.2955	91.418716	46.420105	33.317474	90.438103	45.920433	18.306487	90.9284095	-63.439639	17.500341	84.0592305
2.303969	-0.469777	87.051659	-8.771853	17.981695	87.413963	45.361061	3.393739	91.431099	46.325569	33.377266	90.371994	45.843315	18.3855025	90.9015465	-63.387021	17.5778875	83.9263795
1.226006	-1.372555	86.938286	-8.790742	18.076221	87.299019	45.329727	3.449113	91.392647	46.295391	33.441067	90.242737	45.812559	18.44509	90.817692	-63.394043	17.707352	83.780346
0.469086	-1.912121	86.884758	-8.793806	18.113377	87.230797	45.319118	3.454747	91.352859	46.343155	33.451954	90.124245	45.8311365	18.4533505	90.738552	-63.4187485	17.7734035	83.723042
-0.320728	-2.386687	86.79937	-8.768067	18.128065	87.14933	45.305973	3.443142	91.300545	46.323006	33.43103	90.089172	45.8144895	18.437086	90.6948585	-63.3506235	17.819044	83.6038015
-1.095027	-2.902064	86.709167	-8.742109	18.119469	87.07962	45.311321	3.426785	91.237648	46.406712	33.414951	90.005989	45.8590165	18.420868	90.6218185	-63.3432345	17.81807	83.5374215
-1.91565	-3.298794	86.572502	-8.699621	18.110193	87.003883	45.323692	3.407377	91.162453	46.402496	33.392624	89.992874	45.863094	18.4000005	90.5776635	-63.262336	17.8203855	83.4301025
-2.7289	-3.695244	86.436249	-8.654493	18.12331	86.949913	45.338379	3.396956	91.075462	46.44445	33.387131	89.95414	45.8914145	18.3920435	90.514801	-63.2004005	17.8545765	83.385025
-3.573841	-4.022809	86.330727	-8.605499	18.100454	86.892479	45.354465	3.402554	90.991989	46.524673	33.398949	89.88311	45.939569	18.4007515	90.4375495	-63.150567	17.8001565	83.3474085
-4.908481	-4.368246	86.178062	-8.561572	18.089577	86.803383	45.445072	3.424235	90.840187	46.55122	33.44632	89.804039	45.998146	18.4352775	90.322113	-63.12129	17.7438765	83.284653
-5.82895	-4.529395	86.056343	-8.532386	18.090239	86.740662	45.444809	3.485362	90.796127	46.564301	33.49321	89.729706	46.004555	18.489286	90.2629165	-63.069327	17.691192	83.2184075
-6.729208	-4.694908	85.98597	-8.509886	18.104164	86.692101	45.461922	3.53362	90.733681	46.569237	33.539089	89.640778	46.0155795	18.5363545	90.1872295	-63.0353515	17.6719735	83.1969725
-7.656455	-4.748208	85.935951	-8.504345	18.10866	86.650688	45.518921	3.560381	90.648582	46.510124	33.574905	89.564171	46.0145225	18.567643	90.1063765	-63.0232125	17.649677	83.1949995
-8.599372	-4.790895	85.914787	-8.515438	18.124557	86.604622	45.466801	3.60517	90.649109	46.493279	33.605888	89.45668	45.98004	18.605529	90.0528945	-63.010916	17.643585	83.1563495
-9.590869	-4.719217	85.905663	-8.537362	18.146034	86.565308	45.445007	3.614869	90.605698	46.465294	33.615513	89.319626	45.9551505	18.615191	89.962662	-63.0298745	17.676877	83.167954
-10.566786	-4.628908	85.896423	-8.559479	18.153587	86.518059	45.414345	3.603151	90.554604	46.440998	33.594997	89.162033	45.9276715	18.599074	89.8583185	-63.0466295	17.7081	83.1777995
-12.02693	-4.408004	85.914612	-8.599888	18.138908	86.453308	45.339146	3.547095	90.452232	46.400818	33.530117	88.905815	45.869982	18.538606	89.6790235	-63.069758	17.73921	83.2275925
-12.99462	-4.207055	85.90432	-8.661764	18.14365	86.412544	45.273537	3.477423	90.379204	46.36441	33.455433	88.74498	45.8189735	18.466428	89.562092	-63.1425015	17.820872	83.262996
-13.972958	-3.913877	85.868988	-8.713615	18.091501	86.329491	45.207787	3.403066	90.297791	46.328285	33.377388	88.60524	45.768036	18.390227	89.4515155	-63.195266	17.792775	83.2074665
-14.9425	-3.593132	85.773697	-8.777096	18.051975	86.280579	45.128296	3.323534	90.204704	46.28019	33.300713	88.470535	45.704243	18.3121235	89.3376195	-63.258435	17.7918265	83.2235385
-15.878439	-3.2221	85.722374	-8.843624	18.015871	86.201027	45.045395	3.246236	90.095558	46.232262	33.219906	88.339767	45.6388285	18.233071	89.2176625	-63.3260765	17.798671	83.1843915
-16.795614	-2.757853	85.61174	-8.903201	17.972515	86.129799	44.971802	3.189722	89.979988	46.197632	33.155468	88.215446	45.584717	18.172595	89.097717	-63.391119	17.772435	83.161881
-17.684546	-2.272313	85.516151	-8.937531	17.949244	86.059372	44.912533	3.147116	89.860062	46.155792	33.114998	88.110497	45.5341625	18.131057	88.9852795	-63.4092245	17.767431	83.1334645
-19.016579	-1.379017	85.286316	-8.964259	17.937098	85.951874	44.859299	3.118583	89.651268	46.138264	33.083672	87.995728	45.4987815	18.1011275	88.823498	-63.4272995	17.7730685	83.08025
-19.769958	-0.758747	85.147545	-8.969704	17.941412	85.869202	44.847805	3.119233	89.519928	46.157063	33.09499	87.908012	45.502434	18.1071115	88.71397	-63.441842	17.7757125	83.024434
-20.509264	-0.063416	84.992897	-8.941481	17.950842	85.775208	44.869877	3.140512	89.385712	46.187485	33.124203	87.852837	45.528681	18.1323575	88.6192745	-63.411643	17.7693265	82.9311415
-21.281275	0.670232	84.805779	-8.875484	17.992758	85.666855	44.913517	3.176838	89.250374	46.225502	33.170815	87.794334	45.5695095	18.1738265	88.522354	-63.3204775	17.8116895	82.811356
-22.047853	1.450877	84.571739	-8.821503	18.018501	85.542313	44.968735	3.234214	89.111588	46.293804	33.22995	87.727036	45.6312695	18.232082	88.419312	-63.2742755	17.80492	82.665314
-22.717728	2.265174	84.375267	-8.756955	18.039728	85.404259	45.024071	3.318758	88.963577	46.333836	33.313511	87.659462	45.6789535	18.3161345	88.3115195	-63.1928635	17.7633215	82.4969985
-23.392202	3.104607	84.176399	-8.685025	18.094658	85.276299	45.07983	3.394444	88.839783	46.371941	33.41066	87.601616	45.7258855	18.402552	88.2206995	-63.0959355	17.786764	82.3318985
-24.394445	4.445455	83.884079	-8.632931	18.108116	85.097519	45.17382	3.543952	88.652946	46.433418	33.539074	87.546127	45.803619	18.541513	88.0995365	-63.069481	17.674719	82.0955015
-25.00721	5.34511	83.663345	-8.561485	18.141758	84.988579	45.234089	3.623527	88.553391	46.442101	33.685085	87.557281	45.838095	18.654306	88.055336	-62.961065	17.62921	81.921822
-25.602255	6.281637	83.475403	-8.506856	18.178028	84.873665	45.298431	3.714312	88.46273	46.540199	33.733021	87.476936	45.919315	18.7236665	87.969833	-62.933027	17.6323895	81.777497
-26.187107	7.21385	83.349243	-8.483725	18.177362	84.773064	45.355556	3.800766	88.397064	46.51709	33.828251	87.462662	45.936323	18.8145085	87.929863	-62.903773	17.5402155	81.616265
-26.75927	8.168936	83.186081	-8.450122	18.182178	84.665329	45.416004	3.877146	88.333	46.527164	33.904675	87.439987	45.971584	18.8909105	87.8864935	-62.871828	17.4734455	81.4441645
-27.301723	9.135568	83.071632	-8.42614	18.18882	84.60128	45.458416	3.938847	88.281898	46.543316	33.966995	87.410942	46.000866	18.952921	87.84642	-62.853146	17.424719	81.35614
-27.819178	10.113991	82.997116	-8.408497	18.201502	84.552925	45.485516	3.987928	88.236084	46.603901	34.018845	87.354004	46.0447085	19.0033865	87.795044	-62.8617025	17.3996175	81.310806
-28.554123	11.588549	82.995346	-8.367132	18.206963	84.530212	45.547188	4.041182	88.209824	46.587971	34.043613	87.310715	46.0675795	19.0423975	87.7602695	-62.8018435	17.3715285	81.3001545
-29.037258	12.571483	83.006821	-8.349611	18.196131	84.544601	45.575222	4.057766	88.208138	46.597286	34.053913	87.241455	46.086254	19.0558395	87.7247965	-62.785476	17.3364225	81.3644055
-29.451796	13.590381	83.051064	-8.349129	18.189964	84.561066	45.592289	4.071485	88.20549	46.58987	34.052677	87.129822	46.0910795	19.062081	87.667656	-62.7893375	17.317847	81.454476
-29.881498	14.601551	83.10878	-8.383487	18.195005	84.570297	45.595749	4.08603	88.188019	46.566463	34.051922	86.969193	46.081106	19.068976	87.578606	-62.84808	17.321034	81.561988
-30.269766	15.645838	83.125137	-8.420929	18.178164	84.553482	45.576942	4.092311	88.12043	46.499489	34.037346	86.739609	46.0382155	19.0648285	87.4300195	-62.8800735	17.2914995	81.6769445
-30.657112	16.685917	83.112076	-8.476113	18.151855	84.498474	45.517178	4.093405	87.963913	46.409126	34.010483	86.423767	45.963152	19.051944	87.19384	-62.915378	17.251766	81.803108
-30.988523	17.753195	83.12368	-8.590585	18.100658	84.429756	45.422745	4.078702	87.731224	46.282352	33.968746	86.035355	45.8525485	19.023724	86.8832895	-63.0337185	17.177592	81.9762225
-31.479198	19.376675	83.136726	-8.767435	18.025326	84.304382	45.238297	4.059505	87.264183	46.07666	33.886448	85.369461	45.6574785	18.9729765	86.316822	-63.1923485	17.0776755	82.291942
-31.736019	20.517536	83.130386	-8.894285	17.977179	84.227554	45.089809	4.030395	86.907646	45.91151	33.842392	84.945137	45.5006595	18.9363935	85.9263915	-63.2892295	17.0179645	82.5287165
-31.942558	21.631956	83.138588	-9.042387	17.908257	84.136627	44.932121	3.982638	86.542068	45.757149	33.797009	84.542015	45.344635	18.8898235	85.5420415	-63.429409	16.9266905	82.7312125
-32.082043	22.792574	83.136467	-9.19364	17.847815	84.052322	44.747112	3.950314	86.14592	45.60355	33.733719	84.169479	45.175331	18.8420165	85.1576995	-63.562611	16.8536135	82.9469445
-32.232533	23.984694	83.138618	-9.38431	17.762787	83.94931	44.569473	3.888388	85.748871	45.420799	33.70031	83.831726	44.995136	18.794349	84.7902985	-63.763756	16.731225	83.1083215
-32.296951	25.20236	83.082649	-9.546644	17.706013	83.821716	44.379581	3.858614	85.326233	45.25489	33.662655	83.508507	44.8172355	18.7606345	84.41737	-63.9105235	16.6513915	83.226062
-32.215137	26.434818	83.034782	-9.717522	17.653551	83.668671	44.167892	3.831441	84.892342	45.088638	33.636169	83.202133	44.628265	18.733805	84.0472375	-64.063309	16.573297	83.2901045
-32.130512	28.269232	82.96785	-9.97924	17.609612	83.422066	43.876015	3.844765	84.261147	44.836166	33.62508	82.758438	44.3560905	18.7349225	83.5097925	-64.3145705	16.4843015	83.3343395
-31.957617	29.527431	82.894882	-10.137557	17.599983	83.266495	43.696121	3.848215	83.868843	44.677361	33.639996	82.48616	44.186741	18.7441055	83.1775015	-64.461855	16.4558605	83.3554885
-31.687891	30.757502	82.838501	-10.290778	17.623306	83.116982	43.534809	3.862653	83.517502	44.534092	33.655605	82.225952	44.0344505	18.759129	82.871727	-64.6160065	16.487483	83.362237
-31.374517	32.000538	82.777695	-10.428583	17.650246	82.973495	43.367786	3.895215	83.191162	44.395763	33.687218	81.981194	43.8817745	18.7912165	82.586178	-64.7389405	16.5092755	83.360812
-30.983124	33.23925	82.718323	-10.544462	17.669743	82.873497	43.229576	3.928766	82.917923	44.282265	33.714661	81.78817	43.7559205	18.8217135	82.3530465	-64.8448445	16.5177725	83.3939475
-30.541456	34.440369	82.681046	-10.656141	17.700033	82.784294	43.107952	3.945697	82.716164	44.195576	33.742172	81.625122	43.651764	18.8439345	82.170643	-64.964046	16.5561315	83.397945
-30.006317	35.685776	82.654366	-10.745665	17.726835	82.698982	43.000839	3.965963	82.597313	44.107452	33.743763	81.526466	43.5541455	18.854863	82.0618895	-65.0454755	16.598807	83.3360745
-29.063675	37.426586	82.653305	-10.879779	17.732828	82.694351	42.928917	3.955671	82.526512	44.023159	33.755211	81.496284	43.476038	18.855441	82.011398	-65.235596	16.610215	83.377304
-28.396887	38.584717	82.664322	-10.925766	17.726997	82.718102	42.904186	3.911889	82.549805	44.002495	33.739403	81.576118	43.4533405	18.825646	82.0629615	-65.3048725	16.628348	83.3732425
-27.642977	39.752232	82.749062	-10.963831	17.724432	82.754524	42.890644	3.838432	82.574799	44.014885	33.713585	81.685165	43.4527645	18.7760085	82.129982	-65.3804265	16.6728555	83.379066
-26.768641	40.841896	82.84082	-10.973369	17.688667	82.772873	42.884052	3.758094	82.583847	44.045906	33.656754	81.839943	43.464979	18.707424	82.211895	-65.411717	16.66991	83.333851
-25.894148	41.923683	82.971024	-10.999615	17.624134	82.788437	42.861645	3.669025	82.555443	44.108246	33.583755	82.008835	43.4849455	18.62639	82.282139	-65.4841755	16.621878	83.294735
-24.953022	43.002972	83.117599	-10.999726	17.603733	82.786606	42.832329	3.556804	82.494797	44.169174	33.516056	82.180489	43.5007515	18.53643	82.337643	-65.5002035	16.671036	83.235569
-23.926636	44.042103	83.301933	-10.994249	17.587883	82.77977	42.790844	3.481136	82.413109	44.227894	33.437443	82.330101	43.509369	18.4592895	82.371605	-65.497867	16.7164765	83.187935
-22.338022	45.566692	83.530716	-11.000051	17.622332	82.791908	42.720135	3.460634	82.350235	44.310043	33.383175	82.602333	43.515089	18.4219045	82.476284	-65.515191	16.8227595	83.107532
-21.231419	46.548561	83.73365	-10.986172	17.724663	82.832832	42.713741	3.513176	82.385406	44.34137	33.404236	82.826195	43.5275555	18.458706	82.6058005	-65.4998995	16.99062	83.0598635
-20.072004	47.491814	83.872536	-10.988661	17.821718	82.897911	42.732655	3.607606	82.497185	44.370461	33.457897	83.094421	43.551558	18.5327515	82.795803	-65.52888	17.1106845	83.000019
-18.873854	48.383015	84.098274	-10.971442	17.966003	82.996025	42.795948	3.71917	82.684937	44.435284	33.577675	83.4198	43.615616	18.6484225	83.0523685	-65.5585	17.2835835	82.9396815
-17.64307	49.230339	84.368027	-10.948353	18.075525	83.138069	42.879337	3.840038	82.940033	44.507893	33.698067	83.831291	43.693615	18.7690525	83.385662	-65.590321	17.3819975	82.890476
-16.337698	49.996597	84.661774	-10.899741	18.232067	83.29966	42.971889	3.971628	83.260986	44.60083	33.843685	84.315536	43.7863595	18.9076565	83.788261	-65.5858415	17.5564775	82.811059
-15.038708	50.673389	85.037285	-10.831041	18.35759	83.47982	43.094173	4.09435	83.638023	44.729259	33.995651	84.848061	43.911716	19.0450005	84.243042	-65.573798	17.6701795	82.716598
-12.999712	51.614292	85.648895	-10.669571	18.568287	83.823494	43.362541	4.252333	84.311104	44.971748	34.205776	85.73835	44.1671445	19.2290545	85.024727	-65.5062865	17.9075195	82.622261
-11.625698	52.163155	86.050964	-10.524438	18.707182	84.06916	43.565704	4.366099	84.767097	45.176502	34.351063	86.312691	44.371103	19.358581	85.539894	-65.419979	18.055783	82.598426
-10.176551	52.5746	86.422089	-10.363	18.854057	84.315651	43.795979	4.482246	85.223938	45.379246	34.489475	86.889046	44.5876125	19.4858605	86.056492	-65.3136125	18.2222535	82.57481
-8.740217	52.94001	86.810013	-10.176327	18.99682	84.541206	44.041859	4.611621	85.66037	45.589092	34.633671	87.412193	44.8154755	19.622646	86.5362815	-65.1681295	18.370994	82.5461305
-7.294647	53.213657	87.105721	-9.972727	19.129667	84.742592	44.273636	4.75205	86.066513	45.791466	34.770603	87.870369	45.032551	19.7613265	86.968441	-64.978005	18.4980075	82.516743
-5.853472	53.429878	87.42511	-9.759149	19.270224	84.957169	44.50322	4.90041	86.430931	45.978489	34.902248	88.292267	45.2408545	19.901329	87.361599	-64.7591525	18.639119	82.552739
-4.448719	53.559406	87.702362	-9.578418	19.373011	85.122101	44.729549	5.031063	86.787239	46.156551	35.038357	88.67469	45.44305	20.03471	87.7309645	-64.599886	18.711312	82.5132375
-2.27616	53.543663	88.006302	-9.286698	19.535505	85.374397	45.033958	5.2271	87.281052	46.367744	35.234921	89.189819	45.700851	20.2310105	88.2354355	-64.274247	18.8399995	82.5133585
-0.915394	53.49424	88.227982	-9.156259	19.608574	85.509552	45.209591	5.367567	87.632965	46.459251	35.372688	89.533302	45.834421	20.3701275	88.5831335	-64.146939	18.8470205	82.4359705
0.467036	53.272511	88.353508	-9.050686	19.700539	85.658867	45.364311	5.55315	88.003502	46.541531	35.517467	89.875916	45.952921	20.5353085	88.939709	-64.054293	18.8657695	82.378025
1.800884	53.046387	88.537392	-8.950584	19.794397	85.783081	45.544098	5.648401	88.356064	46.579899	35.687561	90.210808	46.0619985	20.667981	89.283436	-63.9631665	18.920813	82.282726
3.119875	52.742077	88.65641	-8.90528	19.869724	85.893974	45.667206	5.784295	88.707314	46.600349	35.83836	90.52755	46.1337775	20.8113275	89.617432	-63.9443375	18.9281205	82.170516
4.428556	52.274014	88.718597	-8.854759	19.962336	86.002663	45.760307	5.982415	89.048393	46.604031	36.004856	90.840302	46.182169	20.9936355	89.9443475	-63.891687	18.9310365	82.0609785
5.681853	51.772072	88.885674	-8.834276	20.032892	86.075348	45.842655	6.167789	89.344177	46.614414	36.162914	91.119843	46.2285345	21.1653515	90.23201	-63.8970865	18.9004325	81.918686
7.456753	50.947304	89.031219	-8.78534	20.173655	86.155594	46.018551	6.346739	89.716537	46.636776	36.422001	91.476509	46.3276635	21.38437	90.596523	-63.8983435	18.96294	81.714665
8.67582	50.219799	89.039604	-8.744082	20.255434	86.185074	46.103535	6.523662	89.9189	46.643814	36.588036	91.688652	46.3736745	21.555849	90.803776	-63.8618385	18.955019	81.566372
9.767185	49.454609	89.069069	-8.69206	20.373356	86.17424	46.150047	6.750953	90.120438	46.65913	36.771698	91.859978	46.4045885	21.7613255	90.990208	-63.7887085	18.9853865	81.358272
10.859822	48.65749	89.037064	-8.63147	20.490211	86.106354	46.248257	6.940157	90.252823	46.67886	36.943565	92.005714	46.4635585	21.941861	91.1292685	-63.7264985	19.038561	81.0834395
11.908383	47.773476	88.94249	-8.566449	20.636921	86.011436	46.395218	7.081656	90.334076	46.700874	37.135269	92.121025	46.548046	22.1084625	91.2275505	-63.680944	19.1653795	80.7953215
12.904279	46.813805	88.849014	-8.475493	20.816519	85.883049	46.503307	7.351585	90.448364	46.756752	37.348904	92.179504	46.6300295	22.3502445	91.313934	-63.5810155	19.2827935	80.452164
13.889344	45.861179	88.694138	-8.328769	21.003935	85.74939	46.72554	7.479909	90.468369	46.862637	37.582092	92.20977	46.7940885	22.5310005	91.3390695	-63.4516265	19.4768695	80.1597105
15.269086	44.247787	88.43808	-8.043066	21.296553	85.521751	47.019672	7.864924	90.483063	47.056583	37.970642	92.212234	47.0381275	22.917783	91.3476485	-63.1242595	19.675323	79.6958535
16.12183	43.114094	88.239143	-7.786925	21.538181	85.365456	47.235264	8.150493	90.466614	47.23848	38.268478	92.15387	47.236872	23.2094855	91.310242	-62.810722	19.8668765	79.42067
16.940966	41.946095	88.052773	-7.517081	21.765589	85.230362	47.490524	8.452136	90.423676	47.428493	38.572567	92.066849	47.4595085	23.5123515	91.2452625	-62.4936705	20.0188265	79.2154615
17.73674	40.668365	87.816177	-7.207254	22.024956	85.127731	47.755207	8.782413	90.40731	47.626804	38.886314	91.942421	47.6910055	23.8343635	91.1748655	-62.1055135	20.2155485	79.0805965
18.422558	39.407177	87.549484	-6.904686	22.280354	85.024391	48.048031	9.099193	90.379692	47.860683	39.224735	91.786842	47.954357	24.161964	91.083267	-61.763729	20.398744	78.965515
19.101305	38.04871	87.243446	-6.572063	22.531355	84.907349	48.361469	9.408034	90.347702	48.093803	39.547462	91.559158	48.227636	24.477748	90.95343	-61.371762	20.584962	78.861268
19.672705	36.612144	86.90094	-6.275584	22.76215	84.747261	48.650143	9.685569	90.306297	48.298752	39.900112	91.313744	48.4744475	24.7928405	90.8100205	-61.0256155	20.7314595	78.6845015
20.4604	34.425484	86.374023	-5.859711	23.073502	84.441544	49.010788	10.053406	90.216446	48.645203	40.263565	90.850685	48.8279955	25.1584855	90.5335655	-60.5474175	20.9885185	78.3495225
20.873346	32.879963	85.979446	-5.629874	23.233458	84.197937	49.235935	10.248872	90.124214	48.825535	40.497272	90.52623	49.030735	25.373072	90.325222	-60.290483	21.093844	78.070652
21.200787	31.306585	85.596748	-5.436648	23.358648	83.909988	49.479591	10.405911	89.999649	48.981701	40.704918	90.188492	49.230646	25.5554145	90.0940705	-60.103942	21.1618815	77.7259055
21.471439	29.702557	85.255165	-5.250151	23.465048	83.616791	49.655922	10.565341	89.89917	49.075844	40.927784	89.873093	49.365883	25.7465625	89.8861315	-59.866185	21.1835335	77.3474505
21.649765	28.096777	84.910492	-5.082857	23.543076	83.326942	49.812923	10.697291	89.785225	49.219856	41.030399	89.540733	49.5163895	25.863845	89.662979	-59.6821035	21.222307	76.990905
21.739782	26.403179	84.59787	-4.946129	23.602215	83.065567	49.947601	10.815622	89.684677	49.35091	41.166794	89.262779	49.6492555	25.991208	89.473728	-59.5415135	21.213222	76.657406
21.740532	24.756733	84.350433	-4.769608	23.6483	82.839745	50.082077	10.923146	89.591652	49.448483	41.274418	89.028015	49.76528	26.098782	89.3098335	-59.304496	21.197818	76.3696565
21.634668	22.278191	84.05397	-4.55945	23.690359	82.581543	50.233734	11.067869	89.483749	49.638954	41.381142	88.719696	49.936344	26.2245055	89.1017225	-59.055244	21.1562125	76.0613635
21.493658	20.566935	83.901337	-4.404287	23.712868	82.463791	50.34026	11.136559	89.428299	49.750919	41.429173	88.553169	50.0455895	26.282866	88.990734	-58.8541635	21.14287	75.936848
21.234968	18.900696	83.745865	-4.283089	23.75935	82.365738	50.453049	11.192655	89.362083	49.874424	41.465038	88.347641	50.1637365	26.3288465	88.854862	-58.7299145	21.1898535	75.876614
20.950415	17.239111	83.6241	-4.155511	23.809946	82.252464	50.546974	11.224982	89.264511	49.999844	41.468506	88.11293	50.273409	26.346744	88.6887205	-58.584431	21.273148	75.8162075
20.546232	15.582797	83.431892	-4.020266	23.838762	82.133141	50.604271	11.222225	89.10363	50.132137	41.438499	87.839531	50.368204	26.330362	88.4715805	-58.408736	21.347162	75.7947015
20.074425	13.989849	83.224693	-3.912436	23.906939	81.970367	50.617321	11.209676	88.929169	50.263023	41.382767	87.492271	50.440172	26.2962215	88.21072	-58.265044	21.5176565	75.730014
19.517544	12.322661	82.996956	-3.820291	23.96711	81.800011	50.646919	11.161395	88.677422	50.382252	41.301041	87.119774	50.5145855	26.231218	87.898598	-58.1551675	21.703002	75.701424
18.542233	9.979401	82.620399	-3.706288	24.082294	81.500504	50.677788	11.033689	88.202179	50.580864	41.162342	86.477142	50.629326	26.0980155	87.3396605	-58.041902	22.0665725	75.6613475
17.848789	8.416047	82.378136	-3.624646	24.172852	81.270866	50.680698	10.938267	87.834076	50.688679	41.032391	85.990784	50.6846885	25.985329	86.91243	-57.9339805	22.360375	75.629302
17.09997	6.906771	82.107841	-3.546135	24.248474	81.048515	50.693615	10.831631	87.456039	50.812977	40.92247	85.473549	50.753296	25.8770505	86.464794	-57.845566	22.6198975	75.632236
16.272383	5.443484	81.862038	-3.466301	24.319773	80.809715	50.709248	10.722486	87.098877	50.950993	40.811363	84.938217	50.8301205	25.7669245	86.018547	-57.7627225	22.8726215	75.600883
15.374223	4.039799	81.649681	-3.381583	24.385368	80.598541	50.722706	10.609898	86.740822	51.070522	40.691238	84.376511	50.896614	25.650568	85.5586665	-57.65978	23.120168	75.6384155
14.475473	2.694445	81.500374	-3.296889	24.440294	80.373726	50.748245	10.505161	86.395477	51.177616	40.585529	83.808144	50.9629305	25.545345	85.1018105	-57.5567085	23.335243	75.6456415
13.532105	1.384713	81.355301	-3.205286	24.427486	80.147041	50.763786	10.38938	86.053375	51.291283	40.461613	83.237442	51.0275345	25.4254965	84.6454085	-57.4381065	23.4294755	75.6486735
12.032964	-0.448035	81.157547	-3.086781	24.375011	79.791817	50.759285	10.174179	85.549644	51.41116	40.263702	82.408768	51.0852225	25.2189405	83.979206	-57.2587845	23.5310815	75.604428
10.984876	-1.628755	81.027451	-3.032934	24.261103	79.539421	50.765121	10.022353	85.210159	51.457542	40.115547	81.861511	51.1113315	25.06895	83.535835	-57.1771995	23.453256	75.543007
9.905504	-2.69109	80.911499	-3.007315	24.130297	79.280479	50.739151	9.866858	84.892387	51.468349	39.95422	81.316452	51.10375	24.910539	83.1044195	-57.11838	23.350055	75.4565385
8.800604	-3.707075	80.787796	-3.006929	23.964508	79.012047	50.66785	9.709819	84.6054	51.438843	39.780663	80.804794	51.0533465	24.745241	82.705097	-57.0672045	23.183775	75.318997
7.673302	-4.658725	80.700745	-3.042447	23.761925	78.762886	50.658005	9.523461	84.304016	51.384972	39.579659	80.369247	51.0214885	24.55156	82.3366315	-57.1063825	22.97229	75.1891405
6.509444	-5.474751	80.638618	-3.114109	23.51939	78.531456	50.538029	9.370108	84.112297	51.318687	39.368214	79.991165	50.928358	24.369161	82.051731	-57.156576	22.669619	75.011181
5.321096	-6.229623	80.554115	-3.161205	23.286142	78.304871	50.462296	9.170816	83.929619	51.262112	39.145996	79.654114	50.862204	24.158406	81.7918665	-57.184614	22.413878	74.8178755
3.518764	-7.135984	80.408562	-3.239022	22.927166	78.023361	50.339935	8.842984	83.678345	51.190872	38.780914	79.234459	50.7654035	23.811949	81.456402	-57.2434475	22.042383	74.59032
2.29795	-7.602159	80.341705	-3.297275	22.707043	77.888199	50.233513	8.628916	83.534119	51.149212	38.534321	79.038628	50.6913625	23.5816185	81.2863735	-57.2859125	21.8324675	74.4900245
1.047045	-7.95725	80.208069	-3.328832	22.484497	77.761894	50.202721	8.398284	83.392273	51.118134	38.298561	78.89019	50.6604275	23.3484225	81.1412315	-57.3180915	21.6205715	74.3825565
-0.154485	-8.178303	80.135262	-3.385685	22.292871	77.660957	50.127708	8.189765	83.307693	51.088982	38.080097	78.802017	50.608345	23.134931	81.054855	-57.379715	21.450811	74.267059
-1.414702	-8.296535	80.027565	-3.41328	22.127157	77.580757	50.059216	8.002975	83.250938	51.071911	37.883854	78.729805	50.5655635	22.9434145	80.9903715	-57.3921235	21.3108995	74.1711425
-2.62758	-8.313313	79.953171	-3.445477	21.947279	77.509109	50.02039	7.834015	83.183899	51.064907	37.70652	78.677788	50.5426485	22.7702675	80.9308435	-57.4336025	21.1242905	74.0873745
-3.848117	-8.213964	79.851387	-3.422979	21.835136	77.491829	49.997345	7.707178	83.122925	51.069839	37.560764	78.668587	50.533592	22.633971	80.895756	-57.37955	21.036301	74.087902
-5.637105	-7.872235	79.601448	-3.394069	21.638191	77.437988	49.970608	7.535614	83.024689	51.112633	37.372841	78.74057	50.5416205	22.4542275	80.8826295	-57.3297585	20.8221545	73.9933465
-6.866757	-7.481614	79.437927	-3.352646	21.564207	77.431267	49.958729	7.424824	82.971207	51.155281	37.263531	78.804512	50.557005	22.3441775	80.8878595	-57.262297	20.7842365	73.9746745
-8.060652	-7.005519	79.24144	-3.32673	21.493948	77.438995	49.928783	7.305932	82.907936	51.174133	37.158394	78.87571	50.551458	22.232163	80.891823	-57.204918	20.755733	73.986167
-9.254839	-6.442604	79.042442	-3.34664	21.413591	77.455399	49.866581	7.215982	82.837723	51.188011	37.074005	78.970131	50.527296	22.1449935	80.903927	-57.220576	20.6821885	74.006871
-10.467729	-5.759378	78.852203	-3.375637	21.372217	77.4916	49.792503	7.113249	82.726746	51.194733	36.999886	79.070679	50.493618	22.0565675	80.8987125	-57.244892	20.6878665	74.0844875
-11.665778	-5.005625	78.62545	-3.39411	21.357269	77.5354	49.720211	7.022971	82.6241	51.211525	36.922939	79.172569	50.465868	21.972955	80.8983345	-57.254088	20.741583	74.1724655
-12.840508	-4.145634	78.391197	-3.413956	21.334787	77.55481	49.642994	6.926644	82.505638	51.221752	36.857277	79.265373	50.432373	21.8919605	80.8855055	-57.260285	20.7776135	74.2241145
-14.64898	-2.722638	78.1259	-3.445334	21.32518	77.587151	49.539776	6.79359	82.321068	51.239674	36.765625	79.35379	50.389725	21.7796075	80.837429	-57.280393	20.8707525	74.336873
-15.809415	-1.709167	77.961945	-3.463972	21.33395	77.610443	49.479374	6.72562	82.196114	51.242466	36.708855	79.380875	50.36092	21.7172375	80.7884945	-57.288864	20.9506625	74.4323915
-16.95133	-0.593982	77.793488	-3.483453	21.342573	77.621544	49.440514	6.659457	82.074615	51.249168	36.663181	79.383865	50.344841	21.661319	80.72924	-57.311747	21.023827	74.513848
-18.109304	0.596635	77.64933	-3.489486	21.358976	77.633659	49.399021	6.618444	81.941032	51.24852	36.624817	79.378014	50.3237705	21.6216305	80.659523	-57.3027425	21.0963215	74.607795
-19.2188	1.830602	77.490852	-3.494503	21.367889	77.631454	49.362488	6.580798	81.818695	51.255154	36.585457	79.356972	50.308821	21.5831275	80.5878335	-57.297827	21.1526505	74.6750745
-20.360186	3.124724	77.341202	-3.496897	21.349682	77.615395	49.331112	6.552227	81.684021	51.25489	36.553574	79.313797	50.293001	21.5529005	80.498909	-57.286795	21.1464635	74.731881
-21.442715	4.468379	77.20829	-3.511589	21.317211	77.582176	49.304916	6.504715	81.530365	51.240414	36.520638	79.202736	50.272665	21.5126765	80.3665505	-57.295843	21.1217455	74.7978015
-23.066359	6.574363	76.992538	-3.547516	21.242983	77.478531	49.280609	6.421236	81.177002	51.200901	36.448307	78.92543	50.240755	21.4347715	80.051216	-57.335787	21.0511945	74.905846
-24.1059	8.028372	76.788216	-3.564834	21.204359	77.335266	49.229233	6.338236	80.853416	51.158833	36.353279	78.652885	50.194033	21.3457575	79.7531505	-57.323701	21.0629605	74.9173815
-25.13146	9.51221	76.560631	-3.604554	21.117752	77.149773	49.183758	6.211115	80.461807	51.09594	36.227825	78.332771	50.139849	21.21947	79.397289	-57.348957	21.016034	74.902257
-26.171831	11.073409	76.334618	-3.646404	21.008886	76.95726	49.103168	6.071056	80.006401	51.039291	36.099251	77.986565	50.0712295	21.0851535	78.996483	-57.3640375	20.9326185	74.918037
-27.125402	12.645626	76.133331	-3.718326	20.886545	76.752548	48.985424	5.888695	79.520157	50.956612	35.933147	77.646133	49.971018	20.910921	78.583145	-57.40767	20.862169	74.921951
-28.066582	14.293279	75.948944	-3.845487	20.740467	76.571617	48.828953	5.694118	79.022598	50.867558	35.74773	77.318512	49.8482555	20.720924	78.170555	-57.5392295	20.76001	74.972679
-28.990232	15.880403	75.813637	-3.997053	20.570724	76.39727	48.600037	5.519642	78.544174	50.76469	35.559666	77.026939	49.6823635	20.539654	77.7855565	-57.6764695	20.601794	75.0089835
-30.340427	18.439119	75.681908	-4.262585	20.375984	76.224831	48.287113	5.225874	77.883163	50.546082	35.324448	76.696846	49.4165975	20.275161	77.2900045	-57.9417675	20.476807	75.1596575
-31.201946	20.114454	75.697151	-4.480935	20.230701	76.156311	48.016911	5.078174	77.512245	50.3536	35.179272	76.554596	49.1852555	20.128723	77.0334205	-58.1471255	20.332679	75.2792015
-32.065895	21.84935	75.775055	-4.72212	20.089684	76.128624	47.744339	4.952618	77.215797	50.147217	35.064838	76.464417	48.945778	20.008728	76.840107	-58.390018	20.17064	75.417141
-32.836678	23.564854	75.864296	-4.989956	20.014854	76.140755	47.508682	4.843184	76.954941	49.933723	34.982265	76.410225	48.7212025	19.9127245	76.682583	-58.7011145	20.1169835	75.598927
-33.592194	25.322319	75.991379	-5.232509	19.898729	76.1642	47.238426	4.781291	76.736916	49.748917	34.915764	76.304848	48.4936715	19.8485275	76.520882	-58.9586895	19.9489305	75.807518
-34.31776	27.051662	76.156746	-5.515724	19.849337	76.174126	46.956097	4.762055	76.498825	49.485634	34.878456	76.220833	48.2208655	19.8202555	76.359829	-59.2523135	19.8784185	75.988423
-34.954811	28.800301	76.357704	-5.79176	19.801052	76.181091	46.659584	4.772824	76.237236	49.226997	34.885456	76.098335	47.9432905	19.82914	76.1677855	-59.5268105	19.772964	76.1943965
-35.869122	31.386999	76.682205	-6.228972	19.73497	76.171921	46.207348	4.841426	75.791588	48.801933	34.910046	75.84742	47.5046405	19.875736	75.819504	-59.9625845	19.594204	76.524338
-36.364155	33.090435	76.898109	-6.520591	19.71439	76.160774	45.916206	4.910129	75.491486	48.489735	34.96764	75.704315	47.2029705	19.9388845	75.5979005	-60.2441525	19.4898955	76.7236475
-36.840103	34.778648	77.146278	-6.823671	19.700644	76.167366	45.643917	4.983486	75.241066	48.175167	35.044643	75.567345	46.909542	20.0140645	75.4042055	-60.556884	19.3872235	76.9305265
-37.203987	36.436008	77.408401	-7.134702	19.708534	76.165451	45.373779	5.066626	75.055405	47.861187	35.120529	75.464592	46.617483	20.0935775	75.2599985	-60.886887	19.3234905	77.0709035
-37.527496	38.074539	77.674393	-7.42339	19.68342	76.218636	45.136173	5.132397	74.898354	47.552303	35.21471	75.420937	46.344238	20.1735535	75.1596455	-61.191018	19.1932865	77.2776265
-37.840282	39.656662	77.914116	-7.738554	19.665277	76.257637	44.890751	5.251192	74.795135	47.260311	35.287594	75.434265	46.075531	20.269393	75.1147	-61.552639	19.061161	77.400574
-37.962914	41.204041	78.193161	-8.005011	19.641022	76.3377	44.660961	5.33896	74.71373	46.979603	35.368187	75.505997	45.820282	20.3535735	75.1098635	-61.830304	18.9284705	77.5655365
-38.071377	43.449997	78.727951	-8.39473	19.60322	76.471313	44.307533	5.473409	74.602699	46.593899	35.484001	75.706268	45.450716	20.478705	75.1544835	-62.240176	18.727735	77.7881425
-38.085564	44.879501	79.079269	-8.656793	19.625431	76.562294	44.113739	5.559391	74.549606	46.295475	35.615932	75.912384	45.204607	20.5876615	75.230995	-62.518193	18.6632005	77.893593
-38.111603	46.272514	79.480148	-8.840632	19.60672	76.666565	43.966213	5.646914	74.500465	46.116268	35.69252	76.046249	45.0412405	20.669717	75.273357	-62.7225045	18.543723	78.059773
-37.823135	47.339211	79.847755	-9.025267	19.630941	76.761971	43.819912	5.738066	74.449623	45.985233	35.725582	76.147934	44.9025725	20.731824	75.2987785	-62.9531065	18.530058	78.2251635
-37.256065	47.64394	80.074036	-9.177202	19.647633	76.850334	43.687992	5.834239	74.41571	45.835163	35.81168	76.269501	44.7615775	20.8229595	75.3426055	-63.1159815	18.4723065	78.3580625
-36.531864	47.991337	80.312943	-9.300684	19.691486	76.934799	43.582489	5.940402	74.362869	45.734814	35.907806	76.382355	44.6586515	20.924104	75.372612	-63.2600195	18.458868	78.496986
-35.844353	48.256126	80.52623	-9.41805	19.737539	77.013527	43.504982	6.041974	74.322441	45.643486	35.99984	76.502937	44.574234	21.020907	75.412689	-63.410334	18.454171	78.614365
-34.312584	48.278507	80.856773	-9.513068	19.773544	77.142189	43.360992	6.210711	74.368645	45.512806	36.114788	76.742371	44.436899	21.1627495	75.555508	-63.463035	18.3843385	78.72887
-33.61483	48.482613	80.851677	-9.605935	19.797667	77.251396	43.29044	6.312294	74.501877	45.433426	36.191921	76.938461	44.361933	21.2521075	75.720169	-63.573803	18.3432265	78.782623
-32.738598	48.488533	80.954201	-9.714028	19.855253	77.360382	43.245079	6.406195	74.720848	45.328945	36.258667	77.150703	44.287012	21.332431	75.9357755	-63.715068	18.378075	78.7849885
-31.819176	48.423424	80.887756	-9.847624	19.927517	77.488846	43.212612	6.475204	75.020882	45.20425	36.325653	77.389702	44.208431	21.4004285	76.205292	-63.903679	18.4546055	78.7724
-30.838272	48.262253	80.810791	-9.947246	19.935255	77.637917	43.198677	6.541733	75.382217	45.071365	36.389427	77.638832	44.135021	21.46558	76.5105245	-64.029513	18.40493	78.7653095
-29.758661	48.013176	80.696007	-10.127088	19.951817	77.813454	43.179691	6.598005	75.801125	44.917061	36.436806	77.934418	44.048376	21.5174055	76.8677715	-64.302552	18.3862285	78.7591365
-28.694815	47.730209	80.605011	-10.284467	19.932112	78.000549	43.118172	6.62544	76.291084	44.750069	36.459026	78.253487	43.9341205	21.542233	77.2722855	-64.5030545	18.321991	78.7288125
-27.000908	47.119743	80.407791	-10.55321	19.932522	78.372398	42.954014	6.658529	77.261673	44.490864	36.466251	78.824539	43.722439	21.56239	78.043106	-64.828859	18.302654	78.70169
-25.848204	46.678711	80.330666	-10.75074	19.894312	78.687531	42.926903	6.636496	78.031128	44.302406	36.458252	79.311783	43.6146545	21.547374	78.6714555	-65.1161345	18.24125	78.7036065
-24.691607	46.117168	80.293419	-10.955585	19.839006	79.055557	42.889286	6.593897	78.89032	44.135513	36.433052	79.884583	43.5123995	21.5134745	79.3874515	-65.4235695	18.1645375	78.7236625
-23.439939	45.556709	80.280464	-11.126699	19.805386	79.451927	42.875153	6.515329	79.816971	44.001858	36.390121	80.528412	43.4385055	21.452725	80.1726915	-65.6919035	18.158047	78.7311625
-22.172672	45.013577	80.378365	-11.295955	19.732466	79.887184	42.884846	6.421395	80.740677	43.897976	36.335735	81.211464	43.391411	21.378565	80.9760705	-65.983321	18.086367	78.7982975
-20.905567	44.338184	80.5159	-11.415112	19.677557	80.359581	42.880936	6.283797	81.6595	43.82542	36.236389	81.912292	43.353178	21.260093	81.785896	-66.183402	18.095021	78.933266
-19.568903	43.649307	80.72493	-11.525413	19.601074	80.790192	42.829784	6.169025	82.570961	43.800621	36.128094	82.603775	43.3152025	21.1485595	82.587368	-66.3660285	18.0535885	78.993016
-17.581329	42.56995	81.095421	-11.635901	19.475567	81.460709	42.808346	5.866162	83.755615	43.809242	35.918854	83.616386	43.308794	20.892508	83.6860005	-66.580596	18.058626	79.2354175
-16.221233	41.850639	81.364319	-11.685901	19.413395	81.874886	42.777225	5.672032	84.516975	43.826347	35.751984	84.233513	43.301786	20.712008	84.375244	-66.673588	18.114782	79.374528
-14.883123	41.128342	81.645012	-11.717231	19.344547	82.262817	42.726097	5.494609	85.224922	43.836315	35.573616	84.761108	43.281206	20.5341125	84.993015	-66.715668	18.1549815	79.532619
-13.555129	40.331413	81.938416	-11.739199	19.290581	82.617325	42.688354	5.355793	85.867798	43.82262	35.398613	85.299164	43.255487	20.377203	85.583481	-66.733885	18.203959	79.651169
-12.22304	39.551266	82.218895	-11.765447	19.196598	82.964233	42.721348	5.093853	86.394783	43.843372	35.231247	85.808006	43.28236	20.16255	86.1013945	-66.813254	18.230646	79.8270715
-10.919395	38.830399	82.519325	-11.790475	19.135452	83.275269	42.712955	4.906024	86.918793	43.877346	35.064735	86.283684	43.2951505	19.9853795	86.6012385	-66.8761005	18.2855245	79.9492995
-9.621271	38.036236	82.80426	-11.813821	19.061016	83.560104	42.641766	4.751821	87.444321	43.881413	34.890297	86.780869	43.2615895	19.821059	87.112595	-66.8892315	18.300973	80.007613
-7.772431	36.937923	83.265701	-11.828032	18.948551	83.934769	42.647026	4.503565	88.083961	43.917854	34.664936	87.486877	43.28244	19.5842505	87.785419	-66.938504	18.3128515	80.084119
-6.551259	36.110401	83.519295	-11.852197	18.872349	84.158005	42.625195	4.358265	88.511429	43.928696	34.549187	87.963585	43.2769455	19.453726	88.237507	-66.9813395	18.290972	80.078503
-5.321441	35.350227	83.806892	-11.878216	18.799593	84.329742	42.621819	4.241954	88.923622	43.906898	34.431149	88.4711	43.2643585	19.3365515	88.697361	-67.0207905	18.2626345	79.962123
-4.161357	34.618176	84.087677	-11.903874	18.745157	84.47155	42.552494	4.136127	89.385445	43.898685	34.369625	89.009094	43.2255895	19.252876	89.1972695	-67.0333375	18.237438	79.7458305
-3.047814	33.83197	84.33123	-11.961492	18.687511	84.548798	42.595734	4.020954	89.733467	43.921211	34.256409	89.487839	43.2584725	19.1386815	89.610653	-67.1814565	18.2363405	79.486943
-1.944151	33.065746	84.566277	-12.000134	18.653902	84.578186	42.58683	3.935855	90.070671	43.907597	34.188984	89.965912	43.2472135	19.0624195	90.0182915	-67.2474815	18.2453845	79.1380805
-0.907133	32.325756	84.762566	-12.034206	18.62606	84.590881	42.49543	3.890328	90.391342	43.88921	34.164505	90.405495	43.19232	19.0274165	90.3984185	-67.260732	18.2247035	78.7833435
0.613515	31.148361	84.974876	-12.05882	18.606134	84.562752	42.471481	3.846953	90.693695	43.851746	34.041782	90.889999	43.1616135	18.9443675	90.791847	-67.2792535	18.2679005	78.333657
1.534094	30.358044	85.11042	-12.065388	18.615267	84.536957	42.49828	3.820257	90.817398	43.820778	34.008202	91.161636	43.159529	18.9142295	90.989517	-67.290305	18.3163045	78.084397
2.388396	29.576937	85.220665	-12.045128	18.634914	84.516449	42.489967	3.809473	90.963623	43.803822	34.025433	91.406265	43.1468945	18.917453	91.184944	-67.2371505	18.352375	77.847954
3.199937	28.758028	85.287773	-12.001554	18.647434	84.491142	42.512749	3.80254	91.074066	43.81538	33.990089	91.591309	43.1640645	18.8963145	91.3326875	-67.1671725	18.3985535	77.6495965
4.006653	27.911112	85.331772	-11.945311	18.688179	84.456314	42.542076	3.786123	91.140503	43.837814	33.912003	91.709297	43.189945	18.849063	91.4249	-67.080567	18.527295	77.487728
4.687018	27.090717	85.369194	-11.871052	18.734352	84.407677	42.580566	3.760052	91.159904	43.896152	33.859844	91.776596	43.238359	18.809948	91.46825	-66.980463	18.658756	77.347104
5.284393	26.248419	85.36779	-11.803833	18.758017	84.33654	42.612141	3.709022	91.100838	43.93919	33.797031	91.776817	43.2756655	18.7530265	91.4388275	-66.8833315	18.7630075	77.2342525
6.118601	24.849815	85.212151	-11.693809	18.814552	84.200012	42.642136	3.663911	90.872208	43.984165	33.716587	91.643616	43.3131505	18.690249	91.257912	-66.7007685	18.938855	77.142112
6.576604	23.966969	85.121552	-11.641504	18.858683	84.090881	42.653267	3.65764	90.661133	44.02322	33.695309	91.462448	43.3382435	18.6764745	91.0617905	-66.6212515	19.0408915	77.1199715
6.904909	23.061922	84.970535	-11.625688	18.920677	83.984062	42.600246	3.699698	90.476784	44.011147	33.706886	91.272125	43.3056965	18.703292	90.8744545	-66.5570725	19.138062	77.0936695
7.202183	22.176174	84.840088	-11.618818	18.977791	83.899277	42.634167	3.747516	90.233665	43.973793	33.739235	91.071365	43.30398	18.7433755	90.652515	-66.541616	19.2122065	77.146039
7.410944	21.208809	84.703918	-11.646327	19.05052	83.810097	42.627419	3.837641	90.049866	43.925522	33.811539	90.844261	43.2764705	18.82459	90.4470635	-66.5691245	19.27645	77.1731305
7.578763	20.312309	84.588928	-11.701018	19.13586	83.756996	42.601639	3.964765	89.897285	43.78072	33.895203	90.706802	43.1911795	18.929984	90.3020435	-66.5932155	19.341736	77.2119485
7.630567	19.378605	84.468605	-11.764421	19.220634	83.721283	42.574894	4.084454	89.789597	43.684975	34.024906	90.527267	43.1299345	19.05468	90.158432	-66.6587765	19.386588	77.284134
7.604995	17.90892	84.313126	-11.876104	19.381701	83.658554	42.532684	4.293496	89.638084	43.488777	34.316177	90.287415	43.0107305	19.3048365	89.9627495	-66.7629385	19.4585655	77.3543585
7.521748	16.920645	84.182426	-11.924356	19.496349	83.62307	42.423496	4.460863	89.583794	43.386776	34.41037	90.074829	42.905136	19.4356165	89.8293115	-66.753848	19.5570815	77.4168285
7.379177	15.920542	84.075035	-12.008282	19.589466	83.592377	42.434612	4.586473	89.469955	43.303181	34.547318	89.854103	42.8688965	19.5668955	89.662029	-66.8854605	19.6120365	77.522725
7.161027	14.977227	83.965103	-12.058954	19.711987	83.564613	42.413647	4.718889	89.390091	43.15424	34.74844	89.663353	42.7839435	19.7336645	89.526722	-66.9018515	19.6903095	77.602504
6.921363	13.86709	83.875465	-12.081636	19.827398	83.537971	42.368011	4.844436	89.325043	43.086113	34.805237	89.40535	42.727062	19.8248365	89.3651965	-66.890334	19.8299595	77.7107455
6.579936	12.929609	83.833656	-12.106033	19.951006	83.531601	42.362823	4.949444	89.300858	43.033562	34.886196	89.124512	42.6981925	19.91782	89.212685	-66.9102585	19.984192	77.850517
6.250165	11.875419	83.772606	-12.123544	20.068014	83.50528	42.393353	5.037389	89.312088	42.978321	34.957523	88.883781	42.685837	19.997456	89.0979345	-66.932925	20.138572	77.9126255
5.604926	10.312821	83.796585	-12.088965	20.233454	83.485168	42.482716	5.158695	89.35762	42.977924	35.026009	88.563301	42.73032	20.092352	88.9604605	-66.90825	20.374556	78.0098755
5.117499	9.393254	83.825287	-12.024309	20.329086	83.465866	42.478123	5.218859	89.408783	43.024399	35.069862	88.369972	42.751261	20.1443605	88.8893775	-66.799879	20.5138115	78.0423545
4.610066	8.435646	83.826233	-11.924202	20.414036	83.450699	42.517391	5.251133	89.423302	43.086887	35.087215	88.228592	42.802139	20.169174	88.825947	-66.650543	20.658898	78.075451
4.069322	7.521307	83.830612	-11.802772	20.464935	83.434845	42.619114	5.28922	89.404854	43.204865	35.133465	88.087502	42.9119895	20.2113425	88.746178	-66.5175335	20.7185275	78.123512
3.42465	6.598224	83.805008	-11.657307	20.518103	83.401146	42.718758	5.339828	89.386597	43.335949	35.174072	87.988876	43.0273535	20.25695	88.6877365	-66.3419675	20.779256	78.1145555
2.82734	5.785195	83.77739	-11.460751	20.56229	83.363831	42.858418	5.392927	89.339066	43.482925	35.213108	87.900146	43.1706715	20.3030175	88.619606	-66.0921735	20.8215625	78.108056
2.156008	5.023107	83.693542	-11.254605	20.605471	83.333717	42.971058	5.455537	89.327332	43.68219	35.293926	87.812218	43.326624	20.3747315	88.569775	-65.835834	20.8362105	78.097659
1.086172	3.901311	83.557076	-10.927434	20.65379	83.265297	43.295395	5.541952	89.191139	43.985687	35.400909	87.723183	43.640541	20.4714305	88.457161	-65.495409	20.8361495	78.073433
0.357469	3.232327	83.48922	-10.697329	20.691547	83.218048	43.453495	5.646424	89.128952	44.204235	35.501492	87.664948	43.828865	20.573958	88.39695	-65.223523	20.809136	78.039146
-0.39258	2.618871	83.327065	-10.477339	20.732168	83.157654	43.704655	5.727994	88.961388	44.410458	35.618416	87.564072	44.0575565	20.673205	88.26273	-65.0122345	20.791131	78.052578
-1.220522	2.048891	83.159126	-10.281639	20.800756	83.075043	43.86792	5.852386	88.781723	44.588833	35.738529	87.426361	44.2283765	20.7954575	88.104042	-64.7916545	20.8060545	78.046044
-2.072464	1.494342	82.998123	-10.09852	20.871138	82.983704	43.991699	6.025205	88.61232	44.736176	35.881794	87.302376	44.3639375	20.9534995	87.957348	-64.5609775	20.7887765	78.01006
-2.939479	1.044473	82.807289	-9.951861	20.967443	82.900414	44.128723	6.187243	88.407082	44.866058	36.035805	87.16803	44.4973905	21.111524	87.787556	-64.4011125	20.823362	78.013272
-3.852437	0.597	82.626221	-9.847301	21.056423	82.80896	44.248699	6.338523	88.204071	44.985962	36.192043	87.02372	44.6173305	21.265283	87.6138955	-64.3119325	20.847563	78.0040245
-5.334672	0.01134	82.467056	-9.683868	21.296827	82.758804	44.47337	6.583253	87.909904	45.114525	36.440964	86.820412	44.7939475	21.5121085	87.365158	-64.1616835	21.0815455	78.15245
-6.317599	-0.286532	82.3573	-9.600202	21.430544	82.739677	44.569214	6.761555	87.765854	45.197697	36.617599	86.700745	44.8834555	21.689577	87.2332995	-64.0838595	21.171511	78.2460545
-7.339676	-0.567224	82.276489	-9.537559	21.583233	82.739647	44.581558	6.958445	87.651894	45.282986	36.780079	86.597633	44.932272	21.869262	87.1247635	-64.00739	21.297204	78.3545305
-8.425267	-0.813703	82.197632	-9.463952	21.731682	82.754372	44.65966	7.099976	87.458664	45.35886	36.915592	86.498924	45.00926	22.007784	86.978794	-63.937164	21.45558	78.52995
-9.483757	-1.044735	82.135239	-9.388097	21.885614	82.762421	44.647041	7.255618	87.357246	45.457245	37.054226	86.404953	45.052143	22.154922	86.8810995	-63.828337	21.616306	78.6437425
-10.57591	-1.174385	82.074371	-9.304055	22.042175	82.765022	44.75304	7.377846	87.168983	45.535805	37.181667	86.298912	45.1444225	22.2797565	86.7339475	-63.7525325	21.8045935	78.7960965
-11.669381	-1.336256	82.019928	-9.213933	22.190899	82.753983	44.743389	7.509956	87.067719	45.629696	37.29834	86.186287	45.1865425	22.404148	86.627003	-63.6144085	21.97765	78.880963
-13.36274	-1.508974	81.908188	-9.082248	22.387909	82.705177	44.833134	7.653115	86.816864	45.788212	37.427078	85.97834	45.310673	22.5400965	86.397602	-63.475169	22.2357215	79.012752
-14.46439	-1.538889	81.833916	-8.947034	22.521917	82.665108	44.947155	7.709616	86.593918	45.907711	37.494263	85.841049	45.427433	22.6019395	86.2174835	-63.321501	22.4418945	79.1127325
-15.5825	-1.586681	81.730446	-8.820681	22.627356	82.61261	44.994511	7.760943	86.400726	46.047207	37.536758	85.672226	45.520859	22.6488505	86.036476	-63.162221	22.6058615	79.188744
-16.73489	-1.586705	81.633667	-8.681825	22.68712	82.518517	45.054016	7.777529	86.164825	46.202263	37.575291	85.48362	45.6281395	22.67641	85.8242225	-62.9917895	22.69783	79.2128115
-17.819391	-1.600311	81.49511	-8.561954	22.733088	82.407402	45.056561	7.776718	85.910568	46.363243	37.59668	85.22979	45.709902	22.686699	85.570179	-62.83381	22.779477	79.244625
-18.922678	-1.568506	81.369034	-8.423415	22.761904	82.256805	45.147339	7.731621	85.543045	46.524448	37.611752	84.927559	45.8358935	22.6716865	85.235302	-62.6827235	22.8521215	79.278308
-20.042177	-1.516619	81.233978	-8.300466	22.755819	82.087227	45.182713	7.677545	85.173386	46.69939	37.609024	84.562431	45.9410515	22.6432845	84.8679085	-62.5419835	22.8683535	79.3065455
-21.70632	-1.400466	81.050339	-8.117162	22.728153	81.803253	45.216007	7.563558	84.537666	46.916954	37.547287	83.965477	46.0664805	22.5554225	84.2515715	-62.3008045	22.9008835	79.3549345
-22.716393	-1.280405	80.923798	-8.037427	22.678545	81.640015	45.19001	7.475891	84.139236	47.06321	37.49614	83.585152	46.12661	22.4860155	83.862194	-62.201464	22.8710745	79.417836
-23.809307	-1.141165	80.879524	-7.951896	22.599047	81.501503	45.19767	7.356169	83.763535	47.182243	37.434044	83.241425	46.1899565	22.3951065	83.50248	-62.0937485	22.8029875	79.500526
-24.894907	-0.997297	80.822151	-7.914919	22.527031	81.386276	45.184135	7.250499	83.451385	47.292809	37.372677	82.934174	46.238472	22.311588	83.1927795	-62.06831	22.742474	79.5797725
-25.87406	-0.868815	80.804527	-7.864842	22.42466	81.300339	45.140179	7.121192	83.184143	47.417126	37.309708	82.690315	46.2786525	22.21545	82.937229	-62.0083365	22.63387	79.663449
-26.87336	-0.619677	80.766663	-7.885906	22.320492	81.229057	45.065559	7.007638	82.969429	47.50771	37.25795	82.491058	46.2866345	22.132794	82.7302435	-62.0584465	22.50819	79.7278705
-27.917421	-0.3823	80.748695	-7.859683	22.197033	81.186302	45.046867	6.871486	82.718048	47.621082	37.192219	82.342087	46.3339745	22.0318525	82.5300675	-62.0533405	22.3622135	79.8425365
-29.309216	0.012122	80.737083	-7.875523	22.025417	81.140358	44.963303	6.685982	82.409363	47.757603	37.123905	82.133904	46.360453	21.9049435	82.2716335	-62.111499	22.1458905	80.0090825
-30.138096	0.338962	80.770874	-7.888629	21.908783	81.129387	44.910408	6.595657	82.25074	47.833641	37.069756	82.008385	46.3720245	21.8327065	82.1295625	-62.1492825	21.9848595	80.1292115
-30.978245	0.746108	80.800171	-7.878397	21.814367	81.124168	44.874443	6.526347	82.106178	47.921497	37.03846	81.86396	46.39797	21.7824035	81.985069	-62.154764	21.8463305	80.263267
-31.721132	1.15538	80.86557	-7.861048	21.741304	81.099373	44.893963	6.487849	81.972488	47.985371	37.04063	81.715607	46.439667	21.7642395	81.8440475	-62.161763	21.7183685	80.3546985
-32.46587	1.589016	80.958275	-7.849691	21.673544	81.108147	44.915199	6.479595	81.871185	48.025234	37.056839	81.61113	46.4702165	21.768217	81.7411575	-62.1695985	21.578871	80.4751365
-33.11964	2.054444	81.112709	-7.842485	21.612717	81.154282	44.93541	6.50707	81.820831	48.055954	37.098145	81.522598	46.495682	21.8026075	81.6717145	-62.180652	21.4228265	80.6368495
-33.65937	2.473833	81.232239	-7.835357	21.555927	81.231621	44.980862	6.550919	81.79641	48.05835	37.151608	81.472855	46.519606	21.8512635	81.6346325	-62.19032	21.2605905	80.8286095
-34.456608	3.238024	81.452179	-7.79216	21.50865	81.391739	45.043579	6.61433	81.813171	48.119659	37.239685	81.472641	46.581619	21.9270075	81.642906	-62.165939	21.0902925	81.140572
-34.867519	3.824955	81.560806	-7.754872	21.458979	81.456284	45.102249	6.631129	81.814064	48.19323	37.2925	81.500092	46.6477395	21.9618145	81.657078	-62.1574835	20.9561435	81.25549
-35.265827	4.380779	81.636993	-7.686616	21.397923	81.510803	45.174034	6.621961	81.801788	48.263271	37.333714	81.508362	46.7186525	21.9778375	81.655075	-62.0918845	20.8180085	81.366531
-35.571693	4.956427	81.716606	-7.640277	21.363523	81.563568	45.207516	6.614709	81.797668	48.345524	37.334953	81.512344	46.77652	21.974831	81.655006	-62.057074	20.752215	81.47213
-35.812263	5.534945	81.763123	-7.570084	21.324816	81.616364	45.248688	6.573767	81.808403	48.447628	37.318604	81.535202	46.848158	21.9461855	81.6718025	-61.988326	20.7034465	81.5609255
-35.992737	6.157915	81.784096	-7.519063	21.292734	81.638542	45.289818	6.505003	81.831825	48.536545	37.305111	81.58075	46.9131815	21.905057	81.7062875	-61.9513075	20.680411	81.5707965
-36.154411	6.839984	81.796806	-7.483427	21.260197	81.666389	45.301758	6.47585	81.862633	48.610355	37.282806	81.660339	46.9560565	21.879328	81.761486	-61.9229105	20.641066	81.571292
-36.31414	7.792824	81.81813	-7.458898	21.235109	81.719307	45.336769	6.445413	81.892838	48.67749	37.275146	81.820518	47.0071295	21.8602795	81.856678	-61.9249255	20.6099385	81.581936
-36.338238	8.42424	81.817596	-7.458099	21.209751	81.774925	45.334892	6.428275	81.915024	48.72443	37.268501	81.932152	47.029661	21.848388	81.923588	-61.945859	20.571114	81.626262
-36.300201	8.988799	81.808662	-7.467568	21.186436	81.813118	45.335148	6.402011	81.944046	48.75906	37.243301	82.0504	47.047104	21.822656	81.997223	-61.98224	20.550216	81.629013
-36.182369	9.587372	81.834229	-7.49017	21.161055	81.865387	45.312046	6.370622	81.993607	48.775055	37.221985	82.182137	47.0435505	21.7963035	82.087872	-62.0238905	20.5258065	81.642902
-36.032444	10.208817	81.802628	-7.517158	21.105614	81.905876	45.296421	6.351653	82.028702	48.798943	37.194122	82.2929	47.047682	21.7728875	82.160801	-62.081998	20.4383405	81.650951
-35.872192	10.862485	81.83091	-7.525156	21.08091	81.952484	45.270409	6.327507	82.060318	48.801067	37.158005	82.438217	47.035738	21.742756	82.2492675	-62.08605	20.419064	81.6557005
-35.625381	11.447305	81.82843	-7.555891	21.058228	82.00219	45.238094	6.278559	82.110176	48.801701	37.123379	82.585693	47.0198975	21.700969	82.3479345	-62.1316795	20.415487	81.6564455
-35.220383	12.322301	81.855103	-7.582503	21.022926	82.084183	45.203732	6.208853	82.176422	48.828522	37.038383	82.834908	47.016127	21.623618	82.505665	-62.181133	20.422234	81.662701
-34.900455	12.827312	81.863106	-7.590706	20.957138	82.153343	45.185791	6.134672	82.241783	48.872528	36.960743	83.017883	47.0291595	21.5477075	82.629833	-62.2105715	20.3665685	81.676853
-34.450619	13.325885	81.904305	-7.576022	20.914515	82.237427	45.170803	6.023623	82.331375	48.915649	36.86441	83.19799	47.043226	21.4440165	82.7646825	-62.19527	20.3850135	81.7101715
-33.930157	13.787118	81.974884	-7.532792	20.868977	82.340012	45.188396	5.904627	82.464447	48.97332	36.72691	83.380569	47.080858	21.3157685	82.922508	-62.146442	20.4221855	81.757516
-33.39637	14.212134	82.097015	-7.493896	20.796904	82.445679	45.226074	5.754627	82.638588	49.049946	36.58363	83.578888	47.13801	21.1691285	83.108738	-62.125802	20.4246795	81.78262
-32.771889	14.59731	82.18161	-7.431547	20.732225	82.583771	45.277958	5.588193	82.888176	49.124557	36.431759	83.824402	47.2012575	21.009976	83.356289	-62.0643515	20.454474	81.811253
-32.183052	14.997684	82.304329	-7.382338	20.667461	82.757584	45.35704	5.425183	83.245537	49.210327	36.258537	84.138527	47.2836835	20.84186	83.692032	-62.0483595	20.493062	81.823136
-31.278103	15.403199	82.55809	-7.286893	20.508629	83.133774	45.482861	5.097451	84.101135	49.365799	35.977947	84.804085	47.42433	20.537699	84.45261	-61.998116	20.479559	81.814938
-30.572657	15.667087	82.750771	-7.260976	20.383554	83.468277	45.644352	4.820203	84.898872	49.479641	35.75658	85.425011	47.5619965	20.2883915	85.1619415	-62.0839485	20.4787165	81.7746125
-29.860126	15.918726	83.006943	-7.206941	20.235729	83.885094	45.847305	4.53063	85.839912	49.629982	35.521935	86.191002	47.7386435	20.0262825	86.015457	-62.1525255	20.4451755	81.754731
-29.102921	16.14501	83.340569	-7.139094	20.048878	84.33416	46.051495	4.204001	86.905899	49.820671	35.302689	87.013443	47.936083	19.753345	86.959671	-62.214271	20.344411	81.708649
-28.36791	16.371164	83.656807	-7.061819	19.861269	84.795853	46.26757	3.89348	88.024055	50.001781	35.071301	87.89666	48.1346755	19.4823905	87.9603575	-62.2583135	20.2401475	81.6313485
-27.674276	16.552486	84.001686	-6.945919	19.661037	85.294044	46.472996	3.553299	89.115295	50.218494	34.842754	88.764496	48.345745	19.1980265	88.9398955	-62.237583	20.1240475	81.6481925
-26.992289	16.710857	84.307457	-6.831383	19.434856	85.751358	46.673672	3.239709	90.164627	50.416012	34.598644	89.642433	48.544842	18.9191765	89.90353	-62.207608	19.9505355	81.599186
-25.811914	17.007721	84.709152	-6.610771	19.11849	86.380928	46.961384	2.778358	91.609238	50.699024	34.211998	90.91787	48.830204	18.495178	91.263554	-62.051746	19.741802	81.498302
-25.157627	17.234205	85.052582	-6.480045	18.872904	86.782082	47.141663	2.447062	92.456223	50.88353	34.020706	91.719467	49.0125965	18.233884	92.087845	-61.9726865	19.511924	81.476319
-24.432323	17.493418	85.303841	-6.3178	18.668989	87.147614	47.298874	2.149352	93.205269	51.073097	33.729507	92.433273	49.1859855	17.9394295	92.819271	-61.8215855	19.3985485	81.475957
-23.798107	17.78553	85.568199	-6.176302	18.475037	87.496231	47.431252	1.884172	93.874374	51.258247	33.497112	93.123833	49.3447495	17.690642	93.4991035	-61.6973535	19.259432	81.4933585
-23.188545	18.063089	85.823799	-6.025403	18.305393	87.818596	47.570663	1.629309	94.456627	51.431633	33.283165	93.731674	49.501148	17.456237	94.0941505	-61.551954	19.154549	81.5430415
-22.613161	18.373985	86.031273	-5.886147	18.169563	88.09771	47.691273	1.38968	94.93718	51.532406	33.068516	94.343987	49.6118395	17.229098	94.6405835	-61.3841335	19.110028	81.5548365
-22.051092	18.742287	86.231789	-5.75643	18.046888	88.351433	47.783463	1.230451	95.346718	51.640213	32.885612	94.858719	49.711838	17.0580315	95.1027185	-61.224698	19.0357445	81.6001475
-21.252552	19.307808	86.529938	-5.595324	17.948587	88.654121	47.883846	1.031302	95.792999	51.776684	32.703026	95.412369	49.830265	16.867164	95.602684	-61.020913	19.03001	81.705558
-20.741888	19.726614	86.60907	-5.485837	17.927771	88.733719	48.024303	0.885497	95.898514	51.751755	32.648586	95.646233	49.888029	16.7670415	95.7723735	-60.859703	19.0885005	81.6950645
-20.311346	20.199247	86.652199	-5.401608	17.946833	88.757965	48.095623	0.783788	95.951584	51.760136	32.527905	95.694908	49.9278795	16.6558465	95.823246	-60.7310955	19.2378195	81.692684
-19.969732	20.655117	86.664215	-5.326249	17.954683	88.736465	48.176487	0.680228	95.91993	51.769001	32.493084	95.66333	49.972744	16.586656	95.79163	-60.625242	19.32271	81.6813
-19.641197	21.100828	86.658272	-5.263154	17.972847	88.687798	48.222363	0.624044	95.825279	51.710743	32.457409	95.645592	49.966553	16.5407265	95.7354355	-60.492861	19.4049675	81.6401605
-19.362242	21.574738	86.637321	-5.203235	17.966417	88.642105	48.241417	0.577091	95.70517	51.721691	32.37352	95.549011	49.981554	16.4753055	95.6270905	-60.388024	19.4575285	81.6571195
-19.059343	22.040377	86.603989	-5.122926	17.976221	88.566086	48.255547	0.48555	95.581512	51.795219	32.287697	95.3536	50.025383	16.3866235	95.467556	-60.271235	19.5658185	81.664616
-18.670753	22.787519	86.522385	-4.970951	17.916157	88.434372	48.290234	0.252698	95.36924	51.786552	32.130478	95.133217	50.038393	16.191588	95.2512285	-59.980295	19.640726	81.6175155
-18.486719	23.324972	86.48613	-4.867901	17.854816	88.363632	48.305954	0.134886	95.248978	51.846313	31.983358	94.930939	50.0761335	16.059122	95.0899585	-59.8119355	19.65051	81.6373055
-18.259359	23.84334	86.443558	-4.770782	17.768454	88.303116	48.357567	0.011457	95.162788	51.865967	31.81633	94.776482	50.111767	15.9138935	94.969635	-59.653331	19.6230145	81.636597
-18.09247	24.373413	86.386154	-4.644317	17.651012	88.260048	48.377602	-0.099727	95.148293	51.874668	31.629271	94.661163	50.126135	15.764772	94.904728	-59.414769	19.537252	81.615368
-17.93383	24.866936	86.361984	-4.537973	17.50909	88.259361	48.444885	-0.232859	95.174034	51.898396	31.446642	94.550957	50.1716405	15.6068915	94.8624955	-59.2475865	19.4112885	81.6562265
-17.774435	25.353607	86.318993	-4.44775	17.359825	88.253311	48.507664	-0.370742	95.265411	51.887417	31.283405	94.504791	50.1975405	15.4563315	94.885101	-59.0930405	19.2633185	81.621521
-17.629169	25.868902	86.254433	-4.346563	17.176399	88.251358	48.51894	-0.504794	95.41803	51.933117	31.042995	94.407516	50.2260285	15.2691005	94.912773	-58.9191545	19.0836975	81.589943
-17.491793	26.754066	86.197411	-4.237612	16.86607	88.285965	48.620216	-0.726063	95.643822	51.928066	30.721739	94.352135	50.274141	14.997838	94.9979785	-58.749365	18.734302	81.5739515
-17.44088	27.366314	86.167023	-4.183064	16.684376	88.326653	48.726406	-0.925059	95.744354	51.908375	30.498993	94.349899	50.3173905	14.786967	95.0471265	-58.6835185	18.581785	81.6061795
-17.428896	27.985731	86.161736	-4.151874	16.467793	88.344994	48.796349	-1.132279	95.801453	51.937984	30.278448	94.312813	50.3671665	14.5730845	95.057133	-58.6709145	18.3625015	81.632855
-17.392586	28.606159	86.125984	-4.166481	16.246275	88.334976	48.835148	-1.364444	95.793686	51.983345	30.060186	94.265762	50.4092465	14.347871	95.029724	-58.7422085	18.144679	81.640228
-17.409653	29.292015	86.115875	-4.167621	16.041693	88.325623	48.776787	-1.585503	95.742943	52.059811	29.833996	94.205765	50.418299	14.1242465	94.974354	-58.753541	17.9591395	81.676892
-17.448513	30.037144	86.162125	-4.185515	15.822389	88.304047	48.780991	-1.831175	95.508255	52.17799	29.635576	94.085228	50.4794905	13.9022005	94.7967415	-58.8505205	17.7425775	81.8113525
-17.517797	30.819056	86.183083	-4.210749	15.688364	88.233238	48.727764	-2.086618	95.147263	52.274185	29.44389	93.888733	50.5009745	13.678636	94.517998	-58.9224725	17.698092	81.948478
-17.62085	31.974274	86.227539	-4.225823	15.504702	87.97319	48.584633	-2.475339	94.217262	52.418221	29.152891	93.288597	50.501427	13.338776	93.7529295	-58.953073	17.670628	82.1934505
-17.682247	32.781624	86.180305	-4.230843	15.430185	87.677177	48.519455	-2.718091	93.264458	52.510178	28.979778	92.696869	50.5148165	13.1308435	92.9806635	-58.9765025	17.7295265	82.3736905
-17.739702	33.671513	86.126289	-4.201836	15.389687	87.298203	48.389565	-2.911653	92.221901	52.535461	28.76453	92.10994	50.462513	12.9264385	92.1659205	-58.866185	17.8529355	82.4304855
-17.811846	34.49649	86.18364	-4.153102	15.385694	86.960823	48.277225	-3.095249	91.040161	52.612312	28.546587	91.511467	50.4447685	12.725669	91.275814	-58.7509725	18.045719	82.645832
-17.866978	35.316799	86.259468	-4.092254	15.367176	86.634285	48.070763	-3.23693	89.945808	52.721989	28.321981	90.956871	50.396376	12.5425255	90.4513395	-58.580884	18.1918265	82.8172305
-17.895971	36.107277	86.414246	-4.009059	15.378754	86.347725	47.947186	-3.396103	88.934296	52.834328	28.08865	90.482483	50.390757	12.3462735	89.7083895	-58.408875	18.4112345	82.9870605
-17.850698	36.907719	86.616608	-3.918643	15.390576	86.130753	47.865059	-3.509921	88.08609	52.941311	27.893288	90.11203	50.403185	12.1916835	89.09906	-58.240471	18.5894685	83.162446
-17.778585	38.030155	86.875992	-3.740946	15.493527	85.944626	47.714561	-3.620747	87.406967	53.110355	27.694151	89.855011	50.412458	12.036702	88.630989	-57.89435	18.950352	83.258263
-17.748236	38.719845	87.069649	-3.650985	15.560667	85.953415	47.734722	-3.743895	87.227478	53.229206	27.605894	89.824562	50.481964	11.9309995	88.52602	-57.783934	19.1903345	83.38081
-17.689981	39.291481	87.276855	-3.573231	15.642105	86.025993	47.850697	-3.864194	87.220779	53.31245	27.570597	89.862892	50.5815735	11.8532015	88.5418355	-57.7280355	19.4310085	83.5101505
-17.611401	39.8382	87.400986	-3.532736	15.692046	86.089211	47.960869	-3.916588	87.29882	53.326942	27.561199	89.939133	50.6439055	11.8223055	88.6189765	-57.7093775	19.5617865	83.5594455
-17.522491	40.309879	87.482765	-3.526656	15.7158	86.159866	48.065498	-3.936181	87.390472	53.302593	27.565769	90.03952	50.6840455	11.814794	88.714996	-57.7373575	19.616806	83.604736
-17.405479	40.655724	87.556892	-3.527655	15.734361	86.237328	48.133171	-3.933091	87.535652	53.255169	27.573008	90.144264	50.69417	11.8199585	88.839958	-57.74948	19.6487635	83.634698
-17.264431	40.954449	87.622017	-3.548709	15.712422	86.345642	48.163372	-3.917891	87.729736	53.181976	27.579275	90.2827	50.672674	11.830692	89.006218	-57.770092	19.594152	83.685066
-16.967051	41.274288	87.679779	-3.616001	15.687619	86.517876	48.179386	-3.899362	88.006607	53.067734	27.602736	90.447304	50.62356	11.851687	89.2269555	-57.855562	19.523551	83.8087965
-16.77495	41.417702	87.681923	-3.692055	15.641175	86.599609	48.163815	-3.911044	88.19297	52.978432	27.626381	90.513206	50.5711235	11.8576685	89.353088	-57.9552335	19.4246815	83.84613
-16.563206	41.556934	87.676735	-3.762041	15.635604	86.687004	48.097809	-3.918157	88.404243	52.867729	27.638611	90.585327	50.482769	11.860227	89.494785	-58.006851	19.410981	83.879223
-16.223259	41.581783	87.65184	-3.850366	15.636998	86.799751	48.017262	-3.910498	88.644447	52.746002	27.642452	90.641731	50.381632	11.865977	89.643089	-58.082364	19.408019	83.956413
-15.949748	41.585598	87.616264	-3.980482	15.649159	86.922653	47.928314	-3.9042	88.883629	52.593224	27.639788	90.725655	50.260769	11.867794	89.804642	-58.221733	19.430524	84.040664
-15.729806	41.557503	87.59874	-4.102962	15.675412	87.030708	47.822926	-3.910254	89.140663	52.459145	27.656292	90.813499	50.1410355	11.873019	89.977081	-58.3469595	19.477805	84.084335
-15.508716	41.513477	87.597153	-4.255796	15.701966	87.157692	47.689262	-3.936395	89.401093	52.337181	27.690378	90.9133	50.0132215	11.8769915	90.1571965	-58.5248135	19.5269405	84.1581875
-15.22537	41.364883	87.60498	-4.50772	15.775967	87.359604	47.481773	-3.908984	89.809006	52.150433	27.735106	91.08374	49.816103	11.913061	90.446373	-58.831543	19.638873	84.272835
-15.065415	41.238617	87.592819	-4.676916	15.838896	87.487419	47.335541	-3.901247	90.07962	52.005375	27.784977	91.192589	49.670458	11.941865	90.6361045	-59.02429	19.735927	84.3387335
-14.913568	41.057377	87.606659	-4.863265	15.887698	87.604729	47.200539	-3.892917	90.348083	51.853786	27.832273	91.303513	49.5271625	11.969678	90.825798	-59.2536925	19.805718	84.38366
-14.770844	40.788631	87.613968	-5.034151	15.964598	87.731018	47.083241	-3.844638	90.602585	51.705055	27.899769	91.440788	49.394148	12.0275655	91.0216865	-59.46245	19.9016305	84.4403495
-14.627433	40.504757	87.622414	-5.168791	16.010075	87.842384	47.019829	-3.803269	90.821518	51.585644	27.965328	91.585632	49.3027365	12.0810295	91.203575	-59.6403185	19.9391205	84.481193
-14.436007	40.184315	87.61705	-5.319314	16.05484	87.950859	46.859505	-3.712532	91.131989	51.463348	28.043709	91.731598	49.1614265	12.1655885	91.4317935	-59.8000545	19.9440915	84.4699245
-14.249084	39.836357	87.579193	-5.448303	16.096535	88.064102	46.792164	-3.650135	91.425758	51.341743	28.127888	91.862076	49.0669535	12.2388765	91.643917	-59.9635595	19.9541935	84.484287
-14.110285	39.372829	87.571617	-5.598292	16.168873	88.209084	46.694504	-3.53075	91.812363	51.182419	28.258587	91.998962	48.9384615	12.3639185	91.9056625	-60.1350455	19.9738275	84.5125055
-13.949624	39.022972	87.547951	-5.697129	16.211811	88.283997	46.630638	-3.455317	92.011612	51.063992	28.343864	92.034523	48.847315	12.4442735	92.0230675	-60.241573	19.9793485	84.5449265
-13.854679	38.71199	87.52552	-5.801863	16.210983	88.363274	46.610596	-3.413635	92.102364	50.929737	28.400707	92.033897	48.7701665	12.493536	92.0681305	-60.3738925	19.92843	84.6584175
-13.801655	38.384727	87.51281	-5.882507	16.199043	88.420753	46.515907	-3.357852	92.18602	50.81609	28.428852	91.978661	48.6659985	12.5355	92.0823405	-60.4310125	19.862586	84.7591655
-13.773794	38.039787	87.510925	-5.955567	16.179987	88.479126	46.397339	-3.330032	92.25135	50.706821	28.406738	91.877457	48.55208	12.538353	92.0644035	-60.463214	19.821621	84.8938485
-13.770451	37.709702	87.490402	-6.029428	16.107632	88.528419	46.361446	-3.393917	92.236809	50.613331	28.336979	91.762199	48.4873885	12.471531	91.999504	-60.5462445	19.743733	85.057334
-13.737923	37.325512	87.468452	-6.089159	16.063395	88.585739	46.276356	-3.456722	92.260956	50.547157	28.262741	91.61496	48.4117565	12.4030095	91.937958	-60.5900745	19.7237805	85.23352
-13.744619	36.78009	87.441452	-6.163939	15.953519	88.688293	46.190533	-3.583773	92.35141	50.451672	28.112259	91.467255	48.3211025	12.264243	91.9093325	-60.6489805	19.642795	85.4672535
-13.720113	36.408524	87.454483	-6.206583	15.878652	88.770638	46.151299	-3.700056	92.434189	50.396633	28.00136	91.404495	48.273966	12.150652	91.919342	-60.687132	19.606652	85.621934
-13.702756	36.059998	87.452194	-6.242533	15.79139	88.829506	46.10862	-3.777525	92.519753	50.338245	27.887981	91.38765	48.2234325	12.055228	91.9537015	-60.7084985	19.527552	85.7053105
-13.668669	35.722408	87.466171	-6.31424	15.694146	88.894234	46.002716	-3.860861	92.630516	50.29924	27.802425	91.406548	48.150978	11.970782	92.018532	-60.779458	19.41751	85.769936
-13.661544	35.407764	87.485451	-6.353516	15.607431	88.958397	45.987602	-3.945924	92.662788	50.259518	27.71981	91.440697	48.12356	11.886943	92.0517425	-60.830592	19.327919	85.8650515
-13.629235	35.188503	87.512932	-6.401025	15.531307	88.988464	45.902557	-4.000494	92.694702	50.235813	27.654726	91.485474	48.069185	11.827116	92.090088	-60.871235	19.235498	85.88684
-13.62732	34.994488	87.573067	-6.440511	15.461716	89.052017	45.820583	-4.054253	92.700874	50.198948	27.599669	91.516617	48.0097655	11.772708	92.1087455	-60.8907875	19.150724	85.9952885
-13.615237	34.803123	87.667107	-6.477466	15.424536	89.105591	45.724075	-4.145113	92.650772	50.157398	27.510981	91.511063	47.9407365	11.682934	92.0809175	-60.8956685	19.166138	86.1302645
-13.641195	34.786919	87.719475	-6.481788	15.410524	89.138916	45.658363	-4.18741	92.594131	50.135986	27.457853	91.484894	47.8971745	11.6352215	92.0395125	-60.8607505	19.1858265	86.2383195
-13.664158	34.813751	87.754112	-6.498065	15.400298	89.191864	45.617256	-4.225763	92.542648	50.116814	27.42592	91.444656	47.867035	11.6000785	91.993652	-60.863165	19.2005175	86.390076
-13.713961	34.92984	87.812675	-6.511272	15.415014	89.233574	45.575878	-4.250888	92.515045	50.097996	27.398899	91.408745	47.836937	11.5740055	91.961895	-60.859481	19.2560225	86.505253
-13.777295	35.090618	87.846336	-6.516187	15.445484	89.286247	45.486576	-4.254624	92.557243	50.065857	27.363964	91.377419	47.7762165	11.55467	91.967331	-60.8085905	19.336298	86.605163
-13.788155	35.287563	87.86451	-6.522393	15.478963	89.338638	45.499287	-4.29621	92.573097	50.057667	27.328428	91.36068	47.778477	11.516109	91.9668885	-60.823263	19.441817	86.7103875
-13.824719	35.506603	87.912018	-6.546144	15.500216	89.380516	45.474197	-4.328732	92.630676	50.044598	27.304214	91.362335	47.7593975	11.487741	91.9965055	-60.8516855	19.512691	86.7645265
-13.897644	35.910435	87.883469	-6.589275	15.510741	89.42202	45.421883	-4.356736	92.702454	50.004154	27.251125	91.363487	47.7130185	11.4471945	92.0329705	-60.8915685	19.5742875	86.8110695
-13.943468	36.190517	87.867218	-6.635746	15.494911	89.429962	45.386375	-4.374687	92.713341	49.947575	27.229351	91.35556	47.666975	11.427332	92.0344505	-60.938467	19.56249	86.8254735
-13.987702	36.469498	87.867851	-6.702758	15.470431	89.43528	45.333591	-4.38647	92.698822	49.903336	27.184317	91.349045	47.6184635	11.3989235	92.0239335	-61.0239795	19.5419385	86.8466265
-14.047809	36.755016	87.889725	-6.772707	15.427865	89.426155	45.253136	-4.394759	92.659615	49.84565	27.15913	91.356346	47.549393	11.3821855	92.0079805	-61.094807	19.4735445	86.8443295
-14.062307	37.057842	87.929443	-6.85726	15.408872	89.438507	45.182186	-4.403219	92.58033	49.787804	27.156778	91.380272	47.484995	11.3767795	91.980301	-61.199515	19.4409645	86.896713
-14.09822	37.39957	87.980255	-6.949944	15.38595	89.429504	45.080326	-4.394711	92.473068	49.700432	27.216166	91.427971	47.390379	11.4107275	91.9505195	-61.290267	19.3611725	86.9084885
-14.157508	37.73716	88.019295	-7.032349	15.384984	89.406593	44.984001	-4.385321	92.328926	49.634327	27.249931	91.438599	47.309164	11.432305	91.8837625	-61.373862	19.337663	86.9294235
-14.249748	38.372822	88.164452	-7.17405	15.395543	89.334641	44.802914	-4.331235	92.055412	49.510395	27.352407	91.413589	47.1566545	11.510586	91.7345005	-61.5047545	19.2805	86.9347815
-14.241269	38.821575	88.238815	-7.246924	15.446899	89.276413	44.762318	-4.310621	91.770157	49.431229	27.447861	91.334373	47.0967735	11.56862	91.552265	-61.5906215	19.325178	87.000561
-14.273514	39.351543	88.301437	-7.32855	15.517246	89.210609	44.666542	-4.224708	91.474182	49.313362	27.570677	91.227882	46.989952	11.6729845	91.351032	-61.647052	19.3615075	87.070186
-14.270048	39.898659	88.369057	-7.428139	15.60106	89.127808	44.537117	-4.07151	91.185501	49.205696	27.734983	91.109001	46.8714065	11.8317365	91.147251	-61.7276845	19.3703835	87.108365
-14.265706	40.5219	88.452293	-7.521964	15.688914	89.042664	44.435181	-3.890567	90.859108	49.092731	27.893713	90.958549	46.763956	12.001573	90.9088285	-61.807884	19.376255	87.1764995
-14.256207	41.060059	88.533417	-7.616842	15.80687	88.940048	44.342636	-3.712049	90.559128	48.966835	28.079218	90.836433	46.6547355	12.1835845	90.6977805	-61.8884195	19.4301555	87.1823155
-14.225772	41.583176	88.614258	-7.688521	15.916779	88.874855	44.216324	-3.478106	90.328751	48.832607	28.249306	90.722549	46.5244655	12.3856	90.52565	-61.9015075	19.447958	87.22406
-14.171912	42.35323	88.742599	-7.841576	16.061584	88.809715	44.093521	-3.270696	89.987968	48.632248	28.493479	90.598137	46.3628845	12.6113915	90.2930525	-62.0460365	19.5117765	87.3263775
-14.148619	42.855011	88.847588	-7.942307	16.163904	88.803574	44.023914	-3.096661	89.833328	48.510181	28.6318	90.574127	46.2670475	12.7675695	90.2037275	-62.1516615	19.5602385	87.4034205
-14.090816	43.351139	88.987274	-8.049612	16.240993	88.821747	43.947094	-2.960382	89.740181	48.40509	28.75671	90.605576	46.176092	12.898164	90.1728785	-62.275316	19.583822	87.4706155
-13.996909	43.87986	89.165665	-8.141294	16.31249	88.895752	43.934536	-2.888062	89.644012	48.351933	28.809326	90.65966	46.1432345	12.960632	90.151836	-62.4258225	19.664348	87.639668
-13.861863	44.345547	89.345848	-8.232904	16.349701	88.977173	43.880211	-2.823177	89.642731	48.268208	28.918447	90.812363	46.0742095	13.047635	90.227547	-62.5400175	19.651767	87.726799
-13.672066	44.871017	89.575386	-8.340653	16.394869	89.075607	43.791275	-2.765809	89.704445	48.245369	28.928423	90.938553	46.018322	13.081307	90.321499	-62.699628	19.708431	87.829715
-13.50213	45.348866	89.791321	-8.445248	16.435299	89.175011	43.756996	-2.754204	89.734566	48.201691	28.97143	91.091194	45.9793435	13.108613	90.41288	-62.8698395	19.761985	87.937142
-13.214888	45.969467	90.101563	-8.55896	16.515341	89.317474	43.689903	-2.734329	89.789536	48.10479	29.021257	91.312355	45.8973465	13.143464	90.5509455	-63.0152665	19.887218	88.0840025
-12.976567	46.337475	90.232841	-8.619549	16.590111	89.382332	43.672253	-2.727915	89.814171	48.080601	29.054932	91.416664	45.876427	13.1635085	90.6154175	-63.115525	20.0167135	88.1492465
-12.738204	46.677315	90.36702	-8.626125	16.700502	89.50927	43.566135	-2.696985	89.898438	48.070297	29.070574	91.505905	45.818216	13.1867945	90.7021715	-63.070466	20.2142095	88.3163685
-12.491891	46.992085	90.48436	-8.670424	16.780266	89.596024	43.562744	-2.693287	89.921097	48.045349	29.080608	91.584381	45.8040465	13.1936605	90.752739	-63.1448945	20.3668715	88.439309
-12.188234	47.264339	90.556534	-8.689258	16.898134	89.697922	43.531094	-2.67241	89.975563	48.047359	29.081654	91.64032	45.7892265	13.204622	90.8079415	-63.1677425	20.591646	88.5879025
-11.844859	47.520279	90.650246	-8.70554	17.008806	89.762421	43.504765	-2.660571	90.027626	48.032822	29.103405	91.700294	45.7687935	13.221417	90.86396	-63.1798735	20.796195	88.660882
-11.428917	47.766941	90.760101	-8.736257	17.096952	89.863075	43.438911	-2.626894	90.089645	48.003807	29.119305	91.753174	45.721359	13.2462055	90.9214095	-63.193873	20.9476985	88.8047405
-10.767646	48.079449	90.906898	-8.798802	17.234106	89.995621	43.391323	-2.6073	90.139404	47.962875	29.154318	91.843071	45.677099	13.273509	90.9912375	-63.274703	21.194703	89.0000045
-10.258616	48.273888	91.034058	-8.844066	17.31167	90.078262	43.406879	-2.614814	90.150871	47.951462	29.155552	91.906723	45.6791705	13.270369	91.028797	-63.3673025	21.352971	89.127727
-9.720352	48.473171	91.11953	-8.866377	17.390146	90.128311	43.320972	-2.601281	90.221588	47.94323	29.159195	91.99102	45.632101	13.278957	91.106304	-63.364855	21.501335	89.150318
-9.194829	48.589012	91.182808	-8.892	17.475828	90.154457	43.332203	-2.640475	90.254425	47.942974	29.158085	92.074608	45.6375885	13.258805	91.1645165	-63.4215885	21.692851	89.1443975
-8.613828	48.671387	91.240707	-8.912284	17.527695	90.171036	43.341137	-2.647993	90.317657	47.944595	29.16247	92.161293	45.642866	13.2572385	91.239475	-63.467434	21.7981515	89.102597
-8.102603	48.757526	91.266922	-8.930473	17.569715	90.200737	43.323902	-2.60947	90.443382	47.937016	29.175714	92.284859	45.630459	13.283122	91.3641205	-63.491405	21.856308	89.0373535
-7.521135	48.815334	91.27877	-8.932467	17.654863	90.246513	43.3536	-2.560688	90.611656	47.92738	29.1917	92.408989	45.64049	13.315506	91.5103225	-63.505424	21.99422	88.9827035
-6.556356	48.913826	91.345337	-8.900933	17.791433	90.380371	43.518837	-2.435327	90.928352	47.940903	29.278288	92.709557	45.72987	13.4214805	91.8189545	-63.531736	22.1613855	88.9417875
-5.811426	48.840904	91.383873	-8.864819	17.887011	90.456375	43.631077	-2.319134	91.228577	47.968559	29.362606	92.956711	45.799818	13.521736	92.092644	-63.529456	22.252286	88.820106
-5.099021	48.792019	91.429642	-8.827392	17.943338	90.546867	43.770382	-2.220563	91.543999	48.024548	29.483377	93.231277	45.897465	13.631407	92.387638	-63.552249	22.255269	88.706096
-4.374228	48.720406	91.455475	-8.767299	17.989302	90.604042	43.894859	-2.098201	91.873108	48.078072	29.621611	93.508362	45.9864655	13.761705	92.690735	-63.5210635	22.216899	88.517349
-3.691781	48.636185	91.496124	-8.73066	18.024725	90.589264	44.062717	-1.975618	92.116821	48.158474	29.745647	93.77739	46.1105955	13.8850145	92.9471055	-63.5719155	22.1644355	88.2314225
-2.964411	48.565586	91.519249	-8.687468	18.055771	90.529861	44.190922	-1.854471	92.322067	48.204765	29.887352	94.057808	46.1978435	14.0164405	93.1899375	-63.5727795	22.0951015	87.8697845
-2.220521	48.464802	91.55201	-8.623942	18.057163	90.472282	44.303642	-1.7165	92.440163	48.280201	30.029995	94.295052	46.2919215	14.1567475	93.3676075	-63.5398055	21.9575785	87.5769565
-1.058377	48.16983	91.647881	-8.511521	18.091818	90.338081	44.445412	-1.493071	92.496422	48.386158	30.234489	94.55246	46.415785	14.370709	93.524441	-63.438827	21.812927	87.151721
-0.30609	47.955784	91.676552	-8.429011	18.115398	90.236168	44.508453	-1.362109	92.493149	48.433395	30.362877	94.646927	46.470924	14.500384	93.570038	-63.328946	21.730412	86.902298
0.443731	47.741413	91.681664	-8.339121	18.188877	90.119781	44.576633	-1.201606	92.446388	48.488644	30.463167	94.684486	46.5326385	14.6307805	93.565437	-63.2108805	21.7469735	86.674125
1.187667	47.52639	91.651878	-8.264915	18.235462	90.057503	44.705845	-1.056737	92.343102	48.537495	30.560646	94.677673	46.62167	14.7519545	93.5103875	-63.1515	21.7189695	86.6046185
1.992702	47.267136	91.594963	-8.160295	18.35013	90.003845	44.737289	-0.859764	92.323631	48.564869	30.667347	94.639137	46.651079	14.9037915	93.481384	-62.971669	21.7964685	86.526306
2.812897	46.895466	91.506454	-8.075559	18.442839	89.976555	44.811325	-0.687332	92.280029	48.602146	30.782301	94.569389	46.7067355	15.0474845	93.424709	-62.8578535	21.8381935	86.528401
3.611382	46.603596	91.454018	-8.013902	18.564356	89.926659	44.860641	-0.523231	92.248344	48.61858	30.910328	94.474579	46.7396105	15.1935485	93.3614615	-62.7674145	21.9351635	86.4918565
4.776423	46.008743	91.214912	-7.962759	18.711334	89.860947	44.933556	-0.318991	92.259979	48.590981	31.087456	94.371269	46.7622685	15.3842325	93.315624	-62.6877865	22.0384355	86.40627
5.586459	45.615204	91.105934	-7.939753	18.831284	89.82901	44.965504	-0.192185	92.294075	48.562065	31.218948	94.303017	46.7637845	15.5133815	93.298546	-62.6432905	22.1491865	86.359474
6.384864	45.106133	90.987564	-7.96133	18.907911	89.790665	44.99913	-0.064386	92.355492	48.500366	31.350685	94.263977	46.749748	15.6431495	93.3097345	-62.672408	22.1726725	86.2715955
7.143615	44.690456	90.96357	-7.988562	18.982534	89.750031	45.03318	0.056266	92.412933	48.417194	31.482134	94.239899	46.725187	15.7692	93.326416	-62.702311	22.195868	86.173646
7.9239	44.162834	90.869865	-7.98771	19.115133	89.736229	45.115108	0.153208	92.442726	48.355492	31.648466	94.211594	46.7353	15.900837	93.32716	-62.71072	22.329429	86.145298
8.73	43.656933	90.801033	-8.009299	19.188618	89.700577	45.102077	0.266842	92.538101	48.288651	31.808102	94.183044	46.695364	16.037472	93.3605725	-62.713962	22.339764	86.0405815
9.527126	43.103264	90.729958	-8.013617	19.303846	89.673126	45.147179	0.389975	92.587402	48.215618	31.939999	94.181046	46.6813985	16.164987	93.384224	-62.7086325	22.442705	85.962028
10.74427	42.231014	90.639	-8.018543	19.458471	89.61496	45.263309	0.549011	92.604668	48.169441	32.172474	94.151825	46.716375	16.3607425	93.3782465	-62.753461	22.5561995	85.8516735
11.555472	41.630535	90.535095	-7.997338	19.578432	89.551872	45.268875	0.711273	92.661278	48.126709	32.327427	94.153091	46.697792	16.51935	93.4071845	-62.692468	22.637514	85.6965595
12.396119	41.052773	90.478279	-7.983771	19.686352	89.471077	45.392002	0.857596	92.657043	48.114769	32.461544	94.169632	46.7533855	16.65957	93.4133375	-62.7209275	22.713134	85.5288165
13.257496	40.337212	90.379387	-7.930799	19.822657	89.353668	45.472797	0.98472	92.69529	48.120827	32.617031	94.215927	46.796812	16.8008755	93.4556085	-62.65841	22.8444385	85.2517275
14.089593	39.671551	90.326889	-7.868684	19.92247	89.207809	45.573021	1.132159	92.739853	48.150536	32.768822	94.271294	46.8617785	16.9504905	93.5055735	-62.5991465	22.8944495	84.9100445
14.930846	39.012043	90.253922	-7.797102	20.045572	89.020538	45.666927	1.315208	92.802429	48.202667	32.928864	94.329315	46.934797	17.122036	93.565872	-62.529001	22.969108	84.475204
15.7692	38.289398	90.134987	-7.689693	20.170137	88.811882	45.881649	1.449692	92.810394	48.308311	33.095261	94.383614	47.09498	17.2724765	93.597004	-62.474366	23.0677975	84.02676
17.054258	37.156487	89.941147	-7.491858	20.323771	88.415161	46.169716	1.671186	92.838173	48.465054	33.365578	94.43576	47.317385	17.518382	93.6369665	-62.301101	23.12916	83.1933555
17.893597	36.336689	89.70121	-7.326103	20.43762	88.098152	46.313961	1.845744	92.860771	48.560844	33.50732	94.406296	47.4374025	17.676532	93.6335335	-62.0896085	23.198708	82.5627705
18.721651	35.527298	89.455986	-7.159099	20.537775	87.758392	46.552746	1.980983	92.786964	48.655777	33.651859	94.324005	47.6042615	17.816421	93.5554845	-61.9224595	23.259129	81.9612995
19.507132	34.651608	89.165131	-6.969248	20.631021	87.379211	46.688168	2.137461	92.749817	48.732693	33.772362	94.183304	47.7104305	17.9549115	93.4665605	-61.6489265	23.3071305	81.2918615
20.281408	33.78019	88.865562	-6.755583	20.713001	86.965904	46.863979	2.266916	92.654251	48.822369	33.877106	94.008308	47.843174	18.072011	93.3312795	-61.35434	23.353991	80.6005285
21.043983	32.853764	88.493629	-6.555625	20.764179	86.483856	47.045601	2.386564	92.523186	48.974678	33.966587	93.770264	48.0101395	18.1765755	93.146725	-61.1213895	23.3517825	79.820987
21.791452	31.911314	88.022171	-6.329368	20.822197	85.936836	47.2845	2.433362	92.308403	49.121788	34.042389	93.47464	48.203144	18.2378755	92.8915215	-60.86188	23.4065185	78.9821505
22.844795	30.467951	87.355667	-5.997418	20.87678	85.037407	47.577648	2.511258	91.921768	49.335403	34.143387	92.906555	48.4565255	18.3273225	92.4141615	-60.4513615	23.4262375	77.6606525
23.472353	29.418131	86.761421	-5.759565	20.931532	84.404198	47.779884	2.553226	91.60965	49.501247	34.215759	92.441132	48.6405655	18.3844925	92.025391	-60.1596955	23.4785715	76.783005
24.052929	28.398767	86.207436	-5.53992	20.968039	83.757088	48.021404	2.568752	91.250504	49.629742	34.269848	91.960495	48.825573	18.4193	91.6054995	-59.905413	23.516778	75.9086765
24.607246	27.235491	85.637329	-5.28667	20.998837	83.129013	48.264687	2.564992	90.907326	49.76416	34.290318	91.492668	49.0144235	18.427655	91.199997	-59.5877635	23.570019	75.058029
25.038872	26.184406	85.154922	-5.015042	21.033325	82.55336	48.527115	2.527369	90.589294	49.960415	34.313847	91.04937	49.243765	18.420608	90.819332	-59.273849	23.646042	74.287388
25.453243	25.041883	84.688454	-4.748765	21.059261	81.987206	48.7817	2.492382	90.297394	50.189884	34.359154	90.651184	49.485792	18.425768	90.474289	-58.983322	23.692754	73.500123
25.768793	23.840227	84.155525	-4.455458	21.093081	81.436874	48.973598	2.485083	90.082298	50.388981	34.378994	90.31768	49.6812895	18.4320385	90.199989	-58.5922055	23.7541235	72.673759
26.121838	22.074009	83.63179	-4.040412	21.123257	80.771637	49.385124	2.459542	89.709541	50.707088	34.429276	89.873779	50.046106	18.444409	89.79166	-58.12693	23.802105	71.751614
26.306824	20.840185	83.263191	-3.762771	21.141191	80.364716	49.601685	2.464722	89.514282	50.902073	34.460442	89.667465	50.251879	18.462582	89.5908735	-57.777421	23.8198	71.1385585
26.415819	19.57752	82.943176	-3.488495	21.148233	80.020844	49.801994	2.476021	89.355988	51.098274	34.489098	89.486137	50.450134	18.4825595	89.4210625	-57.427124	23.8139065	70.6206255
26.429573	18.302898	82.621086	-3.245705	21.15004	79.714516	49.992546	2.468633	89.230415	51.305981	34.508766	89.341621	50.6492635	18.4886995	89.286018	-57.1406735	23.8113805	70.143014
26.424402	17.026953	82.375282	-3.026056	21.166758	79.439827	50.178043	2.469696	89.142876	51.474506	34.528656	89.236282	50.8262745	18.499176	89.189579	-56.8783865	23.83434	69.690075
26.321312	15.641539	82.111832	-2.840086	21.182343	79.214249	50.345791	2.457813	89.082375	51.661575	34.551994	89.137024	51.003683	18.5049035	89.1096995	-56.683855	23.8597825	69.3187985
26.145693	14.265903	81.930939	-2.672238	21.165203	79.008827	50.491154	2.444957	89.039879	51.840336	34.577759	89.031662	51.165745	18.511358	89.0357705	-56.510221	23.819048	68.9818835
25.693035	12.209229	81.559601	-2.456676	21.155605	78.777267	50.664375	2.424945	88.962082	52.060173	34.56855	88.80619	51.362274	18.4967475	88.884136	-56.275626	23.8144625	68.670398
25.291353	10.860036	81.338478	-2.334443	21.127323	78.644882	50.727337	2.437704	88.885483	52.221851	34.526768	88.585152	51.474594	18.482236	88.7353175	-56.14348	23.77241	68.5544465
24.806932	9.427338	81.12326	-2.243884	21.084249	78.519608	50.711895	2.519101	88.75367	52.369373	34.478352	88.272385	51.540634	18.4987265	88.5130275	-56.028402	23.6697715	68.5261885
24.263206	7.92147	80.868408	-2.180453	21.010914	78.386337	50.601124	2.696584	88.508453	52.512733	34.383373	87.848976	51.5569285	18.5399785	88.1787145	-55.9178345	23.4818495	68.5939595
23.609327	6.419302	80.502205	-2.125455	20.911226	78.226021	50.398891	2.886945	88.080231	52.686356	34.309147	87.276817	51.5426235	18.598046	87.678524	-55.7935335	23.224406	68.773518
22.903469	4.979734	80.054131	-2.11106	20.816729	77.986847	50.332905	2.978242	87.372437	52.810509	34.239765	86.513954	51.571707	18.6090035	86.9431955	-55.793827	23.0244545	69.0304985
22.14871	3.508269	79.539078	-2.065954	20.688761	77.711555	50.247581	3.064806	86.568047	52.894455	34.186535	85.600182	51.571018	18.6256705	86.0841145	-55.702926	22.7518515	69.3389955
20.93375	1.30736	78.727737	-2.000524	20.512661	77.290634	50.172478	3.128679	85.330017	52.926308	34.030758	84.138672	51.549393	18.5797185	84.7343445	-55.550441	22.4456035	69.8469235
20.066864	-0.14137	78.297691	-1.993746	20.380268	77.042213	50.131577	3.10874	84.61927	52.908092	33.909885	83.237389	51.5198345	18.5093125	83.9283295	-55.5073265	22.2512235	70.1560965
19.159077	-1.621456	77.971298	-2.008675	20.263382	76.883171	50.082565	3.051656	84.024986	52.846699	33.790325	82.477631	51.464632	18.4209905	83.2513085	-55.481982	22.1057735	70.5150335
18.19202	-3.012208	77.803627	-2.038568	20.107346	76.80481	50.01453	2.97018	83.590004	52.780277	33.662304	81.86586	51.3974035	18.316242	82.727932	-55.4745395	21.89845	70.881688
17.238344	-4.466366	77.734032	-2.098195	19.951239	76.732056	49.955498	2.835769	83.241997	52.741783	33.540848	81.374863	51.3486405	18.1883085	82.30843	-55.5450305	21.7141695	71.155682
16.223993	-5.869309	77.697212	-2.123678	19.800642	76.695724	49.898346	2.653934	82.988335	52.718193	33.37973	80.973602	51.3082695	18.016832	81.9809685	-55.5556255	21.584452	71.4104795
15.242876	-7.187173	77.675072	-2.135297	19.620094	76.650597	49.749737	2.459687	82.777069	52.729004	33.182812	80.606689	51.2393705	17.8212495	81.691879	-55.5099645	21.4189385	71.609315
13.708137	-9.24157	77.65081	-2.117964	19.342255	76.563759	49.682369	2.089189	82.41301	52.774014	32.858406	80.11557	51.2281915	17.4737975	81.26429	-55.4641195	21.2107125	71.863228
12.674654	-10.509584	77.653351	-2.078489	19.129665	76.508926	49.700653	1.827232	82.226959	52.844193	32.611309	79.850945	51.272423	17.2192705	81.038952	-55.429401	21.0400595	71.9789
11.715428	-11.737573	77.782799	-2.008239	18.915453	76.469849	49.687855	1.587968	82.111351	52.926262	32.35503	79.64193	51.3070585	16.971499	80.8766405	-55.3235365	20.859407	72.0630575
10.710592	-12.989762	77.830681	-1.920688	18.685755	76.414337	49.695713	1.346269	82.047066	53.025108	32.130421	79.485397	51.3604105	16.738345	80.7662315	-55.2017865	20.633165	72.0624425
9.719582	-14.127443	77.85112	-1.826169	18.452135	76.321983	49.730499	1.112103	82.004089	53.124001	31.915245	79.377769	51.42725	16.513674	80.690929	-55.079588	20.390596	71.953037
8.794646	-15.228539	77.872925	-1.707621	18.207766	76.227753	49.744862	0.914485	81.98877	53.251797	31.753263	79.301537	51.4983295	16.333874	80.6451535	-54.9135715	20.081658	71.8103525
7.834551	-16.334652	77.871262	-1.584045	17.971378	76.076088	49.90686	0.705557	81.899338	53.369701	31.610008	79.226349	51.6382805	16.1577825	80.5628435	-54.8063705	19.7849735	71.5893325
6.459761	-17.815413	77.894539	-1.390343	17.619993	75.816193	50.093536	0.452803	81.830353	53.505844	31.406265	79.07003	51.79969	15.929534	80.4501915	-54.580376	19.310452	71.1821945
5.529268	-18.73497	77.94548	-1.267511	17.405638	75.674339	50.21983	0.320133	81.819191	53.590321	31.338961	78.949615	51.9050755	15.829547	80.384403	-54.4400975	18.981729	70.964275
4.588272	-19.62462	78.040932	-1.15173	17.218788	75.551338	50.272442	0.225012	81.86731	53.679379	31.157303	78.76313	51.9759105	15.6911575	80.31522	-54.2793705	18.7464185	70.787456
3.675334	-20.397833	78.159157	-1.074339	17.065897	75.446716	50.381618	0.122159	81.909599	53.756119	31.052837	78.623131	52.0688685	15.587498	80.266365	-54.2175465	18.544296	70.627067
2.781713	-21.135321	78.319931	-1.031673	16.902882	75.373741	50.522614	0.026568	81.920609	53.803177	30.988884	78.503105	52.1628955	15.507726	80.211857	-54.2262415	18.298038	70.535625
1.84573	-21.781898	78.477783	-1.009368	16.743443	75.349442	50.562691	-0.029921	81.950584	53.80965	30.910686	78.41185	52.1861705	15.4403825	80.181217	-54.2049065	18.0465035	70.517667
0.849617	-22.390783	78.61599	-1.028495	16.631332	75.321877	50.582993	-0.094894	81.938538	53.818249	30.864239	78.323074	52.200621	15.3846725	80.130806	-54.257611	17.8779915	70.512948
-0.577676	-23.052103	78.675011	-1.063376	16.44009	75.25412	50.577526	-0.161137	81.8405	53.788567	30.79463	78.161087	52.1830465	15.3167465	80.0007935	-54.3097985	17.5634335	70.5074465
-1.559818	-23.408396	78.657623	-1.129982	16.375685	75.185669	50.524418	-0.210343	81.725441	53.721302	30.745819	78.035698	52.12286	15.267738	79.8805695	-54.382824	17.483632	70.4907685
-2.601101	-23.694902	78.506058	-1.209278	16.315498	75.101746	50.453472	-0.225531	81.564072	53.646385	30.718956	77.891479	52.0499285	15.2467125	79.7277755	-54.4684845	17.3842835	70.4757165
-3.635316	-23.927624	78.355202	-1.32171	16.247826	74.982521	50.382996	-0.220091	81.36219	53.558266	30.727901	77.721497	51.970631	15.253905	79.5418435	-54.614051	17.241747	70.4231985
-4.595175	-24.043886	78.181488	-1.42392	16.225811	74.870544	50.301056	-0.185877	81.139633	53.447716	30.755075	77.55072	51.874386	15.284599	79.3451765	-54.722226	17.167023	70.3959115
-5.552366	-24.120298	78.024406	-1.538122	16.229551	74.78582	50.235165	-0.126921	80.919685	53.336227	30.819324	77.390137	51.785696	15.3462015	79.154911	-54.86194	17.1129005	70.416729
-6.544336	-24.097929	77.859871	-1.651915	16.239456	74.724251	50.156994	-0.041387	80.734955	53.23494	30.898472	77.291794	51.695967	15.4285425	79.0133745	-54.999797	17.0503695	70.4351275
-8.040406	-23.938379	77.670959	-1.784428	16.288544	74.687103	50.056709	0.111634	80.607254	53.097279	31.027906	77.263809	51.576994	15.56977	78.9355315	-55.14585	17.007318	70.4386745
-9.046004	-23.713688	77.587654	-1.855242	16.353357	74.710533	49.994896	0.203149	80.633835	53.036572	31.11862	77.321747	51.515734	15.6608845	78.977791	-55.226218	17.0458295	70.443275
-9.982668	-23.454422	77.555695	-1.916031	16.41143	74.779625	49.912792	0.322147	80.742874	52.998985	31.21213	77.41185	51.4558885	15.7671385	79.077362	-55.2879505	17.0557215	70.481888
-10.972962	-23.132175	77.551201	-1.956214	16.473328	74.853775	49.948444	0.410011	80.804787	52.972012	31.31834	77.520386	51.460228	15.8641755	79.1625865	-55.372656	17.0824805	70.5449635
-11.949668	-22.719782	77.614082	-1.96676	16.5249	74.943108	49.873562	0.543283	80.947189	52.957691	31.415466	77.645889	51.4156265	15.9793745	79.296539	-55.3491465	17.0704255	70.589677
-12.960876	-22.277489	77.702728	-1.998303	16.574932	75.059105	49.919285	0.64469	81.02047	52.964134	31.498039	77.796036	51.4417095	16.0713645	79.408253	-55.4383155	17.0784995	70.709957
-13.958219	-21.825039	77.734039	-1.966733	16.594353	75.160057	49.926582	0.762036	81.138168	52.979492	31.580263	77.945549	51.453037	16.1711495	79.5418585	-55.386503	17.0175565	70.7782555
-15.485321	-20.974995	77.839272	-1.885593	16.618755	75.372871	49.963432	0.926239	81.399498	53.005527	31.674782	78.206619	51.4844795	16.3005105	79.8030585	-55.2556655	16.9369995	70.9426835
-16.537586	-20.367857	77.945953	-1.820653	16.606213	75.537941	49.978333	1.028764	81.667366	53.027981	31.743654	78.432518	51.503157	16.386209	80.049942	-55.144463	16.826217	71.02594
-17.567232	-19.666214	78.002739	-1.78351	16.584974	75.732544	50.091965	1.080805	81.918282	53.043831	31.797958	78.704849	51.567898	16.4393815	80.3115655	-55.134918	16.7305665	71.1535225
-18.617456	-18.915169	78.063927	-1.761618	16.532948	75.949356	50.141548	1.127393	82.217964	53.070023	31.852215	79.015617	51.6057855	16.489804	80.6167905	-55.1290215	16.576092	71.2819215
-19.68973	-18.073591	78.14608	-1.778845	16.474541	76.153992	50.183273	1.14219	82.542534	53.058426	31.897142	79.356575	51.6208495	16.519666	80.9495545	-55.1785395	16.429416	71.3584295
-20.81377	-17.24905	78.125206	-1.806935	16.402649	76.360962	50.189217	1.136103	82.852478	53.032787	31.929401	79.656586	51.611002	16.532752	81.254532	-55.224872	16.272546	71.467392
-22.012867	-16.348469	78.100433	-1.865176	16.300346	76.547226	50.14394	1.13136	83.095009	52.96389	31.937075	79.904419	51.553915	16.5342175	81.499714	-55.284267	16.0664745	71.594738
-23.863188	-14.882466	78.112236	-2.050027	16.136744	76.813126	49.973892	1.11292	83.392975	52.800785	31.924528	80.164322	51.3873385	16.518724	81.7786485	-55.4873925	15.754764	71.8476035
-25.164423	-13.816361	78.069893	-2.223242	16.010284	76.975563	49.854736	1.097219	83.534515	52.654915	31.906418	80.295334	51.2548255	16.5018185	81.9149245	-55.7013095	15.5187495	72.0362015
-26.485163	-12.700793	78.048828	-2.417571	15.885925	77.152107	49.712357	1.089203	83.625854	52.47385	31.920893	80.403328	51.0931035	16.505048	82.014591	-55.9282455	15.266802	72.289623
-27.873934	-11.518567	78.078537	-2.641464	15.747526	77.328316	49.552532	1.081584	83.704468	52.273273	31.937742	80.521561	50.9129025	16.509663	82.1130145	-56.1958305	14.985389	72.5436175
-29.275837	-10.252805	78.025726	-2.933679	15.601551	77.519699	49.366943	1.089843	83.766708	52.038868	31.978231	80.668671	50.7029055	16.534037	82.2176895	-56.5702635	14.669065	72.8217085
-30.760059	-8.894886	78.002136	-3.225066	15.499724	77.760887	49.156086	1.113297	83.789268	51.774632	32.044395	80.856697	50.465359	16.578846	82.3229825	-56.915491	14.420602	73.1987915
-32.197342	-7.504659	77.980377	-3.548761	15.376282	77.985992	48.91309	1.132007	83.749855	51.506275	32.136719	81.061157	50.2096825	16.634363	82.405506	-57.3072045	14.118201	73.566478
-34.51878	-5.279316	77.924385	-3.984967	15.305567	78.364197	48.571533	1.200696	83.468124	51.092899	32.346973	81.338089	49.832216	16.7738345	82.4031065	-57.80215	13.8372995	74.3252875
-36.094643	-3.712201	78.028816	-4.303823	15.259159	78.64241	48.235249	1.326183	83.233582	50.819405	32.524761	81.468918	49.527327	16.925472	82.35125	-58.134973	13.592846	74.93357
-37.676773	-2.111769	78.236122	-4.603644	15.32233	78.927948	47.947399	1.489344	82.883575	50.512825	32.754623	81.521851	49.230112	17.1219835	82.202713	-58.4374	13.5226765	75.653183
-39.299538	-0.451912	78.549347	-4.926185	15.375431	79.214264	47.656006	1.721168	82.452408	50.172268	33.032173	81.495758	48.914137	17.3766705	81.974083	-58.766507	13.3741915	76.454445
-40.918663	1.216907	78.939972	-5.29206	15.498442	79.478027	47.335052	1.996677	81.940613	49.783783	33.367737	81.394867	48.5594175	17.682207	81.66774	-59.1435375	13.314677	77.288314
-42.574104	2.926332	79.41803	-5.690485	15.645735	79.675888	46.993004	2.29703	81.340828	49.335766	33.714924	81.184059	48.164385	18.005977	81.2624435	-59.545355	13.285493	78.0893325
-44.064381	4.548791	80.031685	-6.118649	15.834732	79.821762	46.586861	2.62676	80.659531	48.850246	34.068115	80.890465	47.7185535	18.3474375	80.774998	-59.9558515	13.3220265	78.868526
-45.417206	6.959567	80.64241	-6.864861	16.122688	79.945717	45.866974	3.073736	79.59243	48.069477	34.546246	80.382973	46.9682255	18.809991	79.9877015	-60.6979475	13.435385	79.9037325
-45.475353	8.339087	81.10305	-7.400513	16.357813	80.030891	45.308636	3.371107	78.975143	47.522682	34.824814	80.041611	46.415659	19.0979605	79.508377	-61.216685	13.6176655	80.553405
-45.945179	9.877463	81.460968	-7.952498	16.594242	80.136375	44.75275	3.646642	78.502296	46.973495	35.077007	79.780869	45.8631225	19.3618245	79.1415825	-61.7681185	13.8266595	81.1311675
-46.167835	11.39045	81.806236	-8.533284	16.818447	80.280861	44.209164	3.937175	78.225418	46.40023	35.321129	79.656059	45.304697	19.629152	78.9407385	-62.371265	14.007742	81.6209835
-46.459301	12.721099	82.124153	-9.087057	17.065712	80.482796	43.701897	4.216008	78.17907	45.855171	35.561687	79.707458	44.778534	19.8888475	78.943264	-62.952648	14.2425765	82.022328
-46.559021	14.125754	82.451347	-9.623806	17.288837	80.755157	43.231564	4.52076	78.37616	45.376663	35.81282	79.913216	44.3041135	20.16679	79.144688	-63.5517255	14.410884	82.365626
-46.607059	15.518947	82.800499	-10.101048	17.510595	81.07029	42.86409	4.732019	78.685753	44.931126	36.049156	80.261955	43.897608	20.3905875	79.473854	-64.099704	14.6306025	82.666726
-46.570934	17.447069	83.238968	-10.681719	17.771095	81.621048	42.415527	5.027544	79.380119	44.422523	36.361942	80.930573	43.419025	20.694743	80.155346	-64.782463	14.847447	83.08675
