# Supplementary material for: How to jointly control a ball trajectory on a moving board: Methodological insights into Motor Learning and Rehabilitation
Source: PLoS One. 2025 Oct 15;20(10):e0334588. doi: 10.1371/journal.pone.0334588 (PMC12527165; doi:10.1371/journal.pone.0334588)
Supplement: S2 Data — (ZIP) [file pone.0334588.s002.zip › D3_001.csv]

Ball_X	Ball_Y	Ball_Z	BoardCentre_X	BoardCentre_Y	BoardCentre_Z	P1LeftHand_X	P1LeftHand_Y	P1LeftHand_Z	P1RightHand_X	P1RightHand_Y	P1RightHand_Z	P1MidHands_X	P1MidHands_Y	P1MidHands_Z	P2MidHands_X	P2MidHands_Y	P2MidHands_Z
-10.630078	46.606651	106.986443	-11.190117	21.460352	106.319763	35.51683	-2.649673	97.917007	38.236282	46.816849	99.398079	36.876556	22.083588	98.657543	-59.25679	20.837116	113.981983
-10.553698	46.513905	106.999443	-11.089034	21.363153	106.333603	35.565453	-2.696848	97.847321	38.286758	46.772285	99.413246	36.9261055	22.0377185	98.6302835	-59.1041735	20.6885875	114.0369225
-10.519986	46.382759	106.952271	-11.018462	21.251369	106.281677	35.713142	-2.788993	97.915672	38.412621	46.674232	99.491882	37.0628815	21.9426195	98.703777	-59.0998055	20.5601185	113.859577
-10.433999	46.283104	107.04615	-10.959552	21.105587	106.351616	35.794075	-2.924602	97.904572	38.471272	46.561749	99.533157	37.1326735	21.8185735	98.7188645	-59.0517775	20.3926005	113.9843675
-10.344047	46.20105	107.050941	-10.908199	21.043793	106.393837	35.802246	-3.027038	97.957626	38.556107	46.421986	99.509804	37.1791765	21.697474	98.733715	-58.9955745	20.390112	114.053959
-10.31089	46.115746	106.949997	-10.871197	20.966984	106.323242	35.840034	-3.140603	98.007637	38.614826	46.307884	99.504189	37.22743	21.5836405	98.755913	-58.969824	20.3503275	113.890571
-10.392393	45.982265	106.805779	-10.897012	20.797323	106.236397	35.945423	-3.22218	98.12011	38.598736	46.217583	99.51252	37.2720795	21.4977015	98.816315	-59.0661035	20.0969445	113.656479
-10.492011	45.902431	106.694641	-10.971102	20.749346	106.191238	35.877838	-3.238956	98.131157	38.47245	46.175598	99.416122	37.175144	21.468321	98.7736395	-59.117348	20.030371	113.6088365
-10.652282	45.851089	106.620087	-11.110465	20.693739	106.124474	35.824909	-3.249945	98.144806	38.335789	46.152748	99.373032	37.080349	21.4514015	98.758919	-59.301279	19.9360765	113.490029
-10.788891	45.789333	106.597435	-11.239747	20.631765	106.13607	35.796654	-3.300593	98.239449	38.28381	46.143444	99.400604	37.040232	21.4214255	98.8200265	-59.519726	19.8421045	113.4521135
-10.925707	45.781261	106.538261	-11.332622	20.592323	106.137253	35.679451	-3.314704	98.244133	38.150574	46.128826	99.176064	36.9150125	21.407061	98.7100985	-59.5802565	19.777585	113.5644075
-11.034977	45.771076	106.475273	-11.391473	20.599451	106.158768	35.588531	-3.238775	98.098343	37.911198	46.12328	98.841148	36.7498645	21.4422525	98.4697455	-59.5328105	19.7566495	113.8477905
-11.158964	45.741333	106.667923	-11.473027	20.567793	106.354248	35.564236	-3.175434	97.991676	37.777027	46.183895	98.682365	36.6706315	21.5042305	98.3370205	-59.6166855	19.6313555	114.3714755
-11.285239	45.69149	107.072983	-11.545408	20.543753	106.747353	35.377243	-3.075108	97.770523	37.484856	46.261112	98.383713	36.4310495	21.593002	98.077118	-59.5218655	19.494504	115.417588
-11.282103	45.716717	106.639076	-11.499398	20.546827	106.382538	35.420815	-3.028553	97.68866	37.479832	46.288673	98.211029	36.4503235	21.63006	97.9498445	-59.4491195	19.463594	114.8152315
-11.227859	45.669289	105.583595	-11.435459	20.505943	105.32328	35.803787	-3.060799	97.699753	37.733192	46.204941	98.141724	36.7684895	21.572071	97.9207385	-59.6394075	19.439815	112.7258215
-11.134724	45.609283	105.231094	-11.347842	20.423717	104.936958	35.975422	-3.114778	97.47097	37.816406	46.129082	98.13456	36.895914	21.507152	97.802765	-59.591598	19.340282	112.071151
-11.022623	45.544228	105.616936	-11.240883	20.355164	105.305588	35.916294	-3.170533	97.603264	37.870197	46.095249	98.308228	36.8932455	21.462358	97.955746	-59.3750115	19.24797	112.65543
-10.926766	45.478722	105.978073	-11.178344	20.305801	105.573883	36.048721	-3.26639	97.897682	38.080589	46.051777	98.728165	37.064655	21.3926935	98.3129235	-59.421343	19.2189085	112.8348425
-10.825692	45.391647	106.236862	-11.078456	20.224085	105.743912	36.185528	-3.355773	97.99749	38.236595	45.977566	99.029839	37.2110615	21.3108965	98.5136645	-59.3679735	19.1372735	112.9741595
-10.668029	45.321838	106.555817	-10.906527	20.16629	106.073524	36.194714	-3.373424	97.952835	38.260712	45.95488	98.981812	37.227713	21.290728	98.4673235	-59.040767	19.041852	113.6797245
-10.600086	45.308815	106.226624	-10.820948	20.142504	105.758835	36.361454	-3.402895	97.961708	38.427933	45.925243	98.972786	37.3946935	21.261174	98.467247	-59.0365895	19.023834	113.050423
-10.495333	45.248135	105.467812	-10.729818	20.082552	105.069351	36.604778	-3.475898	97.867241	38.644745	45.8442	98.825218	37.6247615	21.184151	98.3462295	-59.0843975	18.980953	111.7924725
-10.414047	45.164646	105.189133	-10.608606	19.974409	104.820358	36.691319	-3.534294	97.586533	38.661648	45.785435	98.406616	37.6764835	21.1255705	97.9965745	-58.8936955	18.8232475	111.6441415
-10.331404	45.02895	105.392921	-10.487523	19.841572	105.049263	36.667141	-3.561872	97.3498	38.563046	45.748566	98.142662	37.6150935	21.093347	97.746231	-58.5901395	18.589797	112.352295
-10.300745	44.915451	105.390335	-10.427093	19.757305	105.047096	36.725502	-3.634429	97.436401	38.646748	45.68042	98.283127	37.686125	21.0229955	97.859764	-58.540311	18.4916145	112.234428
-10.210063	44.856392	105.256912	-10.409645	19.684999	104.888443	36.891396	-3.751709	97.516403	38.886002	45.565434	98.403778	37.888699	20.9068625	97.9600905	-58.707989	18.4631355	111.8167955
-10.077155	44.718723	106.327751	-10.268291	19.57057	105.72773	36.670963	-3.791818	97.129494	38.800484	45.533077	98.344719	37.7357235	20.8706295	97.7371065	-58.2723055	18.2705105	113.7183535
-9.999962	44.715092	106.919632	-10.249495	19.570755	106.183777	36.533394	-3.753928	97.027664	38.785896	45.607136	98.53775	37.659645	20.926604	97.782707	-58.158635	18.214906	114.584847
-9.945021	44.714336	106.485619	-10.276203	19.725752	105.532494	36.703938	-3.738568	97.104935	39.041206	45.66497	98.762833	37.872572	20.963201	97.933884	-58.424978	18.488303	113.131104
-9.869786	44.785358	105.455673	-10.27105	19.86474	104.724754	36.892563	-3.686886	96.992134	39.143623	45.628601	98.292885	38.018093	20.9708575	97.6425095	-58.560193	18.7586225	111.8069985
-9.784012	44.983097	105.538902	-10.222032	19.885046	104.849586	36.64986	-3.577058	96.505753	38.815804	45.746601	97.757828	37.732832	21.0847715	97.1317905	-58.176896	18.6853205	112.5673815
-9.663116	44.925957	105.827835	-10.168657	19.879684	105.132446	36.591011	-3.495289	96.392204	38.753189	45.831615	97.728027	37.6721	21.168163	97.0601155	-58.009414	18.591205	113.2047765
-9.436004	44.863045	105.750992	-10.096187	19.854197	105.147873	36.796791	-3.461531	96.48983	38.90863	45.879669	97.86702	37.8527105	21.209069	97.178425	-58.0450845	18.499325	113.117321
-8.904358	44.797005	105.538155	-9.976053	19.746708	105.057335	37.013111	-3.534804	96.501083	38.999088	45.833652	97.759033	38.0060995	21.149424	97.130058	-57.9582055	18.343992	112.984612
-8.348869	44.671951	105.371033	-9.938058	19.635714	104.986778	36.991116	-3.589504	96.418953	38.96534	45.745041	97.605423	37.978228	21.0777685	97.012188	-57.854344	18.1936595	112.961368
-7.761044	44.530186	105.102226	-9.940164	19.50614	104.889702	36.980862	-3.696706	96.352409	38.913788	45.651283	97.477409	37.947325	20.9772885	96.914909	-57.827653	18.0349915	112.864495
-6.924803	44.324135	104.848953	-9.990401	19.401299	104.805458	36.920372	-3.778243	96.265205	38.875023	45.549469	97.365639	37.8976975	20.885613	96.815422	-57.8784995	17.916985	112.795494
-6.041928	44.107327	104.608032	-10.06606	19.339495	104.680595	36.834126	-3.854326	96.208405	38.798111	45.470264	97.340233	37.8161185	20.807969	96.774319	-57.9482385	17.871021	112.586871
-5.061326	43.841961	104.353226	-10.138729	19.260403	104.584297	36.783112	-3.928802	96.239029	38.731907	45.386147	97.507271	37.7575095	20.7286725	96.87315	-58.0349675	17.7921335	112.295444
-3.933837	43.544979	104.118515	-10.240066	19.204285	104.415443	36.803226	-4.013469	96.503136	38.656792	45.307495	98.127396	37.730009	20.647013	97.315266	-58.210141	17.761557	111.51562
-2.020007	43.041222	103.907799	-10.51685	19.068541	103.890244	37.082172	-4.190706	97.729164	38.822956	45.111156	100.360657	37.952564	20.460225	99.0449105	-58.986264	17.676857	108.7355775
-0.731266	42.655598	103.777863	-10.881206	19.024244	103.215393	37.329311	-4.367901	98.838303	38.919109	44.930374	102.391792	38.12421	20.2812365	100.6150475	-59.886622	17.7672515	105.8157385
0.652463	42.254154	103.612053	-11.191882	19.019836	102.452576	37.508377	-4.538385	100.169899	39.025936	44.764206	104.217186	38.2671565	20.1129105	102.1935425	-60.6509205	17.9267615	102.7116095
2.073286	41.819447	103.586922	-11.362962	19.162329	101.798859	37.590431	-4.650948	101.218185	39.054718	44.68018	105.673264	38.3225745	20.014616	103.4457245	-61.0484985	18.310042	100.1519935
3.461909	41.374317	103.55761	-11.354498	19.385059	101.303123	37.751095	-4.590122	101.920891	39.147766	44.741528	106.511597	38.4494305	20.075703	104.216244	-61.1584265	18.694415	98.390002
4.876277	40.891354	103.521469	-11.156265	19.607895	101.032028	38.065437	-4.410276	102.410828	39.398647	44.923729	106.974007	38.732042	20.2567265	104.6924175	-61.044572	18.9590635	97.3716385
6.282268	40.294571	103.480003	-10.856909	19.719034	100.873802	38.430164	-4.325301	102.709213	39.660912	45.058281	107.092773	39.045538	20.36649	104.900993	-60.759356	19.071578	96.846611
8.248333	39.344326	103.260124	-10.451098	19.736235	100.868584	38.860046	-4.348649	102.959183	40.047794	45.064251	106.739365	39.45392	20.357801	104.849274	-60.356116	19.114669	96.887894
9.489361	38.608608	103.199577	-10.289284	19.622105	101.112068	39.001133	-4.51607	103.19548	40.263309	44.905525	106.453537	39.632221	20.1947275	104.8245085	-60.210789	19.0494825	97.3996275
10.618873	37.734241	103.342506	-10.196611	19.412943	101.497162	39.055386	-4.753379	103.422859	40.388889	44.702831	106.270149	39.7221375	19.974726	104.846504	-60.1153595	18.85116	98.14782
11.639454	36.881222	103.568016	-10.191236	19.181942	101.922081	39.052437	-4.957358	103.577057	40.409466	44.467026	106.237244	39.7309515	19.754834	104.9071505	-60.1134235	18.60905	98.9370115
12.583487	35.917442	103.821655	-10.222566	19.042112	102.253532	39.061554	-5.045045	103.600227	40.437412	44.401596	106.307457	39.749483	19.6782755	104.953842	-60.194615	18.4059485	99.553222
13.55477	35.00491	104.053452	-10.221867	19.037224	102.475037	39.118458	-4.948756	103.579689	40.409325	44.451859	106.473312	39.7638915	19.7515515	105.0265005	-60.2076255	18.3228965	99.9235735
14.478071	34.112797	104.232513	-10.202876	19.147442	102.610352	39.205475	-4.745956	103.441109	40.419605	44.629498	106.650421	39.81254	19.941771	105.045765	-60.218292	18.353113	100.174939
15.767302	32.702419	104.263771	-10.081692	19.477209	102.514198	39.429066	-4.464213	103.453743	40.461086	44.87365	106.947433	39.945076	20.2047185	105.200588	-60.10846	18.7496995	99.827808
16.596888	31.642023	104.196945	-9.982402	19.637554	102.2714	39.62299	-4.394238	103.688087	40.55302	44.965576	107.132248	40.088005	20.285669	105.4101675	-60.052809	18.989439	99.1326325
17.369144	30.566179	104.107491	-9.826373	19.673717	101.889297	39.873806	-4.428759	104.050102	40.646534	44.94421	107.343552	40.26017	20.2577255	105.696827	-59.912916	19.0897085	98.081767
18.094208	29.414505	104.043938	-9.616656	19.623627	101.607689	40.142723	-4.507576	104.40136	40.788303	44.892315	107.518425	40.465513	20.1923695	105.9598925	-59.698825	19.0548845	97.2554855
18.78331	28.195662	104.04866	-9.34613	19.519121	101.442894	40.468716	-4.592461	104.764595	40.991592	44.822433	107.647308	40.730154	20.114986	106.2059515	-59.422414	18.923256	96.6798365
19.420866	26.970085	104.097321	-9.081075	19.408577	101.455269	40.782909	-4.655203	105.022491	41.185959	44.778912	107.74794	40.984434	20.0618545	106.3852155	-59.146584	18.7552995	96.5253225
19.925659	25.722452	104.059113	-8.87718	19.301819	101.534477	41.006516	-4.737645	105.209229	41.396557	44.73283	107.606552	41.2015365	19.9975925	106.4078905	-58.9558965	18.6060455	96.6610635
20.560799	23.7955	103.983353	-8.698668	19.17511	101.90052	41.11536	-4.848577	105.363487	41.600334	44.615273	106.952217	41.357847	19.883348	106.157852	-58.755183	18.466872	97.643188
20.87534	22.473639	103.980957	-8.63806	19.064432	102.235687	41.126659	-5.025597	105.5243	41.709442	44.460209	106.504974	41.4180505	19.717306	106.014637	-58.6941705	18.411558	98.456737
21.064938	21.148815	103.999779	-8.571623	18.87892	102.624153	41.117943	-5.260104	105.658928	41.831409	44.216259	105.990944	41.474676	19.4780775	105.824936	-58.617922	18.2797625	99.42337
21.208744	19.789492	104.037437	-8.518547	18.664963	102.961136	41.109695	-5.516474	105.749878	41.918255	43.933193	105.676804	41.513975	19.2083595	105.713341	-58.551069	18.1215665	100.208931
21.297173	18.472769	104.1633	-8.470854	18.470137	103.190659	41.140438	-5.691963	105.799416	41.987057	43.777885	105.624184	41.5637475	19.042961	105.7118	-58.5054555	17.897313	100.669518
21.369995	17.186516	104.273308	-8.412929	18.379389	103.354347	41.21817	-5.749105	105.808731	42.019901	43.702183	105.741692	41.6190355	18.976539	105.7752115	-58.4448935	17.782239	100.9334825
21.330048	15.987277	104.338837	-8.326086	18.383533	103.461304	41.304508	-5.69644	105.770264	42.04533	43.74332	105.995728	41.674919	19.02344	105.882996	-58.327091	17.743626	101.039612
21.266586	14.209625	104.439995	-8.162882	18.486053	103.621651	41.510056	-5.574084	105.783142	42.20129	43.879459	106.405197	41.855673	19.1526875	106.0941695	-58.181437	17.8194185	101.1491325
21.218544	12.99447	104.555717	-8.055386	18.510633	103.719124	41.622532	-5.525304	105.804024	42.27861	43.92852	106.832649	41.950571	19.201608	106.3183365	-58.061343	17.819658	101.1199115
21.011915	11.806551	104.590477	-7.958362	18.487741	103.745674	41.702374	-5.577904	105.874428	42.412613	43.903027	107.013252	42.0574935	19.1625615	106.44384	-57.9742175	17.8129205	101.047508
20.807976	10.571503	104.579338	-7.87293	18.452532	103.727898	41.763264	-5.684151	106.01474	42.516365	43.811615	107.002914	42.1398145	19.063732	106.508827	-57.8856745	17.841332	100.946969
20.52886	9.333595	104.632256	-7.789964	18.336422	103.630539	41.822414	-5.880786	106.316795	42.571724	43.611668	106.808945	42.197069	18.865441	106.56287	-57.776997	17.807403	100.698208
20.216665	8.050211	104.6604	-7.72861	18.095047	103.467262	41.870571	-6.165102	106.669174	42.625275	43.35498	106.421539	42.247923	18.594939	106.5453565	-57.705143	17.595155	100.3891675
19.798246	6.758201	104.693176	-7.676406	17.697378	103.279961	41.921028	-6.491784	107.005524	42.65847	43.023994	106.031097	42.289749	18.266105	106.5183105	-57.642561	17.128651	100.0416115
19.138412	4.811757	104.775475	-7.601677	16.96471	103.133789	41.991467	-7.077233	107.517258	42.686958	42.402496	105.425896	42.3392125	17.6626315	106.471577	-57.5425665	16.2667885	99.796001
18.631485	3.613736	104.908051	-7.555222	16.467236	103.157745	42.049702	-7.43568	107.750771	42.700035	41.999104	105.082382	42.3748685	17.281712	106.4165765	-57.4853125	15.65276	99.8989135
18.067606	2.530405	104.993973	-7.520397	16.050072	103.233551	42.080681	-7.746325	107.862297	42.705418	41.704472	104.912415	42.3930495	16.9790735	106.387356	-57.4338435	15.1210705	100.079746
17.460478	1.48381	105.022987	-7.510065	15.696081	103.322014	42.112602	-7.950464	107.894341	42.67799	41.490944	104.874924	42.395296	16.77024	106.3846325	-57.415426	14.621922	100.2593955
16.791294	0.561078	104.959152	-7.505515	15.496569	103.397453	42.144775	-8.043236	107.761429	42.643856	41.370701	104.916168	42.3943155	16.6637325	106.3387985	-57.4053455	14.3294055	100.4561075
16.077003	-0.261755	104.782082	-7.529471	15.425721	103.446449	42.140171	-8.061463	107.500908	42.582138	41.370155	104.986122	42.3611545	16.654346	106.243515	-57.4200965	14.197096	100.649383
15.348757	-0.994192	104.592743	-7.55572	15.442246	103.515068	42.088627	-8.028882	107.2173	42.543705	41.412788	105.136177	42.316166	16.691953	106.1767385	-57.427606	14.192539	100.8533975
14.1047	-1.999707	104.296585	-7.634963	15.630484	103.686546	41.989025	-7.931648	106.731773	42.523056	41.542355	105.497238	42.2560405	16.8053535	106.1145055	-57.5259665	14.4556145	101.2585865
13.253763	-2.641824	104.190193	-7.665674	15.78135	103.743385	41.936279	-7.872465	106.578354	42.539043	41.616241	105.613091	42.237661	16.871888	106.0957225	-57.569009	14.690812	101.3910475
12.365026	-3.242521	104.113976	-7.690956	15.839217	103.716537	41.890648	-7.93037	106.507149	42.551285	41.56945	105.527985	42.2209665	16.81954	106.017567	-57.6028785	14.858894	101.415507
11.511384	-3.863636	104.039764	-7.664781	15.708351	103.663544	41.875629	-8.115283	106.461121	42.592476	41.38229	105.243149	42.2340525	16.6335035	105.852135	-57.5636145	14.7831985	101.474953
10.573424	-4.468621	103.977432	-7.6096	15.428345	103.616905	41.876858	-8.411088	106.425926	42.64098	41.074661	104.900833	42.258919	16.3317865	105.6633795	-57.478119	14.5249035	101.5704305
9.626969	-5.092036	104.002846	-7.552851	15.060049	103.664955	41.880253	-8.777641	106.398224	42.670441	40.708168	104.652336	42.275347	15.9652635	105.52528	-57.381049	14.1548345	101.80463
8.664135	-5.635444	104.117836	-7.550695	14.701955	103.806641	41.870216	-9.10083	106.411186	42.67564	40.383347	104.501938	42.272928	15.6412585	105.456562	-57.374318	13.7626515	102.15672
7.203583	-6.318279	104.241585	-7.60989	14.301619	104.003021	41.748718	-9.541312	106.40876	42.63258	39.914997	104.359543	42.190649	15.1868425	105.3841515	-57.410429	13.4163955	102.6218905
6.178419	-6.701188	104.276833	-7.699066	14.122476	104.115746	41.631973	-9.811451	106.423309	42.588703	39.644909	104.349899	42.110338	14.916729	105.386604	-57.50847	13.328223	102.844888
5.157443	-7.05136	104.306671	-7.783263	13.969038	104.190186	41.511803	-10.074718	106.456848	42.547512	39.41124	104.432526	42.0296575	14.668261	105.444687	-57.5961835	13.269815	102.935685
4.101665	-7.295713	104.291679	-7.891559	13.834323	104.237541	41.382122	-10.293495	106.469055	42.507214	39.224922	104.553642	41.944668	14.4657135	105.5113485	-57.727786	13.2029325	102.9637335
3.10224	-7.512252	104.16851	-7.986635	13.766092	104.266441	41.259926	-10.411466	106.382774	42.461094	39.098694	104.727852	41.86051	14.343614	105.555313	-57.83378	13.18857	102.977569
2.112207	-7.659656	103.973259	-8.051587	13.789718	104.310097	41.154114	-10.47486	106.206337	42.437473	39.058701	105.003464	41.7957935	14.2919205	105.6049005	-57.8989675	13.2875155	103.0152935
1.091527	-7.732741	103.775261	-8.110895	13.88241	104.409515	41.095398	-10.428076	105.996964	42.441868	39.127644	105.378632	41.768633	14.349784	105.687798	-57.990423	13.415036	103.131232
-0.49433	-7.747482	103.544044	-8.163974	14.215263	104.561844	41.038929	-10.240076	105.778183	42.497314	39.351952	105.817963	41.7681215	14.555938	105.798073	-58.0960695	13.874588	103.325615
-1.489988	-7.749255	103.405525	-8.194481	14.428642	104.610336	41.018303	-10.10994	105.632469	42.501976	39.491333	106.07605	41.7601395	14.6906965	105.8542595	-58.1491015	14.1665875	103.3664125
-2.509435	-7.74038	103.315971	-8.203123	14.618705	104.633858	41.022854	-9.970442	105.574211	42.493279	39.629524	106.173561	41.7580665	14.829541	105.873886	-58.1643125	14.407869	103.39383
-3.538033	-7.751431	103.262756	-8.23429	14.748484	104.636749	41.023399	-9.896817	105.574585	42.459908	39.724731	106.177399	41.7416535	14.913957	105.875992	-58.2102335	14.583011	103.397506
-4.625858	-7.808657	103.19091	-8.279572	14.754565	104.613579	41.015171	-9.848383	105.561485	42.418003	39.79348	106.180862	41.716587	14.9725485	105.8711735	-58.275731	14.5365815	103.3559845
-5.659897	-7.886393	103.171516	-8.320419	14.70986	104.595909	41.029247	-9.818818	105.514526	42.36113	39.845612	106.088707	41.6951885	15.013397	105.8016165	-58.3360265	14.406323	103.3902015
-6.691506	-7.930972	103.238556	-8.364996	14.697987	104.601456	41.026417	-9.781234	105.496773	42.272945	39.902489	105.86058	41.649681	15.0606275	105.6786765	-58.379673	14.3353465	103.5242355
-8.288529	-8.003635	103.544708	-8.451859	14.726225	104.664001	40.988903	-9.723375	105.639038	42.098206	39.957939	105.366982	41.5435545	15.117282	105.50301	-58.4472725	14.335168	103.824992
-9.374228	-8.051881	103.837029	-8.505768	14.633079	104.701508	40.975918	-9.726793	105.824089	41.992474	39.944942	105.009506	41.484196	15.1090745	105.4167975	-58.495732	14.1570835	103.9862185
-10.399801	-8.103606	104.135765	-8.58387	14.509032	104.759857	40.93914	-9.791698	106.026268	41.905029	39.870487	104.653946	41.4220845	15.0393945	105.340107	-58.5898245	13.9786695	104.179607
-11.393354	-8.108087	104.266106	-8.634451	14.300117	104.800987	40.898045	-9.90238	106.141647	41.814938	39.773968	104.415741	41.3564915	14.935794	105.278694	-58.6253935	13.66444	104.32328
-12.416452	-8.078276	104.331375	-8.7202	14.135533	104.765358	40.849583	-9.966663	106.164261	41.710262	39.689125	104.198364	41.2799225	14.861231	105.1813125	-58.7203225	13.409835	104.3494035
-13.469956	-8.003193	104.342232	-8.807359	14.062148	104.756584	40.765915	-9.957903	106.083847	41.604214	39.712502	104.040802	41.1850645	14.8772995	105.0623245	-58.7997825	13.2469965	104.4508435
-14.453194	-7.811552	104.354393	-8.891439	14.088408	104.782883	40.692181	-9.903095	105.922684	41.507828	39.787666	103.925064	41.1000045	14.9422855	104.923874	-58.8828825	13.2345305	104.641892
-15.893865	-7.452921	104.273926	-9.069238	14.239454	104.794014	40.528011	-9.723558	105.662308	41.362171	39.97958	103.838562	40.945091	15.128011	104.750435	-59.083567	13.350897	104.837593
-16.769779	-7.086153	104.147102	-9.189357	14.357206	104.769966	40.414383	-9.554739	105.483482	41.236305	40.153603	103.863129	40.825344	15.299432	104.6733055	-59.204058	13.41498	104.8666265
-17.762613	-6.756854	104.091934	-9.315239	14.483044	104.780945	40.347485	-9.404436	105.389938	41.094818	40.3232	103.901718	40.7211515	15.459382	104.645828	-59.3516295	13.506706	104.916062
-18.650223	-6.363843	104.095718	-9.422351	14.580059	104.813622	40.268845	-9.284995	105.334129	40.971371	40.447193	103.940056	40.620108	15.581099	104.6370925	-59.46481	13.579019	104.9901515
-19.463657	-5.953808	104.137733	-9.528696	14.621917	104.843178	40.176685	-9.217573	105.28743	40.869099	40.495262	103.943764	40.522892	15.6388445	104.615597	-59.580284	13.6049895	105.070759
-20.274363	-5.536844	104.163528	-9.647736	14.628625	104.881691	40.075626	-9.220773	105.268005	40.772949	40.499462	103.968552	40.4242875	15.6393445	104.6182785	-59.7197595	13.6179055	105.1451035
-21.092548	-5.068598	104.211632	-9.749962	14.59482	104.936157	39.99033	-9.28775	105.341248	40.679676	40.467052	103.998779	40.335003	15.589651	104.6700135	-59.834927	13.599989	105.2023005
-22.256981	-4.340042	104.434074	-9.890527	14.489825	105.079689	39.891869	-9.366198	105.546295	40.551895	40.374851	104.041542	40.221882	15.5043265	104.7939185	-60.002936	13.4753235	105.3654595
-22.93964	-3.884726	104.596649	-9.99584	14.429489	105.161797	39.82547	-9.444512	105.718842	40.439949	40.296833	103.990868	40.1327095	15.4261605	104.854855	-60.1243895	13.4328175	105.468739
-23.592022	-3.354738	104.705025	-10.10157	14.318246	105.194237	39.754017	-9.53274	105.826988	40.340919	40.220448	103.943336	40.047468	15.343854	104.885162	-60.250608	13.292638	105.503312
-24.194138	-2.844406	104.63591	-10.213179	14.200276	105.160431	39.668873	-9.599533	105.868935	40.238205	40.169613	103.903214	39.953539	15.28504	104.8860745	-60.379897	13.115512	105.4347875
-24.805111	-2.267837	104.451538	-10.330067	14.109206	105.046822	39.585514	-9.610578	105.742706	40.120152	40.17765	103.956032	39.852833	15.283536	104.849369	-60.512967	12.934876	105.244275
-25.341208	-1.632025	104.256485	-10.420953	14.11221	104.971359	39.481464	-9.539538	105.585716	39.989426	40.246048	103.989792	39.735445	15.353255	104.787754	-60.577351	12.871165	105.154964
-25.881323	-0.962679	104.165756	-10.541167	14.199916	104.924355	39.410805	-9.373797	105.436234	39.845444	40.426228	104.03035	39.6281245	15.5262155	104.733292	-60.7104585	12.8736165	105.115418
-26.575529	0.118268	103.946342	-10.718522	14.445634	104.86618	39.296368	-9.010915	105.136452	39.653912	40.81395	104.237129	39.47514	15.9015175	104.6867905	-60.912184	12.9897505	105.0455695
-27.00749	0.831334	103.797325	-10.790995	14.652872	104.802452	39.225746	-8.739753	104.930916	39.527538	41.096981	104.313995	39.376642	16.178614	104.6224555	-60.958632	13.12713	104.9824485
-27.388609	1.58291	103.656876	-10.902585	14.889545	104.737961	39.163956	-8.455231	104.695892	39.415672	41.38015	104.409645	39.289814	16.4624595	104.5527685	-61.094984	13.3166305	104.9231535
-27.748962	2.393145	103.526703	-10.9368	15.112977	104.676208	39.12524	-8.140895	104.466354	39.317455	41.661961	104.503563	39.2213475	16.760533	104.4849585	-61.0949475	13.465421	104.8674575
-28.038052	3.182266	103.495964	-10.965489	15.310371	104.675804	39.101494	-7.852741	104.327789	39.229469	41.958912	104.567192	39.1654815	17.0530855	104.4474905	-61.0964595	13.5676565	104.9041175
-28.333351	3.922736	103.538918	-10.998217	15.518956	104.704918	39.093719	-7.621719	104.237427	39.170769	42.191666	104.604874	39.132244	17.2849735	104.4211505	-61.128678	13.7529385	104.9886855
-28.577078	4.601756	103.540192	-11.055849	15.617856	104.701927	39.055206	-7.466597	104.192444	39.12648	42.347584	104.648911	39.090843	17.4404935	104.4206775	-61.202541	13.7952185	104.9831765
-28.825613	5.551755	103.546501	-11.109444	15.622836	104.693222	39.009377	-7.346813	104.130219	39.015644	42.475529	104.616783	39.0125105	17.564358	104.373501	-61.2313985	13.681314	105.012943
-28.963045	6.154843	103.57019	-11.163651	15.616076	104.698578	38.983109	-7.285945	104.139091	38.914906	42.547592	104.593895	38.9490075	17.6308235	104.366493	-61.2763095	13.6013285	105.030663
-29.087955	6.791941	103.606354	-11.267074	15.618717	104.703926	38.94199	-7.237838	104.175652	38.797665	42.59444	104.601265	38.8698275	17.678301	104.3884585	-61.4039755	13.559133	105.0193935
-29.140961	7.394804	103.58268	-11.36285	15.60995	104.697906	38.858761	-7.194005	104.242012	38.684509	42.645901	104.658356	38.771635	17.725948	104.450184	-61.497335	13.493952	104.945628
-29.261885	7.971066	103.570053	-11.519675	15.613816	104.672661	38.754581	-7.153999	104.286179	38.561802	42.682323	104.688194	38.6581915	17.764162	104.4871865	-61.6975415	13.46347	104.8581355
-29.300318	8.485992	103.516449	-11.640918	15.590618	104.634979	38.625099	-7.127448	104.299568	38.421658	42.68755	104.714645	38.5233785	17.780051	104.5071065	-61.8052145	13.401185	104.7628515
-29.30611	8.974743	103.391602	-11.774861	15.617297	104.575325	38.517494	-7.057513	104.318771	38.288292	42.712234	104.848145	38.402893	17.8273605	104.583458	-61.952615	13.4072335	104.567192
-29.275921	9.662213	103.217186	-11.93793	15.689715	104.504562	38.419205	-6.91014	104.421402	38.122372	42.81955	105.30838	38.2707885	17.954705	104.864891	-62.1466485	13.424725	104.144233
-29.212479	10.103456	103.04644	-12.007134	15.758814	104.492294	38.38591	-6.806958	104.556931	38.048893	42.938915	105.746292	38.2174015	18.0659785	105.1516115	-62.2316695	13.4516495	103.8329765
-29.072115	10.543486	102.850388	-12.065041	15.855852	104.409645	38.382767	-6.673879	104.72448	38.059624	43.057114	106.207069	38.2211955	18.1916175	105.4657745	-62.3512775	13.5200865	103.3535155
-28.921402	10.955862	102.57888	-12.04669	15.982924	104.284195	38.409389	-6.573007	104.835335	38.085758	43.149334	106.617264	38.2475735	18.2881635	105.7262995	-62.3409535	13.6776845	102.8420905
-28.739998	11.35045	102.207626	-12.019752	16.157103	104.073921	38.452034	-6.476542	104.904732	38.180416	43.255661	106.870293	38.316225	18.3895595	105.8875125	-62.355729	13.9246465	102.2603295
-28.567827	11.689669	101.777328	-11.959536	16.27774	103.757309	38.500736	-6.410127	104.94883	38.290169	43.344387	106.994949	38.3954525	18.46713	105.9718895	-62.3145245	14.08835	101.5427285
-28.416309	11.985261	101.402031	-11.891156	16.389393	103.435585	38.569008	-6.368602	104.856743	38.36422	43.405769	106.938568	38.466614	18.5185835	105.8976555	-62.248926	14.2602025	100.9735145
-28.203037	12.233011	101.03804	-11.761384	16.45241	103.054596	38.631763	-6.324474	104.673767	38.469902	43.444202	106.497993	38.5508325	18.559864	105.58588	-62.0736005	14.344956	100.523312
-28.113291	12.348598	100.856171	-11.703629	16.47793	102.863731	38.649132	-6.361029	104.634003	38.487068	43.413059	106.213783	38.5681	18.526015	105.423893	-61.975358	14.429845	100.303569
-28.034678	12.40978	100.679001	-11.696129	16.449486	102.690163	38.640079	-6.442079	104.646751	38.520016	43.344067	105.996468	38.5800475	18.450994	105.3216095	-61.9723055	14.447978	100.0587165
-27.984777	12.396825	100.513992	-11.741148	16.351881	102.536545	38.586761	-6.584969	104.680077	38.527851	43.216354	105.935791	38.557306	18.3156925	105.307934	-62.039602	14.3880695	99.765156
-27.993431	12.338851	100.385544	-11.817676	16.253704	102.456497	38.479294	-6.696027	104.707489	38.483871	43.091358	105.983147	38.4815825	18.1976655	105.345318	-62.1169345	14.3097425	99.567676
-28.057543	12.272601	100.313309	-11.949994	16.239367	102.42807	38.356979	-6.783256	104.71814	38.405834	43.005539	106.152298	38.3814065	18.1111415	105.435219	-62.2813945	14.3675925	99.420921
-28.125233	12.198991	100.286736	-12.091656	16.304092	102.444611	38.20454	-6.820357	104.76133	38.352699	42.981586	106.405029	38.2786195	18.0806145	105.5831795	-62.4619315	14.5275695	99.3060425
-28.261257	11.991124	100.271263	-12.222942	16.474695	102.513077	37.996891	-6.837225	104.786873	38.330517	42.956161	106.714951	38.163704	18.059468	105.750912	-62.609588	14.889922	99.275242
-28.391552	11.81801	100.22123	-12.278172	16.586033	102.50518	37.91748	-6.881184	104.715942	38.364498	42.935146	106.774483	38.140989	18.026981	105.7452125	-62.697333	15.145085	99.2651475
-28.558609	11.603992	100.203064	-12.244892	16.650805	102.484848	37.867775	-6.92071	104.634949	38.420017	42.879559	106.640556	38.143896	17.9794245	105.6377525	-62.63368	15.3221855	99.3319435
-28.724516	11.384756	100.131012	-12.181026	16.681122	102.417198	37.880707	-7.023718	104.547813	38.501583	42.793545	106.353142	38.191145	17.8849135	105.4504775	-62.553197	15.4773305	99.3839185
-28.898624	11.149919	100.043884	-12.086278	16.635525	102.26973	37.910255	-7.177267	104.50367	38.598904	42.657322	105.944382	38.2545795	17.7400275	105.224026	-62.4271355	15.5310225	99.315434
-29.114241	10.863771	99.92646	-12.001173	16.537479	102.096855	37.928066	-7.403013	104.484413	38.728554	42.462059	105.400337	38.32831	17.529523	104.942375	-62.330656	15.545435	99.251335
-29.377151	10.593475	99.93708	-11.885842	16.371212	101.964691	37.961052	-7.68926	104.455818	38.864933	42.185677	104.660942	38.4129925	17.2482085	104.55838	-62.1846765	15.4942155	99.371002
-29.836386	10.242347	100.382927	-11.697459	16.089989	101.964478	37.984173	-8.219193	104.570305	39.048569	41.588825	103.144218	38.516371	16.684816	103.8572615	-61.911289	15.495162	100.0716945
-30.230349	10.009766	100.920021	-11.60098	15.814888	102.195313	37.971359	-8.707032	104.798508	39.156902	41.051701	102.090393	38.5641305	16.1723345	103.4444505	-61.7660905	15.4574415	100.9461755
-30.635601	9.766659	101.432968	-11.568266	15.4094	102.462029	37.917248	-9.229941	105.115082	39.249584	40.445675	101.387047	38.583416	15.607867	103.2510645	-61.719948	15.210933	101.6729935
-31.14366	9.583718	101.810623	-11.602359	14.957188	102.687645	37.835945	-9.74923	105.384575	39.324837	39.917244	101.055481	38.580391	15.084007	103.220028	-61.785109	14.830369	102.155262
-31.619829	9.434694	101.994095	-11.65692	14.56531	102.83046	37.761059	-10.186249	105.488441	39.354237	39.496716	100.928986	38.557648	14.6552335	103.2087135	-61.871488	14.4753865	102.4522065
-32.049873	9.369822	102.109978	-11.727664	14.300961	102.899239	37.646519	-10.476301	105.404297	39.346222	39.223003	100.901016	38.4963705	14.373351	103.1526565	-61.9516985	14.228571	102.6458215
-32.490376	9.416658	102.133667	-11.76759	14.273624	102.916649	37.561543	-10.557031	105.215744	39.345531	39.151745	100.895813	38.453537	14.297357	103.0557785	-61.988717	14.249891	102.7775195
-33.07653	9.686932	102.194687	-11.817262	14.545875	102.941528	37.457733	-10.452054	104.86438	39.384483	39.302399	100.895264	38.421108	14.4251725	102.879822	-62.055632	14.6665775	103.003234
-33.432056	9.927345	102.343842	-11.813233	14.772522	103.008095	37.383209	-10.331741	104.678085	39.412762	39.390213	100.790993	38.3979855	14.529236	102.734539	-62.0244515	15.015808	103.281651
-33.7355	10.163854	102.599716	-11.840875	14.958575	103.14225	37.285244	-10.280979	104.626175	39.415691	39.432182	100.57901	38.3504675	14.5756015	102.6025925	-62.0322175	15.3415485	103.6819075
-34.058971	10.356617	102.951775	-11.902009	14.99272	103.331627	37.166409	-10.316693	104.608986	39.358086	39.392204	100.369705	38.2622475	14.5377555	102.4893455	-62.0662655	15.4476845	104.1739085
-34.429298	10.53104	103.273643	-12.045114	14.940529	103.529449	37.006195	-10.376575	104.577301	39.238213	39.318996	100.21315	38.122204	14.4712105	102.3952255	-62.212432	15.4098475	104.6636725
-34.804073	10.746952	103.562752	-12.232329	14.87964	103.703049	36.860413	-10.454356	104.556725	39.073315	39.265968	100.022171	37.966864	14.405806	102.289448	-62.431522	15.353474	105.11665
-35.173191	11.013183	103.819038	-12.386845	14.795527	103.817924	36.71043	-10.513629	104.592728	38.906551	39.162891	99.707123	37.8084905	14.324631	102.1499255	-62.5821805	15.266423	105.4859225
-35.660213	11.516429	103.905281	-12.547225	14.629971	103.839943	36.587189	-10.633043	104.818008	38.653622	38.943604	99.203926	37.6204055	14.1552805	102.010967	-62.7148555	15.1046615	105.668919
-35.921394	11.876198	103.788712	-12.613496	14.396106	103.789032	36.566448	-10.750803	104.942635	38.564606	38.800274	99.033432	37.565527	14.0247355	101.9880335	-62.792519	14.7674765	105.5900305
-36.175667	12.306931	103.617249	-12.619787	14.144344	103.708145	36.610649	-10.877932	104.955254	38.541035	38.670803	99.026451	37.575842	13.8964355	101.9908525	-62.815416	14.3922525	105.4254375
-36.406555	12.798408	103.536049	-12.587866	13.944478	103.666626	36.665138	-10.955959	104.870735	38.551353	38.614292	99.08268	37.6082455	13.8291665	101.9767075	-62.7839775	14.0597895	105.3565445
-36.627407	13.354495	103.528358	-12.51807	13.82895	103.698601	36.757282	-10.996084	104.766045	38.587936	38.599525	99.096939	37.672609	13.8017205	101.931492	-62.708749	13.8561795	105.46571
-36.797203	14.008638	103.601768	-12.423637	13.778408	103.782799	36.847832	-10.957344	104.688057	38.623066	38.654907	99.156586	37.735449	13.8487815	101.9223215	-62.582723	13.7080345	105.6432765
-36.998878	14.741219	103.673347	-12.389919	13.721376	103.893623	36.973034	-10.885868	104.562653	38.617466	38.76442	99.318466	37.79525	13.939276	101.9405595	-62.575088	13.503476	105.8466865
-37.218945	15.965307	104.066826	-12.414392	13.653787	104.1726	37.03104	-10.720778	104.271713	38.463097	39.026211	99.637131	37.7470685	14.1527165	101.954422	-62.5758525	13.1548575	106.390778
-37.449524	16.81008	104.286972	-12.511717	13.617219	104.36615	37.048428	-10.557166	104.062439	38.286549	39.218929	99.922836	37.6674885	14.3308815	101.9926375	-62.6909225	12.9035565	106.7396625
-37.633133	17.699123	104.421143	-12.627801	13.643472	104.484367	37.02636	-10.37583	103.910294	38.141792	39.393894	100.142845	37.584076	14.509032	102.0265695	-62.839678	12.777912	106.9421645
-37.771397	18.640984	104.416275	-12.702825	13.671432	104.503548	37.01265	-10.197928	103.736816	37.997471	39.55455	100.291153	37.5050605	14.678311	102.0139845	-62.9107105	12.664553	106.9931115
-37.848225	19.668362	104.370842	-12.742551	13.711786	104.432892	37.053665	-10.06032	103.56144	37.880421	39.705597	100.312874	37.467043	14.8226385	101.937157	-62.952145	12.6009335	106.928627
-37.92897	20.664644	104.260445	-12.71106	13.704562	104.298546	37.126003	-9.90307	103.319725	37.789227	39.831631	100.289871	37.457615	14.9642805	101.804798	-62.879735	12.4448435	106.792294
-37.979477	21.66708	104.160156	-12.66631	13.715005	104.152466	37.223259	-9.75423	103.044907	37.73391	39.94521	100.182358	37.4785845	15.09549	101.6136325	-62.8112045	12.33452	106.6912995
-37.932884	23.224396	104.163612	-12.583336	13.665539	104.025864	37.356182	-9.559933	102.488396	37.656239	40.14212	100.067566	37.5062105	15.2910935	101.277981	-62.6728825	12.0399845	106.773747
-37.920071	24.290314	104.246353	-12.550773	13.611743	103.928307	37.42197	-9.409023	102.003433	37.573044	40.317146	100.10997	37.497507	15.4540615	101.0567015	-62.599053	11.7694245	106.7999125
-37.88773	25.337988	104.307472	-12.625029	13.623018	103.813133	37.427208	-9.200913	101.475227	37.419273	40.539711	100.231743	37.4232405	15.669399	100.853485	-62.6732985	11.576637	106.772781
-37.840141	26.452675	104.388512	-12.734779	13.686856	103.704071	37.354507	-8.929132	100.991669	37.231087	40.826752	100.377289	37.292797	15.94881	100.684479	-62.762355	11.424902	106.723663
-37.814598	27.562008	104.554924	-12.873528	13.766018	103.632401	37.268581	-8.622562	100.470375	37.019112	41.131397	100.546501	37.1438465	16.2544175	100.508438	-62.8909025	11.2776185	106.756364
-37.716831	28.612825	104.821762	-13.027323	13.877948	103.567719	37.156502	-8.290791	99.9235	36.766075	41.459953	100.783096	36.9612885	16.584581	100.353298	-63.0159345	11.171315	106.78214
-37.565781	29.683081	105.092133	-13.176682	13.966234	103.518631	36.992462	-7.995967	99.378357	36.557941	41.716122	100.935104	36.7752015	16.8600775	100.1567305	-63.1285655	11.0723905	106.8805315
-37.295746	31.196945	105.398796	-13.378501	14.163982	103.353737	36.681118	-7.566941	98.607887	36.387039	42.075905	101.01181	36.5340785	17.254482	99.8098485	-63.2910805	11.073482	106.8976255
-37.073669	32.163197	105.474831	-13.484338	14.302823	103.160568	36.554714	-7.332542	98.151337	36.269733	42.300068	100.945496	36.4122235	17.483763	99.5484165	-63.3808995	11.121883	106.7727195
-36.755547	33.032722	105.495499	-13.513563	14.414414	102.940414	36.483997	-7.101054	97.690453	36.150948	42.511013	100.801041	36.3174725	17.7049795	99.245747	-63.3445985	11.1238485	106.635081
-36.405087	33.845242	105.427315	-13.540263	14.502813	102.738228	36.430569	-6.861166	97.296394	36.020641	42.692265	100.603806	36.225605	17.9155495	98.9501	-63.306131	11.0900765	106.526356
-36.005272	34.594685	105.329216	-13.566912	14.560927	102.54496	36.481007	-6.749965	96.981186	35.920628	42.851173	100.332191	36.2008175	18.050604	98.6566885	-63.3346415	11.07125	106.4332315
-35.59602	35.297443	105.226501	-13.593307	14.561364	102.358536	36.396961	-6.602658	96.771156	35.842628	42.954861	100.097313	36.1197945	18.1761015	98.4342345	-63.3064085	10.9466265	106.2828375
-35.151951	35.91124	105.201897	-13.619421	14.51708	102.193436	36.377247	-6.495782	96.482307	35.7537	43.02702	99.981575	36.0654735	18.265619	98.231941	-63.3043155	10.768541	106.154931
-34.270756	36.65189	105.222916	-13.665926	14.58333	102.036812	36.347027	-6.267256	96.102173	35.670315	43.22501	99.944221	36.008671	18.478877	98.023197	-63.340523	10.687783	106.050427
-33.681705	37.142292	105.247856	-13.721864	14.71449	101.958595	36.315281	-6.053987	95.856216	35.597889	43.416904	99.922455	35.956585	18.6814585	97.8893355	-63.400313	10.7475215	106.0278545
-32.977577	37.594944	105.179955	-13.747255	14.909678	101.848183	36.268337	-5.806543	95.634308	35.544308	43.621422	99.814674	35.9063225	18.9074395	97.724491	-63.4008325	10.9119165	105.971875
-32.121391	37.985184	105.100464	-13.745967	15.129155	101.748566	36.23455	-5.586968	95.438477	35.499062	43.823605	99.709541	35.866806	19.1183185	97.574009	-63.35874	11.1399915	105.923123
-31.29006	38.285046	105.018852	-13.735647	15.23225	101.650528	36.250244	-5.405921	95.27948	35.470001	43.996815	99.671036	35.8601225	19.295447	97.475258	-63.3314165	11.169053	105.825798
-30.382643	38.534901	104.907394	-13.694329	15.337847	101.596786	36.309277	-5.261569	95.190865	35.482742	44.129635	99.644501	35.8960095	19.434033	97.417683	-63.2846675	11.241661	105.775889
-29.438812	38.701595	104.706657	-13.637074	15.461904	101.56488	36.375366	-5.207866	95.221672	35.517227	44.220757	99.525482	35.9462965	19.5064455	97.373577	-63.2204445	11.4173625	105.756183
-27.910742	38.940506	104.177032	-13.576876	15.509473	101.561295	36.458431	-5.331982	95.564064	35.57795	44.150345	99.015259	36.0181905	19.4091815	97.2896615	-63.1719425	11.6097645	105.8329285
-26.697599	39.006538	103.676437	-13.52928	15.410146	101.589119	36.522488	-5.645156	95.895317	35.590389	43.940464	98.497482	36.0564385	19.147654	97.1963995	-63.1149985	11.672638	105.9818385
-25.569475	38.968731	103.224327	-13.556957	15.222256	101.640388	36.422493	-5.965894	96.324974	35.591812	43.600475	98.047302	36.0071525	18.8172905	97.186138	-63.1210665	11.6272215	106.094638
-24.342846	38.933128	102.911797	-13.596734	14.93776	101.741753	36.424438	-6.435449	96.689789	35.606136	43.202072	97.785011	36.015287	18.3833115	97.2374	-63.208755	11.4922085	106.246106
-22.956942	38.879135	102.622452	-13.655119	14.642882	101.816956	36.374866	-6.840137	97.028992	35.657482	42.858574	97.619247	36.016174	18.0092185	97.3241195	-63.326412	11.2765455	106.3097925
-21.657207	38.83931	102.31488	-13.641795	14.441922	101.840714	36.369766	-7.156591	97.288834	35.706444	42.566536	97.477081	36.038105	17.7049725	97.3829575	-63.321695	11.1788715	106.2984705
-20.183844	38.827915	102.04985	-13.614401	14.301407	101.818871	36.385403	-7.353395	97.475166	35.751514	42.367973	97.425476	36.0684585	17.507289	97.450321	-63.2972605	11.095525	106.187421
-17.842583	38.936455	101.792107	-13.539121	14.237883	101.775085	36.454178	-7.47836	97.702202	35.904011	42.227478	97.917145	36.1790945	17.374559	97.8096735	-63.2573365	11.101207	105.7404965
-16.242916	39.012634	101.852242	-13.500489	14.246856	101.834106	36.541241	-7.477941	97.902237	36.02702	42.265491	98.508423	36.2841305	17.393775	98.20533	-63.2851085	11.099937	105.462882
-14.566716	39.163208	102.102303	-13.539371	14.36406	101.826218	36.592392	-7.313503	98.142014	36.145744	42.437237	99.484222	36.369068	17.561867	98.813118	-63.44781	11.166253	104.839318
-12.888967	39.28883	102.496841	-13.601015	14.519422	101.749077	36.746605	-7.011977	98.375008	36.280022	42.808811	100.731918	36.5133135	17.898417	99.553463	-63.7153435	11.140427	103.944691
-11.191698	39.439587	102.766785	-13.725999	14.855684	101.493416	36.865688	-6.519495	98.50087	36.334591	43.288845	102.153458	36.6001395	18.384675	100.327164	-64.0521375	11.326693	102.659668
-9.433113	39.641796	102.940384	-13.742183	15.364814	101.215424	36.968212	-5.929512	98.721329	36.359699	43.718369	103.242531	36.6639555	18.8944285	100.98193	-64.1483215	11.8351995	101.448918
-7.685121	39.837585	102.69239	-13.682765	15.944044	100.761032	37.207806	-5.488195	99.044807	36.486233	44.199463	103.916946	36.8470195	19.355634	101.4808765	-64.2125495	12.532454	100.0411875
-4.92137	40.078968	101.86911	-13.416417	16.614412	99.826515	37.710369	-5.012995	99.500504	36.709751	44.71236	104.170761	37.21006	19.8496825	101.8356325	-64.042894	13.3791415	97.8173975
-3.08969	40.090588	101.21965	-13.052471	16.806091	99.245491	38.079487	-4.799954	99.8312	36.946754	44.877846	103.985214	37.5131205	20.038946	101.908207	-63.6180625	13.573236	96.582775
-1.255117	40.06583	100.691162	-12.600692	16.809612	98.775879	38.597992	-4.765718	100.109413	37.219234	44.893318	103.890297	37.908613	20.0638	101.999855	-63.109997	13.555424	95.551903
0.536947	39.933346	100.448593	-12.150897	16.72316	98.506531	39.044739	-4.800511	100.525345	37.599373	44.830532	103.871643	38.322056	20.0150105	102.198494	-62.62385	13.4313095	94.814568
2.240424	39.796349	100.486824	-11.760144	16.640837	98.509827	39.477631	-4.89005	101.134979	38.008766	44.755535	104.041	38.7431985	19.9327425	102.5879895	-62.2634865	13.3489315	94.4316645
3.821015	39.624821	100.808846	-11.47324	16.643805	98.69474	39.876003	-4.881219	101.800682	38.271271	44.75771	104.591896	39.073637	19.9382455	103.196289	-62.020117	13.3493645	94.193191
5.328853	39.508007	101.379761	-11.265686	16.725567	98.987869	40.179001	-4.738621	102.418434	38.50338	44.918816	105.193985	39.3411905	20.0900975	103.8062095	-61.8725625	13.3610365	94.1695285
7.33366	39.315357	102.270592	-11.112521	17.015272	99.336166	40.533836	-4.361246	103.011719	38.594948	45.265751	106.255463	39.564392	20.4522525	104.633591	-61.789434	13.5782915	94.038741
8.602057	39.235477	102.866432	-11.038359	17.33391	99.402679	40.717545	-3.962309	103.252289	38.611065	45.620441	106.994179	39.664305	20.829066	105.123234	-61.741023	13.838754	93.682124
9.81701	39.123314	103.249023	-10.927666	17.75144	99.329063	40.857513	-3.526992	103.594398	38.645153	46.013229	107.662544	39.751333	21.2431185	105.628471	-61.606665	14.2597615	93.029655
10.968034	39.016785	103.505371	-10.727415	18.148119	99.190994	41.181751	-3.240684	103.8797	38.720848	46.35741	108.186554	39.9512995	21.558363	106.033127	-61.4061295	14.737875	92.348861
12.097795	38.829239	103.666817	-10.434697	18.444151	99.03804	41.525249	-2.96454	104.183998	38.908413	46.617596	108.583244	40.216831	21.826528	106.383621	-61.086225	15.061774	91.692459
13.197371	38.567337	103.765167	-10.06282	18.649441	98.900475	41.883205	-2.764253	104.422691	39.188797	46.823891	108.807732	40.536001	22.029819	106.6152115	-60.661641	15.269063	91.1857385
14.172893	38.278381	103.798782	-9.673799	18.74781	98.710167	42.207085	-2.639347	104.646942	39.46479	46.921021	108.968819	40.8359375	22.140837	106.8078805	-60.1835355	15.354783	90.6124535
15.463741	37.674294	103.6446	-9.099141	18.796944	98.421402	42.734646	-2.643479	104.875633	39.930832	46.976929	108.91153	41.332739	22.166725	106.8935815	-59.531021	15.427163	89.9492225
16.209558	37.258293	103.504982	-8.755167	18.763002	98.300468	43.030746	-2.7025	105.102005	40.200535	46.960033	108.805016	41.6156405	22.1287665	106.9535105	-59.1259745	15.3972375	89.6474255
16.808758	36.827644	103.435226	-8.460561	18.695948	98.229309	43.279564	-2.764371	105.320831	40.507793	46.95871	108.697021	41.8936785	22.0971695	107.008926	-58.8148005	15.2947265	89.449692
17.324463	36.361713	103.366135	-8.15576	18.651007	98.25621	43.534878	-2.803943	105.465103	40.792221	46.911213	108.594917	42.1635495	22.053635	107.03001	-58.4750695	15.248379	89.48241
17.775221	35.854618	103.363907	-7.847015	18.616659	98.391724	43.807171	-2.783783	105.554688	41.082191	46.905144	108.495674	42.444681	22.0606805	107.025181	-58.138711	15.1726375	89.758267
18.150248	35.293755	103.411736	-7.572338	18.655344	98.660637	44.062145	-2.690335	105.54583	41.390873	46.989346	108.413788	42.726509	22.1495055	106.979809	-57.871185	15.1611825	90.341465
18.427208	34.746506	103.530083	-7.305393	18.807072	99.0924	44.250168	-2.496736	105.509697	41.674786	47.08651	108.357689	42.962477	22.294887	106.933693	-57.573263	15.319257	91.251107
18.675922	33.87328	103.938904	-7.045318	19.060291	99.903831	44.492428	-2.191298	105.58934	41.958622	47.336586	108.588303	43.225525	22.572644	107.0888215	-57.316161	15.547938	92.7188405
18.685146	33.225094	104.371895	-6.94576	19.293943	100.597298	44.580631	-1.94812	105.713783	42.114445	47.541183	108.964966	43.347538	22.7965315	107.3393745	-57.239058	15.7913545	93.8552215
18.639158	32.58445	104.847565	-6.881338	19.556314	101.393295	44.661671	-1.699513	106.019844	42.227993	47.768936	109.39621	43.444832	23.0347115	107.708027	-57.207508	16.0779165	95.078563
18.558895	31.86068	105.40094	-6.842932	19.810949	102.183914	44.769772	-1.482892	106.5308	42.28825	48.003201	109.862221	43.529011	23.2601545	108.1965105	-57.214875	16.3617435	96.1713175
18.395437	31.052059	105.885841	-6.815966	20.012547	102.955399	44.876556	-1.298593	107.159187	42.342682	48.198483	110.290405	43.609619	23.449945	108.724796	-57.241551	16.575149	97.186002
18.242357	30.213987	106.330658	-6.790313	20.193531	103.720047	44.993225	-1.139951	107.86483	42.368626	48.361214	110.643402	43.6809255	23.6106315	109.254116	-57.2615515	16.7764305	98.185978
17.980961	29.323187	106.77327	-6.803693	20.332741	104.479279	45.080257	-1.051204	108.605835	42.408871	48.471306	110.853485	43.744564	23.710051	109.72966	-57.35195	16.955431	99.228898
17.585186	27.872021	107.423294	-6.849957	20.437399	105.469986	45.095787	-1.065384	109.621956	42.455082	48.519505	111.143425	43.7754345	23.7270605	110.3826905	-57.4753485	17.1477375	100.5572815
17.271393	26.832533	107.805809	-6.892982	20.470606	106.145706	45.048588	-1.129267	110.172058	42.510941	48.473446	111.257004	43.7797645	23.6720895	110.714531	-57.5657285	17.2691225	101.576881
16.957493	25.821316	108.178474	-6.950071	20.57283	106.814102	44.975616	-1.141734	110.502457	42.590286	48.471989	111.339745	43.782951	23.6651275	110.921101	-57.683093	17.4805325	102.707103
16.616817	24.850752	108.442673	-7.008337	20.712004	107.383331	44.872475	-1.100422	110.667122	42.665054	48.554768	111.353699	43.7687645	23.727173	111.0104105	-57.7854385	17.696835	103.7562515
16.268663	23.852854	108.648857	-7.098877	20.929495	107.913528	44.728615	-0.994924	110.673813	42.73008	48.669247	111.162781	43.7293475	23.8371615	110.918297	-57.9271015	18.0218285	104.908759
15.906353	22.85037	108.746887	-7.191963	21.226187	108.433846	44.581856	-0.863443	110.533821	42.716732	48.807518	110.789932	43.649294	23.9720375	110.6618765	-58.03322	18.4803365	106.2058155
15.532774	21.901993	108.843002	-7.28534	21.5233	108.994743	44.374977	-0.691532	110.280548	42.640083	48.899132	110.326591	43.50753	24.1038	110.3035695	-58.07821	18.9428	107.6859165
15.087477	20.376177	109.123322	-7.439865	21.814051	109.718414	44.094845	-0.579737	110.100197	42.543022	48.99894	109.930336	43.3189335	24.2096015	110.0152665	-58.1986635	19.4185005	109.4215615
14.798431	19.37653	109.237648	-7.559912	21.902231	110.016312	43.953178	-0.55109	109.959885	42.47897	49.095043	109.869476	43.216074	24.2719765	109.9146805	-58.335898	19.5324855	110.1179435
14.612081	18.318117	109.261955	-7.675462	21.940039	110.153389	43.766422	-0.522627	109.893539	42.360703	49.078278	109.784111	43.0635625	24.2778255	109.838825	-58.4144865	19.6022525	110.467953
14.452824	17.290562	109.199287	-7.772973	21.938179	110.116531	43.670403	-0.568519	109.910606	42.268013	49.04744	109.707626	42.969208	24.2394605	109.809116	-58.515154	19.6368975	110.423946
14.41651	16.249481	109.121468	-7.8443	21.899487	109.999886	43.63805	-0.64361	109.918503	42.200806	49.03627	109.661079	42.919428	24.19633	109.789791	-58.608028	19.602644	110.209981
14.363205	15.162128	109.039536	-7.904311	21.801992	109.801247	43.640556	-0.760223	110.003677	42.183113	48.936111	109.585533	42.9118345	24.087944	109.794605	-58.7204565	19.51604	109.807889
14.412804	14.109749	108.879211	-7.925301	21.61381	109.403587	43.694054	-0.92661	110.154366	42.176586	48.811115	109.574081	42.93532	23.9422525	109.8642235	-58.785922	19.2853675	108.9429505
14.532026	12.500376	108.490707	-7.867717	21.209644	108.654617	43.953003	-1.197442	110.246216	42.191746	48.583027	109.466995	43.0723745	23.6927925	109.8566055	-58.8078085	18.7264955	107.4526285
14.729907	11.440399	108.207634	-7.722701	20.883936	108.168602	44.09388	-1.407731	110.246422	42.242405	48.334549	109.093597	43.1681425	23.463409	109.6700095	-58.6135445	18.304463	106.6671945
14.954986	10.354176	108.003914	-7.561034	20.590731	107.765663	44.248058	-1.682314	110.237328	42.362492	48.002533	108.70887	43.305275	23.1601095	109.473099	-58.427343	18.0213525	106.058227
15.157993	9.310384	107.849457	-7.411299	20.250454	107.446457	44.363384	-2.026361	110.249092	42.462997	47.677811	108.376488	43.4131905	22.825725	109.31279	-58.2357885	17.675183	105.580124
15.395477	8.303744	107.657799	-7.264666	19.916851	107.081985	44.489494	-2.312254	110.189247	42.603432	47.374435	108.154854	43.546463	22.5310905	109.1720505	-58.075795	17.3026115	104.9919195
15.61171	7.366785	107.410774	-7.135291	19.599688	106.735672	44.58725	-2.585327	110.001526	42.705067	47.083786	107.890228	43.6461585	22.2492295	108.945877	-57.9167405	16.9501465	104.525467
15.806289	6.426302	107.116257	-7.043152	19.332075	106.414757	44.630859	-2.822935	109.754051	42.768124	46.783653	107.617043	43.6994915	21.980359	108.685547	-57.7857955	16.683791	104.143967
16.140009	5.1838	106.603027	-6.935934	19.093468	105.943703	44.641747	-3.038684	109.254135	42.842129	46.550198	107.481071	43.741938	21.755757	108.367603	-57.613806	16.431179	103.519803
16.387867	4.434508	106.357002	-6.892603	19.063818	105.695518	44.64743	-3.099235	109.020973	42.906109	46.49403	107.482231	43.7767695	21.6973975	108.251602	-57.5619755	16.4302385	103.139434
16.592798	3.750401	106.143173	-6.88726	19.074553	105.406631	44.697968	-3.143009	108.89711	42.918705	46.477852	107.647324	43.8083365	21.6674215	108.272217	-57.5828565	16.4816845	102.541045
16.776264	3.087762	105.96682	-6.840072	19.07872	105.133118	44.753342	-3.224058	108.882843	42.97298	46.431561	107.729019	43.863161	21.6037515	108.305931	-57.543305	16.5536885	101.960305
16.930407	2.414941	105.872131	-6.769456	19.025665	104.799232	44.811081	-3.338667	109.01638	43.042637	46.308819	107.729401	43.926859	21.485076	108.3728905	-57.465771	16.566254	101.2255735
17.049664	1.729037	105.811462	-6.655382	18.86076	104.459717	44.896988	-3.564807	109.230721	43.13723	46.070122	107.592964	44.017109	21.2526575	108.4118425	-57.327873	16.4688625	100.5075915
17.205114	1.001123	105.812241	-6.518353	18.550009	104.130486	45.013107	-3.882209	109.493362	43.21954	45.750599	107.416939	44.1163235	20.934195	108.4551505	-57.1530295	16.165823	99.8058215
17.482578	-0.024899	105.961678	-6.327285	17.977783	103.67627	45.135139	-4.373888	110.024178	43.370323	45.18895	107.112869	44.252731	20.407531	108.5685235	-56.907301	15.548035	98.7840165
17.610374	-0.654944	106.094826	-6.238585	17.557529	103.359818	45.187202	-4.804783	110.428024	43.453407	44.752251	106.886887	44.3203045	19.973734	108.6574555	-56.7974745	15.141324	98.0621805
17.763128	-1.282549	106.121323	-6.14222	17.062277	103.064156	45.209167	-5.231264	110.674377	43.480206	44.264874	106.685654	44.3446865	19.516805	108.6800155	-56.6291265	14.607749	97.4482965
17.841887	-1.830173	106.120171	-6.075401	16.585369	102.825806	45.200073	-5.662009	110.835625	43.546017	43.787079	106.449722	44.373045	19.062535	108.6426735	-56.523847	14.108203	97.0089385
17.866453	-2.276439	106.087204	-6.034249	16.193218	102.635231	45.201099	-6.01374	110.955986	43.577118	43.43557	106.401016	44.3891085	18.710915	108.678501	-56.4576065	13.675521	96.591961
17.836662	-2.613914	106.032333	-6.016597	15.920095	102.543846	45.19418	-6.231806	111.004196	43.591301	43.225727	106.489967	44.3927405	18.4969605	108.7470815	-56.4259345	13.3432295	96.3406105
17.781248	-2.82913	105.917397	-6.005852	15.779736	102.560005	45.214462	-6.331553	110.922028	43.568672	43.14637	106.709312	44.391567	18.4074085	108.81567	-56.403271	13.1520635	96.30434
17.634834	-2.978772	105.643753	-5.999844	15.807878	102.732468	45.281883	-6.233926	110.549454	43.532036	43.314953	107.236931	44.4069595	18.5405135	108.8931925	-56.4066475	13.0752425	96.5717435
17.449532	-2.980933	105.513023	-6.014361	16.000378	102.95652	45.328262	-6.048558	110.325386	43.492538	43.536583	107.643684	44.4104	18.7440125	108.984535	-56.439122	13.2567435	96.928505
17.211285	-2.974251	105.415848	-5.994975	16.257849	103.186378	45.373936	-5.862501	110.100876	43.488617	43.709534	108.037231	44.4312765	18.9235165	109.0690535	-56.4212265	13.5921815	97.3037025
16.895304	-2.932599	105.333801	-5.955484	16.482426	103.4021	45.394226	-5.732147	109.892044	43.540649	43.81464	108.281075	44.4674375	19.0412465	109.0865595	-56.3784055	13.9236055	97.7176405
16.540417	-2.820523	105.233177	-5.894738	16.591969	103.563141	45.430832	-5.736672	109.720314	43.605145	43.793713	108.425781	44.5179885	19.0285205	109.0730475	-56.3074645	14.1554175	98.0532345
16.084749	-2.762953	105.156197	-5.831363	16.552038	103.698013	45.485264	-5.804232	109.500244	43.67495	43.697376	108.569923	44.580107	18.946572	109.0350835	-56.242833	14.157504	98.3609425
15.548793	-2.717243	105.006836	-5.756663	16.405069	103.797089	45.547112	-5.914464	109.298996	43.743542	43.542023	108.669113	44.645327	18.8137795	108.9840545	-56.158653	13.9963585	98.6101235
14.532887	-2.64784	105.012939	-5.652085	16.193213	103.98629	45.601688	-6.148168	109.183594	43.851704	43.276047	108.679459	44.726696	18.5639395	108.9315265	-56.030866	13.8224865	99.0410535
13.784477	-2.635819	105.202194	-5.626728	16.098238	104.130493	45.636646	-6.335728	109.313416	43.924545	43.056099	108.509125	44.7805955	18.3601855	108.9112705	-56.0340515	13.8362905	99.3497155
13.008364	-2.658597	105.367157	-5.602176	15.899366	104.226563	45.658806	-6.582901	109.487305	44.019531	42.814819	108.212402	44.8391685	18.115959	108.8498535	-56.0435205	13.682773	99.6032725
12.243465	-2.701845	105.383705	-5.576105	15.606048	104.280914	45.665955	-6.835796	109.542717	44.030945	42.524059	107.914642	44.84845	17.8441315	108.7286795	-56.00066	13.3679645	99.8331485
11.416836	-2.721543	105.187607	-5.573968	15.318147	104.289543	45.669121	-7.042704	109.355423	44.033504	42.299587	107.78418	44.8513125	17.6284415	108.5698015	-55.9992485	13.0078525	100.0092845
10.474782	-2.669683	104.834656	-5.584757	15.163082	104.234184	45.648853	-7.086431	108.942291	44.036591	42.279209	107.851479	44.842722	17.596389	108.396885	-56.012236	12.729775	100.071483
9.51751	-2.538837	104.402588	-5.636539	15.286502	104.199493	45.590366	-6.931582	108.45697	43.937847	42.42564	108.056847	44.7641065	17.747029	108.2569085	-56.0371845	12.825975	100.1420775
8.065678	-2.263247	103.848091	-5.788424	15.85322	104.285362	45.509159	-6.391186	107.796135	43.779507	42.961872	108.722015	44.644333	18.285343	108.259075	-56.221181	13.421097	100.311649
7.001766	-2.076708	103.465309	-5.955755	16.337433	104.362175	45.37714	-5.968066	107.376144	43.634853	43.401592	109.33709	44.5059965	18.716763	108.356617	-56.4175065	13.958103	100.367733
5.859078	-1.984001	103.007889	-6.157845	16.851759	104.474724	45.166298	-5.547254	106.896126	43.455906	43.763123	109.974289	44.311102	19.1079345	108.4352075	-56.626792	14.5955835	100.5142405
4.687945	-1.976059	102.542923	-6.398956	17.313959	104.595123	44.948162	-5.171257	106.361687	43.326084	44.10651	110.698273	44.137123	19.4676265	108.52998	-56.935035	15.1602915	100.660266
3.521759	-1.980094	102.106842	-6.656035	17.813829	104.772095	44.626762	-4.769297	105.946434	43.205318	44.375957	111.38266	43.91604	19.80333	108.664547	-57.22811	15.824328	100.879643
2.317469	-2.098688	101.774475	-6.901895	18.266531	104.929199	44.33971	-4.443992	105.629875	43.069164	44.602745	111.986969	43.704437	20.0793765	108.808422	-57.508227	16.4536855	101.049976
1.013703	-2.438816	101.640091	-7.130208	18.690767	105.108032	44.076775	-4.242564	105.580986	42.963818	44.786095	112.301865	43.5202965	20.2717655	108.9414255	-57.7807125	17.1097685	101.2746385
-0.937906	-3.360956	102.005257	-7.404721	18.891159	105.354012	43.807178	-4.329051	105.922485	42.794983	44.791515	112.054466	43.3010805	20.231232	108.9884755	-58.1105225	17.551086	101.7195485
-2.263584	-4.211024	102.523994	-7.543553	18.627344	105.458008	43.758343	-4.758084	106.435791	42.68792	44.52879	111.398697	43.2231315	19.885353	108.917244	-58.3102375	17.369335	101.998772
-3.607471	-5.326077	103.03582	-7.617496	18.073946	105.450012	43.72179	-5.322292	106.996849	42.56918	44.09811	110.502434	43.145485	19.387909	108.7496415	-58.380477	16.759983	102.1503825
-4.985296	-6.454958	103.522789	-7.657732	17.371883	105.316635	43.683937	-5.971887	107.530571	42.48	43.485977	109.477684	43.0819685	18.757045	108.5041275	-58.3974325	15.986721	102.1291425
-6.334858	-7.685027	103.995094	-7.664206	16.690117	105.110992	43.62619	-6.654634	107.950165	42.486427	42.855957	108.329056	43.0563085	18.1006615	108.1396105	-58.3847205	15.2795725	102.0823735
-7.774022	-8.896996	104.272614	-7.675117	16.019974	104.813019	43.526028	-7.321155	108.205757	42.520325	42.211388	107.184158	43.0231765	17.4451165	107.6949575	-58.3734105	14.5948315	101.9310805
-9.189349	-10.1113	104.412529	-7.660223	15.345517	104.492844	43.394043	-7.977792	108.299362	42.576981	41.470337	106.168221	42.985512	16.7462725	107.2337915	-58.305958	13.9447615	101.7518965
-11.289799	-11.790254	104.384384	-7.671114	14.515671	104.109367	43.178986	-8.823352	108.196083	42.61729	40.572983	105.029716	42.898138	15.8748155	106.6128995	-58.240366	13.1565265	101.6058345
-12.786407	-12.799726	104.305687	-7.74103	14.234829	103.957558	43.004055	-9.122004	107.794441	42.669777	40.310883	104.628098	42.836916	15.5944395	106.2112695	-58.318976	12.8752185	101.7038465
-14.274772	-13.67018	104.351807	-7.836937	14.217779	103.949181	42.790482	-9.221133	107.415535	42.67767	40.175377	104.272636	42.734076	15.477122	105.8440855	-58.40795	12.958436	102.0542765
-15.804177	-14.429532	104.728043	-7.938334	14.285951	104.059967	42.643726	-9.285923	107.27272	42.507179	40.088768	103.868958	42.5754525	15.4014225	105.570839	-58.4521205	13.1704795	102.549095
-17.288279	-15.210727	105.507538	-8.066861	14.227395	104.295769	42.513538	-9.453088	107.294022	42.441074	39.884583	103.173782	42.477306	15.2157475	105.233902	-58.611028	13.2390425	103.357636
-18.776653	-15.971846	106.622757	-8.191405	13.956222	104.647026	42.333393	-9.742929	107.549629	42.253635	39.455769	102.404526	42.293514	14.85642	104.9770775	-58.676324	13.056024	104.3169745
-20.269516	-16.678368	107.847771	-8.340876	13.486166	105.024338	42.201736	-10.258995	108.012619	42.024246	38.812649	101.630318	42.112991	14.276827	104.8214685	-58.794743	12.695505	105.2272075
-22.503025	-17.724201	109.35128	-8.638692	12.534171	105.46833	41.900383	-11.157373	108.669327	41.753811	37.773972	100.85746	41.827097	13.3082995	104.7633935	-59.104481	11.7600425	106.1732665
-23.926262	-18.353125	109.896301	-8.83105	11.879867	105.60334	41.698616	-11.751276	108.986961	41.585445	37.134289	100.496147	41.6420305	12.6915065	104.741554	-59.3041305	11.0682275	106.465126
-25.350826	-18.845453	110.166	-9.002188	11.368974	105.637527	41.529133	-12.193992	108.94313	41.425095	36.68528	100.163742	41.477114	12.245644	104.553436	-59.48149	10.492304	106.721618
-26.683062	-19.152182	110.362968	-9.134668	11.091537	105.580544	41.341656	-12.435267	108.696732	41.264622	36.397812	99.729958	41.303139	11.9812725	104.213345	-59.572475	10.2018015	106.947743
-28.018007	-19.313215	110.335686	-9.275118	10.962178	105.430244	41.161449	-12.543218	108.346092	41.083527	36.246765	99.267441	41.122488	11.8517735	103.8067665	-59.672724	10.0725825	107.0537215
-29.308943	-19.369211	110.16153	-9.447508	10.882511	105.257942	41.000893	-12.572527	107.962669	40.891018	36.211559	98.949631	40.9459555	11.819516	103.45615	-59.8409715	9.945506	107.059734
-30.574387	-19.29521	109.998093	-9.604603	10.7872	105.1576	40.834427	-12.576774	107.535255	40.657524	36.229534	98.790154	40.7459755	11.82638	103.1627045	-59.9551815	9.74802	107.1524955
-32.399975	-18.936382	110.007874	-9.86233	10.660818	105.216476	40.586151	-12.61793	107.034744	40.315647	36.269608	98.594437	40.450899	11.825839	102.8145905	-60.175559	9.495797	107.6183615
-33.497673	-18.571512	110.157104	-10.029552	10.577682	105.316376	40.429607	-12.682211	106.793686	40.084328	36.234356	98.474709	40.2569675	11.7760725	102.6341975	-60.3160715	9.3792915	107.9985545
-34.648666	-18.104353	110.167992	-10.203403	10.464229	105.365662	40.248962	-12.721165	106.63166	39.8759	36.205223	98.417313	40.062431	11.742029	102.5244865	-60.469237	9.186429	108.2068375
-35.652863	-17.461939	110.196861	-10.406024	10.349581	105.390503	40.091114	-12.822302	106.530487	39.648666	36.123295	98.349205	39.86989	11.6504965	102.439846	-60.681938	9.0486655	108.34116
-36.665386	-16.837545	110.126366	-10.588322	10.18447	105.401527	39.89613	-12.971049	106.400154	39.452999	36.003098	98.295258	39.6745645	11.5160245	102.347706	-60.8512085	8.8529155	108.455348
-37.698383	-16.087986	109.982742	-10.802243	10.042237	105.409302	39.660088	-13.146338	106.291199	39.265392	35.853569	98.247757	39.46274	11.3536155	102.269478	-61.067226	8.7308585	108.549126
-38.381744	-15.238632	110.029671	-11.023033	9.894127	105.452858	39.412331	-13.334073	106.187904	39.078915	35.698051	98.194359	39.245623	11.181989	102.1911315	-61.291689	8.606265	108.7145845
-39.990501	-13.590428	109.744202	-11.381489	9.737561	105.525681	39.001205	-13.57611	106.019524	38.806248	35.501408	98.242027	38.9037265	10.962649	102.1307755	-61.6667045	8.512473	108.9205865
-40.829956	-12.447165	109.424484	-11.630922	9.625378	105.514275	38.73259	-13.705595	105.921379	38.614265	35.41328	98.33326	38.6734275	10.8538425	102.1273195	-61.9352715	8.3969135	108.9012305
-41.58506	-11.204667	109.12384	-11.869511	9.525571	105.483376	38.477631	-13.826911	105.746391	38.40593	35.378792	98.52095	38.4417805	10.7759405	102.1336705	-62.1808025	8.2752015	108.8330815
-42.327507	-9.881524	108.721336	-12.113317	9.431906	105.472862	38.18457	-13.902935	105.438339	38.177616	35.359539	98.833275	38.181093	10.728302	102.135807	-62.407727	8.13551	108.809917
-43.095207	-8.42746	108.327194	-12.383164	9.42033	105.527725	37.858818	-13.948061	105.131111	37.968262	35.409149	99.274178	37.91354	10.730544	102.2026445	-62.679868	8.110116	108.8528055
-43.730633	-6.866926	108.089401	-12.693035	9.47361	105.678047	37.537663	-13.943063	104.773071	37.72501	35.519905	99.8853	37.6313365	10.788421	102.3291855	-63.0174065	8.158799	109.0269085
-44.389713	-5.259682	107.783997	-12.971449	9.589364	105.804123	37.188404	-13.884401	104.382996	37.461815	35.670471	100.689224	37.3251095	10.893035	102.53611	-63.2680075	8.285693	109.072136
-45.307358	-2.684798	107.433334	-13.467871	9.827394	106.066368	36.619286	-13.741478	103.93187	37.208347	35.942505	101.933456	36.9138165	11.1005135	102.932663	-63.8495585	8.5542745	109.200073
-45.861763	-0.965152	107.365456	-13.817845	9.964602	106.248451	36.275612	-13.731067	103.687134	37.011948	36.072033	102.58136	36.64378	11.170483	103.134247	-64.27947	8.758721	109.362655
-46.385506	0.753901	107.326904	-14.15091	10.072401	106.351135	35.876934	-13.752013	103.305946	36.832844	36.094902	102.998627	36.354889	11.1714445	103.1522865	-64.656709	8.9733575	109.5499835
-46.873734	2.470186	107.438316	-14.445341	10.06217	106.394897	35.448277	-13.866518	102.970268	36.631603	35.96788	102.989281	36.03994	11.050681	102.9797745	-64.930622	9.073659	109.8100195
-47.321667	4.139167	107.547997	-14.75983	10.05812	106.3144	35.007191	-14.028038	102.548004	36.339401	35.788284	102.745079	35.673296	10.880123	102.6465415	-65.192956	9.236117	109.9822585
-47.703941	5.770136	107.751778	-15.049861	10.004524	106.263649	34.577507	-14.193185	102.065453	36.004288	35.581253	102.395081	35.2908975	10.694034	102.230267	-65.3906195	9.315014	110.297031
-48.0177	7.329915	108.08065	-15.360238	9.906669	106.269547	34.138905	-14.341649	101.631203	35.711449	35.377243	101.992287	34.925177	10.517797	101.811745	-65.645653	9.295541	110.727349
-48.413567	9.639682	108.597092	-15.760907	9.73657	106.350533	33.474682	-14.52894	100.907028	35.199402	35.098198	101.625908	34.337042	10.284629	101.266468	-65.858856	9.188511	111.434598
-48.59166	11.165626	108.957001	-16.069609	9.623247	106.406784	33.039585	-14.622223	100.481323	34.884636	34.967701	101.507187	33.9621105	10.172739	100.994255	-66.1013285	9.073755	111.819313
-48.714523	12.671704	109.159744	-16.377192	9.593036	106.414429	32.612617	-14.681771	100.088692	34.594021	34.88773	101.570908	33.603319	10.1029795	100.8298	-66.357703	9.0830925	111.999058
-48.77784	14.141987	109.194099	-16.764242	9.611823	106.368706	32.187729	-14.735527	99.764244	34.342896	34.854626	101.787987	33.2653125	10.0595495	100.7761155	-66.7937965	9.1640965	111.9612965
-48.781738	15.591886	109.214737	-17.118093	9.620346	106.281364	31.772591	-14.79479	99.382225	34.146538	34.808956	102.064133	32.9595645	10.007083	100.723179	-67.1957505	9.233609	111.839549
-48.683651	16.995165	109.1912	-17.425608	9.60934	106.141747	31.381086	-14.818527	98.936714	33.989742	34.819672	102.246712	32.685414	10.0005725	100.591713	-67.53663	9.2181075	111.691781
-48.497513	18.380503	109.049477	-17.73469	9.742367	105.914566	31.035465	-14.777327	98.449722	33.819519	34.912212	102.224609	32.427492	10.0674425	100.3371655	-67.896872	9.4172915	111.4919665
-48.157108	20.340879	108.873367	-18.186668	10.021726	105.434296	30.54668	-14.613848	97.431068	33.552155	35.134586	101.581017	32.0494175	10.260369	99.5060425	-68.4227535	9.783083	111.3625495
-47.771542	21.573969	108.820793	-18.403316	10.236647	105.122742	30.165174	-14.487401	96.726303	33.318153	35.226707	100.85701	31.7416635	10.369653	98.7916565	-68.5482955	10.103641	111.4538275
-47.29351	22.737793	108.750595	-18.59717	10.341752	104.792717	29.766405	-14.378775	96.082954	33.100105	35.274639	100.127625	31.433255	10.447932	98.1052895	-68.627595	10.235572	111.4801445
-46.802452	23.841087	108.67733	-18.736856	10.417678	104.518044	29.454609	-14.335608	95.533669	32.899632	35.306511	99.549461	31.1771205	10.4854515	97.541565	-68.6508325	10.3499045	111.494523
-46.159176	24.811344	108.55204	-18.883116	10.444282	104.311821	29.281956	-14.354095	95.095978	32.760574	35.288662	99.185822	31.021265	10.4672835	97.1409	-68.787497	10.4212805	111.482742
-45.486786	25.786083	108.451866	-19.02129	10.497533	104.174683	29.103703	-14.342249	94.909233	32.644333	35.27985	98.931953	30.874018	10.4688005	96.920593	-68.916598	10.5262655	111.428773
-44.641949	26.672676	108.310593	-19.169924	10.512474	104.132294	28.905052	-14.331168	94.939919	32.537239	35.275406	98.798462	30.7211455	10.472119	96.8691905	-69.0609935	10.552829	111.3953975
-43.280807	27.815825	108.071243	-19.319416	10.488512	104.060402	28.729391	-14.3629	95.01693	32.472652	35.176857	98.76487	30.6010215	10.4069785	96.8909	-69.2398535	10.5700455	111.229904
-42.220657	28.604599	107.873367	-19.359715	10.485253	104.045341	28.731785	-14.547142	95.173172	32.468781	35.086613	98.865219	30.600283	10.2697355	97.0191955	-69.319713	10.7007705	111.0714865
-41.0797	29.31679	107.612785	-19.381334	10.489671	104.06411	28.701094	-14.59571	95.527695	32.52103	35.015793	99.013657	30.611062	10.2100415	97.270676	-69.37373	10.7693005	110.857544
-39.850304	29.921293	107.343613	-19.454678	10.458854	104.043114	28.694572	-14.627179	95.730064	32.565262	34.918003	99.097214	30.629917	10.145412	97.413639	-69.539273	10.772296	110.672589
-38.525616	30.501175	106.940269	-19.525703	10.439793	103.875732	29.331696	-14.882034	95.515633	32.560493	34.784389	99.003075	30.9460945	9.9511775	97.259354	-69.9975005	10.9284085	110.49211
-37.123966	31.076899	106.376877	-19.597458	10.402987	103.584122	28.635777	-14.980266	95.850113	32.467316	34.650749	98.872742	30.5515465	9.8352415	97.3614275	-69.7464625	10.9707325	109.8068165
-35.746365	31.556526	105.891479	-19.66169	10.27308	103.27108	28.646284	-15.102368	95.683586	32.359528	34.531338	98.727432	30.502906	9.714485	97.205509	-69.826286	10.831675	109.336651
-33.353779	32.217838	105.213867	-19.753426	10.080046	102.792786	28.607529	-15.221381	95.373238	32.255943	34.382076	98.609444	30.431736	9.5803475	96.991341	-69.938588	10.5797445	108.594231
-31.719303	32.603256	104.84449	-19.728371	9.958698	102.52906	28.688648	-15.268262	95.209663	32.207794	34.252518	98.689835	30.448221	9.492128	96.949749	-69.904963	10.425268	108.108371
-29.931562	32.961842	104.435226	-19.662333	9.908916	102.265762	28.813288	-15.29911	95.164658	32.175274	34.094326	98.988136	30.494281	9.397608	97.076397	-69.818947	10.420224	107.455127
-28.236383	33.419815	104.108772	-19.527227	9.859928	102.013168	28.967131	-15.337968	95.175575	32.462006	34.026352	99.151382	30.7145685	9.344192	97.1634785	-69.7690225	10.375664	106.8628575
-26.187727	33.633858	103.541862	-19.092873	9.569276	101.458084	29.275438	-15.476216	94.993484	32.797615	34.015366	99.196419	31.0365265	9.269575	97.0949515	-69.2222725	9.868977	105.8212165
-24.120378	33.981522	102.788254	-19.129995	9.78902	101.043472	29.52375	-15.467715	94.765785	33.112122	34.082294	98.920517	31.317936	9.3072895	96.843151	-69.577926	10.2707505	105.243793
-22.174198	34.251892	101.849045	-18.902493	9.942672	100.333443	29.802586	-15.404359	94.500908	33.361698	34.254654	98.345856	31.582142	9.4251475	96.423382	-69.387128	10.4601965	104.243504
-19.112082	34.730362	99.980194	-18.675184	10.088525	98.923073	30.158911	-15.266572	94.112137	33.630684	34.473	97.292694	31.8947975	9.603214	95.7024155	-69.2451655	10.573836	102.1437305
-16.90963	34.877823	98.480919	-18.530975	10.136477	97.779953	30.395035	-15.280752	93.688164	33.784546	34.592434	96.363022	32.0897905	9.655841	95.025593	-69.1517405	10.617113	100.534313
-14.777533	35.11525	96.971687	-18.413956	10.178782	96.537987	30.555916	-15.231423	92.99659	33.8993	34.682468	95.303711	32.227608	9.7255225	94.1501505	-69.05552	10.6320415	98.9258235
-12.622327	35.279198	95.519707	-18.29072	10.230543	95.243088	30.616833	-15.080045	92.172318	34.012505	34.752914	94.114243	32.314669	9.8364345	93.1432805	-68.896109	10.6246515	97.3428955
-10.426148	35.474373	94.155869	-18.142124	10.269814	93.966156	30.781437	-14.969529	91.072937	34.078781	34.874298	93.029312	32.430109	9.9523845	92.0511245	-68.714357	10.5872435	95.8811875
-8.267145	35.64666	93.011833	-18.108461	10.410341	92.696793	30.841806	-14.715295	89.943817	34.035027	35.023937	92.312881	32.4384165	10.154321	91.128349	-68.6553385	10.666361	94.265237
-6.063349	35.839783	92.191322	-18.108528	10.614206	91.546158	30.955946	-14.479897	88.95858	33.858143	35.184746	92.286057	32.4070445	10.3524245	90.6223185	-68.6241005	10.8759875	92.4699975
-2.764505	36.097839	91.921051	-18.101925	11.240723	90.455536	31.103409	-13.799039	88.742653	33.811752	35.648476	93.152443	32.4575805	10.9247185	90.947548	-68.6614305	11.5567275	89.963524
-0.588787	36.28289	92.348167	-18.049284	11.751429	90.156425	31.332415	-13.3171	89.05439	33.939911	36.050499	94.252304	32.636163	11.3666995	91.653347	-68.734731	12.1361585	88.659503
1.582269	36.378677	93.062195	-17.899912	12.293562	90.103134	31.617069	-12.770529	89.66288	34.084305	36.549015	95.517136	32.850687	11.889243	92.590008	-68.650511	12.697881	87.61626
3.671124	36.439472	93.869461	-17.743851	12.826482	90.181725	31.966608	-12.216381	90.365448	34.216629	37.059624	96.738075	33.0916185	12.4216215	93.5517615	-68.5793205	13.2313425	86.8116885
5.784906	36.395214	94.626404	-17.474321	13.291557	90.37178	32.320652	-11.675517	91.011993	34.329075	37.512718	97.80381	33.3248635	12.9186005	94.4079015	-68.2735055	13.6645135	86.3356585
7.761987	36.323204	95.403732	-17.182976	13.699688	90.599976	32.626099	-11.105617	91.514603	34.452694	37.924339	98.737511	33.5393965	13.409361	95.126057	-67.9053485	13.990015	86.073895
9.701816	36.08403	96.309105	-16.895636	14.072845	91.008797	32.982044	-10.610289	91.952232	34.633846	38.328468	99.737793	33.807945	13.8590895	95.8450125	-67.599217	14.2866005	86.1725815
12.438633	35.642929	97.767532	-16.447281	14.545712	91.745857	33.559326	-9.926651	92.568726	34.876068	38.889221	101.297142	34.217697	14.481285	96.932934	-67.112259	14.610139	86.55878
14.20039	35.220814	98.466309	-16.169748	14.882692	92.194023	33.843479	-9.482096	92.934769	35.019169	39.186325	102.101219	34.431324	14.8521145	97.517994	-66.77082	14.9132695	86.870052
15.882193	34.712692	99.067795	-15.859072	15.217623	92.628136	34.112309	-9.157937	93.387566	35.166821	39.433933	102.762863	34.639565	15.137998	98.0752145	-66.357709	15.297248	87.1810575
17.466602	34.095341	99.607887	-15.569571	15.517168	93.097923	34.356228	-8.851009	93.919533	35.34602	39.673008	103.400948	34.851124	15.4109995	98.6602405	-65.990266	15.6233365	87.5356055
19.076105	33.332268	100.255051	-15.275298	15.746525	93.627495	34.579556	-8.635557	94.638275	35.553764	39.854603	104.082695	35.06666	15.609523	99.360485	-65.617256	15.883527	87.894505
20.844879	32.313137	100.883995	-15.034998	15.882092	94.279266	34.84293	-8.498593	95.471436	35.704479	39.970085	105.030777	35.2737045	15.735746	100.2511065	-65.3437005	16.028438	88.3074255
21.735035	31.505785	102.076248	-14.838855	15.98018	94.980316	35.082451	-8.317966	96.365479	35.825912	40.133244	106.175865	35.4541815	15.907639	101.270672	-65.1318915	16.052721	88.68996
23.96118	29.615711	103.234276	-14.582918	16.200089	95.982307	35.392342	-8.054611	97.837212	35.968582	40.377884	107.771767	35.680462	16.1616365	102.8044895	-64.846298	16.2385415	89.1601245
24.075048	28.737333	104.237938	-14.392088	16.321987	96.642769	35.598915	-7.956543	98.768623	36.069523	40.4734	108.752426	35.834219	16.2584285	103.7605245	-64.618395	16.3855455	89.5250135
24.07267	27.667042	104.709206	-14.185256	16.390747	97.266556	35.809917	-7.951388	99.594025	36.25547	40.515591	109.599724	36.0326935	16.2821015	104.5968745	-64.4032055	16.4993925	89.9362375
24.050222	26.44627	105.009636	-13.972126	16.452229	97.820862	36.003807	-7.883687	100.241295	36.272057	39.859646	110.31057	36.137932	15.9879795	105.2759325	-64.082184	16.9164785	90.3657915
23.83387	25.223145	105.205559	-13.770841	16.509684	98.307213	36.231941	-7.799426	100.794685	36.416775	39.947723	110.785057	36.324358	16.0741485	105.789871	-63.86604	16.9452195	90.824555
23.568184	23.823296	105.258453	-13.61893	16.574673	98.753967	36.460613	-7.735846	101.340637	36.72438	40.81073	111.009811	36.5924965	16.537442	106.175224	-63.8303565	16.611904	91.33271
23.272436	22.248346	105.195679	-13.508465	16.553255	99.097885	36.640022	-7.77016	101.712814	36.882343	40.907745	111.145309	36.7611825	16.5687925	106.4290615	-63.7781125	16.5377175	91.7667085
22.559113	19.823055	104.780785	-13.411395	16.444506	99.488365	36.596992	-7.831401	102.316093	37.052868	40.901108	110.962128	36.82493	16.5348535	106.6391105	-63.64772	16.3541585	92.3376195
22.081787	17.946293	104.504242	-13.40908	16.367548	99.751678	36.603397	-7.932626	102.647064	37.132961	40.887196	110.702469	36.868179	16.477285	106.6747665	-63.686339	16.257811	92.8285895
21.463308	16.047791	104.207466	-13.39813	16.196884	100.039162	36.632977	-8.072872	102.883507	37.165703	40.83987	110.446487	36.89934	16.383499	106.664997	-63.6956	16.010269	93.413327
20.821196	13.959839	104.012451	-13.386774	15.992803	100.334167	36.65065	-8.183525	103.231796	37.187702	40.806778	110.204735	36.919176	16.3116265	106.7182655	-63.692724	15.6739795	93.9500685
20.034966	11.872565	103.808167	-13.406679	15.830925	100.585953	36.706848	-8.265999	103.60199	37.228458	40.844753	109.897766	36.967653	16.289377	106.749878	-63.781011	15.372473	94.422028
19.284136	9.635118	103.550514	-13.376305	15.655008	100.729477	36.771187	-8.349802	103.894974	37.303917	40.889538	109.399246	37.037552	16.269868	106.64711	-63.790162	15.040148	94.811844
18.449944	7.37646	103.170502	-13.259278	15.45475	100.780334	36.883476	-8.412155	104.181931	37.359753	40.334564	108.809891	37.1216145	15.9612045	106.495911	-63.6401705	14.9482955	95.064757
17.11591	3.806612	102.863823	-13.040469	15.104432	100.819954	37.188263	-8.64913	104.708267	37.655293	40.83503	107.706581	37.421778	16.09295	106.207424	-63.502716	14.115914	95.432484
16.221445	1.322629	102.731682	-12.804705	14.793031	100.819016	37.400391	-8.808928	104.955635	37.914925	40.784981	106.896019	37.657658	15.9880265	105.925827	-63.267068	13.5980355	95.712205
15.230105	-1.11043	102.563118	-12.583216	14.457499	100.754097	37.667431	-8.94729	105.036255	38.055061	40.743248	105.982986	37.861246	15.897979	105.5096205	-63.027678	13.017019	95.9985735
14.294353	-3.682786	102.408691	-12.395957	14.137032	100.663338	37.964516	-9.065683	105.01696	38.166744	40.695744	105.00988	38.06563	15.8150305	105.01342	-62.857544	12.4590335	96.313256
13.253075	-6.08422	102.255997	-12.184479	13.784486	100.559578	38.233578	-9.191678	104.842651	38.152977	40.591259	104.157272	38.1932775	15.6997905	104.4999615	-62.5622355	11.8691815	96.6191945
12.204363	-8.581722	102.176575	-12.075686	13.446571	100.445107	38.387508	-9.348722	104.623703	38.162235	40.415329	103.285286	38.2748715	15.5333035	103.9544945	-62.4262435	11.3598385	96.9357195
11.117549	-11.059023	102.072098	-12.017029	13.161734	100.336502	38.458618	-9.515549	104.390907	38.152771	40.195496	102.508286	38.3056945	15.3399735	103.4495965	-62.3397525	10.9834945	97.2234075
9.402559	-14.588672	102.122429	-11.923124	12.799618	100.244011	38.496078	-9.793717	104.022469	38.187603	39.857639	101.52166	38.3418405	15.031961	102.7720645	-62.1880885	10.567275	97.7159575
8.242997	-16.979145	102.206352	-11.855818	12.633131	100.203392	38.484177	-9.952803	103.881622	38.207531	39.608543	100.897728	38.345854	14.82787	102.389675	-62.05749	10.438392	98.017109
7.078136	-19.248949	102.504028	-11.79483	12.456266	100.179253	38.499119	-10.124233	103.859505	38.247536	39.350899	100.315025	38.3733275	14.613333	102.087265	-61.9629875	10.299199	98.271241
5.870893	-21.478296	102.93924	-11.697485	12.247649	100.208107	38.536831	-10.307277	103.986755	38.342716	39.09795	99.740036	38.4397735	14.3953365	101.8633955	-61.8347435	10.0999615	98.5528185
4.762034	-23.025936	103.28109	-11.600996	11.99521	100.25045	38.608437	-10.517762	104.126228	38.419662	38.822403	99.156502	38.5140495	14.1523205	101.641365	-61.7160415	9.8380995	98.859535
2.944917	-23.553028	103.801285	-11.485476	11.676978	100.267471	38.688553	-10.784122	104.189445	38.494717	38.456963	98.53511	38.591635	13.8364205	101.3622775	-61.562587	9.5175355	99.1726645
1.352022	-24.247316	104.122543	-11.372517	11.324258	100.25071	38.76511	-11.109407	104.167648	38.555508	38.040302	97.889496	38.660309	13.4654475	101.028572	-61.405343	9.1830685	99.472848
-0.705632	-25.298962	104.423401	-11.239285	10.778742	100.188705	38.842819	-11.589802	104.058708	38.59721	37.402256	96.903831	38.7200145	12.906227	100.4812695	-61.1985845	8.651257	99.8961405
-2.605691	-25.661505	104.859634	-11.153641	10.444408	100.154541	38.886539	-11.900646	103.989517	38.623432	36.97924	96.382744	38.7549855	12.539297	100.1861305	-61.0622675	8.349519	100.1229515
-3.906068	-26.218382	104.919502	-11.106993	10.146004	100.163925	38.901936	-12.225561	103.94809	38.67852	36.638882	96.052643	38.790228	12.2066605	100.0003665	-61.004214	8.0853475	100.3274835
-5.448167	-26.497559	104.945099	-11.064347	9.831771	100.185265	38.918396	-12.505332	103.909386	38.725864	36.394196	95.926178	38.82213	11.944432	99.917782	-60.950824	7.71911	100.452748
-6.989066	-26.733816	104.804817	-11.060772	9.583838	100.190948	38.929668	-12.704627	103.76915	38.735214	36.226849	95.92923	38.832441	11.761111	99.84919	-60.953985	7.406565	100.532706
-8.768955	-26.690792	104.77626	-11.066309	9.373795	100.214539	38.945694	-12.811579	103.533257	38.712624	36.175518	95.945663	38.829159	11.6819695	99.73946	-60.961777	7.0656205	100.689618
-10.2829	-26.680683	104.579842	-11.06698	9.288541	100.256332	38.949226	-12.835648	103.288017	38.634853	36.188095	95.924652	38.7920395	11.6762235	99.6063345	-60.9259995	6.9008585	100.9063295
-12.513894	-26.453463	104.361259	-11.133404	9.145848	100.394783	38.909714	-12.840897	102.909019	38.464825	36.244328	95.84256	38.6872695	11.7017155	99.3757895	-60.9540775	6.5899805	101.4137765
-14.005187	-26.237482	104.232025	-11.241837	9.038063	100.486717	38.788902	-12.8395	102.620804	38.311157	36.305988	95.760178	38.5500295	11.733244	99.190491	-61.0337035	6.342882	101.782943
-15.407062	-25.949244	104.07515	-11.407601	8.898636	100.611771	38.666405	-12.833381	102.336296	38.08279	36.383053	95.645821	38.3745975	11.774836	98.9910585	-61.1897995	6.022436	102.2324835
-16.756151	-25.599951	104.05558	-11.644093	8.727286	100.70314	38.567722	-12.854554	102.048172	37.756359	36.410587	95.455994	38.1620405	11.7780165	98.752083	-61.4502265	5.6765555	102.654197
-18.35194	-25.160902	104.016724	-11.919785	8.545619	100.77623	38.37352	-12.873493	101.805267	37.378414	36.413578	95.202141	37.875967	11.7700425	98.503704	-61.715537	5.3211955	103.048756
-19.763603	-24.664972	104.042091	-12.221696	8.287745	100.805138	38.145744	-12.927203	101.519943	36.968956	36.342525	94.876984	37.55735	11.707661	98.1984635	-62.000742	4.867829	103.4118125
-21.233753	-24.128328	104.006973	-12.531898	8.025985	100.743149	37.880207	-13.073598	101.162682	36.561466	36.198952	94.466919	37.2208365	11.562677	97.8148005	-62.2846325	4.489293	103.6714975
-23.231968	-23.178841	103.65049	-12.97095	7.595187	100.478424	37.501118	-13.359306	100.286087	35.985409	35.87936	93.738983	36.7432635	11.260027	97.012535	-62.6851635	3.930347	103.944313
-24.567955	-22.487576	103.290833	-13.222339	7.324392	100.1716	37.179501	-13.595563	99.506561	35.633282	35.660786	93.168579	36.4063915	11.0326115	96.33757	-62.8510695	3.6161725	104.00563
-25.887218	-21.690525	102.897301	-13.431485	7.104311	99.821625	36.84832	-13.848432	98.565788	35.328224	35.498226	92.512291	36.088272	10.824897	95.5390395	-62.951242	3.383725	104.1042105
-27.032963	-20.810274	102.450371	-13.627346	6.920969	99.416718	36.527794	-14.121792	97.544708	35.08955	35.317238	91.730904	35.808672	10.597723	94.637806	-63.063364	3.244215	104.19563
-28.211147	-19.861523	102.028885	-13.782312	6.805898	98.958481	36.20636	-14.421421	96.395042	34.903179	35.054024	90.907898	35.5547695	10.3163015	93.65147	-63.1193935	3.2954945	104.265492
-29.313732	-18.838259	101.619553	-13.897416	6.757213	98.503235	35.806183	-14.668961	95.388809	34.78289	34.812706	90.111916	35.2945365	10.0718725	92.7503625	-63.0893685	3.4425535	104.2561075
-30.3456	-17.700222	101.16069	-14.052717	6.733132	98.05027	35.451015	-14.864902	94.686211	34.67355	34.591866	89.480576	35.0622825	9.863482	92.0833935	-63.1677165	3.602782	104.0171465
-31.708914	-15.974619	100.477959	-14.239405	6.708993	97.423149	35.406868	-15.235321	93.862534	34.657215	34.310738	88.975739	35.0320415	9.5377085	91.4191365	-63.5108515	3.8802775	103.4271615
-32.543999	-14.705218	99.928734	-14.283969	6.681652	97.074669	35.007839	-15.263417	93.837463	34.750862	34.102123	88.907356	34.8793505	9.419353	91.3724095	-63.4472885	3.943951	102.7769285
-33.342773	-13.427331	99.507149	-14.278311	6.662541	96.838921	34.98518	-15.443829	93.860374	34.922485	33.907307	89.021317	34.9538325	9.231739	91.4408455	-63.5104545	4.093343	102.2369965
-33.876633	-12.09037	99.176056	-14.21791	6.651685	96.707893	35.007236	-15.629004	94.063721	35.12582	33.773232	89.303818	35.066528	9.072114	91.6837695	-63.502348	4.231256	101.7320165
-34.462917	-10.695791	98.894676	-14.13829	6.618194	96.631935	35.042828	-15.78445	94.439003	35.352283	33.702763	89.657623	35.1975555	8.9591565	92.048313	-63.4741355	4.2772315	101.215557
-34.974991	-9.234965	98.541351	-14.076088	6.605285	96.522072	35.094791	-15.877446	94.968674	35.55304	33.708389	90.011803	35.3239155	8.9154715	92.4902385	-63.4760915	4.2950985	100.5539055
-35.365059	-7.759766	98.105621	-14.044348	6.605826	96.375847	35.241573	-15.947369	95.515594	35.676933	33.807228	90.395889	35.459253	8.9299295	92.9557415	-63.547949	4.2817225	99.7959525
-36.100201	-5.445587	97.206406	-14.027669	6.612133	96.094261	35.453808	-15.923026	96.281921	35.769436	33.891453	91.032753	35.611622	8.9842135	93.657337	-63.66696	4.2400525	98.531185
-36.460941	-3.864784	96.481239	-14.073214	6.599083	95.815292	35.486095	-15.8562	96.69442	35.834183	33.951725	91.408661	35.660139	9.0477625	94.0515405	-63.806567	4.1504035	97.5790435
-36.88884	-2.181667	95.59169	-14.143111	6.65805	95.420853	35.495396	-15.776141	96.882484	35.901428	34.037941	91.674461	35.698412	9.1309	94.2784725	-63.984634	4.1852	96.5632335
-37.264805	-0.44434	94.609535	-14.223062	6.792487	94.907593	35.462112	-15.588103	96.839027	35.902302	34.207977	91.785019	35.682207	9.309937	94.312023	-64.128331	4.275037	95.503163
-37.662239	1.466277	93.724953	-14.271585	7.036587	94.344231	35.4039	-15.332098	96.562759	35.831028	34.503174	91.742844	35.617464	9.585538	94.1528015	-64.160634	4.487636	94.5356605
-38.118416	3.29127	92.966629	-14.310096	7.341304	93.817291	35.38126	-14.973044	95.971176	35.768635	34.863976	91.583862	35.5749475	9.945466	93.777519	-64.1951395	4.737142	93.857063
-38.543514	5.291258	92.573624	-14.315942	7.712273	93.418884	35.294788	-14.611552	95.107857	35.701389	35.198421	91.25943	35.4980885	10.2934345	93.1836435	-64.1299725	5.1311115	93.6541245
-39.210934	8.337643	92.629395	-14.331829	8.285397	93.139641	35.114799	-14.067209	93.630379	35.562714	35.630192	90.477356	35.3387565	10.7814915	92.0538675	-64.0024145	5.7893025	94.2254145
-39.729504	10.413397	93.032852	-14.39618	8.604406	93.20446	34.987507	-13.649787	92.71476	35.352421	36.046936	90.096107	35.169964	11.1985745	91.4054335	-63.962324	6.0102375	95.0034865
-40.228218	12.436877	93.638382	-14.542584	8.91094	93.407082	34.847279	-13.192211	91.951836	35.010765	36.460693	89.87236	34.929022	11.634241	90.912098	-64.01419	6.187639	95.902066
-40.704563	14.449306	94.515289	-14.724578	9.116921	93.793442	34.669315	-12.790209	91.328499	34.638866	36.843143	89.719666	34.6540905	12.026467	90.5240825	-64.1032465	6.207375	97.0628015
-41.113995	16.426067	95.469681	-14.882419	9.230783	94.261856	34.515511	-12.488871	90.788345	34.248779	37.149162	89.615402	34.382145	12.3301455	90.2018735	-64.146983	6.1314205	98.3218385
-41.502831	18.381592	96.51725	-15.096322	9.272307	94.768188	34.244816	-12.209241	90.340103	33.8372	37.345943	89.601379	34.041008	12.568351	89.970741	-64.233652	5.976263	99.565635
-41.846146	20.276438	97.372589	-15.371532	9.150549	95.158882	33.954639	-12.099186	89.883598	33.438141	37.444176	89.780983	33.69639	12.672495	89.8322905	-64.439454	5.628603	100.4854735
-42.314342	23.096006	98.23761	-15.89144	8.927102	95.487419	33.469589	-12.103874	89.210793	32.909149	37.417099	90.219688	33.189369	12.6566125	89.7152405	-64.972249	5.1975915	101.2595975
-42.515289	24.926889	98.544731	-16.287586	8.804937	95.484627	33.082848	-12.140664	88.718071	32.564034	37.38596	90.436646	32.823441	12.622648	89.5773585	-65.398613	4.987226	101.3918955
-42.684994	26.84173	98.709229	-16.694227	8.830474	95.280121	32.672829	-12.129535	88.151093	32.287033	37.3629	90.507446	32.479931	12.6166825	89.3292695	-65.868385	5.0442655	101.2309725
-42.722233	28.634495	98.686073	-16.983023	8.898724	94.922562	32.299095	-12.029111	87.506592	32.038586	37.422607	90.378418	32.1688405	12.696748	88.942505	-66.1348865	5.1007	100.902619
-42.737411	30.449057	98.564407	-17.222441	9.022676	94.44706	32.024174	-11.886166	86.768028	31.838196	37.519051	90.102959	31.931185	12.8164425	88.4354935	-66.376067	5.2289095	100.4586265
-42.6026	32.201969	98.551598	-17.399076	9.190654	93.966278	31.763268	-11.65981	85.93013	31.698862	37.656551	89.7612	31.731065	12.9983705	87.845665	-66.529217	5.3829375	100.086891
-42.330471	33.785503	98.625198	-17.535597	9.350504	93.580727	31.535053	-11.396397	85.12896	31.538952	37.819221	89.526382	31.5370025	13.211412	87.327671	-66.6081965	5.489596	99.833783
-41.905296	36.071724	98.762665	-17.76018	9.577989	93.087906	31.328033	-10.960243	84.220322	31.286842	38.154358	89.394455	31.3074375	13.5970575	86.8073885	-66.8277975	5.5589205	99.3684235
-41.503178	37.47084	98.717682	-17.87488	9.744159	92.833427	31.269365	-10.662965	83.836807	31.106171	38.395973	89.428185	31.187768	13.866504	86.632496	-66.937528	5.621814	99.034358
-41.005161	38.832874	98.752716	-17.973305	9.92526	92.595093	31.227272	-10.389288	83.571449	30.995508	38.636284	89.534737	31.11139	14.123498	86.553093	-67.058	5.727022	98.637093
-40.345585	39.981377	98.869476	-18.057642	10.102496	92.409668	31.197643	-10.142833	83.379402	30.925131	38.826225	89.725182	31.061387	14.341696	86.552292	-67.176671	5.863296	98.267044
-39.558598	41.004971	98.931038	-18.138498	10.283132	92.272659	31.205542	-9.891311	83.230957	30.909855	39.002567	90.042877	31.0576985	14.555628	86.636917	-67.3346945	6.010636	97.908401
-38.687969	41.971123	99.16713	-18.183992	10.455415	92.19416	31.261477	-9.607811	83.11647	30.907095	39.199848	90.441002	31.084286	14.7960185	86.778736	-67.45227	6.1148115	97.609584
-38.170666	43.153427	99.125687	-18.211191	10.675183	92.113983	31.387568	-9.265076	83.034119	30.937803	39.501099	90.827118	31.1626855	15.1180115	86.9306185	-67.5850675	6.2323545	97.2973475
-36.48024	44.034752	99.250275	-18.246035	11.149014	91.971809	31.61689	-8.617828	83.007996	30.851326	40.122604	91.300758	31.234108	15.752388	87.154377	-67.726178	6.54564	96.789241
-35.48188	44.806583	99.21402	-18.293716	11.467036	91.782204	31.715992	-8.166504	82.765617	30.785343	40.506416	91.459404	31.2506675	16.169956	87.1125105	-67.8380995	6.764116	96.4518975
-35.059822	45.855858	99.08075	-18.313976	11.736513	91.470215	31.658918	-7.684313	82.320404	30.74474	40.825565	91.505882	31.201829	16.570626	86.913143	-67.829781	6.9024	96.027287
-33.749413	46.085224	98.947617	-18.355659	11.969297	91.068207	31.623781	-7.315717	81.771317	30.715012	41.060986	91.466049	31.1693965	16.8726345	86.618683	-67.8807145	7.0659595	95.517731
-32.448196	46.419701	98.746574	-18.389395	12.252124	90.686203	31.636351	-6.983092	81.269386	30.75087	41.327019	91.387825	31.1936105	17.1719635	86.3286055	-67.9724005	7.3322845	95.0438005
-31.075134	46.673115	98.410835	-18.362059	12.532921	90.34726	31.716305	-6.647014	80.910049	30.838547	41.606834	91.307571	31.277426	17.47991	86.10881	-68.001544	7.585932	94.58571
-29.69195	46.807587	98.022141	-18.267593	12.804313	90.0811	31.865654	-6.340247	80.686646	30.933151	41.911415	91.194328	31.3994025	17.785584	85.940487	-67.9345885	7.823042	94.221713
-27.502558	46.737785	97.306183	-18.098982	13.147604	89.740761	32.168709	-5.921558	80.548843	31.060484	42.366722	90.927452	31.6145965	18.222582	85.7381475	-67.8125605	8.072626	93.7433745
-25.950932	46.502747	96.740021	-17.950666	13.304777	89.607559	32.429184	-5.686144	80.606995	31.129112	42.657295	90.694344	31.779148	18.4855755	85.6506695	-67.68048	8.1239785	93.5644485
-24.348446	46.104424	96.123413	-17.767548	13.366912	89.546852	32.70491	-5.57538	80.738106	31.149944	42.832287	90.478775	31.927427	18.6284535	85.6084405	-67.462523	8.1053705	93.4852635
-22.55855	45.628105	95.479752	-17.590862	13.405069	89.506248	32.961544	-5.567257	80.878319	31.219234	42.897869	90.273941	32.090389	18.665306	85.57613	-67.272113	8.144832	93.436366
-20.78594	44.938858	94.823502	-17.422007	13.331321	89.494743	33.204502	-5.623411	81.051598	31.352123	42.872322	90.048485	32.2783125	18.6244555	85.5500415	-67.1223265	8.0381865	93.4394445
-18.859859	44.226505	94.186722	-17.166086	13.316113	89.500168	33.494587	-5.736471	81.348869	31.599022	42.899002	89.92115	32.5468045	18.5812655	85.6350095	-66.8789765	8.0509605	93.3653265
-16.844801	43.328182	93.735275	-16.887127	13.286398	89.571831	33.829914	-5.871152	81.755707	31.960651	42.988155	89.933144	32.8952825	18.5585015	85.8444255	-66.6695365	8.0142945	93.2992365
-13.626173	41.865356	93.293976	-16.355721	13.30024	89.741699	34.399319	-5.911664	82.472755	32.490002	43.091057	90.188011	33.4446605	18.5896965	86.330383	-66.1561025	8.0107835	93.153015
-11.440116	40.723064	93.073715	-16.030844	13.356316	89.873222	34.725086	-5.801375	82.965126	32.6768	43.171658	90.557167	33.700943	18.6851415	86.7611465	-65.762631	8.0274905	92.9852975
-9.110818	39.638287	92.868225	-15.689402	13.455287	90.045265	35.053749	-5.606689	83.653557	32.843475	43.288559	91.139069	33.948612	18.840935	87.396313	-65.327416	8.069639	92.694217
-6.795326	38.376648	92.830803	-15.443802	13.612528	90.343048	35.436008	-5.366591	84.672035	33.020462	43.470943	92.042686	34.228235	19.052176	88.3573605	-65.115839	8.17288	92.3287355
-4.388173	37.07019	93.024086	-15.1622	13.818548	90.799263	35.876499	-5.12532	86.139481	33.228786	43.727737	93.324127	34.5526425	19.3012085	89.731804	-64.8770425	8.3358875	91.866722
-1.902794	35.652992	93.510551	-14.875591	14.032973	91.364761	36.387222	-4.914847	88.052216	33.460648	44.034557	94.952141	34.923935	19.559855	91.5021785	-64.675117	8.506091	91.2273435
0.55859	34.114269	94.205078	-14.565081	14.332059	92.017708	37.027657	-4.687203	90.374779	33.728691	44.489948	96.880859	35.378174	19.9013725	93.627819	-64.508336	8.7627455	90.407597
4.322058	31.680574	95.775055	-14.055443	14.767856	93.138489	38.152145	-4.490076	94.373283	34.282402	45.098038	100.130936	36.2172735	20.303981	97.2521095	-64.3281595	9.231731	89.0248685
6.79345	29.933777	97.02845	-13.672868	15.026112	93.864609	38.888851	-4.337862	97.089867	34.757145	45.531147	102.496422	36.822998	20.5966425	99.7931445	-64.168734	9.4555815	87.9360735
9.19192	28.081757	98.388252	-13.277069	15.265036	94.518311	39.631332	-4.309382	99.796181	35.256737	45.853592	104.675255	37.4440345	20.772105	102.235718	-63.9981725	9.757967	86.800904
11.446311	26.135567	99.760284	-12.870206	15.431973	95.167625	40.317226	-4.201586	102.174522	35.749596	45.973999	106.424294	38.033411	20.8862065	104.299408	-63.773823	9.9777395	86.035842
13.645673	24.146746	100.901878	-12.400289	15.523033	95.812729	41.015999	-4.085161	104.12532	36.183033	46.230953	107.718887	38.599516	21.072896	105.9221035	-63.400094	9.97317	85.7033545
15.811169	22.108479	101.786133	-11.858538	15.633173	96.458992	41.708652	-3.967026	105.724907	36.588505	46.583496	108.339676	39.1485785	21.308235	107.0322915	-62.8656545	9.958111	85.8856925
17.860847	20.055752	102.471985	-11.350099	15.742803	97.063652	42.353836	-3.823038	106.916641	37.010777	46.849068	108.317101	39.6823065	21.513015	107.616871	-62.3825045	9.972591	86.510433
20.809702	16.939287	103.00106	-10.709917	15.747187	97.927277	43.118557	-3.677281	107.758102	37.728512	46.984779	107.402672	40.4235345	21.653749	107.580387	-61.8433685	9.840625	88.274167
22.635525	14.824818	103.141914	-10.341663	15.543434	98.574471	43.503029	-3.612834	107.65519	38.17424	46.904186	106.540573	40.8386345	21.645676	107.0978815	-61.5219605	9.441192	90.0510605
24.368202	12.673089	103.240189	-10.033254	15.201163	99.112587	43.791218	-3.580339	107.209518	38.488625	46.662979	105.801689	41.1399215	21.54132	106.5056035	-61.2064295	8.861006	91.7195705
26.032639	10.461884	103.100464	-9.728642	14.789638	99.417648	43.981422	-3.632388	106.526566	38.765175	46.34663	105.165543	41.3732985	21.357121	105.8460545	-60.8305825	8.222155	92.9892415
27.633894	8.320279	102.811707	-9.401163	14.466413	99.487976	44.164581	-3.797191	105.854988	39.089882	46.03437	104.4198	41.6272315	21.1185895	105.137394	-60.4295575	7.8142365	93.838558
29.189924	6.226259	102.463661	-9.022629	14.289418	99.446831	44.408611	-4.007474	105.350349	39.507717	45.767899	103.473877	41.958164	20.8802125	104.412113	-60.003422	7.6986235	94.481549
30.711628	4.193079	102.144745	-8.585692	14.190401	99.406433	44.647533	-4.16019	104.903114	39.981827	45.537846	102.538887	42.31468	20.688828	103.7210005	-59.486064	7.691974	95.0918655
32.740257	1.316046	101.785408	-7.902397	14.060439	99.333389	45.095215	-4.335072	104.164505	40.545387	45.22197	101.558983	42.820301	20.443449	102.861744	-58.625095	7.677429	95.805034
32.823189	-0.365136	101.461922	-7.518768	13.898275	99.080475	45.3759	-4.519476	103.757095	40.840256	44.974716	101.142845	43.108078	20.22762	102.44997	-58.145614	7.56893	95.71098
33.144707	-2.169993	101.117111	-7.193977	13.712269	98.701439	45.619438	-4.777337	103.336975	41.224117	44.7878	100.807274	43.4217775	20.0052315	102.0721245	-57.8097315	7.4193065	95.3307535
33.403278	-3.932025	100.508537	-6.935758	13.541296	98.223953	45.793377	-5.066448	102.794495	41.660023	44.494171	100.379372	43.7267	19.7138615	101.5869335	-57.598216	7.3687305	94.8609725
33.176563	-5.433116	100.104866	-6.717392	13.424516	97.714027	45.876003	-5.270943	102.172157	41.981663	44.169884	99.815102	43.928833	19.4494705	100.9936295	-57.363617	7.3995615	94.4344245
32.456985	-5.88741	99.410393	-6.505276	13.365954	97.185616	46.032398	-5.390464	101.444183	42.185791	43.94846	99.188858	44.1090945	19.278998	100.3165205	-57.1196465	7.45291	94.0547115
31.666582	-5.95474	98.705147	-6.294167	13.35433	96.622612	46.211044	-5.436855	100.762009	42.345295	43.79858	98.513115	44.2781695	19.1808625	99.637562	-56.8665035	7.5277975	93.607662
30.329264	-6.058684	97.7836	-6.036389	13.377614	95.815659	46.434322	-5.415404	99.937431	42.511795	43.760185	97.605232	44.4730585	19.1723905	98.7713315	-56.5458365	7.5828375	92.8599865
29.311462	-6.022074	97.306419	-5.964874	13.41015	95.338799	46.508675	-5.43229	99.496536	42.625427	43.715729	96.994019	44.567051	19.1417195	98.2452775	-56.496799	7.6785805	92.4323205
28.393633	-6.031124	96.773872	-5.943138	13.423556	94.949486	46.49427	-5.505023	99.086952	42.637989	43.549049	96.408691	44.5661295	19.022013	97.7478215	-56.4524055	7.825099	92.1511505
27.349419	-6.041584	96.420944	-5.979176	13.423787	94.684776	46.427338	-5.640839	98.688568	42.638336	43.332329	95.936356	44.532837	18.845745	97.312462	-56.491189	8.001829	92.05709
26.317688	-6.008116	96.054497	-6.054997	13.412455	94.565353	46.350025	-5.813294	98.360237	42.646587	43.141068	95.714134	44.498306	18.663887	97.0371855	-56.6083	8.161023	92.0935205
25.32303	-5.959583	95.874367	-6.103359	13.414973	94.598763	46.26228	-5.976092	98.169586	42.654072	42.992813	95.670219	44.458176	18.5083605	96.9199025	-56.664894	8.3215855	92.2776235
24.260933	-5.897071	95.793602	-6.211576	13.452528	94.694847	46.197147	-6.080269	98.125023	42.630108	42.935341	95.842987	44.4136275	18.427536	96.984005	-56.8367795	8.47752	92.405689
22.655739	-5.828227	95.92878	-6.346139	13.481419	94.933907	46.040302	-6.086088	98.295479	42.517929	43.001072	96.455811	44.2791155	18.457492	97.375645	-56.9713935	8.505346	92.492169
21.684357	-5.774915	96.249771	-6.415849	13.476613	95.128189	46.006401	-6.116568	98.602791	42.428452	43.078156	97.041389	44.2174265	18.480794	97.82209	-57.0491245	8.472432	92.434288
20.71163	-5.791648	96.557289	-6.493213	13.428916	95.355782	45.954655	-6.172299	99.132065	42.384438	43.09734	97.77597	44.1695465	18.4625205	98.4540175	-57.1559725	8.3953115	92.2575465
19.739548	-5.900081	96.945801	-6.549034	13.367073	95.60881	45.867054	-6.303523	99.819443	42.386402	43.010597	98.563278	44.126728	18.353537	99.1913605	-57.224796	8.380609	92.0262595
18.758728	-5.988798	97.299004	-6.596372	13.30598	95.919548	45.870483	-6.470607	100.497292	42.467709	42.995876	99.346016	44.169096	18.2626345	99.921654	-57.36184	8.3493255	91.917442
17.815592	-5.949856	97.725128	-6.639907	13.304773	96.263435	45.90276	-6.567066	101.080582	42.504135	43.047314	100.05928	44.2034475	18.240124	100.569931	-57.4832615	8.369422	91.956939
16.842682	-5.830356	97.983978	-6.652109	13.332608	96.641777	45.913116	-6.61326	101.615082	42.481743	43.066414	100.739967	44.1974295	18.226577	101.1775245	-57.5016475	8.438639	92.1060295
15.384007	-5.714664	98.442635	-6.699277	13.45342	97.401627	45.863785	-6.56791	102.131989	42.4655	43.176659	101.712036	44.1646425	18.3043745	101.9220125	-57.5631965	8.6024655	92.8812415
14.361246	-5.608649	98.790459	-6.745562	13.581663	98.014923	45.77372	-6.534783	102.410683	42.42915	43.100334	102.320923	44.101435	18.2827755	102.365803	-57.592559	8.8805505	93.664043
13.292342	-5.487715	99.239647	-6.791133	13.701935	98.736092	45.713009	-6.542142	102.75074	42.454876	42.804863	102.779602	44.0839425	18.1313605	102.765171	-57.6662085	9.2725095	94.707013
12.179469	-5.403229	99.748276	-6.859945	13.800346	99.486549	45.628502	-6.576382	103.160812	42.517693	42.737232	103.347229	44.0730975	18.080425	103.2540205	-57.7929875	9.520267	95.7190775
11.049556	-5.295022	100.194084	-6.936867	13.897741	100.187012	45.516018	-6.650856	103.501175	42.614315	42.730831	103.890434	44.0651665	18.0399875	103.6958045	-57.9389005	9.7554945	96.6782195
9.901637	-5.251256	100.557983	-7.042673	14.005177	100.813797	45.38316	-6.714951	103.692032	42.624283	42.762573	104.423058	44.0037215	18.023811	104.057545	-58.0890675	9.986543	97.570049
8.728331	-5.241611	100.819756	-7.204457	14.159007	101.37674	45.214417	-6.710361	103.733826	42.583431	42.794739	104.887688	43.898924	18.042189	104.310757	-58.307838	10.275825	98.442723
6.910545	-5.122404	101.202438	-7.547178	14.421713	102.223167	44.775784	-6.593192	103.73597	42.496864	42.867908	105.578888	43.636324	18.137358	104.657429	-58.73068	10.706068	99.788905
5.688136	-5.144621	101.515511	-7.821752	14.57935	102.745667	44.486076	-6.592242	103.85717	42.423908	42.881275	106.169891	43.454992	18.1445165	105.0135305	-59.098496	11.0141835	100.4778035
4.464012	-5.20958	101.805733	-8.151666	14.669233	103.211868	44.127941	-6.68224	104.089691	42.316322	42.804291	106.779335	43.2221315	18.0610255	105.434513	-59.5254635	11.2774405	100.989223
3.25712	-5.330523	102.033142	-8.435397	14.685299	103.607475	43.814793	-6.897587	104.241158	42.260292	42.638741	107.330963	43.0375425	17.870577	105.7860605	-59.9083365	11.500021	101.4288895
2.034679	-5.484371	102.206482	-8.692139	14.731756	103.962936	43.564732	-7.197932	104.289093	42.247353	42.428963	107.732605	42.9060425	17.6155155	106.010849	-60.2903205	11.8479965	101.915023
0.872383	-5.68023	102.418228	-8.894389	14.788032	104.32193	43.257339	-7.367144	104.345703	42.284416	42.157196	107.949738	42.7708775	17.395026	106.1477205	-60.5596555	12.181038	102.4961395
-0.267303	-5.997824	102.667618	-9.018456	14.850008	104.648994	43.069466	-7.544301	104.407707	42.385727	41.949238	108.016052	42.7275965	17.2024685	106.2118795	-60.7645085	12.4975475	103.0861085
-1.93931	-6.50964	103.082153	-9.137745	15.001122	105.063477	42.967365	-7.690423	104.7547	42.343575	41.718761	107.87294	42.65547	17.014169	106.31382	-60.93096	12.988075	103.813134
-2.957739	-6.946651	103.48278	-9.188234	15.057304	105.254211	43.033047	-7.796941	105.058731	42.133224	41.592968	107.655647	42.5831355	16.8980135	106.357189	-60.9596035	13.2165945	104.151233
-3.965437	-7.468269	103.913605	-9.228645	15.048793	105.406952	43.141861	-7.940493	105.351349	41.958824	41.485859	107.369293	42.5503425	16.772683	106.360321	-61.0076325	13.324903	104.453583
-4.953088	-8.081506	104.287491	-9.298626	14.89813	105.471825	43.174931	-8.157805	105.670784	41.825478	41.268356	107.142242	42.5002045	16.5552755	106.406513	-61.0974565	13.2409845	104.537137
-5.97329	-8.669408	104.624939	-9.366253	14.635524	105.495537	43.131802	-8.448361	106.03244	41.710899	40.910725	106.870232	42.4213505	16.231182	106.451336	-61.1538565	13.039866	104.539738
-6.924863	-9.33966	104.946182	-9.453849	14.3167	105.445267	43.004395	-8.781955	106.403053	41.578423	40.480618	106.477013	42.291409	15.8493315	106.440033	-61.199107	12.7840685	104.450501
-7.894351	-10.028152	105.171295	-9.528086	13.994776	105.353149	42.829437	-9.078123	106.60582	41.39143	40.019669	106.02993	42.1104335	15.470773	106.317875	-61.1666055	12.518779	104.388423
-9.29618	-11.035084	105.392387	-9.679514	13.533364	105.199432	42.518799	-9.591997	106.883751	41.133476	39.413349	105.432152	41.8261375	14.910676	106.1579515	-61.1851655	12.156052	104.2409125
-10.181711	-11.6698	105.690742	-9.801398	13.281305	105.194214	42.371323	-9.921835	107.025887	40.950031	39.063774	105.041489	41.660677	14.5709695	106.033688	-61.263473	11.9916405	104.35474
-11.040529	-12.245568	106.125809	-9.938293	13.040874	105.305206	42.182125	-10.241095	107.18573	40.767113	38.639095	104.636421	41.474619	14.199	105.9110755	-61.351205	11.882748	104.6993365
-11.92134	-12.781109	106.624588	-10.092291	12.826425	105.430016	41.927334	-10.520034	107.36129	40.587963	38.152782	104.075409	41.2576485	13.816374	105.7183495	-61.4422305	11.836476	105.1416825
-12.731689	-13.301136	107.054291	-10.281972	12.613151	105.503014	41.672169	-10.815319	107.515213	40.371021	37.715725	103.406464	41.021595	13.450203	105.4608385	-61.585539	11.776099	105.5451895
-13.530805	-13.762516	107.428398	-10.459402	12.422154	105.526665	41.465973	-11.063236	107.52739	40.067291	37.360153	102.894501	40.766632	13.1484585	105.2109455	-61.685436	11.6958495	105.8423845
-14.264551	-14.134188	107.729408	-10.605298	12.233917	105.588425	41.271561	-11.280494	107.588593	39.870388	37.066433	102.51577	40.5709745	12.8929695	105.0521815	-61.7815705	11.5748645	106.1246685
-15.217662	-14.557688	108.02449	-10.703332	11.943812	105.635391	40.941586	-11.451201	107.705688	39.709995	36.719406	102.182137	40.3257905	12.6341025	104.9439125	-61.7324545	11.2535215	106.3268695
-15.818005	-14.693065	108.02243	-10.743496	11.754516	105.649818	40.835255	-11.634246	107.816055	39.6492	36.486355	102.142105	40.2422275	12.4260545	104.97908	-61.7292195	11.0829775	106.320556
-16.398167	-14.732261	107.916603	-10.771755	11.572631	105.661812	40.773628	-11.867932	107.858185	39.584339	36.282745	102.311935	40.1789835	12.2074065	105.08506	-61.7224935	10.9378555	106.238564
-16.869488	-14.694881	107.730888	-10.818522	11.384887	105.698738	40.597965	-12.109936	107.928337	39.537533	36.068542	102.607178	40.067749	11.979303	105.2677575	-61.704793	10.790471	106.1297185
-17.449072	-14.564461	107.586456	-10.909289	11.255426	105.740952	40.355595	-12.33304	108.012581	39.549992	35.847168	102.957787	39.9527935	11.757064	105.485184	-61.7713715	10.753788	105.99672
-17.953917	-14.390466	107.551125	-11.005523	11.124112	105.802406	40.143116	-12.522103	108.135239	39.523483	35.639259	103.164162	39.8332995	11.558578	105.6497005	-61.8443455	10.689646	105.9551115
-18.446608	-14.149068	107.516563	-11.120529	11.016531	105.815315	39.972843	-12.748215	108.311256	39.471504	35.43008	103.273712	39.7221735	11.3409325	105.792484	-61.9632315	10.6921295	105.838146
-18.999273	-13.591012	107.28923	-11.243131	10.744284	105.722282	39.839676	-13.115141	108.425018	39.376163	35.099751	103.244019	39.6079195	10.992305	105.8345185	-62.0941815	10.496263	105.6100455
-19.345306	-13.158147	106.924461	-11.308529	10.512653	105.563095	39.742123	-13.331129	108.344185	39.312271	34.840836	103.17849	39.527197	10.7548535	105.7613375	-62.144255	10.2704525	105.3648525
-19.681177	-12.650178	106.390472	-11.383744	10.281841	105.322586	39.645119	-13.518764	108.095192	39.262207	34.628284	103.251373	39.453663	10.55476	105.6732825	-62.221151	10.008922	104.9718895
-20.024105	-12.082957	105.937729	-11.471114	10.19616	105.169144	39.470196	-13.631015	107.857849	39.189545	34.548576	103.429092	39.3298705	10.4587805	105.6434705	-62.2720985	9.9335395	104.6948175
-20.427673	-11.36937	105.716881	-11.53806	10.280978	105.186066	39.351559	-13.628845	107.693115	39.110405	34.561996	103.604721	39.230982	10.4665755	105.648918	-62.307102	10.0953805	104.723214
-20.742155	-10.656505	105.458107	-11.593739	10.350026	105.180336	39.294289	-13.585398	107.590485	39.093086	34.640335	103.85257	39.1936875	10.5274685	105.7215275	-62.3811655	10.1725835	104.6391445
-21.045893	-9.879518	105.073021	-11.672809	10.389818	105.082336	39.260517	-13.560698	107.451714	39.033131	34.721519	104.130188	39.146824	10.5804105	105.790951	-62.492442	10.1992255	104.373721
-21.323528	-8.920534	104.233864	-11.825485	10.45892	104.774536	39.106941	-13.512967	107.025818	38.940491	34.765781	104.333923	39.023716	10.626407	105.6798705	-62.674686	10.291433	103.8692015
-21.865856	-7.824072	103.905251	-11.885491	10.582366	104.541183	38.998814	-13.422249	106.623924	38.905479	34.891434	104.382599	38.9521465	10.7345925	105.5032615	-62.7231285	10.4301395	103.5791045
-22.252373	-6.955725	103.40033	-11.926333	10.73589	104.297127	38.928181	-13.236429	106.182266	38.861988	35.029854	104.514839	38.8950845	10.8967125	105.3485525	-62.7477505	10.5750675	103.2457015
-22.587042	-6.126344	102.971031	-11.926794	10.904065	104.134331	38.860954	-13.043351	105.832031	38.831104	35.217545	104.779076	38.846029	11.087097	105.3055535	-62.699617	10.721033	102.9631085
-22.981121	-5.276633	102.738228	-11.899346	11.08905	104.119942	38.845398	-12.854713	105.601822	38.848305	35.395084	105.229233	38.8468515	11.2701855	105.4155275	-62.6455435	10.9079145	102.8243565
-23.376795	-4.429621	102.641953	-11.915244	11.312111	104.239059	38.823502	-12.723854	105.655083	38.893555	35.517971	105.747581	38.8585285	11.3970585	105.701332	-62.6890165	11.2271635	102.776786
-23.800781	-3.678517	102.780624	-11.91425	11.506762	104.432442	38.795902	-12.612671	105.957321	38.963654	35.461216	106.041718	38.879778	11.4242725	105.9995195	-62.708278	11.5892515	102.8653645
-24.531637	-2.699472	103.107849	-11.855346	11.500418	104.693748	38.825218	-12.715742	106.532921	39.07151	35.244003	106.089493	38.948364	11.2641305	106.311207	-62.659056	11.7367055	103.076289
-25.012398	-2.160383	103.331223	-11.753641	11.273956	104.74192	38.917667	-12.888937	106.842216	39.17046	34.999474	105.83992	39.0440635	11.0552685	106.341068	-62.5513455	11.4926435	103.142772
-25.475967	-1.639814	103.513626	-11.582709	10.962651	104.738495	39.078629	-13.133163	107.104202	39.245468	34.697605	105.298485	39.1620485	10.782221	106.2013435	-62.3274665	11.143081	103.2756465
-25.91967	-1.189025	103.550682	-11.462603	10.580101	104.61924	39.226826	-13.38302	107.170364	39.291981	34.393211	104.731621	39.2594035	10.5050955	105.9509925	-62.1846095	10.6551065	103.2874875
-26.415071	-0.710444	103.462646	-11.349451	10.222443	104.429176	39.322689	-13.574961	107.000885	39.254623	34.140091	104.279861	39.288656	10.282565	105.640373	-61.987558	10.162321	103.217979
-26.96447	-0.215076	103.416168	-11.308491	10.042293	104.311607	39.30872	-13.684201	106.855072	39.26593	34.027584	103.945351	39.287325	10.1716915	105.4002115	-61.904307	9.9128945	103.2230025
-27.559042	0.401047	103.451714	-11.310518	10.113954	104.321541	39.24548	-13.639997	106.838402	39.303391	34.111866	103.765617	39.2744355	10.2359345	105.3020095	-61.8954715	9.9919735	103.3410725
-28.494427	1.396708	103.662598	-11.40065	10.459013	104.482399	39.168064	-13.336881	106.961655	39.210709	34.500416	103.734711	39.1893865	10.5817675	105.348183	-61.9906865	10.3362585	103.616615
-29.140732	2.072606	103.747955	-11.525117	10.684315	104.568039	39.117928	-13.021935	106.98848	39.045628	34.776398	103.654884	39.081778	10.8772315	105.321682	-62.132012	10.4913985	103.814396
-29.737286	2.688846	103.606621	-11.650476	10.814921	104.462471	39.009377	-12.765026	106.843826	38.831177	35.082497	103.593704	38.920277	11.1587355	105.218765	-62.221229	10.4711065	103.706177
-30.275759	3.386514	103.332138	-11.821334	10.958205	104.243698	38.860508	-12.505234	106.468758	38.602798	35.344669	103.558502	38.731653	11.4197175	105.01363	-62.374321	10.4966925	103.473766
-30.812683	4.133492	103.095734	-12.046595	11.176444	104.074821	38.650665	-12.18035	106.074814	38.404148	35.663441	103.539192	38.5274065	11.7415455	104.807003	-62.6205965	10.6113425	103.342639
-31.341099	4.920123	102.950081	-12.233187	11.468015	103.951775	38.418987	-11.799033	105.768494	38.185749	36.010433	103.512207	38.302368	12.1057	104.6403505	-62.768742	10.83033	103.2631995
-31.96294	5.726725	102.944061	-12.350925	11.844084	103.891739	38.197727	-11.455986	105.652786	37.960415	36.300922	103.308189	38.079071	12.422468	104.4804875	-62.780921	11.2657	103.3029905
-32.70475	6.89439	103.218063	-12.406606	12.347726	103.934837	38.167313	-11.055942	105.804085	37.728733	36.661983	102.501312	37.948023	12.8030205	104.1526985	-62.761235	11.8924315	103.7169755
-33.126575	7.576511	103.59008	-12.318627	12.475526	104.071938	38.216228	-10.934838	106.11026	37.658829	36.761417	101.590584	37.9375285	12.9132895	103.850422	-62.5747825	12.0377625	104.293454
-33.601479	8.073932	104.10247	-12.242177	12.423987	104.18631	38.307198	-10.946207	106.349518	37.56731	36.68058	100.670876	37.937254	12.8671865	103.510197	-62.421608	11.9807875	104.862423
-34.066734	8.521304	104.181137	-12.179144	12.172762	104.217354	38.388676	-11.032258	106.591072	37.429478	36.463329	100.075241	37.909077	12.7155355	103.3331565	-62.267365	11.6299885	105.1015515
-34.585506	8.947512	103.999451	-12.226863	11.839821	104.128395	38.453224	-11.104934	106.706703	37.341614	36.399345	100.069687	37.897419	12.6472055	103.388195	-62.351145	11.0324365	104.868595
-35.06813	9.451799	103.959465	-12.268121	11.625305	104.150078	38.481853	-11.03663	106.641174	37.269653	36.521072	100.248543	37.875753	12.742221	103.4448585	-62.411995	10.508389	104.8552975
-35.535187	10.035864	104.171333	-12.316943	11.64397	104.342438	38.47887	-10.819447	106.515274	37.115616	36.853176	100.4758	37.797243	13.0168645	103.495537	-62.431129	10.2710755	105.189339
-36.257336	11.194453	104.674194	-12.457893	12.091055	104.731659	38.480736	-10.185325	106.286827	36.83844	37.578331	100.699615	37.659588	13.696503	103.493221	-62.575374	10.485607	105.970097
-36.668884	12.069746	104.842773	-12.499143	12.5056	104.857788	38.440819	-9.680888	105.991852	36.635616	38.180817	100.968529	37.5382175	14.2499645	103.4801905	-62.5365035	10.7612355	106.2353855
-37.072586	12.978408	104.9711	-12.508228	12.922282	104.916237	38.410507	-9.152214	105.637238	36.505787	38.801132	101.25798	37.458147	14.824459	103.447609	-62.474603	11.020105	106.384865
-37.433491	13.931375	105.001297	-12.403326	13.331264	104.91983	38.477757	-8.661946	105.29541	36.47163	39.469593	101.651367	37.4746935	15.4038235	103.4733885	-62.2813455	11.2587045	106.3662715
-37.706993	14.862095	104.935898	-12.254498	13.761468	104.863762	38.674786	-8.195844	104.901245	36.529411	40.089287	102.141655	37.6020985	15.9467215	103.52145	-62.1110945	11.5762145	106.206074
-37.961372	15.764955	104.850807	-12.149693	14.170951	104.768921	38.868877	-7.689901	104.43219	36.603428	40.683056	102.606049	37.7361525	16.4965775	103.5191195	-62.0355385	11.8453245	106.0187225
-38.242744	16.692339	104.838753	-12.100709	14.61562	104.721321	38.894848	-7.130862	103.864433	36.631367	41.29055	103.060913	37.7631075	17.079844	103.462673	-61.9645255	12.151396	105.979969
-38.671856	18.06962	104.831924	-12.203213	15.280865	104.609169	38.630695	-6.270417	102.79361	36.53775	42.024128	103.787216	37.5842225	17.8768555	103.290413	-61.9906485	12.6848745	105.927925
-38.944359	18.945351	104.956993	-12.366729	15.654562	104.600456	38.329544	-5.858147	102.056252	36.471584	42.446754	104.269455	37.400564	18.2943035	103.1628535	-62.134022	13.0148205	106.0380585
-39.232208	19.745708	105.186676	-12.562205	16.018358	104.640556	38.004929	-5.640862	101.412689	36.364727	42.723122	104.484642	37.184828	18.54113	102.9486655	-62.309238	13.495586	106.3324465
-39.545887	20.436787	105.474304	-12.771942	16.320854	104.654312	37.623959	-5.543746	100.763252	36.224529	42.875908	104.263733	36.924244	18.666081	102.5134925	-62.468128	13.975627	106.7951315
-39.804398	21.013851	105.625954	-12.941046	16.468342	104.480835	37.301521	-5.552063	99.990753	36.055202	42.981167	103.569969	36.6783615	18.714552	101.780361	-62.5604535	14.222132	107.181309
-40.017303	21.504154	105.562881	-13.082996	16.571625	104.089905	37.036373	-5.614807	99.036575	35.867901	42.961525	102.434746	36.452137	18.673359	100.7356605	-62.618129	14.469891	107.4441495
-40.126957	21.878288	105.396446	-13.155611	16.58078	103.537193	36.667328	-5.740343	98.012207	35.596363	42.865971	101.008018	36.1318455	18.562814	99.5101125	-62.4430675	14.598746	107.5642735
-40.152626	22.312216	105.078415	-13.284375	16.464489	102.7472	36.158997	-5.986024	96.577728	35.169014	42.615147	99.085083	35.6640055	18.3145615	97.8314055	-62.2327555	14.6144165	107.6629945
-39.940685	22.497683	104.924324	-13.395416	16.373652	102.385689	35.846558	-6.192071	95.901146	34.888794	42.438839	98.121902	35.367676	18.123384	97.011524	-62.158508	14.62392	107.759854
-39.663879	22.588692	104.682945	-13.576466	16.346785	102.082695	35.593586	-6.342766	95.453484	34.725376	42.289616	97.361107	35.159481	17.973425	96.4072955	-62.312413	14.720145	107.7580945
-39.28685	22.715935	104.387009	-13.7169	16.320559	101.809433	35.345974	-6.486538	95.153992	34.685127	41.574562	96.853355	35.0155505	17.544012	96.0036735	-62.4493505	15.097106	107.6151925
-38.771084	22.850086	104.05761	-13.800565	16.364584	101.509941	35.121281	-6.596436	94.87368	34.618656	41.983952	96.245934	34.8699685	17.693758	95.559807	-62.4710985	15.03541	107.460075
-38.047855	23.009787	103.674736	-13.831178	16.378923	101.240685	34.946606	-6.716964	94.743988	34.704895	41.788082	95.807251	34.8257505	17.535559	95.2756195	-62.4881065	15.222287	107.2057505
-37.264248	23.12775	103.290428	-13.770422	16.350683	101.058403	34.934101	-6.932645	94.776237	34.863338	41.563053	95.559654	34.8987195	17.315204	95.1679455	-62.4395635	15.386162	106.9488605
-36.003414	23.272148	102.356827	-13.614172	16.184368	100.714256	35.145084	-7.357821	95.536133	35.215672	41.144791	95.540237	35.180378	16.893485	95.538185	-62.408722	15.475251	105.890327
-35.042686	23.334805	101.238617	-13.431677	15.86104	100.304863	35.487202	-7.879525	96.556549	35.588829	40.819122	95.76963	35.5380155	16.4697985	96.1630895	-62.4013695	15.2522815	104.4466365
-34.006664	23.355303	99.770302	-13.178926	15.345305	99.718979	35.885708	-8.539305	98.002907	36.073597	40.279037	95.927879	35.9796525	15.869866	96.965393	-62.3375045	14.820744	102.472565
-32.870777	23.413612	98.246613	-12.852425	14.668694	99.097748	36.257763	-9.374957	99.452858	36.642979	39.535332	96.026802	36.450371	15.0801875	97.73983	-62.155221	14.2572005	100.455666
-31.634247	23.539455	96.993217	-12.322981	13.987273	98.628494	36.646595	-10.242607	100.799622	37.247734	38.733887	96.147743	36.9471645	14.24564	98.4736825	-61.5931265	13.728906	98.7833055
-30.386234	23.739384	95.923592	-11.626621	13.37368	98.357582	37.164806	-10.990497	102.119125	38.107647	37.891388	96.287613	37.6362265	13.4504455	99.203369	-60.8894685	13.2969145	97.511795
-29.159359	24.134527	95.080818	-10.874092	12.876366	98.253555	37.787308	-11.668872	103.305176	38.983772	37.183498	96.364388	38.38554	12.757313	99.834782	-60.133724	12.995419	96.672328
-27.546818	25.155708	94.452003	-9.955319	12.323661	98.159729	38.585014	-12.254525	104.136971	40.039108	36.471943	96.563477	39.312061	12.108709	100.350224	-59.222699	12.538613	95.969234
-26.588053	26.173452	94.528648	-9.617661	12.384933	98.148735	38.751945	-12.346011	103.653595	40.538807	36.460625	96.919044	39.645376	12.057307	100.2863195	-58.880698	12.712559	96.0111505
-25.771881	27.507019	94.993744	-9.488032	12.969819	98.143501	38.736084	-12.003593	102.547478	40.794052	37.00116	97.476105	39.765068	12.4987835	100.0117915	-58.741132	13.4408545	96.2752105
-24.975748	29.076815	95.669952	-9.515563	13.939817	98.176094	38.682861	-11.155055	101.287315	40.845829	38.00174	98.147583	39.764345	13.4233425	99.717449	-58.795471	14.4562915	96.634739
-24.307852	30.803717	96.622208	-9.579854	15.028199	98.276802	38.64695	-9.952582	99.958893	40.75156	39.200394	98.814201	39.699255	14.623906	99.386547	-58.858963	15.432492	97.167057
-23.559551	32.545799	97.615982	-9.639114	16.176174	98.432419	38.652012	-8.663843	98.66626	40.607006	40.467964	99.5494	39.629509	15.9020605	99.10783	-58.907737	16.4502875	97.757008
-22.890953	34.261719	98.406807	-9.698324	17.245588	98.597458	38.671963	-7.49426	97.779564	40.494961	41.603188	100.216888	39.583462	17.054464	98.998226	-58.98011	17.436712	98.19669
-21.838572	36.659836	99.095169	-9.78231	18.305834	98.704216	38.564304	-6.429052	97.092735	40.437092	42.579548	100.527397	39.500698	18.075248	98.810066	-59.065318	18.53642	98.598366
-21.140852	38.13166	99.413231	-9.856788	18.586458	98.730713	38.410397	-6.157324	96.708992	40.37941	42.792419	100.329544	39.3949035	18.3175475	98.519268	-59.1084795	18.8553685	98.942158
-20.452898	39.410965	99.580605	-9.912635	18.605099	98.788528	38.226658	-6.174656	96.485298	40.299667	42.765991	99.97081	39.2631625	18.2956675	98.228054	-59.0884325	18.9145305	99.349002
-19.732561	40.609776	99.366646	-9.983388	18.435844	98.81546	38.047352	-6.462986	96.657959	40.241219	42.51104	99.379822	39.1442855	18.024027	98.0188905	-59.1110615	18.847661	99.6120295
-19.022652	41.735439	99.057404	-10.021622	17.984606	98.784035	38.052425	-7.033466	96.755203	40.159626	42.004448	98.598824	39.1060255	17.485491	97.6770135	-59.1492695	18.483721	99.8910565
-18.311378	42.804401	98.706741	-10.047611	17.411753	98.682335	37.972942	-7.584307	96.741936	40.059029	41.451859	97.880783	39.0159855	16.933776	97.3113595	-59.1112075	17.88973	100.0533105
-17.62509	43.874405	98.620796	-10.126972	16.974525	98.443039	37.88311	-7.899905	96.339088	39.954586	41.116295	97.547012	38.918848	16.608195	96.94305	-59.172792	17.340855	99.943028
-16.592911	45.586281	99.279587	-10.350105	17.068546	97.906868	37.618355	-7.460035	94.750717	39.755856	41.426479	97.861778	38.6871055	16.983222	96.3062475	-59.3873155	17.15387	99.5074885
-15.903017	46.872501	99.988625	-10.555003	17.733969	97.380531	37.390385	-6.413849	93.34153	39.59111	42.20372	98.492638	38.4907475	17.8949355	95.917084	-59.6007535	17.5730025	98.843978
-15.22406	48.175919	100.677887	-10.672194	18.748259	96.696945	37.353237	-5.069889	91.686646	39.482613	43.278481	99.046295	38.417925	19.104296	95.3664705	-59.762313	18.392222	98.0274195
-14.430385	49.390133	101.374664	-10.638128	19.746912	95.989136	37.462296	-3.545575	89.944817	39.360916	44.368462	99.521072	38.411606	20.4114435	94.7329445	-59.687862	19.0823805	97.2453275
-13.639874	50.43998	101.881241	-10.486366	20.654966	95.261887	37.737808	-2.087517	88.383324	39.306648	45.343071	99.903664	38.522228	21.627777	94.143494	-59.49496	19.682155	96.38028
-12.813723	51.276482	102.215317	-10.271238	21.388124	94.542801	38.094612	-0.877412	87.088234	39.735786	46.001614	99.975586	38.915199	22.562101	93.53191	-59.457675	20.214147	95.553692
-11.949532	51.948418	102.387634	-10.061029	21.969137	93.852989	38.446747	0.059253	86.033737	39.780685	46.584045	100.198761	39.113716	23.321649	93.116249	-59.235774	20.616625	94.589729
-10.644064	52.506073	102.491722	-9.815855	22.480022	93.016716	38.828747	0.944143	84.896843	39.877708	47.044945	100.349937	39.3532275	23.994544	92.62339	-58.9849375	20.9655	93.410042
-9.7892	52.635239	102.246323	-9.685781	22.69713	92.624176	38.99728	1.195252	84.453094	39.935989	47.186646	100.19735	39.4666345	24.190949	92.325222	-58.8381965	21.203311	92.92313
-8.970264	52.566845	101.794601	-9.623349	22.72036	92.303108	39.148346	1.213833	84.229355	39.95166	47.189995	99.976151	39.550003	24.201914	92.102753	-58.796701	21.238806	92.503463
-7.985405	52.130379	101.360977	-9.545921	22.62722	92.131065	39.328205	1.110232	84.19368	39.917377	47.127701	99.752602	39.622791	24.1189665	91.973141	-58.714633	21.1354735	92.288989
-7.086002	51.535343	101.075912	-9.469327	22.506857	92.061783	39.545048	1.016815	84.244759	39.892708	47.065205	99.667999	39.718878	24.04101	91.956379	-58.657532	20.972704	92.167187
-6.162831	50.721115	100.778648	-9.413418	22.462545	92.117798	39.700226	1.067106	84.245209	39.912628	47.065132	99.730133	39.806427	24.066119	91.987671	-58.633263	20.858971	92.247925
-5.190967	49.778999	100.48127	-9.349251	22.537634	92.201439	39.806721	1.145392	84.346382	39.964989	47.10532	99.824677	39.885855	24.125356	92.0855295	-58.584357	20.949912	92.3173485
-3.65603	47.965424	99.705353	-9.25453	22.658735	92.349075	40.03001	1.029833	84.842865	40.135059	47.117596	99.877022	40.0825345	24.0737145	92.3599435	-58.5915945	21.2437555	92.3382065
-2.573248	46.562431	99.018738	-9.206297	22.671495	92.469101	40.179207	0.788322	85.292549	40.210064	47.069626	99.829865	40.1946355	23.928974	92.561207	-58.6072295	21.414016	92.376995
-1.514809	44.898884	98.187759	-9.187703	22.593391	92.597786	40.34708	0.461725	85.95784	40.224434	46.990894	99.542709	40.285757	23.7263095	92.7502745	-58.661163	21.4604725	92.4452975
-0.450613	43.126774	97.224152	-9.262943	22.420006	92.725288	40.504997	0.010486	86.80761	40.155716	46.855457	99.00882	40.3303565	23.4329715	92.908215	-58.8562425	21.4070405	92.542361
0.616348	41.046413	96.351807	-9.372209	22.111473	92.871994	40.557987	-0.481265	87.697502	39.580368	46.752785	98.636368	40.0691775	23.13576	93.166935	-58.8135955	21.087186	92.577053
1.714128	38.778831	95.631081	-9.548726	21.691956	93.047585	40.507023	-1.213539	88.529465	39.464191	46.289345	98.190208	39.985607	22.537903	93.3598365	-59.083059	20.846009	92.7353335
2.817039	36.306786	95.177338	-9.756244	21.243958	93.294586	40.367287	-2.028726	89.202744	39.858074	45.576939	97.727173	40.1126805	21.7741065	93.4649585	-59.6251685	20.7138095	93.1242135
4.564604	32.42598	94.770035	-10.134924	20.617193	93.694199	39.885239	-3.250581	90.320877	39.565662	44.837841	97.750641	39.7254505	20.79363	94.035759	-59.9952985	20.440756	93.352639
5.691439	29.729322	94.57309	-10.37923	20.326792	93.994049	39.622978	-4.023126	91.286095	39.553947	44.334347	97.553291	39.5884625	20.1556105	94.419693	-60.3469225	20.4979735	93.568405
6.863796	26.987616	94.463959	-10.560285	20.051126	94.308304	39.44001	-4.647259	92.269394	39.503792	43.869629	97.259422	39.471901	19.611185	94.764408	-60.592471	20.491067	93.8522
8.099626	24.163599	94.340858	-10.705357	19.699884	94.549713	39.266506	-5.320879	93.31147	39.385162	43.318604	96.656464	39.325834	18.9988625	94.983967	-60.736548	20.4009055	94.115459
9.366129	21.349796	94.341881	-10.83332	19.083977	94.698196	39.117912	-6.005393	93.982658	39.172894	42.628506	96.168274	39.145403	18.3115565	95.075466	-60.812043	19.8563975	94.320926
10.634133	18.420689	94.274345	-10.926046	18.321236	94.741165	38.930367	-6.752263	94.292526	38.988873	41.860554	95.937523	38.95962	17.5541455	95.1150245	-60.811712	19.0883265	94.3673055
11.906789	15.578612	94.170242	-10.986117	17.679663	94.705772	38.739193	-7.291027	94.033012	38.884251	41.315994	96.24604	38.811722	17.0124835	95.139526	-60.783956	18.3468425	94.272018
14.018578	11.52689	93.854469	-10.795079	17.565432	94.515297	38.734818	-7.100285	93.258965	39.068649	41.342239	97.629417	38.9017335	17.120977	95.444191	-60.4918915	18.009887	93.586403
15.410548	9.012705	93.508881	-10.48309	18.209	94.296051	39.064617	-6.450222	93.041565	39.362183	41.913109	99.275238	39.2134	17.7314435	96.1584015	-60.17958	18.6865565	92.4337005
16.944099	6.533638	93.559196	-9.94779	19.105173	94.160439	39.73222	-5.829031	93.872444	39.822708	42.549904	100.800308	39.777464	18.3604365	97.336376	-59.673044	19.8499095	90.984502
18.52108	3.72951	94.424309	-9.224117	19.635742	94.300858	40.610443	-5.735855	95.896515	40.449909	42.813171	101.922035	40.530176	18.538658	98.909275	-58.97841	20.732826	89.692441
20.049658	0.742197	95.906181	-8.436495	19.476452	94.799217	41.479336	-6.181941	98.455528	41.104248	42.577129	102.865089	41.291792	18.197594	100.6603085	-58.164782	20.75531	88.9381255
21.478029	-2.470048	97.680573	-7.766701	18.681643	95.501175	42.193142	-6.904515	100.960457	41.610413	41.988285	103.962372	41.9017775	17.541885	102.4614145	-57.4351795	19.821401	88.5409355
22.775543	-5.761951	99.618584	-7.4132	17.612865	96.240013	42.596432	-7.627985	103.429352	41.777576	41.369747	105.390182	42.187004	16.870881	104.409767	-57.013404	18.354849	88.070259
24.085188	-10.194327	103.090248	-7.506577	16.083035	97.400658	42.728432	-8.771198	107.049438	41.535732	40.532436	107.179047	42.132082	15.880619	107.1142425	-57.145236	16.285451	87.6870735
23.423824	-10.533137	105.275215	-7.802486	15.099554	98.161575	42.484421	-9.490981	108.977379	41.259499	39.868431	107.802811	41.87196	15.188725	108.390095	-57.476932	15.010383	87.933055
22.76495	-10.783048	106.340492	-8.235834	14.118521	98.913811	42.201157	-10.193195	110.445045	40.882473	39.217926	108.19931	41.541815	14.5123655	109.3221775	-58.013483	13.7246765	88.5054445
22.162664	-11.061738	106.552376	-8.687435	13.24763	99.677666	41.93705	-10.778374	111.387871	40.424831	38.669952	108.618225	41.1809405	13.945789	110.003048	-58.5558105	12.549471	89.352284
21.42733	-11.408041	107.453667	-9.052214	12.598846	100.512695	41.821701	-11.033113	111.79261	40.071472	38.392662	109.076012	40.9465865	13.6797745	110.434311	-59.0510145	11.5179175	90.591079
20.721998	-11.741252	107.277977	-9.273587	12.246058	101.409805	41.916447	-11.069452	111.969933	39.750092	38.434036	109.635948	40.8332695	13.682292	110.8029405	-59.3804435	10.809824	92.0166695
19.891327	-11.816526	107.751846	-9.36025	12.086905	102.346275	42.114548	-10.993957	112.017677	39.587864	38.588902	110.214745	40.851206	13.7974725	111.116211	-59.571706	10.3763375	93.576339
18.523005	-11.924331	107.583023	-9.273769	11.889183	103.637741	42.344719	-10.981937	111.966858	39.670139	38.578671	110.95327	41.007429	13.798367	111.460064	-59.554967	9.979999	95.815418
17.49258	-11.877174	107.364906	-9.159232	11.650057	104.406906	42.499645	-11.191443	111.82711	39.882156	38.462318	111.484596	41.1909005	13.6354375	111.655853	-59.5093645	9.6646765	97.157959
16.490715	-11.913788	107.344116	-9.05676	11.305495	105.162743	42.645527	-11.514225	111.82814	40.019539	38.186298	112.154755	41.332533	13.3360365	111.9914475	-59.446053	9.2749535	98.3340385
15.313424	-11.909519	107.603607	-9.057667	10.921762	105.852676	42.75386	-11.861973	111.919724	40.198948	37.909775	112.766357	41.476404	13.023901	112.3430405	-59.591738	8.819623	99.3623115
13.989125	-11.900466	107.82534	-9.076066	10.488495	106.343063	42.798904	-12.319335	112.082886	40.278782	37.487686	113.253593	41.538843	12.5841755	112.6682395	-59.690975	8.3928145	100.0178865
12.662399	-11.927896	107.972694	-9.129475	9.961731	106.560814	42.79134	-12.909344	112.296188	40.383133	36.937344	113.363014	41.5872365	12.014	112.829601	-59.8461865	7.909462	100.292027
11.312912	-11.97746	107.90979	-9.131623	9.38808	106.598351	42.755592	-13.589486	112.350426	40.44838	36.252327	113.269745	41.601986	11.3314205	112.8100855	-59.865232	7.4447395	100.3866165
9.089574	-11.999954	107.518402	-9.138718	8.467001	106.414162	42.653294	-14.689723	112.18026	40.513714	35.207031	112.886444	41.583504	10.258654	112.533352	-59.86094	6.675348	100.294972
7.578246	-11.960335	107.043983	-9.17854	7.898622	106.229378	42.507164	-15.371593	111.763123	40.541561	34.460838	112.551132	41.5243625	9.5446225	112.1571275	-59.8814425	6.2526215	100.3016285
6.038305	-11.943628	106.31411	-9.275023	7.447586	106.068039	42.292511	-15.923863	111.002663	40.504204	33.782475	112.361977	41.3983575	8.929306	111.68232	-59.9484035	5.965866	100.453758
4.351427	-11.76302	105.555893	-9.445796	7.286657	105.978416	41.926723	-16.316139	110.128281	40.482258	33.301815	112.355736	41.2044905	8.492838	111.2420085	-60.0960825	6.080476	100.7148235
2.681033	-11.464332	104.860481	-9.722574	7.349545	105.914673	41.452206	-16.513353	109.383705	40.422131	33.01141	112.521126	40.9371685	8.2490285	110.9524155	-60.3823165	6.4500615	100.8769305
0.949531	-11.241125	104.200806	-10.019989	7.503084	105.808685	41.122593	-16.63077	108.783783	40.33477	32.731216	112.905487	40.7286815	8.050223	110.844635	-60.7686595	6.955945	100.772735
-0.898228	-11.042656	103.583054	-10.334496	7.563919	105.719612	40.929897	-16.790136	108.27317	40.313274	32.324211	113.382065	40.6215855	7.7670375	110.8276175	-61.2905775	7.3608005	100.6116065
-3.591685	-10.94897	102.910423	-10.673092	7.312535	105.741898	40.717503	-17.208393	107.376823	40.117146	31.686193	114.042664	40.4173245	7.2389	110.7097435	-61.7635085	7.38617	100.7740525
-5.480745	-11.077388	102.681519	-10.845198	6.96229	105.925056	40.590553	-17.587362	106.7332	40.011932	31.107605	114.31012	40.3012425	6.7601215	110.52166	-61.9916385	7.1644585	101.328452
-7.354027	-11.340437	102.651299	-10.998778	6.519261	106.116577	40.516697	-18.179777	106.110298	39.929817	30.529278	114.503685	40.223257	6.1747505	110.3069915	-62.220813	6.8637715	101.9261625
-9.263173	-11.714845	102.613022	-11.086885	6.042054	106.200531	40.406185	-18.966105	105.582703	39.851032	29.800442	114.469078	40.1286085	5.4171685	110.0258905	-62.3023785	6.6669395	102.3751715
-11.213307	-12.185246	102.61071	-11.146192	5.570648	106.120338	40.244995	-19.811134	105.204895	39.891151	29.048252	114.107834	40.068073	4.618559	109.6563645	-62.360457	6.522737	102.5843115
-13.165496	-12.708653	102.586151	-11.156209	5.0918	105.969307	40.039967	-20.67622	104.934586	39.97393	28.28154	113.435341	40.0069485	3.80266	109.1849635	-62.3193665	6.38094	102.7536505
-15.151874	-13.360925	102.628578	-11.133381	4.597055	105.838455	39.835609	-21.451817	104.614304	39.954582	27.521997	112.61232	39.8950955	3.03509	108.613312	-62.1618575	6.15902	103.063598
-18.063608	-14.370157	102.853271	-11.106956	3.982054	105.619827	39.491257	-22.312868	104.359543	39.702576	26.741154	111.37487	39.5969165	2.214143	107.8672065	-61.8108285	5.749965	103.3724475
-20.064201	-15.116114	103.093826	-11.143585	3.660197	105.529739	39.321701	-22.847881	104.444656	39.554256	26.285654	110.481277	39.4379785	1.7188865	107.4629665	-61.7251485	5.6015075	103.5965115
-22.033522	-15.838387	103.539932	-11.202383	3.386176	105.521133	39.128307	-23.272516	104.752747	39.399261	25.924963	109.592041	39.263784	1.3262235	107.172394	-61.66855	5.4461285	103.869872
-24.053694	-16.598186	104.084991	-11.286153	3.120075	105.685745	38.952709	-23.627121	105.237175	39.207176	25.50923	108.861908	39.0799425	0.9410545	107.0495415	-61.6522485	5.2990955	104.3219485
-26.041035	-17.316021	104.726372	-11.453425	2.813298	105.932251	38.797176	-23.982161	106.027893	39.020844	25.203598	108.504471	38.90901	0.610718499999999	107.266182	-61.81586	5.0158775	104.59832
-28.033594	-18.001284	105.361923	-11.625816	2.558437	106.294571	38.717163	-24.304976	106.986092	38.922401	24.943644	108.441902	38.819782	0.319334	107.713997	-62.071414	4.79754	104.875145
-30.023327	-18.679407	105.769905	-11.750682	2.244023	106.618736	38.690891	-24.606335	107.81852	38.863503	24.715204	108.664574	38.777197	0.0544344999999993	108.241547	-62.278561	4.4336115	104.995925
-32.968937	-19.68992	105.772255	-11.920457	1.608837	106.827995	38.672176	-25.07798	108.521736	38.859348	24.438562	109.272346	38.765762	-0.319709	108.897041	-62.606676	3.537383	104.758949
-34.83514	-20.291779	105.673477	-11.9156	1.245921	106.826767	38.652378	-25.321623	108.647629	38.995163	24.254259	109.368324	38.8237705	-0.533681999999999	109.0079765	-62.6549705	3.025524	104.6455575
-36.696045	-20.752827	105.68869	-11.83312	1.062197	106.847473	38.672394	-25.406635	108.453011	39.08152	24.084648	109.227119	38.876957	-0.6609935	108.840065	-62.543197	2.7853875	104.854881
-38.676991	-21.182728	105.820213	-11.686834	1.002558	106.866035	38.745846	-25.488842	108.23777	39.230694	23.987764	108.868492	38.98827	-0.750539000000002	108.553131	-62.361938	2.755655	105.178939
-40.548225	-21.491562	105.992355	-11.490922	1.016383	106.902298	38.880108	-25.582785	108.027855	39.420433	23.931004	108.521858	39.1502705	-0.8258905	108.2748565	-62.1321145	2.8586565	105.5297395
-42.44965	-21.768616	106.157776	-11.313766	1.002926	106.879387	38.902248	-25.608679	107.920265	39.613857	23.90863	108.260139	39.2580525	-0.8500245	108.090202	-61.8855845	2.8558765	105.668572
-43.803757	-21.732796	106.246475	-11.149043	0.896807	106.783661	39.029018	-25.859901	107.588539	39.837105	23.758802	107.91758	39.4330615	-1.0505495	107.7530595	-61.7311475	2.8441635	105.8142625
-45.219292	-21.117085	106.237076	-10.954937	0.634396	106.427727	39.018719	-26.241514	106.920013	40.084972	23.277567	107.067703	39.5518455	-1.4819735	106.993858	-61.4617195	2.7507655	105.861596
-46.122898	-20.548893	106.06086	-10.815176	0.375051	106.06279	38.985081	-26.519901	106.293762	40.240707	22.863874	106.130432	39.612894	-1.8280135	106.212097	-61.243246	2.5781155	105.913483
-46.349983	-19.625998	106.07518	-10.686429	0.172478	105.691803	38.901852	-26.76771	105.604401	40.356544	22.374996	105.072388	39.629198	-2.196357	105.3383945	-61.002056	2.541313	106.0452115
-46.606926	-18.658995	106.16803	-10.54812	-0.088199	105.435883	38.784416	-27.082485	104.974403	40.403366	21.879482	104.221069	39.593891	-2.6015015	104.597736	-60.690131	2.4251035	106.27403
-46.824276	-17.629471	106.418671	-10.462772	-0.37963	105.360176	38.708389	-27.511692	104.478874	40.497993	21.353167	103.60527	39.603191	-3.0792625	104.042072	-60.528735	2.3200025	106.67828
-46.993267	-16.618158	106.727913	-10.42055	-0.69115	105.465187	38.586754	-27.995312	104.199623	40.551277	20.863962	103.441261	39.5690155	-3.565675	103.820442	-60.4101155	2.183375	107.109932
-47.070065	-15.592686	106.977692	-10.408169	-1.012654	105.667328	38.473488	-28.424227	104.055229	40.669525	20.395924	103.531555	39.5715065	-4.0141515	103.793392	-60.3878445	1.9888435	107.541264
-47.210903	-13.940503	107.331345	-10.415455	-1.36344	106.026672	38.394978	-29.03145	103.851639	40.866383	19.83057	103.927925	39.6306805	-4.60044	103.889782	-60.4615905	1.87356	108.163562
-47.150455	-12.862619	107.462463	-10.458168	-1.571923	106.224457	38.288231	-29.279005	103.646645	40.903774	19.64208	104.347649	39.5960025	-4.8184625	103.997147	-60.5123385	1.6746165	108.451767
-46.980286	-11.696394	107.51947	-10.434305	-1.624386	106.355476	38.192467	-29.310068	103.371384	40.979774	19.604744	104.682663	39.5861205	-4.852662	104.0270235	-60.4547305	1.60389	108.6839285
-46.87875	-10.528245	107.542953	-10.424121	-1.547338	106.405815	38.179169	-29.215628	102.993027	40.982719	19.692553	104.931221	39.580944	-4.7615375	103.962124	-60.429186	1.6668615	108.849506
-46.627468	-9.367137	107.4711	-10.385853	-1.372602	106.369904	38.212013	-29.011547	102.577713	40.938229	19.85737	105.06517	39.575121	-4.5770885	103.8214415	-60.346827	1.8318845	108.9183665
-46.170761	-8.163565	107.367302	-10.362785	-1.1413	106.279633	38.209911	-28.745388	102.129921	40.92131	20.074951	105.13636	39.5656105	-4.3352185	103.6331405	-60.2911805	2.0526185	108.9261255
-45.869801	-7.047531	107.284119	-10.351309	-0.922712	106.177116	38.138237	-28.508383	101.702202	40.927662	20.30773	105.198311	39.5329495	-4.1003265	103.4502565	-60.2355675	2.2549025	108.9039755
-45.257751	-5.424266	107.096756	-10.434319	-0.590772	105.999992	37.931408	-28.230652	101.259026	40.908485	20.553858	105.201088	39.4199465	-3.838397	103.230057	-60.2885845	2.656853	108.769927
-44.759499	-4.383422	106.941139	-10.546825	-0.445029	105.850891	37.719654	-28.080517	101.068268	40.765728	20.646229	105.1903	39.242691	-3.717144	103.129284	-60.336341	2.827086	108.572498
-44.193615	-3.409521	106.778488	-10.70344	-0.311792	105.704948	37.515347	-27.953079	100.931313	40.600647	20.74099	105.037048	39.057997	-3.6060445	102.9841805	-60.464877	2.9824605	108.4257155
-43.649994	-2.482988	106.619331	-10.88003	-0.202264	105.559326	37.31575	-27.806684	100.921608	40.364471	20.864769	104.922935	38.8401105	-3.4709575	102.9222715	-60.6001705	3.0664295	108.1963805
-43.004261	-1.68438	106.456421	-11.055197	-0.107326	105.428505	37.145145	-27.65959	101.006271	40.115376	21.033819	104.80014	38.6302605	-3.3128855	102.9032055	-60.7406545	3.0982335	107.9538045
-42.279957	-0.84669	106.202843	-11.276454	-0.053263	105.308891	36.979076	-27.523252	101.176544	39.85191	21.174576	104.698265	38.415493	-3.174338	102.9374045	-60.968401	3.067812	107.6803775
-41.608227	-0.123697	105.925034	-11.519409	0.059658	105.153503	36.803905	-27.370182	101.372459	39.596218	21.329901	104.625275	38.2000615	-3.0201405	102.998867	-61.2388795	3.1394565	107.308139
-40.378536	0.890545	105.291641	-11.913018	0.141419	104.828087	36.56987	-27.104914	101.632393	39.160103	21.601377	104.607559	37.8649865	-2.7517685	103.119976	-61.6910225	3.0346065	106.536198
-39.544468	1.564506	104.58683	-12.217974	0.252262	104.443275	36.397835	-26.916378	101.858902	38.8545	21.837454	104.709991	37.6261675	-2.539462	103.2844465	-62.0621155	3.043986	105.6021035
-38.732491	2.198709	103.592552	-12.623116	0.38852	103.914879	36.204056	-26.709322	102.236572	38.546963	22.119175	104.931618	37.3755095	-2.2950735	103.584095	-62.6217415	3.0721135	104.245663
-37.877228	2.849589	102.461937	-13.048657	0.571678	103.276756	36.010323	-26.506308	102.725807	38.271175	22.393803	105.158508	37.140749	-2.0562525	103.9421575	-63.238063	3.1996085	102.6113545
-37.04847	3.518952	101.339912	-13.417742	0.773741	102.658829	35.769321	-26.378029	103.321503	38.042522	22.611431	105.110565	36.9059215	-1.883299	104.216034	-63.7414055	3.430781	101.101624
-36.181969	4.065158	100.430504	-13.694544	0.832647	102.058174	35.507423	-26.324421	103.844818	37.845592	22.68062	104.720985	36.6765075	-1.8219005	104.2829015	-64.0655955	3.4871945	99.8334465
-35.29142	4.628524	99.706421	-13.84107	0.758953	101.512466	35.341202	-26.373159	104.04335	37.679462	22.651991	104.11676	36.510332	-1.860584	104.080055	-64.192472	3.37849	98.944877
-34.003128	5.388274	98.822693	-13.873506	0.45096	100.762192	35.146839	-26.392481	103.995468	37.430008	22.545967	102.957764	36.2884235	-1.923257	103.476616	-64.0354355	2.825177	98.047768
-33.090446	5.892172	98.326195	-13.813704	0.272184	100.338196	35.12281	-26.376966	103.963234	37.336502	22.496027	102.059593	36.229656	-1.9404695	103.0114135	-63.857064	2.4848375	97.6649785
-32.17979	6.578713	97.805321	-13.726876	0.157858	99.937843	35.173573	-26.349545	103.941406	37.243065	22.437979	101.091995	36.208319	-1.955783	102.5167005	-63.662071	2.271499	97.3589855
-31.394091	7.215799	97.240601	-13.664934	0.046029	99.495956	35.190666	-26.353815	103.985359	37.150787	22.331255	100.111198	36.1707265	-2.01128	102.0482785	-63.5005945	2.103338	96.9436335
-30.553215	7.890463	96.511612	-13.652521	-0.152248	98.966652	35.155567	-26.401699	103.863564	37.013618	22.213831	99.156609	36.0845925	-2.093934	101.5100865	-63.3896345	1.789438	96.4232175
-29.698647	8.694835	95.514847	-13.714552	-0.365226	98.203239	35.083775	-26.422075	103.52018	36.775494	22.065216	98.288307	35.9296345	-2.1784295	100.9042435	-63.3587385	1.4479775	95.5022345
-29.0144	9.49797	94.410721	-13.833469	-0.581153	97.267387	35.008278	-26.419556	102.863205	36.533447	21.930119	97.30204	35.7708625	-2.2447185	100.0826225	-63.4378005	1.0824125	94.4521515
-27.863619	10.994245	92.596275	-14.021576	-0.790243	95.677254	34.756737	-26.308626	101.421288	36.151264	21.871075	95.699631	35.4540005	-2.2187755	98.5604595	-63.4971525	0.6382895	92.7940485
-27.270863	12.095714	91.693993	-14.139119	-0.81241	94.667496	34.586933	-26.109276	100.155472	35.873314	22.06798	94.678329	35.2301235	-2.020648	97.4169005	-63.5083615	0.395828000000002	91.9180915
-26.553261	13.329205	91.025368	-14.250405	-0.685483	93.783478	34.482098	-25.725361	98.593834	35.564159	22.495613	93.834373	35.0231285	-1.614874	96.2141035	-63.5239385	0.243908	91.3528525
-25.932745	14.811947	90.627007	-14.39662	-0.373459	93.003868	34.388847	-25.151735	96.788231	35.239464	23.162838	93.165947	34.8141555	-0.994448499999999	94.977089	-63.6073955	0.247530499999999	91.030647
-25.450245	16.373714	90.554016	-14.532788	0.203655	92.374443	34.198463	-24.336653	94.90657	34.896877	24.02354	92.578056	34.54767	-0.156556499999999	93.742313	-63.613246	0.563866499999999	91.006573
-24.835741	18.014114	90.604485	-14.662017	0.999531	91.903534	33.912746	-23.290163	93.292702	34.578312	25.01438	91.952065	34.245529	0.8621085	92.6223835	-63.569563	1.1369535	91.1846845
-24.248749	19.79632	90.585251	-14.839684	1.850993	91.534271	33.737545	-22.273851	92.048363	34.240711	26.00433	91.286423	33.989128	1.8652395	91.667393	-63.668496	1.8367465	91.401149
-23.408295	22.187387	90.628006	-15.105997	2.813139	91.221214	33.528164	-20.990387	90.915802	33.72863	27.270088	90.485558	33.628397	3.1398505	90.70068	-63.840391	2.4864275	91.741748
-22.746342	23.756779	90.917526	-15.277302	3.083156	91.165001	33.452732	-20.365496	90.318382	33.388542	27.88653	90.381523	33.420637	3.760517	90.3499525	-63.975241	2.405795	91.9800495
-22.119076	25.186449	91.11512	-15.490927	3.161802	91.086098	33.413162	-19.903521	89.878395	33.105537	28.391996	90.506569	33.2593495	4.2442375	90.192482	-64.2412035	2.0793665	91.979714
-21.388416	26.561562	91.239487	-15.740442	3.242795	90.967484	33.307476	-19.524012	89.567467	32.745457	28.787062	90.773598	33.0264665	4.631525	90.1705325	-64.5073505	1.854065	91.7644355
-20.660275	27.96916	91.440887	-16.027758	3.373302	90.811623	33.138062	-19.138258	89.296791	32.465527	29.17127	91.027954	32.8017945	5.016506	90.1623725	-64.8573105	1.730098	91.4608735
-19.97687	29.260912	91.605042	-16.344757	3.591892	90.673286	32.928448	-18.698792	89.058853	32.134159	29.60899	91.459396	32.5313035	5.455099	90.2591245	-65.2208175	1.728685	91.0874475
-19.193464	30.638546	91.864754	-16.740902	3.931885	90.554741	32.714325	-18.196625	88.987953	31.776768	30.154026	92.174545	32.2455465	5.9787005	90.581249	-65.7273505	1.8850695	90.528233
-18.157738	32.462162	92.754387	-17.353653	4.546548	90.616432	32.449677	-17.375286	89.019463	31.255383	31.01976	93.776604	31.85253	6.822237	91.3980335	-66.559836	2.270859	89.8348305
-17.349903	33.577446	93.593445	-17.64806	5.002549	90.814041	32.311176	-16.804007	88.988808	31.068867	31.559784	94.890282	31.6900215	7.3778885	91.939545	-66.9861415	2.6272095	89.688537
-16.50194	34.625343	94.520035	-17.820511	5.454031	91.0289	32.203899	-16.227991	88.823479	30.98288	32.06189	95.84127	31.5933895	7.9169495	92.3323745	-67.2344115	2.9911125	89.7254255
-15.660487	35.545536	95.349976	-17.887133	5.996503	91.229156	32.185574	-15.656079	88.536362	31.006769	32.519989	96.562157	31.5961715	8.431955	92.5492595	-67.3704375	3.561051	89.9090525
-14.737055	36.351048	95.980232	-17.833261	6.558029	91.410324	32.220249	-15.087583	88.281425	31.09683	32.97707	96.951202	31.6585395	8.9447435	92.6163135	-67.3250615	4.1713145	90.2043345
-13.7834	37.073208	96.368805	-17.70545	7.106946	91.609825	32.304054	-14.542733	88.04084	31.198385	33.440678	97.020523	31.7512195	9.4489725	92.5306815	-67.1621195	4.7649195	90.6889685
-12.804431	37.68235	96.621223	-17.586916	7.596608	91.837761	32.403111	-14.091666	87.874016	31.288654	33.832169	96.897545	31.8458825	9.8702515	92.3857805	-67.0197145	5.3229645	91.2897415
-11.400134	38.207737	96.972778	-17.425562	8.003449	92.305229	32.488186	-13.776968	87.870926	31.440294	34.156139	96.715202	31.96424	10.1895855	92.293064	-66.815364	5.8173125	92.317394
-10.464857	38.291401	97.204666	-17.353584	8.046058	92.702461	32.499226	-13.790088	87.995468	31.556479	34.177292	96.65107	32.0278525	10.193602	92.323269	-66.7350205	5.898514	93.081653
-9.509642	38.232403	97.363304	-17.319784	7.960774	93.040558	32.475204	-13.895464	88.169899	31.638145	34.102829	96.579269	32.0566745	10.1036825	92.374584	-66.6962425	5.8178655	93.706532
-8.513045	37.982288	97.414757	-17.312801	7.841082	93.349922	32.481857	-14.014143	88.386307	31.662035	34.020203	96.521492	32.071946	10.00303	92.4538995	-66.697548	5.679134	94.2459445
-7.540504	37.682297	97.500298	-17.267971	7.719727	93.620995	32.59576	-14.052304	88.715324	31.650866	34.01474	96.620399	32.123313	9.981218	92.6678615	-66.659255	5.458236	94.5741285
-6.598207	37.264832	97.593918	-17.164551	7.632435	93.899986	32.828365	-14.035046	89.163193	31.691387	34.081318	96.952248	32.259876	10.023136	93.0577205	-66.588978	5.241734	94.7422515
-5.581068	36.68729	97.764626	-17.019213	7.681073	94.129692	33.130344	-13.947229	89.665306	31.825586	34.217388	97.479538	32.477965	10.1350795	93.572422	-66.516391	5.2270665	94.686962
-3.924481	35.64814	98.090179	-16.699886	7.863067	94.345642	33.632599	-13.662704	90.50946	32.214725	34.513771	98.591537	32.923662	10.4255335	94.5504985	-66.323434	5.3006005	94.1407855
-2.839727	34.896984	98.359505	-16.427193	8.14856	94.512405	34.046608	-13.37084	91.325272	32.563942	34.804932	99.626999	33.305275	10.717046	95.4761355	-66.159661	5.580074	93.5486745
-1.720878	33.93364	98.808708	-16.084251	8.516821	94.838539	34.591919	-13.016145	92.529991	32.966476	35.155983	100.988792	33.7791975	11.069919	96.7593915	-65.9476995	5.963723	92.9176865
-0.604547	32.88118	99.443748	-15.712069	8.909216	95.361214	35.276974	-12.691505	94.065765	33.466034	35.585835	102.682587	34.371504	11.447165	98.374176	-65.795642	6.371267	92.348252
0.480459	31.706223	100.136604	-15.307422	9.307454	95.982651	36.056671	-12.38772	95.676323	33.966518	35.99683	104.381691	35.0115945	11.804555	100.029007	-65.6264385	6.810353	91.936295
1.527784	30.397144	100.647461	-14.842865	9.572	96.519646	36.781044	-12.186261	97.293144	34.427448	36.250763	105.615059	35.604246	12.032251	101.4541015	-65.289976	7.111749	91.5851905
2.527553	29.006683	101.12001	-14.340289	9.739979	96.937111	37.448196	-12.136073	98.686485	34.918793	36.462124	106.580338	36.1834945	12.1630255	102.6334115	-64.8640725	7.3169325	91.2408105
3.914497	26.72027	101.188911	-13.525106	9.69605	97.533546	38.279053	-12.291978	100.202393	35.694717	36.430309	107.066383	36.986885	12.0691655	103.634388	-64.037097	7.3229345	91.432704
4.774774	25.090715	100.924171	-13.00185	9.634209	98.025055	38.711609	-12.498813	100.835693	36.268219	36.341251	106.651627	37.489914	11.921219	103.74366	-63.493614	7.347199	92.30645
5.566855	23.424675	100.659653	-12.592898	9.572242	98.589851	38.990231	-12.821658	101.36306	36.825836	36.153568	105.826439	37.9080335	11.665955	103.5947495	-63.0938295	7.478529	93.5849525
6.226323	21.569864	100.563385	-12.358627	9.514115	99.313721	39.086838	-13.193625	101.71093	37.236431	35.927765	104.818024	38.1616345	11.36707	103.264477	-62.8788885	7.66116	95.362965
6.769329	19.747276	100.598488	-12.276946	9.407762	100.055656	39.000187	-13.603314	101.934624	37.545925	35.554268	103.60997	38.273056	10.975477	102.772297	-62.826948	7.840047	97.339015
7.214849	17.865772	100.614166	-12.339071	9.293915	100.842369	38.878834	-14.024258	101.927116	37.644871	35.151291	102.568146	38.2618525	10.5635165	102.247631	-62.9399945	8.0243135	99.437107
7.640025	15.995099	100.761459	-12.477175	9.11394	101.599678	38.643562	-14.369789	101.929871	37.602001	34.762512	101.652061	38.1227815	10.1963615	101.790966	-63.0771315	8.0315185	101.40839
8.225567	13.303432	100.973442	-12.799807	8.818765	102.332413	38.336994	-14.734708	101.912735	37.367126	34.368523	101.06472	37.85206	9.8169075	101.4887275	-63.451674	7.8206225	103.1760985
8.631237	11.507275	101.143814	-12.984083	8.674316	102.521263	38.19574	-14.779162	101.863876	37.235519	34.288216	101.176857	37.7156295	9.754527	101.5203665	-63.6837955	7.594105	103.5221595
9.054483	9.863797	101.210449	-13.10233	8.64442	102.572464	38.277851	-14.708151	101.719666	37.166962	34.308937	101.420059	37.7224065	9.800393	101.5698625	-63.9270665	7.488447	103.5750655
9.546275	8.190228	101.133766	-13.05192	8.736745	102.590439	38.377342	-14.461149	101.680634	37.180199	34.49041	101.806107	37.7787705	10.0146305	101.7433705	-63.8826105	7.4588595	103.4375075
10.06429	6.636208	101.246658	-12.932144	8.940565	102.582993	38.648315	-14.145281	101.728035	37.300419	34.786671	102.418076	37.974367	10.320695	102.0730555	-63.838655	7.560435	103.0929305
10.648547	5.097203	101.361633	-12.775697	9.214759	102.558731	39.04187	-13.816103	101.965179	37.485886	35.179253	103.250824	38.263878	10.681575	102.6080015	-63.815272	7.747943	102.5094605
11.258663	3.560384	101.622864	-12.596494	9.457522	102.439651	39.483509	-13.40012	102.450928	37.711567	35.678074	104.393578	38.597538	11.138977	103.422253	-63.790526	7.776067	101.457049
12.224953	1.208111	102.237175	-12.262351	9.866233	102.222733	40.36338	-12.949066	103.869461	38.133793	36.41938	106.06295	39.2485865	11.735157	104.9662055	-63.7732885	7.997309	99.4792605
12.826273	-0.328686	102.792358	-12.016793	10.063533	101.900314	40.91769	-12.698608	105.248932	38.454914	36.710178	106.864845	39.686302	12.005785	106.0568885	-63.719888	8.121281	97.7437395
13.318567	-1.864102	103.354134	-11.690702	10.192427	101.545593	41.500671	-12.585494	106.594765	38.751904	36.97971	107.423386	40.1262875	12.197108	107.0090755	-63.5076915	8.187746	96.0821105
13.804197	-3.480444	104.040192	-11.185139	10.156228	101.25927	41.948639	-12.484812	108.067749	39.19899	36.903484	107.46788	40.5738145	12.209336	107.7678145	-62.9440925	8.10312	94.7507255
14.2519	-5.126856	104.678093	-10.598213	9.821953	101.12574	42.394291	-12.598549	109.25901	39.657818	36.723137	107.374657	41.0260545	12.062294	108.3168335	-62.2224805	7.581612	93.9346465
14.58909	-6.733979	105.240341	-9.999975	9.311673	101.170265	42.830242	-12.763702	110.191277	40.008507	36.434208	107.339951	41.4193745	11.835253	108.765614	-61.4193245	6.788093	93.574916
14.834096	-8.376804	105.938255	-9.501975	8.795176	101.417526	43.27084	-12.981251	111.131775	40.43718	36.090775	107.286285	41.85401	11.554762	109.20903	-60.85796	6.03559	93.626022
14.913702	-10.455311	107.198189	-9.065486	8.185783	102.179741	43.704491	-13.207205	112.254456	40.78278	35.863419	107.524284	42.2436355	11.328107	109.88937	-60.3746075	5.043459	94.470112
14.757222	-11.50378	108.123947	-8.947935	7.946642	102.681473	43.839737	-13.251461	113.021515	40.942486	35.7752	107.703743	42.3911115	11.2618695	110.362629	-60.2869815	4.6314145	95.000317
14.554556	-12.70856	108.927109	-8.945119	7.842605	103.067711	43.888401	-13.255671	113.757263	40.977283	35.733883	107.858513	42.432842	11.239106	110.807888	-60.32308	4.446104	95.327534
14.482233	-13.80516	109.458717	-8.967854	7.698514	103.386101	43.880932	-13.280771	114.375092	40.956863	35.728565	107.922661	42.4188975	11.223897	111.1488765	-60.3546055	4.173131	95.6233255
13.844962	-14.52021	110.040596	-9.002846	7.600558	103.699493	43.863388	-13.296598	114.71093	40.950031	35.659885	107.914063	42.4067095	11.1816435	111.3124965	-60.4124015	4.0194725	96.0864895
13.391953	-15.228194	110.150574	-9.014339	7.540716	104.055321	43.86552	-13.277247	114.663567	40.930126	35.629921	107.993591	42.397823	11.176337	111.328579	-60.426501	3.905095	96.782063
13.124598	-15.990135	109.818947	-8.988495	7.486749	104.338646	43.88028	-13.260445	114.335869	40.936001	35.679756	108.172539	42.4081405	11.2096555	111.254204	-60.3851305	3.7638425	97.423088
11.893039	-16.501974	109.402573	-8.965037	7.683913	104.680542	43.961273	-13.128503	113.56205	40.949184	35.965694	108.626701	42.4552285	11.4185955	111.0943755	-60.3853025	3.9492305	98.2667085
11.216686	-16.79055	108.856628	-8.914064	7.97274	104.864822	44.002281	-12.87227	112.927139	41.010342	36.275166	108.963135	42.5063115	11.701448	110.945137	-60.3344395	4.244032	98.784507
10.481448	-16.917818	108.332077	-8.827306	8.366004	104.978836	44.082104	-12.522587	112.302139	41.08709	36.69772	109.287575	42.584597	12.0875665	110.794857	-60.239209	4.6444415	99.162815
9.672411	-16.923306	107.920959	-8.671217	8.859535	105.013069	44.209122	-12.11699	111.869637	41.202579	37.153389	109.421196	42.7058505	12.5181995	110.6454165	-60.0482845	5.2008705	99.3807215
8.699203	-16.877777	107.76104	-8.499182	9.343081	105.020416	44.344646	-11.734389	111.627914	41.329212	37.569473	109.293411	42.836929	12.917542	110.4606625	-59.835293	5.76862	99.5801695
7.719969	-16.813683	107.784439	-8.316191	9.717845	105.028763	44.476025	-11.501219	111.543846	41.485741	37.833416	108.993294	42.980883	13.1660985	110.26857	-59.613265	6.2695915	99.788956
6.687227	-16.669443	107.838882	-8.160788	9.813743	105.123749	44.55891	-11.442548	111.432335	41.61338	37.894733	108.844116	43.086145	13.2260925	110.1382255	-59.407721	6.4013935	100.1092725
5.001991	-16.41806	107.710854	-8.029915	9.738023	105.443466	44.637146	-11.517595	111.396431	41.783779	37.888386	109.109688	43.2104625	13.1853955	110.2530595	-59.2702925	6.2906505	100.6338725
3.838007	-16.201614	107.529594	-8.044793	9.777163	105.743317	44.651882	-11.484986	111.236809	41.842278	38.021599	109.557663	43.24708	13.2683065	110.397236	-59.336666	6.2860195	101.089398
2.654459	-15.868078	107.273628	-8.116865	9.997516	106.025101	44.632183	-11.260037	110.96772	41.830681	38.364967	110.034157	43.231432	13.552465	110.5009385	-59.465162	6.442567	101.5492635
1.380017	-15.440371	107.055664	-8.231505	10.396973	106.237434	44.576321	-10.88696	110.746071	41.758404	38.843048	110.419586	43.1673625	13.978044	110.5828285	-59.6303725	6.815902	101.8920395
0.0065	-14.902134	107.009209	-8.345737	10.816724	106.375481	44.541264	-10.485409	110.621918	41.697922	39.216373	110.594833	43.119593	14.365482	110.6083755	-59.811067	7.267966	102.1425865
-1.363153	-14.375027	107.027962	-8.428247	11.214508	106.468788	44.497761	-10.173781	110.635841	41.605862	39.462517	110.574738	43.0518115	14.644368	110.6052895	-59.9083055	7.784648	102.3322865
-2.729304	-13.848811	107.014702	-8.440523	11.452499	106.567207	44.43322	-9.987915	110.669174	41.527443	39.597351	110.51886	42.9803315	14.804718	110.594017	-59.8613775	8.10028	102.540397
-4.895984	-13.00226	106.853989	-8.412628	11.708409	106.811401	44.335018	-9.847986	110.441078	41.674347	39.738369	110.570633	43.0046825	14.9451915	110.5058555	-59.8299385	8.4716265	103.1169465
-6.301464	-12.407385	106.61161	-8.396392	11.927155	106.955063	44.295551	-9.673474	110.106277	41.821949	39.84697	110.687256	43.05875	15.086748	110.3967665	-59.851534	8.767562	103.5133595
-7.733007	-11.760934	106.270203	-8.399647	12.259439	107.010628	44.264118	-9.40653	109.753632	41.888584	40.052422	110.939995	43.076351	15.322946	110.3468135	-59.875645	9.195932	103.6744425
-9.243034	-11.064546	105.993019	-8.382364	12.66184	107.010033	44.268368	-9.102858	109.511696	41.943764	40.314903	111.126495	43.106066	15.6060225	110.3190955	-59.870794	9.7176575	103.7009705
-10.723753	-10.386619	105.894722	-8.391635	13.030066	107.014641	44.226055	-8.781942	109.401443	42.027672	40.49453	111.013115	43.1268635	15.856294	110.207279	-59.9101335	10.203838	103.822003
-12.1815	-9.698283	105.974754	-8.398944	13.364574	107.111595	44.160496	-8.585981	109.41497	42.011517	40.596691	110.926796	43.0860065	16.005355	110.170883	-59.8838945	10.723793	104.052307
-13.848324	-9.039292	106.357384	-8.40487	13.533342	107.364449	44.116074	-8.531889	109.525589	41.995602	40.47467	110.650269	43.055838	15.9713905	110.087929	-59.865578	11.0952935	104.640969
-16.105438	-8.122769	107.055626	-8.413808	13.548337	107.816521	43.961407	-8.686289	109.722733	42.046722	40.201271	110.03479	43.0040645	15.757491	109.8787615	-59.8316805	11.339183	105.7542805
-17.746492	-7.500906	107.534256	-8.395554	13.433133	108.035385	43.829529	-8.872341	109.746147	42.051342	39.969494	109.599091	42.9404355	15.5485765	109.672619	-59.7315435	11.3176895	106.398151
-19.270887	-6.901474	107.919815	-8.423717	13.25838	108.189247	43.733612	-9.051625	109.678268	41.98085	39.707253	109.012077	42.857231	15.327814	109.3451725	-59.704665	11.188946	107.0333215
-20.851604	-6.227732	108.185173	-8.475311	13.031943	108.216187	43.586617	-9.276196	109.490906	41.835476	39.526875	108.3181	42.7110465	15.1253395	108.904503	-59.6616685	10.9385465	107.527871
-22.341452	-5.574251	108.39344	-8.605485	12.752374	108.142212	43.362999	-9.479263	109.1903	41.591621	39.284462	107.397224	42.47731	14.9025995	108.293762	-59.68828	10.6021485	107.990662
-23.842705	-4.875487	108.456718	-8.760069	12.490478	108.016762	43.125603	-9.668433	108.74572	41.27739	39.011662	106.311325	42.2014965	14.6716145	107.5285225	-59.7216345	10.3093415	108.5050015
-25.384096	-4.094541	108.545937	-8.986812	12.293968	107.854858	42.79179	-9.835258	108.143555	40.877403	38.869541	105.550728	41.8345965	14.5171415	106.8471415	-59.8082205	10.0707945	108.8625745
-27.607981	-2.800499	108.519699	-9.451772	12.112948	107.690636	42.134266	-10.088764	107.053688	40.36301	38.720596	104.562805	41.248638	14.315916	105.8082465	-60.152182	9.90998	109.5730255
-29.081753	-1.7801	108.463242	-9.816904	12.11389	107.565567	41.594635	-10.157418	106.129646	40.003754	38.705948	103.956757	40.7991945	14.274265	105.0432015	-60.4330025	9.953515	110.0879325
-30.453068	-0.722036	108.304634	-10.154035	12.173306	107.293991	41.09314	-10.153164	105.111252	39.625053	38.766109	103.440598	40.3590965	14.3064725	104.275925	-60.6671665	10.0401395	110.312057
-31.754765	0.371228	108.048782	-10.49672	12.328646	106.988968	40.518074	-10.001957	104.152809	39.260101	38.881443	102.972725	39.8890875	14.439743	103.562767	-60.8825275	10.217549	110.415169
-32.9683	1.564151	107.913673	-10.80139	12.49462	106.742714	40.019535	-9.825648	103.362694	38.937187	38.979168	102.520966	39.478361	14.57676	102.94183	-61.081141	10.41248	110.543598
-34.088295	2.776373	107.939133	-11.038202	12.626755	106.586853	39.655563	-9.699134	102.813423	38.678318	39.017883	102.071503	39.1669405	14.6593745	102.442463	-61.2433445	10.5941355	110.731243
-35.022915	3.931628	108.111992	-11.232492	12.68643	106.572105	39.374771	-9.645795	102.560493	38.455742	39.03344	101.665627	38.9152565	14.6938225	102.11306	-61.3802405	10.6790375	111.03115
-36.248619	5.744545	108.696075	-11.443854	12.694157	106.817093	39.121204	-9.633432	102.441322	38.14072	38.990463	101.252785	38.630962	14.6785155	101.8470535	-61.51867	10.7097985	111.7871325
-36.930962	6.937995	109.296265	-11.573359	12.561962	107.107094	38.960327	-9.686419	102.441025	37.939774	38.892395	100.907394	38.4500505	14.602988	101.6742095	-61.5967685	10.520936	112.5399785
-37.453823	8.081877	109.860405	-11.645313	12.391361	107.412025	38.797211	-9.83222	102.457634	37.704273	38.701393	100.576691	38.250742	14.4345865	101.5171625	-61.541368	10.3481355	113.3068875
-37.909351	9.332563	110.309837	-11.769856	12.172121	107.674614	38.613213	-10.020739	102.518082	37.452843	38.471813	100.252403	38.033028	14.225537	101.3852425	-61.57274	10.118705	113.9639855
-38.306465	10.582518	110.513367	-11.914663	12.000884	107.77478	38.417679	-10.195546	102.625763	37.224068	38.23695	99.946442	37.8208735	14.020702	101.2861025	-61.6501995	9.981066	114.2634575
-38.564274	11.835525	110.430374	-12.099897	11.906904	107.744789	38.201763	-10.310191	102.680267	36.973713	38.104664	99.79213	37.587738	13.8972365	101.2361985	-61.787532	9.9165715	114.2533795
-38.800709	13.238822	110.070595	-12.311929	11.861675	107.571434	38.040344	-10.368641	102.756355	36.785938	38.054665	99.733475	37.413141	13.843012	101.244915	-62.036999	9.880338	113.897953
-38.932369	15.332192	109.129822	-12.729189	11.854742	107.0616	37.713161	-10.336121	102.634071	36.5345	38.164478	100.002495	37.1238305	13.9141785	101.318283	-62.5822085	9.7953055	112.804917
-38.951473	16.765312	108.337845	-13.04525	11.924321	106.607376	37.469337	-10.191296	102.449188	36.366318	38.372654	100.358353	36.9178275	14.090679	101.4037705	-63.0083275	9.757963	111.8109815
-38.821392	18.32246	107.581833	-13.359085	12.082065	106.117821	37.214653	-9.971972	102.181557	36.208328	38.658024	100.669395	36.7114905	14.343026	101.425476	-63.4296605	9.821104	110.810166
-38.621552	19.885422	106.911133	-13.693521	12.327836	105.612823	36.928371	-9.731365	101.784828	36.058681	38.928898	100.806953	36.493526	14.5987665	101.2958905	-63.880568	10.0569055	109.9297555
-38.259518	21.412897	106.346062	-13.930337	12.560873	105.148544	36.635822	-9.488565	101.272942	35.920784	39.169247	100.902641	36.278303	14.840341	101.0877915	-64.138977	10.281405	109.2092965
-37.775143	23.018555	106.02491	-14.076583	12.817062	104.833687	36.392384	-9.24086	100.899956	35.819416	39.382053	100.805542	36.1059	15.0705965	100.852749	-64.259066	10.5635275	108.814625
-37.179214	24.57572	105.762589	-14.173469	13.083674	104.563942	36.256428	-9.031841	100.578568	35.741814	39.593651	100.688461	35.999121	15.280905	100.6335145	-64.346059	10.886443	108.4943695
-36.136784	26.80674	105.329956	-14.264496	13.266754	104.222511	36.129971	-8.851683	100.264214	35.606384	39.783627	100.450935	35.8681775	15.465972	100.3575745	-64.3971695	11.067536	108.0874475
-35.370018	28.264311	105.143822	-14.377117	13.290771	104.065109	35.994129	-8.756211	100.121925	35.449543	39.813759	100.265594	35.721836	15.528774	100.1937595	-64.47607	11.052768	107.9364585
-34.485401	29.651733	104.965767	-14.499502	13.29448	103.948845	35.830799	-8.719613	99.929489	35.269974	39.854343	100.061798	35.5503865	15.567365	99.9956435	-64.5493905	11.021595	107.9020465
-33.496513	31.042397	104.739357	-14.666279	13.281239	103.783813	35.667774	-8.703224	99.730598	35.124798	39.432995	99.814156	35.396286	15.3648855	99.772377	-64.728844	11.1975925	107.795249
-32.569759	32.396557	104.373215	-14.774561	13.255254	103.518341	35.553677	-8.629804	99.519814	34.964268	39.444698	99.653069	35.2589725	15.407447	99.5864415	-64.8080945	11.103061	107.4502405
-31.434637	33.751347	103.877892	-14.749583	13.213676	103.105034	35.62109	-8.52666	99.272484	34.816074	40.132111	99.463966	35.218582	15.8027255	99.368225	-64.717748	10.6246265	106.841843
-30.250687	35.080898	103.205612	-14.632048	13.149287	102.52179	35.847111	-8.360647	99.012863	34.866341	40.334713	99.433365	35.356726	15.987033	99.223114	-64.620822	10.311541	105.820466
-28.3727	37.127312	101.933655	-14.331152	13.260553	101.312019	36.293953	-7.975012	98.559883	35.076221	40.768536	99.461266	35.685087	16.396762	99.0105745	-64.347391	10.124344	103.6134635
-26.925819	38.45454	100.896606	-14.114494	13.460604	100.357529	36.534332	-7.623359	98.272842	35.2598	41.110794	99.480865	35.897066	16.7437175	98.8768535	-64.126054	10.1774905	101.8382045
-25.412889	39.769852	99.704132	-13.965961	13.771625	99.26355	36.778023	-7.272837	97.970802	35.419712	41.492973	99.563843	36.0988675	17.110068	98.7673225	-64.0307895	10.433182	99.7597775
-24.008585	41.091114	98.515526	-13.89011	14.075878	98.041496	36.962322	-6.954457	97.761276	35.529934	41.864021	99.728287	36.246128	17.454782	98.7447815	-64.026348	10.696974	97.3382105
-22.661854	42.359566	97.391861	-13.927406	14.374697	96.737381	37.034733	-6.626793	97.427628	35.564968	42.256283	100.028458	36.2998505	17.814745	98.728043	-64.1546625	10.934649	94.746719
-21.289688	43.523678	96.765144	-14.002581	14.718863	95.561714	37.038853	-6.21944	96.855141	35.506439	42.696083	100.565216	36.272646	18.2383215	98.7101785	-64.277808	11.1994045	92.4132495
-20.029261	44.617889	96.698814	-14.15734	15.181997	94.602516	37.009342	-5.628132	96.129181	35.367859	43.281689	101.438881	36.1886005	18.8267785	98.784031	-64.5032805	11.5372155	90.421001
-18.310295	46.038502	97.232422	-14.438041	16.192909	93.436798	36.893414	-4.431464	94.965225	34.99646	44.24564	103.169395	35.944937	19.907088	99.06731	-64.821019	12.47873	87.806286
-17.250425	46.857521	97.859367	-14.677819	17.010515	92.901863	36.781624	-3.573167	94.283585	34.751312	44.87336	104.391144	35.766468	20.6500965	99.3373645	-65.122106	13.3709335	86.4663615
-16.33569	47.543613	98.432762	-14.834394	17.808393	92.614876	36.747925	-2.743621	93.851257	34.498554	45.454121	105.423996	35.6232395	21.35525	99.6376265	-65.2920275	14.261536	85.5921255
-15.357598	47.968826	98.786423	-14.974083	18.496639	92.523026	36.755733	-2.092679	93.63102	34.261982	45.915749	106.13208	35.5088575	21.911535	99.88155	-65.4570235	15.081743	85.164502
-14.43028	48.340614	98.936256	-15.038832	18.980547	92.524628	36.725193	-1.675661	93.668732	34.129314	46.246208	106.378319	35.4272535	22.2852735	100.0235255	-65.5049175	15.6758205	85.0257305
-13.594237	48.445789	98.90377	-15.011133	19.215988	92.654861	36.786362	-1.550243	93.781319	34.09082	46.430309	106.285858	35.438591	22.440033	100.0335885	-65.460857	15.991943	85.2761335
-12.813252	48.276203	98.848495	-14.93534	19.203182	92.840652	36.859486	-1.560934	93.932205	34.101284	46.450726	106.134735	35.480385	22.444896	100.03347	-65.351065	15.961468	85.647834
-11.863996	47.696354	98.602013	-14.794768	18.927015	93.248726	36.972889	-1.85496	94.259911	34.197338	46.356785	105.802223	35.5851135	22.2509125	100.031067	-65.1746495	15.6031175	86.466385
-11.310295	46.995628	98.456085	-14.728151	18.649235	93.616989	37.047829	-2.185953	94.620476	34.235477	46.187649	105.551575	35.641653	22.000848	100.0860255	-65.097955	15.297622	87.1479525
-10.874655	46.138447	98.536942	-14.748211	18.294243	94.020683	37.019604	-2.552115	95.04734	34.278008	45.916344	105.513123	35.648806	21.6821145	100.2802315	-65.145228	14.9063715	87.7611345
-10.552497	45.123604	98.732811	-14.862765	18.090183	94.486633	36.909061	-2.84061	95.466835	34.287819	45.729256	105.764771	35.59844	21.444323	100.615803	-65.32397	14.736043	88.357463
-10.360341	44.070728	99.037659	-15.023891	18.057606	94.986839	36.766109	-2.915271	95.820892	34.277008	45.712009	106.041908	35.5215585	21.398369	100.9314	-65.5693405	14.716843	89.042278
-10.31197	43.004086	99.308037	-15.23778	18.236122	95.50386	36.600769	-2.762001	96.109436	34.135582	45.874329	106.320427	35.3681755	21.556164	101.2149315	-65.8437355	14.91608	89.7927885
-10.315536	41.811287	99.47142	-15.476969	18.558132	95.982246	36.396442	-2.492407	96.353355	33.946678	46.141563	106.510735	35.17156	21.824578	101.432045	-66.125498	15.291686	90.532447
-10.46385	39.907581	99.702003	-15.880445	19.086403	96.708946	36.001793	-2.091054	96.661461	33.66441	46.567856	106.719589	34.8331015	22.238401	101.690525	-66.5939915	15.934405	91.727367
-10.636687	38.471237	99.793694	-16.160765	19.42444	97.189018	35.660606	-1.973556	96.873795	33.529922	46.728214	106.750397	34.595264	22.377329	101.812096	-66.916794	16.471551	92.56594
-10.838317	36.943684	99.786362	-16.412191	19.671116	97.693123	35.297001	-1.995763	97.115913	33.497925	46.80249	106.601349	34.397463	22.4033635	101.858631	-67.221845	16.9388685	93.527615
-11.131596	35.309311	99.702179	-16.69108	19.802719	98.103653	34.885391	-2.164999	97.385941	33.388748	46.74551	106.415642	34.1370695	22.2902555	101.9007915	-67.5192295	17.3151825	94.3065145
-11.45679	33.563663	99.548874	-16.950815	19.812834	98.453453	34.466736	-2.470399	97.69606	33.299789	46.58601	106.11515	33.8832625	22.0578055	101.905605	-67.7848925	17.5678625	95.001301
-11.799086	31.695826	99.43618	-17.181765	19.654495	98.804893	34.083618	-2.892243	98.044334	33.189617	46.338165	105.74826	33.6366175	21.722961	101.896297	-68.0001475	17.586029	95.713489
-12.211984	29.711071	99.292084	-17.384691	19.433794	99.126175	33.755829	-3.335556	98.347054	33.057503	46.038857	105.34626	33.406666	21.3516505	101.846657	-68.176048	17.5159375	96.405693
-12.879376	26.711643	99.30555	-17.573824	19.033983	99.528069	33.354683	-3.915889	98.550926	32.872799	45.669167	104.885139	33.113741	20.876639	101.7180325	-68.261389	17.191327	97.3381055
-13.339259	24.66309	99.284653	-17.640911	18.841022	99.744652	33.152061	-4.174673	98.580406	32.793953	45.516804	104.655991	32.973007	20.6710655	101.6181985	-68.254829	17.0109785	97.8711055
-13.812837	22.634964	99.264206	-17.739506	18.794662	99.844788	33.022015	-4.334052	98.463226	32.631062	45.536724	104.477867	32.8265385	20.601336	101.4705465	-68.3055505	16.987988	98.2190295
-14.344159	20.702898	99.132187	-17.830477	18.834351	99.851196	32.843029	-4.351522	98.325233	32.439552	45.581882	104.077339	32.6412905	20.61518	101.201286	-68.3022445	17.053522	98.501106
-14.055474	19.019329	98.966667	-17.909355	18.878469	99.728043	32.678402	-4.353069	98.19429	32.225914	45.548256	103.435837	32.452158	20.5975935	100.8150635	-68.270868	17.1593445	98.6410225
-13.572804	17.482269	98.825226	-17.966455	18.919136	99.639236	32.538757	-4.444671	98.193016	31.989828	45.481529	102.640915	32.2642925	20.518429	100.4169655	-68.1972025	17.319843	98.8615065
-13.031675	15.842052	98.691124	-18.011017	18.776232	99.550545	32.432495	-4.633111	98.127457	31.73415	45.294277	101.66066	32.0833225	20.330583	99.8940585	-68.1053565	17.221881	99.2070315
-12.272427	13.415781	98.504868	-18.013985	18.320675	99.341461	32.306248	-5.004941	97.837128	31.30258	44.800369	100.095161	31.804414	19.897714	98.9661445	-67.832384	16.743636	99.7167775
-11.684956	11.735034	98.309647	-18.079758	17.886824	99.1035	32.252838	-5.270548	97.583511	31.026369	44.493427	99.1577	31.6396035	19.6114395	98.3706055	-67.7991195	16.1622085	99.8363945
-11.144622	10.184378	98.150024	-18.202383	17.522694	98.856506	32.129055	-5.518487	97.328224	30.692287	44.180019	98.423874	31.410671	19.330766	97.876049	-67.815437	15.714622	99.836963
-10.667865	8.715309	98.145996	-18.373308	17.210009	98.635597	31.940821	-5.792036	97.1996	30.412329	43.858025	97.826935	31.176575	19.0329945	97.5132675	-67.923191	15.3870235	99.7579265
-10.172627	7.29332	98.015282	-18.569077	16.96578	98.443771	31.723722	-6.094108	97.142372	30.194637	43.534634	97.340446	30.9591795	18.720263	97.241409	-68.0973335	15.211297	99.646133
-9.711625	5.953855	98.000099	-18.83217	16.793331	98.256989	31.462372	-6.373291	97.1642	29.976812	43.221741	96.951309	30.719592	18.424225	97.0577545	-68.383932	15.162437	99.4562235
-9.332709	4.840713	98.072403	-19.061594	16.666372	98.079964	31.165653	-6.632837	97.232178	29.796925	42.94635	96.678604	30.481289	18.1567565	96.955391	-68.604477	15.1759875	99.204537
-8.854242	3.256199	97.948753	-19.351269	16.490669	97.993378	30.776756	-6.913367	97.158241	29.591179	42.684765	96.634697	30.1839675	17.885699	96.896469	-68.8865055	15.095639	99.090287
-8.539937	2.344609	98.057083	-19.448849	16.442785	98.024757	30.626249	-6.998872	97.180626	29.506721	42.589996	96.714546	30.066485	17.795562	96.947586	-68.964183	15.090008	99.101928
-8.117394	1.512567	98.245392	-19.505743	16.416433	98.077515	30.561983	-7.007843	97.384903	29.456463	42.573376	97.041252	30.009223	17.7827665	97.2130775	-69.020709	15.0500995	98.9419525
-7.656901	0.753459	98.16748	-19.536087	16.319063	98.178162	30.600151	-7.002955	97.771667	29.52581	42.614079	97.68428	30.0629805	17.805562	97.7279735	-69.1351545	14.832564	98.6283505
-7.201683	0.050756	98.280266	-19.503988	16.184038	98.22364	30.783091	-6.941978	98.35183	29.623812	42.670597	98.513741	30.2034515	17.8643095	98.4327855	-69.2114275	14.5037665	98.0144945
-6.679936	-0.720225	98.369423	-19.430462	15.992083	98.242744	31.080753	-6.851945	98.916542	29.731911	42.735214	99.432167	30.406332	17.9416345	99.1743545	-69.267256	14.0425315	97.3111335
-6.210832	-1.299226	98.481033	-19.287596	15.826389	98.326805	31.420925	-6.697465	99.468605	29.861052	42.81781	100.303139	30.6409885	18.0601725	99.885872	-69.2161805	13.5926055	96.767738
-5.458802	-2.106578	98.891304	-18.954327	15.708953	98.633812	32.07967	-6.383194	100.594315	30.047649	43.106449	101.55085	31.0636595	18.3616275	101.0725825	-68.9723135	13.0562785	96.1950415
-5.211854	-2.49278	99.352768	-18.759581	15.697536	98.913452	32.512032	-6.207091	101.56076	30.183914	43.259754	102.258553	31.347973	18.5263315	101.9096565	-68.867135	12.8687405	95.9172475
-5.100749	-2.891973	99.899033	-18.589874	15.705972	99.188408	32.84507	-6.090084	102.622482	30.341297	43.352299	102.842438	31.5931835	18.6311075	102.73246	-68.7729315	12.7808365	95.644356
-5.062133	-3.284375	100.505432	-18.421225	15.692849	99.469498	33.083488	-6.048	103.742691	30.512947	43.358891	103.34951	31.7982175	18.6554455	103.5461005	-68.6406675	12.7302525	95.3928955
-5.051762	-3.694973	101.158478	-18.331295	15.682252	99.80619	33.236149	-6.10386	104.871819	30.702024	43.287395	103.808907	31.9690865	18.5917675	104.340363	-68.6316765	12.7727365	95.272017
-5.164374	-4.075225	101.80751	-18.225344	15.640402	100.173653	33.340469	-6.269998	105.870308	30.923611	43.139103	104.2155	32.13204	18.4345525	105.042904	-68.582728	12.8462515	95.304402
-5.33362	-4.382288	102.355019	-18.183403	15.472819	100.5914	33.381798	-6.475116	106.631195	31.118032	42.900337	104.556313	32.249915	18.2126105	105.593754	-68.616721	12.7330275	95.589046
-5.691352	-4.644706	102.968132	-18.114473	15.298412	101.250587	33.391388	-6.738675	107.394684	31.302532	42.604485	105.011299	32.34696	17.932905	106.2029915	-68.575906	12.663919	96.2981825
-5.964891	-4.653341	103.387711	-18.141649	15.31956	101.733162	33.445137	-6.784564	107.769539	31.349289	42.524319	105.302742	32.397213	17.8698775	106.5361405	-68.680511	12.7692425	96.9301835
-6.207981	-4.523128	103.821625	-18.159056	15.431672	102.23439	33.443905	-6.722439	108.092026	31.384069	42.546635	105.614388	32.413987	17.912098	106.853207	-68.732099	12.951246	97.615573
-6.517388	-4.295763	104.291626	-18.197044	15.678689	102.718124	33.448112	-6.650916	108.491096	31.467974	42.629913	105.860992	32.458043	17.9894985	107.176044	-68.852131	13.3678795	98.260204
-6.829129	-3.966711	104.747093	-18.213131	15.944356	103.197441	33.455627	-6.51305	108.901039	31.58956	42.659359	105.929092	32.5225935	18.0731545	107.4150655	-68.9488555	13.8155575	98.9798165
-7.060215	-3.644284	105.152	-18.167778	16.21422	103.590134	33.520264	-6.355892	109.222939	31.66843	42.680511	105.901657	32.594347	18.1623095	107.562298	-68.929903	14.2661305	99.61797
-7.292823	-3.258013	105.391525	-18.109402	16.420404	103.892769	33.615891	-6.157969	109.502701	31.712017	42.766609	105.883728	32.663954	18.30432	107.6932145	-68.882758	14.536488	100.0923235
-7.749985	-2.484041	105.595589	-18.02829	16.659876	104.265297	33.788971	-5.848058	109.737549	31.785986	42.938034	106.042671	32.7874785	18.544988	107.89011	-68.8440585	14.774764	100.640484
-8.047744	-1.873819	105.635468	-17.993097	16.870802	104.524673	33.875504	-5.678397	109.83741	31.840557	43.195869	106.426979	32.8580305	18.758736	108.1321945	-68.8442245	14.982868	100.9171515
-8.455067	-1.129162	105.719551	-17.929415	17.07266	104.893814	33.954056	-5.470707	109.942261	31.933815	43.504555	107.00531	32.9439355	19.016924	108.4737855	-68.8027655	15.128396	101.3138425
-8.806532	-0.331424	105.811348	-17.912663	17.397408	105.287407	34.022251	-5.228755	110.039375	32.056637	43.835571	107.780006	33.039444	19.303408	108.9096905	-68.86477	15.491408	101.6651235
-9.201687	0.522446	105.927048	-17.901846	17.783569	105.753639	34.098488	-4.990582	110.082336	32.17638	44.27911	108.663734	33.137434	19.644264	109.373035	-68.941126	15.922874	102.134243
-9.561831	1.389256	106.089737	-17.897179	18.241344	106.236359	34.131634	-4.700846	110.141006	32.34174	44.672981	109.555733	33.236687	19.9860675	109.8483695	-69.031045	16.4966205	102.6243485
-9.961256	2.261909	106.262085	-17.854858	18.744041	106.687614	34.183754	-4.367129	110.266151	32.563667	45.061348	110.493698	33.3737105	20.3471095	110.3799245	-69.0834265	17.1409725	102.9953035
-10.607074	3.640274	106.498299	-17.773977	19.437803	107.284561	34.329464	-4.026129	110.523209	32.948135	45.584385	111.797783	33.6387995	20.779128	111.160496	-69.1867535	18.096478	103.408626
-11.069671	4.488913	106.699013	-17.689163	19.761042	107.65493	34.497387	-3.873961	110.670258	33.220722	45.783897	112.461891	33.8590545	20.954968	111.5660745	-69.2373805	18.567116	103.7437855
-11.509459	5.308543	106.843498	-17.52739	19.93281	107.969437	34.689938	-3.738167	110.711739	33.454807	45.921082	113.035057	34.0723725	21.0914575	111.873398	-69.1271525	18.7741625	104.065476
-11.949739	6.048744	107.002998	-17.335443	19.94603	108.232857	34.918003	-3.697424	110.673164	33.657787	45.991203	113.516296	34.287895	21.1468895	112.09473	-68.958781	18.7451705	104.370984
-12.353775	6.68525	107.232605	-17.13949	19.851109	108.505966	35.106106	-3.749629	110.703232	33.87072	45.921089	113.795708	34.488413	21.08573	112.24947	-68.767393	18.616488	104.762462
-12.693545	7.322554	107.434067	-16.946821	19.739128	108.774437	35.296188	-3.897422	110.742065	34.09288	45.797264	113.965691	34.694534	20.949921	112.353878	-68.588176	18.528335	105.194996
-13.124055	7.92011	107.66758	-16.749912	19.575457	108.981964	35.458134	-4.06322	110.790184	34.27166	45.657906	114.122131	34.864897	20.797343	112.4561575	-68.364721	18.353571	105.5077705
-13.730081	8.774252	107.903847	-16.566219	19.326708	109.208824	35.669361	-4.380172	110.881081	34.547375	45.343414	114.297363	35.108368	20.481621	112.589222	-68.240806	18.171795	105.828426
-14.114642	9.215663	107.980988	-16.509415	19.126759	109.258011	35.756729	-4.627994	110.888245	34.70282	45.109089	114.376793	35.2297745	20.2405475	112.632519	-68.2486045	18.0129705	105.883503
-14.471403	9.743908	107.996033	-16.450695	18.940945	109.254501	35.812943	-4.907586	110.826302	34.824196	44.800465	114.436508	35.3185695	19.9464395	112.631405	-68.2199595	17.9354505	105.877597
-14.839336	10.184793	107.97229	-16.385954	18.741146	109.285187	35.845531	-5.197513	110.732094	34.938374	44.479439	114.535057	35.3919525	19.640963	112.6335755	-68.1638605	17.841329	105.9367985
-15.258321	10.681543	108.019699	-16.330809	18.525333	109.364937	35.900036	-5.404409	110.619164	35.074482	44.206966	114.745697	35.487259	19.4012785	112.6824305	-68.148877	17.6493875	106.0474435
-15.601327	11.055974	108.156837	-16.219275	18.340139	109.485916	35.976486	-5.584679	110.593651	35.229595	43.979515	115.013268	35.6030405	19.197418	112.8034595	-68.0415905	17.48286	106.1683725
-15.937349	11.383837	108.31076	-16.146963	18.207718	109.648582	36.087563	-5.841246	110.674377	35.389736	43.761082	115.238167	35.7386495	18.959918	112.956272	-68.0325755	17.455518	106.340892
-16.382721	11.812654	108.580414	-16.056118	18.045321	109.914085	36.138554	-6.106565	110.889145	35.544243	43.472973	115.454391	35.8413985	18.683204	113.171768	-67.9536345	17.407438	106.656402
-16.634808	12.079655	108.722595	-16.02137	17.914061	110.063538	36.231319	-6.299047	110.916481	35.616146	43.273266	115.545883	35.9237325	18.4871095	113.231182	-67.9664725	17.3410125	106.895894
-17.001987	12.313985	108.786903	-15.990507	17.770971	110.131409	36.268269	-6.465472	110.877647	35.667126	43.023636	115.707138	35.9676975	18.279082	113.2923925	-67.9487115	17.26286	106.9704255
-17.350843	12.446247	108.802986	-16.01054	17.586985	110.129944	36.218929	-6.703306	110.829102	35.762695	42.764793	115.928528	35.990812	18.0307435	113.378815	-68.011892	17.1432265	106.881073
-17.777851	12.617249	108.739243	-16.0681	17.451405	110.09642	36.180504	-7.028242	110.723877	35.897003	42.476719	116.101479	36.0387535	17.7242385	113.412678	-68.1749535	17.1785715	106.780162
-18.061504	12.730378	108.674347	-16.096958	17.414515	110.059723	36.125626	-7.258851	110.719261	36.058979	42.220627	116.178421	36.0923025	17.480888	113.448841	-68.2862185	17.348142	106.670605
-18.377151	12.705888	108.673187	-16.130287	17.416475	110.085991	36.056213	-7.476674	110.861542	36.120579	42.001247	116.347626	36.088396	17.2622865	113.604584	-68.34897	17.5706635	106.567398
-18.724098	12.442586	108.61657	-16.191515	17.325331	110.132851	36.09967	-7.96215	111.139168	36.19257	41.672764	116.457596	36.14612	16.855307	113.798382	-68.52915	17.795355	106.46732
-19.037428	12.239983	108.648041	-16.268414	17.270117	110.245407	36.118298	-8.265319	111.294044	36.223473	41.45723	116.509163	36.1708855	16.5959555	113.9016035	-68.7077135	17.9442785	106.5892105
-19.356323	11.907595	108.723473	-16.239424	17.081236	110.301437	36.10693	-8.535792	111.429253	36.237434	41.184628	116.406891	36.172182	16.324418	113.918072	-68.65103	17.838054	106.684802
-19.666798	11.510372	108.842407	-16.174026	16.892048	110.383797	36.137047	-8.864782	111.454926	36.226501	40.826736	116.154732	36.181774	15.980977	113.804829	-68.529826	17.803119	106.962765
-19.97579	11.05798	108.916618	-16.066338	16.671013	110.424713	36.167076	-9.220676	111.511658	36.247589	40.46307	115.81591	36.2073325	15.621197	113.663784	-68.3400085	17.720829	107.185642
-20.354704	10.516034	109.033875	-15.919505	16.443993	110.472176	36.222996	-9.565508	111.635933	36.350899	40.141441	115.449753	36.2869475	15.2879665	113.542843	-68.1259575	17.6000195	107.401509
-20.640129	9.96966	109.075188	-15.78512	16.20874	110.502968	36.334999	-9.938575	111.867737	36.500122	39.799149	115.103424	36.4175605	14.930287	113.4855805	-67.9878005	17.487193	107.5203555
-21.097204	9.003042	109.036278	-15.566625	15.790619	110.423599	36.594711	-10.458578	112.172852	36.634174	39.402676	114.644714	36.6144425	14.472049	113.408783	-67.7476925	17.109189	107.438415
-21.458326	8.383839	108.967766	-15.458954	15.571268	110.288528	36.701279	-10.598473	112.318779	36.704475	39.229683	114.280869	36.702877	14.315605	113.299824	-67.620785	16.826931	107.277232
-21.683996	7.751644	108.776947	-15.379953	15.439831	110.0989	36.895485	-10.723893	112.238083	36.759102	39.140354	113.889191	36.8272935	14.2082305	113.063637	-67.5871995	16.6714315	107.134163
-21.960539	7.102361	108.588341	-15.261176	15.273025	109.85788	36.988461	-10.694294	112.199997	36.756973	39.084373	113.518311	36.872717	14.1950395	112.859154	-67.395069	16.3510105	106.856606
-22.444363	6.671396	108.478104	-15.186005	15.163941	109.633896	37.05415	-10.66264	112.18277	36.728245	39.024834	113.205696	36.8911975	14.181097	112.694233	-67.2632075	16.146785	106.573559
-22.718939	6.0254	108.199715	-15.108185	15.017073	109.417496	37.16539	-10.635398	112.081657	36.724819	39.009026	112.996223	36.9451045	14.186814	112.53894	-67.1614745	15.847332	106.296052
-22.939863	5.363356	107.935509	-15.011962	14.888136	109.189796	37.340649	-10.582377	111.887344	36.753052	39.052753	112.762573	37.0468505	14.235188	112.3249585	-67.0707745	15.541084	106.0546335
-23.28496	4.346418	107.774437	-14.8637	14.85969	108.989624	37.488945	-10.394867	111.718498	36.720215	38.930267	111.865257	37.10458	14.2677	111.7918775	-66.83198	15.45168	106.1873705
-23.508171	3.743402	107.770172	-14.750528	14.919201	108.879234	37.576359	-10.223701	111.67215	36.673294	38.85791	111.188683	37.1248265	14.3171045	111.4304165	-66.6258825	15.5212975	106.3280515
-23.707457	3.082796	107.764244	-14.665498	14.862951	108.743355	37.658352	-10.193312	111.711929	36.582085	38.885712	110.828247	37.1202185	14.3462	111.270088	-66.4512145	15.379702	106.216622
-23.898478	2.414679	107.678673	-14.595535	14.722985	108.594597	37.684772	-10.332872	111.808884	36.590134	38.739632	110.520554	37.137453	14.20338	111.164719	-66.328523	15.24259	106.024475
-24.086597	1.695392	107.576218	-14.546424	14.482869	108.423973	37.658932	-10.529084	111.855972	36.664852	38.46513	110.224686	37.161892	13.968023	111.040329	-66.25474	14.997715	105.807617
-24.228916	0.967306	107.45047	-14.490429	14.188075	108.210114	37.644539	-10.782107	111.811462	36.778496	38.160786	109.84343	37.2115175	13.6893395	110.827446	-66.1923755	14.6868105	105.592782
-24.335033	0.304591	107.27787	-14.407034	13.949111	107.943764	37.626148	-10.978199	111.766502	36.815456	37.830143	109.44146	37.220802	13.425972	110.603981	-66.03487	14.47225	105.283547
-24.535364	-0.662779	106.860748	-14.298897	13.657893	107.409134	37.576389	-11.225342	111.824242	36.85601	37.485374	108.989761	37.2161995	13.130016	110.4070015	-65.8139935	14.18577	104.4112665
-24.677933	-1.201619	106.499329	-14.272994	13.524231	106.95462	37.535297	-11.36025	112.010155	36.901764	37.330856	108.817932	37.2185305	12.985303	110.4140435	-65.7645185	14.063159	103.4951965
-24.766186	-1.685428	106.132034	-14.240805	13.449362	106.496689	37.522976	-11.517523	112.301659	36.966862	37.239574	108.696663	37.244919	12.8610255	110.499161	-65.726529	14.0376985	102.494217
-24.86725	-2.091277	105.871185	-14.18354	13.345472	106.130173	37.551743	-11.689592	112.565247	37.014008	37.096642	108.493027	37.2828755	12.703525	110.529137	-65.6499555	13.987419	101.731209
-24.937611	-2.473232	105.704391	-14.117825	13.165977	105.899429	37.620049	-11.854749	112.628365	36.984066	36.902489	108.293358	37.3020575	12.52387	110.4608615	-65.5377075	13.808084	101.3379965
-25.124315	-2.769166	105.542458	-14.058323	12.974389	105.753777	37.724026	-12.011339	112.519791	36.947224	36.731709	108.165016	37.335625	12.360185	110.3424035	-65.452271	13.588593	101.1651505
-25.27541	-3.014176	105.341599	-14.028543	12.816978	105.636238	37.745918	-12.085429	112.37822	36.951614	36.645012	108.100525	37.348766	12.2797915	110.2393725	-65.405852	13.3541645	101.0331035
-25.628735	-3.15029	105.105003	-14.0696	12.848107	105.544189	37.698112	-11.98311	112.054466	36.905624	36.719643	108.028015	37.301868	12.3682665	110.0412405	-65.441068	13.3279475	101.0471375
-25.871151	-3.172158	104.940247	-14.084615	13.016023	105.488708	37.701572	-11.718679	111.837509	36.756187	36.975853	107.966408	37.2288795	12.628587	109.9019585	-65.3981095	13.403459	101.0754575
-26.166842	-3.13138	104.694702	-14.134627	13.282019	105.34655	37.750099	-11.366955	111.647324	36.606033	37.335819	107.996475	37.178066	12.984432	109.8218995	-65.44732	13.579606	100.8712005
-26.538437	-3.034256	104.422234	-14.131388	13.537457	105.195	37.836487	-10.961773	111.506783	36.465775	37.734806	108.050117	37.151131	13.3865165	109.77845	-65.413907	13.6883975	100.61155
-26.927143	-2.914274	104.21579	-14.08436	13.832624	105.051949	37.965984	-10.569787	111.410095	36.438335	38.127251	107.934448	37.2021595	13.778732	109.6722715	-65.3708795	13.886516	100.4316265
-27.302546	-2.757678	104.145256	-13.990823	14.119269	104.940498	38.129322	-10.200523	111.381599	36.378109	38.496952	107.765869	37.2537155	14.1482145	109.573734	-65.2353615	14.0903235	100.307262
-27.712816	-2.571824	104.230354	-13.836122	14.388532	104.891014	38.289642	-9.861135	111.371704	36.360615	38.826458	107.379822	37.3251285	14.4826615	109.375763	-64.9973725	14.2944025	100.406265
-28.367817	-2.252926	104.631104	-13.646439	14.631878	104.977188	38.476379	-9.454473	111.369858	36.29377	39.244663	106.673363	37.3850745	14.895095	109.0216105	-64.6779525	14.368661	100.9327655
-28.801233	-2.073622	105.105438	-13.59511	14.676584	105.178131	38.601158	-9.30129	111.461365	36.264141	39.388027	106.138481	37.4326495	15.0433685	108.799923	-64.6228695	14.3097995	101.556339
-29.372063	-1.860296	105.649612	-13.584195	14.599577	105.422501	38.676014	-9.192428	111.661568	36.172684	39.424934	105.585052	37.424349	15.116253	108.62331	-64.592739	14.082901	102.221692
-29.956835	-1.590875	106.165352	-13.6235	14.37854	105.658936	38.694744	-9.171076	111.831627	36.019863	39.335747	104.979012	37.3573035	15.0823355	108.4053195	-64.6043035	13.6747445	102.9125525
-30.578915	-1.259165	106.661247	-13.646777	14.071486	105.842499	38.669434	-9.215676	111.954704	35.808105	39.167469	104.264542	37.2387695	14.9758965	108.109623	-64.5323235	13.1670755	103.575375
-31.188982	-0.877729	107.072571	-13.685358	13.731588	105.98056	38.620792	-9.329432	112.053909	35.539783	38.905716	103.520966	37.0802875	14.788142	107.7874375	-64.4510035	12.675034	104.1736825
-31.849918	-0.44275	107.310249	-13.757258	13.331077	106.031845	38.527935	-9.504951	112.014915	35.265049	38.630566	102.872658	36.896492	14.5628075	107.4437865	-64.411008	12.0993465	104.6199035
-32.810043	0.387374	107.183289	-13.929173	12.683146	105.951675	38.293388	-9.779404	111.646248	34.88726	38.271515	102.162514	36.590324	14.2460555	106.904381	-64.44867	11.1202365	104.998969
-33.444393	1.112866	106.950127	-14.11537	12.323858	105.839798	38.061108	-9.921754	111.105003	34.571667	38.213799	101.841759	36.3163875	14.1460225	106.473381	-64.5471275	10.5016935	105.206215
-34.181278	1.917423	106.676758	-14.342319	12.09358	105.721832	37.759876	-9.947948	110.374115	34.088596	38.302879	101.6651	35.924236	14.1774655	106.0196075	-64.608874	10.0096945	105.4240565
-34.883118	2.936972	106.338028	-14.618876	12.072936	105.574646	37.415684	-9.802256	109.539925	33.444683	38.657127	101.626884	35.4301835	14.4274355	105.5834045	-64.6679355	9.7184365	105.5658875
-35.508183	4.120594	105.984154	-14.891442	12.241392	105.397926	37.108059	-9.50066	108.635162	32.916157	39.10004	101.650764	35.012108	14.79969	105.142963	-64.794992	9.683094	105.652889
-36.22546	5.362723	105.646988	-15.116596	12.491374	105.153366	36.841763	-9.074857	107.71611	32.605968	39.501659	101.603485	34.7238655	15.213401	104.6597975	-64.9570575	9.769347	105.6469345
-36.850296	6.670047	105.231895	-15.219778	12.722632	104.834595	36.682186	-8.658059	106.899666	32.402512	39.812172	101.405701	34.542349	15.5770565	104.1526835	-64.981905	9.8682075	105.5165065
-37.638561	8.710878	104.683372	-15.218375	12.896776	104.365479	36.721333	-8.311738	105.837128	32.217216	40.174438	101.08992	34.4692745	15.93135	103.463524	-64.9060245	9.862202	105.267434
-38.229172	10.034353	104.35128	-15.170995	12.891121	104.116104	36.746819	-8.188239	105.289169	32.171173	40.365738	101.054779	34.458996	16.0887495	103.171974	-64.800986	9.6934925	105.060234
-38.77721	11.379281	104.009415	-15.192084	12.694449	103.887833	36.734791	-8.15112	104.858688	32.176224	40.455471	101.211586	34.4555075	16.1521755	103.035137	-64.8396755	9.2367225	104.740529
-39.252151	12.731925	103.820129	-15.259145	12.475868	103.73037	36.651798	-8.161216	104.459129	32.073887	40.525318	101.667282	34.3628425	16.182051	103.0632055	-64.8811325	8.769685	104.3975345
-39.797985	14.049968	103.706657	-15.457079	12.262669	103.664063	36.473896	-8.128967	104.06517	31.976404	40.633167	102.196106	34.22515	16.2521	103.130638	-65.139308	8.273238	104.197488
-40.376431	15.453643	103.719055	-15.712383	12.180259	103.649048	36.195049	-7.986379	103.683159	31.802252	40.778984	102.745209	33.9986505	16.3963025	103.214184	-65.4234165	7.9642155	104.083912
-40.945911	16.871239	103.903435	-16.092188	12.257193	103.702843	35.861252	-7.718111	103.321396	31.54664	41.049816	103.252388	33.703946	16.6658525	103.286892	-65.888322	7.8485335	104.118794
-41.751705	18.9921	104.187302	-16.673796	12.581852	103.754333	35.336689	-7.161399	102.743187	31.048689	41.651962	103.947998	33.192689	17.2452815	103.3455925	-66.540281	7.9184225	104.1630735
-42.215504	20.404156	104.364861	-16.94578	12.85325	103.693474	35.015934	-6.704685	102.346947	30.695183	42.009743	104.127357	32.8555585	17.652529	103.237152	-66.7471185	8.053971	104.149796
-42.674576	21.745617	104.481972	-17.112799	13.13834	103.553032	34.819527	-6.248706	101.786819	30.359327	42.32946	104.02845	32.589427	18.040377	102.9076345	-66.815025	8.236303	104.1984295
-43.068348	23.028984	104.463455	-17.13938	13.397654	103.30484	34.711765	-5.877975	101.285622	30.102703	42.623592	103.552673	32.407234	18.3728085	102.4191475	-66.685994	8.4224995	104.1905325
-43.338211	24.231846	104.40551	-17.1304	13.596045	102.994469	34.682076	-5.605265	100.79863	29.877981	42.823677	102.84362	32.2800285	18.609206	101.821125	-66.5408285	8.582884	104.167813
-43.653969	25.334171	104.42617	-17.107464	13.729708	102.766609	34.653759	-5.41339	100.455666	29.67177	43.005959	102.190338	32.1627645	18.7962845	101.323002	-66.3776925	8.6631315	104.210216
-43.956192	26.320114	104.47879	-17.149672	13.760823	102.733147	34.62656	-5.329408	100.329018	29.460138	43.222569	101.817688	32.043349	18.9465805	101.073353	-66.342693	8.5750655	104.392941
-44.288994	27.66	104.716576	-17.361458	13.632833	102.89624	34.522785	-5.391598	100.479042	29.226763	43.339352	101.686302	31.874774	18.973877	101.082672	-66.59769	8.291789	104.709808
-44.538921	28.51296	104.807518	-17.551399	13.509318	103.032898	34.332043	-5.533901	100.699821	29.065592	43.275341	101.646362	31.6988175	18.87072	101.1730915	-66.8016155	8.147916	104.8927045
-44.679062	29.329105	104.852249	-17.745213	13.416523	103.058182	34.107174	-5.69457	100.779686	28.908993	43.155144	101.490494	31.5080835	18.730287	101.13509	-66.9985095	8.102759	104.981274
-44.818779	30.118937	104.871162	-17.8843	13.348473	102.948532	33.961597	-5.746039	100.60508	28.78684	43.087406	101.182625	31.3742185	18.6706835	100.8938525	-67.1428185	8.0262625	105.0032115
-44.87302	30.844051	104.85704	-17.881199	13.376085	102.709709	33.87566	-5.594592	100.161758	28.693506	43.159462	100.892128	31.284583	18.782435	100.526943	-67.046981	7.969735	104.892475
-44.858135	31.576422	104.868568	-17.837732	13.522981	102.442169	33.865868	-5.220374	99.591011	28.714647	43.410511	100.803528	31.2902575	19.0950685	100.1972695	-66.9657215	7.9508935	104.6870685
-44.833248	32.333382	104.948959	-17.788973	13.900356	102.233757	33.959473	-4.741199	99.126526	28.702322	43.826286	100.839088	31.3308975	19.5425435	99.982807	-66.9088435	8.2581685	104.484707
-44.84977	33.396656	105.159462	-17.902979	14.486673	102.016602	33.982677	-3.96098	98.52079	28.505157	44.499172	100.99926	31.243917	20.269096	99.760025	-67.049875	8.70425	104.273179
-44.767796	33.996616	105.259995	-18.053549	14.789741	101.927864	33.85931	-3.552065	98.244179	28.351051	44.33609	101.055435	31.1051805	20.3920125	99.649807	-67.2122785	9.1874695	104.205921
-44.626408	34.52169	105.258522	-18.198069	14.990352	101.866554	33.728443	-3.350538	98.108192	28.165207	45.029579	100.883698	30.946825	20.8395205	99.495945	-67.342963	9.1411835	104.237163
-44.452053	34.94894	105.167999	-18.301056	15.040758	101.803932	33.629929	-3.361586	98.062881	28.054729	44.520206	100.654945	30.842329	20.57931	99.358913	-67.444441	9.502206	104.248951
-44.212013	35.294827	104.968552	-18.290621	14.916068	101.771629	33.571774	-3.516726	98.099007	27.986696	44.868134	100.08522	30.779235	20.675704	99.0921135	-67.360477	9.156432	104.4511445
-43.917595	35.549217	104.662811	-18.212961	14.705038	101.70636	33.621075	-3.840475	98.201584	27.988428	44.569191	99.453758	30.8047515	20.364358	98.827671	-67.2306735	9.045718	104.585049
-43.530388	35.778133	104.292465	-18.11758	14.365647	101.644394	33.674427	-4.251186	98.329636	28.044664	43.688004	98.941078	30.8595455	19.718409	98.635357	-67.0947055	9.012885	104.653431
-42.927925	36.078983	103.855263	-18.096634	13.887758	101.487289	33.652557	-4.776643	98.440895	28.055864	43.654747	98.361313	30.8542105	19.439052	98.401104	-67.0474785	8.336464	104.573474
-42.432755	36.203022	103.754257	-18.211245	13.644393	101.422607	33.562443	-4.991732	98.454453	28.028244	43.407566	98.381073	30.7953435	19.207917	98.417763	-67.2178335	8.080869	104.427451
-41.956062	36.378307	103.816154	-18.371302	13.527903	101.438866	33.409969	-5.100622	98.459015	28.007021	43.282661	98.652061	30.708495	19.0910195	98.555538	-67.451099	7.9647865	104.322194
-41.428516	36.585064	103.915596	-18.515478	13.554017	101.45607	33.254051	-5.086605	98.420212	28.024927	43.283913	99.064224	30.639489	19.098654	98.742218	-67.670445	8.00938	104.169922
-40.826458	36.794769	103.966713	-18.614088	13.683276	101.425301	33.149796	-4.98246	98.327904	28.089634	43.390068	99.390373	30.619715	19.203804	98.8591385	-67.847891	8.162748	103.9914635
-40.07708	37.050823	103.914955	-18.626684	13.853786	101.301865	33.082504	-4.80264	98.142494	28.111425	43.560768	99.513893	30.5969645	19.379064	98.8281935	-67.8503325	8.328508	103.7755365
-39.226761	37.244816	103.77449	-18.57181	14.030056	101.082993	33.045521	-4.555724	97.828262	28.073257	43.754055	99.449234	30.559389	19.5991655	98.638748	-67.703009	8.4609465	103.527238
-37.941788	37.502853	103.588676	-18.538942	14.362343	100.728333	33.008537	-4.013895	97.299385	27.893316	44.178097	99.251419	30.4509265	20.082101	98.275402	-67.5288105	8.642585	103.181264
-37.076462	37.597317	103.464333	-18.560575	14.628534	100.62735	33.001122	-3.634106	97.133209	27.724483	44.538067	99.227455	30.3628025	20.4519805	98.180332	-67.4839525	8.8050875	103.074368
-36.088909	37.685471	103.336754	-18.603741	14.844142	100.660072	33.029316	-3.321543	97.236458	27.567709	44.890961	99.285637	30.2985125	20.784709	98.2610475	-67.5059945	8.903575	103.0590965
-35.003265	37.744984	103.126671	-18.690859	14.981773	100.753548	33.050266	-3.216394	97.499786	27.519772	45.058056	99.239563	30.285019	20.920831	98.3696745	-67.666737	9.042715	103.1374215
-33.851341	37.720261	102.793167	-18.687265	14.930148	100.811111	33.042454	-3.359415	97.811104	27.577209	44.949028	98.881981	30.3098315	20.7948065	98.3465425	-67.6843615	9.0654895	103.2756795
-32.692719	37.612274	102.252373	-18.58717	14.643309	100.913658	33.086266	-3.785117	98.215179	27.749386	43.987526	98.273888	30.417826	20.1012045	98.2445335	-67.592166	9.1854135	103.5827825
-31.342749	37.457916	101.505363	-18.490881	14.253439	100.911179	33.149868	-4.382649	98.775864	27.833349	43.933792	97.43573	30.4916085	19.7755715	98.105797	-67.4733705	8.7313065	103.716561
-29.292923	37.247704	100.355614	-18.360121	13.505801	100.945953	33.326233	-5.365542	99.89373	28.107754	42.913399	96.710434	30.7169935	18.7739285	98.302082	-67.4372355	8.2376735	103.589824
-27.927864	37.136887	99.728737	-18.281593	13.036154	101.040733	33.549042	-6.037016	100.76712	28.376829	42.324474	96.704704	30.9629355	18.143729	98.735912	-67.5261215	7.928579	103.345554
-26.373127	37.109169	99.262924	-18.260515	12.556232	101.017418	33.690166	-6.633991	101.683128	28.716568	41.840115	97.319183	31.203367	17.603062	99.5011555	-67.724397	7.509402	102.5336805
-24.938107	37.235184	99.206955	-18.388302	12.150059	100.87458	33.683743	-7.232098	102.370239	29.135811	41.482792	98.603424	31.409777	17.125347	100.4868315	-68.186381	7.174771	101.2623285
-23.445362	37.506733	99.658409	-18.547449	12.00329	100.744179	33.491798	-7.543627	102.382469	29.507896	41.380245	100.295403	31.499847	16.918309	101.338936	-68.594745	7.088271	100.149422
-21.935572	37.98735	100.507057	-18.661242	12.19014	100.729523	33.173706	-7.452095	102.232315	29.834476	41.562809	102.059868	31.504091	17.055357	102.1460915	-68.826575	7.324923	99.3129545
-20.465788	38.511745	101.454559	-18.825829	12.657736	100.699821	33.119438	-7.163883	102.037521	30.007627	41.894161	103.741394	31.5635325	17.365139	102.8894575	-69.2151905	7.950333	98.5101845
-18.27483	39.292156	102.668449	-18.910913	13.482648	100.551674	33.272686	-6.587733	101.79995	30.092754	42.593582	105.967903	31.68272	18.0029245	103.8839265	-69.504546	8.9623715	97.2194215
-16.821651	39.796467	103.271355	-18.805105	13.98183	100.453018	33.435673	-6.061309	101.60334	30.141481	42.969109	106.96833	31.788577	18.4539	104.285835	-69.398787	9.50976	96.620201
-15.372795	40.158127	103.608009	-18.683472	14.347728	100.273262	33.656212	-5.703325	101.40818	30.19273	43.237869	107.645294	31.924471	18.767272	104.526737	-69.291415	9.928184	96.019787
-13.925923	40.411591	103.72554	-18.514425	14.535451	100.075684	33.818325	-5.502254	101.372826	30.245966	43.337173	108.054482	32.0321455	18.9174595	104.713654	-69.0609955	10.1534425	95.437714
-12.521057	40.583054	103.651062	-18.391825	14.5797	99.910378	33.963539	-5.547481	101.485428	30.382666	43.277397	108.137718	32.1731025	18.864958	104.811573	-68.9567525	10.294442	95.009183
-11.153101	40.570087	103.451118	-18.279905	14.404016	99.784729	34.059483	-5.849734	101.665222	30.531553	43.013023	108.011734	32.295518	18.5816445	104.838478	-68.855328	10.2263875	94.73098
-9.873354	40.396553	103.238487	-18.28091	14.032146	99.643936	34.038456	-6.29338	101.854118	30.607328	42.584335	107.884445	32.322892	18.1454775	104.8692815	-68.884712	9.9188145	94.4185905
-8.120031	40.077881	103.118011	-18.426752	13.531186	99.37381	33.866226	-6.758149	101.857292	30.541302	42.042683	107.847748	32.203764	17.642267	104.85252	-69.057268	9.420105	93.8951
-7.078349	39.785622	103.209007	-18.580608	13.373406	99.225723	33.796749	-6.81224	101.706253	30.35129	41.897156	108.051369	32.0740195	17.542458	104.878811	-69.2352355	9.204354	93.572635
-6.116009	39.479465	103.567459	-18.720678	13.408012	99.135414	33.696671	-6.453629	101.234726	30.119509	41.91045	108.485733	31.90809	17.7284105	104.8602295	-69.349446	9.0876135	93.4105985
-5.193446	39.143227	104.089188	-18.779369	13.663589	99.028877	33.608498	-5.933517	100.547813	29.974461	42.079243	109.107735	31.7914795	18.072863	104.827774	-69.3502175	9.254315	93.22998
-4.218176	38.268375	104.748657	-18.797396	14.116889	99.041542	33.599052	-5.336807	99.998253	29.912716	42.357185	109.906364	31.755884	18.510189	104.9523085	-69.350676	9.723589	93.1307755
-3.433431	38.262684	105.321609	-18.773672	14.698757	99.125214	33.66391	-4.745386	99.709991	29.989594	42.630558	110.797371	31.826752	18.942586	105.253681	-69.374096	10.454928	92.996747
-2.518919	37.556026	105.768875	-18.68244	15.211929	99.221786	33.73735	-4.222284	99.467911	30.041441	42.914764	111.623383	31.8893955	19.34624	105.545647	-69.2542755	11.077618	92.897925
-1.311456	36.334137	105.899826	-18.613039	15.77154	99.180252	33.743221	-3.731593	99.216309	30.114286	43.104256	112.285469	31.9287535	19.6863315	105.750889	-69.1548315	11.8567485	92.609615
-0.480821	35.359169	105.647186	-18.618965	15.887592	99.065163	33.680412	-3.703561	99.112625	30.127689	42.970909	112.315498	31.9040505	19.633674	105.7140615	-69.1419805	12.14151	92.4162645
0.347208	33.995193	105.217018	-18.60067	15.725207	98.993126	33.645111	-3.994027	99.236526	30.188686	42.762444	112.060844	31.9168985	19.3842085	105.648685	-69.1182385	12.0662055	92.337567
1.003353	32.505936	104.713097	-18.570354	15.331531	99.052902	33.695244	-4.440826	99.56955	30.223391	42.510921	111.656464	31.9593175	19.0350475	105.613007	-69.1000255	11.6280145	92.492797
1.727707	30.891245	104.114784	-18.590055	14.847368	99.142166	33.752407	-5.017124	100.122139	30.20084	42.224003	111.024178	31.9766235	18.6034395	105.5731585	-69.1567335	11.0912965	92.7111735
2.357244	28.910976	103.495804	-18.604624	14.208179	99.215057	33.732243	-5.765495	100.797478	30.20117	41.779697	110.182861	31.9667065	18.007101	105.4901695	-69.1759545	10.409257	92.9399445
2.915655	26.877842	102.883324	-18.608635	13.440129	99.249512	33.703388	-6.573748	101.386551	30.147472	41.192547	109.337997	31.92543	17.3093995	105.362274	-69.1427	9.5708585	93.13675
3.704027	23.501869	102.170357	-18.700142	12.317834	99.244041	33.571613	-7.778617	101.957741	30.094212	40.225994	108.444405	31.8329125	16.2236885	105.201073	-69.2331965	8.4119795	93.287009
4.160414	21.239111	101.802811	-18.803526	11.81149	99.246216	33.436634	-8.39301	102.224884	30.062603	39.705482	107.991112	31.7496185	15.656236	105.107998	-69.3566705	7.966744	93.384434
4.607569	18.922943	101.485954	-18.9118	11.539628	99.268318	33.279823	-8.911349	102.603546	29.998053	39.34005	107.531296	31.638938	15.2143505	105.067421	-69.462538	7.8649055	93.469215
4.94682	16.598335	101.265541	-19.057619	11.359856	99.317352	33.151962	-9.418793	103.19146	29.967754	38.919968	106.936409	31.559858	14.7505875	105.0639345	-69.675096	7.9691245	93.5707695
5.322101	14.172609	101.196907	-19.150532	11.140522	99.41169	33.030014	-9.956909	103.931343	29.967562	38.476719	106.389687	31.498788	14.259905	105.160515	-69.799852	8.021139	93.662865
5.584242	11.710768	101.279236	-19.234308	10.778537	99.561432	32.912853	-10.53528	104.51535	29.981808	37.945644	106.112099	31.4473305	13.705182	105.3137245	-69.9159465	7.851892	93.8091395
5.848678	9.216562	101.391388	-19.320517	10.294619	99.643074	32.864441	-11.212675	104.861023	29.948437	37.416653	106.0112	31.406439	13.101989	105.4361115	-70.047473	7.487249	93.8500365
6.125425	5.441781	101.497665	-19.426186	9.485342	99.678947	32.741257	-12.184086	105.222237	29.935425	36.528511	105.893768	31.338341	12.1722125	105.5580025	-70.190713	6.7984715	93.7998915
6.293392	2.911752	101.644005	-19.411909	9.005827	99.698433	32.751865	-12.869944	105.605125	30.025677	35.901295	105.689896	31.388771	11.5156755	105.6475105	-70.212589	6.4959785	93.7493555
6.386382	0.471709	102.03743	-19.254948	8.526967	99.768684	32.87772	-13.653443	106.372383	30.294041	35.091858	104.882538	31.5858805	10.7192075	105.6274605	-70.0957765	6.3347265	93.9099075
6.461119	-2.04197	102.552567	-18.986725	7.829056	99.792412	32.98978	-14.620735	107.425224	30.678324	33.958626	103.768814	31.834052	9.6689455	105.597019	-69.807502	5.9891665	93.987805
6.450352	-4.555542	103.389381	-18.623812	6.756388	99.84819	33.124905	-15.820021	108.792198	30.983463	32.409492	102.567635	32.054184	8.2947355	105.6799165	-69.301808	5.2180405	94.0164635
6.458964	-7.037557	104.140427	-18.29085	5.337609	99.940025	33.226044	-17.08437	109.999397	31.377211	30.645805	101.35881	32.3016275	6.7807175	105.6791035	-68.8833275	3.8945005	94.2009465
6.426345	-9.476582	104.616272	-18.013353	3.74801	99.896729	33.270782	-18.344549	110.668457	31.5749	29.00585	100.557777	32.422841	5.3306505	105.613117	-68.449547	2.1653695	94.180341
6.239307	-12.652331	104.892639	-17.757898	2.104936	99.739708	33.344765	-19.602533	110.839401	31.759027	27.484495	100.301384	32.551896	3.940981	105.5703925	-68.067692	0.268891000000001	93.9090235
5.992929	-14.361	105.065392	-17.695723	1.669415	99.806778	33.396099	-20.002192	110.817123	31.833319	27.114031	100.537994	32.614709	3.5559195	105.6775585	-68.006155	-0.2170895	93.9359975
5.726887	-15.844856	105.071259	-17.643742	1.55434	99.882393	33.462177	-20.224411	110.638489	31.813843	27.088795	101.270401	32.63801	3.432192	105.954445	-67.925494	-0.323512	93.810341
5.396645	-17.105917	104.845604	-17.609652	1.757329	100.033615	33.509987	-20.186558	110.237885	31.874863	27.457884	102.34877	32.692425	3.635663	106.2933275	-67.911729	-0.121004999999999	93.7739025
4.985934	-18.204897	104.66732	-17.572443	2.105531	100.233864	33.571381	-19.954081	109.919449	31.888443	27.930351	103.44828	32.729912	3.988135	106.6838645	-67.874798	0.222926999999999	93.7838635
4.559914	-19.229389	104.55471	-17.595964	2.440342	100.431	33.626255	-19.730476	109.740067	31.855423	28.294039	104.210106	32.740839	4.2817815	106.9750865	-67.932767	0.598902499999999	93.8869135
3.970975	-20.16345	104.446701	-17.649403	2.622129	100.593613	33.619514	-19.578171	109.671974	31.788067	28.516424	104.539833	32.7037905	4.4691265	107.1059035	-68.0025965	0.775131500000001	94.0813225
2.98989	-21.54508	104.318855	-17.85894	2.422725	100.738762	33.517471	-19.561703	109.47126	31.484964	28.549299	104.843582	32.5012175	4.493798	107.157421	-68.2190975	0.351652	94.320103
2.271387	-22.455032	104.318062	-18.058535	2.082554	100.72348	33.364494	-19.685993	109.517479	31.234041	28.421152	104.896309	32.2992675	4.3675795	107.206894	-68.4163375	-0.2024715	94.240066
1.423822	-23.358301	104.615295	-18.166946	1.704679	100.658348	33.286465	-19.812151	109.786247	31.068766	28.167063	104.565872	32.1776155	4.177456	107.1760595	-68.5115075	-0.768097999999999	94.1406365
0.736556	-24.326271	105.096992	-18.148443	1.251706	100.633881	33.32555	-20.050041	110.393463	30.976858	27.698156	103.831314	32.151204	3.8240575	107.1123885	-68.44809	-1.3206455	94.1553735
-0.451923	-24.981852	106.008888	-18.019285	0.513831	100.65696	33.459244	-20.464792	111.078415	30.969223	26.974831	102.891037	32.2142335	3.2550195	106.984726	-68.2528035	-2.2273575	94.329194
-1.152309	-25.91193	106.532883	-17.846085	-0.477243	100.806786	33.558918	-21.082142	111.684814	31.105038	26.015276	102.057587	32.331978	2.466567	106.8712005	-68.024148	-3.421053	94.7423715
-2.426664	-26.540709	107.026459	-17.740566	-1.531569	101.035202	33.655476	-21.729559	112.040497	31.094433	25.185303	101.778259	32.3749545	1.727872	106.909378	-67.8560865	-4.79101	95.161026
-3.857633	-27.485884	106.972061	-17.719368	-2.539131	101.357124	33.734711	-22.313877	112.372314	31.049284	24.591351	101.960197	32.3919975	1.138737	107.1662555	-67.8307335	-6.216999	95.5479925
-5.028845	-27.631804	106.795692	-17.761585	-2.665019	101.515732	33.752548	-22.399035	112.287117	31.030113	24.64094	102.308357	32.3913305	1.1209525	107.297737	-67.9145005	-6.4509905	95.733727
-6.621906	-27.590687	106.570053	-17.775358	-2.560247	101.640747	33.737103	-22.323963	112.047493	30.976009	24.840372	102.71962	32.356556	1.2582045	107.3835565	-67.907272	-6.3786985	95.8979375
-7.764405	-27.611673	105.903053	-17.816597	-2.306243	101.696716	33.720657	-22.194201	111.646378	30.899883	25.162786	103.193474	32.31027	1.4842925	107.419926	-67.943464	-6.0967785	95.973506
-9.105994	-27.42551	105.201546	-17.892206	-2.019111	101.687416	33.700138	-22.00193	111.163666	30.849731	25.518776	103.565727	32.2749345	1.758423	107.3646965	-68.0593465	-5.796645	96.0101355
-10.879733	-27.001003	104.657021	-17.952654	-1.710253	101.661514	33.67749	-21.718649	110.55336	30.76416	25.940069	103.836609	32.220825	2.11071	107.1949845	-68.126133	-5.531216	96.1280435
-12.405162	-26.644146	103.957001	-18.042351	-1.377226	101.644707	33.680538	-21.396481	109.918556	30.671396	26.346666	104.015862	32.175967	2.4750925	106.967209	-68.260669	-5.2295445	96.322205
-14.856405	-25.955853	103.175293	-18.2075	-0.899474	101.671204	33.624413	-20.965677	109.221375	30.445829	26.867506	104.263222	32.035121	2.9509145	106.7422985	-68.450121	-4.7498625	96.6001095
-16.603338	-25.501188	102.783844	-18.313656	-0.657411	101.600349	33.529716	-20.758049	108.946121	30.36964	27.107519	104.226982	31.949678	3.174735	106.5865515	-68.57699	-4.489557	96.6141465
-18.33971	-25.020006	102.459358	-18.444651	-0.541487	101.487694	33.423332	-20.652517	108.810974	30.277786	27.190727	104.077614	31.850559	3.269105	106.444294	-68.739861	-4.352079	96.531094
-20.265587	-24.557655	102.144371	-18.552238	-0.598901	101.376091	33.315727	-20.65317	108.720291	30.150112	27.150053	103.883293	31.7329195	3.2484415	106.301792	-68.8373955	-4.4462435	96.45039
-22.108706	-24.052021	101.869347	-18.643566	-0.791686	101.314247	33.244072	-20.71369	108.596054	30.00629	27.060513	103.733124	31.625181	3.1734115	106.164589	-68.912313	-4.7567835	96.463905
-24.086327	-23.598768	101.637817	-18.715296	-1.050932	101.404488	33.269981	-20.809727	108.480087	29.872	27.002789	103.64537	31.5709905	3.096531	106.0627285	-69.0015825	-5.198395	96.7462475
-26.0564	-23.052565	101.39035	-18.759464	-1.26334	101.506554	33.308743	-20.868319	108.261963	29.737782	26.967859	103.676079	31.5232625	3.04977	105.969021	-69.0421905	-5.57645	97.044087
-29.144081	-22.188292	100.93325	-18.797184	-1.418429	101.618591	33.378517	-20.860792	107.67231	29.671896	26.992741	103.646767	31.5252065	3.0659745	105.6595385	-69.1195745	-5.9028325	97.5776435
-31.23736	-21.516062	100.653076	-18.727203	-1.42806	101.604187	33.448227	-20.846996	107.126808	29.67835	27.045691	103.40184	31.5632885	3.0993475	105.264324	-69.0176945	-5.9554675	97.94405
-33.384495	-20.825321	100.463402	-18.659906	-1.386851	101.535156	33.567738	-20.765041	106.537857	29.661713	27.106493	102.87851	31.6147255	3.170726	104.7081835	-68.9345375	-5.944428	98.3621285
-35.562984	-20.136545	100.411285	-18.572403	-1.322135	101.371094	33.647602	-20.688271	105.976662	29.593628	27.106565	102.026901	31.620615	3.209147	104.0017815	-68.765421	-5.853417	98.7404065
-37.751041	-19.42244	100.426826	-18.460194	-1.331893	101.168396	33.72599	-20.634178	105.426537	29.483696	27.010397	100.914909	31.604843	3.1881095	103.170723	-68.525231	-5.8518955	99.166069
-39.981712	-18.763042	100.542961	-18.391418	-1.456216	100.928749	33.774303	-20.693575	104.852768	29.340839	26.826986	99.730263	31.557571	3.0667055	102.2915155	-68.340407	-5.9791375	99.5659825
-42.194168	-18.066229	100.723305	-18.338142	-1.702677	100.739754	33.760078	-20.834297	104.291138	29.253414	26.559156	98.561775	31.506746	2.8624295	101.4264565	-68.18303	-6.2677835	100.0530515
-45.583904	-16.997105	101.026855	-18.339573	-2.182709	100.443611	33.64994	-21.20302	103.426361	29.099337	26.029448	96.787712	31.3746385	2.413214	100.1070365	-68.0537845	-6.778632	100.7801855
-47.749676	-16.225845	101.184738	-18.343523	-2.524179	100.187096	33.515377	-21.55377	102.742935	28.927782	25.641771	95.583755	31.2215795	2.0440005	99.163345	-67.9086255	-7.0923585	101.210847
-50.035774	-15.352159	101.385208	-18.418266	-2.823977	99.885681	33.362587	-21.877878	101.927887	28.753725	25.24094	94.300179	31.058156	1.681531	98.114033	-67.894688	-7.329485	101.657329
-52.203285	-14.384094	101.703987	-18.493483	-3.015622	99.541962	33.151211	-22.140585	100.962845	28.295771	24.984739	93.017853	30.723491	1.422077	96.990349	-67.710457	-7.453321	102.093575
-54.187996	-13.364993	102.171684	-18.567173	-3.13802	99.258408	32.912682	-22.2696	99.848175	27.920433	24.750437	91.570023	30.4165575	1.2404185	95.709099	-67.5509035	-7.5164585	102.807717
-56.388687	-12.157154	102.501587	-18.758348	-3.195274	98.952835	32.653778	-22.316153	98.619514	27.672258	24.574427	90.137642	30.163018	1.129137	94.378578	-67.679714	-7.519685	103.527092
-56.238819	-11.164292	102.52874	-18.929045	-3.205324	98.536057	32.359898	-22.356133	97.163292	27.302715	24.595764	88.996025	29.8313065	1.1198155	93.0796585	-67.6893965	-7.5304635	103.9924555
-54.99395	-9.625051	102.195847	-19.032593	-3.030199	97.577728	31.84726	-22.205511	94.724564	26.979694	24.842461	87.429947	29.413477	1.318475	91.0772555	-67.478663	-7.378873	104.0782005
-54.993896	-8.148291	101.387665	-19.005022	-2.758893	96.804787	31.699299	-21.978546	93.157379	26.90292	25.152367	86.552895	29.3011095	1.5869105	89.855137	-67.3111535	-7.1046965	103.754437
-54.516697	-6.716712	100.689903	-18.952837	-2.421631	96.114471	31.671497	-21.633915	91.930008	26.719316	25.65333	86.129753	29.1954065	2.0097075	89.0298805	-67.1010805	-6.8529695	103.1990615
-53.943485	-5.226964	99.895325	-18.930424	-1.986264	95.549461	31.695896	-21.197105	91.136223	26.94977	26.078823	85.800316	29.322833	2.440859	88.4682695	-67.183681	-6.413387	102.6306525
-53.276695	-3.648911	99.083672	-18.864332	-1.583727	95.122353	31.80464	-20.767637	90.795303	27.046507	26.560476	85.954704	29.4255735	2.8964195	88.3750035	-67.1542375	-6.0638735	101.8697025
-52.509342	-2.036388	98.322342	-18.825306	-1.151416	94.86731	31.939548	-20.386276	90.848038	27.242983	26.975176	86.455322	29.5912655	3.29445	88.65168	-67.2418775	-5.597282	101.08294
-51.628487	-0.377952	97.598892	-18.749306	-0.793834	94.759209	32.074528	-20.086845	91.171486	27.557072	27.318012	87.316322	29.8158	3.6155835	89.243904	-67.314412	-5.2032515	100.274514
-50.162922	2.245366	96.682106	-18.615421	-0.27076	94.781487	32.271339	-19.813419	91.905609	28.248447	27.732971	89.053535	30.259893	3.959776	90.479572	-67.490735	-4.501296	99.083402
-49.064289	4.063796	96.46032	-18.409384	0.166603	94.93679	32.364155	-19.673231	92.348953	28.824244	27.939484	90.206253	30.5941995	4.1331265	91.277603	-67.4129675	-3.7999205	98.595977
-47.861454	5.955345	96.496338	-18.18969	0.636512	95.197067	32.454865	-19.51932	92.642143	29.395304	28.172314	91.165306	30.9250845	4.326497	91.9037245	-67.3044645	-3.053473	98.4904095
-46.605637	7.845648	96.695488	-17.986589	1.184269	95.470383	32.511711	-19.342747	92.865013	29.86581	28.455711	91.834885	31.1887605	4.556482	92.349949	-67.1619385	-2.187944	98.590817
-45.305408	9.691	96.916946	-17.855532	1.664764	95.726196	32.56889	-19.1227	93.034096	30.121279	28.784843	92.257561	31.3450845	4.8310715	92.6458285	-67.0561485	-1.5015435	98.8065635
-43.986519	11.53113	97.108475	-17.813461	2.079201	95.947304	32.574207	-18.877897	93.116562	30.234163	29.072206	92.473221	31.404185	5.0971545	92.7948915	-67.031107	-0.938752500000001	99.0997165
-42.677959	13.319712	97.25647	-17.807344	2.394026	96.108444	32.518959	-18.657841	93.147758	30.293026	29.309059	92.590675	31.4059925	5.325609	92.8692165	-67.0206805	-0.537557	99.3476715
-40.569084	15.952049	97.433594	-17.824829	2.808527	96.361885	32.532364	-18.343622	93.33609	30.266699	29.691708	92.623802	31.3995315	5.674043	92.979946	-67.0491895	-0.0569889999999988	99.743824
-39.102116	17.688129	97.493912	-17.841648	3.03353	96.501831	32.587536	-18.135073	93.562553	30.252016	29.93454	92.665268	31.419776	5.8997335	93.1139105	-67.103072	0.1673265	99.8897515
-37.638344	19.445782	97.531372	-17.834387	3.242745	96.653976	32.606205	-17.919605	93.732773	30.241642	30.163303	92.704857	31.4239235	6.121849	93.218815	-67.0926975	0.363641000000001	100.089137
-36.134495	21.169022	97.575264	-17.839989	3.468554	96.750381	32.578869	-17.715322	93.817268	30.230246	30.385376	92.786049	31.4045575	6.335027	93.3016585	-67.0845355	0.602081	100.1991035
-34.498684	22.946756	97.581474	-17.891249	3.721878	96.78978	32.525719	-17.446306	93.834045	30.219507	30.634657	92.934067	31.372613	6.5941755	93.384056	-67.155111	0.849580499999999	100.195504
-32.87476	24.742722	97.637962	-17.943483	4.079408	96.805176	32.408291	-17.09347	93.768715	30.206516	30.962378	93.131729	31.3074035	6.934454	93.450222	-67.1943695	1.224362	100.16013
-31.191381	26.569588	97.698402	-18.011581	4.553912	96.760979	32.28949	-16.626482	93.611702	30.191618	31.411148	93.385437	31.240554	7.392333	93.4985695	-67.263716	1.715491	100.0233885
-28.630098	29.347404	97.961281	-18.05579	5.484472	96.632729	32.263355	-15.551085	93.291756	30.150393	32.474606	94.08577	31.206874	8.4617605	93.688763	-67.318454	2.5071835	99.576695
-26.983435	31.282526	98.313484	-18.064325	6.305244	96.471039	32.294487	-14.598944	93.033257	30.177725	33.359268	94.844795	31.236106	9.380162	93.939026	-67.364756	3.230326	99.003052
-25.045073	33.091213	98.795959	-18.072309	7.18435	96.281616	32.369289	-13.559547	92.630745	30.245766	34.35878	95.886246	31.3075275	10.3996165	94.2584955	-67.4521455	3.9690835	98.3047365
-23.201008	34.893688	99.475838	-18.021854	8.147789	96.091354	32.434479	-12.415596	92.08667	30.413019	35.393421	97.096359	31.423749	11.4889125	94.5915145	-67.467457	4.8066655	97.5911935
-21.222565	36.559261	100.154701	-17.997259	9.153773	95.894501	32.494423	-11.261204	91.569	30.984577	36.246525	98.027451	31.7395	12.4926605	94.7982255	-67.734018	5.8148855	96.9907765
-19.256643	38.168201	100.708282	-17.949108	10.196302	95.692627	32.554581	-10.111365	91.099083	30.755177	37.359306	99.05204	31.654879	13.6239705	95.0755615	-67.553095	6.7686335	96.3096925
-17.259441	39.756706	100.942924	-17.876539	11.251101	95.522621	32.640682	-9.120813	90.870316	30.891281	38.283203	99.410919	31.7659815	14.581195	95.1406175	-67.5190595	7.921007	95.9046245
-14.243399	41.829762	100.858543	-17.722332	12.468876	95.326477	32.79726	-8.148371	90.848557	31.08194	39.3363	99.380562	31.9396	15.5939645	95.1145595	-67.384264	9.3437875	95.5383945
-12.17197	42.930218	100.795532	-17.557379	12.863114	95.31739	32.924797	-7.83365	91.041	31.618032	39.5368	99.151604	32.2714145	15.851575	95.096302	-67.3861725	9.874653	95.538478
-10.121553	43.823486	100.740875	-17.40867	13.011898	95.454514	33.118736	-7.730342	91.433922	31.812477	39.697342	99.200142	32.4656065	15.9835	95.317032	-67.2829465	10.040296	95.591996
-8.037645	44.586704	100.724602	-17.246099	13.110002	95.708809	33.399303	-7.743369	92.119438	32.017651	39.794769	99.387932	32.708477	16.0257	95.753685	-67.200675	10.194304	95.663933
-5.991334	45.262104	100.82209	-17.102409	13.229134	96.11129	33.689827	-7.82024	93.064812	31.814322	40.023247	100.104187	32.7520745	16.1015035	96.5844995	-66.9568925	10.3567645	95.6380805
-3.964684	45.73737	101.177643	-17.020592	13.326719	96.611511	33.918175	-7.832807	94.112846	32.034206	40.129391	100.989784	32.9761905	16.148292	97.551315	-67.0173745	10.505146	95.671707
-1.91464	46.079563	101.875099	-17.029968	13.441322	97.132729	34.099815	-7.769252	95.047211	32.247292	40.277184	102.316879	33.1735535	16.253966	98.682045	-67.2334895	10.628678	95.583413
1.077703	46.392853	103.598633	-17.081816	13.962346	97.980965	34.369102	-7.319671	96.348473	32.562275	40.67807	104.547371	33.4656885	16.6791995	100.447922	-67.6293205	11.2454925	95.514008
3.039733	46.574684	104.949585	-17.122641	14.554946	98.539558	34.470379	-6.744054	96.989342	32.673409	41.207458	106.284241	33.571894	17.231702	101.6367915	-67.817176	11.87819	95.4423245
4.960038	46.665764	106.327293	-17.150923	15.292963	99.049225	34.610905	-6.017658	97.424698	32.78511	41.839111	107.905106	33.6980075	17.9107265	102.664902	-67.9998535	12.6751995	95.433548
6.89402	46.672642	107.477104	-17.16033	16.141056	99.461136	34.768166	-5.275165	97.879234	32.883053	42.556843	109.403099	33.8256095	18.640839	103.6411665	-68.1462695	13.641273	95.2811055
8.775521	46.587132	108.440956	-17.138893	16.98621	99.858437	34.960827	-4.568394	98.451355	32.965965	43.320892	110.615479	33.963396	19.376249	104.533417	-68.241182	14.596171	95.183457
10.659833	46.371208	109.071793	-17.115553	17.762712	100.162766	35.215393	-3.965873	99.116264	33.008224	44.038059	111.510757	34.1118085	20.036093	105.3135105	-68.3429145	15.489331	95.0120215
12.490765	46.074505	109.494064	-17.087503	18.369251	100.528809	35.466866	-3.428378	99.867157	33.019371	44.693909	112.247917	34.2431185	20.6327655	106.057537	-68.4181245	16.1057365	95.000081
15.162963	45.263802	109.817436	-17.076349	19.012377	101.04184	35.852165	-2.770795	101.133118	33.12888	45.556652	113.032516	34.4905225	21.3929285	107.082817	-68.6432205	16.6318255	95.000863
16.887928	44.577374	109.759354	-17.078613	19.225298	101.323029	36.069016	-2.556255	102.109299	33.131027	46.085094	113.249504	34.6000215	21.7644195	107.6794015	-68.7572475	16.6861765	94.9666565
18.58843	43.714123	109.634148	-17.085447	19.282331	101.545158	36.280293	-2.367037	103.053055	33.091782	46.503304	113.246834	34.6860375	22.0681335	108.1499445	-68.8569315	16.4965285	94.9403715
20.437689	42.537151	109.314331	-17.095306	19.284006	101.697052	36.511578	-2.108847	103.811058	33.057381	46.910877	113.132263	34.7844795	22.401015	108.4716605	-68.9750915	16.166997	94.9224435
19.356127	41.829388	109.090401	-17.043375	19.309786	101.810623	36.728867	-1.827007	104.404572	33.065941	47.322037	112.955627	34.897404	22.747515	108.6800995	-68.984154	15.872057	94.9411465
18.841045	40.816914	108.519836	-16.924261	19.393009	101.869072	36.965294	-1.498788	104.864159	33.121445	47.730373	112.698067	35.0433695	23.1157925	108.781113	-68.8918915	15.6702255	94.957031
18.327921	39.671265	107.974968	-16.709473	19.553158	101.919601	37.180923	-1.133403	105.169502	33.302891	48.157166	112.357689	35.241907	23.5118815	108.7635955	-68.660853	15.5944345	95.0756065
17.616316	37.809093	107.220901	-16.284714	19.983501	102.056908	37.527191	-0.681453	105.473038	33.739254	48.75951	111.948418	35.6332225	24.0390285	108.710728	-68.2026505	15.9279735	95.403088
17.106712	36.453579	106.794701	-15.980242	20.307394	102.189293	37.757881	-0.438971	105.651947	34.105896	49.16238	111.702217	35.9318885	24.3617045	108.677082	-67.8923725	16.2530835	95.701504
16.606104	34.971321	106.426979	-15.746519	20.659359	102.306381	37.940327	-0.145774	105.750298	34.452049	49.573711	111.494209	36.196188	24.7139685	108.6222535	-67.689226	16.6047495	95.9905085
15.989572	33.433636	106.054199	-15.571876	21.038862	102.380524	38.052696	0.095828	105.807732	34.730499	49.941914	111.300682	36.3915975	25.018871	108.554207	-67.5353495	17.058853	96.206841
15.351699	31.748772	105.669151	-15.4698	21.377619	102.430168	38.078148	0.31382	105.839554	34.916229	50.236629	111.138298	36.4971885	25.2752245	108.488926	-67.4367885	17.4800135	96.37141
14.685891	29.994408	105.264557	-15.437433	21.664289	102.511749	38.049854	0.48616	105.902458	35.004513	50.417118	110.910561	36.5271835	25.451639	108.4065095	-67.4020495	17.876939	96.6169885
13.992712	28.162502	104.95018	-15.432903	21.895973	102.600388	38.010303	0.587609	106.133652	35.01379	50.497467	110.543915	36.5120465	25.542538	108.3387835	-67.3778525	18.249408	96.8619925
12.867308	25.229422	104.537979	-15.413926	22.155359	102.795326	38.013004	0.608823	106.968307	34.938793	50.580566	109.659302	36.4758985	25.5946945	108.3138045	-67.3037505	18.7160235	97.2768475
12.065254	23.163548	104.496513	-15.385283	22.21423	102.980576	38.098656	0.476699	107.686081	34.914787	50.553734	108.965111	36.5067215	25.5152165	108.325596	-67.2772875	18.9132435	97.635556
11.266567	21.065912	104.525459	-15.30582	22.062719	103.163437	38.275623	0.216192	108.309792	34.921757	50.395107	108.229897	36.59869	25.3056495	108.2698445	-67.21033	18.8197885	98.0570295
10.410541	18.935801	104.502937	-15.213267	21.775597	103.241821	38.362301	-0.035231	108.692513	34.962334	50.101501	107.578003	36.6623175	25.033135	108.135258	-67.0888515	18.518059	98.348384
9.591724	16.801607	104.360031	-15.071212	21.494392	103.191902	38.478233	-0.265812	108.709084	35.045403	49.794048	106.970612	36.761818	24.764118	107.839848	-66.904242	18.224666	98.543956
8.726624	14.714731	104.067192	-14.868418	21.248238	103.021111	38.55859	-0.410106	108.422623	35.163589	49.494316	106.334877	36.8610895	24.542105	107.37875	-66.5979255	17.954371	98.663472
7.897495	12.724772	103.781303	-14.588811	21.168575	102.868362	38.631222	-0.430419	108.037254	35.347717	49.247185	105.490967	36.9894695	24.408383	106.7641105	-66.1670915	17.928767	98.9726135
6.629817	9.840548	103.443817	-14.108914	21.270061	102.745697	38.848278	-0.47553	107.509438	35.704685	48.82428	103.978134	37.2764815	24.174375	105.743786	-65.4943095	18.365747	99.747608
5.792162	8.037471	103.390465	-13.731278	21.317533	102.709724	38.984539	-0.47109	107.160057	35.827274	48.588341	102.898003	37.4059065	24.0586255	105.02903	-64.8684625	18.5764405	100.390418
4.918346	6.254229	103.411903	-13.410412	21.30481	102.685776	39.08342	-0.628756	106.779945	35.864639	48.392353	101.876541	37.4740295	23.8817985	104.328243	-64.2948535	18.7278215	101.043309
4.059736	4.509039	103.543175	-13.142596	21.200323	102.702293	39.094433	-0.819936	106.320213	35.889523	47.932308	100.695992	37.491978	23.556186	103.5081025	-63.77717	18.84446	101.8964835
3.167848	2.821424	103.72422	-13.006195	20.99913	102.714584	39.065228	-1.066045	105.903831	35.78701	47.330776	99.365593	37.426119	23.1323655	102.634712	-63.438509	18.8658945	102.794456
2.302502	1.19277	103.899918	-12.926139	20.707342	102.651993	39.02589	-1.39348	105.635902	35.565647	46.694839	98.496078	37.2957685	22.6506795	102.06599	-63.1480465	18.7640045	103.237996
1.469361	-0.321275	104.125847	-12.915527	20.350477	102.664604	38.999474	-1.72061	105.597725	35.52528	46.192024	98.263458	37.262377	22.235707	101.9305915	-63.093431	18.465247	103.3986165
0.332615	-2.388574	104.544579	-12.955909	19.838842	102.670197	39.066795	-2.089467	106.077591	35.631172	45.762409	98.813721	37.3489835	21.836471	102.445656	-63.2608015	17.841213	102.894738
-0.373473	-3.562881	105.138329	-12.897709	19.665241	102.809204	39.107738	-2.261211	106.700089	35.747322	45.442646	99.245361	37.42753	21.5907175	102.972725	-63.222948	17.7397645	102.645683
-1.070333	-4.599902	106.101135	-12.773011	19.566465	103.121971	39.17337	-2.488162	107.73082	35.974968	45.054245	99.628845	37.574169	21.2830415	103.6798325	-63.120191	17.8498885	102.5641095
-1.69764	-5.506339	107.355484	-12.678616	19.421198	103.564728	39.307434	-2.731011	109.110916	36.134739	44.709339	100.116501	37.7210865	20.989164	104.6137085	-63.0783185	17.853232	102.5157475
-2.3161	-6.363853	108.533188	-12.582133	19.094202	104.091766	39.48307	-3.053513	110.584282	36.305038	44.227623	100.582611	37.894054	20.587055	105.5834465	-63.05832	17.601349	102.6000855
-2.864726	-7.138549	109.334656	-12.484648	18.546539	104.535797	39.656593	-3.504914	111.686661	36.423447	43.851048	101.295647	38.04002	20.173067	106.491154	-63.009316	16.920011	102.58044
-3.426036	-7.925011	109.542587	-12.427728	17.826626	104.751205	39.735611	-4.019803	112.347137	36.562424	43.51107	102.120659	38.1490175	19.7456335	107.233898	-63.0044735	15.9076185	102.268512
-3.979431	-9.080419	108.957588	-12.347608	16.926804	104.797745	39.938404	-4.761494	112.540329	36.79961	43.126068	103.135666	38.369007	19.182287	107.8379975	-63.064223	14.671321	101.7574925
-4.852306	-9.315499	108.774078	-12.235621	16.629257	104.825546	40.111229	-5.040825	112.416397	36.886036	43.104969	103.709389	38.4986325	19.032072	108.062893	-62.9698745	14.226442	101.588199
-5.422487	-9.644827	108.300529	-12.127489	16.619061	104.872749	40.305386	-5.107431	112.170921	36.994598	43.23489	104.131714	38.649992	19.0637295	108.1513175	-62.90497	14.1743925	101.5941805
-6.043869	-9.717418	107.892944	-12.004523	16.759865	104.861977	40.494705	-5.089402	111.897636	37.152237	43.446411	104.267487	38.823471	19.1785045	108.0825615	-62.832517	14.3412255	101.6413925
-6.6305	-9.759978	107.384132	-11.867435	16.933105	104.75618	40.694408	-5.168383	111.557938	37.173527	43.759766	104.25824	38.9339675	19.2956915	107.908089	-62.6688375	14.5705185	101.604271
-7.269762	-9.66452	106.804123	-11.74894	17.025129	104.634384	40.817406	-5.047338	110.99279	37.110943	43.93335	104.206596	38.9641745	19.443006	107.599693	-62.4620545	14.607252	101.669075
-7.825831	-9.605847	106.245438	-11.682857	17.087906	104.55909	40.799774	-4.791646	110.352966	37.117622	44.06847	104.125679	38.958698	19.638412	107.2393225	-62.324412	14.5374	101.8788575
-8.891816	-9.268919	105.841515	-11.614833	17.19689	104.585396	40.847805	-4.503365	109.679985	37.049831	44.322731	104.153038	38.948818	19.909683	106.9165115	-62.178484	14.484097	102.2542805
-9.59874	-9.062563	105.903801	-11.607672	17.199343	104.679802	40.909229	-4.475787	109.679855	36.960026	44.430687	104.201843	38.9346275	19.97745	106.940849	-62.1499715	14.421236	102.418755
-10.304984	-8.835781	106.075706	-11.620062	17.084351	104.797783	41.03471	-4.591397	109.93087	36.942696	44.381405	104.253876	38.988703	19.895004	107.092373	-62.228827	14.273698	102.503193
-10.987875	-8.645741	106.211075	-11.582543	16.777889	104.873344	41.173786	-4.848641	110.229874	36.89867	44.13995	104.265961	39.036228	19.6456545	107.2479175	-62.201314	13.9101235	102.4987705
-11.725801	-8.426886	106.151047	-11.500905	16.327591	104.851677	41.262859	-5.204207	110.316109	36.956348	43.75425	104.24147	39.1096035	19.2750215	107.2787895	-62.1114135	13.3801605	102.4245645
-12.487627	-8.216376	105.78653	-11.393018	15.838601	104.746651	41.309811	-5.540171	110.065651	37.010334	43.436428	104.360962	39.1600725	18.9481285	107.2133065	-61.9461085	12.7290735	102.2799955
-13.15469	-7.899199	105.17981	-11.244386	15.520555	104.590691	41.342091	-5.765568	109.637985	37.118465	43.248672	104.638443	39.230278	18.741552	107.138214	-61.71905	12.299558	102.043168
-14.275257	-7.230678	104.328285	-11.068827	15.457771	104.382912	41.480656	-5.780585	109.045425	37.309372	43.346439	105.221214	39.395014	18.782927	107.1333195	-61.532668	12.132615	101.6325045
-15.085177	-6.640398	104.027924	-10.921141	15.685389	104.339325	41.626583	-5.655409	108.892799	37.437157	43.504364	105.375168	39.53187	18.9244775	107.1339835	-61.374152	12.4463005	101.5446665
-15.889645	-6.093953	103.900002	-10.747338	15.887568	104.360176	41.853638	-5.529313	108.787216	37.539551	43.682262	105.348	39.6965945	19.0764745	107.067608	-61.1912705	12.6986615	101.652744
-16.678785	-5.58147	103.825615	-10.543845	15.910222	104.393753	42.087723	-5.388394	108.587196	37.592632	43.817081	105.253113	39.8401775	19.2143435	106.9201545	-60.9278675	12.6061005	101.8673515
-17.462372	-5.046074	103.783607	-10.371849	15.80477	104.442451	42.322083	-5.34031	108.348396	37.603344	43.860207	105.098221	39.9627135	19.2599485	106.7233085	-60.7064115	12.3495915	102.1615935
-18.282192	-4.587505	103.697777	-10.16261	15.573433	104.426285	42.524788	-5.358074	108.038155	37.658333	43.753521	104.881477	40.0915605	19.1977235	106.459816	-60.4167805	11.9491425	102.392754
-19.063332	-4.113433	103.573349	-9.947678	15.315175	104.381241	42.748451	-5.407701	107.724777	37.726852	43.617153	104.639862	40.2376515	19.104726	106.1823195	-60.1330075	11.525624	102.5801625
-20.344292	-3.395988	103.329124	-9.718893	14.969261	104.225029	43.048035	-5.548892	107.318787	37.815308	43.477264	104.456367	40.4316715	18.964186	105.887577	-59.8694575	10.974336	102.562481
-21.221218	-2.965736	103.210472	-9.571166	14.787628	104.138687	43.170242	-5.685622	107.09182	37.877769	43.368439	104.33786	40.5240055	18.8414085	105.71484	-59.6663375	10.7338475	102.562534
-22.06584	-2.498085	103.172661	-9.434095	14.588277	104.05867	43.274845	-5.838431	106.934738	38.007816	43.153786	104.077171	40.6413305	18.6576775	105.5059545	-59.5095205	10.5188765	102.6113855
-22.960999	-2.034774	103.213631	-9.301127	14.361128	103.961205	43.36599	-6.105528	106.872665	38.157654	42.851032	103.640366	40.761822	18.372752	105.2565155	-59.364076	10.349504	102.6658945
-23.872824	-1.621798	103.310349	-9.138138	14.049109	103.84169	43.502392	-6.402146	106.840775	38.301273	42.456455	102.984879	40.9018325	18.0271545	104.912827	-59.1781085	10.0710635	102.770553
-24.73258	-1.214177	103.294121	-8.951015	13.610971	103.653107	43.633724	-6.765919	106.71743	38.34568	41.977707	102.25502	40.989702	17.605894	104.486225	-58.891732	9.616048	102.819989
-25.561481	-0.851664	103.221512	-8.791295	13.113308	103.421066	43.73867	-7.120214	106.509872	38.306065	41.409481	101.570251	41.0223675	17.1446335	104.0400615	-58.6049575	9.0819825	102.8020705
-26.926613	-0.228761	103.093956	-8.619935	12.339092	103.10421	43.843384	-7.695994	106.176292	38.31665	40.656891	100.673698	41.080017	16.4804485	103.424995	-58.319887	8.1977355	102.783425
-27.839991	0.212355	103.099121	-8.547639	11.906121	102.999207	43.851902	-8.103606	105.921341	38.338593	40.208183	100.19355	41.0952475	16.0522885	103.0574455	-58.1905255	7.7599535	102.9409685
-28.725374	0.754768	103.197113	-8.522717	11.537618	102.967545	43.784531	-8.440015	105.65612	38.26833	39.768665	99.800896	41.0264305	15.664325	102.728508	-58.0718645	7.410911	103.206582
-29.686874	1.34553	103.371239	-8.565723	11.226605	103.028992	43.706589	-8.773305	105.474731	38.140415	39.351967	99.440193	40.923502	15.289331	102.457462	-58.054948	7.163879	103.600522
-30.562548	1.999009	103.736534	-8.667638	10.902121	103.201378	43.571575	-9.0592	105.274323	37.984745	38.965862	99.092194	40.77816	14.953331	102.1832585	-58.113436	6.850911	104.2194975
-31.491047	2.648062	104.121803	-8.829095	10.579145	103.440651	43.384613	-9.326921	105.055031	37.744205	38.620811	98.890999	40.564409	14.646945	101.973015	-58.222599	6.511345	104.908287
-32.429226	3.367612	104.525909	-9.054384	10.249973	103.719185	43.120842	-9.600477	104.837738	37.457756	38.330372	98.806328	40.289299	14.3649475	101.822033	-58.398067	6.1349985	105.616337
-33.714256	4.602907	104.947159	-9.432469	9.894243	104.042908	42.75975	-9.926668	104.648209	37.052258	37.993183	98.748817	39.906004	14.0332575	101.698513	-58.770942	5.7552285	106.387303
-34.521423	5.437981	104.98494	-9.687667	9.717631	104.081635	42.544811	-10.136346	104.457962	36.834888	37.879105	98.764496	39.6898495	13.8713795	101.611229	-59.0651835	5.5638825	106.552041
-35.37862	6.3359	104.834	-9.890687	9.528199	103.967331	42.300449	-10.230336	104.022957	36.676537	37.851521	98.902138	39.488493	13.8105925	101.4625475	-59.269867	5.2458055	106.4721145
-35.993645	7.28526	104.644516	-10.045718	9.457319	103.759743	42.105141	-10.204693	103.388046	36.535309	37.944035	99.097237	39.320225	13.869671	101.2426415	-59.411661	5.044967	106.2768445
-36.690899	8.251375	104.416504	-10.187009	9.469402	103.492485	41.898937	-10.057307	102.733505	36.413948	38.152603	99.212234	39.1564425	14.047648	100.9728695	-59.5304605	4.891156	106.0121005
-37.297585	9.2574	104.177544	-10.372002	9.605559	103.196289	41.697609	-9.844608	102.029205	36.258377	38.40567	99.186844	38.977993	14.280531	100.6080245	-59.721997	4.930587	105.7845535
-37.973675	10.280063	103.967369	-10.607529	9.751911	102.875366	41.422104	-9.564674	101.24192	35.971237	38.723454	99.152725	38.6966705	14.57939	100.1973225	-59.9117285	4.924432	105.5534095
-38.788486	11.731652	103.863594	-11.056592	9.874331	102.431747	40.893341	-9.127419	100.031914	35.345314	39.112446	98.946991	38.1193275	14.9925135	99.4894525	-60.2325115	4.7561485	105.3740415
-39.293087	12.5972	103.939911	-11.412392	9.919303	102.248322	40.454311	-8.880093	99.262306	34.883263	39.316662	98.75779	37.668787	15.2182845	99.010048	-60.493571	4.6203215	105.486596
-39.738628	13.453296	104.096245	-11.771158	9.923984	102.155128	40.023285	-8.635991	98.704758	34.411648	39.497265	98.584511	37.2174665	15.430637	98.6446345	-60.7597825	4.417331	105.6656215
-40.163906	14.282654	104.227219	-12.145655	9.916275	102.093269	39.589672	-8.426988	98.342255	33.94088	39.646713	98.501175	36.765276	15.6098625	98.421715	-61.056586	4.2226875	105.764823
-40.481991	15.045856	104.344498	-12.535761	9.812758	102.043175	39.224224	-8.245171	98.014534	33.494595	39.754311	98.537415	36.3594095	15.75457	98.2759745	-61.4309315	3.870946	105.8103755
-40.743328	15.748689	104.426147	-12.926597	9.6845	102.007141	38.867275	-8.285582	97.768646	33.094799	39.767262	98.603317	35.981037	15.74084	98.1859815	-61.834231	3.62816	105.8283005
-40.871883	16.390823	104.440399	-13.306424	9.577864	101.978889	38.503841	-8.311151	97.59449	32.758209	39.740456	98.665436	35.631025	15.7146525	98.129963	-62.243873	3.4410755	105.827815
-41.038612	17.383524	104.28653	-13.802841	9.439085	101.84684	38.04752	-8.445137	97.481087	32.400787	39.581375	98.597832	35.2241535	15.568119	98.0394595	-62.8298355	3.310051	105.6542205
-41.083416	18.002005	103.880058	-14.137896	9.339557	101.596115	37.785	-8.604367	97.480293	32.222221	39.442814	98.475822	35.0036105	15.4192235	97.9780575	-63.2794025	3.2598905	105.2141725
-41.026154	18.57003	103.316101	-14.333792	9.172584	101.194847	37.634308	-8.837085	97.501564	32.077732	39.218266	98.210876	34.85602	15.1905905	97.85622	-63.523604	3.1545775	104.533474
-40.908531	19.084587	102.667145	-14.465356	8.946553	100.748001	37.549904	-9.125977	97.466293	31.820515	38.252239	98.011108	34.6852095	14.563131	97.7387005	-63.6159215	3.329975	103.7573015
-40.667545	19.532877	102.001381	-14.631896	8.673348	100.238884	37.449322	-9.42724	97.354057	31.885792	38.568352	97.628365	34.667557	14.570556	97.491211	-63.931349	2.77614	102.986557
-40.406464	20.005064	101.567017	-14.818358	8.420976	99.920502	37.271835	-9.855328	97.302437	31.822168	38.160175	97.357956	34.5470015	14.1524235	97.3301965	-64.1837175	2.6895285	102.5108075
-40.13443	20.438654	101.346039	-15.069636	8.19171	99.756203	36.994831	-10.21235	97.280876	31.697714	37.818859	97.294189	34.3462725	13.8032545	97.2875325	-64.4855445	2.5801655	102.2248735
-39.656208	20.957699	101.175819	-15.563143	7.800513	99.59285	36.583797	-10.578835	97.134148	31.724751	37.283363	97.361206	34.154274	13.352264	97.247677	-65.28056	2.248762	101.938023
-39.327774	21.319382	101.148895	-15.973689	7.642681	99.526115	36.221561	-10.676627	97.003349	31.412468	37.166504	97.541031	33.8170145	13.2449385	97.27219	-65.7643925	2.0404235	101.78004
-38.905209	21.673384	101.019012	-16.386938	7.557963	99.427261	35.847286	-10.705997	96.874374	30.649555	37.249699	97.812698	33.2484205	13.271851	97.343536	-66.0222965	1.844075	101.510986
-38.517647	22.011116	100.808739	-16.773518	7.605167	99.207947	35.466934	-10.72045	96.710983	30.269722	37.211906	97.671661	32.868328	13.245728	97.191322	-66.415364	1.964606	101.224572
-37.964241	22.338118	100.366386	-17.088423	7.63561	98.879379	35.139992	-10.668078	96.481651	29.908794	37.180977	97.385468	32.524393	13.2564495	96.9335595	-66.701239	2.0147705	100.8251985
-37.440323	22.632591	99.769669	-17.353436	7.632042	98.407127	34.909405	-10.650366	96.261848	29.627409	37.127174	97.047005	32.268407	13.238404	96.6544265	-66.975279	2.02568	100.1598275
-36.777	22.911634	98.967644	-17.523222	7.58004	97.821144	34.758755	-10.757843	96.074173	29.445473	37.019779	96.640854	32.102114	13.130968	96.3575135	-67.148558	2.029112	99.2847745
-35.697807	23.197159	97.560951	-17.635172	7.47207	96.80854	34.642109	-11.076276	95.893829	29.390568	36.715656	95.900887	32.0163385	12.81969	95.897358	-67.2866825	2.12445	97.719722
-34.948528	23.355618	96.719139	-17.622124	7.375148	96.242622	34.646549	-11.369081	95.784615	29.495535	36.387211	95.346901	32.071042	12.509065	95.565758	-67.31529	2.241231	96.919486
-34.054859	23.501053	96.113083	-17.487625	7.108715	95.853462	34.680332	-11.750049	95.732895	29.632881	36.014877	94.872787	32.1566065	12.132414	95.302841	-67.1318565	2.085016	96.404083
-33.244396	23.562258	95.637627	-17.353708	6.794221	95.559052	34.704933	-12.206975	95.786125	30.202549	35.384247	94.341461	32.453741	11.588636	95.063793	-67.161157	1.999806	96.054311
-32.378483	23.601007	95.044342	-17.254375	6.410956	95.267548	34.729004	-12.719172	95.870216	30.403406	34.870632	94.05851	32.566205	11.07573	94.964363	-67.074955	1.746182	95.570733
-31.50219	23.639046	94.46331	-17.148983	6.007513	94.930061	34.719246	-13.242986	95.970566	30.66436	34.328197	93.613838	32.691803	10.5426055	94.792202	-66.989769	1.4724205	95.06792
-30.666903	23.714468	93.961182	-17.000679	5.614341	94.586258	34.712582	-13.754076	95.927879	30.820005	33.763584	93.122124	32.7662935	10.004754	94.5250015	-66.7676515	1.223928	94.6475145
-29.308695	23.836027	93.342361	-16.718216	5.014438	94.14991	34.744869	-14.348862	95.622673	31.015747	33.119602	92.463966	32.880308	9.38537	94.0433195	-66.31674	0.643506	94.2565005
-28.512577	23.977856	93.108711	-16.603901	4.80813	93.855652	34.796272	-14.623347	95.339516	30.720592	33.046837	92.414963	32.758432	9.211745	93.8772395	-65.966234	0.404515000000004	93.8340645
-27.73686	24.181839	92.974052	-16.493864	4.684352	93.623688	34.82111	-14.726784	95.010246	31.184259	32.82917	92.049614	33.0026845	9.051193	93.52993	-65.9904125	0.317511000000001	93.717446
-26.936403	24.445435	92.839249	-16.433365	4.683422	93.352417	34.826336	-14.738199	94.526253	30.762333	33.055851	92.037193	32.7943345	9.158826	93.281723	-65.6610645	0.208018000000003	93.423111
-26.105621	24.840109	92.633804	-16.39138	4.803998	93.01992	34.782616	-14.644692	93.977127	30.747301	33.205261	91.815117	32.7649585	9.2802845	92.896122	-65.5477185	0.327711499999999	93.143718
-25.215725	25.262562	92.260681	-16.364531	5.013715	92.59391	34.712219	-14.531639	93.565346	30.787521	33.383766	91.55809	32.74987	9.4260635	92.561718	-65.478932	0.601366499999999	92.626102
-24.47271	25.666342	91.750542	-16.362383	5.201489	92.117668	34.693413	-14.397624	93.305267	30.771896	33.584984	91.23008	32.7326545	9.59368	92.2676735	-65.4574205	0.809298	91.9676625
-23.247377	26.281792	90.821854	-16.288761	5.336171	91.360321	34.75161	-14.320977	93.203529	30.789482	33.752014	90.611435	32.770546	9.7155185	91.907482	-65.348068	0.956823499999999	90.81316
-22.404505	26.653021	90.134827	-16.230677	5.289136	90.860077	34.831783	-14.393838	93.205559	30.819107	33.710445	90.225189	32.825445	9.6583035	91.715374	-65.286799	0.919968500000001	90.00478
-21.593811	27.046844	89.481064	-16.17058	5.108923	90.378143	34.872112	-14.568314	93.275406	30.8512	33.569836	89.909523	32.861656	9.500761	91.5924645	-65.202816	0.717084999999999	89.1638215
-20.846514	27.412271	88.861069	-16.155851	4.8864	89.916832	34.882114	-14.769236	93.346962	30.876137	33.39209	89.656837	32.8791255	9.311427	91.5018995	-65.1908275	0.461372999999998	88.3317645
-20.132519	27.842611	88.253738	-16.186474	4.702024	89.436142	34.835468	-14.928402	93.394218	30.869329	33.252079	89.416595	32.8523985	9.1618385	91.4054065	-65.2253465	0.242209499999998	87.4668775
-19.418091	28.278208	87.650024	-16.229673	4.627934	88.96685	34.774124	-15.00929	93.436646	30.824524	33.15094	89.144119	32.799324	9.070825	91.2903825	-65.25867	0.185043	86.6433175
-18.787258	28.869205	87.097771	-16.287153	4.60229	88.532242	34.733383	-15.037705	93.465652	30.755445	33.142746	88.874626	32.744414	9.0525205	91.170139	-65.31872	0.1520595	85.894345
-17.936867	29.779533	86.450226	-16.369543	4.695211	87.950844	34.631626	-14.981256	93.285957	30.662336	33.238976	88.521027	32.646981	9.12886	90.903492	-65.386067	0.261562	84.998196
-17.410496	30.473358	86.211975	-16.428261	4.849081	87.627129	34.548748	-14.844605	93.017258	30.598631	33.362637	88.313446	32.5736895	9.259016	90.665352	-65.4302115	0.439146000000001	84.588906
-16.989758	31.248549	86.171631	-16.48583	5.070096	87.42408	34.469429	-14.64115	92.586708	30.552233	33.582005	88.166122	32.510831	9.4704275	90.376415	-65.482491	0.669764499999999	84.471745
-16.620354	32.079834	86.350723	-16.525713	5.377845	87.338455	34.379173	-14.380569	92.036995	30.519577	33.864342	88.11972	32.449375	9.7418865	90.0783575	-65.500801	1.0138035	84.5985525
-16.321854	32.944599	86.650017	-16.576857	5.717798	87.347771	34.308361	-14.086016	91.436211	30.502483	34.18224	88.142639	32.405422	10.048112	89.789425	-65.559136	1.387484	84.906117
-16.079805	33.825909	86.98304	-16.611368	6.042648	87.375275	34.245716	-13.785248	90.785271	30.492401	34.536533	88.160866	32.3690585	10.3756425	89.4730685	-65.5917945	1.7096535	85.2774815
-15.835218	34.719746	87.283745	-16.681259	6.399306	87.36377	34.184978	-13.488455	90.104317	30.473969	34.873547	88.133629	32.3294735	10.692546	89.118973	-65.6919915	2.106066	85.608567
-15.555159	36.042213	87.543816	-16.777096	6.944384	87.168144	34.045937	-13.04013	89.081406	30.47887	35.346294	87.968597	32.2624035	11.153082	88.5250015	-65.8165955	2.735686	85.8112865
-15.376912	36.86882	87.574478	-16.806177	7.269669	86.98455	33.933033	-12.77397	88.477608	30.535969	35.584702	87.783501	32.234501	11.405366	88.1305545	-65.846855	3.133972	85.8385455
-15.166473	37.642597	87.516487	-16.785618	7.569928	86.723618	33.854675	-12.580087	87.909531	30.625406	35.777679	87.542572	32.2400405	11.598796	87.7260515	-65.8112765	3.54106	85.7211845
-14.986671	38.384014	87.442078	-16.740601	7.807513	86.454643	33.802231	-12.43001	87.400452	30.724121	35.931404	87.366478	32.263176	11.750697	87.383465	-65.744378	3.864329	85.525821
-14.884132	39.065586	87.489532	-16.677774	7.968956	86.269424	33.769009	-12.302317	87.009491	30.826246	36.034657	87.422691	32.2976275	11.86617	87.216091	-65.6531755	4.071742	85.322757
-14.791511	39.691696	87.74131	-16.611979	8.070395	86.221176	33.783039	-12.187776	86.787277	30.973042	36.094902	87.732903	32.3780405	11.953563	87.26009	-65.6019985	4.187227	85.182262
-14.702901	40.289795	88.157738	-16.540949	8.205896	86.294434	33.850842	-12.070822	86.734528	31.128662	36.228043	88.284943	32.489752	12.0786105	87.5097355	-65.57165	4.3331815	85.0791325
-14.607927	41.085457	88.943802	-16.444893	8.547277	86.533249	33.976772	-11.72488	86.946991	31.336498	36.548702	89.372993	32.656635	12.411911	88.159992	-65.546421	4.682643	84.906506
-14.655787	41.51543	89.439827	-16.391939	8.900784	86.694992	34.055374	-11.366682	87.142044	31.456202	36.874577	90.073502	32.755788	12.7539475	88.607773	-65.539666	5.0476205	84.782211
-14.715073	41.893925	89.869667	-16.264395	9.291313	86.836166	34.137424	-10.88544	87.286903	31.546476	37.243237	90.714493	32.84195	13.1788985	89.000698	-65.37074	5.4037275	84.671634
-14.84219	42.14645	90.234062	-16.121574	9.702559	86.956657	34.244305	-10.401602	87.467201	31.648502	37.64489	91.248596	32.9464035	13.621644	89.3578985	-65.1895515	5.783474	84.5554155
-15.003838	42.349297	90.60997	-15.951003	10.094471	87.108894	34.406113	-9.945493	87.687729	31.763485	38.071072	91.739471	33.084799	14.0627895	89.7136	-64.986805	6.1261525	84.504188
-15.122321	42.394215	90.981308	-15.772025	10.457862	87.327103	34.599033	-9.526793	87.893852	31.886799	38.501984	92.206345	33.242916	14.4875955	90.0500985	-64.786966	6.4281285	84.6041075
-15.266557	42.331448	91.373352	-15.587255	10.772245	87.579712	34.783325	-9.123908	88.017479	32.031139	38.880981	92.558548	33.407232	14.8785365	90.2880135	-64.581742	6.6659535	84.8714105
-15.455064	42.076092	91.780426	-15.288723	11.218082	87.962921	34.997063	-8.568894	87.960403	32.232693	39.434273	92.675797	33.614878	15.4326895	90.3181	-64.192324	7.0034745	85.607742
-15.565142	41.861759	91.835815	-15.15027	11.518648	88.191711	35.107193	-8.232146	87.8881	32.328167	39.766582	92.43457	33.71768	15.767218	90.161335	-64.01822	7.270078	86.222087
-15.7213	41.608086	91.802299	-14.993162	11.752898	88.437424	35.184052	-7.982691	87.823219	32.404869	40.031773	91.966385	33.7944605	16.024541	89.894802	-63.7807845	7.481255	86.980046
-15.868279	41.216183	91.74247	-14.885761	11.874613	88.706223	35.230602	-7.881657	87.778664	32.458618	40.166645	91.50827	33.84461	16.142494	89.643467	-63.616132	7.606732	87.768979
-16.085785	40.636986	91.736153	-14.787399	11.898445	89.05159	35.255138	-7.904362	87.800034	32.551392	40.158577	91.071159	33.903265	16.1271075	89.4355965	-63.478063	7.6697825	88.6675835
-16.24197	40.003292	91.824013	-14.681186	11.849433	89.539833	35.289356	-8.043023	87.970352	32.671227	40.058743	90.646187	33.9802915	16.00786	89.3082695	-63.3426635	7.691006	89.7713965
-16.350334	39.182468	91.918541	-14.598994	11.747649	90.049622	35.328373	-8.285466	88.308441	32.789371	39.856972	90.27803	34.058872	15.785753	89.2932355	-63.25686	7.709545	90.8060085
-16.44046	37.943615	91.910706	-14.496954	11.469993	90.74202	35.390018	-8.759329	88.916611	32.914761	39.458092	89.763428	34.1523895	15.3493815	89.3400195	-63.1462975	7.5906045	92.1440205
-16.509937	37.099438	91.886414	-14.437544	11.20388	91.08149	35.408981	-9.120241	89.207863	32.978992	39.119587	89.402206	34.1939865	14.999673	89.3050345	-63.0690745	7.408087	92.8579455
-16.542131	36.203403	91.925789	-14.392378	10.897819	91.292961	35.366173	-9.466926	89.272621	33.047615	38.778095	89.187126	34.206894	14.6555845	89.2298735	-62.99165	7.1400535	93.3560485
-16.509523	35.198307	92.050896	-14.375417	10.653089	91.460571	35.267883	-9.691172	89.126671	33.092091	38.518913	89.0662	34.179987	14.4138705	89.0964355	-62.930821	6.8923075	93.8247065
-16.341434	34.210045	92.208115	-14.348375	10.559839	91.622894	35.215874	-9.770144	88.898514	33.104332	38.405281	88.937851	34.160103	14.3175685	88.9181825	-62.856853	6.8021095	94.3276055
-16.168484	33.282787	92.324585	-14.315978	10.624843	91.82238	35.190952	-9.713014	88.703476	33.064709	38.459972	88.648834	34.1278305	14.373479	88.676155	-62.7597865	6.876207	94.968605
-15.98063	32.470043	92.368874	-14.242813	10.737054	91.97403	35.208885	-9.575276	88.558189	33.018307	38.603878	88.167343	34.113596	14.514301	88.362766	-62.599222	6.959807	95.585294
-15.659721	31.185091	92.107239	-14.165611	10.904409	91.964714	35.272766	-9.262455	88.254433	32.844765	38.885818	87.332222	34.0587655	14.8116815	87.7933275	-62.3899875	6.9971365	96.1361005
-15.261963	30.244785	91.824318	-14.108687	10.921634	91.86293	35.296623	-9.093096	87.96685	32.666245	39.043327	86.735779	33.981434	14.9751155	87.3513145	-62.198808	6.8681525	96.3745455
-14.83569	29.361538	91.583893	-14.080596	10.888063	91.758476	35.306374	-8.969964	87.726685	32.516476	39.120899	86.258301	33.911425	15.0754675	86.992493	-62.072617	6.7006585	96.524459
-14.379533	28.456032	91.377777	-14.102906	10.781152	91.666504	35.345707	-8.90807	87.590866	32.385975	39.16346	85.971001	33.865841	15.127695	86.7809335	-62.071653	6.434609	96.5520745
-13.866509	27.450329	91.187599	-14.138849	10.630319	91.599411	35.350483	-8.923396	87.597786	32.264668	39.127285	85.845467	33.8075755	15.1019445	86.7216265	-62.0852735	6.1586935	96.4771955
-13.246477	26.432594	91.053406	-14.245123	10.479873	91.635956	35.296589	-8.982081	87.761154	32.158085	39.018642	85.917305	33.727337	15.0182805	86.8392295	-62.217583	5.9414655	96.4326825
-12.541453	25.469982	91.111877	-14.394114	10.35046	91.806778	35.212135	-9.083804	88.115906	32.055183	38.911102	86.215233	33.633659	14.913649	87.1655695	-62.421887	5.787271	96.4479865
-11.482932	24.050982	91.519295	-14.718847	10.2021	92.241333	35.09087	-9.245019	88.978966	31.821877	38.741623	87.167885	33.4563735	14.748302	88.0734255	-62.8940675	5.655898	96.4092405
-10.69222	23.113333	91.726646	-14.990415	10.162968	92.620865	34.960754	-9.276065	89.67601	31.619274	38.662514	88.015335	33.290014	14.6932245	88.8456725	-63.270844	5.6327115	96.3960575
-9.828147	22.207758	92.10553	-15.347067	10.263054	92.958786	34.770294	-9.278204	90.430473	31.479492	38.722534	89.089462	33.124893	14.722165	89.7599675	-63.819027	5.803943	96.1576045
-8.961646	21.358212	92.638817	-15.672104	10.409655	93.304817	34.567726	-9.189582	91.256676	31.386412	38.874943	90.38446	32.977069	14.8426805	90.820568	-64.321277	5.9766295	95.789066
-8.000579	20.499283	93.105141	-15.955374	10.648409	93.657455	34.413929	-9.04437	92.123589	31.400564	39.04747	91.997643	32.9072465	15.00155	92.060616	-64.8179945	6.295268	95.254294
-6.992887	19.675428	93.657379	-16.153118	10.942229	94.027344	34.366112	-8.889551	92.938965	31.557283	39.222519	93.729492	32.9616975	15.166484	93.3342285	-65.2679335	6.717974	94.7204595
-5.964187	18.838089	94.104553	-16.341301	11.262438	94.325584	34.337719	-8.715569	93.61274	31.749292	39.566738	95.34433	33.0435055	15.4255845	94.478535	-65.7261075	7.0992915	94.172633
-4.275758	17.459665	94.563019	-16.43609	11.875381	94.611069	34.389519	-8.263243	94.37928	31.918806	40.007256	97.299248	33.1541625	15.8720065	95.839264	-66.0263425	7.8787555	93.382874
-3.148455	16.520115	94.702026	-16.39024	12.324917	94.745842	34.52129	-7.876939	94.85183	32.013275	40.33033	98.333878	33.2672825	16.2266955	96.592854	-66.0477625	8.4231385	92.89883
-1.949532	15.515516	94.867683	-16.284565	12.780767	94.881561	34.714664	-7.557068	95.563927	32.14613	40.66634	99.381645	33.430397	16.554636	97.472786	-65.999527	9.006898	92.290336
-0.781619	14.417789	95.231964	-16.109505	13.18943	95.19149	34.958664	-7.400729	96.682632	32.405186	40.872528	100.340034	33.681925	16.7358995	98.511333	-65.900935	9.6429605	91.871647
0.375703	13.154495	95.828781	-15.95047	13.534585	95.716789	35.160358	-7.449025	98.229118	32.671799	40.906544	101.045456	33.9160785	16.7287595	99.637287	-65.8170185	10.3404105	91.796291
1.474361	11.792703	96.75354	-15.813396	13.693913	96.48616	35.373085	-7.718861	100.102844	32.983025	40.713249	101.528503	34.178055	16.497194	100.8156735	-65.804847	10.890632	92.1566465
2.562088	10.336794	97.967178	-15.687613	13.66965	97.522079	35.454323	-8.059279	102.022789	33.667397	40.210926	102.007851	34.56086	16.0758235	102.01532	-65.936086	11.2634765	93.028838
4.025199	8.095129	100.256195	-15.64824	13.516216	99.400421	35.515705	-8.645495	105.110153	33.981377	39.68092	103.034363	34.748541	15.5177125	104.072258	-66.045021	11.5147195	94.728584
4.890759	6.650191	101.73851	-15.757237	13.388257	100.581718	35.460396	-9.106061	106.977509	33.637505	39.531269	103.850159	34.5489505	15.212604	105.413834	-66.0634245	11.56391	95.749602
5.731324	5.170839	103.028198	-15.899296	13.137332	101.569878	35.088566	-9.455922	108.484604	33.744221	39.111595	104.294525	34.4163935	14.8278365	106.3895645	-66.2149855	11.4468275	96.7501915
6.512801	3.768757	104.199562	-16.114117	12.859803	102.410233	34.739124	-9.779977	109.790718	33.762188	38.691269	104.727127	34.250656	14.455646	107.2589225	-66.47889	11.26396	97.5615435
7.246222	2.470352	105.271057	-16.282516	12.572408	103.142891	34.564175	-10.073371	110.884705	33.729321	38.535152	105.535355	34.146748	14.2308905	108.21003	-66.71178	10.9139255	98.075752
7.890215	1.317849	106.418037	-16.412792	12.410968	103.909508	34.448399	-10.241632	111.945831	33.782036	38.483837	106.392715	34.1152175	14.1211025	109.169273	-66.9408015	10.7008335	98.649743
8.548782	0.264709	107.411072	-16.459068	12.329262	104.619835	34.430988	-10.328846	112.974396	33.880035	38.439743	107.27478	34.1555115	14.0554485	110.124588	-67.0736475	10.6030755	99.115082
9.451303	-1.142639	108.922562	-16.326416	12.268381	105.636177	34.621326	-10.42408	114.706169	34.189751	38.486179	108.627876	34.4055385	14.0310495	111.6670225	-67.0583705	10.5057125	99.6053315
10.049053	-2.058081	110.003296	-16.108217	12.127356	106.331238	34.960918	-10.455276	115.988609	34.516533	37.955212	109.653915	34.7387255	13.749968	112.821262	-66.9551595	10.504744	99.841214
10.58153	-2.849218	111.105896	-15.806799	11.82697	107.040581	35.354378	-10.612895	117.248192	34.877838	38.582794	110.843315	35.116108	13.9849495	114.0457535	-66.729706	9.6689905	100.0354085
11.082724	-3.57657	112.253548	-15.524348	11.521766	107.773499	35.848183	-10.814648	118.592896	35.337082	38.737427	112.183784	35.5926325	13.9613895	115.38834	-66.6413285	9.0821425	100.158658
11.742361	-4.297605	113.220657	-15.167797	10.771113	108.596489	36.349834	-11.009466	119.857201	35.759304	38.836311	113.544228	36.054569	13.9134225	116.7007145	-66.390163	7.6288035	100.4922635
11.711566	-4.700016	114.282211	-15.166171	10.892185	109.146965	36.711666	-11.207151	120.937897	36.109985	38.885696	114.745651	36.4108255	13.8392725	117.841774	-66.7431675	7.9450975	100.452156
11.872191	-5.103414	115.014824	-15.104169	10.705683	109.697632	36.995495	-11.317254	121.674118	36.341251	38.998337	115.779854	36.668373	13.8405415	118.726986	-66.876711	7.5708245	100.668278
11.95338	-5.523407	115.510643	-15.066962	10.634298	110.188606	37.293358	-11.390211	122.12439	36.5756	39.200981	116.744507	36.934479	13.905385	119.4344485	-67.068403	7.363211	100.9427635
11.941118	-5.647258	115.473808	-15.034117	10.777642	110.35408	37.446648	-11.313634	121.968224	36.67083	39.263081	116.899666	37.058739	13.9747235	119.433945	-67.126973	7.5805605	101.274215
11.807283	-5.699688	115.245804	-14.980686	10.943254	110.422722	37.603523	-11.20365	121.469208	36.728287	39.319817	116.822098	37.165905	14.0580835	119.145653	-67.127277	7.8284245	101.699791
11.558358	-5.660008	114.843346	-14.985137	11.147444	110.402893	37.748734	-11.132535	120.80722	36.714779	39.360413	116.661179	37.2317565	14.113939	118.7341995	-67.2020305	8.180949	102.0715865
11.191305	-5.620599	114.305305	-14.990148	11.345613	110.331215	37.718262	-10.948684	120.044617	36.68359	39.368057	116.401031	37.200926	14.2096865	118.222824	-67.181222	8.4815395	102.439606
10.675929	-5.514456	113.759781	-14.983763	11.499999	110.261131	37.712852	-10.851254	119.332886	36.671276	39.329483	115.974136	37.192064	14.2391145	117.653511	-67.15959	8.7608835	102.868751
10.087112	-5.417079	113.308807	-14.918036	11.584679	110.21283	37.779148	-10.802693	118.729149	36.623055	39.309273	115.68911	37.2011015	14.25329	117.2091295	-67.0371735	8.916068	103.2165305
8.974474	-5.410901	112.878716	-14.776161	11.551571	110.237625	37.867977	-10.798432	118.166176	36.64502	39.175411	115.549767	37.2564985	14.1884895	116.8579715	-66.8088205	8.9146525	103.6172785
8.130989	-5.38083	112.664673	-14.69178	11.470514	110.284401	37.954945	-10.968133	117.963661	36.809258	38.986298	115.538704	37.3821015	14.0090825	116.7511825	-66.7656615	8.9319455	103.8176195
7.256894	-5.381995	112.417831	-14.611177	11.335417	110.30452	38.023197	-11.206781	117.664406	36.975273	38.7757	115.532387	37.499235	13.7844595	116.5983965	-66.721589	8.8863745	104.0106435
6.24618	-5.404757	112.084541	-14.562422	11.22663	110.252655	37.99794	-11.445401	117.242477	37.173752	38.485729	115.306282	37.585846	13.520164	116.2743795	-66.71069	8.933096	104.2309305
5.140473	-5.427995	111.663841	-14.556448	11.163052	110.137321	37.946655	-11.632122	116.630295	37.300976	38.169331	114.93602	37.6238155	13.2686045	115.7831575	-66.7367115	9.0574995	104.4914845
3.966359	-5.344254	111.145332	-14.574164	11.16687	109.927284	37.914207	-11.749108	115.922371	37.292053	37.989883	114.4487	37.60313	13.1203875	115.1855355	-66.751458	9.2133525	104.6690325
2.807505	-5.33376	110.602936	-14.616801	11.231245	109.717476	37.802731	-11.660031	115.094604	37.213799	37.886742	113.715569	37.508265	13.1133555	114.4050865	-66.741867	9.3491345	105.0298655
0.853703	-5.374935	109.807991	-14.677223	11.409931	109.452507	37.611816	-11.592632	113.687828	37.12867	37.82291	112.422218	37.370243	13.115139	113.055023	-66.724689	9.704723	105.849991
-0.491252	-5.349837	109.275398	-14.718312	11.57879	109.273468	37.41029	-11.50286	112.770889	37.058235	37.843388	111.598839	37.2342625	13.170264	112.184864	-66.6708865	9.987316	106.362072
-1.833581	-5.341044	108.830765	-14.756201	11.716676	109.083923	37.276886	-11.455523	111.925293	36.989384	37.854427	110.902832	37.133135	13.199452	111.4140625	-66.645537	10.2339	106.7537835
-3.232246	-5.417262	108.430565	-14.748825	11.773872	108.896675	37.188465	-11.533366	111.298607	36.986538	37.819412	110.432899	37.0875015	13.143023	110.865753	-66.5851515	10.404721	106.927597
-4.661954	-5.518267	108.134552	-14.742011	11.781158	108.742104	37.179714	-11.740969	110.838531	37.097183	37.759193	110.201523	37.1384485	13.009112	110.520027	-66.6224705	10.553204	106.964181
-6.024016	-5.640516	107.88649	-14.698351	11.762338	108.61422	37.193848	-11.955552	110.428116	37.252495	37.624668	109.998878	37.2231715	12.834558	110.213497	-66.6198735	10.690118	107.014943
-7.440179	-5.828316	107.580124	-14.663269	11.731204	108.451172	37.194603	-12.171656	109.972069	37.409801	37.45089	109.606445	37.302202	12.639617	109.789257	-66.62874	10.822791	107.113087
-9.665693	-6.156435	107.060852	-14.656775	11.615697	107.863297	37.071331	-12.499048	109.144852	37.537609	37.075699	108.352806	37.30447	12.2883255	108.748829	-66.61802	10.9430685	106.977765
-11.071633	-6.379162	106.755325	-14.711079	11.562382	107.286331	37.005001	-12.655423	108.744255	37.510662	36.862801	107.125839	37.2578315	12.103689	107.935047	-66.6799895	11.021075	106.637615
-12.517409	-6.678418	106.636322	-14.723007	11.514736	106.766235	36.972492	-12.770069	108.671555	37.423256	36.627258	105.731331	37.197874	11.9285945	107.201443	-66.643888	11.1008775	106.331027
-14.025312	-6.8961	106.740913	-14.737513	11.357782	106.272209	36.870098	-12.937875	108.714928	37.343815	36.287598	104.226288	37.1069565	11.6748615	106.470608	-66.5819825	11.0407025	106.07381
-15.384276	-7.161691	106.823036	-14.747931	11.100121	105.845009	36.743427	-13.176873	108.808098	37.261391	35.794991	102.738884	37.002409	11.309059	105.773491	-66.498271	10.891183	105.916527
-16.825794	-7.400114	106.892502	-14.766132	10.657937	105.493629	36.585461	-13.430828	108.765961	37.110111	35.255363	101.504959	36.847786	10.9122675	105.13546	-66.38005	10.4036065	105.851798
-18.299551	-7.549088	106.712387	-14.825585	10.18713	105.149254	36.386074	-13.73655	108.534668	36.925377	34.833344	100.630821	36.6557255	10.548397	104.5827445	-66.3068955	9.825863	105.7157635
-20.359987	-7.616982	106.413567	-14.972056	9.764821	104.821465	36.154949	-13.918926	108.137497	36.645596	34.594467	99.783524	36.4002725	10.3377705	103.9605105	-66.3443845	9.1918715	105.6824195
-21.760572	-7.464277	106.361176	-15.041854	9.717607	104.758141	36.050694	-13.910844	107.816742	36.460819	34.664806	99.428101	36.2557565	10.376981	103.6224215	-66.3394645	9.058233	105.8938605
-23.127106	-7.133346	106.245743	-15.111321	9.768339	104.685738	35.935982	-13.876939	107.378471	36.32579	34.78801	99.175636	36.130886	10.4555355	103.2770535	-66.353528	9.0811425	106.0944225
-24.496656	-6.759401	106.005142	-15.187014	9.858412	104.522682	35.802303	-13.855973	106.900406	36.226498	34.897812	98.893524	36.0144005	10.5209195	102.896965	-66.3884285	9.1959045	106.148399
-25.870111	-6.282731	105.653557	-15.276636	9.931689	104.28656	35.622959	-13.845613	106.299446	36.106453	34.991482	98.629158	35.864706	10.5729345	102.464302	-66.417978	9.2904435	106.108818
-27.171442	-5.693381	105.230988	-15.331045	9.977924	104.006348	35.460724	-13.739054	105.676926	35.987057	35.123562	98.401428	35.7238905	10.692254	102.039177	-66.3859805	9.263594	105.973519
-28.438959	-5.094997	104.829773	-15.377213	10.108181	103.771103	35.380466	-13.594543	105.180359	35.895409	35.332741	98.353897	35.6379375	10.869099	101.767128	-66.3923635	9.347263	105.775078
-30.289095	-4.023595	104.386604	-15.42628	10.346434	103.622971	35.337494	-13.306885	104.751907	35.807323	35.706501	98.679298	35.5724085	11.199808	101.7156025	-66.4249685	9.49306	105.5303395
-31.486038	-3.208887	104.193069	-15.465667	10.474792	103.643433	35.341164	-13.149817	104.635498	35.794964	35.957588	99.097755	35.568064	11.4038855	101.8666265	-66.499398	9.5456985	105.4202395
-32.632427	-2.407312	104.141022	-15.47904	10.552074	103.779495	35.40733	-13.046914	104.617691	35.817471	36.143909	99.468376	35.6124005	11.5484975	102.0430335	-66.5704805	9.5556505	105.5159565
-33.782761	-1.540115	104.281487	-15.478622	10.604746	103.957069	35.468391	-12.928645	104.736938	35.842762	36.268009	99.610649	35.6555765	11.669682	102.1737935	-66.6128205	9.53981	105.7403445
-34.901127	-0.632781	104.573235	-15.440631	10.628264	104.162979	35.56189	-12.891796	104.944588	35.800388	36.269127	99.58078	35.681139	11.6886655	102.262684	-66.562401	9.5678625	106.063274
-36.000446	0.264421	104.922882	-15.38883	10.501556	104.388466	35.660954	-12.931726	105.19838	35.760799	36.11076	99.342926	35.7108765	11.589517	102.270653	-66.4885365	9.413595	106.506279
-37.049301	1.143953	105.274292	-15.359211	10.233788	104.606232	35.778419	-13.096851	105.470505	35.685005	35.841393	99.041603	35.731712	11.372271	102.256054	-66.450134	9.095305	106.95641
-38.61404	2.543429	105.669617	-15.430124	9.664616	104.890396	35.804001	-13.452123	105.607895	35.436485	35.324566	98.702347	35.620243	10.9362215	102.155121	-66.480491	8.3930105	107.625671
-39.686535	3.552392	105.930946	-15.586327	9.286529	105.085014	35.655182	-13.668529	105.484947	35.147045	34.962231	98.522865	35.4011135	10.646851	102.003906	-66.5737675	7.926207	108.166122
-40.725319	4.660183	106.182205	-15.837227	9.024887	105.282913	35.404606	-13.786242	105.282608	34.82967	34.75668	98.398865	35.117138	10.485219	101.8407365	-66.791592	7.564555	108.7250895
-41.747063	5.860436	106.374908	-16.171425	8.856585	105.484215	35.051956	-13.821591	104.994476	34.427803	34.707817	98.469742	34.7398795	10.443113	101.732109	-67.0827295	7.270057	109.236321
-42.749226	7.214786	106.49823	-16.568516	8.844312	105.593178	34.672432	-13.734949	104.643806	33.980541	34.810875	98.697365	34.3264865	10.537963	101.6705855	-67.4635185	7.150661	109.5157705
-43.762295	8.570541	106.438866	-16.949814	8.903495	105.576035	34.287445	-13.570757	104.175171	33.598503	35.081154	99.007996	33.942974	10.7551985	101.5915835	-67.842602	7.0517915	109.5604865
-44.678677	10.048696	106.335892	-17.31016	9.065882	105.488678	33.922081	-13.324666	103.625061	33.234734	35.438728	99.31942	33.5784075	11.057031	101.4722405	-68.1987275	7.074733	109.5051155
-45.985493	12.372894	106.137894	-17.762163	9.489608	105.218018	33.524281	-12.781896	102.670647	32.760983	36.120831	99.675438	33.142632	11.6694675	101.1730425	-68.666958	7.3097485	109.2629935
-46.757164	13.921046	105.965195	-18.043512	9.875834	104.952774	33.317081	-12.327423	102.088928	32.442451	36.656227	99.778221	32.879766	12.164402	100.9335745	-68.96679	7.587266	108.9719735
-47.517811	15.500452	105.858002	-18.279415	10.224781	104.732025	33.090706	-11.839569	101.513145	32.084839	37.173477	99.856979	32.5877725	12.666954	100.685062	-69.1466025	7.782608	108.778988
-48.196445	17.075121	105.904137	-18.562553	10.552486	104.572739	32.851044	-11.428054	100.959122	31.747299	37.626842	100.006256	32.2991715	13.099394	100.482689	-69.4242775	8.005578	108.662789
-48.846088	18.536892	106.064835	-18.824963	10.809135	104.524216	32.556309	-11.107005	100.426254	31.469948	38.011616	100.250366	32.0131285	13.4523055	100.33831	-69.6630545	8.1659645	108.710122
-49.443844	20.019896	106.313797	-19.088619	11.029965	104.513741	32.203701	-10.818385	99.958145	31.239391	38.346447	100.575256	31.721546	13.764031	100.2667005	-69.898784	8.295899	108.7607815
-49.979836	21.457653	106.664513	-19.407305	11.271281	104.51535	31.761536	-10.504981	99.565285	30.980005	38.650642	100.854622	31.3707705	14.0728305	100.2099535	-70.1853805	8.4697315	108.8207465
-50.747192	23.461651	106.922958	-19.802565	11.717533	104.39547	31.275249	-10.088677	98.954025	30.596369	39.091297	100.879181	30.935809	14.50131	99.916603	-70.540939	8.933756	108.874337
-51.15971	24.760561	106.873108	-19.957745	11.965013	104.222	31.028208	-9.884739	98.670372	30.408445	39.275909	100.687096	30.7183265	14.695585	99.678734	-70.6338165	9.234441	108.765266
-51.509689	25.971148	106.886375	-20.122051	12.116734	104.098679	30.826843	-9.78334	98.453888	30.291561	39.362965	100.489449	30.559202	14.7898125	99.4716685	-70.803304	9.4436555	108.7256895
-51.775158	27.059444	107.012817	-20.234247	12.185871	104.034874	30.6488	-9.751915	98.260887	30.186996	39.399551	100.389801	30.417898	14.823818	99.325344	-70.886392	9.547924	108.744404
-51.995461	28.050114	107.193207	-20.363213	12.254342	104.105591	30.568235	-9.769173	98.116432	30.069796	39.435036	100.369034	30.3190155	14.8329315	99.242733	-71.0454415	9.6757525	108.968449
-52.145283	29.011389	107.33725	-20.537354	12.303012	104.181526	30.367395	-9.741835	98.201683	29.93631	39.437302	100.38118	30.1518525	14.8477335	99.2914315	-71.2265605	9.7582905	109.0716205
-52.249504	29.942879	107.454659	-20.706755	12.329123	104.237602	30.141813	-9.786745	98.233192	29.828045	39.391785	100.479042	29.984929	14.80252	99.356117	-71.398439	9.855726	109.119087
-52.293819	31.185038	107.80127	-20.886585	12.307761	104.313866	29.867437	-9.777841	98.067406	29.714108	39.407177	100.935516	29.7907725	14.814668	99.501461	-71.5639425	9.800854	109.126271
-52.240158	31.875832	108.047256	-21.027014	12.422274	104.325806	29.742193	-9.623454	97.846848	29.683468	39.554199	101.35453	29.7128305	14.9653725	99.600689	-71.7668585	9.8791755	109.050923
-52.095993	32.550735	108.282532	-21.102615	12.670819	104.317162	29.692646	-9.321958	97.602158	29.685623	39.817478	101.781372	29.6891345	15.24776	99.691765	-71.8943645	10.093878	108.942559
-51.927151	33.221146	108.421288	-21.082958	13.017452	104.255402	29.702118	-8.905219	97.335968	29.704962	40.166798	102.086128	29.70354	15.6307895	99.711048	-71.869456	10.4041145	108.799756
-51.73629	33.837719	108.481346	-21.059845	13.412915	104.165009	29.748926	-8.488075	97.051552	29.72595	40.512814	102.219376	29.737438	16.0123695	99.635464	-71.857128	10.8134605	108.694554
-51.417095	34.349098	108.532867	-21.021847	13.728322	104.074417	29.775637	-8.077106	96.787514	29.787334	40.845909	102.296951	29.7814855	16.3844015	99.5422325	-71.8251795	11.0722425	108.6066015
-51.04525	34.815819	108.518616	-20.967636	14.01049	104.036774	29.834435	-7.771654	96.649666	29.870411	41.128948	102.24202	29.852423	16.678647	99.445843	-71.787695	11.342333	108.627705
-50.348728	35.387989	108.321358	-20.618139	14.099443	103.836205	29.917734	-7.56707	96.544472	30.029947	41.292854	101.852264	29.9738405	16.862892	99.198368	-71.2101185	11.335994	108.474042
-49.821671	35.647697	108.199188	-20.758051	14.41336	103.913475	29.932749	-7.598747	96.487099	30.137114	41.282864	101.519379	30.0349315	16.8420585	99.003239	-71.5510335	11.9846615	108.823711
-49.277374	35.811863	108.060204	-20.695972	14.410088	103.881226	29.974518	-7.661054	96.422447	30.196327	41.226406	101.22142	30.0854225	16.782676	98.8219335	-71.4773665	12.0375	108.9405185
-48.658978	35.924725	107.981201	-20.574957	14.339687	103.866318	30.054621	-7.72939	96.440598	30.251604	41.159214	100.953911	30.1531125	16.714912	98.6972545	-71.3030265	11.964462	109.0353815
-47.99271	35.949257	107.866989	-20.489834	14.312633	103.932808	30.101469	-7.768772	96.511505	30.342419	41.09341	100.787758	30.221944	16.662319	98.6496315	-71.201612	11.962947	109.2159845
-47.263374	35.952194	107.740128	-20.353237	14.266533	104.012703	30.219627	-7.921901	96.556892	30.437899	41.022663	100.632668	30.328763	16.550381	98.59478	-71.035237	11.982685	109.430626
-46.429039	35.945225	107.594009	-20.355516	14.263357	104.061386	30.30447	-8.026108	96.623306	30.529139	40.958675	100.482155	30.4168045	16.4662835	98.5527305	-71.1278365	12.0604305	109.5700415
-45.039177	35.841339	107.325363	-20.201078	14.300735	104.049973	30.376455	-8.098165	96.730103	30.679237	40.893166	100.328323	30.527846	16.3975005	98.529213	-70.930002	12.2039695	109.570733
-43.954815	35.782234	107.176018	-20.094725	14.295401	104.01561	30.48498	-8.078646	96.725639	30.803507	40.917397	100.387299	30.6442435	16.4193755	98.556469	-70.8336935	12.1714265	109.474751
-42.868279	35.606777	107.088593	-19.91608	14.318898	103.957413	30.666096	-7.973105	96.591469	30.965488	41.003532	100.545837	30.815792	16.5152135	98.568653	-70.647952	12.1225825	109.346173
-41.683067	35.467915	106.959496	-19.660862	14.370123	103.879776	30.879286	-7.847407	96.439201	31.175514	41.162186	100.610672	31.0274	16.6573895	98.5249365	-70.349124	12.0828565	109.2346155
-40.410149	35.33073	106.654823	-19.366594	14.540012	103.721489	31.122307	-7.697376	96.354218	31.445959	41.353626	100.457642	31.284133	16.828125	98.40593	-70.017321	12.251899	109.037048
-39.00724	35.223328	106.066574	-19.099991	14.771644	103.491615	31.409508	-7.585797	96.392532	31.70256	41.540562	100.13102	31.556034	16.9773825	98.261776	-69.756016	12.5659055	108.721454
-37.58934	35.033325	105.409134	-18.857668	14.939613	103.250519	31.664757	-7.580945	96.672119	31.920067	41.610188	99.681694	31.792412	17.0146215	98.1769065	-69.507748	12.8646045	108.3241315
-35.293652	34.618755	104.63002	-18.508545	14.704791	103.144241	32.086914	-7.902702	97.366325	32.244698	40.856575	99.297142	32.165806	16.4769365	98.3317335	-69.182896	12.9326455	107.9567485
-33.681545	34.286549	104.295311	-18.299955	14.356399	103.157173	32.359276	-8.262762	97.803619	32.472935	41.060562	99.150665	32.4161055	16.3989	98.477142	-69.0160155	12.313898	107.837204
-32.032177	33.876411	103.943291	-18.077248	13.965622	103.154732	32.596401	-8.688153	98.386452	32.699333	40.693714	99.076515	32.647867	16.0027805	98.7314835	-68.802363	11.9284635	107.5779805
-30.325531	33.560085	103.592285	-17.88884	13.590063	103.120209	32.812321	-9.078654	98.884193	32.949841	40.30201	99.037445	32.881081	15.611678	98.960819	-68.658761	11.568448	107.279599
-28.544422	33.290203	103.207161	-17.714211	13.359631	103.074814	33.022854	-9.433202	99.277046	33.146671	39.995106	99.017136	33.0847625	15.280952	99.147091	-68.5131845	11.43831	107.002537
-26.781574	33.054321	102.804909	-17.570534	13.193449	103.031502	33.216892	-9.708706	99.896744	33.326069	39.698906	98.875076	33.2714805	14.9951	99.38591	-68.4125485	11.391798	106.677094
-24.913929	32.900555	102.388641	-17.395641	13.059942	103.055382	33.39904	-10.003805	100.52018	33.53056	39.378906	98.737785	33.4648	14.6875505	99.6289825	-68.256082	11.4323335	106.4817815
-22.052809	32.718277	102.048203	-17.151905	12.756631	103.183662	33.666191	-10.376774	101.414764	33.804657	38.964485	98.633995	33.735424	14.2938555	100.0243795	-68.039234	11.2194065	106.3429445
-20.083614	32.650463	102.047516	-17.055201	12.50634	103.374123	33.793926	-10.587431	101.890839	33.905815	38.716949	98.748978	33.8498705	14.064759	100.3199085	-67.9602725	10.947921	106.4283375
-18.129877	32.612072	102.264931	-16.989349	12.209099	103.522133	33.893391	-10.704973	102.074791	33.981453	38.586025	99.191216	33.937422	13.940526	100.6330035	-67.91612	10.477672	106.4112625
-16.133951	32.72607	102.54126	-17.036842	12.038894	103.507065	33.917652	-10.701022	102.04216	34.052929	38.644318	99.898827	33.9852905	13.971648	100.9704935	-68.0589745	10.10614	106.0436365
-14.164732	32.888969	102.871597	-17.090624	12.012412	103.326843	33.915413	-10.503748	101.724152	34.090092	38.877182	100.893799	34.0027525	14.186717	101.3089755	-68.1840005	9.838107	105.3447105
-12.147116	33.143333	103.253403	-17.107557	12.252042	103.148758	33.986111	-10.047054	101.401428	34.045238	39.325436	102.025894	34.0156745	14.639191	101.713661	-68.2307885	9.864893	104.583855
-10.138511	33.471733	103.909004	-17.156452	12.662644	103.075012	34.096493	-9.458667	101.38308	34.008728	39.879383	103.769623	34.0526105	15.210358	102.5763515	-68.3655145	10.11493	103.5736725
-7.154145	33.794868	105.56208	-17.304483	13.177898	103.182205	34.56118	-8.633876	101.864113	34.026897	40.675774	107.299675	34.2940385	16.020949	104.581894	-68.9030045	10.334847	101.782516
-5.21262	33.909527	106.814301	-17.403271	13.475771	103.204987	34.876331	-8.10714	102.45253	34.016857	41.113262	109.828773	34.446594	16.503061	106.1406515	-69.253136	10.448481	100.2693225
-3.297987	34.075172	107.56881	-17.413336	13.945328	103.061676	35.320644	-7.646124	103.695503	34.010925	41.416245	112.023117	34.6657845	16.8850605	107.85931	-69.4924565	11.0055955	98.264042
-1.361959	34.178905	107.864426	-17.377348	14.526892	102.783478	35.85146	-7.422566	105.715813	34.060089	41.78146	113.689209	34.9557745	17.179447	109.702511	-69.7104705	11.874337	95.864445
0.509353	34.282948	107.979874	-17.187777	14.999474	102.381119	36.282204	-7.368658	108.075584	34.132782	42.138062	114.858231	35.207493	17.384702	111.4669075	-69.583047	12.614246	93.2953305
2.26016	34.195477	108.152565	-16.908833	15.150362	102.120911	36.629692	-7.370456	110.033501	34.317272	42.221443	115.50621	35.473482	17.4254935	112.7698555	-69.291148	12.8752305	91.4719665
3.923676	33.969448	108.270157	-16.441957	14.984483	102.016602	36.895126	-7.557592	111.5849	34.613876	42.206852	115.80442	35.754501	17.32463	113.69466	-68.638415	12.644336	90.338544
6.074178	33.492477	108.637512	-15.798357	14.427797	102.116417	37.350101	-7.995166	112.923111	35.216072	41.806828	116.082382	36.2830865	16.905831	114.5027465	-67.8798005	11.949763	89.7300875
7.194651	33.204327	109.082863	-15.662219	14.278796	102.379143	37.566292	-8.213611	113.533768	35.512432	41.636925	116.365791	36.539362	16.711657	114.9497795	-67.8638	11.845935	89.8085065
8.017205	32.894524	109.652733	-15.299346	14.163044	102.476082	37.735645	-8.184041	113.960754	35.672066	41.641434	116.812225	36.7038555	16.7286965	115.3864895	-67.3025475	11.5973915	89.5656745
8.599685	32.624805	110.358467	-15.250474	14.305401	102.746651	37.805599	-8.063251	114.16806	35.682861	41.714474	117.524323	36.74423	16.8256115	115.8461915	-67.245178	11.7851905	89.6471105
9.00031	32.404934	111.005386	-15.227704	14.564837	102.98101	37.807995	-7.943103	114.406548	35.664875	41.819946	118.376053	36.736435	16.9384215	116.3913005	-67.191843	12.1912525	89.5707195
9.262321	32.103642	111.572037	-15.187974	14.915013	103.270279	37.826431	-7.832859	114.730202	35.775547	41.940819	119.04776	36.800989	17.05398	116.888981	-67.176937	12.776046	89.651577
9.412449	31.770426	111.923836	-15.078148	15.210048	103.494469	37.876183	-7.763504	114.998558	35.96859	42.050583	119.544006	36.9223865	17.1435395	117.271282	-67.0786825	13.2765565	89.717656
9.449998	31.143301	111.938751	-14.819164	15.348779	103.704643	38.092648	-7.755304	114.93158	36.307926	42.066837	119.714043	37.200287	17.1557665	117.3228115	-66.838615	13.5417915	90.0864745
9.34312	30.658352	111.640045	-14.678759	15.433252	103.926262	38.274723	-7.789437	114.547661	36.582047	42.054333	119.306984	37.428385	17.132448	116.9273225	-66.785903	13.734056	90.9252015
9.052105	30.016834	111.283318	-14.565344	15.516365	104.333809	38.387672	-7.726244	113.919357	36.913528	42.083977	118.583275	37.6506	17.1788665	116.251316	-66.781288	13.8538635	92.416302
8.558885	29.406532	110.890579	-14.505625	15.677066	104.983459	38.434528	-7.646373	113.367668	37.173141	42.145741	117.839195	37.8038345	17.249684	115.6034315	-66.8150845	14.104448	94.3634865
7.865287	28.66567	110.706604	-14.53881	15.83227	105.857445	38.392185	-7.698034	113.030663	37.410538	42.158146	116.968956	37.9013615	17.230056	114.9998095	-66.9789815	14.434484	96.7150805
7.055766	27.848789	110.608292	-14.598046	15.912525	106.76651	38.283245	-7.869691	112.726913	37.590393	42.046562	116.109444	37.936819	17.0884355	114.4181785	-67.132911	14.7366145	99.1148415
6.102745	26.875278	110.465935	-14.694052	15.93265	107.67746	38.037445	-8.093189	112.308189	37.741001	41.835442	115.174782	37.889223	16.8711265	113.7414855	-67.277327	14.9941735	101.6134345
4.523287	25.393501	110.337494	-14.857188	15.945358	108.751366	37.515335	-8.389247	111.111702	37.830238	41.519558	113.864967	37.6727865	16.5651555	112.4883345	-67.3871625	15.3255605	105.0143975
3.438815	24.368742	110.212006	-14.94996	16.048172	109.251366	37.157665	-8.50554	110.035217	37.841068	41.405151	113.055656	37.4993665	16.4498055	111.5454365	-67.3992865	15.6465385	106.9572955
2.333261	23.342638	110.046555	-15.009335	16.199709	109.591209	36.800591	-8.543006	108.737946	37.848778	41.352264	112.344193	37.3246845	16.404629	110.5410695	-67.3433545	15.994789	108.6413485
1.236389	22.29487	109.816185	-15.007975	16.433126	109.768066	36.43988	-8.466462	107.575943	37.904091	41.353054	111.7285	37.1719855	16.443296	109.6522215	-67.1879355	16.422956	109.8839105
0.171601	21.176287	109.518524	-14.985458	16.680342	109.77713	36.167381	-8.37093	106.447449	37.952881	41.403584	111.239159	37.060131	16.516327	108.843304	-67.031047	16.844357	110.710956
-0.879188	20.048914	109.114197	-14.992422	17.000393	109.61908	35.950314	-8.204973	105.620155	37.997566	41.475616	110.873917	36.97394	16.6353215	108.247036	-66.958784	17.3654645	110.991124
-1.852237	18.843466	108.7201	-14.964108	17.341236	109.467079	35.798149	-8.042232	105.183899	37.983311	41.577442	110.481514	36.89073	16.767605	107.8327065	-66.818946	17.914867	111.1014515
-3.262181	16.853151	108.479118	-14.939404	17.676149	109.495094	35.698299	-8.088597	105.358925	38.059071	41.565872	110.002388	36.878685	16.7386375	107.6806565	-66.757493	18.6136605	111.3095315
-4.102704	15.325564	108.687485	-14.909561	17.615948	109.731148	35.66198	-8.359127	106.0354	38.135933	41.367081	110.004494	36.8989565	16.503977	108.019947	-66.7180785	18.727919	111.442349
-4.946191	13.720024	109.01532	-15.019367	17.419907	110.056725	35.661812	-8.768166	107.080673	38.152851	41.035877	110.289589	36.9073315	16.1338555	108.685131	-66.9460655	18.7059585	111.428319
-5.78327	12.06738	109.445488	-15.186898	17.045446	110.379494	35.608433	-9.1716	108.434799	38.103718	40.660679	110.795227	36.8560755	15.7445395	109.615013	-67.2298715	18.3463525	111.143975
-6.561511	10.328022	109.995689	-15.438916	16.647963	110.76709	35.596676	-9.542469	109.889313	37.960899	40.292969	111.489845	36.7787875	15.37525	110.689579	-67.6566195	17.920676	110.844601
-7.335505	8.651718	110.656822	-15.726407	16.300617	111.2108	35.656139	-9.810344	111.51799	37.802666	40.026649	112.234833	36.7294025	15.1081525	111.8764115	-68.1822165	17.4930815	110.5451885
-8.122728	7.005701	111.479965	-16.026571	16.079227	111.807213	35.7346	-10.030348	113.163971	37.685165	39.899139	113.035477	36.7098825	14.9343955	113.099724	-68.7630245	17.2240585	110.514702
-9.156915	4.572841	112.773026	-16.35021	15.777147	112.688431	35.902542	-10.210256	115.508743	37.517178	39.849426	114.246979	36.70986	14.819585	114.877861	-69.41028	16.734709	110.499001
-9.905743	3.016946	113.59491	-16.422449	15.563534	113.178757	35.943878	-10.284964	116.83004	37.506996	39.833439	114.94442	36.725437	14.7742375	115.88723	-69.570335	16.3528305	110.470284
-10.631949	1.509341	114.180733	-16.656631	15.392491	113.66584	35.926876	-10.431013	117.730164	37.550831	39.782108	115.582146	36.7388535	14.6755475	116.656155	-70.0521155	16.1094345	110.675525
-11.27211	0.034668	114.48703	-16.66728	15.20499	113.908539	35.817863	-10.480555	118.316582	37.614269	39.745899	116.093315	36.716066	14.632672	117.2049485	-70.050626	15.777308	110.6121295
-12.036858	-1.337582	114.666832	-16.730394	15.152113	114.096191	35.769375	-10.473283	118.457047	37.647198	39.750008	116.320763	36.7082865	14.6383625	117.388905	-70.1690745	15.6658635	110.803477
-12.798491	-2.614794	114.649109	-16.829531	15.312359	114.180168	35.747589	-10.322023	118.364166	37.626556	39.809662	116.162766	36.6870725	14.7438195	117.263466	-70.3461345	15.8808985	111.09687
-13.182137	-4.053	114.258667	-16.723518	15.48695	114.022537	35.760056	-10.133415	118.050827	37.63427	39.891998	115.550407	36.697163	14.8792915	116.800617	-70.144199	16.0946085	111.244457
-14.518661	-5.666603	113.826332	-16.350912	15.654635	113.472435	35.86832	-10.013721	117.214394	37.852917	39.944248	114.231239	36.8606185	14.9652635	115.7228165	-69.5624425	16.3440065	111.2220535
-15.189523	-6.885346	113.517632	-16.007359	15.623736	113.052773	35.96312	-10.046151	116.510857	38.028271	39.801304	113.101074	36.9956955	14.8775765	114.8059655	-69.0104135	16.3698955	111.2995805
-15.931092	-8.059237	113.444992	-15.589097	15.498442	112.636276	36.084743	-10.207891	115.900398	38.26442	39.515915	111.75164	37.1745815	14.654012	113.826019	-68.3527755	16.342872	111.446533
-16.658701	-9.184231	113.657066	-15.231369	15.30759	112.301765	36.231091	-10.533743	115.59967	38.482758	39.078773	110.394371	37.3569245	14.272515	112.9970205	-67.8196625	16.342665	111.6065095
-17.382339	-10.264494	114.184692	-14.90335	15.023741	112.06044	36.353172	-10.921915	115.670204	38.736248	38.483414	108.912575	37.54471	13.7807495	112.2913895	-67.35141	16.2667325	111.8294905
-18.067787	-11.269306	114.953491	-14.585513	14.616813	111.838661	36.473892	-11.37251	115.861427	38.893436	37.73848	107.440887	37.683664	13.182985	111.651157	-66.85469	16.050641	112.026165
-18.769812	-12.16173	115.687195	-14.287708	14.025394	111.680878	36.607368	-11.949157	116.091408	38.984539	36.858238	106.104042	37.7959535	12.4545405	111.097725	-66.3713695	15.5962475	112.264031
-19.668297	-13.484509	116.481819	-13.993764	12.912724	111.508545	36.779545	-12.884934	116.358734	39.114616	35.503891	104.707039	37.9470805	11.3094785	110.5328865	-65.9346085	14.5159695	112.4842035
-20.401493	-14.196075	116.669975	-13.914794	12.165323	111.405968	36.764641	-13.552241	116.329559	39.101185	34.720551	104.261688	37.932913	10.584155	110.2956235	-65.762501	13.746491	112.5163125
-21.073034	-14.775911	116.658661	-13.926119	11.557027	111.324265	36.655636	-14.153078	116.078659	39.072655	34.023495	103.960075	37.8641455	9.9352085	110.019367	-65.7163835	13.1788455	112.629163
-21.669821	-15.128428	116.659843	-13.95317	11.193972	111.299789	36.516926	-14.596836	115.775887	39.053963	33.507893	103.629745	37.7854445	9.4555285	109.702816	-65.6917845	12.9324155	112.896762
-22.266993	-15.216191	116.845047	-13.94421	11.015944	111.28318	36.457901	-14.928475	115.517128	39.013481	33.063759	103.137054	37.735691	9.067642	109.327091	-65.624111	12.964246	113.239269
-22.75338	-15.134276	117.030289	-13.906219	10.847464	111.268791	36.433907	-15.187548	115.276428	38.918282	32.640583	102.635147	37.6760945	8.7265175	108.9557875	-65.4885325	12.9684105	113.5817945
-23.232512	-14.987935	117.093071	-13.819072	10.576225	111.217941	36.473473	-15.441124	115.126129	38.840405	32.226936	102.183044	37.656939	8.392906	108.6545865	-65.295083	12.759544	113.7812955
-23.878094	-14.523556	116.794609	-13.736463	10.008911	111.062965	36.62735	-15.846938	114.899315	38.752701	31.73348	101.868904	37.6900255	7.943271	108.3841095	-65.1629515	12.074551	113.7418205
-24.243414	-14.065761	116.285881	-13.684395	9.596333	110.941055	36.760006	-16.119827	114.642265	38.744225	31.528061	101.870178	37.7521155	7.704117	108.2562215	-65.1209055	11.488549	113.6258885
-24.578098	-13.477254	115.554916	-13.655846	9.229504	110.754082	36.850853	-16.291445	114.26046	38.760178	31.453728	101.998344	37.8055155	7.5811415	108.129402	-65.1172075	10.8778665	113.378762
-25.004244	-12.742683	114.632202	-13.676808	9.04716	110.480392	36.95208	-16.295519	113.736618	38.736599	31.610247	102.195511	37.8443395	7.657364	107.9660645	-65.1979555	10.436956	112.9947195
-25.372818	-11.77453	113.635323	-13.709495	9.012024	110.179733	37.047409	-16.139183	113.071503	38.679008	32.032829	102.491745	37.8632085	7.946823	107.781624	-65.2821985	10.077225	112.577842
-25.621981	-10.689144	112.633156	-13.730957	9.120653	109.838013	37.122662	-15.847007	112.343613	38.61533	32.551502	102.769829	37.868996	8.3522475	107.556721	-65.33091	9.8890585	112.119305
-26.035912	-9.380094	111.614563	-13.781689	9.262455	109.457062	37.172325	-15.532652	111.589622	38.60247	33.102406	103.049484	37.8873975	8.784877	107.319553	-65.4507755	9.740033	111.594571
-26.519827	-7.289849	110.058685	-13.810414	9.53616	108.809578	37.225101	-15.015682	110.552094	38.568119	33.881874	103.432335	37.89661	9.433096	106.9922145	-65.517438	9.639224	110.6269415
-26.824383	-5.757116	108.954391	-13.827874	9.739078	108.305756	37.246059	-14.666301	109.844948	38.576256	34.4128	103.909645	37.9111575	9.8732495	106.8772965	-65.5669055	9.6049065	109.7342155
-27.202713	-4.183824	107.955078	-13.773616	10.010483	107.863876	37.341705	-14.278162	109.170616	38.63131	34.961666	104.519669	37.9865075	10.341752	106.8451425	-65.5337395	9.679214	108.8826095
-27.516428	-2.494711	107.02549	-13.72086	10.38733	107.475517	37.440491	-13.888351	108.645569	38.814823	35.507973	105.278275	38.127657	10.809811	106.961922	-65.569377	9.964849	107.989112
-27.856918	-0.767618	106.16127	-13.689795	10.811583	107.114708	37.502949	-13.50912	108.208214	39.059303	36.040638	106.155266	38.281126	11.265759	107.18174	-65.660716	10.357407	107.047676
-28.28714	0.94883	105.436646	-13.612554	11.196839	106.793037	37.521854	-13.171193	107.871178	39.2799	36.451485	106.860687	38.400877	11.640146	107.3659325	-65.625985	10.753532	106.2201415
-28.658304	2.639771	104.884926	-13.552835	11.541423	106.496445	37.561485	-12.871083	107.533562	39.481251	36.763859	107.260681	38.521368	11.946388	107.3971215	-65.627038	11.136458	105.5957685
-29.327557	5.094236	104.133224	-13.451884	11.960216	105.913498	37.624393	-12.465681	107.07991	39.627029	37.113865	107.241035	38.625711	12.324092	107.1604725	-65.529479	11.59634	104.6665235
-29.896597	6.601291	103.563522	-13.378574	12.09528	105.413773	37.636131	-12.283668	106.751289	39.662586	37.220306	106.92382	38.6493585	12.468319	106.8375545	-65.4065065	11.722241	103.9899915
-30.348948	8.064316	103.085533	-13.335884	12.148383	104.935692	37.680073	-12.179142	106.423996	39.666039	37.279507	106.523453	38.673056	12.5501825	106.4737245	-65.344824	11.7465835	103.3976595
-30.96402	9.475533	102.745178	-13.229552	12.172079	104.560066	37.801727	-12.129939	106.108383	39.679703	37.327084	106.142342	38.740715	12.5985725	106.1253625	-65.199819	11.7455855	102.9947695
-31.614807	10.781653	102.455269	-13.123034	12.110495	104.24144	37.928295	-12.110515	105.813011	39.729546	37.353088	105.821869	38.8289205	12.6212865	105.81744	-65.0749885	11.5997035	102.66544
-32.27121	12.088752	102.317024	-13.018386	12.090679	104.007362	38.012249	-12.115269	105.490578	39.831718	37.337696	105.431007	38.9219835	12.6112135	105.4607925	-64.9587555	11.5701445	102.5539315
-32.99548	13.380257	102.332664	-12.839265	12.113015	103.882088	38.06921	-12.145317	105.176903	40.404118	37.101601	104.675804	39.236664	12.478142	104.9263535	-64.915194	11.747888	102.8378225
-34.065971	15.210395	102.766624	-12.541613	12.203621	103.928421	38.187389	-12.183226	104.684708	40.254257	37.172432	103.629616	39.220823	12.494603	104.157162	-64.304049	11.912639	103.69968
-34.859779	16.346159	103.232803	-12.26285	12.183232	104.076195	38.365475	-12.218334	104.311333	40.424435	37.172787	102.682198	39.394955	12.4772265	103.4967655	-63.920655	11.8892375	104.6556245
-35.666744	17.38332	103.594269	-12.056233	11.966459	104.144348	38.570358	-12.325471	103.897095	41.041382	36.992393	101.729294	39.80587	12.333461	102.8131945	-63.918336	11.599457	105.4755015
-36.385387	18.343563	103.86293	-11.802687	11.593449	104.110703	38.788898	-12.490843	103.364197	41.146488	36.922821	101.420868	39.967693	12.215989	102.3925325	-63.573067	10.970909	105.8288735
-37.16724	19.279285	104.165558	-11.608088	11.179476	104.049751	38.937626	-12.633053	102.663254	41.226288	36.770382	101.249191	40.081957	12.0686645	101.9562225	-63.298133	10.2902875	106.1432795
-37.904621	20.174805	104.626938	-11.46097	10.854001	104.013184	39.032154	-12.653173	101.797066	41.239723	36.683407	101.06987	40.1359385	12.015117	101.433468	-63.0578785	9.692885	106.5929
-38.663147	21.08843	105.412659	-11.385326	10.697629	104.13015	38.91864	-12.427546	100.909187	41.098423	36.72102	100.761208	40.0085315	12.146737	100.8351975	-62.7791835	9.248521	107.4251025
-39.746304	22.354265	106.988319	-11.357884	10.823469	104.561913	38.654415	-11.906814	99.638931	40.232487	37.211678	100.081894	39.443451	12.652432	99.8604125	-62.159219	8.994506	109.2634135
-40.385189	23.07468	107.966087	-11.36029	10.900203	104.842033	38.548965	-11.562789	98.990288	39.774857	37.452766	99.289497	39.161911	12.9449885	99.1398925	-61.882491	8.8554175	110.5441735
-41.010509	23.780855	108.632919	-11.390411	10.959262	104.95871	38.483192	-11.390227	98.566292	39.338322	37.702408	98.211601	38.910757	13.1560905	98.3889465	-61.691579	8.7624335	111.5284735
-41.606491	24.442144	108.858788	-11.421746	10.910659	104.85762	38.44323	-11.36992	98.310539	39.356674	37.779953	96.631912	38.899952	13.2050165	97.4712255	-61.743444	8.6163015	112.2440145
-42.141239	25.029459	108.71669	-11.519699	10.760225	104.499504	38.412445	-11.476188	98.086159	38.548069	38.079552	95.426826	38.480257	13.301682	96.7564925	-61.519655	8.218768	112.2425155
-42.604439	25.564734	108.35141	-11.596281	10.578604	103.988823	38.42646	-11.558548	97.657654	38.505901	37.988209	93.709541	38.4661805	13.2148305	95.6835975	-61.6587425	7.9423775	112.2940485
-42.88435	26.078949	107.854553	-11.66697	10.332677	103.3106	38.549995	-11.622602	96.89518	37.624813	38.177319	92.330872	38.087404	13.2773585	94.613026	-61.421344	7.3879955	112.008174
-43.253716	26.942297	107.044579	-11.832253	10.20285	101.986565	38.537903	-11.378078	95.019302	36.797188	38.421501	90.02652	37.6675455	13.5217115	92.522911	-61.3320515	6.8839885	111.450219
-43.307724	27.518589	106.659363	-11.946427	10.293293	101.047661	38.325668	-10.942128	93.329292	36.19791	38.851124	88.613617	37.261789	13.954498	90.9714545	-61.154643	6.632088	111.1238675
-43.198799	28.168402	106.28022	-12.072956	10.534469	100.085793	38.004509	-10.303267	91.550835	35.596802	39.449558	87.38826	36.8006555	14.5731455	89.4695475	-60.9465675	6.4957925	110.7020385
-42.958027	28.875217	105.799484	-12.176186	10.904602	99.130226	37.609066	-9.536152	89.90834	35.045265	40.128864	86.478355	36.3271655	15.296356	88.1933475	-60.6795375	6.512848	110.0671045
-42.604214	29.556107	105.159462	-12.324829	11.224883	98.123123	37.24189	-8.816835	88.41404	34.59483	40.792336	85.92865	35.91836	15.9877505	87.171345	-60.568018	6.4620155	109.074901
-42.138702	30.278025	104.320869	-12.484531	11.461878	97.089729	36.980686	-8.182383	87.056053	34.379959	41.408409	85.663284	35.6803225	16.613013	86.3596685	-60.6493845	6.310743	107.8197895
-41.536106	30.962664	103.235771	-12.645984	11.717371	96.069176	36.878757	-7.637088	86.008003	34.319012	41.896164	85.573509	35.5988845	17.129538	85.790756	-60.8908525	6.305204	106.347596
-40.416115	32.024689	101.110115	-12.753921	12.14363	94.630516	37.046032	-7.055514	85.331116	34.364883	42.362186	85.610672	35.7054575	17.653336	85.470894	-61.2132995	6.633924	103.790138
-39.41077	32.684372	99.782402	-12.777416	12.36149	93.924698	37.33746	-6.869027	85.46962	34.401867	42.567642	85.683586	35.8696635	17.8493075	85.576603	-61.4244955	6.8736725	102.272793
-38.262566	33.245537	98.708549	-12.738972	12.386422	93.477104	37.674606	-6.691632	85.836571	34.487713	42.710533	85.974052	36.0811595	18.0094505	85.9053115	-61.5591035	6.7633935	101.0488965
-37.028214	33.742214	97.716988	-12.669799	12.368917	93.248276	38.074383	-6.562824	86.497711	34.616943	42.776772	86.481194	36.345663	18.106974	86.4894525	-61.685261	6.63086	100.0070995
-35.581554	34.227909	96.816841	-12.581166	12.285008	93.166458	38.544376	-6.516918	87.469299	34.802334	42.777225	87.024132	36.673355	18.1301535	87.2467155	-61.835687	6.4398625	99.0862005
-34.065975	34.683899	96.09877	-12.508299	12.177605	93.227425	38.839958	-6.505027	88.574112	34.956375	42.691956	87.620453	36.8981665	18.0934645	88.0972825	-61.9147645	6.2617455	98.3575675
-32.457375	35.142277	95.60759	-12.469071	12.079358	93.384377	38.997166	-6.494815	89.583694	35.143383	42.643147	88.24099	37.0702745	18.074166	88.912342	-62.0084165	6.08455	97.856412
-30.037849	35.849304	95.571846	-12.545874	11.897473	93.73925	39.071266	-6.367414	90.774162	35.229248	42.679928	89.567413	37.150257	18.156257	90.1707875	-62.242005	5.638689	97.3077125
-28.154732	36.24617	95.721985	-12.653914	11.882844	94.016701	39.020271	-6.103185	91.293709	35.150265	42.882259	90.483055	37.085268	18.389537	90.888382	-62.393096	5.376151	97.14502
-26.4137	36.708748	96.153412	-12.819502	12.022824	94.29818	38.969521	-5.590676	91.589371	34.907646	43.285164	91.19265	36.9385835	18.847244	91.3910105	-62.5775875	5.198404	97.2053495
-24.533644	37.204342	96.585533	-12.940269	12.298704	94.64328	38.888081	-4.874339	91.720703	34.494694	43.903133	91.872437	36.6913875	19.514397	91.79657	-62.5719255	5.083011	97.48999
-22.703878	37.658939	97.043297	-13.065126	12.66951	94.977348	38.867546	-4.130702	91.944138	34.174683	44.573929	92.438438	36.5211145	20.2216135	92.191288	-62.6513665	5.1174065	97.763408
-20.785736	38.170246	97.347015	-13.152666	13.081177	95.255188	38.888096	-3.463137	92.290337	33.974728	45.272633	93.089966	36.431412	20.904748	92.6901515	-62.736744	5.257606	97.8202245
-18.745678	38.630344	97.622856	-13.205171	13.467407	95.421532	38.937332	-2.888036	92.621437	33.889008	45.877861	93.836678	36.41317	21.4949125	93.2290575	-62.823512	5.4399015	97.6140065
-15.60985	39.187664	97.865189	-13.179377	13.958025	95.486794	39.05817	-2.040556	93.045921	33.933907	46.67836	95.008492	36.4960385	22.318902	94.0272065	-62.8547925	5.597148	96.9463815
-13.471346	39.513584	97.855286	-13.102992	14.372574	95.436646	39.256428	-1.469806	93.488243	33.990292	47.332214	95.690331	36.62336	22.931204	94.589287	-62.829344	5.813944	96.284005
-11.294384	39.864674	97.635963	-13.006167	14.895571	95.368126	39.546295	-0.818151	94.170639	33.998779	47.665245	96.275497	36.772537	23.423547	95.223068	-62.784871	6.367595	95.513184
-9.127966	40.14566	97.370377	-12.927649	15.400871	95.34819	39.852516	-0.199697	95.001663	33.956841	48.785397	96.745316	36.9046785	24.29285	95.8734895	-62.7599765	6.508892	94.8228905
-6.883875	40.378613	97.268578	-12.811068	15.861574	95.410812	40.138306	0.342026	95.883675	34.054234	49.392536	97.35833	37.09627	24.867281	96.6210025	-62.718406	6.855867	94.2006215
-4.671581	40.537132	97.355499	-12.644081	16.224915	95.604149	40.388672	0.651533	96.874008	34.279259	49.790428	98.115105	37.3339655	25.2209805	97.4945565	-62.6221275	7.2288495	93.7137415
-2.412147	40.586697	97.861	-12.50511	16.498962	96.004555	40.660198	0.697689	97.871574	34.64682	50.017529	99.106415	37.653509	25.357609	98.4889945	-62.663729	7.640315	93.5201155
0.901592	40.478214	99.180557	-12.32344	16.776796	96.667999	40.932377	0.730141	99.277763	35.369892	50.149059	101.368729	38.1511345	25.4396	100.323246	-62.7980145	8.113992	93.012752
3.024151	40.355003	100.240913	-12.258643	16.998152	96.939789	41.05814	0.697431	100.208923	35.795212	50.15176	103.166214	38.426676	25.4245955	101.6875685	-62.943962	8.5717085	92.1920095
5.053489	40.205822	101.209152	-12.242313	17.302225	96.915131	41.134792	0.777361	101.61116	36.073856	50.218861	105.0084	38.604324	25.498111	103.30978	-63.08895	9.106339	90.520482
6.991789	40.071217	102.119812	-12.176776	17.630424	96.818657	41.476448	0.893224	102.954758	36.27737	50.378304	106.620918	38.876909	25.635764	104.787838	-63.230461	9.625084	88.849476
8.840691	39.825821	103.055038	-11.960767	17.919203	96.817436	41.843678	1.100209	104.375992	36.442482	50.536751	108.079041	39.14308	25.81848	106.2275165	-63.064614	10.019926	87.4073555
10.566448	39.545155	104.062805	-11.652632	18.115013	96.946533	42.329182	1.296024	105.70195	36.686653	50.646053	109.434677	39.5079175	25.9710385	107.5683135	-62.8131815	10.2589875	86.3247525
12.156868	39.172058	105.009285	-11.215312	18.192333	97.097275	42.935635	1.454169	106.82106	36.94659	50.742573	110.712769	39.9411125	26.098371	108.7669145	-62.3717365	10.286295	85.4276355
14.189738	38.566238	106.429337	-10.606857	18.337646	97.625763	43.825871	1.647169	108.427727	37.43322	50.908981	112.28875	40.6295455	26.278075	110.3582385	-61.8432595	10.397217	84.8932875
15.528804	38.084026	107.220825	-10.231677	18.40856	98.125771	44.305721	1.84589	109.262779	37.748657	51.065319	113.25898	41.027189	26.4556045	111.2608795	-61.490543	10.3615155	84.9906625
16.487556	37.546753	108.062706	-9.929662	18.475327	98.721657	44.815594	2.077163	109.863937	38.000851	51.210587	114.193642	41.4082225	26.643875	112.0287895	-61.2675465	10.306779	85.4145245
17.303917	36.971203	108.885063	-9.723702	18.53384	99.321114	45.30751	2.386936	110.298714	38.195686	51.323025	115.06102	41.751598	26.8549805	112.679867	-61.199002	10.2126995	85.962361
17.869677	36.286846	109.680511	-9.648033	18.577868	99.806503	45.616005	2.636243	110.694138	38.290726	51.400387	116.028	41.9533655	27.018315	113.361069	-61.2494315	10.137421	86.251937
18.300039	35.497528	110.419037	-9.647482	18.688086	100.177917	45.761158	2.803741	111.097267	38.305294	51.402355	117.045532	42.033226	27.103048	114.0713995	-61.32819	10.273124	86.2844345
18.487907	34.64196	111.074768	-9.723076	18.83149	100.521912	45.837822	2.938434	111.431328	38.320465	51.451077	117.939865	42.0791435	27.1947555	114.6855965	-61.5252955	10.4682245	86.3582275
18.645254	33.224918	111.57048	-9.835878	19.149389	101.06002	45.751366	3.128954	112.048279	38.283478	51.601143	118.711746	42.017422	27.3650485	115.3800125	-61.689178	10.9337295	86.7400275
18.586199	32.220413	111.49614	-9.901208	19.25395	101.345459	45.736259	3.261816	112.22023	38.247517	51.736523	118.768059	41.991888	27.4991695	115.4941445	-61.794304	11.0087305	87.1967735
18.457626	30.995291	111.051979	-9.966375	19.266874	101.569603	45.754665	3.378341	112.150169	38.17865	51.848824	118.45845	41.9666575	27.6135825	115.3043095	-61.8994075	10.9201655	87.8348965
18.214931	29.740921	110.43811	-10.064492	19.206818	101.847885	45.697086	3.47188	111.979439	38.071239	51.949917	117.683067	41.8841625	27.7108985	114.831253	-62.0131465	10.7027375	88.864517
17.804285	28.452374	109.728706	-10.229805	19.157774	102.356827	45.556622	3.520324	111.691917	37.989128	51.969463	116.64151	41.772875	27.7448935	114.1667135	-62.232485	10.5706545	90.5469405
17.212143	26.897722	109.271446	-10.462811	19.110826	103.172325	45.270401	3.513421	111.387703	37.982868	51.836288	115.510818	41.6266345	27.6748545	113.4492605	-62.5522565	10.5467975	92.8953895
16.482147	25.221035	109.090721	-10.727792	19.080408	104.222977	44.950558	3.259942	111.367035	38.01968	51.620602	114.428497	41.485119	27.440272	112.897766	-62.940703	10.720544	95.548188
15.11386	22.568024	109.261276	-11.146883	18.943806	105.814873	44.378284	2.62276	111.793427	37.976425	51.110043	112.997421	41.1773545	26.8664015	112.395424	-63.4711205	11.0212105	99.234322
14.087873	20.726929	109.373894	-11.516341	18.831924	106.73069	43.906902	2.140034	111.957123	37.929214	50.672306	112.201096	40.918058	26.40617	112.0791095	-63.95074	11.257678	101.3822705
12.977049	18.908295	109.446777	-11.890318	18.83968	107.530151	43.329792	1.713264	111.747238	37.822666	50.177635	111.314758	40.576229	25.9454495	111.530998	-64.356865	11.7339105	103.529304
11.854445	17.08469	109.377632	-12.250297	18.911001	108.215988	42.705715	1.387366	111.226204	37.64785	49.666153	110.339844	40.1767825	25.5267595	110.783024	-64.6773765	12.2952425	105.648952
10.682421	15.344866	109.228912	-12.597201	19.111341	108.770523	42.041149	1.205681	110.559227	37.503361	49.313744	109.430817	39.772255	25.2597125	109.995022	-64.966657	12.9629695	107.546024
9.520648	13.625625	109.087547	-12.903315	19.353434	109.110619	41.499458	1.095379	110.005798	37.337257	49.189838	108.570602	39.4183575	25.1426085	109.2882	-65.2249875	13.5642595	108.933038
8.407492	11.97249	108.905388	-13.159278	19.730045	109.181763	41.056858	1.101821	109.719574	37.058937	49.241604	107.82888	39.0578975	25.1717125	108.774227	-65.3764535	14.2883775	109.589299
6.862908	9.468747	108.870674	-13.395185	20.370741	108.989929	40.682484	1.171716	109.762917	36.68977	49.329216	106.321487	38.686127	25.250466	108.042202	-65.476497	15.491016	109.937656
5.926405	7.920849	109.008537	-13.464769	20.763121	108.722916	40.613995	1.155099	110.057129	36.549843	49.338234	104.85257	38.581919	25.2466665	107.4548495	-65.511457	16.2795755	109.9909825
5.078979	6.327254	109.251961	-13.423988	21.027023	108.360115	40.634693	1.147668	110.427307	36.415627	49.13242	103.37188	38.52516	25.140044	106.8995935	-65.373136	16.914002	109.8206365
4.278363	4.828841	109.595833	-13.314088	21.023846	107.985046	40.666584	1.117052	110.816238	36.308537	48.74794	102.073799	38.4875605	24.932496	106.4450185	-65.1157365	17.115196	109.5250735
3.503094	3.373582	109.965172	-13.187577	20.83486	107.592033	40.735401	0.959047	111.232353	36.279644	48.28796	101.080719	38.5075225	24.6235035	106.156536	-64.8826765	17.0462165	109.02753
2.799901	2.050083	110.362053	-13.085511	20.541824	107.18042	40.811703	0.736246	111.754272	36.784889	47.633972	100.183937	38.798296	24.185109	105.9691045	-64.969318	16.898539	108.3917355
2.077477	0.920104	110.864578	-12.98383	20.280682	106.774857	40.942097	0.475836	112.46666	36.958649	47.079071	99.612686	38.950373	23.7774535	106.039673	-64.918033	16.7839105	107.510041
1.071041	-0.549806	111.526024	-12.758632	19.73827	106.146408	41.109062	0.021973	113.586769	36.838196	46.341263	99.370346	38.973629	23.181618	106.4785575	-64.490893	16.294922	105.8142585
0.456145	-1.365571	111.780403	-12.564704	19.230522	105.883316	41.227924	-0.346711	114.124275	37.083496	45.742031	99.304596	39.15571	22.69766	106.7144355	-64.285118	15.763384	105.0521965
-0.189524	-2.036792	111.865723	-12.313164	18.643955	105.748451	41.392365	-0.785583	114.468597	37.401249	45.235973	99.487	39.396807	22.225195	106.9777985	-64.023135	15.062715	104.5191035
-0.821944	-2.564265	111.697029	-12.100806	18.132593	105.677948	41.589737	-1.239326	114.652466	37.715427	44.930828	99.932251	39.652582	21.845751	107.2923585	-63.854194	14.419435	104.0635375
-1.517698	-2.876709	111.274506	-11.90084	17.76968	105.627235	41.675476	-1.571135	114.564171	37.927269	44.883518	100.588608	39.8013725	21.6561915	107.5763895	-63.6030525	13.8831685	103.6780805
-2.245594	-3.024413	110.565125	-11.810768	17.62328	105.520607	41.723587	-1.774048	114.212158	38.133293	45.161858	101.469002	39.92844	21.693905	107.84058	-63.549976	13.552655	103.200634
-3.02331	-2.967015	109.607246	-11.864594	17.753649	105.449509	41.761349	-1.789191	113.603958	38.2854	45.718758	102.488899	40.0233745	21.9647835	108.0464285	-63.7525625	13.5425145	102.8525895
-4.261197	-2.593344	108.100632	-11.812132	18.286055	105.337082	41.770519	-1.473039	112.40493	38.572182	46.644203	103.895653	40.1713505	22.585582	108.1502915	-63.7956145	13.986528	102.5238725
-5.13513	-2.139899	107.012001	-11.822567	18.834246	105.307556	41.742748	-1.05145	111.384285	38.728062	47.423985	104.853455	40.235405	23.1862675	108.11887	-63.880539	14.4822245	102.496242
-6.043312	-1.631254	106.042374	-11.802485	19.499472	105.35363	41.710224	-0.456071	110.315109	38.751976	48.263184	105.759285	40.2311	23.9035565	108.037197	-63.83607	15.0953875	102.670063
-6.993263	-1.087342	105.187225	-11.827709	20.28616	105.432961	41.726051	0.220792	109.290993	38.677929	49.119808	106.48365	40.20199	24.6703	107.8873215	-63.857408	15.90202	102.9786005
-7.970676	-0.525413	104.446915	-11.848565	21.066763	105.453003	41.671818	0.897199	108.361412	38.546581	49.927731	107.018829	40.1091995	25.412465	107.6901205	-63.8063295	16.721061	103.2158855
-8.991548	-0.019947	103.700172	-11.877629	21.729015	105.350327	41.580147	1.54524	107.496071	38.496181	50.598984	107.248451	40.038164	26.072112	107.372261	-63.793422	17.385918	103.328393
-10.024697	0.388757	103.109337	-11.948582	22.287243	105.117416	41.432224	2.132563	106.801796	38.415607	51.115273	107.230125	39.9239155	26.623918	107.0159605	-63.8210795	17.950568	103.2188715
-11.637635	0.822519	102.727341	-12.069353	22.930986	104.693291	41.144119	2.706845	106.279396	38.257317	51.65155	106.342636	39.700718	27.1791975	106.311016	-63.839424	18.6827745	103.075566
-12.733393	0.932309	102.830055	-12.135681	23.116081	104.346527	41.030197	2.784786	106.278076	38.185947	51.732288	105.202248	39.608072	27.258537	105.740162	-63.879434	18.973625	102.952892
-13.82876	0.900408	103.156235	-12.153934	23.04237	103.96769	40.936554	2.614433	106.466713	38.060833	51.49017	103.845718	39.4986935	27.0523015	105.1562155	-63.8065615	19.0324385	102.7791645
-14.894612	0.812873	103.578354	-12.123714	22.606447	103.614166	40.877045	2.165769	106.656937	37.898911	50.92783	102.339729	39.387978	26.5467995	104.498333	-63.635406	18.6660945	102.729999
-15.910678	0.581743	104.008781	-12.047918	21.883461	103.337883	40.862198	1.465153	106.795753	37.822186	50.070309	100.708809	39.342192	25.767731	103.752281	-63.438028	17.999191	102.923485
-16.949902	0.374838	104.471016	-11.917863	20.916903	103.134087	40.868687	0.579543	106.751511	37.831764	49.023304	99.110657	39.3502255	24.8014235	102.931084	-63.1859515	17.0323825	103.33709
-18.020559	0.12501	104.828667	-11.735362	19.817314	102.985123	40.838196	-0.291628	106.602158	37.753059	47.873272	97.930817	39.2956275	23.790822	102.2664875	-62.7663515	15.843806	103.7037585
-19.553226	-0.184279	104.880249	-11.430717	18.153963	102.843704	40.946602	-1.59346	106.183365	37.455307	46.213261	97.095276	39.2009545	22.3099005	101.6393205	-62.0623885	13.9980255	104.0480875
-20.590166	-0.307854	104.61496	-11.264657	17.17141	102.775681	41.030441	-2.303385	105.869629	37.33794	45.360077	96.898727	39.1841905	21.528346	101.384178	-61.7135045	12.814474	104.167184
-21.595758	-0.302948	104.004738	-11.146336	16.372198	102.647545	41.090195	-2.807079	105.464264	37.293076	44.889797	97.193817	39.1916355	21.041359	101.3290405	-61.4843075	11.703037	103.9660495
-22.657505	-0.115252	103.120804	-11.128778	15.88051	102.406822	41.080704	-3.026399	104.94162	37.327911	44.837494	98.021309	39.2043075	20.9055475	101.4814645	-61.4618635	10.8554725	103.3321795
-23.740036	0.189145	102.155067	-11.230074	15.88703	102.1073	40.945751	-2.926076	104.411057	37.327396	45.027588	99.014381	39.1365735	21.050756	101.712719	-61.5967215	10.723304	102.501881
-24.838921	0.700749	101.28846	-11.426157	16.177099	101.825462	40.854671	-2.61218	103.832649	37.147076	45.286961	99.897614	39.0008735	21.3373905	101.8651315	-61.8531875	11.0168075	101.7857925
-25.987942	1.272646	100.5774	-11.695462	16.662704	101.542488	40.560246	-2.132466	103.239151	36.81514	45.462734	100.34726	38.687693	21.665134	101.7932055	-62.078617	11.660274	101.2917705
-27.654284	2.046512	99.935875	-12.085405	17.255875	101.19413	39.906986	-1.620116	102.373947	36.441658	45.807674	100.528313	38.174322	22.093779	101.45113	-62.345132	12.417971	100.93713
-28.700569	2.452084	99.822891	-12.310155	17.515207	101.069725	39.555035	-1.470576	102.239815	36.246086	45.905277	100.314819	37.9005605	22.2173505	101.277317	-62.5208705	12.8130635	100.862133
-29.743763	2.750979	99.887695	-12.509282	17.5851	101.032761	39.359711	-1.525789	102.386406	36.058331	45.834442	100.006546	37.709021	22.1543265	101.196476	-62.727585	13.0158735	100.869046
-30.712288	2.967427	100.100838	-12.691853	17.405453	101.074959	39.282272	-1.709403	102.589287	36.250198	45.504372	99.467735	37.766235	21.8974845	101.028511	-63.149941	12.9134215	101.121407
-31.712976	3.073309	100.512466	-12.828644	16.963615	101.186539	39.161163	-1.952446	102.816666	35.657536	45.253609	99.209122	37.4093495	21.6505815	101.012894	-63.0666375	12.2766485	101.360184
-32.67765	3.141824	101.133415	-12.963936	16.399302	101.482903	39.026585	-2.262215	103.124153	35.869423	44.572647	98.53997	37.448004	21.155216	100.8320615	-63.375876	11.643388	102.1337445
-33.620754	3.110973	101.898788	-13.052927	15.778607	101.91954	38.982342	-2.603812	103.551056	35.250835	44.211296	98.379539	37.1165885	20.803742	100.9652975	-63.2224425	10.753472	102.8737825
-35.036167	3.12474	103.069435	-13.132059	14.822812	102.690422	39.065166	-3.156604	104.311523	34.877197	43.52729	98.132172	36.9711815	20.185343	101.2218475	-63.2352995	9.460281	104.1589965
-35.918274	3.185581	103.601944	-13.129395	14.201789	103.070572	39.158627	-3.550244	104.685104	34.698704	43.139416	98.083862	36.9286655	19.794586	101.384483	-63.1874555	8.608992	104.756661
-36.800652	3.286206	103.97406	-13.073122	13.659817	103.333267	39.175365	-3.90376	104.82637	34.629002	42.733936	98.03614	36.9021835	19.415088	101.431255	-63.0484275	7.904546	105.235279
-37.616405	3.498201	104.21019	-13.067606	13.221095	103.514717	39.100613	-4.241761	104.852524	34.593903	42.379887	98.069069	36.847258	19.069063	101.4607965	-62.98247	7.373127	105.5686375
-38.531796	3.786901	104.478745	-13.113218	12.977251	103.714737	38.985401	-4.461306	104.945465	34.523998	42.059483	98.065308	36.7546995	18.7990885	101.5053865	-62.9811355	7.1554135	105.9240875
-39.357357	4.155777	104.874565	-13.254417	12.830257	104.01516	38.933716	-4.635928	105.269089	34.34964	41.82449	97.905693	36.641678	18.594281	101.587391	-63.150512	7.066233	106.442929
-40.235622	4.533616	105.463303	-13.438601	12.682671	104.403877	38.892212	-4.712091	105.726006	33.979042	41.581844	97.663353	36.435627	18.4348765	101.6946795	-63.312829	6.9304655	107.1130745
-41.55595	5.056525	106.491089	-13.943397	12.230122	105.070946	38.598743	-4.894929	106.39901	33.157272	41.133587	97.11483	35.8780075	18.119329	101.75692	-63.7648015	6.340915	108.384972
-42.486427	5.401033	107.062569	-14.316649	11.753237	105.484245	38.345753	-5.084875	106.777916	32.438774	40.786381	96.707497	35.3922635	17.850753	101.7427065	-64.0255615	5.655721	109.2257835
-43.29459	5.833029	107.52597	-14.705454	11.19183	105.848816	38.068302	-5.253229	107.058464	31.659279	40.380493	96.260765	34.8637905	17.563632	101.6596145	-64.2746985	4.820028	110.0380175
-44.072144	6.317502	107.866577	-15.121996	10.588096	106.103554	37.64967	-5.435786	107.195007	30.913418	39.923191	95.771568	34.281544	17.2437025	101.4832875	-64.525536	3.9324895	110.7238205
-44.913319	6.911753	107.968048	-15.490334	9.990983	106.17807	37.243114	-5.67628	107.040611	30.56024	39.344223	95.079605	33.901677	16.8339715	101.060108	-64.882345	3.1479945	111.296032
-45.619957	7.62782	107.747734	-15.880444	9.477146	106.042816	36.897312	-5.933125	106.652763	29.870918	39.006905	94.62484	33.384115	16.53689	100.6388015	-65.145003	2.417402	111.4468305
-46.309093	8.489513	107.264877	-16.304979	9.098418	105.660759	36.492531	-6.144109	106.046165	29.264828	38.791153	94.253662	32.8786795	16.323522	100.1499135	-65.4886375	1.873314	111.1716045
-47.346146	10.073503	106.179276	-16.972075	8.751004	104.827095	35.816898	-6.331273	104.78923	28.451311	38.905025	94.192245	32.1341045	16.286876	99.4907375	-66.0782545	1.215132	110.1634525
