# Supplementary material for: How to jointly control a ball trajectory on a moving board: Methodological insights into Motor Learning and Rehabilitation
Source: PLoS One. 2025 Oct 15;20(10):e0334588. doi: 10.1371/journal.pone.0334588 (PMC12527165; doi:10.1371/journal.pone.0334588)
Supplement: S2 Data — (ZIP) [file pone.0334588.s002.zip › D3_002.csv]

Ball_X	Ball_Y	Ball_Z	BoardCentre_X	BoardCentre_Y	BoardCentre_Z	P1LeftHand_X	P1LeftHand_Y	P1LeftHand_Z	P1RightHand_X	P1RightHand_Y	P1RightHand_Z	P1MidHands_X	P1MidHands_Y	P1MidHands_Z	P2MidHands_X	P2MidHands_Y	P2MidHands_Z
-11.156009	41.3074	103.077576	-11.981544	16.365341	102.069763	32.913803	-7.992934	92.096481	36.516441	43.103954	94.811134	34.715122	17.55551	93.4538075	-58.67821	15.175172	110.6857185
-11.029827	41.388691	103.2416	-11.988967	16.558643	102.200272	32.800095	-7.770696	92.10009	36.627434	43.254765	95.273369	34.7137645	17.7420345	93.6867295	-58.6916985	15.3752515	110.7138145
-10.983978	41.503807	103.174805	-12.015208	16.678211	102.107643	32.921329	-7.603338	92.2127	36.641834	43.407696	95.385155	34.7815815	17.902179	93.7989275	-58.8119975	15.454243	110.4163585
-10.992141	41.604397	103.270493	-11.996899	16.78648	102.179512	32.956543	-7.471547	92.267769	36.51527	43.617233	95.365105	34.7359065	18.072843	93.816437	-58.7297045	15.500117	110.542587
-11.043027	41.740555	103.139404	-12.018037	16.913195	102.169586	33.017242	-7.334268	92.487206	36.505959	43.739307	95.422592	34.7616005	18.2025195	93.954899	-58.7976745	15.6238705	110.384273
-11.126063	41.732044	103.043274	-12.048313	16.902449	102.162743	33.113697	-7.336926	92.754929	36.441422	43.795429	95.403595	34.7775595	18.2292515	94.079262	-58.8741855	15.5756465	110.246224
-11.246883	41.635632	102.938095	-12.144444	16.818455	102.251968	33.096699	-7.466998	93.183502	36.287724	43.717701	95.418579	34.6922115	18.1253515	94.3010405	-58.9810995	15.5115585	110.2028955
-11.315438	41.546097	102.862778	-12.171192	16.689157	102.346214	33.080486	-7.603848	93.514244	36.265144	43.588394	95.464622	34.672815	17.992273	94.489433	-59.015199	15.386041	110.202995
-11.405028	41.442444	102.839218	-12.268653	16.592424	102.459297	33.042549	-7.757618	93.84137	36.208244	43.449211	95.503349	34.6253965	17.8457965	94.6723595	-59.1627025	15.3390515	110.2462345
-11.457118	41.321236	102.857681	-12.340184	16.47703	102.56662	33.014458	-7.891448	94.056313	36.173065	43.315975	95.543228	34.5937615	17.7122635	94.7997705	-59.2741295	15.2417965	110.3334695
-11.490815	41.244774	102.899895	-12.361835	16.418322	102.695229	32.986252	-8.010033	94.158371	36.145615	43.217278	95.564835	34.5659335	17.6036225	94.861603	-59.2896035	15.2330215	110.528855
-11.492302	41.19931	103.028961	-12.37397	16.324177	102.835335	32.930912	-8.089168	94.255348	36.125496	43.147449	95.614746	34.528204	17.5291405	94.935047	-59.276144	15.1192135	110.735623
-11.45298	41.159161	103.297684	-12.343108	16.279066	103.041962	32.948147	-8.119414	94.2696	36.200245	43.098495	95.819794	34.574196	17.4895405	95.044697	-59.260412	15.0685915	111.039227
-11.26995	41.120407	104.351059	-12.240769	16.293081	103.833862	32.984467	-8.153798	94.530937	36.470604	43.06913	96.606979	34.7275355	17.457666	95.568958	-59.2090735	15.128496	112.098766
-11.1269	41.093838	105.497513	-12.117936	16.257528	104.693733	32.954823	-8.127961	94.770973	36.651428	43.082664	97.386711	34.8031255	17.4773515	96.078842	-59.0389975	15.0377045	113.308624
-10.993286	41.078129	106.379959	-12.037773	16.252924	105.364845	32.928242	-8.082339	94.93354	36.872829	43.143948	98.003227	34.9005355	17.5308045	96.4683835	-58.9760815	14.9750435	114.2613065
-10.819886	41.081032	106.232895	-11.89136	16.318727	105.084839	33.076347	-8.077788	94.965561	37.136608	43.154106	98.24659	35.1064775	17.538159	96.6060755	-58.8891975	15.099295	113.5636025
-10.651792	41.114094	105.336044	-11.740678	16.371166	104.343781	33.350529	-8.07229	94.95536	37.325275	43.105404	97.993217	35.337902	17.516557	96.4742885	-58.819258	15.225775	112.2132735
-10.442401	41.110157	105.148254	-11.691647	16.495451	104.309677	33.357574	-8.02685	94.804482	37.203644	43.151096	97.627914	35.280609	17.562123	96.216198	-58.663903	15.428779	112.403156
-10.259092	41.154045	105.228149	-11.706538	16.512606	104.551842	33.313847	-8.028955	94.978104	37.148853	43.164673	97.630348	35.23135	17.567859	96.304226	-58.644426	15.457353	112.799458
-10.193605	41.076614	105.209007	-11.77466	16.426733	104.599533	33.309891	-8.207283	95.290756	37.231098	43.047832	97.881767	35.2704945	17.4202745	96.5862615	-58.8198145	15.4331915	112.6128045
-10.160113	40.946781	105.10817	-11.754446	16.314911	104.534744	33.337368	-8.381609	95.43412	37.271217	42.898369	97.906273	35.3042925	17.25838	96.6701965	-58.8131845	15.371442	112.3992915
-10.106857	40.868561	105.013481	-11.731836	16.253134	104.516808	33.356579	-8.494747	95.528152	37.325623	42.742542	97.895088	35.341101	17.1238975	96.71162	-58.804773	15.3823705	112.321996
-10.0562	40.764957	104.903618	-11.687527	16.119555	104.464638	33.415382	-8.682716	95.67131	37.403511	42.603416	97.878281	35.4094465	16.96035	96.7747955	-58.7845005	15.27876	112.1544805
-10.025485	40.641685	104.712799	-11.681409	15.993233	104.293785	33.480705	-8.864661	95.803383	37.503738	42.444794	97.907845	35.4922215	16.7900665	96.855614	-58.8550395	15.1963995	111.731956
-9.999918	40.550323	104.405716	-11.690039	15.91405	104.027985	33.524986	-9.002313	95.822266	37.584824	42.300274	97.948433	35.554905	16.6489805	96.8853495	-58.934983	15.1791195	111.1706205
-10.007022	40.518883	104.018593	-11.703042	15.882065	103.693298	33.576603	-9.118973	95.872101	37.641224	42.191071	97.961357	35.6089135	16.536049	96.916729	-59.0149975	15.228081	110.469867
-10.050701	40.521263	103.771576	-11.750143	15.88858	103.413223	33.589161	-9.15139	95.9263	37.641117	42.171329	97.988525	35.615139	16.5099695	96.9574125	-59.115425	15.2671905	109.8690335
-10.04206	40.566555	103.988457	-11.764112	15.947479	103.548347	33.555447	-9.089391	95.860222	37.628769	42.233383	98.082062	35.592108	16.571996	96.971142	-59.120332	15.322962	110.125552
-10.024643	40.640923	104.506638	-11.731776	15.985552	103.896309	33.502449	-8.916059	95.676659	37.631569	42.359497	98.267464	35.567009	16.721719	96.9720615	-59.030561	15.249385	110.8205565
-9.949335	40.732613	105.278381	-11.661623	16.1087	104.445816	33.43935	-8.708333	95.425293	37.655083	42.558037	98.478188	35.5472165	16.924852	96.9517405	-58.8704625	15.292548	111.9398915
-9.856948	40.86124	106.111717	-11.560865	16.24427	105.075516	33.390091	-8.448403	95.215088	37.698967	42.822639	98.698151	35.544529	17.187118	96.9566195	-58.666259	15.301422	113.1944125
-9.776073	41.051109	106.245819	-11.488928	16.433498	105.124367	33.497437	-8.265087	95.147873	37.951981	43.026283	98.911026	35.724709	17.380598	97.0294495	-58.702565	15.486398	113.2192845
-9.644383	41.176113	105.689278	-11.388449	16.588743	104.530083	33.774292	-8.180888	95.109459	38.181065	43.061752	98.765648	35.9776785	17.440432	96.9375535	-58.7545765	15.737054	112.1226125
-9.504381	41.442974	105.409912	-11.245162	16.830326	104.367615	33.676807	-7.922565	94.502701	37.96946	43.235378	97.683083	35.8231335	17.6564065	96.092892	-58.3134575	16.0042455	112.642338
-9.536119	41.50161	105.39489	-11.243567	16.889936	104.401588	33.610268	-7.736268	94.392189	37.905796	43.370972	97.643997	35.758032	17.817352	96.018093	-58.245166	15.96252	112.785083
-9.632329	41.534702	105.235268	-11.305734	16.90057	104.242004	33.755878	-7.732859	94.546883	37.957626	43.385033	97.837959	35.856752	17.826087	96.192421	-58.46822	15.975053	112.291587
-9.636779	41.458355	105.514503	-11.327258	16.839182	104.52713	33.734215	-7.775716	94.603477	37.832897	43.350769	97.771896	35.783556	17.7875265	96.1876865	-58.438072	15.8908375	112.8665735
-9.645378	41.413261	106.01474	-11.339482	16.820158	105.006805	33.567013	-7.764991	94.650383	37.774803	43.361168	97.938499	35.670908	17.7980885	96.294441	-58.349872	15.8422275	113.719169
-9.631823	41.458126	105.893921	-11.3571	16.841728	104.882362	33.621658	-7.776175	94.785751	37.947529	43.324001	98.365738	35.7845935	17.773913	96.5757445	-58.4987935	15.909543	113.1889795
-9.566984	41.492279	105.730545	-11.31112	16.883383	104.718872	33.776562	-7.800531	94.873032	38.056519	43.282795	98.306335	35.9165405	17.741132	96.5896835	-58.5387805	16.025634	112.8480605
-9.495936	41.557613	106.67852	-11.263728	16.974808	105.654907	33.543198	-7.635097	94.743309	37.824619	43.409248	98.231544	35.6839085	17.8870755	96.4874265	-58.2113645	16.0625405	114.8223875
-9.476825	41.616821	106.87487	-11.290885	17.065495	105.837311	33.588757	-7.613783	94.93351	37.99992	43.510517	98.65081	35.7943385	17.948367	96.79216	-58.3761085	16.182623	114.882462
-9.469357	41.675533	106.654869	-11.294333	17.136179	105.572655	33.763626	-7.561846	95.049698	38.088402	43.571495	98.445236	35.926014	18.0048245	96.747467	-58.51468	16.2675335	114.397843
-9.489389	41.718941	107.083061	-11.300063	17.18272	105.983566	33.476013	-7.347878	94.697136	37.662914	43.702415	97.97126	35.5694635	18.1772685	96.334198	-58.1695895	16.1881715	115.632934
-9.597119	41.77953	107.606766	-11.413605	17.260036	106.525513	33.183529	-7.152183	94.600029	37.442989	43.872295	98.190704	35.313259	18.360056	96.3953665	-58.140469	16.160016	116.6556595
-9.672319	41.854492	107.288719	-11.555017	17.419746	106.292953	33.348484	-7.152957	94.95401	37.625549	43.968655	98.570114	35.4870165	18.407849	96.762062	-58.5970505	16.431643	115.823844
-9.688741	41.870911	107.067802	-11.61962	17.428839	106.003586	33.380569	-7.16267	95.091888	37.567802	43.957603	98.346123	35.4741855	18.3974665	96.7190055	-58.7134255	16.4602115	115.2881665
-9.737295	41.898563	107.27198	-11.71384	17.551516	106.381477	33.047531	-7.055287	95.100357	37.381618	44.029179	98.467079	35.2145745	18.486946	96.783718	-58.6422545	16.616086	115.979236
-9.748692	41.950695	106.942299	-11.7739	17.660391	106.166328	33.229904	-7.079372	95.485291	37.4897	44.008087	98.63327	35.359802	18.4643575	97.0592805	-58.907602	16.8564245	115.2733755
-9.667538	41.907555	107.241234	-11.698349	17.5905	106.386971	33.219296	-7.095072	95.494919	37.39455	43.998062	98.463669	35.306923	18.451495	96.979294	-58.703621	16.729505	115.794648
-9.546773	41.978626	107.642197	-11.595063	17.657267	106.904724	33.051777	-7.021259	95.506424	37.428738	44.024937	98.526505	35.2402575	18.501839	97.0164645	-58.4303835	16.812695	116.7929835
-9.454061	42.061123	107.45504	-11.55242	17.751328	106.783226	33.294945	-7.003616	95.797256	37.634079	44.069187	98.78495	35.464512	18.5327855	97.291103	-58.569352	16.9698705	116.275349
-9.404983	41.996635	107.498466	-11.545856	17.724899	106.744896	33.435856	-7.03972	95.963928	37.630924	44.088024	98.855141	35.53339	18.524152	97.4095345	-58.625102	16.925646	116.0802575
-9.364815	42.058857	107.803436	-11.50777	17.753471	107.149841	33.28474	-6.973759	95.977173	37.572773	44.120697	98.829338	35.4287565	18.573469	97.4032555	-58.4442965	16.933473	116.8964265
-9.349959	42.178741	107.584694	-11.532227	17.90653	107.035027	33.37196	-6.925521	96.215149	37.64138	44.159046	98.940781	35.50667	18.6167625	97.577965	-58.571124	17.1962975	116.492089
-9.350004	42.170776	107.564865	-11.529055	17.90358	106.960617	33.428391	-6.947366	96.267662	37.581192	44.162754	98.926376	35.5047915	18.607694	97.597019	-58.5629015	17.199466	116.324215
-9.318202	42.232643	107.782242	-11.521244	17.944324	107.204781	33.281113	-6.905255	96.24752	37.546349	44.190796	98.945763	35.413731	18.6427705	97.5966415	-58.456219	17.2458775	116.8129205
-9.382802	42.316086	107.834305	-11.588133	18.039776	107.240929	33.259892	-6.838768	96.366592	37.596741	44.255726	99.237534	35.4283165	18.708479	97.802063	-58.6045825	17.371073	116.679795
-9.493299	42.369072	107.958672	-11.69622	18.073017	107.256996	33.318752	-6.773826	96.465965	37.57819	44.356724	99.536217	35.448471	18.791449	98.001091	-58.840911	17.354585	116.512901
-9.558785	42.452942	108.569786	-11.78589	18.171175	107.702362	33.072227	-6.621666	96.45752	37.409424	44.475876	99.693779	35.2408255	18.927105	98.0756495	-58.8126055	17.415245	117.3290745
-9.64371	42.581039	109.429108	-11.879206	18.308392	108.428917	32.796757	-6.370073	96.401527	37.217518	44.682003	99.992874	35.0071375	19.155965	98.1972005	-58.7655495	17.460819	118.6606335
-9.791664	42.797073	109.361252	-12.057763	18.623188	108.227646	32.9533	-6.248969	96.730583	37.532635	44.910473	100.870277	35.2429675	19.330752	98.80043	-59.3584935	17.915624	117.654862
-9.762248	43.073627	108.571472	-12.058691	18.976944	107.654503	33.086689	-6.154593	96.796181	37.656551	45.008591	100.341988	35.37162	19.426999	98.5690845	-59.489002	18.526889	116.7399215
-9.669271	43.257404	108.558594	-12.032529	19.152775	107.701385	32.764587	-5.878637	96.208443	37.085472	45.163853	99.222908	34.9250295	19.642608	97.7156755	-58.9900875	18.662942	117.6870945
-9.630813	43.286201	108.787582	-12.043512	19.183613	107.950714	32.384468	-5.55407	95.926361	36.761715	45.373436	99.023674	34.5730915	19.909683	97.4750175	-58.6601155	18.457543	118.4264105
-9.601452	43.32682	108.360802	-12.121926	19.302221	107.618546	32.715179	-5.669719	96.035049	37.082596	45.43576	99.490585	34.8988875	19.8830205	97.762817	-59.1427395	18.7214215	117.474275
-9.637899	43.363552	108.116409	-12.190584	19.331408	107.361099	32.804195	-5.72529	96.179649	37.109905	45.408337	99.479095	34.95705	19.8415235	97.829372	-59.338218	18.8212925	116.892826
-9.706824	43.340008	108.445488	-12.333877	19.317739	107.669151	32.457878	-5.73529	96.108231	36.847393	45.36232	99.379005	34.6526355	19.813515	97.743618	-59.3203895	18.821963	117.594684
-9.842301	43.421635	108.504333	-12.509007	19.401165	107.716164	32.283237	-5.735514	96.261261	36.929832	45.335476	99.811142	34.6065345	19.799981	98.0362015	-59.6245485	19.002349	117.3961265
-9.91441	43.517323	108.272102	-12.630852	19.505939	107.451973	32.249157	-5.723089	96.3134	36.94595	45.362873	99.911514	34.5975535	19.819892	98.112457	-59.8592575	19.191986	116.791489
-9.978143	43.621063	108.151939	-12.722538	19.622511	107.301498	32.096336	-5.635915	96.272385	36.861446	45.395809	99.859894	34.478891	19.879947	98.0661395	-59.923967	19.365075	116.5368565
-10.020852	43.759308	108.234978	-12.790439	19.767622	107.314743	32.011719	-5.493352	96.216911	36.799572	45.492107	99.888947	34.4056455	19.9993775	98.052929	-59.9865235	19.5358665	116.576557
-10.007429	43.947105	108.337311	-12.773764	19.925901	107.373199	32.056477	-5.324305	96.231384	36.836452	45.696373	100.044762	34.4464645	20.186034	98.138073	-59.9939925	19.665768	116.608325
-9.947849	44.167252	108.623436	-12.685315	20.173697	107.613373	32.145622	-5.094275	96.344963	36.904362	45.945656	100.238213	34.524992	20.4256905	98.291588	-59.895622	19.9217035	116.935158
-9.848969	44.365974	109.29879	-12.619315	20.36175	108.170509	32.132038	-4.822136	96.345589	36.903347	46.203655	100.425682	34.5176925	20.6907595	98.3856355	-59.7563225	20.0327405	117.9553825
-9.831953	44.642864	110.301338	-12.627642	20.672157	109.044853	31.772593	-4.409215	96.144829	36.75592	46.626045	100.543259	34.2642565	21.108415	98.344044	-59.5195405	20.235899	119.745662
-9.781652	44.889938	109.922112	-12.57497	20.987303	108.662582	31.887981	-4.295775	96.170616	36.958683	46.768192	100.582161	34.423332	21.2362085	98.3763885	-59.573272	20.7383975	118.9487755
-9.624041	45.148342	109.050957	-12.504662	21.251249	107.794365	32.306652	-4.211859	96.052422	37.290627	46.964111	100.321533	34.7986395	21.376126	98.1869775	-59.8079635	21.126372	117.4017525
-9.53649	45.359406	108.666168	-12.367402	21.446587	107.450996	32.295101	-3.855726	95.512482	37.078655	47.240417	99.47847	34.686878	21.6923455	97.495476	-59.421682	21.2008285	117.406516
-9.585753	45.481365	108.860062	-12.332879	21.556782	107.702316	32.054474	-3.47096	95.037964	36.603649	47.534206	98.973373	34.3290615	22.031623	97.0056685	-58.9948195	21.081941	118.3989635
-9.555468	45.54892	108.884743	-12.271112	21.635147	107.744774	32.173889	-3.338874	95.144966	36.749111	47.686783	99.227112	34.4615	22.1739545	97.186039	-59.003724	21.0963395	118.303509
-9.393885	45.576977	108.692169	-12.099298	21.641562	107.551529	32.537815	-3.424213	95.396515	37.222336	47.686687	99.497406	34.8800755	22.131237	97.4469605	-59.0786715	21.151887	117.6560975
-9.196498	45.50071	109.044685	-11.965685	21.590488	107.975983	32.45557	-3.422137	95.2481	37.043427	47.663967	99.067535	34.7494985	22.120915	97.1578175	-58.6808685	21.060061	118.7941485
-9.132726	45.467327	109.088516	-11.974047	21.628077	108.154915	32.355034	-3.380169	95.278099	36.902283	47.701454	99.120644	34.6286585	22.1606425	97.1993715	-58.5767525	21.0955115	119.1104585
-9.023193	45.474251	108.336197	-11.934772	21.717007	107.527664	32.788624	-3.53876	95.679344	37.365932	47.635342	99.413261	35.077278	22.048291	97.5463025	-58.946822	21.385723	117.5090255
-8.858982	45.468407	107.817101	-11.832103	21.726202	107.040367	32.995216	-3.672477	95.652031	37.660389	47.51141	99.126938	35.3278025	21.9194665	97.3894845	-58.9920085	21.5329375	116.6912495
-8.72679	45.299988	108.469345	-11.656119	21.547396	107.589912	32.666279	-3.608295	95.205849	37.324444	47.447968	98.645302	34.9953615	21.9198365	96.9255755	-58.3075995	21.1749555	118.2542485
-8.654818	45.172253	109.375084	-11.589969	21.451376	108.449898	32.384624	-3.557485	94.995865	37.231792	47.495472	98.933563	34.808208	21.9689935	96.964714	-57.988146	20.9337585	119.935082
-8.537971	45.114388	109.476646	-11.507816	21.527262	108.476463	32.525093	-3.601199	95.206749	37.595539	47.533627	99.442329	35.060316	21.966214	97.324539	-58.075948	21.08831	119.628387
-8.27365	45.158775	108.690811	-11.52774	21.714167	107.806351	32.827438	-3.621601	95.658508	37.841747	47.487946	99.538017	35.3345925	21.9331725	97.5982625	-58.3900725	21.4951615	118.0144395
-8.17179	45.167725	108.451286	-11.658456	21.737263	107.740616	32.868073	-3.590393	96.069084	37.633286	47.501614	99.589066	35.2506795	21.9556105	97.829075	-58.5675915	21.5189155	117.652157
-8.146469	45.120838	108.498344	-11.826394	21.750546	107.943855	32.911285	-3.680776	96.799103	37.537064	47.4683	100.015495	35.2241745	21.893762	98.407299	-58.8769625	21.60733	117.480411
-8.200219	45.020233	108.703323	-11.955794	21.628601	108.265839	33.048557	-3.952848	97.817513	37.573883	47.304977	100.745163	35.31122	21.6760645	99.281338	-59.222808	21.5811375	117.25034
-8.255537	44.882252	108.918419	-12.020576	21.488483	108.618591	33.224949	-4.287644	99.065605	37.680595	46.979244	101.761581	35.452772	21.3458	100.413593	-59.493924	21.631166	116.823589
-8.282283	44.674801	109.232094	-12.090009	21.306974	109.107986	33.531246	-4.668159	100.487732	37.898216	46.683178	102.73423	35.714731	21.0075095	101.610981	-59.894749	21.6064385	116.604991
-8.314914	44.464645	109.63559	-12.150579	21.062378	109.695854	33.690346	-5.047321	101.684479	38.013187	46.359669	103.60733	35.8517665	20.656174	102.6459045	-60.1529245	21.468582	116.7458035
-8.346597	44.070572	110.2034	-12.223609	20.687601	110.424362	33.709831	-5.609684	102.908829	38.175957	45.87447	104.443024	35.942894	20.132393	103.6759265	-60.390112	21.242809	117.1727975
-8.396821	43.82415	110.505058	-12.313294	20.48057	110.697495	33.633476	-5.935849	103.284576	38.255959	45.580849	104.884529	35.9447175	19.8225	104.0845525	-60.5713055	21.13864	117.3104375
-8.455562	43.605743	110.682381	-12.428692	20.25741	110.733246	33.546333	-6.201455	103.398178	38.313675	45.322784	105.27533	35.930004	19.5606645	104.336754	-60.787388	20.9541555	117.129738
-8.556947	43.437557	110.755203	-12.596834	20.086115	110.562805	33.418259	-6.378525	103.214943	38.383423	45.15062	105.514313	35.900841	19.3860475	104.364628	-61.094509	20.7861825	116.760982
-8.666964	43.349613	110.833374	-12.72401	20.017309	110.327492	33.234249	-6.419688	102.632782	38.318409	45.044918	105.635406	35.776329	19.312615	104.134094	-61.224349	20.722003	116.52089
-8.759586	43.392727	110.949875	-12.877382	20.074755	110.150169	32.965645	-6.328584	101.86174	38.19923	45.060665	105.490852	35.5824375	19.3660405	103.676296	-61.3372015	20.7834695	116.624042
-8.81213	43.503414	111.195732	-12.958959	20.219894	110.172943	32.660522	-6.150733	101.158249	38.079594	45.168972	105.246414	35.370058	19.5091195	103.2023315	-61.287976	20.9306685	117.1435545
-8.822757	43.633904	111.825668	-13.065616	20.372601	110.50177	32.268238	-6.009819	100.286354	37.954536	45.254414	105.074097	35.111387	19.6222975	102.6802255	-61.242619	21.1229045	118.3233145
-8.787041	43.62352	112.262985	-13.079055	20.370752	110.83136	32.012386	-6.027796	99.891426	37.868114	45.204754	104.884087	34.94025	19.588479	102.3877565	-61.09836	21.153025	119.2749635
-8.717344	43.513012	112.719597	-13.103725	20.287828	111.265495	31.734297	-6.117767	99.431061	37.759678	45.078434	104.561638	34.7469875	19.4803335	101.9963495	-60.9544375	21.0953225	120.5346405
-8.663479	43.354721	113.142517	-13.084859	20.128073	111.688377	31.418913	-6.284968	98.96096	37.602692	44.897758	104.169121	34.5108025	19.306395	101.5650405	-60.6805205	20.949751	121.8117135
-8.608483	43.14185	113.152084	-13.072979	19.911232	111.764595	31.058666	-6.515328	98.617249	37.537212	44.616184	103.82061	34.297939	19.050428	101.2189295	-60.443897	20.772036	122.3102605
-8.464425	42.96212	112.320984	-13.024311	19.770782	111.10569	31.11463	-7.004498	98.345825	37.75811	44.177456	103.305969	34.43637	18.586479	100.825897	-60.484992	20.955085	121.385483
-8.283173	42.79414	111.741219	-12.935087	19.618883	110.790108	30.986219	-7.127928	98.224983	37.655487	43.768574	102.434204	34.320853	18.320323	100.3295935	-60.191027	20.917443	121.2506225
-8.207278	42.228374	112.472824	-12.94976	19.053535	111.742081	30.583832	-7.630344	97.8069	37.166191	43.445091	101.95047	33.8750115	17.9073735	99.878685	-59.7745315	20.1996965	123.605477
-8.138583	41.827591	112.291145	-13.066761	18.78087	111.629524	30.596832	-8.111969	98.239624	37.400127	43.041916	102.328285	33.9984795	17.4649735	100.2839545	-60.1320015	20.0967665	122.9750935
-8.095375	41.497658	111.879555	-13.21089	18.531639	111.265816	30.66589	-8.541402	98.691818	37.471523	42.621262	102.605667	34.0687065	17.03993	100.6487425	-60.4904865	20.023348	121.8828895
-8.126022	41.241245	112.052216	-13.269199	18.303148	111.507477	30.491934	-8.496421	99.098991	37.376995	42.307663	102.825546	33.9344645	16.905621	100.9622685	-60.4728625	19.700675	122.0526855
-8.146546	41.013412	112.925995	-13.258277	18.066292	112.403275	30.595524	-8.882093	99.798241	37.340046	42.107155	103.517548	33.967785	16.612531	101.6578945	-60.484339	19.520053	123.1486555
-8.11146	40.829617	113.781319	-13.219711	17.898937	113.20845	30.854214	-9.142687	100.788536	37.62994	42.013256	104.762115	34.242077	16.4352845	102.7753255	-60.681499	19.3625895	123.6415745
-8.034208	40.691463	113.706718	-13.169713	17.786898	113.060715	31.337366	-9.494051	101.758255	38.182003	41.809338	105.785645	34.7596845	16.1576435	103.77195	-61.0991105	19.4161525	122.34948
-7.889412	40.569332	112.587654	-13.146575	17.764305	112.311157	31.608236	-9.767218	101.945892	38.266129	41.555943	105.116402	34.9371825	15.8943625	103.531147	-61.2303325	19.6342475	121.091167
-7.890092	40.358086	112.885201	-13.045721	17.490288	112.668465	31.360748	-9.560821	100.983391	37.706638	41.58773	104.067123	34.533693	16.0134545	102.525257	-60.625135	18.9671215	122.811673
-7.976895	40.086018	113.617096	-13.059397	17.227283	113.292847	30.915283	-9.444182	100.129089	37.288704	41.663151	103.686188	34.1019935	16.1094845	101.9076385	-60.2207875	18.3450815	124.6780555
-8.07564	39.823795	113.83963	-13.185785	17.024569	113.350746	30.863815	-9.507389	99.910545	37.34856	41.716705	103.935181	34.1061875	16.104658	101.922863	-60.4777575	17.94448	124.778629
-8.129684	39.603024	113.098755	-13.324626	16.993769	112.460266	31.113438	-9.704858	99.742592	37.647423	41.647984	104.037834	34.3804305	15.971563	101.890213	-61.0296825	18.015975	123.030319
-8.121025	39.494907	111.925629	-13.391731	17.017254	111.32827	31.074875	-9.675944	99.020882	37.521137	41.58654	103.264259	34.298006	15.955298	101.1425705	-61.081468	18.07921	121.5139695
-8.178457	39.453308	111.717644	-13.346616	16.938309	111.158386	30.711555	-9.395965	98.031441	36.985165	41.641186	102.139404	33.84836	16.1226105	100.0854225	-60.541592	17.7540075	122.2313495
-8.30415	39.178253	113.13131	-13.387452	16.672087	112.392441	30.326843	-9.184785	97.561249	36.579956	41.793232	102.420494	33.4533995	16.3042235	99.9908715	-60.2283035	17.0399505	124.7940105
-8.393288	39.030094	113.584991	-13.49779	16.542261	112.660278	30.401623	-9.339194	97.860596	36.692856	41.809036	103.085899	33.5472395	16.234921	100.4732475	-60.5428195	16.849601	124.8473085
-8.463176	38.907177	112.948296	-13.601133	16.533184	111.862144	30.668228	-9.539753	98.151306	36.976402	41.652821	103.40918	33.822315	16.056534	100.780243	-61.024581	17.009834	122.944045
-8.488089	38.869865	111.59642	-13.661941	16.597174	110.642014	30.8433	-9.668098	98.253387	37.150349	41.47229	103.293381	33.9968245	15.902096	100.773384	-61.3207065	17.292252	120.510644
-8.449301	38.993706	110.718933	-13.723344	16.730711	110.075615	30.893494	-9.72096	98.376694	36.974686	41.399338	102.698692	33.93409	15.839189	100.537693	-61.380778	17.622233	119.613537
-8.519257	38.91658	110.727631	-13.766602	16.620615	110.359848	30.849743	-9.808624	98.577133	36.736378	41.342747	102.319679	33.7930605	15.7670615	100.448406	-61.3262645	17.4741685	120.27129
-8.592212	38.631817	111.205399	-13.769714	16.339334	111.024521	30.812376	-10.059158	99.015724	36.621227	41.160374	102.373337	33.7168015	15.550608	100.6945305	-61.2562295	17.12806	121.3545115
-8.670614	38.241138	111.940506	-13.784432	15.918999	112.014046	30.712145	-10.481685	99.6791	36.450233	40.829926	102.556976	33.581189	15.1741205	101.118038	-61.150053	16.6638775	122.910054
-8.744129	38.065472	112.220154	-13.765772	15.735488	112.38942	30.631739	-10.665977	100.059677	36.341526	40.667511	102.609703	33.4866325	15.000767	101.33469	-61.0181765	16.470209	123.44415
-8.818218	37.967579	112.268112	-13.904121	15.662439	112.560677	30.585257	-10.81866	100.308136	36.274639	40.553711	102.540657	33.429948	14.8675255	101.4243965	-61.23819	16.4573525	123.6969575
-8.878091	37.950527	112.086067	-13.949232	15.623763	112.518379	30.555084	-10.92236	100.398407	36.20314	40.51083	102.27784	33.379112	14.794235	101.3381235	-61.277576	16.453291	123.6986345
-8.924847	37.977581	111.885262	-13.965638	15.63441	112.458443	30.53039	-10.96073	100.326607	36.069557	40.470264	101.896896	33.2999735	14.754767	101.1117515	-61.2312495	16.514053	123.8051345
-8.955215	37.951836	112.079216	-13.948176	15.582161	112.681961	30.432098	-10.940629	100.170914	35.891666	40.49081	101.722992	33.161882	14.7750905	100.946953	-61.058234	16.3892315	124.416969
-9.00671	37.815617	112.899033	-14.081099	15.496689	113.355957	30.24398	-10.89124	100.079933	35.749256	40.528133	102.078072	32.996618	14.8184465	101.0790025	-61.158816	16.1749315	125.6329115
-9.14364	37.590683	113.845551	-14.186162	15.307543	113.712906	29.998089	-10.924953	99.840096	35.832451	40.628521	102.769974	32.91527	14.851784	101.305035	-61.287594	15.763302	126.120777
-9.211051	37.459305	113.198837	-14.280605	15.501415	112.196159	30.066322	-10.886682	99.27301	36.193569	40.588879	102.471992	33.1299455	14.8510985	100.872501	-61.6911555	16.1517315	123.519817
-9.269239	37.3535	111.459801	-14.266582	15.765077	110.695076	30.056482	-10.613084	98.293427	36.046192	40.58469	101.535858	33.051337	14.985803	99.9146425	-61.584501	16.544351	121.4755095
-8.800869	37.710678	111.723534	-14.129734	15.800283	110.881744	30.000397	-10.315665	97.753441	35.779198	40.810345	101.160812	32.8897975	15.24734	99.4571265	-61.1492655	16.353226	122.3063615
-8.037969	38.31966	112.296593	-14.106766	15.835137	111.881721	30.034756	-10.216682	98.044189	35.773865	41.034679	101.739143	32.9043105	15.4089985	99.891666	-61.1178425	16.2612755	123.871776
-7.155962	38.851166	112.746765	-14.08387	15.864704	112.04438	30.174393	-10.309735	98.343765	36.098827	41.069901	102.465187	33.13661	15.380083	100.404476	-61.30435	16.349325	123.684284
-6.244401	39.35651	112.52565	-14.037578	15.901775	111.466156	30.283312	-10.383563	98.292015	36.330383	40.916359	102.522568	33.3068475	15.266398	100.4072915	-61.3820035	16.537152	122.5250205
-4.662329	39.954922	111.387703	-13.989399	15.941541	111.153267	30.170143	-10.432439	98.154984	36.180157	40.714306	101.993073	33.17515	15.1409335	100.0740285	-61.153948	16.7421485	122.2325055
-3.321682	40.078671	111.566803	-13.907804	15.841447	111.441216	30.179558	-10.581897	98.418175	36.21962	40.575031	102.076912	33.199589	14.996567	100.2475435	-61.015197	16.686327	122.6348885
-1.936591	40.194847	110.832581	-13.834064	15.742096	111.620071	30.330256	-10.830094	98.837616	36.429562	40.348946	102.482941	33.379909	14.759426	100.6602785	-61.048037	16.724766	122.5798635
-0.149687	40.178082	111.11245	-13.76169	15.586127	111.571571	30.540899	-10.988312	99.168518	36.611347	40.073448	103.159019	33.576123	14.542568	101.1637685	-61.099503	16.629686	121.9793735
1.693551	40.100132	110.633919	-13.698519	15.493139	111.334267	30.8622	-11.04348	99.581413	36.83313	39.89444	104.473602	33.847665	14.42548	102.0275075	-61.244703	16.560798	120.6410265
3.916934	39.785652	110.998009	-13.778488	15.436774	111.056648	31.307476	-11.033712	100.179291	37.16748	39.76445	106.564507	34.237478	14.365369	103.371899	-61.794454	16.508179	118.741397
6.191588	39.390224	111.756729	-14.007294	15.548184	110.587334	31.809357	-10.978793	101.081337	37.462688	39.664215	109.15612	34.6360225	14.342711	105.1187285	-62.6506105	16.753657	116.0559395
9.683118	38.57547	112.850334	-14.444468	15.911758	109.31604	32.503788	-10.893259	102.888954	37.618359	39.547749	113.161682	35.0610735	14.327245	108.025318	-63.9500095	17.496271	110.606762
11.897305	37.945442	113.271889	-14.604121	16.376631	108.379295	33.05891	-10.775976	104.180992	37.622871	39.548222	115.261253	35.3408905	14.386123	109.7211225	-64.5491325	18.367139	107.0374675
14.146313	37.144058	113.913452	-14.620048	16.806852	107.66494	33.655003	-10.644877	105.522766	37.532593	39.623314	117.028404	35.593798	14.4892185	111.275585	-64.833894	19.1244855	104.054295
16.368273	36.200214	114.410423	-14.547448	17.024473	107.474693	33.982639	-10.608391	106.752106	37.396004	39.715267	118.251633	35.6893215	14.553438	112.5018695	-64.7842175	19.495508	102.4475165
18.516214	35.024227	115.097725	-14.452288	17.014328	107.753197	34.362759	-10.749882	107.567322	37.780033	39.501347	118.792854	36.071396	14.3757325	113.180088	-64.975972	19.6529235	102.326306
20.591524	33.702461	115.496811	-14.358814	16.77416	108.170685	34.675533	-10.972959	108.200958	37.805065	39.365707	119.213593	36.240299	14.196374	113.7072755	-64.957927	19.351946	102.6340945
22.627426	32.268459	115.536034	-14.309731	16.49748	108.650902	34.846607	-11.364113	108.971001	37.894337	39.122589	119.25827	36.370472	13.879238	114.1146355	-64.989934	19.115722	103.1871685
25.96781	29.646132	115.427902	-14.23884	15.965536	109.582397	35.073025	-12.120194	110.18058	37.737072	38.829891	119.074989	36.4050485	13.3548485	114.6277845	-64.8827285	18.5762235	104.5370095
24.693306	28.654909	115.496918	-14.143878	15.634399	110.250175	35.108932	-12.611304	111.151634	37.958618	38.482327	118.923309	36.533775	12.9355115	115.0374715	-64.821531	18.3332865	105.4628785
24.125645	27.295218	115.588165	-14.038582	15.29709	110.966347	35.231857	-13.162282	112.1362	38.236401	38.151546	118.871841	36.734129	12.494632	115.5040205	-64.811293	18.099548	106.4286735
23.457405	25.9072	115.820122	-13.915281	15.041902	111.531746	35.484703	-13.579176	112.93074	38.483425	37.886314	118.956337	36.984064	12.153569	115.9435385	-64.814626	17.930235	107.1199535
22.745375	24.506189	115.822777	-13.703747	14.75651	111.854279	35.739536	-13.785306	113.405823	38.694244	37.733158	119.066193	37.21689	11.973926	116.236008	-64.624384	17.539094	107.47255
22.094208	23.135336	115.463341	-13.475624	14.563702	112.029922	36.003033	-13.972695	113.602539	38.960213	37.582088	118.935646	37.481623	11.8046965	116.2690925	-64.432871	17.3227075	107.7907515
21.387823	21.630661	115.124725	-13.19693	14.414915	112.091515	36.281509	-14.149022	113.619041	39.274685	37.448975	118.569588	37.778097	11.6499765	116.0943145	-64.171957	17.1798535	108.0887155
20.241329	19.285587	114.433929	-12.736305	14.193411	112.264122	36.66758	-14.419918	113.373222	39.746788	37.233753	117.829605	38.207184	11.4069175	115.6014135	-63.679794	16.9799045	108.9268305
19.440681	17.631649	114.089462	-12.454903	13.954539	112.441788	36.883232	-14.716728	113.302246	40.104046	37.007065	117.325386	38.493639	11.1451685	115.313816	-63.403445	16.7639095	109.56976
18.616882	15.965913	113.825104	-12.176069	13.718164	112.701286	37.100964	-15.012791	113.189339	40.443985	36.799694	116.954697	38.7724745	10.8934515	115.072018	-63.1246125	16.5428765	110.330554
17.807959	14.206587	113.678551	-11.969082	13.515382	113.066544	37.318756	-15.268675	113.033089	40.696869	36.63913	116.600189	39.0078125	10.6852275	114.816639	-62.9459765	16.3455365	111.316449
16.955441	12.457984	113.545036	-11.744655	13.343922	113.404762	37.481995	-15.550898	112.927338	40.934208	36.405315	116.133644	39.2081015	10.4272085	114.530491	-62.6974115	16.2606355	112.279033
16.134899	10.614737	113.540146	-11.581833	13.160698	113.613022	37.607876	-15.97725	113.081444	41.168232	36.046566	115.579697	39.388054	10.034658	114.3305705	-62.55172	16.286738	112.8954735
15.278149	8.759325	113.463654	-11.47548	12.866881	113.620354	37.692814	-16.591885	113.293419	41.416531	35.652016	115.046631	39.5546725	9.5300655	114.170025	-62.5056325	16.2036965	113.070683
14.064124	5.875187	113.034081	-11.376686	12.081181	113.222122	37.702553	-17.571241	113.0196	42.344196	34.624317	113.739265	40.0233745	8.526538	113.3794325	-62.7767465	15.635824	113.0648115
13.234102	3.950334	112.412224	-11.324539	11.454383	112.781677	37.616577	-18.182533	112.212502	42.565147	33.983959	112.823395	40.090862	7.900713	112.5179485	-62.73994	15.008053	113.0454055
12.482404	2.033068	111.711967	-11.284022	10.954075	112.351669	37.488392	-18.795948	111.054436	42.802631	33.442341	111.736938	40.1455115	7.3231965	111.395687	-62.7135555	14.5849535	113.307651
11.736187	0.177647	110.818329	-11.177718	10.649152	111.890266	37.263081	-19.179823	109.740463	42.353622	33.137627	110.861908	39.8083515	6.978902	110.3011855	-62.1637875	14.319402	113.4793465
11.092481	-1.591706	110.136398	-11.024866	10.511589	111.546791	37.051289	-19.417885	108.781113	42.422398	32.688606	110.061455	39.7368435	6.6353605	109.421284	-61.7865755	14.3878175	113.672298
10.55282	-3.408496	109.985268	-10.837876	10.419587	111.524025	37.065239	-19.711731	108.633629	42.641815	32.327972	109.970619	39.853527	6.3081205	109.302124	-61.529279	14.5310535	113.745926
10.056608	-5.193943	110.336067	-10.610488	10.270318	111.71402	37.241737	-20.12574	109.165741	42.893539	31.931198	110.312798	40.067638	5.902729	109.7392695	-61.288614	14.637907	113.6887705
9.497212	-7.966631	111.271523	-10.313945	9.8437	112.029442	37.540333	-20.958344	110.599342	43.886753	30.922867	110.560974	40.713543	4.9822615	110.580158	-61.341433	14.7051385	113.478726
9.136936	-9.806094	111.946999	-10.157137	9.380076	112.08477	37.743843	-21.618786	111.784409	44.120522	30.261024	110.901917	40.9321825	4.321119	111.343163	-61.2464565	14.439033	112.826377
8.840654	-11.677532	112.503479	-10.095274	8.701619	111.967339	37.933792	-22.341173	112.849083	44.311352	29.548573	111.204079	41.122572	3.6037	112.026581	-61.31312	13.799538	111.908097
8.575617	-13.554029	112.853767	-9.978822	7.899878	111.678802	38.157692	-23.083826	113.622429	44.455658	28.831333	111.34108	41.306675	2.8737535	112.4817545	-61.264319	12.9260025	110.8758495
8.283236	-15.360415	113.037956	-9.803955	7.113308	111.425735	38.371937	-23.823811	114.075424	44.614197	28.103266	111.164986	41.493067	2.1397275	112.620205	-61.100977	12.0868885	110.231265
8.072144	-17.097895	113.183784	-9.577193	6.377297	111.209938	38.57312	-24.533442	114.271523	44.368347	27.612123	111.116646	41.4707335	1.5393405	112.6940845	-60.6251195	11.2152535	109.7257915
7.842711	-18.762417	113.276306	-9.334788	5.699317	110.938095	38.801735	-25.231749	114.524582	44.574444	26.975536	110.879898	41.6880895	0.871893500000001	112.70224	-60.3576655	10.5267405	109.17395
7.456594	-21.101488	113.210144	-9.113631	4.755101	110.473206	39.052967	-26.208485	114.512672	44.821053	26.093626	110.800865	41.93701	-0.0574294999999996	112.6567685	-60.164272	9.5676315	108.2896435
7.202067	-22.517357	113.022209	-9.106434	4.231618	110.193398	39.089893	-26.701727	114.465401	44.863201	25.618734	110.856613	41.976547	-0.541496500000001	112.661007	-60.189415	9.0047325	107.725789
6.879966	-23.823057	112.918488	-9.207613	3.866986	110.086777	39.05603	-27.031071	114.328644	44.73357	25.314903	111.008873	41.8948	-0.858084	112.6687585	-60.310026	8.592056	107.5047955
6.548856	-24.973927	112.909843	-9.393299	3.60989	110.123207	38.981758	-27.287344	114.249817	44.5714	25.146055	111.272034	41.776579	-1.0706445	112.7609255	-60.563177	8.2904245	107.4854885
6.157811	-26.006842	113.203064	-9.57445	3.445168	110.252357	38.960846	-27.48217	114.442429	44.849129	24.856741	111.349854	41.9049875	-1.3127145	112.8961415	-61.0538875	8.2030505	107.6085725
5.800066	-26.927465	113.801399	-9.68385	3.266262	110.407303	38.976345	-27.709099	114.902412	44.368191	24.876986	111.665817	41.672268	-1.4160565	113.2841145	-61.039968	7.9485805	107.5304915
5.433681	-27.814896	114.445686	-9.639007	2.909348	110.535583	39.067642	-28.020964	115.639832	44.468925	24.55834	111.546371	41.7682835	-1.731312	113.5931015	-61.0462975	7.550008	107.4780645
5.0007	-29.076183	115.260506	-9.371689	2.116534	110.744286	39.508583	-28.659063	116.435936	44.751637	23.952805	111.385872	42.13011	-2.353129	113.910904	-60.873488	6.586197	107.577668
4.701882	-29.818928	115.668449	-9.13357	1.574718	110.828949	39.804985	-28.982956	116.706406	44.925873	23.590319	111.219475	42.365429	-2.6963185	113.9629405	-60.632569	5.8457545	107.6949575
4.416299	-30.44923	115.772125	-8.93967	1.151937	110.720551	40.006065	-29.212975	116.963554	45.050236	23.341789	111.049362	42.5281505	-2.935593	114.006458	-60.4074905	5.239467	107.434644
3.990473	-30.942419	115.786659	-8.843107	0.869334	110.457634	40.074707	-29.288044	117.190948	45.096287	23.208532	110.897209	42.585497	-3.039756	114.0440785	-60.271711	4.778424	106.8711895
3.520922	-31.326738	115.643585	-8.896574	0.710105	110.205688	40.009693	-29.224995	117.19371	45.010323	23.22513	110.776794	42.510008	-2.9999325	113.985252	-60.303156	4.4201425	106.426124
3.014321	-31.586802	115.319427	-9.067343	0.632198	109.98719	39.865215	-29.116529	117.066284	44.801296	23.353571	110.750618	42.3332555	-2.881479	113.908451	-60.4679415	4.145875	106.065929
2.481958	-31.709906	115.030083	-9.331739	0.601507	109.859253	39.666744	-29.000298	116.884926	44.523346	23.509975	110.769501	42.095045	-2.7451615	113.8272135	-60.758523	3.9481755	105.8912925
1.59017	-31.819662	114.547768	-9.805944	0.606003	109.836258	39.287121	-28.791422	116.561676	44.060028	23.806038	111.056435	41.6735745	-2.492692	113.8090555	-61.2854625	3.704698	105.8634605
0.981286	-31.780243	114.179634	-10.125712	0.639889	109.87558	39.036366	-28.619957	116.27523	43.753433	24.057302	111.275101	41.3948995	-2.2813275	113.7751655	-61.6463235	3.5611055	105.9759945
0.34229	-31.650156	113.722572	-10.426394	0.697954	109.879791	38.826168	-28.414217	115.874947	43.433353	24.300646	111.405441	41.1297605	-2.0567855	113.640194	-61.9825485	3.4526935	106.119388
-0.404075	-31.458626	113.396118	-10.613826	0.783781	109.816833	38.645721	-28.198055	115.528038	43.142193	24.485748	111.374237	40.893957	-1.8561535	113.4511375	-62.121609	3.4237155	106.1825285
-1.119469	-31.131935	113.224922	-10.706785	0.890349	109.724716	38.518082	-27.960201	115.404915	42.932068	24.653158	111.153557	40.725075	-1.6535215	113.279236	-62.138645	3.4342195	106.170196
-1.913246	-30.782721	113.154091	-10.706239	0.957681	109.634865	38.478298	-27.770895	115.448425	42.84201	24.786312	110.955719	40.660154	-1.4922915	113.202072	-62.072632	3.4076535	106.067658
-2.632493	-30.394957	112.95948	-10.675203	0.927725	109.623062	38.486584	-27.666473	115.443756	42.807896	24.907993	110.95797	40.64724	-1.37924	113.200863	-61.997646	3.23469	106.045261
-3.900773	-29.69392	112.651375	-10.591456	0.838389	109.696671	38.50061	-27.537617	115.334572	42.814247	25.110256	111.085999	40.6574285	-1.2136805	113.2102855	-61.8403405	2.8904585	106.1830565
-4.86271	-29.074299	112.483849	-10.564826	0.885275	109.757271	38.479065	-27.392431	115.117477	42.787994	25.242659	111.094498	40.6335295	-1.074886	113.1059875	-61.7631815	2.845436	106.4085545
-5.89829	-28.398783	112.277565	-10.589631	1.033526	109.809319	38.365818	-27.259842	114.832016	42.745045	25.335173	111.04995	40.5554315	-0.962334499999999	112.940983	-61.7346935	3.0293865	106.677655
-6.877631	-27.68659	111.904968	-10.6794	1.161641	109.885727	38.169785	-27.154797	114.526459	42.712971	25.409719	111.105095	40.441378	-0.872539	112.815777	-61.800178	3.195821	106.955677
-8.035216	-26.906702	111.628212	-10.825887	1.263179	110.003304	37.895016	-27.135185	114.234306	42.665134	25.439463	111.315643	40.280075	-0.847861	112.7749745	-61.931849	3.374219	107.2316335
-9.244753	-26.115721	111.356262	-11.034279	1.334084	110.215805	37.540131	-27.16547	113.942719	42.604252	25.36841	111.593842	40.0721915	-0.898529999999999	112.7682805	-62.1407495	3.566698	107.6633295
-10.426802	-25.265408	111.151382	-11.275454	1.457421	110.508873	37.152187	-27.195332	113.655579	42.516155	25.22715	111.855461	39.834171	-0.984090999999999	112.75552	-62.385079	3.898933	108.262226
-12.406578	-23.948978	110.983154	-11.651351	1.656236	111.031067	36.570229	-27.299273	113.253021	42.285931	25.062302	112.510277	39.42808	-1.1184855	112.881649	-62.730782	4.4309575	109.180485
-13.891067	-23.084764	110.914703	-11.90371	1.716136	111.270264	36.231392	-27.436104	113.209702	42.160995	24.898451	113.062622	39.1961935	-1.2688265	113.136162	-63.0036135	4.7010985	109.404366
-15.185727	-22.23304	110.778259	-12.12575	1.760056	111.411873	35.946934	-27.578503	113.287308	42.019848	24.696056	113.484589	38.983391	-1.4412235	113.3859485	-63.234891	4.9613355	109.4377975
-16.601871	-21.388287	110.761932	-12.276849	1.770677	111.477959	35.743568	-27.730644	113.33252	41.902794	24.513744	113.67823	38.823181	-1.60845	113.505375	-63.376879	5.149804	109.450543
-18.097189	-20.594105	110.810425	-12.387337	1.702659	111.631943	35.613743	-27.899521	113.318398	41.771503	24.326155	113.719765	38.692623	-1.786683	113.5190815	-63.467297	5.192001	109.7448045
-19.481203	-19.836418	110.995827	-12.455014	1.648965	111.858109	35.567902	-28.070295	113.284264	41.678215	24.172421	113.752983	38.6230585	-1.948937	113.5186235	-63.5330865	5.246867	110.1975945
-21.001013	-19.020782	111.381767	-12.502853	1.582655	112.253548	35.567478	-28.216881	113.28096	41.575069	24.074728	113.777779	38.5712735	-2.0710765	113.5293695	-63.5769795	5.2363865	110.9777265
-23.210354	-17.932123	112.024536	-12.523645	1.435771	112.843002	35.669205	-28.363895	113.444199	41.44408	24.047926	113.796196	38.5566425	-2.1579845	113.6201975	-63.6039325	5.0295265	112.0658065
-24.692907	-17.185778	112.304459	-12.594764	1.384813	113.043236	35.720661	-28.33947	113.59655	41.297462	24.122971	113.765869	38.5090615	-2.1082495	113.6812095	-63.6985895	4.8778755	112.4052625
-26.218859	-16.437288	112.384949	-12.682732	1.368051	113.084946	35.733006	-28.207355	113.751938	41.078777	24.289021	113.627983	38.4058915	-1.959167	113.6899605	-63.7713555	4.695269	112.4799315
-27.745131	-15.66353	112.454727	-12.835063	1.395432	113.063446	35.698318	-28.026596	113.768997	40.810566	24.506531	113.402451	38.254442	-1.7600325	113.585724	-63.924568	4.5508965	112.541168
-29.284828	-14.899923	112.490906	-12.9755	1.406254	113.055779	35.529701	-27.796757	113.690376	40.500591	24.68528	113.21524	38.015146	-1.5557385	113.452808	-63.966146	4.3682465	112.65875
-30.798882	-14.109731	112.625465	-13.195313	1.407865	113.196732	35.252934	-27.548191	113.705841	40.268482	24.843576	113.146248	37.760708	-1.3523075	113.4260445	-64.151334	4.1680375	112.9674195
-32.343182	-13.343748	112.93235	-13.354947	1.428174	113.499657	35.077198	-27.311665	113.865639	40.056107	25.10066	113.235619	37.5666525	-1.1055025	113.550629	-64.2765465	3.9618505	113.448685
-34.674599	-12.179265	113.509392	-13.64639	1.526172	114.066063	34.937744	-26.955975	114.128319	39.713089	25.532124	113.476357	37.3254165	-0.7119255	113.802338	-64.6181965	3.7642695	114.329788
-36.214386	-11.385136	113.959167	-13.795371	1.517565	114.398048	34.811516	-26.755424	114.259247	39.529011	25.753155	113.456047	37.1702635	-0.501134500000001	113.857647	-64.7610055	3.5362645	114.938449
-37.739037	-10.624443	114.310547	-13.919401	1.5365	114.593147	34.723553	-26.624048	114.35096	39.324398	25.842337	113.249413	37.0239755	-0.390855499999999	113.8001865	-64.8627775	3.4638555	115.3861075
-39.191498	-9.854165	114.552727	-14.036915	1.479748	114.661392	34.632957	-26.612112	114.415291	39.076221	25.723404	112.837326	36.854589	-0.444354000000001	113.6263085	-64.928419	3.40385	115.6964755
-40.714737	-9.119619	114.734138	-14.182726	1.30694	114.598289	34.436531	-26.792871	114.443352	38.925041	25.385099	112.299217	36.680786	-0.703886000000001	113.3712845	-65.046238	3.317766	115.8252935
-42.267628	-8.380842	114.82093	-14.389469	1.057292	114.48494	34.117611	-27.178305	114.477493	38.756702	24.943604	111.797783	36.4371565	-1.1173505	113.137638	-65.2160945	3.2319345	115.832242
-43.725239	-7.556037	114.856705	-14.649121	0.787738	114.418427	33.742683	-27.596674	114.569153	38.559837	24.461151	111.350143	36.15126	-1.5677615	112.959648	-65.449502	3.1432375	115.877206
-46.000443	-6.311235	115.093246	-15.203163	0.396358	114.436829	33.109951	-28.108723	114.594231	38.430412	23.685669	110.622238	35.7701815	-2.211527	112.6082345	-66.1765075	3.004243	116.2654235
-47.298672	-5.394919	115.341675	-15.61988	0.198875	114.554039	32.621429	-28.327721	114.5009	38.009651	23.449221	110.490623	35.31554	-2.43925	112.4957615	-66.5553	2.837	116.6123165
-48.785439	-4.47855	115.586533	-16.036097	0.060275	114.761177	32.14949	-28.425682	114.382088	37.190559	23.540541	110.808754	34.6700245	-2.4425705	112.595421	-66.7422185	2.5631205	116.926933
-50.226837	-3.517532	115.82251	-16.432236	-0.015251	115.019394	31.749662	-28.417995	114.275948	36.794689	23.599621	111.099854	34.2721755	-2.409187	112.687901	-67.1366475	2.378685	117.350887
-51.433712	-2.474254	116.038727	-16.731674	-0.02008	115.243568	31.475979	-28.325304	114.148987	36.495697	23.761801	111.462067	33.985838	-2.2817515	112.805527	-67.449186	2.2415915	117.681609
-52.7183	-1.436237	116.260658	-16.935617	0.037732	115.432724	31.354046	-28.182121	114.018646	36.297455	23.976971	111.747612	33.8257505	-2.102575	112.883129	-67.6969845	2.178039	117.982319
-53.938015	-0.316797	116.493759	-17.016026	0.150592	115.576729	31.322197	-28.032812	113.874458	36.197426	24.154121	111.845673	33.7598115	-1.9393455	112.8600655	-67.7918635	2.2405295	118.2933925
-55.480171	1.365711	116.986107	-17.022844	0.315304	115.67823	31.295237	-27.77783	113.565376	36.084457	24.424639	111.502602	33.689847	-1.6765955	112.533989	-67.735535	2.3072035	118.822471
-55.242039	2.213321	117.256187	-17.04574	0.425029	115.670105	31.245497	-27.560749	113.351372	35.856457	24.632168	111.074104	33.550977	-1.4642905	112.212738	-67.642457	2.3143485	119.127472
-54.750149	2.986854	117.413208	-17.202969	0.61775	115.664589	31.134298	-27.242813	113.166336	35.50285	24.931461	110.565414	33.318574	-1.155676	111.865875	-67.724512	2.391176	119.463303
-54.158009	3.922482	117.463684	-17.431114	0.801044	115.645515	30.908754	-26.843348	113.034096	35.02919	25.247448	110.059227	32.968972	-0.79795	111.5466615	-67.8312	2.400038	119.7443685
-53.638958	4.813772	117.57003	-17.771843	1.037279	115.663445	30.66853	-26.455652	112.98822	34.578739	25.610437	109.734764	32.6236345	-0.4226075	111.361492	-68.1673205	2.4971655	119.965398
-53.077477	5.829464	117.430099	-18.052923	1.24277	115.709557	30.47801	-26.087082	113.094398	34.208157	25.984159	109.624863	32.3430835	-0.0514615000000003	111.3596305	-68.4489295	2.5370015	120.0594835
-52.334641	6.941477	117.197098	-18.221395	1.407542	115.711319	30.394882	-25.741287	113.286743	34.003845	26.356617	109.741508	32.1993635	0.307665	111.5141255	-68.6421535	2.507419	119.9085125
-51.221893	8.590837	116.668091	-18.219948	1.694559	115.623962	30.527714	-25.129398	113.497368	33.983925	27.0021	110.115814	32.2558195	0.936351	111.806591	-68.6957155	2.452767	119.441333
-50.422298	9.797271	116.176331	-18.111776	1.973277	115.462494	30.792734	-24.609104	113.560989	34.037991	27.561008	110.422966	32.4153625	1.475952	111.9919775	-68.6389145	2.470602	118.9330105
-49.561836	11.073032	115.584229	-17.969475	2.324629	115.166153	31.095657	-23.967724	113.47245	34.044212	28.237537	110.777473	32.5699345	2.1349065	112.1249615	-68.5088845	2.5143515	118.2073445
-48.657345	12.415408	114.99604	-17.9147	2.724376	114.796738	31.354177	-23.252459	113.193916	34.00164	28.931818	111.072113	32.6779085	2.8396795	112.1330145	-68.5073085	2.6090725	117.4604615
-47.736374	13.812243	114.597084	-17.843594	3.127184	114.460075	31.51189	-22.497368	112.724342	33.922089	29.642899	111.379456	32.7169895	3.5727655	112.051899	-68.4041775	2.6816025	116.868251
-46.817242	15.224275	114.358459	-17.792057	3.571628	114.169487	31.611904	-21.793318	112.17424	33.876568	30.375761	111.750069	32.744236	4.2912215	111.9621545	-68.32835	2.8520345	116.3768195
-45.870457	16.688499	114.256645	-17.73859	3.992581	113.958023	31.718689	-21.176353	111.651741	33.979191	31.092703	112.128273	32.84894	4.958175	111.890007	-68.32612	3.026987	116.026039
-44.431477	18.898136	114.198875	-17.64027	4.435361	113.719368	31.834639	-20.554621	111.127724	34.225716	31.870247	112.444305	33.0301775	5.657813	111.7860145	-68.3107175	3.212909	115.6527215
-43.459038	20.353069	114.047035	-17.601671	4.650033	113.516769	31.917187	-20.361235	110.821487	34.419033	32.198864	112.225792	33.16811	5.9188145	111.5236395	-68.371452	3.3812515	115.5098985
-42.471218	21.771376	113.856911	-17.582844	4.817199	113.208046	31.931881	-20.263222	110.266373	34.44873	32.359741	111.563156	33.1903055	6.0482595	110.9147645	-68.3559935	3.5861385	115.5013275
-41.512619	23.191961	113.648537	-17.546183	4.889578	112.748924	31.8969	-20.216236	109.311691	34.386669	32.399746	110.462524	33.1417845	6.091755	109.8871075	-68.2341505	3.687401	115.6107405
-40.54174	24.558107	113.304581	-17.514698	4.93353	112.173286	31.809011	-20.107376	108.121506	34.263199	32.405949	109.25621	33.036105	6.1492865	108.688858	-68.065501	3.7177735	115.657714
-39.566494	25.951607	112.934196	-17.449671	5.01011	111.517143	31.767645	-19.946133	106.88739	34.065304	32.474823	108.171631	32.9164745	6.264345	107.5295105	-67.8158165	3.755875	115.5047755
-38.530651	27.336258	112.560501	-17.402655	5.119358	110.860786	31.706833	-19.653511	105.687714	33.937889	32.646938	107.461884	32.822361	6.4967135	106.574799	-67.627671	3.7420025	115.146773
-36.942642	29.449791	112.349655	-17.369421	5.447617	110.022522	31.705233	-19.005199	103.934837	33.86945	33.182835	107.085815	32.7873415	7.088818	105.510326	-67.5261835	3.806416	114.534718
-35.826492	30.860218	112.431946	-17.364126	5.798698	109.561554	31.625267	-18.418869	102.789436	33.826195	33.682232	107.200073	32.725731	7.6316815	104.9947545	-67.453983	3.9657145	114.1283535
-34.66177	32.279587	112.604233	-17.431984	6.324229	109.145416	31.546947	-17.673727	101.710091	33.755661	34.347603	107.498039	32.651304	8.336938	104.604065	-67.515272	4.31152	113.686767
-33.500118	33.666569	112.821724	-17.476339	6.964436	108.725235	31.422213	-16.748787	100.81385	33.692013	35.087631	107.958099	32.557113	9.169422	104.3859745	-67.509791	4.75945	113.0644955
-32.237015	35.0457	112.960747	-17.491653	7.667264	108.31411	31.426876	-15.814211	100.057312	33.677013	35.844639	108.434692	32.5519445	10.015214	104.246002	-67.5352505	5.319314	112.382218
-30.931822	36.34549	112.91703	-17.503069	8.387009	107.845749	31.540319	-14.89564	99.428093	33.711067	36.626888	108.977631	32.625693	10.865624	104.202862	-67.631831	5.908394	111.488636
-29.56534	37.555515	112.704727	-17.502811	9.145554	107.268562	31.707478	-14.039212	98.888916	33.8004	37.34211	109.502647	32.753939	11.651449	104.1957815	-67.759561	6.639659	110.3413425
-27.499189	39.20261	112.214645	-17.429913	10.1648	106.372559	31.980293	-12.950027	98.28299	33.965847	38.272682	109.910812	32.97307	12.6613275	104.096901	-67.832896	7.6682725	108.648217
-26.009899	40.056488	111.969315	-17.291634	10.722193	105.815681	32.187428	-12.294716	97.830711	34.078709	38.798637	110.041084	33.1330685	13.2519605	103.9358975	-67.7163365	8.1924255	107.6954645
-24.50584	40.778488	111.776962	-17.096167	11.174895	105.355392	32.416431	-11.740436	97.419319	34.255486	39.288242	110.035706	33.3359585	13.773903	103.7275125	-67.5282925	8.575887	106.9832715
-23.077473	41.351105	111.593483	-16.929182	11.662989	104.966507	32.594536	-11.127293	97.00515	34.415642	39.728394	110.013786	33.505089	14.3005505	103.509468	-67.363453	9.0254275	106.423546
-21.503994	41.815758	111.221786	-16.767155	12.091795	104.593384	32.800232	-10.832019	96.717522	34.541332	40.104801	109.844986	33.670782	14.636391	103.281254	-67.205092	9.547199	105.905514
-19.994984	42.140617	110.625801	-16.635695	12.472359	104.167488	32.978848	-10.503605	96.543884	34.645645	40.455875	109.501228	33.8122465	14.976135	103.022556	-67.0836365	9.968583	105.31242
-18.445791	42.323257	109.833443	-16.526152	12.745274	103.692314	33.17067	-10.356327	96.5056	34.688965	40.738247	109.032059	33.9298175	15.19096	102.7688295	-66.9821215	10.299588	104.6157985
-16.122091	42.376308	108.638931	-16.416853	13.01097	103.031876	33.325977	-10.2523	96.523773	34.742512	40.977058	108.340981	34.0342445	15.362379	102.432377	-66.8679505	10.659561	103.631375
-14.528044	42.241394	107.911995	-16.39254	13.120513	102.76619	33.370396	-10.293423	96.815704	34.793636	41.102142	107.857048	34.082016	15.4043595	102.336376	-66.867096	10.8366665	103.196004
-12.957282	42.004929	107.272934	-16.427176	13.247985	102.595985	33.410965	-10.374559	97.261932	34.840195	41.15073	107.594589	34.12558	15.3880855	102.4282605	-66.979932	11.1078845	102.7637095
-11.406718	41.628872	106.607269	-16.492626	13.393513	102.421463	33.479561	-10.512439	97.91523	34.903328	41.122757	107.463013	34.1914445	15.305159	102.6891215	-67.1766965	11.481867	102.1538045
-9.841031	41.194881	105.821594	-16.581284	13.527344	102.134705	33.54464	-10.661705	98.68914	34.895329	41.10371	107.38047	34.2199845	15.2210025	103.034805	-67.3825525	11.8336855	101.234605
-8.263074	40.744335	105.044846	-16.655956	13.685274	101.758469	33.572105	-10.787788	99.377846	34.844597	41.007469	107.352295	34.208351	15.1098405	103.3650705	-67.520263	12.2607075	100.1518675
-6.705364	40.147888	104.201553	-16.729027	13.825825	101.281868	33.594837	-10.965135	100.322067	34.902737	40.832607	107.389893	34.248787	14.933736	103.85598	-67.706841	12.717914	98.707756
-4.435894	39.158062	103.484283	-16.761246	13.883111	100.46785	33.611073	-11.280214	101.68605	35.040066	40.544743	107.847801	34.3255695	14.6322645	104.7669255	-67.8480615	13.1339575	96.1687745
-3.054399	38.359627	103.263435	-16.781164	13.862989	99.871086	33.540859	-11.435429	102.339302	35.105671	40.440662	108.450447	34.323265	14.5026165	105.3948745	-67.885593	13.2233615	94.3472975
-1.744584	37.536011	103.27079	-16.741203	13.917625	99.406364	33.559368	-11.525232	102.558853	35.175308	40.378864	108.987961	34.367338	14.426816	105.773407	-67.849744	13.408434	93.039321
-0.465488	36.773891	103.271652	-16.582144	14.117239	98.992393	33.689674	-11.408021	102.480225	35.293835	40.437004	109.408226	34.4917545	14.5144915	105.9442255	-67.6560425	13.7199865	92.0405605
0.740462	35.984135	103.094101	-16.322725	14.487144	98.629318	33.845863	-11.196231	102.481369	35.499947	40.594952	109.539101	34.672905	14.6993605	106.010235	-67.318355	14.2749275	91.248401
1.910988	35.180412	102.864983	-15.999721	14.918373	98.474174	34.121819	-11.00785	102.320923	35.759933	40.762966	109.49762	34.940876	14.877558	105.9092715	-66.940318	14.959188	91.0390765
3.090201	34.318027	102.644814	-15.651997	15.328399	98.540894	34.304256	-10.916799	102.262772	36.200066	40.841595	109.174919	35.252161	14.962398	105.7188455	-66.556155	15.6944	91.3629425
4.611993	32.866364	102.374947	-15.308121	15.825614	98.934578	34.234726	-11.115171	102.546181	36.878048	40.68708	108.439972	35.556387	14.7859545	105.4930765	-66.172629	16.8652735	92.3760795
5.439716	31.784838	102.310097	-15.228669	15.893236	99.149422	34.082203	-11.404696	102.970078	37.146477	40.390804	108.213745	35.61434	14.493054	105.5919115	-66.071678	17.293418	92.7069325
6.178097	30.643824	102.473831	-15.176703	15.814902	99.364738	34.001205	-11.680969	103.456917	37.348541	40.114639	108.255447	35.674873	14.216835	105.856182	-66.028279	17.412969	92.873294
6.815343	29.494953	102.711639	-15.008172	15.622843	99.641747	34.08606	-11.907868	103.778397	37.561729	39.886711	108.401047	35.8238945	13.9894215	106.089722	-65.8402385	17.2562645	93.193772
7.4511	28.372311	102.926445	-14.747527	15.543715	99.998009	34.253349	-11.999063	104.043602	37.825737	39.744003	108.48954	36.039543	13.87247	106.266571	-65.534597	17.21496	93.729447
8.005304	27.28331	103.162262	-14.433945	15.629594	100.545181	34.473202	-12.035249	104.40593	38.162468	39.677921	108.451752	36.317835	13.821336	106.428841	-65.185725	17.437852	94.661521
8.541051	26.164785	103.517387	-14.172508	15.804565	101.289047	34.631287	-12.05371	104.781868	38.535442	39.652225	108.384689	36.5833645	13.7992575	106.5832785	-64.9283805	17.8098725	95.9948155
9.127434	24.530321	104.284607	-14.049879	15.931169	102.429047	34.664986	-12.110836	105.49115	38.81889	39.580845	108.579575	36.741938	13.7350045	107.0353625	-64.841696	18.1273335	97.8227315
9.348131	23.398993	104.838501	-14.172729	15.923879	103.135704	34.580658	-12.213026	106.024811	38.795792	39.522381	108.854744	36.688225	13.6546775	107.4397775	-65.033683	18.1930805	98.8316305
9.575539	22.305933	105.400208	-14.359847	15.856626	103.788414	34.404682	-12.285098	106.609474	38.704365	39.4687	109.214401	36.5545235	13.591801	107.9119375	-65.2742175	18.121451	99.6648905
9.71624	21.233255	105.961548	-14.578816	15.820124	104.336121	34.277267	-12.38164	107.197617	38.604729	39.486443	109.703255	36.440998	13.5524015	108.450436	-65.59863	18.0878465	100.221806
9.896402	20.177469	106.479195	-14.720914	15.873964	104.791771	34.192215	-12.406577	107.784332	38.559368	39.543869	110.097755	36.3757915	13.568646	108.9410435	-65.8176195	18.179282	100.6424985
10.030993	19.132612	106.792877	-14.743638	15.952827	105.08419	34.160305	-12.399721	108.253136	38.583824	39.592587	110.299706	36.3720645	13.596433	109.276421	-65.8593405	18.309221	100.891959
10.173788	18.169611	106.925346	-14.735394	16.121002	105.24913	34.134754	-12.306775	108.551392	38.654087	39.65551	110.290268	36.3944205	13.6743675	109.42083	-65.8652085	18.5676365	101.07743
10.383502	16.74835	107.029579	-14.632172	16.333815	105.389999	34.185825	-12.182747	109.17231	38.756287	39.753544	109.912048	36.471056	13.7853985	109.542179	-65.7354	18.8822315	101.237819
10.442166	15.836549	107.174538	-14.538646	16.329802	105.407715	34.290184	-12.127491	109.726044	38.827652	39.795219	109.859039	36.558918	13.833864	109.7925415	-65.63621	18.82574	101.0228885
10.473227	14.937539	107.412468	-14.475982	16.239128	105.344246	34.426571	-12.135464	110.464546	38.881321	39.847752	110.014412	36.653946	13.856144	110.239479	-65.60591	18.622112	100.449013
10.510396	14.059821	107.649445	-14.357236	16.11146	105.306839	34.630688	-12.148619	111.187233	38.962337	39.866947	110.165344	36.7965125	13.859164	110.6762885	-65.5109845	18.363756	99.9373895
10.521677	13.262655	107.809235	-14.120758	15.935276	105.329552	34.892117	-12.12962	111.664581	39.086647	39.856701	110.264206	36.989382	13.8635405	110.9643935	-65.230898	18.0070115	99.6947105
10.519189	12.483701	107.90596	-13.768257	15.796261	105.439117	35.207703	-12.048303	112.040619	39.290821	39.836834	110.254822	37.249262	13.8942655	111.1477205	-64.785776	17.6982565	99.7305135
10.447749	11.720995	108.054207	-13.44552	15.682888	105.543068	35.531624	-11.963292	112.427292	39.542686	39.884041	110.447098	37.537155	13.9603745	111.437195	-64.428195	17.4054015	99.648941
10.272656	10.760043	108.395218	-13.1071	15.6643	105.802048	35.869503	-11.727932	112.705017	39.850941	40.146297	111.17141	37.860222	14.2091825	111.9382135	-64.074422	17.1194175	99.6658825
10.007719	10.216878	108.646332	-12.954086	15.887568	106.057213	36.014648	-11.448847	112.892441	40.013554	40.442051	111.630424	38.014101	14.496602	112.2614325	-63.922273	17.278534	99.8529935
9.705339	9.75413	108.897034	-12.89702	16.282724	106.360672	36.080227	-11.099349	113.076172	40.174671	40.774849	112.012566	38.127449	14.83775	112.544369	-63.921489	17.727698	100.176975
9.327325	9.310402	109.141449	-12.856192	16.712135	106.673683	36.122307	-10.740308	113.155556	40.29731	41.167973	112.336853	38.2098085	15.2138325	112.7462045	-63.9221925	18.2104375	100.6011615
8.900905	8.996627	109.271332	-12.870574	17.123638	106.976067	36.15974	-10.351395	113.022736	40.375553	41.571232	112.562004	38.2676465	15.6099185	112.79237	-64.0087945	18.6373575	101.159764
8.463713	8.570314	109.217575	-12.883106	17.520773	107.258667	36.185974	-9.95222	112.594696	40.379951	41.964035	112.658813	38.2829625	16.0059075	112.6267545	-64.0491745	19.0356385	101.8905795
7.946733	8.207122	109.104073	-12.930518	17.955055	107.541489	36.1544	-9.497134	112.067757	40.31995	42.334194	112.529549	38.237175	16.41853	112.298653	-64.098211	19.49158	102.784325
7.130321	7.632393	108.911095	-13.088639	18.616484	107.786057	36.103611	-8.869782	111.289261	40.1493	42.965462	112.157837	38.1264555	17.04784	111.723549	-64.3037335	20.185128	103.848565
6.523726	7.291883	108.611748	-13.286686	19.055847	107.790802	36.021336	-8.411172	110.624573	39.926266	43.39798	111.802277	37.973801	17.493404	111.213425	-64.547173	20.61829	104.368179
5.919224	6.902435	108.246765	-13.495027	19.504566	107.711159	35.861088	-7.932962	109.856483	39.634895	43.796814	111.200928	37.7479915	17.931926	110.5287055	-64.7380455	21.077206	104.8936125
5.251537	6.525782	107.89492	-13.661522	19.949907	107.615639	35.722881	-7.530183	109.195732	39.363087	44.173508	110.590576	37.542984	18.3216625	109.893154	-64.866028	21.5781515	105.338124
4.661444	6.099708	107.627747	-13.786597	20.342871	107.544304	35.594517	-7.163958	108.744621	39.11779	44.50246	110.128342	37.3561535	18.669251	109.4364815	-64.9293475	22.016491	105.6521265
4.043922	5.64616	107.398605	-13.827446	20.601954	107.427933	35.585926	-6.846896	108.481689	38.947548	44.732639	109.69397	37.266737	18.9428715	109.0878295	-64.921629	22.2610365	105.7680365
3.522942	5.086363	107.226563	-13.79807	20.782661	107.288345	35.683651	-6.587484	108.296822	38.84951	44.925053	109.356857	37.2665805	19.1687845	108.8268395	-64.8627205	22.3965375	105.7498505
2.744575	4.236131	107.221313	-13.6198	20.876144	107.127449	35.927685	-6.409498	108.632912	38.892204	45.067101	108.911041	37.4099445	19.3288015	108.7719765	-64.6495445	22.4234865	105.4829215
2.242072	3.629137	107.429733	-13.447982	20.829878	107.114769	36.134571	-6.387831	109.131195	39.002853	45.099686	108.773338	37.568712	19.3559275	108.9522665	-64.464676	22.3038285	105.2772715
1.754055	2.970667	107.73336	-13.276813	20.714481	107.123772	36.413952	-6.390055	109.768913	39.086365	45.080379	108.733162	37.7501585	19.345162	109.2510375	-64.3037845	22.0838	104.9965065
1.267343	2.308452	108.09201	-13.123809	20.483412	107.132957	36.725399	-6.410773	110.50013	39.166836	45.093544	108.704063	37.9461175	19.3413855	109.6020965	-64.1937355	21.6254385	104.6638175
0.753697	1.68208	108.397018	-12.989424	20.210005	107.130455	37.021854	-6.421426	111.203934	39.175121	45.088982	108.68927	38.0984875	19.333778	109.946602	-64.0773355	21.086232	104.314308
0.204282	1.0721	108.693695	-12.910874	19.950983	107.158699	37.24181	-6.430503	111.78421	39.189209	45.078773	108.672989	38.2155095	19.324135	110.2285995	-64.0372575	20.577831	104.0887985
-0.31188	0.449515	108.923515	-12.854414	19.728748	107.164894	37.419151	-6.410198	112.342537	39.223244	45.146961	108.748604	38.3211975	19.3683815	110.5455705	-64.0300255	20.0891145	103.7842175
-1.232906	-0.282713	109.028099	-12.859218	19.602583	107.141182	37.59206	-6.249909	112.92099	39.220081	45.415382	109.141907	38.4060705	19.5827365	111.0314485	-64.1245065	19.6224295	103.2509155
-1.892978	-0.709717	108.850189	-12.85641	19.632956	107.117844	37.611141	-6.095822	112.950958	39.262894	45.711136	109.603653	38.4370175	19.807657	111.2773055	-64.1498375	19.458255	102.9583825
-2.566054	-1.014265	108.475006	-12.860018	19.844269	107.130241	37.581535	-5.844471	112.70298	39.359058	46.051731	110.118462	38.4702965	20.10363	111.410721	-64.1903325	19.584908	102.849761
-3.277282	-1.29262	108.062195	-12.868598	20.258926	107.174744	37.577465	-5.489919	112.258438	39.362816	46.473972	110.690651	38.4701405	20.4920265	111.4745445	-64.2073365	20.0258255	102.8749435
-4.049082	-1.524421	107.759628	-12.876587	20.77673	107.267937	37.573559	-5.076241	111.903717	39.394508	46.919949	111.04554	38.4840335	20.921854	111.4746285	-64.2372075	20.631606	103.0612455
-4.873942	-1.743999	107.669937	-12.851707	21.290876	107.334747	37.544338	-4.712333	111.776749	39.38102	47.24992	111.103142	38.462679	21.2687935	111.4399455	-64.166093	21.3129585	103.2295485
-5.729695	-1.996754	107.723557	-12.832289	21.579632	107.409012	37.512543	-4.461254	111.90274	39.322025	47.422371	110.908875	38.417284	21.4805585	111.4058075	-64.081862	21.6787055	103.4122165
-7.092065	-2.616823	108.028961	-12.780655	21.46781	107.550514	37.574924	-4.485761	112.183823	39.194756	47.327637	110.524788	38.38484	21.420938	111.3543055	-63.94615	21.514682	103.7467225
-8.029346	-3.085788	108.314911	-12.73187	21.114944	107.692825	37.621239	-4.749446	112.469933	39.11375	47.032784	110.240242	38.3674945	21.141669	111.3550875	-63.8312345	21.088219	104.0305625
-9.066638	-3.556266	108.805229	-12.659177	20.670765	107.908966	37.69548	-5.133853	112.800011	39.064697	46.584999	109.796547	38.3800885	20.725573	111.298279	-63.6984425	20.615957	104.519653
-10.113835	-4.002164	109.450233	-12.585052	20.172491	108.186897	37.797943	-5.549191	113.255669	39.031525	46.055851	109.212219	38.414734	20.25333	111.233944	-63.584838	20.091652	105.13985
-11.144145	-4.475379	110.2043	-12.513506	19.630447	108.562233	37.93185	-5.989941	113.714966	38.977238	45.534271	108.596756	38.454544	19.772165	111.155861	-63.481556	19.488729	105.968605
-12.331604	-4.868062	111.00631	-12.486733	19.056034	108.933342	38.035507	-6.461844	114.119301	38.903614	44.956978	107.887985	38.4695605	19.247567	111.003643	-63.4430265	18.864501	106.863041
-13.468229	-5.176519	111.621353	-12.498138	18.454802	109.200958	38.061817	-6.902658	114.450851	38.759346	44.342941	107.224358	38.4105815	18.7201415	110.8376045	-63.4068575	18.1894625	107.5643115
-15.229179	-5.569015	111.992737	-12.512798	17.630995	109.44545	38.099289	-7.501411	114.497742	38.604538	43.629204	106.639992	38.3519135	18.0638965	110.568867	-63.3775095	17.1980935	108.322033
-16.403547	-5.688716	111.87085	-12.478522	17.200336	109.490334	38.127262	-7.815716	114.227966	38.543682	43.306595	106.456879	38.335472	17.7454395	110.3424225	-63.292516	16.6552325	108.6382455
-17.524759	-5.679505	111.656342	-12.379494	16.920622	109.47213	38.158585	-7.982611	113.772308	38.500206	43.143448	106.30336	38.3293955	17.5804185	110.037834	-63.0883835	16.2608255	108.906426
-18.665718	-5.545819	111.430038	-12.237785	16.801207	109.448074	38.247829	-8.028039	113.232765	38.510937	43.119411	106.128738	38.379383	17.545686	109.6807515	-62.854953	16.056728	109.2153965
-19.793886	-5.323699	111.213829	-12.05715	16.729038	109.468475	38.368359	-8.016022	112.688957	38.541965	43.147999	106.02243	38.455162	17.5659885	109.3556935	-62.569462	15.8920875	109.5812565
-20.917984	-5.029594	111.008217	-11.854136	16.609123	109.514793	38.571053	-8.011625	112.172577	38.588478	43.222034	106.020691	38.5797655	17.6052045	109.096634	-62.2880375	15.6130415	109.932952
-21.992643	-4.741799	110.863068	-11.627757	16.36763	109.607994	38.819366	-8.054087	111.687088	38.649414	43.246365	106.036736	38.73439	17.596139	108.861912	-61.989904	15.139121	110.354076
-23.600363	-4.281648	110.733292	-11.324971	15.824871	109.744644	39.135906	-8.256553	110.809624	38.712505	43.12402	105.935013	38.9242055	17.4337335	108.3723185	-61.5741475	14.2160085	111.1169695
-24.687416	-3.883835	110.735321	-11.175331	15.422112	109.789124	39.274948	-8.482989	110.13929	38.689785	42.938377	105.648781	38.9823665	17.227694	107.8940355	-61.3330285	13.61653	111.6842125
-25.735888	-3.460567	110.664284	-11.10308	14.971775	109.74852	39.333755	-8.785213	109.409943	38.626968	42.705299	105.196297	38.9803615	16.960043	107.30312	-61.1865215	12.983507	112.19392
-26.822439	-3.023571	110.727295	-11.037406	14.567963	109.683632	39.283779	-9.112536	108.559486	38.513512	42.422356	104.570435	38.8986455	16.65491	106.5649605	-60.9734575	12.481016	112.8023035
-27.89784	-2.476742	110.959496	-11.080123	14.212815	109.667931	39.134007	-9.444001	107.692673	38.329453	42.141056	103.826836	38.73173	16.3485275	105.7597545	-60.891976	12.0771025	113.5761075
-28.910372	-1.94553	111.209274	-11.18299	13.881761	109.673759	38.914116	-9.794932	106.954956	38.099743	41.840969	103.049934	38.5069295	16.0230185	105.002445	-60.8729095	11.7405035	114.345073
-29.903019	-1.330865	111.420059	-11.414546	13.583814	109.592293	38.583626	-10.130048	106.280495	37.807907	41.486637	102.221535	38.1957665	15.6782945	104.251015	-61.0248585	11.4893335	114.933571
-31.337812	-0.383052	111.542068	-11.785661	13.119988	109.336685	37.963707	-10.672418	105.481194	37.276661	40.94976	101.118294	37.620184	15.138671	103.299744	-61.191506	11.101305	115.373626
-32.156574	0.390097	111.522079	-12.094149	12.840936	109.199432	37.557388	-11.011843	105.031418	36.951954	40.629421	100.612007	37.254671	14.808789	102.8217125	-61.442969	10.873083	115.5771515
-32.917389	1.101507	111.503601	-12.389362	12.590982	109.101395	37.142376	-11.31571	104.664955	36.627754	40.34362	100.280724	36.885065	14.513955	102.4728395	-61.663789	10.668009	115.7299505
-33.682625	1.868229	111.431267	-12.713178	12.401147	109.034393	36.740108	-11.491564	104.385391	36.324802	40.163994	100.173172	36.532455	14.336215	102.2792815	-61.958811	10.466079	115.7895045
-34.349564	2.694762	111.259094	-13.050797	12.291094	108.963943	36.412598	-11.597867	104.139114	36.039207	40.084602	100.248932	36.2259025	14.2433675	102.194023	-62.3274965	10.3388205	115.733863
-34.962402	3.595452	111.048332	-13.352765	12.223783	108.86338	36.115593	-11.640068	103.868416	35.769211	40.088203	100.370285	35.942402	14.2240675	102.1193505	-62.647932	10.2234985	115.6074095
-35.341301	4.547032	110.764778	-13.572201	12.178922	108.708618	35.86338	-11.63772	103.600143	35.569866	40.1143	100.481117	35.716623	14.23829	102.04063	-62.861025	10.119554	115.376606
-35.893112	6.029575	110.090553	-13.806293	12.211282	108.29126	35.693733	-11.577864	103.320984	35.492844	40.246155	100.700089	35.5932885	14.3341455	102.0105365	-63.2058745	10.0884185	114.5719835
-36.111679	7.040805	109.538826	-13.915663	12.23128	107.937241	35.637684	-11.505404	103.131821	35.506065	40.380116	100.88414	35.5718745	14.437356	102.0079805	-63.4032005	10.025204	113.8665015
-36.087925	7.859008	108.954514	-13.964458	12.267161	107.609001	35.568489	-11.399072	102.843056	35.486465	40.504612	100.927628	35.527477	14.55277	101.885342	-63.456393	9.981552	113.33266
-36.380348	9.167346	108.600388	-14.004226	12.327801	107.275597	35.576687	-11.264896	102.510788	35.466263	40.648159	100.913811	35.521475	14.6916315	101.7122995	-63.529927	9.9639705	112.8388945
-36.428558	10.198305	107.984749	-14.053371	12.322974	106.823715	35.603149	-11.227018	102.345421	35.480778	40.728233	100.918518	35.5419635	14.7506075	101.6319695	-63.6487055	9.8953405	112.0154605
-36.378338	11.202824	107.199799	-14.135164	12.240713	106.290306	35.56823	-11.289203	102.280914	35.51667	40.682323	100.976715	35.54245	14.69656	101.6288145	-63.812778	9.784866	110.9517975
-36.37772	12.256789	106.405281	-14.232546	12.082549	105.756104	35.489079	-11.436877	102.192604	35.549816	40.539055	101.035919	35.5194475	14.551089	101.6142615	-63.9845395	9.614009	109.8979465
-36.288216	13.845666	105.582573	-14.375753	11.863111	105.185905	35.309296	-11.693553	102.070023	35.539841	40.288635	101.025024	35.4245685	14.297541	101.5475235	-64.1760745	9.428681	108.8242865
-36.071033	14.828259	105.27356	-14.502588	11.740951	104.961685	35.213844	-11.864224	101.997337	35.497223	40.134853	100.964058	35.3555335	14.1353145	101.4806975	-64.3607095	9.3465875	108.4426725
-35.9422	15.906191	105.052147	-14.601877	11.608105	104.784569	35.115177	-12.04458	101.925888	35.412376	39.992847	100.861809	35.2637765	13.9741335	101.3938485	-64.4675305	9.2420765	108.1752895
-35.818943	16.970188	104.816422	-14.713979	11.398855	104.598999	34.966797	-12.272452	101.75779	35.330986	39.784771	100.753105	35.1488915	13.7561595	101.2554475	-64.5768495	9.0415505	107.9425505
-35.562317	17.974134	104.615723	-14.855183	11.220089	104.386612	34.748718	-12.507001	101.483047	35.238724	39.545731	100.629059	34.993721	13.519365	101.056053	-64.704087	8.920813	107.717171
-35.280289	19.044353	104.527977	-14.961479	11.079335	104.214569	34.533398	-12.670372	101.03772	35.134506	39.360447	100.562965	34.833952	13.3450375	100.8003425	-64.75691	8.8136325	107.6287955
-35.044804	20.144861	104.591225	-15.045458	11.033504	104.129639	34.335632	-12.779717	100.509468	35.067211	39.242207	100.556419	34.7014215	13.231245	100.5329435	-64.7923375	8.835763	107.7263345
-34.53693	21.800617	104.739891	-15.050426	11.014553	104.001251	34.150558	-12.834673	99.777222	35.058842	39.184338	100.724899	34.6047	13.1748325	100.2510605	-64.705552	8.8542735	107.7514415
-34.10619	22.854696	104.70903	-15.03245	11.046752	103.82193	34.119793	-12.847031	99.358391	35.117573	39.172512	100.883575	34.618683	13.1627405	100.120983	-64.683583	8.9307635	107.522877
-33.668457	23.922251	104.606117	-14.958074	11.029831	103.582146	34.132229	-12.822887	98.877586	35.199577	39.197304	101.050545	34.665903	13.1872085	99.9640655	-64.582051	8.8724535	107.2002265
-33.204041	25.033279	104.536583	-14.897325	11.080787	103.341927	34.166	-12.770605	98.416992	35.271824	39.232452	101.110497	34.718912	13.2309235	99.7637445	-64.513562	8.9306505	106.9201095
-32.780548	25.966089	104.527451	-14.897387	11.186213	103.154671	34.13044	-12.67274	98.000008	35.284718	39.314766	101.136467	34.707579	13.321013	99.5682375	-64.502353	9.051413	106.7411045
-32.251511	26.882359	104.4953	-14.927372	11.256478	103.00679	34.090015	-12.590669	97.676399	35.267616	39.422962	101.104736	34.6788155	13.4161465	99.3905675	-64.5335595	9.0968095	106.6230125
-31.74103	27.805408	104.436539	-14.976769	11.305165	102.887329	34.047291	-12.518747	97.505989	35.171741	39.481564	101.076935	34.609516	13.4814085	99.291462	-64.563054	9.1289215	106.483196
-30.940701	29.032701	104.36927	-14.908308	11.259564	102.749649	34.044159	-12.430949	97.392624	35.130009	39.541775	100.953384	34.587084	13.555413	99.173004	-64.4037	8.963715	106.326294
-30.296724	29.739321	104.266998	-14.768398	11.156087	102.567795	34.21566	-12.385208	97.26342	35.165874	39.611103	100.949005	34.690767	13.6129475	99.1062125	-64.227563	8.6992265	106.0293775
-29.651251	30.424335	104.009392	-14.6666	11.123092	102.280556	34.421463	-12.283085	97.111626	35.272766	39.695488	100.975571	34.8471145	13.7062015	99.0435985	-64.1803145	8.5399825	105.5175135
-28.981451	31.081459	103.736809	-14.562808	11.07635	101.926147	34.606113	-12.141713	96.889931	35.268208	39.834534	101.103889	34.9371605	13.8464105	98.99691	-64.0627765	8.3062895	104.855384
-28.2995	31.70698	103.452477	-14.525273	11.069345	101.57251	34.765278	-12.00381	96.632271	35.293404	39.976101	101.27494	35.029341	13.9861455	98.9536055	-64.079887	8.1525445	104.1914145
-27.81176	32.336384	103.197243	-14.58064	11.123791	101.178291	34.782131	-11.762066	96.598183	35.280132	39.672817	101.735435	35.0311315	13.9553755	99.166809	-64.1924115	8.2922065	103.189773
-27.010334	32.85511	102.68985	-14.731174	11.30642	100.746201	34.843266	-11.573252	96.700027	35.202549	39.812721	102.215599	35.0229075	14.1197345	99.457813	-64.4852555	8.4931055	102.034589
-26.040039	33.579128	102.199028	-14.936802	11.615162	100.162354	34.80571	-11.164086	96.697296	35.031944	40.20343	102.719704	34.918827	14.519672	99.7085	-64.792431	8.710652	100.616208
-25.379049	34.007305	102.12265	-15.009671	11.820025	99.88356	34.771259	-10.814298	96.45916	34.881386	40.453613	103.184059	34.8263225	14.8196575	99.8216095	-64.8456645	8.8203925	99.9455105
-24.61347	34.33469	102.168037	-15.142706	12.095594	99.65699	34.728443	-10.405038	96.197289	34.717968	40.790062	103.735435	34.7232055	15.192512	99.966362	-65.0086175	8.998676	99.347618
-24.120075	34.674583	102.357193	-15.279794	12.43602	99.478813	34.678761	-9.97344	95.956352	34.640873	41.112709	104.34108	34.659817	15.5696345	100.148716	-65.219405	9.3024055	98.80891
-23.419239	34.845379	102.430878	-15.383519	12.830808	99.305923	34.601513	-9.544566	95.655891	34.58567	41.439251	104.85939	34.5935915	15.9473425	100.2576405	-65.3606295	9.7142735	98.3542055
-22.765205	34.972359	102.410416	-15.415575	13.238895	99.184677	34.548847	-9.160746	95.403297	34.590096	41.743652	105.050827	34.5694715	16.291453	100.227062	-65.4006215	10.186337	98.142292
-22.008238	34.993866	102.239944	-15.386006	13.57731	99.111305	34.537117	-8.891518	95.260208	34.600822	42.006771	104.865837	34.5689695	16.5576265	100.0630225	-65.3409815	10.5969935	98.1595875
-20.864048	34.785168	101.782753	-15.321961	13.8332	99.145126	34.458397	-8.953621	95.287598	34.669167	42.077446	103.929504	34.563782	16.5619125	99.608551	-65.207704	11.1044875	98.681701
-20.152973	34.458969	101.550926	-15.244118	13.689455	99.345634	34.36261	-9.353347	95.488785	34.755856	41.804409	103.034004	34.559233	16.225531	99.2613945	-65.047469	11.153379	99.4298735
-19.398493	33.974831	101.336288	-15.174998	13.314429	99.650978	34.250633	-10.047111	95.924667	34.897659	41.267647	102.151192	34.574146	15.610268	99.0379295	-64.924142	11.01859	100.2640265
-18.616711	33.337959	101.186264	-15.174213	12.74702	100.04097	34.080765	-10.941118	96.583847	35.024822	40.999393	101.222404	34.5527935	15.0291375	98.9031255	-64.9012195	10.4649025	101.1788145
-17.857153	32.608727	100.98468	-15.177609	12.039804	100.428772	33.947407	-11.99046	97.233383	35.148239	40.121372	100.264214	34.547823	14.065456	98.7487985	-64.903041	10.014152	102.1087455
-17.038254	31.843897	100.633453	-15.162552	11.256747	100.784729	33.762753	-13.043085	98.039436	35.209503	39.138695	99.290344	34.486128	13.047805	98.66489	-64.811232	9.465689	102.904568
-16.226706	31.116127	100.195847	-15.210623	10.46354	101.026512	33.631367	-14.102104	98.917343	35.253693	38.099243	98.444572	34.44253	11.9985695	98.6809575	-64.863776	8.9285105	103.3720665
-15.00903	30.042845	99.662552	-15.265121	9.220743	101.076912	33.451443	-15.527466	99.841492	35.367935	36.625481	97.771278	34.409689	10.5490075	98.806385	-64.939931	7.8924785	103.347439
-14.182075	29.437336	99.495186	-15.241611	8.571661	100.968948	33.38208	-16.192499	99.854721	35.462921	35.944672	97.761551	34.4225005	9.8760865	98.808136	-64.9057225	7.2672355	103.12976
-13.319859	29.006798	99.444786	-15.197347	8.296726	100.820282	33.371605	-16.498779	99.576996	35.567764	35.647182	97.834854	34.4696845	9.5742015	98.705925	-64.8643785	7.0192505	102.934639
-12.391924	28.744953	99.451141	-15.167628	8.308942	100.636887	33.404846	-16.467251	99.169121	35.622181	35.670189	98.015396	34.5135135	9.601469	98.5922585	-64.8487695	7.016415	102.6815155
-11.44591	28.571268	99.43721	-15.181186	8.469451	100.325905	33.456768	-16.257998	98.674156	35.614841	35.892334	98.350471	34.5358045	9.817168	98.5123135	-64.8981765	7.121734	102.1394965
-10.521339	28.472805	99.474319	-15.203357	8.612906	99.961807	33.516846	-15.941663	98.111183	35.566761	36.227699	98.764107	34.5418035	10.143018	98.437645	-64.9485175	7.082794	101.485969
-9.575856	28.362074	99.602173	-15.259102	8.852253	99.576439	33.578815	-15.538752	97.394958	35.520626	36.619682	99.372131	34.5497205	10.540465	98.3835445	-65.0679245	7.164041	100.7693335
-8.130576	28.251282	99.791351	-15.31034	9.3521	99.029289	33.694588	-14.756027	96.350975	35.477535	37.303429	100.316978	34.5860615	11.273701	98.3339765	-65.2067415	7.430499	99.7246015
-7.111951	28.182491	99.692139	-15.327498	9.731809	98.653946	33.780186	-14.287286	95.761551	35.43803	37.743347	100.693153	34.609108	11.7280305	98.227352	-65.264104	7.7355875	99.08054
-6.079233	28.077927	99.383766	-15.307252	10.02593	98.246017	33.773315	-13.926707	95.465729	35.428196	37.992855	100.579475	34.6007555	12.033074	98.022602	-65.2152595	8.018786	98.469432
-5.054667	27.804873	98.885292	-15.296578	10.155601	97.818886	33.861652	-13.940009	95.265068	35.434189	38.052814	100.195	34.6479205	12.0564025	97.730034	-65.2410765	8.2547995	97.907738
-3.998607	27.491457	98.344223	-15.32827	10.044004	97.431244	33.767052	-14.105421	95.35791	35.422756	37.887089	99.719002	34.594904	11.890834	97.538456	-65.251444	8.197174	97.324032
-2.989168	27.02552	97.893051	-15.410876	9.784087	97.13623	33.73666	-14.515082	95.394608	35.355274	37.569496	99.280533	34.545967	11.527207	97.3375705	-65.367719	8.040967	96.9348895
-2.008498	26.586575	97.593773	-15.572788	9.486953	96.91658	33.51012	-14.896946	95.591736	35.270355	37.164654	98.928658	34.3902375	11.133854	97.260197	-65.5358135	7.840052	96.572963
-0.576621	25.805908	97.390205	-15.84249	9.100175	96.797112	33.328194	-15.433344	95.755112	35.077217	36.708626	98.83905	34.2027055	10.637641	97.297081	-65.8876855	7.562709	96.297143
0.370143	25.349522	97.535172	-15.984504	9.005477	96.841255	33.250851	-15.574445	95.871254	34.977375	36.573502	99.140358	34.114113	10.4995285	97.505806	-66.083121	7.5114255	96.176704
1.315249	24.908476	97.824768	-16.028898	9.051498	96.915306	33.283962	-15.495125	95.989113	34.933697	36.628696	99.707726	34.1088295	10.5667855	97.8484195	-66.1666255	7.5362105	95.9821925
2.282451	24.494011	98.10083	-15.993839	9.276481	96.931328	33.416836	-15.174946	96.237038	34.96228	36.527885	100.566658	34.189558	10.6764695	98.401848	-66.177236	7.8764925	95.460808
3.263927	24.112675	98.396042	-15.817997	9.5854	96.871902	33.820431	-14.755611	96.535378	34.964828	37.239841	101.409058	34.3926295	11.242115	98.972218	-66.0286235	7.928685	94.771586
4.282245	23.680819	98.633171	-15.498707	9.900864	96.671539	34.396622	-14.338335	96.991234	35.133869	37.658508	102.370369	34.7652455	11.6600865	99.6808015	-65.7626595	8.1416415	93.6622765
5.314744	23.226395	98.687271	-14.973486	10.235537	96.284912	35.106129	-13.887707	97.661087	35.444412	38.060295	103.190407	35.2752705	12.086294	100.425747	-65.2222425	8.38478	92.144077
6.820414	22.417246	98.596291	-13.989658	10.514747	95.436104	36.243793	-13.51344	98.696663	36.128071	38.489616	104.306343	36.185932	12.488088	101.501503	-64.165248	8.541406	89.370705
7.82238	21.76663	98.363548	-13.229137	10.610201	94.741295	36.963943	-13.306111	99.135658	36.690762	38.697769	104.780128	36.8273525	12.695829	101.957893	-63.2856265	8.524573	87.524697
8.71189	21.063856	98.065277	-12.485727	10.697823	94.015823	37.659954	-13.095175	99.307091	37.246387	38.328968	105.228172	37.4531705	12.6168965	102.2676315	-62.4246245	8.7787495	85.7640145
9.443108	20.326368	97.743843	-11.851375	10.83317	93.407532	38.289104	-12.860188	99.287346	37.701935	38.56057	105.392815	37.9955195	12.850191	102.3400805	-61.6982695	8.816149	84.4749835
10.07325	19.567282	97.502579	-11.410214	11.007981	92.973587	38.720058	-12.675437	99.247841	38.065376	38.735641	105.485023	38.392717	13.030102	102.366432	-61.213145	8.98586	83.580742
10.441049	18.765358	97.251534	-11.193586	11.208721	92.667633	38.892109	-12.563026	99.113022	38.282295	39.420944	105.384529	38.587202	13.428959	102.2487755	-60.974374	8.988483	83.0864905
10.704055	17.854523	96.94223	-11.174403	11.368367	92.493546	38.853748	-12.448038	98.787598	38.477161	38.983238	105.090805	38.6654545	13.2676	101.9392015	-61.0142605	9.469134	83.0478905
10.768989	16.327229	96.51516	-11.47538	11.636989	92.552582	38.566097	-12.271943	98.208908	38.391262	39.128338	104.237	38.4786795	13.4281975	101.222954	-61.4294395	9.8457805	83.88221
10.626301	15.303011	96.366646	-11.790832	11.795949	92.862114	38.240612	-12.282133	97.898941	38.31052	39.181076	103.571251	38.275566	13.4494715	100.735096	-61.85723	10.1424265	84.989132
10.420539	14.14006	96.253624	-12.146226	11.929198	93.267395	37.838207	-12.394221	97.663239	38.228992	39.122784	102.772842	38.0335995	13.3642815	100.2180405	-62.3260515	10.4941145	86.3167495
10.07475	12.892702	96.11264	-12.502438	11.961448	93.632172	37.440643	-12.547109	97.417892	38.033096	38.969124	102.034637	37.7368695	13.2110075	99.7262645	-62.7417455	10.7118885	87.5380795
9.711348	11.638847	96.032387	-12.86998	11.892884	93.954697	37.046005	-12.759476	97.211754	37.808304	38.782894	101.417564	37.4271545	13.011709	99.314659	-63.1671145	10.774059	88.594735
9.248829	10.298785	95.922546	-13.219145	11.824422	94.143639	36.666943	-12.954123	97.013344	37.506485	39.164742	100.818321	37.086714	13.1053095	98.9158325	-63.525004	10.5435345	89.3714455
8.796224	8.944663	95.723557	-13.550245	11.744011	94.182419	36.349903	-13.100694	96.829475	37.211246	38.994408	100.509003	36.7805745	12.946857	98.669239	-63.8810645	10.541165	89.695599
7.998803	6.870974	95.545616	-13.884054	11.732407	94.195786	36.072956	-13.315916	96.757736	36.960823	38.834625	100.145515	36.5168895	12.7593545	98.4516255	-64.2849975	10.7054595	89.9399465
7.439237	5.467443	95.448082	-14.035373	11.769183	94.140747	35.921295	-13.412621	96.896019	36.874027	38.758347	99.99221	36.397661	12.672863	98.4441145	-64.468407	10.865503	89.8373795
6.873044	4.035745	95.288879	-14.125095	11.735982	93.986221	35.771076	-13.49562	97.122742	36.854507	38.650238	99.877533	36.3127915	12.577309	98.5001375	-64.5629815	10.894655	89.4723045
6.293674	2.549149	95.057121	-14.141175	11.651701	93.72226	35.774055	-13.662714	97.200996	36.864216	38.540993	99.767426	36.3191355	12.4391395	98.484211	-64.6014855	10.8642625	88.960309
5.670179	1.059342	94.74855	-14.059833	11.523852	93.419609	35.848598	-13.763206	97.242477	36.887436	38.41766	99.604897	36.368017	12.327227	98.423687	-64.487683	10.720477	88.415531
5.04198	-0.466355	94.509018	-13.8541	11.400089	93.197922	36.014599	-13.843253	97.30407	37.040337	38.311897	99.356667	36.527468	12.234322	98.3303685	-64.235668	10.565856	88.0654755
4.394062	-1.96187	94.39547	-13.563986	11.295705	93.081711	36.254086	-13.932996	97.523048	37.283409	38.218193	99.08226	36.7687475	12.1425985	98.302654	-63.8967195	10.4488115	87.860768
3.252898	-4.295008	94.407745	-13.176309	11.118719	93.020653	36.651905	-14.11034	98.054619	37.623318	38.03722	98.716103	37.1376115	11.96344	98.385361	-63.4902295	10.273998	87.655945
2.420058	-5.846722	94.571587	-13.005137	10.996731	92.992737	36.795635	-14.283916	98.598724	37.825863	37.875206	98.436272	37.310749	11.795645	98.517498	-63.321023	10.197817	87.467976
1.461366	-7.41099	94.758209	-12.904687	10.800646	92.977829	36.868946	-14.504233	99.142227	37.95517	37.640335	98.133934	37.412058	11.568051	98.6380805	-63.221432	10.033241	87.3175775
0.436617	-8.921772	94.925179	-12.884026	10.551015	92.988274	36.862949	-14.738862	99.555557	38.001625	37.389748	97.847992	37.432287	11.325443	98.7017745	-63.200339	9.776587	87.2747735
-0.650903	-10.449308	95.043526	-12.91704	10.269904	92.953392	36.797913	-14.947714	99.999527	37.974541	37.130226	97.600876	37.386227	11.091256	98.8002015	-63.220307	9.448552	87.1065825
-1.782653	-11.961182	95.102982	-12.954031	9.971973	92.948158	36.763638	-15.122694	100.318886	37.89893	36.901936	97.44368	37.331284	10.889621	98.881283	-63.239346	9.054325	87.015033
-2.989478	-13.372311	95.278893	-12.98137	9.707645	93.06385	36.754475	-15.26929	100.513184	37.833981	36.718819	97.288681	37.294228	10.7247645	98.9009325	-63.256968	8.6905255	87.2267675
-4.921371	-15.421532	95.954643	-12.870743	9.341745	93.533226	36.87191	-15.443845	101.029793	37.835148	36.372681	96.719948	37.353529	10.464418	98.8748705	-63.095015	8.219072	88.1915815
-6.293293	-16.699812	96.815201	-12.723536	9.068124	94.075638	37.039608	-15.643939	101.61467	37.929699	36.020649	96.165375	37.4846535	10.188355	98.8900225	-62.9317255	7.947893	89.2612535
-7.737222	-17.949795	97.831291	-12.581532	8.643066	94.774307	37.198246	-15.957737	102.176926	38.049816	35.520699	95.588074	37.624031	9.781481	98.8825	-62.787095	7.504651	90.666114
-9.209639	-19.135983	99.028328	-12.4418	8.079517	95.554146	37.351322	-16.382519	102.610016	38.096519	34.901478	94.946022	37.7239205	9.2594795	98.778019	-62.6075205	6.8995545	92.330273
-10.69653	-20.284485	100.263466	-12.330819	7.38648	96.369812	37.496002	-16.903355	102.955093	38.080494	34.138256	94.126389	37.788248	8.6174505	98.540741	-62.449886	6.1555095	94.198883
-12.203094	-21.368174	101.483551	-12.27787	6.55205	97.194984	37.622467	-17.51281	102.934357	37.887527	33.352871	93.247002	37.754997	7.9200305	98.0906795	-62.310737	5.1840695	96.2992885
-13.695699	-22.422199	102.655075	-12.313262	5.608292	97.993568	37.685959	-18.154507	102.698685	37.466084	32.500664	92.227486	37.5760215	7.1730785	97.4630855	-62.2025455	4.0435055	98.5240505
-15.977658	-23.763315	104.373398	-12.527129	4.172306	99.226349	37.598221	-19.084955	101.850868	36.499786	31.366167	90.736374	37.0490035	6.140606	96.293621	-62.1032615	2.204006	102.159077
-17.466831	-24.51189	105.398849	-12.778852	3.323965	99.920921	37.442326	-19.631727	101.256874	35.687157	30.706427	89.815002	36.5647415	5.53735	95.535938	-62.1224455	1.11058	104.305904
-18.932301	-25.114805	106.168556	-13.1611	2.547506	100.442635	37.134384	-20.084011	100.649452	34.821762	30.191664	89.169388	35.978073	5.0538265	94.90942	-62.300273	0.0411855000000001	105.97585
-20.414564	-25.629436	106.643044	-13.633023	1.954846	100.795044	36.701744	-20.500429	100.150208	33.992695	29.756466	88.669769	35.3472195	4.6280185	94.4099885	-62.6132655	-0.7183265	107.1800995
-21.743422	-25.950912	106.796036	-14.153832	1.550712	101.004807	36.146126	-20.888721	99.611885	33.309143	29.454861	88.437225	34.7276345	4.28307	94.024555	-63.0352985	-1.181646	107.985059
-23.152233	-26.162863	106.845772	-14.6893	1.263264	101.131561	35.520264	-21.192656	99.073708	32.747795	29.255585	88.368134	34.1340295	4.0314645	93.720921	-63.5126295	-1.5049365	108.542201
-24.431326	-26.207851	106.788467	-15.140541	1.005232	101.249634	34.977814	-21.449753	98.55674	32.236076	29.140095	88.397957	33.606945	3.845171	93.4773485	-63.888027	-1.834707	109.0219195
-26.091257	-26.163021	106.454895	-15.679151	0.684981	101.25518	34.340973	-21.74312	97.73317	31.617466	29.057417	88.469666	32.9792195	3.6571485	93.101418	-64.3375215	-2.2871865	109.408942
-27.020052	-25.948832	106.256699	-15.905682	0.506443	101.186058	34.087753	-21.908731	97.290169	31.35058	28.978497	88.426262	32.7191665	3.534883	92.8582155	-64.5305305	-2.521997	109.5139005
-27.852921	-25.722963	106.04454	-16.053616	0.299603	101.071442	33.922581	-22.101171	97.00164	31.182638	28.842756	88.356567	32.5526095	3.3707925	92.6791035	-64.6598415	-2.7715865	109.4637805
-28.5247	-25.408289	105.759964	-16.168674	-0.002526	100.930061	33.834145	-22.313223	96.862343	31.071667	28.65591	88.391937	32.452906	3.1713435	92.62714	-64.790254	-3.1763955	109.232982
-29.224964	-24.979342	105.428932	-16.271196	-0.337481	100.756752	33.839001	-22.612276	96.842651	31.055256	28.425507	88.555809	32.4471285	2.9066155	92.69923	-64.9895205	-3.5815775	108.814274
-29.777107	-24.505302	105.002762	-16.328997	-0.67833	100.584259	33.872604	-22.907776	96.926437	31.096285	28.162491	88.735214	32.4844445	2.6273575	92.8308255	-65.1424385	-3.9840175	108.3376925
-30.250189	-23.91614	104.497787	-16.435375	-0.995679	100.359436	33.858009	-23.180304	96.996651	31.124517	27.920753	88.904602	32.491263	2.3702245	92.9506265	-65.362013	-4.3615825	107.7682455
-30.926237	-22.825815	103.542557	-16.599476	-1.332416	99.823891	33.779274	-23.488302	97.020432	31.145441	27.660646	89.111069	32.4623575	2.086172	93.0657505	-65.6613095	-4.751004	106.5820315
-31.356379	-21.931131	102.774284	-16.764885	-1.4585	99.358475	33.660553	-23.631098	96.970375	31.139374	27.518486	89.159798	32.3999635	1.943694	93.0650865	-65.9297335	-4.860694	105.6518635
-31.714027	-20.920555	101.780342	-16.914169	-1.556928	98.733498	33.537842	-23.795315	96.862061	31.182718	27.328882	89.133072	32.36028	1.7667835	92.9975665	-66.188618	-4.8806395	104.4694295
-31.998312	-19.895939	100.572678	-17.025354	-1.654932	97.930252	33.41169	-24.012491	96.721558	31.292906	27.08857	89.110016	32.352298	1.5380395	92.915787	-66.403006	-4.8479035	102.944717
-32.304626	-18.709276	99.183357	-17.114452	-1.647901	97.025291	33.30127	-24.221481	96.483398	31.528286	26.89616	89.140343	32.414778	1.3373395	92.8118705	-66.643682	-4.6331415	101.2387115
-32.572815	-17.387875	97.573761	-17.181734	-1.493455	96.000168	33.164799	-24.334005	96.242592	31.862011	26.79072	89.276917	32.513405	1.2283575	92.7597545	-66.876873	-4.2152675	99.2405815
-32.801846	-15.918886	95.83062	-17.167458	-1.144748	94.873444	33.051769	-24.246574	95.914276	32.233215	26.902372	89.548439	32.642492	1.327899	92.7313575	-66.977408	-3.617395	97.0155305
-33.122505	-13.52405	93.147202	-17.046387	-0.288109	93.171188	33.070095	-23.834766	95.145454	32.746887	27.445164	90.118774	32.908491	1.805199	92.632114	-67.001265	-2.381417	93.710262
-33.345921	-11.802977	91.4645	-16.951664	0.372141	92.090836	33.056709	-23.511953	94.431824	33.150799	27.928942	90.682091	33.103754	2.2084945	92.5569575	-67.007082	-1.4642125	91.6247145
-33.676758	-10.028535	89.915161	-16.787453	1.092605	91.195724	32.992466	-23.176899	93.72657	33.588913	28.397348	91.29438	33.2906895	2.6102245	92.510475	-66.8655955	-0.425014500000001	89.880973
-33.945454	-8.181814	88.643631	-16.638569	1.824222	90.447014	32.964863	-22.833738	93.012909	33.998672	28.855217	91.951836	33.4817675	3.0107395	92.4823725	-66.7589055	0.6377045	88.4116555
-34.329586	-6.386082	87.720474	-16.443235	2.544639	89.911095	32.941048	-22.443443	92.304001	34.372581	29.288986	92.358582	33.6568145	3.4227715	92.3312915	-66.5432845	1.6665065	87.4908985
-34.767796	-4.659206	87.323036	-16.235004	3.215406	89.605698	32.974434	-22.011242	91.69931	34.652122	29.736874	92.363503	33.813278	3.862816	92.0314065	-66.283286	2.567996	87.1799895
-35.42313	-3.070865	87.297913	-16.050335	3.751802	89.495575	32.978813	-21.606651	91.401611	34.816734	30.043007	91.960968	33.8977735	4.218178	91.6812895	-65.9984435	3.285426	87.3098605
-36.488846	-0.95979	87.565659	-15.959894	3.863428	89.570282	33.035458	-21.610596	91.110085	34.902477	30.031448	91.193771	33.9689675	4.210426	91.151928	-65.8887555	3.51643	87.988636
-37.329697	0.317175	87.866035	-15.963642	3.624948	89.681503	32.955746	-21.827375	90.889931	34.896122	29.787174	90.772141	33.925934	3.9798995	90.831036	-65.853218	3.2699965	88.53197
-38.179596	1.544285	88.500053	-15.956254	3.391883	89.990578	32.859516	-22.043371	90.551758	34.859837	29.534325	90.211678	33.8596765	3.745477	90.381718	-65.7721845	3.038289	89.599438
-39.05069	2.792064	89.566483	-15.89534	3.264376	90.55098	33.055801	-22.302801	90.183075	34.775524	29.342094	89.395615	33.9156625	3.5196465	89.789345	-65.7063425	3.0091055	91.312615
-40.041786	4.003353	91.049965	-15.872585	3.144312	91.412323	32.698486	-22.331112	90.418396	34.557781	29.0737	88.405899	33.6281335	3.371294	89.4121475	-65.3733035	2.91733	93.4124985
-41.026588	5.211766	92.801605	-16.016006	2.910112	92.549263	32.478611	-22.646385	90.767052	34.169254	28.679237	87.493378	33.3239325	3.016426	89.130215	-65.3559445	2.803798	95.968311
-41.962917	6.404558	94.692986	-16.332317	2.485443	93.837608	32.019211	-23.098555	91.233963	33.652775	28.13213	87.02636	32.835993	2.5167875	89.1301615	-65.500627	2.4540985	98.5450545
-43.535004	8.203293	97.064575	-17.16082	1.739177	95.619331	30.976931	-23.798632	91.700363	32.711651	27.411663	87.258919	31.844291	1.8065155	89.479641	-66.165931	1.6718385	101.759021
-44.478619	9.476858	98.500351	-17.842869	1.427673	96.613213	30.19451	-23.910074	91.691826	31.981703	27.345102	87.914757	31.0881065	1.717514	89.8032915	-66.7738445	1.137832	103.4231345
-45.456413	10.86634	99.785141	-18.603655	1.411987	97.492851	29.427654	-23.686594	91.441116	31.164223	27.648157	88.702187	30.2959385	1.9807815	90.0716515	-67.5032485	0.843192499999999	104.9140505
-46.344173	12.318458	100.93132	-19.280926	1.628829	98.112473	28.688019	-23.094395	90.958496	30.3664	28.315634	89.569054	29.5272095	2.6106195	90.263775	-68.0890615	0.6470385	105.961171
-47.070332	13.852689	101.965569	-19.966097	2.12229	98.531273	28.03471	-22.277611	90.233719	29.662722	29.153708	90.308968	28.848716	3.4380485	90.2713435	-68.78091	0.806531499999999	106.7912025
-47.728035	15.417216	102.866005	-20.391363	2.719443	98.757706	27.532314	-21.292273	89.27787	29.079729	30.118773	90.920502	28.3060215	4.41325	90.099186	-69.0887475	1.025636	107.416226
-48.18203	16.926886	103.565582	-20.644482	3.321842	98.77198	27.141262	-20.261074	88.329689	28.687105	31.033262	91.31575	27.9141835	5.386094	89.8227195	-69.2031475	1.25759	107.7212405
-48.605766	19.099764	104.440628	-20.656113	4.237499	98.579498	26.888674	-18.888844	86.764069	28.511179	32.26482	91.660179	27.6999265	6.687988	89.212124	-69.0121525	1.78701	107.946872
-48.747936	20.431229	104.877686	-20.65086	4.850176	98.454926	26.829311	-18.065943	85.950844	28.496174	32.962791	91.797432	27.6627425	7.448424	88.874138	-68.9644625	2.251928	108.035714
-48.788052	21.689541	105.115746	-20.594641	5.369415	98.322327	26.796822	-17.413851	85.362892	28.467381	33.554024	91.811661	27.6321015	8.0700865	88.5872765	-68.8213835	2.6687435	108.0573775
-48.733749	22.836643	105.04348	-20.694742	5.72746	98.110649	26.742363	-17.084684	85.085152	28.373224	33.89069	91.606125	27.5577935	8.403003	88.3456385	-68.9472775	3.051917	107.8756595
-48.656487	23.830551	104.805031	-20.882202	5.818387	97.858932	26.548344	-17.092552	84.925011	28.17668	33.920143	91.144196	27.362512	8.4137955	88.0346035	-69.126916	3.2229785	107.6832605
-48.449898	24.648512	104.519745	-21.088181	5.627252	97.600769	26.320019	-17.379509	84.777107	27.954315	33.670959	90.548767	27.137167	8.145725	87.662937	-69.313529	3.108779	107.538601
-48.120949	25.356886	104.176712	-21.265266	5.273606	97.365013	26.091814	-17.851383	84.697571	27.803677	33.234631	89.918732	26.9477455	7.691624	87.3081515	-69.4782775	2.855588	107.4218745
-47.383205	26.282362	103.507683	-21.455036	4.842451	97.006439	25.851393	-18.538803	84.605667	27.636456	32.638855	89.025337	26.7439245	7.050026	86.815502	-69.6539965	2.634876	107.197376
-46.752041	26.841084	103.044067	-21.526651	4.630017	96.725342	25.744686	-18.837618	84.478851	27.481157	32.374893	88.495522	26.6129215	6.7686375	86.4871865	-69.6662235	2.4913965	106.9634975
-46.028515	27.36553	102.568924	-21.682821	4.49548	96.435371	25.632772	-18.994543	84.277901	27.316383	32.231853	87.968437	26.4745775	6.618655	86.123169	-69.8402195	2.372305	106.747573
-45.153774	27.868822	102.15789	-21.837547	4.417023	96.109047	25.51235	-19.006758	83.879372	27.167707	32.227932	87.497749	26.3400285	6.610587	85.6885605	-70.0151225	2.223459	106.5295335
-44.104931	28.316385	101.813713	-21.955454	4.468613	95.786819	25.345779	-18.885756	83.277496	26.992624	32.307224	87.16008	26.1692015	6.710734	85.218788	-70.0801095	2.226492	106.35485
-42.936218	28.805456	101.420807	-22.021488	4.629303	95.352005	25.210997	-18.665487	82.475372	26.905313	32.477417	86.696838	26.058155	6.905965	84.586105	-70.101131	2.352641	106.117905
-41.585907	29.255173	100.858757	-22.022203	4.857617	94.811584	25.163376	-18.381693	81.600014	26.843834	32.737793	86.050217	26.003605	7.17805	83.8251155	-70.048011	2.537184	105.7980525
-39.35442	29.833364	99.79808	-22.007933	5.187743	93.836693	25.167662	-17.84494	80.184151	26.755732	33.214184	85.176605	25.961697	7.684622	82.680378	-69.977563	2.690864	104.993008
-37.623039	30.145317	99.133125	-21.966003	5.455474	93.219582	25.194979	-17.376719	79.142883	26.730516	33.619759	84.701607	25.9627475	8.12152	81.922245	-69.8947535	2.789428	104.516919
-35.746948	30.433411	98.336754	-21.867455	5.769793	92.562363	25.285854	-16.867634	78.126404	26.781569	34.083614	84.277115	26.0337115	8.60799	81.2017595	-69.7686215	2.931596	103.9229665
-33.737007	30.722952	97.239532	-21.721951	6.135802	91.770515	25.488672	-16.433369	77.251015	26.964655	34.473385	83.819305	26.2266635	9.020008	80.53516	-69.6705655	3.251596	103.00587
-31.560415	30.98506	95.733299	-21.478018	6.505424	90.829041	25.825891	-16.192583	76.718018	27.340654	34.742508	83.367142	26.5832725	9.2749625	80.04258	-69.5393085	3.7358855	101.615502
-29.378084	31.212893	93.866386	-21.277258	6.824516	89.776596	26.304077	-16.216164	76.784729	27.867689	34.813023	83.15773	27.085883	9.2984295	79.9712295	-69.640399	4.3506025	99.5819625
-26.977427	31.380468	91.868362	-21.089565	7.187559	88.7155	26.860874	-16.421633	77.385948	28.526201	34.776096	83.187469	27.6935375	9.1772315	80.2867085	-69.8726675	5.1978865	97.1442915
-23.130383	31.536186	89.136467	-20.802191	7.640295	87.227432	27.66589	-16.801531	79.132454	29.601311	34.598198	83.829163	28.6336005	8.8983335	81.4808085	-70.2379825	6.3822565	92.9740555
-20.389015	31.607077	87.876953	-20.497894	7.896557	86.552773	28.287462	-17.02503	80.66288	30.334621	34.538433	84.833931	29.3110415	8.7567015	82.7484055	-70.3068295	7.0364125	90.3571405
-17.549904	31.609573	87.192314	-20.116539	7.963684	86.150917	29.003889	-17.275351	82.436195	31.081045	34.432575	86.21833	30.042467	8.578612	84.3272625	-70.275545	7.348756	87.9745715
-14.69654	31.504444	86.76368	-19.685411	7.845764	85.747833	29.621782	-17.616415	84.159019	31.763735	34.204357	87.70668	30.6927585	8.293971	85.9328495	-70.0635805	7.397557	85.5628165
-11.876309	31.412518	86.536232	-19.225428	7.6774	85.311951	30.113749	-18.007776	85.624809	32.33876	33.876484	88.835861	31.2262545	7.934354	87.230335	-69.6771105	7.420446	83.393567
-9.155605	31.284153	86.553131	-18.689964	7.495512	85.004501	30.608213	-18.193663	86.776886	32.861103	33.709148	89.805229	31.734658	7.7577425	88.2910575	-69.114586	7.2332815	81.7179445
-6.539247	31.230167	86.940109	-18.183044	7.475749	84.92662	31.116056	-18.179974	87.723907	33.279358	33.74456	90.875771	32.197707	7.782293	89.299839	-68.563795	7.169205	80.553401
-2.856866	31.217211	87.813332	-17.59144	7.757547	84.929672	31.695669	-18.004921	88.943954	33.84214	33.958988	92.256332	32.7689045	7.9770335	90.600143	-67.9517845	7.5380605	79.259201
-0.537033	31.245951	88.225159	-17.274864	8.028395	84.775276	31.93191	-17.840927	89.461067	34.12476	34.098644	93.057198	33.028335	8.1288585	91.2591325	-67.578063	7.9279315	78.2914195
1.629215	31.27326	88.709923	-16.97147	8.30725	84.582825	32.146721	-17.677256	89.794609	34.406799	34.23877	93.737389	33.27676	8.280757	91.765999	-67.2197	8.333743	77.399651
3.699554	31.30438	89.158974	-16.65822	8.593438	84.381332	32.378826	-17.547298	90.053719	34.697075	34.370403	94.380913	33.5379505	8.4115525	92.217316	-66.8543905	8.7753235	76.545348
5.596007	31.255632	89.624466	-16.342638	8.851281	84.053261	32.624855	-17.363865	90.277458	34.925465	34.529991	95.004883	33.77516	8.583063	92.6411705	-66.460436	9.119499	75.4653515
7.347809	31.273687	90.055359	-15.981986	9.127443	83.630905	32.989464	-17.070807	90.361534	35.094154	34.787785	95.61908	34.041809	8.858489	92.990307	-66.005781	9.396397	74.271503
8.973845	31.276253	90.422691	-15.561779	9.43871	83.173172	33.45293	-16.657852	90.289078	35.284786	35.149364	96.148346	34.368858	9.245756	93.218712	-65.492416	9.631664	73.127632
11.070296	31.238274	91.036621	-14.902708	9.961427	82.465225	34.186138	-16.016918	90.081802	35.567184	35.685261	96.99469	34.876661	9.8341715	93.538246	-64.682077	10.0886825	71.392204
12.187543	31.1758	91.394753	-14.507882	10.35759	81.980408	34.579662	-15.64587	89.95063	35.746922	35.973995	97.537323	35.163292	10.1640625	93.7439765	-64.179056	10.5511175	70.2168395
13.131096	31.06336	91.580872	-14.163049	10.733298	81.544685	34.889214	-15.303463	89.805626	35.908463	36.236866	98.006157	35.3988385	10.4667015	93.9058915	-63.7249365	10.9998945	69.1834785
13.921504	30.816975	91.825714	-13.822581	11.082827	81.140053	35.219162	-14.920955	89.608101	36.030155	36.53194	98.394051	35.6246585	10.8054925	94.001076	-63.2698205	11.3601615	68.27903
14.526765	30.615314	91.877472	-13.563681	11.413319	80.783195	35.526123	-14.512157	89.423775	36.07579	36.880428	98.63224	35.8009565	11.1841355	94.0280075	-62.9283185	11.6425025	67.5383825
14.933531	30.331158	91.846886	-13.347273	11.676182	80.462578	35.821499	-14.097845	89.221611	36.054836	37.233524	98.752731	35.9381675	11.5678395	93.987171	-62.6327135	11.7845245	66.937985
15.175016	29.882687	91.712151	-13.163939	11.90694	80.186508	36.080833	-13.720681	89.028412	36.036034	37.55661	98.780487	36.0584335	11.9179645	93.9044495	-62.3863115	11.8959155	66.4685665
15.360287	29.008461	91.276268	-12.846679	12.118309	79.969749	36.468662	-13.322533	88.577492	36.211002	37.851467	98.62178	36.339832	12.264467	93.599636	-62.03319	11.972151	66.339862
15.221492	28.281158	90.920364	-12.618711	12.264382	80.118813	36.723839	-13.131688	88.31279	36.473473	37.990944	98.465149	36.598656	12.429628	93.3889695	-61.836078	12.099136	66.8486565
14.983392	27.418571	90.598999	-12.381777	12.460855	80.63813	36.978661	-12.962152	88.197388	36.898975	38.141796	98.240463	36.938818	12.589822	93.2189255	-61.702372	12.331888	68.0573345
14.514915	26.401979	90.356766	-12.218942	12.702392	81.461021	37.125526	-12.822156	88.161568	37.335743	38.301144	97.994476	37.2306345	12.739494	93.078022	-61.6685185	12.66529	69.84402
13.91166	25.198702	90.212372	-12.198364	13.020459	82.533577	37.062977	-12.716911	88.259789	37.728786	38.423088	97.671684	37.3958815	12.8530885	92.9657365	-61.7926095	13.1878295	72.1014175
13.005564	23.894629	90.28894	-12.342752	13.300826	83.888443	36.840458	-12.686786	88.455734	38.011978	38.47604	97.49131	37.426218	12.894627	92.973522	-62.111722	13.707025	74.803364
11.96852	22.389694	90.556511	-12.623557	13.608089	85.412979	36.459984	-12.730095	88.906387	38.148705	38.50256	97.47937	37.3043445	12.8862325	93.1928785	-62.5514585	14.3299455	77.6330795
10.070348	19.932919	91.266876	-13.176805	14.151642	87.79306	35.640633	-12.865758	89.995415	38.269653	38.469681	97.683701	36.955143	12.8019615	93.839558	-63.308753	15.5013225	81.746562
8.710917	18.162292	91.953377	-13.597277	14.561789	89.342293	35.005344	-13.022503	91.060638	38.270164	38.437325	97.871628	36.637754	12.707411	94.466133	-63.832308	16.416167	84.218453
7.248014	16.255091	92.736122	-14.005388	14.840592	90.807648	34.425972	-13.229467	92.229439	38.260548	38.368164	98.071716	36.34326	12.5693485	95.1505775	-64.354036	17.1118355	86.4647185
5.789886	14.292222	93.505692	-14.320432	15.097338	92.239609	33.869396	-13.507282	93.584808	38.270458	38.202934	97.931221	36.069927	12.347826	95.7580145	-64.710791	17.84685	88.7212035
4.273448	12.221805	94.34613	-14.573233	15.198009	93.521484	33.390194	-13.897907	95.126007	38.308926	37.869083	97.573669	35.84956	11.985588	96.349838	-64.996026	18.41043	90.69313
2.778187	10.085838	95.193756	-14.772363	14.981636	94.574203	33.023636	-14.420527	96.669289	38.280174	37.346256	97.326019	35.651905	11.4628645	96.997654	-65.196631	18.5004075	92.150752
1.24011	7.824718	95.866455	-14.997909	14.313918	95.265549	32.829311	-15.092072	97.910103	38.185074	36.737904	97.371567	35.5071925	10.822916	97.640835	-65.5030105	17.80492	92.890263
-1.006876	4.455186	96.315155	-15.262227	13.169808	95.71096	32.714508	-15.782003	98.837494	37.849895	36.10598	97.875351	35.2822015	10.1619885	98.3564225	-65.8066555	16.1776275	93.0654975
-2.463051	2.296946	96.497414	-15.240799	12.742369	95.994812	32.82465	-15.893759	99.150345	37.680168	35.978256	98.034515	35.252409	10.0422485	98.59243	-65.734007	15.4424895	93.397194
-3.886212	0.285144	97.15332	-15.069199	12.687641	96.6045	33.120235	-15.838474	99.636826	37.706055	35.984653	97.806839	35.413145	10.0730895	98.7218325	-65.551543	15.3021925	94.4871675
-5.324511	-1.670711	97.985504	-14.850335	12.668516	97.296394	33.374054	-15.874874	100.529991	37.879856	35.903168	97.447311	35.626955	10.014147	98.988651	-65.327625	15.322885	95.604137
-6.734346	-3.666057	98.889114	-14.659093	12.432023	98.085022	33.611385	-16.028515	101.223251	37.97821	35.688	97.168159	35.7947975	9.8297425	99.195705	-65.1129835	15.0343035	96.974339
-8.122524	-5.645221	99.947166	-14.515525	12.168444	99.076637	33.756741	-16.234453	101.573799	38.011936	35.428646	96.914268	35.8843385	9.5970965	99.2440335	-64.9153885	14.7397915	98.9092405
-9.473346	-7.594939	101.03035	-14.400615	11.89418	100.24884	33.860081	-16.323339	101.622353	37.959049	35.296707	96.924377	35.909565	9.486684	99.273365	-64.710795	14.301676	101.224315
-11.459095	-10.331786	102.450073	-14.39857	11.651304	101.855087	33.928791	-16.248104	101.577225	37.71299	35.488205	97.492668	35.8208905	9.6200505	99.5349465	-64.6180305	13.6825575	104.1752275
-12.730394	-12.11212	102.99147	-14.524277	11.598268	102.618553	33.940861	-16.035383	101.600922	37.448811	35.799908	98.167679	35.694836	9.8822625	99.8843005	-64.74339	13.3142735	105.3528055
-13.88247	-13.805452	103.489151	-14.649314	11.657774	103.231583	34.02047	-15.711993	101.623405	37.170403	36.160198	98.851295	35.5954365	10.2241025	100.23735	-64.8940645	13.0914455	106.225816
-15.068507	-15.415775	104.353546	-14.687135	11.829776	103.778038	34.193729	-15.437169	101.853966	36.977966	36.468773	99.254158	35.5858475	10.515802	100.554062	-64.9601175	13.14375	107.002014
-16.030695	-16.998688	105.259636	-14.610295	11.928907	104.202827	34.410648	-15.332089	102.406219	36.968208	36.573223	99.342697	35.689428	10.620567	100.874458	-64.910018	13.237247	107.531196
-17.074593	-18.576218	106.357193	-14.516369	11.898436	104.557678	34.553238	-15.430715	103.120216	37.031738	36.415176	99.199181	35.792488	10.4922305	101.1596985	-64.825226	13.3046415	107.9556575
-17.86545	-20.140028	107.475838	-14.371459	11.665369	104.852737	34.668243	-15.685107	104.041435	37.161762	35.976025	98.868279	35.9150025	10.145459	101.454857	-64.6579205	13.185279	108.250617
-18.965261	-22.351908	109.622505	-14.057447	11.10036	105.367722	34.914829	-16.300549	105.523323	37.40995	35.055565	98.240547	36.1623895	9.377508	101.881935	-64.2772835	12.823212	108.853509
-19.577583	-23.70566	111.302292	-13.817854	10.589458	105.772247	35.156311	-16.834059	106.818352	37.628971	34.204861	97.652596	36.392641	8.685401	102.235474	-64.028349	12.493515	109.30902
-20.10298	-24.913961	113.139381	-13.560574	9.930139	106.20562	35.347775	-17.404995	108.113922	37.813976	33.212971	97.072411	36.5808755	7.903988	102.5931665	-63.7020235	11.95629	109.8180735
-20.656319	-26.018641	114.765762	-13.393384	9.128488	106.676315	35.581772	-17.98735	109.347809	37.916328	32.234955	96.641411	36.74905	7.1238025	102.99461	-63.535818	11.1331735	110.35802
-20.681078	-27.12324	116.12587	-13.312194	8.348178	107.07692	35.748707	-18.503771	110.272827	37.896492	31.483034	96.409843	36.8225995	6.4896315	103.341335	-63.4469875	10.2067245	110.812505
-21.482891	-27.98711	116.84021	-13.387381	7.75051	107.355736	35.741348	-18.895262	110.942581	37.829636	30.916658	96.273262	36.785492	6.010698	103.6079215	-63.560254	9.490322	111.1035505
-21.860079	-28.733461	117.220512	-13.538982	7.33105	107.519676	35.608608	-19.138027	111.277405	37.718971	30.581717	96.265739	36.6637895	5.721845	103.771572	-63.7417535	8.940255	111.26778
-22.340574	-29.426361	117.54818	-13.759425	7.013399	107.630692	35.463257	-19.232979	111.272522	37.399612	30.410656	96.24115	36.4314345	5.5888385	103.756836	-63.9502845	8.4379595	111.504548
-22.224617	-29.665005	117.736885	-13.764453	6.907566	107.63382	35.543056	-19.170061	111.164665	37.232616	30.449995	96.081573	36.387836	5.639967	103.623119	-63.916742	8.175165	111.644521
-22.565695	-29.704124	117.593361	-13.658116	6.776232	107.597694	35.719467	-19.089918	110.999252	37.15662	30.460253	95.868713	36.4380435	5.6851675	103.4339825	-63.7542755	7.8672965	111.7614055
-22.415491	-29.572157	117.48288	-13.508505	6.605132	107.535576	35.925335	-19.075417	110.812332	37.117176	30.44425	95.772179	36.5212555	5.6844165	103.2922555	-63.5382655	7.5258475	111.7788965
-22.349804	-29.372778	117.071472	-13.41958	6.415799	107.530663	36.083298	-19.113047	110.747849	37.185284	30.503756	95.910828	36.634291	5.6953545	103.3293385	-63.473451	7.1362435	111.7319875
-22.22047	-29.003546	116.423653	-13.355255	6.212249	107.546761	36.225361	-19.140678	110.653175	37.297188	30.669094	96.353447	36.7612745	5.764208	103.503311	-63.4717845	6.66029	111.590211
-21.974333	-28.356806	115.634453	-13.299574	6.123062	107.53344	36.337807	-19.11307	110.479141	37.447296	30.937225	96.910149	36.8925515	5.9120775	103.694645	-63.4916995	6.3340465	111.372235
-21.514395	-26.96451	114.477119	-13.119958	6.288573	107.50576	36.606808	-18.847488	110.107613	37.705074	31.5326	97.785492	37.155941	6.342556	103.9465525	-63.395857	6.23459	111.0649675
-20.691002	-25.912519	113.236404	-12.928292	6.509151	107.396332	36.889587	-18.548393	109.788643	37.975067	32.147835	98.539024	37.432327	6.799721	104.1638335	-63.288911	6.218581	110.6288305
-20.38612	-24.759535	111.920753	-12.776311	6.749293	107.15239	37.147148	-18.208036	109.298409	38.276176	32.783623	99.438454	37.711662	7.2877935	104.3684315	-63.264284	6.2107925	109.9363485
-20.127914	-23.315638	110.309425	-12.559705	7.018703	106.815002	37.385921	-17.817375	108.613777	38.580887	33.45705	100.437462	37.983404	7.8198375	104.5256195	-63.102814	6.2175685	109.1043845
-19.56842	-21.840012	108.82959	-12.316833	7.435561	106.489609	37.607788	-17.386623	107.788849	38.947346	34.058537	101.375175	38.277567	8.335957	104.582012	-62.911233	6.535165	108.397206
-18.944075	-20.303661	107.577194	-12.013789	7.950629	106.282745	37.833138	-16.902908	107.025925	39.362602	34.667404	102.189781	38.59787	8.882248	104.607853	-62.625448	7.01901	107.957637
-18.311237	-18.60997	106.94516	-11.692899	8.610279	106.23542	38.060982	-16.426872	106.496979	39.805523	35.1758	102.697586	38.9332525	9.374464	104.5972825	-62.3190505	7.846094	107.8735575
-17.285034	-15.961176	106.956863	-11.243731	9.395431	106.420807	38.308655	-16.069309	106.413246	40.49242	35.477734	102.633034	39.4005375	9.7042125	104.52314	-61.8879995	9.0866495	108.318474
-16.639074	-14.243303	107.124504	-11.006878	9.483942	106.502769	38.468189	-16.074953	106.508934	40.755718	35.394547	102.442513	39.6119535	9.659797	104.4757235	-61.6257095	9.308087	108.5298145
-15.865688	-12.65215	106.899956	-10.866319	9.266942	106.537354	38.589874	-16.215054	106.475342	40.879337	35.174648	102.485832	39.7346055	9.479797	104.480587	-61.4672435	9.054087	108.594121
-15.139031	-11.030011	106.608459	-10.750049	8.992086	106.567619	38.704102	-16.295664	106.157646	40.981293	35.103626	102.913239	39.8426975	9.403981	104.5354425	-61.3427955	8.580191	108.5997955
-14.329749	-9.371075	106.231567	-10.656515	9.072338	106.733238	38.796635	-16.150623	105.725327	41.555969	35.131615	103.410339	40.176302	9.490496	104.567833	-61.489332	8.65418	108.898643
-13.509126	-7.525866	105.994263	-10.605984	9.556652	106.960808	38.819431	-15.723227	105.274406	41.719994	35.592506	104.383942	40.2697125	9.9346395	104.829174	-61.4816805	9.1786645	109.092442
-12.712315	-5.630342	105.856689	-10.612164	10.284611	107.146919	38.811775	-15.140586	105.056252	41.868767	36.127319	105.24453	40.340271	10.4933665	105.150391	-61.564599	10.0758555	109.143447
-11.433954	-2.890428	105.83326	-10.615865	11.260353	107.226051	38.867622	-14.43419	105.135475	42.057941	36.875404	106.023682	40.4627815	11.220607	105.5795785	-61.6945115	11.300099	108.8725235
-10.50948	-1.236719	105.940315	-10.551619	11.566466	107.226028	39.046242	-14.124346	105.376091	41.668171	37.366634	106.442551	40.3572065	11.621144	105.909321	-61.4604445	11.511788	108.542735
-9.521715	0.298319	106.016243	-10.398262	11.594669	107.241646	39.367168	-13.960155	105.521118	41.670273	37.511299	106.774185	40.5187205	11.775572	106.1476515	-61.3152445	11.413766	108.3356405
-8.477543	1.733054	106.10955	-10.168737	11.459537	107.277931	39.712139	-13.896585	105.52459	41.779541	37.585045	107.273064	40.74584	11.84423	106.398827	-61.083314	11.074844	108.157035
-7.419727	3.165979	106.138672	-9.90584	11.402463	107.288483	40.023689	-13.881983	105.537483	42.060295	37.668514	107.637489	41.041992	11.8932655	106.587486	-60.853672	10.9116605	107.98948
-6.354749	4.588034	106.09697	-9.669486	11.454083	107.240616	40.290558	-13.799259	105.453918	42.30479	37.8741	108.078674	41.297674	12.0374205	106.766296	-60.636646	10.8707455	107.714936
-5.269628	5.997723	106.035027	-9.497889	11.684228	107.157387	40.507671	-13.520783	105.246887	42.477829	38.176136	108.596252	41.49275	12.3276765	106.9215695	-60.488528	11.0407795	107.3932045
-3.67717	8.020693	105.942955	-9.35597	12.155374	106.96006	40.819363	-12.879742	104.940971	42.598305	38.945541	109.257484	41.708834	13.0328995	107.0992275	-60.420774	11.2778485	106.8208925
-2.618506	9.339114	105.800262	-9.335071	12.518698	106.724533	41.003696	-12.378451	104.674164	42.534016	39.435234	109.698441	41.768856	13.5283915	107.1863025	-60.438998	11.5090045	106.2627635
-1.593478	10.533352	105.66198	-9.33759	12.801636	106.45256	41.121742	-11.853417	104.282852	42.49123	40.0121	110.100266	41.806486	14.0793415	107.191559	-60.481666	11.5239305	105.713561
-0.571486	11.607632	105.53228	-9.343112	13.132869	106.210648	41.190552	-11.320387	103.901863	42.385452	40.530701	110.264328	41.788002	14.605157	107.0830955	-60.474226	11.660581	105.3382005
0.439545	12.598434	105.458435	-9.352155	13.464451	106.024429	41.251759	-10.93816	103.659225	42.28838	40.910988	110.144379	41.7700695	14.986414	106.901802	-60.4743795	11.942488	105.147056
1.483565	13.436847	105.444443	-9.363266	13.71191	105.86058	41.248985	-10.666154	103.541634	42.264816	41.216202	109.968063	41.7569005	15.275024	106.7548485	-60.4834325	12.148796	104.9663115
2.435264	14.145512	105.40097	-9.410656	13.796359	105.669495	41.234417	-10.529137	103.454865	42.241081	41.435234	109.903419	41.737749	15.4530485	106.679142	-60.559061	12.1396695	104.659848
3.886696	14.951043	105.29348	-9.446185	13.850771	105.329742	41.242989	-10.200826	103.350357	42.160324	41.633636	109.988403	41.7016565	15.716405	106.66938	-60.5940265	11.985137	103.990104
4.86319	15.401804	105.23188	-9.454552	13.923571	105.099487	41.301418	-10.181059	103.307686	42.144604	41.729538	110.017014	41.723011	15.7742395	106.66235	-60.632115	12.0729025	103.536624
5.771735	15.698941	105.185684	-9.442417	14.032188	104.881905	41.412327	-10.139944	103.401222	42.130314	41.832222	110.027084	41.7713205	15.846139	106.714153	-60.6561545	12.218237	103.049657
6.61034	15.945058	105.139328	-9.412007	14.09452	104.636086	41.471451	-10.057868	103.728615	42.109688	41.939571	110.021881	41.7905695	15.9408515	106.875248	-60.6145835	12.2481885	102.396924
7.431789	15.944539	105.066917	-9.386642	14.097614	104.401314	41.657528	-10.127304	104.088089	42.132473	41.980217	109.889435	41.8950005	15.9264565	106.988762	-60.6682845	12.2687715	101.813866
8.229275	15.907977	104.98307	-9.30396	13.962391	104.184341	41.796509	-10.233701	104.432823	42.150055	41.956398	109.704353	41.973282	15.8613485	107.068588	-60.581202	12.0634335	101.300094
9.034241	15.759405	104.942154	-9.217637	13.766867	104.068329	41.930202	-10.395042	104.633583	42.196705	41.837349	109.440903	42.0634535	15.7211535	107.037243	-60.4987275	11.8125805	101.099415
10.024125	15.39939	104.976723	-9.039084	13.45956	104.035019	42.130119	-10.5486	104.680809	42.280849	41.709503	109.21463	42.205484	15.5804515	106.9477195	-60.283652	11.3386685	101.1223185
10.622426	15.097286	105.001282	-8.930106	13.396935	104.033073	42.24305	-10.561767	104.661522	42.345566	41.715748	109.208237	42.294308	15.5769905	106.9348795	-60.15452	11.2168795	101.1312665
11.139597	14.8029	104.950455	-8.859115	13.432675	103.949059	42.29987	-10.53269	104.551674	42.40974	41.755421	109.27774	42.354805	15.6113655	106.914707	-60.073035	11.2539845	100.983411
11.605601	14.433167	104.811607	-8.824295	13.525839	103.780983	42.28405	-10.473138	104.370819	42.473381	41.798668	109.347916	42.3787155	15.662765	106.8593675	-60.0273055	11.388913	100.7025985
11.96231	13.979445	104.647842	-8.819868	13.705182	103.619385	42.230892	-10.380931	104.219315	42.502872	41.86454	109.365097	42.366882	15.7418045	106.792206	-60.006618	11.6685595	100.446564
12.227043	13.44557	104.502678	-8.848273	13.907865	103.477921	42.189358	-10.244299	104.141724	42.49239	41.97028	109.376076	42.340874	15.8629905	106.7589	-60.03742	11.9527395	100.196942
12.412887	12.83395	104.414688	-8.921072	14.108571	103.332184	42.155945	-10.099633	104.149269	42.406509	42.123226	109.352493	42.281227	16.0117965	106.750881	-60.123371	12.2053455	99.913487
12.497011	11.861574	104.177071	-9.117248	14.297249	102.989708	42.030952	-9.990527	104.415955	42.208954	42.256512	109.108734	42.119953	16.1329925	106.7623445	-60.354449	12.4615055	99.2170715
12.432218	11.127812	103.975548	-9.228718	14.218746	102.696548	41.903858	-10.092458	104.645851	42.111691	42.185646	108.811234	42.0077745	16.046594	106.7285425	-60.4652105	12.390898	98.6645535
12.320834	10.2981	103.788017	-9.310601	14.030697	102.435997	41.758064	-10.281641	104.890732	42.035675	42.004265	108.451248	41.8968695	15.861312	106.67099	-60.5180715	12.200082	98.201004
12.116632	9.332028	103.64666	-9.331397	13.75955	102.264	41.714447	-10.494047	105.065491	42.000042	41.803036	108.090904	41.8572445	15.6544945	106.5781975	-60.5200385	11.8646055	97.9498025
11.854866	8.388644	103.532074	-9.306908	13.527618	102.17556	41.716606	-10.64125	105.232941	41.991028	41.631096	107.672379	41.853817	15.494923	106.45266	-60.467633	11.560313	97.89846
11.517668	7.506912	103.477333	-9.211031	13.377131	102.154419	41.810322	-10.7218	105.454315	42.029327	41.547577	107.118698	41.9198245	15.4128885	106.2865065	-60.3418865	11.3413735	98.0223315
11.155294	6.625027	103.459641	-9.087933	13.292548	102.167168	41.966583	-10.725074	105.735268	42.004059	41.516754	106.588509	41.985321	15.39584	106.1618885	-60.161187	11.189256	98.1724475
10.424363	5.365782	103.586487	-8.849946	13.079927	102.232155	42.254948	-10.780354	106.452644	42.067047	41.394859	105.655251	42.1609975	15.3072525	106.0539475	-59.8608895	10.8526015	98.4103625
9.847511	4.503577	103.670586	-8.672895	12.794669	102.287567	42.446377	-10.893381	106.931664	42.111729	41.221745	105.199791	42.279053	15.164182	106.0657275	-59.624843	10.425156	98.5094065
9.200347	3.715359	103.716347	-8.512032	12.452439	102.356209	42.629658	-11.014632	107.150146	42.166744	41.070019	104.960762	42.398201	15.0276935	106.055454	-59.422265	9.8771845	98.656964
8.557292	2.961792	103.641769	-8.389021	12.158617	102.381721	42.76841	-11.101776	107.149681	42.196262	40.964413	104.914879	42.482336	14.9313185	106.03228	-59.260378	9.3859155	98.731162
7.794765	2.350424	103.41288	-8.33865	12.000065	102.351669	42.8414	-11.067416	106.861008	42.152966	40.993084	105.048729	42.497183	14.962834	105.9548685	-59.174483	9.037296	98.7484695
6.929101	1.775751	103.047005	-8.373177	12.048334	102.288116	42.836811	-10.91321	106.364655	42.050449	41.170921	105.275002	42.44363	15.1288555	105.8198285	-59.189984	8.9678125	98.7564035
5.974589	1.350542	102.640579	-8.441319	12.290798	102.215981	42.770813	-10.608953	105.720924	41.910301	41.476337	105.594215	42.340557	15.433692	105.6575695	-59.223195	9.147904	98.7743925
4.451801	0.79687	102.054893	-8.659015	12.940256	102.171539	42.560993	-9.978195	104.741165	41.680889	42.07349	106.20842	42.120941	16.0476475	105.4747925	-59.438971	9.8328645	98.8682855
3.310737	0.447007	101.696671	-8.855305	13.398212	102.168068	42.359764	-9.558005	104.193024	41.521091	42.456444	106.567551	41.9404275	16.4492195	105.3802875	-59.6510375	10.3472045	98.9558485
2.105707	0.068576	101.442871	-9.062776	13.816863	102.18985	42.152561	-9.213268	103.832458	41.352856	42.783821	106.7705	41.7527085	16.7852765	105.301479	-59.8782605	10.8484495	99.078221
0.899262	-0.332715	101.285866	-9.235589	14.145784	102.242447	41.955109	-8.941381	103.714371	41.186928	43.032761	106.845238	41.5710185	17.04569	105.2798045	-60.0421965	11.245878	99.2050895
-0.387011	-0.836093	101.249756	-9.390775	14.324197	102.333832	41.834808	-8.813331	103.801727	41.025146	43.182903	106.800392	41.429977	17.184786	105.3010595	-60.211527	11.463608	99.3666045
-1.772856	-1.412663	101.418373	-9.518727	14.346811	102.45105	41.782875	-8.811395	104.113564	40.887676	43.204163	106.61657	41.3352755	17.196384	105.365067	-60.3727295	11.497238	99.537033
-3.0923	-2.071921	101.666748	-9.559382	14.191842	102.58007	41.800156	-8.910932	104.57386	40.744339	43.108543	106.230804	41.2722475	17.0988055	105.402332	-60.3910115	11.2848785	99.757808
-5.170484	-3.110912	102.143585	-9.574055	13.619931	102.727829	41.969593	-9.242032	105.335083	40.538418	42.750397	105.306732	41.2540055	16.7541825	105.3209075	-60.4021155	10.4856795	100.1347505
-6.62414	-3.832401	102.554619	-9.501122	13.160742	102.802719	42.11478	-9.503472	105.844582	40.405579	42.393875	104.5028	41.2601795	16.4452015	105.173691	-60.2624235	9.8762825	100.431747
-8.036884	-4.507175	102.948853	-9.430286	12.673004	102.888123	42.278679	-9.772523	106.317345	40.286072	41.935806	103.716003	41.2823755	16.0816415	105.016674	-60.1429475	9.2643665	100.759572
-9.543469	-5.106931	103.375801	-9.339605	12.186679	103.023872	42.409576	-10.094893	106.84774	40.262325	41.527637	102.927551	41.3359505	15.716372	104.8876455	-60.0151605	8.656986	101.1600985
-11.040828	-5.628938	103.804489	-9.274433	11.730971	103.180084	42.53257	-10.410506	107.307671	40.226128	41.077843	102.32003	41.379349	15.3336685	104.8138505	-59.928215	8.1282735	101.5463175
-12.51914	-6.057294	104.071724	-9.230244	11.311384	103.319122	42.611469	-10.700878	107.660202	40.148323	40.661198	101.96756	41.379896	14.98016	104.813881	-59.840384	7.642608	101.824363
-14.140511	-6.377342	104.274025	-9.226754	10.977347	103.450272	42.627239	-10.930565	107.92527	40.149342	39.752125	101.802589	41.3882905	14.41078	104.8639295	-59.8417985	7.543914	102.0366145
-16.504189	-6.548201	104.440559	-9.274516	10.693347	103.586067	42.611515	-11.157556	108.127785	40.047985	39.447021	101.466248	41.32975	14.1447325	104.7970165	-59.878782	7.2419615	102.3751175
-18.088594	-6.597074	104.402008	-9.311214	10.507454	103.618584	42.584465	-11.220216	108.03968	39.874069	39.812737	101.175842	41.229267	14.2962605	104.607761	-59.851695	6.7186475	102.629407
-19.71455	-6.452173	104.474808	-9.338	10.280634	103.682922	42.608059	-11.259218	107.795631	39.751865	39.130722	100.903725	41.179962	13.935752	104.349678	-59.855962	6.625516	103.016166
-21.263193	-6.237482	104.696693	-9.329092	10.047941	103.857277	42.653534	-11.275671	107.525291	39.533169	38.980103	100.475906	41.0933515	13.852216	104.0005985	-59.7515355	6.243666	103.7139555
-22.875208	-5.885121	105.157181	-9.292036	9.75091	104.226265	42.735188	-11.331127	107.204521	39.241142	39.315796	99.962982	40.988165	13.9923345	103.5837515	-59.572237	5.5094855	104.8687785
-24.435432	-5.434612	105.685112	-9.303929	9.380764	104.675171	42.746559	-11.392023	106.876015	38.983418	39.186321	99.621529	40.8649885	13.897149	103.248772	-59.4728465	4.864379	106.10157
-25.96611	-4.900317	106.180359	-9.393883	9.024605	105.176056	42.69492	-11.482763	106.491707	38.653133	39.053356	99.513336	40.6740265	13.7852965	103.0025215	-59.4617925	4.2639135	107.3495905
-28.268661	-3.863987	106.854973	-9.664657	8.595526	105.795547	42.396782	-11.633873	105.836037	38.029709	38.932007	99.595665	40.2132455	13.649067	102.715851	-59.5425595	3.541985	108.875243
-29.731724	-3.039353	107.072998	-9.960234	8.310992	106.016747	42.099411	-11.79725	105.291451	37.697765	38.778629	99.466286	39.898588	13.4906895	102.3788685	-59.819056	3.1312945	109.6546255
-31.195181	-2.147871	107.06723	-10.277431	8.037732	105.979065	41.705208	-12.012024	104.516945	37.349983	38.535412	99.140656	39.5275955	13.261694	101.8288005	-60.0824575	2.81377	110.1293295
-32.611225	-1.167305	106.912041	-10.643307	7.838758	105.666412	41.252197	-12.303304	103.629372	36.939751	38.233395	98.275688	39.095974	12.9650455	100.95253	-60.382588	2.7124705	110.380294
-33.977776	-0.073111	106.63031	-11.034579	7.654022	105.118332	40.639236	-12.586133	102.515877	36.398754	37.879051	96.932419	38.518995	12.646459	99.724148	-60.588153	2.661585	110.512516
-35.202068	1.077756	106.351578	-11.421659	7.432704	104.542908	40.037899	-12.871557	101.481461	35.814903	37.535057	95.559959	37.926401	12.33175	98.52071	-60.769719	2.533658	110.565106
-36.290558	2.292584	106.178604	-11.823048	7.100984	104.157806	39.528496	-13.174924	100.637558	35.20821	37.234013	94.514069	37.368353	12.0295445	97.5758135	-61.014449	2.1724235	110.7397985
-37.809513	4.227915	106.04216	-12.366232	6.561872	103.773964	38.785095	-13.72025	99.643616	34.481495	36.699181	93.349281	36.633295	11.4894655	96.4964485	-61.365759	1.6342785	111.0514795
-38.595715	5.64013	105.815292	-12.706715	6.248747	103.512451	38.318642	-14.071446	99.077194	34.097271	36.358952	92.820595	36.2079565	11.143753	95.9488945	-61.6213865	1.353741	111.0760075
-39.344368	7.170664	105.533409	-13.046869	6.028261	103.234482	37.898964	-14.315556	98.601601	33.782295	36.136864	92.53067	35.8406295	10.910654	95.5661355	-61.9343675	1.145868	110.9028285
-39.888714	8.788582	105.137085	-13.308594	5.899331	102.968262	37.523994	-14.412694	98.103539	33.547897	36.099716	92.511452	35.5359455	10.843511	95.3074955	-62.1531335	0.955151000000001	110.6290285
-40.343441	10.519352	104.780304	-13.595821	5.906753	102.668533	37.177959	-14.383928	97.562065	33.372692	36.232635	92.741302	35.2753255	10.9243535	95.1516835	-62.4669675	0.889152499999998	110.1853825
-40.66571	12.32064	104.339005	-13.855964	6.034971	102.307701	36.897175	-14.167084	96.941505	33.18425	36.522018	93.053009	35.0407125	11.177467	94.997257	-62.7526405	0.892474999999997	109.618145
-40.746132	14.1326	103.864372	-14.086824	6.222356	101.883163	36.706047	-13.832006	96.298561	32.980446	36.927818	93.251366	34.8432465	11.547906	94.7749635	-63.0168945	0.896806	108.9913625
-40.839775	16.97394	103.294769	-14.415309	6.514561	101.274422	36.422016	-13.224414	95.380424	32.571266	37.558147	93.409424	34.496641	12.1668665	94.394924	-63.327259	0.8622555	108.15392
-40.663857	18.834352	103.058075	-14.753834	6.727605	100.967789	36.167152	-12.851808	94.843086	32.251366	37.425377	93.673241	34.209259	12.2867845	94.2581635	-63.716927	1.1684255	107.6774145
-40.446724	20.696125	102.973152	-15.159188	6.892675	100.78125	35.805233	-12.496521	94.512245	31.800907	38.310196	93.744789	33.80307	12.9068375	94.128517	-64.121446	0.878512500000001	107.433983
-40.050915	22.462557	102.870117	-15.498096	6.960323	100.623932	35.502834	-12.225486	94.185379	31.408886	38.595577	93.936363	33.45586	13.1850455	94.060871	-64.452052	0.7356005	107.186993
-39.543812	24.250513	102.727554	-15.814116	6.980608	100.463333	35.28548	-12.014905	93.921486	31.061489	38.811657	93.994858	33.1734845	13.398376	93.958172	-64.8017165	0.562840000000001	106.968494
-38.894318	25.955469	102.510727	-16.044336	7.024781	100.216637	35.084324	-11.849451	93.634949	30.80126	39.006905	94.034676	32.942792	13.578727	93.8348125	-65.031464	0.470834999999999	106.5984615
-38.068527	27.642921	102.370605	-16.245825	7.051701	99.897575	34.889271	-11.64218	93.235435	30.618361	39.192909	94.157112	32.753816	13.7753645	93.6962735	-65.245466	0.328037500000001	106.0988765
-36.613712	30.089695	102.232971	-16.502308	7.265276	99.528008	34.657078	-11.214287	92.622719	30.332762	39.575741	94.41227	32.49492	14.180727	93.5174945	-65.499536	0.349824999999999	105.5385215
-35.489056	31.66851	102.250038	-16.729147	7.461981	99.34758	34.499229	-10.877101	92.280731	30.10928	39.890736	94.708427	32.3042545	14.5068175	93.494579	-65.7625485	0.417144500000001	105.200581
-34.311558	33.177216	102.268745	-16.943253	7.73454	99.249474	34.358936	-10.511975	92.110123	29.9072	40.226143	95.106079	32.133068	14.857084	93.608101	-66.019574	0.611996	104.890847
-33.015636	34.611702	102.297256	-17.147217	7.977764	99.155579	34.263454	-10.15273	92.050453	29.734138	40.564693	95.584869	31.998796	15.2059815	93.817661	-66.29323	0.749546499999999	104.493497
-31.591791	35.938988	102.331421	-17.292728	8.135653	99.048058	34.205856	-9.849969	92.043213	29.606728	40.877048	96.164398	31.906292	15.5135395	94.1038055	-66.491748	0.757766499999999	103.9923105
-30.064764	37.181614	102.281021	-17.433777	8.326006	98.83815	34.195732	-9.602568	92.043846	29.57992	41.131699	96.805252	31.887826	15.7645655	94.424549	-66.75538	0.887446499999999	103.251751
-28.505087	38.310207	102.076553	-17.56242	8.572179	98.469933	34.188644	-9.412701	92.08712	29.622877	41.299984	97.44178	31.9057605	15.9436415	94.76445	-67.0306005	1.2007165	102.175416
-25.984797	39.981907	101.251389	-17.77494	9.109826	97.466347	34.156013	-9.161957	92.235657	29.751869	41.570751	98.287315	31.953941	16.204397	95.261486	-67.503821	2.015255	99.671208
-24.235718	41.019718	100.377235	-17.941587	9.683337	96.599808	34.077461	-8.905181	92.282227	29.829731	41.805199	98.546448	31.953596	16.450009	95.4143375	-67.83677	2.916665	97.7852785
-22.485271	41.919262	99.498062	-18.031902	10.231875	95.666344	34.008606	-8.598511	92.186913	29.838821	42.077435	98.553871	31.9237135	16.739462	95.370392	-67.9875175	3.724288	95.962296
-20.701212	42.671471	98.675102	-18.069138	10.771142	94.766327	33.948727	-8.288106	92.022072	29.866535	42.332123	98.466431	31.907631	17.0220085	95.2442515	-68.045907	4.5202755	94.2884025
-18.895632	43.233917	98.008087	-18.078775	11.216123	93.950882	33.933323	-8.059943	91.831276	29.945862	42.52319	98.405548	31.9395925	17.2316235	95.118412	-68.0971425	5.2006225	92.783352
-17.201628	43.578777	97.648796	-18.066925	11.567454	93.250359	33.935314	-7.885163	91.579422	30.042288	42.646015	98.55014	31.988801	17.380426	95.064781	-68.122651	5.754482	91.435937
-15.491716	43.681122	97.577614	-18.053352	11.873423	92.707481	33.926731	-7.645956	91.276779	30.106062	42.768387	98.871399	32.0163965	17.5612155	95.074089	-68.1231005	6.1856305	90.340873
-13.155119	43.651146	97.791634	-18.069759	12.557313	92.155731	33.923332	-7.017688	90.674843	30.075005	43.187946	99.595573	31.9991685	18.085129	95.135208	-68.1386865	7.029497	89.176254
-11.632756	43.404018	98.037758	-18.124857	13.10077	91.974655	33.922863	-6.463696	90.338814	30.02524	43.544983	100.10302	31.9740515	18.5406435	95.220917	-68.2237655	7.6608965	88.728393
-10.186803	42.981583	98.332092	-18.142635	13.650374	91.986221	33.915154	-5.895413	90.056137	30.307278	43.86721	100.376549	32.111216	18.9858985	95.216343	-68.396486	8.3148495	88.756099
-8.77305	42.420311	98.621536	-18.176975	14.193521	92.166862	33.909859	-5.427366	89.878822	30.398432	44.187271	100.723221	32.1541455	19.3799525	95.3010215	-68.5080955	9.0070895	89.0327025
-7.397743	41.591221	98.790138	-18.142599	14.643763	92.465767	33.899815	-5.0852	89.820877	30.510048	44.429924	101.029121	32.2049315	19.672362	95.424999	-68.4901295	9.615164	89.506535
-6.107513	40.647297	98.857819	-18.09017	14.988537	92.797768	33.895237	-4.963078	89.943672	30.288544	44.683651	101.381088	32.0918905	19.8602865	95.66238	-68.2722305	10.1167875	89.933156
-4.797606	39.473671	98.679375	-18.066479	15.195675	93.124786	33.844532	-5.064096	90.288048	30.831682	44.534763	101.094833	32.338107	19.7353335	95.6914405	-68.471065	10.6560165	90.5581315
-3.009275	37.379536	98.295837	-18.095133	15.265597	93.60878	33.685017	-5.565217	91.118889	31.069475	44.264618	100.774094	32.377246	19.3497005	95.9464915	-68.567512	11.1814935	91.2710685
-1.89056	35.727623	98.029404	-18.140015	15.140785	93.906227	33.574181	-5.999666	91.726456	31.194168	43.982704	100.63726	32.3841745	18.991519	96.181858	-68.6642045	11.290051	91.630596
-0.871999	33.875542	97.85453	-18.174051	14.888318	94.185951	33.479652	-6.451162	92.271187	31.299437	43.642151	100.590004	32.3895445	18.5954945	96.4305955	-68.7376465	11.1811415	91.9413065
0.115867	31.925253	97.675636	-18.227724	14.67371	94.41684	33.360455	-6.907576	92.729446	31.374962	43.291599	100.498047	32.3677085	18.1920115	96.6137465	-68.8231565	11.1554085	92.2199335
1.056114	29.897627	97.454384	-18.278231	14.546338	94.713768	33.210144	-7.374194	93.210739	31.493797	42.952385	100.266251	32.3519705	17.7890955	96.738495	-68.9084325	11.3035805	92.689041
1.95817	27.818531	97.188148	-18.375572	14.472855	95.033134	32.99815	-7.861022	93.773491	31.650755	42.59996	99.928108	32.3244525	17.369469	96.8507995	-69.0755965	11.576241	93.2154685
2.79874	25.594122	97.14711	-18.536867	14.414287	95.366768	32.71545	-8.389901	94.394531	31.369415	42.353207	99.801178	32.0424325	16.981653	97.0978545	-69.1161665	11.846921	93.6356815
3.841474	22.167376	97.063744	-18.862366	14.289787	95.917252	32.136135	-9.224269	95.460091	31.50098	41.675766	99.468178	31.8185575	16.2257485	97.4641345	-69.5432895	12.3538255	94.3703695
4.43651	19.819046	97.200928	-19.111471	14.255229	96.205864	31.720936	-9.703248	96.084091	31.536316	41.267231	99.414116	31.628626	15.7819915	97.7491035	-69.851568	12.7284665	94.6626245
4.956234	17.382893	97.339622	-19.351156	14.245433	96.38517	31.370676	-10.076216	96.716156	31.530512	40.907272	99.49086	31.450594	15.415528	98.103508	-70.152906	13.075338	94.666832
5.389636	14.999001	97.512329	-19.542341	14.300795	96.499268	31.105667	-10.340981	97.482613	31.519848	40.657772	99.643501	31.3127575	15.1583955	98.563057	-70.3974395	13.4431945	94.435479
5.814582	12.558489	97.8088	-19.672075	14.348452	96.562042	30.991858	-10.556383	98.385857	31.496281	40.503925	99.835129	31.2440695	14.973771	99.110493	-70.5882195	13.723133	94.013591
6.145952	10.179635	98.203712	-19.726286	14.395599	96.580284	30.958103	-10.669034	99.488266	31.542572	40.422611	99.997696	31.2503375	14.8767885	99.742981	-70.7029095	13.9144095	93.417587
6.474021	7.716324	98.644333	-19.646572	14.27869	96.44854	31.040255	-10.776322	100.726082	31.632841	40.318935	100.202736	31.336548	14.7713065	100.464409	-70.629692	13.7860735	92.432671
6.829827	4.052876	99.262199	-19.253046	13.790448	95.89032	31.593117	-10.917418	102.583183	31.93434	39.655125	100.617027	31.7637285	14.3688535	101.600105	-70.2698205	13.2120425	90.180535
7.053216	1.669322	99.43898	-18.796122	13.392014	95.288498	32.109783	-10.987194	103.532501	32.150066	40.065483	100.515137	32.1299245	14.5391445	102.023819	-69.7221685	12.2448835	88.553177
7.166226	-0.685116	99.559952	-18.162779	12.950695	94.69249	32.694111	-11.091491	104.269943	32.567165	39.867775	100.022301	32.630638	14.388142	102.146122	-68.956196	11.513248	87.238858
7.197653	-2.972673	99.541321	-17.570578	12.437849	94.05674	33.252838	-11.267675	104.847	32.993664	39.549671	99.350922	33.123251	14.140998	102.098961	-68.264407	10.7347	86.014519
7.039154	-5.189337	99.561584	-17.009043	11.844261	93.446899	33.726181	-11.562489	105.237564	33.367611	39.108612	98.644547	33.546896	13.7730615	101.9410555	-67.564982	9.9154605	84.9527425
6.761206	-7.3508	99.567757	-16.50646	11.189599	93.074684	34.168903	-11.907058	105.413727	33.718307	38.617466	97.911049	33.943605	13.355204	101.662388	-66.956525	9.023994	84.48698
6.275323	-9.325643	99.620377	-16.092905	10.613541	92.967407	34.580448	-12.245503	105.354073	34.060783	38.165062	97.204529	34.3206155	12.9597795	101.279301	-66.5064255	8.2673025	84.655513
5.278629	-12.034326	99.631348	-15.636693	10.026546	93.118843	35.075111	-12.629774	105.065323	34.432323	37.664993	96.203072	34.753717	12.5176095	100.6341975	-66.027103	7.5354825	85.6034885
4.706714	-13.755615	99.446663	-15.434498	9.796247	93.401428	35.367973	-12.775003	104.660774	34.571949	37.508228	95.642868	34.969961	12.3666125	100.151821	-65.838957	7.2258815	86.651035
3.397667	-15.012728	99.582512	-15.286178	9.676744	93.720123	35.615974	-12.841372	104.199471	34.602657	37.462036	95.204002	35.1093155	12.310332	99.7017365	-65.6816715	7.043156	87.7385095
2.575574	-16.401363	99.418762	-15.177991	9.66271	94.096916	35.854439	-12.789742	103.761932	34.576756	37.514896	94.838821	35.2155975	12.362577	99.3003765	-65.5715795	6.962843	88.8934555
1.060467	-17.313431	99.753685	-15.076038	9.749058	94.4618	36.068623	-12.662586	103.572868	34.560291	37.623459	94.46331	35.314457	12.4804365	99.018089	-65.466533	7.0176795	89.905511
-0.28704	-18.201071	100.112495	-15.023261	9.856362	94.810463	36.260056	-12.560175	103.656807	34.55529	37.682476	94.153366	35.407673	12.5611505	98.9050865	-65.454195	7.1515735	90.7158395
-1.744279	-18.983727	100.465691	-14.985336	9.912014	95.144432	36.323635	-12.518928	103.890656	34.545486	37.654385	94.006607	35.4345605	12.5677285	98.9486315	-65.4052325	7.2562995	91.3402325
-3.791482	-20.063805	100.515839	-14.997828	9.777551	95.536514	36.362621	-12.664715	104.00975	34.549652	37.513264	94.231995	35.4561365	12.4242745	99.1208725	-65.4517925	7.1308275	91.9521555
-5.39629	-20.573011	100.40654	-14.982501	9.619877	95.736702	36.374699	-12.802604	103.908607	34.545536	37.423943	94.386497	35.4601175	12.3106695	99.147552	-65.4251195	6.9290845	92.325852
-7.27187	-20.782812	100.622627	-14.902496	9.504243	95.946388	36.469257	-12.874934	103.824318	34.536831	37.308163	94.305504	35.503044	12.2166145	99.064911	-65.308036	6.7918715	92.827865
-8.979093	-20.842892	101.18129	-14.752887	9.442474	96.300575	36.63715	-12.91285	103.942764	34.608398	37.118076	93.823692	35.622774	12.102613	98.883228	-65.128548	6.782335	93.717922
-10.732475	-20.710096	102.128586	-14.573009	9.334113	96.79718	36.863232	-13.042049	104.362549	34.677277	36.740631	93.133789	35.7702545	11.849291	98.748169	-64.9162725	6.818935	94.846191
-12.518579	-20.441982	103.265251	-14.427076	9.089574	97.379944	37.017178	-13.302055	105.094551	34.775223	36.1073	92.432083	35.8962005	11.4026225	98.763317	-64.7503525	6.7765255	95.996571
-14.333555	-20.065817	104.256531	-14.272177	8.577703	98.038422	37.153984	-13.71931	105.78817	34.828728	35.303707	91.965553	35.991356	10.7921985	98.8768615	-64.53571	6.3632075	97.1999825
-16.967255	-19.443932	104.830505	-14.073399	7.439608	99.010109	37.341751	-14.612905	106.215988	34.897545	34.289097	92.07016	36.119648	9.838096	99.143074	-64.266446	5.04112	98.877144
-18.640379	-18.986631	104.484489	-14.018287	6.672003	99.480446	37.405651	-15.125484	105.906021	34.790482	34.022346	92.515556	36.0980665	9.448431	99.2107885	-64.1346405	3.895575	99.7501035
-20.436871	-18.281906	103.890404	-14.033071	6.175482	99.808983	37.478786	-15.358149	105.175438	34.546452	34.111691	92.966415	36.012619	9.376771	99.0709265	-64.078761	2.974193	100.5470395
-22.194517	-17.320906	103.203773	-14.130764	6.05021	99.981285	37.47723	-15.235374	104.151283	34.160496	34.538589	93.346184	35.818863	9.6516075	98.7487335	-64.080391	2.4488125	101.2138365
-23.972534	-16.129471	102.533051	-14.294847	6.181415	100.078239	37.414314	-14.864734	103.104233	33.713665	35.185963	93.653656	35.5639895	10.1606145	98.3789445	-64.1536835	2.2022155	101.7775335
-25.748819	-14.727703	101.996445	-14.492908	6.46463	100.136482	37.301079	-14.395402	102.132645	33.280453	35.882179	93.908546	35.290766	10.7433885	98.0205955	-64.276582	2.1858715	102.2523685
-27.52128	-13.20498	101.577255	-14.688024	6.766611	100.186661	37.170406	-13.95655	101.302147	32.89201	36.509724	94.148415	35.031208	11.276587	97.725281	-64.407256	2.256635	102.648041
-30.103991	-10.744969	101.059021	-14.989694	7.095997	100.303123	36.95261	-13.440773	100.312828	32.196903	37.330875	94.956001	34.5747565	11.945051	97.6344145	-64.5541445	2.246943	102.9718315
-31.743986	-9.054762	100.82531	-15.156865	7.233495	100.456642	36.816471	-13.160494	99.857018	32.150059	37.685646	95.512329	34.483265	12.262576	97.6846735	-64.796995	2.204414	103.2286105
-33.376911	-7.310237	100.763382	-15.266993	7.365403	100.672081	36.676865	-12.975648	99.601791	32.031666	37.993668	96.244514	34.3542655	12.50901	97.9231525	-64.8882515	2.221796	103.4210095
-34.881615	-5.543509	100.913414	-15.341709	7.494442	100.993599	36.571789	-12.883369	99.508041	32.033314	38.166496	96.970566	34.3025515	12.6415635	98.2393035	-64.9859695	2.3473205	103.7478945
-36.342667	-3.766627	101.126183	-15.386748	7.546693	101.342583	36.458267	-12.86052	99.441322	32.095135	38.287518	97.785751	34.276701	12.713499	98.6135365	-65.050197	2.379887	104.0716295
-37.75156	-1.970445	101.378235	-15.500715	7.526339	101.671494	36.287392	-12.875199	99.524796	32.14209	38.309525	98.560371	34.214741	12.717163	99.0425835	-65.216171	2.335515	104.3004045
-39.065834	-0.257121	101.663208	-15.583987	7.330302	101.963997	36.153065	-12.970206	99.458809	32.110126	38.22657	99.183365	34.1315955	12.628182	99.321087	-65.2995695	2.032422	104.606907
-40.920395	2.293952	102.32222	-15.769881	6.961516	102.285194	35.907997	-13.224691	99.177971	31.920465	37.964691	99.397232	33.914231	12.37	99.2876015	-65.453993	1.553032	105.2827865
-42.023994	3.952818	102.81868	-15.956519	6.718281	102.420044	35.670788	-13.450883	98.887482	31.714851	37.719982	99.060799	33.6928195	12.1345495	98.9741405	-65.6058575	1.3020125	105.8659475
-43.072994	5.59841	103.331902	-16.166792	6.397046	102.506004	35.306629	-13.6187	98.4002	31.376488	37.457066	98.558029	33.3415585	11.919183	98.4791145	-65.6751425	0.874909000000001	106.5328935
-44.065102	7.17096	103.906525	-16.501213	6.032917	102.572334	34.888588	-13.878575	97.767487	30.908161	37.181732	98.003334	32.8983745	11.6515785	97.8854105	-65.9008005	0.414255500000001	107.2592575
-44.989952	8.72443	104.45031	-16.789671	5.663167	102.578964	34.446365	-14.092491	96.920151	30.435064	36.968899	97.528496	32.4407145	11.438204	97.2243235	-66.0200565	-0.11187	107.9336045
-45.736389	10.240254	104.914154	-17.047611	5.364528	102.443802	34.062321	-14.319984	95.846092	30.049641	36.755962	96.827332	32.055981	11.217989	96.336712	-66.151203	-0.488932999999999	108.550892
-46.371304	11.799419	105.221352	-17.067017	5.106902	102.11483	33.759499	-14.505245	94.578972	29.806385	36.541878	95.856583	31.782942	11.0183165	95.2177775	-65.916976	-0.804512499999998	109.0118825
-47.046886	14.018494	105.372192	-17.058661	4.865138	101.315437	33.427002	-14.71418	92.535202	29.578886	36.256992	94.175888	31.502944	10.771406	93.355545	-65.620266	-1.04113	109.275329
-47.340523	15.480897	105.430962	-17.01049	4.71323	100.716568	33.235344	-14.770696	91.137573	29.413467	36.137913	93.153427	31.3244055	10.6836085	92.1455	-65.3453855	-1.2571485	109.287636
-47.503849	16.870802	105.513451	-17.100243	4.589865	100.231491	32.982864	-14.793086	89.912369	29.580593	35.915073	92.300598	31.2817285	10.5609935	91.1064835	-65.4822145	-1.3812635	109.3564985
-47.597485	18.254652	105.554688	-17.272249	4.509454	99.835114	32.65752	-14.782587	88.881432	29.332829	35.88324	91.979034	30.9951745	10.5503265	90.430233	-65.5396725	-1.5314185	109.239995
-47.572166	19.611559	105.49865	-17.543516	4.521975	99.453255	32.294346	-14.791104	87.982521	29.092896	35.870537	91.768181	30.693621	10.5397165	89.875351	-65.780653	-1.4957665	109.031159
-47.414692	20.873407	105.326202	-17.780121	4.562825	98.971489	31.957924	-14.760423	87.081131	28.948721	35.861248	91.483543	30.4533225	10.5504125	89.282337	-66.0135645	-1.4247625	108.660641
-47.064308	22.084732	105.134026	-17.986626	4.62776	98.435318	31.584644	-14.60109	86.130341	28.793938	35.860016	91.153801	30.189291	10.629463	88.642071	-66.162543	-1.373943	108.228565
-46.198528	23.71419	104.899429	-18.257774	4.7635	97.726204	31.141493	-14.547346	84.801216	28.644339	35.879436	90.673836	29.892916	10.666045	87.737526	-66.408464	-1.139045	107.714882
-45.366348	24.555841	104.865837	-18.363281	4.774618	97.353317	30.92123	-14.426896	84.022614	28.53153	35.944794	90.52845	29.72638	10.758949	87.275532	-66.452942	-1.209713	107.431102
-44.519791	25.38484	104.651817	-18.439726	4.807121	96.977058	30.833992	-14.318295	83.337227	28.509182	36.003105	90.415009	29.671587	10.842405	86.876118	-66.551039	-1.228163	107.077998
-43.418892	26.039673	104.255806	-18.428303	4.813552	96.56752	30.861387	-14.230481	82.815224	28.565598	36.026825	90.251282	29.7134925	10.898172	86.533253	-66.5700985	-1.271068	106.601787
-42.214588	26.664152	103.627731	-18.301479	4.80606	96.093719	30.978104	-14.252525	82.447075	28.716908	35.990829	89.994576	29.847506	10.869152	86.2208255	-66.450464	-1.257032	105.9666125
-40.874378	27.167439	102.835594	-18.299713	4.821988	95.620949	31.078785	-14.367289	82.235214	28.846609	35.908955	89.753189	29.962697	10.770833	85.9942015	-66.562123	-1.126857	105.2476965
-39.386532	27.608473	101.85157	-18.257212	4.885777	95.093414	31.181952	-14.482387	82.12925	28.995266	35.801476	89.506729	30.088609	10.6595445	85.8179895	-66.603033	-0.887990500000001	104.3688385
-37.04277	28.086254	99.858025	-18.304325	5.083539	94.132973	31.295565	-14.811273	82.18306	29.349678	35.566135	89.179871	30.3226215	10.377431	85.6814655	-66.9312715	-0.210353000000001	102.5844805
-35.302666	28.352673	98.222527	-18.475651	5.374717	93.453293	31.242683	-15.151093	82.527451	29.161015	35.490818	89.037918	30.201849	10.1698625	85.7826845	-67.153151	0.579571500000002	101.1239015
-33.507366	28.54208	96.727463	-18.694757	5.652767	92.914719	31.058592	-15.598128	83.069786	29.336027	35.16993	88.66259	30.1973095	9.785901	85.866188	-67.5868235	1.519633	99.96325
-31.603682	28.524324	95.339622	-19.042103	5.75091	92.431564	30.767424	-16.186476	83.764641	29.494375	34.694038	88.536026	30.1308995	9.253781	86.1503335	-68.2151055	2.248039	98.7127945
-29.726616	28.332932	94.099129	-19.37801	5.680543	91.925156	30.453259	-16.862888	84.621796	29.596535	34.10194	88.666138	30.024897	8.619526	86.643967	-68.780917	2.74156	97.206345
-27.697596	27.976763	93.03405	-19.708233	5.43748	91.427841	30.186657	-17.494129	85.448807	29.673845	33.513977	89.048088	29.930251	8.009924	87.2484475	-69.346717	2.865036	95.6072345
-25.574076	27.529293	92.093132	-20.019609	5.23069	90.924286	29.947472	-17.987883	86.254387	29.684877	33.068367	89.520714	29.8161745	7.540242	87.8875505	-69.8553925	2.921138	93.9610215
-22.379251	26.68507	90.940079	-20.215174	5.007795	90.196594	29.907135	-18.479841	87.279282	29.741501	32.606968	90.120537	29.824318	7.0635635	88.6999095	-70.254666	2.9520265	91.6932785
-20.229626	26.045551	90.127068	-20.235245	4.839412	89.608528	30.03343	-18.711887	87.849358	29.761686	32.374893	90.451851	29.897558	6.831503	89.1506045	-70.368048	2.847321	90.0664515
-18.066935	25.344414	89.394974	-20.157887	4.656089	88.950798	30.199078	-18.944748	88.291855	29.819942	32.120834	90.629601	30.00951	6.588043	89.460728	-70.325284	2.724135	88.440868
-15.903232	24.557724	88.776382	-19.97213	4.429727	88.291565	30.412033	-19.176968	88.525604	29.984451	31.892115	90.694481	30.198242	6.3575735	89.6100425	-70.142502	2.5018805	86.9730875
-13.755788	23.713411	88.423538	-19.792969	4.21747	87.800583	30.620607	-19.374445	88.541641	30.144533	31.642273	90.715134	30.38257	6.133914	89.6283875	-69.968508	2.301026	85.9727785
-11.727654	22.857635	88.392067	-19.567608	4.094079	87.551888	30.792189	-19.527918	88.314438	30.372408	31.466297	90.792213	30.5822985	5.9691895	89.5533255	-69.7175145	2.2189685	85.5504505
-9.732927	21.985994	88.54818	-19.430279	4.219761	87.548485	30.841068	-19.595585	88.114182	30.60725	31.416056	90.964409	30.724159	5.9102355	89.5392955	-69.584717	2.5292865	85.5576745
-6.964937	20.616533	88.805717	-19.503746	4.656317	87.614334	30.615469	-19.55678	87.943634	30.719221	31.462236	91.384216	30.667345	5.952728	89.663925	-69.674837	3.359906	85.564743
-5.233048	19.669849	88.965706	-19.690331	4.959916	87.627625	30.341074	-19.533205	88.023056	30.670303	31.478136	91.728729	30.5056885	5.9724655	89.8758925	-69.8863505	3.9473665	85.3793575
-3.581484	18.627085	89.096451	-19.917841	5.208077	87.549339	30.068943	-19.544424	88.319229	30.575233	31.479448	92.175125	30.322088	5.967512	90.247177	-70.15777	4.448642	84.851501
-1.9796	17.53616	89.110687	-20.04215	5.372229	87.348686	29.866171	-19.592388	88.786247	30.508978	31.46286	92.558907	30.1875745	5.935236	90.672577	-70.2718745	4.809222	84.024795
-0.443545	16.374763	89.133659	-20.061033	5.486477	87.160088	29.753757	-19.690123	89.29213	30.568516	31.357569	92.831062	30.1611365	5.833723	91.061596	-70.2832025	5.139231	83.25858
1.057936	15.119198	89.263138	-19.991879	5.594353	87.097427	29.692575	-19.832867	89.89267	30.731396	31.221407	93.086502	30.2119855	5.69427	91.489586	-70.1957435	5.494436	82.705268
2.415239	13.805814	89.553825	-19.911566	5.681473	87.171936	29.656876	-19.960201	90.562561	30.911367	31.084517	93.45015	30.2841215	5.562158	92.0063555	-70.1072535	5.800788	82.3375165
4.252509	11.778	90.193962	-19.829477	5.722991	87.447586	29.685316	-20.159115	91.700104	31.111061	30.966381	94.098495	30.3981885	5.403633	92.8992995	-70.0571425	6.042349	81.9958725
5.282915	10.401145	90.657326	-19.837778	5.731555	87.687576	29.686647	-20.26244	92.602722	31.144276	30.906626	94.373055	30.4154615	5.322093	93.4878885	-70.0910175	6.141017	81.8872635
6.167828	9.027476	91.135231	-19.852825	5.712325	87.944153	29.682354	-20.316648	93.5886	31.146244	30.882307	94.496559	30.414299	5.2828295	94.0425795	-70.119949	6.1418205	81.8457265
6.971152	7.593175	91.635925	-19.851151	5.626981	88.200607	29.738167	-20.316265	94.57933	31.118383	30.902391	94.53022	30.428275	5.293063	94.554775	-70.130577	5.960899	81.846439
7.670442	6.261876	92.056831	-19.795891	5.509146	88.350258	29.851168	-20.184717	95.461693	31.021933	31.039948	94.525795	30.4365505	5.4276155	94.993744	-70.0283325	5.5906765	81.706772
8.234878	4.942637	92.434563	-19.708643	5.381886	88.440773	30.095173	-19.943254	96.228806	30.86721	31.270718	94.515518	30.4811915	5.663732	95.372162	-69.8984775	5.10004	81.509384
8.714451	3.654668	92.851234	-19.58507	5.279733	88.487282	30.345732	-19.606674	97.010101	30.730715	31.521875	94.523636	30.5382235	5.9576005	95.7668685	-69.7083635	4.6018655	81.2076955
9.16699	1.922387	93.296021	-19.339945	5.131937	88.527481	30.876753	-19.109547	97.790855	30.525852	31.939667	94.597954	30.7013025	6.41506	96.1944045	-69.3811925	3.848814	80.8605575
9.350178	0.771745	93.483696	-19.133179	5.082808	88.499016	31.262245	-18.817511	98.160408	30.495152	32.157318	94.546906	30.8786985	6.6699035	96.353657	-69.1450565	3.4957125	80.644375
9.410313	-0.316111	93.565956	-18.886465	5.017056	88.510201	31.591797	-18.610008	98.504044	30.581617	32.305328	94.394379	31.086707	6.84766	96.4492115	-68.859637	3.186452	80.5711905
9.363372	-1.328801	93.566254	-18.598675	4.898586	88.574783	31.946642	-18.501028	98.621063	30.720678	32.356445	94.206879	31.33366	6.9277085	96.413971	-68.53101	2.8694635	80.735595
9.17769	-2.241353	93.535255	-18.249365	4.740713	88.728745	32.369499	-18.465057	98.471466	30.960199	32.392105	93.955528	31.664849	6.963524	96.213497	-68.163579	2.517902	81.243993
8.956349	-3.173008	93.390091	-17.880089	4.639483	88.978638	32.820606	-18.440754	98.264961	31.202368	32.40979	93.744392	32.011487	6.984518	96.0046765	-67.771665	2.294448	81.9525995
8.57196	-3.969895	93.362076	-17.506212	4.603692	89.307556	33.261177	-18.366819	98.092545	31.462019	32.507133	93.55484	32.361598	7.070157	95.8236925	-67.374022	2.137227	82.7914195
7.753955	-4.939027	93.498856	-16.945107	4.608743	89.93895	33.997421	-18.206442	98.038147	31.843159	32.735542	93.285385	32.92029	7.26455	95.661766	-66.810504	1.952936	84.216134
7.06551	-5.495761	93.642509	-16.594725	4.624926	90.418228	34.444607	-18.082489	98.137413	32.110043	32.839672	93.135384	33.277325	7.3785915	95.6363985	-66.466775	1.8712605	85.2000575
6.270415	-5.966503	93.786079	-16.270546	4.676762	90.870575	34.866348	-17.998238	98.152039	32.376595	32.944576	93.048546	33.6214715	7.473169	95.6002925	-66.1625635	1.880355	86.1408575
5.425806	-6.335696	93.833511	-16.0177	4.780835	91.33313	35.233009	-17.874987	97.969994	32.601608	33.095871	93.087082	33.9173085	7.610442	95.528538	-65.9527085	1.951228	87.137722
4.419292	-6.539015	93.837585	-15.85529	4.974524	91.770241	35.474567	-17.699511	97.705414	32.726944	33.361076	93.279976	34.1007555	7.8307825	95.492695	-65.8113355	2.1182655	88.047787
3.343927	-6.713301	93.823509	-15.838334	5.28712	92.248856	35.553566	-17.393585	97.318092	32.748177	33.74044	93.618027	34.1508715	8.1734275	95.4680595	-65.8275395	2.4008125	89.0296525
2.164831	-6.746788	93.732094	-15.95467	5.729388	92.702568	35.512085	-17.001621	96.706734	32.654751	34.251534	94.130013	34.083418	8.6249565	95.4183735	-65.992758	2.8338195	89.9867625
0.317206	-6.643911	93.473579	-16.202679	6.696658	93.298538	35.279022	-16.159262	95.749374	32.477238	35.200146	95.047485	33.87813	9.520442	95.3984295	-66.283488	3.872874	91.1986465
-0.988535	-6.445257	93.344673	-16.321594	7.521803	93.62796	35.134945	-15.477128	95.241699	32.419487	35.899609	95.63195	33.777216	10.2112405	95.4368245	-66.420404	4.8323655	91.8190955
-2.353104	-6.225258	93.279526	-16.366444	8.436896	93.943047	35.033413	-14.780362	95.023674	32.47123	36.598526	96.099831	33.7523215	10.909082	95.5617525	-66.4852095	5.96471	92.3243415
-3.684538	-6.013027	93.357697	-16.303236	9.376431	94.241241	35.048752	-14.159688	95.066544	32.687492	37.235298	96.357635	33.868122	11.537805	95.7120895	-66.474594	7.215057	92.7703925
-5.046893	-5.84187	93.596275	-16.073708	10.251704	94.555916	35.128819	-13.650719	95.284821	33.052925	37.749931	96.419411	34.090872	12.049606	95.852116	-66.238288	8.453802	93.259716
-6.400537	-5.643627	93.877602	-15.759428	11.031367	94.829849	35.254879	-13.319002	95.617279	33.569534	38.104202	96.364754	34.4122065	12.3926	95.9910165	-65.9310625	9.670134	93.6686815
-7.783637	-5.485991	94.172829	-15.421075	11.691273	95.079048	35.36219	-13.165353	96.016022	34.140636	38.282135	96.16674	34.751413	12.558391	96.091381	-65.593563	10.824155	94.066715
-9.942596	-5.251547	94.59774	-14.954233	12.516459	95.411606	35.338207	-13.188892	96.403915	35.025967	38.258251	95.818642	35.182087	12.5346795	96.1112785	-65.090553	12.4982385	94.7119335
-11.399907	-5.110918	94.726288	-14.739799	12.986119	95.61586	35.153816	-13.25198	96.476723	35.524727	38.207573	95.686691	35.3392715	12.4777965	96.081707	-64.8188695	13.4944415	95.150013
-12.9189	-4.936711	94.846436	-14.644652	13.47502	95.845688	34.92091	-13.18771	96.459969	35.903687	38.282082	95.735252	35.4122985	12.547186	96.0976105	-64.7016025	14.402854	95.5937655
-14.436343	-4.661955	94.986328	-14.607275	14.107354	96.113029	34.737404	-12.946985	96.487877	36.162098	38.514145	95.868111	35.449751	12.78358	96.177994	-64.664301	15.431128	96.048064
-15.963614	-4.363306	95.282593	-14.581704	14.800241	96.497215	34.543255	-12.650607	96.597839	36.370354	38.793167	96.068451	35.4568045	13.07128	96.333145	-64.6202125	16.529202	96.661285
-17.536119	-4.081422	95.74044	-14.577413	15.415203	96.942993	34.354366	-12.402965	96.714005	36.590137	39.011131	96.140656	35.4722515	13.304083	96.4273305	-64.6270775	17.526323	97.4586555
-19.0326	-3.774599	96.217003	-14.501217	15.829732	97.391663	34.184147	-12.273506	96.792542	36.75071	39.082836	96.03022	35.4674285	13.404665	96.411381	-64.4698625	18.254799	98.371945
-21.216824	-3.467343	96.820099	-14.222262	16.016382	97.80584	34.246288	-12.269754	96.700279	36.977802	38.896469	95.511024	35.612045	13.3133575	96.1056515	-64.056569	18.7194065	99.5060285
-22.543541	-3.277982	97.111557	-13.939852	15.855178	97.867722	34.452259	-12.431521	96.504036	37.145527	38.621601	94.924355	35.798893	13.09504	95.7141955	-63.678597	18.615316	100.0212485
-23.857815	-3.187978	97.354202	-13.573665	15.417391	97.828781	34.719772	-12.77705	96.265373	37.316807	38.158886	94.13887	36.0182895	12.690918	95.2021215	-63.1656195	18.143864	100.4554405
-25.07444	-3.158243	97.61866	-13.248973	14.733213	97.730934	35.019157	-13.303823	96.093842	37.421944	37.536072	93.345551	36.2205505	12.1161245	94.7196965	-62.7184965	17.3503015	100.7421715
-26.256687	-3.159641	97.909325	-12.963223	13.754673	97.700317	35.355511	-13.980516	95.928802	37.46759	36.763062	92.629272	36.4115505	11.391273	94.279037	-62.3379965	16.118073	101.121597
-27.354658	-3.156722	98.493927	-12.745112	12.69105	97.758942	35.655014	-14.836576	96.001747	37.475048	35.776443	91.765343	36.565031	10.4699335	93.883545	-62.055255	14.9121665	101.634339
-28.418076	-3.058056	99.173004	-12.543496	11.544159	97.872086	35.873672	-15.712865	96.256165	37.474159	34.675621	90.711296	36.6739155	9.481378	93.4837305	-61.7609075	13.60694	102.2604415
-29.82254	-2.842491	99.966774	-12.356106	9.785077	98.040314	36.169674	-17.369942	96.442703	37.310062	32.913677	89.364799	36.739868	7.7718675	92.903751	-61.45208	11.7982865	103.176877
-30.711514	-2.548774	100.277039	-12.357838	8.633278	98.179955	36.221176	-18.298201	96.679153	37.176208	31.84	88.810692	36.698692	6.7708995	92.7449225	-61.414368	10.4956565	103.6149875
-31.486786	-2.188992	100.341736	-12.444969	7.553389	98.285355	36.19228	-19.117929	96.655563	37.004845	31.060909	88.698074	36.5985625	5.97149	92.6768185	-61.4885005	9.135288	103.8938915
-32.268135	-1.699778	100.126312	-12.635533	6.647735	98.300919	36.066269	-19.716524	96.353638	36.822735	30.586655	88.977203	36.444502	5.4350655	92.6654205	-61.715568	7.8604045	103.9364175
-32.955318	-1.051838	99.711739	-12.845776	6.035882	98.232872	35.870697	-20.003937	95.704178	36.635067	30.498329	89.60421	36.252882	5.247196	92.654194	-61.944434	6.824568	103.81155
-33.457272	-0.222088	99.232941	-13.080051	5.774306	98.093483	35.693848	-19.972628	94.932449	36.486298	30.746677	90.502571	36.090073	5.3870245	92.71751	-62.250175	6.1615875	103.469456
-33.975426	0.741229	98.821602	-13.303166	5.827983	97.977928	35.533421	-19.565435	94.232506	36.345116	31.252962	91.584938	35.9392685	5.8437635	92.908722	-62.5456005	5.8122025	103.047134
-34.4482	2.342499	98.423126	-13.557627	6.261581	97.898384	35.520763	-18.79591	93.447815	36.15715	32.116234	93.037933	35.8389565	6.660162	93.242874	-62.9542105	5.863	102.553894
-34.654816	3.402832	98.293373	-13.645842	6.593157	97.8787	35.551846	-18.364206	93.095741	36.100002	32.578358	93.713989	35.825924	7.107076	93.404865	-63.117608	6.079238	102.352535
-34.700169	4.41521	98.226311	-13.703683	6.793136	97.853485	35.552849	-18.111443	92.82383	36.089367	32.829357	94.199608	35.821108	7.358957	93.511719	-63.228474	6.227315	102.195251
-34.635632	5.320228	98.134216	-13.736931	6.790959	97.794975	35.497753	-18.016687	92.599281	36.130718	32.892361	94.651093	35.8142355	7.437837	93.625187	-63.2880975	6.144081	101.964763
-34.566383	6.155301	98.127655	-13.740036	6.740786	97.795364	35.474941	-18.017397	92.45076	36.232166	32.870789	95.031738	35.8535535	7.426696	93.741249	-63.3336255	6.054876	101.849479
-34.305809	6.901558	98.220085	-13.678191	6.704451	97.859901	35.525715	-18.047136	92.455162	36.327393	32.859547	95.215843	35.926554	7.4062055	93.8355025	-63.282936	6.0026965	101.8842995
-34.000439	7.608076	98.345551	-13.593383	6.699816	97.921738	35.613773	-18.0865	92.515579	36.431541	32.843899	95.227547	36.022657	7.3786995	93.871563	-63.209423	6.0209325	101.971913
-33.380802	8.465902	98.492462	-13.369267	6.508917	97.95591	35.840786	-18.145153	92.476341	36.571167	32.83028	95.113823	36.2059765	7.3425635	93.795082	-62.9445105	5.6752705	102.116738
-32.848656	8.922599	98.454865	-13.223122	6.341916	97.886574	36.056309	-18.145294	92.394531	36.65514	32.836411	95.093117	36.3557245	7.3455585	93.743824	-62.8019685	5.3382735	102.029324
-32.281616	9.359971	98.174225	-13.066319	6.160882	97.655945	36.308296	-18.146084	92.311348	36.770397	32.845192	95.164383	36.5393465	7.349554	93.7378655	-62.6719845	4.97221	101.5740245
-31.64126	9.744294	97.644691	-12.867826	5.984703	97.261581	36.587273	-18.200529	92.261467	36.989811	32.811344	95.20903	36.788542	7.3054075	93.7352485	-62.524194	4.6639985	100.7879135
-30.954838	10.066654	96.895226	-12.622243	5.800823	96.708908	36.930119	-18.316914	92.290672	37.271454	32.715534	95.205437	37.1007865	7.19931	93.7480545	-62.3452725	4.402336	99.6697615
-30.215723	10.355721	95.919868	-12.376937	5.690233	96.013733	37.310783	-18.500572	92.486832	37.60067	32.584404	95.116638	37.4557265	7.041916	93.801735	-62.2096005	4.33855	98.225731
-29.454311	10.604124	94.75193	-12.127256	5.535108	95.224953	37.643738	-18.742916	92.754662	37.961815	32.395943	95.07576	37.8027765	6.8265135	93.915211	-62.0572885	4.2437025	96.534695
-28.188747	10.803378	93.170433	-11.726865	5.300755	94.082924	38.07375	-19.197557	93.123741	38.579868	32.000004	94.823059	38.326809	6.4012235	93.9734	-61.780539	4.2002865	94.192448
-27.325645	10.838951	92.154434	-11.460875	5.146549	93.348579	38.305248	-19.529713	93.407974	38.962925	31.713177	94.598549	38.6340865	6.091732	94.0032615	-61.5558365	4.201366	92.6938965
-26.514412	10.849661	91.190483	-11.218861	5.031229	92.667183	38.521217	-19.825293	93.766808	39.330486	31.420378	94.24263	38.9258515	5.7975425	94.004719	-61.3635735	4.2649155	91.329647
-25.751478	10.800115	90.445198	-10.949283	4.878876	92.091957	38.679852	-20.101803	93.992188	39.672672	31.139084	93.775246	39.176262	5.5186405	93.883717	-61.074828	4.2391115	90.300197
-25.058247	10.691614	89.950966	-10.689148	4.694594	91.686874	38.829716	-20.392809	94.064789	39.975132	30.834965	93.305626	39.402424	5.221078	93.6852075	-60.78072	4.16811	89.6885405
-24.410583	10.561959	89.714348	-10.431792	4.460746	91.496231	38.956261	-20.679609	94.180664	40.233963	30.520851	92.940887	39.595112	4.920621	93.5607755	-60.458696	4.000871	89.4316865
-23.818464	10.440202	89.714851	-10.193113	4.223904	91.548248	39.176167	-21.03657	94.423744	40.521252	30.204695	92.593071	39.8487095	4.5840625	93.5084075	-60.2349355	3.8637455	89.5880885
-22.98267	10.202204	90.073181	-9.83982	3.828552	91.965881	39.366692	-21.421232	95.237015	40.942135	29.657782	91.909859	40.1544135	4.118275	93.573437	-59.8340535	3.538829	90.358325
-22.473352	10.065908	90.384209	-9.620084	3.510902	92.342827	39.576286	-21.946707	95.810547	41.123669	29.195404	91.350235	40.3499775	3.6243485	93.580391	-59.5901455	3.3974555	91.105263
-21.985903	9.978988	90.642944	-9.460608	3.179379	92.714699	39.654263	-22.372177	96.633934	41.304596	28.593349	90.708229	40.4794295	3.110586	93.6710815	-59.4006455	3.248172	91.7583165
-21.568789	9.947282	90.87529	-9.324995	2.777508	93.08503	39.716209	-22.886469	97.443741	41.445808	27.89447	90.144028	40.5810085	2.5040005	93.7938845	-59.2309985	3.0510155	92.3761755
-21.112553	9.933934	91.088318	-9.223768	2.301513	93.455482	39.742004	-23.398476	98.204102	41.572296	27.184561	89.852287	40.65715	1.8930425	94.0281945	-59.104686	2.7099835	92.8827695
-20.64744	10.042093	91.262276	-9.159534	1.765348	93.793556	39.726036	-23.905376	98.783424	41.701214	26.602972	89.902145	40.713625	1.348798	94.3427845	-59.032693	2.181898	93.2443275
-20.222006	10.270075	91.408531	-9.162799	1.34077	94.063332	39.699352	-24.230846	99.155403	41.725201	26.291641	90.200783	40.7122765	1.0303975	94.678093	-59.0378745	1.6511425	93.448571
-19.62674	10.938182	91.626907	-9.315424	1.130808	94.338768	39.627571	-24.311192	99.393547	41.603455	26.364744	90.907883	40.615513	1.026776	95.150715	-59.246361	1.23484	93.526821
-19.256283	11.598876	91.77388	-9.486834	1.272017	94.441216	39.564468	-24.098635	99.319229	41.417889	26.703783	91.358177	40.4911785	1.302574	95.338703	-59.4648465	1.24146	93.543729
-18.894476	12.375566	91.846947	-9.687115	1.574844	94.441109	39.420719	-23.767591	99.083786	41.20565	27.119514	91.719078	40.3131845	1.6759615	95.401432	-59.6874145	1.4737265	93.480786
-18.536974	13.239161	91.876457	-9.923323	1.924435	94.354469	39.251335	-23.398628	98.668175	40.979095	27.55875	91.977081	40.115215	2.080061	95.322628	-59.961861	1.768809	93.38631
-18.189734	14.155587	91.949394	-10.12792	2.2607	94.230034	39.06715	-23.003904	98.071922	40.745537	28.024483	92.208519	39.9063435	2.5102895	95.1402205	-60.1621835	2.0111105	93.3198475
-17.874374	15.118604	92.066582	-10.309336	2.578017	94.129845	38.93457	-22.55422	97.34182	40.491936	28.552099	92.575607	39.713253	2.9989395	94.9587135	-60.331925	2.1570945	93.3009765
-17.530546	16.125751	92.34343	-10.482357	2.932253	94.06971	38.851486	-22.044254	96.582054	40.276276	29.141378	93.061455	39.563881	3.548562	94.8217545	-60.528595	2.315944	93.3176655
-17.013193	17.727171	92.81176	-10.703794	3.576516	94.066933	38.730698	-21.241539	95.659843	39.97747	30.035883	93.712563	39.354084	4.397172	94.686203	-60.761672	2.75586	93.447663
-16.657734	18.770582	92.928085	-10.818093	3.977417	94.019615	38.634438	-20.823915	95.307426	39.854877	30.446318	93.745636	39.2446575	4.8112015	94.526531	-60.8808435	3.1436325	93.512699
-16.282684	19.768091	92.76519	-10.925453	4.251437	93.932877	38.511372	-20.615555	95.203629	39.728111	30.643272	93.433716	39.1197415	5.0138585	94.3186725	-60.9706475	3.4890155	93.5470815
-15.9069	20.70145	92.465935	-11.030296	4.332969	93.832542	38.362431	-20.633448	95.362015	39.619781	30.569172	92.971817	38.991106	4.967862	94.166916	-61.051698	3.698076	93.498168
-15.499096	21.560547	92.17524	-11.12336	4.179386	93.812805	38.199413	-20.883104	95.704887	39.56245	30.259594	92.541573	38.8809315	4.688245	94.12323	-61.1276515	3.670527	93.50238
-15.079598	22.419292	91.94841	-11.15693	3.824835	93.906189	38.115993	-21.265217	96.154976	39.569042	29.840084	92.18792	38.8425175	4.2874335	94.171448	-61.1563775	3.3622365	93.64093
-14.603631	23.270884	91.714661	-11.150953	3.48137	94.035332	38.07497	-21.655865	96.640709	39.604313	29.39176	91.911682	38.8396415	3.8679475	94.2761955	-61.1415475	3.0947925	93.7944685
-13.943772	24.730244	91.617393	-11.15856	3.0847	94.271835	38.017921	-22.063089	97.258881	39.663826	28.939129	91.935402	38.8408735	3.43802	94.5971415	-61.1579935	2.73138	93.9465285
-13.457972	25.832138	91.823662	-11.186277	3.040227	94.408867	37.936829	-22.127247	97.407791	39.745293	28.944418	92.322105	38.841061	3.4085855	94.864948	-61.213615	2.6718685	93.952786
-13.031337	27.106718	92.083656	-11.211391	3.241387	94.451393	37.879158	-21.995222	97.247551	39.829372	29.182451	92.746613	38.854265	3.5936145	94.997082	-61.277047	2.8891595	93.905704
-12.573929	28.409662	92.363785	-11.255272	3.659669	94.368759	37.778656	-21.612427	96.796509	39.841927	29.612572	93.089958	38.8102915	4.0000725	94.9432335	-61.3208355	3.3192655	93.7942845
-12.104772	29.823324	92.786095	-11.304641	4.251691	94.240723	37.690052	-21.00625	96.166115	39.796768	30.253157	93.45089	38.74341	4.6234535	94.8085025	-61.352692	3.8799285	93.6729435
-11.678783	31.300814	93.454819	-11.380752	4.883052	94.119553	37.677349	-20.202909	95.352051	39.635803	31.13693	94.025894	38.656576	5.4670105	94.6889725	-61.41808	4.2990935	93.5501335
-11.347763	32.736431	94.478523	-11.566814	5.607812	94.027122	37.62949	-19.111616	94.441132	39.313786	32.226227	95.099472	38.471638	6.5573055	94.770302	-61.605266	4.6583185	93.283942
-11.055573	34.78537	97.025841	-12.111926	6.999497	94.03656	37.565403	-17.034321	92.770958	38.691803	34.122406	98.309448	38.128603	8.5440425	95.540203	-62.352455	5.4549515	92.532917
-10.887001	36.016537	99.221611	-12.59937	8.27444	94.147095	37.461044	-15.436398	91.880562	38.290302	35.399178	101.130974	37.875673	9.98139	96.505768	-63.074413	6.56749	91.788422
-10.6638	37.173054	101.130653	-13.04724	9.875866	94.252357	37.261013	-13.738033	91.041458	37.941513	35.901001	103.650642	37.601263	11.081484	97.34605	-63.695743	8.670248	91.158664
-10.420612	38.288818	102.305046	-13.378819	11.505151	94.332329	36.956444	-12.169979	90.461891	38.077251	37.338902	104.882393	37.5168475	12.5844615	97.672142	-64.2744855	10.4258405	90.992516
-10.155312	39.307663	102.700104	-13.65556	12.974286	94.292961	36.61211	-10.979692	90.148849	37.940601	38.240936	105.537949	37.2763555	13.630622	97.843399	-64.5874755	12.31795	90.742523
-9.868451	40.090649	102.671501	-13.769509	13.960945	94.297394	36.325409	-10.298333	89.93792	37.938206	38.871471	105.424583	37.1318075	14.286569	97.6812515	-64.6708255	13.635321	90.9135365
-9.564055	40.534058	102.395645	-13.739353	14.385594	94.403633	36.168583	-10.076379	89.824974	38.081379	39.179417	104.897881	37.124981	14.551519	97.3614275	-64.603687	14.219669	91.4458385
-9.263389	40.701481	101.63343	-13.687793	14.473738	94.761337	36.063431	-10.363975	90.05764	38.295261	39.309124	103.508163	37.179346	14.4725745	96.7829015	-64.554932	14.4749015	92.7397725
-9.173979	40.497616	101.024902	-13.69959	14.235113	94.965897	35.966053	-10.818437	90.369003	37.940865	38.766636	102.737961	36.953459	13.9740995	96.553482	-64.352639	14.4961265	93.378312
-9.135243	40.087368	100.367081	-13.789213	13.919621	95.168129	35.778912	-11.354128	90.657082	37.91013	38.52475	101.601074	36.844521	13.585311	96.129078	-64.422947	14.253931	94.20718
-9.148872	39.555027	99.739014	-13.911054	13.643393	95.399612	35.501938	-11.887889	90.942627	37.825184	38.216385	100.527176	36.663561	13.164248	95.7349015	-64.485669	14.122538	95.0643225
-9.265141	38.910496	99.230392	-14.101346	13.435158	95.687164	35.159954	-12.414182	91.303543	37.720978	37.906101	99.657669	36.440466	12.7459595	95.480606	-64.643158	14.1243565	95.893722
-9.40839	38.135792	98.743172	-14.344006	13.295918	95.974068	34.775063	-12.893276	91.776947	37.566612	38.095711	98.818604	36.1708375	12.6012175	95.2977755	-64.8588495	13.9906185	96.6503605
-9.592238	37.208801	98.404884	-14.646065	13.197477	96.237938	34.338844	-13.355544	92.250458	37.417831	37.743198	98.266647	35.8783375	12.193827	95.2585525	-65.1704675	14.201127	97.2173235
-9.979541	35.656487	98.189781	-15.095814	13.053957	96.535919	33.683689	-13.87966	92.782333	37.190186	37.315796	98.02787	35.4369375	11.718068	95.4051015	-65.6285655	14.389846	97.6667365
-10.234918	34.601933	98.088707	-15.378676	13.091464	96.678566	33.345215	-14.025493	93.039734	37.006927	37.193413	98.031044	35.176071	11.58396	95.535389	-65.933423	14.598968	97.821743
-10.522316	33.535881	97.874962	-15.581308	13.243129	96.781715	33.088383	-14.115792	93.262093	36.885456	37.149876	97.906403	34.9869195	11.517042	95.584248	-66.1495355	14.969216	97.979182
-10.795852	32.385914	97.54792	-15.729119	13.418543	96.848366	32.867661	-14.248295	93.616119	36.811493	37.065636	97.535095	34.839577	11.4086705	95.575607	-66.297815	15.4284155	98.121125
-11.011396	31.225035	97.171555	-15.813325	13.38745	96.909233	32.649872	-14.55514	93.974869	36.791061	36.788353	96.998039	34.7204665	11.1166065	95.486454	-66.3471165	15.6582935	98.332012
-11.233418	29.960705	96.839813	-15.85923	13.13453	96.969009	32.42688	-15.032862	94.297775	36.790066	36.325653	96.433334	34.608473	10.6463955	95.3655545	-66.326933	15.6226645	98.5724635
-11.505399	28.623789	96.575378	-15.985383	12.770317	96.980476	32.166821	-15.605847	94.532463	36.781021	35.785519	95.905342	34.473921	10.089836	95.2189025	-66.444687	15.450798	98.7420495
-11.903418	26.607441	96.125633	-16.154892	12.270741	96.944122	31.713879	-16.42506	94.691711	36.703167	34.995064	95.000008	34.208523	9.285002	94.8458595	-66.518307	15.25648	99.0423845
-12.167315	25.346088	95.815117	-16.291569	11.991907	96.894226	31.402796	-16.904419	94.79364	36.664154	34.546158	94.250259	34.033475	8.8208695	94.5219495	-66.616613	15.1629445	99.2665025
-12.425839	24.070995	95.474396	-16.448816	11.716006	96.845329	31.133703	-17.366774	95.09655	36.62289	34.129898	93.357552	33.8782965	8.381562	94.227051	-66.7759285	15.05045	99.463607
-12.742299	22.871265	95.170746	-16.526335	11.32595	96.818672	31.039742	-17.877052	95.456284	36.599155	33.711845	92.546524	33.8194485	7.9173965	94.001404	-66.8721185	14.7345035	99.63594
-12.979448	21.668509	94.989403	-16.577635	10.921783	96.787491	30.967478	-18.307329	95.85524	36.559475	33.295307	92.042847	33.7634765	7.493989	93.9490435	-66.9187465	14.349577	99.6259385
-13.172473	20.564917	94.925476	-16.518507	10.440018	96.778038	31.017488	-18.662905	96.010201	36.48666	33.013638	91.817184	33.752074	7.1753665	93.9136925	-66.789088	13.7046695	99.6423835
-13.338961	19.664509	94.899681	-16.386438	10.147897	96.732788	31.167406	-18.837139	95.924881	36.259766	32.924011	92.027626	33.713586	7.043436	93.9762535	-66.486462	13.252358	99.4893225
-13.450835	18.562695	94.873604	-16.060389	10.081617	96.612015	31.505819	-18.725819	95.574684	35.438061	32.976631	93.00753	33.47194	7.125406	94.291107	-65.592718	13.037828	98.932923
-13.536607	18.039085	94.908867	-15.897879	10.187206	96.54586	31.747971	-18.539125	95.37281	34.923767	33.186428	93.430328	33.335869	7.3236515	94.401569	-65.131627	13.0507605	98.690151
-13.593742	17.570711	94.965675	-15.796397	10.310451	96.495834	31.920031	-18.334211	95.300385	34.750862	33.411972	93.696587	33.3354465	7.5388805	94.498486	-64.9282405	13.0820215	98.493182
-13.628314	17.142616	95.020004	-15.720998	10.430524	96.48436	32.045097	-18.143871	95.315956	34.782936	33.427452	93.689636	33.4140165	7.6417905	94.502796	-64.8560125	13.2192575	98.465924
-13.631307	16.790068	95.044891	-15.681858	10.549123	96.489708	32.128693	-18.008957	95.439873	34.797623	33.390163	93.434677	33.463158	7.690603	94.437275	-64.826874	13.407643	98.542141
-13.636059	16.497807	94.983757	-15.620176	10.583457	96.473663	32.174435	-17.987415	95.663628	34.78521	33.185467	92.908554	33.4798225	7.599026	94.286091	-64.7201745	13.567888	98.661235
-13.615372	16.266937	94.86235	-15.578553	10.439448	96.442863	32.176651	-18.136494	95.981239	34.73476	32.831039	92.254944	33.4557055	7.3472725	94.1180915	-64.6128115	13.5316235	98.7676345
-13.58628	16.107168	94.732872	-15.498987	9.91863	96.542206	32.186787	-18.610823	96.588417	34.636536	32.163113	91.478523	33.4116615	6.776145	94.03347	-64.4096355	13.061115	99.050942
-13.554762	16.127529	94.765663	-15.497096	9.438269	96.69062	32.215973	-19.042665	96.948532	34.5952	31.711599	91.307625	33.4055865	6.334467	94.1280785	-64.3997785	12.542071	99.2531615
-13.496578	16.328579	94.798592	-15.47539	8.987295	96.838318	32.207199	-19.411406	97.221848	34.595619	31.45755	91.446106	33.401409	6.023072	94.333977	-64.352189	11.951518	99.342659
-13.380387	16.626486	94.862305	-15.476124	8.738338	96.962868	32.192703	-19.656574	97.387405	34.647934	31.374496	91.693573	33.4203185	5.858961	94.540489	-64.3725665	11.617715	99.385247
-13.182555	17.07032	94.888512	-15.487486	8.678214	97.003937	32.202351	-19.666801	97.347412	34.66254	31.484922	92.003464	33.4324455	5.9090605	94.675438	-64.4074175	11.4473675	99.332436
-12.979982	17.690359	94.899918	-15.464415	8.788464	96.959747	32.216526	-19.469477	97.029449	34.683819	31.701458	92.273071	33.4501725	6.1159905	94.65126	-64.3790025	11.4609375	99.268234
-12.802542	18.47747	94.857117	-15.450452	8.998793	96.804077	32.242741	-19.15604	96.404404	34.777004	31.994667	92.477211	33.5098725	6.4193135	94.4408075	-64.4107765	11.5782725	99.1673465
-12.413404	19.813555	94.739693	-15.389254	9.450997	96.538155	32.254124	-18.55002	95.279678	34.790115	32.727783	92.751259	33.5221195	7.0888815	94.0154685	-64.3006275	11.8131125	99.0608415
-12.107974	20.858305	94.681686	-15.362135	9.71885	96.349243	32.307964	-18.10684	94.531494	34.741409	33.272381	92.933807	33.5246865	7.5827705	93.7326505	-64.2489565	11.8549295	98.9658355
-11.830371	21.929844	94.639549	-15.369317	9.92634	96.173103	32.381134	-17.696377	93.86364	34.620609	33.862747	93.09816	33.5008715	8.083185	93.4809	-64.2395055	11.769495	98.865306
-11.448469	22.93446	94.579086	-15.387477	9.998776	95.996651	32.444881	-17.355541	93.258026	34.469501	34.333736	93.191254	33.457191	8.4890975	93.22464	-64.232145	11.5084545	98.768662
-11.096651	24.006466	94.447693	-15.429653	10.005223	95.792427	32.474983	-17.128824	92.690125	34.291618	34.666168	93.175751	33.3833005	8.768672	92.932938	-64.2426065	11.241774	98.651916
-10.658648	25.047684	94.235229	-15.441825	9.984455	95.597908	32.487972	-16.977282	92.176147	34.130558	34.887035	92.948082	33.309265	8.9548765	92.5621145	-64.192915	11.0140335	98.6337015
-10.215011	26.158079	94.079033	-15.434569	9.91226	95.488205	32.470249	-16.918486	91.792809	33.985901	34.986038	92.60482	33.228075	9.033776	92.1988145	-64.097213	10.790744	98.7775955
-9.452995	27.747429	93.896942	-15.551908	9.702198	95.320747	32.308292	-16.863871	91.50573	33.807014	34.95113	92.356255	33.057653	9.0436295	91.9309925	-64.161469	10.3607665	98.7105015
-8.896412	28.849163	93.923531	-15.730799	9.462478	95.187164	32.264416	-16.874065	91.191139	33.689819	34.936554	92.518929	32.9771175	9.0312445	91.855034	-64.4387155	9.8937115	98.519294
-8.327023	29.94746	94.062775	-15.954423	9.322556	94.943153	32.168404	-16.702095	90.73542	33.562016	35.072571	92.928398	32.86521	9.185238	91.831909	-64.774056	9.459874	98.054397
-7.711858	31.112135	94.281128	-16.136051	9.385233	94.613159	32.065102	-16.269854	90.091171	33.440823	35.385216	93.399719	32.7529625	9.557681	91.745445	-65.0250645	9.212785	97.480873
-7.038061	32.354149	94.415123	-16.269417	9.700021	94.169228	32.017471	-15.606779	89.308311	33.30835	36.004211	93.889084	32.6629105	10.198716	91.5986975	-65.2017445	9.201326	96.7397585
-6.336527	33.613052	94.541809	-16.355776	10.152941	93.609657	32.002331	-14.758089	88.470352	33.152809	36.70512	94.40094	32.57757	10.9735155	91.435646	-65.289122	9.3323665	95.783668
-5.612834	34.798763	94.593811	-16.435635	10.673876	92.837997	32.107414	-13.939862	87.514023	33.056629	37.38097	95.061806	32.5820215	11.720554	91.2879145	-65.4532915	9.627198	94.3880795
-4.44269	36.397015	94.376648	-16.469397	11.341784	91.197983	32.325897	-12.988763	86.367348	33.218998	38.149364	96.164024	32.7724475	12.5803005	91.265686	-65.7112415	10.1032675	91.13028
-3.633585	37.436596	93.866859	-16.489576	11.888163	89.749634	32.439457	-12.527843	85.694382	33.377941	38.517715	96.786514	32.908699	12.994936	91.240448	-65.887851	10.78139	88.25882
-2.816039	38.347088	93.135452	-16.383268	12.472193	88.256432	32.57304	-12.073652	85.125107	33.486687	38.848427	96.973328	33.0298635	13.3873875	91.0492175	-65.7963995	11.5569985	85.4636465
-2.059948	39.206326	92.236366	-16.178373	13.057881	86.761894	32.790749	-11.602298	84.491043	33.620281	39.23711	96.775383	33.205515	13.817406	90.633213	-65.562261	12.298356	82.890575
-1.339912	39.840309	91.40036	-15.90524	13.547303	85.423874	33.021557	-11.161731	83.87442	33.748192	39.562546	96.530785	33.3848745	14.2004075	90.2026025	-65.1953545	12.8941985	80.6451455
-0.687667	40.298447	90.971283	-15.695188	13.928286	84.532722	33.247215	-10.830543	83.386833	33.889915	39.839806	96.534866	33.568565	14.5046315	89.9608495	-64.958941	13.3519405	79.1045945
-0.177384	40.589569	90.849457	-15.578222	14.224235	84.009155	33.394634	-10.538357	83.052238	33.962406	40.062298	96.610741	33.67852	14.7619705	89.8314895	-64.834964	13.6864995	78.1868205
0.334481	40.710609	90.956306	-15.732842	14.590073	83.778122	33.296898	-10.126586	82.703079	33.831776	40.325008	96.80262	33.564337	15.099211	89.7528495	-65.030021	14.080935	77.8033945
0.44557	40.545067	91.257164	-16.066694	14.88496	83.816727	33.024685	-9.862115	82.638245	33.58498	40.515488	97.14109	33.3048325	15.3266865	89.8896675	-65.4382205	14.4432335	77.7437865
0.506854	40.254066	91.444839	-16.421169	15.214698	83.981857	32.696491	-9.585543	82.677162	33.30854	40.707569	97.500641	33.0025155	15.561013	90.0889015	-65.8448535	14.868383	77.8748125
0.505674	39.865868	91.633545	-16.738705	15.569075	84.221062	32.354061	-9.277937	82.684479	33.094372	40.900738	97.801445	32.7242165	15.8114005	90.242962	-66.2016265	15.3267495	78.199162
0.475	39.210354	91.765907	-16.939428	15.902278	84.526787	32.102783	-9.033691	82.679626	32.993423	41.074234	98.02742	32.548103	16.0202715	90.353523	-66.426959	15.7842845	78.700051
0.442043	38.425777	91.896614	-17.068077	16.16589	84.846191	31.970734	-8.799747	82.640472	32.959152	41.223812	98.268379	32.464943	16.2120325	90.4544255	-66.601097	16.1197475	79.2379565
0.341756	37.467548	91.842094	-17.067228	16.416931	85.16581	31.888094	-8.565104	82.569214	33.003254	41.361313	98.37561	32.445674	16.3981045	90.472412	-66.58013	16.4357575	79.859208
0.232736	35.852539	91.379021	-17.093967	16.980452	85.697762	31.71793	-8.282268	82.556061	33.115223	41.624977	98.112015	32.4165765	16.6713545	90.334038	-66.6045105	17.2895495	81.061486
0.065741	34.548164	91.041847	-17.177494	17.370522	86.139175	31.424522	-8.258956	82.676956	33.217033	41.754932	97.74292	32.3207775	16.747988	90.209938	-66.6757655	17.993056	82.068412
-0.160376	33.104	90.655525	-17.386826	17.705645	86.694794	30.943533	-8.373538	82.893646	33.260147	41.771118	97.212868	32.10184	16.69879	90.053257	-66.875492	18.7125	83.336331
-0.449419	31.406134	90.31823	-17.726059	17.986008	87.382408	30.2875	-8.640379	83.231277	33.187748	41.671352	96.482559	31.737624	16.5154865	89.856918	-67.189742	19.4565295	84.907898
-0.827525	29.539776	90.067657	-18.201242	18.127977	88.126755	29.467207	-9.125379	83.74192	33.054008	41.430656	95.662567	31.2606075	16.1526385	89.7022435	-67.6630915	20.1033155	86.5512665
-1.267786	27.533678	89.894699	-18.817282	18.165987	88.869308	28.481813	-9.822616	84.492195	32.837627	40.979111	94.679672	30.65972	15.5782475	89.5859335	-68.294284	20.7537265	88.1526825
-1.677415	25.284693	89.804855	-19.458036	17.9967	89.568016	27.399042	-10.683126	85.342834	32.49015	40.31905	93.675056	29.944596	14.817962	89.508945	-68.860668	21.175438	89.627087
-2.322995	21.853884	89.822769	-20.533936	17.507683	90.49572	25.83029	-12.2778	87.096443	31.919724	39.016182	92.239052	28.875007	13.369191	89.6677475	-69.942879	21.646175	91.3236925
-2.719524	19.343273	89.962242	-21.192015	16.943727	90.962448	24.952902	-13.345085	88.521904	31.46978	37.941898	91.224869	28.211341	12.2984065	89.8733865	-70.595371	21.5890475	92.0515095
-3.031988	16.954063	90.186783	-21.789789	16.171762	91.217491	24.360964	-14.28043	89.975677	30.871853	36.932304	90.71106	27.6164085	11.325937	90.3433685	-71.1959865	21.017587	92.0916135
-3.279082	14.540051	90.441254	-22.306417	15.269526	91.263771	24.185196	-15.093689	91.19088	30.377556	36.143574	90.56498	27.281376	10.5249425	90.87793	-71.89421	20.0141095	91.649612
-3.402422	12.228164	90.698311	-22.496119	14.423992	91.298531	24.267017	-15.587475	91.930588	30.034245	35.605259	90.674561	27.150631	10.008892	91.3025745	-72.142869	18.839092	91.2944875
-3.393139	10.081133	91.036354	-22.410267	13.834558	91.501656	24.611963	-15.799898	92.24778	29.848104	35.372894	90.936073	27.2300335	9.786498	91.5919265	-72.0505675	17.882618	91.4113855
-3.357282	8.072062	91.456108	-22.201675	13.526583	91.733734	25.085419	-15.795718	92.540115	29.82744	35.410015	91.455521	27.4564295	9.8071485	91.997818	-71.8597795	17.2460175	91.46965
-3.214661	5.300685	91.845406	-21.904493	13.363503	91.862312	25.678318	-15.539481	92.688522	29.993397	35.797443	92.906082	27.8358575	10.128981	92.797302	-71.6448435	16.598025	90.927322
-3.14717	3.510097	91.863876	-21.787333	13.42746	91.730164	26.026682	-15.247207	92.644661	30.07032	36.200211	93.921028	28.048501	10.476502	93.2828445	-71.623167	16.378418	90.1774835
-3.024115	1.761599	91.696152	-21.72419	13.634973	91.47892	26.242611	-14.913527	92.51899	30.109076	36.599907	94.597092	28.1758435	10.84319	93.558041	-71.6242235	16.426756	89.399799
-2.997866	0.078326	91.52964	-21.684147	13.92112	91.122635	26.376408	-14.606789	92.507263	30.097931	36.923092	94.865456	28.2371695	11.1581515	93.6863595	-71.6054635	16.6840885	88.5589105
-2.986571	-1.583157	91.391075	-21.717487	14.168639	90.699234	26.450005	-14.388625	92.674461	30.013195	37.185741	94.878471	28.2316	11.398558	93.776466	-71.666574	16.93872	87.622002
-3.045278	-3.277889	91.578033	-21.813416	14.385645	90.284416	26.420189	-14.32497	93.283951	29.935997	37.274933	94.598701	28.178093	11.4749815	93.941326	-71.804925	17.2963085	86.627506
-3.23782	-4.916763	92.131302	-21.940145	14.503975	89.977486	26.281792	-14.422667	94.33548	29.87932	37.163879	94.136307	28.080556	11.370606	94.2358935	-71.960846	17.637344	85.7190785
-3.607525	-7.303499	93.737289	-22.088915	14.265603	90.043335	25.933468	-14.864378	96.607368	29.937271	36.511509	93.250999	27.9353695	10.8235655	94.9291835	-72.1131995	17.7076405	85.1574865
-3.88647	-8.793789	95.227516	-22.107916	13.858392	90.295151	25.811806	-15.179724	98.480209	30.040825	35.91415	92.632584	27.9263155	10.367213	95.5563965	-72.1421475	17.349571	85.0339055
-4.186323	-10.18665	96.599312	-22.025854	13.232695	90.599754	25.794024	-15.530741	100.285591	30.098074	35.110683	92.079147	27.946049	9.789971	96.182369	-71.997757	16.675419	85.017139
-4.220643	-11.522745	97.913193	-21.82921	12.494348	91.046265	25.957218	-15.876863	101.833008	30.117405	34.297653	91.624779	28.0373115	9.210395	96.7288935	-71.6957315	15.778301	85.3636365
-4.770613	-12.489023	99.486732	-21.563242	11.704689	91.595825	26.227402	-16.205894	103.344742	30.210606	33.403648	91.266403	28.219004	8.598877	97.3055725	-71.345488	14.810501	85.8860775
-4.804542	-13.548125	100.619278	-21.286543	10.824123	92.211044	26.53124	-16.61643	104.646362	30.264763	32.604164	91.273376	28.3980015	7.993867	97.959869	-70.9710875	13.654379	86.462219
-5.22089	-14.313498	101.537704	-21.179836	10.049616	92.975273	26.8204	-17.013269	105.706047	30.346378	31.960047	91.529045	28.583389	7.473389	98.617546	-70.943061	12.625843	87.333
-6.00848	-15.04889	102.348076	-20.762959	8.999106	93.668495	27.221001	-17.422344	106.595039	30.447472	31.544546	92.347244	28.8342365	7.061101	99.4711415	-70.3601545	10.937111	87.8658485
-6.18026	-15.436957	102.244141	-20.751265	8.841997	94.363274	27.53688	-17.496105	106.686363	30.521557	31.705317	93.124969	29.0292185	7.104606	99.905666	-70.5317485	10.579388	88.820882
-6.930845	-15.314921	102.208748	-20.46067	8.870647	94.659721	27.855316	-17.343266	106.584419	30.582809	32.165485	93.962875	29.2190625	7.4111095	100.273647	-70.1404025	10.3301845	89.045795
-7.214966	-15.265936	101.598503	-20.337118	9.118425	94.968643	28.145897	-17.029938	106.245232	30.621437	32.82093	94.945473	29.383667	7.895496	100.5953525	-70.057903	10.341354	89.3419335
-8.119488	-14.709078	101.106476	-20.191257	9.491936	95.295753	28.481415	-16.618954	105.700363	30.661312	33.624332	96.067986	29.5713635	8.502689	100.8841745	-69.9538775	10.481183	89.7073315
-8.733909	-14.131148	100.520134	-20.000376	10.051072	95.678139	28.898317	-16.033991	105.151054	30.747229	34.553585	97.299782	29.822773	9.259797	101.225418	-69.823525	10.842347	90.13086
-9.468073	-13.368635	100.001999	-19.781214	10.708881	96.120346	29.280355	-15.334696	104.749062	30.806646	35.515537	98.667786	30.0435005	10.0904205	101.708424	-69.6059285	11.3273415	90.532268
-10.75625	-11.974364	99.599548	-19.485514	11.739184	96.938766	29.883858	-14.304233	104.581238	31.009514	36.862743	100.725044	30.446686	11.279255	102.653141	-69.417714	12.199113	91.224391
-11.705825	-10.957328	99.613487	-19.261515	12.320603	97.534264	30.208141	-13.746312	104.751358	31.18009	37.483017	101.801392	30.6941155	11.8683525	103.276375	-69.2171455	12.7728535	91.792153
-12.741083	-9.922884	99.650558	-19.013981	12.728243	98.089348	30.454529	-13.383257	104.878525	31.396097	37.867172	102.636589	30.925313	12.2419575	103.757557	-68.953275	13.2145285	92.421139
-13.92988	-8.89259	99.788895	-18.789989	12.956354	98.64296	30.641949	-13.174835	104.996727	31.676086	38.051804	103.061745	31.1590175	12.4384845	104.029236	-68.7389955	13.4742235	93.256684
-15.15842	-7.855019	99.94191	-18.590118	13.101588	99.193535	30.841774	-13.026789	105.027534	31.866142	38.170113	103.280426	31.353958	12.571662	104.15398	-68.534194	13.631514	94.23309
-16.473059	-6.793108	100.063965	-18.420769	13.20613	99.683289	31.012381	-12.913062	104.956665	31.8528	38.334461	103.461685	31.4325905	12.7106995	104.209175	-68.2741285	13.7015605	95.157403
-17.806583	-5.688951	100.194145	-18.26996	13.288394	100.055298	31.162256	-12.838921	104.825569	31.90904	38.375263	103.41008	31.535648	12.768171	104.1178245	-68.075568	13.808617	95.9927715
-19.95409	-4.054808	100.124443	-18.044191	13.259334	100.403954	31.402271	-12.837926	104.388199	32.031338	38.363338	103.199921	31.7168045	12.762706	103.79406	-67.8051865	13.755962	97.013848
-21.345039	-2.979786	99.95134	-17.841248	13.21049	100.500641	31.580406	-12.840896	103.878662	32.091446	38.291046	102.990105	31.835926	12.725075	103.4343835	-67.518422	13.695905	97.5668985
-22.898863	-1.804578	99.718544	-17.602432	13.177665	100.53936	31.793633	-12.797249	103.252792	32.470505	38.137852	102.617989	32.132069	12.6703015	102.9353905	-67.336933	13.6850285	98.1433295
-24.325621	-0.65599	99.435547	-17.323198	13.216936	100.486122	32.078781	-12.679315	102.556503	33.07061	38.015255	102.236534	32.5746955	12.66797	102.3965185	-67.2210915	13.765902	98.5757255
-25.85177	0.533639	99.038574	-17.017672	13.399082	100.369835	32.390411	-12.449275	101.81543	33.216755	38.254673	102.191399	32.803583	12.902699	102.0034145	-66.838927	13.895465	98.7362555
-27.278036	1.710072	98.676521	-16.677132	13.699217	100.160126	32.778889	-12.218235	101.351532	33.040066	38.250267	102.531769	32.9094775	13.016016	101.9416505	-66.2637415	14.382418	98.3786015
-28.808537	2.91363	98.341003	-16.321688	14.025249	100.005081	33.192505	-11.802636	100.837349	33.22768	38.677086	102.597916	33.2100925	13.437225	101.7176325	-65.8534685	14.613273	98.2925295
-31.043253	4.566686	98.278404	-15.748244	14.484635	99.959267	33.773376	-11.20364	100.421906	33.545918	39.233147	102.645256	33.659647	14.0147535	101.533581	-65.156135	14.9545165	98.384953
-32.555862	5.588916	98.571136	-15.37865	14.623591	100.119926	34.154747	-10.98134	100.428429	33.743225	39.449333	102.483391	33.948986	14.2339965	101.45591	-64.706286	15.0131855	98.783942
-34.020458	6.411833	99.141129	-15.039902	14.604589	100.420525	34.503475	-10.932298	100.667252	33.935349	39.544846	102.138542	34.219412	14.306274	101.402897	-64.299216	14.902904	99.438153
-35.60503	7.191636	99.883469	-14.786797	14.401752	100.790253	34.820202	-11.109845	101.099373	33.983059	39.384888	101.62561	34.4016305	14.1375215	101.3624915	-63.9752245	14.6659825	100.2180145
-37.061653	7.879068	100.664925	-14.578426	13.966331	101.189659	35.027927	-11.441794	101.576973	33.983086	38.988243	100.917625	34.5055065	13.7732245	101.247299	-63.6623585	14.1594375	101.132019
-38.67635	8.518498	101.429153	-14.443999	13.355835	101.544968	35.093605	-11.850213	101.996864	34.318512	38.766624	99.737808	34.7060585	13.4582055	100.867336	-63.5940565	13.2534645	102.2226
-40.154968	9.119793	102.374802	-14.37335	12.615945	101.966133	35.094704	-12.281107	102.209	33.682461	37.657715	99.090401	34.3885825	12.688304	100.6497005	-63.1352825	12.543586	103.2825655
-42.39222	10.119154	103.818214	-14.227049	11.558922	102.682854	35.028042	-12.897643	102.295532	33.524105	37.07333	97.356178	34.2760735	12.0878435	99.825855	-62.7301715	11.0300005	105.539853
-43.783073	10.830284	104.766487	-14.052518	10.850343	103.175285	35.150139	-13.172343	102.086235	33.305885	36.586357	96.565948	34.228012	11.707007	99.3260915	-62.333048	9.993679	107.0244785
-45.048344	11.594051	105.62233	-13.938509	10.185074	103.498543	35.316296	-13.334836	101.477112	33.018822	36.50663	96.105927	34.167559	11.585897	98.7915195	-62.044577	8.784251	108.2055665
-46.317612	12.358467	106.243561	-13.867523	9.625457	103.604591	35.415154	-13.252666	100.443329	32.444611	36.776932	96.117279	33.9298825	11.762133	98.280304	-61.6649285	7.488781	108.928878
-47.479534	13.290326	106.794014	-13.851007	9.294803	103.599426	35.434864	-12.991582	99.273094	32.084011	37.039356	96.023232	33.7594375	12.023887	97.648163	-61.4614515	6.565719	109.550689
-48.612038	14.348209	107.295898	-13.980375	9.297113	103.515472	35.366646	-12.615623	98.120506	31.532597	37.448662	95.852119	33.4496215	12.4165195	96.9863125	-61.4103715	6.1777065	110.0446315
-49.678379	15.49334	107.54837	-14.216331	9.36661	103.266396	35.156876	-12.165783	96.89856	31.167215	37.967537	95.646332	33.1620455	12.900877	96.272446	-61.5947075	5.832343	110.260346
-51.105289	17.234894	107.6082	-14.762989	9.65906	102.594116	34.511955	-11.361067	95.035812	30.565552	38.745628	95.186981	32.5387535	13.6922805	95.1113965	-62.0647315	5.6258395	110.0768355
-51.9688	18.442577	107.548485	-15.140999	9.854915	102.060272	34.056633	-10.942838	93.783569	30.027014	39.20932	94.703903	32.0418235	14.133241	94.243736	-62.3238215	5.576589	109.876808
-52.656513	19.655483	107.54409	-15.543763	10.000207	101.542679	33.543514	-10.496299	92.526611	29.566999	39.572437	94.194504	31.5552565	14.538069	93.3605575	-62.6427825	5.462345	109.7248005
-53.254539	20.785858	107.471786	-15.906466	10.091994	101.022255	33.035667	-10.246922	91.392647	29.158283	39.775337	93.556725	31.096975	14.7642075	92.474686	-62.909907	5.4197805	109.569824
-53.622688	21.858658	107.477829	-16.21744	10.077424	100.561356	32.616379	-10.152542	90.381622	28.76988	39.877346	92.841042	30.6931295	14.862402	91.611332	-63.1280095	5.292446	109.51138
-53.901482	22.92565	107.414902	-16.516695	10.03751	100.147995	32.241016	-10.096037	89.513084	28.379524	39.913994	92.115891	30.31027	14.9089785	90.8144875	-63.34366	5.1660415	109.4815025
-53.991039	23.936649	107.368408	-16.796312	9.948931	99.815407	31.900951	-10.065029	88.794685	27.967665	39.940269	91.45256	29.934308	14.93762	90.1236225	-63.526932	4.960242	109.5071915
-53.919762	25.33069	106.950882	-17.246704	9.775155	99.22065	31.430939	-10.122587	87.813606	27.384113	39.905891	90.534508	29.407526	14.891652	89.174057	-63.900934	4.658658	109.267243
-53.683929	26.279825	106.365623	-17.509682	9.587845	98.706528	31.198429	-10.210461	87.259193	27.067974	39.832119	89.946114	29.1332015	14.810829	88.6026535	-64.1525655	4.364861	108.8104025
-53.311569	27.184582	105.690346	-17.662821	9.388611	98.114517	31.092068	-10.32252	86.729988	26.874903	39.719086	89.374123	28.9834855	14.698283	88.0520555	-64.3091275	4.078939	108.1769785
-52.762665	28.021135	104.891052	-17.744328	9.185144	97.549126	31.075773	-10.422545	86.273544	26.778334	39.60865	88.9487	28.9270535	14.5930525	87.611122	-64.4157095	3.7772355	107.48713
-51.99305	28.890783	104.153862	-17.751852	9.06831	97.033241	31.164059	-10.506828	85.987297	26.762121	39.486855	88.676643	28.96309	14.4900135	87.33197	-64.466794	3.6466065	106.734512
-51.185547	29.764397	103.417679	-17.824419	8.983253	96.63166	31.238869	-10.529119	85.812012	26.789211	39.500931	88.594536	29.01404	14.485906	87.203274	-64.662878	3.4806	106.060046
-50.164013	30.599392	102.69104	-17.938684	8.926805	96.262115	31.292093	-10.459997	85.697495	26.792816	39.58672	88.721466	29.0424545	14.5633615	87.2094805	-64.9198225	3.2902485	105.3147495
-48.421783	31.946218	101.352898	-18.184938	9.109209	95.561836	31.322887	-10.253146	85.554932	26.871828	39.837612	88.8536	29.0973575	14.792233	87.204266	-65.4672335	3.426185	103.919406
-47.09502	32.774292	100.504578	-18.238173	9.253249	95.015587	31.411955	-9.984211	85.334335	26.885315	40.077515	88.928513	29.148635	15.046652	87.131424	-65.624981	3.459846	102.89975
-45.614338	33.590652	99.525124	-18.213144	9.464554	94.416992	31.666527	-9.646175	85.199173	26.99548	40.394024	88.93026	29.3310035	15.3739245	87.0647165	-65.7572915	3.5551835	101.7692675
-44.039124	34.403038	98.431343	-18.220457	9.653217	93.811966	31.943521	-9.33796	85.135643	27.087921	40.741257	89.001762	29.515721	15.7016485	87.0687025	-65.956635	3.6047855	100.5552295
-42.410213	35.197605	97.390869	-18.200769	9.844628	93.186211	32.169151	-9.004087	84.999664	27.164387	41.049759	89.090935	29.666769	16.022836	87.0452995	-66.068307	3.66642	99.3271225
-40.565521	35.996487	96.446434	-18.145506	10.084951	92.579803	32.364891	-8.689694	84.865662	27.274189	41.345623	89.110992	29.81954	16.3279645	86.988327	-66.110552	3.8419375	98.171279
-38.65506	36.717968	95.57766	-18.094427	10.361663	91.994438	32.549686	-8.38501	84.717331	27.414536	41.652592	89.110474	29.982111	16.633791	86.9139025	-66.170965	4.089535	97.0749735
-35.597527	37.878696	94.417641	-18.031918	10.766237	91.187645	32.789822	-7.996339	84.482582	27.585857	42.07095	89.329773	30.1878395	17.0373055	86.9061775	-66.2516755	4.4951685	95.4691125
-33.530071	38.547215	93.888023	-18.028444	10.99536	90.713295	32.848923	-7.786504	84.30294	27.75194	42.34177	89.375854	30.3004315	17.277633	86.839397	-66.3573195	4.713087	94.587193
-31.392611	39.250622	93.451668	-18.035389	11.241727	90.301285	32.854488	-7.600366	84.057243	27.833418	42.55518	89.537773	30.343953	17.477407	86.797508	-66.414731	5.006047	93.805062
-29.056437	39.78373	92.959183	-18.130827	11.549064	89.905518	32.802124	-7.385248	83.861397	27.88825	42.793377	89.715874	30.345187	17.7040645	86.7886355	-66.606841	5.3940635	93.0224005
-26.779484	40.332916	92.681259	-18.320959	11.856182	89.538422	32.674183	-7.083795	83.650986	27.841547	43.053444	90.036682	30.257865	17.9848245	86.843834	-66.899783	5.7275395	92.23301
-24.478506	40.775574	92.713341	-18.555254	12.197829	89.287804	32.501606	-6.668487	83.484863	27.70557	43.420517	90.728325	30.103588	18.376015	87.106594	-67.214096	6.019643	91.469014
-22.17532	41.113178	93.027657	-18.844706	12.582313	89.210526	32.316235	-6.093611	83.483765	27.551865	43.869354	91.773041	29.93405	18.8878715	87.628403	-67.623462	6.2767545	90.792649
-18.548338	41.449306	93.9534	-19.179819	13.361938	89.379623	32.134724	-5.054296	83.880547	27.442022	44.540497	94.100182	29.788373	19.7431005	88.9903645	-68.148011	6.9807755	89.7688815
-16.057905	41.574436	94.628174	-19.348066	14.012234	89.535019	32.166664	-4.405998	84.422501	27.518963	44.956371	95.828232	29.8428135	20.2751865	90.1253665	-68.5389455	7.7492815	88.9446715
-13.558266	41.568558	95.124809	-19.379263	14.698463	89.654068	32.226295	-3.786952	85.099724	27.679098	45.350613	97.484932	29.9526965	20.7818305	91.292328	-68.7112225	8.6150955	88.015808
-11.009634	41.485725	95.385406	-19.337946	15.375445	89.761887	32.479851	-3.467562	85.933777	27.86194	45.717587	98.825279	30.1708955	21.1250125	92.379528	-68.8467875	9.6258775	87.144246
-8.430538	41.287628	95.313812	-19.233809	16.047754	89.827522	32.684345	-3.360357	87.07756	28.115602	45.985329	99.544235	30.3999735	21.312486	93.3108975	-68.8675915	10.783022	86.3441465
-5.872818	41.030128	94.83448	-19.073244	16.59734	89.83596	32.86842	-3.56098	88.492432	28.415394	46.16777	99.747627	30.641907	21.303395	94.1200295	-68.788395	11.891285	85.5518905
-3.227258	40.513947	94.367844	-18.878584	16.792328	89.880997	32.939575	-4.075868	89.924255	28.825279	46.064575	99.557892	30.882427	20.9943535	94.7410735	-68.639595	12.5903025	85.0209205
0.539601	39.345299	93.876495	-18.548695	16.412016	90.00956	32.980774	-5.196879	91.96656	29.476362	45.39592	99.219315	31.228568	20.0995205	95.5929375	-68.325958	12.7245115	84.4261825
2.911068	38.35944	94.003143	-18.355581	15.864889	90.30352	33.053658	-5.936124	93.38868	29.692804	44.90992	99.571564	31.373231	19.486898	96.480122	-68.084393	12.24288	84.126918
5.112782	37.334553	94.651787	-18.177599	15.347459	90.837349	33.121655	-6.612922	95.09642	29.918108	44.354042	100.251862	31.5198815	18.87056	97.674141	-67.8750795	11.824358	84.000557
7.200421	36.347111	95.66761	-17.980354	15.020813	91.568771	33.275646	-7.081583	96.961945	30.156961	43.997105	101.370003	31.7163035	18.457761	99.165974	-67.6770115	11.583865	83.971568
9.144214	35.365711	97.023003	-17.758327	14.821093	92.419899	33.403675	-7.297353	99.014977	30.42103	43.81596	102.949921	31.9123525	18.2593035	100.982449	-67.4290065	11.3828825	83.857349
10.923019	34.476917	98.711197	-17.563444	14.851935	93.367729	33.593975	-7.33521	101.205887	30.698458	43.705204	104.679314	32.1462165	18.184997	102.9426005	-67.2731045	11.518873	83.7928575
12.535252	33.685707	100.369278	-17.345844	15.004776	94.242561	33.770569	-7.254461	103.31739	30.905163	43.985306	106.570946	32.337866	18.3654225	104.944168	-67.029554	11.6441295	83.540954
14.767779	32.358364	102.884354	-17.055645	15.28924	95.477631	34.049805	-7.058488	106.318138	31.15476	44.266941	109.138657	32.6022825	18.6042265	107.7283975	-66.7135725	11.9742535	83.2268645
16.033697	31.623453	104.433998	-16.849701	15.395927	96.193542	34.27618	-6.946106	108.122658	31.282499	44.44915	110.55027	32.7793395	18.751522	109.336464	-66.4787415	12.040332	83.05062
17.172539	30.725506	105.852768	-16.591696	15.369657	96.756584	34.578415	-6.900489	109.462914	31.396294	44.563213	111.941971	32.9873545	18.831362	110.7024425	-66.1707465	11.907952	82.8107255
18.155668	29.878712	107.037628	-16.308529	15.258779	97.243065	34.947067	-6.87054	110.34166	31.614887	44.602642	113.128151	33.280977	18.866051	111.7349055	-65.898035	11.651507	82.7512245
19.056694	29.09399	107.902946	-15.941392	15.25796	97.635071	35.378922	-6.821653	110.96373	31.940475	44.752617	114.018456	33.6596985	18.965482	112.491093	-65.5424825	11.550438	82.779049
19.804342	28.348949	108.499718	-15.526755	15.312843	97.993111	35.893257	-6.692426	111.288216	32.250343	44.951363	114.681717	34.0718	19.1294685	112.9849665	-65.12531	11.4962175	83.0012555
20.478806	27.540884	108.858002	-15.082423	15.434933	98.404137	36.444172	-6.469026	111.466263	32.651234	45.15255	115.028831	34.547703	19.341762	113.247547	-64.712549	11.528104	83.560727
21.293482	26.368567	109.055054	-14.334641	15.577088	99.173355	37.354553	-6.114272	111.39418	33.399693	45.428555	115.374008	35.377123	19.6571415	113.384094	-64.046405	11.4970345	84.962616
21.623882	25.499195	109.2061	-13.861691	15.705894	99.697487	37.941708	-5.881269	111.488701	33.845959	45.642994	115.625084	35.8938335	19.8808625	113.5568925	-63.6172155	11.5309255	85.8380815
21.706894	24.714827	109.407654	-13.481577	15.825948	100.211655	38.41293	-5.640332	111.604706	34.26358	45.87455	116.012192	36.338255	20.117109	113.808449	-63.301409	11.534787	86.614861
21.588953	23.793259	109.550224	-13.128178	15.965195	100.620392	38.84026	-5.366102	111.709007	34.607784	46.118225	116.356674	36.724022	20.3760615	114.0328405	-62.980378	11.5543285	87.2079435
21.419321	22.915508	109.52829	-12.765648	16.123705	100.99646	39.278622	-5.103335	111.82605	34.951324	46.364704	116.513336	37.114973	20.6306845	114.169693	-62.646269	11.6167255	87.823227
21.094265	21.920818	109.29953	-12.357965	16.238297	101.386665	39.758762	-4.852923	111.771072	35.310417	46.582916	116.544762	37.5345895	20.8649965	114.157917	-62.2505195	11.6115975	88.615413
20.627434	20.922445	109.05368	-11.937462	16.295235	101.89402	40.275295	-4.613513	111.622215	35.750488	46.777393	116.395149	38.0128915	21.08194	114.008682	-61.8878155	11.50853	89.779358
19.734961	19.292812	108.651146	-11.262079	16.401228	102.926086	41.143944	-4.148422	111.365379	36.374397	47.197796	115.99456	38.7591705	21.524687	113.6799695	-61.2833285	11.277769	92.1722025
18.912746	18.206484	108.70594	-10.862617	16.545244	103.934708	41.689484	-3.900944	111.470505	36.764194	47.488041	115.628326	39.226839	21.7935485	113.5494155	-60.952073	11.2969395	94.3200005
17.978197	16.981363	108.949371	-10.614198	16.749535	105.044136	42.103882	-3.703858	111.918282	37.171501	47.789787	115.156815	39.6376915	22.0429645	113.5375485	-60.8660875	11.4561055	96.5507235
16.874538	15.852991	109.322861	-10.453961	16.973742	106.10273	42.384018	-3.581301	112.499382	37.458435	48.033134	114.432381	39.9212265	22.2259165	113.4658815	-60.8291485	11.7215675	98.7395785
15.732442	14.570947	109.492111	-10.352466	17.072763	106.935791	42.540089	-3.49107	113.00634	37.708862	48.055222	113.651634	40.1244755	22.282076	113.328987	-60.8294075	11.86345	100.542595
14.50013	13.332441	109.630119	-10.214635	17.12068	107.525238	42.596802	-3.456741	113.296852	37.902328	47.938721	112.961266	40.249565	22.24099	113.129059	-60.678835	12.00037	101.921417
13.222583	12.076078	109.619049	-10.161697	17.134666	107.913719	42.644466	-3.441544	113.218224	38.073673	47.954193	112.538216	40.3590695	22.2563245	112.87822	-60.6824635	12.0130075	102.949218
11.223738	10.252137	109.328842	-10.08319	17.311146	108.265518	42.661842	-3.315312	112.558662	38.156933	48.080235	112.564705	40.4093875	22.3824615	112.5616835	-60.5757675	12.2398305	103.9693525
9.857709	9.076748	109.205917	-10.112015	17.656353	108.628227	42.668156	-3.193603	112.053429	38.183258	48.286022	112.093994	40.425707	22.5462095	112.0737115	-60.649737	12.7664965	105.1827425
8.419398	7.949296	109.119965	-10.184505	18.038982	108.903481	42.570923	-3.064388	111.557938	38.165264	48.29631	111.342133	40.3680935	22.615961	111.4500355	-60.7371035	13.462003	106.3569265
7.024249	6.756722	108.943848	-10.264297	18.272015	109.027115	42.430408	-2.938576	110.985481	38.003792	48.181736	110.632339	40.2171	22.62158	110.80891	-60.745694	13.92245	107.24532
5.622915	5.543365	108.811638	-10.286984	18.383282	109.129539	42.362213	-2.881776	110.520485	37.755684	48.154556	109.854355	40.0589485	22.63639	110.18742	-60.6329165	14.130174	108.071658
4.316742	4.328843	108.741798	-10.350022	18.46899	109.159378	42.244869	-2.914134	110.230659	37.592022	47.993637	109.10318	39.9184455	22.5397515	109.6669195	-60.6184895	14.3982285	108.6518365
3.004457	3.069951	108.703651	-10.43295	18.607735	109.146248	42.063419	-2.975048	110.015976	37.488647	47.759785	108.575287	39.776033	22.3923685	109.2956315	-60.641933	14.8231015	108.9968645
1.127386	1.380566	108.980583	-10.474829	19.054775	109.159019	41.823952	-3.007719	110.055138	37.408661	47.742058	107.870499	39.6163065	22.3671695	108.9628185	-60.5659645	15.7423805	109.3552195
-0.017292	0.236196	109.258118	-10.502222	19.352766	109.055862	41.747261	-3.000146	110.28627	37.46093	47.732109	107.158783	39.6040955	22.3659815	108.7225265	-60.6085395	16.3395505	109.3891975
-1.125338	-0.834671	109.632217	-10.539682	19.578823	108.761803	41.730423	-3.062705	110.731758	37.44294	47.729202	106.285736	39.5866815	22.3332485	108.508747	-60.6660455	16.8243975	109.014859
-2.175169	-1.908057	110.016991	-10.600201	19.504524	108.336784	41.746902	-3.130938	111.259758	37.408028	47.435989	105.232956	39.577465	22.1525255	108.246357	-60.777867	16.8565225	108.427211
-3.172215	-2.989858	110.311104	-10.643427	19.133467	107.750771	41.850655	-3.319423	111.881401	37.324265	46.976002	104.222763	39.58746	21.8282895	108.052082	-60.874314	16.4386445	107.44946
-4.161515	-3.94527	110.739494	-10.650031	18.620428	107.09314	41.979279	-3.5354	112.7714	37.147739	46.465946	103.202499	39.563509	21.465273	107.9869495	-60.863571	15.775583	106.1993305
-5.046284	-4.760568	111.292801	-10.511802	18.018787	106.533798	42.122929	-3.856182	113.736809	37.106358	45.572674	101.847229	39.6146435	20.858246	107.792019	-60.6382475	15.179328	105.275577
-6.302536	-5.86111	112.108521	-10.322391	17.113443	106.159904	42.527966	-4.482452	115.224716	37.578415	43.8027	99.754623	40.0531905	19.660124	107.4896695	-60.6979725	14.566762	104.8301385
-7.255378	-6.363491	112.414124	-9.789783	15.98156	105.854126	42.690651	-4.954949	115.643333	37.695961	42.665245	98.843994	40.193306	18.855148	107.2436635	-59.772872	13.107972	104.4645885
-8.042034	-6.866365	112.005844	-9.592241	15.093686	105.66394	42.767975	-5.536319	115.663002	37.77993	41.857101	98.3526	40.2739525	18.160391	107.007801	-59.4584345	12.026981	104.320079
-8.9557	-7.142142	111.262299	-9.548103	14.629406	105.48291	42.654755	-5.981591	114.988197	37.322895	41.731236	98.586693	39.988825	17.8748225	106.787445	-59.085031	11.3839895	104.178375
-10.072138	-7.012133	110.538353	-9.603339	14.770225	105.298187	42.524548	-6.011469	114.008018	37.74995	41.933151	98.476395	40.137249	17.960841	106.2422065	-59.343927	11.579609	104.3541675
-11.132791	-6.506652	109.854362	-9.815187	15.385877	105.277756	42.274563	-5.607972	112.939713	37.522846	42.738434	98.915886	39.8987045	18.565231	105.9277995	-59.5290785	12.206523	104.6277125
-12.202085	-5.72856	109.169098	-10.044303	16.283827	105.348122	42.039688	-4.9655	111.949074	36.871372	43.97543	99.793098	39.45553	19.504965	105.871086	-59.544136	13.062689	104.825158
-13.744881	-4.291754	108.238945	-10.471084	17.675301	105.513824	41.684254	-3.962786	110.919083	36.607014	45.52433	101.020943	39.145634	20.780772	105.970013	-60.087802	14.56983	105.057635
-14.865726	-3.251509	107.611725	-10.736388	18.378582	105.556694	41.46077	-3.362349	110.365211	36.489536	46.369709	101.917717	38.975153	21.50368	106.141464	-60.447929	15.253484	104.971924
-15.921638	-2.175529	107.08593	-10.952878	18.878033	105.539978	41.330875	-2.968743	110.164024	36.427814	47.079056	102.662445	38.8793445	22.0551565	106.4132345	-60.7851005	15.7009095	104.6667215
-17.032164	-1.080204	106.705383	-11.139228	19.232674	105.477951	41.212357	-2.671263	110.251106	36.371811	47.483509	103.166214	38.792084	22.406123	106.70866	-61.07054	16.059225	104.247242
-18.193926	0.020226	106.398819	-11.258375	19.309149	105.353149	41.091667	-2.598744	110.403458	36.352043	47.538849	103.291306	38.721855	22.4700525	106.847382	-61.238605	16.1482455	103.858916
-19.242687	1.145326	106.094704	-11.30828	19.084526	105.160316	40.973576	-2.738421	110.46965	36.364845	47.352917	103.105843	38.6692105	22.307248	106.7877465	-61.2857705	15.861804	103.5328855
-20.411829	2.21734	105.735603	-11.411187	18.688498	104.936363	40.833939	-3.06761	110.376167	36.303223	46.945335	102.777863	38.568581	21.9388625	106.577015	-61.390955	15.4381335	103.295711
-22.188776	4.003789	104.93927	-11.734539	18.089647	104.569221	40.430676	-3.53453	109.785973	36.001942	46.443996	102.401443	38.216309	21.454733	106.093708	-61.685387	14.724561	103.044734
-23.458376	5.315254	104.535141	-12.018362	17.894688	104.409042	40.047028	-3.715588	109.103966	35.693623	46.339981	102.233795	37.8703255	21.3121965	105.6688805	-61.9070495	14.4771795	103.1492035
-24.783407	6.815891	104.088638	-12.357029	17.993029	104.253517	39.686386	-3.702391	108.443329	35.366879	46.396549	102.081039	37.5266325	21.347079	105.262184	-62.2406905	14.638979	103.24485
-26.149982	8.407656	103.630806	-12.699342	18.2372	104.017624	39.262123	-3.562223	107.684723	35.009792	46.638412	102.05545	37.1359575	21.5380945	104.8700865	-62.5346415	14.9363055	103.1651615
-27.519611	10.085067	103.063499	-13.008606	18.601912	103.714012	38.885201	-3.282046	106.771591	34.698914	47.048592	102.267647	36.7920575	21.883273	104.519619	-62.8092695	15.320551	102.908405
-28.865191	11.813791	102.385284	-13.289794	19.019361	103.342392	38.578812	-2.86829	105.767632	34.43404	47.641365	102.85405	36.506426	22.3865375	104.310841	-63.086014	15.6521845	102.373943
-30.243355	13.512143	101.818802	-13.505658	19.573664	103.027962	38.410553	-2.357477	104.750534	34.241737	48.306717	103.566269	36.326145	22.97462	104.1584015	-63.337461	16.172708	101.8975225
-32.268421	16.089422	101.35611	-13.594562	20.537977	102.706924	38.215229	-1.402732	103.360619	34.510319	49.151646	103.991234	36.362774	23.874457	103.6759265	-63.551898	17.201497	101.7379215
-33.635601	17.733747	101.240135	-13.596784	21.155926	102.542175	38.064281	-0.870703	102.548286	34.105541	49.796738	104.336258	36.084911	24.4630175	103.442272	-63.278479	17.8488345	101.642078
-34.966579	19.25144	101.246704	-13.603743	21.620808	102.401695	37.911942	-0.476392	101.723228	34.09074	50.163692	104.310081	36.001341	24.84365	103.0166545	-63.208827	18.397966	101.7867355
-36.304817	20.61507	101.530769	-13.609922	21.895643	102.352234	37.73716	-0.142666	100.698174	34.06126	50.399132	104.08651	35.89921	25.128233	102.392342	-63.119054	18.663053	102.312126
-37.697899	21.80545	102.003273	-13.678921	22.036165	102.351067	37.4104	0.078577	99.533134	33.980541	50.427731	103.726326	35.6954705	25.253154	101.62973	-63.0533125	18.819176	103.072404
-39.052349	22.873497	102.677025	-13.812929	22.041924	102.452553	36.978844	0.080559	98.356499	33.927078	50.318581	103.399185	35.452961	25.19957	100.877842	-63.078819	18.884278	104.027264
-40.360363	23.76689	103.76519	-13.914363	21.880695	102.816391	36.462673	-0.078839	97.14415	34.248577	49.811749	102.981972	35.355625	24.866455	100.063061	-63.184351	18.894935	105.569721
-42.166698	24.825693	106.054558	-14.116568	21.563932	103.871246	35.445122	-0.771339	95.769279	34.302753	49.082581	102.6633	34.8739375	24.155621	99.2162895	-63.1070735	18.972243	108.5262025
-43.289551	25.382883	107.543503	-14.097025	21.393017	104.497826	34.920143	-1.108872	95.070572	33.958138	48.859737	102.570557	34.4391405	23.8754325	98.8205645	-62.6331905	18.9106015	110.1750875
-44.185425	25.841776	108.956757	-13.877538	21.287745	104.960129	34.642162	-1.016577	94.365517	34.038372	48.79364	102.10421	34.340267	23.8885315	98.2348635	-62.095343	18.6869585	111.6853945
-44.989597	26.17329	110.084236	-13.663213	21.166225	105.269089	34.53664	-0.89846	93.696007	34.060905	48.879673	101.826668	34.2987725	23.9906065	97.7613375	-61.6251985	18.3418435	112.7768405
-45.758255	26.407307	110.780266	-13.620253	21.146835	105.377434	34.383884	-0.503747	93.063431	33.975201	49.135284	101.876877	34.1795425	24.3157685	97.470154	-61.4200485	17.9779015	113.284714
-46.588764	26.684185	110.949585	-13.751404	21.345455	105.303917	34.271023	-0.134481	92.684959	33.821247	49.437023	101.822136	34.046135	24.651271	97.2535475	-61.548943	18.039639	113.3542865
-47.343597	26.902237	110.746536	-13.99574	21.530319	105.078613	34.103699	0.067364	92.550751	33.566986	49.64983	101.504089	33.8353425	24.858597	97.02742	-61.8268225	18.202041	113.129806
-48.328552	26.956409	110.079155	-14.535788	21.519167	104.648827	33.768116	-0.228627	92.772942	33.122353	49.499001	100.811073	33.4452345	24.635187	96.7920075	-62.5168105	18.403147	112.5056465
-48.778893	26.761908	109.484245	-14.936599	21.153532	104.341888	33.522182	-0.831412	93.151443	32.851585	49.052376	100.226913	33.1868835	24.110482	96.689178	-63.0600815	18.196582	111.994598
-49.102203	26.400715	108.894524	-15.339046	20.689365	104.096283	33.254105	-1.594561	93.700996	32.499714	48.424011	99.426964	32.8769095	23.414725	96.56398	-63.5550015	17.964005	111.628586
-49.306305	25.890213	108.413383	-15.780017	20.06632	103.924706	33.013897	-2.548737	94.365707	32.100315	47.689926	98.59787	32.557106	22.5705945	96.4817885	-64.11714	17.5620455	111.3676235
-49.348171	25.292837	108.049622	-16.2493	19.438627	103.879059	32.583286	-3.344892	95.116119	31.705751	46.963577	98.059494	32.1445185	21.8093425	96.5878065	-64.6431185	17.0679115	111.1703115
-49.200645	24.705883	107.870193	-16.725674	18.976231	103.926064	32.15258	-4.036297	95.659218	31.384048	46.338154	97.746483	31.768314	21.1509285	96.7028505	-65.219662	16.8015335	111.1492775
-49.003201	24.15176	107.826103	-17.097075	18.61348	104.038467	31.772465	-4.495151	96.172485	31.153362	45.915993	97.64727	31.4629135	20.710421	96.9098775	-65.6570635	16.516539	111.1670565
-48.420494	23.30426	107.590034	-17.406998	18.394894	104.140594	31.537888	-4.781339	96.857162	30.884487	45.614426	97.605858	31.2111875	20.4165435	97.23151	-66.0251835	16.3732445	111.049678
-47.878036	22.805185	107.385162	-17.454811	18.385443	104.16275	31.569948	-4.880404	97.300911	30.826694	45.49659	97.356361	31.198321	20.308093	97.328636	-66.107943	16.462793	110.996864
-47.229282	22.231405	107.067535	-17.358496	18.283119	104.134308	31.736603	-4.973116	97.800133	30.761559	45.334614	97.069801	31.249081	20.180749	97.434967	-65.966073	16.385489	110.833649
-46.470745	21.609251	106.481232	-17.249784	18.03297	103.990662	32.093502	-5.218027	98.571198	30.717491	45.041637	96.616089	31.4054965	19.911805	97.5936435	-65.9050645	16.154135	110.3876805
-45.651581	20.978462	105.909538	-17.233141	17.568727	103.871582	32.389416	-5.710757	99.748161	30.654959	44.418682	95.91246	31.5221875	19.3539625	97.8303105	-65.9884695	15.7834915	109.9128535
-44.812489	20.394732	105.418945	-17.302898	17.020235	103.873375	32.43557	-6.484107	101.214455	30.557474	43.45697	95.193253	31.496522	18.4864315	98.203854	-66.102318	15.5540385	109.542896
-43.892784	19.871851	104.979012	-17.400368	16.317574	103.953423	32.397427	-7.3481	102.813866	30.612091	42.290756	94.571373	31.504759	17.471328	98.6926195	-66.305495	15.16382	109.2142265
-42.28297	19.155834	104.328453	-17.399191	15.011017	104.017242	32.392288	-8.618387	104.604828	30.716589	40.582066	94.022499	31.5544385	15.9818395	99.3136635	-66.3528205	14.0401945	108.7208205
-41.06041	18.900526	103.849884	-17.274136	14.29324	103.920784	32.402294	-9.260926	105.127731	30.859385	39.776646	93.850105	31.6308395	15.25786	99.488918	-66.1791115	13.32862	108.35265
-39.74596	18.880596	103.227249	-17.10779	13.922503	103.665077	32.525276	-9.585646	105.31282	31.09923	39.422688	93.836594	31.812253	14.918521	99.574707	-66.027833	12.926485	107.755447
-38.367432	19.075134	102.569244	-16.825087	13.849383	103.333237	32.751007	-9.645186	105.451729	31.383436	39.281597	93.679199	32.0672215	14.8182055	99.565464	-65.7173955	12.8805605	107.10101
-36.925026	19.469467	101.867043	-16.521196	13.763757	102.944649	33.105671	-9.600236	105.394302	31.642979	39.298447	93.599609	32.374325	14.8491055	99.4969555	-65.416717	12.6784085	106.3923425
-35.367218	19.895891	101.091324	-16.24329	13.529232	102.47213	33.520432	-9.472449	105.041992	31.793982	39.505093	93.673233	32.657207	15.016322	99.3576125	-65.143787	12.042142	105.5866475
-33.883755	20.466381	100.427666	-16.059647	13.269377	102.007317	33.862625	-9.306748	104.277161	31.75683	39.876194	93.845375	32.8097275	15.284723	99.061268	-64.9290215	11.254031	104.953366
-31.50071	21.877991	99.672394	-16.00503	13.395019	101.411736	34.041836	-8.864187	103.039894	31.462976	40.529621	93.756851	32.752406	15.832717	98.3983725	-64.762466	10.957321	104.4250995
-29.951113	23.080809	99.254173	-16.148331	13.736202	101.101074	33.961685	-8.511355	102.453598	31.20892	40.924187	93.498047	32.5853025	16.206416	97.9758225	-64.8819645	11.265988	104.2263255
-28.296131	24.336004	98.789818	-16.449556	13.944123	100.832817	33.774643	-8.270928	102.049316	30.904123	41.270519	93.411217	32.339383	16.4997955	97.7302665	-65.238495	11.3884505	103.9353675
-26.773605	25.658777	98.354874	-16.836887	13.920053	100.602577	33.465008	-8.166088	101.682594	30.51461	41.466415	93.424454	31.989809	16.6501635	97.553524	-65.663583	11.1899425	103.65163
-25.074932	26.980356	97.868408	-17.245602	13.809834	100.380852	33.083492	-8.173706	101.255211	30.071995	41.54866	93.391556	31.5777435	16.687477	97.3233835	-66.0689475	10.932191	103.4383205
-23.304144	28.421616	97.309372	-17.645096	13.704234	100.060974	32.729691	-8.212708	100.845802	29.674185	41.58091	93.22789	31.201938	16.684101	97.036846	-66.49213	10.724367	103.085102
-21.458561	29.955217	96.647827	-17.956718	13.592024	99.675789	32.42112	-8.278375	100.383759	29.360559	41.58778	93.113121	30.8908395	16.6547025	96.74844	-66.8042755	10.5293455	102.603138
-18.475445	32.377697	96.388878	-18.253672	13.228482	99.13501	32.022934	-8.393772	98.970695	29.088116	41.815357	93.723663	30.555525	16.7107925	96.347179	-67.062869	9.7461715	101.922841
-16.410484	34.038818	96.976028	-18.380716	13.126681	98.637642	31.801805	-8.172733	97.177139	29.037683	42.403988	95.100754	30.419744	17.1156275	96.1389465	-67.181176	9.1377345	101.1363375
-14.274269	35.839157	97.701973	-18.484385	13.516754	97.956963	31.602808	-7.381135	94.915443	29.048338	43.292461	96.920929	30.325573	17.955663	95.918186	-67.294343	9.077845	99.99574
-12.044333	37.694973	98.918716	-18.577021	14.470119	97.22316	31.351778	-5.955136	92.596855	29.144455	44.371098	98.852219	30.2481165	19.207981	95.724537	-67.4021585	9.732257	98.721783
-9.769227	39.464474	100.248444	-18.544476	15.673092	96.487846	31.343159	-4.041263	90.33403	29.18647	45.48967	101.043175	30.2648145	20.7242035	95.6886025	-67.3537665	10.6219805	97.2870895
-7.454134	41.173565	101.416504	-18.497402	17.167494	95.638123	31.601507	-1.936437	88.616516	29.685843	46.381603	103.045181	30.643675	22.222583	95.8308485	-67.638479	12.112405	95.4453975
-5.050507	42.32	102.120636	-18.49192	18.780331	94.419724	32.317757	-0.218165	87.323837	29.732632	47.32859	104.929985	31.0251945	23.5552125	96.126911	-68.0090345	14.0054495	92.712537
-1.729115	44.983311	101.901665	-18.41769	21.042389	92.19722	32.646835	1.712382	86.561623	29.689642	48.343258	106.025566	31.1682385	25.02782	96.2935945	-68.0036185	17.056958	88.1008455
0.585094	46.069225	101.426819	-18.278059	22.159014	90.740623	32.884861	2.195222	86.533371	29.740366	48.666443	106.282127	31.3126135	25.4308325	96.407749	-67.8687315	18.8871955	85.073497
2.818292	46.749405	100.865044	-18.06568	22.774544	89.587471	33.05117	2.027164	86.990585	29.972569	48.750843	106.151047	31.5118695	25.3890035	96.570816	-67.6432295	20.1600845	82.604126
5.3905	46.849709	100.032127	-17.811413	22.792631	88.714317	33.20335	1.30817	87.615471	30.313572	48.480789	105.711914	31.758461	24.8944795	96.6636925	-67.381287	20.6907825	80.7649415
7.13935	46.710663	99.642548	-17.631163	22.23881	88.144722	33.25172	0.121656	88.479828	30.243227	48.050323	105.264771	31.7474735	24.0859895	96.8722995	-67.0097995	20.3916305	79.4171445
9.047696	46.103088	99.168762	-17.449306	21.393139	87.784241	32.98801	-0.935145	89.432922	30.540865	47.353363	104.678665	31.7644375	23.209109	97.0557935	-66.6630495	19.577169	78.5126885
11.267435	45.284649	98.683464	-17.24371	20.675888	87.637299	33.150757	-1.705701	89.871841	30.72784	46.878937	104.230629	31.9392985	22.586618	97.051235	-66.4267185	18.765158	78.223363
13.472104	43.708858	98.455482	-17.182758	20.299429	87.554916	33.274422	-2.224508	90.299538	30.831305	46.566917	103.915237	32.0528635	22.1712045	97.1073875	-66.4183795	18.4276535	78.0024445
14.388457	42.750534	98.535606	-17.219324	20.347746	87.427536	33.246616	-2.26416	90.396461	31.160784	46.458481	103.782829	32.2037	22.0971605	97.089645	-66.642348	18.5983315	77.765427
15.898107	41.262447	98.308418	-17.26223	20.476072	87.160484	33.176365	-2.246317	90.494568	31.081209	46.460442	103.899803	32.128787	22.1070625	97.1971855	-66.653247	18.8450815	77.1237825
16.87929	39.790173	98.182838	-17.366028	20.61014	86.735397	33.112473	-2.249588	90.604561	30.877468	46.449535	104.139397	31.9949705	22.0999735	97.371979	-66.7270265	19.1203065	76.098815
17.685642	38.178097	97.853867	-17.42849	20.753496	86.191193	33.034218	-2.253382	90.894226	30.689308	46.496559	104.167297	31.861763	22.1215885	97.5307615	-66.718743	19.3854035	74.8516245
18.347406	36.397274	97.330582	-17.447582	20.859371	85.672508	32.980907	-2.353908	91.287369	30.610737	46.49696	103.932953	31.795822	22.071526	97.610161	-66.690986	19.647216	73.734855
18.578434	34.574093	96.89537	-17.315842	20.717297	85.239098	33.001057	-2.646901	91.62632	30.707201	46.372936	103.601624	31.854129	21.8630175	97.613972	-66.485813	19.5715765	72.864224
19.122849	31.23373	95.7715	-17.018452	20.138527	84.780159	33.174015	-3.358268	92.160309	30.948261	45.940392	102.7565	32.061138	21.291062	97.4584045	-66.098042	18.985992	72.1019135
19.298012	28.848997	94.956024	-16.769819	19.626163	84.854645	33.320686	-3.913092	92.437241	31.24798	45.587673	101.965675	32.284333	20.8372905	97.201458	-65.823971	18.4150355	72.507832
19.297642	26.294561	94.214706	-16.582012	19.0224	85.149612	33.430538	-4.583723	92.943214	31.229046	45.301865	101.235497	32.329792	20.359071	97.0893555	-65.493816	17.685729	73.2098685
18.960976	23.630077	93.702194	-16.530249	18.390297	85.548172	33.398819	-5.339458	93.483643	31.431458	44.769848	100.38868	32.4151385	19.715195	96.9361615	-65.4756365	17.065399	74.1601825
18.438547	20.889132	93.268753	-16.579462	17.865683	85.918396	33.246498	-5.950861	93.982315	31.49815	44.289192	99.622528	32.372324	19.1691655	96.8024215	-65.531248	16.5622005	75.0343705
17.661333	18.119246	92.990959	-16.68478	17.524431	86.205833	33.023983	-6.5059	94.534866	31.607685	43.85043	98.909195	32.315834	18.672265	96.7220305	-65.685394	16.376597	75.6896355
16.720535	15.407203	92.749229	-16.713945	17.195063	86.418449	32.855141	-6.994491	95.123657	31.703516	43.451576	98.152878	32.2793285	18.2285425	96.6382675	-65.7072185	16.1615835	76.1986305
15.087568	11.31404	92.485947	-16.602621	16.47814	86.539421	32.867256	-7.806687	95.974236	31.877121	42.669254	96.839966	32.3721885	17.4312835	96.407101	-65.5774305	15.5249965	76.671741
13.807714	8.532506	92.389236	-16.431646	15.774301	86.531754	32.942402	-8.42962	96.611832	32.072174	42.017784	95.964554	32.507288	16.794082	96.288193	-65.37058	14.75452	76.775315
12.364717	5.792274	92.340485	-16.243927	15.012221	86.48027	32.968349	-9.144533	97.276535	32.252796	41.249935	95.142296	32.6105725	16.052701	96.2094155	-65.0984265	13.971741	76.7511245
10.804819	3.116406	92.328094	-16.113184	14.144102	86.455688	32.938007	-9.985028	97.792091	32.420555	40.324394	94.403664	32.679281	15.169683	96.0978775	-64.905649	13.118521	76.8134985
9.074651	0.508546	92.364243	-15.958919	13.221563	86.57296	32.806995	-10.948278	98.19455	32.679443	39.21188	93.723663	32.743219	14.131801	95.9591065	-64.661057	12.311325	77.1868135
7.178203	-2.003	92.475616	-15.896438	12.263373	86.923637	32.682724	-11.955813	98.465195	32.931873	38.077286	93.247032	32.8072985	13.0607365	95.8561135	-64.6001745	11.4660095	77.9911605
5.132153	-4.326894	92.686897	-15.874418	11.423372	87.406616	32.601513	-12.848353	98.696564	33.073116	37.118866	93.024689	32.8373145	12.1352565	95.8606265	-64.5861505	10.7114875	78.9526055
1.736503	-7.377211	93.238434	-16.010962	10.482526	88.277496	32.378304	-13.874817	99.255463	33.135246	35.96735	92.755928	32.756775	11.0462665	96.0056955	-64.778699	9.9187855	80.5492965
-0.689264	-9.180098	93.704948	-16.202698	10.089542	89.027611	32.180882	-14.383319	99.791298	33.14571	35.249817	92.633278	32.663296	10.433249	96.212288	-65.068692	9.745835	81.842934
-3.32017	-10.734029	94.424904	-16.504601	9.84644	89.998795	31.926065	-14.864174	100.529655	33.147881	34.600163	92.553963	32.536973	9.8679945	96.541809	-65.546175	9.8248855	83.455781
-6.047553	-12.063771	95.310837	-16.861115	9.834104	91.206398	31.631083	-15.293856	101.155296	32.998295	34.169384	92.736351	32.314689	9.437764	96.9458235	-66.036919	10.230444	85.4669725
-8.903898	-13.091148	96.397194	-17.216749	10.002524	92.607407	31.351868	-15.550434	101.640556	32.833641	33.906441	92.913887	32.0927545	9.1780035	97.2772215	-66.5262525	10.8270445	87.9375925
-11.838969	-13.872183	97.773216	-17.554014	10.415096	94.012177	31.496849	-15.774292	101.938606	32.71114	33.67342	92.904701	32.1039945	8.949564	97.4216535	-67.2120225	11.880628	90.6027005
-14.868752	-14.36935	99.468117	-17.855043	10.948725	95.235466	30.696743	-15.919619	102.850891	32.705818	33.215485	92.386688	31.7012805	8.647933	97.6187895	-67.4113665	13.249517	92.8521425
-19.419989	-14.724757	102.611946	-18.293983	11.331339	96.720451	29.977095	-16.459509	104.319313	32.398991	31.893608	91.212204	31.188043	7.7170495	97.7657585	-67.776009	14.9456285	95.6751435
-22.443268	-14.847755	104.734764	-18.491777	10.830472	97.742783	29.536161	-17.096493	105.228577	32.634121	30.275106	89.925705	31.085141	6.5893065	97.577141	-68.068695	15.0716375	97.908425
-25.325399	-14.935666	106.323265	-18.628448	9.725085	98.814163	29.264933	-18.049955	105.7145	31.470417	28.895691	89.584435	30.367675	5.422868	97.6494675	-67.624571	14.027302	99.9788585
-28.11746	-14.963516	107.354881	-18.714397	8.247256	99.796539	29.223452	-19.223413	105.915024	31.033316	27.287996	89.014328	30.128384	4.0322915	97.464676	-67.557178	12.4622205	102.128402
-30.830627	-14.932348	107.796135	-18.680477	6.67145	100.509155	29.405958	-20.44352	105.651382	30.67148	26.014519	88.719475	30.038719	2.7854995	97.1854285	-67.399673	10.5574005	103.8328815
-33.416473	-14.940685	107.925453	-18.534159	5.185648	100.956772	29.703316	-21.585018	104.756126	30.299965	25.223953	88.730247	30.0016405	1.8194675	96.7431865	-67.0699585	8.5518285	105.1703575
-35.800903	-14.772847	107.807541	-18.319626	3.838906	101.21373	30.021885	-22.548241	103.580109	30.039574	24.697136	88.756409	30.0307295	1.0744475	96.168259	-66.6699815	6.6033645	106.259201
-39.342926	-14.245968	106.807182	-18.072266	2.03714	101.162338	30.366781	-23.692287	101.28833	29.752075	24.248981	88.979355	30.059428	0.278347	95.1338425	-66.20396	3.795933	107.1908335
-41.579273	-13.592048	105.755768	-18.063313	1.094259	100.759888	30.396912	-24.158756	99.00872	29.758289	24.23361	89.197578	30.0776005	0.0374269999999992	94.103149	-66.2042265	2.151091	107.416627
-43.786034	-12.728892	104.583633	-18.084045	0.445829	100.099503	30.257622	-24.387123	96.544479	29.89893	24.25285	89.248543	30.078276	-0.0671365000000002	92.896511	-66.246366	0.9587945	107.302495
-45.907547	-11.6393	103.446426	-18.228352	0.145786	99.338242	29.931471	-24.391424	94.210449	29.758904	24.463667	89.546883	29.8451875	0.0361215000000001	91.878666	-66.3018915	0.2554505	106.797818
-47.912724	-10.317042	102.423706	-18.436769	0.053581	98.588585	29.470125	-24.275204	92.321617	29.729176	24.67729	89.84845	29.5996505	0.201043	91.0850335	-66.4731885	-0.0938810000000003	106.0921365
-49.758469	-8.915785	101.611435	-18.670065	-0.033365	97.876343	29.357084	-24.330244	90.753197	29.695797	24.801477	90.069481	29.5264405	0.235616499999999	90.411339	-66.8665705	-0.302346499999999	105.341347
-51.406406	-7.504688	100.961639	-18.939142	-0.10446	97.192535	28.854752	-24.195562	89.856735	29.620052	24.835882	90.069557	29.237402	0.320160000000001	89.963146	-67.115686	-0.529080000000001	104.421924
-53.552078	-5.432031	100.34549	-19.172277	-0.476407	96.394691	28.560179	-24.200907	88.462036	29.470079	24.778692	89.931595	29.015129	0.288892499999999	89.1968155	-67.359683	-1.2417065	103.5925665
-54.596119	-4.30286	99.911705	-19.35137	-0.85047	95.837769	28.319389	-24.083557	87.284866	29.373432	24.8438	90.154625	28.8464105	0.380121500000001	88.7197455	-67.5491505	-2.0810615	102.9557925
-55.953072	-2.872537	99.389793	-19.592262	-1.043489	95.130066	27.973948	-23.835165	85.971222	29.33102	25.044357	90.528244	28.652484	0.604596000000001	88.249733	-67.837008	-2.691574	102.010399
-56.927311	-1.530788	98.956917	-19.735346	-0.958326	94.464195	27.809101	-23.613392	84.513718	29.415646	25.370296	90.677582	28.6123735	0.878451999999999	87.59565	-68.0830655	-2.795104	101.33274
-57.674461	-0.159633	98.58519	-19.738323	-0.707484	93.704803	27.231127	-23.138472	83.543846	29.955336	25.491121	90.206551	28.5932315	1.1763245	86.8751985	-68.0698775	-2.5912925	100.5344075
-57.99799	1.05593	98.287094	-19.598679	-0.407874	93.001137	27.108938	-22.869108	82.571014	29.690355	25.895388	89.95713	28.3996465	1.51314	86.264072	-67.5970045	-2.328888	99.738202
-57.339275	2.027196	98.084473	-19.347801	-0.239273	92.486504	27.026283	-22.712835	81.928185	29.800739	26.028374	89.551697	28.413511	1.6577695	85.739941	-67.109113	-2.1363155	99.233067
-56.196793	3.153339	98.234917	-18.822161	-0.250723	92.134514	27.249559	-22.401611	80.827499	30.214796	26.143274	89.246666	28.7321775	1.8708315	85.0370825	-66.3764995	-2.3722775	99.2319455
-55.128963	3.630353	98.486801	-18.470045	-0.251129	92.094246	27.458992	-22.125977	80.342201	30.797445	26.153666	89.048401	29.1282185	2.0138445	84.695301	-66.0683085	-2.5161025	99.493191
-53.97501	4.016695	98.705368	-18.104925	-0.261042	92.127045	27.740101	-21.818111	80.043884	30.792749	26.38555	89.018723	29.266425	2.2837195	84.5313035	-65.476275	-2.8058035	99.7227865
-52.695103	4.349876	98.783997	-17.829721	-0.234619	92.150024	28.037849	-21.478575	79.961365	30.790531	26.722654	88.959663	29.41419	2.6220395	84.460514	-65.073632	-3.0912775	99.839534
-51.381493	4.483392	98.724068	-17.59024	-0.28138	92.195419	28.338129	-21.23694	79.975876	30.610949	26.928371	89.051964	29.474539	2.8457155	84.51392	-64.655019	-3.4084755	99.876918
-49.845047	4.489731	98.644814	-17.306055	-0.409852	92.277481	28.715649	-21.06707	79.927902	30.701546	27.088079	89.262428	29.7085975	3.0105045	84.595165	-64.3207075	-3.8302085	99.959797
-48.119213	4.399706	98.515831	-16.908783	-0.519581	92.40889	29.117987	-20.985424	79.983528	30.59572	27.459045	89.739647	29.8568535	3.2368105	84.8615875	-63.6744195	-4.2759725	99.9561925
-45.348991	4.218595	97.716248	-16.182802	-0.501234	92.428024	30.028292	-20.921043	80.618217	31.073257	27.68557	89.871712	30.5507745	3.3822635	85.2449645	-62.9163785	-4.3847315	99.6110835
-43.410706	4.104293	96.69342	-15.745788	-0.226509	92.311058	30.754513	-21.06008	81.63353	31.396507	27.816412	89.619003	31.07551	3.378166	85.6262665	-62.567086	-3.831184	98.9958495
-41.354649	3.941414	95.501389	-15.36399	0.019018	92.124702	31.438335	-21.484013	83.238457	31.771448	27.740929	89.126961	31.6048915	3.128458	86.182709	-62.3328715	-3.090422	98.066695
-39.197693	3.720748	94.447601	-14.97403	0.027713	92.036018	32.003677	-22.240057	85.18457	32.22998	27.244556	88.601944	32.1168285	2.5022495	86.893257	-62.0648885	-2.4468235	97.178779
-36.887836	3.330105	93.658813	-14.529176	-0.35738	92.084244	32.513992	-23.40925	87.304924	32.875137	26.267519	88.07663	32.6945645	1.4291345	87.690777	-61.7529165	-2.1438945	96.477711
-34.472378	2.821061	93.204674	-13.950353	-1.168544	92.348358	33.466034	-24.726156	89.343796	33.611061	24.945166	87.732002	33.5385475	0.109505	88.537899	-61.4392535	-2.446593	96.158817
-31.904564	2.278426	93.106552	-13.215764	-2.263016	92.890427	33.643742	-26.056469	91.768326	34.382927	23.485664	87.463135	34.0133345	-1.2854025	89.6157305	-60.4448625	-3.2406295	96.1651235
-27.901735	1.459381	93.071518	-11.882344	-4.378801	93.970345	34.928867	-28.049677	95.379295	35.405643	21.088512	87.129913	35.167255	-3.4805825	91.254604	-58.931943	-5.2770195	96.686086
-25.15122	0.952986	92.961258	-11.003819	-5.980556	94.738594	35.993641	-29.181437	97.66996	35.998707	19.462021	87.189674	35.996174	-4.859708	92.429817	-58.003812	-7.101404	97.047371
-22.463606	0.559441	92.697021	-10.190084	-7.606634	95.377457	37.136642	-30.198023	99.77375	36.592438	17.995342	87.447746	36.86454	-6.1013405	93.610748	-57.244708	-9.1119275	97.144166
-19.692114	0.416947	92.203751	-9.437635	-9.189529	95.840446	38.457058	-31.24741	101.210251	37.155373	16.774055	87.892578	37.8062155	-7.2366775	94.5514145	-56.6814855	-11.1423805	97.1294775
-17.020203	0.453182	91.612564	-8.722802	-10.636482	96.014313	38.995728	-31.887859	102.247795	37.639763	15.916006	88.428444	38.3177455	-7.9859265	95.3381195	-55.7633495	-13.2870375	96.6905065
-14.312974	0.806477	90.872597	-8.030331	-11.814086	95.781242	39.77216	-32.432354	102.495491	38.047092	15.509316	88.934715	38.909626	-8.461519	95.715103	-54.970288	-15.166653	95.847381
-11.643423	1.529191	89.944183	-7.385031	-12.637409	95.141151	40.904434	-32.760792	101.99913	38.287636	15.701795	89.35125	39.596035	-8.5294985	95.67519	-54.366097	-16.7453195	94.607112
-7.716011	3.286191	88.715782	-6.561649	-13.142778	93.768784	41.954105	-32.07473	100.752769	38.485359	16.826977	89.715683	40.219732	-7.6238765	95.234226	-53.34303	-18.6616795	92.303342
-5.18864	4.886694	88.034271	-6.145376	-13.110866	92.8871	43.06081	-31.510675	99.426422	38.355873	17.960091	90.000519	40.7083415	-6.775292	94.7134705	-52.9990935	-19.44644	91.0607295
-2.797105	6.712422	87.756233	-5.835029	-12.93744	92.173096	43.788582	-30.74114	98.216667	38.244392	19.011354	90.463379	41.016487	-5.864893	94.340023	-52.686545	-20.009987	90.006169
-0.534727	8.841173	87.915741	-5.664151	-12.786894	91.540565	44.304611	-30.014318	97.207382	38.175003	20.010115	91.257988	41.239807	-5.0021015	94.232685	-52.568109	-20.5716865	88.848445
1.778383	11.110508	88.310654	-5.631364	-12.682491	90.961601	44.340229	-29.159101	96.412598	38.059269	20.954485	92.356773	41.199749	-4.102308	94.3846855	-52.462477	-21.262674	87.5385165
3.87021	13.472244	88.962677	-5.633397	-12.52599	90.402	44.548729	-28.280275	95.517677	37.849003	21.846453	93.600845	41.198866	-3.216911	94.559261	-52.46566	-21.835069	86.244739
5.879064	15.837002	89.952835	-5.672074	-12.135888	89.872452	44.830307	-27.382174	94.727287	37.566109	22.761538	94.816833	41.198208	-2.310318	94.77206	-52.542356	-21.961458	84.972844
8.689614	19.424088	91.629639	-5.842225	-11.072722	89.213631	45.188911	-25.861731	93.786774	37.190102	24.179312	96.488937	41.1895065	-0.8412095	95.1378555	-52.8739565	-21.3042345	83.2894065
10.412341	21.798948	92.746506	-5.97406	-10.161713	88.787933	45.235344	-24.783968	92.910233	37.004711	25.066647	97.571953	41.1200275	0.141339499999999	95.241093	-53.0681475	-20.4647655	82.334773
12.04471	24.124041	94.215805	-6.196651	-9.087953	88.360001	45.147396	-23.59956	91.815948	36.848541	26.002117	98.65712	40.9979685	1.2012785	95.236534	-53.3912705	-19.3771845	81.483468
13.448965	26.074499	95.575333	-6.453985	-7.915498	88.030449	45.016804	-22.252012	90.718826	36.594009	26.970118	99.662743	40.8054065	2.359053	95.1907845	-53.7133765	-18.190049	80.8701135
13.791887	26.12451	96.685341	-6.647293	-6.724986	87.861176	44.905846	-20.905613	89.776924	36.370255	27.884293	100.450638	40.6380505	3.48934	95.113781	-53.9326365	-16.939312	80.608571
14.454515	25.972956	96.508415	-6.71056	-5.641831	87.841682	44.904305	-19.80464	89.195564	36.308178	28.663095	100.906624	40.6062415	4.4292275	95.051094	-54.0273615	-15.7128895	80.63227
14.588788	25.951412	96.707329	-6.587728	-4.878355	87.944237	45.400429	-19.345333	88.766899	36.456757	29.205084	101.184448	40.928593	4.9298755	94.9756735	-54.104049	-14.6865855	80.9128005
15.82555	25.741175	96.462296	-6.080534	-4.48553	88.331673	45.549835	-18.885153	89.227608	37.033195	29.432985	101.574455	41.291515	5.273916	95.4010315	-53.452583	-14.244976	81.2623145
16.462778	25.05879	96.747444	-5.649572	-4.69209	88.642159	46.019913	-19.209417	89.687904	37.508949	29.288479	101.557945	41.764431	5.039531	95.6229245	-53.063575	-14.423711	81.6613935
16.829512	24.529139	96.295181	-5.168266	-5.165041	88.941933	46.508564	-19.801714	90.188354	38.02681	28.913635	101.254585	42.267687	4.5559605	95.7214695	-52.604219	-14.8860425	82.1623965
17.462128	23.555828	96.091331	-4.655612	-5.799847	89.23037	46.954651	-20.572313	90.610245	38.567368	28.386217	100.795219	42.7610095	3.906952	95.702732	-52.0722335	-15.506646	82.758008
17.914497	22.549469	95.569458	-4.1992	-6.489695	89.534607	47.341358	-21.465614	91.112045	39.099564	27.759108	100.354828	43.220461	3.146747	95.7334365	-51.618861	-16.126137	83.3357775
18.318403	21.330265	95.21032	-3.786749	-7.110876	89.885269	47.671761	-22.419264	91.726425	39.687714	27.086437	100.081909	43.6797375	2.3335865	95.904167	-51.2532355	-16.5553385	83.866371
18.651947	20.094725	94.994324	-3.475128	-7.565354	90.22213	47.845303	-23.36841	92.336121	40.314728	26.39106	99.980026	44.0800155	1.511325	96.1580735	-51.0302715	-16.642033	84.2861865
19.02932	18.057802	94.85508	-3.225609	-8.002814	90.636215	47.894581	-24.785387	93.121262	41.217224	25.401911	100.138298	44.5559025	0.308261999999999	96.62978	-51.0071205	-16.31389	84.64265
19.171431	16.601641	94.999008	-3.197134	-8.121615	90.907959	47.767773	-25.519859	93.495247	41.752949	24.863907	100.352898	44.760361	-0.327976	96.9240725	-51.154629	-15.915254	84.8918455
19.280602	15.165819	95.061592	-3.261448	-8.061202	91.13192	47.606037	-26.006073	93.759682	42.080132	24.526339	100.484451	44.8430845	-0.739867	97.1220665	-51.3659805	-15.382537	85.1417735
19.319868	13.767108	94.946396	-3.369412	-7.826623	91.275528	47.404583	-26.214828	93.848091	42.239738	24.398336	100.528358	44.8221605	-0.908246	97.1882245	-51.5609845	-14.745	85.3628315
19.261404	12.3094	94.902992	-3.501283	-7.457539	91.458931	47.231144	-26.140081	93.729729	42.268723	24.452087	100.554298	44.7499335	-0.843997	97.1420135	-51.7524995	-14.071081	85.7758485
19.164175	10.888229	94.908142	-3.635421	-7.007658	91.655357	47.106304	-25.885212	93.513771	42.216969	24.617996	100.623909	44.6616365	-0.633607999999999	97.06884	-51.9324785	-13.381708	86.241874
19.042873	9.401176	94.782951	-3.753135	-6.540779	91.831329	46.976265	-25.575161	93.374855	42.157127	24.894547	100.694641	44.566696	-0.340307000000001	97.034748	-52.072966	-12.741251	86.62791
18.820782	6.9618	94.574898	-3.896163	-5.996096	92.050964	46.778908	-25.295147	93.459145	42.163319	25.173225	100.617889	44.4711135	-0.0609610000000007	97.038517	-52.2634395	-11.931231	87.063411
18.683592	5.302144	94.286934	-3.913975	-5.656179	92.167976	46.666752	-25.154409	93.610039	42.203762	25.331079	100.306252	44.435257	0.0883349999999989	96.9581455	-52.263207	-11.400693	87.3778065
18.513481	3.560909	94.057449	-3.929362	-5.289523	92.335876	46.624126	-24.962975	93.980339	42.224178	25.524166	99.978233	44.424152	0.2805955	96.979286	-52.282876	-10.8596415	87.692466
18.30792	1.743485	94.203644	-3.968371	-4.836144	92.731155	46.602066	-24.736811	94.636955	42.262249	25.807152	99.91684	44.4321575	0.5351705	97.2768975	-52.3688995	-10.2074585	88.1854125
17.998432	-0.038142	94.534996	-4.057806	-4.30929	93.315125	46.561844	-24.504723	95.553558	42.326599	26.140564	100.060486	44.4442215	0.817920500000001	97.807022	-52.5598335	-9.4365005	88.823228
17.685505	-1.91466	95.066795	-4.243122	-3.680309	93.923073	46.455467	-24.334297	96.563522	42.397594	26.463631	100.31179	44.4265305	1.064667	98.437656	-52.9127745	-8.425285	89.40849
17.245562	-3.802696	95.578568	-4.497433	-3.02243	94.559135	46.211304	-24.163807	97.510399	42.458729	26.770699	100.548912	44.3350165	1.303446	99.0296555	-53.3298825	-7.348306	90.0886145
16.553982	-6.619386	96.379761	-5.003881	-2.14205	95.403069	45.580364	-23.935938	98.71891	42.395885	27.153639	100.697395	43.9881245	1.6088505	99.7081525	-53.9958865	-5.8929505	91.0979855
16.00771	-8.528187	96.839188	-5.407682	-1.632406	95.889595	45.108784	-23.772802	99.391647	42.199642	27.348152	100.596382	43.654213	1.787675	99.9940145	-54.469577	-5.052487	91.7851755
15.426813	-10.421782	97.374687	-5.820197	-1.205504	96.344063	44.61935	-23.581236	100.055168	41.953373	27.529648	100.400696	43.2863615	1.974206	100.227932	-54.9267555	-4.385214	92.460194
14.834603	-12.321383	97.996239	-6.187969	-0.839366	96.838669	44.221954	-23.381861	100.748024	41.685837	27.694353	100.052383	42.9538955	2.156246	100.4002035	-55.3298335	-3.834978	93.2771345
14.22316	-14.129827	98.762032	-6.479724	-0.528314	97.340233	44.006367	-23.243826	101.483307	41.380371	27.77186	99.596161	42.693369	2.264017	100.539734	-55.652817	-3.320645	94.140732
13.656275	-15.947252	99.6791	-6.646828	-0.369177	97.783043	43.865158	-23.160816	102.383362	41.182785	27.775791	98.935745	42.5239715	2.3074875	100.6595535	-55.8176275	-3.0458415	94.9065325
13.092162	-17.681061	100.647964	-6.713154	-0.424124	98.105896	43.785156	-23.17944	103.392075	41.066307	27.581511	98.214615	42.4257315	2.2010355	100.803345	-55.8520395	-3.0492835	95.408447
12.313014	-20.275307	101.844872	-6.625185	-0.970723	98.296204	43.826298	-23.405392	104.633865	40.964863	26.968788	97.15583	42.3955805	1.781698	100.8948475	-55.6459505	-3.723144	95.6975605
11.812963	-21.902384	102.310089	-6.416521	-1.563738	98.333641	43.928288	-23.690775	105.006096	40.965981	26.44273	96.547989	42.4471345	1.3759775	100.7770425	-55.2801765	-4.5034535	95.8902395
11.3927	-23.484964	102.604523	-6.094728	-2.202493	98.394348	44.112354	-24.030222	105.130257	41.159821	25.859669	96.009102	42.6360875	0.914723500000001	100.5696795	-54.8255435	-5.3197095	96.2190165
10.982072	-24.851225	102.953651	-5.677133	-2.760584	98.591766	44.337494	-24.321844	105.174408	41.414955	25.389553	95.707153	42.8762245	0.5338545	100.4407805	-54.2304905	-6.0550225	96.7427515
10.615814	-26.010859	103.306351	-5.279157	-3.174188	98.871002	45.014107	-24.637566	105.129715	41.651611	25.188341	95.715538	43.332859	0.275387500000001	100.4226265	-53.891173	-6.6237635	97.3193775
10.210441	-27.014547	103.679886	-4.881569	-3.38884	99.128685	45.476704	-24.6187	105.29126	41.955463	25.150923	95.746056	43.7160835	0.266111499999999	100.518658	-53.4792215	-7.0437915	97.738712
9.829005	-27.767405	104.040131	-4.532053	-3.345546	99.259392	45.942608	-24.416729	105.424622	42.289764	25.120045	95.677322	44.116186	0.351658	100.550972	-53.180292	-7.04275	97.967812
9.226656	-28.505028	104.576302	-3.984441	-3.043101	99.264236	46.613102	-23.94577	105.613312	42.54063	25.35569	95.378098	44.576866	0.70496	100.495705	-52.545748	-6.791162	98.032767
8.823514	-28.852421	104.689835	-3.726117	-2.808463	99.153671	46.913208	-23.561527	105.721558	42.48053	25.46697	95.062065	44.696869	0.952721499999999	100.3918115	-52.149103	-6.5696475	97.9155305
8.402047	-29.078049	104.565796	-3.623131	-2.617938	98.973152	47.086521	-23.209339	105.69339	42.419659	25.661543	94.841011	44.75309	1.226102	100.2672005	-51.999352	-6.461978	97.6791035
7.969011	-29.20261	104.157303	-3.6758	-2.493303	98.736969	47.044868	-22.922834	105.585358	42.223129	26.103384	94.959084	44.6339985	1.590275	100.272221	-51.9855985	-6.576881	97.201717
7.411334	-29.209185	103.652527	-3.897021	-2.346992	98.514244	46.95417	-22.659058	105.409767	41.952549	26.562536	95.312515	44.4533595	1.951739	100.361141	-52.2474015	-6.645723	96.667347
6.83959	-28.798992	103.224274	-4.177993	-2.159168	98.391258	46.839592	-22.37022	105.422142	41.704178	26.916498	95.70314	44.271885	2.273139	100.562641	-52.627871	-6.591475	96.219875
6.535033	-28.166161	102.975868	-4.452744	-1.945513	98.402977	46.68689	-22.09049	105.536591	41.418163	27.289673	96.132454	44.0525265	2.5995915	100.8345225	-52.9580145	-6.4906175	95.9714315
6.202928	-26.992619	102.890968	-4.696532	-1.624793	98.59938	46.572857	-21.639845	105.738922	41.143818	27.800386	96.569054	43.8583375	3.0802705	101.153988	-53.2514015	-6.3298565	96.044772
5.955297	-26.01881	102.926361	-4.69989	-1.438233	98.773087	46.661808	-21.314194	105.914268	41.121349	28.040901	96.541115	43.8915785	3.3633535	101.2276915	-53.2913585	-6.2398195	96.3184825
5.718054	-24.932955	102.863625	-4.61899	-1.284324	98.899887	46.794777	-20.97809	106.040833	41.054615	28.268143	96.444794	43.924696	3.6450265	101.2428135	-53.162676	-6.2136745	96.5569605
5.449058	-23.777693	102.561546	-4.556075	-1.106285	98.882072	46.950497	-20.620241	106.093826	40.998898	28.496338	96.42009	43.9746975	3.9380485	101.256958	-53.0868475	-6.1506185	96.507186
5.163436	-22.517418	101.871933	-4.549496	-0.87422	98.686745	47.030609	-20.214363	105.994713	41.001747	28.937149	96.622009	44.016178	4.361393	101.308361	-53.11517	-6.109833	96.065129
4.767931	-21.129536	100.775551	-4.612832	-0.510923	98.291786	46.984745	-19.729778	105.515083	40.769966	29.803831	97.459015	43.8773555	5.0370265	101.487049	-53.1030195	-6.0588725	95.096523
4.356272	-19.630161	99.493774	-4.740219	0.112692	97.833679	46.851181	-19.065969	104.694214	40.678188	30.846046	98.571182	43.7646845	5.8900385	101.632698	-53.2451225	-5.6646545	94.03466
3.559828	-17.109188	97.695961	-5.048802	1.398648	97.32029	46.524837	-17.715492	103.303238	40.668774	32.536667	100.576744	43.5968055	7.4105875	101.939991	-53.6944095	-4.6132915	92.700589
2.87326	-15.338926	96.679504	-5.288518	2.468788	97.126266	46.377563	-16.627581	102.26828	40.518452	33.82296	102.135597	43.4480075	8.5976895	102.2019385	-54.0250435	-3.6601135	92.0505935
2.205165	-13.596165	95.853348	-5.494859	3.614653	97.02491	46.18969	-15.426886	101.242317	40.43716	35.014786	103.51088	43.313425	9.79395	102.3765985	-54.303143	-2.564644	91.6732215
1.463374	-11.978409	95.302391	-5.644837	4.800642	96.995193	45.966637	-14.196091	100.23893	40.415604	36.045238	104.423347	43.1911205	10.9245735	102.3311385	-54.4807945	-1.3232895	91.6592475
0.618744	-10.450463	94.921417	-5.739892	5.930665	96.975693	45.45969	-12.895454	99.634323	40.366749	36.968891	104.757675	42.9132195	12.0367185	102.195999	-54.3930035	-0.175388499999999	91.755387
-0.333013	-9.105524	94.77317	-5.794763	6.918775	96.952614	45.399681	-11.972432	99.171692	40.306946	37.757481	104.493317	42.8533135	12.8925245	101.8325045	-54.4428395	0.9450255	92.0727235
-1.227334	-7.99377	94.845596	-5.761401	7.61414	96.929436	45.402802	-11.309829	98.938538	40.162457	38.356701	104.002884	42.7826295	13.523436	101.470711	-54.3054315	1.704844	92.388161
-2.673901	-6.693242	95.305901	-5.612245	8.027341	97.180328	45.457344	-10.831532	99.07634	40.167542	38.734604	103.36338	42.812443	13.951536	101.21986	-54.036933	2.103146	93.140796
-3.691134	-6.066976	95.684143	-5.481463	7.987733	97.493774	45.514225	-10.732169	99.445473	40.380646	38.80286	103.204933	42.9474355	14.0353455	101.325203	-53.9103615	1.9401205	93.662345
-4.712269	-5.534709	96.025948	-5.353986	7.791053	97.79837	45.658913	-10.767118	99.838654	40.588894	38.858913	103.294418	43.1239035	14.0458975	101.566536	-53.8318755	1.5362085	94.030204
-5.771868	-5.075122	96.36232	-5.245251	7.669564	98.047874	45.808578	-10.753825	100.232193	40.788624	38.950428	103.427208	43.298601	14.0983015	101.8297005	-53.789103	1.2408265	94.2660475
-6.885183	-4.693542	96.701378	-5.121761	7.573774	98.317703	45.976227	-10.692468	100.758789	40.92506	39.064243	103.433517	43.4506435	14.1858875	102.096153	-53.6941655	0.961660500000001	94.539253
-8.040772	-4.300375	97.098175	-5.062188	7.609325	98.586655	46.530006	-10.860717	101.141045	40.971355	39.155418	103.239975	43.7506805	14.1473505	102.19051	-53.8750565	1.0712995	94.9828
-9.21918	-3.958494	97.502556	-4.974424	7.662627	98.864914	46.686741	-10.816476	101.617157	41.092396	39.208584	102.843605	43.8895685	14.196054	102.230381	-53.8384165	1.1292	95.499447
-11.065772	-3.555075	97.735229	-4.860869	7.592175	99.034431	46.780338	-10.88912	101.996208	41.27969	39.142727	102.205147	44.030014	14.1268035	102.1006775	-53.751752	1.0575465	95.9681845
-12.276531	-3.342327	97.54673	-4.815585	7.534695	98.890282	46.763535	-10.918073	101.871193	41.352024	39.144722	101.973656	44.0577795	14.1133245	101.9224245	-53.6889495	0.956065499999999	95.8581395
-13.550334	-3.097225	97.127792	-4.807557	7.57114	98.614464	46.676426	-10.780196	101.46357	41.447414	39.394077	101.833496	44.06192	14.3069405	101.648533	-53.677034	0.835339499999998	95.580395
-14.863406	-2.80839	96.701424	-4.827309	7.853768	98.302658	46.560089	-10.404501	100.841225	41.530056	39.868538	101.632927	44.0450725	14.7320185	101.237076	-53.6996905	0.975517499999999	95.36824
-16.158911	-2.472134	96.405777	-4.88758	8.301154	98.057877	46.046127	-9.614009	100.518394	41.446457	40.36705	101.207649	43.746292	15.3765205	100.8630215	-53.521452	1.2257875	95.2527325
-17.510212	-2.181723	96.32692	-4.967166	8.93146	97.911461	46.095043	-9.095769	100.013992	41.175564	40.860401	100.639282	43.6353035	15.882316	100.326637	-53.5696355	1.980604	95.496285
-18.8283	-1.962783	96.410667	-5.031047	9.526983	97.844994	46.071419	-8.523787	99.81424	40.923508	41.423016	99.948273	43.4974635	16.4496145	99.8812565	-53.5595575	2.6043515	95.8087315
-20.80237	-1.721562	97.095016	-5.05794	10.213031	98.04644	46.048988	-7.956221	100.01297	40.632683	42.029453	98.710129	43.3408355	17.036616	99.3615495	-53.4567155	3.389446	96.7313305
-22.156973	-1.691391	97.827377	-5.038232	10.400126	98.346664	46.120842	-7.859042	100.392624	40.819901	41.851513	97.606865	43.4703715	16.9962355	98.9997445	-53.5468355	3.8040165	97.6935835
-23.410089	-1.715385	98.679489	-5.00471	10.336392	98.730362	46.151985	-7.978375	100.846825	40.793407	41.539795	96.462578	43.472696	16.78071	98.6547015	-53.482116	3.892074	98.8060225
-24.654142	-1.786835	99.616989	-4.994749	10.040508	99.108086	46.096779	-8.208774	101.212334	40.67131	40.991238	95.309517	43.3840445	16.391232	98.2609255	-53.3735425	3.689784	99.9552465
-25.928814	-1.794265	100.484261	-5.046169	9.587596	99.496391	46.125107	-8.600036	101.450584	40.332203	40.249405	94.421761	43.228655	15.8246845	97.9361725	-53.320993	3.3505075	101.0566095
-27.172201	-1.739339	101.442322	-5.144884	9.146532	99.996094	45.973236	-8.985102	101.692642	39.95118	39.522865	93.614105	42.962208	15.2688815	97.6533735	-53.251976	3.0241825	102.3388145
-28.402761	-1.54609	102.55188	-5.327865	8.75047	100.587257	45.771332	-9.288986	102.117088	39.621304	38.892475	92.667648	42.696318	14.8017445	97.392368	-53.352048	2.6991955	103.782146
-30.117739	-1.006556	104.075493	-5.718254	8.188348	101.445259	45.526772	-9.661075	102.710548	38.8741	37.944542	91.413948	42.200436	14.1417335	97.062248	-53.636944	2.2349625	105.82827
-31.245514	-0.553699	104.746338	-6.032349	7.714145	101.859734	45.498596	-10.083533	102.85994	38.245441	37.286819	90.626472	41.8720185	13.601643	96.743206	-53.9367165	1.826647	106.976262
-32.3615	0.013625	105.140236	-6.415207	7.284976	102.057037	45.121498	-10.413288	102.752457	37.685863	36.769547	89.972412	41.4036805	13.1781295	96.3624345	-54.2340945	1.3918225	107.7516395
-33.353062	0.787632	105.360832	-6.826752	6.935888	102.151505	44.375385	-10.539601	102.461479	37.086624	36.413105	89.419098	40.7310045	12.936752	95.9402885	-54.3845085	0.935023999999999	108.3627215
-34.350739	1.729663	105.469574	-7.254405	6.793691	102.179588	43.837723	-10.651042	101.809563	36.475292	36.392483	89.164055	40.1565075	12.8707205	95.486809	-54.6653175	0.716661500000001	108.872367
-35.274525	2.912939	105.544998	-7.745635	6.899694	102.193199	43.278522	-10.552586	100.992142	35.447754	36.863483	89.348518	39.363138	13.1554485	95.17033	-54.854408	0.643939499999998	109.216068
-36.122559	4.306098	105.633545	-8.284749	7.24193	102.220657	42.665131	-10.272686	100.172615	35.228462	37.249546	89.247627	38.9467965	13.48843	94.710121	-55.5162945	0.995429999999999	109.731193
-37.200771	6.745689	105.688393	-9.125204	7.939981	102.331505	41.768108	-9.685947	99.263016	34.001965	38.380527	90.047775	37.8850365	14.34729	94.6553955	-56.1354445	1.532672	110.0076145
-37.806683	8.53071	105.627266	-9.71704	8.355899	102.387634	41.196655	-9.301868	98.835548	33.529083	39.000217	90.595932	37.362869	14.8491745	94.71574	-56.796949	1.8626235	110.059528
-38.332035	10.366769	105.43222	-10.267265	8.731472	102.393326	40.684376	-8.932708	98.510208	33.16692	39.599129	91.125114	36.925648	15.3332105	94.817661	-57.460178	2.1297335	109.968991
-38.748741	12.279143	105.188049	-10.763679	9.020115	102.336075	40.239735	-8.622168	98.265991	32.564213	40.160938	91.687241	36.401974	15.769385	94.976616	-57.929332	2.270845	109.695534
-39.032719	14.248049	104.800705	-11.219343	9.292587	102.212036	39.845352	-8.350823	98.06678	32.172844	40.500511	91.874527	36.009098	16.074844	94.9706535	-58.447784	2.51033	109.4534185
-39.250835	16.319174	104.388702	-11.659653	9.52827	102.031303	39.420216	-8.123904	97.940224	32.046432	40.683212	91.646797	35.733324	16.279654	94.7935105	-59.05263	2.776886	109.2690955
-39.336536	18.435381	103.858986	-12.056928	9.775238	101.801559	38.973183	-7.662491	97.940483	31.705761	40.864365	91.519287	35.339472	16.600937	94.729885	-59.453328	2.949539	108.873233
-39.434807	21.733706	102.626587	-12.784484	9.944803	101.264999	38.340469	-7.800824	97.880867	31.037537	41.209454	91.943481	34.689003	16.704315	94.912174	-60.257971	3.185291	107.617824
-39.383488	23.99231	101.67276	-13.423584	10.066139	100.678162	37.880188	-7.758991	97.645828	30.787781	41.486778	92.424156	34.3339845	16.8638935	95.034992	-61.1811525	3.2683845	106.321332
-39.333611	26.358246	100.723289	-14.133923	10.330402	99.996239	37.165039	-7.495434	97.27993	30.490074	41.909279	93.067322	33.8275565	17.2069225	95.173626	-62.0954025	3.4538815	104.818852
-39.221851	28.864887	99.853531	-14.887005	10.846082	99.275383	36.430569	-7.138003	96.806732	30.300436	42.367683	93.515549	33.3655025	17.61484	95.1611405	-63.1395125	4.077324	103.3896255
-39.030128	31.489363	99.069336	-15.638733	11.514294	98.519417	35.741982	-6.614658	96.367371	29.805851	43.005188	94.001541	32.7739165	18.195265	95.184456	-64.0513825	4.833323	101.854378
-38.778309	34.124325	98.291771	-16.280918	12.254585	97.737732	35.20586	-5.954374	95.920097	29.276558	43.760208	94.5728	32.241209	18.902917	95.2464485	-64.803045	5.606253	100.2290155
-38.456032	36.754711	97.633461	-16.840336	13.047976	96.880409	34.803268	-5.167597	95.415131	28.891703	44.628162	95.449791	31.8474855	19.7302825	95.432461	-65.5281575	6.3656695	98.328357
-37.875793	40.676174	97.039063	-17.391527	14.315804	95.478897	34.400291	-4.009506	94.333107	28.722864	45.905651	97.104012	31.5615775	20.9480725	95.7185595	-66.3446315	7.6835355	95.2392345
-37.392189	43.229862	97.19651	-17.560587	15.179689	94.556511	34.17321	-3.091173	93.082321	28.721872	46.698593	98.275513	31.447541	21.80371	95.678917	-66.568715	8.555668	93.434105
-36.888771	45.667969	97.567657	-17.614861	16.218298	93.686714	34.023579	-2.012637	91.735329	28.790865	47.570835	99.230576	31.407222	22.779099	95.4829525	-66.636944	9.657497	91.8904755
-36.400208	48.032646	97.857315	-17.638756	17.453245	92.853188	33.966011	-0.728763	90.506783	28.797487	48.513977	100.09166	31.381749	23.892607	95.2992215	-66.659261	11.013883	90.4071545
-35.892944	50.243603	98.218742	-17.662239	18.687801	92.149101	33.934425	0.519994	89.382957	29.22028	49.251003	100.693283	31.5773525	24.8854985	95.03812	-66.9018305	12.4901035	89.260082
-35.3745	52.204205	98.787033	-17.736565	19.892809	91.521858	33.793964	1.650825	88.421989	28.921577	50.171028	101.572083	31.3577705	25.9109265	94.997036	-66.8309005	13.8746915	88.04668
-34.902317	53.952744	99.367805	-17.809568	21.020407	90.992569	33.56403	2.642564	87.543472	29.035851	50.792377	102.162376	31.2999405	26.7174705	94.852924	-66.9190765	15.3233435	87.132214
-34.272636	56.184036	100.053444	-17.957432	22.612188	90.375587	33.883659	3.917246	86.369675	29.166895	51.637161	102.854118	31.525277	27.7772035	94.6118965	-67.440141	17.4471725	86.1392775
-33.702496	57.479202	99.773598	-18.071764	23.537096	90.170845	33.703545	4.447756	86.312912	29.202398	52.204334	102.912331	31.4529715	28.326045	94.6126215	-67.5964995	18.748147	85.7290685
-33.251549	58.563934	99.455795	-18.133791	24.18576	90.080559	33.344063	4.543613	86.398659	29.246244	52.576351	102.631996	31.2951535	28.559982	94.5153275	-67.5627355	19.811538	85.6457905
-32.824345	59.303539	99.192955	-18.213024	24.486708	90.134781	32.711456	4.590526	86.821457	29.404819	52.655937	102.180931	31.0581375	28.6232315	94.501194	-67.4841855	20.3501845	85.768368
-32.532612	59.801666	99.111061	-18.321291	24.549507	90.26236	32.471828	4.195531	86.929634	29.631721	52.48336	101.782097	31.0517745	28.3394455	94.3558655	-67.6943565	20.7595685	86.1688545
-32.274948	59.982182	99.215111	-18.451273	24.552572	90.420876	32.20163	3.943325	87.008232	29.76685	52.31443	101.670692	30.98424	28.1288775	94.339462	-67.886786	20.9762665	86.50229
-32.266125	60.081684	99.315262	-18.63559	24.825304	90.66433	31.942162	4.039627	87.111771	29.717672	52.434273	101.756599	30.829917	28.23695	94.434185	-68.101097	21.413658	86.894475
-32.184135	59.946507	99.50428	-18.977423	25.739691	91.308685	31.574812	4.674654	87.452377	29.511738	53.124599	101.832497	30.543275	28.8996265	94.642437	-68.498121	22.5797555	87.974933
-32.088951	59.673286	99.502411	-19.222992	26.423725	91.874153	31.29772	5.070173	87.906128	29.37286	53.648727	101.829132	30.33529	29.35945	94.86763	-68.781274	23.488	88.880676
-32.058208	59.136063	99.500832	-19.513113	27.030615	92.433533	30.92877	5.31837	88.40583	29.269287	54.036713	101.810799	30.0990285	29.6775415	95.1083145	-69.1252545	24.3836885	89.7587515
-32.039444	58.419643	99.467491	-19.780977	27.517132	92.901344	30.546253	5.487646	88.849792	29.197735	54.32449	101.835457	29.871994	29.906068	95.3426245	-69.433948	25.128196	90.4600635
-32.228725	57.597752	99.373169	-20.003769	27.967945	93.254135	30.204451	5.661896	89.178154	29.136307	54.591591	101.793243	29.670379	30.1267435	95.4856985	-69.677917	25.8091465	91.0225715
-32.133911	56.507267	98.956116	-20.163164	28.374153	93.582504	29.914581	5.803181	89.477112	29.076799	54.844944	101.479897	29.49569	30.3240625	95.4785045	-69.822018	26.4242435	91.6865035
-32.171509	55.325901	98.445335	-20.285702	28.751322	93.977654	29.628468	5.816692	89.889961	29.029205	55.028404	100.822914	29.3288365	30.422548	95.3564375	-69.9002405	27.080096	92.5988705
-32.235985	53.272926	97.583878	-20.544428	29.019154	94.7798	29.098562	5.323888	90.927269	28.979427	54.933857	99.138374	29.0389945	30.1288725	95.0328215	-70.1278505	27.9094355	94.5267785
-32.312794	51.697044	96.95179	-20.793589	28.954988	95.329552	28.660912	4.655583	91.962486	28.866936	54.577248	97.721031	28.763924	29.6164155	94.8417585	-70.351102	28.2935605	95.8173455
-32.367989	49.986076	96.179825	-21.093632	28.714746	95.812248	28.26296	3.849261	93.399551	28.606533	53.999157	96.243103	28.4347465	28.924209	94.821327	-70.6220105	28.505283	96.803169
-32.575428	48.264149	95.461563	-21.307043	28.270519	96.233444	28.041521	3.019773	95.158714	28.434605	53.294678	94.756157	28.238063	28.1572255	94.9574355	-70.852149	28.3838125	97.5094525
-32.444321	46.410473	94.747414	-21.283854	27.733364	96.676399	28.144804	2.322798	97.105064	28.426409	52.446747	93.392906	28.2856065	27.3847725	95.248985	-70.8533145	28.0819555	98.103813
-32.467373	44.692661	94.354233	-20.958164	27.095123	97.121277	28.61372	1.579479	98.909836	28.67827	51.520973	92.308228	28.645995	26.550226	95.609032	-70.562323	27.64002	98.633522
-32.20686	42.908127	94.009163	-20.391354	26.374254	97.432877	29.252281	1.117648	100.484909	29.149099	50.679749	91.493019	29.20069	25.8986985	95.988964	-69.983398	26.8498095	98.87679
-31.725565	40.708565	93.552208	-19.47187	25.297239	97.335281	30.406689	0.691648	101.724327	29.829729	49.881844	90.878868	30.118209	25.286746	96.3015975	-69.061949	25.307732	98.3689645
-31.415983	39.599861	93.346443	-18.902119	24.842604	97.005775	31.017	0.656014	101.668236	30.222273	49.85297	90.85804	30.6196365	25.254492	96.263138	-68.4238745	24.430716	97.748412
-31.200331	38.848011	93.358002	-18.419092	24.75288	96.693962	31.491316	0.889362	101.161407	30.546936	50.274395	91.180618	31.019126	25.5818785	96.1710125	-67.85731	23.9238815	97.2169115
-30.96312	38.360619	93.546959	-18.10607	25.108152	96.553604	31.903532	1.428176	100.578598	30.745125	50.992893	91.564064	31.3243285	26.2105345	96.071331	-67.5364685	24.0057695	97.035877
-30.76823	38.075901	93.651146	-17.937468	25.656914	96.469147	32.192097	2.004666	100.176453	30.811039	51.615398	91.55468	31.501568	26.810032	95.8655665	-67.376504	24.503796	97.0727275
-30.58737	37.827347	93.646446	-17.89052	25.923038	96.308075	32.267567	2.282452	99.877548	30.839437	51.887451	91.298645	31.553502	27.0849515	95.5880965	-67.334542	24.7611245	97.0280535
-30.440771	37.662106	93.689659	-17.932276	25.875278	96.240219	32.138451	2.173591	99.554367	30.843973	51.767998	90.851143	31.491212	26.9707945	95.202755	-67.355764	24.7797615	97.277683
-30.175772	37.569965	93.732384	-18.032698	25.507917	96.207664	31.757462	1.585881	98.957184	30.845037	51.044846	89.773872	31.3012495	26.3153635	94.365528	-67.3666455	24.7004705	98.0498
-30.076849	37.681473	93.674561	-18.064663	25.221262	96.187363	31.513578	1.137814	98.548752	30.783871	50.414574	88.7799	31.1487245	25.776194	93.664326	-67.2780505	24.66633	98.7104
-29.716217	37.825497	93.34346	-18.086252	24.886757	96.089211	31.339718	0.617637	98.25959	30.703985	49.681499	87.666046	31.0218515	25.149568	92.962818	-67.1943555	24.623946	99.215604
-29.454983	38.080933	92.902565	-18.055807	24.387037	95.911865	31.210402	-0.023721	97.940102	30.676424	48.898418	86.744797	30.943413	24.4373485	92.3424495	-67.055027	24.3367255	99.4812805
-29.180225	38.458786	92.303009	-17.983118	23.764662	95.592613	31.190104	-0.688215	97.563507	30.709484	48.190586	86.074448	30.949794	23.7511855	91.8189775	-66.91603	23.7781385	99.3662485
-28.754892	38.981861	91.533539	-17.847166	23.128992	95.12291	31.264708	-1.177907	97.064659	30.773243	47.659843	85.550385	31.0189755	23.240968	91.307522	-66.7133075	23.017016	98.938298
-28.325514	39.690315	90.769066	-17.710321	22.627935	94.483139	31.435003	-1.516153	96.285202	30.881109	47.405415	85.154411	31.158056	22.944631	90.7198065	-66.578698	22.311239	98.2464715
-27.658493	41.25827	89.679596	-17.476311	22.171616	93.316566	31.761023	-1.561247	94.482735	30.933926	47.61974	84.819756	31.3474745	23.0292465	89.6512455	-66.3000965	21.3139855	96.9818865
-27.073305	42.604916	89.315231	-17.30442	22.118082	92.463631	31.964796	-1.278051	92.753319	30.927309	48.190346	84.767517	31.4460525	23.4561475	88.760418	-66.0548925	20.7800165	96.166844
-26.443821	44.162037	89.225876	-17.070507	22.375492	91.624771	32.138996	-0.708131	90.596542	30.908962	48.976917	84.669456	31.523979	24.134393	87.632999	-65.664993	20.616591	95.616543
-25.866232	45.976017	89.305046	-16.797386	22.885134	90.814163	32.359447	0.248511	88.30851	30.945183	49.890915	84.502441	31.652315	25.069713	86.4054755	-65.247087	20.700555	95.2228505
-25.106005	47.853882	89.450165	-16.470098	23.500965	90.023468	32.650696	1.21208	86.014229	31.057402	50.905968	84.265472	31.854049	26.059024	85.1398505	-64.794245	20.942906	94.9070855
-24.311491	49.7346	89.510849	-16.096939	24.136061	89.166931	32.969318	2.204364	83.709267	31.212053	51.920544	83.832832	32.0906855	27.062454	83.7710495	-64.2845635	21.209668	94.5628125
-23.449842	51.592331	89.498856	-15.692364	24.698288	88.232117	33.253525	3.132047	81.342712	31.383636	52.825909	83.171257	32.3185805	27.978978	82.2569845	-63.7033085	21.417598	94.2072495
-21.970219	54.31295	89.503883	-15.163363	25.44161	86.973228	33.520206	4.450759	78.190407	31.569979	54.006905	82.173203	32.5450925	29.228832	80.181805	-62.8718185	21.654388	93.764651
-20.969299	56.007355	89.498085	-15.00553	25.890884	86.204231	33.598278	5.226892	76.470215	31.639051	54.673882	81.83474	32.6186645	29.950387	79.1524775	-62.6297245	21.831381	93.2559845
-19.888397	57.704266	89.478867	-14.918539	26.283556	85.523582	33.656338	5.9179	75.177834	31.705368	55.303246	81.648788	32.680853	30.610573	78.413311	-62.517931	21.956539	92.633853
-18.762236	59.277725	89.415504	-14.905958	26.664755	84.912704	33.728935	6.55503	74.25856	31.677774	55.828476	81.723152	32.7033545	31.191753	77.990856	-62.5152705	22.137757	91.834552
-17.555662	60.788147	89.34127	-14.902171	26.985117	84.386436	33.813213	7.072006	73.689224	31.743336	56.244026	82.033958	32.7782745	31.658016	77.861591	-62.5826165	22.312218	90.911281
-16.216114	62.171406	89.222153	-14.940251	27.281824	83.896271	33.942444	7.372247	73.540771	31.856977	56.503487	82.423279	32.8997105	31.937867	77.982025	-62.7802125	22.625781	89.810517
-14.830587	63.470863	88.953659	-14.925611	27.521091	83.450691	34.068771	7.511353	73.681892	32.009689	56.638042	82.877663	33.03923	32.0746975	78.2797775	-62.890452	22.9674845	88.6216045
-12.558022	65.142204	88.852905	-14.855565	27.704208	82.985451	34.234108	7.490913	74.119987	32.349327	56.620399	83.756248	33.2917175	32.055656	78.9381175	-63.0028475	23.35276	87.0327845
-10.961837	66.023514	89.008049	-14.853209	27.776844	82.796043	34.258297	7.414982	74.324951	32.545464	56.49823	84.432297	33.4018805	31.956606	79.378624	-63.1082985	23.597082	86.213462
-9.36649	66.866669	89.309845	-14.888704	27.871502	82.709579	34.210426	7.387344	74.378899	32.697296	56.383686	85.074394	33.453861	31.885515	79.7266465	-63.231269	23.857489	85.6925115
-7.673394	67.514885	89.685097	-14.965059	27.976629	82.647934	34.139759	7.451594	74.272247	32.769852	56.36652	85.62149	33.4548055	31.909057	79.9468685	-63.3849235	24.044201	85.3489995
-6.211453	67.190651	89.714661	-15.065002	28.135374	82.523071	34.000374	7.654561	73.884033	32.750423	56.390961	85.969063	33.3753985	32.022761	79.926548	-63.5054025	24.247987	85.119594
-5.757276	66.627357	90.017929	-15.170853	28.365425	82.244591	33.81583	8.037344	73.173264	32.727112	56.557785	86.136215	33.271471	32.2975645	79.6547395	-63.613177	24.4332855	84.8344425
-4.565812	65.745834	89.968796	-15.25598	28.685701	81.928688	33.648975	8.573159	72.305557	32.628746	56.831432	86.172691	33.1388605	32.7022955	79.239124	-63.6508205	24.6691065	84.618252
-3.553261	64.54464	89.786995	-15.220453	29.308256	81.455566	33.566483	9.497536	70.851418	32.59726	57.350792	86.012009	33.0818715	33.424164	78.4317135	-63.5227775	25.192348	84.4794185
-2.530335	63.498844	89.173477	-15.087827	29.700628	81.113396	33.57539	10.003136	69.926224	33.089218	57.571827	85.339043	33.332304	33.7874815	77.6326335	-63.507958	25.6137745	84.5941585
-1.372853	62.283592	88.202133	-14.874075	29.924828	80.700562	33.681469	10.248672	69.154816	33.212334	57.759071	84.675491	33.4469015	34.0038715	76.9151535	-63.1950515	25.8457845	84.4859705
-0.209105	60.908241	87.013535	-14.644525	29.877871	80.296013	33.824516	10.075037	68.679802	33.377792	57.684334	83.940048	33.601154	33.8796855	76.309925	-62.890204	25.8760565	84.282101
1.075379	59.305298	85.726395	-14.441408	29.569908	79.971954	33.988907	9.525656	68.445	33.204967	57.427044	83.420845	33.596937	33.47635	75.9329225	-62.479753	25.663466	84.0109855
2.482634	57.342522	84.584137	-14.283466	29.048872	79.711891	34.087753	8.754398	68.268791	33.420776	56.890118	82.612961	33.7542645	32.822258	75.440876	-62.3211965	25.275486	83.982906
3.952986	55.245865	83.389664	-14.128094	28.478123	79.487358	34.146267	8.095924	68.035927	33.538563	56.368393	81.828903	33.842415	32.2321585	74.932415	-62.098603	24.7240875	84.042301
6.286825	51.883495	81.653198	-14.001892	27.838547	79.146751	34.227444	7.447366	67.67012	33.500843	55.896061	80.844261	33.8641435	31.6717135	74.2571905	-61.8679275	24.0053805	84.0363115
7.974741	49.511814	80.561783	-13.95802	27.598827	78.923431	34.317924	7.23318	67.549416	33.34853	55.728973	80.35273	33.833227	31.4810765	73.951073	-61.749267	23.7165775	83.895789
9.719713	47.029888	79.477921	-13.836262	27.419876	78.759941	34.476433	7.02177	67.617477	33.337677	55.609344	80.049522	33.907055	31.315557	73.8334995	-61.579579	23.524195	83.6863825
11.681887	44.332565	78.735474	-13.615763	27.246506	78.653976	34.739624	6.626626	68.027672	33.540977	55.369232	79.977676	34.1403005	30.997929	74.002674	-61.3718265	23.495083	83.305278
13.838236	41.451199	78.114594	-13.282296	26.969242	78.668938	35.067341	6.043658	69.047554	33.927406	54.931587	80.195328	34.4973735	30.4876225	74.621441	-61.0619655	23.4508615	82.716435
16.1731	38.344765	77.95063	-12.87112	26.587915	78.847084	35.579342	5.282117	70.867714	34.389626	54.380966	80.801674	34.984484	29.8315415	75.834694	-60.726724	23.3442885	81.859474
18.585985	35.036957	78.440964	-12.495958	26.129568	79.202835	36.237049	4.354828	73.497673	34.894241	53.777157	81.844749	35.565645	29.0659925	77.671211	-60.557561	23.1931435	80.734459
22.282555	29.67717	80.019035	-12.089948	25.061354	79.857887	37.126751	3.021736	78.231049	35.460064	52.596832	83.673828	36.2934075	27.809284	80.9524385	-60.4733035	22.313424	78.7633355
24.711723	26.077545	81.50174	-11.829245	24.153023	80.297287	37.666985	2.019312	81.278984	35.57233	51.862862	84.915634	36.6196575	26.941087	83.097309	-60.2781475	21.364959	77.497265
27.074623	22.446314	83.334869	-11.55641	23.164392	80.819283	38.110645	1.089962	84.110817	35.721882	51.037777	86.108246	36.9162635	26.0638695	85.1095315	-60.0290835	20.2649145	76.5290345
27.198982	19.110689	84.606003	-11.226141	22.057249	81.464417	38.493202	0.204744	86.547951	35.926357	49.964668	87.258972	37.2097795	25.084706	86.9034615	-59.6620615	19.029792	76.0253725
26.546045	15.82639	85.944214	-10.918571	20.970995	82.107529	38.80444	-0.713342	88.648186	36.075871	49.174435	88.373634	37.4401555	24.2305465	88.51091	-59.2772975	17.7114435	75.704148
26.081593	12.385331	87.330399	-10.684289	19.954863	82.767853	38.983879	-1.634522	90.648483	36.274525	48.321594	89.635986	37.629202	23.343536	90.1422345	-58.99778	16.56619	75.3934715
25.507271	9.094528	88.716904	-10.498331	19.018625	83.453148	39.106022	-2.605594	92.572739	36.45533	47.412598	90.888306	37.780676	22.403502	91.7305225	-58.777338	15.633748	75.1757735
24.345285	4.29861	90.891968	-10.138501	17.874102	84.537399	39.256542	-3.928975	94.761238	36.863419	46.162125	92.281189	38.0599805	21.116575	93.5212135	-58.3369825	14.631629	75.5535845
23.593615	1.178683	91.109894	-9.867932	17.262938	85.256866	39.373348	-4.662666	95.729446	37.170082	45.418171	92.834251	38.271715	20.3777525	94.2818485	-58.007579	14.1481235	76.2318835
22.70999	-1.741999	92.241112	-9.562321	16.751986	85.97213	39.600544	-5.300195	96.474472	37.481274	44.763439	93.021431	38.540909	19.731622	94.7479515	-57.665551	13.77235	77.1963085
21.801834	-4.707635	92.627167	-9.225949	16.249504	86.80706	39.864746	-5.814564	97.140388	37.729622	44.177509	92.980263	38.797184	19.1814725	95.0603255	-57.249082	13.3175355	78.5537945
20.790205	-7.38957	94.004425	-8.879913	15.659936	87.825569	40.201973	-6.312744	97.787788	37.964283	43.586021	92.921776	39.083128	18.6366385	95.354782	-56.842954	12.6832335	80.296356
19.793711	-10.051891	94.250557	-8.559719	14.989636	88.997337	40.523735	-6.844227	98.496414	38.173714	42.910706	92.871506	39.3487245	18.0332395	95.68396	-56.4681625	11.9460325	82.310714
18.481838	-12.258859	96.142143	-8.268667	14.279593	90.194794	40.835606	-7.416814	99.067535	38.319	42.203083	92.881462	39.577303	17.3931345	95.9744985	-56.114637	11.1660515	84.4150895
16.621847	-15.611956	96.932098	-7.887582	13.158088	91.986389	41.182308	-8.406898	99.791977	38.500923	41.075932	93.025414	39.8416155	16.334517	96.4086955	-55.6167795	9.981659	87.5640825
15.340363	-17.667553	98.353043	-7.688703	12.37975	93.117668	41.451939	-9.244347	100.261284	38.68293	40.242775	93.04744	40.0674345	15.499214	96.654362	-55.4448405	9.260286	89.580974
14.222266	-19.813923	99.192688	-7.484724	11.524529	94.101868	41.715126	-10.155619	100.584091	38.904152	39.359684	92.990356	40.309639	14.6020325	96.7872235	-55.279087	8.4470255	91.4165125
12.730308	-21.675566	99.377792	-7.203637	10.620239	94.939774	42.134678	-11.135297	100.591507	39.115894	38.348091	92.695183	40.625286	13.606397	96.643345	-55.03256	7.634081	93.236203
11.268157	-23.143723	100.650497	-6.914068	9.712053	95.587097	42.148483	-11.94827	100.516716	39.367123	37.251213	92.099503	40.757803	12.6514715	96.3081095	-54.585939	6.7726345	94.8660845
9.816833	-24.624733	100.814095	-6.60291	8.787209	96.003654	42.399593	-12.941283	100.098969	39.613201	36.126934	91.269226	41.006397	11.5928255	95.6840975	-54.212217	5.9815925	96.3232105
8.369665	-25.96027	101.149002	-6.288125	7.902121	96.240944	42.831333	-14.014621	99.425316	39.812153	35.034569	90.352951	41.321743	10.509974	94.8891335	-53.897993	5.294268	97.5927545
6.308485	-27.813763	101.537201	-5.904126	6.633862	96.50071	42.96526	-15.323213	98.529762	39.966766	33.468231	89.279633	41.466013	9.072509	93.9046975	-53.274265	4.195215	99.0967225
4.990798	-28.764156	101.737579	-5.717258	5.935759	96.711113	43.175922	-15.908686	98.365402	39.931213	32.701576	88.875313	41.5535675	8.396445	93.6203575	-52.9880835	3.475073	99.8018685
3.819468	-29.519249	102.458344	-5.586152	5.370569	97.002068	43.517155	-16.331789	98.484146	39.77874	32.187374	88.568527	41.6479475	7.9277925	93.5263365	-52.8202515	2.8133455	100.4777995
2.669852	-30.052086	102.9562	-5.520068	4.906041	97.303337	43.883282	-16.58186	98.709877	39.544472	31.842703	88.279068	41.713877	7.6304215	93.4944725	-52.754013	2.1816605	101.1122015
1.474053	-30.402306	103.44635	-5.505556	4.469421	97.516273	43.895767	-16.581165	99.022476	39.233807	31.54372	88.008293	41.564787	7.4812775	93.5153845	-52.575899	1.4575645	101.5171615
0.398057	-30.622526	103.713058	-5.563708	3.937336	97.615707	44.322674	-17.044521	98.910095	38.945065	31.222361	87.934189	41.6338695	7.08892	93.422142	-52.7612855	0.785752	101.809272
-0.612	-30.832302	103.570404	-5.678683	3.302174	97.624191	44.416946	-17.482983	98.839844	38.720097	30.884022	88.243935	41.5685215	6.7005195	93.5418895	-52.9258875	-0.0961715000000005	101.7064925
-2.23258	-30.987852	102.874077	-5.798041	2.234105	97.560295	44.161465	-18.349442	98.730972	38.744671	30.109591	89.031265	41.453068	5.8800745	93.8811185	-53.04915	-1.4118645	101.2394715
-3.2121	-30.965528	102.234665	-5.806553	1.572363	97.38308	44.044052	-18.926046	98.520126	38.914211	29.520182	89.418282	41.4791315	5.297068	93.969204	-53.0922375	-2.152342	100.796956
-4.088529	-30.763832	101.582893	-5.799556	1.094039	97.179298	44.050545	-19.522814	98.276985	39.015587	29.107975	89.670418	41.533066	4.7925805	93.9737015	-53.132178	-2.6045025	100.3848945
-4.96051	-30.281576	101.090851	-5.804392	0.817803	97.0112	44.048992	-19.761915	98.142532	39.025352	28.932661	89.908768	41.537172	4.585373	94.02565	-53.145956	-2.949767	99.99675
-5.726664	-29.712265	100.736298	-5.79137	0.65443	96.92849	44.070988	-19.917877	98.098938	39.01535	28.872356	90.158043	41.543169	4.4772395	94.1284905	-53.125909	-3.1683795	99.7284895
-6.438731	-29.033834	100.463577	-5.83517	0.51727	96.896812	43.912518	-19.827763	98.294518	39.015297	28.829065	90.52668	41.4639075	4.500651	94.410599	-53.1342475	-3.466111	99.383025
-7.102984	-28.240717	100.029251	-5.871306	0.337064	96.843361	44.681835	-20.046434	98.101578	39.122475	28.743605	91.022217	41.902155	4.3485855	94.5618975	-53.644767	-3.6744575	99.1248245
-8.122125	-26.867884	98.745522	-5.850199	0.166401	96.57666	43.64798	-20.470449	97.828331	39.499779	28.57699	91.905945	41.5738795	4.0532705	94.867138	-53.2742775	-3.7204685	98.286182
-8.720963	-25.947042	97.614098	-5.853207	0.282382	96.278633	43.427944	-20.63623	97.12236	39.858665	28.562664	92.627029	41.6433045	3.963217	94.8746945	-53.3497185	-3.398453	97.6825715
-9.344113	-24.800169	96.4991	-5.833801	0.611029	96.007042	43.054901	-20.360607	96.513855	40.226376	28.835968	93.459663	41.6406385	4.2376805	94.986759	-53.3082405	-3.0156225	97.027325
-9.918597	-23.549704	95.512192	-5.81823	1.125839	95.751083	43.187351	-20.213638	95.680481	40.530285	29.234961	94.260063	41.858818	4.5106615	94.970272	-53.495278	-2.2589835	96.531894
-10.444318	-22.303715	94.743141	-5.786156	1.64733	95.52037	43.065403	-19.764782	95.171158	40.74942	29.58416	94.871025	41.9074115	4.909689	95.0210915	-53.4797235	-1.615029	96.0196485
-10.894166	-21.156755	94.311363	-5.699092	2.053074	95.363907	43.124905	-19.399977	94.779739	41.011482	29.838245	95.134102	42.0681935	5.219134	94.9569205	-53.4663775	-1.112986	95.7708935
-11.19189	-20.01494	94.216003	-5.555274	2.232308	95.242599	43.273907	-19.247925	94.673309	41.286423	29.909246	94.921455	42.280165	5.3306605	94.797382	-53.390713	-0.8660445	95.687816
-11.642982	-18.453121	94.44986	-5.218982	2.141926	95.016273	43.619492	-19.332537	94.884041	41.623329	29.685551	93.663963	42.6214105	5.176507	94.274002	-53.0593745	-0.892655	95.758544
-11.904311	-17.502663	94.572639	-4.961352	1.977192	94.713959	43.748936	-19.382433	95.14183	41.720253	29.383877	92.466171	42.7345945	5.000722	93.8040005	-52.6572985	-1.046338	95.6239175
-12.141003	-16.560642	94.524307	-4.717135	1.738561	94.351494	43.868805	-19.610006	95.124969	41.716869	28.956112	91.416183	42.792837	4.673053	93.270576	-52.227107	-1.195931	95.432412
-12.430715	-15.579963	94.302338	-4.584164	1.423566	94.061691	43.903629	-19.873106	95.027611	41.732239	28.588602	90.757118	42.817934	4.357748	92.8923645	-51.986262	-1.510616	95.2310175
-12.722039	-14.605498	94.056374	-4.580868	1.203009	93.923378	44.121552	-20.225367	94.765762	41.691322	28.450697	90.654694	42.906437	4.112665	92.710228	-52.068173	-1.706647	95.136528
-13.045184	-13.546382	93.781418	-4.725963	1.190802	93.896774	43.811676	-20.075062	94.646385	41.577656	28.606728	91.076309	42.694666	4.265833	92.861347	-52.146592	-1.884229	94.932201
-13.481894	-12.360845	93.373451	-5.016795	1.418343	93.865044	43.627617	-19.829126	94.376167	41.451065	28.959927	91.846489	42.539341	4.5654005	93.111328	-52.572931	-1.7287145	94.61876
-14.092822	-10.386073	92.655411	-5.636304	2.249829	93.709328	43.211208	-19.171286	93.929306	41.107895	29.840118	93.350998	42.1595515	5.334416	93.640152	-53.4321595	-0.834758000000001	93.778504
-14.465007	-9.035721	92.256752	-6.063533	3.0316	93.671837	42.9254	-18.514221	93.689056	40.807255	30.591797	94.311996	41.8663275	6.038788	94.000526	-53.9933935	0.0244119999999999	93.343148
-14.63995	-7.840084	92.082687	-6.421122	3.848075	93.705185	42.681171	-17.81189	93.499397	40.54882	31.37438	95.154343	41.6149955	6.781245	94.32687	-54.4572395	0.914905	93.0835
-14.713529	-6.751433	91.982964	-6.715631	4.608603	93.791443	42.461971	-17.169651	93.407761	40.320541	32.094498	95.911171	41.391256	7.4624235	94.659466	-54.822518	1.7547825	92.92342
-14.803323	-5.674217	91.906944	-6.938686	5.165445	93.837967	42.307213	-16.706566	93.42939	40.155216	32.629547	96.486847	41.2312145	7.9614905	94.9581185	-55.1085865	2.3693995	92.7178155
-14.928614	-4.799043	91.886185	-7.093085	5.514904	93.861305	42.193176	-16.454126	93.45623	39.976547	33.0364	97.016098	41.0848615	8.291137	95.236164	-55.2710315	2.738671	92.486446
-15.014803	-4.031203	91.881714	-7.154547	5.721207	93.885437	42.078266	-16.354515	93.411041	40.539738	32.971802	97.005371	41.309002	8.3086435	95.208206	-55.618096	3.1337705	92.562668
-15.071635	-3.090507	92.001251	-7.117449	5.885787	93.914398	41.989662	-16.261448	93.365891	40.167713	33.319187	97.207664	41.0786875	8.5288695	95.2867775	-55.3135855	3.2427045	92.5420185
-15.108989	-2.668083	92.114616	-7.032242	5.95255	93.919098	42.116444	-16.279646	93.398758	40.123653	33.521748	97.004845	41.1200485	8.621051	95.2018015	-55.1845325	3.284049	92.6363945
-15.157205	-2.297857	92.130592	-6.923005	5.999656	93.858604	42.287804	-16.254473	93.356453	40.239429	33.657318	96.524689	41.2636165	8.7014225	94.940571	-55.1096265	3.2978895	92.776637
-15.063802	-1.959244	92.096611	-6.775233	6.043036	93.730125	42.395844	-16.162004	93.186134	40.230404	33.819504	96.096062	41.313124	8.82875	94.641098	-54.86359	3.257322	92.819152
-14.969919	-1.685182	91.96434	-6.651539	6.114337	93.534973	42.466461	-16.058775	92.9179	40.27346	33.902176	95.668663	41.3699605	8.9217005	94.2932815	-54.6730385	3.3069735	92.7766645
-14.889229	-1.43815	91.773796	-6.548465	6.223283	93.316719	42.547272	-15.968172	92.632835	40.397564	34.013988	95.327278	41.472418	9.022908	93.9800565	-54.569348	3.423658	92.6533815
-14.814152	-1.177834	91.550003	-6.469871	6.457721	93.112587	42.591728	-15.786791	92.347626	40.5681	34.202221	95.158051	41.579914	9.207715	93.7528385	-54.519656	3.707727	92.4723355
-14.749868	-0.860409	91.11937	-6.355247	7.041281	92.804214	42.607548	-15.195894	91.896126	40.879162	34.682392	95.192238	41.743355	9.743249	93.544182	-54.453849	4.339313	92.064246
-14.64786	-0.773371	90.754112	-6.262016	7.5319	92.538055	42.704468	-14.677612	91.727173	41.045345	35.178577	95.254951	41.8749065	10.2504825	93.491062	-54.3989385	4.8133175	91.585048
-14.563201	-0.685471	90.269348	-6.161004	8.08527	92.232643	42.873718	-14.149456	91.646111	41.17683	35.716507	95.29995	42.025274	10.7835255	93.4730305	-54.347282	5.3870145	90.9922555
-14.451867	-0.744191	89.796593	-6.035135	8.617213	91.870003	43.014961	-13.609807	91.566772	41.284763	36.173618	95.265678	42.149862	11.2819055	93.416225	-54.220132	5.9525205	90.323781
-14.30372	-0.899087	89.385857	-5.909513	9.055601	91.559677	43.147537	-13.117705	91.472878	41.414486	36.564796	95.103386	42.2810115	11.7235455	93.288132	-54.1000375	6.3876565	89.831222
-14.182703	-1.12168	89.059433	-5.797357	9.41532	91.280312	43.289368	-12.706886	91.499733	41.518482	36.943504	94.821053	42.403925	12.118309	93.160393	-53.998639	6.712331	89.400231
-14.037967	-1.382832	88.791367	-5.679804	9.702496	90.98793	43.441547	-12.390823	91.703491	41.643105	37.195126	94.349846	42.542326	12.4021515	93.0266685	-53.901934	7.0028405	88.9491915
-13.736151	-1.96555	88.465187	-5.511143	10.036998	90.39534	43.657658	-12.135787	92.368111	41.972305	37.329102	93.209366	42.8149815	12.5966575	92.7887385	-53.8372675	7.4773385	88.0019415
-13.51423	-2.48107	88.24939	-5.332119	10.100356	89.905281	43.840416	-12.135443	92.962402	42.17432	37.294762	92.091545	43.007368	12.5796595	92.5269735	-53.671606	7.6210525	87.2835885
-13.276532	-3.075635	88.10981	-5.120032	10.023952	89.363373	44.031628	-12.181083	93.544472	42.356617	36.512566	90.836815	43.1941225	12.1657415	92.1906435	-53.4341865	7.8821625	86.5361025
-13.053799	-3.727306	88.047203	-4.827468	9.819406	88.884422	44.265724	-12.224506	93.946907	42.903442	36.664806	88.920731	43.584583	12.22015	91.433819	-53.239519	7.418662	86.335025
-12.831237	-4.29674	87.99836	-4.531807	9.56326	88.413567	44.487026	-12.252232	94.203789	42.975739	36.335758	87.609833	43.7313825	12.041763	90.906811	-52.7949965	7.084757	85.920323
-12.649958	-4.77403	87.877068	-4.359257	9.371083	88.005753	44.635242	-12.231126	94.32579	42.945663	36.122845	86.611351	43.7904525	11.9458595	90.4685705	-52.5089665	6.7963065	85.5429355
-12.545945	-5.142137	87.612854	-4.323687	9.300438	87.596046	44.672298	-12.159644	94.247589	42.831257	36.091427	86.118919	43.7517775	11.9658915	90.183254	-52.3991515	6.6349845	85.008838
-12.544903	-5.39952	86.92231	-4.521868	9.524032	87.022415	44.497658	-11.940326	93.723694	42.286991	36.620556	86.403793	43.3923245	12.340115	90.0637435	-52.4360605	6.707949	83.9810865
-12.603553	-5.367158	86.370628	-4.764019	9.870549	86.618011	44.33691	-11.722136	93.150421	42.180595	37.073986	86.662086	43.2587525	12.675925	89.9062535	-52.7867905	7.065173	83.3297685
-12.644219	-5.228681	85.697853	-5.001937	10.384167	86.147781	44.13332	-11.342166	92.520287	41.802963	37.691689	86.997398	42.9681415	13.1747615	89.7588425	-52.9720155	7.5935725	82.5367195
-12.707193	-5.017956	85.057274	-5.176792	11.042386	85.618416	43.993767	-10.866315	91.982285	41.909443	38.220554	86.688072	42.951605	13.6771195	89.3351785	-53.305189	8.4076525	81.9016535
-12.774722	-4.763121	84.432007	-5.255551	11.718076	85.012177	43.994659	-10.268209	91.428024	41.819607	38.845753	86.179047	42.907133	14.288772	88.8035355	-53.418235	9.14738	81.2208185
-12.756632	-4.473657	83.842888	-5.187363	12.333005	84.362076	44.055283	-9.615292	90.834625	41.760567	39.440174	85.406464	42.907925	14.912441	88.1205445	-53.282651	9.753569	80.6036075
-12.734814	-4.213559	83.28138	-5.020202	12.826819	83.706299	44.159607	-9.031121	90.211243	41.723164	39.98539	84.516518	42.9413855	15.4771345	87.3638805	-52.9817895	10.1765035	80.0487175
-12.7767	-3.677767	82.48394	-4.71055	13.293576	82.822021	44.356865	-8.38927	89.331787	41.786228	40.588615	83.421516	43.0715465	16.0996725	86.3766515	-52.4926465	10.4874795	79.2673905
-12.834148	-3.287838	82.018936	-4.539553	13.447248	82.333008	44.465004	-8.19509	88.950714	41.953259	40.816193	82.915634	43.2091315	16.3105515	85.933174	-52.2882375	10.5839445	78.732842
-12.976016	-2.829022	81.538681	-4.373291	13.498775	81.898926	44.608654	-8.16848	88.499435	42.130424	40.888798	82.510559	43.369539	16.360159	85.504997	-52.116121	10.637391	78.292855
-13.184036	-2.334366	81.008987	-4.233247	13.529534	81.413116	44.654339	-8.237785	87.975075	42.361115	40.901443	82.07933	43.507727	16.331829	85.0272025	-51.974221	10.727239	77.7990295
-13.455002	-1.694407	80.398247	-4.112374	13.641323	80.851799	44.651604	-8.281868	87.403183	42.606995	40.880066	81.561768	43.6292995	16.299099	84.4824755	-51.8540475	10.983547	77.2211225
-13.735252	-1.011505	79.767868	-4.009202	13.786647	80.286194	44.584137	-8.216041	86.823189	42.759453	40.955402	81.059334	43.671795	16.3696805	83.9412615	-51.690199	11.2036135	76.6311265
-14.050815	-0.273484	79.225677	-3.987995	14.021683	79.821762	44.526142	-8.001825	86.355171	42.760887	41.180317	80.773636	43.6435145	16.589246	83.5644035	-51.6195045	11.45412	76.0791205
-14.558692	1.011638	78.533043	-4.052579	14.614989	79.319916	44.505672	-7.323923	85.773422	42.681297	41.921059	80.641541	43.5934845	17.298568	83.2074815	-51.6986425	11.93141	75.4323505
-14.986132	2.004183	78.146484	-4.141287	15.130075	79.10144	44.506481	-6.678617	85.372124	42.487896	42.621025	80.668564	43.4971885	17.971204	83.020344	-51.7797625	12.288946	75.182536
-15.440692	3.075448	77.784225	-4.245277	15.674453	78.927475	44.494949	-5.985734	84.928093	42.285843	43.385757	80.742188	43.390396	18.7000115	82.8351405	-51.88095	12.6488945	75.0198095
-16.041328	4.258283	77.430908	-4.359095	16.263191	78.771858	44.450317	-5.256446	84.456459	42.107136	44.163506	80.799835	43.2787265	19.45353	82.628147	-51.9969165	13.072852	74.915569
-16.609667	5.476737	77.132423	-4.446027	16.924971	78.632576	44.401443	-4.499143	83.880821	41.99662	44.964836	80.692261	43.1990315	20.2328465	82.286541	-52.0910855	13.6170955	74.978611
-17.185091	6.727178	76.948639	-4.492091	17.604155	78.515213	44.343204	-3.775409	83.261147	41.921604	45.699738	80.55088	43.132404	20.9621645	81.9060135	-52.116586	14.2461455	75.1244125
-17.797756	8.00894	76.739761	-4.507537	18.285688	78.402344	44.298252	-3.074629	82.683571	41.858215	46.380119	80.474457	43.0782335	21.652745	81.579014	-52.0933075	14.918631	75.225674
-18.772911	9.997821	76.684448	-4.44169	19.156843	78.418289	44.301384	-2.139642	82.029602	41.935303	47.28698	80.4702	43.1183435	22.573669	81.249901	-52.0017235	15.740017	75.586677
-19.46846	11.293837	76.77211	-4.347294	19.635077	78.594574	44.351624	-1.631594	81.928925	42.087555	47.813465	80.613022	43.2195895	23.0909355	81.2709735	-51.9141775	16.1792185	75.9181745
-20.119715	12.581099	77.00074	-4.226816	20.041811	78.833931	44.482166	-1.24712	81.936386	42.203693	48.186131	80.889969	43.3429295	23.4695055	81.4131775	-51.7965615	16.6141165	76.2546845
-20.835007	13.878904	77.243294	-4.126477	20.381275	79.073677	44.546955	-0.97008	81.94062	42.399033	48.458748	81.062332	43.472994	23.744334	81.501476	-51.725948	17.018216	76.645878
-21.581083	15.132469	77.413765	-4.047801	20.640478	79.27639	44.547009	-0.835762	82.016502	42.581478	48.594826	81.235222	43.5642435	23.879532	81.625862	-51.6598455	17.401424	76.926918
-22.335293	16.363884	77.590378	-4.045135	20.814373	79.474121	44.495491	-0.836	82.173508	42.749763	48.605686	81.433388	43.622627	23.884843	81.803448	-51.712897	17.743903	77.144794
-23.115585	17.576418	77.773445	-4.097331	20.947712	79.705437	44.366062	-0.875481	82.441788	42.8414	48.61124	81.675407	43.603731	23.8678795	82.0585975	-51.798393	18.0275445	77.3522765
-24.431665	19.511219	78.127167	-4.370858	21.168364	80.169937	44.104748	-0.825701	83.029694	42.776211	48.687885	82.199165	43.4404795	23.931092	82.6144295	-52.1821955	18.405636	77.7254445
-25.347271	20.783834	78.53231	-4.610324	21.385738	80.551506	43.892147	-0.711701	83.491043	42.624149	48.847221	82.492188	43.258148	24.06776	82.9916155	-52.478796	18.703716	78.1113965
-26.23912	22.054874	79.119926	-4.891386	21.602869	81.120232	43.620647	-0.641108	83.897614	42.44519	48.950283	82.788139	43.0329185	24.1545875	83.3428765	-52.8156905	19.0511505	78.8975875
-27.176231	23.391073	80.132484	-5.193401	21.740023	81.919014	43.236591	-0.70084	84.195313	42.295155	48.906433	83.118126	42.765873	24.1027965	83.6567195	-53.152675	19.3772495	80.1813085
-28.133429	24.749956	81.436607	-5.490391	21.822557	82.915939	42.773537	-0.895955	84.434608	42.146072	48.708042	83.426109	42.4598045	23.9060435	83.9303585	-53.4405865	19.7390705	81.9015195
-29.047424	26.08222	83.101135	-5.829745	21.850052	84.116753	42.241341	-1.062563	84.611771	41.96484	48.443409	83.700691	42.1030905	23.690423	84.156231	-53.7625805	20.009681	84.077275
-29.915365	27.44166	85.115654	-6.235626	21.84981	85.464485	41.63858	-1.389091	84.649719	41.667831	48.203712	83.984108	41.6532055	23.4073105	84.3169135	-54.1244575	20.2923095	86.6120565
-31.210051	29.563046	88.772568	-6.958255	21.987114	87.852264	40.522675	-1.406147	84.481117	40.884029	48.150501	84.339935	40.703352	23.372177	84.410526	-54.619862	20.602051	91.294002
-31.8643	30.933403	91.514915	-7.512657	22.244461	89.637924	39.663902	-1.175093	84.334061	40.117577	48.385105	84.588608	39.8907395	23.605006	84.4613345	-54.9160535	20.883916	94.8145135
-32.507351	32.343891	93.923996	-8.158964	22.581274	91.243149	38.785927	-0.844437	84.324112	39.269051	48.701889	84.840996	39.027489	23.928726	84.582554	-55.345417	21.233822	97.903744
-33.150352	33.785744	95.652451	-8.929234	22.861555	92.389587	37.879295	-0.576054	84.411308	38.341347	49.001263	85.075119	38.110321	24.2126045	84.7432135	-55.968789	21.5105055	100.0359605
-33.716713	35.086304	96.715027	-9.701296	22.94309	93.070915	37.075508	-0.374013	84.440788	37.470207	49.183807	85.293152	37.2728575	24.404897	84.86697	-56.6754495	21.481283	101.27486
-34.087269	36.278427	97.530487	-10.28763	22.859394	93.51062	36.43383	-0.286957	84.326416	36.725128	49.236305	85.556007	36.579479	24.474674	84.9412115	-57.154739	21.244114	102.0800285
-34.33503	37.446617	97.976669	-10.771091	22.787064	93.770294	35.96714	-0.228195	84.222488	36.199364	49.307911	85.783882	36.083252	24.539858	85.003185	-57.625434	21.03427	102.537403
-34.395416	39.145096	98.337708	-11.317871	22.714294	93.949661	35.469067	-0.234078	84.215996	35.68047	49.302677	86.142006	35.5747685	24.5342995	85.179001	-58.2105105	20.8942885	102.720321
-34.255928	40.217491	98.139145	-11.601106	22.699944	93.843369	35.289207	-0.286216	84.310463	35.47459	49.270432	86.277512	35.3818985	24.492108	85.2939875	-58.5841105	20.90778	102.3927505
-33.924931	41.299862	97.732391	-11.829235	22.674944	93.664772	35.13361	-0.401294	84.433426	35.263046	49.213825	86.284599	35.198328	24.4062655	85.3590125	-58.856798	20.9436225	101.9705315
-33.445095	42.251049	97.434929	-12.119408	22.529404	93.509995	34.96032	-0.572047	84.492928	35.043537	49.091133	86.30146	35.0019285	24.259543	85.397194	-59.2407445	20.799265	101.622796
-32.857868	43.067913	97.229424	-12.391095	22.22887	93.349861	34.75901	-0.749745	84.433632	34.774956	48.889004	86.345306	34.766983	24.0696295	85.389469	-59.549173	20.3881105	101.310253
-32.086517	43.807873	96.949203	-12.609129	21.888147	93.165726	34.577362	-0.948667	84.288818	34.514107	48.647682	86.412964	34.5457345	23.8495075	85.350891	-59.7639925	19.9267865	100.980561
-31.268253	44.503727	96.659004	-12.888548	21.540302	92.885468	34.424339	-1.150458	84.153679	34.329792	48.338089	86.616447	34.3770655	23.5938155	85.385063	-60.1541615	19.4867885	100.385873
-29.564247	45.33477	96.001724	-13.234461	21.180216	92.509766	34.192791	-1.432246	84.112099	34.055866	48.029438	86.984703	34.1243285	23.298596	85.548401	-60.5932505	19.061836	99.471131
-28.289169	45.852436	95.660934	-13.477564	21.00214	92.312004	34.032906	-1.554219	84.128624	33.832203	47.885555	87.221024	33.9325545	23.165668	85.674824	-60.8876825	18.838612	98.949184
-27.023563	46.329494	95.35981	-13.75006	20.890388	92.076385	33.874352	-1.655874	84.100456	33.679813	47.18523	87.643066	33.7770825	22.764678	85.871761	-61.2772025	19.016098	98.281009
-25.505838	46.653408	95.187866	-14.001089	20.708113	91.909325	33.666176	-1.609065	83.96965	33.405506	47.672131	87.768761	33.535841	23.031533	85.8692055	-61.538019	18.384693	97.9494445
-23.907934	46.875244	95.091003	-14.287927	20.50923	91.770592	33.448311	-1.699647	83.764175	33.124981	47.63913	87.999374	33.286646	22.9697415	85.8817745	-61.8625	18.0487185	97.6594095
-22.25588	47.022697	94.835884	-14.586981	20.377468	91.623291	33.222046	-1.831398	83.624916	32.828876	47.595238	88.170265	33.025461	22.88192	85.8975905	-62.199423	17.873016	97.3489915
-20.477013	47.086761	94.475517	-14.896123	20.261406	91.382591	32.990372	-1.902245	83.518349	32.581039	47.546738	88.269707	32.7857055	22.8222465	85.894028	-62.5779515	17.7005655	96.871154
-17.578096	47.176666	93.467422	-15.197706	20.059916	90.801308	32.832085	-2.09486	83.414185	32.246208	47.406837	88.135162	32.5391465	22.6559885	85.7746735	-62.9345585	17.4638435	95.8279425
-15.640068	47.062798	92.608986	-15.330227	19.83449	90.229507	32.847038	-2.277447	83.426292	32.0998	47.265564	88.104996	32.473419	22.4940585	85.765644	-63.133873	17.1749215	94.69337
-13.541137	46.873707	91.59362	-15.490137	19.574831	89.509758	32.963459	-2.491165	83.570168	31.994593	47.135906	88.306602	32.479026	22.3223705	85.938385	-63.4593	16.8272915	93.081131
-11.480511	46.511883	90.639946	-15.720098	19.256165	88.628113	33.070999	-2.777349	83.861366	31.778214	46.920952	88.77594	32.4246065	22.0718015	86.318653	-63.8648025	16.4405285	90.937573
-9.366295	46.071522	89.854279	-16.038391	18.906055	87.743912	33.071335	-3.011697	84.25	31.460159	46.591331	89.55278	32.265747	21.789817	86.90139	-64.342529	16.022293	88.586434
-7.245425	45.471409	89.388046	-16.383867	18.624231	86.988167	32.920727	-3.277082	84.869141	31.230238	46.359612	90.686203	32.0754825	21.541265	87.777672	-64.8432165	15.707197	86.198662
-5.092969	44.823467	89.299522	-16.740551	18.372046	86.372795	32.741695	-3.575891	85.789764	31.177483	46.074566	92.053017	31.959589	21.2493375	88.9213905	-65.440691	15.4947545	83.8241995
-1.931037	43.547497	89.60215	-17.026457	18.146156	85.546547	32.759995	-3.992189	87.37104	31.185936	45.74353	94.375511	31.9729655	20.8756705	90.8732755	-66.0258795	15.4166415	80.2198185
0.107048	42.592014	89.889824	-16.955652	18.120581	84.88501	32.953503	-4.138238	88.507568	31.262434	45.667286	95.926651	32.1079685	20.764524	92.2171095	-66.0192725	15.476638	77.5529105
2.123814	41.590832	90.119949	-16.708656	18.183077	84.093689	33.299461	-4.194792	89.574745	31.385696	45.732819	97.340164	32.3425785	20.7690135	93.4574545	-65.7598905	15.5971405	74.7299235
4.01243	40.473362	90.235107	-16.249002	18.236851	83.236679	33.726425	-4.293408	90.500198	31.565193	45.810139	98.42968	32.645809	20.7583655	94.464939	-65.143813	15.7153365	72.008419
5.83877	39.249935	90.204605	-15.671012	18.239233	82.258926	34.176598	-4.380466	91.155838	31.776667	45.832439	99.184814	32.9766325	20.7259865	95.170326	-64.3186565	15.7524795	69.347526
7.46894	37.918118	89.959511	-15.027264	18.190344	81.243843	34.62999	-4.502014	91.52771	32.052151	45.744427	99.645386	33.3410705	20.6212065	95.586548	-63.3955985	15.7594815	66.901138
8.968474	36.408581	89.592148	-14.300652	18.060095	80.334099	35.110344	-4.668663	91.66185	32.385811	45.609249	99.838333	33.7480775	20.470293	95.7500915	-62.3493815	15.649897	64.9181065
10.751202	33.959831	89.044647	-13.287373	17.763958	79.419815	35.838051	-4.894327	91.444283	33.028786	45.258686	99.82975	34.4334185	20.1821795	95.6370165	-61.0081645	15.3457365	63.2026135
11.561511	32.207462	88.75824	-12.835315	17.63748	79.302666	36.13588	-5.006348	91.24559	33.428852	45.062675	99.80246	34.782366	20.0281635	95.524025	-60.452996	15.2467965	63.081307
11.980726	30.315727	88.726273	-12.686953	17.651588	79.655823	36.253151	-5.062304	91.21447	33.715744	44.922001	99.874374	34.9844475	19.9298485	95.544422	-60.3583535	15.3733275	63.767224
12.027858	28.3528	88.881393	-12.825653	17.779442	80.517891	36.194229	-5.093123	91.371735	33.832947	44.840973	99.993088	35.013588	19.873925	95.6824115	-60.664894	15.684959	65.3533705
11.749814	26.25255	89.204826	-13.166886	18.006159	81.766434	35.935394	-5.134031	91.753403	33.932945	44.802059	100.154411	34.9341695	19.834014	95.953907	-61.2679415	16.178304	67.578961
11.190607	24.117424	89.67524	-13.643055	18.166481	83.267288	35.542446	-5.263992	92.228165	33.974247	44.708122	100.320969	34.7583465	19.722065	96.274567	-62.0444565	16.610897	70.260009
10.376975	21.792372	90.183815	-14.153697	18.263494	84.860504	35.011642	-5.530682	92.810349	33.98539	44.508816	100.423859	34.498516	19.489067	96.617104	-62.80591	17.037921	73.103904
8.809714	18.232384	91.077484	-14.876851	18.349762	87.216698	34.15617	-6.008927	93.724129	33.976254	44.052719	100.441017	34.066212	19.021896	97.082573	-63.819914	17.677628	77.350823
7.58567	15.779718	91.586823	-15.295069	18.40987	88.709427	33.630234	-6.404666	94.466713	33.997639	43.707012	100.269722	33.8139365	18.651173	97.3682175	-64.4040745	18.168567	80.0506365
6.195164	13.253912	92.326469	-15.647533	18.440039	90.159615	33.192341	-6.924696	95.338219	34.096413	43.287266	99.932373	33.644377	18.181285	97.635296	-64.939443	18.698793	82.683934
4.667227	10.719328	93.187851	-15.871053	18.323633	91.612877	32.696095	-7.537091	96.53479	34.193207	42.719482	99.48867	33.444651	17.5911955	98.01173	-65.186757	19.0560705	85.214024
3.019266	8.102725	94.417992	-16.073162	18.05295	93.099525	32.305561	-8.331413	97.971893	34.259594	41.941158	99.125298	33.2825775	16.8048725	98.5485955	-65.4289015	19.3010275	87.6504545
1.248621	5.532555	95.881531	-16.259033	17.506266	94.546494	32.027409	-9.299077	99.737808	34.360703	40.998615	98.760841	33.194056	15.849769	99.2493245	-65.712122	19.162763	89.8436635
-0.583942	2.944993	97.505005	-16.413332	16.711353	95.846809	31.869312	-10.363394	101.689255	34.420021	39.879478	98.295006	33.1446665	14.758042	99.9921305	-65.9713305	18.664664	91.7014875
-3.348389	-0.790624	99.889908	-16.481781	15.025337	97.376099	31.920708	-12.043278	104.365921	34.436657	37.853577	97.388771	33.1786825	12.9051495	100.877346	-66.1422445	17.1455245	93.874852
-5.171771	-3.180728	101.152374	-16.428957	13.622925	98.042984	32.176231	-13.219968	105.934891	34.426235	36.297142	96.691368	33.301233	11.538587	101.3131295	-66.159147	15.707263	94.7728385
-6.977331	-5.472094	102.205833	-16.292425	12.070093	98.467674	32.47139	-14.386147	107.308434	34.509945	34.660728	96.015663	33.4906675	10.1372905	101.6620485	-66.0755175	14.0028955	95.2732995
-8.779741	-7.653265	102.776321	-16.111362	10.524271	98.750259	32.782417	-15.590914	108.016495	34.541935	33.171501	95.701752	33.662176	8.7902935	101.8591235	-65.8849	12.2582485	95.6413945
-10.558627	-9.574472	103.255737	-15.914238	9.326904	98.994865	33.053814	-16.742647	108.226982	34.629078	31.80888	95.477074	33.841446	7.5331165	101.852028	-65.669922	11.1206915	96.137702
-12.396285	-11.122447	103.712914	-15.7699	8.563881	99.27417	33.124012	-17.520311	108.297836	34.779984	30.718845	95.155159	33.951998	6.599267	101.7264975	-65.491798	10.528495	96.8218425
-14.265273	-12.349331	104.237343	-15.712975	8.105307	99.600761	33.026226	-18.112108	108.221115	34.805481	30.011112	95.011536	33.9158535	5.949502	101.6163255	-65.3418035	10.261112	97.5851965
-17.176428	-13.627235	104.889885	-15.782386	7.79522	100.09922	32.895729	-18.735132	107.888206	34.677197	29.366306	94.910004	33.786463	5.315587	101.399105	-65.351235	10.274853	98.799335
-19.069328	-14.205117	105.155586	-15.914379	7.665533	100.320183	32.776421	-19.036957	107.604149	34.495308	29.063446	94.75843	33.6358645	5.0132445	101.1812895	-65.4646225	10.3178215	99.4590765
-20.968925	-14.615401	105.223587	-16.026365	7.452635	100.42057	32.727924	-19.297064	107.17083	34.199997	28.868734	94.543381	33.4639605	4.785835	100.8571055	-65.5166905	10.119435	99.9840345
-22.818569	-14.827249	105.228279	-16.125122	7.209312	100.438629	32.72646	-19.570166	106.714203	33.938747	28.616148	94.202812	33.3326035	4.522991	100.4585075	-65.5828475	9.895633	100.4187505
-24.674185	-14.828652	105.197762	-16.200367	6.824541	100.444855	32.649849	-19.942158	106.291618	33.785511	28.266684	93.845879	33.21768	4.162263	100.0687485	-65.618414	9.486819	100.8209615
-26.412109	-14.697792	105.264786	-16.265139	6.260011	100.580086	32.542904	-20.461123	105.86338	33.512875	27.846012	93.432503	33.0278895	3.6924445	99.6479415	-65.5581675	8.8275775	101.5122305
-28.157976	-14.381546	105.356094	-16.421259	5.464868	100.774918	32.449741	-21.120489	105.47583	33.088963	27.4596	93.109436	32.769352	3.1695555	99.292633	-65.61187	7.7601805	102.257203
-30.598024	-13.723701	105.281975	-16.764877	4.030068	101.060555	32.365154	-21.99296	104.676651	32.364025	26.898691	92.671989	32.3645895	2.4528655	98.67432	-65.8943435	5.6072705	103.44679
-32.000191	-13.114389	105.189606	-16.914278	2.89464	101.174889	32.369335	-22.546444	103.805183	31.801212	26.588499	92.131439	32.0852735	2.0210275	97.968311	-65.9138295	3.7682525	104.381467
-33.322258	-12.292012	105.136337	-16.965303	1.728604	101.215492	32.37812	-23.062386	102.621078	31.154877	26.107952	91.261742	31.7664985	1.522783	96.94141	-65.6971045	1.934425	105.489574
-34.435249	-11.275728	105.203835	-16.9119	0.637609	101.266838	32.40345	-23.409248	101.288246	30.477901	25.559244	90.18177	31.4406755	1.074998	95.735008	-65.2644755	0.200220000000001	106.798668
-35.316334	-10.023215	105.161545	-16.866371	-0.333198	101.264938	32.544136	-23.732681	100.051033	29.84058	25.108837	89.096024	31.192358	0.688078000000001	94.5735285	-64.9251	-1.354474	107.9563475
-36.246853	-8.6711	104.890251	-16.871197	-1.142957	101.059196	32.621193	-23.900026	98.720291	29.038397	25.029844	88.336433	30.829795	0.564909	93.528362	-64.572189	-2.850823	108.59003
-37.077854	-7.185557	104.106415	-17.029064	-1.761085	100.547981	32.572556	-23.75695	97.061882	28.238758	25.355032	88.092758	30.405657	0.799041000000001	92.57732	-64.463785	-4.321211	108.518642
-38.15918	-4.58039	102.146149	-17.400963	-2.103958	99.169281	32.469608	-22.770779	94.381165	27.222282	26.860353	88.59565	29.845945	2.044787	91.4884075	-64.647871	-6.252703	106.8501545
-38.745667	-2.595978	100.53376	-17.527658	-1.854008	97.858208	32.400074	-21.682909	92.219406	26.919027	28.256136	89.230095	29.6595505	3.2866135	90.7247505	-64.7148665	-6.9946295	104.9916655
-39.097286	-0.396704	98.857483	-17.578354	-1.008751	96.375145	32.349861	-20.220066	89.997498	26.861074	29.800182	89.911179	29.6054675	4.790058	89.9543385	-64.7621755	-6.80756	102.7959515
-39.231312	1.929639	97.09613	-17.399494	0.150344	94.737778	32.454792	-18.466356	87.843941	27.413458	31.371334	90.627335	29.934125	6.452489	89.235638	-64.733113	-6.151801	100.239918
-39.236725	4.335382	95.398346	-17.201305	1.667858	93.159195	32.735847	-16.592619	85.99424	27.917158	33.111603	91.808876	30.3265025	8.259492	88.901558	-64.7291125	-4.923776	97.416832
-39.053635	6.745008	93.790451	-16.95916	3.287772	91.736588	33.027348	-14.783928	84.602608	28.47336	34.741428	93.239975	30.750354	9.97875	88.9212915	-64.668674	-3.403206	94.5518845
-38.818794	8.987942	92.497406	-16.748547	4.884409	90.643982	33.277962	-13.145985	83.664032	29.055218	36.11911	94.76535	31.16659	11.4865625	89.214691	-64.663684	-1.7177445	92.073273
-38.14576	11.737732	91.54879	-16.65469	7.077549	89.895477	33.260029	-11.122439	83.056175	29.806311	37.924881	97.178574	31.53317	13.401221	90.1173745	-64.84255	0.753877000000001	89.6735795
-37.604687	13.041695	91.622406	-16.806698	8.229146	90.07431	33.047527	-10.334662	83.100365	30.296597	39.031601	98.912987	31.672062	14.3484695	91.006676	-65.285458	2.1098225	89.141944
-37.057346	13.944549	92.192345	-17.193335	9.091483	90.701454	32.6656	-10.436604	83.589424	30.710321	39.927616	100.579262	31.6879605	14.745506	92.084343	-66.0746305	3.43746	89.318565
-36.576405	14.409063	92.851242	-17.74453	9.53722	91.481468	32.52116	-10.142268	83.902046	30.967793	40.456573	102.125671	31.7444765	15.1571525	93.0138585	-67.2335365	3.9172875	89.9490775
-36.119537	14.448052	93.493324	-18.329271	9.618594	92.217216	31.915701	-10.243465	84.462967	31.053595	40.613499	103.4487	31.484648	15.185017	93.9558335	-68.14319	4.052171	90.4785985
-35.591549	14.143716	93.980499	-18.811411	9.452772	92.801376	31.428591	-10.503144	84.967552	31.052822	40.017483	104.421059	31.2407065	14.7571695	94.6943055	-68.8635285	4.1483745	90.9084465
-34.953575	13.600327	94.185814	-19.155655	9.141793	93.212563	31.13291	-10.907471	85.59668	30.994844	39.726536	104.793152	31.063877	14.4095325	95.194916	-69.375187	3.8740535	91.23021
-33.939819	12.372843	94.09491	-19.248428	8.647542	93.558479	30.635077	-11.653664	87.028625	30.751858	39.18919	104.214844	30.6934675	13.767763	95.6217345	-69.1903235	3.527321	91.4952235
-33.162628	11.259702	93.872108	-19.069324	8.206396	93.668434	30.769428	-12.542327	88.120102	30.553007	39.429794	102.931305	30.6612175	13.4437335	95.5257035	-68.7998655	2.9690585	91.8111645
-32.391869	9.890597	93.636238	-18.744242	7.626856	93.72583	31.096363	-13.628086	89.580002	30.464931	39.140587	101.040627	30.780647	12.7562505	95.3103145	-68.269131	2.4974615	92.1413455
-31.599539	8.301726	93.523079	-18.253832	6.824709	93.851433	31.663263	-14.890748	91.209114	30.423447	38.345387	98.956169	31.043355	11.7273195	95.0826415	-67.551019	1.9220985	92.6202245
-30.679882	6.550284	93.678978	-17.741129	5.778501	94.118172	32.367912	-16.201021	92.891106	30.409565	36.95813	97.120621	31.3887385	10.3785545	95.0058635	-66.8709965	1.1784475	93.2304805
-29.757198	4.754372	94.021896	-17.20401	4.627715	94.495895	33.03413	-17.370375	94.559792	30.424976	35.378925	95.77047	31.729553	9.004275	95.165131	-66.137573	0.251154999999999	93.826659
-28.94376	3.038435	94.517349	-16.753119	3.639203	95.025513	33.601173	-18.354641	96.203575	30.625195	33.972569	94.833626	32.113184	7.808964	95.5186005	-65.619422	-0.530557999999999	94.5324255
-27.683813	0.673912	95.333405	-16.233154	2.60455	95.776894	34.230087	-19.450195	98.674782	31.164974	32.591488	94.20472	32.6975305	6.5706465	96.439751	-65.1638385	-1.3615465	95.114037
-26.901133	-0.717206	95.839081	-16.027575	2.148382	96.185753	34.643955	-19.918446	100.135719	31.40814	32.050098	94.25219	33.0260475	6.065826	97.1939545	-65.0811975	-1.769062	95.1775515
-26.054365	-1.994712	96.239326	-15.903282	1.719257	96.508331	34.962692	-20.283035	101.262924	31.601688	31.6884	94.482086	33.28219	5.7026825	97.872505	-65.088754	-2.2641685	95.144157
-25.317141	-3.122952	96.54113	-15.807226	1.430085	96.745872	35.129841	-20.555227	101.813683	31.684822	31.409222	94.95282	33.4073315	5.4269975	98.3832515	-65.0217835	-2.5668275	95.1084925
-24.52771	-4.085386	96.781219	-15.640672	1.273717	96.890984	35.211052	-20.726437	101.830551	31.79678	31.192085	95.433105	33.503916	5.232824	98.631828	-64.78526	-2.68539	95.15014
-23.833225	-4.891819	97.013214	-15.353109	1.246594	97.023949	35.272961	-20.789047	101.670311	31.990746	31.103533	95.792305	33.6318535	5.157243	98.731308	-64.3380715	-2.664055	95.31659
-22.968145	-5.556098	97.231155	-14.99126	1.345296	97.166016	35.464756	-20.743544	101.424614	32.20557	31.188354	96.129036	33.835163	5.222405	98.776825	-63.817683	-2.531813	95.555207
-21.822311	-6.285872	97.501228	-14.418046	1.592546	97.431107	36.021721	-20.46233	101.029648	32.567169	31.618744	96.838333	34.294445	5.578207	98.9339905	-63.130537	-2.393115	95.9282235
-20.997231	-6.666179	97.621269	-14.054167	1.861697	97.583458	36.425896	-20.152018	100.877235	32.820747	32.109768	97.393028	34.6233215	5.978875	99.1351315	-62.7316555	-2.255481	96.0317845
-20.215704	-6.993978	97.660759	-13.708845	2.17187	97.655014	36.805519	-19.785751	100.837669	33.068226	32.734264	97.920212	34.9368725	6.4742565	99.3789405	-62.3545625	-2.1305165	95.9310875
-19.580225	-7.21209	97.658325	-13.387736	2.474682	97.666702	37.186893	-19.389334	100.89946	33.446468	33.276115	98.424202	35.3166805	6.9433905	99.661831	-62.0921525	-1.9940265	95.671573
-18.858318	-7.388006	97.672913	-13.089375	2.721704	97.686798	37.535553	-19.129189	101.183533	33.8778	33.65263	98.832436	35.7066765	7.2617205	100.0079845	-61.8854265	-1.8183125	95.3656115
-18.166786	-7.494585	97.684052	-12.810038	2.921339	97.751076	37.791412	-18.993858	101.383797	34.183929	33.793839	99.201439	35.9876705	7.3999905	100.292618	-61.6077465	-1.5573125	95.209534
-17.571779	-7.555416	97.707382	-12.582276	3.027114	97.841576	37.96928	-18.932386	101.322327	34.455139	33.780102	99.51931	36.2122095	7.423858	100.4208185	-61.3767615	-1.36963	95.2623335
-16.784946	-7.536438	97.744812	-12.37607	3.294798	97.909271	38.042007	-18.94932	101.010551	34.9403	33.699459	99.663727	36.4911535	7.3750695	100.337139	-61.2432935	-0.785473499999998	95.481403
-16.24028	-7.496552	97.733688	-12.349338	3.53821	97.871613	37.799538	-18.962782	100.816177	35.188507	33.639828	99.533134	36.4940225	7.338523	100.1746555	-61.1926985	-0.262103000000001	95.5685705
-15.730598	-7.376227	97.730934	-12.450288	3.802892	97.861107	37.425739	-18.907431	100.658463	35.265049	33.594845	99.369255	36.345394	7.343707	100.013859	-61.24597	0.262077	95.708355
-15.238209	-7.157353	97.769943	-12.616875	4.089074	97.913353	37.126221	-18.754148	100.500999	35.232422	33.578037	99.314857	36.1793215	7.4119445	99.907928	-61.4130715	0.7662035	95.918778
-14.728473	-6.926201	97.88295	-12.79089	4.363953	98.023972	36.926666	-18.50074	100.440384	35.145348	33.680969	99.312721	36.036007	7.5901145	99.8765525	-61.617787	1.1377915	96.1713915
-14.23088	-6.658119	97.993973	-12.903985	4.663642	98.143997	36.829456	-18.203466	100.423363	35.030052	33.909924	99.302429	35.929754	7.853229	99.862896	-61.737724	1.474055	96.425098
-13.727307	-6.369031	98.070442	-12.957189	4.976798	98.212265	36.775719	-17.909941	100.462341	34.894207	34.087208	99.293533	35.834963	8.0886335	99.877937	-61.749341	1.8649625	96.546593
-12.978336	-5.888939	98.068771	-13.020454	5.397862	98.245987	36.731354	-17.614496	100.600258	34.86282	34.173096	99.518631	35.797087	8.2793	100.0594445	-61.837995	2.516424	96.4325295
-12.433559	-5.58313	97.909523	-13.106225	5.592826	98.227829	36.72393	-17.511814	100.729225	35.017166	34.192612	100.015114	35.870548	8.340399	100.3721695	-62.082998	2.845253	96.0834885
-11.891135	-5.227535	97.618042	-13.307315	5.766831	98.067459	36.678741	-17.398153	100.817665	35.210644	34.305798	100.79895	35.9446925	8.4538225	100.8083075	-62.5593225	3.0798395	95.3266105
-11.389489	-4.831166	97.171837	-13.543938	6.039234	97.762337	36.551582	-17.219118	100.782372	35.328003	34.569416	101.733925	35.9397925	8.675149	101.2581485	-63.0276685	3.403319	94.2665255
-10.927033	-4.419046	96.638725	-13.802046	6.466953	97.322487	36.374168	-16.920815	100.6464	35.345154	34.937664	102.631058	35.859661	9.0084245	101.638729	-63.463753	3.9254815	93.006245
-10.512681	-3.986545	96.114464	-13.981896	7.006486	96.867714	36.202396	-16.4825	100.516045	35.348957	35.343288	103.325714	35.7756765	9.430394	101.9208795	-63.7394685	4.582578	91.8145485
-10.090642	-3.576489	95.666138	-14.053895	7.611812	96.491547	36.07037	-15.954791	100.364624	35.344421	35.801018	103.681007	35.7073955	9.9231135	102.0228155	-63.8151855	5.3005105	90.9602785
-9.513169	-3.003891	95.101341	-13.929361	8.514734	96.034203	36.161587	-14.970867	99.836761	35.299191	36.640583	103.71064	35.730389	10.834858	101.7737005	-63.589111	6.19461	90.2947055
