# Supplementary material for: How to jointly control a ball trajectory on a moving board: Methodological insights into Motor Learning and Rehabilitation
Source: PLoS One. 2025 Oct 15;20(10):e0334588. doi: 10.1371/journal.pone.0334588 (PMC12527165; doi:10.1371/journal.pone.0334588)
Supplement: S2 Data — (ZIP) [file pone.0334588.s002.zip › D3_003.csv]

Ball_X	Ball_Y	Ball_Z	BoardCentre_X	BoardCentre_Y	BoardCentre_Z	P1LeftHand_X	P1LeftHand_Y	P1LeftHand_Z	P1RightHand_X	P1RightHand_Y	P1RightHand_Z	P1MidHands_X	P1MidHands_Y	P1MidHands_Z	P2MidHands_X	P2MidHands_Y	P2MidHands_Z
9.401155	15.746891	105.332672	-14.749773	15.484132	103.313469	32.553864	-13.871007	107.156685	37.536472	37.755688	110.043907	35.045168	11.9423405	108.600296	-64.544714	19.0259235	98.026642
9.829684	14.899744	105.121185	-14.557108	15.362473	102.934494	32.735764	-13.982429	107.591568	37.649437	37.658993	109.678146	35.1926005	11.838282	108.634857	-64.3068165	18.886664	97.234131
10.191717	13.966123	105.007431	-14.336244	15.151411	102.639412	32.94989	-14.112756	108.01638	37.777946	37.543411	109.25679	35.363918	11.7153275	108.636585	-64.036406	18.5874945	96.642239
10.443871	13.095593	104.829918	-14.168033	14.858179	102.39315	33.176727	-14.23164	108.319328	37.880093	37.425415	108.821991	35.52841	11.5968875	108.5706595	-63.864476	18.1194705	96.2156405
10.635028	12.168316	104.762253	-14.056542	14.593908	102.291977	33.316345	-14.318241	108.546211	37.902317	37.303955	108.435394	35.609331	11.492857	108.4908025	-63.722415	17.694959	96.0931515
10.703774	11.36472	104.829475	-14.035649	14.42602	102.385902	33.399323	-14.367296	108.755814	37.925167	37.299469	108.165039	35.662245	11.4660865	108.4604265	-63.733543	17.3859535	96.3113775
10.594619	10.416501	105.10347	-14.175195	14.43434	102.749237	33.434639	-14.181592	108.918488	37.831852	37.533199	108.096169	35.6332455	11.6758035	108.5073285	-63.9836355	17.1928765	96.9911455
10.445232	9.901752	105.236565	-14.290306	14.646246	103.025711	33.410275	-13.916138	108.904884	37.749149	37.823235	108.174706	35.579712	11.9535485	108.539795	-64.160324	17.3389435	97.511627
10.229862	9.369645	105.334244	-14.423943	15.025817	103.223167	33.384945	-13.543452	108.804451	37.629082	38.179909	108.225235	35.5070135	12.3182285	108.514843	-64.3548995	17.7334055	97.931491
9.987562	8.936433	105.33947	-14.508386	15.428069	103.324509	33.349998	-13.129704	108.721436	37.466766	38.551094	108.25676	35.408382	12.710695	108.489098	-64.425154	18.145443	98.15992
9.720627	8.478081	105.335236	-14.596248	15.798111	103.351768	33.296967	-12.775051	108.625916	37.354996	38.906136	108.392784	35.3259815	13.0655425	108.50935	-64.5184775	18.5306795	98.194186
9.387482	8.104813	105.314575	-14.701711	16.098635	103.347466	33.238022	-12.471457	108.532562	37.274342	39.221066	108.668121	35.256182	13.3748045	108.6003415	-64.659604	18.8224655	98.0945905
9.026632	7.731946	105.271126	-14.784892	16.35581	103.295624	33.162357	-12.192956	108.463455	37.172318	39.50433	108.94754	35.1673375	13.655687	108.7054975	-64.7371215	19.055933	97.8857505
8.375803	7.127342	105.273163	-14.925178	16.757818	103.183006	33.020393	-11.903359	108.648575	37.060211	39.777832	109.046387	35.040302	13.9372365	108.847481	-64.890658	19.5783995	97.518531
7.835044	6.653799	105.371185	-14.947712	16.908113	103.22126	32.969276	-11.863897	108.981789	37.046658	39.856155	108.838318	35.007967	13.996129	108.9100535	-64.903391	19.820097	97.5324665
7.284986	6.180698	105.535187	-14.945833	16.871496	103.276619	32.936543	-11.969262	109.451439	37.09919	39.740238	108.498611	35.0178665	13.885488	108.975025	-64.9095325	19.857504	97.578213
6.655832	5.670993	105.646553	-14.90727	16.633001	103.32737	32.906036	-12.200945	109.949326	37.18235	39.4715	108.091805	35.044193	13.6352775	109.0205655	-64.858733	19.6307245	97.6341745
6.042615	5.213554	105.621017	-14.834516	16.329977	103.35009	32.95306	-12.465002	110.236145	37.285194	39.184803	107.747124	35.119127	13.3599005	108.9916345	-64.788159	19.3000535	97.7085455
5.381281	4.77533	105.402061	-14.757252	16.095373	103.300201	33.04641	-12.618661	110.173096	37.410072	39.023529	107.450523	35.228241	13.202434	108.8118095	-64.742745	18.988312	97.7885925
4.685103	4.495742	105.081543	-14.676881	16.057083	103.239349	33.164196	-12.582164	109.840942	37.481644	39.04776	107.193741	35.32292	13.232798	108.5173415	-64.676682	18.881368	97.9613565
3.451328	4.206079	104.606628	-14.605041	16.413977	103.140869	33.308983	-12.273912	109.244026	37.492317	39.367535	106.935966	35.40065	13.5468115	108.089996	-64.610732	19.2811425	98.191742
2.555613	4.118473	104.260208	-14.626105	16.801867	103.099998	33.293541	-11.949162	108.763168	37.489185	39.729496	107.02684	35.391363	13.890167	107.895004	-64.643573	19.713567	98.304992
1.640006	4.137132	103.840134	-14.682924	17.260134	103.100418	33.236404	-11.529552	108.105888	37.447536	40.242229	107.390999	35.34197	14.3563385	107.7484435	-64.707818	20.1639295	98.4523925
0.620794	4.230459	103.411484	-14.809709	17.871653	103.113022	33.145691	-10.986816	107.370773	37.335831	40.80904	108.002113	35.240761	14.911112	107.686443	-64.860179	20.832194	98.539601
-0.495342	4.31964	103.098129	-15.00526	18.630529	103.192413	32.994766	-10.250289	106.666504	37.195278	41.453644	108.598351	35.095022	15.6016775	107.6324275	-65.105542	21.6593805	98.7523985
-1.646604	4.416456	102.941727	-15.156256	19.409485	103.269264	32.784359	-9.600779	106.273865	37.136559	42.0317	108.9263	34.960459	16.2154605	107.6000825	-65.272971	22.6035095	98.9384455
-2.797408	4.542907	103.087822	-15.359354	20.037268	103.27346	32.586288	-9.092833	106.206985	36.971073	42.426189	108.972374	34.7786805	16.666678	107.5896795	-65.4973885	23.407858	98.9572405
-4.627273	4.707626	102.810608	-15.614897	20.422766	103.114227	32.235714	-8.897599	106.524635	36.701744	42.615444	108.656952	34.468729	16.8589225	107.5907935	-65.698523	23.9866095	98.6376605
-5.858905	4.63166	102.601913	-15.718346	20.412584	103.057335	32.137611	-8.929823	106.483551	36.59148	42.616634	108.42115	34.3645455	16.8434055	107.4523505	-65.8012375	23.9817625	98.6623195
-7.102365	4.528709	102.331268	-15.753017	20.409332	103.034187	32.103397	-8.860641	106.310638	36.538563	42.66951	108.2528	34.32098	16.9044345	107.281719	-65.827014	23.9142295	98.786655
-8.410404	4.462124	102.150848	-15.788041	20.56394	103.018272	32.122105	-8.662249	106.104324	36.527504	42.893635	108.153191	34.3248045	17.115693	107.1287575	-65.9008865	24.012187	98.9077865
-9.771002	4.375983	102.026627	-15.777047	20.871864	103.03347	32.148449	-8.394466	106.02713	36.581623	43.184643	107.914032	34.365036	17.3950885	106.970581	-65.91913	24.3486395	99.096359
-11.163685	4.298014	101.984192	-15.790491	21.161757	103.007629	32.146297	-8.204199	106.055962	36.622257	43.431557	107.442841	34.384277	17.613679	106.7494015	-65.965259	24.709835	99.2658565
-12.561907	4.136262	101.747299	-15.834148	21.393211	102.863098	32.079037	-8.020999	106.029167	36.59346	43.586967	106.912682	34.3362485	17.782984	106.4709245	-66.0045445	25.003438	99.2552715
-14.776314	3.842284	101.17701	-15.809308	21.595131	102.571693	32.124634	-7.794615	105.545532	36.523335	43.83321	106.161102	34.3239845	18.0192975	105.853317	-65.9426005	25.1709645	99.290069
-16.207432	3.595398	100.788628	-15.759513	21.726154	102.371849	32.203056	-7.546504	105.025162	36.496956	44.048901	105.742325	34.350006	18.2511985	105.3837435	-65.869032	25.2011095	99.3599545
-17.719635	3.329692	100.480888	-15.739721	21.869976	102.199783	32.246559	-7.313786	104.573997	36.429626	44.250896	105.222229	34.3380925	18.468555	104.898113	-65.8175345	25.271397	99.501453
-19.275423	2.985431	100.409248	-15.685591	21.977139	102.024841	32.207932	-7.178406	104.3591	36.435463	44.303806	104.367378	34.3216975	18.5627	104.363239	-65.6928795	25.391578	99.686443
-20.803289	2.571812	100.642548	-15.624515	21.881042	101.887405	32.10862	-7.220859	104.317703	36.417702	44.117538	103.093445	34.263161	18.4483395	103.705574	-65.512191	25.3137445	100.069236
-22.333176	2.049493	101.184723	-15.531489	21.522049	101.831696	32.08733	-7.419148	104.299805	36.251709	43.674992	101.513611	34.1695195	18.127922	102.906708	-65.2324975	24.916176	100.756684
-23.888565	1.457753	102.021553	-15.479376	20.863621	101.83548	32.139416	-7.80456	104.381073	36.062534	43.009155	99.798965	34.100975	17.6022975	102.090019	-65.059727	24.1249445	101.580941
-26.207533	0.566315	103.400848	-15.521606	19.523733	101.874115	32.176544	-8.762147	104.995712	35.628242	41.665539	97.250473	33.902393	16.451696	101.1230925	-64.945605	22.59577	102.6251375
-27.669317	0.007675	104.023674	-15.576461	18.475605	101.767265	32.248692	-9.489232	105.302719	35.263145	40.722023	95.765198	33.7559185	15.6163955	100.5339585	-64.9088405	21.3348145	103.0005715
-29.151434	-0.552543	104.342422	-15.689884	17.362385	101.561775	32.28894	-10.156298	105.405357	34.966965	39.789509	94.445953	33.6279525	14.8166055	99.925655	-65.0077205	19.9081645	103.197895
-30.537111	-0.968192	104.478882	-15.82795	16.327316	101.361259	32.257992	-10.790171	105.135689	34.588661	38.974804	93.388924	33.4233265	14.0923165	99.2623065	-65.0792265	18.5623155	103.4602115
-31.875103	-1.195261	104.491341	-15.9944	15.492934	101.143173	32.207336	-11.355926	104.781631	34.214993	38.353878	92.505676	33.2111645	13.498976	98.6436535	-65.1999645	17.486892	103.6426925
-33.235939	-1.259232	104.309372	-16.125814	14.883134	100.827881	32.140835	-11.78161	104.262718	33.917461	37.883232	91.6632	33.029148	13.050811	97.962959	-65.280776	16.715457	103.692803
-34.531773	-1.081849	104.061401	-16.239609	14.514971	100.440086	31.986877	-12.017558	103.542435	33.645477	37.624252	90.83654	32.816177	12.803347	97.1894875	-65.295395	16.226595	103.6906845
-36.273186	-0.539011	103.330933	-16.348797	14.168374	99.726852	31.815411	-12.292507	102.358055	33.277412	37.544582	89.793098	32.5464115	12.6260375	96.0755765	-65.2440055	15.7107105	103.3781275
-37.369797	-0.025973	102.800919	-16.414782	14.001804	99.28653	31.734661	-12.293582	101.328514	33.052315	37.675987	89.310646	32.393488	12.6912025	95.31958	-65.223052	15.3124055	103.25348
-38.417015	0.682196	102.508415	-16.46302	13.962981	98.988174	31.673929	-12.224167	100.468697	32.858665	37.859329	88.905869	32.266297	12.817581	94.687283	-65.192337	15.108381	103.289065
-39.313992	1.54735	102.314995	-16.538504	13.949339	98.814728	31.62606	-12.16751	99.905922	32.602341	38.058823	88.580521	32.1142005	12.9456565	94.2432215	-65.1912085	14.9530215	103.3862345
-40.213398	2.46806	102.120934	-16.68623	13.933036	98.693207	31.606272	-12.065818	99.407715	32.346298	38.239944	88.305206	31.976285	13.087063	93.8564605	-65.348745	14.779009	103.5299535
-41.026497	3.531483	101.958809	-16.852655	13.829224	98.576317	31.537947	-12.017413	99.031242	32.058167	38.343521	88.100861	31.798057	13.163054	93.5660515	-65.503367	14.495394	103.5865825
-41.72662	4.672244	101.76535	-17.050152	13.625245	98.532471	31.434011	-12.006534	98.696693	31.740532	38.406109	88.023598	31.5872715	13.1997875	93.3601455	-65.6875755	14.0507025	103.7047965
-42.661106	6.508932	101.381645	-17.382078	13.222311	98.487114	31.222242	-11.980766	98.154274	31.285297	38.544308	88.156883	31.2537695	13.281771	93.1555785	-66.0179255	13.162851	103.8186495
-43.202248	7.862058	101.087227	-17.634239	13.022552	98.419365	31.056612	-11.953233	97.801422	30.991177	38.716206	88.369766	31.0238945	13.3814865	93.085594	-66.2923725	12.6636175	103.753136
-43.683861	9.33289	100.628265	-17.921257	12.905605	98.303917	30.850183	-11.870788	97.477303	30.71446	38.880386	88.616776	30.7823215	13.504799	93.0470395	-66.6248355	12.306411	103.5607945
-44.07806	10.968854	100.204803	-18.184624	12.832211	98.105309	30.628878	-11.797447	97.178795	30.475157	39.05323	88.782379	30.5520175	13.6278915	92.980587	-66.9212655	12.0365305	103.230031
-44.430447	12.616709	99.676826	-18.518917	12.775919	97.874184	30.392412	-11.710526	96.900223	30.157698	39.236511	88.959923	30.275055	13.7629925	92.930073	-67.312889	11.7888455	102.818295
-44.696945	14.321462	99.124702	-18.899609	12.667534	97.642166	30.128586	-11.610497	96.560432	29.811043	39.45219	89.271935	29.9698145	13.9208465	92.9161835	-67.7690325	11.4142215	102.3681485
-44.964592	16.07831	98.53495	-19.302803	12.509829	97.373856	29.851091	-11.478131	96.217018	29.477592	39.72414	89.779991	29.6643415	14.1230045	92.9985045	-68.2699475	10.8966535	101.7492075
-45.206772	18.80829	97.548882	-19.867172	12.262424	96.865173	29.546923	-11.302796	95.771919	29.02626	40.037201	90.604095	29.2865915	14.3672025	93.188007	-69.0209355	10.1576455	100.542339
-45.260403	20.68067	96.881958	-20.168331	12.14784	96.492188	29.399895	-11.229307	95.534096	28.801992	40.233223	91.111137	29.1009435	14.501958	93.3226165	-69.4376055	9.793722	99.6617595
-45.263187	22.673162	96.449539	-20.414171	12.151249	96.135368	29.265917	-11.116025	95.228317	28.663328	40.426338	91.541588	28.9646225	14.6551565	93.3849525	-69.7929645	9.6473415	98.8857835
-45.185593	24.673355	96.236191	-20.570997	12.248215	95.912079	29.120169	-10.89489	94.820419	28.563503	40.674419	92.009842	28.841836	14.8897645	93.4151305	-69.98383	9.6066655	98.4090275
-45.074127	26.701632	96.229256	-20.77413	12.460956	95.707787	28.901798	-10.526651	94.363976	28.456024	41.093109	92.698448	28.678911	15.283229	93.531212	-70.227171	9.638683	97.884362
-44.968353	28.764816	96.247238	-21.006432	12.754462	95.478371	28.725634	-10.091185	93.82225	28.323572	41.580742	93.486656	28.524603	15.7447785	93.654453	-70.537467	9.7641455	97.302289
-44.875916	30.818916	96.186157	-21.300634	13.217322	95.227699	28.570911	-9.661766	93.276176	28.200737	41.996769	94.125626	28.385824	16.1675015	93.700901	-70.987092	10.2671425	96.754497
-44.62582	33.922108	96.130249	-21.671837	13.995728	94.834946	28.116549	-8.997396	92.708344	27.985149	42.4888	94.717155	28.050849	16.745702	93.7127495	-71.394523	11.245754	95.9571425
-44.461025	35.854969	96.352943	-21.87569	14.371803	94.708214	27.851736	-8.687423	92.315117	27.872709	42.713776	95.099419	27.8622225	17.0131765	93.707268	-71.6136025	11.7304295	95.70916
-44.244125	37.647308	96.982071	-22.060083	14.602833	94.730347	27.607779	-8.425724	91.84169	27.785519	42.897488	95.732353	27.696649	17.235882	93.7870215	-71.816815	11.969784	95.6736725
-44.04805	39.249222	97.902359	-22.189034	14.753695	94.898537	27.427351	-8.062864	91.323135	27.769602	43.100651	96.628319	27.5984765	17.5188935	93.975727	-71.9765445	11.9884965	95.821347
-43.800373	40.787289	99.024948	-22.240343	15.033857	95.166451	27.340321	-7.640507	90.734871	27.801359	43.364826	97.716675	27.57084	17.8621595	94.225773	-72.051526	12.2055545	96.107129
-43.533646	42.258732	100.154305	-22.292566	15.466828	95.454475	27.225336	-7.163896	90.291153	27.890184	43.657219	98.772087	27.55776	18.2466615	94.53162	-72.142892	12.6869945	96.37733
-43.313389	43.636784	101.06971	-22.351891	15.923926	95.643951	27.133829	-6.658813	89.957573	27.945726	43.937397	99.66066	27.5397775	18.639292	94.8091165	-72.2435595	13.20856	96.4787855
-42.90834	45.506378	101.935913	-22.431364	16.573294	95.77285	27.034658	-6.094024	89.695671	27.984289	44.273228	100.718712	27.5094735	19.089602	95.2071915	-72.3722015	14.056986	96.3385085
-42.644463	46.486576	102.484512	-22.476019	16.865763	95.948265	26.95435	-5.872644	89.705772	28.045918	44.440346	101.176521	27.500134	19.283851	95.4411465	-72.452172	14.447675	96.4553835
-42.383385	47.329128	102.984154	-22.55122	17.025589	96.093658	26.950481	-5.746011	89.708237	28.04302	44.484428	101.67202	27.4967505	19.3692085	95.6901285	-72.5991905	14.6819695	96.4971875
-42.141186	47.914482	103.438858	-22.603577	17.048067	96.262283	26.849514	-5.68719	89.706367	28.020195	44.423267	102.154816	27.4348545	19.3680385	95.9305915	-72.6420085	14.7280955	96.5939745
-41.848244	48.294983	103.770622	-22.755514	17.060377	96.317963	26.71158	-5.739594	89.71183	28.03109	44.324814	102.538834	27.371335	19.29261	96.125332	-72.882363	14.828144	96.510594
-41.556427	48.516212	104.056213	-22.821091	17.080988	96.417831	26.608	-5.759092	89.633003	28.012678	44.237473	102.78096	27.310339	19.2391905	96.2069815	-72.952521	14.9227855	96.6286805
-41.275398	48.629486	104.232285	-22.88698	17.115862	96.468918	26.521318	-5.786851	89.602455	28.01824	44.15448	102.840218	27.269779	19.1838145	96.2213365	-73.043739	15.0479095	96.7164995
-40.808945	48.546803	104.196426	-22.927116	17.208145	96.598984	26.386812	-5.929101	89.600983	28.116051	44.032196	102.741989	27.2514315	19.0515475	96.171486	-73.1056635	15.3647425	97.026482
-40.40546	48.32196	104.077484	-22.903666	17.173235	96.714447	26.330067	-6.126197	89.673248	28.18379	43.898758	102.617691	27.2569285	18.8862805	96.1454695	-73.0642605	15.4601895	97.2834245
-39.956238	47.88818	103.880692	-22.887751	17.065624	96.815529	26.291252	-6.396925	89.862656	28.263756	43.718166	102.450645	27.277504	18.6606205	96.1566505	-73.053006	15.4706275	97.4744075
-39.481659	47.293175	103.618935	-22.92201	16.918356	96.954514	26.260593	-6.710426	90.113197	28.273466	43.513596	102.323029	27.2670295	18.401585	96.218113	-73.1110495	15.435127	97.690915
-38.910099	46.529194	103.193497	-22.990503	16.762949	97.177917	26.147661	-7.126947	90.586166	28.268847	43.248032	102.082047	27.208254	18.0605425	96.3341065	-73.18926	15.4653555	98.0217275
-38.428658	45.657955	102.569786	-23.108965	16.569504	97.440605	25.980288	-7.756039	91.323906	28.249216	42.891167	101.585594	27.114752	17.567564	96.45475	-73.332682	15.571444	98.42646
-37.980507	44.637413	101.92218	-23.283518	16.20134	97.767128	25.740236	-8.618988	92.290482	28.183443	42.31493	100.84375	26.9618395	16.847971	96.567116	-73.5288755	15.554709	98.96714
-37.212162	42.774227	100.940308	-23.614346	15.205857	98.440781	25.263802	-10.288408	94.144936	28.039011	41.005596	99.699707	26.6514065	15.358594	96.9223215	-73.8800985	15.05312	99.9592405
-36.58305	41.294731	100.284279	-23.79776	14.333918	98.781105	25.1008	-11.514329	95.492477	27.974304	39.991817	98.979401	26.537552	14.238744	97.235939	-74.133072	14.429092	100.326271
-36.038227	39.768009	99.524063	-23.917328	13.440022	98.987335	25.092545	-12.582128	96.585197	27.849365	39.004593	98.353241	26.470955	13.2112325	97.469219	-74.305611	13.6688115	100.505451
-35.493736	38.238232	98.871078	-23.859743	12.507328	99.206047	25.123304	-13.475969	97.505844	27.809223	38.063702	97.599907	26.4662635	12.2938665	97.5528755	-74.1857495	12.7207895	100.8592185
-34.921528	36.634911	98.319885	-23.764635	11.684607	99.381424	25.238558	-14.303597	98.247284	27.78307	37.147461	96.798698	26.510814	11.421932	97.522991	-74.040084	11.947282	101.239857
-34.314278	35.097305	97.921806	-23.725359	10.891317	99.498573	25.40527	-15.063028	98.931328	27.724276	36.28849	96.165535	26.564773	10.612731	97.5484315	-74.015491	11.169903	101.4487145
-33.647995	33.598831	97.683693	-23.775364	10.101385	99.482086	25.420841	-15.732631	99.442909	27.688766	35.573288	95.990082	26.5548035	9.9203285	97.7164955	-74.1055315	10.2824415	101.2476765
-32.791008	31.617182	97.767326	-24.076553	9.290628	99.22226	25.138845	-16.355511	99.258728	27.580204	35.052437	96.701103	26.3595245	9.348463	97.9799155	-74.5126305	9.232793	100.4646045
-32.298805	30.453051	97.724396	-24.24493	9.254018	99.052856	24.913319	-16.447588	98.91037	27.498936	35.00695	97.026947	26.2061275	9.279681	97.9686585	-74.6959875	9.228355	100.1370535
-31.674591	29.377169	97.529129	-24.337671	9.526963	98.971619	24.778849	-16.454393	98.926445	27.479816	34.986771	96.778206	26.1293325	9.266189	97.8523255	-74.8046745	9.787737	100.0909125
-31.04274	28.339508	97.351456	-24.353279	9.722395	98.926613	24.712086	-16.572756	99.147316	27.489943	34.800816	96.314331	26.1010145	9.11403	97.7308235	-74.8075725	10.33076	100.1224025
-30.416813	27.286234	97.297684	-24.327999	9.547982	99.046013	24.691837	-16.851919	99.367729	27.565977	34.42617	95.983086	26.128907	8.7871255	97.6754075	-74.784905	10.3088385	100.4166185
-29.757124	26.22937	97.40992	-24.248129	9.170816	99.290932	24.67502	-17.327007	99.659004	27.699911	33.906754	95.775154	26.1874655	8.2898735	97.717079	-74.6837235	10.0517585	100.864785
-28.971779	25.165876	97.43647	-24.182201	8.729419	99.630455	24.677984	-17.983295	100.065163	27.839916	33.275295	95.568962	26.25895	7.646	97.8170625	-74.623352	9.812838	101.4438475
-27.882448	23.758169	97.179237	-24.093355	7.869433	100.011955	24.666382	-19.171787	101.505371	28.076183	31.973606	94.959419	26.3712825	6.4009095	98.232395	-74.5579925	9.3379565	101.791515
-27.127827	22.859261	96.919701	-24.061451	7.085767	100.302109	24.623238	-19.993988	102.559708	28.167831	30.918335	94.55761	26.3955345	5.4621735	98.558659	-74.5184365	8.7093605	102.045559
-26.344585	22.086182	96.80526	-24.070425	6.173351	100.554573	24.524597	-20.84461	103.550743	28.217579	29.809025	94.305443	26.371088	4.4822075	98.928093	-74.511938	7.8644945	102.181053
-25.548605	21.503881	96.848312	-24.181044	5.242484	100.677338	24.328928	-21.569157	104.156403	28.226631	28.892448	94.39325	26.2777795	3.6616455	99.2748265	-74.6398675	6.8233225	102.0798495
-24.76766	21.225796	96.932564	-24.380096	4.474127	100.58696	24.148434	-22.12216	103.976044	28.161568	28.47974	94.894836	26.155001	3.17879	99.43544	-74.915193	5.769464	101.73848
-23.932638	21.113173	96.916183	-24.505342	4.123845	100.318909	23.989317	-22.3197	103.435707	28.088278	28.48069	95.453957	26.0387975	3.080495	99.444832	-75.0494815	5.167195	101.192986
-23.339857	21.292253	96.981926	-24.56072	4.183355	100.005745	23.959425	-22.252121	102.900291	28.025854	28.653271	95.603767	25.9926395	3.200575	99.252029	-75.1140795	5.166135	100.759461
-22.314791	21.841011	96.886353	-24.502237	4.457166	99.648163	24.092657	-21.93219	102.144966	28.026306	29.010153	95.696167	26.0594815	3.5389815	98.9205665	-75.0639555	5.3753505	100.3757595
-21.56975	22.373325	97.314682	-24.479174	4.397172	99.351212	24.184719	-21.71599	101.243225	28.057076	29.506525	96.390594	26.1208975	3.8952675	98.8169095	-75.0792455	4.8990765	99.8855145
-20.897516	22.910387	97.851463	-24.534283	4.281598	98.833717	24.254925	-21.42326	99.697823	28.085279	30.201509	97.759827	26.170102	4.3891245	98.728825	-75.238668	4.1740715	98.938609
-20.240479	23.435038	98.396706	-24.538836	4.376682	98.201355	24.443298	-20.813435	97.892509	28.037655	30.939091	99.301582	26.2404765	5.062828	98.5970455	-75.3181485	3.690536	97.8056645
-19.588207	24.03759	98.689934	-24.531824	4.760172	97.533882	24.661917	-20.027241	96.162018	28.020441	31.659443	100.713646	26.341179	5.816101	98.437832	-75.404827	3.704243	96.629932
-18.811281	24.682272	98.899902	-24.476929	5.409091	97.000542	25.180161	-19.347395	94.757973	28.039413	32.282482	101.435211	26.609787	6.4675435	98.096592	-75.563645	4.3506385	95.904492
-18.063345	25.22736	98.844681	-24.426634	6.163181	96.592918	24.722633	-18.657303	94.302452	28.135576	32.797234	101.62574	26.4291045	7.0699655	97.964096	-75.2823725	5.2563965	95.22174
-17.051313	25.855797	98.886421	-24.481157	6.981478	96.189178	24.551853	-18.033194	93.520638	28.252411	33.223976	102.002678	26.402132	7.595391	97.761658	-75.364446	6.367565	94.616698
-16.394066	26.009747	99.021492	-24.551376	7.286805	96.216393	24.395437	-17.979576	93.281677	28.325224	33.275177	102.173485	26.3603305	7.6478005	97.727581	-75.4630825	6.9258095	94.705205
-15.814932	26.040756	99.095581	-24.640982	7.334553	96.297874	24.234325	-18.200815	93.280785	28.414743	33.096863	102.249733	26.324534	7.448024	97.765259	-75.606498	7.221082	94.830489
-15.265785	25.894779	99.122406	-24.724241	7.192689	96.390572	24.083086	-18.631647	93.468544	28.503454	32.748482	102.28611	26.29327	7.0584175	97.877327	-75.741752	7.3269605	94.903817
-14.654547	25.656282	99.084328	-24.678173	6.902437	96.564316	23.962831	-19.229879	93.771873	28.657558	32.26453	102.179955	26.3101945	6.5173255	97.975914	-75.6665405	7.2875485	95.152718
-14.010448	25.277296	98.974419	-24.611147	6.590899	96.744896	23.966053	-19.989679	94.100845	28.888184	31.712851	101.964203	26.4271185	5.861586	98.032524	-75.6494125	7.320212	95.457268
-13.338942	24.805073	98.7742	-24.43124	6.250461	96.920418	23.909666	-20.761265	94.601814	29.210848	31.119061	101.718651	26.560257	5.178898	98.1602325	-75.422737	7.322024	95.6806035
-12.348747	23.944937	98.461044	-24.131779	5.675991	97.186729	23.96842	-22.014574	95.281044	29.714521	30.158001	101.242661	26.8414705	4.0717135	98.2618525	-75.1050285	7.2802685	96.1116055
-11.779285	23.281179	98.41909	-23.98115	5.284081	97.341217	23.966339	-22.770639	95.623329	30.016031	29.51231	101.135063	26.991185	3.3708355	98.379196	-74.953485	7.1973265	96.303238
-11.211258	22.618607	98.596024	-23.812178	4.93216	97.465889	23.946276	-23.310633	95.751282	30.289761	28.983063	101.31942	27.1180185	2.836215	98.535351	-74.7423745	7.028105	96.396427
-10.701021	21.972799	98.862457	-23.664539	4.724817	97.509064	23.981199	-23.600222	95.584068	30.552149	28.693819	101.769791	27.266674	2.5467985	98.6769295	-74.595752	6.9028355	96.3411985
-10.2335	21.342091	99.119041	-23.527044	4.713226	97.418442	24.128586	-23.611515	95.129593	30.787271	28.61838	102.372681	27.4579285	2.5034325	98.751137	-74.5120165	6.9230195	96.085747
-9.776377	20.727726	99.174583	-23.30969	4.94404	97.267509	24.296021	-23.375072	94.663017	31.055391	28.755835	102.934692	27.675706	2.6903815	98.7988545	-74.295086	7.1976985	95.7361635
-9.275729	20.12875	98.969193	-23.007919	5.389766	97.097687	24.56834	-23.151854	94.334602	31.377613	29.069742	103.208145	27.9729765	2.958944	98.7713735	-73.9888145	7.820588	95.4240005
-8.528327	18.995281	98.461952	-22.570267	6.079094	96.785217	24.858818	-22.945095	94.235298	31.802086	29.483274	103.128418	28.330452	3.2690895	98.681858	-73.470986	8.8890985	94.888576
-8.080862	18.174259	98.096596	-22.410507	6.318887	96.582588	24.916435	-22.829166	94.204758	32.002918	29.587265	102.949539	28.4596765	3.3790495	98.5771485	-73.2806905	9.2587245	94.5880275
-7.680061	17.160326	97.783363	-22.308867	6.417495	96.477684	24.934868	-22.826347	94.124222	32.148975	29.5723	102.680382	28.5419215	3.3729765	98.402302	-73.1596555	9.4620135	94.553066
-7.247715	16.021427	97.560776	-22.284903	6.485523	96.530434	24.784447	-22.90925	94.121262	32.190811	29.528397	102.292542	28.487629	3.3095735	98.206902	-73.057435	9.6614725	94.853966
-6.950904	14.803836	97.420883	-22.388084	6.587487	96.72184	24.481253	-23.037464	94.221115	32.151596	29.410755	101.767441	28.3164245	3.1866455	97.994278	-73.0925925	9.9883285	95.449402
-6.644724	13.619134	97.326958	-22.643169	6.789023	97.036743	24.080299	-23.199665	94.360367	31.996569	29.292896	101.100883	28.038434	3.0466155	97.730625	-73.324772	10.5314305	96.342861
-6.348207	12.371881	97.226006	-22.944143	7.03877	97.434143	23.520041	-23.354975	94.779808	31.729162	29.19277	100.207695	27.6246015	2.9188975	97.4937515	-73.5128875	11.1586425	97.3745345
-5.938488	10.424256	97.16555	-23.559322	7.288036	97.939285	22.668377	-23.693722	95.633881	31.107134	28.879177	98.872276	26.8877555	2.5927275	97.2530785	-74.0063995	11.9833445	98.6254915
-5.646285	9.069899	97.078674	-23.986015	7.167215	98.123329	22.136156	-24.003292	96.141563	30.676821	28.559504	98.078133	26.4064885	2.278106	97.109848	-74.3785185	12.056324	99.13681
-5.223839	7.635669	96.963951	-24.279257	6.85017	98.11721	21.731514	-24.382769	96.343437	30.290464	28.139389	97.442314	26.010989	1.87831	96.8928755	-74.569503	11.82203	99.3415445
-4.783662	6.246324	96.734467	-24.373343	6.456304	97.959618	21.563526	-24.777979	96.281174	30.132536	27.697506	96.961136	25.848031	1.4597635	96.621155	-74.594717	11.4528445	99.298081
-4.299601	4.936275	96.441254	-24.32551	6.168353	97.689621	21.605101	-25.046623	96.110962	30.201683	27.368271	96.630203	25.903392	1.160824	96.3705825	-74.554412	11.175882	99.0086595
-3.673364	3.676122	96.207138	-24.104856	6.027193	97.386017	21.812843	-25.075686	95.939064	30.355576	27.262766	96.582451	26.0842095	1.09354	96.2607575	-74.2939215	10.960846	98.5112765
-3.012393	2.439651	96.038231	-23.829327	6.034911	97.070435	22.211414	-24.886395	95.796165	30.579594	27.436537	96.943184	26.395504	1.275071	96.3696745	-74.054158	10.794751	97.7711955
-1.947424	0.841114	96.007553	-23.423767	6.205399	96.606956	23.09263	-24.196625	95.861504	30.958139	28.157923	98.376976	27.0253845	1.980649	97.11924	-73.8729185	10.430149	96.094672
-1.185697	-0.23264	96.000549	-23.171368	6.408829	96.289612	23.714718	-23.641825	95.971931	31.21093	28.813097	99.893845	27.462824	2.585636	97.932888	-73.80556	10.232022	94.646336
-0.461365	-1.265403	96.108215	-22.846296	6.665598	96.028397	24.420631	-23.06155	96.265938	31.446171	29.381144	101.459251	27.933401	3.159797	98.8625945	-73.625993	10.171399	93.1941995
0.281853	-2.3116	96.260063	-22.389898	7.041793	95.8321	25.14554	-22.552052	96.638962	31.75947	29.976761	102.801704	28.452505	3.7123545	99.720333	-73.232301	10.3712315	91.943867
0.994112	-3.46535	96.461357	-21.934309	7.414347	95.500221	25.938534	-22.241434	97.45343	32.108364	30.512852	103.778374	29.023449	4.135709	100.615902	-72.892067	10.692985	90.38454
1.625275	-4.661672	96.703354	-21.506691	7.813255	95.049309	26.529646	-21.976629	98.716667	32.450336	30.930391	104.235268	29.489991	4.476881	101.4759675	-72.503373	11.149629	88.6226505
2.17477	-5.880286	96.875938	-21.031935	8.07376	94.570534	27.031559	-21.727129	99.910133	32.747429	31.234148	104.23613	29.889494	4.7535095	102.0731315	-71.953364	11.3940105	87.0679365
2.80053	-7.880013	97.365768	-20.372055	8.166097	93.977005	27.718798	-21.592209	101.593552	33.18174	31.379391	103.738235	30.450269	4.893591	102.6658935	-71.194379	11.438603	85.2881165
3.067841	-9.126775	97.860733	-19.943047	8.08154	93.841141	28.090361	-21.441982	102.64856	33.561493	31.379341	103.096664	30.825927	4.9686795	102.872612	-70.712021	11.1944005	84.80967
3.275836	-10.445887	98.357246	-19.535559	7.927028	93.891472	28.463789	-21.418598	103.661728	33.868008	31.299665	102.330864	31.1658985	4.9405335	102.996296	-70.2370165	10.9135225	84.786648
3.310034	-11.680742	98.908821	-19.220482	7.693973	94.137581	28.80258	-21.424923	104.427864	34.076672	31.116632	101.765404	31.439626	4.8458545	103.096634	-69.88059	10.5420915	85.178528
3.225467	-12.825772	99.387566	-19.008492	7.506581	94.474503	29.058685	-21.339886	104.939674	34.252415	31.039751	101.428101	31.65555	4.8499325	103.1838875	-69.672534	10.1632295	85.7651185
3.088745	-13.81441	99.887115	-18.800665	7.440572	94.947792	29.331207	-21.253494	105.309967	34.364082	31.052395	101.196136	31.8476445	4.8994505	103.2530515	-69.4489745	9.9816935	86.6425325
2.800015	-14.749014	100.484299	-18.593885	7.500134	95.475258	29.598385	-21.120499	105.779305	34.511154	31.069023	100.958862	32.0547695	4.974262	103.3690835	-69.2425395	10.026006	87.5814325
2.17404	-15.896082	101.743629	-18.263706	7.585035	96.347488	30.008936	-20.880896	106.748581	34.763802	31.039185	100.528168	32.386369	5.0791445	103.6383745	-68.913781	10.0909255	89.0566015
1.757107	-16.589239	102.399124	-18.024935	7.479984	96.909042	30.285915	-20.853394	107.357635	34.929508	30.955956	100.454201	32.6077115	5.051281	103.905918	-68.6575815	9.908687	89.912166
1.523718	-17.301577	102.758804	-17.769156	7.306266	97.412399	30.581659	-20.868559	107.931503	35.144608	30.844885	100.508247	32.8631335	4.988163	104.219875	-68.4014455	9.624369	90.604923
0.646762	-17.51572	103.227844	-17.500984	7.172056	97.814812	30.880007	-20.917305	108.215714	35.342995	30.845896	100.713203	33.111501	4.9642955	104.4644585	-68.113469	9.3798165	91.1651655
0.107741	-18.111095	103.114975	-17.232517	7.126312	98.073051	31.189528	-20.963558	108.250046	35.532501	30.958075	101.024437	33.3610145	4.9972585	104.6372415	-67.8260485	9.2553655	91.5088605
-0.531139	-18.364647	102.975868	-16.976019	7.257936	98.258675	31.479887	-20.804996	108.162674	35.749687	30.839073	101.299034	33.614787	5.0170385	104.730854	-67.566825	9.4988335	91.786496
-1.217305	-18.493439	102.90226	-16.677885	7.490227	98.426094	31.824928	-20.574045	108.00544	35.926262	31.390354	101.502083	33.875595	5.4081545	104.7537615	-67.231365	9.5722995	92.0984265
-2.362192	-18.578911	103.008209	-16.174786	7.85395	98.720612	32.403042	-20.379791	108.098732	36.23222	31.699747	101.404419	34.317631	5.659978	104.7515755	-66.667203	10.047922	92.6896485
-3.227511	-18.488791	103.055656	-15.860662	7.928774	98.976524	32.759541	-20.28648	108.153763	36.488209	31.738445	101.273712	34.623875	5.7259825	104.7137375	-66.345199	10.1315655	93.2393105
-4.127633	-18.411606	102.952255	-15.579369	7.944389	99.239403	33.060932	-20.304932	108.127869	36.737602	31.739231	101.356461	34.899267	5.7171495	104.742165	-66.058005	10.1716285	93.736641
-5.08614	-18.262308	102.563538	-15.327503	7.986131	99.530548	33.256958	-20.322977	107.89373	36.973614	31.849306	101.610878	35.115286	5.7631645	104.752304	-65.770292	10.2090975	94.308792
-6.095954	-17.978739	102.130272	-15.121281	8.17165	99.809509	33.415531	-20.17494	107.397827	37.258217	31.634844	102.051186	35.336874	5.729952	104.7245065	-65.579436	10.613348	94.8945115
-7.144549	-17.590773	101.733711	-14.973803	8.520707	100.066353	33.605728	-19.867008	106.902222	37.372639	32.069874	102.556519	35.4891835	6.101433	104.7293705	-65.4367895	10.939981	95.4033355
-8.216502	-17.107409	101.525475	-14.842308	8.994573	100.299416	33.82061	-19.436501	106.67231	37.382591	33.125744	102.934113	35.6016005	6.8446215	104.8032115	-65.2862165	11.1445245	95.7956205
-10.03832	-16.334934	101.805267	-14.560737	9.581698	100.666069	34.282803	-19.041275	107.100533	37.469666	33.653496	103.14431	35.8762345	7.3061105	105.1224215	-64.9977085	11.8572855	96.2097165
-11.27722	-15.861694	102.043068	-14.386554	9.769129	100.937164	34.609703	-18.832436	107.482208	37.579311	33.280815	103.224136	36.094507	7.2241895	105.353172	-64.867615	12.3140685	96.521156
-12.508091	-15.411584	102.098824	-14.209946	9.79528	101.181709	34.971638	-18.603699	107.66407	37.677357	33.440937	103.422401	36.3244975	7.418619	105.5432355	-64.7443895	12.171941	96.8201825
-13.763703	-14.863497	102.055824	-14.027328	9.82604	101.354576	35.260143	-18.45348	107.693901	37.718243	34.275948	103.759636	36.489193	7.911234	105.7267685	-64.543849	11.740846	96.9823835
-15.076744	-14.359193	101.832649	-13.876154	9.901785	101.445595	35.425468	-18.237694	107.602325	37.864902	34.023891	104.25444	36.645185	7.8930985	105.9283825	-64.397493	11.9104715	96.9628075
-16.461166	-13.753016	101.727448	-13.721496	10.041677	101.521667	35.566624	-18.008766	107.586479	37.87553	34.800217	104.453789	36.721077	8.3957255	106.020134	-64.164069	11.6876285	97.0232
-17.847256	-13.121181	101.864388	-13.521215	10.164375	101.748634	35.797848	-17.865896	107.659325	37.928127	34.934921	104.410431	36.8629875	8.5345125	106.034878	-63.9054175	11.7942375	97.46239
-20.003149	-12.240519	102.421013	-13.247085	9.991791	102.410995	36.243885	-17.778528	107.771591	37.961304	35.024498	104.227516	37.1025945	8.622985	105.9995535	-63.5967645	11.360597	98.8224365
-21.461454	-11.719173	102.865723	-13.089846	9.618057	102.961411	36.496498	-17.808889	107.69986	37.961544	35.009228	104.194679	37.229021	8.6001695	105.9472695	-63.408713	10.6359445	99.9755525
-23.006733	-11.176579	103.311607	-12.936251	9.165216	103.542854	36.69104	-17.885998	107.458786	37.933048	35.001736	104.176453	37.312044	8.557869	105.8176195	-63.184546	9.772563	101.2680885
-24.544832	-10.602788	103.838028	-12.84589	8.794168	104.024216	36.816856	-17.949207	107.223274	37.877243	34.950722	104.047325	37.3470495	8.5007575	105.6352995	-63.0388295	9.0875785	102.4131325
-26.10882	-9.988472	104.354134	-12.825133	8.484245	104.431046	36.863945	-17.985947	107.024208	37.776955	34.351826	103.761116	37.32045	8.1829395	105.392662	-62.970716	8.7855505	103.46943
-27.6036	-9.356323	104.806854	-12.858306	8.183473	104.719604	36.815582	-17.981337	106.714233	37.455082	34.201122	103.189613	37.135332	8.1098925	104.951923	-62.851944	8.2570535	104.487285
-29.135269	-8.745811	105.12326	-12.895259	7.813667	104.829659	36.696762	-17.974016	106.245079	37.099686	34.109806	102.516762	36.898224	8.067895	104.3809205	-62.688742	7.559439	105.2783975
-31.455967	-7.815225	105.322945	-13.017122	7.256394	104.67054	36.42786	-17.984707	105.197105	36.697014	33.956482	101.385521	36.562437	7.9858875	103.291313	-62.596681	6.5269005	106.049767
-32.917458	-7.121191	105.211784	-13.077683	6.938177	104.366646	36.182098	-18.060869	104.328766	36.332344	34.237999	100.335487	36.257221	8.088565	102.3321265	-62.412587	5.787789	106.4011655
-34.419735	-6.431066	105.173088	-13.161002	6.629177	103.997292	35.870731	-18.118372	103.34613	36.121246	33.997494	99.18792	35.9959885	7.939561	101.267025	-62.3179925	5.318793	106.727559
-35.891571	-5.718324	105.171814	-13.223672	6.369708	103.709969	35.592831	-18.167801	102.276978	35.715569	33.809952	98.221115	35.6542	7.8210755	100.2490465	-62.101544	4.9183405	107.1708915
-37.178696	-4.906979	105.384216	-13.371449	6.172079	103.523674	35.345905	-18.1817	101.368141	35.375893	33.74704	97.356949	35.360899	7.78267	99.362545	-62.103797	4.561488	107.684803
-38.384529	-4.146278	105.592499	-13.567941	5.972206	103.417542	35.08918	-18.162207	100.569519	35.055523	33.773891	96.713875	35.0723515	7.805842	98.641697	-62.2082335	4.13857	108.193387
-39.953976	-3.193359	105.819382	-13.789688	5.799439	103.394447	34.783981	-18.093153	99.784447	34.621525	33.860184	96.311951	34.702753	7.8835155	98.048199	-62.282129	3.7153625	108.740695
-41.116524	-2.132935	106.32634	-14.218996	5.471983	103.44899	34.159199	-18.036505	98.799896	34.043957	33.96656	95.871292	34.101578	7.9650275	97.335594	-62.53957	2.9789385	109.562386
-42.144539	-1.307813	106.572296	-14.569262	5.298113	103.476128	33.754669	-18.047556	98.259575	33.589741	33.97002	95.826218	33.672205	7.961232	97.0428965	-62.810729	2.634994	109.9093595
-42.941521	-0.436938	106.665085	-14.935509	5.136964	103.474976	33.272655	-18.122055	97.889374	33.264141	33.911179	95.823753	33.268398	7.894562	96.8565635	-63.139416	2.379366	110.0933885
-43.732147	0.405158	106.693947	-15.279709	5.006198	103.476967	32.787434	-18.265476	97.653732	33.009918	33.755138	95.968681	32.898676	7.744831	96.8112065	-63.458094	2.267565	110.1427275
-44.443832	1.305584	106.520905	-15.640615	4.944195	103.350174	32.334164	-18.480507	97.497894	32.864918	33.557396	96.26091	32.599541	7.5384445	96.879402	-63.880771	2.3499455	109.820946
-45.087017	2.221834	106.226349	-16.003986	4.877434	103.207146	31.786978	-18.68281	97.498688	32.810219	33.321911	96.484108	32.2985985	7.3195505	96.991398	-64.3065705	2.4353175	109.422894
-45.412674	2.969873	105.768814	-16.327242	4.833667	102.967285	31.467747	-19.011778	97.411499	32.788261	33.079037	96.636543	32.128004	7.0336295	97.024021	-64.782488	2.6337045	108.910549
-46.197746	4.539018	105.187477	-16.798819	4.727964	102.535187	30.803692	-19.379116	97.317749	32.645279	32.73774	96.821243	31.7244855	6.679312	97.069496	-65.3221235	2.776616	108.000878
-46.500118	5.364751	105.083382	-17.130709	4.640635	102.407097	30.33889	-19.578213	97.193832	32.478073	32.529728	96.762093	31.4084815	6.4757575	96.9779625	-65.6698995	2.8055125	107.8362315
-46.595379	6.168474	105.244621	-17.393835	4.572651	102.425972	29.949757	-19.70105	96.936211	32.295731	32.410812	96.748436	31.122744	6.354881	96.8423235	-65.910414	2.790421	108.0096205
-46.644138	7.001338	105.383011	-17.563803	4.473867	102.540138	29.609581	-19.760347	96.755203	32.098484	32.35331	96.759331	30.8540325	6.2964815	96.757267	-65.9816385	2.6512525	108.323009
-46.737457	7.825635	105.42054	-17.773037	4.43111	102.60099	29.341694	-19.824976	96.704636	31.920979	32.307579	96.747856	30.6313365	6.2413015	96.726246	-66.1774105	2.6209185	108.475734
-46.52541	8.681691	105.435013	-18.050026	4.426566	102.562454	29.367102	-20.035221	96.579475	31.742998	32.262947	96.710358	30.55505	6.113863	96.6449165	-66.655102	2.739269	108.4799915
-46.361397	9.421664	105.246643	-18.293137	4.378395	102.501823	28.898144	-20.003174	96.814171	31.574949	32.172306	96.603516	30.2365465	6.084566	96.7088435	-66.8228205	2.672224	108.2948025
-45.932362	10.650184	104.801834	-18.639915	4.246328	102.329865	28.852875	-20.280579	96.848602	31.281191	32.000656	96.426811	30.067033	5.8600385	96.6377065	-67.346863	2.6326175	108.0220235
-45.541824	11.46058	104.394867	-18.815781	4.135061	102.138451	28.419489	-20.24214	97.073685	31.09667	31.930538	96.390038	29.7580795	5.844199	96.7318615	-67.3896415	2.425923	107.5450405
-45.102844	12.243628	104.048981	-18.962273	4.01314	101.93161	28.572474	-20.387077	96.992928	30.974146	31.887918	96.414291	29.77331	5.7504205	96.7036095	-67.697856	2.2758595	107.1596105
-44.500031	13.022237	103.816452	-19.147465	3.969325	101.854256	28.232086	-20.225069	97.123833	30.833473	31.917582	96.456879	29.5327795	5.8462565	96.790356	-67.8277095	2.0923935	106.918156
-43.855968	13.891521	103.677872	-19.25787	3.999973	101.82972	28.40583	-20.258743	97.052811	30.654842	31.997835	96.491264	29.530336	5.869546	96.7720375	-68.046076	2.1304	106.8874025
-43.166168	14.796916	103.605125	-19.448486	4.071436	101.869812	28.054901	-20.005924	97.264664	30.448452	32.107826	96.516724	29.2516765	6.050951	96.890694	-68.1486485	2.091921	106.84893
-42.351086	15.682648	103.462074	-19.727186	4.168032	101.896729	28.137234	-20.014481	97.272194	30.192801	32.200157	96.581421	29.1650175	6.092838	96.9268075	-68.6193895	2.243226	106.8666505
-41.073345	17.036856	102.858528	-20.031443	4.214741	101.73674	27.670467	-19.855604	97.753304	29.87285	32.252209	96.577621	28.7716585	6.1983025	97.1654625	-68.8345445	2.2311795	106.3080175
-40.134434	17.985147	102.021217	-20.140734	4.23841	101.348434	27.628193	-20.025177	98.143425	29.860058	32.121502	96.413368	28.7441255	6.0481625	97.2783965	-69.0255935	2.4286575	105.4184715
-39.102711	18.93631	100.877808	-20.16128	4.148436	100.791801	27.664618	-20.281435	98.596062	29.965734	31.836679	95.994713	28.815176	5.777622	97.2953875	-69.137736	2.51925	104.2882145
-38.009922	19.893866	99.773003	-20.199001	3.969604	100.161026	27.700397	-20.501879	98.862206	30.012768	31.553972	95.743904	28.8565825	5.5260465	97.303055	-69.2545845	2.4131615	103.018997
-36.949787	20.881985	99.164711	-20.304806	3.784432	99.712296	27.638758	-20.597397	98.782089	30.046295	31.440302	95.818703	28.8425265	5.4214525	97.300396	-69.4521385	2.1474115	102.124196
-35.840092	21.990364	98.898048	-20.507782	3.756927	99.43074	27.450653	-20.522049	98.485138	30.000422	31.587236	96.165176	28.7255375	5.5325935	97.325157	-69.7411015	1.9812605	101.536323
-34.768505	23.220583	98.888527	-20.746384	3.891991	99.169128	27.273283	-20.188906	97.941177	29.85413	32.019588	96.743767	28.5637065	5.915341	97.342472	-70.0564745	1.868641	100.995784
-33.158813	25.046122	98.850433	-21.282505	4.34549	98.61776	27.05023	-19.318104	97.037773	29.39469	32.910854	97.554604	28.22246	6.796375	97.2961885	-70.78747	1.894605	99.9393315
-32.105785	26.382006	98.716888	-21.72237	4.872762	98.236633	26.772196	-18.652157	96.546135	28.950792	33.553101	97.985992	27.861494	7.450472	97.2660635	-71.306234	2.295052	99.2072025
-31.065804	27.720943	98.727081	-22.191616	5.465519	97.901825	26.410406	-17.986649	96.142311	28.534565	34.232712	98.491707	27.4724855	8.1230315	97.317009	-71.8557175	2.8080065	98.486641
-29.942873	29.029856	98.827621	-22.688469	6.120942	97.578117	26.071476	-17.330473	95.764656	28.18574	34.94215	99.469345	27.128608	8.8058385	97.6170005	-72.505546	3.4360455	97.5392335
-28.897655	30.289444	99.219963	-23.189156	6.723282	97.271606	25.635735	-16.5746	95.34375	27.867069	35.596539	100.870003	26.751402	9.5109695	98.1068765	-73.129714	3.9355945	96.4363355
-27.911556	31.45191	99.780853	-23.72616	7.320031	96.821686	25.322823	-15.882644	94.633438	27.560228	36.092449	102.446114	26.4415255	10.1049025	98.539776	-73.8938455	4.5351595	95.103596
-26.968618	32.581108	100.420296	-24.157341	8.079469	96.336121	24.95813	-14.966205	93.868706	27.228954	36.598232	104.024506	26.093542	10.8160135	98.946606	-74.408224	5.3429245	93.725636
-25.396278	34.113636	101.066353	-24.455122	9.616102	95.911621	24.579107	-13.407324	92.733902	27.011341	37.480247	105.371162	25.795224	12.0364615	99.052532	-74.705468	7.1957425	92.77071
-24.25485	35.054226	101.03936	-24.510351	10.668312	95.665581	24.401049	-12.63744	92.32325	27.079451	37.776829	105.502174	25.74025	12.5696945	98.912712	-74.760952	8.7669295	92.41845
-23.178902	35.846733	100.854721	-24.511082	11.517071	95.530548	24.248133	-12.12141	92.077057	27.114677	38.181927	105.196213	25.681405	13.0302585	98.636635	-74.703569	10.0038835	92.424461
-22.13238	36.397552	100.659073	-24.556168	12.027022	95.525215	24.078335	-11.993006	92.029884	27.179409	38.833496	104.708649	25.628872	13.420245	98.3692665	-74.741208	10.633799	92.6811635
-21.077322	36.604668	100.460007	-24.625553	12.182387	95.62133	23.857628	-12.184962	92.151382	27.317274	38.813866	104.224991	25.587451	13.314452	98.1881865	-74.838557	11.050322	93.0544735
-20.105164	36.678566	100.334694	-24.671993	12.147179	95.744453	23.677431	-12.511309	92.315948	27.40579	38.638439	103.920616	25.5416105	13.063565	98.118282	-74.8855965	11.230793	93.370624
-19.265978	36.559963	100.417221	-24.86042	12.025811	95.824631	23.469002	-12.788057	92.476913	27.386549	38.463409	103.885269	25.4277755	12.837676	98.181091	-75.1486155	11.213946	93.468171
-18.140766	36.221462	100.684441	-25.198877	12.032593	95.772507	23.136711	-12.847545	92.428154	27.248404	37.862122	104.385521	25.1925575	12.5072885	98.4068375	-75.5903115	11.5578975	93.1381765
-17.469757	35.921059	100.674698	-25.396759	12.252255	95.728127	22.950766	-12.681659	92.296829	27.033943	38.456215	104.71666	24.9923545	12.887278	98.5067445	-75.7858725	11.617232	92.9495095
-16.722511	35.5228	100.598129	-25.503719	12.603305	95.735596	22.840973	-12.472742	92.335716	26.995283	38.451672	104.832291	24.918128	12.989465	98.5840035	-75.925566	12.217145	92.8871885
-15.906416	34.913517	100.402222	-25.568146	12.893775	95.765236	22.768459	-12.306582	92.487473	26.981058	38.743195	104.76757	24.8747585	13.2183065	98.6275215	-76.0110505	12.5692435	92.9029505
-15.195933	34.215733	100.246719	-25.550859	13.035647	95.851547	22.789879	-12.262956	92.716393	27.078125	38.564198	104.810486	24.934002	13.150621	98.7634395	-76.03572	12.920673	92.9396545
-14.477327	33.364109	100.167999	-25.513258	13.065198	95.924492	22.85581	-12.286286	92.9086	27.102921	38.589989	104.857925	24.9793655	13.1518515	98.8832625	-76.0058815	12.9785445	92.9657215
-13.795503	32.324551	100.12677	-25.476841	13.089365	96.015205	22.910629	-12.265167	93.02623	27.085253	38.628559	104.979218	24.997941	13.181696	99.002724	-75.951623	12.997034	93.027686
-12.743605	30.619387	99.761543	-25.412592	13.273829	96.089729	22.973289	-12.174097	93.203613	27.132166	38.75703	105.042587	25.0527275	13.2914665	99.1231	-75.8779115	13.2561915	93.056358
-12.024103	29.464287	99.194199	-25.444313	13.512813	96.118912	22.943111	-12.253811	93.60717	27.210962	38.849327	104.859329	25.0770365	13.297758	99.2332495	-75.9656625	13.727868	93.0045745
-11.380969	28.038662	98.546509	-25.523981	13.688159	96.139374	22.805853	-12.522475	94.362213	27.112761	39.267178	104.222954	24.959307	13.3723515	99.2925835	-76.007269	14.0039665	92.9861645
-10.757249	26.568672	98.080353	-25.665325	13.617961	96.278252	22.596615	-13.104834	95.347206	27.11694	38.985184	103.488861	24.8567775	12.940175	99.4180335	-76.1874275	14.295747	93.1384705
-10.147247	24.880159	97.843437	-25.880077	13.317092	96.489243	22.273138	-13.755081	96.519974	27.04764	38.483776	102.912163	24.660389	12.3643475	99.7160685	-76.420543	14.2698365	93.2624175
-9.608557	23.079737	97.723984	-26.129896	12.907714	96.761986	21.969347	-14.523855	97.62796	26.958254	37.931499	102.322594	24.4638005	11.703822	99.975277	-76.7235925	14.111606	93.548695
-9.085007	21.324633	97.724411	-26.412609	12.490598	96.974518	21.575598	-15.199351	98.742065	26.83481	37.303856	101.891235	24.205204	11.0522525	100.31665	-77.030422	13.9289435	93.632386
-8.30379	18.628935	97.809044	-26.697201	11.857327	97.157379	21.251749	-16.031338	100.197517	26.623911	36.558006	101.573608	23.93783	10.263334	100.8855625	-77.332232	13.45132	93.4291955
-7.739716	16.928995	97.888275	-26.734798	11.435039	97.149277	21.191998	-16.381416	100.77697	26.574883	36.151142	101.498627	23.8834405	9.884863	101.1377985	-77.3530365	12.985215	93.1607555
-7.156102	15.341467	97.938278	-26.592583	11.145379	97.140839	21.317909	-16.576797	100.916084	26.66398	35.945465	101.518372	23.9909445	9.684334	101.217228	-77.1761105	12.606424	93.06445
-6.594335	13.752285	97.996361	-26.343697	11.045716	97.16452	21.592388	-16.589764	100.890732	26.849457	35.920197	101.521812	24.2209225	9.6652165	101.206272	-76.9083165	12.4262155	93.122768
-6.008295	12.335275	98.084518	-26.087137	11.173898	97.18589	21.908867	-16.402842	100.850769	26.998255	36.091347	101.595772	24.453561	9.8442525	101.2232705	-76.627835	12.5035435	93.1485095
-5.447754	10.975477	98.154961	-25.919506	11.33103	97.215034	22.228621	-16.118645	100.836441	27.090916	36.373508	101.783546	24.6597685	10.1274315	101.3099935	-76.4987805	12.5346285	93.1200745
-4.958971	9.592317	98.268143	-25.75816	11.521343	97.228683	22.507729	-15.825629	100.858223	27.16678	36.671967	102.037308	24.8372545	10.423169	101.4477655	-76.3535745	12.619517	93.0096005
-4.17546	7.644687	98.225288	-25.505945	11.777995	97.11396	22.970837	-15.414615	100.786674	27.348289	37.106667	102.508606	25.159563	10.846026	101.64764	-76.171453	12.709964	92.58028
-3.718173	6.303388	98.11277	-25.301855	11.99867	96.885208	23.269859	-15.040867	100.703957	27.472845	37.478741	102.761482	25.371352	11.218937	101.7327195	-75.975062	12.778403	92.0376965
-3.225342	5.05724	97.916626	-25.092571	12.342301	96.497818	23.649591	-14.624651	100.744034	27.586123	37.905083	102.886841	25.617857	11.640216	101.8154375	-75.802999	13.044386	91.1801985
-2.800167	3.826434	97.724792	-24.816916	12.865615	96.02948	24.097248	-14.176959	101.105431	27.709951	38.345181	102.625359	25.9035995	12.084111	101.865395	-75.5374315	13.647119	90.193565
-2.398221	2.634627	97.72686	-24.394085	13.472356	95.680336	24.589001	-13.708138	101.875839	27.867922	38.692165	101.849731	26.2284615	12.4920135	101.862785	-75.0166315	14.4526985	89.497887
-2.055051	1.442325	98.058228	-23.961714	13.9615	95.538971	25.133907	-13.32133	103.043198	28.278187	38.958469	100.71756	26.706047	12.8185695	101.880379	-74.629475	15.1044305	89.197563
-1.767089	0.203353	98.669724	-23.469711	14.205464	95.622192	25.825993	-12.933157	104.271973	28.636473	39.029877	99.652008	27.231233	13.04836	101.9619905	-74.170655	15.362568	89.2823935
-1.331855	-1.541502	99.847183	-22.742777	14.106078	96.006027	26.933378	-12.577868	105.934074	29.066732	38.885834	98.591156	28.000055	13.153983	102.262615	-73.485609	15.058173	89.749439
-1.115038	-2.625828	100.47271	-22.301592	13.782585	96.246704	27.505844	-12.501728	106.885231	29.354704	38.797981	98.444542	28.430274	13.1481265	102.6648865	-73.033458	14.4170435	89.8285215
-0.924281	-3.648413	100.927032	-21.914839	13.361099	96.359398	28.066381	-12.504972	107.457161	29.579014	38.775185	98.64711	28.8226975	13.1351065	103.0521355	-72.6523755	13.5870915	89.6666605
-0.774119	-4.58004	101.069473	-21.53964	12.995204	96.380066	28.581778	-12.489308	107.748077	29.761124	38.867882	99.070686	29.171451	13.189287	103.4093815	-72.250731	12.801121	89.3507505
-0.618282	-5.370018	101.150826	-21.131594	12.772395	96.434044	29.109653	-12.33325	107.874916	29.991283	39.036789	99.474533	29.550468	13.3517695	103.6747245	-71.813656	12.1930205	89.1933635
-0.537808	-6.018471	101.241615	-20.733471	12.805462	96.585823	29.645786	-12.193159	107.924995	30.219851	39.240883	99.838165	29.9328185	13.523862	103.88158	-71.3997605	12.087062	89.290066
-0.588203	-6.497959	101.32132	-20.371754	13.071283	96.827431	30.070568	-11.935732	107.994827	30.48785	39.574123	100.277649	30.279209	13.8191955	104.136238	-71.022717	12.3233705	89.518624
-0.871789	-6.898084	101.595894	-20.014154	13.88292	97.186028	30.497234	-11.380735	108.245888	30.915794	40.329128	101.004807	30.706514	14.4741965	104.6253475	-70.734822	13.2916435	89.7467085
-1.183112	-7.01275	101.651802	-19.865108	14.559401	97.377106	30.653017	-10.975017	108.35257	31.130657	40.915646	101.504684	30.891837	14.9703145	104.928627	-70.622053	14.1484875	89.825585
-1.491795	-7.078668	101.637352	-19.714071	15.252831	97.60331	30.799072	-10.490872	108.359108	31.350512	41.494606	101.887215	31.074792	15.501867	105.1231615	-70.502934	15.003795	90.0834585
-1.840853	-7.091575	101.561607	-19.520538	15.867827	97.831284	31.011604	-9.936242	108.268654	31.554085	42.087833	102.181458	31.2828445	16.0757955	105.225056	-70.3239205	15.6598585	90.437512
-2.201007	-7.094587	101.420677	-19.234222	16.38628	98.063156	31.336048	-9.383289	108.052864	31.708786	42.650829	102.398827	31.522417	16.63377	105.2258455	-69.990861	16.13879	90.9004665
-2.628529	-7.025064	101.408676	-18.896502	16.818802	98.261093	31.728273	-8.814587	107.943466	31.884432	43.129532	102.374992	31.8063525	17.1574725	105.159229	-69.5993565	16.4801315	91.362957
-3.105824	-6.992944	101.52018	-18.492998	17.120161	98.443428	32.217567	-8.365958	108.03894	32.051613	43.497444	102.118912	32.13459	17.565743	105.078926	-69.120586	16.674579	91.80793
-3.917659	-6.996256	101.854111	-17.824286	17.078314	98.77681	33.045879	-8.0191	108.318695	32.294048	43.70092	101.508331	32.6699635	17.84091	104.913513	-68.3185355	16.315718	92.640107
-4.558935	-7.047766	102.137505	-17.411543	16.769058	99.018639	33.576332	-7.948412	108.515762	32.541088	43.60656	101.098061	33.05871	17.829074	104.8069115	-67.881796	15.709042	93.2303665
-5.265566	-7.064191	102.307106	-17.041401	16.404402	99.250374	34.030003	-8.037114	108.703056	32.874813	43.426685	100.696388	33.452408	17.6947855	104.699722	-67.53521	15.1140185	93.801026
-6.059497	-7.068758	102.27951	-16.725227	16.093454	99.414703	34.371304	-8.234975	108.737709	33.102997	43.197708	100.542686	33.7371505	17.4813665	104.6401975	-67.1876045	14.7055415	94.1892085
-6.90768	-6.975302	102.037621	-16.431519	15.879419	99.542961	34.563301	-8.387268	108.551933	33.381565	43.11021	100.539886	33.972433	17.361471	104.5459095	-66.835471	14.397367	94.5400125
-7.845506	-6.755683	101.712593	-16.172876	15.997984	99.631767	34.70253	-8.33111	108.201408	33.729366	43.262199	100.735603	34.215948	17.4655445	104.4685055	-66.5617	14.5304235	94.7950285
-8.845091	-6.368537	101.211594	-15.973277	16.458403	99.658646	34.838345	-8.097485	107.794746	34.113895	43.665405	101.146355	34.47612	17.78396	104.4705505	-66.422674	15.132846	94.8467415
-10.399355	-5.629169	100.192131	-15.667835	17.560116	99.685356	35.060005	-7.388563	106.986473	34.610443	44.644466	102.089706	34.835224	18.6279515	104.5380895	-66.170894	16.4922805	94.8326225
-11.48486	-5.066775	99.327477	-15.477429	18.46682	99.672638	35.152481	-6.679972	106.262146	34.85931	45.51733	102.995918	35.0058955	19.418679	104.629032	-65.9607535	17.514961	94.716244
-12.612879	-4.488622	98.386055	-15.347031	19.483744	99.63884	35.226833	-5.843931	105.46701	35.110981	46.458916	103.942261	35.168907	20.3074925	104.7046355	-65.862969	18.6599955	94.5730445
-13.807612	-3.93995	97.623428	-15.220705	20.545382	99.704269	35.234646	-4.907074	104.897476	35.309486	47.400394	104.727303	35.272066	21.24666	104.8123895	-65.713476	19.844104	94.5961485
-15.036602	-3.501884	97.110001	-15.193812	21.51055	99.773949	35.311707	-4.038483	104.470428	35.415215	48.257198	105.358398	35.363461	22.1093575	104.914413	-65.751085	20.9117425	94.633485
-16.329048	-3.265506	96.927109	-15.154769	22.244053	99.883614	35.390671	-3.307406	104.328552	35.441544	48.936958	105.588242	35.4161075	22.814776	104.958397	-65.7256455	21.67333	94.808831
-17.677404	-3.285543	97.243919	-15.129368	22.640648	100.020409	35.518448	-2.822783	104.491058	35.354607	49.343346	105.393326	35.4365275	23.2602815	104.942192	-65.6952635	22.0210145	95.098626
-19.801571	-3.730649	98.505318	-15.071819	22.48143	100.235046	35.815571	-2.634992	105.124428	35.070827	49.440002	104.479263	35.443199	23.402505	104.8018455	-65.586837	21.560355	95.6682465
-21.245058	-4.336423	99.639244	-15.027573	21.813091	100.443924	36.025124	-2.974719	105.74987	34.99464	48.988586	103.377571	35.509882	23.0069335	104.5637205	-65.565028	20.6192485	96.3241275
-22.764645	-5.033219	100.837158	-14.93695	20.798094	100.739464	36.207985	-3.592783	106.484009	34.868618	48.046253	102.27256	35.5383015	22.226735	104.3782845	-65.4122015	19.369453	97.1006435
-24.319889	-5.74062	102.094147	-14.812933	19.58692	101.156326	36.400749	-4.410102	107.157646	34.79977	46.89043	101.225868	35.6002595	21.240164	104.191757	-65.2261255	17.933676	98.120895
-25.834919	-6.37743	103.460442	-14.680961	18.374807	101.658035	36.562908	-5.2298	107.882713	34.840683	45.682423	100.230118	35.7017955	20.2263115	104.0564155	-65.0637175	16.5233025	99.2596545
-27.405907	-6.928035	104.761383	-14.582814	17.218456	102.166458	36.668118	-6.0927	108.741592	34.806763	44.439915	99.363045	35.7374405	19.1736075	104.0523185	-64.9030685	15.2633045	100.2805975
-29.004377	-7.388523	105.762161	-14.569932	16.138149	102.5923	36.763084	-6.912111	109.598686	34.750282	43.30389	98.69278	35.756683	18.1958895	104.145733	-64.896547	14.0804085	101.038867
-31.420702	-7.867853	106.678116	-14.583405	14.7169	103.109978	36.734276	-8.11229	110.560081	34.766914	41.838402	98.109787	35.750595	16.863056	104.334934	-64.917405	12.570744	101.885022
-33.056477	-8.034391	106.957153	-14.541362	13.968603	103.43354	36.675457	-8.78454	110.696671	34.746906	41.188038	98.005302	35.7111815	16.201749	104.3509865	-64.7939055	11.735457	102.5160935
-34.665794	-8.009282	107.158539	-14.522732	13.49636	103.743492	36.64653	-9.230663	110.497368	34.775291	40.880451	98.013374	35.7109105	15.824894	104.255371	-64.7563745	11.167826	103.231613
-36.232059	-7.790104	107.32238	-14.481044	13.2855	104.058159	36.667614	-9.405238	110.14196	34.744827	40.909405	98.080429	35.7062205	15.7520835	104.1111945	-64.6683085	10.8189165	104.0051235
-37.770508	-7.416935	107.599464	-14.437119	13.252676	104.380035	36.775085	-9.375404	109.701363	34.653637	41.121082	98.130257	35.714361	15.872839	103.91581	-64.588599	10.632513	104.84426
-39.300354	-6.828	107.932732	-14.391297	13.247603	104.692039	36.843761	-9.196691	109.2845	34.466591	41.365578	98.137077	35.655176	16.0844435	103.7107885	-64.43777	10.4107625	105.6732895
-40.819134	-6.236238	108.424774	-14.333431	13.17433	105.062447	36.929268	-8.989803	108.840958	34.229424	41.610088	98.018372	35.579346	16.3101425	103.429665	-64.246208	10.0385175	106.695229
-43.030548	-5.246726	109.454956	-14.164646	12.833972	105.717705	37.151936	-8.757549	108.168884	33.796009	41.806473	97.798866	35.4739725	16.524462	102.983875	-63.8032645	9.143482	108.451535
-44.393841	-4.493396	110.168816	-14.049236	12.504697	106.177917	37.297596	-8.676199	107.843079	33.479061	41.865173	97.705246	35.3883285	16.594487	102.7741625	-63.4868005	8.414907	109.5816715
-45.820522	-3.655074	110.796806	-13.984476	12.17974	106.619621	37.34156	-8.668646	107.607521	33.257252	41.922478	97.775299	35.299406	16.626916	102.69141	-63.268358	7.732564	110.547832
-47.17292	-2.684737	111.329353	-14.034412	11.875857	107.059479	37.199062	-8.745749	107.424667	33.119877	41.965923	98.073318	35.1594695	16.610087	102.7489925	-63.2282935	7.141627	111.3699655
-48.576103	-1.646602	111.83828	-14.123912	11.538463	107.55764	36.916466	-8.941773	107.240295	33.021206	41.874218	98.531158	34.968836	16.4662225	102.8857265	-63.21666	6.6107035	112.2295535
-49.60659	-0.609827	112.344025	-14.282109	11.191904	108.096786	36.585228	-9.225874	106.916687	33.007481	41.805927	99.206917	34.7963545	16.2900265	103.061802	-63.3605725	6.0937815	113.13177
-51.261414	0.740392	112.719452	-14.486172	10.906139	108.597908	36.094372	-9.542532	106.537804	33.069645	41.766407	100.064468	34.5820085	16.1119375	103.301136	-63.5543525	5.7003405	113.89468
-52.786575	2.809669	113.235733	-14.903288	10.738019	109.247757	35.240463	-9.775825	105.567345	33.149162	41.87421	101.559998	34.1948125	16.0491925	103.5636715	-64.0013885	5.4268455	114.9318425
-52.064598	4.480004	113.292671	-15.251236	10.849653	109.493767	34.660156	-9.736583	104.860596	33.117382	42.127399	102.600334	33.888769	16.195408	103.730465	-64.391241	5.503898	115.257069
-52.986217	5.500486	113.195671	-15.680264	11.13011	109.584465	34.089432	-9.525482	104.146423	33.022301	42.469406	103.586067	33.5558665	16.471962	103.866245	-64.9163945	5.788258	115.302685
-53.085293	6.958492	112.960556	-16.124237	11.475841	109.544495	33.506046	-9.218626	103.512825	32.846416	42.823101	104.258522	33.176231	16.8022375	103.8856735	-65.424705	6.1494445	115.2033165
-53.11911	8.433724	112.716148	-16.542952	11.812971	109.394028	33.274452	-9.127544	102.852974	32.623135	43.141563	104.612495	32.9487935	17.0070095	103.7327345	-66.0346975	6.6189325	115.0553215
-52.953732	9.845595	112.349831	-16.958065	12.103962	109.152893	32.560379	-8.760981	102.664101	32.357498	43.362816	104.751251	32.4589385	17.3009175	103.707676	-66.3750685	6.9070065	114.59811
-52.716255	11.29338	112.063965	-17.239363	12.290658	108.944	32.256115	-8.65259	102.484451	32.154022	43.444572	104.770264	32.2050685	17.395991	103.6273575	-66.6837945	7.185325	114.2606425
-52.289139	13.27084	111.805283	-17.393507	12.368702	108.788765	32.066463	-8.788544	102.546013	32.115631	43.407429	104.730652	32.091047	17.3094425	103.6383325	-66.878061	7.4279615	113.9391975
-51.763302	14.502952	111.646744	-17.459642	12.322946	108.780182	31.997549	-8.919391	102.734009	32.134007	43.332863	104.806343	32.065778	17.206736	103.770176	-66.985062	7.439156	113.790188
-51.237267	15.80188	111.432205	-17.532291	12.337479	108.748581	31.9471	-8.991342	102.993607	32.117718	43.293922	104.926231	32.032409	17.15129	103.959919	-67.096991	7.523668	113.537243
-50.749863	17.081194	111.269363	-17.628183	12.443187	108.737389	31.924843	-8.941531	103.224014	32.080574	43.35635	105.01207	32.0027085	17.2074095	104.118042	-67.2590745	7.6789645	113.356736
-50.06963	18.293262	111.138176	-17.727934	12.560749	108.761307	31.888836	-8.843898	103.435242	32.019161	43.453533	105.102562	31.9539985	17.3048175	104.268902	-67.4098665	7.8166805	113.253712
-49.369377	19.543615	111.073891	-17.849968	12.611268	108.774673	31.815884	-8.734508	103.475098	31.955496	43.595295	105.325447	31.88569	17.4303935	104.4002725	-67.585626	7.7921425	113.1490735
-48.732021	20.75839	110.986969	-17.967459	12.635676	108.749283	31.694233	-8.645671	103.418434	31.863897	43.713284	105.643379	31.779065	17.5338065	104.5309065	-67.713983	7.7375455	112.9676595
-47.503929	22.540539	110.824875	-18.217461	12.804206	108.604797	31.484676	-8.453517	103.080414	31.778101	43.883072	106.049072	31.6313885	17.7147775	104.564743	-68.0663105	7.8936345	112.644851
-46.640274	23.767073	110.692726	-18.362488	12.953952	108.427582	31.256395	-8.293068	102.732895	31.687254	44.043797	106.228699	31.4718245	17.8753645	104.480797	-68.1968005	8.0325395	112.374367
-45.766483	24.959335	110.514534	-18.543633	13.169217	108.167557	31.042603	-8.119693	102.290283	31.568592	44.141529	106.22599	31.3055975	18.010918	104.2581365	-68.3928635	8.327516	112.0769775
-44.786469	26.100323	110.273933	-18.702967	13.35162	107.843376	30.817743	-7.971297	101.75325	31.422127	44.219173	106.140503	31.119935	18.123938	103.9468765	-68.525869	8.579302	111.7398755
-43.744205	27.204365	110.044792	-18.82118	13.446629	107.511497	30.637867	-7.865825	101.172707	31.321012	44.235428	106.042145	30.9794395	18.1848015	103.607426	-68.6217995	8.7084565	111.415568
-42.697094	28.201023	109.956535	-18.858423	13.42663	107.197655	30.499893	-7.809781	100.593674	31.244629	44.258377	105.993378	30.872261	18.224298	103.293526	-68.589107	8.628962	111.101784
-41.504337	29.130268	109.806038	-18.916542	13.424267	106.916298	30.407206	-7.753065	100.083672	31.189262	44.235523	106.094345	30.798234	18.241229	103.0890085	-68.631318	8.607305	110.7435875
-39.660645	30.397663	109.666763	-18.956228	13.419834	106.556702	30.335258	-7.699247	99.511246	31.222439	44.22263	106.275162	30.7788485	18.2616915	102.893204	-68.6913045	8.5779765	110.2202
-38.420341	31.155256	109.428253	-18.998219	13.449009	106.276047	30.341721	-7.654966	99.216545	31.225311	44.215195	106.517883	30.783516	18.2801145	102.867214	-68.779954	8.6179035	109.68488
-37.058041	31.91923	108.92469	-19.04306	13.488976	105.923615	30.333858	-7.645971	99.039856	31.225267	44.223885	106.666336	30.7795625	18.288957	102.853096	-68.8656825	8.688995	108.994134
-35.748661	32.631607	108.123566	-19.191975	13.608381	105.438759	30.302176	-7.760023	99.145683	31.275967	44.188244	106.634399	30.7890715	18.2141105	102.890041	-69.1730215	9.0026515	107.987477
-34.401642	33.286385	107.036636	-19.404987	13.709167	104.884979	30.17947	-8.080898	99.531204	31.34498	44.03994	106.326447	30.762225	17.979521	102.9288255	-69.572199	9.438813	106.8411325
-32.933468	33.912807	106.156418	-19.629725	13.754702	104.480835	29.951876	-8.462193	99.936745	31.356913	43.746098	105.955032	30.6543945	17.6419525	102.9458885	-69.9138445	9.8674515	106.0157815
-31.512741	34.428513	105.524635	-19.868504	13.726836	104.233208	29.739931	-8.914981	100.488663	31.310972	43.366802	105.783905	30.5254515	17.2259105	103.136284	-70.2624595	10.2277615	105.330132
-29.291195	35.033653	104.896835	-20.199244	13.4553	104.005753	29.424646	-9.592349	101.171181	31.265131	42.832954	105.725983	30.3448885	16.6203025	103.448582	-70.7433765	10.2902975	104.562924
-27.885103	35.359444	104.621765	-20.503281	13.211651	103.836678	29.110998	-9.963698	101.405563	31.103779	42.518463	105.779518	30.1073885	16.2773825	103.5925405	-71.1139505	10.1459195	104.0808155
-26.513556	35.659988	104.281105	-20.819054	13.040596	103.51989	28.823959	-10.24451	101.533417	30.91864	42.261028	105.8144	29.8712995	16.008259	103.6739085	-71.5094075	10.072933	103.3658715
-25.228086	36.083897	103.892685	-21.194315	12.953958	103.064659	28.528851	-10.434875	101.603127	30.706718	42.064957	105.94239	29.6177845	15.815041	103.7727585	-72.0064145	10.092875	102.3565595
-23.810629	36.33744	103.271973	-21.626654	12.962392	102.494873	28.204765	-10.553045	101.709724	30.416384	41.949497	106.085732	29.3105745	15.698226	103.897728	-72.5638825	10.226558	101.092018
-22.390717	36.678352	102.669441	-22.004286	13.007413	101.892303	27.858765	-10.645607	101.880882	30.115614	41.851765	106.175659	28.9871895	15.603079	104.0282705	-72.9957615	10.411747	99.7563355
-21.080339	36.96941	102.131119	-22.357384	13.08593	101.300606	27.521143	-10.743919	102.04097	29.900709	41.72683	106.240105	28.710926	15.4914555	104.1405375	-73.425694	10.6804045	98.4606745
-19.115944	37.360641	101.568695	-22.80427	13.142328	100.639214	27.059635	-10.925274	102.377274	29.674944	41.475338	106.236824	28.3672895	15.275032	104.307049	-73.9758295	11.009624	96.971379
-17.892876	37.602535	101.395287	-23.091217	13.133361	100.311806	26.745527	-11.105155	102.608505	29.56712	41.265396	106.376923	28.1563235	15.0801205	104.492714	-74.3387575	11.1866015	96.130898
-16.751625	37.797184	101.306953	-23.371153	13.084819	99.960587	26.453093	-11.287715	102.957603	29.407131	41.074795	106.59156	27.930112	14.89354	104.7745815	-74.672418	11.276098	95.1465925
-15.667185	37.957161	101.225128	-23.673517	13.050895	99.578316	26.200333	-11.472217	103.225311	29.228598	40.841122	106.981384	27.7144655	14.6844525	105.1033475	-75.0614995	11.4173375	94.0532845
-14.67238	38.11837	101.12603	-23.857216	13.059786	99.197296	25.949541	-11.618211	103.454063	29.086559	40.732758	107.25808	27.51805	14.5572735	105.3560715	-75.232482	11.5622985	93.0385205
-13.723652	38.268627	100.956749	-23.927132	13.10983	98.87632	25.798475	-11.713514	103.691116	29.015366	40.649635	107.358994	27.4069205	14.4680605	105.525055	-75.2611845	11.7515995	92.227585
-12.832334	38.422211	100.75573	-23.86447	13.136824	98.60804	25.927036	-11.78968	103.799118	28.997246	40.588177	107.285782	27.462141	14.3992485	105.54245	-75.191081	11.8743995	91.67363
-11.615317	38.605621	100.381744	-23.62426	13.079454	98.229378	26.297092	-11.772102	103.850876	28.988871	40.518562	107.11573	27.6429815	14.37323	105.483303	-74.8915015	11.785678	90.975453
-10.947345	38.741852	100.171509	-23.395439	13.105779	97.971344	26.596996	-11.638479	103.784622	28.946247	40.615635	107.029617	27.7716215	14.488578	105.4071195	-74.5624995	11.72298	90.5355685
-10.419518	38.885193	100.103188	-23.161421	13.175061	97.818893	26.914675	-11.463284	103.538849	28.950211	40.729462	106.919029	27.932443	14.633089	105.228939	-74.255285	11.717033	90.408847
-10.035591	39.024246	100.20919	-22.890087	13.282043	97.702019	27.261772	-11.173294	103.010109	28.989904	40.892475	106.902847	28.125838	14.8595905	104.956478	-73.906012	11.7044955	90.44756
-9.804652	39.153934	100.373825	-22.664797	13.487288	97.606537	27.502001	-10.833302	102.3759	29.025455	41.126518	106.911827	28.263728	15.146608	104.6438635	-73.593322	11.827968	90.5692105
-9.746082	39.284443	100.596748	-22.523903	13.787435	97.535873	27.667019	-10.471462	101.634598	29.074045	41.385139	106.972267	28.370532	15.4568385	104.3034325	-73.418338	12.1180315	90.7683135
-9.785991	39.37524	100.901428	-22.412838	14.140134	97.503105	27.785284	-10.090265	100.76693	29.12933	41.663719	107.113205	28.457307	15.786727	103.9400675	-73.282983	12.493541	91.0661425
-10.086356	39.356133	101.258835	-22.385805	14.884406	97.604774	27.748018	-9.356592	99.483017	29.157209	42.17709	107.158386	28.4526135	16.410249	103.3207015	-73.2242235	13.358563	91.8888465
-10.365459	39.350773	101.331017	-22.410294	15.551122	97.764137	27.669552	-8.84276	98.749039	29.169744	42.533794	106.954445	28.419648	16.845517	102.851742	-73.240236	14.256727	92.676532
-10.697001	39.229389	101.306999	-22.413027	16.274784	98.070648	27.483746	-8.343552	98.157051	29.225904	42.92226	106.506134	28.354825	17.289354	102.3315925	-73.180879	15.260214	93.8097035
-11.033366	39.129559	101.186729	-22.412294	16.956444	98.400909	27.12105	-7.830469	97.658234	29.299025	43.233105	105.664894	28.2100375	17.701318	101.661564	-73.0346255	16.21157	95.140254
-11.248371	38.902809	101.021324	-22.379082	17.596968	98.751907	26.874104	-7.688059	96.816605	29.347229	43.375061	104.522934	28.1106665	17.843501	100.6697695	-72.8688305	17.350435	96.8340445
-11.546678	38.549416	100.732849	-22.296091	18.100573	99.111908	26.517799	-7.501242	96.014145	29.384428	43.511265	103.183578	27.9511135	18.0050115	99.5988615	-72.5432955	18.1961345	98.6249545
-11.782399	38.052547	100.331322	-22.203276	18.495584	99.385513	26.172003	-7.453171	95.228317	29.42906	43.578697	101.620689	27.8005315	18.062763	98.424503	-72.2070835	18.928405	100.346523
-12.090455	37.219135	99.481148	-22.113333	18.782526	99.478195	25.683281	-7.717322	94.314041	29.380747	43.348465	99.22065	27.532014	17.8155715	96.7673455	-71.75868	19.7494805	102.1890445
-12.070589	36.669739	98.836273	-22.109709	18.642988	99.343491	25.400019	-8.187424	93.936279	29.29233	42.946384	97.733582	27.3461745	17.37948	95.8349305	-71.5655925	19.906496	102.8520515
-11.995229	35.935345	98.029617	-22.102781	18.282053	99.068069	25.147449	-8.829155	93.671913	29.242012	42.32983	96.362244	27.1947305	16.7503375	95.0170785	-71.4002925	19.8137685	103.1190595
-11.813017	35.057068	97.250214	-22.095858	17.832331	98.699509	24.945471	-9.584515	93.529968	29.216825	41.613064	95.168594	27.081148	16.0142745	94.349281	-71.272864	19.6503875	103.049737
-11.53296	34.255207	96.51104	-22.089607	17.358797	98.371971	24.839096	-10.27017	93.490395	29.276062	40.888123	94.274849	27.057579	15.3089765	93.882622	-71.236793	19.4086175	102.86132
-11.144884	33.369179	96.078056	-22.061224	16.915188	98.124252	24.765305	-10.864154	93.520996	29.354004	40.289967	93.771332	27.0596545	14.7129065	93.646164	-71.1821025	19.1174695	102.60234
-10.686838	32.621288	95.797874	-22.04574	16.573311	97.943779	24.799486	-11.269841	93.611183	29.449732	39.931995	93.649559	27.124609	14.331077	93.630371	-71.216089	18.815545	102.257187
-9.89174	31.743616	95.664063	-22.048252	16.392765	97.716095	24.884357	-11.441433	93.753723	29.527197	39.834682	93.815033	27.205777	14.1966245	93.784378	-71.302281	18.5889055	101.647812
-9.244699	31.309813	95.624313	-22.06971	16.480694	97.601578	24.932449	-11.299966	93.695709	29.512337	40.015232	94.065735	27.222393	14.357633	93.880722	-71.361813	18.603755	101.322434
-8.480029	31.038582	95.634705	-22.089832	16.591631	97.398056	25.014288	-10.97535	93.46389	29.456802	40.345833	94.40303	27.235545	14.6852415	93.93346	-71.415209	18.4980205	100.862652
-7.623363	30.694082	95.613045	-22.139603	16.746374	97.069077	25.091976	-10.519118	92.99231	29.374378	40.797806	94.874603	27.233177	15.139344	93.9334565	-71.512383	18.353404	100.2046975
-6.74178	30.398365	95.559631	-22.183041	16.950081	96.605087	25.172997	-10.002462	92.383705	29.283098	41.324776	95.39817	27.2280475	15.661157	93.8909375	-71.5941295	18.239005	99.3192365
-6.015946	30.185266	95.548706	-22.25815	17.262911	96.009094	25.274012	-9.415243	91.689392	29.192337	41.883438	95.814949	27.2331745	16.2340975	93.7521705	-71.7494745	18.2917245	98.2660175
-5.332799	30.04287	95.109383	-22.191202	17.675804	95.366463	25.409416	-8.811753	90.945511	29.11446	42.445156	95.841095	27.261938	16.8167015	93.393303	-71.644342	18.5349065	97.339623
-4.155494	29.676216	94.185524	-21.991859	18.324345	94.551399	25.645245	-8.035892	89.994225	29.100752	43.09444	95.144165	27.3729985	17.529274	92.569195	-71.3567165	19.119416	96.533603
-3.303315	29.353853	93.606934	-21.870655	18.618717	94.067726	25.789032	-7.778344	89.558586	29.105619	43.364326	94.580093	27.4473255	17.792991	92.0693395	-71.1886355	19.444443	96.0661125
-2.437719	28.992641	92.946396	-21.858828	18.724155	93.51413	25.85918	-7.629564	89.200264	29.111227	43.508408	94.124939	27.4852035	17.939422	91.6626015	-71.2028595	19.508888	95.3656585
-1.48828	28.543663	92.287109	-21.895433	18.716419	92.820328	25.89193	-7.557827	88.784447	29.096989	43.599018	93.805687	27.4944595	18.0205955	91.295067	-71.2853255	19.4122425	94.345589
-0.47125	27.94038	91.656616	-21.932974	18.668552	92.008408	25.915422	-7.41476	88.171455	29.025873	43.708485	93.710503	27.4706475	18.1468625	90.940979	-71.3365955	19.1902415	93.075837
0.539476	27.364372	91.113075	-21.951937	18.746536	91.13385	26.013762	-7.127252	87.459335	28.964939	43.94453	93.723267	27.4893505	18.408639	90.591301	-71.3932245	19.084433	91.676399
1.535362	26.804316	90.489464	-21.929668	18.959494	90.190224	26.202551	-6.694464	86.781105	28.9415	44.282536	93.808434	27.5720255	18.794036	90.2947695	-71.4313615	19.124952	90.0856785
3.165392	25.838863	89.370193	-21.713737	19.553724	88.779541	26.476791	-5.906201	85.864326	28.961185	44.946419	93.740166	27.718988	19.520109	89.802246	-71.146462	19.587339	87.756836
4.188897	25.178051	88.71183	-21.464989	19.998571	88.111176	26.710913	-5.431173	85.370453	28.997061	45.37743	93.528427	27.853987	19.9731285	89.44944	-70.783965	20.0240135	86.772912
5.131622	24.281193	88.343605	-21.258398	20.368835	87.735916	26.986145	-5.204791	85.246696	29.223213	45.641712	93.378609	28.104679	20.2184605	89.3126525	-70.621475	20.5192095	86.1591795
6.060412	23.179419	88.297783	-21.206024	20.578747	87.580185	27.015499	-5.140744	85.795494	29.39488	45.740246	93.568321	28.2051895	20.299751	89.6819075	-70.6172375	20.857743	85.4784625
6.868721	21.995935	88.57354	-21.221371	20.61092	87.480103	27.040964	-5.244931	86.704582	29.44371	45.729942	94.022537	28.242337	20.2425055	90.3635595	-70.685079	20.9793345	84.5966465
7.625984	20.690424	88.989662	-21.270931	20.570368	87.418854	27.135962	-5.422485	88.005035	29.443445	45.667431	94.620987	28.2897035	20.122473	91.313011	-70.8315655	21.018263	83.524697
8.398873	19.21839	89.605415	-21.242832	20.491926	87.447929	27.425522	-5.637479	89.597771	29.453554	45.652935	95.341637	28.439538	20.007728	92.469704	-70.925202	20.976124	82.426154
9.362662	17.067768	90.952591	-20.942902	20.307346	87.675018	28.160721	-5.945314	92.549294	29.625984	45.567226	96.176674	28.8933525	19.810956	94.362984	-70.7791565	20.803736	80.987052
9.960658	15.540592	91.90934	-20.574276	20.047569	87.882378	28.702923	-6.114272	94.524506	29.86829	45.4921	96.712669	29.2856065	19.688914	95.6185875	-70.4341585	20.406224	80.1461685
10.449085	14.044015	92.897476	-20.166561	19.780092	88.154663	29.297325	-6.280339	96.492928	30.114922	45.439907	97.123497	29.7061235	19.579784	96.8082125	-70.0392455	19.9804	79.5011135
10.843586	12.613111	93.841454	-19.743992	19.456755	88.473717	29.841269	-6.359993	98.224434	30.374897	45.345474	97.519394	30.108083	19.4927405	97.871914	-69.596067	19.4207695	79.07552
11.133935	11.133203	94.738976	-19.371071	19.144657	88.786247	30.302155	-6.42775	99.72963	30.63036	45.308571	97.812431	30.4662575	19.4404105	98.7710305	-69.2083995	18.8489035	78.8014635
11.274554	9.751525	95.56424	-19.077387	18.85268	89.161751	30.680948	-6.46486	101.116142	30.822273	45.201607	97.994072	30.7516105	19.3683735	99.555107	-68.9063845	18.3369865	78.768395
11.244681	8.530668	96.391037	-18.842182	18.581045	89.55938	31.077272	-6.494165	102.362656	30.888256	45.148266	98.209747	30.982764	19.3270505	100.2862015	-68.667128	17.8350395	78.8325585
10.890458	6.761755	97.392281	-18.60268	18.200493	90.082565	31.454626	-6.475128	103.864029	30.880428	45.059551	98.448845	31.167527	19.2922115	101.156437	-68.372887	17.1087745	79.008693
10.456138	5.637704	97.884132	-18.505381	17.969004	90.394241	31.628338	-6.510692	104.648483	30.861917	44.94891	98.585114	31.2451275	19.219109	101.6167985	-68.2558895	16.718899	79.1716835
9.905058	4.641825	98.206055	-18.402966	17.675732	90.673813	31.734365	-6.564645	105.253235	30.889317	44.853611	98.784515	31.311841	19.144483	102.018875	-68.117773	16.206981	79.328751
9.305164	3.761635	98.352463	-18.291864	17.446184	91.01297	31.856853	-6.621706	105.569717	30.943638	44.790901	99.036392	31.4002455	19.0845975	102.3030545	-67.9839735	15.8077705	79.7228855
8.551782	2.93041	98.286995	-18.144672	17.253014	91.428223	32.05352	-6.652729	105.630791	31.045782	44.769062	99.294128	31.549651	19.0581665	102.4624595	-67.838995	15.4478615	80.3939865
7.671607	2.267706	98.262703	-17.977953	17.289156	91.893616	32.342155	-6.54157	105.554008	31.127188	44.904743	99.564949	31.7346715	19.1815865	102.5594785	-67.6905775	15.3967255	81.2277535
6.717191	1.734547	98.336639	-17.777426	17.416527	92.525024	32.67878	-6.312684	105.571625	31.253529	45.135765	99.855385	31.9661545	19.4115405	102.713505	-67.5210065	15.4215135	82.336543
4.943948	1.108244	98.633987	-17.44038	17.647509	93.742378	33.354618	-5.911406	105.928253	31.484329	45.55579	100.277733	32.4194735	19.822192	103.102993	-67.3002335	15.472826	84.381763
3.643995	0.794019	99.057098	-17.231163	17.839533	94.65097	33.763248	-5.629324	106.354309	31.631237	45.818287	100.586273	32.6972425	20.0944815	103.470291	-67.1595685	15.5845845	85.831649
2.168044	0.629169	99.471611	-17.080589	18.073044	95.644066	34.085617	-5.396758	106.765984	31.85376	45.994881	100.878929	32.9696885	20.2990615	103.8224565	-67.1308665	15.8470265	87.4656755
0.534542	0.493087	99.889427	-17.014879	18.358494	96.644722	34.267094	-5.249001	107.088387	32.076828	46.148346	101.330185	33.171961	20.4496725	104.209286	-67.201719	16.2673155	89.080158
-1.129211	0.482041	100.164474	-17.050955	18.685623	97.655937	34.310417	-5.052078	107.244301	32.17408	46.439404	102.097153	33.2422485	20.693663	104.670727	-67.3441585	16.677583	90.641147
-3.012787	0.530745	100.466003	-17.202663	19.142122	98.672417	34.232861	-4.699934	107.327759	32.124027	46.870609	103.009918	33.178444	21.0853375	105.1688385	-67.58377	17.1989065	92.1759955
-4.892752	0.653303	100.846115	-17.401258	19.60141	99.606026	34.156521	-4.209143	107.468758	31.959347	47.427761	103.99221	33.057934	21.609309	105.730484	-67.86045	17.593511	93.481568
-7.925054	0.956774	101.323555	-17.771832	20.171291	100.651184	34.113605	-3.492754	107.811234	31.480947	48.258705	105.216339	32.797276	22.3829755	106.5137865	-68.34094	17.9596065	94.7885815
-9.937755	1.144184	101.523422	-17.945921	20.449139	101.15564	34.023869	-3.172398	108.061539	31.15567	48.525497	105.604187	32.5897695	22.6765495	106.832863	-68.4816115	18.2217285	95.478417
-12.065283	1.370582	101.70224	-18.0208	20.683033	101.570213	33.962994	-3.032869	108.157028	30.946196	48.675568	105.767014	32.454595	22.8213495	106.962021	-68.496195	18.5447165	96.178405
-14.19013	1.551968	101.910843	-18.035212	20.868183	101.991364	33.89484	-2.922217	108.106102	30.944717	48.743542	105.780876	32.4197785	22.9106625	106.943489	-68.4902025	18.8257035	97.039239
-16.339298	1.763241	102.208694	-18.00634	20.982359	102.472115	33.786549	-2.841992	107.973305	31.054529	48.681797	105.763611	32.420539	22.9199025	106.868458	-68.433219	19.0448155	98.075772
-18.489748	1.974945	102.419495	-17.949793	20.993116	102.93647	33.74876	-2.848587	107.891991	31.146971	48.639931	105.853989	32.4478655	22.895672	106.87299	-68.3474515	19.09056	98.99995
-20.626936	2.131038	102.537796	-17.871065	20.870136	103.34494	33.706154	-2.882611	107.59864	31.22888	48.57021	105.975677	32.467517	22.8437995	106.7871585	-68.209647	18.8964725	99.9027215
-23.915144	2.397097	102.763412	-17.703815	20.732801	103.92189	33.596184	-2.69874	106.430481	31.331497	48.590206	105.979034	32.4638405	22.945733	106.2047575	-67.8714705	18.519869	101.6390225
-26.123058	2.578037	102.928162	-17.558456	20.711454	104.290962	33.552315	-2.515687	105.44487	31.396469	48.629028	105.867813	32.474392	23.0566705	105.6563415	-67.591304	18.3662375	102.9255825
-28.243029	2.758563	103.067505	-17.415421	20.712536	104.603455	33.505127	-2.321547	104.370293	31.40379	48.754044	105.736092	32.4544585	23.2162485	105.0531925	-67.2853005	18.2088235	104.1537175
-30.433294	2.860822	103.213676	-17.302271	20.635151	104.750206	33.436081	-2.161579	103.349724	31.410261	48.84285	105.474541	32.423171	23.3406355	104.4121325	-67.027713	17.9296665	105.0882795
-32.501827	2.838335	103.529228	-17.220287	20.415571	104.78463	33.452003	-2.197225	102.447006	31.381849	48.791157	104.813156	32.416926	23.296966	103.630081	-66.8575	17.534176	105.939179
-34.640167	2.727388	103.947975	-17.15556	19.948889	104.705238	33.470432	-2.557076	101.876518	31.345972	48.423088	103.621765	32.408202	22.933006	102.7491415	-66.719322	16.964772	106.6613345
-36.645927	2.485257	104.457283	-17.158285	19.254387	104.48893	33.355804	-3.257127	101.421776	31.193642	47.76445	102.230247	32.274723	22.2536615	101.8260115	-66.591293	16.2551125	107.1518485
-39.628574	1.940296	105.164894	-17.349049	17.658752	104.074409	32.945343	-4.794612	100.891754	30.9506	46.169819	99.900124	31.9479715	20.6876035	100.395939	-66.6460695	14.6299005	107.752879
-41.554165	1.545697	105.724487	-17.519819	16.419115	103.818214	32.522713	-6.079332	100.520256	30.676878	44.778461	98.214684	31.5997955	19.3495645	99.36747	-66.6394335	13.4886655	108.268958
-43.417461	1.2003	106.205833	-17.729536	15.122509	103.558029	31.992659	-7.470227	100.145363	30.40247	43.263706	96.560028	31.1975645	17.8967395	98.3526955	-66.6566365	12.3482785	108.7633625
-44.954563	0.677	106.344368	-18.024153	13.799201	103.228882	31.403252	-8.847836	99.588158	30.052099	41.856117	95.195557	30.7276755	16.5041405	97.3918575	-66.7759815	11.0942615	109.0659065
-46.828907	0.258142	106.626175	-18.314999	12.566578	102.819893	30.826647	-10.012611	98.771927	29.635632	40.595158	93.914055	30.2311395	15.2912735	96.342991	-66.8611375	9.8418825	109.296795
-48.469284	0.42566	106.858894	-18.503963	11.595701	102.413055	30.288902	-10.934827	97.645775	29.209375	39.608627	92.653915	29.7491385	14.3369	95.149845	-66.7570645	8.854502	109.676265
-49.81752	0.453389	107.026756	-18.636835	10.973811	101.978027	29.814478	-11.568107	96.30674	28.841919	38.89835	91.447624	29.3281985	13.6651215	93.877182	-66.6018685	8.2825005	110.078872
-51.730293	0.742321	107.223068	-18.81356	10.420331	101.234245	29.127911	-12.174695	94.010284	28.376406	38.30341	89.731773	28.7521585	13.0643575	91.8710285	-66.3792785	7.7763045	110.5974615
-52.826893	0.996901	107.299889	-18.999613	10.176911	100.641693	28.635307	-12.394217	92.428619	27.986496	38.098988	88.52124	28.3109015	12.8523855	90.4749295	-66.3101275	7.5014365	110.8084565
-53.669868	1.352916	107.33712	-19.269745	10.019634	100.02227	28.148872	-12.504679	90.741333	27.455103	37.992962	87.217598	27.8019875	12.7441415	88.9794655	-66.3414775	7.2951265	111.0650745
-54.461472	1.739382	107.299591	-19.631964	9.901739	99.325356	27.54557	-12.531808	89.055359	26.798689	37.989323	85.902908	27.1721295	12.7287575	87.4791335	-66.4360575	7.0747205	111.1715785
-55.20385	2.166499	107.053307	-20.092457	9.812214	98.57505	26.705858	-12.356843	87.659363	26.017969	38.008324	84.566513	26.3619135	12.8257405	86.112938	-66.5468275	6.7986875	111.037162
-55.720276	2.616197	106.6577	-20.625307	9.707752	97.795929	26.171371	-12.43576	86.274033	25.270948	37.960842	83.289406	25.7211595	12.762541	84.7817195	-66.9717735	6.652963	110.8101385
-56.161945	3.104398	106.115166	-21.099216	9.54985	96.989647	25.659096	-12.606685	85.102509	24.638132	37.81002	82.059555	25.148614	12.6016675	83.581032	-67.347046	6.4980325	110.398262
-56.270153	3.885191	105.339218	-21.625624	9.180346	95.948853	25.048828	-13.001506	83.559235	23.960485	37.441456	80.497101	24.5046565	12.219975	82.028168	-67.7559045	6.140717	109.869538
-56.124519	4.506311	104.697083	-21.866442	8.933681	95.323944	24.770885	-13.302228	82.701042	23.710487	37.150444	79.62767	24.240686	11.924108	81.164356	-67.97357	5.943254	109.483532
-55.778652	5.153233	103.906784	-22.065817	8.614612	94.626007	24.544882	-13.6434	81.847153	23.494436	36.82708	78.75473	24.019659	11.59184	80.3009415	-68.151293	5.637384	108.9510725
-55.329586	5.780108	102.657402	-22.17967	8.248286	93.730202	24.367168	-14.015192	81.046417	23.391356	36.474701	77.981606	23.879262	11.2297545	79.5140115	-68.238602	5.2668175	107.9463925
-54.678089	6.420969	101.018394	-22.358278	7.853938	92.639687	24.330919	-14.358205	80.335205	23.439398	36.116543	77.319946	23.8851585	10.879169	78.8275755	-68.6017145	4.828707	106.4517985
-53.975193	7.211647	99.15184	-22.472658	7.555995	91.432022	24.313398	-14.651015	79.601639	23.648066	35.804768	76.749023	23.980732	10.5768765	78.175331	-68.926048	4.5351135	104.688713
-52.98444	8.014193	97.015244	-22.446186	7.346977	90.113106	24.454802	-15.095152	78.711403	24.00893	35.575699	76.346436	24.231866	10.2402735	77.5289195	-69.124238	4.4536805	102.6972925
-51.263515	9.333182	93.465042	-22.386759	7.133236	87.969154	24.81814	-15.232675	77.602348	24.777443	35.560207	76.30175	24.7977915	10.163766	76.952049	-69.5713095	4.102706	98.986259
-49.875458	10.274073	91.384781	-22.315132	7.148786	86.793602	25.113626	-15.147427	77.194794	25.108246	35.704109	76.376007	25.110936	10.278341	76.7854005	-69.7412	4.019231	96.8018035
-48.30304	11.284669	89.572189	-22.363951	7.267797	85.866592	25.345329	-15.042375	77.162399	25.313509	35.865955	76.562164	25.329419	10.41179	76.8622815	-70.057321	4.123804	94.8709025
-46.614639	12.35865	87.919533	-22.444988	7.369724	85.074959	25.536102	-14.889712	77.363564	25.454742	36.027229	77.049355	25.495422	10.5687585	77.2064595	-70.385398	4.1706895	92.9434585
-44.833004	13.425924	86.47097	-22.715017	7.405869	84.511108	25.706738	-14.802015	77.751747	25.462046	36.172623	77.872307	25.584392	10.685304	77.812027	-71.014426	4.126434	91.210189
-42.931839	14.533402	85.541496	-22.99935	7.447857	84.262253	25.551594	-14.64573	78.369507	25.534126	36.261681	78.797646	25.54286	10.8079755	78.5835765	-71.54156	4.0877385	89.9409295
-40.914688	15.737742	85.072662	-23.274561	7.465209	84.24221	25.268179	-14.754127	78.877083	25.609667	36.213772	79.767265	25.438923	10.7298225	79.322174	-71.988045	4.2005955	89.162246
-37.650726	17.563568	84.980553	-23.681988	7.584438	84.577034	24.902782	-14.920733	79.487892	25.715605	36.169846	81.411781	25.3091935	10.6245565	80.4498365	-72.6731695	4.5443195	88.7042315
-35.481628	18.759203	85.192436	-23.941172	7.664548	84.904091	24.546288	-14.916299	79.90567	25.794176	36.235767	82.68676	25.170232	10.659734	81.296215	-73.052576	4.669362	88.511967
-33.167648	20.023027	85.634315	-24.126719	7.877485	85.330147	24.176493	-14.794514	80.222443	25.905842	36.36808	83.958237	25.0411675	10.786783	82.09034	-73.2946055	4.968187	88.569954
-30.830992	21.247377	86.233406	-24.163372	8.212135	85.879112	23.922312	-14.574249	80.450935	26.060564	36.557846	85.141258	24.991438	10.9917985	82.7960965	-73.318182	5.4324715	88.9621275
-28.427345	22.469406	86.864899	-24.360748	8.423677	86.334084	23.663366	-14.284064	80.537895	26.216831	36.77898	86.181953	24.9400985	11.247458	83.359924	-73.6615945	5.599896	89.308244
-25.958466	23.654682	87.301048	-24.474957	8.628468	86.713066	23.619125	-14.216622	80.450829	26.404703	36.872204	87.003975	25.011914	11.327791	83.727402	-73.961828	5.929145	89.69873
-23.474693	24.745079	87.772156	-24.533863	8.773868	87.0327	22.972315	-14.057226	80.691795	26.632803	36.862232	87.648949	24.802559	11.402503	84.170372	-73.870285	6.145233	89.895028
-19.669287	26.276434	88.459137	-24.587423	8.749487	87.547676	22.560137	-14.071684	80.771324	26.931095	36.598698	88.497536	24.745616	11.263507	84.63443	-73.920462	6.235467	90.460922
-17.06258	27.154371	88.933868	-24.650976	8.608535	87.887428	22.31439	-14.285356	81.012276	27.063709	36.398388	89.167511	24.6890495	11.056516	85.0898935	-73.9910015	6.160554	90.6849625
-14.431331	27.922832	89.423859	-24.754974	8.50169	88.191284	22.16468	-14.501058	81.327431	27.156231	36.135784	90.021805	24.6604555	10.817363	85.674618	-74.1704035	6.186017	90.70795
-11.84516	28.694815	90.092209	-24.883072	8.362095	88.438782	22.375139	-14.929255	81.57196	27.225521	35.81525	91.197197	24.80033	10.4429975	86.3845785	-74.566474	6.2811925	90.4929855
-9.244648	29.27795	90.964897	-25.055269	8.336593	88.659958	22.011549	-14.981731	82.218369	27.26708	35.543053	92.657433	24.6393145	10.280661	87.437901	-74.7498525	6.392525	89.882015
-6.712041	29.850124	91.789886	-25.382874	8.466597	88.568634	22.260408	-15.092572	82.46479	27.243277	35.405979	94.387909	24.7518425	10.1567035	88.4263495	-75.5175905	6.7764905	88.7109185
-4.181739	30.407003	92.71537	-25.627008	8.924447	88.196014	22.221739	-14.696913	82.90889	27.065702	35.390751	96.306885	24.6437205	10.346919	89.6078875	-75.8977365	7.501975	86.7841405
-0.380599	31.203075	94.03199	-25.57321	10.164371	87.47789	22.522928	-13.512471	83.370346	26.850939	35.909267	98.790359	24.6869335	11.198398	91.0803525	-75.8333535	9.130344	83.8754275
2.207762	31.718302	94.617653	-25.146278	11.117839	86.979401	22.773924	-12.520059	83.757492	27.106556	36.453991	99.838486	24.94024	11.966966	91.797989	-75.232796	10.268712	82.160813
4.782681	31.973204	95.168686	-24.605917	12.128082	86.507896	23.154613	-11.441929	84.120369	27.47303	36.948879	100.828384	25.3138215	12.753475	92.4743765	-74.5256555	11.502689	80.5414155
7.211844	32.122822	95.893028	-24.113674	13.162431	86.298393	23.742947	-10.652434	84.501541	28.172361	37.379051	101.766312	25.957654	13.3633085	93.1339265	-74.185002	12.9615535	79.4628595
9.570204	32.063019	96.635025	-23.619291	14.103797	86.445793	24.682922	-10.260189	84.716133	28.214025	38.052017	102.969109	26.4484735	13.895914	93.842621	-73.6870555	14.31168	79.048965
11.803461	31.670984	97.571785	-23.185051	14.859763	86.861687	24.567041	-9.39779	85.413628	28.63014	38.447803	104.032326	26.5985905	14.5250065	94.722977	-72.9686925	15.1945195	79.000397
13.831904	31.043634	98.509064	-22.801947	15.457972	87.469521	24.906387	-8.916756	85.863205	29.032125	38.725491	105.137573	26.969256	14.9043675	95.500389	-72.57315	16.0115765	79.438653
16.282578	29.688358	99.541077	-22.46711	16.249081	88.599358	25.270245	-8.165463	86.617096	29.462904	39.190998	106.685661	27.3665745	15.5127675	96.6513785	-72.3007945	16.9853945	80.5473375
15.16185	29.390053	100.040245	-22.326653	16.654858	89.382561	25.455582	-7.773222	87.23774	29.616564	39.49041	107.565689	27.536073	15.858594	97.4017145	-72.189379	17.451122	81.3634075
14.597946	28.485712	100.254395	-22.173971	16.901279	90.203957	25.584143	-7.515301	88.018013	29.760765	39.693726	108.280983	27.672454	16.0892125	98.149498	-72.020396	17.7133455	82.258416
13.999484	27.426941	100.344254	-22.094549	17.051287	90.98082	25.768703	-7.597529	88.99865	29.979715	39.852699	108.725998	27.874209	16.127585	98.862324	-72.063307	17.974989	83.099316
13.381956	26.089827	100.203232	-21.956907	17.018764	91.640762	25.853956	-7.775914	90.059509	30.154518	39.943077	109.022797	28.004237	16.0835815	99.541153	-71.918051	17.9539465	83.740371
12.668373	24.39559	100.055946	-21.801979	16.770092	92.241028	25.969749	-8.204822	91.16539	30.352482	39.860149	109.151474	28.1611155	15.8276635	100.158432	-71.7650735	17.7125205	84.323624
11.856561	22.506575	99.76899	-21.692307	16.371151	92.75528	26.081505	-8.80157	92.244186	30.565599	39.679287	109.132133	28.323552	15.4388585	100.6881595	-71.708166	17.3034435	84.8224005
10.829437	19.069859	98.912201	-21.448307	15.543418	93.347321	26.531469	-9.934997	93.459251	30.858118	39.268425	108.873703	28.6947935	14.666714	101.166477	-71.5914075	16.420122	85.528165
9.510307	16.722778	98.690453	-21.324707	14.930694	93.800049	26.649267	-10.552741	94.256172	31.027456	38.91098	108.706284	28.8383615	14.1791195	101.481228	-71.4877755	15.6822685	86.11887
8.366646	14.099476	98.368736	-21.211021	14.382013	94.267113	26.737747	-11.242823	95.125473	31.192244	38.515732	108.499062	28.9649955	13.6364545	101.8122675	-71.3870375	15.1275715	86.7219585
7.194793	11.239715	98.042793	-21.140541	13.932189	94.795074	26.766443	-11.95756	96.124352	31.410261	38.138962	108.138321	29.088352	13.090701	102.1313365	-71.369434	14.773677	87.4588115
5.920169	8.27334	97.961342	-21.059994	13.589604	95.317535	26.795023	-12.62864	97.349953	31.674295	37.774097	107.731865	29.234659	12.5727285	102.540909	-71.354647	14.6064795	88.094161
4.58139	5.128493	98.027634	-20.889214	13.267027	95.952095	26.913769	-13.393457	98.693398	32.041794	37.455265	107.252777	29.4777815	12.030904	102.9730875	-71.2562095	14.50315	88.9311025
3.15531	1.872354	98.183014	-20.695454	12.876553	96.516838	27.072561	-14.314534	100.009087	32.410793	37.059528	106.65274	29.741677	11.372497	103.3309135	-71.132585	14.380609	89.7027625
0.952363	-3.177484	98.599205	-20.297852	12.138594	97.257729	27.602142	-15.768022	101.785423	32.954052	35.885437	105.403389	30.278097	10.0587075	103.594406	-70.873801	14.2184805	90.921052
-0.554052	-6.694672	99.027237	-19.921791	11.438915	97.741737	27.983915	-16.870344	102.594009	33.367226	35.006626	104.4021	30.6755705	9.068141	103.4980545	-70.5191525	13.809689	91.9854195
-2.13285	-10.172682	99.628517	-19.4617	10.706016	98.176369	28.366205	-17.990517	103.319344	33.792782	33.95919	102.989807	31.0794935	7.9843365	103.1545755	-70.0028935	13.4276955	93.1981625
-3.688734	-13.636698	100.487228	-18.973661	9.960838	98.544601	28.807533	-18.920965	103.841103	34.044437	32.82526	101.551903	31.425985	6.9521475	102.696503	-69.373307	12.9695285	94.392699
-5.337791	-17.01959	101.733826	-18.476549	9.226569	98.935608	29.378185	-19.774719	104.346588	34.28904	31.868891	99.927727	31.8336125	6.047086	102.1371575	-68.7867105	12.406052	95.7340585
-6.919772	-20.232492	103.37648	-17.997564	8.520654	99.254074	29.872482	-20.29668	105.069817	34.478928	30.922281	98.156807	32.175705	5.3128005	101.613312	-68.170833	11.7285075	96.894836
-8.533757	-23.284513	105.172371	-17.615713	7.758049	99.550079	30.389866	-20.716003	105.740524	34.398464	29.981586	96.64682	32.394165	4.6327915	101.193672	-67.625591	10.8833065	97.906486
-10.82716	-27.628746	107.865097	-17.228529	6.505836	100.05426	30.985531	-21.065018	106.691429	34.338806	28.709919	94.786163	32.6621685	3.8224505	100.738796	-67.1192265	9.1892215	99.369724
-12.359791	-30.226669	109.648308	-17.091028	5.777516	100.410927	31.234968	-21.225389	107.271179	34.208057	28.030903	93.893608	32.7215125	3.402757	100.5823935	-66.9035685	8.152275	100.2394605
-13.688927	-32.684994	111.250977	-17.022453	5.102106	100.760422	31.558632	-21.36392	107.922089	33.955036	27.539301	93.401939	32.756834	3.0876905	100.662014	-66.80174	7.1165215	100.85883
-15.33674	-35.222996	112.791122	-16.961922	4.509785	101.153854	31.706968	-21.41374	108.480927	33.854248	27.051682	93.077209	32.780608	2.818971	100.779068	-66.704452	6.200599	101.52864
-16.759167	-36.897488	114.12072	-16.862314	4.005751	101.563171	31.822178	-21.521692	109.090782	33.785007	26.623661	92.995049	32.8035925	2.5509845	101.0429155	-66.5282205	5.4605175	102.0834265
NaN	NaN	NaN	-16.768751	3.662613	102.008911	31.997131	-21.567234	109.775337	33.776459	26.371933	93.113037	32.886795	2.4023495	101.444187	-66.424297	4.9228765	102.573635
-17.537481	-37.495106	115.6791	-16.645071	3.460368	102.417206	32.170532	-21.567165	110.383369	33.923283	26.302481	93.389008	33.0469075	2.367658	101.8861885	-66.3370495	4.553078	102.9482235
-16.834282	-35.620426	115.759209	-16.411814	3.371193	103.019608	32.384033	-21.462721	111.182915	34.186737	26.307531	93.980598	33.285385	2.422405	102.5817565	-66.109013	4.319981	103.4574595
-15.951512	-34.244289	115.292702	-16.318396	3.354237	103.368721	32.514023	-21.408966	111.606506	34.328983	26.400318	94.387253	33.421503	2.495676	102.9968795	-66.058295	4.212798	103.7405625
-15.573953	-32.672939	114.702438	-16.299946	3.366638	103.647697	32.634254	-21.331333	111.860123	34.370483	26.705435	94.913071	33.5023685	2.687051	103.386597	-66.1022605	4.046225	103.908797
-15.589419	-30.885223	114.059471	-16.299019	3.49162	103.870239	32.716873	-21.097496	111.731789	34.334877	27.260485	95.638443	33.525875	3.0814945	103.685116	-66.123913	3.9017455	104.055362
-14.632847	-28.915012	112.651184	-16.353281	3.829871	104.059746	32.784695	-20.760098	111.402664	34.299324	28.069908	96.499443	33.5420095	3.654905	103.9510535	-66.2485715	4.004837	104.1684385
-14.001658	-26.671251	111.341461	-16.452726	4.374743	104.162216	32.826908	-20.31521	111.008766	34.255196	29.07951	97.479385	33.541052	4.38215	104.2440755	-66.446504	4.367336	104.0803565
-14.140041	-24.152977	110.336433	-16.584787	5.018155	104.217567	32.791294	-19.747747	110.544678	34.193237	30.161419	98.62719	33.4922655	5.206836	104.585934	-66.6618395	4.829474	103.8492
-13.409736	-20.098917	108.54306	-16.803247	6.060666	104.358925	32.746742	-18.867201	109.85907	34.088806	31.933704	100.69957	33.417774	6.5332515	105.27932	-67.024268	5.5880805	103.43853
-12.897992	-17.179159	107.666649	-16.840034	6.715062	104.516159	32.810738	-18.342949	109.443535	34.115181	32.963112	101.999107	33.4629595	7.3100815	105.721321	-67.1430275	6.1200425	103.310997
-12.346534	-14.106761	106.958099	-16.82416	7.341008	104.67067	32.857994	-17.813583	108.991669	34.232788	33.774426	103.128815	33.545391	7.9804215	106.060242	-67.193711	6.7015945	103.281098
-11.837219	-10.992704	106.344856	-16.761465	7.863002	104.856285	32.925522	-17.307323	108.541382	34.396725	34.488316	104.19294	33.6611235	8.5904965	106.367161	-67.1840535	7.1355075	103.345409
-11.277901	-7.749757	105.770264	-16.671164	8.344431	105.014893	33.062298	-16.850132	108.038315	34.562992	35.072327	105.241272	33.812645	9.1110975	106.6397935	-67.154973	7.5777645	103.3899925
-10.735767	-4.47794	105.396675	-16.584866	8.836131	105.173386	33.185955	-16.393187	107.524231	34.717632	35.617508	106.18483	33.9517935	9.6121605	106.8545305	-67.1215255	8.0601015	103.4922415
-10.188302	-1.147039	105.289093	-16.431961	9.330922	105.355522	33.330441	-15.916597	107.360497	34.905853	36.120491	106.91861	34.118147	10.101947	107.1395535	-66.982069	8.559897	103.5714905
-9.335449	3.873323	105.405983	-16.254866	10.008695	105.743683	33.565586	-15.226917	107.546616	35.218071	36.857918	107.672295	34.3918285	10.8155005	107.6094555	-66.9015605	9.2018895	103.8779105
-8.75392	7.211833	105.646767	-16.16367	10.277898	105.92836	33.749928	-14.898374	107.816353	35.262253	37.194679	107.944893	34.5060905	11.1481525	107.880623	-66.8334305	9.4076435	103.976097
-8.165059	10.504077	105.568565	-16.143381	10.369715	106.008484	33.88319	-14.579868	108.069572	35.277599	37.371372	107.764145	34.5803945	11.395752	107.9168585	-66.8671565	9.343678	104.1001095
-7.633958	13.719153	105.649567	-16.111612	10.346131	105.925537	34.016846	-14.381302	108.229317	35.1908	37.404297	107.197235	34.603823	11.5114975	107.713276	-66.827047	9.1807645	104.137798
-7.089739	16.875891	105.251717	-16.087202	10.194548	105.783524	34.154644	-14.291003	108.161606	35.085716	37.394569	106.564034	34.62018	11.551783	107.36282	-66.794584	8.837313	104.204228
-6.558534	20.108259	104.80629	-16.063292	9.969221	105.615524	34.192577	-14.297417	107.872925	34.979061	37.324127	105.933395	34.585819	11.513355	106.90316	-66.712403	8.425087	104.327888
-5.980233	23.31719	104.478439	-16.109245	9.720409	105.408035	34.180199	-14.359776	107.253441	34.813915	37.308212	105.801949	34.497057	11.474218	106.527695	-66.715547	7.9666	104.288375
-5.15132	28.271523	104.754829	-16.255438	9.580682	105.183922	34.008385	-14.242278	105.670639	34.65852	37.578392	106.828537	34.3334525	11.668057	106.249588	-66.8443285	7.493307	104.118256
-4.645782	31.522264	105.666649	-16.276674	9.873596	105.189285	33.957748	-13.8355	104.570541	34.737087	37.973152	108.081772	34.3474175	12.068826	106.3261565	-66.9007655	7.678366	104.0524135
-4.098253	34.810944	107.23748	-16.228512	10.469217	105.256393	34.01532	-13.132864	103.523064	34.889698	38.511883	109.456932	34.452509	12.6895095	106.489998	-66.909533	8.2489245	104.022788
-3.529903	38.118145	108.291206	-16.117044	11.291894	105.24752	34.090488	-12.271824	102.512672	35.092342	39.116837	110.653748	34.591415	13.4225065	106.58321	-66.825503	9.1612815	103.91183
-2.941494	41.334225	109.578064	-16.001894	12.212955	105.066994	34.086166	-11.443211	101.63131	35.298462	39.640804	111.386513	34.692314	14.0987965	106.5089115	-66.696102	10.3271135	103.6250765
-2.324215	44.53334	109.800613	-15.863625	13.077703	104.872391	34.122581	-10.726643	101.044479	35.46315	40.11718	111.582474	34.7928655	14.6952685	106.3134765	-66.5201155	11.4601375	103.4313055
-1.613956	47.539982	110.396873	-15.686787	13.611992	104.787361	34.228828	-10.298172	100.744499	35.650814	40.344189	111.647011	34.939821	15.0230085	106.195755	-66.313395	12.2009755	103.378967
-1.169924	50.427715	111.163353	-15.337181	13.791821	105.099953	34.610409	-10.369561	101.126877	36.03516	40.33889	111.83345	35.3227845	14.9846645	106.4801635	-65.9971465	12.5989775	103.7197425
-1.735412	50.207687	111.001244	-15.102011	13.542797	105.467735	34.92469	-10.784501	101.86837	36.315605	40.126038	111.990143	35.6201475	14.6707685	106.9292565	-65.8241695	12.4148255	104.0062135
-2.234647	49.847904	110.70504	-14.936564	13.142758	105.889336	35.225727	-11.334752	102.80793	36.552391	39.87896	112.028435	35.889059	14.272104	107.4181825	-65.762187	12.013412	104.3604895
-2.839615	49.400917	110.377411	-14.787097	12.639405	106.241188	35.446445	-11.874851	103.666832	36.693245	39.578896	111.962639	36.069845	13.8520225	107.8147355	-65.644039	11.4267875	104.6676405
-3.560182	48.922146	110.164604	-14.727823	12.089616	106.471634	35.583626	-12.381559	104.281937	36.783157	39.255394	111.875465	36.1833915	13.4369175	108.078701	-65.6390375	10.7423145	104.864567
-4.22173	48.248718	110.008644	-14.743013	11.591694	106.562195	35.624321	-12.793427	104.615829	36.802231	38.953697	111.846855	36.213276	13.080135	108.231342	-65.699302	10.103253	104.893048
-4.903495	47.585938	109.833336	-14.76881	11.265381	106.517921	35.616837	-13.058644	104.757118	36.79163	38.724197	111.750267	36.2042335	12.8327765	108.2536925	-65.7418535	9.6979855	104.7821495
-5.952483	46.465446	109.601906	-14.709492	11.092549	106.535683	35.622597	-13.187754	104.694618	36.81028	38.547565	111.436401	36.2164385	12.6799055	108.0655095	-65.6354225	9.5051925	105.0058565
-6.640934	45.729031	109.545448	-14.568691	11.070321	106.627563	35.683067	-13.175921	104.594208	36.91312	38.480526	111.26355	36.2980935	12.6523025	107.928879	-65.4354755	9.4883395	105.326247
-7.237222	44.862713	109.642281	-14.43637	11.012687	106.7472	35.740955	-13.103302	104.337166	37.066353	38.452106	111.286034	36.403654	12.674402	107.8116	-65.276394	9.350972	105.6828
-7.873552	43.866901	109.698761	-14.325598	10.972985	106.764259	35.835163	-13.056729	103.997078	37.176971	38.435028	111.339439	36.506067	12.6891495	107.6682585	-65.157263	9.2568205	105.8602595
-8.533657	42.872185	109.58625	-14.227282	10.952927	106.608154	35.912369	-13.019623	103.65255	37.246479	38.362926	111.248253	36.579424	12.6716515	107.4504015	-65.033988	9.2342025	105.7659065
-9.122043	41.882088	109.190498	-14.151849	10.973454	106.363785	35.952629	-12.995587	103.306183	37.263687	38.303345	110.98436	36.608158	12.653879	107.1452715	-64.911856	9.293029	105.5822985
-9.73314	40.731754	108.666588	-14.117445	10.986609	106.097504	35.897846	-13.03121	103.059265	37.29105	38.138302	110.566376	36.594448	12.553546	106.8128205	-64.829338	9.419672	105.3821875
-10.592219	38.993	107.904312	-14.026174	10.941824	105.931892	35.818516	-13.359226	103.104317	37.415295	37.749153	109.929527	36.6169055	12.1949635	106.516922	-64.6692535	9.6886845	105.346862
-11.115909	37.688152	107.5187	-13.991647	10.890622	106.070114	35.788425	-13.821157	103.492699	37.631985	37.43737	109.575722	36.710205	11.8081065	106.5342105	-64.693499	9.9731375	105.6060175
-11.659884	36.230328	107.085228	-13.843904	10.662799	106.270683	35.815533	-14.401731	104.097389	37.841255	37.044594	109.24411	36.828394	11.3214315	106.6707495	-64.516202	10.0041665	105.8706165
-12.139968	34.896412	106.699387	-13.770262	10.421588	106.369362	35.914227	-15.025799	104.742935	37.986816	36.62035	108.903244	36.9505215	10.7972755	106.8230895	-64.4910455	10.0459005	105.9156345
-12.598343	33.388775	106.394943	-13.683457	10.179935	106.583199	36.007355	-15.596977	105.372536	38.09898	36.187035	108.491501	37.0531675	10.295029	106.9320185	-64.4200815	10.064841	106.2343795
-13.118842	31.884068	106.077667	-13.599836	9.918954	106.734047	36.045368	-16.067051	106.054054	38.190159	35.769112	107.987106	37.1177635	9.8510305	107.02058	-64.3174355	9.9868775	106.447514
-13.588905	30.473265	105.78141	-13.538657	9.65046	106.837967	36.031681	-16.455421	106.586861	38.259686	35.337257	107.339546	37.1456835	9.440918	106.9632035	-64.2229975	9.860002	106.7127305
-14.216185	28.248877	105.325066	-13.463865	9.283337	106.755493	35.967136	-16.947081	106.841431	38.241428	34.709915	106.236778	37.104282	8.881417	106.5391045	-64.032012	9.685257	106.9718815
-14.660168	26.900185	105.023666	-13.364844	9.011659	106.540062	35.871212	-17.217091	106.730141	38.195499	34.289814	105.516838	37.0333555	8.5363615	106.1234895	-63.7630435	9.4869565	106.9566345
-14.957794	25.60556	104.816864	-13.212914	8.791653	106.298195	35.824783	-17.414572	106.262611	38.177689	33.910484	104.892029	37.001236	8.247956	105.57732	-63.427064	9.33535	107.01907
-15.246305	24.320419	104.66539	-12.962943	8.659374	106.011581	35.844387	-17.523088	105.668793	38.286217	33.671825	104.406235	37.065302	8.0743685	105.037514	-62.991188	9.2443795	106.985648
-15.494453	23.196943	104.526886	-12.65106	8.692772	105.727386	35.937889	-17.575459	105.069443	38.563953	33.620792	104.054115	37.250921	8.0226665	104.561779	-62.553041	9.3628775	106.892993
-15.595062	22.160431	104.452393	-12.347649	8.895961	105.498627	36.113167	-17.466024	104.525414	38.86203	33.811749	103.839554	37.4875985	8.1728625	104.182484	-62.1828965	9.6190595	106.81477
-15.710478	21.13172	104.42395	-12.021397	9.209874	105.365036	36.361351	-17.269167	104.105774	39.129272	34.06654	103.684654	37.7453115	8.3986865	103.895214	-61.7881055	10.0210615	106.834858
-15.858065	19.776312	104.499306	-11.660868	9.74469	105.345604	36.721725	-16.713398	103.86702	39.460884	34.568336	103.59095	38.0913045	8.927469	103.728985	-61.4130405	10.561911	106.962223
-15.856213	18.872913	104.640457	-11.445563	10.142846	105.446503	36.867523	-16.280682	104.045723	39.620274	34.990074	103.632057	38.2438985	9.354696	103.83889	-61.1350245	10.930996	107.054116
-15.835653	17.952581	104.767166	-11.326352	10.474517	105.577217	37.038601	-15.929371	104.404762	39.748657	35.364456	103.770782	38.393629	9.7175425	104.087772	-61.046333	11.2314915	107.066662
-15.816087	17.151373	104.86821	-11.236835	10.762754	105.710899	37.199055	-15.582624	104.787811	39.848064	35.711929	103.947998	38.5235595	10.0646525	104.3679045	-60.9972295	11.4608555	107.0538935
-15.704444	16.312922	104.917885	-11.165812	11.014611	105.764175	37.293362	-15.255488	105.068253	39.933884	36.045063	104.150261	38.613623	10.3947875	104.609257	-60.945247	11.6344345	106.919093
-15.4633	15.547599	104.87056	-11.061437	11.213716	105.730614	37.411694	-15.054493	105.290154	40.072441	36.347977	104.313751	38.7420675	10.646742	104.8019525	-60.8649415	11.78069	106.6592755
-15.386908	14.706105	104.759598	-10.930951	11.392724	105.598213	37.561634	-14.9182	105.482361	40.268162	36.563728	104.4842	38.914898	10.822764	104.9832805	-60.7768	11.962684	106.2131455
-15.036734	13.657255	104.312119	-10.68575	11.569149	105.206886	37.851536	-14.725034	105.795982	40.589367	36.787544	104.730011	39.2204515	11.031255	105.2629965	-60.5919515	12.107043	105.1507755
-14.727018	12.988278	103.862671	-10.486142	11.747388	104.789757	38.0499	-14.610723	105.999283	40.80566	37.017227	104.92424	39.42778	11.203252	105.4617615	-60.400064	12.291524	104.1177525
-14.441774	12.344527	103.447044	-10.309959	11.960058	104.356293	38.27108	-14.394193	106.057861	41.063759	37.320297	105.059578	39.6674195	11.463052	105.5587195	-60.2873375	12.457064	103.1538665
-14.197243	11.864294	103.156708	-10.124222	12.23534	104.010048	38.463257	-14.108636	106.055382	41.269215	37.661152	105.020836	39.866236	11.776258	105.538109	-60.11468	12.694422	102.481987
-13.936104	11.431427	102.94194	-9.934605	12.553149	103.785309	38.704369	-13.775995	105.913422	41.381317	38.00182	104.877899	40.042843	12.1129125	105.3956605	-59.912053	12.9933855	102.1749575
-13.625656	11.083015	102.834427	-9.739723	12.87975	103.636528	38.952927	-13.360832	105.781082	41.453072	38.414448	104.725075	40.2029995	12.526808	105.2530785	-59.6824455	13.232692	102.0199775
-13.324825	10.772634	102.724243	-9.589031	13.295278	103.513565	39.154053	-12.851498	105.682396	41.495434	38.912819	104.565361	40.3247435	13.0306605	105.1238785	-59.5028055	13.5598955	101.9032515
-12.932383	10.310492	102.513519	-9.311648	13.756119	103.257454	39.42524	-12.096254	105.397568	41.565815	39.759262	104.41954	40.4955275	13.831504	104.908554	-59.1188235	13.680734	101.606354
-12.722731	10.100646	102.272354	-9.209805	14.127811	103.03215	39.555359	-11.600353	105.153595	41.603394	40.291027	104.43158	40.5793765	14.345337	104.7925875	-58.9989865	13.910285	101.2717125
-12.467353	9.965405	102.028503	-9.125381	14.386086	102.795792	39.617031	-11.173106	104.826042	41.678616	40.77401	104.530106	40.6478235	14.800452	104.678074	-58.8985855	13.97172	100.91351
-12.190645	9.799942	101.774979	-9.077152	14.664528	102.561142	39.655178	-10.812342	104.469429	41.725258	41.230858	104.658905	40.690218	15.209258	104.564167	-58.844522	14.119798	100.558117
-11.886098	9.625197	101.46402	-9.04608	14.922007	102.316452	39.66589	-10.461891	104.130211	41.696175	41.641422	104.751846	40.6810325	15.5897655	104.4410285	-58.7731925	14.2542485	100.1918755
-11.703169	9.534196	101.227333	-9.081162	15.204716	102.117142	39.634071	-10.075858	103.842484	41.555767	42.084789	104.853905	40.594919	16.0044655	104.3481945	-58.757243	14.4049665	99.8860895
-11.51868	9.407199	101.090034	-9.183314	15.531686	101.978279	39.58947	-9.674074	103.630539	41.385147	42.518883	104.873909	40.4873085	16.4224045	104.252224	-58.8539365	14.6409675	99.704334
-11.373363	9.310546	101.031403	-9.378226	15.953651	101.940033	39.50267	-9.153145	103.552162	41.188477	43.082333	104.974411	40.3455735	16.964594	104.2632865	-59.1020255	14.942708	99.6167795
-11.27519	9.322229	101.092407	-9.539641	16.222031	101.98394	39.397274	-8.856226	103.645172	41.007328	43.405396	105.177429	40.202301	17.274585	104.4113005	-59.281583	15.169477	99.5565795
-11.158578	9.308803	101.174652	-9.688567	16.427608	102.063545	39.300297	-8.638834	103.893791	40.837723	43.6819	105.368423	40.06901	17.521533	104.631107	-59.446144	15.333683	99.495983
-11.060087	9.287054	101.281784	-9.852067	16.622458	102.134117	39.259178	-8.478467	104.196342	40.645412	43.932892	105.552017	39.952295	17.7272125	104.8741795	-59.656429	15.5177035	99.3940545
-10.955253	9.254848	101.375618	-10.013394	16.809858	102.195251	39.255257	-8.26686	104.508522	40.435146	44.211922	105.626846	39.8452015	17.972531	105.067684	-59.8719895	15.647185	99.322818
-10.871679	9.202755	101.443184	-10.152478	16.978542	102.213669	39.241287	-7.990821	104.735794	40.253788	44.528728	105.550514	39.7475375	18.2689535	105.143154	-60.0524935	15.6881305	99.284184
-10.820335	9.100696	101.455605	-10.228466	17.125416	102.169838	39.254143	-7.710525	104.778603	40.084167	44.843189	105.293716	39.669155	18.566332	105.0361595	-60.126087	15.6845	99.3035165
-10.819246	9.074463	101.301613	-10.267765	17.226145	101.970436	39.292385	-7.303423	104.597626	39.859734	45.156784	104.676735	39.5760595	18.9266805	104.6371805	-60.1115895	15.5256095	99.3036915
-10.793079	9.098728	101.130333	-10.230798	17.260695	101.792145	39.356876	-7.072555	104.302849	39.757164	45.294868	104.291916	39.55702	19.1111565	104.2973825	-60.018616	15.4102335	99.2869075
-10.820055	9.207464	100.924446	-10.190413	17.280586	101.600876	39.38657	-6.878657	103.915581	39.677013	45.460739	104.011429	39.5317915	19.291041	103.963505	-59.9126175	15.270131	99.238247
-10.764063	9.362539	100.692223	-10.141545	17.331347	101.418137	39.402405	-6.685744	103.498093	39.652767	45.653709	103.876915	39.527586	19.4839825	103.687504	-59.810676	15.1787115	99.14877
-10.706503	9.564419	100.486664	-10.114314	17.457008	101.271179	39.403652	-6.452492	103.047218	39.642708	45.896378	103.851387	39.52318	19.721943	103.4493025	-59.751808	15.192073	99.0930555
-10.620592	9.733522	100.266853	-10.10349	17.678356	101.112534	39.381805	-6.196476	102.572083	39.658352	46.176025	103.867355	39.5200785	19.9897745	103.219719	-59.7270585	15.3669375	99.005349
-10.553957	9.925851	99.981186	-10.120576	17.930122	100.913094	39.312843	-5.94301	102.140083	39.66967	46.446194	103.857697	39.4912565	20.251592	102.99889	-59.7324085	15.608652	98.827298
-10.468121	10.21888	99.501785	-10.184088	18.333717	100.505707	39.074738	-5.418973	101.753616	39.680298	46.773472	103.819702	39.377518	20.6772495	102.786659	-59.745694	15.9901845	98.224755
-10.472634	10.302173	99.147888	-10.243773	18.554609	100.203552	39.043346	-5.400871	101.37442	39.688595	46.911205	103.83847	39.3659705	20.755167	102.606445	-59.8535165	16.354051	97.800659
-10.541077	10.405515	98.785492	-10.309872	18.740314	99.888489	38.901478	-5.336478	101.190414	39.697613	46.976215	103.925537	39.2995455	20.8198685	102.5579755	-59.9192895	16.6607595	97.2190025
-10.662714	10.509106	98.453316	-10.393459	18.873695	99.601311	38.749111	-5.348504	101.084587	39.718826	46.986122	104.066994	39.2339685	20.818809	102.5757905	-60.0208865	16.928581	96.6268315
-10.814217	10.573056	98.164864	-10.468077	18.969048	99.373756	38.621174	-5.382385	101.058235	39.73267	46.967426	104.242836	39.176922	20.7925205	102.6505355	-60.113076	17.1455755	96.0969765
-11.019666	10.621119	97.93087	-10.55106	18.991014	99.159225	38.50573	-5.451489	101.100525	39.701412	46.897236	104.453339	39.103571	20.7228735	102.776932	-60.205691	17.2591545	95.541518
-11.210951	10.711406	97.698891	-10.673496	19.008831	98.930412	38.422237	-5.5301	101.195213	39.613308	46.821404	104.612244	39.0177725	20.645652	102.9037285	-60.3647645	17.37201	94.9570955
-11.499533	10.748152	97.295807	-10.851538	18.914461	98.512558	38.342102	-5.656458	101.312592	39.427685	46.728527	104.706505	38.8848935	20.5360345	103.0095485	-60.5879695	17.2928875	94.0155675
-11.701732	10.723521	97.010239	-10.952573	18.796072	98.215973	38.346443	-5.75752	101.349602	39.276043	46.640331	104.675468	38.811243	20.4414055	103.012535	-60.716389	17.1507385	93.419411
-11.871661	10.622871	96.676392	-11.024285	18.635693	97.886314	38.296165	-5.844115	101.367271	39.138775	46.523651	104.627396	38.71747	20.339768	102.9973335	-60.76604	16.931618	92.7752945
-12.089846	10.472873	96.357384	-11.086503	18.479971	97.593025	38.251896	-5.980416	101.358093	39.072048	46.39505	104.57077	38.661972	20.207317	102.9644315	-60.834978	16.752625	92.2216185
-12.339993	10.301498	96.02317	-11.086613	18.338909	97.318237	38.181122	-6.071242	101.426353	39.018646	46.296539	104.560959	38.599884	20.1126485	102.993656	-60.77311	16.5651695	91.642818
-12.700809	10.090847	95.737801	-11.107835	18.232723	97.098541	38.11882	-6.152167	101.503685	38.948868	46.233917	104.617081	38.533844	20.040875	103.060383	-60.749514	16.424571	91.136699
-13.161778	9.832697	95.503006	-11.082201	18.16468	96.952286	38.058979	-6.186218	101.566742	38.947254	46.232849	104.703186	38.5031165	20.0233155	103.134964	-60.6675185	16.3060445	90.769608
-14.011039	9.415009	95.226822	-11.135607	18.178469	96.844254	38.018784	-6.123316	101.581833	38.917885	46.315731	104.895317	38.4683345	20.0962075	103.238575	-60.7395485	16.2607305	90.449933
-14.640342	9.143466	95.13591	-11.177328	18.213207	96.850243	37.980049	-6.028834	101.574768	38.858704	46.362434	105.026985	38.4193765	20.1668	103.3008765	-60.7740325	16.259614	90.3996095
-15.351604	8.862453	95.126625	-11.207096	18.250765	96.917511	37.926781	-5.920693	101.610687	38.789032	46.399059	105.083885	38.3579065	20.239183	103.347286	-60.7720985	16.262347	90.487736
-16.068884	8.455429	95.215454	-11.234795	18.250317	97.066101	37.90514	-5.906539	101.73616	38.736126	46.37986	104.986969	38.320633	20.2366605	103.3615645	-60.790223	16.2639735	90.7706375
-16.91955	8.003073	95.45829	-11.237776	18.208551	97.304001	37.907486	-5.966378	101.889481	38.694641	46.284683	104.712692	38.3010635	20.1591525	103.3010865	-60.7766155	16.2579495	91.3069155
-17.820307	7.494038	95.87883	-11.202037	18.035427	97.649162	37.93502	-6.100633	102.036758	38.718666	46.039806	104.150604	38.326843	19.9695865	103.093681	-60.730917	16.1012675	92.204643
-18.792259	6.885441	96.579323	-11.148381	17.78307	98.117546	37.998764	-6.283999	102.100883	38.724117	45.61412	103.167198	38.3614405	19.6650605	102.6340405	-60.6582025	15.9010795	93.6010515
-20.220087	5.928865	98.111984	-10.97155	17.279301	99.02636	38.092297	-6.752864	101.999619	38.56538	44.625755	100.864662	38.3288385	18.9364455	101.4321405	-60.2719385	15.6221565	96.6205795
-21.329342	5.254136	99.447266	-10.85924	16.782141	99.70636	38.104134	-7.310331	101.977921	38.358696	43.800354	99.098297	38.231415	18.2450115	100.538109	-59.949895	15.3192705	98.874611
-22.299988	4.605858	100.856567	-10.817918	16.104279	100.453651	38.006519	-8.055039	102.031349	38.139664	42.794983	97.482338	38.0730915	17.369972	99.7568435	-59.7089275	14.838586	101.1504585
-23.354462	3.949276	102.082207	-10.860002	15.226851	101.140717	37.905754	-8.940971	102.171494	37.868465	41.711407	96.162308	37.8871095	16.385218	99.166901	-59.6071135	14.068484	103.114533
-24.375858	3.29171	102.946945	-10.989038	14.274609	101.583687	37.711666	-9.785448	102.240776	37.458622	40.679302	95.180374	37.585144	15.446927	98.710575	-59.56322	13.102291	104.456799
-25.306276	2.67719	103.490387	-11.233265	13.303614	101.851143	37.487301	-10.517327	102.295578	36.979549	39.754807	94.387306	37.233425	14.61874	98.341442	-59.699955	11.988488	105.360844
-26.302565	2.208626	103.811539	-11.542459	12.468258	101.953056	37.223259	-11.122088	102.369865	36.4132	39.021465	93.760429	36.8182295	13.9496885	98.065147	-59.9031475	10.9868275	105.840965
-27.655455	1.749357	103.934502	-12.216042	11.450178	102.009689	36.809559	-11.768726	102.705338	35.454102	38.182732	93.285797	36.1318305	13.207003	97.9955675	-60.5639145	9.693353	106.0238105
-28.540409	1.549966	103.688812	-12.835762	10.894903	101.930786	36.459778	-12.044713	102.969208	34.881077	37.888145	93.467216	35.6704275	12.921716	98.218212	-61.3419515	8.86809	105.64336
-29.39732	1.529604	103.240631	-13.477159	10.481893	101.752602	36.046356	-12.21876	103.038254	34.366566	37.817978	93.87075	35.206461	12.799609	98.454502	-62.160779	8.164177	105.050702
-30.231901	1.705729	102.915321	-14.050819	10.289515	101.632813	35.538105	-12.255224	102.913513	33.838634	37.852184	94.249489	34.6883695	12.79848	98.581501	-62.7900075	7.78055	104.684125
-31.001797	2.153163	102.706673	-14.53125	10.263996	101.58622	35.103912	-12.176581	102.764915	33.341473	37.955605	94.490662	34.2226925	12.889512	98.6277885	-63.2851925	7.63848	104.5446515
-31.642994	2.74626	102.612373	-14.890713	10.398369	101.578072	34.780582	-11.981688	102.563599	32.88356	38.13868	94.64328	33.832071	13.078496	98.6034395	-63.613497	7.718242	104.5527045
-32.172405	3.477174	102.463165	-15.176482	10.571086	101.54126	34.545071	-11.731956	102.382835	32.463505	38.421936	94.780609	33.504288	13.34499	98.581722	-63.857252	7.797182	104.500798
-32.870281	4.62156	102.121017	-15.498164	10.814859	101.395966	34.331894	-11.324961	102.015839	32.006229	38.931702	95.045021	33.1690615	13.8033705	98.53043	-64.1653895	7.8263475	104.261502
-33.281212	5.532245	101.83889	-15.655595	10.976664	101.281105	34.267197	-11.101842	101.789162	31.80677	39.250668	95.197662	33.0369835	14.074413	98.493412	-64.3481735	7.878915	104.068798
-33.708237	6.511003	101.593437	-15.734431	11.080268	101.178398	34.20998	-10.926325	101.590553	31.648481	39.482628	95.288132	32.9292305	14.2781515	98.4393425	-64.3980925	7.8823845	103.9174535
-34.011944	7.581167	101.266312	-15.849623	11.150379	101.012436	34.157455	-10.765198	101.366737	31.501806	39.722969	95.447601	32.8296305	14.4788855	98.407169	-64.5288765	7.8218725	103.617703
-34.267799	8.627862	100.862778	-15.984043	11.178029	100.765022	34.102932	-10.637224	101.108253	31.367525	39.928741	95.625587	32.7352285	14.6457585	98.36692	-64.7033145	7.7102995	103.163124
-34.562569	9.767864	100.334641	-16.124268	11.127523	100.470711	34.008987	-10.539063	100.842842	31.20516	40.090607	95.79567	32.6070735	14.775772	98.319256	-64.8556095	7.479274	102.622166
-34.83971	10.93289	99.799408	-16.323704	11.047699	100.119385	33.88633	-10.464803	100.576828	30.996454	40.205566	95.99205	32.441392	14.8703815	98.284439	-65.0888	7.2250165	101.954331
-35.163177	12.753031	99.100487	-16.740778	11.007852	99.649162	33.595661	-10.285173	100.171043	30.586544	40.431953	96.363014	32.0911025	15.07339	98.2670285	-65.5726585	6.942314	101.0312955
-35.411545	14.082692	98.753883	-17.036104	11.050837	99.420105	33.334904	-10.112782	99.930069	30.291695	40.690006	96.690208	31.8132995	15.288612	98.3101385	-65.8855075	6.813062	100.5300715
-35.577175	15.476513	98.597046	-17.366686	11.193213	99.290573	33.050316	-9.886834	99.712395	29.956633	40.937	97.114517	31.5034745	15.525083	98.413456	-66.2368465	6.861343	100.16769
-35.809353	16.896013	98.562691	-17.69726	11.371667	99.268951	32.735077	-9.660534	99.518036	29.663986	41.202301	97.656837	31.1995315	15.7708835	98.5874365	-66.5940515	6.9724505	99.9504655
-35.984848	18.266296	98.615028	-18.058031	11.590486	99.310539	32.377888	-9.466285	99.367828	29.43273	41.476772	98.315781	30.905309	16.0052435	98.8418045	-67.021371	7.1757285	99.7792735
-36.189156	19.718821	98.775948	-18.39163	11.729944	99.411186	32.017536	-9.311436	99.262962	29.223732	41.679646	98.992439	30.620634	16.184105	99.1277005	-67.403894	7.275783	99.6946715
-36.356224	21.143822	98.990318	-18.773724	11.903681	99.483994	31.611078	-9.198436	99.126999	29.039526	41.784893	99.629883	30.325302	16.2932285	99.378441	-67.87275	7.5141335	99.589547
-36.640343	23.142164	99.47113	-19.257725	12.118866	99.783798	31.020948	-9.078657	98.930397	28.710905	41.788013	100.225891	29.8659265	16.354678	99.578144	-68.3813765	7.883054	99.989452
-36.818806	24.458467	99.878082	-19.509148	12.219729	100.060333	30.63019	-9.107338	98.944489	28.44676	41.619156	100.144112	29.538475	16.255909	99.5443005	-68.556771	8.183549	100.5763655
-36.912506	25.775742	100.171722	-19.802345	12.317887	100.311401	30.291378	-9.229144	99.047997	28.181129	41.384827	99.680801	29.2362535	16.0778415	99.364399	-68.8409435	8.5579325	101.258403
-37.025322	26.95377	100.380051	-20.007177	12.313445	100.549553	29.948065	-9.432082	99.192184	27.934111	41.132198	98.964081	28.941088	15.850058	99.0781325	-68.955442	8.776832	102.0209735
-37.131954	28.113401	100.426521	-20.205187	12.157442	100.657448	29.664394	-9.715628	99.236031	27.661285	40.808769	98.314735	28.6628395	15.5465705	98.775383	-69.0732135	8.7683135	102.539513
-37.208946	29.264311	100.406776	-20.374254	11.837033	100.672638	29.406525	-10.0201	99.250801	27.422285	40.453506	97.808495	28.414405	15.216703	98.529648	-69.162913	8.457363	102.815628
-37.226917	30.312851	100.355591	-20.501184	11.512688	100.657944	29.203806	-10.353308	99.150414	27.227539	40.106075	97.445969	28.2156725	14.8763835	98.2981915	-69.2180405	8.1489925	103.0176965
-37.180016	31.956989	100.401009	-20.675123	11.187351	100.520584	28.908781	-10.67153	98.788193	27.071344	39.747345	97.127388	27.9900625	14.5379075	97.9577905	-69.3403085	7.8367945	103.0833775
-37.053715	33.211506	100.547531	-20.821726	11.132699	100.416634	28.681686	-10.710176	98.327995	26.968687	39.718742	97.183617	27.8251865	14.504283	97.755806	-69.4686385	7.761115	103.077462
-36.953087	34.425728	100.809418	-20.953182	11.269589	100.262917	28.410402	-10.521516	97.727066	26.836946	39.905228	97.382385	27.623674	14.691856	97.5547255	-69.530038	7.847322	102.9711085
-36.861946	35.627083	101.177383	-21.170946	11.531513	100.077415	28.178606	-10.145308	96.981888	26.660473	40.281631	97.73336	27.4195395	15.0681615	97.357624	-69.7614315	7.9948645	102.797206
-36.729519	36.866753	101.527802	-21.227518	11.714266	99.666451	27.922094	-9.57016	96.169716	26.404947	40.8064	98.10434	27.1635205	15.61812	97.137028	-69.6185565	7.810412	102.195874
-36.490456	38.158356	101.868645	-21.518875	12.23774	99.364891	27.630257	-8.884072	95.357635	26.077795	41.396065	98.39016	26.854026	16.2559965	96.8738975	-69.891776	8.2194835	101.8558845
-36.297169	39.336609	102.111771	-22.075752	13.001821	99.101028	27.344395	-8.127071	94.390602	25.688061	42.029537	98.614685	26.516228	16.951233	96.5026435	-70.667732	9.052409	101.6994125
-35.976974	40.93914	102.368698	-22.554474	13.864461	98.448914	26.904034	-6.896654	92.817436	25.02504	42.972382	98.681686	25.964537	18.037864	95.749561	-71.073485	9.691058	101.148267
-35.619705	41.919029	102.478828	-22.535139	14.144971	97.85775	26.678585	-6.10285	91.695389	24.618071	43.512596	98.694878	25.648328	18.704873	95.1951335	-70.718606	9.585069	100.5203665
-35.16835	42.828045	102.622986	-22.903376	14.828256	97.509918	26.519188	-5.433156	90.612015	24.405136	44.05138	98.798698	25.462162	19.309112	94.7053565	-71.268914	10.3474	100.3144795
-34.673519	43.547215	102.696609	-23.007587	15.334131	97.180481	26.325113	-4.820172	89.671776	24.384125	44.487461	98.79187	25.354619	19.8336445	94.231823	-71.369793	10.8346175	100.129139
-34.043564	44.092796	102.819611	-22.999815	15.719488	96.888565	26.265543	-4.377881	88.790611	24.406073	44.830593	98.756523	25.335808	20.226356	93.773567	-71.335438	11.21262	100.003563
-33.442238	44.538475	102.846107	-23.008053	16.093477	96.711884	26.073528	-4.003152	88.214218	24.496157	44.568657	98.784149	25.2848425	20.2827525	93.4991835	-71.3009485	11.9042015	99.9245845
-32.859943	44.856503	102.615967	-23.094303	16.403679	96.58812	25.961023	-3.928739	87.838959	24.49168	44.710625	98.635269	25.2263515	20.390943	93.237114	-71.4149575	12.416415	99.939126
-31.654873	45.143673	101.904854	-23.271381	16.595028	96.515884	25.557964	-4.214382	88.020233	24.404726	45.167587	98.079407	24.981345	20.4766025	93.04982	-71.524107	12.7134535	99.981948
-30.770535	45.075424	101.423134	-23.444271	16.526445	96.520889	25.34306	-4.66362	88.351402	24.383387	44.87661	97.706909	24.8632235	20.106495	93.0291555	-71.7517655	12.946395	100.0126225
-29.908737	44.838966	100.983025	-23.563572	16.303219	96.51693	25.140806	-5.244047	88.746552	24.362955	44.477058	97.381844	24.7518805	19.6165055	93.064198	-71.8790245	12.9899325	99.969662
-28.989109	44.461166	100.524368	-23.67556	16.049561	96.483154	25.034082	-5.860752	89.026917	24.398565	44.030739	97.086464	24.7163235	19.0849935	93.0566905	-72.0674435	13.0141285	99.9096175
-27.853977	44.01498	99.95237	-23.767841	15.841764	96.419975	24.875261	-6.398731	89.287148	24.473293	43.598461	96.846886	24.674277	18.599865	93.067017	-72.209959	13.083663	99.772933
-26.792511	43.394112	99.531105	-23.779545	15.668149	96.323082	24.739882	-6.844172	89.393929	24.563025	43.227692	96.618233	24.6514535	18.19176	93.006081	-72.2105435	13.144538	99.640083
-25.564171	42.778191	99.127243	-23.757664	15.541215	96.261993	24.594616	-7.247414	89.422638	24.634834	42.918888	96.402809	24.614725	17.835737	92.9127235	-72.130053	13.246693	99.6112625
-23.72772	41.617973	98.68441	-23.799185	15.44222	96.282089	24.378069	-7.750556	89.472824	24.766439	42.46159	96.113472	24.572254	17.355517	92.793148	-72.170624	13.528923	99.77103
-22.407347	40.756264	98.325653	-23.830851	15.447036	96.30735	24.21929	-8.025672	89.583305	24.869385	42.241341	95.947319	24.5443375	17.1078345	92.765312	-72.2060395	13.7862375	99.849388
-21.052507	39.845108	98.053146	-23.869331	15.467445	96.297691	24.081247	-8.303149	89.629135	24.928066	42.081226	95.848122	24.5046565	16.8890385	92.7386285	-72.2433185	14.0458515	99.8567535
-19.659979	38.904415	97.687393	-23.909361	15.581926	96.220108	23.975372	-8.444596	89.601723	24.998188	41.962254	95.840103	24.48678	16.758829	92.720913	-72.305502	14.405023	99.719303
-18.122065	37.850327	97.335403	-23.889875	15.66969	95.98037	23.940485	-8.430776	89.504723	25.071795	41.980343	95.892647	24.50614	16.7747835	92.698685	-72.28589	14.5645965	99.262055
-16.584364	36.818008	96.792465	-23.795301	15.888403	95.559837	24.049416	-8.309061	89.301804	25.222593	42.112595	95.963898	24.6360045	16.901767	92.632851	-72.2266065	14.875039	98.486823
-14.948604	35.741409	96.061974	-23.578072	16.184355	95.058685	24.253012	-8.177462	89.125565	25.46492	42.313881	95.880798	24.858966	17.0682095	92.5031815	-72.01511	15.3005005	97.6141885
-12.45119	34.032093	94.621857	-23.194176	16.711754	94.03643	24.707571	-8.19274	89.351852	25.93511	42.525043	95.326431	25.3213405	17.1661515	92.3391415	-71.7096925	16.2573565	95.7337185
-10.74222	32.782772	93.455086	-22.92519	16.948994	93.27681	25.005474	-8.454487	89.898819	26.265228	42.43251	94.723785	25.635351	16.9890115	92.311302	-71.485731	16.9089765	94.242318
-9.049043	31.417742	92.621948	-22.652283	16.995747	92.713943	25.235676	-8.854837	90.68441	26.707008	42.13694	94.164383	25.971342	16.6410515	92.4243965	-71.275908	17.3504425	93.0034895
-7.267079	29.934956	92.165001	-22.393415	16.868618	92.429581	25.401279	-9.263752	91.484001	27.1656	41.728004	94.02597	26.2834395	16.232126	92.7549855	-71.0702695	17.50511	92.1041765
-5.554178	28.449238	92.128693	-22.190439	16.623661	92.368309	25.537502	-9.781569	92.346069	27.642805	41.362782	94.321922	26.5901535	15.7906065	93.3339955	-70.9710315	17.4567155	91.4026225
-3.951526	26.97295	92.415527	-22.11985	16.380575	92.40863	25.632801	-10.24775	93.331436	28.002634	41.001366	94.969437	26.8177175	15.376808	94.1504365	-71.0574175	17.384342	90.6668235
-2.327582	25.496965	92.906502	-22.126047	16.156256	92.587997	25.725094	-10.561748	94.152641	28.225061	40.7514	95.776474	26.9750775	15.094826	94.9645575	-71.2271715	17.217686	90.2114365
-0.030561	23.425661	93.664207	-22.175989	15.996403	93.011627	25.707712	-10.731475	95.168495	28.379833	40.630032	97.019127	27.0437725	14.9492785	96.093811	-71.3957505	17.0435275	89.929443
1.408738	22.129858	94.253326	-22.270437	16.07243	93.33213	25.685427	-10.695174	95.672882	28.39784	40.679794	97.832146	27.0416335	14.99231	96.752514	-71.5825075	17.15255	89.911746
2.799526	20.810846	94.820526	-22.33567	16.280691	93.643188	25.674545	-10.539203	96.129814	28.409058	40.84626	98.547325	27.0418015	15.1535285	97.3385695	-71.7131415	17.4078535	89.9478065
4.131734	19.57971	95.389587	-22.340635	16.618229	93.899628	25.675482	-10.264722	96.629509	28.473034	41.093246	99.154434	27.074258	15.414262	97.8919715	-71.755528	17.822196	89.9072845
5.423206	18.369616	95.760223	-22.268932	16.938108	94.039787	25.775745	-10.003507	97.193802	28.569588	41.338451	99.689484	27.1726665	15.667472	98.441643	-71.7105305	18.208744	89.637931
6.750237	17.121504	96.221619	-22.077396	17.240772	94.063278	25.997305	-9.768841	97.937248	28.738325	41.574974	100.129364	27.367815	15.9030665	99.033306	-71.522607	18.5784775	89.09325
8.002779	15.896663	96.651772	-21.771738	17.461866	94.031723	26.334259	-9.576897	98.812065	29.014158	41.744526	100.528084	27.6742085	16.0838145	99.6700745	-71.2176845	18.8399175	88.3933715
9.848259	14.019917	97.481453	-21.163479	17.550629	93.943481	26.899157	-9.55512	100.343872	29.570219	41.784245	101.016144	28.234688	16.1145625	100.680008	-70.561646	18.9866955	87.206954
10.912604	12.768288	98.108635	-20.744574	17.475561	93.936531	27.234015	-9.62255	101.452217	29.958893	41.699562	101.387177	28.596454	16.038506	101.419697	-70.085602	18.912616	86.453365
11.873155	11.553379	98.751137	-20.332857	17.325586	94.007858	27.543476	-9.710004	102.458099	30.350533	41.551392	101.723602	28.9470045	15.920694	102.0908505	-69.6127185	18.730478	85.9248655
12.777205	10.355216	99.415878	-19.961634	17.132395	94.174896	27.841742	-9.802482	103.270081	30.677345	41.403614	102.147232	29.2595435	15.800566	102.7086565	-69.1828115	18.464224	85.6411355
13.500815	9.266898	100.038544	-19.624317	16.899086	94.42308	28.105732	-9.852584	103.898026	30.947006	41.351498	102.666306	29.526369	15.749457	103.282166	-68.775003	18.048715	85.563994
14.122089	8.279339	100.628487	-19.344526	16.780025	94.751587	28.394354	-9.80876	104.401634	31.201979	41.340599	103.14119	29.7981665	15.7659195	103.771412	-68.4872185	17.7941305	85.731762
14.635387	7.372467	101.145515	-19.059513	16.750786	95.085701	28.673618	-9.743311	104.875114	31.434948	41.401672	103.527359	30.054283	15.8291805	104.2012365	-68.173309	17.6723915	85.9701655
15.211643	6.066035	101.678642	-18.605209	16.746834	95.513275	29.076767	-9.685518	105.393478	31.815302	41.412491	103.841934	30.4460345	15.8634865	104.617706	-67.6564525	17.6301815	86.408844
15.449203	5.309631	101.898552	-18.309917	16.72773	95.73291	29.324207	-9.698377	105.636536	32.078503	41.409527	103.972641	30.701355	15.855575	104.8045885	-67.321189	17.599885	86.6612315
15.597773	4.651819	102.03096	-18.018257	16.681519	95.942474	29.602003	-9.7447	105.773399	32.32394	41.351925	104.056458	30.9629715	15.8036125	104.9149285	-66.9994855	17.5594255	86.9700195
15.637454	4.003673	102.071548	-17.727304	16.585985	96.122261	29.899323	-9.770361	105.77478	32.571934	41.318821	104.122589	31.2356285	15.77423	104.9486845	-66.6902365	17.39774	87.2958375
15.589187	3.356212	101.991333	-17.447914	16.537975	96.308319	30.192999	-9.78219	105.687485	32.815216	41.334274	104.163467	31.5041075	15.776042	104.925476	-66.3999355	17.299908	87.691162
15.408216	2.819196	101.887703	-17.161446	16.497974	96.564659	30.538126	-9.748004	105.504349	33.057499	41.36673	104.116776	31.7978125	15.809363	104.8105625	-66.1207045	17.186585	88.3187555
15.131381	2.271396	101.795074	-16.864986	16.550385	96.902222	30.873859	-9.66794	105.253624	33.331566	41.434525	104.022644	32.1027125	15.8832925	104.638134	-65.8326845	17.2174775	89.16631
14.68389	1.733353	101.659325	-16.400082	16.686354	97.557106	31.326485	-9.547131	104.959808	33.786617	41.515476	103.843391	32.556551	15.9841725	104.4015995	-65.356715	17.3885355	90.7126125
14.221714	1.385195	101.576385	-16.082781	16.81535	98.010323	31.641298	-9.448903	104.712975	34.095669	41.574722	103.798904	32.8684835	16.0629095	104.2559395	-65.0340455	17.5677905	91.7647065
13.706845	1.068646	101.503563	-15.752925	16.935574	98.479095	31.911123	-9.32563	104.50592	34.410458	41.660873	103.857948	33.1607905	16.1676215	104.181934	-64.6666405	17.7035265	92.776256
13.083017	0.814818	101.531372	-15.460762	17.070642	98.913101	32.192112	-9.204988	104.345261	34.703381	41.767796	104.025482	33.4477465	16.281404	104.1853715	-64.3692705	17.85988	93.6408305
12.460693	0.603198	101.561104	-15.175195	17.228048	99.341278	32.441105	-9.05779	104.281975	34.995193	41.889301	104.254257	33.718149	16.4157555	104.268116	-64.068539	18.0403405	94.41444
11.771946	0.432123	101.654724	-14.920057	17.407352	99.728317	32.702427	-8.956175	104.285919	35.267906	42.009262	104.512596	33.9851665	16.5265435	104.3992575	-63.8252805	18.2881605	95.0573765
10.995846	0.244367	101.775589	-14.712379	17.555996	100.051323	32.948429	-8.87789	104.412094	35.558315	42.1129	104.72641	34.253372	16.617505	104.569252	-63.67813	18.494487	95.533394
9.731901	-0.011423	101.858856	-14.379732	17.745775	100.380638	33.317173	-8.819265	104.550171	35.985859	42.269268	104.87764	34.651516	16.7250015	104.7139055	-63.41098	18.7665485	96.0473705
8.905311	-0.175689	101.818314	-14.176248	17.84026	100.488152	33.584927	-8.787814	104.562172	36.240456	42.348328	104.819473	34.9126915	16.780257	104.6908225	-63.2651875	18.900263	96.2854815
8.027294	-0.298072	101.699242	-13.951242	17.890163	100.516174	33.882725	-8.739798	104.572884	36.455009	42.440643	104.632126	35.168867	16.8504225	104.602505	-63.071351	18.9299035	96.429843
7.074419	-0.432081	101.5504	-13.74454	17.902288	100.494232	34.193657	-8.719236	104.536118	36.611568	42.460434	104.417313	35.4026125	16.870599	104.4767155	-62.8916925	18.933977	96.5117485
6.128222	-0.528345	101.435112	-13.534766	17.919004	100.467888	34.486553	-8.687348	104.50177	36.750042	42.503323	104.163086	35.6182975	16.9079875	104.332428	-62.6878295	18.9300205	96.603348
5.190551	-0.648881	101.340439	-13.321394	17.910614	100.484444	34.731972	-8.565707	104.493423	36.859737	42.556278	103.930031	35.7958545	16.9952855	104.211727	-62.4386425	18.8259425	96.757161
4.208751	-0.698162	101.263878	-13.115255	17.957335	100.547852	34.938637	-8.393828	104.475418	36.930389	42.674915	103.8088	35.934513	17.1405435	104.142109	-62.165023	18.7741265	96.953595
2.571249	-0.725698	101.233719	-12.910745	18.197832	100.750694	35.138325	-8.121192	104.46582	37.038635	42.932243	103.924545	36.08848	17.4055255	104.1951825	-61.90997	18.9901385	97.3062055
1.487194	-0.71843	101.224884	-12.861718	18.443974	100.940659	35.161118	-7.911689	104.447998	37.157776	43.153183	104.063942	36.159447	17.620747	104.25597	-61.882883	19.267201	97.625348
0.330409	-0.623255	101.213158	-12.807085	18.796328	101.208031	35.093502	-7.664819	104.350815	37.257076	43.336304	104.203835	36.175289	17.8357425	104.277325	-61.789459	19.7569135	98.138737
-0.858604	-0.525361	101.234291	-12.794881	19.215662	101.51107	35.006504	-7.369966	104.148399	37.333267	43.558838	104.376152	36.1698855	18.094436	104.2622755	-61.7596475	20.336888	98.7598645
-2.066743	-0.37378	101.322762	-12.756437	19.627275	101.839638	34.950134	-7.038556	104.016754	37.461319	43.863247	104.555855	36.2057265	18.4123455	104.2863045	-61.7186005	20.8422045	99.3929715
-3.224484	-0.352968	101.446045	-12.737046	20.040174	102.114929	34.977898	-6.741489	104.053711	37.530453	44.166107	104.748131	36.2541755	18.712309	104.400921	-61.7282675	21.368039	99.828937
-4.394381	-0.291997	101.59211	-12.688348	20.371529	102.363907	35.053169	-6.482335	104.164085	37.542671	44.438824	104.793358	36.29792	18.9782445	104.4787215	-61.674616	21.7648135	100.2490925
-6.133294	-0.288639	101.993408	-12.559481	20.629673	102.671265	35.250324	-6.214851	104.34214	37.596401	44.647388	104.435921	36.4233625	19.2162685	104.3890305	-61.5423245	22.0430775	100.9534995
-7.283404	-0.361375	102.299141	-12.44847	20.672985	102.830521	35.42598	-6.139041	104.56321	37.565796	44.672401	104.047333	36.495888	19.26668	104.3052715	-61.392828	22.07929	101.3557705
-8.425626	-0.422171	102.584038	-12.314914	20.596239	102.957878	35.6115	-6.160307	104.80442	37.574593	44.651577	103.703453	36.5930465	19.245635	104.2539365	-61.2228745	21.946843	101.6618195
-9.566015	-0.513421	102.90712	-12.169931	20.474615	103.081985	35.774761	-6.24912	105.060593	37.675915	44.559509	103.361786	36.725338	19.1551945	104.2111895	-61.0652	21.7940355	101.9527805
-10.667273	-0.587645	103.194832	-12.024646	20.355965	103.200592	35.920853	-6.368881	105.260536	37.806152	44.41164	103.000084	36.8635025	19.0213795	104.13031	-60.9127945	21.6905505	102.270874
-11.79285	-0.617568	103.332756	-11.872938	20.276178	103.284729	36.018326	-6.47793	105.30481	37.910534	44.243752	102.655724	36.96443	18.882911	103.980267	-60.710306	21.669445	102.589191
-12.908861	-0.58644	103.40239	-11.738226	20.323843	103.345856	36.026134	-6.455844	105.144211	38.02689	44.188038	102.380836	37.026512	18.866097	103.7625235	-60.502964	21.781589	102.9291885
-14.471745	-0.401967	103.30175	-11.576711	20.682768	103.407928	36.010448	-6.119417	104.580734	38.170818	44.491299	102.062782	37.090633	19.185941	103.321758	-60.244055	22.179595	103.494098
-15.522332	-0.192944	103.180527	-11.501021	21.018717	103.413055	36.02774	-5.77056	104.162506	38.170372	44.837597	101.92276	37.099056	19.5335185	103.042633	-60.101098	22.5039155	103.783477
-16.538879	0.006258	102.996513	-11.472156	21.373476	103.386917	36.048092	-5.443937	103.790306	38.115265	45.19173	101.776138	37.0816785	19.8738965	102.783222	-60.0259905	22.8730555	103.990612
-17.470798	0.166414	102.79882	-11.4292	21.683363	103.303444	36.080391	-5.077997	103.343521	38.031765	45.535805	101.572121	37.056078	20.228904	102.457821	-59.914478	23.137822	104.149067
-18.369766	0.326464	102.55307	-11.407398	21.893148	103.145981	36.104694	-4.692574	102.868858	37.914043	45.881588	101.317596	37.0093685	20.594507	102.093227	-59.8241645	23.191789	104.198735
-19.254898	0.450449	102.34938	-11.38936	22.043177	102.932655	36.16502	-4.372302	102.462112	37.7384	46.134598	100.930557	36.95171	20.881148	101.6963345	-59.73043	23.205206	104.1689755
-20.108597	0.606105	102.253105	-11.408564	22.065962	102.705673	36.270149	-4.13223	102.164223	37.515701	46.369938	100.425629	36.892925	21.118854	101.294926	-59.710053	23.01307	104.11642
-21.231487	0.614726	102.298103	-11.409656	21.815029	102.398361	36.423431	-3.997293	101.968407	37.134602	46.444588	99.479904	36.7790165	21.2236475	100.7241555	-59.5983285	22.4064105	104.0725665
-21.879539	0.543639	102.46431	-11.424331	21.386187	102.237007	36.556332	-4.100734	102.005447	36.838348	46.290291	98.738716	36.69734	21.0947785	100.3720815	-59.546002	21.6775955	104.1019325
-22.496428	0.469061	102.73597	-11.467492	20.801826	102.128838	36.685642	-4.314731	102.087105	36.525684	45.976784	97.99585	36.605663	20.8310265	100.0414775	-59.540647	20.7726255	104.2161985
-23.040495	0.41858	103.004692	-11.55021	20.13019	102.07058	36.758652	-4.609601	102.223877	36.183868	45.546619	97.29821	36.47126	20.468509	99.7610435	-59.57168	19.791871	104.3801165
-23.658638	0.390346	103.304817	-11.626959	19.440315	102.044586	36.798553	-4.988069	102.440582	35.867016	45.061775	96.66523	36.3327845	20.036853	99.552906	-59.5867025	18.843777	104.536266
-24.143349	0.455248	103.57151	-11.709981	18.806896	102.053108	36.789986	-5.361764	102.657715	35.67857	44.551258	96.11306	36.234278	19.594747	99.3853875	-59.65424	18.019045	104.7208285
-24.558876	0.551171	103.718437	-11.80756	18.28861	102.047882	36.744091	-5.701223	102.815392	35.503059	44.109081	95.736938	36.123575	19.203929	99.276165	-59.738695	17.373291	104.819599
-25.171614	0.87772	103.532852	-11.9369	17.662552	101.968384	36.652016	-6.058023	102.948776	35.325985	43.7229	95.594032	35.9890005	18.8324385	99.271404	-59.8628005	16.4926655	104.665364
-25.536314	1.240504	103.109085	-12.031965	17.409338	101.762215	36.634186	-6.139981	102.89286	35.298389	43.71777	95.828552	35.9662875	18.7888945	99.360706	-60.0302175	16.0297815	104.163724
-25.90217	1.706903	102.466919	-12.103015	17.282345	101.461922	36.642918	-6.076241	102.743851	35.256744	43.913834	96.212921	35.949831	18.9187965	99.478386	-60.155861	15.6458935	103.445458
-26.202616	2.276315	101.639488	-12.236612	17.306252	101.058723	36.656315	-5.884694	102.572021	35.191872	44.286003	96.725311	35.9240935	19.2006545	99.648666	-60.3973175	15.4118495	102.46878
-26.449701	2.880686	100.655807	-12.35066	17.476351	100.526794	36.707249	-5.557346	102.366554	35.144596	44.800331	97.404243	35.9259225	19.6214925	99.8853985	-60.6272425	15.3312095	101.1681895
-26.682741	3.555472	99.657097	-12.403804	17.798025	99.947952	36.813423	-5.115188	102.130783	35.124817	45.394707	97.969559	35.96912	20.1397595	100.050171	-60.776728	15.4562905	99.845733
-26.940134	4.314538	98.777321	-12.373777	18.222042	99.377876	36.915283	-4.651386	101.877548	35.164707	45.985138	98.222481	36.039995	20.666876	100.0500145	-60.787549	15.777208	98.7057375
-27.253025	5.516245	97.363007	-12.1908	18.90284	98.373344	37.104504	-3.937421	101.347351	35.298409	46.785347	98.124908	36.2014565	21.423963	99.7361295	-60.5830565	16.381717	97.0105585
-27.525276	6.362519	96.401688	-12.061533	19.27235	97.628525	37.267944	-3.538129	100.947723	35.359219	47.177677	97.932434	36.3135815	21.819774	99.4400785	-60.4366475	16.724926	95.8169715
-27.846987	7.151116	95.529007	-11.91951	19.557167	96.973488	37.365547	-3.217592	100.58017	35.385475	47.488438	97.824997	36.375511	22.135423	99.2025835	-60.214531	16.978911	94.7443925
-28.098455	7.906291	94.712868	-11.808405	19.730291	96.393524	37.438835	-2.939979	100.338127	35.463707	47.706367	97.803017	36.451271	22.383194	99.070572	-60.068081	17.077388	93.716476
-28.382477	8.556269	93.992058	-11.742582	19.850737	95.901924	37.546764	-2.797941	100.210869	35.538715	47.903103	97.897141	36.5427395	22.552581	99.054005	-60.0279035	17.148893	92.749843
-28.756815	9.249074	93.381126	-11.659171	19.914623	95.493385	37.616314	-2.690205	100.179085	35.589729	48.019115	98.071358	36.6030215	22.664455	99.1252215	-59.9213635	17.164791	91.8615485
-29.164801	9.910918	93.039009	-11.560614	19.943369	95.286041	37.69368	-2.6323	100.176964	35.700878	48.017414	98.072983	36.697279	22.692557	99.1249735	-59.818507	17.194181	91.4471085
-29.962397	10.939935	93.272514	-11.390864	19.880373	95.338371	37.812798	-2.820654	100.328758	35.993961	47.752571	97.480682	36.9033795	22.4659585	98.90472	-59.6851075	17.2947875	91.772022
-30.54188	11.51615	93.990753	-11.274303	19.682877	95.688454	37.867889	-3.091445	100.467049	36.185055	47.376301	96.546089	37.026472	22.142428	98.506569	-59.575078	17.223326	92.870339
-31.100315	12.006465	94.860733	-11.213914	19.322014	96.128349	37.857174	-3.47363	100.614342	36.162632	46.871067	95.534431	37.009903	21.6987185	98.0743865	-59.437731	16.9453095	94.1823115
-31.711653	12.539953	95.545555	-11.274312	18.849167	96.516983	37.768383	-3.859237	100.635483	35.902027	46.384029	94.904114	36.835205	21.262396	97.7697985	-59.383829	16.435938	95.2641675
-32.391075	13.073951	95.972786	-11.42204	18.416653	96.844826	37.642715	-4.161314	100.51088	35.693695	46.040447	94.690895	36.668205	20.9395665	97.6008875	-59.512285	15.8937395	96.0887645
-33.009609	13.663	96.401146	-11.582745	18.126574	97.176163	37.464336	-4.332984	100.234985	35.527058	45.886997	94.80513	36.495697	20.7770065	97.5200575	-59.661187	15.4761415	96.8322685
-33.607048	14.299054	96.952164	-11.696133	18.029896	97.572937	37.298744	-4.348339	99.830032	35.408478	45.944958	94.947449	36.353611	20.7983095	97.3887405	-59.745877	15.2614825	97.7571335
-34.553082	15.484142	98.194679	-11.77366	18.16733	98.290756	37.071182	-4.215669	99.141983	35.320221	45.505569	94.771355	36.1957015	20.64495	96.956669	-59.7430215	15.68971	99.624843
-35.20713	16.327559	99.130699	-11.907332	18.221825	98.778	36.879025	-4.159348	98.734818	35.068451	46.054096	94.029129	35.973738	20.947374	96.3819735	-59.788402	15.496276	101.1740265
-35.725883	17.132648	100.136223	-12.070903	18.140043	99.285118	36.658546	-4.143802	98.295715	34.592518	45.974724	93.316063	35.625532	20.915461	95.805889	-59.767338	15.364625	102.764347
-36.147263	17.801109	101.034691	-12.337071	17.920319	99.76796	36.370346	-4.144424	98.016022	33.972641	45.87204	92.793678	35.1714935	20.863808	95.40485	-59.8456355	14.97683	104.13107
-36.578857	18.56764	101.794098	-12.669033	17.587212	100.267075	36.094795	-4.177639	97.835533	33.33456	45.79314	92.614624	34.7146775	20.8077505	95.2250785	-60.0527435	14.3666735	105.3090715
-36.940845	19.324268	102.396751	-12.992641	17.200336	100.714195	35.854534	-4.217188	97.697838	32.735374	45.750732	92.851669	34.294954	20.766772	95.2747535	-60.280236	13.6339	106.1536365
-37.219547	20.135143	102.953445	-13.308329	16.891153	101.145218	35.596054	-4.256081	97.571556	32.285728	45.763718	93.365456	33.940891	20.7538185	95.468506	-60.557549	13.0284875	106.82193
-37.464451	21.511208	103.57547	-13.685501	16.786026	101.669312	35.29134	-4.139844	97.436775	31.912914	45.999962	94.463181	33.602127	20.930059	95.949978	-60.973129	12.641993	107.388646
-37.495472	22.551783	103.723618	-13.837865	16.901176	101.834694	35.151741	-4.030713	97.330757	31.880075	46.233868	95.433975	33.515908	21.1015775	96.382366	-61.191638	12.7007745	107.287022
-37.372635	23.627048	103.706184	-13.975625	17.069508	101.90847	35.03653	-3.880184	97.237213	32.030609	46.4949	96.449173	33.5335695	21.307358	96.843193	-61.4848195	12.831658	106.973747
-37.214451	24.700665	103.673828	-14.030729	17.289211	101.915619	34.963642	-3.813013	97.153244	32.361801	46.1563	97.426514	33.6627215	21.1716435	97.289879	-61.7241795	13.4067785	106.541359
-36.958839	25.714216	103.572884	-14.072354	17.521803	101.873383	34.842121	-3.779381	97.037567	32.585304	46.829639	98.120773	33.7137125	21.525129	97.57917	-61.8584205	13.518477	106.167596
-36.643105	26.736801	103.51429	-14.15624	17.669374	101.842163	34.723221	-3.768281	96.881172	32.80978	46.868336	98.864624	33.7665005	21.5500275	97.872898	-62.0789805	13.7887205	105.811428
-36.231068	27.752077	103.523552	-14.316936	17.741083	101.861862	34.521233	-3.890438	96.828285	33.008656	46.793476	99.429375	33.7649445	21.451519	98.12883	-62.3988165	14.030647	105.594894
-35.550865	29.06864	103.590668	-14.640906	17.602713	101.946594	34.111641	-4.248155	96.819435	33.065292	46.512367	99.917213	33.5884665	21.132106	98.368324	-62.8702785	14.07332	105.524864
-35.034061	29.818081	103.706955	-14.919747	17.423653	102.049126	33.811577	-4.539135	96.85733	32.982746	46.176941	100.069534	33.3971615	20.818903	98.463432	-63.2366555	14.028403	105.63482
-34.488914	30.531137	103.79335	-15.193521	17.196699	102.202759	33.445858	-4.862106	96.945747	32.821102	45.846527	100.257347	33.13348	20.4922105	98.601547	-63.520522	13.9011875	105.803971
-33.810581	31.293661	103.802719	-15.43627	16.988419	102.29496	33.134403	-5.219808	97.09082	32.71405	45.525883	100.343468	32.9242265	20.1530375	98.717144	-63.7967665	13.8238005	105.872776
-33.117809	31.945272	103.760422	-15.607335	16.739178	102.353706	32.902523	-5.603996	97.320625	32.652916	45.160137	100.345825	32.7777195	19.7780705	98.833225	-63.9923895	13.7002855	105.874187
-32.323345	32.544888	103.675972	-15.69278	16.457022	102.394737	32.789646	-6.035645	97.532166	32.692192	44.812817	100.283752	32.740919	19.388586	98.907959	-64.126479	13.525458	105.881515
-31.444702	33.164196	103.647591	-15.693913	16.186935	102.449211	32.708313	-6.464022	97.683945	32.79818	44.406101	100.190628	32.7532465	18.9710395	98.9372865	-64.1410725	13.4028305	105.9611355
-30.029001	34.032864	103.692673	-15.717858	15.717209	102.620636	32.611336	-7.05952	97.824242	32.907425	43.81039	100.106728	32.7593805	18.375435	98.965485	-64.1950965	13.058983	106.275787
-29.034027	34.569233	103.843262	-15.72029	15.460722	102.783882	32.5196	-7.427806	97.918854	32.956787	43.468399	100.149094	32.7381935	18.0202965	99.033974	-64.1787735	12.9011475	106.53379
-27.998478	35.121231	104.046585	-15.755519	15.234055	102.993523	32.421173	-7.752268	98.029655	33.002861	43.189205	100.297081	32.712017	17.7184685	99.163368	-64.223055	12.7496415	106.823678
-26.843639	35.695305	104.236427	-15.789552	15.060764	103.187714	32.299908	-7.991729	98.104889	33.06266	42.982178	100.570503	32.681284	17.4952245	99.337696	-64.260388	12.6263035	107.037732
-25.596201	36.202332	104.392334	-15.848705	14.930776	103.288246	32.192184	-8.196335	98.072006	33.150345	42.83287	100.944725	32.6712645	17.3182675	99.5083655	-64.3686745	12.5432845	107.0681265
-24.431824	36.746143	104.55365	-15.848229	14.872235	103.281471	32.114845	-8.323061	97.943703	33.270885	42.743393	101.341675	32.692865	17.210166	99.642689	-64.389323	12.534304	106.920253
-23.05674	37.305134	104.468063	-15.833941	14.862594	103.163467	32.096897	-8.390288	97.763947	33.453045	42.68425	101.742844	32.774971	17.146981	99.7533955	-64.442853	12.578207	106.5735385
-20.950153	38.044827	103.994453	-15.72303	14.947182	102.721939	32.181274	-8.508118	97.628716	33.778008	42.674637	102.137398	32.979641	17.0832595	99.883057	-64.425701	12.8111045	105.560821
-19.444185	38.520107	103.533684	-15.633562	14.913588	102.26635	32.382233	-8.620131	97.657654	33.982582	42.613998	102.29863	33.1824075	16.9969335	99.978142	-64.4495315	12.8302425	104.554558
-17.942848	38.902229	103.096619	-15.548142	14.80021	101.715256	32.556694	-8.743546	97.701859	34.169479	42.566536	102.671417	33.3630865	16.911495	100.186638	-64.4593705	12.688925	103.243874
-16.462759	39.207535	102.787888	-15.517366	14.651874	101.172722	32.667446	-8.870668	97.808266	34.376537	42.594555	103.388908	33.5219915	16.8619435	100.598587	-64.5567235	12.4418045	101.746857
-14.947586	39.504036	102.634155	-15.553956	14.682481	100.809608	32.69421	-8.961498	97.982162	34.620659	42.620884	104.216476	33.6574345	16.829693	101.099319	-64.7653465	12.535269	100.519897
-13.445099	39.793007	102.640846	-15.621035	14.826881	100.531639	32.720779	-9.062206	98.23983	34.869598	42.629787	105.036476	33.7951885	16.7837905	101.638153	-65.0372585	12.8699715	99.425125
-12.043624	40.036972	102.676643	-15.721085	15.022283	100.364288	32.682182	-9.209226	98.67868	35.102566	42.624775	105.835129	33.892374	16.7077745	102.2569045	-65.334544	13.3367915	98.4716715
-9.916533	40.306763	102.908173	-15.941295	15.203153	100.352264	32.644379	-9.411792	99.448952	35.281609	42.437283	106.847046	33.962994	16.5127455	103.147999	-65.845584	13.8935605	97.556529
-8.570403	40.340904	103.08918	-16.046888	15.282207	100.458817	32.641613	-9.549622	99.869049	35.31052	42.281784	107.434067	33.9760665	16.366081	103.651558	-66.0698425	14.198333	97.266076
-7.242122	40.332264	103.351738	-16.018433	15.360825	100.700806	32.64402	-9.671181	100.315819	35.384991	42.167835	107.833038	34.0145055	16.248327	104.0744285	-66.0513715	14.473323	97.3271835
-5.853474	40.317715	103.36763	-15.940989	15.46349	100.901726	32.72567	-9.774242	100.780556	35.497421	42.097546	107.972252	34.1115455	16.161652	104.376404	-65.9935235	14.765328	97.427048
-4.547248	40.294598	103.07785	-15.773252	15.545514	100.996635	32.920963	-9.98518	101.502266	35.710251	42.024086	107.813179	34.315607	16.019453	104.6577225	-65.862111	15.071575	97.3355475
-3.238054	40.180614	102.704681	-15.559684	15.558646	101.017677	33.242954	-10.205141	102.226067	35.939659	41.864281	107.426689	34.5913065	15.82957	104.826378	-65.7106745	15.287722	97.208976
-1.944038	40.034779	102.373001	-15.301191	15.476181	101.065132	33.609383	-10.414149	102.854935	36.136776	41.728405	107.006607	34.8730795	15.657128	104.930771	-65.4754615	15.295234	97.199493
-0.090325	39.745186	102.122406	-14.969498	15.272984	101.130966	34.118195	-10.587212	103.713608	36.399109	41.578041	106.789467	35.258652	15.4954145	105.2515375	-65.197648	15.0505535	97.0103945
0.998343	39.585323	102.284943	-14.827111	15.081697	101.120689	34.425869	-10.65158	104.178413	36.480637	41.513477	107.062508	35.453253	15.4309485	105.6204605	-65.107475	14.7324455	96.6209175
1.971325	39.431755	102.634033	-14.763083	15.072531	101.190605	34.680225	-10.70231	104.483459	36.505337	41.548027	107.566666	35.592781	15.4228585	106.0250625	-65.118947	14.7222035	96.3561475
2.892833	39.376442	103.141312	-14.723717	15.188143	101.299896	34.736958	-10.518666	104.569817	36.587891	41.690994	108.148491	35.6624245	15.586164	106.359154	-65.1098585	14.790122	96.240638
3.776725	39.27948	103.701103	-14.755203	15.463593	101.437889	34.782452	-10.23649	104.504646	36.66412	41.908325	108.81131	35.723286	15.8359175	106.657978	-65.233692	15.0912685	96.2178
4.585575	39.24667	104.269005	-14.749825	15.735628	101.50219	34.889862	-9.982306	104.322769	36.700188	42.173073	109.50515	35.795025	16.0953835	106.9139595	-65.294675	15.3758725	96.0904205
5.304626	39.168854	104.764214	-14.737076	16.014448	101.477341	34.962688	-9.598942	103.972771	36.722866	42.433041	110.138229	35.842777	16.4170495	107.0555	-65.316929	15.6118465	95.899182
6.281759	38.980927	105.282806	-14.67015	16.501682	101.320412	35.061275	-8.89515	103.2761	36.76445	42.831722	110.925926	35.9128625	16.968286	107.101013	-65.2531625	16.035078	95.539811
6.881824	38.829105	105.616852	-14.601454	16.869726	101.264313	35.103954	-8.416583	102.731583	36.770874	43.062141	111.338257	35.937414	17.322779	107.03492	-65.140322	16.416673	95.493706
7.465694	38.477592	105.771278	-14.472787	17.221998	101.278496	35.110931	-7.982254	102.40638	36.852161	43.322319	111.605598	35.981546	17.6700325	107.005989	-64.92712	16.7739635	95.551003
8.013549	38.096485	105.801163	-14.346779	17.513456	101.377151	35.17104	-7.655458	102.278427	36.96629	43.570591	111.716866	36.068665	17.9575665	106.9976465	-64.762223	17.0693455	95.7566555
8.465362	37.627335	105.759201	-14.21324	17.658018	101.524475	35.277714	-7.535272	102.271423	37.038143	43.668461	111.659149	36.1579285	18.0665945	106.965286	-64.5844085	17.2494415	96.083664
8.870097	37.043144	105.650032	-14.123295	17.657593	101.682404	35.339699	-7.543106	102.43338	37.118538	43.689709	111.481621	36.2291185	18.0733015	106.9575005	-64.4757085	17.2418845	96.4073075
9.232679	36.38055	105.576118	-14.07463	17.557367	101.840294	35.356094	-7.68527	102.708229	37.155205	43.609169	111.31356	36.2556495	17.9619495	107.0108945	-64.4049095	17.1527845	96.6696935
9.641881	35.149761	105.45002	-14.142905	17.312193	101.989761	35.256653	-8.078268	103.169739	37.174141	43.398567	111.128464	36.215397	17.6601495	107.1491015	-64.501207	16.9642365	96.8304205
9.876513	34.17902	105.291832	-14.235477	17.141554	102.021599	35.135555	-8.333841	103.468681	37.155907	43.218689	110.980186	36.145731	17.442424	107.2244335	-64.616685	16.840684	96.8187645
10.060491	33.238514	105.111351	-14.306622	16.987104	102.072571	35.021858	-8.563583	103.732178	37.115471	43.029625	110.7752	36.0686645	17.233021	107.253689	-64.6819085	16.741187	96.891453
10.185437	32.272823	104.961014	-14.384138	16.892651	102.137077	34.916943	-8.76325	103.97438	37.088985	42.862457	110.578712	36.002964	17.0496035	107.276546	-64.77124	16.7356985	96.997608
10.307557	31.273239	104.902588	-14.472415	16.841471	102.23278	34.837906	-8.93297	104.231979	37.102612	42.722649	110.425499	35.970259	16.8948395	107.328739	-64.915089	16.7881025	97.136821
10.350498	30.229408	104.87249	-14.539066	16.79912	102.371429	34.744366	-9.082369	104.450562	37.110706	42.607059	110.423042	35.927536	16.762345	107.436802	-65.005668	16.835895	97.306056
10.372753	29.096416	104.934586	-14.650996	16.815329	102.504791	34.6432	-9.155828	104.579948	37.102692	42.523746	110.552643	35.872946	16.683959	107.5662955	-65.174938	16.946699	97.4432865
10.245682	27.426805	104.978729	-14.8504	16.87534	102.656555	34.417679	-9.20737	104.760742	37.052853	42.481186	110.719086	35.735266	16.636908	107.739914	-65.436066	17.113772	97.573196
10.187564	26.26943	104.951981	-14.978361	16.962423	102.707588	34.268101	-9.200705	104.919411	36.972206	42.499184	110.738136	35.6201535	16.6492395	107.8287735	-65.5768755	17.2756065	97.5864025
10.020926	25.055548	104.872086	-15.108587	17.051514	102.751335	34.177147	-9.211477	105.00531	36.893204	42.509251	110.735977	35.5351755	16.648887	107.8706435	-65.7523495	17.454141	97.6320265
9.797365	23.774586	104.737701	-15.164803	17.081099	102.755013	34.117935	-9.236343	105.094765	36.848484	42.522858	110.590813	35.4832095	16.6432575	107.842789	-65.8128155	17.5189405	97.667237
9.561019	22.486229	104.568527	-15.2099	17.074293	102.704659	34.083374	-9.264093	105.136276	36.802723	42.496159	110.347618	35.4430485	16.616033	107.741947	-65.8628485	17.532553	97.667371
9.294869	21.229551	104.321198	-15.239319	17.064356	102.594528	34.041969	-9.361718	105.156067	36.729954	42.41663	109.99559	35.3859615	16.527456	107.5758285	-65.8645995	17.601256	97.6132275
9.029952	19.850138	104.019333	-15.24211	17.025209	102.475357	33.971493	-9.51029	105.259552	36.686176	42.271591	109.480881	35.3288345	16.3806505	107.3702165	-65.8130545	17.6697675	97.5804975
8.545006	17.816059	103.692329	-15.214141	16.871	102.394058	33.881207	-9.793625	105.600533	36.627205	41.94706	108.534012	35.254206	16.0767175	107.0672725	-65.682488	17.6652825	97.7208435
8.167783	16.450848	103.575607	-15.155001	16.719168	102.408859	33.87225	-10.145165	106.006134	36.653126	41.646465	107.844635	35.262688	15.75065	106.9253845	-65.57269	17.687686	97.8923335
7.802968	15.029976	103.537903	-15.115839	16.458555	102.441727	33.833794	-10.481783	106.442116	36.652859	41.287197	107.174789	35.2433265	15.402707	106.8084525	-65.4750045	17.514403	98.0750015
7.404652	13.650781	103.495262	-15.066772	16.133749	102.448799	33.788319	-10.784525	106.745979	36.611305	40.882057	106.626381	35.199812	15.048766	106.68618	-65.333356	17.218732	98.211418
7.001716	12.285658	103.464737	-15.070748	15.85415	102.417282	33.754593	-11.093979	106.995476	36.563381	40.520607	106.192993	35.158987	14.713314	106.5942345	-65.300483	16.994986	98.2403295
6.502537	11.051537	103.412888	-15.115735	15.620118	102.334663	33.654533	-11.335911	107.16349	36.516827	40.201633	105.844162	35.08568	14.432861	106.503826	-65.31715	16.807375	98.1655
6.014677	9.822877	103.384888	-15.18277	15.510264	102.304604	33.520527	-11.489754	107.161423	36.438259	39.961727	105.598244	34.979393	14.2359865	106.3798335	-65.344933	16.7845415	98.2293745
5.262208	8.218193	103.364113	-15.294397	15.44511	102.356544	33.323936	-11.559105	107.112328	36.315163	39.816277	105.425224	34.8195495	14.128586	106.268776	-65.4083435	16.761634	98.444312
4.72034	7.234457	103.383171	-15.375193	15.475827	102.414871	33.235783	-11.493475	106.963715	36.21426	39.861248	105.411003	34.7250215	14.1838865	106.187359	-65.4754075	16.7677675	98.642383
4.196517	6.30981	103.374245	-15.448293	15.587412	102.451363	33.186375	-11.398639	106.766235	36.116699	39.945847	105.362701	34.651537	14.273604	106.064468	-65.548123	16.90122	98.838258
3.676793	5.469841	103.308319	-15.48735	15.742904	102.478424	33.158951	-11.268088	106.600044	36.035538	40.053623	105.256561	34.5972445	14.3927675	105.9283025	-65.5719445	17.0930405	99.0285455
3.179035	4.656764	103.267967	-15.473369	15.899068	102.475273	33.141106	-11.08294	106.428024	35.989864	40.115555	105.102097	34.565485	14.5163075	105.7650605	-65.512223	17.2818285	99.1854855
2.663737	3.880686	103.222504	-15.439356	15.985356	102.463623	33.141552	-10.95597	106.307755	35.967587	40.166557	104.928055	34.5545695	14.6052935	105.617905	-65.4332815	17.3654185	99.309341
2.16068	3.119932	103.184402	-15.389991	16.060913	102.41256	33.162979	-10.871774	106.272911	35.95496	40.198181	104.75824	34.5589695	14.6632035	105.5155755	-65.3389515	17.4586225	99.3095445
1.433695	2.091181	103.095863	-15.352639	16.015146	102.310005	33.193199	-10.814487	106.240585	35.88921	40.170963	104.529213	34.5412045	14.678238	105.384899	-65.2464825	17.352054	99.235111
0.957005	1.417578	103.109047	-15.368681	15.929198	102.246391	33.211605	-10.861684	106.290878	35.815765	40.109653	104.336128	34.513685	14.6239845	105.313503	-65.251047	17.2344115	99.179279
0.416317	0.759401	103.135384	-15.436482	15.836024	102.207458	33.175011	-10.943983	106.452751	35.699009	39.979252	104.085709	34.43701	14.5176345	105.26923	-65.309974	17.1544135	99.145686
-0.130369	0.130606	103.262352	-15.545567	15.721408	102.203346	33.101246	-11.037981	106.639275	35.574036	39.783165	103.85096	34.337641	14.372592	105.2451175	-65.428775	17.070224	99.1615745
-0.703603	-0.428574	103.385521	-15.720802	15.570134	102.200279	32.993309	-11.203591	106.879295	35.400219	39.603622	103.629837	34.196764	14.2000155	105.254566	-65.638368	16.9402525	99.145992
-1.240155	-0.933375	103.415939	-15.909801	15.434986	102.132141	32.868652	-11.319569	107.086769	35.189449	39.395489	103.418503	34.0290505	14.03796	105.252636	-65.8486525	16.832012	99.011646
-1.76471	-1.35989	103.384972	-16.108118	15.331122	101.988602	32.740234	-11.383249	107.162025	34.940426	39.248245	103.252922	33.84033	13.932498	105.2074735	-66.056566	16.729746	98.7697305
-2.548434	-1.803031	103.23423	-16.369312	15.269296	101.717827	32.566814	-11.424435	107.228912	34.633148	39.16394	102.99398	33.599981	13.8697525	105.111446	-66.338605	16.6688395	98.324208
-3.037803	-2.033066	103.124748	-16.471802	15.266689	101.521446	32.483925	-11.370833	107.271851	34.41972	39.136505	102.810013	33.4518225	13.882836	105.040932	-66.3954265	16.650542	98.00196
-3.536088	-2.210804	103.002525	-16.574286	15.316703	101.3703	32.430134	-11.298449	107.278358	34.280899	39.15588	102.754173	33.3555165	13.9287155	105.0162655	-66.5040885	16.7046905	97.7243345
-4.072207	-2.360895	102.870346	-16.626183	15.394691	101.232086	32.381882	-11.25081	107.295647	34.241112	39.21981	102.781746	33.311497	13.9845	105.0386965	-66.563863	16.804882	97.4254755
-4.642897	-2.378566	102.650848	-16.686357	15.518848	101.091728	32.351738	-11.205541	107.25441	34.258385	39.345734	102.892769	33.3050615	14.0700965	105.0735895	-66.6777755	16.9675995	97.1098665
-5.214284	-2.355762	102.222351	-16.719269	15.708642	100.892471	32.324135	-11.101635	107.007538	34.275341	39.546364	103.148735	33.299738	14.2223645	105.0781365	-66.738276	17.1949195	96.7068055
-5.768681	-2.28333	101.556953	-16.747299	15.946345	100.621429	32.346218	-10.93292	106.437767	34.296722	39.894825	103.648613	33.32147	14.4809525	105.04319	-66.816068	17.4117375	96.199668
-6.635076	-2.013556	100.61042	-16.803066	16.637949	100.308784	32.458481	-10.305019	105.5065	34.295044	40.710384	104.632866	33.3767625	15.2026825	105.069683	-66.9828945	18.0732155	95.547885
-7.252993	-1.76762	100.185081	-16.849083	17.246946	100.234329	32.484024	-9.66518	105.07785	34.302292	41.377716	105.371651	33.393158	15.856268	105.2247505	-67.091324	18.637624	95.2439075
-7.918546	-1.582846	99.857887	-16.91095	17.810614	100.27771	32.449543	-9.11037	104.816391	34.303253	41.93877	106.121948	33.376398	16.4142	105.4691695	-67.198298	19.207028	95.0862505
-8.647604	-1.428263	99.586777	-16.990929	18.32012	100.382187	32.41637	-8.702231	104.643425	34.272434	42.394619	106.826401	33.344402	16.846194	105.734913	-67.32626	19.794046	95.029461
-9.458195	-1.35352	99.319771	-17.142488	18.778772	100.494492	32.323559	-8.370628	104.465591	34.24464	42.655102	107.407654	33.2840995	17.142237	105.9366225	-67.5690755	20.415307	95.0523615
-10.267296	-1.342337	99.106117	-17.331974	19.227444	100.63562	32.151028	-8.046739	104.285797	34.175983	42.906139	107.9198	33.1635055	17.4297	106.1027985	-67.8274535	21.025188	95.1684415
-11.13341	-1.410856	99.055946	-17.486868	19.597916	100.816856	31.980307	-7.764708	104.161362	34.098358	43.113945	108.16568	33.0393325	17.6746185	106.163521	-68.0130685	21.5212135	95.470191
-12.513062	-1.731454	99.274086	-17.742844	19.989794	101.067963	31.716299	-7.422991	104.222046	33.840092	43.288361	107.843163	32.7781955	17.932685	106.0326045	-68.2638835	22.046903	96.1033215
-13.455738	-2.168148	99.701027	-17.874733	20.010611	101.170944	31.618696	-7.360804	104.516373	33.582645	43.233784	106.965401	32.6006705	17.93649	105.740887	-68.3501365	22.084732	96.601001
-14.416239	-2.749884	100.237595	-17.95454	19.682159	101.180649	31.570793	-7.498902	104.975281	33.295555	42.999622	105.844727	32.433174	17.75036	105.410004	-68.342254	21.613958	96.951294
-15.352281	-3.490062	100.911392	-18.019039	19.12554	101.166199	31.612734	-7.876077	105.49456	33.0159	42.503616	104.590347	32.314317	17.3137695	105.0424535	-68.352395	20.9373105	97.2899445
-16.271053	-4.242633	101.568184	-18.065714	18.362846	101.101448	31.641733	-8.406294	106.167015	32.771751	41.768223	103.222641	32.206742	16.6809645	104.694828	-68.33817	20.0447275	97.508068
-17.343431	-5.032805	102.094902	-18.140799	17.594681	100.982346	31.537252	-8.985378	106.742142	32.522583	40.8946	101.889015	32.0299175	15.954611	104.3155785	-68.3115155	19.234751	97.6491135
-18.418133	-5.740916	102.320717	-18.237825	16.846098	100.749481	31.372482	-9.638799	106.985916	32.212879	40.035995	100.850937	31.7926805	15.198598	103.9184265	-68.2683305	18.493598	97.5805355
-20.037067	-6.59262	102.340378	-18.354681	15.928297	100.270142	31.09239	-10.491629	106.930588	32.091526	38.87252	99.33255	31.591958	14.1904455	103.131569	-68.30132	17.6661485	97.408715
-21.099663	-7.024589	102.359703	-18.389296	15.516214	100.043083	30.932447	-10.938008	106.862732	32.030617	38.227974	98.293175	31.481532	13.644983	102.5779535	-68.260124	17.387445	97.5082125
-22.256508	-7.372462	102.238701	-18.459648	15.208459	99.809494	30.805763	-11.326619	106.70787	31.839033	37.748222	97.558685	31.322398	13.2108015	102.1332775	-68.241694	17.2061165	97.4857105
-23.312899	-7.579161	101.834038	-18.535501	14.981609	99.557533	30.741272	-11.622648	106.354561	31.672977	37.469669	97.152115	31.2071245	12.9235105	101.753338	-68.2781265	17.0397075	97.361728
-24.380074	-7.720734	101.338837	-18.630051	14.963449	99.373627	30.647072	-11.697971	105.724083	31.563038	37.497375	96.986641	31.105055	12.899702	101.355362	-68.365157	17.027196	97.391892
-25.444736	-7.698525	100.901581	-18.692638	15.146687	99.263069	30.54781	-11.557523	105.101944	31.462551	37.791016	96.975586	31.0051805	13.1167465	101.038765	-68.3904565	17.1766275	97.487373
-26.501652	-7.56437	100.630066	-18.68132	15.476805	99.256859	30.562895	-11.281194	104.542503	31.341255	38.201042	97.013359	30.952075	13.459924	100.777931	-68.314715	17.493686	97.735787
-28.04031	-7.188345	100.762215	-18.63858	16.077084	99.390602	30.658241	-10.755773	104.189232	31.233253	38.73455	96.689644	30.945747	13.9893885	100.439438	-68.222907	18.1647795	98.341766
-29.005665	-6.92567	100.976166	-18.597338	16.334393	99.493225	30.683636	-10.522389	104.173386	31.143764	38.956081	96.314438	30.9137	14.216846	100.243912	-68.108376	18.45194	98.742538
-29.968199	-6.69848	101.123253	-18.5543	16.356447	99.578461	30.745447	-10.420206	104.085281	30.984671	39.00676	95.995155	30.865059	14.293277	100.040218	-67.973659	18.419617	99.116704
-30.970091	-6.48414	101.32048	-18.549791	16.239483	99.656853	30.797169	-10.515151	104.025284	30.838108	38.898838	95.770866	30.8176385	14.1918435	99.898075	-67.9172205	18.2871225	99.415631
-31.944721	-6.20586	101.52755	-18.538025	16.068542	99.788406	30.786732	-10.67393	104.014694	30.797874	38.711926	95.578979	30.792303	14.018998	99.7968365	-67.868353	18.118086	99.7799755
-32.948517	-5.915987	101.783607	-18.580847	15.869205	99.925949	30.643087	-10.867378	104.065666	30.819643	38.452927	95.394791	30.731365	13.7927745	99.7302285	-67.893059	17.9456355	100.1216695
-33.91946	-5.557222	101.942108	-18.647844	15.627048	100.014374	30.456579	-11.093531	104.150917	30.780993	38.153828	95.261932	30.618786	13.5301485	99.7064245	-67.914474	17.7239475	100.3223235
-35.417385	-4.896243	102.188812	-18.800188	15.296848	100.058029	30.152378	-11.480718	104.374779	30.675268	37.690048	95.027061	30.413823	13.104665	99.70092	-68.014199	17.489031	100.415138
-36.422348	-4.3807	102.396072	-18.894987	15.08452	100.116432	29.941687	-11.763012	104.602066	30.598715	37.307678	94.818726	30.270201	12.772333	99.710396	-68.060175	17.396707	100.522468
-37.18256	-3.861033	102.5298	-19.039145	14.859836	100.209221	29.748817	-12.06743	104.884972	30.494034	36.903656	94.60556	30.1214255	12.418113	99.745266	-68.1997155	17.301559	100.673176
-38.306202	-2.959635	102.746597	-19.17445	14.578678	100.320091	29.545801	-12.40653	105.142235	30.395222	36.469387	94.482216	29.9705115	12.0314285	99.8122255	-68.3194115	17.1259275	100.8279565
-39.238583	-2.134869	102.700897	-19.296577	14.30167	100.400398	29.33482	-12.744929	105.229782	30.32321	36.114819	94.554916	29.829015	11.684945	99.892349	-68.422169	16.918395	100.908447
-40.200771	-1.242336	102.412094	-19.42745	14.098583	100.431801	29.129129	-13.007861	105.134583	30.32263	35.887722	94.815979	29.7258795	11.4399305	99.975281	-68.5807795	16.7572355	100.888321
-41.071342	-0.207141	102.080956	-19.511013	14.025168	100.451912	28.945515	-13.192236	104.872108	30.365068	35.861355	95.21032	29.6552915	11.3345595	100.041214	-68.6773175	16.7157765	100.86261
-42.382084	1.624086	101.806084	-19.550205	14.234426	100.562798	28.734142	-13.171962	104.344139	30.438692	36.148434	95.824799	29.586417	11.488236	100.084469	-68.686827	16.980616	101.041127
-43.230152	2.995025	101.659691	-19.539272	14.529331	100.66925	28.650343	-12.980548	104.018379	30.482101	36.414238	96.202888	29.566222	11.716845	100.1106335	-68.644766	17.341817	101.2278665
-44.057419	4.413636	101.493874	-19.551132	14.795476	100.748535	28.602234	-12.787528	103.744713	30.505016	36.756863	96.665642	29.553625	11.9846675	100.2051775	-68.655889	17.6062845	101.2918925
-44.85424	5.867743	101.342216	-19.589977	14.986952	100.813019	28.54859	-12.612285	103.507172	30.549625	37.055511	97.135132	29.5491075	12.221613	100.321152	-68.7290615	17.752291	101.304886
-45.703472	7.310001	101.142883	-19.666849	15.062761	100.892807	28.475185	-12.467203	103.180328	30.578598	37.338089	97.661499	29.5268915	12.435443	100.4209135	-68.8605895	17.690079	101.3647005
-46.501846	8.737888	100.94075	-19.741776	15.06109	100.947479	28.364681	-12.298274	102.663544	30.563629	37.636929	98.348618	29.464155	12.6693275	100.506081	-68.947707	17.4528525	101.388877
-47.346085	10.194913	100.88459	-19.906082	15.060318	101.06646	28.24021	-12.064307	102.005936	30.504206	38.009666	99.264565	29.372208	12.9726795	100.6352505	-69.184372	17.1479565	101.4976695
-48.603439	12.330192	101.069023	-20.214241	15.123518	101.458084	27.890179	-11.620965	101.087234	30.387196	38.792892	101.254425	29.1386875	13.5859635	101.1708295	-69.5671695	16.6610725	101.7453385
-49.489048	13.726458	101.324448	-20.427765	15.126822	101.827194	27.575478	-11.260657	100.39473	30.395123	39.256432	102.888489	28.9853005	13.9978875	101.6416095	-69.8408305	16.2557565	102.0127785
-50.379204	15.033401	101.654373	-20.593407	15.113629	102.164169	27.248514	-10.910272	99.591415	30.556524	39.579155	104.576599	28.902519	14.3344415	102.084007	-70.089333	15.8928165	102.244331
-51.216698	16.199005	102.268089	-20.610134	15.127772	102.534912	27.001944	-10.615375	98.706985	30.763578	39.672516	105.755058	28.882761	14.5285705	102.2310215	-70.103029	15.7269735	102.8388025
-52.062191	17.254427	103.000572	-20.537943	15.230593	102.851273	26.79792	-10.427794	97.986176	31.020573	39.092148	106.417831	28.9092465	14.332177	102.2020035	-69.9851325	16.129009	103.5005425
-52.889927	18.170071	103.625229	-20.36602	15.379431	103.114357	26.666492	-10.36859	97.530022	31.189388	39.031055	106.538284	28.92794	14.3312325	102.034153	-69.65998	16.4276295	104.194561
-53.650539	18.953796	104.080177	-20.229916	15.496222	103.231003	26.639908	-10.379451	97.206535	31.415236	38.940739	106.494545	29.027572	14.280644	101.85054	-69.487404	16.7118	104.611466
-54.804695	19.855743	104.405037	-20.12064	15.560266	103.172112	26.505762	-10.516339	96.835556	31.616354	38.750515	106.175697	29.061058	14.117088	101.5056265	-69.302338	17.003444	104.8385975
-55.544178	20.282011	104.517685	-20.121969	15.557591	103.106628	26.361361	-10.627476	96.608261	31.649172	38.648766	105.863716	29.0052665	14.010645	101.2359885	-69.2492045	17.104537	104.9772675
-56.283283	20.524693	104.549095	-20.16387	15.50695	103.000275	26.268652	-10.788117	96.469788	31.625942	39.034176	105.4767	28.947297	14.1230295	100.973244	-69.275037	16.8908705	105.027306
-57.018478	20.634781	104.49704	-20.254265	15.421535	102.874527	26.14035	-10.966748	96.390717	31.540962	38.874462	105.1465	28.840656	13.953857	100.7686085	-69.349186	16.889213	104.9804455
-57.52697	20.46557	104.517113	-20.337296	15.322131	102.745285	26.00955	-11.101188	96.31778	31.475576	38.750587	104.822662	28.742563	13.8246995	100.570221	-69.417155	16.8195625	104.920349
-57.865936	20.186207	104.551025	-20.355425	15.281777	102.67527	25.947279	-11.184321	96.200302	31.463638	38.662086	104.526878	28.7054585	13.7388825	100.36359	-69.4163085	16.8246715	104.98695
-58.720814	19.977184	104.468826	-20.347355	15.306115	102.662552	25.884241	-11.167744	96.118736	31.4641	38.667274	104.318825	28.6741705	13.749765	100.2187805	-69.3688805	16.862465	105.1063235
-57.935165	19.096067	104.385841	-20.326275	15.440019	102.704201	25.864681	-11.070088	96.224937	31.421211	38.771145	104.066193	28.642946	13.8505285	100.145565	-69.295496	17.0295095	105.262837
-58.436058	18.671236	104.439835	-20.382708	15.510808	102.782715	25.85463	-11.003724	96.372345	31.346825	38.86269	104.047714	28.6007275	13.929483	100.2100295	-69.3661435	17.092133	105.3554005
-58.241962	17.983263	104.364395	-20.419397	15.493414	102.857567	25.880426	-11.012331	96.583672	31.313061	38.890545	104.012932	28.5967435	13.939107	100.298302	-69.4355375	17.047721	105.416832
-57.879807	17.286266	104.275719	-20.425528	15.446508	102.912018	25.908676	-11.097222	96.824738	31.285814	38.877235	103.910088	28.597245	13.8900065	100.367413	-69.448301	17.0030095	105.456623
-57.497196	16.453585	104.158493	-20.418808	15.349704	102.927803	25.899693	-11.218655	97.086792	31.274996	38.813869	103.784218	28.5873445	13.797607	100.435505	-69.4249605	16.901801	105.420101
-57.076309	15.565017	103.983376	-20.416399	15.295352	102.960884	25.906546	-11.358699	97.385437	31.280914	38.738197	103.612724	28.59373	13.689749	100.4990805	-69.426528	16.900955	105.4226875
-56.578476	14.572853	103.871368	-20.46736	15.264733	102.997955	25.915073	-11.502071	97.794167	31.258579	38.655178	103.376411	28.586826	13.5765535	100.585289	-69.521546	16.9529125	105.410621
-55.711891	13.096896	103.83786	-20.541607	15.211805	103.113518	25.86882	-11.812771	98.721542	31.175915	38.491093	102.834663	28.5223675	13.339161	100.7781025	-69.6055815	17.084449	105.4489335
-55.026539	12.023335	103.818741	-20.634638	15.140273	103.165749	25.811684	-12.109356	99.653061	31.118307	38.299294	102.27256	28.4649955	13.094969	100.9628105	-69.7342715	17.185577	105.3686875
-54.336826	10.911443	103.996788	-20.74004	15.034613	103.263512	25.799911	-12.429392	100.722519	31.050009	38.045166	101.462318	28.42496	12.807887	101.0924185	-69.90504	17.261339	105.4346055
-53.512566	9.847711	104.319504	-20.770111	14.836473	103.387878	25.843079	-12.771561	101.820084	30.906656	37.662064	100.644943	28.3748675	12.4452515	101.2325135	-69.9150895	17.2276945	105.5432425
-52.605957	8.772943	104.71109	-20.770929	14.542988	103.520859	25.920073	-13.193944	103.043877	30.888966	37.196632	99.783752	28.4045195	12.001344	101.4138145	-69.9463775	17.084632	105.6279035
-51.664055	7.751401	105.121788	-20.742796	14.154879	103.67955	25.990082	-13.653337	104.140114	30.845264	36.633682	98.906441	28.417673	11.4901725	101.5232775	-69.903265	16.8195855	105.8358225
-50.596161	6.748245	105.392815	-20.728767	13.64792	103.744781	26.106113	-14.102999	104.949776	30.70207	35.905296	98.340401	28.4040915	10.9011485	101.6450885	-69.8616255	16.3946915	105.8444735
-48.968853	5.450469	105.514656	-20.661963	12.823512	103.792282	26.21843	-14.703364	105.744759	30.729946	35.034706	97.949745	28.474188	10.165671	101.847252	-69.798114	15.481353	105.737312
-47.818703	4.753889	105.41909	-20.620819	12.397556	103.756104	26.307812	-15.057187	106.139778	30.762255	34.61755	97.853355	28.5350335	9.7801815	101.9965665	-69.7766715	15.0149305	105.5156415
-46.546497	4.262497	105.1082	-20.566853	12.09961	103.598724	26.417234	-15.268202	106.310188	30.822525	34.345917	97.932335	28.6198795	9.5388575	102.1212615	-69.7535855	14.6603625	105.0761865
-45.432606	3.836683	104.619308	-20.572609	11.878221	103.342888	26.501686	-15.321533	106.234909	30.967987	34.190212	98.115417	28.7348365	9.4343395	102.175163	-69.8800545	14.3221025	104.510613
-44.169571	3.601763	103.988091	-20.58157	11.699877	103.017723	26.567751	-15.339346	106.107285	31.138077	34.165474	98.430458	28.852914	9.413064	102.2688715	-70.016054	13.98669	103.7665745
-42.738644	3.557972	103.203415	-20.643305	11.516167	102.67569	26.683352	-15.35377	105.94355	31.178543	34.302788	98.988953	28.9309475	9.474509	102.4662515	-70.2175575	13.557825	102.8851285
-41.572384	3.449653	102.270035	-20.677618	11.269024	102.26059	26.838875	-15.37798	105.799973	31.201065	34.469906	99.744499	29.01997	9.545963	102.772236	-70.375206	12.992085	101.748944
-39.661613	3.58283	100.734367	-20.676989	10.893135	101.472511	26.989523	-15.531242	105.646935	31.437651	34.568222	100.858864	29.213587	9.51849	103.2528995	-70.567565	12.26778	99.6921225
-38.345325	3.85732	99.814735	-20.605976	10.686918	100.905418	27.047113	-15.698873	105.569229	31.592905	34.395306	101.330147	29.320009	9.3482165	103.449688	-70.531961	12.0256195	98.361148
-37.132854	4.212351	99.021004	-20.477087	10.458495	100.355957	27.111891	-15.868961	105.522789	31.811216	34.135593	101.529991	29.4615535	9.133316	103.52639	-70.4157275	11.783674	97.185524
-35.972889	4.638165	98.338608	-20.347414	10.252007	99.850395	27.2062	-16.0583	105.547905	32.053791	33.909882	101.591194	29.6299955	8.925791	103.5695495	-70.3248235	11.578223	96.1312405
-34.806976	5.134209	97.711388	-20.131151	10.039824	99.374992	27.369499	-16.185595	105.613029	32.226181	33.75214	101.689926	29.79784	8.7832725	103.6514775	-70.060142	11.2963755	95.0985065
-33.797832	5.74312	97.076866	-20.006924	9.851941	98.893379	27.570715	-16.265778	105.730309	32.429428	33.643772	101.798691	30.0000715	8.688997	103.7645	-70.0139195	11.014885	94.022258
-32.769279	6.378688	96.313324	-19.897802	9.658067	98.30114	27.715504	-16.314875	105.769646	32.551929	33.621021	101.974747	30.1337165	8.653073	103.8721965	-69.9293205	10.663061	92.7300835
-31.482271	7.520575	95.038155	-19.880789	9.543224	97.277573	27.921236	-16.207085	105.490402	32.574581	33.796124	102.251419	30.2479085	8.7945195	103.8709105	-70.0094865	10.2919285	90.6842355
-30.822594	8.462941	94.329201	-19.796556	9.649759	96.664742	28.05187	-15.995423	105.107178	32.568111	34.038509	102.335777	30.3099905	9.021543	103.7214775	-69.9031025	10.277975	89.6080065
-30.186377	9.49049	93.909546	-19.663677	9.900925	96.252441	28.215828	-15.70148	104.660645	32.629025	34.333057	102.355614	30.4224265	9.3157885	103.5081295	-69.7497805	10.4860615	88.9967525
-29.743525	10.583818	93.765373	-19.467007	10.19725	96.087914	28.433388	-15.44393	104.228699	32.797642	34.605663	102.284874	30.615515	9.5808665	103.2567865	-69.549529	10.8136335	88.9190415
-29.431427	11.691323	93.82283	-19.229385	10.394052	96.131226	28.675213	-15.246288	103.788361	32.986855	34.807659	102.245903	30.831034	9.7806855	103.017132	-69.289804	11.0074185	89.24532
-29.279972	12.842314	94.097832	-18.994925	10.443976	96.315529	28.939835	-15.119341	103.300385	33.167782	34.926476	102.244629	31.0538085	9.9035675	102.772507	-69.0436585	10.9843845	89.858551
-29.243055	13.920571	94.514656	-18.803234	10.430464	96.563721	29.193327	-15.0507	102.751251	33.291176	35.017723	102.211258	31.2422515	9.9835115	102.4812545	-68.8487195	10.8774165	90.6461875
-29.422272	15.496387	95.088303	-18.530809	10.365172	96.93782	29.540527	-14.862397	101.789978	33.329124	35.126774	101.61055	31.4348255	10.1321885	101.700264	-68.4964435	10.5981555	92.175376
-29.583788	16.55197	95.585075	-18.331635	10.320358	97.249252	29.772863	-14.722116	101.087097	33.276157	35.260639	100.933327	31.52451	10.2692615	101.010212	-68.18778	10.3714545	93.488292
-29.895073	17.563034	96.311714	-18.134516	10.222719	97.675682	30.027195	-14.633796	100.429939	33.166267	35.32243	100.215355	31.596731	10.344317	100.322647	-67.865763	10.101121	95.028717
-30.292583	18.524199	97.046021	-17.997976	10.019095	98.164749	30.274048	-14.632003	99.779701	33.056667	35.352978	99.60083	31.6653575	10.3604875	99.6902655	-67.6613095	9.6777025	96.6392325
-30.668509	19.436903	97.722473	-17.889093	9.749825	98.570076	30.46306	-14.724477	99.147621	32.929241	35.293495	99.056992	31.6961505	10.284509	99.1023065	-67.4743365	9.215141	98.0378455
-31.042242	20.373596	98.401985	-17.785423	9.481708	98.936752	30.551565	-14.888278	98.469353	32.843132	35.14259	98.410622	31.6973485	10.127156	98.4399875	-67.2681945	8.83626	99.4335165
-31.453976	21.239986	98.969421	-17.652666	9.225227	99.16256	30.549463	-15.060255	97.68071	32.80315	34.929314	97.667274	31.6763065	9.9345295	97.673992	-66.9816385	8.5159245	100.651128
-31.99474	22.553514	99.54982	-17.428411	8.920429	99.203133	30.590742	-15.224019	96.374931	32.823616	34.666824	96.605042	31.707179	9.7214025	96.4899865	-66.564001	8.1194555	101.9162795
-32.314098	23.41703	99.69973	-17.304546	8.767488	99.032791	30.644651	-15.231397	95.50563	32.844673	34.61739	96.179703	31.744662	9.6929965	95.8426665	-66.353754	7.8419795	102.2229155
-32.686001	24.253954	99.815262	-17.183409	8.696568	98.740639	30.700264	-15.096924	94.691452	32.869297	34.702156	95.970245	31.7847805	9.802616	95.3308485	-66.1515985	7.59052	102.1504295
-32.977913	25.087727	99.736313	-17.141384	8.753679	98.365494	30.7551	-14.853019	93.977249	32.89278	34.860676	95.852455	31.82394	10.0038285	94.914852	-66.106708	7.5035295	101.816136
-33.183338	25.874142	99.687737	-17.100767	8.958916	97.948814	30.821264	-14.528266	93.335632	32.885559	35.083027	95.827011	31.8534115	10.2773805	94.5813215	-66.0549455	7.6404515	101.3163065
-33.42207	26.701191	99.806992	-17.058893	9.203794	97.619553	30.942804	-14.13227	92.700508	32.862648	35.424568	95.960373	31.902726	10.646149	94.3304405	-66.020512	7.761439	100.9086655
-33.508499	27.380011	99.858894	-17.025488	9.511629	97.424339	31.042852	-13.629897	92.208084	32.812168	35.789135	96.076508	31.92751	11.079619	94.142296	-65.978486	7.943639	100.706382
-33.742725	28.163019	100.288216	-16.989521	9.970678	97.40226	31.130516	-12.988034	91.659637	32.688725	36.308594	96.107124	31.9096205	11.66028	93.8833805	-65.8886625	8.281076	100.9211395
-33.77338	28.560225	100.479767	-16.973507	10.186616	97.448715	31.078302	-12.606679	91.492729	32.537544	36.56958	96.082977	31.807923	11.9814505	93.787853	-65.754937	8.3917815	101.109577
-33.760735	28.823883	100.538887	-17.00359	10.202954	97.484138	31.122879	-12.525311	91.400795	32.389679	36.65704	96.002571	31.756279	12.0658645	93.701683	-65.763459	8.3400435	101.266593
-33.655594	28.950727	100.410889	-17.095463	10.125489	97.524803	31.087156	-12.650778	91.528587	32.304893	36.511127	95.77137	31.6960245	11.9301745	93.6499785	-65.8869505	8.3208035	101.3996275
-33.596905	28.99152	100.324402	-17.116785	9.82074	97.585213	31.037558	-13.018603	91.807922	32.263706	36.190636	95.427536	31.650632	11.5860165	93.617729	-65.884202	8.0554635	101.552697
-33.388615	28.907177	100.167656	-17.08876	9.478683	97.723038	31.047716	-13.498281	92.225197	32.266834	35.753494	95.07473	31.657275	11.1276065	93.6499635	-65.834795	7.8297595	101.7961125
-33.147888	28.770229	99.9869	-17.014036	9.024297	97.897423	31.123655	-14.085187	92.755486	32.334961	35.221897	94.720276	31.729308	10.568355	93.737881	-65.75738	7.480239	102.056965
-32.689892	28.502062	99.560097	-16.876249	8.226431	98.080605	31.33876	-15.104881	93.669853	32.493046	34.289703	94.056847	31.915903	9.592411	93.86335	-65.668401	6.860451	102.29786
-32.235683	28.318438	99.246895	-16.773903	7.675202	98.11834	31.452877	-15.76231	94.156143	32.601582	33.651825	93.729172	32.0272295	8.9447575	93.9426575	-65.5750355	6.4056465	102.2940225
-31.789085	28.116079	99.036469	-16.724342	7.1614	98.059647	31.531399	-16.299486	94.415123	32.713909	33.128391	93.658669	32.122654	8.4144525	94.036896	-65.571338	5.9083475	102.082398
-31.322102	27.936768	98.93116	-16.722721	6.748365	97.963394	31.583342	-16.639629	94.42392	32.797726	32.821953	93.871056	32.190534	8.091162	94.147488	-65.635976	5.405568	101.7793
-30.742287	27.75666	98.992691	-16.74268	6.557591	97.917755	31.591616	-16.691151	94.2696	32.815559	32.783855	94.192543	32.2035875	8.046352	94.2310715	-65.6889475	5.06883	101.6044385
-30.190176	27.68433	99.176147	-16.791807	6.642211	97.908333	31.626457	-16.516939	94.048706	32.802189	32.97208	94.542061	32.214323	8.2275705	94.2953835	-65.797937	5.0568515	101.5212825
-29.554081	27.636845	99.28215	-16.831667	6.892707	97.865402	31.680992	-16.202017	93.828743	32.768898	33.299412	94.884521	32.224945	8.5486975	94.356632	-65.888279	5.2367165	101.374172
-28.439587	27.51432	99.317947	-16.891817	7.343416	97.830284	31.779598	-15.703635	93.570091	32.68729	33.871132	95.29438	32.233444	9.0837485	94.4322355	-66.017078	5.6030835	101.2283325
-27.622818	27.404657	99.288246	-16.924339	7.562473	97.809639	31.84301	-15.442485	93.483582	32.619072	34.184029	95.406616	32.231041	9.370772	94.445099	-66.079719	5.754174	101.174179
-26.712517	27.193796	99.13176	-16.932138	7.755911	97.776482	31.89765	-15.272358	93.439919	32.596272	34.346748	95.372131	32.246961	9.537195	94.406025	-66.111237	5.974627	101.146939
-25.867483	26.955418	98.798958	-16.912796	7.787315	97.693756	31.930933	-15.328232	93.55661	32.606361	34.293167	95.129227	32.268647	9.4824675	94.3429185	-66.094239	6.0921625	101.0445935
-24.79907	26.638481	98.261848	-16.854467	7.62518	97.593468	31.991867	-15.62697	93.883621	32.66481	34.021263	94.731133	32.3283385	9.1971465	94.307377	-66.0372725	6.0532135	100.879559
-23.73041	26.252588	97.673538	-16.76918	7.296419	97.566963	32.060516	-16.136326	94.440308	32.76075	33.50441	94.213394	32.410633	8.684042	94.326851	-65.948993	5.908796	100.807075
-22.549587	25.766573	97.189049	-16.723103	6.786989	97.612015	32.13179	-16.883581	95.124313	32.882664	32.743355	93.719604	32.507227	7.929887	94.4219585	-65.953433	5.644091	100.8020715
-20.799816	24.984146	96.514938	-16.681807	5.617689	97.80497	32.090237	-18.204855	96.227699	33.086899	31.299173	93.195381	32.588568	6.547159	94.71154	-65.952182	4.688219	100.8984
-19.498428	24.515039	96.069839	-16.663153	4.746899	97.937523	32.016907	-19.215736	96.989357	33.181232	30.280643	92.966232	32.5990695	5.5324535	94.9777945	-65.9253755	3.9613445	100.8972515
-18.225166	24.129499	95.592102	-16.756056	3.905055	98.009308	31.941011	-20.23012	97.798386	33.196751	29.320734	92.894119	32.568881	4.545307	95.3462525	-66.080993	3.264803	100.6723635
-16.966402	23.782284	95.292999	-16.858585	3.048967	98.048386	31.861225	-21.110218	98.455391	33.252224	28.40999	92.80735	32.5567245	3.649886	95.6313705	-66.2738945	2.448048	100.4654015
-15.586269	23.56353	95.234962	-17.019875	2.340696	98.008369	31.705278	-21.772068	98.581139	33.204273	27.796772	93.120041	32.4547755	3.012352	95.85059	-66.4945255	1.66904	100.166148
-14.207975	23.576878	95.448433	-17.210638	1.923425	97.892853	31.435171	-22.145836	98.151901	33.166019	27.585831	93.760719	32.300595	2.7199975	95.95631	-66.721871	1.1268525	99.829396
-12.847244	23.775932	95.888527	-17.472906	1.914458	97.666641	31.061956	-22.076706	97.408012	33.165119	27.815577	94.667816	32.1135375	2.8694355	96.037914	-67.0593495	0.9594805	99.295368
-10.706529	24.284721	96.839104	-17.925219	2.677974	97.266563	30.673828	-21.276609	95.913589	33.030235	28.848665	96.289482	31.8520315	3.786028	96.1015355	-67.7024695	1.56992	98.4315905
-9.339538	24.801596	97.513847	-18.129622	3.510664	97.012932	30.555529	-20.278265	94.753677	32.859737	29.868778	97.434303	31.707633	4.7952565	96.09399	-67.966877	2.2260715	97.931874
-7.885195	25.302685	98.001328	-18.301086	4.517757	96.761948	30.465054	-19.166246	93.757957	32.728249	30.99832	98.33223	31.5966515	5.916037	96.0450935	-68.1988235	3.119477	97.4788025
-6.447154	25.779034	98.247948	-18.401527	5.549878	96.469208	30.45669	-18.107824	93.031052	32.626747	31.981525	98.961037	31.5417185	6.9368505	95.9960445	-68.3447725	4.1629055	96.9423715
-4.977028	26.204235	98.383125	-18.416128	6.372769	96.154205	30.393719	-17.142323	92.409599	32.631638	32.767616	99.583572	31.5126785	7.8126465	95.9965855	-68.3449345	4.9328915	96.3118245
-3.447535	26.384777	98.645714	-18.410162	6.946009	95.855698	30.439026	-16.372711	91.787163	32.67168	33.399342	100.445435	31.555353	8.5133155	96.116299	-68.375677	5.3787025	95.595097
-2.001318	26.423704	98.799362	-18.404383	7.4435	95.463898	30.533167	-15.731521	91.326149	32.721893	33.932014	101.370331	31.62753	9.1002465	96.34824	-68.436296	5.7867535	94.579556
0.208498	26.270199	98.609604	-18.382456	8.153448	94.759735	30.660496	-15.117882	91.393837	32.738857	34.540977	102.356682	31.6996765	9.7115475	96.8752595	-68.4645885	6.5953485	92.6442105
1.603922	25.934404	98.432251	-18.386395	8.511786	94.257614	30.70558	-14.949524	92.000168	32.792747	34.342918	103.162659	31.7491635	9.696697	97.5814135	-68.5219535	7.326875	90.9338145
2.955092	25.495508	98.416924	-18.393833	8.768705	93.887718	30.739965	-14.862853	92.878708	32.786118	35.020611	104.158058	31.7630415	10.078879	98.518383	-68.5507075	7.458531	89.257053
4.268543	24.74041	98.585396	-18.396208	8.991021	93.708221	30.749083	-14.881351	93.90786	32.829269	35.233883	105.098686	31.789176	10.176266	99.503273	-68.581592	7.805776	87.913169
5.461436	23.909548	98.92672	-18.369938	9.115163	93.641472	30.752771	-14.859282	94.917038	32.840473	35.26823	106.153442	31.796622	10.204474	100.53524	-68.536498	8.025852	86.747704
6.544857	22.903662	99.462372	-18.333302	9.230118	93.662666	30.888319	-14.767986	95.786598	32.730431	35.403545	107.400856	31.809375	10.3177795	101.593727	-68.475979	8.1424565	85.731605
7.535847	21.779835	100.219414	-18.195471	9.410887	93.824066	31.061554	-14.475682	96.659431	32.674316	35.612366	108.879135	31.867935	10.568342	102.769283	-68.258877	8.253432	84.878849
8.799278	19.933105	101.274765	-17.869381	9.959828	94.134529	31.423023	-13.906011	97.928658	32.649788	36.001999	111.493011	32.0364055	11.047994	104.7108345	-67.7751675	8.871662	83.5582235
9.546377	18.500452	101.943016	-17.653431	10.40181	94.371246	31.681595	-13.667909	98.822571	32.683556	36.272602	113.03791	32.1825755	11.3023465	105.9302405	-67.4894375	9.5012735	82.8122515
10.133154	17.016911	102.149391	-17.506678	10.779267	94.515167	32.189587	-13.81816	99.616577	32.783554	36.471249	114.017067	32.4865705	11.3265445	106.816822	-67.4999265	10.2319895	82.213512
10.68433	15.350201	102.124832	-17.370705	11.053628	94.622261	32.28223	-13.937858	100.570831	32.840641	36.60564	114.259926	32.5614355	11.333891	107.4153785	-67.3028455	10.773365	81.8291435
11.039852	13.53546	101.957008	-17.216484	11.029531	94.753281	32.38018	-14.050366	101.368866	32.970505	36.646481	114.043198	32.6753425	11.2980575	107.706032	-67.1083105	10.7610045	81.80053
11.259103	11.514536	101.746452	-17.065723	10.764716	94.929893	32.488056	-14.229891	102.138939	33.159756	36.628536	113.601112	32.823906	11.1993225	107.8700255	-66.955352	10.3301095	81.9897605
11.335606	9.350183	101.499847	-16.908155	10.325208	95.157852	32.361179	-14.46484	102.964165	33.380402	36.495911	113.00293	32.8707905	11.0155355	107.9835475	-66.6871005	9.6348805	82.3321565
11.139082	5.809063	101.136719	-16.643425	9.580638	95.684853	32.640846	-15.027215	103.729691	33.86845	36.187096	111.720131	33.254648	10.5799405	107.724911	-66.541498	8.5813355	83.644795
10.849274	3.387695	100.984406	-16.405825	9.118335	96.167694	32.853691	-15.421226	104.31427	34.279762	35.901356	110.482979	33.5667265	10.240065	107.3986245	-66.3783765	7.996605	84.9367635
10.341265	0.846545	101.05442	-16.175072	8.644529	96.797905	33.037415	-15.918252	105.047401	34.646221	35.510361	109.15979	33.841818	9.7960545	107.1035955	-66.191962	7.4930035	86.4922145
9.680432	-1.762219	101.43396	-16.019733	8.101201	97.57682	33.165131	-16.545406	105.939651	34.949394	34.919918	107.825264	34.0572625	9.187256	106.8824575	-66.0967285	7.015146	88.2711825
8.845053	-4.330449	101.943222	-15.961723	7.635674	98.509781	33.250072	-17.075924	106.670967	35.225098	34.234776	106.492043	34.237585	8.579426	106.581505	-66.161031	6.691922	90.438057
7.860437	-6.849769	102.712097	-15.958881	7.278468	99.497116	33.217224	-17.477346	107.296944	35.368641	33.651768	105.394066	34.2929325	8.087211	106.345505	-66.2106945	6.469725	92.648727
6.775169	-9.266755	103.765343	-16.065086	7.03405	100.50106	33.124317	-17.834164	108.099998	35.497177	33.025154	104.231499	34.310747	7.595495	106.1657485	-66.440919	6.472605	94.8363715
4.99896	-12.74631	105.71965	-16.331518	6.573783	101.815506	32.98391	-18.365154	109.573456	35.234394	31.959578	102.704788	34.109152	6.797212	106.139122	-66.772188	6.350354	97.49189
3.792515	-14.933141	106.821655	-16.548281	6.134677	102.40345	32.824078	-18.673502	110.328987	34.889385	31.251514	101.973724	33.8567315	6.289006	106.1513555	-66.9532935	5.980348	98.6555445
2.537586	-17.027332	107.637917	-16.788807	5.664497	102.755333	32.627419	-18.959431	110.749077	34.644699	30.687565	101.419983	33.636059	5.864067	106.08453	-67.213673	5.464927	99.426136
1.614554	-19.148415	107.986244	-17.042343	5.285115	102.929352	32.438419	-19.146469	110.889122	34.45694	30.301317	100.902153	33.4476795	5.577424	105.8956375	-67.5323655	4.992806	99.9630665
0.109139	-20.765583	108.343979	-17.253366	5.021997	102.868614	32.256763	-19.181871	110.834084	34.146667	30.066473	100.391281	33.201715	5.442301	105.6126825	-67.708447	4.601693	100.1245455
-0.796841	-22.422283	108.279419	-17.431698	4.940671	102.647949	32.147087	-19.040651	110.692787	33.814369	30.020029	99.73143	32.980728	5.489689	105.2121085	-67.844124	4.391653	100.0837895
-1.965703	-23.900953	108.534714	-17.494549	4.937679	102.294388	32.193565	-18.797544	110.624023	33.531223	29.957087	98.825142	32.862394	5.5797715	104.7245825	-67.851492	4.2955865	99.8641935
-3.722529	-25.340117	109.80365	-17.390816	4.836813	101.78318	32.415558	-18.439943	111.265411	33.576344	29.336294	96.739304	32.995951	5.4481755	104.0023575	-67.777583	4.2254505	99.5640025
-4.918593	-26.224592	110.599854	-17.278122	4.428121	101.505768	32.59013	-18.394886	111.833763	33.280354	28.684414	95.68248	32.935242	5.144764	103.7581215	-67.491486	3.711478	99.2534145
-6.084455	-27.010832	110.9645	-17.361748	3.733766	101.401779	32.715958	-18.725826	112.225273	33.18446	27.979448	95.083717	32.950209	4.626811	103.654495	-67.673705	2.840721	99.149063
-7.286938	-27.778498	110.880257	NaN	NaN	NaN	32.623039	-19.180941	112.391281	33.212234	27.412149	94.963799	32.9176365	4.115604	103.67754	NaN	NaN	NaN
-8.638906	-28.331352	110.72435	-17.092875	1.910605	100.760315	32.457489	-19.55147	112.467705	33.153717	27.054834	95.015709	32.805603	3.751682	103.741707	-66.991353	0.0695279999999996	97.778923
-9.888174	-28.536573	110.62162	-17.497976	1.765803	100.775703	32.306965	-19.773855	112.608017	32.976974	26.870224	95.005669	32.6419695	3.5481845	103.806843	-67.6379215	-0.0165784999999996	97.744563
-11.248824	-28.421997	110.55162	-17.765802	1.614353	100.651344	32.092819	-19.815132	112.802803	32.140968	26.968786	95.211372	32.1168935	3.576827	104.0070875	-67.6484975	-0.348121000000002	97.2956005
-13.734319	-27.687967	110.401321	-18.273289	1.394731	100.469299	31.6049	-19.83604	113.024399	32.094009	26.511156	94.740204	31.8494545	3.337558	103.8823015	-68.3960325	-0.548096	97.0562965
-14.963928	-27.178761	109.793068	-18.647648	1.280746	100.507645	31.261127	-19.94364	113.09594	31.745716	26.417564	94.810074	31.5034215	3.236962	103.953007	-68.7987175	-0.67547	97.062283
-16.473631	-26.362783	109.032295	-18.983543	1.179641	100.627876	30.933168	-20.047682	112.928688	30.940014	26.771751	95.475533	30.936591	3.3620345	104.2021105	-68.903677	-1.0027525	97.0536415
-18.414387	-25.321556	108.16803	-19.320114	1.251906	100.76442	30.653837	-20.116009	112.385818	31.184462	27.02384	95.935776	30.9191495	3.4539155	104.160797	-69.5593775	-0.950103500000001	97.368043
-19.816273	-24.05994	106.716469	-19.637371	1.564368	100.953766	30.409321	-20.040789	111.403976	30.97514	27.821753	96.855148	30.6922305	3.890482	104.129562	-69.9669725	-0.761746	97.77797
-21.510698	-22.583366	105.538002	-19.879738	2.202293	101.084885	30.184278	-19.716568	110.295738	30.741838	28.732031	97.680443	30.463058	4.5077315	103.9880905	-70.222534	-0.1031455	98.1816795
-23.217339	-20.858475	104.434875	-20.183374	3.070993	101.199196	29.932367	-19.189386	109.190155	30.116955	29.951603	98.666534	30.024661	5.3811085	103.9283445	-70.391409	0.7608775	98.4700475
-25.933037	-17.909603	102.960548	-20.705023	4.469531	101.298355	29.406244	-18.207512	107.62529	29.774734	31.482447	99.684433	29.590489	6.6374675	103.6548615	-71.000535	2.3015945	98.9418485
-27.85812	-15.866022	102.186752	-21.071789	5.360031	101.299133	28.968382	-17.566099	106.704224	29.504278	32.315926	100.182808	29.23633	7.3749135	103.443516	-71.379908	3.3451485	99.15475
-29.747471	-13.759166	101.492332	-21.504631	6.137615	101.22683	28.470585	-16.995007	106.005585	29.219875	32.986126	100.454758	28.84523	7.9955595	103.2301715	-71.854492	4.2796705	99.2234885
-31.784321	-11.602902	100.9655	-21.897776	6.753978	101.092278	27.965481	-16.559891	105.471634	28.942862	33.459328	100.521507	28.4541715	8.4497185	102.9965705	-72.2497235	5.0582375	99.1879855
-33.727581	-9.537254	100.507996	-22.249702	7.223847	100.961174	27.515263	-16.294214	105.097893	28.700859	33.705338	100.49707	28.108061	8.705562	102.7974815	-72.607465	5.742132	99.1248665
-35.742359	-7.433727	100.173653	-22.552771	7.533989	100.865112	27.089554	-16.137074	104.830887	28.497633	33.846962	100.473869	27.7935935	8.854944	102.652378	-72.8991355	6.213034	99.077846
-37.757156	-5.348857	99.986176	-22.794996	7.680952	100.799927	26.740902	-16.084948	104.63047	28.349379	33.861343	100.271965	27.5451405	8.8881975	102.4512175	-73.1351325	6.4737065	99.1486365
-40.795509	-2.31587	100.055527	-23.062328	7.705386	100.871643	26.330101	-16.171915	104.417122	28.084501	33.673416	99.667374	27.207301	8.7507505	102.042248	-73.331957	6.6600215	99.701038
-42.810623	-0.288444	100.52507	-23.165352	7.597814	101.14901	26.16963	-16.309813	104.436066	27.882996	33.414616	99.004951	27.026313	8.5524015	101.7205085	-73.357017	6.6432265	100.5775115
-44.894077	1.732053	101.464912	-23.236687	7.302511	101.766884	26.052645	-16.563217	104.516342	27.578285	33.024666	98.195496	26.815465	8.2307245	101.355919	-73.288839	6.3742975	102.177849
-46.864605	3.764546	102.609871	-23.283949	6.83305	102.579155	26.035929	-16.889997	104.653503	27.141125	32.529823	97.668129	26.588527	7.819913	101.160816	-73.156425	5.846187	103.997494
-48.844555	5.761787	103.630699	-23.51977	6.268659	103.373276	25.948793	-17.319361	104.61879	26.723555	32.125225	97.781631	26.336174	7.402932	101.2002105	-73.375714	5.134386	105.5463415
-50.854023	7.886714	104.525826	-23.756678	5.870534	104.070984	25.612339	-17.567247	104.182922	26.517857	32.015408	98.351685	26.065098	7.2240805	101.2673035	-73.578454	4.5169875	106.8746645
-52.854202	10.157607	105.410698	-24.014574	5.867148	104.56884	25.171965	-17.500544	103.550804	26.337555	32.267197	99.115807	25.75476	7.3833265	101.3333055	-73.783908	4.3509695	107.8043745
-55.66317	13.751878	106.327759	-24.399059	6.489615	104.921867	24.716324	-16.788309	102.590858	25.807947	33.138699	100.051476	25.2621355	8.175195	101.321167	-74.0602535	4.804035	108.522567
-57.520329	16.194096	106.75058	-24.808329	7.100909	104.995071	24.446362	-16.056227	102.009521	25.18787	33.951096	100.718102	24.817116	8.9474345	101.3638115	-74.433774	5.2543835	108.6263305
-59.465164	18.624657	107.330383	-25.315321	7.684297	105.155136	24.077879	-15.239005	101.344528	24.566069	34.787975	101.632568	24.321974	9.774485	101.488548	-74.952616	5.594109	108.821724
-61.202538	20.959721	108.027031	-25.814119	8.098034	105.287086	23.535347	-14.515285	100.501801	24.062401	35.586906	102.990089	23.798874	10.5358105	101.745945	-75.427112	5.6602575	108.828227
-62.949539	23.228865	108.650162	-26.260889	8.501194	105.284462	22.858458	-13.875073	99.627113	23.795267	35.823978	104.582001	23.3268625	10.9744525	102.104557	-75.8486405	6.0279355	108.464367
-64.552048	25.469658	109.220947	-26.664272	8.94109	105.178535	22.188438	-13.256701	98.783455	23.5704	36.851231	105.851974	22.879419	11.797265	102.3177145	-76.207963	6.084915	108.0393555
-66.13765	27.596745	109.835922	-27.028805	9.477278	105.061363	21.578997	-12.631183	98.019707	23.61643	37.133507	106.537315	22.5977135	12.251162	102.278511	-76.6553235	6.703394	107.844215
-65.743813	30.158176	110.455322	-27.553732	10.317529	104.894295	20.813587	-11.769683	97.267815	23.513891	37.129986	107.94146	22.163739	12.6801515	102.6046375	-77.271203	7.9549065	107.1839525
-65.796555	31.71187	110.814453	-27.917852	10.794667	104.877022	20.408142	-11.360029	97.024521	23.39168	37.384857	108.709419	21.899911	13.012414	102.86697	-77.735615	8.57692	106.887074
-65.750465	33.015072	110.942757	-28.19375	11.074825	104.892303	20.034914	-11.196425	96.992157	23.309029	37.451084	109.210991	21.6719715	13.1273295	103.101574	-78.0594715	9.0223205	106.683032
-65.481918	34.153095	111.050713	-28.425732	11.139332	104.870293	19.744461	-11.355976	96.993782	23.266794	37.347569	109.42099	21.5056275	12.9957965	103.207386	-78.3570915	9.2828675	106.5332
-65.059471	34.684025	110.994164	-28.596476	10.956042	104.859367	19.449955	-11.786378	97.108475	23.253273	37.046841	109.398567	21.351614	12.6302315	103.253521	-78.544566	9.2818525	106.465213
-64.431038	34.584042	110.749756	-28.707308	10.553522	104.870461	19.1887	-12.460658	97.380913	23.231449	36.530727	109.130409	21.2100745	12.0350345	103.255661	-78.6246905	9.0720095	106.485261
-63.670391	34.351906	110.388947	-28.748465	9.982512	104.895363	19.036074	-13.37934	97.716103	23.226149	36.327549	108.647278	21.1311115	11.4741045	103.1816905	-78.6280415	8.4909195	106.6090355
-62.408607	33.685909	109.888016	-28.598198	9.114621	104.980972	18.884184	-14.876008	98.341331	23.453197	35.141788	108.017227	21.1686905	10.13289	103.179279	-78.3650865	8.096352	106.782665
-61.471497	33.153633	109.710487	-28.404102	8.598757	105.068466	18.909336	-15.757502	98.740402	23.725718	34.426228	107.761383	21.317527	9.334363	103.2508925	-78.125731	7.863151	106.8860395
-60.602249	32.589466	109.391464	-28.222286	8.202916	105.097702	18.998507	-16.448408	99.042305	24.00425	33.898754	107.718239	21.5013785	8.725173	103.380272	-77.9459505	7.680659	106.815132
-59.57618	31.93388	109.173462	-28.109301	7.978839	105.086304	19.085817	-16.848595	99.249748	24.191502	33.519917	107.659424	21.6386595	8.335661	103.454586	-77.8572615	7.622017	106.718022
-58.508713	31.240971	108.971001	-27.999315	7.953836	105.042389	19.239872	-16.969799	99.237068	24.247623	33.354671	107.527451	21.7437475	8.192436	103.3822595	-77.7423775	7.715236	106.7025185
-57.507801	30.485401	108.671692	-27.913868	8.107829	104.919037	19.416901	-16.839518	99.145409	24.237806	33.445713	107.211243	21.8273535	8.3030975	103.178326	-77.6550895	7.9125605	106.659748
-56.416565	29.639139	108.267059	-27.745047	8.338032	104.780563	19.630024	-16.591299	99.08786	24.18652	33.671635	106.75161	21.908272	8.540168	102.919735	-77.398366	8.135896	106.641391
-54.673851	28.28751	107.619896	-27.468008	8.614892	104.652596	19.99626	-16.310635	99.267342	24.175735	33.942398	105.982994	22.0859975	8.8158815	102.625168	-77.0220135	8.4139025	106.680024
-53.443272	27.232208	107.094559	-27.228954	8.647018	104.657066	20.246859	-16.391459	99.69519	24.281258	33.957378	105.445564	22.2640585	8.7829595	102.570377	-76.7219665	8.5110765	106.743755
-52.101349	26.156157	106.511833	-27.014446	8.517426	104.719841	20.510134	-16.741566	100.463188	24.454346	33.743114	104.722809	22.48224	8.500774	102.5929985	-76.511132	8.534078	106.8466835
-50.755711	25.0424	105.883827	-26.844767	8.222961	104.817322	20.7349	-17.32995	101.510445	24.606962	33.306538	103.924156	22.670931	7.988294	102.7173005	-76.360465	8.457628	106.9173435
-49.27573	23.883591	105.293312	-26.769129	7.75533	104.998055	20.874321	-18.086803	102.733955	24.777	32.607403	103.095032	22.8256605	7.2603	102.9144935	-76.3639185	8.25036	107.0816165
-47.817066	22.702124	104.814934	-26.706692	7.18557	105.203735	20.91923	-18.88868	104.005852	24.888016	31.737904	102.237305	22.903623	6.424612	103.1215785	-76.317007	7.946528	107.2858915
-46.345367	21.554459	104.282211	-26.587845	6.556405	105.379082	20.959204	-19.666351	105.267693	24.957203	30.81982	101.425232	22.9582035	5.5767345	103.3464625	-76.1338935	7.5360755	107.4117015
-43.887188	20.011621	103.40004	-26.305336	5.525138	105.522919	21.156498	-20.828314	107.137238	25.209158	29.252247	100.304832	23.182828	4.2119665	103.721035	-75.7935	6.8383095	107.324803
-42.216743	19.101759	102.890381	-25.99374	4.698889	105.57476	21.392033	-21.586054	108.088852	25.436527	28.260002	99.880829	23.41428	3.336974	103.9848405	-75.40176	6.060804	107.1646795
-40.467896	18.399649	102.48513	-25.637394	3.897834	105.593742	21.716785	-22.282808	108.73027	25.76524	27.406212	99.570206	23.7410125	2.561702	104.150238	-75.0158005	5.233966	107.037246
-38.728569	17.943127	102.239899	-25.287571	3.168238	105.600372	22.021954	-22.831194	108.928062	26.033289	26.743799	99.369987	24.0276215	1.9563025	104.1490245	-74.6027635	4.3801735	107.0517195
-36.97855	17.724817	102.067696	-24.961466	2.56945	105.543266	22.429296	-23.21578	108.63446	26.19224	26.446169	99.419289	24.310768	1.6151945	104.0268745	-74.2337	3.5237055	107.0596575
-35.193245	17.71978	101.888397	-24.760347	2.152305	105.307755	22.755739	-23.39872	108.111786	26.347395	26.451986	99.703224	24.551567	1.526633	103.907505	-74.072261	2.777977	106.708005
-33.477554	18.013981	101.790604	-24.607559	1.927278	104.930786	22.957304	-23.35726	107.22438	26.446495	26.852665	100.400856	24.7018995	1.7477025	103.812618	-73.9170175	2.1068535	106.048954
-30.79414	18.954063	101.991745	-24.541378	2.06397	104.157936	23.189234	-22.868275	105.11525	26.623312	28.086433	102.089012	24.906273	2.609079	103.602131	-73.989029	1.518861	104.713741
-29.05558	19.843283	102.204002	-24.602459	2.483908	103.516563	23.200384	-22.175718	103.43914	26.659685	29.12488	103.460571	24.9300345	3.474581	103.4498555	-74.1349525	1.493235	103.5832705
-27.316471	20.788162	102.378059	-24.777733	3.140656	102.759598	23.133394	-21.161547	101.813492	26.559063	30.209578	104.771851	24.8462285	4.5240155	103.2926715	-74.4016945	1.7572965	102.2265245
-25.623699	21.816551	102.362762	-25.082535	3.930015	101.935448	23.090866	-20.084133	100.420631	26.311562	31.259399	105.886925	24.701214	5.587633	103.153778	-74.866284	2.272397	100.717118
-23.999983	22.835224	102.247581	-25.44541	4.767129	101.134827	22.971647	-18.971085	99.499069	25.911818	32.29612	106.693756	24.4417325	6.6625175	103.0964125	-75.3325525	2.8717405	99.1732415
-22.359514	23.772789	102.164543	-25.870939	5.4826	100.454071	22.809486	-18.004292	98.85743	25.477764	33.089058	107.208466	24.143625	7.542383	103.032948	-75.885503	3.422817	97.875194
-20.796448	24.597673	102.371475	-26.168133	5.936313	100.05201	22.662804	-17.212845	98.246346	25.035767	33.661278	107.745026	23.8492855	8.2242165	102.995686	-76.1855515	3.6484095	97.108334
-18.383635	25.516441	102.857697	-26.522675	6.35104	99.826561	22.488802	-16.420908	97.756943	24.627773	34.269451	108.685234	23.5582875	8.9242715	103.2210885	-76.6036375	3.7778085	96.4320335
-16.797199	25.980801	103.240631	-26.577541	6.589699	99.841797	22.502964	-16.140335	97.660828	24.547197	34.570293	109.30748	23.5250805	9.214979	103.484154	-76.6801625	3.964419	96.19944
-15.231639	26.40019	103.60775	-26.558165	6.828983	99.90873	22.588909	-15.919246	97.623741	24.614302	34.742939	110.003242	23.6016055	9.4118465	103.8134915	-76.7179355	4.2461195	96.0039685
-13.731546	26.696301	104.26049	-26.510647	7.076444	100.028946	22.631826	-15.624592	97.502846	24.772911	34.779305	110.898735	23.7023685	9.5773565	104.2007905	-76.7236625	4.5755315	95.8571015
-12.179196	26.822382	104.959938	-26.390535	7.44324	100.12999	23.196211	-15.426156	97.067223	25.01251	34.871956	112.002823	24.1043605	9.7229	104.535023	-76.8854305	5.16358	95.724957
-10.726142	26.888645	105.697968	-26.074007	7.723285	100.120018	23.276646	-14.925594	96.927467	25.305786	35.107845	113.240433	24.291216	10.0911255	105.08395	-76.43923	5.3554445	95.156086
-9.296285	26.849142	106.450294	-25.904026	8.486535	100.110542	23.359753	-14.209002	96.795372	25.60586	35.484089	114.526962	24.4828065	10.6375435	105.661167	-76.2908585	6.3355265	94.559917
-7.30649	26.657158	106.867851	-25.744656	10.187149	100.116585	23.843592	-12.790415	96.574684	25.966608	36.349937	115.967194	24.9051	11.779761	106.270939	-76.394412	8.594537	93.962231
-5.93391	26.394892	106.628731	-25.403208	11.308182	99.978867	24.261137	-11.832462	96.604195	26.235004	37.161793	116.247711	25.2480705	12.6646655	106.425953	-76.0544865	9.9516985	93.531781
-4.624999	26.044277	106.123482	-25.035715	12.313725	99.860916	24.737839	-10.997478	96.796059	26.529205	38.011734	116.121544	25.633522	13.507128	106.4588015	-75.704952	11.120322	93.2630305
-3.347068	25.449848	105.479446	-24.450331	12.885692	99.588783	25.202116	-10.438092	97.241539	26.924789	38.65469	115.689339	26.0634525	14.108299	106.465439	-74.9641145	11.663085	92.712127
-2.160209	24.442913	104.95739	-24.274727	13.445896	99.686714	25.59923	-10.330629	97.906631	27.20097	39.204529	115.311691	26.4001	14.43695	106.609161	-74.949554	12.454842	92.764267
-1.060262	23.18166	104.529144	-23.999264	13.547214	99.752075	25.955418	-10.418091	98.640564	27.52478	39.501961	114.846466	26.740099	14.541935	106.743515	-74.738627	12.552493	92.760635
-0.133757	21.604385	104.130974	-23.471685	13.266833	99.763939	26.261135	-10.668052	99.396713	27.787394	39.639091	114.40332	27.0242645	14.4855195	106.9000165	-73.9676345	12.0481465	92.6278615
1.096023	18.952076	103.873657	-23.473301	13.240372	100.416733	26.538366	-11.010338	100.672325	28.124268	39.766212	113.607071	27.331317	14.377937	107.139698	-74.277919	12.102807	93.693768
1.747257	16.99279	103.791023	-23.421297	13.126106	100.771271	26.27796	-11.169347	101.759956	28.220039	39.80098	113.109741	27.2489995	14.3158165	107.4348485	-74.0915935	11.9363955	94.1076935
2.308238	14.92437	103.817032	-23.480059	13.047134	101.21225	26.169392	-11.544958	102.707947	28.271671	39.772667	112.603508	27.2205315	14.1138545	107.6557275	-74.1806495	11.9804135	94.7687725
2.77816	12.772902	103.864548	-23.590403	13.038323	101.602951	25.926641	-11.843673	103.469398	28.300276	39.639259	112.132263	27.1134585	13.897793	107.8008305	-74.2942645	12.178853	95.4050715
3.196615	10.569699	103.921913	-23.781439	13.051817	101.897049	25.673815	-12.085462	104.138275	28.336884	39.507923	111.505386	27.0053495	13.7112305	107.8218305	-74.5682275	12.3924035	95.9722675
3.555607	8.355332	103.894028	-23.913298	13.211091	102.074814	25.411343	-12.231531	104.831055	28.288967	39.45414	110.701309	26.850155	13.6113045	107.766182	-74.676751	12.8108775	96.383446
3.905932	6.164459	103.898476	-23.975149	13.40544	102.13797	25.291481	-12.285984	105.478729	28.194132	39.374081	109.76535	26.7428065	13.5440485	107.6220395	-74.6931045	13.2668315	96.6539005
4.37328	2.82745	104.247215	-23.805786	13.509844	102.193047	25.42853	-12.355898	106.578323	28.25292	39.040237	108.105759	26.840725	13.3421695	107.342041	-74.452297	13.6775185	97.044053
4.72463	0.560809	104.569885	-23.474642	13.446498	102.157417	25.779156	-12.47277	107.36554	28.27861	38.753639	106.647835	27.028883	13.1404345	107.0066875	-73.978167	13.7525615	97.3081465
5.041219	-1.617406	104.947571	-22.981716	13.232841	102.046738	26.315842	-12.606902	108.115341	28.46489	38.243519	105.018272	27.390366	12.8183085	106.5668065	-73.353798	13.6473735	97.5266695
5.388397	-3.76782	105.542099	-22.408373	12.804792	101.941811	26.918312	-12.882599	108.894241	28.831568	37.5112	103.446686	27.87494	12.3143005	106.1704635	-72.691686	13.2952835	97.7131585
5.679014	-5.843298	106.123543	-21.855038	12.149345	101.812187	27.401247	-13.307134	109.623627	29.1112	36.695667	102.264236	28.2562235	11.6942665	105.9439315	-71.9662995	12.6044235	97.6804425
5.957184	-7.875317	106.557953	-21.451019	11.236959	101.63295	27.647179	-13.896937	109.903145	29.400051	35.590958	101.513794	28.523615	10.8470105	105.7084695	-71.425653	11.6269075	97.5574305
6.435518	-9.997396	106.507202	-21.207853	10.28979	101.326241	27.602409	-14.679403	109.974197	29.687849	34.514946	100.987564	28.645129	9.9177715	105.4808805	-71.060835	10.6618085	97.1716015
6.372737	-12.349421	106.706535	-21.029543	9.361397	100.846375	27.382219	-15.649112	109.735527	29.923788	33.234436	99.893127	28.6530035	8.792662	104.814327	-70.7120895	9.930132	96.878423
6.450049	-13.667457	106.744728	-21.013653	9.085371	100.530853	27.286064	-15.951584	109.680008	29.973093	32.452736	98.85067	28.6295785	8.250576	104.265339	-70.6568845	9.920166	96.796367
6.798098	-14.918206	106.529144	-20.979681	8.911001	100.255501	27.288258	-16.149549	109.465851	29.837095	32.038944	98.107101	28.5626765	7.9446975	103.786476	-70.5220385	9.8773045	96.724526
6.93877	-15.854248	106.461731	-20.96118	8.740533	100.07708	27.292725	-16.267132	109.178902	29.711199	31.876579	97.776863	28.501962	7.8047235	103.4778825	-70.424322	9.6763425	96.6762775
6.753361	-16.378128	106.571915	-20.859152	8.60866	100.039421	27.299911	-16.390358	108.880379	29.846828	31.662544	97.539238	28.5733695	7.636093	103.2098085	-70.2916735	9.581227	96.8690335
6.835521	-16.875816	106.498039	-20.727915	8.499808	100.03141	27.325687	-16.557854	108.715179	30.052599	31.465172	97.552231	28.689143	7.453659	103.133705	-70.144973	9.545957	96.929115
6.930217	-17.239744	106.375298	-20.506168	8.387166	100.086189	27.383863	-16.771307	108.603691	30.817635	30.999855	97.442627	29.100749	7.114274	103.023159	-70.113085	9.660058	97.149219
7.083788	-17.408182	106.097198	-20.023994	8.232172	100.222466	27.660236	-17.101128	108.286072	31.503689	30.777248	97.978149	29.5819625	6.83806	103.1321105	-69.6299505	9.626284	97.3128215
7.456292	-17.448391	105.496094	-19.652765	8.148621	100.279366	27.91951	-17.326027	107.946754	31.357086	31.003782	98.97847	29.638298	6.8388775	103.462612	-68.943828	9.4583645	97.09612
7.271609	-17.065712	105.053375	-19.297855	8.197279	100.221573	28.162107	-17.372654	107.464005	32.325901	30.966196	99.489075	30.244004	6.796771	103.47654	-68.839714	9.597787	96.966606
7.321541	-16.600496	104.430099	-19.003496	8.420227	100.116966	28.396997	-17.285227	106.932999	32.239342	31.482256	100.557961	30.3181695	7.0985145	103.74548	-68.3251615	9.7419395	96.488452
7.254354	-15.956413	103.808365	-18.758648	8.744387	99.974297	28.58803	-17.134817	106.469551	32.891342	31.634579	101.103905	30.739686	7.249881	103.786728	-68.256982	10.238893	96.161866
7.375952	-15.366608	103.24192	-18.585434	9.078855	99.787315	28.694782	-16.934624	106.197311	33.139572	31.91638	101.658997	30.917177	7.490878	103.928154	-68.088045	10.666832	95.646476
6.977784	-14.456656	102.966499	-18.449413	9.307534	99.606117	28.765884	-16.793816	105.960289	33.333214	32.130638	102.183655	31.049549	7.668411	104.071972	-67.948375	10.946657	95.140262
6.776557	-13.308373	102.353416	-18.274214	9.523633	99.338203	28.84664	-16.761665	105.653534	33.587612	32.323643	103.035461	31.217126	7.780989	104.3444975	-67.765554	11.266277	94.3319085
6.543779	-12.420671	102.042641	-18.150383	9.604174	99.168495	28.907177	-16.779074	105.505051	33.868973	32.420078	103.666328	31.388075	7.820502	104.5856895	-67.688841	11.387846	93.7513005
6.269301	-11.459131	101.605835	-18.024376	9.655351	98.877945	28.977547	-16.788786	105.317604	34.115105	32.561314	104.438255	31.546326	7.886264	104.8779295	-67.595078	11.424438	92.8779605
5.987463	-10.51998	101.081451	-17.869328	9.773078	98.52179	29.075125	-16.771954	104.965424	34.46101	32.739632	105.21022	31.7680675	7.983839	105.087822	-67.5067235	11.562317	91.955758
5.648254	-9.531377	100.517822	-17.663645	10.025225	98.151215	29.20752	-16.655222	104.582298	34.503345	33.138527	105.943314	31.8554325	8.2416525	105.262806	-67.1827225	11.8087975	91.039624
5.280506	-8.468847	100.032936	-17.355865	10.370498	97.91378	29.418072	-16.439203	104.162109	35.277191	33.255142	106.084015	32.3476315	8.4079695	105.123062	-67.0593615	12.3330265	90.704498
4.820598	-7.403975	99.616371	-17.057817	10.768561	97.820076	29.681423	-16.17667	103.747704	35.531467	33.534138	106.353783	32.606445	8.678734	105.0507435	-66.722079	12.858388	90.5894085
3.920559	-5.80358	99.211845	-16.695286	11.315962	98.023155	30.040142	-15.734699	103.138718	35.906544	33.944981	106.677315	32.973343	9.105141	104.9080165	-66.363915	13.526783	91.1382935
3.271118	-4.780307	99.13826	-16.475338	11.733264	98.410866	30.264753	-15.423119	102.774689	36.194256	34.262726	106.897903	33.2295045	9.4198035	104.836296	-66.1801805	14.0467245	91.985436
2.50811	-3.754375	99.154388	-16.271496	12.164272	98.896957	30.457014	-15.098253	102.448914	36.466953	34.568577	107.128822	33.4619835	9.735162	104.788868	-66.0049755	14.593382	93.005046
1.650048	-2.733848	99.263504	-16.073511	12.593442	99.427589	30.613787	-14.771139	102.187004	36.727779	34.856537	107.311058	33.670783	10.042699	104.749031	-65.817805	15.144185	94.106147
0.752137	-1.858501	99.477943	-15.887861	12.944581	99.970131	30.72504	-14.552537	102.000061	37.081394	35.117104	107.373199	33.903217	10.2822835	104.68663	-65.678939	15.6068785	95.253632
-0.135197	-0.974578	99.750481	-15.701045	13.21821	100.481033	30.823845	-14.420666	101.899765	37.382542	35.230274	107.387711	34.1031935	10.404804	104.643738	-65.5052835	16.031616	96.318328
-1.109853	-0.190653	99.991333	-15.508773	13.395293	100.936279	30.913517	-14.360001	101.798866	37.577286	35.202217	107.453453	34.2454015	10.421108	104.6261595	-65.2629475	16.369478	97.2463985
-2.555097	0.880561	100.287308	-15.235461	13.574205	101.48671	31.069977	-14.32449	101.622238	38.092468	35.24086	107.402611	34.5812225	10.458185	104.5124245	-65.0521445	16.690225	98.4609955
-3.542841	1.620154	100.426338	-15.037937	13.698417	101.770493	31.193417	-14.279197	101.501633	38.357544	35.251205	107.450249	34.7754805	10.486004	104.475941	-64.8513545	16.91083	99.065045
-4.468476	2.229413	100.552956	-14.813217	13.871692	101.992226	31.318066	-14.168477	101.403236	38.519623	35.280071	107.521614	34.9188445	10.555797	104.462425	-64.5452785	17.187587	99.522027
-5.467806	2.845279	100.665428	-14.576979	14.094588	102.208153	31.525494	-14.053679	101.321198	38.820023	35.395855	107.498695	35.1727585	10.671088	104.4099465	-64.3267165	17.518088	100.0063595
-6.383137	3.415722	100.757065	-14.313464	14.360309	102.349388	31.756273	-13.854657	101.278793	39.089748	35.573303	107.478241	35.4230105	10.859323	104.378517	-64.0499385	17.861295	100.320259
-7.316522	3.965448	100.777527	-14.075316	14.675201	102.413025	32.006638	-13.64446	101.287582	39.294884	35.756893	107.353928	35.650761	11.0562165	104.320755	-63.801393	18.2941855	100.505295
-8.295791	4.474062	100.776878	-13.79914	14.957251	102.375854	32.237362	-13.469431	101.379028	39.527042	35.963413	106.999794	35.882202	11.246991	104.189411	-63.480482	18.667511	100.562297
-9.677543	5.056815	100.849152	-13.447542	15.155787	102.307465	32.634445	-13.306093	101.581886	39.724388	36.054512	105.993286	36.1794165	11.3742095	103.787586	-63.0745005	18.9373645	100.827344
-10.606844	5.356782	100.880157	-13.228793	15.148507	102.249657	32.889179	-13.249125	101.741531	39.72768	36.015068	105.117249	36.3084295	11.3829715	103.42939	-62.7660155	18.9140425	101.069924
-11.562549	5.644918	100.902733	-13.090306	15.022184	102.124023	33.143322	-13.261186	101.894997	39.429874	35.525238	104.392838	36.286598	11.132026	103.1439175	-62.46721	18.912342	101.1041285
-12.485765	5.838259	100.853661	-13.01145	14.866826	101.948952	33.347527	-13.296019	102.019081	39.517223	35.447647	103.374222	36.432375	11.075814	102.6966515	-62.455275	18.657838	101.2012525
-13.371922	6.088851	100.680901	-12.914592	14.725165	101.733742	33.50869	-13.306107	101.99897	39.507084	35.925419	102.487648	36.507887	11.309656	102.243309	-62.337071	18.140674	101.224175
-14.267456	6.301558	100.403	-12.829983	14.636992	101.474762	33.596947	-13.249212	101.73497	39.835854	35.779903	101.846611	36.7164005	11.2653455	101.7907905	-62.3763665	18.0086385	101.1587335
-15.138146	6.568799	100.213455	-12.691045	14.60883	101.257729	33.678173	-13.15099	101.405678	39.989288	35.909828	101.477898	36.8337305	11.379419	101.441788	-62.2158205	17.838241	101.07367
-16.361366	6.988911	100.140884	-12.45661	14.784096	101.0877	33.890289	-12.97139	101.172211	39.808697	35.725319	101.005981	36.849493	11.3769645	101.089096	-61.762713	18.1912275	101.086304
-17.062843	7.339667	100.168076	-12.255517	14.876933	101.03096	34.077583	-12.934589	101.198006	39.866989	35.728775	100.499931	36.972286	11.397093	100.8489685	-61.48332	18.356773	101.2129515
-17.88282	7.627983	100.231461	-12.070492	14.843234	100.973251	34.257244	-12.997177	101.24736	40.056381	35.640465	99.932892	37.1568125	11.321644	100.590126	-61.2977965	18.364824	101.356376
-18.617731	7.948779	100.219345	-11.861334	14.691514	100.872543	34.422173	-13.119966	101.291527	40.228378	35.521877	99.523941	37.3252755	11.2009555	100.407734	-61.0479435	18.1820725	101.337352
-19.32815	8.215818	100.083031	-11.704409	14.552572	100.751534	34.568634	-13.179961	101.323891	40.324024	35.435188	99.397156	37.446329	11.1276135	100.3605235	-60.855147	17.9775305	101.1425445
-19.653	8.339509	99.717102	-11.564095	14.470405	100.606857	34.741238	-13.138805	101.253929	40.47332	35.546886	99.556076	37.607279	11.2040405	100.4050025	-60.735469	17.7367695	100.8087115
-20.440145	8.917193	99.538872	-11.396421	14.540122	100.433304	34.980148	-12.927289	101.065506	40.680782	35.890591	99.88195	37.830465	11.481651	100.473728	-60.623307	17.598593	100.39288
-21.366323	9.684377	99.094398	-11.187332	14.933586	100.123665	35.346146	-12.322136	100.657883	40.868183	36.704659	100.263145	38.1071645	12.1912615	100.460514	-60.4818285	17.6759105	99.786816
-21.935373	10.177933	98.777145	-11.057883	15.36048	99.864586	35.559483	-11.800366	100.301804	40.880489	37.31073	100.328758	38.219986	12.755182	100.315281	-60.335752	17.965778	99.413891
-22.464849	10.711406	98.451492	-10.965402	15.838948	99.614403	35.715645	-11.22694	99.906006	40.842041	37.944199	100.329926	38.278843	13.3586295	100.117966	-60.209647	18.3192665	99.11084
-22.992668	11.242454	98.164749	-10.926555	16.357183	99.410988	35.825512	-10.609671	99.527405	41.094543	38.992062	100.054344	38.4600275	14.1911955	99.7908745	-60.3131375	18.5231705	99.0311015
-23.499359	11.801602	97.987267	-10.946855	16.838631	99.287125	35.862675	-9.960236	99.227295	40.940819	39.687313	100.191185	38.401747	14.8635385	99.70924	-60.295457	18.8137235	98.86501
-24.079197	12.310666	97.89463	-11.015098	17.271305	99.284729	35.897369	-9.345991	98.971458	40.789078	40.312893	100.412811	38.3432235	15.483451	99.6921345	-60.3734195	19.059159	98.8773235
-24.670929	12.728699	97.948479	-11.088614	17.686197	99.337997	35.87759	-8.806068	98.760696	40.664742	40.90041	100.629593	38.271166	16.047171	99.6951445	-60.448394	19.325223	98.9808495
-25.538618	13.246818	98.103455	-11.184994	18.17185	99.460312	35.750298	-8.2486	98.644836	40.651268	41.538723	100.693451	38.200783	16.6450615	99.6691435	-60.570771	19.6986385	99.2514805
-26.07235	13.500368	98.200684	-11.2404	18.356901	99.514336	35.6572	-8.051357	98.722572	40.604687	41.734566	100.584541	38.1309435	16.8416045	99.6535565	-60.6117435	19.8721975	99.3751155
-26.532763	13.657667	98.243843	-11.289832	18.40748	99.508682	35.596348	-7.952793	98.892883	40.088573	41.936569	100.70813	37.8424605	16.991888	99.8005065	-60.4221245	19.823072	99.2168575
-27.002371	13.723436	98.19561	-11.329545	18.301977	99.49231	35.550964	-7.957448	99.122307	39.944988	41.877903	100.703857	37.747976	16.9602275	99.913082	-60.407066	19.6437265	99.071538
-27.406675	13.72038	98.1437	-11.326735	18.11972	99.452606	35.606915	-8.058918	99.287102	39.887287	41.780056	100.653748	37.747101	16.860569	99.970425	-60.400571	19.378871	98.934787
-27.781481	13.715671	98.04335	-11.277494	17.919052	99.365479	35.658329	-8.155657	99.409615	39.896317	41.717163	100.596855	37.777323	16.780753	100.003235	-60.332311	19.057351	98.727723
-28.163486	13.68943	97.914291	-11.208192	17.777391	99.252983	35.780087	-8.270793	99.426079	39.915077	41.636204	100.476578	37.847582	16.6827055	99.9513285	-60.263966	18.8720765	98.5546375
-28.788073	13.654778	97.578842	-11.134673	17.600445	98.995934	35.92205	-8.305995	99.274734	39.941013	41.583702	100.367783	37.9315315	16.6388535	99.8212585	-60.2008775	18.5620365	98.1706095
-29.18902	13.641506	97.256279	-11.125841	17.608091	98.789101	35.963612	-8.222163	99.077316	40.294495	41.518829	100.283691	38.1290535	16.648333	99.6805035	-60.3807355	18.567849	97.8976985
-29.581562	13.644087	96.911613	-11.162538	17.723833	98.586914	35.981094	-8.017794	98.888763	40.193119	41.721165	100.508453	38.0871065	16.8516855	99.698608	-60.4121825	18.5959805	97.47522
-29.965977	13.65183	96.541733	-11.247371	17.914463	98.366035	35.974159	-7.732656	98.745384	40.086838	41.993607	100.757744	38.0304985	17.1304755	99.751564	-60.5252405	18.6984505	96.980506
-30.35671	13.62623	96.223503	-11.316495	18.166327	98.177032	35.945805	-7.46143	98.653534	39.9814	42.268467	100.845627	37.9636025	17.4035185	99.7495805	-60.5965925	18.9291355	96.6044835
-30.759243	13.608606	95.955444	-11.393683	18.432198	97.982765	35.897678	-7.263809	98.622116	39.928421	42.468708	100.658546	37.9130495	17.6024495	99.640331	-60.7004155	19.2619465	96.325199
-31.224829	13.553415	95.887596	-11.430846	18.635862	97.822952	35.842976	-7.161529	98.674934	39.897659	42.553699	100.050613	37.8703175	17.696085	99.3627735	-60.7320095	19.575639	96.2831305
-32.006142	13.233529	96.073303	-11.422021	18.680563	97.637344	35.761608	-7.224938	98.913536	39.779873	42.346432	98.23275	37.7707405	17.560747	98.573143	-60.6147825	19.800379	96.701545
-32.539108	12.889044	96.445496	-11.447327	18.502377	97.584488	35.767925	-7.438175	99.228874	39.53447	41.93018	96.788498	37.6511975	17.2460025	98.008686	-60.5458515	19.7587515	97.16029
-33.066841	12.463691	96.721664	-11.50659	18.095242	97.544548	35.790058	-7.795996	99.669868	38.806278	41.530079	95.717354	37.298168	16.8670415	97.693611	-60.311348	19.3234425	97.395485
-33.613163	11.973863	96.851959	-11.629344	17.470013	97.41703	35.769508	-8.174771	100.056923	38.506577	40.976852	94.701469	37.1380425	16.4010405	97.379196	-60.3967305	18.5389855	97.454864
-34.150749	11.466646	96.744514	-11.743503	16.785444	97.198967	35.759144	-8.493425	100.180588	38.610096	40.361862	93.749252	37.18462	15.9342185	96.96492	-60.671626	17.6366695	97.433014
-34.598495	11.040842	96.594284	-11.850927	16.168369	96.96405	35.753918	-8.72647	100.18988	38.33366	40.018227	93.166061	37.043789	15.6458785	96.6779705	-60.745643	16.6908595	97.2501295
-35.01218	10.678198	96.446106	-11.916452	15.742787	96.746986	35.773422	-8.871346	100.16674	38.098682	39.807503	92.613419	36.936052	15.4680785	96.3900795	-60.768956	16.0174955	97.1038925
-35.565186	10.431804	96.350723	-11.94792	15.388678	96.488419	35.869415	-8.859389	100.250122	37.851265	39.608185	91.612137	36.86034	15.374398	95.9311295	-60.75618	15.402958	97.0457085
-35.943428	10.411495	96.230423	-11.992586	15.194033	96.27845	35.933487	-8.872626	100.276863	37.615334	39.507469	90.916595	36.7744105	15.3174215	95.596729	-60.7595825	15.0706445	96.960171
-36.361744	10.513562	96.092781	-12.064081	14.984406	96.054199	36.026398	-8.852617	100.147285	37.364052	39.462082	90.261719	36.695225	15.3047325	95.204502	-60.823387	14.6640795	96.903896
-36.815834	10.762232	96.090439	-12.124309	14.813286	95.957497	36.073483	-8.72246	99.93586	37.048481	39.48962	89.717934	36.560982	15.38358	94.826897	-60.8096	14.242992	97.088097
-37.138222	11.081917	96.20916	-12.194107	14.685202	95.970085	36.110191	-8.599231	99.791718	36.714252	39.527134	89.344063	36.4122215	15.4639515	94.5678905	-60.8004355	13.9064525	97.3722795
-37.518597	11.554277	96.385429	-12.299468	14.622816	96.077164	36.091282	-8.465491	99.729172	36.394516	39.613354	89.050781	36.242899	15.5739315	94.3899765	-60.841835	13.6717005	97.7643515
-37.815441	12.069713	96.606544	-12.435278	14.596075	96.251755	36.078201	-8.325656	99.712852	36.100658	39.67321	88.818375	36.0894295	15.673777	94.2656135	-60.9599855	13.518373	98.2378965
-38.407558	13.012941	96.981506	-12.668133	14.45188	96.531258	35.956684	-8.163825	99.657501	35.629169	39.72921	88.516724	35.7929265	15.7826925	94.0871125	-61.1291925	13.1210675	98.9754035
-38.810371	13.825397	97.204147	-12.819858	14.367146	96.754265	35.827129	-8.078066	99.664696	35.300262	39.700512	88.297935	35.5636955	15.811223	93.9813155	-61.2034115	12.923069	99.5272145
-39.111347	14.7423	97.336136	-13.036823	14.313464	96.923294	35.657673	-8.051161	99.728928	34.594555	39.773685	88.347305	35.126114	15.861262	94.0381165	-61.19976	12.765666	99.8084715
-39.461479	15.721369	97.271278	-13.278034	14.191452	97.020477	35.440514	-8.079397	99.799927	34.655334	39.506599	88.056572	35.047924	15.713601	93.9282495	-61.603992	12.669303	100.1127045
-39.698372	16.624235	97.421188	-13.600215	14.047567	97.019424	35.179806	-8.137263	99.68087	34.253468	39.502174	88.191299	34.716637	15.6824555	93.9360845	-61.917067	12.4126785	100.1027635
-39.985306	17.680271	97.067429	-13.994294	13.930859	96.955727	34.845005	-8.099724	99.354736	33.896744	39.698429	88.561211	34.3708745	15.7993525	93.9579735	-62.3594625	12.0623655	99.9534805
-40.198502	18.850012	96.673515	-14.442089	13.95897	96.841873	34.415504	-7.930699	98.908539	33.492043	40.118443	89.18885	33.9537735	16.093872	94.0486945	-62.8379515	11.824068	99.6350515
-40.526669	20.810583	96.399811	-15.262486	14.281097	96.626472	33.75296	-7.383047	98.10479	32.418125	40.6577	90.608971	33.0855425	16.6373265	94.3568805	-63.6105145	11.9248675	98.8960635
-40.733368	22.296663	96.175568	-15.833074	14.57064	96.410431	33.306973	-6.833571	97.480705	31.800297	41.376366	91.301437	32.553635	17.2713975	94.391071	-64.219783	11.8698825	98.429791
-40.869644	23.839809	96.033119	-16.397413	14.926956	96.184036	32.877865	-6.170282	96.824219	31.0478	42.715675	91.79261	31.9628325	18.2726965	94.3084145	-64.7576585	11.5812155	98.0596575
-40.852287	25.26082	95.881973	-16.950516	15.29629	95.938927	32.444267	-5.523505	96.217049	30.452124	42.925514	92.564194	31.4481955	18.7010045	94.3906215	-65.3492275	11.8915755	97.4872325
-40.703732	26.695984	95.78447	-17.415079	15.627083	95.76017	32.044983	-4.969866	95.717712	29.937422	43.49649	93.108955	30.9912025	19.263312	94.4133335	-65.8213605	11.990854	97.1070065
-40.404087	28.092766	95.665894	-17.790049	15.812937	95.614037	31.660498	-4.605231	95.349922	29.576796	43.862568	93.471901	30.618647	19.6286685	94.4109115	-66.198745	11.9972055	96.8171625
-40.127644	29.323017	95.79583	-18.068075	15.843737	95.485504	31.361025	-4.451003	95.062172	29.309925	44.024147	93.629646	30.335475	19.786572	94.345909	-66.471625	11.900902	96.625099
-39.722397	30.884596	95.663307	-18.415377	15.685444	95.381981	31.023014	-4.516766	94.809708	29.04343	43.898464	93.649414	30.033222	19.690849	94.229561	-66.863976	11.680039	96.534401
-39.338512	31.769646	96.024147	-18.620306	15.38488	95.355644	30.792423	-4.725376	94.700226	28.922039	43.660591	93.750229	29.857231	19.4676075	94.2252275	-67.097843	11.3021525	96.4860605
-39.021973	32.513092	95.948753	-18.859009	14.999149	95.341263	30.541363	-5.03165	94.579536	28.779215	43.886742	93.775749	29.660289	19.427546	94.1776425	-67.378307	10.570752	96.5048835
-38.748497	32.951107	96.507332	-19.088884	14.624475	95.287186	30.287287	-5.339671	94.40596	28.62178	43.574989	93.919998	29.4545335	19.117659	94.162979	-67.6323015	10.131291	96.411393
-38.420303	33.487396	95.970741	-19.404173	14.342848	95.158607	30.010653	-5.552075	94.239708	28.371954	43.321362	93.95578	29.1913035	18.8846435	94.097744	-67.9996495	9.8010525	96.21947
-38.081322	33.921181	96.171852	-19.693918	14.12259	95.006409	29.726597	-5.678419	94.081848	28.109095	42.681885	94.08709	28.917846	18.501733	94.084469	-68.305682	9.743447	95.928349
-37.771732	34.320831	95.889717	-20.002693	13.948308	94.888596	29.472706	-5.676628	93.921532	27.750761	42.663681	94.234482	28.6117335	18.4935265	94.078007	-68.6171195	9.4030895	95.699185
-37.381958	34.786678	96.236435	-20.526709	13.925491	94.697311	29.094669	-5.433835	93.697258	27.099154	43.433178	94.856033	28.0969115	18.9996715	94.2766455	-69.1503295	8.8513105	95.1179765
-37.092354	35.126339	96.207741	-20.912115	14.026861	94.592583	28.856668	-5.144665	93.534325	26.775259	43.177151	95.639534	27.8159635	19.016243	94.5869295	-69.6401935	9.037479	94.5982365
-36.734665	35.390461	96.430725	-21.269798	14.203516	94.490349	28.595947	-4.822069	93.281052	26.436216	43.46875	96.268776	27.5160815	19.3233405	94.774914	-70.0556775	9.0836915	94.205784
-36.410351	35.629711	96.482735	-21.584858	14.443729	94.3862	28.326542	-4.514261	93.09713	26.454922	44.080223	96.370728	27.390732	19.782981	94.733929	-70.560448	9.104477	94.038471
-36.038372	35.779686	96.245415	-21.877626	14.659335	94.310265	28.091574	-4.317826	93.053146	26.160088	44.30267	96.482018	27.125831	19.992422	94.767582	-70.881083	9.326248	93.852948
-35.943707	36.016994	96.464966	-22.162666	14.798329	94.228279	27.90897	-4.177897	93.080193	25.520941	44.103752	96.696259	26.7149555	19.9629275	94.888226	-71.0402875	9.6337305	93.568332
-35.767483	36.223896	96.091064	-22.366795	14.762955	94.194382	27.774897	-4.097097	93.145653	25.460302	44.529552	96.185349	26.6175995	20.2162275	94.665501	-71.3511895	9.3096825	93.723263
-35.461414	36.249256	95.777435	-22.598534	14.418514	94.283142	27.585108	-4.332719	93.41909	24.368256	43.639969	95.678505	25.976682	19.653625	94.5487975	-71.17375	9.183403	94.0174865
-35.191547	36.087704	95.426666	-22.627874	13.978977	94.409843	27.564838	-4.803635	93.78125	24.579187	43.494976	94.840843	26.0720125	19.3456705	94.3110465	-71.3277605	8.6122835	94.5086395
-34.770424	35.820534	95.195595	-22.702654	13.342813	94.622185	27.522888	-5.433523	94.279922	24.355911	43.395245	94.104095	25.9393995	18.980861	94.1920085	-71.3447075	7.704765	95.0523615
-34.4109	35.447277	95.02533	-22.822145	12.621085	94.895302	27.438488	-6.137083	94.763206	24.223511	42.732094	93.672089	25.8309995	18.2975055	94.2176475	-71.4752895	6.9446645	95.5729565
-34.072929	35.0327	94.940582	-22.997286	11.931479	95.110962	27.262354	-6.778933	95.241928	24.068783	42.06744	93.41246	25.6655685	17.6442535	94.327194	-71.6601405	6.2187045	95.89473
-33.76038	34.624977	94.861763	-23.209562	11.355356	95.266129	27.038311	-7.306716	95.597267	23.86178	41.550632	93.281616	25.4500455	17.121958	94.4394415	-71.8691695	5.588754	96.0928165
-33.301823	34.211597	94.773087	-23.504227	10.982309	95.299202	26.77891	-7.660894	95.770203	23.614468	41.228859	93.328079	25.196689	16.7839825	94.549141	-72.205143	5.1806355	96.049263
-32.689007	33.777519	94.940201	-23.963623	10.78996	95.237083	26.340807	-7.791338	95.684799	23.225733	41.17643	93.868027	24.78327	16.692546	94.776413	-72.710516	4.887374	95.697753
-32.238655	33.568291	95.134308	-24.232344	10.969609	95.146523	26.111162	-7.607003	95.477364	22.975285	41.420616	94.300774	24.5432235	16.9068065	94.889069	-73.0079115	5.0324115	95.403977
-31.728516	33.375664	95.284363	-24.477203	11.316827	95.045692	25.929087	-7.249547	95.215729	23.116953	41.640343	94.45916	24.52302	17.195398	94.8374445	-73.477426	5.438256	95.2539395
-31.247517	33.211159	95.368561	-24.609705	11.700757	94.905869	25.817146	-6.834851	94.857658	22.558752	42.168049	94.758591	24.187949	17.666599	94.8081245	-73.407359	5.734915	95.0036135
-30.84544	32.974869	95.317734	-24.665005	11.988749	94.751968	25.783031	-6.420869	94.579231	22.351719	42.474945	94.714691	24.067375	18.027038	94.646961	-73.397385	5.95046	94.856975
-30.312485	32.6483	95.235458	-24.730949	12.150718	94.707611	25.779951	-6.172702	94.440613	22.189882	42.680706	94.656303	23.9849165	18.254002	94.548458	-73.4468145	6.047434	94.866764
-29.756742	32.20356	95.127129	-24.782175	12.149313	94.693321	25.761381	-6.173025	94.458099	22.110643	42.682594	94.497223	23.936012	18.2547845	94.477661	-73.500362	6.0438415	94.908981
-28.875103	31.403313	94.859329	-24.875154	11.864851	94.70443	25.613365	-6.551622	94.739151	22.041521	42.293945	94.055763	23.827443	17.8711615	94.397457	-73.577751	5.8585405	95.011403
-28.383163	30.805706	94.644806	-24.937006	11.519484	94.769806	25.506813	-6.987599	95.055367	21.992615	41.861012	93.642288	23.749714	17.4367065	94.3488275	-73.623726	5.6022615	95.1907845
-27.791098	30.193592	94.358917	-25.047672	11.11545	94.795189	25.396294	-7.478599	95.324669	21.936693	41.362694	93.253235	23.6664935	16.9420475	94.288952	-73.7618375	5.2888525	95.301426
-27.183947	29.536018	94.183067	-25.098387	10.625906	94.847046	25.277212	-7.94347	95.562737	22.217497	40.712524	92.726013	23.7473545	16.384527	94.144375	-73.9441285	4.867285	95.549717
-26.573181	28.998466	94.026146	-25.160948	10.174406	94.94313	25.224659	-8.371955	95.766258	22.146957	40.24395	92.391121	23.685808	15.9359975	94.0786895	-74.007704	4.4128145	95.8075705
-25.887892	28.518599	93.95636	-25.219048	9.799017	95.018654	25.201685	-8.756393	95.942909	22.07691	39.842381	92.091789	23.6392975	15.542994	94.017349	-74.0773935	4.05504	96.019959
-25.194983	27.989746	93.850815	-25.213558	9.491553	95.09037	25.169342	-9.041487	96.081078	22.023783	39.526524	91.882927	23.5965625	15.2425185	93.9820025	-74.0236785	3.7405875	96.1987375
-24.237806	27.370649	93.884506	-25.205225	9.211052	95.18396	25.173056	-9.32594	96.212212	22.035627	39.242805	91.786072	23.6043415	14.9584325	93.999142	-74.0147915	3.4636715	96.368778
-23.533573	27.036308	93.884811	-25.173357	9.195762	95.222977	25.221264	-9.374083	96.23526	21.713795	39.382717	92.067566	23.4675295	15.004317	94.151413	-73.8142435	3.387207	96.294541
-22.836374	26.705944	93.96965	-25.126966	9.327506	95.211662	25.240999	-9.269408	96.157364	22.119373	39.382099	92.101814	23.680186	15.0563455	94.129589	-73.934118	3.5986665	96.293735
-22.057108	26.44828	94.087387	-25.093454	9.569338	95.155556	25.279097	-9.05197	95.969864	21.839657	39.799446	92.608032	23.559377	15.373738	94.288948	-73.746285	3.764938	96.022164
-21.291647	26.239487	94.231239	-25.05056	9.857033	95.064636	25.33411	-8.733692	95.684639	21.91383	40.172939	92.961067	23.62397	15.7196235	94.322853	-73.72509	3.9944425	95.806419
-20.576473	26.085121	94.306412	-24.987831	10.276334	94.903717	25.376215	-8.299761	95.28167	22.372675	40.501343	93.115829	23.874445	16.100791	94.1987495	-73.850107	4.451877	95.6086845
-19.875347	25.982777	94.293068	-24.930296	10.796277	94.673035	25.439564	-7.752599	94.825592	22.421522	41.063938	93.404839	23.930543	16.6556695	94.1152155	-73.791135	4.9368845	95.2308545
-18.739779	25.668531	94.178482	-24.800358	11.646837	94.399277	25.548277	-6.883869	94.301094	22.474907	41.93721	93.556404	24.011592	17.5266705	93.928749	-73.612308	5.7670035	94.869805
-17.985552	25.44665	94.080971	-24.736595	12.11967	94.313545	25.621056	-6.377214	94.106026	22.490955	42.436996	93.543732	24.0560055	18.029891	93.824879	-73.5291955	6.209449	94.802211
-17.251677	25.171551	93.955391	-24.670372	12.575509	94.225807	25.643557	-6.049402	94.035789	22.54487	42.776646	93.420746	24.0942135	18.363622	93.7282675	-73.4349575	6.787396	94.7233465
-16.526146	24.86813	93.799965	-24.708889	12.836819	94.180969	25.645403	-5.889363	94.123955	22.60169	42.91967	93.192139	24.1235465	18.5151535	93.658047	-73.5413245	7.1584845	94.703891
-15.788251	24.384315	93.71347	-24.666142	12.984226	94.263237	25.595453	-5.900889	94.314735	22.654741	42.908329	92.913895	24.125097	18.50372	93.614315	-73.457381	7.464732	94.912159
-15.019183	23.872879	93.666817	-24.683689	13.025771	94.390121	25.535652	-6.036415	94.561707	22.726923	42.765499	92.642151	24.1312875	18.364542	93.601929	-73.4986655	7.687	95.178313
-14.222179	23.321554	93.745209	-24.725706	12.910562	94.565002	25.507624	-6.246426	94.834969	22.793352	42.547779	92.499992	24.150488	18.1506765	93.6674805	-73.6019	7.6704475	95.4625235
-13.133667	22.461399	93.884048	-24.739614	12.709586	94.793472	25.488705	-6.587243	95.189522	22.890661	42.223595	92.555519	24.189683	17.818176	93.8725205	-73.668911	7.600996	95.7144235
-12.380061	21.83326	94.025223	-24.69236	12.569028	94.975327	25.490955	-6.758243	95.352722	23.004448	42.069386	92.743164	24.2477015	17.6555715	94.047943	-73.6324215	7.4824845	95.902711
-11.549067	21.293772	94.176216	-24.623997	12.515404	95.104912	25.520102	-6.882442	95.448578	23.166376	42.003059	92.995323	24.343239	17.5603085	94.2219505	-73.591233	7.4704995	95.9878735
-10.705726	20.70892	94.362556	-24.520012	12.548947	95.206741	25.597567	-6.899741	95.545815	23.295073	42.007862	93.38884	24.44632	17.5540605	94.4673275	-73.486344	7.5438335	95.9461545
-9.831082	20.186134	94.607162	-24.392391	12.639443	95.378685	25.698811	-6.886984	95.686188	23.487837	42.054211	93.932968	24.593324	17.5836135	94.809578	-73.378106	7.6952725	95.947792
-9.040627	19.708828	94.931015	-24.282595	12.725946	95.587143	25.837955	-6.927679	95.912781	23.358324	42.26799	94.87104	24.5981395	17.6701555	95.3919105	-73.1633295	7.7817365	95.7823755
-8.210943	19.082445	95.353523	-24.200869	12.848213	95.88372	25.983547	-6.965929	96.298012	23.963652	42.199081	95.70993	24.9735995	17.616576	96.003971	-73.3753375	8.07985	95.763469
-6.955751	18.192942	96.227432	-24.141823	13.116418	96.437523	26.208475	-6.997937	97.151489	24.001791	42.456306	97.86615	25.105133	17.7291845	97.5088195	-73.388779	8.5036515	95.3662265
-6.13834	17.577572	96.87706	-24.115892	13.349941	96.848045	26.318752	-7.021451	97.834572	24.287556	42.532619	99.293777	25.303154	17.755584	98.5641745	-73.534938	8.944298	95.1319155
-5.409426	16.928198	97.541771	-24.108444	13.565675	97.286324	26.412741	-7.036088	98.540131	24.579889	42.591267	100.726295	25.496315	17.7775895	99.633213	-73.713203	9.3537605	94.939435
-4.688837	16.215506	98.126595	-24.099289	13.772058	97.670639	26.552465	-6.989159	99.105133	24.833761	42.671757	102.185074	25.693113	17.841299	100.6451035	-73.891691	9.702817	94.6961745
-3.993084	15.396749	98.664001	-24.059509	14.012866	97.956345	26.651726	-6.909444	99.461159	25.085178	42.749054	103.566971	25.868452	17.919805	101.514065	-73.98747	10.105927	94.398625
-3.300251	14.551468	98.95079	-23.96767	14.329639	98.157356	26.74437	-6.841494	99.743805	25.356749	42.817684	104.716263	26.0505595	17.988095	102.230034	-73.9858995	10.671183	94.084678
-2.672703	13.707479	99.135597	-23.853643	14.693875	98.23864	26.844761	-6.790017	100.058868	25.646883	42.896751	105.582092	26.245822	18.053367	102.82048	-73.953108	11.334383	93.6568
-1.791826	12.161391	99.211632	-23.569942	15.229067	98.367966	27.121994	-6.748578	100.594223	26.105556	42.984245	106.186386	26.613775	18.1178335	103.3903045	-73.753659	12.3403005	93.3456275
-1.282256	11.048685	99.261131	-23.303982	15.517567	98.502846	27.308586	-6.761788	100.987534	NaN	NaN	NaN	NaN	NaN	NaN	NaN	NaN	NaN
-0.844745	9.845226	99.302124	-22.970428	15.730911	98.711739	27.651581	-6.845409	101.359001	NaN	NaN	NaN	NaN	NaN	NaN	NaN	NaN	NaN
-0.460382	8.476697	99.43615	-22.651035	15.947654	99.053619	28.076952	-6.928847	101.786102	27.815203	42.80476	106.884575	27.9460775	17.9379565	104.3353385	-73.2481475	13.9573515	93.7718995
-0.134053	7.023229	99.572464	-22.292427	16.170923	99.433159	28.610903	-6.985266	102.227852	27.873022	42.442394	107.435394	28.2419625	17.728564	104.831623	-72.8268165	14.613282	94.034695
0.107181	5.642536	99.692474	-21.905453	16.444666	99.805122	29.203438	-6.954784	102.740944	28.298557	42.605984	107.703224	28.7509975	17.8256	105.222084	-72.5619035	15.063732	94.38816
0.272727	4.07641	99.881523	-21.539488	16.727308	100.146278	29.740194	-6.760208	103.268799	28.621536	43.385033	107.858658	29.180865	18.3124125	105.5637285	-72.259841	15.1422035	94.7288275
0.386228	1.630013	100.026215	-21.05138	17.22191	100.507797	30.490341	-6.393881	104.127434	29.068914	43.435692	108.102036	29.7796275	18.5209055	106.114735	-71.8823875	15.9229145	94.900859
0.338727	-0.086543	100.15905	-20.73299	17.543394	100.613258	30.970537	-6.090135	104.721809	29.318861	43.852436	107.950333	30.144699	18.8811505	106.336071	-71.610679	16.2056375	94.890445
0.236914	-1.842216	100.336861	-20.438667	17.835022	100.666603	31.417116	-5.732797	105.302223	29.527655	44.29089	107.525208	30.4723855	19.2790465	106.4137155	-71.3497195	16.3909975	94.9194905
0.033503	-3.692599	100.650597	-20.065237	18.051107	100.627533	31.900406	-5.387469	105.913666	30.032122	45.044514	106.617615	30.966264	19.8285225	106.2656405	-71.096738	16.2736915	94.9894255
-0.233805	-5.596042	101.170815	-19.664501	18.192429	100.575928	32.388924	-5.019999	106.648338	30.209843	45.354885	105.570778	31.2993835	20.167443	106.109558	-70.6283855	16.217415	95.042298
-0.615026	-7.512357	102.040627	-19.219948	18.239883	100.606812	32.85033	-4.712852	107.393776	30.416519	45.474541	104.249718	31.6334245	20.3808445	105.821747	-70.0733205	16.0989215	95.391877
-1.096137	-9.418244	103.289177	-18.658661	18.061905	100.825203	33.334988	-4.565824	108.199844	30.729624	45.29137	102.823982	32.032306	20.362773	105.511913	-69.349628	15.761037	96.138493
-1.927949	-12.246077	105.752518	-17.779633	17.386124	101.471313	34.046875	-4.801559	109.59523	31.101768	44.459572	100.755898	32.5743215	19.8290065	105.175564	-68.1335875	14.9432415	97.767062
-2.585927	-14.071057	107.36438	-17.304962	16.553532	101.843689	34.38142	-5.219497	110.589828	31.282797	43.487774	99.815247	32.8321085	19.1341385	105.2025375	-67.4420325	13.9729255	98.4848405
-3.035254	-16.018082	108.318581	-16.959309	15.511021	102.116188	34.54739	-5.929353	111.432945	31.902855	42.287079	99.037239	33.2251225	18.178863	105.235092	-67.1437405	12.843179	98.997284
-3.756303	-17.770758	109.038475	-16.699959	14.432929	102.328125	34.671097	-6.59336	111.886253	31.982956	41.453636	99.018639	33.3270265	17.430138	105.452446	-66.7269445	11.43572	99.203804
-4.486378	-19.165264	109.649048	-16.513382	13.673937	102.658035	34.821281	-7.094867	112.222145	32.764034	40.590584	98.711624	33.7926575	16.7478585	105.4668845	-66.8194215	10.6000155	99.8491855
-5.40502	-20.371889	110.249077	-16.360596	13.199183	103.03614	34.971848	-7.443913	112.575912	32.950035	40.179638	98.809082	33.9609415	16.3678625	105.692497	-66.6821335	10.0305035	100.379783
-6.301426	-21.332336	110.622116	-16.259624	12.912917	103.366043	35.061798	-7.708964	112.73497	33.118896	39.969189	99.089302	34.090347	16.1301125	105.912136	-66.609595	9.6957215	100.81995
-7.727509	-22.486822	110.701111	-16.155172	12.542704	103.626083	35.008057	-8.046816	112.670647	33.35614	39.659843	99.330818	34.1820985	15.8065135	106.0007325	-66.4924425	9.2788945	101.2514335
-8.807488	-22.991903	110.716667	-16.088089	12.297976	103.683365	34.992226	-8.297433	112.547508	32.905338	39.623798	99.603043	33.948782	15.6631825	106.0752755	-66.12496	8.9327695	101.2914545
-9.816651	-23.297222	110.730453	-16.026812	12.110549	103.75618	35.039352	-8.443892	112.534309	33.409325	39.205589	99.162575	34.2243385	15.3808485	105.848442	-66.2779625	8.8402495	101.663918
-10.843652	-23.411713	110.842934	-15.934227	11.868107	103.894089	35.156857	-8.588496	112.632896	33.3773	39.016991	99.141693	34.2670785	15.2142475	105.8872945	-66.1355325	8.5219665	101.9008835
-11.88905	-23.376175	110.918236	-15.840948	11.538199	104.130638	35.27916	-8.785119	112.816025	33.394756	38.801441	99.282707	34.336958	15.008161	106.049366	-66.018854	8.068237	102.21191
-13.018181	-23.062822	111.071983	-15.748994	11.198915	104.393959	35.386009	-9.031185	113.028549	33.458431	38.549911	99.481277	34.42222	14.759363	106.254913	-65.920208	7.638467	102.533005
-14.062799	-22.607504	111.158768	-15.647316	10.847406	104.626823	35.496841	-9.284917	113.186058	33.649994	38.315254	99.55558	34.5734175	14.5151685	106.370819	-65.8680495	7.1796435	102.882827
-15.714571	-21.700367	110.9104	-15.463048	10.376987	104.784752	35.673389	-9.596125	113.1474	33.623138	37.915909	99.469971	34.6482635	14.159892	106.3086855	-65.5743595	6.594082	103.2608185
-16.738874	-20.755175	110.533585	-15.35999	10.156798	104.746613	35.780491	-9.677826	112.961411	33.077663	38.043068	99.674301	34.429077	14.182621	106.317856	-65.149057	6.130975	103.17537
-18.019939	-19.562286	110.09314	-15.277428	9.999037	104.630806	35.8899	-9.679451	112.639641	33.593048	37.868248	99.214439	34.741474	14.0943985	105.92704	-65.29633	5.9036755	103.334572
-18.981688	-18.417191	109.286118	-15.187347	9.935247	104.47644	35.949795	-9.622788	112.22155	33.015789	38.236515	99.467697	34.482792	14.3068635	105.8446235	-64.857486	5.5636305	103.1082565
-20.069784	-16.938253	108.466576	-15.123015	9.981012	104.327606	36.000935	-9.450084	111.749794	33.138973	38.457756	99.425247	34.569954	14.503836	105.5875205	-64.815984	5.458188	103.0676915
-21.015236	-15.326039	107.736076	-15.049559	10.107736	104.250084	36.064796	-9.23551	111.35508	33.049976	38.802277	99.685486	34.557386	14.7833835	105.520283	-64.656504	5.4320885	102.979885
-22.046715	-13.498372	107.035484	-14.968102	10.281117	104.220535	36.085354	-9.0263	111.063644	33.118942	39.138142	99.988838	34.602148	15.055921	105.526241	-64.538352	5.506313	102.914829
-23.449076	-10.512221	106.116867	-14.860049	10.558883	104.183258	36.436863	-8.881949	110.490868	33.234509	39.605175	100.380775	34.835686	15.361613	105.4358215	-64.555784	5.756153	102.9306945
-24.460768	-8.308548	105.444679	-14.864497	10.764244	104.078041	36.063446	-8.57626	110.261444	33.517666	39.328873	100.529457	34.790556	15.3763065	105.3954505	-64.51955	6.1521815	102.7606315
-25.502029	-6.041911	104.729637	-14.928343	10.976766	103.923012	35.958939	-8.392307	109.771194	33.379219	40.201523	100.717796	34.669079	15.904608	105.244495	-64.525765	6.048924	102.601529
-26.500324	-3.6615	103.92395	-15.113505	11.214834	103.710258	35.777561	-8.200463	109.072243	33.206551	40.674789	101.218842	34.492056	16.237163	105.1455425	-64.719066	6.192505	102.2749735
-27.567732	-1.207916	103.001251	-15.356069	11.527698	103.402115	35.479534	-8.00765	107.983208	32.992161	41.224339	101.823593	34.2358475	16.6083445	104.9034005	-64.9479855	6.4470515	101.9008295
-28.594387	1.349498	102.012421	-15.674194	11.91952	102.94249	35.010475	-7.713054	106.655464	32.741352	41.778927	102.297256	33.8759135	17.0329365	104.47636	-65.2243015	6.8061035	101.40862
-29.660469	3.991692	101.061783	-16.071436	12.469732	102.367531	34.515282	-7.348273	105.057465	32.433067	42.372112	102.661407	33.4741745	17.5119195	103.859436	-65.6170465	7.4275445	100.875626
-31.242081	8.03817	100.054062	-16.573963	13.461515	101.537498	33.706318	-6.659749	102.567879	32.043537	43.131985	102.695465	32.8749275	18.236118	102.631672	-66.0228535	8.686912	100.443324
-32.201939	10.748657	99.676559	-16.849936	14.036033	101.077034	33.171604	-6.303405	101.036369	31.884449	43.45377	102.575211	32.5280265	18.5751825	101.80579	-66.2278985	9.4968835	100.348278
-33.126633	13.276808	99.567307	-17.119616	14.505225	100.716171	32.70327	-6.165648	99.803703	31.859875	43.578201	102.468491	32.2815725	18.7062765	101.136097	-66.5208045	10.3041735	100.296245
-33.961521	15.713564	99.588104	-17.333736	14.744078	100.465729	32.293732	-6.216365	98.778549	31.886038	43.512463	102.32724	32.089885	18.648049	100.5528945	-66.757357	10.840107	100.3785635
-34.818253	17.983555	99.692787	-17.465626	14.818729	100.178398	31.935518	-6.373943	97.93116	31.901649	43.354485	101.880089	31.9185835	18.490271	99.9056245	-66.8498355	11.147187	100.4511715
-35.571438	20.155556	99.783302	-17.548252	14.737193	99.888237	31.674953	-6.631688	97.191795	31.894953	43.083504	101.126244	31.784953	18.225908	99.1590195	-66.881457	11.248478	100.6174545
-36.121864	22.247786	99.87545	-17.590343	14.567478	99.569786	31.42815	-6.987642	96.583633	31.831223	42.748699	100.121483	31.6296865	17.8805285	98.352558	-66.8103725	11.2544275	100.787014
-37.185234	25.033405	99.933662	-17.725018	14.110311	99.204788	31.13974	-7.646518	95.928703	31.686285	42.152786	98.392288	31.4130125	17.253134	97.1604955	-66.8630485	10.967488	101.2490805
-37.692375	26.867809	99.922386	-17.847927	13.708742	98.980423	30.92131	-8.121632	95.54821	31.520229	41.70657	97.230301	31.2207695	16.792469	96.3892555	-66.9166235	10.625015	101.5715905
-38.193722	28.594723	99.838097	-18.045849	13.302382	98.721008	30.709856	-8.580721	95.085045	31.283661	41.269867	96.209419	30.9967585	16.344573	95.647232	-67.0884565	10.260191	101.794784
-38.67432	30.304319	99.677811	-18.264523	12.900262	98.372108	30.4842	-8.973117	94.448685	30.995972	40.878246	95.283974	30.740086	15.9525645	94.8663295	-67.269132	9.8479595	101.8778865
-39.095924	31.991032	99.510925	-18.541471	12.618391	97.900925	30.209452	-9.195403	93.517685	30.6674	40.638287	94.310089	30.438426	15.721442	93.913887	-67.521368	9.51534	101.887963
-39.432419	33.675705	99.25811	-18.788219	12.551033	97.343834	29.890629	-9.215026	92.342056	30.295244	40.614845	93.280388	30.0929365	15.6999095	92.811222	-67.6693745	9.4021565	101.876446
-39.637177	35.414333	99.043144	-19.028828	12.698099	96.660896	29.617289	-8.975749	90.989052	29.917789	40.838432	92.242111	29.767539	15.9313415	91.6155815	-67.825195	9.4648565	101.7062105
-39.739769	37.93494	98.584778	-19.445707	13.132681	95.409134	29.161831	-8.245426	88.571259	29.233568	41.518677	90.510834	29.1976995	16.6366255	89.5410465	-68.0891135	9.6287365	101.2772215
-39.676949	39.550774	98.280853	-19.722061	13.434654	94.443542	28.750134	-7.634428	86.735382	28.761145	41.518166	89.409119	28.7556395	16.941869	88.0722505	-68.1997615	9.927439	100.8148335
-39.506618	41.067741	97.979034	-20.053162	13.675446	93.457138	28.287094	-7.130943	84.717926	28.211058	42.503231	88.174232	28.249076	17.686144	86.446079	-68.3554	9.664748	100.468197
-39.125454	42.496975	97.756447	-20.494484	13.978182	92.378052	27.727652	-6.652305	82.596153	27.726173	42.889603	87.148399	27.7269125	18.118649	84.872276	-68.7158805	9.837715	99.883828
-38.645344	43.763821	97.642365	-20.95767	14.328051	91.347847	27.121185	-5.991661	80.441734	27.222296	43.359886	86.210266	27.1717405	18.6841125	83.326	-69.0870805	9.9719895	99.369694
-38.002998	45.032631	97.462883	-21.363104	14.801712	90.402016	26.533655	-5.239059	78.389633	26.726055	43.97097	85.37442	26.629855	19.3659555	81.8820265	-69.356063	10.2374685	98.9220055
-37.189281	46.088062	97.239807	-21.760406	15.429873	89.572548	26.003069	-4.374951	76.646278	26.275536	44.690277	84.557716	26.1393025	20.157663	80.601997	-69.6601145	10.702083	98.543099
-35.745941	47.639503	96.597549	-22.296745	16.415791	88.531502	25.291574	-3.259803	74.592911	25.650513	45.686195	83.355957	25.4710435	21.213196	78.974434	-70.0645335	11.618386	98.08857
-34.603355	48.483826	96.029053	-22.612144	16.913584	87.978951	24.814785	-2.82932	73.741028	25.352266	46.072086	82.774887	25.0835255	21.621383	78.2579575	-70.3078135	12.205785	97.6999445
-33.309151	49.016876	95.465675	-22.944929	17.227518	87.604103	24.426374	-2.71696	73.271698	25.160948	46.170547	82.424263	24.793661	21.7267935	77.8479805	-70.683519	12.7282425	97.3602255
-31.821516	49.422447	94.804504	-23.208853	17.362419	87.346863	24.203524	-2.752617	73.203011	25.05303	46.156246	82.195984	24.628277	21.7018145	77.6994975	-71.045983	13.0230235	96.9942285
-30.290741	49.667652	93.861786	-23.385706	17.448402	87.110626	24.170498	-2.846422	73.465088	25.001017	45.712273	82.028351	24.5857575	21.4329255	77.7467195	-71.3571695	13.4638785	96.4745325
-28.392979	49.760822	92.621384	-23.455227	17.570492	86.831879	24.317814	-2.868913	73.889709	24.891428	45.786259	81.843361	24.604621	21.458673	77.866535	-71.515075	13.682311	95.797223
-26.665207	49.747288	91.482185	-23.498735	17.532295	86.450516	24.565168	-2.936715	74.402061	24.871546	45.821564	81.73735	24.718357	21.4424245	78.0697055	-71.715827	13.6221655	94.8313265
-23.561659	49.269718	89.913574	-23.522114	17.221724	85.719246	24.867805	-3.327806	75.05616	24.994856	45.374752	82.073494	24.9313305	21.023473	78.564827	-71.9755585	13.419975	92.873665
-21.307512	48.732243	89.170433	-23.549175	17.013565	85.302887	25.026461	-3.682338	75.60881	25.12738	45.563332	82.503845	25.0769205	20.940497	79.0563275	-72.1752705	13.086633	91.5494465
-18.977882	48.114792	88.649208	-23.666159	17.041618	84.951141	25.176022	-3.886425	76.360123	25.298437	45.380028	83.452576	25.2372295	20.7468015	79.9063495	-72.5695475	13.3364345	89.9959325
-16.527149	47.391872	88.312622	-23.791018	17.207914	84.676949	25.379234	-3.833228	77.171158	25.404406	45.401402	84.595856	25.39182	20.784087	80.883507	-72.973856	13.631741	88.470391
-14.111565	46.557514	88.148865	-23.872681	17.573828	84.480217	25.535376	-3.559631	78.03302	25.474913	45.647781	85.809418	25.5051445	21.044075	81.921219	-73.2505065	14.103581	87.039215
-11.605363	45.558529	88.222855	-23.879726	17.975582	84.436569	25.719919	-3.187527	78.883919	25.506279	45.936527	87.056122	25.613099	21.3745	82.9700205	-73.372551	14.576664	85.9031175
-9.049153	44.388401	88.574661	-23.775103	18.377726	84.538704	25.990177	-2.800461	79.662613	25.615709	46.200569	88.504379	25.802943	21.700054	84.083496	-73.353149	15.055398	84.993912
-5.224205	42.31625	89.340446	-23.52371	18.903328	84.880295	26.504728	-2.397254	81.202347	25.90918	46.520416	90.816238	26.206954	22.061581	86.0092925	-73.254374	15.745075	83.7512975
-2.685344	40.772484	89.720444	-23.295315	19.230131	85.111916	26.913559	-2.170035	82.263161	26.127583	46.692577	92.13475	26.520571	22.261271	87.1989555	-73.111201	16.198991	83.0248765
-0.138577	39.084225	89.930321	-23.012323	19.581009	85.177307	27.345293	-1.969763	83.372681	26.294455	46.923347	93.096237	26.819874	22.476792	88.234459	-72.84452	16.685226	82.120155
2.349725	37.304123	89.912224	-22.718899	19.884537	85.125191	27.783674	-1.819865	84.60601	26.461628	47.168705	93.720947	27.122651	22.67442	89.1634785	-72.560449	17.094654	81.0869035
4.777227	35.379444	89.852028	-22.280823	20.085766	85.03643	28.240887	-1.786027	85.840828	26.686966	47.317524	94.162193	27.4639265	22.7657485	90.0015105	-72.0255725	17.4057835	80.0713495
7.155632	33.248573	89.983681	-21.740971	20.095194	85.041992	28.735292	-1.859201	87.172249	27.032555	47.372253	94.455498	27.8839235	22.756526	90.8138735	-71.3658655	17.433862	79.2701105
9.445589	30.939358	90.204552	-21.154818	20.019112	85.185806	29.281754	-2.04622	88.647118	27.478291	47.282555	94.576927	28.3800225	22.6181675	91.6120225	-70.6896585	17.4200565	78.7595895
12.605347	27.205065	90.858009	-20.237638	19.552795	85.752518	30.074623	-2.502474	90.983856	28.227592	46.907505	94.834908	29.1511075	22.2025155	92.909382	-69.6263835	16.9030745	78.595654
14.461878	24.571115	91.489616	-19.77002	19.114946	86.214813	30.567673	-2.939918	92.628304	28.671288	46.586193	94.982697	29.6194805	21.8231375	93.8055005	-69.1595205	16.4067545	78.6241255
16.127705	21.822226	92.233505	-19.391306	18.581583	86.725708	30.917814	-3.391478	94.284973	28.995251	46.175922	95.110664	29.9565325	21.392222	94.6978185	-68.7391445	15.770944	78.7535975
17.611942	19.008923	93.148575	-19.156282	17.973608	87.321251	31.14712	-3.882295	95.829224	29.258141	45.693043	95.356102	30.2026305	20.905374	95.592663	-68.5151945	15.041842	79.049839
18.895222	16.181141	94.197189	-19.058891	17.380255	87.938522	31.268448	-4.343194	97.223518	29.4034	45.241528	95.67408	30.335924	20.449167	96.448799	-68.453706	14.311343	79.428245
19.558353	13.679565	95.532051	-19.025272	16.846817	88.525162	31.322872	-4.72585	98.479721	29.454931	44.874191	95.987083	30.3889015	20.0741705	97.233402	-68.4394455	13.6194635	79.816922
19.422369	11.095144	96.048103	-19.054623	16.421694	89.036476	31.347853	-5.041957	99.570557	29.490849	44.507977	96.153458	30.419351	19.73301	97.8620075	-68.528597	13.110378	80.2109445
19.150774	7.656447	96.85685	-19.046137	15.825798	89.532219	31.318811	-5.474617	100.875046	29.544613	43.955666	96.012939	30.431712	19.2405245	98.4439925	-68.523986	12.4110715	80.6204455
18.788984	5.395298	97.206383	-18.918499	15.427206	89.69603	31.401386	-5.773727	101.3937	29.709047	43.544098	95.704124	30.5552165	18.8851855	98.548912	-68.3922145	11.9692265	80.843148
18.342419	3.158027	97.308739	-18.656229	15.021599	89.768051	31.587257	-6.092433	101.649559	29.954233	43.105442	95.311913	30.770745	18.5065045	98.480736	-68.083203	11.5366935	81.055366
17.750431	1.061311	97.373703	-18.256205	14.673224	89.860825	31.874237	-6.394049	101.810753	30.348846	42.664684	94.831779	31.1115415	18.1353175	98.321266	-67.6239515	11.2111305	81.400384
17.07992	-0.946756	97.360764	-17.780937	14.343536	89.941605	32.294186	-6.701028	101.898849	30.806	42.268581	94.448708	31.550093	17.7837765	98.1737785	-67.111967	10.9032955	81.7094315
16.332527	-2.843258	97.360283	-17.258511	14.075051	90.097115	32.753265	-6.965432	102.041351	31.253729	42.000206	94.193825	32.003497	17.517387	98.117588	-66.520519	10.632715	82.076642
15.355494	-4.598455	97.47554	-16.759876	13.824539	90.354492	33.235191	-7.195254	102.202057	31.749975	41.697617	93.990532	32.492583	17.2511815	98.0962945	-66.012335	10.3978965	82.6126895
13.676867	-6.967098	97.695267	-16.1696	13.46982	90.950134	33.818272	-7.510609	102.437973	32.30315	41.33379	93.929764	33.060711	16.9115905	98.1838685	-65.399911	10.0280495	83.7163995
12.317455	-8.347473	97.880432	-15.93781	13.227324	91.479836	34.070103	-7.726771	102.63102	32.519825	41.117901	94.107193	33.294964	16.695565	98.3691065	-65.170584	9.759083	84.5905655
10.843014	-9.649075	98.028793	-15.838689	13.018149	92.057167	34.209259	-7.910732	102.751755	32.629826	40.96077	94.432571	33.4195425	16.525019	98.592163	-65.0969205	9.511279	85.522171
9.204806	-10.778727	98.131241	-15.82761	12.87958	92.650459	34.214828	-8.058249	102.812424	32.656631	40.841629	94.80098	33.4357295	16.39169	98.806702	-65.0909495	9.36747	86.494216
7.453143	-11.813884	98.300903	-15.873202	12.800811	93.282661	34.140892	-8.211178	102.897903	32.674217	40.670498	95.127853	33.4075545	16.22966	99.012878	-65.1539585	9.371962	87.552444
5.596955	-12.659967	98.551186	-15.927386	12.72107	93.953423	34.094505	-8.412506	103.08992	32.727879	40.511955	95.429382	33.411192	16.0497245	99.259651	-65.265964	9.3924155	88.647195
3.65127	-13.413268	98.917793	-15.95851	12.625453	94.662926	34.046917	-8.622454	103.376511	32.788925	40.300648	95.670662	33.417921	15.839097	99.5235865	-65.334941	9.411809	89.8022655
0.613648	-14.333242	99.428993	-15.909378	12.382628	95.661949	34.10487	-8.986831	103.731178	32.892452	39.946316	95.876228	33.498661	15.4797425	99.803703	-65.317417	9.2855135	91.520195
-1.428774	-14.840118	99.593239	-15.864985	12.152178	96.196327	34.174053	-9.249048	103.801666	32.93454	39.713634	95.997452	33.5542965	15.232293	99.899559	-65.2842665	9.072063	92.493095
-3.543588	-15.250248	99.527046	-15.889824	12.014231	96.571434	34.180698	-9.489099	103.713318	32.928894	39.54948	96.284653	33.554796	15.0301905	99.9989855	-65.334444	8.9982715	93.1438825
-5.709409	-15.576579	99.204552	-16.011841	11.96407	96.859657	34.039597	-9.644755	103.499115	32.894073	39.52309	96.809555	33.466835	14.9391675	100.154335	-65.490517	8.9889725	93.564979
-7.978411	-15.676531	98.894028	-16.191919	12.090753	97.165741	33.807949	-9.679373	103.238525	32.810345	39.64394	97.435432	33.309147	14.9822835	100.3369785	-65.692985	9.1992225	93.9945035
-10.269106	-15.711927	98.816612	-16.435856	12.374302	97.545563	33.59586	-9.632814	103.065994	32.717716	39.798084	97.924599	33.156788	15.082635	100.4952965	-66.0285	9.665969	94.5958295
-12.610653	-15.578461	99.040855	-16.606627	12.607776	97.992035	33.368607	-9.618356	103.067085	32.653503	39.870102	98.061996	33.011055	15.125873	100.5645405	-66.224309	10.089679	95.4195295
-16.161018	-15.349521	99.69413	-16.697063	12.698519	98.71978	33.092163	-9.873698	102.989983	32.746281	39.641396	97.662071	32.919222	14.883849	100.326027	-66.313348	10.513189	97.113533
-18.515411	-15.153822	100.400368	-16.618217	12.519899	99.252197	32.934826	-10.281535	102.82019	33.016571	39.179165	96.89695	32.9756985	14.448815	99.85857	-66.2121325	10.590983	98.645824
-20.751413	-14.893976	101.309883	-16.372374	12.085474	99.750481	32.868092	-10.900904	102.592873	33.332958	38.449497	95.858475	33.100525	13.7742965	99.225674	-65.845273	10.3966515	100.275288
-22.926775	-14.625369	102.322281	-16.020588	11.38473	100.147308	33.034359	-11.722616	102.540764	33.599766	37.445347	94.687073	33.3170625	12.8613655	98.6139185	-65.3582385	9.9080945	101.6806975
-25.120678	-14.289866	103.250816	-15.677139	10.397757	100.458229	33.313465	-12.733722	102.665245	33.824219	36.257099	93.5476	33.568842	11.7616885	98.1064225	-64.92312	9.0338255	102.8100355
-27.213102	-13.982659	103.82724	-15.403019	9.263101	100.546227	33.578335	-13.822857	102.734146	34.008488	35.004799	92.595093	33.7934115	10.590971	97.6646195	-64.5994495	7.935231	103.4278345
-29.227066	-13.879822	104.09465	-15.244486	8.180182	100.459694	33.742958	-14.841085	102.610413	34.138577	33.852345	91.787788	33.9407675	9.50563	97.1991005	-64.4297395	6.854734	103.7202875
-32.470356	-12.559395	103.804909	-15.246376	7.053086	100.163292	33.7001	-16.020584	102.060043	34.082439	32.565331	90.774109	33.8912695	8.2723735	96.417076	-64.3840215	5.8337985	103.909508
-34.524662	-11.607393	103.529655	-15.448688	6.651385	99.908318	33.506527	-16.523691	101.490891	33.901459	32.074089	90.172211	33.703993	7.775199	95.831551	-64.601369	5.527571	103.985085
-36.551205	-10.534542	103.080544	-15.727859	6.330688	99.535301	33.222954	-16.91914	100.638649	33.61681	31.764559	89.600113	33.419882	7.4227095	95.119381	-64.8756	5.2386665	103.951221
-38.548004	-9.269003	102.431915	-16.105062	6.131028	99.036743	32.849831	-17.196949	99.60598	33.246334	31.577232	88.985893	33.0480825	7.1901415	94.2959365	-65.2582065	5.0719145	103.7775495
-40.448807	-7.872678	101.7593	-16.464552	6.015955	98.457291	32.409077	-17.418398	98.407974	32.83934	31.488445	88.344429	32.6242085	7.0350235	93.3762015	-65.5533125	4.9968865	103.5383805
-42.150276	-6.261085	101.178185	-16.786264	6.011757	97.955162	31.97929	-17.528217	97.107277	32.452663	31.499735	87.700912	32.2159765	6.985759	92.4040945	-65.7885045	5.037755	103.5062295
-43.778549	-4.513412	100.785278	-17.084188	6.065975	97.538864	31.572952	-17.6194	95.878166	32.111958	31.562883	87.194969	31.842455	6.9717415	91.5365675	-66.010831	5.1602085	103.5411605
-45.867668	-1.68433	100.227272	-17.486095	6.129764	97.021072	31.077448	-17.704866	94.315308	31.72448	31.74358	86.793556	31.400964	7.019357	90.554432	-66.373154	5.240171	103.487712
-47.142456	0.263081	99.830902	-17.661125	6.085099	96.650208	30.82206	-17.756052	93.283997	31.571037	31.829947	86.584595	31.1965485	7.0369475	89.934296	-66.5187985	5.1332505	103.36612
-48.176277	2.306327	99.528511	-17.706606	6.056736	96.238365	30.668215	-17.791172	92.278236	31.489918	31.894108	86.20858	31.0790665	7.051468	89.243408	-66.4922785	5.062004	103.233322
-49.05529	4.394892	99.245796	-17.672146	6.006192	95.798714	30.593538	-17.84893	91.413567	31.454512	31.940704	85.747864	31.024025	7.045887	88.5807155	-66.368317	4.966497	103.0167125
-49.818832	6.506718	98.851517	-17.643074	5.879186	95.343315	30.587715	-17.976728	90.693497	31.442951	31.90436	85.350266	31.015333	6.963816	88.0218815	-66.301481	4.794556	102.6647485
-50.462933	8.621057	98.513283	-17.647741	5.635621	94.949974	30.550411	-18.24707	90.064468	31.377497	31.75293	84.990685	30.963954	6.75293	87.5275765	-66.259436	4.518312	102.3723715
-50.9133	10.764838	98.256706	-17.747681	5.306307	94.678482	30.393129	-18.596191	89.569557	31.283173	31.482475	84.761375	30.838151	6.443142	87.165466	-66.333513	4.169472	102.191498
-51.473671	14.028419	97.924438	-18.029331	4.816141	94.365265	30.064388	-19.203285	89.066788	31.092796	31.046429	84.455231	30.578592	5.921572	86.7610095	-66.637254	3.71071	101.9695205
-51.605183	16.291315	97.674278	-18.262184	4.568954	94.143501	29.810568	-19.518883	88.745102	30.887274	30.786526	84.148979	30.348921	5.6338215	86.4470405	-66.873289	3.5040865	101.8399615
-51.613869	18.550873	97.341217	-18.452755	4.379973	93.872963	29.56402	-19.716442	88.284332	30.679068	30.613533	83.69397	30.121544	5.4485455	85.989151	-67.027054	3.3114005	101.756775
-51.449387	20.834608	97.090057	-18.585899	4.245392	93.536407	29.362101	-19.849371	87.674232	30.442406	30.45545	83.11377	29.9022535	5.3030395	85.394001	-67.0740515	3.1877445	101.678813
-51.091175	23.182825	96.743088	-18.634007	4.082404	93.178787	29.205053	-19.944477	87.020226	30.247072	30.365866	82.577721	29.7260625	5.2106945	84.7989735	-66.9940765	2.9541135	101.5586005
-50.583851	25.539619	96.4674	-18.754118	3.942557	92.796143	29.087141	-20.052999	86.289841	30.09927	30.295288	82.141571	29.5932055	5.1211445	84.215706	-67.1014415	2.7639695	101.37658
-49.870743	27.896318	96.176064	-18.884806	3.809659	92.391083	28.911692	-20.116468	85.514816	29.961136	30.249226	81.791222	29.436414	5.066379	83.653019	-67.206026	2.552939	101.129147
-48.195198	31.155418	95.81662	-19.136684	3.729965	91.835243	28.639444	-20.039663	84.479782	29.669273	30.342997	81.308273	29.1543585	5.151667	82.8940275	-67.4277265	2.308263	100.7764585
-47.140034	32.539921	95.324692	-19.334511	3.786627	91.468742	28.48996	-19.857893	83.836357	29.413425	30.560717	81.069756	28.9516925	5.351412	82.4530565	-67.6207145	2.221842	100.4844275
-45.088146	33.044121	94.989449	-19.581095	3.847474	91.103615	28.241241	-19.590334	83.215912	29.125214	30.79987	80.93911	28.6832275	5.604768	82.077511	-67.8454175	2.09018	100.129719
-43.29731	34.029964	94.607765	-19.868357	3.929579	90.718758	27.992868	-19.37471	82.512268	28.892902	31.010202	80.975365	28.442885	5.817746	81.7438165	-68.179599	2.041412	99.6936995
-41.340714	34.992767	94.151459	-20.178484	4.008187	90.33387	27.717146	-19.138256	81.778297	28.676519	31.234068	81.194534	28.1968325	6.047906	81.4864155	-68.5538005	1.968468	99.1813245
-39.172947	35.839851	93.840073	-20.484177	4.221656	89.926048	27.448992	-18.78627	81.031563	28.432274	31.555569	81.524429	27.940633	6.3846495	81.277996	-68.908987	2.0586625	98.5741
-36.796207	36.672348	93.591843	-20.765663	4.577036	89.572571	27.278427	-18.274986	80.446198	28.252596	32.034969	81.846146	27.7655115	6.8799915	81.146172	-69.2968375	2.2740805	97.99897
-33.047428	37.922173	92.95594	-20.938108	5.379796	89.185852	27.19385	-17.326445	79.919914	28.1241	32.868526	82.240814	27.658975	7.7710405	81.080364	-69.535191	2.9885515	97.29134
-30.231609	38.731163	92.402863	-20.865532	6.003211	89.035622	27.286514	-16.752846	80.00946	28.135153	33.37719	82.492241	27.7108335	8.312172	81.2508505	-69.4418975	3.69425	96.8203935
-27.349434	39.437737	91.91655	-20.751085	6.506332	89.065369	27.427853	-16.329712	80.488518	28.313143	33.75338	82.881752	27.870498	8.711834	81.685135	-69.372668	4.30083	96.445603
-24.270426	39.911381	91.730911	-20.647364	6.805363	89.175018	27.593735	-16.038292	81.183037	28.573784	33.956894	83.819839	28.0837595	8.959301	82.501438	-69.3784875	4.651425	95.848598
-21.086187	40.316978	91.959267	-20.552454	6.886531	89.349388	27.81469	-15.875567	81.902473	28.913952	34.056885	85.173233	28.364321	9.090659	83.537853	-69.469229	4.682403	95.160923
-17.709974	40.461891	92.508141	-20.428026	6.967361	89.490417	28.060976	-15.554301	82.426468	29.206392	34.153549	86.859116	28.633684	9.299624	84.642792	-69.489736	4.635098	94.338042
-14.321001	40.549744	93.232193	-20.27874	7.177187	89.579811	28.378857	-15.032093	82.747131	29.405668	34.360252	88.722633	28.8922625	9.6640795	85.734882	-69.4497425	4.6902945	93.42474
-9.068503	40.457745	94.666687	-19.986231	7.884372	89.933746	28.973457	-14.021474	83.221222	29.755476	34.845154	91.51899	29.3644665	10.41184	87.370106	-69.3369285	5.356904	92.497386
-5.477814	40.27029	95.654388	-19.767675	8.528752	90.367569	29.431265	-13.404709	83.84967	30.096773	35.237499	93.342293	29.764019	10.916395	88.5959815	-69.299369	6.141109	92.1391565
-1.819166	39.948112	96.559967	-19.542727	9.293754	90.925453	29.972977	-12.925889	84.896439	30.495802	35.699509	95.18557	30.2343895	11.38681	90.0410045	-69.3198435	7.200698	91.8099015
1.790599	39.490486	97.446495	-19.363562	10.102688	91.633568	30.660152	-12.695344	86.376213	30.928236	36.132221	96.99926	30.794194	11.7184385	91.6877365	-69.521318	8.4869375	91.5793995
5.449484	38.724758	98.475479	-19.168272	10.793268	92.487206	31.440622	-12.602341	88.062424	31.360043	36.521931	98.787781	31.4003325	11.959795	93.4251025	-69.7368765	9.626741	91.5493095
9.090902	37.772758	99.569748	-18.990421	11.326425	93.459763	32.207577	-12.665992	89.908394	31.779503	36.803059	100.580894	31.99354	12.0685335	95.244644	-69.974382	10.5843165	91.674882
13.055809	36.393475	100.569275	-18.797115	11.677042	94.529137	32.868855	-12.877912	91.909996	32.207664	36.415066	102.412567	32.5382595	11.768577	97.1612815	-70.1324895	11.585507	91.8969925
17.852165	34.308838	102.79248	-18.425592	11.864605	96.223106	33.673088	-13.144138	94.694801	32.773468	37.122246	104.84024	33.223278	11.989054	99.7675205	-70.074462	11.740156	92.6786915
20.428211	32.477543	104.120651	-18.136015	11.809671	97.343269	34.083931	-13.31355	96.615822	33.531586	37.018749	106.092903	33.8077585	11.8525995	101.3543625	-70.0797885	11.7667425	93.3321755
18.830561	30.838266	105.5895	-17.818705	11.74492	98.444176	34.428967	-13.510259	98.538094	33.898987	37.018143	107.333336	34.163977	11.753942	102.935715	-69.801387	11.735898	93.952637
17.695232	29.087168	105.724464	-17.491844	11.601096	99.496124	34.703186	-13.639482	100.281754	34.253075	37.038883	108.56292	34.4781305	11.6997005	104.422337	-69.4618185	11.5024915	94.569911
16.859941	27.040068	106.688835	-17.187834	11.531123	100.526657	34.979568	-13.657864	101.979828	34.198444	37.283253	109.892403	34.589006	11.8126945	105.9361155	-68.964674	11.2495515	95.1171985
16.0977	24.96954	107.298454	-16.944811	11.517291	101.43647	35.290085	-13.656595	103.517952	34.492065	37.448483	110.843933	34.891075	11.895944	107.1809425	-68.780697	11.138638	95.6919975
15.348655	22.815313	107.297089	-16.721422	11.615139	102.254974	35.607719	-13.636449	104.785286	34.748726	37.65863	111.550507	35.1782225	12.0110905	108.1678965	-68.6210665	11.2191875	96.3420515
13.862352	19.533695	107.81163	-16.430496	11.868856	103.247238	35.970852	-13.577885	106.214432	35.126095	37.956593	111.987152	35.5484735	12.189354	109.100792	-68.4094655	11.548358	97.393684
12.836812	17.313175	107.324684	-16.217897	12.03178	103.828476	36.233395	-13.623661	106.807709	35.398544	38.093895	111.914886	35.8159695	12.235117	109.3612975	-68.2517635	11.828443	98.2956545
11.735154	15.122175	107.3619	-15.91907	12.160862	104.461708	36.477573	-13.56965	107.220009	35.654839	38.123512	111.692261	36.066206	12.276931	109.456135	-67.904346	12.044793	99.467281
10.595374	12.780605	107.374634	-15.635292	12.221313	105.165741	36.802967	-13.505518	107.471634	35.962955	38.12286	111.512566	36.382961	12.308671	109.4921	-67.653545	12.133955	100.839382
9.354021	10.417007	107.326248	-15.300566	12.222019	105.939018	37.162769	-13.607478	107.752785	36.305477	38.066093	111.390808	36.734123	12.2293075	109.5717965	-67.335255	12.2147305	102.3062395
8.087288	8.088496	108.21637	-14.935845	12.169531	106.772217	37.436462	-13.686359	108.071922	36.719765	37.908989	111.267296	37.0781135	12.111315	109.669609	-66.9498035	12.227747	103.874825
6.849599	5.673185	108.136475	-14.490941	11.974669	107.522369	37.67004	-13.92271	108.517624	37.217773	37.66452	111.070374	37.4439065	11.870905	109.793999	-66.4257885	12.078433	105.250739
4.773497	2.018121	108.822395	-13.748291	11.54268	108.33139	37.95303	-14.152998	109.358475	37.886776	37.068615	110.548019	37.919903	11.4578085	109.953247	-65.416485	11.6275515	106.709533
3.287582	-0.387662	109.22937	-13.308819	11.218387	108.632751	38.143913	-14.333558	109.983673	38.239601	36.58704	109.873306	38.191757	11.126741	109.9284895	-64.809395	11.310033	107.3370125
1.79225	-2.773245	109.376503	-12.969366	10.867927	108.775398	38.291973	-14.54222	110.353813	38.461994	36.107166	108.994125	38.3769835	10.782473	109.673969	-64.3157155	10.953381	107.876827
0.230436	-5.068614	109.563049	-12.759492	10.552573	108.789047	38.398674	-14.677185	110.51757	38.528343	35.686676	108.043839	38.4635085	10.5047455	109.2807045	-63.9824925	10.6004005	108.2973895
-1.407695	-7.238194	109.646515	-12.649261	10.306339	108.689835	38.47414	-14.720638	110.468506	38.435604	35.433022	106.956909	38.454872	10.356192	108.7127075	-63.753394	10.256486	108.6669625
-3.007662	-9.234229	109.638145	-12.626654	10.237369	108.393227	38.498825	-14.570292	110.047997	38.206528	34.849445	105.999283	38.3526765	10.1395765	108.02364	-63.6059845	10.3351615	108.762814
-4.570033	-11.212301	109.317307	-12.588551	10.245399	107.982384	38.495079	-14.247279	109.272278	37.942047	34.938202	104.969742	38.218563	10.3454615	107.12101	-63.395665	10.1453365	108.843758
-6.872782	-13.910572	108.531044	-12.298174	10.592158	107.311508	38.593765	-13.549553	107.905006	37.699486	35.394005	103.150574	38.1466255	10.922226	105.52779	-62.7429735	10.26209	109.095226
-8.345203	-15.55548	108.223175	-12.02074	11.054453	106.865822	38.831268	-12.885733	107.200119	37.644463	36.353321	101.81855	38.2378655	11.733794	104.5093345	-62.2793455	10.375112	109.2223095
-9.720378	-16.991131	108.347153	-11.674748	11.538207	106.487869	39.141403	-12.287571	106.877068	37.750763	36.806046	100.667572	38.446083	12.2592375	103.77232	-61.795579	10.8171765	109.203418
-11.130514	-18.404839	108.826187	-11.35064	11.8808	106.193474	39.40004	-11.838527	106.885376	37.909809	36.989201	99.53997	38.6549245	12.575337	103.212673	-61.3562045	11.186263	109.174275
-12.495625	-19.77051	109.575668	-11.043656	11.963736	105.966606	39.641075	-11.678297	107.076004	38.080261	36.810806	98.402512	38.860668	12.5662545	102.739258	-60.94798	11.3612175	109.193954
-13.784509	-21.041641	110.525192	-10.832641	11.797688	105.758873	39.793152	-11.70384	107.512093	38.199154	36.403606	97.256195	38.996153	12.349883	102.384144	-60.661435	11.245493	109.133602
-15.167681	-22.273733	111.455322	-10.765681	11.394169	105.446098	39.911526	-11.827666	107.990921	38.087063	35.850952	96.14341	38.9992945	12.011643	102.0671655	-60.5306565	10.776695	108.8250305
-16.962381	-23.892401	112.432899	-10.878615	10.460251	104.833267	39.994556	-12.138787	108.526314	37.642933	34.852833	94.594261	38.8187445	11.357023	101.5602875	-60.5759745	9.563479	108.1062465
-18.31348	-24.75079	113.045074	-11.069575	9.818689	104.487106	39.977074	-12.337179	108.970093	37.236309	34.245777	93.762779	38.6066915	10.954299	101.366436	-60.7458415	8.683079	107.607776
-19.53158	-25.355848	113.723351	-11.285689	9.263246	104.264053	39.941364	-12.462071	109.336517	36.608494	33.794724	93.179955	38.274929	10.6663265	101.258236	-60.846307	7.8601655	107.26987
-20.722403	-25.71154	114.280975	-11.486185	8.842826	104.113922	39.870464	-12.504143	109.58699	36.222038	33.40963	92.538696	38.046251	10.4527435	101.062843	-61.018621	7.2329085	107.165001
-21.967644	-25.767839	114.735886	-11.672175	8.579198	104.067757	39.819073	-12.500036	109.796104	35.955952	33.169548	92.097931	37.8875125	10.334756	100.9470175	-61.2318625	6.82364	107.1884965
-23.026762	-25.641628	114.871178	-11.770445	8.467018	104.085388	39.805023	-12.446013	109.974243	35.821716	33.132763	91.952393	37.8133695	10.343375	100.963318	-61.3542595	6.590661	107.207458
-23.994463	-25.216917	114.678001	-11.785669	8.472763	104.101265	39.823967	-12.327699	110.032593	35.844345	33.329521	92.143799	37.834156	10.500911	101.088196	-61.405494	6.444615	107.114334
-25.847939	-24.531612	113.912964	-11.692906	8.728129	104.115257	40.019463	-12.02432	109.954895	36.107609	33.981136	92.706207	38.063536	10.978408	101.330551	-61.449348	6.47785	106.899963
-26.689753	-23.595999	113.366386	-11.550765	8.995385	104.086563	40.213593	-11.726309	109.662628	36.871822	34.392002	92.731239	38.5427075	11.3328465	101.1969335	-61.6442375	6.6579235	106.9761925
-27.558035	-22.551476	112.519348	-11.403422	9.314275	103.902481	40.380779	-11.340673	109.214928	36.873024	34.924843	92.755913	38.6269015	11.792085	100.9854205	-61.4337455	6.836465	106.8195415
-28.496256	-21.230494	111.725388	-11.276208	9.656682	103.650024	40.595322	-10.795918	108.685448	36.858429	35.57254	92.566566	38.7268755	12.388311	100.626007	-61.2792915	6.925053	106.674041
-29.235306	-19.719353	110.978676	-11.142211	10.017577	103.424477	40.858902	-10.16542	108.189484	36.769901	36.272835	92.332092	38.8144015	13.0537075	100.260788	-61.0988235	6.9814465	106.588166
-29.959988	-17.972626	110.287239	-11.066061	10.292059	103.231689	41.065796	-9.569526	107.761208	36.614407	36.883591	92.128525	38.8401015	13.6570325	99.9448665	-60.9722235	6.9270855	106.5185115
-30.704752	-16.131237	109.483376	-11.052811	10.437862	103.047813	41.143559	-9.167188	107.358215	36.485294	37.296261	91.984764	38.8144265	14.0645365	99.6714895	-60.9200485	6.8111875	106.4241365
-31.855318	-13.097112	107.981728	-11.196206	10.425558	102.792313	41.080017	-8.836259	106.8424	35.855839	37.981098	92.475922	38.467928	14.5724195	99.659161	-60.86034	6.2786965	105.925465
-32.584579	-10.909501	106.898499	-11.413717	10.444247	102.683067	40.939667	-8.681395	106.574272	35.651134	38.421623	93.121567	38.2954005	14.870114	99.8479195	-61.1228345	6.01838	105.5182145
-33.422363	-8.502669	105.896629	-11.674534	10.502766	102.685547	40.741192	-8.55395	106.299301	35.565792	39.007454	94.00489	38.153492	15.226752	100.1520955	-61.50256	5.77878	105.2189985
-34.192142	-5.885428	104.92617	-11.930049	10.701742	102.772018	40.511742	-8.439349	105.960167	35.488426	39.717743	95.213287	38.000084	15.639197	100.586727	-61.860182	5.764287	104.957309
-34.908688	-3.156602	104.095413	-12.194692	10.972366	102.867508	40.275806	-8.320694	105.470467	35.476818	40.522362	96.556297	37.876312	16.100834	101.013382	-62.265696	5.843898	104.721634
-35.652847	-0.182271	103.269531	-12.433618	11.350618	102.918747	39.987129	-8.150293	104.838356	35.534378	41.246777	98.037903	37.7607535	16.548242	101.4381295	-62.6279895	6.152994	104.3993645
-36.33886	2.801273	102.936256	-12.62996	11.803422	102.917419	39.72472	-7.911974	104.056946	35.575562	41.94735	99.494385	37.650141	17.017688	101.7756655	-62.910061	6.589156	104.0591725
-37.140469	7.171867	102.591324	-12.782987	12.616023	102.879524	39.428017	-7.323652	102.682808	35.654404	42.856483	101.393112	37.5412105	17.7664155	102.03796	-63.1071845	7.4656305	103.721088
-37.66803	10.08284	102.564346	-12.825425	13.208241	102.831184	39.298046	-6.864625	101.840164	35.745163	43.411568	102.367363	37.5216045	18.2734715	102.1037635	-63.1724545	8.1430105	103.5586045
-38.159538	12.998654	102.231888	-12.851954	13.813303	102.8731	39.193619	-6.417833	100.966919	35.82423	43.868732	102.986404	37.5089245	18.7254495	101.9766615	-63.2128325	8.9011565	103.7695385
-38.580658	15.982525	102.645836	-12.839407	14.218116	102.889465	38.990749	-6.031202	100.150597	35.855587	44.228928	103.203583	37.423168	19.098863	101.67709	-63.101982	9.337369	104.10184
-38.85725	18.734039	103.361168	-12.900601	14.518349	102.94931	38.783508	-5.83487	99.415054	35.837208	44.408009	103.269363	37.310358	19.2865695	101.3422085	-63.11156	9.7501285	104.5564115
-38.95573	21.455618	103.716492	-12.991597	14.498085	103.064552	38.557911	-5.823534	98.829178	35.752125	44.389393	103.36348	37.155018	19.2829295	101.096329	-63.138212	9.7132405	105.032775
-39.003799	23.817863	104.663597	-13.109818	14.234649	103.138176	38.314663	-5.955513	98.269592	35.642879	44.243996	103.548706	36.978771	19.1442415	100.909149	-63.198407	9.3250565	105.367203
-39.037315	27.15872	105.825714	-13.258886	13.915428	103.298607	37.989922	-6.158946	97.459068	35.450043	44.017071	103.703751	36.7199825	18.9290625	100.5814095	-63.2377545	8.9017935	106.0158045
-39.029251	29.335472	106.306549	-13.294883	13.763719	103.368935	37.825676	-6.149945	96.662193	35.416298	43.923538	103.842392	36.620987	18.8867965	100.2522925	-63.210753	8.6406415	106.4855775
-38.844341	31.247223	107.359589	-13.242873	13.708518	103.336655	37.682106	-6.068207	95.799263	35.445122	43.938564	104.028641	36.563614	18.9351785	99.913952	-63.04936	8.4818575	106.759358
-38.653801	33.128029	108.087181	-13.110383	13.776395	103.274429	37.562309	-5.677081	94.717255	35.956898	43.889011	104.007301	36.7596035	19.105965	99.362278	-62.9803695	8.446825	107.18658
-38.269283	34.729843	109.226753	-13.001652	14.065374	103.101639	37.449398	-5.148841	93.435303	36.020115	44.071285	104.134094	36.7347565	19.461222	98.7846985	-62.7380605	8.669526	107.4185795
-37.922703	36.38549	109.249962	-12.995483	14.434669	102.751411	37.248234	-4.503205	92.186874	35.997765	44.319252	104.137756	36.6229995	19.9080235	98.162315	-62.6139655	8.9613145	107.340507
-37.545849	37.71769	110.192963	-13.143408	14.920206	102.300438	36.95573	-3.855125	91.097435	35.844864	44.622868	104.14743	36.400297	20.3838715	97.6224325	-62.687113	9.4565405	106.9784435
-36.83725	39.648933	109.994629	-13.725368	15.583971	101.627716	36.297165	-3.103649	89.686447	35.418133	44.993225	104.053238	35.857649	20.944788	96.8698425	-63.308385	10.223154	106.3855895
-36.421329	40.629368	110.465225	-14.272614	15.883716	101.226303	35.718716	-2.813693	88.795326	35.011341	45.075428	103.747086	35.3650285	21.1308675	96.271206	-63.9102565	10.6365645	106.1814
-35.913803	41.563217	109.852234	-14.859427	16.039864	100.785896	35.08353	-2.803059	88.135422	34.163914	44.636356	103.460266	34.623722	20.9166485	95.797844	-64.342576	11.1630795	105.773948
-35.352615	42.194164	109.58564	-15.363741	15.960037	100.406731	34.55994	-3.071492	87.678482	34.114655	44.831913	102.434029	34.3372975	20.8802105	95.0562555	-65.0647795	11.0398635	105.7572065
-34.565235	42.655502	109.145805	-15.617291	15.73735	100.170685	34.187088	-3.450797	87.209007	33.848083	44.542435	101.606575	34.0175855	20.545819	94.407791	-65.2521675	10.928881	105.933579
-33.65728	42.826889	108.595123	-15.71344	15.453773	100.021591	34.026424	-3.873842	86.884048	33.756725	44.216202	100.784431	33.8915745	20.17118	93.8342395	-65.3184545	10.736366	106.2089425
-32.653053	42.740215	108.449364	-15.698936	15.236834	99.971031	34.072716	-4.32197	86.887314	33.775826	43.929379	100.187241	33.924271	19.8037045	93.5372775	-65.322143	10.6699635	106.4047845
-31.077675	42.425816	107.473732	-15.758772	14.983564	100.050484	34.182529	-4.857809	87.476669	33.720528	43.639458	99.612007	33.9515285	19.3908245	93.544338	-65.4690725	10.5763035	106.55663
-29.822624	42.147625	106.737091	-15.983862	14.863544	100.125206	34.146381	-5.132247	88.167419	33.540173	43.44693	99.542145	33.843277	19.1573415	93.854782	-65.811001	10.5697465	106.39563
-28.702133	41.670963	106.017921	-16.28974	14.701937	100.197891	34.164398	-5.404732	89.133209	33.301178	43.269749	99.844994	33.732788	18.9325085	94.4891015	-66.312268	10.4713655	105.9066805
-27.416737	41.108055	105.511406	-16.624889	14.486645	100.321541	34.168491	-5.604686	90.112755	32.595192	43.296829	100.658539	33.3818415	18.8460715	95.385647	-66.6316195	10.1272185	105.257435
-25.993717	40.462502	104.999054	-17.020203	14.358253	100.409828	34.117828	-5.752674	91.214134	32.299316	43.199989	101.350067	33.208572	18.7236575	96.2821005	-67.248978	9.9928485	104.5375555
-24.528105	39.717159	104.569695	-17.414642	14.238832	100.558937	33.988159	-5.930509	92.439377	32.474041	42.935173	101.916817	33.2311	18.502332	97.178097	-68.060384	9.975332	103.939777
-23.009623	38.883636	104.258049	-17.797049	14.099121	100.844177	33.855392	-6.276821	93.689934	31.934383	43.016376	102.987839	32.8948875	18.3697775	98.3388865	-68.4889855	9.8284645	103.3494675
-20.497688	37.424812	103.79821	-18.264189	13.845417	101.470932	33.572849	-7.151857	96.142792	31.85693	42.976231	104.245148	32.7148895	17.912187	100.19397	-69.2432675	9.778647	102.747894
-18.833595	36.349426	103.701042	-18.564455	13.621519	102.219566	33.419933	-7.9474	98.185799	32.308193	42.473591	104.660583	32.864063	17.2630955	101.423191	-69.992973	9.9799425	103.015941
-17.031107	35.10088	103.974304	-18.791288	13.174409	103.101471	33.306313	-9.00172	100.729797	31.994268	42.148762	105.747688	32.6502905	16.573521	103.2387425	-70.2328665	9.775297	102.9641995
-15.303519	33.819546	104.664955	-19.049334	12.605058	104.168823	33.264931	-9.967832	103.567795	31.907341	41.583729	107.047211	32.586136	15.8079485	105.307503	-70.684804	9.4021675	103.030143
-13.57512	32.486614	105.802521	-19.383501	12.054684	105.296036	33.258587	-10.783596	106.524681	31.660933	40.906517	108.762825	32.45976	15.0614605	107.643753	-71.226762	9.0479075	102.948319
-12.032865	31.18837	107.2883	-19.761841	11.584784	106.517075	33.321735	-11.580045	108.972908	31.518471	40.637501	110.902802	32.420103	14.528728	109.937855	-71.943785	8.64084	103.096295
-10.433464	29.90827	108.781624	-20.13517	11.269424	107.7127	33.089287	-11.959188	111.313164	31.313324	40.504025	112.975403	32.2013055	14.2724185	112.1442835	-72.4716455	8.2664295	103.2811165
-8.190579	28.139067	110.482643	-20.698347	11.251992	109.129631	32.487846	-12.050135	114.444756	31.027355	40.231655	115.086197	31.7576005	14.09076	114.7654765	-73.1542945	8.413224	103.4937855
-6.718345	26.986683	111.275887	-21.021553	11.319258	109.658157	32.137932	-12.107862	116.033875	30.828472	40.216053	116.049667	31.483202	14.0540955	116.041771	-73.526308	8.5844205	103.274543
-5.395843	25.848997	111.827873	-21.298559	11.305569	109.948776	31.854832	-12.1279	117.013969	30.665789	40.05481	116.674629	31.2603105	13.963455	116.844299	-73.8574285	8.647683	103.053253
-4.066264	24.677292	112.248314	-21.505598	11.236106	110.040176	31.60989	-12.237437	117.551971	30.583521	40.040401	117.128387	31.0967055	13.901482	117.340179	-74.1079015	8.57073	102.740173
-2.902431	23.574118	112.526634	-21.711163	11.186135	110.026184	31.415684	-12.292026	117.726662	30.513391	39.843407	117.362251	30.9645375	13.7756905	117.5444565	-74.3868635	8.5965795	102.5079115
-1.702262	22.501646	112.708771	-21.850323	11.199418	109.99707	31.186712	-12.329381	117.660713	30.442795	39.719425	117.51059	30.8147535	13.695022	117.5856515	-74.5153995	8.703814	102.4084885
-0.671318	21.520523	112.98497	-21.998772	11.299036	110.037651	30.96331	-12.392058	117.569183	30.373871	39.672451	117.735481	30.6685905	13.6401965	117.652332	-74.6661345	8.9578755	102.42297
0.659613	20.07048	113.56723	-22.210325	11.528211	110.275734	30.631664	-12.45086	117.689529	30.274376	39.531746	118.300949	30.45302	13.540443	117.995239	-74.87367	9.515979	102.556229
1.428487	19.096067	114.181709	-22.369564	11.694784	110.59539	30.42371	-12.525275	118.009865	30.211189	39.45245	118.97905	30.3174495	13.4635875	118.4944575	-75.0565775	9.9259805	102.6963225
2.013866	18.162661	114.945389	-22.55554	11.827419	111.007118	30.245701	-12.587968	118.445953	30.132168	39.474339	119.87336	30.1889345	13.4431855	119.1596565	-75.3000145	10.2116525	102.8545795
2.488025	17.299507	115.680885	-22.892096	12.046714	111.561295	30.068121	-12.588193	118.797066	30.038967	39.478989	120.73526	30.053544	13.445398	119.766163	-75.837736	10.64803	103.356427
2.895039	16.361921	116.227486	-23.069983	12.166653	111.888634	29.79348	-12.569234	118.954262	29.916365	39.535053	121.476532	29.8549225	13.4829095	120.215397	-75.9948885	10.8503965	103.561871
3.228366	15.46939	116.523277	-23.233484	12.29365	112.05323	29.493877	-12.473616	118.897293	29.724449	39.595528	122.008301	29.609163	13.560956	120.452797	-76.076131	11.026344	103.653663
3.446971	14.607677	116.600143	-23.13796	12.343321	111.944435	29.220339	-12.277542	118.687714	29.524097	39.76392	122.336044	29.372218	13.743189	120.511879	-75.648138	10.943453	103.376991
3.662382	13.324971	116.538475	-23.678823	13.105908	112.149704	28.926758	-11.640395	118.483856	29.140341	40.24366	122.421455	29.0335495	14.3016325	120.4526555	-76.3911955	11.9101835	103.8467525
3.728343	12.363791	116.465118	-23.523054	13.340481	112.062141	28.802555	-11.225052	118.435432	28.950548	40.675816	122.362968	28.8765515	14.725382	120.3992	-75.9226595	11.95558	103.725082
3.651818	11.460467	116.486404	-23.81979	13.85525	112.298927	28.753054	-10.861105	118.707108	28.910097	41.035965	122.340523	28.8315755	15.08743	120.5238155	-76.4711555	12.62307	104.0740385
3.478291	10.480271	116.782738	-23.855043	14.156717	112.660599	28.838121	-10.5522	119.401016	28.939734	41.410614	122.487579	28.8889275	15.429207	120.9442975	-76.5990135	12.884227	104.3769005
3.17887	9.401949	117.450096	-23.495808	14.166784	113.06456	29.04664	-10.270427	120.56675	29.05628	41.794495	123.003326	29.05146	15.762034	121.785038	-76.043076	12.571534	104.344082
2.717655	8.294456	118.494926	-23.415918	14.302518	113.856247	29.275734	-10.08974	122.10685	29.262566	42.209736	123.875191	29.26915	16.059998	122.9910205	-76.100986	12.545038	104.7214735
2.112817	7.201088	119.776711	-23.412722	14.421478	114.828148	29.351049	-9.885194	123.819138	29.487633	42.553791	124.946579	29.419341	16.3342985	124.3828585	-76.244785	12.5086575	105.2734375
0.953483	5.385072	121.549866	-23.430799	14.532068	116.342804	29.518677	-9.756499	126.118347	29.846733	42.844616	126.558067	29.682705	16.5440585	126.338207	-76.544303	12.5200775	106.347401
0.024569	4.169561	122.562263	-23.473358	14.578351	117.288223	29.572306	-9.692912	127.351151	30.001303	43.011887	127.55529	29.7868045	16.6594875	127.4532205	-76.7335205	12.4972145	107.1232255
-0.710511	2.878283	123.144577	-23.519037	14.675629	118.121506	29.562048	-9.603806	128.188553	30.194464	43.14164	128.32431	29.878256	16.768917	128.2564315	-76.91633	12.582341	107.9865805
-1.728341	1.641623	123.460266	-23.496456	14.733221	118.765556	29.596094	-9.608398	128.650543	30.40049	43.189232	128.852249	29.998292	16.790417	128.751396	-76.991204	12.676025	108.779716
-2.913331	0.476295	123.481987	-23.395618	14.822009	119.2369	29.673105	-9.585762	128.656754	30.616737	43.161263	129.05249	30.144921	16.7877505	128.854622	-76.936157	12.8562675	109.619178
-4.475963	-0.584137	123.253975	-23.264027	14.901155	119.477463	29.739307	-9.588481	128.271011	30.806154	43.045952	128.914154	30.2727305	16.7287355	128.5925825	-76.8007845	13.0735745	110.3623435
-5.777434	-1.799928	122.606277	-23.045479	14.945662	119.488503	29.866234	-9.573869	127.571236	30.995173	42.960289	128.709717	30.4307035	16.69321	128.1404765	-76.5216615	13.198114	110.8365295
-7.93505	-3.555753	121.200562	-22.770506	15.088323	119.312416	30.055597	-9.379181	126.166237	31.074396	42.912666	128.039291	30.5649965	16.7667425	127.102764	-76.1060085	13.4099035	111.522068
-9.219267	-4.938977	120.148956	-22.621111	15.221299	119.082436	30.23583	-9.224848	125.115952	31.066223	42.966194	127.440735	30.6510265	16.870673	126.2783435	-75.8932485	13.571925	111.8865285
-10.958709	-6.296058	119.267654	-22.588238	15.401369	118.88372	30.227804	-9.004021	124.188591	30.985359	42.994644	126.781036	30.6065815	16.9953115	125.4848135	-75.7830575	13.8074265	112.2826265
-12.815372	-7.516956	118.584419	-22.550636	15.553622	118.661705	29.833958	-8.59602	123.487434	30.832952	43.005764	125.919189	30.333455	17.204872	124.7033115	-75.434727	13.902372	112.6200985
-14.780582	-8.963628	118.091988	-22.778849	15.921505	118.647552	30.018198	-8.604752	122.570168	30.712873	43.105976	124.760071	30.3655355	17.250612	123.6651195	-75.9232335	14.592398	113.6299845
-16.988262	-10.138918	117.9291	-22.628557	16.131056	118.60894	30.010164	-8.360749	121.672668	30.669699	43.198666	123.434105	30.3399315	17.4189585	122.5533865	-75.5970455	14.8431535	114.6644935
-18.77923	-11.726595	118.050995	-22.339859	16.36776	118.700539	30.106255	-8.178477	120.934822	30.654373	43.244926	121.899323	30.380314	17.5332245	121.4170725	-75.060032	15.2022955	115.9840055
-22.067955	-13.828137	119.386528	-21.709097	16.567738	119.043121	30.457792	-8.038001	120.273827	30.929052	43.189095	119.396851	30.693422	17.575547	119.835339	-74.111616	15.559929	118.250903
-24.091824	-15.333173	120.850693	-21.280087	16.50779	119.308945	30.721077	-8.154702	120.291603	31.097015	43.026001	117.560875	30.909046	17.4356495	118.926239	-73.46922	15.5799305	119.691651
-26.026545	-16.772165	122.63546	-20.832201	16.353458	119.53331	31.007172	-8.311506	120.586327	31.246719	42.637032	115.77417	31.1269455	17.162763	118.1802485	-72.7913475	15.544153	120.8863715
-27.773434	-18.334055	124.541298	-20.405874	16.070452	119.773605	31.2292	-8.633355	121.071365	31.453184	42.008411	114.117416	31.341192	16.687528	117.5943905	-72.15294	15.453376	121.9528195
-29.811365	-19.506258	126.577316	-20.026203	15.727865	119.97007	31.453461	-9.023665	121.546471	31.655869	41.283493	112.575172	31.554665	16.129914	117.0608215	-71.607071	15.325816	122.8793185
NaN	NaN	NaN	-19.707085	15.339077	120.103165	31.61327	-9.387806	121.694221	31.818134	40.55262	111.432121	31.715702	15.582407	116.563171	-71.129872	15.095747	123.643159
-31.84024	-20.247139	129.441483	-19.423475	14.989191	120.240379	31.740688	-9.801332	121.494125	31.990442	39.914268	110.43483	31.865565	15.056468	115.9644775	-70.712515	14.921914	124.5162805
-32.306335	-19.088781	129.15892	-19.053013	14.61755	120.273361	31.707203	-10.3842	120.443954	32.128357	39.143433	109.222923	31.91778	14.3796165	114.8334385	-70.023806	14.8554835	125.7132835
-32.527153	-18.433521	128.3983	-18.855242	14.375157	120.205513	31.637331	-10.624331	119.179329	32.087738	39.007114	108.841911	31.8625345	14.1913915	114.01062	-69.5730185	14.5589225	126.400406
-33.102913	-17.643581	127.545044	-18.703516	14.237102	120.101532	31.61256	-10.713715	117.901421	31.988472	39.101238	108.705582	31.800516	14.1937615	113.3035015	-69.207548	14.2804425	126.8995625
-33.355362	-16.717075	126.570168	-18.584412	14.312667	119.939552	31.575064	-10.564407	116.839012	31.934416	39.396557	108.665718	31.75474	14.416075	112.752365	-68.923564	14.209259	127.126739
-33.244289	-15.665083	125.795532	-18.541885	14.538993	119.695213	31.583616	-10.191755	116.066292	31.873283	39.827797	108.628151	31.7284495	14.818021	112.3472215	-68.8122195	14.259965	127.0432045
-33.184856	-14.22134	124.631844	-18.464907	14.826338	119.370804	31.689405	-9.756097	115.481033	31.821451	40.332867	108.700539	31.755428	15.288385	112.090786	-68.685242	14.364291	126.650822
-33.523388	-12.813808	123.83596	-18.462515	14.988993	118.963554	31.818686	-9.360725	115.111542	31.796486	40.781166	108.822075	31.807586	15.7102205	111.9668085	-68.732616	14.2677655	125.9602995
-33.204586	-10.551349	122.647392	-18.451656	15.139492	118.431831	31.932264	-8.993303	114.584114	31.747065	41.186661	108.932373	31.8396645	16.096679	111.7582435	-68.7429765	14.182305	125.1054185
-32.95166	-8.900785	121.951317	-18.426336	15.173322	118.202827	31.99901	-8.822316	114.341858	31.736582	41.361324	108.987495	31.867796	16.269504	111.6646765	-68.720468	14.07714	124.7409775
-32.587719	-7.169925	121.411896	-18.428303	15.181023	118.098106	32.07943	-8.683846	114.199783	31.776974	41.552197	109.189629	31.928202	16.4341755	111.694706	-68.784808	13.9278705	124.501506
-32.179153	-5.354022	120.787636	-18.420422	15.166722	118.005562	32.121738	-8.514327	114.175522	31.828541	41.748367	109.615112	31.9751395	16.61702	111.895317	-68.8159835	13.716424	124.115807
-31.725746	-3.454734	119.950081	-18.394663	15.138304	117.772362	32.256489	-8.352377	114.233871	31.994469	41.997795	110.156311	32.125479	16.822709	112.195091	-68.914805	13.453899	123.349633
-31.18284	-1.540155	118.653748	-18.292797	15.099517	117.225494	32.516689	-8.178297	114.269386	32.368111	42.301525	110.947144	32.4424	17.061614	112.608265	-69.027994	13.13742	121.842723
-30.609501	0.416117	116.863953	-18.10483	15.095055	116.283607	32.8885	-8.02021	114.402855	32.986263	42.668106	112.077454	32.9373815	17.323948	113.2401545	-69.1470415	12.866162	119.3270595
-29.74012	3.430202	113.302902	-18.079865	15.269693	114.291801	33.435276	-7.757637	115.088692	34.042816	43.376045	114.294266	33.739046	17.809204	114.691479	-69.898776	12.730182	113.892123
-28.945415	5.320625	111.129021	-17.981634	15.474629	112.939774	33.658352	-7.584328	115.462219	34.614605	43.709099	115.584526	34.1364785	18.0623855	115.5233725	-70.0997465	12.8868725	110.3561755
-28.548929	7.435372	109.65818	-17.906839	15.824254	111.952042	33.764874	-7.397083	115.528313	34.964577	43.84214	116.317055	34.3647255	18.2225285	115.922684	-70.1784035	13.4259795	107.9814
-28.308634	9.544544	109.007286	-17.823734	16.180655	111.383774	33.683884	-7.328681	115.254501	35.190281	43.869183	116.213524	34.4370825	18.270251	115.7340125	-70.0845505	14.091059	107.0335355
-28.454477	11.760515	109.001884	-17.736452	16.407799	111.109253	33.533928	-7.320385	114.399719	35.290951	43.718224	115.389023	34.4124395	18.1989195	114.894371	-69.8853435	14.6166785	107.324135
-28.527447	13.747009	109.077347	-17.656376	16.473894	110.908386	33.42794	-7.432817	113.186394	35.174561	43.438305	114.333328	34.3012505	18.002744	113.759861	-69.6140025	14.945044	108.056911
-28.664371	15.637133	109.301292	-17.523781	16.353289	110.770584	33.282162	-7.688837	111.872124	35.011028	43.12759	112.934364	34.146595	17.7193765	112.403244	-69.194157	14.9872015	109.137924
-28.975904	18.314222	109.928665	-17.281551	16.015671	110.70578	33.104565	-8.102452	109.341537	34.722008	42.767712	110.269737	33.9132865	17.33263	109.805637	-68.4763885	14.698712	111.605923
-29.196972	20.065521	110.332695	-16.981819	15.693106	110.618446	33.038136	-8.336461	107.4039	34.476025	42.491226	108.428917	33.7570805	17.0773825	107.9164085	-67.7207185	14.3088295	113.3204835
-29.372713	21.781986	110.631027	-16.678087	15.361188	110.380241	33.032936	-8.600293	105.414604	34.315369	42.213718	106.863693	33.6741525	16.8067125	106.1391485	-67.0303265	13.9156635	114.6213335
-29.575998	23.481842	110.76963	-16.424469	14.975028	109.989273	33.011513	-8.788039	103.445122	34.220203	41.942406	105.648079	33.615858	16.5771835	104.5466005	-66.464796	13.3728725	115.4319455
-29.658222	25.102974	110.844246	-16.263212	14.583609	109.428703	33.255863	-9.101208	101.176239	34.183678	41.639702	104.541122	33.7197705	16.269247	102.8586805	-66.2461945	12.897971	115.9987255
-29.77013	26.754808	110.904694	-16.118877	14.280394	108.813354	32.750835	-9.034121	99.278503	34.118046	41.404022	103.36515	33.4344405	16.1849505	101.3218265	-65.6721945	12.3758375	116.3048815
-29.763248	28.350357	110.994843	-16.045856	14.254996	108.249512	32.50647	-8.995543	97.430847	33.978111	41.294781	102.230118	33.2422905	16.149619	99.8304825	-65.3340025	12.360373	116.6685415
-29.514212	30.765167	110.979858	-16.00206	14.476417	107.712624	32.170609	-8.792586	95.802071	33.660892	41.359108	100.977837	32.9157505	16.283261	98.389954	-64.9198705	12.669573	117.035294
-29.268614	32.344513	111.028885	-16.012783	14.649094	107.700478	32.142376	-8.69591	95.803871	33.606602	41.488766	101.010338	32.874489	16.396428	98.4071045	-64.900055	12.90176	116.9938515
-28.812689	33.728176	111.286713	-16.017061	14.702328	107.994797	32.321609	-8.684931	96.459976	33.735691	41.545021	101.903877	33.02865	16.430045	99.1819265	-65.062772	12.974611	116.8076675
-28.270317	35.089474	111.592445	-15.977444	14.675488	108.377899	32.575523	-8.73699	97.414818	34.113132	41.538616	103.369202	33.3443275	16.400813	100.39201	-65.2992155	12.950163	116.363788
-27.657036	36.338718	111.930992	-15.910734	14.655368	108.60556	32.954456	-8.820497	98.259209	34.531113	41.50354	105.089989	33.7427845	16.3415215	101.674599	-65.5642525	12.9692145	115.536521
-26.809565	37.441437	112.33007	-15.762533	14.622511	108.723343	33.24934	-8.730471	98.581871	35.001263	41.470356	106.384811	34.1253015	16.3699425	102.483341	-65.6503675	12.8750795	114.963345
-26.004225	38.536293	112.653229	-15.678387	14.69966	108.51133	33.438507	-8.518339	98.383698	35.257065	41.492935	107.605431	34.347786	16.487298	102.9945645	-65.70456	12.912022	114.0280955
-24.756586	40.009888	112.591049	-15.531953	14.864485	107.374916	33.695736	-7.997404	97.508476	35.644276	41.583481	108.991219	34.670006	16.7930385	103.2498475	-65.733912	12.9359315	111.4999845
-23.752731	40.80978	112.244286	-15.466947	15.100143	106.163681	33.838013	-7.470031	96.547112	35.829285	41.665989	109.82634	34.833649	17.097979	103.186726	-65.767543	13.102307	109.140636
-22.815083	41.48222	112.255898	-15.491368	15.499337	105.110779	34.161785	-6.891915	95.283585	35.906715	41.82671	110.557434	35.03425	17.4673975	102.9205095	-66.016986	13.5312765	107.3010485
-22.000469	42.025993	112.731422	-15.560616	16.062523	104.70005	34.046841	-6.101672	94.332703	35.902863	42.195492	111.164352	34.974852	18.04691	102.7485275	-66.096084	14.078136	106.6515725
-20.983643	42.262383	113.279449	-15.668591	16.701185	104.827522	33.903534	-5.27475	93.816544	35.858982	42.676037	111.7444	34.881258	18.7006435	102.780472	-66.21844	14.7017265	106.874572
-20.011959	42.418797	113.597931	-15.83607	17.355999	105.186501	33.345455	-4.513611	93.901871	35.794846	43.129475	112.1063	34.5701505	19.307932	103.0040855	-66.2422905	15.404066	107.3689165
-18.84893	42.42667	113.487282	-16.094376	17.918734	105.493149	33.094761	-4.24582	93.940926	35.70541	43.484962	111.961533	34.4000855	19.619571	102.9512295	-66.5888375	16.217897	108.0350685
-17.156048	42.024204	112.908646	-16.304899	18.212168	105.941948	32.669762	-4.562295	94.157288	35.664379	43.566673	111.031403	34.1670705	19.502189	102.5943455	-66.7768685	16.922147	109.2895505
-15.943604	41.420261	112.470268	-16.413975	18.077602	106.420708	32.390892	-5.259161	94.627968	35.724049	43.238266	110.339142	34.0574705	18.9895525	102.483555	-66.8854205	17.1656515	110.357861
-14.558899	40.541874	112.046577	-16.472107	17.840439	107.063805	32.203865	-6.199245	95.471092	35.896095	42.770706	109.880302	34.04998	18.2857305	102.675697	-66.994194	17.3951475	111.451913
-13.220271	39.490372	111.640594	-16.534433	17.515146	107.812897	32.264683	-7.236049	97.031975	36.109947	42.373043	109.649132	34.187315	17.568497	103.3405535	-67.256181	17.461795	112.2852405
-11.81424	38.303471	111.193825	-16.510761	17.171803	108.425201	32.522831	-8.140497	98.892387	36.245251	42.115311	109.641243	34.384041	16.987407	104.266815	-67.405563	17.356199	112.583587
-10.356026	36.976875	110.717621	-16.536274	16.944948	108.997711	32.966148	-8.87648	100.876953	36.25547	42.002392	109.747444	34.610809	16.562956	105.3121985	-67.683357	17.32694	112.6832235
-8.888745	35.587128	110.325134	-16.579237	16.62763	109.376945	33.397961	-9.42408	102.811195	36.300568	41.894493	109.879288	34.8492645	16.2352065	106.3452415	-68.0077385	17.0200535	112.4086485
-6.54349	33.27354	110.021164	-16.704033	15.904612	109.726357	33.853374	-10.165503	105.051445	36.430637	41.490883	110.385742	35.1420055	15.66269	107.7185935	-68.5500715	16.146534	111.7341205
-4.944218	31.654892	110.116661	-16.776979	15.47331	109.929291	33.938129	-10.643814	105.979828	36.610718	41.123684	110.834312	35.2744235	15.239935	108.40707	-68.8283815	15.706685	111.451512
-3.345518	30.071262	110.379219	-16.849794	15.08197	110.095192	33.871906	-11.040835	106.41227	36.868397	40.753185	111.453377	35.3701515	14.856175	108.9328235	-69.0697395	15.307765	111.2575605
-1.679784	28.474092	110.638046	-16.860975	14.868919	109.941078	33.819466	-11.232246	106.390144	37.193619	40.489067	112.402931	35.5065425	14.6284105	109.3965375	-69.2284925	15.1094275	110.4856185
-0.005676	26.93693	110.767433	-16.815485	14.937566	109.689758	33.867775	-11.0962	106.12677	37.492294	40.372154	113.505554	35.6800345	14.637977	109.816162	-69.3110045	15.237155	109.563354
1.737789	25.478834	110.641327	-16.614668	15.379723	109.344879	34.052662	-10.690137	106.046089	37.735538	40.424107	114.31382	35.8941	14.866985	110.1799545	-69.123436	15.892461	108.5098035
3.462021	24.095457	110.425438	-16.408514	16.187819	109.171829	34.359066	-10.173917	106.79686	38.073082	40.693222	114.702843	36.216074	15.2596525	110.7498515	-69.033102	17.1159855	107.5938065
5.968997	21.850214	110.811409	-16.159983	17.258003	109.351517	34.971329	-9.663587	109.711754	38.363914	41.29702	115.275208	36.6676215	15.8167165	112.493481	-68.9875875	18.6992895	106.209553
7.560705	20.186121	111.903473	-16.034666	17.499279	109.951996	35.542969	-9.695908	112.628159	38.543411	41.567528	116.103004	37.04319	15.93581	114.3655815	-69.112522	19.062748	105.5384105
8.972234	18.454418	113.66124	-16.011446	17.371168	110.804367	36.233173	-9.933674	115.940567	38.768528	41.628914	117.172539	37.5008505	15.84762	116.556553	-69.5237425	18.894716	105.052181
10.273179	16.724205	115.577385	-16.048929	17.035557	111.571838	36.857193	-10.16602	119.317558	38.915535	41.51347	118.083908	37.886364	15.673725	118.700733	-69.984222	18.397389	104.442943
11.385613	15.032535	117.353096	-16.165165	16.526009	112.085632	37.138748	-10.225142	122.452568	38.967625	41.269131	118.588974	38.0531865	15.5219945	120.520771	-70.3835165	17.5300235	103.650493
12.406433	13.417576	118.871117	-16.138268	15.811432	112.247208	37.056431	-10.14522	124.906265	38.878815	40.89682	118.619659	37.967623	15.3758	121.762962	-70.244159	16.247064	102.731454
13.386427	11.879498	119.826553	-16.236511	15.131643	112.372734	36.961643	-10.244129	126.526855	38.72678	40.561314	118.406189	37.8442115	15.1585925	122.466522	-70.3172335	15.1046935	102.278946
14.647731	9.761982	120.591507	-16.370703	14.170962	112.407303	37.033924	-10.550043	127.399788	38.466812	40.058205	118.338188	37.750368	14.754081	122.868988	-70.491774	13.587843	101.945618
15.429386	8.495543	120.733879	-16.358971	13.75999	112.453522	37.062386	-10.845493	127.190781	38.441841	39.803089	118.484924	37.7521135	14.478798	122.8378525	-70.4700555	13.041182	102.0691915
16.059204	7.421016	120.710052	-16.257065	13.594696	112.620033	37.176388	-11.075978	126.586678	38.523586	39.709984	118.838188	37.849987	14.317003	122.712433	-70.364117	12.872389	102.527633
16.91617	6.478682	120.508362	-16.278233	13.861574	113.140739	37.468468	-11.109375	125.811363	38.638863	39.75956	119.298447	38.0536655	14.3250925	122.554905	-70.6101315	13.3980555	103.726573
17.058859	5.911382	120.692947	-15.881343	14.186241	113.529648	37.875904	-10.933301	125.142113	38.865917	40.016537	119.912598	38.3709105	14.541618	122.5273555	-70.1335965	13.830864	104.5319405
17.387192	5.333201	120.828751	-15.534966	14.638533	113.977226	38.281403	-10.68957	124.794365	39.204922	40.352791	120.63427	38.7431625	14.8316105	122.7143175	-69.8130945	14.4454555	105.2401345
17.516983	4.806681	121.091759	-15.200111	15.021305	114.385162	38.610023	-10.49439	124.82048	39.565216	40.559875	121.34024	39.0876195	15.0327425	123.08036	-69.4878415	15.0098675	105.689964
17.404879	4.060155	121.621368	-14.764781	15.136491	114.814972	38.909306	-10.449772	125.336586	39.980667	40.559082	122.201767	39.4449865	15.054655	123.7691765	-68.9745485	15.218327	105.8607675
17.503166	3.385658	121.761238	-14.706241	15.044364	115.053795	38.995304	-10.617189	125.753578	40.161972	40.389503	122.570656	39.578638	14.886157	124.162117	-68.99112	15.202571	105.945473
16.789412	2.941321	122.037216	-14.572597	14.75285	115.065231	39.090137	-10.813535	125.998131	40.252712	40.179489	122.802017	39.6714245	14.682977	124.400074	-68.8166185	14.822723	105.730388
16.318857	2.402638	121.90728	-14.566335	14.571704	115.058136	39.086113	-10.930545	126.011765	40.310448	40.07024	122.953918	39.6982805	14.5698475	124.4828415	-68.8309505	14.5735605	105.6334305
15.727043	1.896036	121.53624	-14.615509	14.489481	114.934418	39.153011	-11.058468	125.693024	40.309025	40.025475	123.110649	39.731018	14.4835035	124.4018365	-68.962036	14.4954585	105.4669995
15.014612	1.421964	120.924316	-14.620088	14.461698	114.763832	39.135555	-11.146845	125.014999	40.302338	39.993176	123.322784	39.7189465	14.4231655	124.1688915	-68.9591225	14.5002305	105.3587725
14.189327	1.005638	120.145523	-14.618738	14.579953	114.671455	39.098637	-11.185179	124.171242	40.316154	39.981789	123.487564	39.7073955	14.398305	123.829403	-68.9448715	14.761601	105.513507
12.703557	0.362205	119.126495	-14.583364	15.040316	114.648628	39.018757	-11.028206	123.13826	40.416172	40.086792	123.534302	39.7174645	14.529293	123.336281	-68.8841925	15.551339	105.960975
11.507762	-0.084765	118.582932	-14.49033	15.396145	114.666161	39.026192	-10.833752	122.724152	40.473671	40.284023	123.552345	39.7499315	14.7251355	123.1382485	-68.7305915	16.0671545	106.1940735
10.221947	-0.483043	118.173477	-14.412909	15.788083	114.714371	39.071228	-10.573897	122.61348	40.459175	40.546978	123.441681	39.7652015	14.9865405	123.0275805	-68.5910195	16.5896255	106.4011615
8.768394	-1.065744	117.849419	-14.351583	16.100275	114.723763	39.112919	-10.337755	122.636398	40.825081	40.666386	122.958443	39.969	15.1643155	122.7974205	-68.672166	17.0362345	106.6501055
7.177786	-1.598832	117.482208	-14.35451	16.307604	114.676537	39.129391	-10.162068	122.600365	40.696304	40.888248	122.577225	39.9128475	15.36309	122.588795	-68.6218675	17.252118	106.764279
5.50365	-2.250746	116.971909	-14.415492	16.431067	114.516708	39.110504	-10.022396	122.385498	40.535557	41.068832	122.146896	39.8230305	15.523218	122.266197	-68.6540145	17.338916	106.767219
3.695513	-2.951172	116.294075	-14.488406	16.514717	114.283119	39.061634	-9.8986	121.966919	40.337563	41.238274	121.706787	39.6995985	15.669837	121.836853	-68.6764105	17.359597	106.729385
0.847045	-3.990108	115.007317	-14.566236	16.803074	113.77684	38.982193	-9.592146	121.066071	39.633335	41.697372	121.278503	39.307764	16.052613	121.172287	-68.440236	17.553535	106.381393
-1.174915	-4.62394	114.329086	-14.524754	17.112307	113.481316	38.981949	-9.308017	120.596481	39.483799	41.975201	120.701561	39.232874	16.333592	120.649021	-68.282382	17.891022	106.313611
-3.317963	-5.37845	114.102264	-14.313565	17.497372	113.334946	39.070175	-8.895877	120.478561	39.411186	42.330223	119.627441	39.2406805	16.717173	120.053001	-67.8678105	18.277571	106.616891
-5.567323	-6.144181	114.511047	-14.000769	17.844717	113.235733	39.291599	-8.400824	120.758675	39.447296	42.673031	117.915871	39.3694475	17.1361035	119.337273	-67.3709855	18.5533305	107.134193
-7.850165	-6.922415	115.409599	-13.581345	17.998552	113.183907	39.595638	-7.955234	121.20031	39.425766	42.85146	115.546394	39.510702	17.448113	118.373352	-66.673392	18.548991	107.994462
-10.242769	-7.720166	116.668213	-13.129705	17.738571	113.2556	40.01429	-7.563356	121.424889	39.372715	42.438908	112.967178	39.6935025	17.437776	117.1960335	-65.9529125	18.039366	109.3151665
-12.603725	-8.57162	117.964302	-12.621166	17.0049	113.576248	40.633732	-7.744928	121.307922	39.361351	41.534916	110.589111	39.9975415	16.894994	115.9485165	-65.2398735	17.114806	111.2039795
-16.194859	-9.814198	119.329681	-11.942391	15.387933	114.403793	41.320107	-8.687429	120.774971	39.445446	39.919067	108.269676	40.3827765	15.615819	114.5223235	-64.2675585	15.160047	114.2852625
