# Supplementary material for: How to jointly control a ball trajectory on a moving board: Methodological insights into Motor Learning and Rehabilitation
Source: PLoS One. 2025 Oct 15;20(10):e0334588. doi: 10.1371/journal.pone.0334588 (PMC12527165; doi:10.1371/journal.pone.0334588)
Supplement: S2 Data — (ZIP) [file pone.0334588.s002.zip › D3_004.csv]

Ball_X	Ball_Y	Ball_Z	BoardCentre_X	BoardCentre_Y	BoardCentre_Z	P1LeftHand_X	P1LeftHand_Y	P1LeftHand_Z	P1RightHand_X	P1RightHand_Y	P1RightHand_Z	P1MidHands_X	P1MidHands_Y	P1MidHands_Z	P2MidHands_X	P2MidHands_Y	P2MidHands_Z
-7.118417	39.531403	107.761917	-11.073029	14.667972	107.601524	32.41893	-14.706553	97.671463	41.716774	33.919491	100.220718	37.067852	9.606469	98.9460905	-59.21391	19.729475	116.2569575
-7.127469	39.519016	107.945015	-11.130133	14.686559	107.742714	32.127468	-14.53165	97.626549	41.602776	33.884338	100.05854	36.865122	9.676344	98.8425445	-59.125388	19.696774	116.6428835
-7.264692	39.49403	108.719337	-11.253278	14.624632	108.325661	31.885874	-14.636003	97.342255	41.332878	33.900444	100.084984	36.609376	9.6322205	98.7136195	-59.115932	19.6170435	117.9377025
-7.422597	39.435211	109.68119	-11.428451	14.60432	109.098541	31.496304	-14.540089	97.193695	41.051517	34.001904	100.450912	36.2739105	9.7309075	98.8223035	-59.1308125	19.4777325	119.3747785
-7.445668	39.430279	109.910049	-11.41633	14.624063	109.254799	31.397612	-14.567384	97.252769	41.122295	34.044685	100.825325	36.2599535	9.7386505	99.039047	-59.0926135	19.5094755	119.470551
-7.332063	39.45013	109.366074	-11.300198	14.681566	108.752548	31.695839	-14.60465	97.347855	41.400917	33.935734	100.831673	36.548378	9.665542	99.089764	-59.148774	19.69759	118.415332
-6.962734	39.633305	109.139404	-11.252058	14.811222	108.616425	31.85331	-14.528751	97.381744	41.239975	34.043583	100.487839	36.5466425	9.757416	98.9347915	-59.0507585	19.865028	118.2980585
-6.666872	39.684853	109.263542	-11.303544	14.882236	108.94165	31.710838	-14.422977	97.56144	41.124973	34.09985	100.592651	36.4179055	9.8384365	99.0770455	-59.0249935	19.9260355	118.8062545
-6.212947	39.670872	109.203362	-11.34191	14.899349	109.038612	31.741133	-14.432901	97.901306	41.216286	34.109573	100.762512	36.4787095	9.838336	99.331909	-59.1625295	19.960362	118.745315
-5.5579	39.558376	109.503975	-11.477901	14.848351	109.38134	31.664532	-14.384694	98.014977	41.009766	34.170048	100.834442	36.337149	9.892677	99.4247095	-59.292951	19.804025	119.3379705
-4.746098	39.376652	110.042892	-11.65195	14.829129	110.014847	31.366322	-14.213973	97.940414	40.645927	34.324039	101.049301	36.0061245	10.055033	99.4948575	-59.3100245	19.603225	120.5348365
-3.788759	39.137638	109.953049	-11.679409	14.957659	110.106728	31.267542	-14.104583	98.069389	40.679939	34.437996	101.519714	35.9737405	10.1667065	99.7945515	-59.3325585	19.7486115	120.4189045
-2.807387	38.999454	109.47374	-11.614335	15.123079	109.713066	31.564075	-14.074045	98.581871	41.00425	34.403934	102.031418	36.2841625	10.1649445	100.3066445	-59.5128325	20.0812135	119.1194875
-0.876892	38.557568	110.096466	-11.79339	15.319331	110.374054	31.94496	-13.939635	100.925697	40.94651	34.312286	104.72213	36.445735	10.1863255	102.8239135	-60.032515	20.4523365	117.9241945
0.619449	38.084213	111.923424	-12.118406	15.489632	111.847748	32.255909	-13.94021	103.662132	41.728367	34.183323	108.192101	36.992138	10.1215565	105.9271165	-61.22895	20.8577075	117.7683795
2.136625	37.590794	113.695313	-12.537713	15.658188	113.067459	32.683048	-14.102158	106.78109	41.450951	34.373646	112.218178	37.0669995	10.135744	109.499634	-62.1424255	21.180632	116.635284
3.696587	37.003616	115.118683	-12.973788	15.85003	113.505531	32.967793	-14.104991	109.37661	41.479134	34.406071	115.641418	37.2234635	10.15054	112.509014	-63.1710395	21.54952	114.502048
5.113739	36.465744	115.789688	-13.369072	16.16819	113.220451	33.201633	-14.171182	111.664078	41.375713	34.483555	118.020462	37.288673	10.1561865	114.84227	-64.026817	22.1801935	111.598632
6.71201	35.89053	115.294388	-13.603669	16.453974	112.849091	33.306828	-14.198816	113.453171	41.051052	34.736549	119.210922	37.17894	10.2688665	116.3320465	-64.386278	22.6390815	109.3661355
8.100065	35.302128	115.505241	-13.662638	16.634855	113.102875	33.44112	-14.074463	114.694832	40.881817	34.93679	119.155098	37.1614685	10.4311635	116.924965	-64.4867445	22.8385465	109.280785
10.300372	34.245716	115.571083	-13.508847	16.467283	114.075943	33.816158	-14.21317	116.440948	41.035942	34.903473	118.956909	37.42605	10.3451515	117.6989285	-64.443744	22.5894145	110.4529575
11.69256	33.566784	115.785805	-13.352212	16.174866	114.831688	34.116383	-14.478813	117.607048	41.194248	34.633896	119.141556	37.6553155	10.0775415	118.374302	-64.3597395	22.2721905	111.289074
13.126651	32.901035	116.510895	-13.184502	15.872987	115.632263	34.421982	-14.762764	118.832397	41.443207	34.341049	119.729088	37.9325945	9.7891425	119.2807425	-64.3015985	21.9568315	111.9837835
14.542624	32.234409	117.434273	-13.110241	15.610412	116.30471	34.678024	-14.972154	119.635902	41.672421	34.193333	120.816788	38.1752225	9.6105895	120.226345	-64.3957045	21.6102345	112.383075
15.757563	31.708527	118.43251	-13.055772	15.506747	116.618111	34.91716	-14.98239	120.004944	41.883469	34.239086	121.967949	38.4003145	9.628348	120.9864465	-64.5118585	21.385146	112.2497755
16.926245	31.248638	119.317581	-12.955642	15.527956	116.556717	35.172932	-14.763951	119.856216	41.786903	34.477482	123.351265	38.4799175	9.8567655	121.6037405	-64.3912015	21.1991465	111.5096935
18.113379	30.860563	120.097862	-12.849789	15.881918	116.365921	35.378288	-14.416313	119.55619	41.99387	34.687778	124.516655	38.686079	10.1357325	122.0364225	-64.385657	21.6281035	110.6954195
19.650417	30.266493	121.389748	-12.661968	16.518478	116.234695	35.813744	-13.875085	119.00811	42.415974	35.040215	126.205048	39.114859	10.582565	122.606579	-64.438795	22.454391	109.862811
20.565392	29.852156	121.958633	-12.521942	16.896681	115.976776	36.088158	-13.478358	118.572662	42.595818	35.299179	127.200439	39.341988	10.9104105	122.8865505	-64.385872	22.8829515	109.0670015
21.800554	29.344522	122.076561	-12.381699	17.236418	115.679611	36.315414	-13.047767	118.039024	43.055641	35.403606	127.42231	39.6855275	11.1779195	122.730667	-64.4489255	23.2949165	108.628555
22.219225	28.91169	122.214531	-12.273062	17.544254	115.380463	36.5965	-12.574017	117.455986	43.069561	35.676548	127.56604	39.8330305	11.5512655	122.511013	-64.3791545	23.5372425	108.249913
22.862398	28.366459	122.096909	-12.136113	17.744558	115.214363	36.862621	-12.16256	117.136154	42.776386	36.114002	127.613304	39.8195035	11.975721	122.374729	-64.0917295	23.513395	108.053997
23.461985	27.74715	121.897552	-11.926297	17.917604	115.282524	37.137241	-11.834255	117.12278	43.192551	36.266418	127.273369	40.164896	12.2160815	122.1980745	-64.01749	23.6191265	108.3669735
24.013302	26.942331	121.773361	-11.732821	18.057293	115.582573	37.376209	-11.616171	117.519608	43.329884	36.467823	127.027596	40.3530465	12.425826	122.273602	-63.8186885	23.68876	108.891544
24.903309	25.504494	121.696236	-11.446752	18.141731	116.226387	37.731709	-11.451675	118.542114	43.645393	36.847374	126.878586	40.688551	12.6978495	122.71035	-63.582055	23.5856125	109.742424
24.707369	24.602348	121.927429	-11.321757	18.165955	116.599831	37.964066	-11.340771	119.229996	43.772873	37.08931	126.851295	40.8684695	12.8742695	123.0406455	-63.5119835	23.4576405	110.1590165
24.860228	23.565346	122.05925	-11.201172	18.089106	116.784752	38.196011	-11.242606	119.85463	43.882488	37.3088	126.901138	41.0392495	13.033097	123.377884	-63.4415935	23.145115	110.19162
24.92956	22.398685	122.047531	-11.090297	18.025612	116.793732	38.40789	-11.104749	120.297798	43.971672	37.574081	126.954674	41.189781	13.234666	123.626236	-63.370375	22.816558	109.961228
24.909451	21.325487	121.86525	-10.966516	18.008179	116.753151	38.654984	-10.892492	120.480659	44.011604	37.803314	126.770035	41.333294	13.455411	123.625347	-63.266326	22.560947	109.880955
24.820669	20.29388	121.698654	-10.81781	18.10232	116.740158	38.916553	-10.61746	120.694672	44.139774	38.20446	126.402794	41.5281635	13.7935	123.548733	-63.1637835	22.41114	109.931583
24.659225	19.180796	121.389351	-10.594578	18.299904	116.784775	39.19643	-10.25585	121.078476	44.279705	38.64838	125.802864	41.7380675	14.196265	123.44067	-62.9272235	22.403543	110.12888
24.222816	17.628126	120.900307	-10.278897	18.708336	116.932884	39.631962	-9.740818	121.910713	44.539677	39.365158	124.26741	42.0858195	14.81217	123.0890615	-62.6436135	22.604502	110.7767065
23.847248	16.537146	120.602943	-10.141082	18.924059	117.078651	40.20768	-9.703084	122.478317	44.793293	39.700256	122.868393	42.5004865	14.998586	122.673355	-62.7826505	22.849532	111.483947
23.366049	15.396174	120.277367	-9.813978	18.836605	116.972946	40.373638	-9.391153	123.171486	44.303532	40.103237	121.636627	42.338585	15.356042	122.4040565	-61.966541	22.317168	111.5418355
22.821449	14.415577	120.115623	-9.668822	18.638149	116.919121	40.585732	-9.209873	123.691032	44.406208	40.120903	120.47216	42.49597	15.455515	122.081596	-61.833614	21.820783	111.756646
22.267033	13.523695	120.126007	-9.651468	18.322197	116.86412	40.752083	-9.125269	124.218056	44.830879	39.901936	119.656883	42.791481	15.3883335	121.9374695	-62.094417	21.2560605	111.7907705
21.605244	12.700038	120.174667	-9.653848	17.908993	116.685806	40.88073	-9.083958	124.463638	44.304733	40.131657	119.942429	42.5927315	15.5238495	122.2030335	-61.9004275	20.2941365	111.1685785
20.856438	11.967542	120.024147	-9.643583	17.475716	116.397072	40.991367	-9.054403	124.264015	44.101097	40.315624	120.470085	42.546232	15.6306105	122.36705	-61.833398	19.3208215	110.427094
19.644772	11.178749	119.836914	-9.757362	17.386419	116.203476	41.008266	-8.833416	123.776749	43.836632	40.621506	121.285614	42.422449	15.894045	122.5311815	-61.937173	18.878793	109.8757705
18.808004	10.726932	119.80883	-9.870171	17.632376	116.243721	40.966125	-8.573963	123.545967	43.686138	40.913555	121.953796	42.3261315	16.169796	122.7498815	-62.0664735	19.094956	109.7375605
17.81909	10.303805	119.79306	-10.020722	17.958145	116.346146	40.637203	-8.271015	123.304955	43.712788	41.177437	122.700142	42.1749955	16.453211	123.0025485	-62.2164395	19.463079	109.6897435
16.741442	9.929616	119.722404	-10.206664	18.355114	116.595551	40.79908	-8.262354	122.821663	43.682751	41.379475	123.269402	42.2409155	16.5585605	123.0455325	-62.6542435	20.1516675	110.1455695
15.639335	9.637993	119.621277	-10.277593	18.700869	116.90432	40.315498	-7.937226	122.531113	43.731022	41.515385	123.564789	42.02326	16.7890795	123.047951	-62.578446	20.6126585	110.760689
14.524691	9.313345	119.590591	-10.442464	19.125875	117.257584	40.125553	-7.757775	122.131393	43.725151	41.627808	123.682228	41.925352	16.9350165	122.9068105	-62.81028	21.3167335	111.6083575
13.301017	8.946273	119.41861	-10.624945	19.495314	117.492226	39.906689	-7.60622	121.740662	43.893173	41.709545	123.531914	41.899931	17.0516625	122.636288	-63.149821	21.9389655	112.348164
11.366374	8.454202	119.083679	-10.900861	19.954529	117.5877	39.672798	-7.398111	121.217636	43.615971	41.900887	123.178078	41.6443845	17.251388	122.197857	-63.4461065	22.65767	112.977543
10.064062	8.064575	118.867065	-11.049369	20.14607	117.524925	39.517258	-7.291713	121.004036	43.446945	42.043957	122.623459	41.4821015	17.376122	121.8137475	-63.5808395	22.916018	113.2361025
8.689787	7.635059	118.559555	-11.125723	20.219637	117.309082	39.430595	-7.228695	120.779694	43.273415	42.075974	121.953522	41.352005	17.4236395	121.366608	-63.603451	23.0156345	113.251556
7.312336	7.226264	118.190506	-11.177358	20.223223	117.040741	39.424644	-7.170115	120.542717	43.10783	42.118954	121.361221	41.266237	17.4744195	120.951969	-63.620953	22.9720265	113.129513
5.97531	6.800107	117.751953	-11.218294	20.196222	116.786552	39.435516	-7.087245	120.211884	42.99559	42.235886	120.847549	41.215553	17.5743205	120.5297165	-63.652141	22.8181235	113.0433875
4.545872	6.36621	117.216965	-11.278692	20.276346	116.518471	39.446701	-6.826933	119.591057	42.897789	42.5145	120.370377	41.172245	17.8437835	119.980717	-63.729629	22.7089085	113.056225
3.081138	6.040538	116.665817	-11.33505	20.557543	116.327057	39.462143	-6.355357	118.799377	42.287445	43.122871	120.086502	40.874794	18.383757	119.4429395	-63.544894	22.731329	113.2111745
1.000373	5.721676	116.335716	-11.413166	21.377371	116.388336	39.429699	-5.419653	117.878105	41.981403	44.106762	119.145737	40.705551	19.3435545	118.511921	-63.531883	23.4111875	114.264751
-0.523545	5.552252	116.376724	-11.46629	22.001511	116.515457	39.404747	-4.778774	117.626144	41.739594	44.812565	118.53167	40.5721705	20.0168955	118.078907	-63.5047505	23.9861265	114.952007
-1.949925	5.425735	116.406288	-11.527052	22.474995	116.596855	39.434284	-4.224034	117.477478	41.593071	45.51897	117.966637	40.5136775	20.647468	117.7220575	-63.5677815	24.302522	115.4716525
-3.45733	5.245142	116.435135	-11.584339	22.834848	116.598335	39.523964	-3.770739	117.335106	42.055996	45.856991	117.0215	40.78998	21.043126	117.178303	-63.958658	24.62657	116.018367
-4.95978	5.060099	116.393494	-11.54832	22.985579	116.503357	39.622074	-3.425336	117.195801	41.378658	46.342049	116.58844	40.500366	21.4583565	116.8921205	-63.597006	24.5128015	116.1145935
-6.372782	4.85352	116.335152	-11.529567	23.015472	116.393135	39.713516	-3.271952	117.080437	41.216644	46.575432	116.034988	40.46508	21.65174	116.5577125	-63.524214	24.379204	116.2285575
-7.824262	4.620374	116.171982	-11.53547	22.897928	116.170097	39.798958	-3.19057	117.002693	41.142063	46.673622	115.694977	40.4705105	21.741526	116.348835	-63.5414505	24.05433	115.991359
-9.913491	4.264787	115.63063	-11.628237	22.528702	115.665802	39.910461	-3.26592	116.794861	40.977444	46.647945	115.536591	40.4439525	21.6910125	116.165726	-63.7004265	23.3663915	115.165878
-11.292887	4.082029	115.182747	-11.740485	22.288446	115.294434	39.952625	-3.362761	116.724922	40.806385	46.617386	115.395226	40.379505	21.6273125	116.060074	-63.860475	22.9495795	114.528794
-12.800069	3.963849	114.980591	-11.856665	22.103136	115.003014	39.934258	-3.45197	116.726089	40.607864	46.563591	115.137268	40.271061	21.5558105	115.9316785	-63.984391	22.6504615	114.0743495
-14.23777	3.896071	114.9272	-12.048573	21.931818	114.87616	39.863674	-3.588692	116.773033	40.378216	46.454151	114.792252	40.120945	21.4327295	115.7826425	-64.218091	22.4309065	113.9696775
-15.642597	3.902085	115.039169	-12.213433	21.746767	114.908264	39.781864	-3.797633	116.796326	40.158463	46.292252	114.389931	39.9701635	21.2473095	115.5931285	-64.3970295	22.2462245	114.2233995
-17.148754	3.970206	115.185638	-12.436621	21.537348	115.065681	39.658558	-4.062547	116.757759	39.998425	46.093559	114.082375	39.8284915	21.015506	115.420067	-64.7017335	22.05919	114.711295
-18.593306	4.046207	115.218147	-12.575777	21.155033	115.087303	39.525246	-4.382338	116.607246	39.867294	45.910782	113.916847	39.69627	20.764222	115.2620465	-64.847824	21.545844	114.9125595
-20.689169	4.25978	114.633408	-12.884114	20.572157	114.810249	39.341248	-4.8472	115.943184	39.694542	45.678909	113.812195	39.517895	20.4158545	114.8776895	-65.286123	20.7284595	114.7428085
-22.085222	4.454049	114.044449	-13.08007	20.215542	114.380898	39.152996	-5.055318	115.379906	39.515011	45.474567	113.634422	39.3340035	20.2096245	114.507164	-65.4941435	20.2214595	114.254632
-23.480486	4.746118	113.593674	-13.249135	19.959917	113.954483	38.927277	-5.299436	114.921989	39.282967	45.228817	113.210297	39.105122	19.9646905	114.066143	-65.603392	19.9551435	113.842823
-24.793036	5.117439	113.348724	-13.427906	19.731409	113.697517	38.648594	-5.622528	114.444672	39.11417	44.890202	112.500465	38.881382	19.633837	113.4725685	-65.737194	19.828981	113.9224655
-26.157534	5.531217	113.390221	-13.533817	19.369213	113.512054	38.29134	-6.023339	113.998856	38.931328	44.41819	111.629173	38.611334	19.1974255	112.8140145	-65.678968	19.5410005	114.2100935
-27.499632	5.934538	113.532768	-13.645199	18.91651	113.436302	37.958729	-6.480539	113.685143	38.684765	43.91169	110.80024	38.321747	18.7155755	112.2426915	-65.612145	19.1174445	114.6299125
-28.753391	6.387527	113.54483	-13.788136	18.420994	113.352417	37.702354	-6.981606	113.53656	38.506554	43.413105	110.151993	38.104454	18.2157495	111.8442765	-65.680726	18.6262385	114.8605575
-30.587343	7.104711	113.302528	-14.023418	17.513142	113.114151	37.414639	-7.739768	113.257202	38.243813	42.645828	109.714485	37.829226	17.45303	111.4858435	-65.876062	17.573254	114.7424585
-31.764147	7.648869	112.958015	-14.158932	16.849998	112.882469	37.234913	-8.28021	112.962662	38.131641	42.151894	109.539917	37.683277	16.935842	111.2512895	-66.001141	16.764154	114.5136485
-32.869442	8.242227	112.563408	-14.309626	16.247169	112.623444	37.022243	-8.757902	112.493561	38.030815	41.763351	109.405624	37.526529	16.5027245	110.9495925	-66.145781	15.9916135	114.2972955
-34.014359	8.946238	112.20211	-14.476927	15.728898	112.355026	36.785172	-9.196719	111.877296	37.920605	41.409077	109.307709	37.3528885	16.106179	110.5925025	-66.3067425	15.351617	114.1175495
-35.061249	9.682283	111.802612	-14.67664	15.203646	112.053261	36.484886	-9.632439	111.126305	37.759609	41.062214	109.207024	37.1222475	15.7148875	110.1666645	-66.4755275	14.6924045	113.9398575
-36.080528	10.486598	111.456062	-14.969644	14.774613	111.730019	36.143967	-10.072738	110.313187	37.537212	40.743538	109.131828	36.8405895	15.3354	109.7225075	-66.7798775	14.213826	113.7375305
-37.129314	11.304069	111.355484	-15.291601	14.417476	111.544106	35.687721	-10.42042	109.557747	37.190754	40.452114	109.113838	36.4392375	15.015847	109.3357925	-67.0224395	13.819105	113.7524195
-38.513474	12.542759	111.659012	-15.795348	13.920663	111.575684	34.972252	-10.944395	108.773781	36.701118	39.957417	108.851242	35.836685	14.506511	108.8125115	-67.427381	13.334815	114.3388565
-39.29879	13.392263	112.054207	-16.116064	13.596795	111.74073	34.557281	-11.304647	108.48175	36.316399	39.612488	108.678688	35.43684	14.1539205	108.580219	-67.668968	13.0396695	114.901241
-40.092854	14.192014	112.491074	-16.328936	13.187642	111.922478	34.243782	-11.712991	108.251869	35.943447	39.175522	108.56575	35.0936145	13.7312655	108.4088095	-67.7514865	12.6440185	115.4361465
-40.673744	14.944757	112.946655	-16.4916	12.69774	112.16909	33.968868	-12.20445	108.059464	35.736351	38.635006	108.340836	34.8526095	13.215278	108.20015	-67.8358095	12.180202	116.13803
-41.15123	15.656167	113.432678	-16.529442	12.122366	112.421288	33.761387	-12.736895	107.959366	35.570175	38.05962	108.134827	34.665781	12.6613625	108.0470965	-67.724665	11.5833695	116.7954795
-41.61644	16.34947	113.893486	-16.549788	11.544083	112.596786	33.618896	-13.315996	108.006325	35.497929	37.487476	107.981087	34.5584125	12.08574	107.993706	-67.6579885	11.002426	117.199866
-41.92778	17.043316	114.103294	-16.60009	10.946872	112.760941	33.49894	-13.938629	108.09771	35.458965	36.893044	107.911407	34.4789525	11.4772075	108.0045585	-67.6791325	10.4165365	117.5173235
-42.313274	18.109243	114.207603	-16.760128	10.09078	112.777367	33.182156	-14.84694	108.112244	35.403835	36.001762	108.001503	34.2929955	10.577411	108.0568735	-67.8132515	9.604149	117.4978605
-42.527798	18.843218	114.251091	-16.998598	9.629397	112.74836	32.866333	-15.337406	107.866714	35.290543	35.501644	108.078697	34.078438	10.082119	107.9727055	-68.075634	9.176675	117.5240145
-42.676971	19.570971	114.400719	-17.26083	9.238743	112.604774	32.520866	-15.747948	107.548866	35.07909	35.03931	108.069489	33.799978	9.645681	107.8091775	-68.321638	8.831805	117.4003705
-42.632526	20.246082	114.109459	-17.48958	8.955392	112.367371	32.158634	-16.067984	107.091347	34.849136	34.702366	107.888969	33.503885	9.317191	107.490158	-68.483045	8.593593	117.244584
-42.543594	20.988514	113.927246	-17.514412	8.466434	111.949684	31.781036	-16.337696	106.633667	34.543297	34.430267	107.523308	33.1621665	9.0462855	107.0784875	-68.1909905	7.8865825	116.8208805
-42.346699	21.653656	113.682297	-18.022118	8.478552	111.766029	31.464502	-16.597137	106.255363	34.2034	34.16465	107.005249	32.833951	8.7837565	106.630306	-68.878187	8.1733475	116.901752
-42.117435	22.232939	113.388046	-17.981256	7.914104	111.295998	31.22043	-16.821194	105.903282	33.844193	33.899681	106.56562	32.5323115	8.5392435	106.234451	-68.4948235	7.2889645	116.357545
-41.574574	23.001348	113.064827	-18.267704	7.363187	110.989655	30.954174	-17.12418	105.57692	33.370007	33.5938	106.227661	32.1620905	8.23481	105.9022905	-68.6974985	6.491564	116.0770195
-41.009354	23.437462	112.976479	-18.744778	7.228798	111.017868	30.879223	-17.30216	105.439339	33.182541	33.428974	106.255722	32.030882	8.063407	105.8475305	-69.520438	6.394189	116.1882055
-40.403595	23.915295	112.772133	-18.592201	6.696741	110.707603	30.882177	-17.434292	105.309799	33.054913	33.335312	106.392883	31.968545	7.95051	105.851341	-69.152947	5.442972	115.563865
-39.650528	24.286676	112.436615	-18.916405	6.719828	110.597588	30.900517	-17.472271	105.211914	32.982269	33.290409	106.490097	31.941393	7.909069	105.8510055	-69.774203	5.530587	115.3441705
-38.904335	24.675751	111.892487	-19.036375	6.555814	110.2603	30.956348	-17.482716	105.224884	32.887356	33.257198	106.482994	31.921852	7.887241	105.853939	-69.994602	5.224387	114.666661
-38.003716	25.015011	111.096748	-19.109108	6.365511	109.765114	31.054836	-17.54454	105.328751	32.797073	33.217873	106.517075	31.9259545	7.8366665	105.922913	-70.1441705	4.8943555	113.607315
-37.141029	25.372458	110.017372	-18.984436	5.99979	109.015274	31.186142	-17.650122	105.559944	32.740055	33.14344	106.468094	31.9630985	7.746659	106.014019	-69.9319705	4.252921	112.016529
-35.714825	25.702652	108.370232	-19.265079	5.915485	108.142616	31.391121	-17.827562	105.696312	32.657734	32.955788	105.99707	32.0244275	7.564113	105.846691	-70.5545855	4.266857	110.438541
-34.573067	25.854046	107.51181	-19.017002	5.305488	107.337311	31.498209	-17.919088	105.563438	32.552128	32.779778	105.6623	32.0251685	7.430345	105.612869	-70.0591725	3.180631	109.061753
-33.597328	26.001421	106.951591	-19.30748	5.324693	107.083824	31.540018	-18.009258	105.470596	32.459183	32.679817	105.377151	31.9996005	7.3352795	105.4238735	-70.6145605	3.3141065	108.7437745
-32.423874	26.092312	106.658897	-19.382771	5.157002	106.827545	31.555042	-18.091927	105.401337	32.403629	32.627071	105.41053	31.9793355	7.267572	105.4059335	-70.7448775	3.046432	108.2491565
-31.323624	26.198912	106.507278	-19.443291	4.983845	106.654945	31.514559	-18.160276	105.299316	32.354267	32.59523	105.625443	31.934413	7.217477	105.4623795	-70.820995	2.750213	107.8475105
-30.214075	26.252859	106.476402	-19.571552	4.821599	106.484077	31.432373	-18.227205	105.164024	32.281857	32.574825	105.85215	31.857115	7.17381	105.508087	-71.000219	2.469388	107.460067
-29.062489	26.280022	106.493774	-19.658131	4.782026	106.543854	31.343588	-18.251747	105.00853	32.170097	32.531052	105.97216	31.7568425	7.1396525	105.490345	-71.0731045	2.4243995	107.597363
-27.282042	26.241848	106.629524	-19.785557	4.674405	106.428764	31.245766	-18.271883	104.816483	32.055435	32.497715	106.234154	31.6506005	7.112916	105.5253185	-71.2217145	2.235894	107.3322095
-26.140425	26.120317	106.729958	-19.869345	4.553626	106.394043	31.177347	-18.341877	104.817924	32.012054	32.418606	106.506119	31.5947005	7.0383645	105.6620215	-71.3333905	2.0688875	107.1260645
-24.975456	25.955334	106.7173	-19.950195	4.42436	106.421432	31.164888	-18.48106	104.824593	31.982964	32.311947	106.820503	31.573926	6.9154435	105.822548	-71.474316	1.9332765	107.020316
-23.911379	25.767883	106.682739	-19.930309	4.282115	106.280647	31.156099	-18.669498	104.898201	32.01601	32.152363	107.025757	31.5860545	6.7414325	105.961979	-71.4466725	1.8227975	106.599315
-22.527241	25.42786	106.563095	-19.892214	4.108901	106.197235	31.169334	-18.894772	104.956642	32.112617	31.924585	107.123146	31.6409755	6.5149065	106.039894	-71.4254035	1.7028955	106.354576
-21.424587	25.084036	106.418465	-19.782223	3.940239	106.127129	31.218655	-19.192583	104.944954	32.240524	31.631739	107.133041	31.7295895	6.219578	106.0389975	-71.2940355	1.6609	106.2152605
-20.125586	24.587322	106.225441	-19.608767	3.659688	106.148865	31.276073	-19.600266	104.94455	32.384342	31.237373	107.074356	31.8302075	5.8185535	106.009453	-71.0477415	1.5008225	106.288277
-18.240742	23.817619	106.182358	-19.354504	3.069036	106.315804	31.410301	-20.364389	105.063339	32.669861	30.523005	107.014832	32.040081	5.079308	106.0390855	-70.749089	1.058764	106.5925225
-17.01026	23.128248	106.245018	-19.19302	2.59961	106.445984	31.445942	-20.890209	105.13295	32.897343	29.992897	107.137421	32.1716425	4.551344	106.1351855	-70.5576825	0.647876	106.7567825
-15.795067	22.519693	106.360779	-19.095718	2.226375	106.524567	31.431229	-21.335438	105.229996	33.160007	29.534397	107.400665	32.295618	4.0994795	106.3153305	-70.487054	0.353270500000001	106.7338035
-14.568037	21.81736	106.444313	-18.989748	2.063483	106.568893	31.413418	-21.69912	105.284988	33.464378	29.221428	107.775047	32.438898	3.761154	106.5300175	-70.418394	0.365812000000001	106.6077685
-13.322828	21.215258	106.523979	-18.863674	2.065799	106.651558	31.41906	-21.966236	105.438026	33.790653	28.945133	108.052574	32.6048565	3.4894485	106.7453	-70.3322045	0.6421495	106.557816
-12.107746	20.592812	106.634315	-18.72711	2.221926	106.805786	31.445381	-22.171793	105.774673	34.127747	28.736633	108.292305	32.786564	3.28242	107.033489	-70.240784	1.161432	106.578083
-10.921299	19.971367	106.741501	-18.577667	2.364229	106.915733	31.451929	-22.356903	106.119469	34.444515	28.589647	108.617493	32.948222	3.116372	107.368481	-70.103556	1.612086	106.462985
-9.225449	18.901505	106.95462	-18.478779	2.529485	107.099892	31.443146	-22.608942	106.601585	34.846119	28.337816	109.147118	33.1446325	2.864437	107.8743515	-70.1021905	2.194533	106.3254325
-8.168578	18.156538	107.199051	-18.439417	2.559858	107.244194	31.420055	-22.778793	106.82782	35.071865	28.165051	109.602989	33.24596	2.693129	108.2154045	-70.124794	2.426587	106.2729835
-7.12626	17.413086	107.379578	-18.397886	2.648137	107.34671	31.37525	-22.940582	106.961349	35.274853	28.002855	109.947334	33.3250515	2.5311365	108.4543415	-70.1208235	2.7651375	106.2390785
-6.09996	16.602652	107.418846	-18.356565	2.767263	107.377937	31.346972	-23.071112	107.05069	35.455807	27.85854	110.098396	33.4013895	2.393714	108.574543	-70.1145195	3.140812	106.181331
-5.095665	15.802711	107.349571	-18.208466	2.898529	107.379173	31.328148	-23.152933	107.078079	35.634251	27.766493	109.993973	33.4811995	2.30678	108.536026	-69.8981315	3.490278	106.22232
-4.104072	15.01404	107.218971	-18.075657	3.098848	107.415596	31.357077	-23.1821	107.0784	35.821972	27.708054	109.662102	33.5895245	2.262977	108.370251	-69.7408385	3.934719	106.460941
-3.107601	14.188829	107.101318	-17.860664	3.232145	107.378113	31.437128	-23.176819	107.078484	35.990929	27.669212	109.368881	33.7140285	2.2461965	108.2236825	-69.4353565	4.2180935	106.5325435
-1.726482	12.908719	107.049309	-17.538614	3.318362	107.484612	31.65135	-23.234104	107.050301	36.305622	27.595625	109.050797	33.978486	2.1807605	108.050549	-69.055714	4.4559635	106.918675
-0.852553	12.051734	107.148956	-17.335073	3.311418	107.541466	31.800205	-23.261711	107.034264	36.536694	27.553278	108.994362	34.1684495	2.1457835	108.014313	-68.8385955	4.4770525	107.068619
-0.023798	11.192924	107.244492	-17.183895	3.376571	107.658707	31.962915	-23.238609	107.026848	36.718254	27.588037	109.105721	34.3405845	2.174714	108.0662845	-68.7083745	4.578428	107.2511295
0.77254	10.314525	107.276276	-17.043335	3.488647	107.700363	32.106476	-23.170862	107.024956	36.82378	27.662966	109.202469	34.465128	2.246052	108.1137125	-68.551798	4.731242	107.2870135
1.571152	9.459406	107.304558	-16.929659	3.640541	107.712379	32.240944	-23.074848	107.092216	36.953365	27.743721	109.236572	34.5971545	2.3344365	108.164394	-68.4564725	4.9466455	107.260364
2.340783	8.639608	107.359985	-16.818897	3.831546	107.781311	32.366119	-22.978119	107.256195	37.11517	27.858852	109.350204	34.7406445	2.4403665	108.3031995	-68.3784385	5.2227255	107.2594225
3.073717	7.801154	107.437225	-16.66869	3.98842	107.726059	32.507198	-22.896839	107.491508	37.282448	27.947256	109.580063	34.894823	2.5252085	108.5357855	-68.232203	5.4516315	106.9163325
4.10032	6.469553	107.641457	-16.417223	4.154752	107.736801	32.756527	-22.769066	108.051743	37.593094	28.059706	110.055756	35.1748105	2.64532	109.0537495	-68.0092565	5.664184	106.4198525
4.79028	5.579869	107.860123	-16.268345	4.286095	107.812462	32.960964	-22.731415	108.553017	37.816696	28.11709	110.352638	35.38883	2.6928375	109.4528275	-67.92552	5.8793525	106.1720965
5.359461	4.754452	108.091415	-16.134184	4.425364	107.906128	33.133629	-22.717606	109.098671	38.059029	28.158325	110.489418	35.596329	2.7203595	109.7940445	-67.864697	6.1303685	106.0182115
5.945653	3.900771	108.274094	-15.958616	4.563317	107.994934	33.278561	-22.67956	109.566284	38.304016	28.198771	110.500824	35.7912885	2.7596055	110.033554	-67.7085205	6.3670285	105.956314
6.433253	3.028803	108.36599	-15.790774	4.633949	108.024124	33.441154	-22.640953	109.848114	38.501785	28.224009	110.418846	35.9714695	2.791528	110.13348	-67.5530175	6.47637	105.914768
6.953606	2.224875	108.442017	-15.576881	4.707017	108.079544	33.669792	-22.556641	110.040901	38.672737	28.245438	110.220482	36.1712645	2.8443985	110.1306915	-67.3250265	6.5696355	106.0283965
7.400602	1.470379	108.467278	-15.343772	4.797149	108.118393	33.952393	-22.426003	110.036156	38.848019	28.32107	109.966339	36.400206	2.9475335	110.0012475	-67.08775	6.6467645	106.2355385
8.011344	0.461964	108.452316	-14.872069	5.027685	108.176254	34.43602	-22.10482	110.105453	39.106796	28.48789	109.369896	36.771408	3.191535	109.7376745	-66.515546	6.863835	106.6148335
8.403817	-0.196162	108.508705	-14.567189	5.235322	108.241585	34.813274	-21.851542	110.267349	39.244812	28.66551	109.022591	37.029043	3.406984	109.64497	-66.163421	7.06366	106.8382
8.729851	-0.749333	108.691277	-14.307774	5.413012	108.348022	35.156284	-21.575603	110.653709	39.364536	28.873795	108.790443	37.26041	3.649096	109.722076	-65.875958	7.176928	106.973968
9.008031	-1.242458	108.96405	-14.1365	5.592998	108.454803	35.43914	-21.297918	111.210075	39.47744	29.068851	108.718193	37.45829	3.8854665	109.964134	-65.73129	7.3005295	106.945472
9.201074	-1.634206	109.284035	-13.988173	5.730416	108.596107	35.632317	-21.113008	111.742294	39.571907	29.20779	108.774673	37.602112	4.047391	110.2584835	-65.578458	7.413441	106.9337305
9.342607	-2.017755	109.605095	-13.882771	5.802429	108.743111	35.761868	-21.005251	112.271652	39.723984	29.344849	108.983788	37.742926	4.169799	110.62772	-65.508468	7.435059	106.858502
9.444347	-2.330123	109.906723	-13.782748	5.86555	108.88604	35.852345	-20.884653	112.72216	39.898178	29.503748	109.330177	37.8752615	4.3095475	111.0261685	-65.4407575	7.4215525	106.7459115
9.564779	-2.627036	110.190689	-13.648555	6.036811	109.016953	36.057045	-20.657305	113.05928	40.11684	29.823156	109.873215	38.0869425	4.5829255	111.4662475	-65.3840525	7.4906965	106.5676585
9.602419	-2.729775	110.288795	-13.541595	6.266953	109.105194	36.163769	-20.425331	113.146851	40.273659	30.059322	110.166786	38.218714	4.8169955	111.6568185	-65.301904	7.7169105	106.5535695
9.588204	-2.776817	110.430023	-13.410733	6.558134	109.220505	36.293163	-20.171751	113.193871	40.463856	30.3834	110.415337	38.3785095	5.1058245	111.804604	-65.1999755	8.0104435	106.636406
9.501967	-2.711753	110.51712	-13.337466	6.903262	109.357513	36.424568	-19.890999	113.183907	40.630215	30.699617	110.65316	38.5273915	5.404309	111.9185335	-65.2023235	8.402215	106.7964925
9.392931	-2.581872	110.547005	-13.263	7.276458	109.456207	36.521755	-19.55299	113.079536	40.718956	31.059855	110.955788	38.6203555	5.7534325	112.017662	-65.1463555	8.7994835	106.894752
9.279591	-2.356545	110.563515	-13.229515	7.669975	109.561478	36.653706	-19.132889	112.90995	40.746262	31.519323	111.396477	38.699984	6.193217	112.1532135	-65.159014	9.146733	106.9697425
9.108667	-2.005957	110.578514	-13.194837	8.070282	109.65947	36.800774	-18.662439	112.710762	40.717445	32.055275	111.914185	38.7591095	6.696418	112.3124735	-65.1487835	9.444146	107.0064665
8.819709	-1.310812	110.512459	-13.229238	8.826059	109.767555	36.939125	-17.801138	112.340271	40.662975	32.964108	112.701813	38.80105	7.581485	112.521042	-65.259526	10.070633	107.014068
8.58791	-0.713189	110.440292	-13.237226	9.425516	109.849739	37.046825	-17.141775	112.020851	40.624863	33.634178	113.295258	38.835844	8.2462015	112.6580545	-65.310296	10.6048305	107.0414235
8.346351	-0.085735	110.40226	-13.229304	9.998643	109.990669	37.200794	-16.424335	111.67067	40.60194	34.350864	113.908028	38.901367	8.9632645	112.789349	-65.359975	11.0340215	107.191989
8.083558	0.536102	110.430504	-13.193854	10.667251	110.191978	37.344456	-15.667178	111.425842	40.642132	35.089653	114.459763	38.993294	9.7112375	112.9428025	-65.381002	11.6232645	107.4411535
7.75208	1.192921	110.471489	-13.15256	11.408488	110.490349	37.468304	-14.871115	111.131218	40.703053	35.847664	115.060852	39.0856785	10.4882745	113.096035	-65.3907985	12.3287015	107.884663
7.404269	1.828803	110.582222	-13.111263	12.204524	110.821472	37.613731	-14.073251	110.780716	40.722065	36.617409	115.730759	39.167898	11.272079	113.2557375	-65.390424	13.136969	108.3872065
6.997547	2.46384	110.597992	-13.144427	13.040572	111.139282	37.634655	-13.206008	110.442421	40.790134	37.383034	116.233765	39.2123945	12.088513	113.338093	-65.5012485	13.992631	108.940471
6.290621	3.384326	110.529602	-13.205353	14.335134	111.548027	37.601818	-11.915651	109.706863	40.868576	38.491611	116.946838	39.235197	13.28798	113.3268505	-65.645903	15.382288	109.7692035
5.76199	3.925994	110.309387	-13.245069	15.11595	111.681854	37.463837	-11.086947	109.175468	40.889256	39.152927	117.273392	39.1765465	14.03299	113.22443	-65.6666845	16.19891	110.139278
5.200006	4.406395	110.068275	-13.290876	15.8796	111.699554	37.308075	-10.273212	108.635162	40.869381	39.790054	117.398712	39.088728	14.758421	113.016937	-65.67048	17.000779	110.382171
4.63612	4.783606	109.912743	-13.378448	16.678221	111.832382	37.205132	-9.540071	108.324417	40.81707	40.417698	117.373726	39.011101	15.4388135	112.8490715	-65.767997	17.9176285	110.8156925
4.033502	5.095264	109.940025	-13.347225	17.251427	111.948502	37.170135	-8.94937	108.213974	40.781433	40.98946	117.211746	38.975784	16.020045	112.71286	-65.670234	18.482809	111.184144
3.405428	5.209263	110.078667	-13.314109	17.696211	112.081062	37.174843	-8.524602	108.394913	40.747444	41.459579	116.772995	38.9611435	16.4674885	112.583954	-65.5893615	18.9249335	111.57817
2.786997	5.218733	110.340057	-13.253476	18.010029	112.138603	37.241093	-8.301562	108.850739	40.669746	41.793716	116.064049	38.9554195	16.746077	112.457394	-65.4623715	19.273981	111.819812
1.812446	5.043509	110.817375	-13.169344	18.030331	112.12851	37.415997	-8.302615	109.999039	40.606575	41.984787	114.691116	39.011286	16.841086	112.3450775	-65.349974	19.219576	111.9119425
1.178359	4.83536	111.187782	-13.113769	17.852386	112.073578	37.54599	-8.47468	110.862328	40.522556	41.896767	113.934448	39.034273	16.7110435	112.398388	-65.261811	18.9937285	111.748768
0.553119	4.623053	111.374298	-13.099376	17.614437	111.978485	37.530243	-8.685963	111.530708	40.523842	41.739742	113.540092	39.0270425	16.5268895	112.5354	-65.2257945	18.7019845	111.42157
-0.099249	4.516245	111.301231	-13.220029	17.469805	111.832603	37.323936	-8.784941	111.701736	40.517178	41.667465	113.612686	38.920557	16.441262	112.657211	-65.360615	18.498348	111.007995
-0.803134	4.45897	110.968445	-13.479654	17.633478	111.70607	37.004059	-8.621799	111.379112	40.448135	41.820381	114.109421	38.726097	16.599291	112.7442665	-65.685405	18.667665	110.6678735
-1.538382	4.534309	110.561607	-13.789621	18.150612	111.678192	36.679546	-8.123117	110.787498	40.31889	42.252628	114.908447	38.499218	17.0647555	112.8479725	-66.07846	19.2364685	110.5084115
-2.33287	4.72701	110.228836	-14.049572	18.911741	111.860023	36.391953	-7.353402	110.138	40.158237	42.873852	115.914749	38.275095	17.760225	113.0263745	-66.374239	20.063257	110.6936715
-3.46956	4.940371	109.607719	-14.349684	20.201361	112.262978	36.079964	-5.992003	109.025513	40.048214	43.855091	117.431602	38.064089	18.931544	113.2285575	-66.763457	21.471178	111.2973985
-4.261374	4.938208	109.1558	-14.466986	20.968666	112.483727	35.94342	-5.117623	108.321739	39.981461	44.402275	118.276108	37.9624405	19.642326	113.2989235	-66.8964125	22.295006	111.6685305
-5.023242	4.755581	108.700241	-14.572759	21.643873	112.604523	35.834427	-4.371121	107.720772	39.924004	44.876637	118.767014	37.8792155	20.252758	113.243893	-67.0247335	23.034988	111.965153
-5.884885	4.445325	108.376633	-14.598608	22.161283	112.704315	35.742229	-3.766888	107.414886	39.841045	45.296513	118.911346	37.791637	20.7648125	113.163116	-66.988853	23.5577535	112.245514
-6.704794	3.838594	108.299164	-14.624305	22.425989	112.730278	35.805405	-3.517009	107.449684	39.682278	45.609779	118.617012	37.7438415	21.046385	113.033348	-66.9924515	23.805593	112.427208
-7.57585	2.954676	108.729958	-14.658817	22.476807	112.767014	35.872543	-3.546214	107.961426	39.47155	45.87043	117.843201	37.6720465	21.162108	112.9023135	-66.9896805	23.791506	112.6317145
-8.453367	1.813466	109.559334	-14.697912	22.249273	112.683342	36.021881	-3.893389	108.939491	39.155571	45.898239	116.454491	37.588726	21.002425	112.696991	-66.98455	23.496121	112.669693
-9.811479	-0.179264	111.087357	-14.734644	21.237656	112.411102	36.275276	-4.88467	110.900833	38.657795	45.298687	113.862564	37.4665355	20.2070085	112.3816985	-66.9358235	22.2683035	112.4405055
-10.712175	-1.593246	112.142288	-14.798019	20.196936	112.149086	36.40456	-5.749769	112.276527	38.391781	44.508636	112.31868	37.3981705	19.3794335	112.2976035	-66.9942085	21.0144385	112.0005685
-11.526341	-3.018369	113.128532	-14.906337	19.137175	111.993683	36.396107	-6.666411	113.555466	38.127705	43.506454	111.024048	37.261906	18.4200215	112.289757	-67.07458	19.8543285	111.697609
-12.484559	-4.20138	114.120293	-14.975887	18.111322	111.890053	36.281788	-7.532654	114.786209	37.930576	42.423889	109.943733	37.106182	17.4456175	112.364971	-67.057956	18.7770265	111.415135
-13.457801	-5.268525	114.792419	-15.197299	17.277105	111.885872	36.058254	-8.290779	115.998329	37.799854	41.404083	109.244446	36.929054	16.556652	112.6213875	-67.323652	17.997558	111.1503565
-14.44814	-6.19597	115.09507	-15.288183	16.568954	111.840607	35.729321	-8.939006	116.662155	37.778053	40.677605	109.133194	36.753687	15.8692995	112.8976745	-67.330053	17.2686085	110.7835395
-15.445931	-6.893032	114.962563	-15.538667	16.203794	111.869904	35.380203	-9.373057	116.788162	37.822563	40.307549	109.499649	36.601383	15.467246	113.1439055	-67.678717	16.940342	110.5959025
-16.926037	-7.510163	114.446129	-15.778321	16.472408	111.950592	34.931297	-9.518617	116.310242	37.982552	40.370544	110.420502	36.4569245	15.4259635	113.365372	-68.0135665	17.5188525	110.535812
-17.949139	-7.642981	114.175606	-15.860621	16.994125	112.133492	34.751175	-9.318271	116.012527	38.0518	40.705971	111.044815	36.4014875	15.69385	113.528671	-68.1227295	18.2944	110.738313
-18.929766	-7.675456	114.24968	-15.957472	17.497181	112.361504	34.660809	-9.050878	115.992271	38.075512	40.981628	111.417755	36.3681605	15.965375	113.705013	-68.2831045	19.028987	111.017995
-19.954536	-7.634116	114.708618	-16.06122	17.740164	112.629616	34.602276	-8.918708	116.279755	37.990196	41.037834	111.265305	36.296236	16.059563	113.77253	-68.418676	19.420765	111.486702
-20.934696	-7.584167	115.401398	-16.149267	17.567606	112.867378	34.581177	-8.99257	116.696487	37.701805	40.844292	110.844574	36.141491	15.925861	113.7705305	-68.440025	19.209351	111.9642255
-21.880268	-7.442517	116.221977	-16.223072	17.013329	113.155113	34.635384	-9.287802	117.246689	37.354393	40.372555	110.397896	35.9948885	15.5423765	113.8222925	-68.4410325	18.4842815	112.4879335
-22.78017	-7.266618	116.878128	-16.34325	16.249376	113.523575	34.634373	-9.738274	117.999969	37.10202	39.761131	110.057846	35.8681965	15.0114285	114.0289075	-68.5546965	17.4873235	113.0182425
-24.261135	-6.782313	117.596313	-16.458876	15.052605	114.00396	34.452656	-10.535118	118.797325	36.822601	38.837845	109.877243	35.6376285	14.1513635	114.337284	-68.5553805	15.9538465	113.670636
-25.167747	-6.298976	117.525467	-16.616644	14.428226	114.197609	34.2659	-11.019668	118.896805	36.666714	38.371387	109.811806	35.466307	13.6758595	114.3543055	-68.699595	15.1805925	114.0409125
-26.024734	-5.593428	117.246307	-16.762501	14.017397	114.219749	34.091862	-11.391847	118.731216	36.502678	38.068111	109.729134	35.29727	13.338132	114.230175	-68.822272	14.696662	114.209323
-26.923073	-4.738131	116.764832	-17.004286	13.818677	114.174866	33.93961	-11.691797	118.357155	36.330894	37.857109	109.60717	35.135252	13.082656	113.9821625	-69.143824	14.554698	114.3675695
-27.750841	-3.647513	116.180267	-17.107634	13.623521	114.006805	33.80434	-11.857974	117.834686	36.157181	37.791843	109.550049	34.9807605	12.9669345	113.6923675	-69.1960285	14.2801075	114.3212425
-28.505383	-2.464512	115.425041	-17.262054	13.584169	113.806999	33.629002	-11.927958	117.186249	36.034199	37.831055	109.597816	34.8316005	12.9515485	113.3920325	-69.3557085	14.2167895	114.2219655
-29.338097	-1.139821	114.541962	-17.428497	13.551489	113.555908	33.469776	-11.939144	116.333565	35.928375	37.978024	109.849632	34.6990755	13.01944	113.0915985	-69.5560695	14.083538	114.0202175
-30.256657	1.007076	113.014603	-17.713306	13.726941	113.073944	33.087627	-11.795222	114.810333	35.785244	38.35183	110.583076	34.4364355	13.278304	112.6967045	-69.8630475	14.175578	113.4511835
-31.20484	2.809659	112.340103	-17.871428	13.902046	112.72628	32.864262	-11.638033	113.916504	35.706524	38.553749	110.945869	34.285393	13.457858	112.4311865	-70.028249	14.346234	113.0213735
-31.853792	4.542582	111.715782	-17.987288	14.128919	112.389015	32.68082	-11.487623	113.118103	35.631962	38.738808	111.32299	34.156391	13.6255925	112.2205465	-70.130967	14.6322455	112.5574835
-32.444824	6.296277	111.187889	-18.053852	14.247725	112.10408	32.572132	-11.398706	112.485741	35.563599	38.847198	111.53334	34.0678655	13.724246	112.0095405	-70.1755695	14.771204	112.1986195
-33.057327	7.99843	110.794685	-18.054852	14.237562	111.822334	32.474609	-11.385435	111.914619	35.448891	38.865551	111.718094	33.96175	13.740058	111.8163565	-70.071454	14.735066	111.8283115
-33.573589	9.752707	110.523056	-18.153067	14.202234	111.692177	32.392948	-11.451804	111.440659	35.343964	38.830833	111.888229	33.868456	13.6895145	111.664444	-70.17459	14.7149535	111.71991
-34.174519	11.394724	110.452667	-18.262703	14.078252	111.634186	32.280338	-11.569322	111.082695	35.270634	38.737778	111.988518	33.775486	13.584228	111.5356065	-70.300892	14.572276	111.7327655
-34.927525	13.943651	110.544495	-18.520489	13.862625	111.634781	31.925333	-11.838323	110.721573	35.076351	38.436527	112.047768	33.500842	13.299102	111.3846705	-70.54182	14.426148	111.8848915
-35.440758	15.544274	110.685638	-18.629444	13.69046	111.61071	31.63645	-12.083328	110.582413	34.939861	38.148788	111.776863	33.2881555	13.03273	111.179638	-70.5470435	14.34819	112.041782
-35.866577	17.174788	110.719528	-18.835632	13.500671	111.572861	31.351685	-12.375701	110.428429	34.768822	37.825375	111.436691	33.0602535	12.724837	110.93256	-70.7315175	14.276505	112.213162
-36.292332	18.789989	110.602425	-19.015718	13.303804	111.403694	31.132551	-12.672649	110.256454	34.537544	37.471329	111.091522	32.8350475	12.39934	110.673988	-70.8664835	14.208268	112.1334
-36.681065	20.344492	110.399139	-19.172659	13.071996	111.133148	30.908104	-12.945022	110.026764	34.337242	37.094795	110.646355	32.622673	12.0748865	110.3365595	-70.967991	14.0691055	111.9297365
-37.029076	21.955915	110.131279	-19.296379	12.856771	110.812569	30.696436	-13.202417	109.580841	34.169491	36.717587	110.155998	32.4329635	11.757585	109.8684195	-71.0257215	13.955957	111.7567185
-37.312843	23.491016	109.866264	-19.372395	12.660076	110.402229	30.450705	-13.430182	108.995857	33.997772	36.356945	109.696808	32.2242385	11.4633815	109.3463325	-70.9690285	13.8567705	111.4581255
-37.696438	25.845505	109.582474	-19.593988	12.426682	109.873978	30.125818	-13.610893	107.941315	33.754345	36.027565	109.214363	31.9400815	11.208336	108.577839	-71.1280575	13.645028	111.170117
-37.898602	27.361897	109.468697	-19.713469	12.418376	109.413506	29.906956	-13.617466	107.134613	33.571774	35.951664	108.868645	31.739365	11.167099	108.001629	-71.166303	13.669653	110.825383
-38.014782	28.955137	109.442642	-19.899773	12.513285	109.05117	29.683601	-13.487805	106.203461	33.270039	35.997009	108.319008	31.47682	11.254602	107.2612345	-71.276366	13.771968	110.8411055
-38.164692	30.448141	109.337906	-20.203474	12.700624	108.616104	29.405455	-13.238451	105.08046	32.906681	36.17038	107.582008	31.156068	11.4659645	106.331234	-71.563016	13.9352835	110.900974
-38.264256	31.930763	109.233521	-20.517979	12.879148	108.069588	29.061901	-12.89998	103.727959	32.454418	36.414207	106.937454	30.7581595	11.7571135	105.3327065	-71.7941175	14.0011825	110.8064695
-38.287502	33.331455	109.241364	-20.471701	12.823573	107.230583	28.712463	-12.493668	102.182404	32.038834	36.730614	106.275749	30.3756485	12.118473	104.2290765	-71.3190505	13.528673	110.2320895
-38.222118	34.679195	109.283195	-20.677235	13.11724	106.60154	28.329748	-11.939548	100.544716	31.637005	37.115673	105.556831	29.9833765	12.5880625	103.0507735	-71.3378465	13.6464175	110.1523065
-37.975544	36.562641	109.320557	-21.170898	13.988648	105.889427	27.838009	-11.063529	98.193451	31.066957	37.833881	104.309235	29.452483	13.385176	101.251343	-71.794279	14.59212	110.527511
-37.74081	37.675621	109.229027	-21.105858	14.278141	105.290588	27.493996	-10.516594	97.137779	30.723942	38.291847	103.699409	29.108969	13.8876265	100.418594	-71.320685	14.6686555	110.162582
-37.330635	38.675682	109.170425	-21.563356	14.80774	105.113113	27.161726	-10.110576	96.493118	30.485483	38.649628	103.317024	28.8236045	14.269526	99.905071	-71.9503165	15.345954	110.321155
-36.884113	39.477547	109.161964	-21.428608	14.793722	104.770485	26.981215	-9.928356	95.951729	30.321444	38.87101	103.018463	28.6513295	14.471327	99.485096	-71.5085455	15.116117	110.055874
-36.276947	40.129055	109.108803	-21.730305	15.106619	104.755615	26.868994	-9.818191	95.565033	30.241159	38.976112	102.752899	28.5550765	14.5789605	99.158966	-72.0156865	15.6342775	110.352264
-35.594326	40.700607	108.923401	-21.759542	15.209603	104.644905	26.761473	-9.796266	95.531082	30.228621	39.017548	102.42907	28.495047	14.610641	98.980076	-72.014131	15.808565	110.309734
-34.805767	41.090103	108.519051	-21.457506	15.045222	104.445351	26.766523	-9.948413	95.682426	30.267746	38.951244	102.055298	28.5171345	14.5014155	98.868862	-71.4321465	15.5890285	110.02184
-33.487938	41.452484	107.739594	-21.621981	15.15092	104.449532	26.911491	-10.442503	96.119652	30.366915	38.669907	101.434624	28.639203	14.113702	98.777138	-71.883165	16.188138	110.121926
-32.429359	41.549843	107.198868	-21.514675	14.886146	104.353188	26.967421	-10.757006	96.464798	30.486229	38.373039	101.115906	28.726825	13.8080165	98.790352	-71.756175	15.9642755	109.916024
-31.28438	41.48653	106.764137	-21.269939	14.630811	104.178253	27.137983	-11.138178	96.700897	30.713514	38.063042	100.981735	28.9257485	13.462432	98.841316	-71.4656265	15.79919	109.51519
-30.116844	41.339119	106.429527	-21.027769	14.399137	104.124084	27.376513	-11.409173	96.892242	30.968571	37.806099	101.039299	29.172542	13.198463	98.9657705	-71.22808	15.599811	109.2823975
-28.892237	41.103828	106.231239	-20.779186	14.253284	104.033554	27.684223	-11.593197	97.122353	31.306385	37.66328	101.235077	29.495304	13.0350415	99.178715	-71.053676	15.4715265	108.888393
-27.563488	40.901043	106.012642	-20.466536	14.157042	103.94931	28.110313	-11.743641	97.336426	31.66717	37.63385	101.535378	29.8887415	12.9451045	99.435902	-70.8218135	15.3689795	108.462718
-26.094866	40.52615	105.615364	-20.237839	14.17467	103.809914	28.414768	-11.74506	97.641663	32.038582	37.680389	101.803055	30.226675	12.9676645	99.722359	-70.702353	15.3816755	107.897469
-23.995602	40.037411	105.040146	-19.864046	14.314657	103.406563	28.868458	-11.676435	97.774178	32.559586	37.956093	101.974342	30.714022	13.139829	99.87426	-70.442114	15.489485	106.938866
-22.39134	39.506069	104.576851	-19.622086	14.460399	103.161873	29.127968	-11.508092	97.732635	32.818909	38.294758	102.02726	30.9734385	13.393333	99.8799475	-70.2176105	15.527465	106.4437985
-20.905062	38.985603	104.212486	-19.444939	14.64521	102.97406	29.369217	-11.336818	97.703369	33.058941	38.628109	102.007248	31.214079	13.6456455	99.8553085	-70.103957	15.6447745	106.0928115
-19.399637	38.371361	103.894196	-19.328386	14.83881	102.873314	29.54714	-11.191078	97.812798	33.261421	38.926769	101.956795	31.4042805	13.8678455	99.8847965	-70.0610525	15.8097745	105.8618315
-17.863899	37.674076	103.613998	-19.240644	14.996646	102.88398	29.705709	-11.151536	97.971298	33.406517	39.123505	101.854752	31.556113	13.9859845	99.913025	-70.037401	16.0073075	105.854935
-16.347223	36.945499	103.319977	-19.215765	15.126472	102.936516	29.723623	-11.185536	98.250267	33.491508	39.19236	101.703117	31.6075655	14.003412	99.976692	-70.0390955	16.249532	105.89634
-14.742761	36.082024	103.031967	-19.19088	15.200865	103.08316	29.65798	-11.269179	98.624275	33.546768	39.131603	101.461533	31.602374	13.931212	100.042904	-69.984134	16.470518	106.123416
-12.393163	34.706787	102.719482	-19.199171	15.217176	103.412994	29.517408	-11.608657	99.371307	33.668213	38.885193	101.158051	31.5928105	13.638268	100.264679	-69.9911525	16.796084	106.561309
-10.697887	33.692772	102.65564	-19.178429	15.163499	103.715263	29.410543	-11.892855	99.890503	33.790039	38.657196	101.087059	31.600291	13.3821705	100.488781	-69.957149	16.9448275	106.941745
-9.044872	32.671181	102.635811	-19.113731	15.024045	104.007759	29.304754	-12.247578	100.434639	33.979446	38.347527	101.042297	31.6421	13.0499745	100.738468	-69.869562	16.9981155	107.27705
-7.319082	31.622622	102.603004	-19.048347	14.88303	104.236069	29.269356	-12.618615	100.915237	34.178806	38.025257	101.025238	31.724081	12.703321	100.9702375	-69.820775	17.062739	107.5019005
-5.578817	30.581436	102.614464	-18.961454	14.743057	104.376198	29.241627	-12.919833	101.242676	34.395794	37.737362	101.095673	31.8187105	12.4087645	101.1691745	-69.7416185	17.0773495	107.5832215
-3.761237	29.555792	102.558014	-18.845654	14.604847	104.406288	29.249969	-13.119157	101.456367	34.606632	37.544189	101.241745	31.9283005	12.212516	101.349056	-69.6196085	16.997178	107.46352
-1.932175	28.552645	102.548386	-18.675604	14.531565	104.323448	29.389519	-13.21432	101.565025	34.847218	37.434734	101.541077	32.1183685	12.110207	101.553051	-69.4695765	16.952923	107.093845
0.893622	27.08934	102.705833	-18.360619	14.559846	104.045799	29.710796	-13.081299	101.735474	35.332203	37.623112	102.552261	32.5214995	12.2709065	102.1438675	-69.2427375	16.8487855	105.9477305
2.756192	26.101238	102.930702	-18.181194	14.644964	103.672585	30.053352	-12.896029	102.045311	35.662594	37.844009	103.728958	32.857973	12.47399	102.8871345	-69.220361	16.815938	104.4580355
4.626729	25.190443	103.201767	-17.986614	14.850534	103.171349	30.492174	-12.581308	102.591873	35.811996	38.00555	105.370972	33.152085	12.712121	103.9814225	-69.125313	16.988947	102.3612755
6.45284	24.241823	103.767159	-17.8123	15.189441	102.843979	30.948553	-12.073601	103.533592	35.841656	38.290188	107.109436	33.3951045	13.1082935	105.321514	-69.0197045	17.2705885	100.366444
8.190664	23.283014	104.646812	-17.528101	15.588387	102.944542	31.50816	-11.741756	104.735992	36.154659	38.643459	108.778122	33.8314095	13.4508515	106.757057	-68.8876115	17.7259225	99.132027
9.854939	22.210373	105.638779	-17.199947	15.879668	103.148483	32.037251	-11.521797	106.236198	36.490208	38.868462	110.432121	34.2637295	13.6733325	108.3341595	-68.6636235	18.0860035	97.9628065
11.405168	21.102003	106.774391	-16.835289	16.119652	103.363312	32.592049	-11.286427	107.863602	36.800564	39.184071	112.051201	34.6963065	13.948822	109.9574015	-68.3668845	18.290482	96.7692225
13.593991	19.344749	108.297028	-16.158102	16.243626	103.579758	33.470268	-10.945163	109.960541	37.236195	39.630447	114.276382	35.3532315	14.342642	112.1184615	-67.6694355	18.14461	95.0410545
14.90799	18.158993	109.10199	-15.653231	16.237198	103.698624	34.04348	-10.709287	110.960861	37.537331	39.866447	115.377617	35.7904055	14.57858	113.169239	-67.0968675	17.895816	94.228009
16.077562	16.960014	109.778725	-15.163919	16.216585	103.959152	34.611313	-10.533463	111.677078	37.856571	40.041138	116.13282	36.233942	14.7538375	113.904949	-66.56178	17.6793325	94.013355
17.150003	15.736504	110.361862	-14.770712	16.302057	104.221748	35.046177	-10.334149	112.293839	38.105984	40.216614	116.705002	36.5760805	14.9412325	114.4994205	-66.1175045	17.6628815	93.9440755
17.978466	14.588952	110.922112	-14.470284	16.507175	104.612801	35.394814	-10.051553	112.928093	38.345779	40.505939	117.193626	36.8702965	15.227193	115.0608595	-65.8108645	17.787157	94.1647425
18.611931	13.399938	111.561272	-14.215491	16.726194	105.137039	35.709526	-9.783902	113.531433	38.535149	40.796108	117.717087	37.1223375	15.506103	115.62426	-65.5533195	17.946285	94.649818
19.072765	12.194823	112.17083	-14.008071	16.925406	105.719292	35.933605	-9.522301	114.05938	38.746548	41.023533	118.290184	37.3400765	15.750616	116.174782	-65.3562185	18.100196	95.263802
19.441015	10.441363	112.946655	-13.77234	17.21471	106.64904	36.333008	-9.107525	114.65229	39.043507	41.458786	119.15728	37.6882575	16.1756305	116.904785	-65.2329375	18.2537895	96.393295
19.496788	9.278995	113.29538	-13.596122	17.414423	107.141731	36.60326	-8.781407	114.94101	39.211216	41.826408	119.530151	37.907238	16.5225005	117.2355805	-65.099482	18.3063455	97.0478815
19.431799	8.083186	113.413033	-13.450471	17.669569	107.450439	36.820164	-8.4951	115.161148	39.390408	42.125492	119.586456	38.105286	16.815196	117.373802	-65.006228	18.523942	97.527076
19.22616	6.922472	113.365082	-13.254521	17.856556	107.622398	37.011452	-8.264806	115.303596	39.577606	42.343925	119.333244	38.294529	17.0395595	117.31842	-64.803571	18.6735525	97.926376
18.84251	5.724228	113.295029	-13.042366	17.990295	107.738922	37.215649	-8.133453	115.409683	39.825474	42.512131	118.935242	38.5205615	17.189339	117.1724625	-64.6052935	18.791251	98.3053815
18.334843	4.498793	113.243248	-12.800837	18.036657	107.90609	37.401352	-8.078563	115.575111	40.130219	42.571468	118.392113	38.7657855	17.2464525	116.983612	-64.3674595	18.8268615	98.828568
17.661808	3.343572	113.193848	-12.547459	18.045774	108.144363	37.608135	-8.084547	115.711723	40.437954	42.604031	117.713928	39.0230445	17.259742	116.7128255	-64.1179625	18.831806	99.5759005
16.385838	1.652547	113.293503	-12.180831	17.999582	108.666969	37.884914	-8.110277	115.934387	40.843605	42.536308	116.480698	39.3642595	17.2130155	116.2075425	-63.7259215	18.7861485	101.1263955
15.389591	0.589731	113.412407	-11.930844	17.909189	109.095848	38.047459	-8.176384	116.159454	41.188213	42.426445	115.487984	39.617836	17.1250305	115.823719	-63.479524	18.6933475	102.367977
14.5807	-0.537697	113.510765	-11.748678	17.776205	109.527802	38.239201	-8.268452	116.431343	41.344891	42.242706	114.62928	39.792046	16.987127	115.5303115	-63.289402	18.565283	103.5252925
13.067004	-1.307512	113.963745	-11.586422	17.519714	109.982124	38.388271	-8.421402	116.67215	41.485794	41.959782	113.943192	39.9370325	16.76919	115.307671	-63.1098765	18.270238	104.656577
11.766407	-2.075388	114.322449	-11.439451	17.191151	110.41626	38.526062	-8.565789	116.991341	41.550362	41.608036	113.386742	40.038212	16.5211235	115.1890415	-62.917114	17.8611785	105.6434785
10.657487	-2.912315	114.574852	-11.326947	16.869709	110.826111	38.689266	-8.72464	117.418434	41.543465	41.294254	113.140884	40.1163655	16.284807	115.279659	-62.7702595	17.454611	106.372563
9.227764	-3.531849	114.883659	-11.289181	16.519194	111.191093	38.833649	-8.875263	117.850731	41.567341	41.126858	113.269409	40.200495	16.1257975	115.56007	-62.778857	16.9125905	106.822116
6.951116	-3.996513	114.955475	-11.262695	16.090771	111.511208	38.975967	-9.052192	118.211731	41.611412	41.060791	113.930931	40.2936895	16.0042995	116.071331	-62.8190795	16.1772425	106.951085
5.144955	-4.083689	114.750435	-11.271479	16.036022	111.523605	39.032166	-9.043536	118.047318	41.594635	41.184425	114.449539	40.3134005	16.0704445	116.2484285	-62.8563585	16.0015995	106.7987815
3.548637	-4.068001	114.218033	-11.274751	16.180683	111.445999	39.066891	-8.851206	117.665695	41.591209	41.415794	114.802483	40.32905	16.282294	116.234089	-62.878552	16.079072	106.657909
1.886454	-3.943701	113.620438	-11.262358	16.524605	111.327316	39.073936	-8.532665	117.149147	41.56279	41.771664	115.026604	40.318363	16.6194995	116.0878755	-62.843079	16.4297105	106.5667565
0.153249	-3.675006	112.948296	-11.302488	16.997501	111.194695	39.063396	-8.146836	116.531754	41.508644	42.148293	115.141281	40.28602	17.0007285	115.8365175	-62.890996	16.9942735	106.5528725
-1.634761	-3.293408	112.376404	-11.36982	17.438135	111.117325	38.982903	-7.750548	115.950882	41.429024	42.513958	115.173233	40.2059635	17.381705	115.5620575	-62.9456035	17.494565	106.6725925
-3.515012	-2.849578	111.946991	-11.428895	17.81827	111.099556	38.900421	-7.438937	115.466881	41.379078	42.776756	115.047684	40.1397495	17.6689095	115.2572825	-62.9975395	17.9676305	106.9418295
-6.439184	-2.145267	111.597969	-11.492063	18.234777	111.191223	38.779022	-7.207355	114.977333	41.200657	42.862152	114.646446	39.9898395	17.8273985	114.8118895	-62.9739655	18.6421555	107.5705565
-8.443432	-1.603173	111.482986	-11.524055	18.425653	111.257256	38.679878	-7.203434	114.76638	41.623543	42.617939	114.02726	40.1517105	17.7072525	114.39682	-63.1998205	19.1440535	108.117692
-10.48762	-1.004095	111.387466	-11.555798	18.517801	111.261513	38.556664	-7.345895	114.528618	41.125805	42.6674	113.974953	39.8412345	17.6607525	114.2517855	-62.9528305	19.3748495	108.2712405
-12.54669	-0.393752	111.257324	-11.587977	18.524574	111.22718	38.404343	-7.568096	114.188637	41.559227	42.287125	113.318695	39.981785	17.3595145	113.753666	-63.157739	19.6896335	108.700694
-14.578094	0.246818	111.019669	-11.648921	18.4916	111.080238	38.221867	-7.785642	113.774788	41.050659	42.133572	112.819305	39.636263	17.173965	113.2970465	-62.934105	19.809235	108.8634295
-16.43734	0.765602	110.699844	-11.693031	18.347549	110.799446	38.070316	-8.075777	113.22229	40.983002	41.696648	111.715714	39.526659	16.8104355	112.469002	-62.912721	19.8846625	109.12989
-18.700544	1.676932	110.490417	-11.709579	18.032455	110.371658	37.951054	-8.408302	112.477829	40.7925	41.206947	110.360207	39.371777	16.3993225	111.419018	-62.790935	19.6655875	109.324298
-21.719849	2.824003	109.936119	-11.70556	17.353443	109.591904	37.855495	-8.944389	111.058846	40.499214	40.437473	107.838676	39.1773545	15.746542	109.448761	-62.5884745	18.960344	109.735047
-23.647478	3.659541	109.497246	-11.696112	16.704931	108.982292	37.84177	-9.321581	109.957977	40.133991	39.950359	106.26255	38.9878805	15.314389	108.1102635	-62.3801045	18.095473	109.8543205
-25.536236	4.551311	109.059158	-11.673735	15.998806	108.40638	37.829697	-9.699566	108.848892	39.902199	39.52335	104.706596	38.865948	14.911892	106.777744	-62.213418	17.08572	110.035016
-27.429688	5.532263	108.628319	-11.681374	15.334336	107.851875	37.825333	-10.05644	107.693527	39.594784	39.165043	103.336891	38.7100585	14.5543015	105.515209	-62.0728065	16.1143705	110.188541
-29.205099	6.608652	108.281876	-11.711081	14.707526	107.398079	37.795483	-10.355829	106.521729	39.312805	38.306736	102.339066	38.554144	13.9754535	104.4303975	-61.976306	15.4395985	110.3657605
-30.950624	7.818551	108.035973	-11.742724	14.186295	107.097122	37.725109	-10.564781	105.525276	39.003651	38.670284	101.537231	38.36438	14.0527515	103.5312535	-61.849828	14.3198385	110.6629905
-32.591499	9.136716	107.849075	-11.841323	13.721598	106.895042	37.628563	-10.719865	104.631248	38.731186	38.614338	101.223122	38.1798745	13.9472365	102.927185	-61.8625205	13.4959595	110.862899
-34.97168	11.337628	107.567848	-12.083534	13.27395	106.652428	37.407932	-10.710527	103.417778	38.485676	38.292385	101.455055	37.946804	13.790929	102.4364165	-62.113872	12.756971	110.8684395
-36.504269	12.927352	107.356216	-12.304698	13.16558	106.43914	37.204853	-10.535281	102.620438	38.20335	39.123127	101.658783	37.7041015	14.293923	102.1396105	-62.3134975	12.037237	110.7386695
-37.928005	14.559367	107.123398	-12.607405	13.267167	106.155899	36.980358	-10.21876	101.902245	37.916519	39.444653	101.90551	37.4484385	14.6129465	101.9038775	-62.6632485	11.9213875	110.4079205
-39.334724	16.276901	106.900642	-12.900027	13.401752	105.861595	36.731602	-9.801996	101.301086	37.521873	39.578758	102.14119	37.1267375	14.888381	101.721138	-62.9267915	11.915123	110.002052
-40.643196	17.933596	106.781349	-13.246176	13.586094	105.606102	36.492435	-9.400256	100.756729	37.191685	39.816933	102.360596	36.84206	15.2083385	101.5586625	-63.334412	11.9638495	109.6535415
-41.894829	19.588331	106.712273	-13.577196	13.704224	105.385849	36.197502	-9.043474	100.269363	36.811226	40.105999	102.812401	36.504364	15.5312625	101.540882	-63.658756	11.8771855	109.230816
-43.033497	21.197382	106.797791	-13.976185	13.81006	105.200668	35.855911	-8.727351	99.810303	36.339291	40.370251	103.177284	36.097601	15.82145	101.4937935	-64.049971	11.79867	108.9075425
-44.621777	23.504295	107.213364	-14.593883	13.878554	105.146912	35.241215	-8.425525	99.178543	35.684544	40.704708	103.588066	35.4628795	16.1395915	101.3833045	-64.6506455	11.6175165	108.9105195
-45.545422	24.980982	107.570198	-15.092007	13.886994	105.124496	34.706352	-8.293374	98.755493	35.247242	40.771805	103.784904	34.976797	16.2392155	101.2701985	-65.160811	11.5347725	108.9787935
-46.011131	26.49358	108.034149	-15.605254	13.900529	105.105736	34.168823	-8.197327	98.286507	34.69062	41.29892	103.84108	34.4297215	16.5507965	101.0637935	-65.6402295	11.2502615	109.1476785
-47.096218	27.705627	108.170006	-16.116329	13.887703	104.972992	33.657532	-8.133891	97.854401	34.154503	41.338585	103.742805	33.9060175	16.602347	100.798603	-66.1386755	11.173059	109.147381
-47.69976	28.694323	108.015038	-16.534782	13.889229	104.728844	33.171059	-8.118251	97.515755	33.660732	40.895237	103.439461	33.4158955	16.388493	100.477608	-66.4854595	11.389965	108.98008
-48.398872	30.109436	107.934952	-16.98328	13.859169	104.430542	32.765881	-8.200884	97.222015	33.241699	40.850697	103.0774	33.00379	16.3249065	100.1497075	-66.97035	11.3934315	108.7113765
-48.824657	31.20451	107.678894	-17.23229	13.661094	103.972961	32.43219	-8.351653	96.898117	32.8941	41.196079	102.680504	32.663145	16.422213	99.7893105	-67.127725	10.899975	108.1566115
-49.340065	32.663811	107.416931	-17.655426	13.416708	103.497864	31.902447	-8.609709	96.547928	32.454723	40.945301	102.19709	32.178585	16.167796	99.372509	-67.489437	10.66562	107.623219
-49.52977	33.499477	107.329071	-17.995392	13.269277	103.375648	31.645473	-8.874227	96.405449	32.12793	40.748657	101.944328	31.8867015	15.937215	99.1748885	-67.8774855	10.601339	107.5764075
-49.614491	34.251846	107.311211	-18.362839	13.056296	103.355156	31.256834	-9.157492	96.444878	31.743088	40.513439	101.689896	31.499961	15.6779735	99.067387	-68.225639	10.4346185	107.642925
-49.651672	34.921162	107.295433	-18.824942	12.848849	103.388855	30.80508	-9.522437	96.580193	31.377188	40.189476	101.473061	31.091134	15.3335195	99.026627	-68.741018	10.3641785	107.751083
-49.555851	35.491856	107.280495	-19.223093	12.579189	103.438614	30.404711	-9.9319	96.723053	31.017887	39.860695	101.444832	30.711299	14.9643975	99.0839425	-69.157485	10.1939805	107.7932855
-49.366142	35.952396	107.207703	-19.571186	12.29103	103.468361	30.079988	-10.29367	96.887871	30.782335	39.552479	101.38662	30.4311615	14.6294045	99.1372455	-69.5735335	9.9526555	107.7994765
-49.068428	36.349205	107.066391	-19.765278	12.056446	103.37188	29.861689	-10.619636	96.910492	30.596203	39.253029	101.43808	30.228946	14.3166965	99.174286	-69.759502	9.7961955	107.569474
-48.400848	36.805908	106.841209	-19.974445	11.75563	103.074608	29.627155	-10.920897	96.622002	30.480762	38.916092	101.382767	30.0539585	13.9975975	99.0023845	-70.0028485	9.5136625	107.1468315
-47.887428	37.075874	106.709946	-20.059034	11.678433	102.880157	29.520359	-11.023583	96.366119	30.365654	38.775394	101.361702	29.9430065	13.8759055	98.8639105	-70.0610745	9.4809605	106.8964035
-47.237438	37.234631	106.640099	-19.927299	11.421823	102.638481	29.391369	-11.045469	96.175423	30.276209	38.71616	101.377419	29.833789	13.8353455	98.776421	-69.688387	9.0083005	106.500541
-46.541115	37.294216	106.661369	-20.08283	11.443879	102.633667	29.269636	-11.03793	96.127548	30.125158	38.675137	101.628563	29.697397	13.8186035	98.8780555	-69.863057	9.0691545	106.3892785
-45.793911	37.271912	106.722954	-20.518467	11.651439	102.832748	29.122957	-11.080791	96.160217	30.012714	38.636986	101.870941	29.5678355	13.7780975	99.015579	-70.6047695	9.5247805	106.649917
-44.997704	37.115402	106.806145	-20.688572	11.594501	102.899445	28.950569	-11.181504	96.113792	29.942142	38.524826	101.976219	29.4463555	13.671661	99.0450055	-70.8234995	9.517341	106.7538845
-44.123367	36.853172	106.813362	-20.799896	11.533186	102.893738	28.793312	-11.324687	95.987114	29.884609	38.365643	102.023277	29.3389605	13.520478	99.0051955	-70.9387525	9.545894	106.7822805
-42.706879	36.30204	106.586647	-20.621344	11.269823	102.704872	28.545071	-11.512076	95.911858	29.844437	38.131454	101.904007	29.194754	13.309689	98.9079325	-70.437442	9.229957	106.5018115
-41.670162	35.85746	106.313965	-20.63764	11.259109	102.711617	28.468916	-11.725942	96.018684	29.841644	37.928711	101.729691	29.15528	13.1013845	98.8741875	-70.43056	9.4168335	106.5490465
-40.609314	35.330917	105.827606	-20.733208	11.24316	102.782646	28.456503	-12.101891	96.333893	29.819689	37.668552	101.501396	29.138096	12.7833305	98.9176445	-70.604512	9.7029895	106.6476475
-39.467777	34.751579	105.142006	-20.801331	11.20449	102.880455	28.344198	-12.613034	96.928207	29.82921	37.283913	100.936089	29.086704	12.3354395	98.932148	-70.689366	10.0735405	106.828762
-38.353996	34.073071	104.448212	-21.111282	11.240739	103.151855	28.17305	-13.33606	97.84156	29.777489	36.651669	100.224098	28.9752695	11.6578045	99.032829	-71.1978335	10.8236735	107.270881
-37.180813	33.303204	103.709724	-21.209053	10.88882	103.318344	27.905127	-14.196467	98.904488	29.758995	35.828064	99.518112	28.832061	10.8157985	99.2113	-71.250167	10.9618415	107.425388
-35.89957	32.441078	103.12471	-21.351746	10.284072	103.61512	27.683475	-15.212523	100.398598	29.812309	34.791702	99.036057	28.747892	9.7895895	99.7173275	-71.451384	10.7785545	107.5129125
-33.939274	31.0532	102.49369	-21.605862	9.13634	104.041733	27.278605	-16.754196	102.437256	29.969421	33.265995	99.095398	28.624013	8.2558995	100.766327	-71.835737	10.0167805	107.317139
-32.636532	30.119726	102.2015	-21.814165	8.307542	104.361023	27.120777	-17.692083	103.628281	30.033642	32.351768	99.346153	28.5772095	7.3298425	101.487217	-72.2055395	9.2852415	107.234829
-31.195602	29.294529	102.107597	-21.950947	7.56779	104.677368	26.955648	-18.517769	104.609421	30.089083	31.585821	99.75827	28.5223655	6.534026	102.1838455	-72.4242595	8.601554	107.1708905
-29.75281	28.585165	102.203857	-22.065264	7.003514	104.992233	26.867405	-19.14089	105.348549	30.158165	30.99806	100.357056	28.512785	5.928585	102.8528025	-72.643313	8.078443	107.1316635
-28.281277	27.937353	102.490822	-22.107973	6.57955	105.183556	26.837938	-19.535307	105.769684	30.306765	30.673998	101.388237	28.5723515	5.5693455	103.5789605	-72.7882975	7.5897545	106.7881515
-26.705271	27.443907	102.968132	-22.128288	6.339786	105.340179	26.909822	-19.677279	105.891457	30.524292	30.659204	102.603165	28.717057	5.4909625	104.247311	-72.973633	7.1886095	106.433047
-25.2078	27.06571	103.645874	-22.128836	6.272326	105.460648	27.006367	-19.60998	105.866913	30.760098	30.797356	103.996361	28.8832325	5.593688	104.931637	-73.1409045	6.950964	105.989659
-22.96224	26.522329	104.956566	-22.094049	6.329585	105.564346	27.211588	-19.202925	105.287659	31.118649	31.280252	106.56221	29.1651185	6.0386635	105.9249345	-73.3532165	6.6205065	105.2037575
-21.491198	26.22459	105.930153	-22.072527	6.579082	105.66951	27.387445	-18.803024	104.876968	31.323353	31.644625	108.234261	29.355399	6.4208005	106.5556145	-73.500453	6.7373635	104.7834055
-20.052134	25.898376	106.878471	-22.078093	6.946075	105.869743	27.509542	-18.314913	104.398026	31.497252	32.012024	109.744087	29.503397	6.8485555	107.0710565	-73.659583	7.0435945	104.6684295
-18.741497	25.537691	107.526161	-22.046515	7.370975	106.059555	27.616411	-17.892242	104.25489	31.657749	32.339489	110.814377	29.63708	7.2236235	107.5346335	-73.73011	7.5183265	104.5844765
-17.382912	25.115173	107.805374	-22.037476	7.787395	106.135429	27.680279	-17.555862	104.376373	31.795603	32.654144	111.508072	29.737941	7.549141	107.9422225	-73.812893	8.025649	104.3286355
-16.066828	24.562811	107.883118	-22.035429	8.084617	106.111	27.781633	-17.324596	104.560486	31.857262	32.866051	112.019753	29.8194475	7.7707275	108.2901195	-73.8903055	8.3985065	103.9318805
-14.75886	23.861738	107.907188	-21.970686	8.219582	106.182564	27.939081	-17.213032	104.95195	31.985165	32.972874	112.377838	29.962123	7.879921	108.664894	-73.903495	8.559243	103.700234
-12.890228	22.618731	108.064636	-21.855551	8.240249	106.453407	28.211752	-17.322327	105.786774	32.331322	32.975231	112.87986	30.271537	7.826452	109.333317	-73.982639	8.654046	103.573497
-11.67865	21.656244	108.280479	-21.766026	8.147079	106.708923	28.340208	-17.525335	106.435219	32.573887	32.875835	113.279083	30.4570475	7.67525	109.857151	-73.9890995	8.618908	103.560695
-10.563505	20.550447	108.546577	-21.726627	8.027368	106.92704	28.387705	-17.744244	107.080101	32.803192	32.760326	113.736176	30.5954485	7.508041	110.4081385	-74.0487025	8.546695	103.4459415
-9.527488	19.44989	108.864128	-21.778004	7.914603	107.152321	28.44071	-17.90003	107.568451	32.978828	32.651234	114.279686	30.709769	7.375602	110.9240685	-74.265777	8.453604	103.3805735
-8.513962	18.251221	109.190384	-21.574154	7.662047	107.305161	28.47274	-18.009653	107.999146	33.125645	32.546131	114.852676	30.7991925	7.268239	111.425911	-73.9475005	8.055855	103.184411
-7.691953	17.028982	109.562241	-21.878294	7.863358	107.712982	28.475723	-18.054312	108.457527	33.280869	32.449703	115.366638	30.878296	7.1976955	111.9120825	-74.634884	8.5290205	103.5138815
-6.862013	15.730606	109.875633	-21.91987	7.935805	108.010658	28.503613	-18.100058	108.85714	33.376358	32.42606	115.849945	30.9399855	7.163001	112.3535425	-74.7797255	8.708609	103.6677735
-5.767697	13.610005	110.256935	-21.921345	8.123898	108.463562	28.573111	-18.144789	109.52433	33.563797	32.448227	116.499374	31.068454	7.151719	113.011852	-74.911144	9.096077	103.915272
-5.178329	12.200965	110.440971	-21.855099	8.238691	108.738029	28.655392	-18.222145	110.079666	33.718403	32.439461	116.7537	31.1868975	7.108658	113.416683	-74.8970955	9.368724	104.059375
-4.62271	10.648393	110.564674	-21.788332	8.383597	108.953308	28.730211	-18.329567	110.718956	33.861248	32.438599	116.879593	31.2957295	7.054516	113.7992745	-74.8723935	9.712678	104.1073415
-4.196984	9.051546	110.663414	-21.729853	8.511474	109.109009	28.807608	-18.42123	111.399971	34.049137	32.410778	116.820396	31.4283725	6.994774	114.1101835	-74.8880785	10.028174	104.1078345
-3.865211	7.420711	110.723099	-21.67135	8.585533	109.224937	28.87038	-18.507568	112.14949	34.196846	32.35183	116.591988	31.533613	6.922131	114.370739	-74.876313	10.248935	104.079135
-3.623994	5.729651	110.814621	-21.585148	8.673727	109.329842	28.896696	-18.576059	112.819061	34.305752	32.298069	116.233078	31.601224	6.861005	114.5260695	-74.77152	10.486449	104.1336145
-3.510424	4.052488	110.939201	-21.521551	8.769467	109.422531	28.916389	-18.589182	113.52253	34.42194	32.248833	115.710068	31.6691645	6.8298255	114.616299	-74.7122665	10.7091085	104.228763
-3.539727	1.557646	111.262856	-21.395905	8.94605	109.60321	28.971859	-18.5378	114.568031	34.498478	32.175186	114.749352	31.7351685	6.818693	114.6586915	-74.5269785	11.073407	104.5477285
-3.661001	0.009172	111.563622	-21.318682	9.072314	109.74202	29.004427	-18.409046	115.130547	34.508434	32.162945	114.142395	31.7564305	6.8769495	114.636471	-74.3937945	11.2676785	104.847569
-3.895393	-1.532855	111.910835	-21.267452	9.126986	109.915733	29.042637	-18.285271	115.631416	34.4921	32.140427	113.572517	31.7673685	6.927578	114.6019665	-74.3022725	11.326394	105.2294995
-4.209278	-2.995569	112.251091	-21.173979	9.204053	110.088303	29.125443	-18.173433	116.032455	34.468334	32.106705	113.096275	31.7968885	6.966636	114.564365	-74.1448465	11.44147	105.612241
-4.559489	-4.352183	112.540543	-21.105526	9.238086	110.232162	29.236683	-18.057066	116.290939	34.478065	32.119602	112.794006	31.857374	7.031268	114.5424725	-74.068426	11.444904	105.9218515
-5.004398	-5.650925	112.775124	-20.947592	9.267146	110.307053	29.382225	-17.957369	116.495239	34.506599	32.13641	112.476791	31.944412	7.0895205	114.486015	-73.839596	11.4447715	106.128091
-5.515555	-6.835674	112.935326	-20.811214	9.333211	110.314468	29.562389	-17.842623	116.625427	34.546028	32.166245	112.225845	32.0542085	7.161811	114.425636	-73.6766365	11.504611	106.2033
-6.351824	-8.412798	113.0411	-20.539171	9.416286	110.307083	29.905151	-17.658623	116.619728	34.67495	32.291538	111.834061	32.2900505	7.3164575	114.2268945	-73.3683925	11.5161145	106.3872715
-6.98775	-9.336536	113.054451	-20.346001	9.477974	110.244225	30.137318	-17.534681	116.566643	34.734161	32.326843	111.427132	32.4357395	7.396081	113.9968875	-73.1277415	11.559867	106.4915625
-7.666884	-10.13425	112.947212	-20.131191	9.517975	110.134674	30.400774	-17.404846	116.368103	34.748772	32.384609	111.051414	32.574773	7.4898815	113.7097585	-72.837155	11.5460685	106.5595895
-8.344726	-10.85769	112.709824	-19.970257	9.55858	109.997574	30.648592	-17.2896	116.048752	34.808708	32.435757	110.684479	32.72865	7.5730785	113.3666155	-72.669164	11.5440815	106.6285325
-9.153908	-11.447087	112.437233	-19.797821	9.576416	109.851387	30.828476	-17.213266	115.729698	34.88002	32.447025	110.321426	32.854248	7.6168795	113.025562	-72.44989	11.5359525	106.677212
-10.017	-11.910809	112.213264	-19.616669	9.691302	109.710991	31.006218	-17.116583	115.35981	34.957428	32.492619	109.915558	32.981823	7.688018	112.637684	-72.215161	11.694586	106.784298
-10.91946	-12.248109	112.01339	-19.435658	9.829506	109.591225	31.191809	-17.006634	115.092613	35.034744	32.530872	109.429024	33.1132765	7.762119	112.2608185	-71.9845925	11.896893	106.9216315
-12.306242	-12.493706	111.924255	-19.13928	9.991136	109.503975	31.499058	-16.949467	114.917114	35.186367	32.462795	108.773087	33.3427125	7.756664	111.8451005	-71.6212725	12.225608	107.1628495
-13.273404	-12.548451	111.944344	-18.89189	10.02669	109.491158	31.685247	-17.016861	114.959633	35.310188	32.374428	108.438782	33.4977175	7.6787835	111.6992075	-71.2814975	12.3745965	107.2831085
-14.257662	-12.47114	111.990532	-18.693232	9.976685	109.511139	31.866762	-17.190712	115.074966	35.433544	32.212795	108.154655	33.650153	7.5110415	111.6148105	-71.036617	12.4423285	107.4074675
-15.309164	-12.319079	111.913513	-18.531639	9.834257	109.51638	31.956831	-17.382242	115.109779	35.551373	31.969255	107.860886	33.754102	7.2935065	111.4853325	-70.81738	12.3750075	107.5474275
-16.377478	-12.083143	111.692719	-18.385489	9.631325	109.445015	31.949886	-17.559809	114.88298	35.631115	31.728088	107.588425	33.7905005	7.0841395	111.2357025	-70.5614785	12.1785105	107.6543275
-17.448448	-11.702306	111.303238	-18.271387	9.515821	109.328972	31.957462	-17.67206	114.488327	35.676311	31.583231	107.428551	33.8168865	6.9555855	110.958439	-70.3596605	12.0760565	107.699505
-18.525217	-11.205471	110.796036	-18.201212	9.583114	109.191933	31.948471	-17.66514	113.996971	35.73011	31.5842	107.391533	33.8392905	6.95953	110.694252	-70.2417145	12.206698	107.689614
-20.136332	-10.058418	110.053848	-18.130207	10.013453	108.973251	31.917269	-17.327032	113.223854	35.763245	32.058983	107.438423	33.840257	7.3659755	110.3311385	-70.100671	12.6609305	107.6153635
-21.215687	-9.136226	109.576431	-18.072489	10.432273	108.823944	31.917057	-17.020012	112.678932	35.795979	32.442528	107.449051	33.856518	7.711258	110.0639915	-70.001496	13.153288	107.5838965
-22.30545	-8.176879	109.094238	-17.991854	10.847584	108.632622	31.926695	-16.708479	112.18634	35.827015	32.856388	107.432594	33.876855	8.0739545	109.809467	-69.860563	13.6212135	107.455777
-23.381344	-7.023661	108.64679	-17.990837	11.233607	108.475723	31.907955	-16.404764	111.721458	35.87352	33.195732	107.417	33.8907375	8.395484	109.569229	-69.8724115	14.07173	107.382217
-24.443825	-5.918798	108.241608	-17.922766	11.535411	108.267609	31.917624	-16.149321	111.269043	35.909698	33.492428	107.326172	33.913661	8.6715535	109.2976075	-69.759193	14.3992685	107.2376105
-25.52453	-4.783086	107.846451	-17.805422	11.706127	108.058586	31.953569	-15.987496	110.803246	35.963066	33.671909	107.089424	33.9583175	8.8422065	108.946335	-69.5691615	14.5700475	107.170837
-26.513975	-3.585855	107.564903	-17.646481	11.793503	107.857765	32.003166	-15.869169	110.379051	36.001091	33.735058	106.745682	34.0021285	8.9329445	108.5623665	-69.2950905	14.6540615	107.1531635
-28.045544	-1.746169	107.355568	-17.417112	11.800166	107.686104	32.162926	-15.85017	110.019707	36.086105	33.77314	106.182159	34.1245155	8.961485	108.100933	-68.9587395	14.638847	107.271275
-28.988886	-0.448868	107.336388	-17.312403	11.757406	107.660141	32.216957	-15.910828	109.933075	36.168526	33.753471	105.885735	34.1927415	8.9213215	107.909405	-68.8175475	14.5934905	107.410877
-30.002666	0.866631	107.300659	-17.269875	11.595759	107.650291	32.195766	-16.057577	109.885063	36.20277	33.581806	105.620407	34.199268	8.7621145	107.752735	-68.739018	14.4294035	107.547847
-30.999401	2.219271	107.194199	-17.287476	11.362308	107.617043	32.111732	-16.301647	109.829117	36.208721	33.330975	105.373596	34.1602265	8.514664	107.6013565	-68.7351785	14.209952	107.6327295
-31.933617	3.617642	107.062111	-17.33514	11.06599	107.542465	31.952461	-16.554804	109.649673	36.205173	33.030697	105.1483	34.078817	8.2379465	107.3989865	-68.749097	13.8940335	107.6859435
-32.808487	5.046966	106.848457	-17.343918	10.733852	107.415329	31.761921	-16.803984	109.280685	36.180305	32.673035	104.923058	33.971113	7.9345255	107.1018715	-68.658949	13.5331785	107.7287865
-33.629948	6.543982	106.563652	-17.378212	10.42505	107.23027	31.577969	-17.026005	108.673981	36.166286	32.380642	104.653572	33.8721275	7.6773185	106.6637765	-68.6285515	13.1727815	107.7967635
-34.861912	8.900549	106.098488	-17.392601	10.071246	106.768372	31.319511	-17.291304	107.192352	36.043407	32.038979	104.075096	33.681459	7.3738375	105.633724	-68.466661	12.7686545	107.90302
-35.629974	10.560653	105.725876	-17.396515	10.00281	106.282028	31.125238	-17.327019	105.965973	35.937603	31.906076	103.482834	33.5314205	7.2895285	104.7244035	-68.3244505	12.7160915	107.8396525
-36.28904	12.307015	105.28759	-17.398285	10.020693	105.695389	30.902798	-17.278919	104.629341	35.805717	31.90987	102.702354	33.3542575	7.3154755	103.6658475	-68.1508275	12.7259105	107.7249305
-36.869179	14.078003	104.865852	-17.407532	10.156342	105.078461	30.667349	-17.170534	103.370926	35.672508	31.983025	101.775398	33.1699285	7.4062455	102.573162	-67.9849925	12.9064385	107.58376
-37.423706	15.886045	104.513313	-17.42259	10.289536	104.490471	30.41872	-17.059195	102.294945	35.478271	32.010693	100.737617	32.9484955	7.475749	101.516281	-67.7936755	13.103323	107.464661
-37.887814	17.645674	104.200409	-17.494307	10.403063	104.003761	30.193094	-16.988756	101.445091	35.247471	32.055347	99.877014	32.7202825	7.5332955	100.6610525	-67.7088965	13.2728305	107.3464695
-38.329071	19.439415	103.958916	-17.621174	10.447285	103.663292	29.935827	-17.023272	100.875214	35.051983	31.988297	99.360947	32.493905	7.4825125	100.1180805	-67.736253	13.4120575	107.2085035
-38.713963	22.053921	103.8517	-17.737732	10.283789	103.395287	29.600174	-17.241167	100.21521	34.971386	31.758472	99.327217	32.28578	7.2586525	99.7712135	-67.761244	13.3089255	107.0193605
-38.885998	23.803108	103.970932	-17.815327	10.189179	103.314552	29.393881	-17.346754	99.726959	34.970798	31.639614	99.799667	32.1823395	7.14643	99.763313	-67.8129935	13.231928	106.865791
-38.945423	25.542128	104.211151	-17.872046	10.187382	103.257561	29.203568	-17.319532	99.190712	35.060783	31.656996	100.56739	32.1321755	7.168732	99.879051	-67.8762675	13.206032	106.636071
-38.838074	27.290211	104.618851	-17.979675	10.368898	103.27449	29.074856	-17.100407	98.645432	35.167225	31.973824	101.963005	32.1210405	7.4367085	100.3042185	-68.0803905	13.3010875	106.2447615
-38.750992	29.026192	105.147995	-18.041281	10.712963	103.332283	28.943802	-16.742182	98.190849	35.392216	32.12447	102.997505	32.168009	7.691144	100.594177	-68.250571	13.734782	106.070389
-38.510098	30.761559	105.810478	-18.126684	11.237261	103.500473	28.837612	-16.28434	97.82473	35.590038	32.299053	104.339554	32.213825	8.0073565	101.082142	-68.467193	14.4671655	105.918804
-38.235409	32.306107	106.554565	-18.19145	11.811016	103.713264	28.723606	-15.802719	97.530487	35.812386	32.815361	105.398666	32.267996	8.506321	101.4645765	-68.650896	15.115711	105.9619515
-37.651142	34.472946	107.650612	-18.296291	12.781911	104.042122	28.469038	-14.939252	97.027496	36.089314	33.288609	106.766876	32.279176	9.1746785	101.897186	-68.871758	16.3891435	106.187058
-37.252407	35.831718	108.114563	-18.315495	13.421777	104.180351	28.370567	-14.509302	96.799171	36.26392	33.596104	107.399895	32.3172435	9.543401	102.099533	-68.9482335	17.300153	106.261169
-36.740044	37.006409	108.347084	-18.270134	14.029548	104.264191	28.301155	-14.213477	96.76059	36.436508	33.842106	107.660713	32.3688315	9.8143145	102.2106515	-68.9090995	18.2447815	106.3177305
-36.199001	37.985569	108.463669	-18.213554	14.486459	104.337524	28.21089	-14.037243	96.879791	36.587433	33.971039	107.793602	32.3991615	9.966898	102.3366965	-68.8262695	19.00602	106.3383515
-35.653835	38.761955	108.558418	-18.160179	14.749079	104.494095	28.205997	-14.045827	97.162071	36.774803	34.023987	107.976151	32.4904	9.98908	102.569111	-68.810758	19.509078	106.419079
-35.049309	39.286949	108.695793	-18.105471	14.893669	104.739532	28.233831	-14.212136	97.564873	36.960155	33.978168	108.191536	32.596993	9.883016	102.8782045	-68.807935	19.904322	106.6008595
-34.448208	39.594318	108.792542	-18.06443	14.894163	104.996338	28.197115	-14.438571	98.023552	37.128017	33.834663	108.314896	32.662566	9.698046	103.169224	-68.791426	20.09028	106.823452
-33.364304	39.755741	108.78186	-18.058365	14.822767	105.299019	28.091803	-14.81331	98.741653	37.237148	33.568985	108.394829	32.6644755	9.3778375	103.568241	-68.7812055	20.2676965	107.029797
-32.676174	39.674423	108.724304	-18.113253	14.734848	105.50882	28.012011	-15.068409	99.249191	37.23481	33.393845	108.49894	32.6234105	9.162718	103.8740655	-68.8499165	20.306978	107.1435745
-32.052567	39.446602	108.675179	-18.17927	14.639233	105.739807	27.877104	-15.346305	99.786934	37.309856	33.192924	108.641815	32.59348	8.9233095	104.2143745	-68.95202	20.3551565	107.2652395
-31.429539	39.093788	108.725128	-18.212404	14.577073	106.059036	27.806261	-15.680277	100.346848	37.392181	32.978794	108.844032	32.599221	8.6492585	104.59544	-69.024029	20.5048875	107.522632
-30.777559	38.614609	108.799805	-18.239161	14.491267	106.448624	27.647472	-15.962487	101.086029	37.521454	32.75404	109.106323	32.584463	8.3957765	105.096176	-69.062785	20.5867575	107.801072
-30.164619	38.026203	108.813904	-18.30991	14.422342	106.819168	27.55077	-16.387003	101.802536	37.651291	32.492493	109.345482	32.6010305	8.052745	105.574009	-69.2208505	20.791939	108.064327
-29.627663	37.306507	108.71489	-18.363304	14.289002	107.122444	27.392048	-16.810318	102.574074	37.73761	32.152184	109.411789	32.564829	7.670933	105.9929315	-69.291437	20.907071	108.2519565
-28.720608	36.099258	108.452209	-18.465805	13.995136	107.381424	27.110695	-17.464359	103.470573	37.777874	31.574675	109.34758	32.4442845	7.055158	106.4090765	-69.3758945	20.935114	108.3537715
-28.147926	35.14822	108.252586	-18.497456	13.745205	107.506332	26.979485	-17.9114	103.918854	37.847679	31.144936	109.203743	32.413582	6.616768	106.5612985	-69.408494	20.873642	108.4513655
-27.613842	34.183987	108.106636	-18.490442	13.481577	107.611656	26.884258	-18.319725	104.276443	37.895878	30.776464	109.182915	32.390068	6.2283695	106.729679	-69.370952	20.7347845	108.493633
-27.140703	33.094208	108.057297	-18.484718	13.276187	107.690193	26.793882	-18.645155	104.491684	37.982559	30.449259	109.227333	32.3882205	5.902052	106.8595085	-69.3576565	20.650322	108.5208775
-26.641727	32.032776	108.057228	-18.442968	13.108134	107.724747	26.719698	-18.882093	104.509483	38.120094	30.185362	109.32547	32.419896	5.6516345	106.9174765	-69.305832	20.5646335	108.5320175
-26.134575	30.923092	108.103645	-18.387205	13.070425	107.726181	26.680418	-18.985199	104.375862	38.238632	30.062511	109.516785	32.459525	5.538656	106.9463235	-69.233935	20.602194	108.5060385
-25.693113	29.844046	108.057976	-18.262905	13.149375	107.689301	26.709969	-18.982895	104.160378	38.387947	30.039406	109.606293	32.548958	5.5282555	106.8833355	-69.074768	20.7704945	108.4952665
-25.122822	28.142914	108.000435	-18.029741	13.276897	107.589104	26.821915	-18.819998	103.785912	38.621567	30.107529	109.63311	32.721741	5.6437655	106.709511	-68.781223	20.9100285	108.468697
-24.625767	26.910547	107.88858	-17.889959	13.375147	107.559433	26.949734	-18.716351	103.681984	38.756916	30.193504	109.74749	32.853325	5.7385765	106.714737	-68.633243	21.0117175	108.404129
-24.293341	25.627401	107.799911	-17.787298	13.409552	107.553169	27.074484	-18.669127	103.648636	38.878384	30.239626	109.950768	32.976434	5.7852495	106.799702	-68.55103	21.0338545	108.306636
-23.996405	24.254223	107.754944	-17.724627	13.405764	107.54818	27.175131	-18.628542	103.61866	38.970085	30.305084	110.262108	33.072608	5.838271	106.940384	-68.521862	20.973257	108.155976
-23.61256	22.799589	107.641777	-17.670364	13.364003	107.530045	27.280804	-18.593737	103.541855	39.069473	30.34481	110.578224	33.1751385	5.8755365	107.0600395	-68.5158665	20.8524695	108.0000505
-23.470945	21.326473	107.495071	-17.629831	13.32715	107.478142	27.402079	-18.526388	103.384041	39.142925	30.422094	110.889725	33.272502	5.947853	107.136883	-68.532164	20.706447	107.819401
-23.179426	19.761293	107.229721	-17.553429	13.348073	107.363258	27.55254	-18.358952	103.140434	39.227253	30.599712	111.152458	33.3898965	6.12038	107.146446	-68.4967545	20.575766	107.58007
-22.837799	17.355343	106.653404	-17.38335	13.525515	107.158577	27.858582	-17.960266	102.789757	39.358185	30.9737	111.350891	33.6083835	6.506717	107.070324	-68.3750835	20.544313	107.24683
-22.685917	15.62816	106.317604	-17.241207	13.702411	107.037994	28.037924	-17.672426	102.616753	39.4529	31.250265	111.354958	33.745412	6.7889195	106.9858555	-68.227826	20.6159025	107.0901325
-22.639265	13.853161	105.971275	-17.131369	13.920471	106.960144	28.161028	-17.424444	102.52755	39.521149	31.493769	111.269318	33.8410885	7.0346625	106.898434	-68.1038265	20.8062795	107.021854
-22.365974	11.791034	105.559395	-17.072544	14.136585	106.937477	28.268045	-17.206863	102.560829	39.568359	31.73675	111.191475	33.918202	7.2649435	106.876152	-68.06329	21.0082265	106.998802
-22.524748	9.908674	105.403923	-17.009975	14.318432	106.970009	28.376564	-17.049456	102.736198	39.594337	31.967623	111.070358	33.9854505	7.4590835	106.903278	-68.0054005	21.1777805	107.03674
-22.694775	7.894166	105.343155	-16.928934	14.441137	107.061279	28.456083	-16.955002	103.089378	39.609207	32.159245	110.836708	34.032645	7.6021215	106.963043	-67.890513	21.2801525	107.159515
-22.772915	5.733126	105.364716	-16.84337	14.569129	107.168404	28.540104	-16.922609	103.624298	39.606747	32.327148	110.368393	34.0734255	7.7022695	106.9963455	-67.7601655	21.4359885	107.3404625
-23.068653	2.40903	105.913712	-16.768721	14.799571	107.312408	28.687521	-16.918587	105.046417	39.55547	32.547874	108.855774	34.1214955	7.8146435	106.9510955	-67.6589375	21.7844985	107.6737205
-23.265335	0.118457	106.506241	-16.698368	14.860557	107.276138	28.915054	-16.87665	106.41069	39.399017	32.713795	107.416512	34.1570355	7.9185725	106.913601	-67.5537715	21.8025415	107.638675
-23.576836	-2.123799	107.509323	-16.622059	14.82146	107.259415	29.234684	-16.777264	107.971466	39.042442	32.897011	105.957458	34.138563	8.0598735	106.964462	-67.382681	21.5830465	107.554368
-23.819139	-4.356457	108.778831	-16.598343	14.558101	107.393692	29.612123	-16.695574	109.445595	38.690346	32.73539	104.421082	34.1512345	8.019908	106.9333385	-67.3479205	21.096294	107.8540455
-24.155634	-6.490856	110.269531	-16.575268	14.116484	107.585274	29.941555	-16.744072	110.701714	38.304836	32.330303	102.99276	34.1231955	7.7931155	106.847237	-67.2737315	20.4398525	108.323311
-24.381218	-8.56255	111.646568	-16.549006	13.481019	107.75013	30.137575	-16.940422	111.74028	37.919361	31.654621	102.006981	34.028468	7.3570995	106.8736305	-67.12648	19.6049385	108.6266295
-24.645279	-10.492229	112.784363	-16.537113	12.700793	107.923599	30.275482	-17.253206	112.671837	37.738796	30.988317	101.470413	34.007139	6.8675555	107.071125	-67.081365	18.5340305	108.776073
-25.11751	-13.17069	113.875053	-16.649336	11.661936	108.122131	30.329248	-17.781534	113.796555	37.657997	30.193237	101.343109	33.9936225	6.2058515	107.569832	-67.2922945	17.1180205	108.67443
-25.355461	-14.652454	114.366173	-16.698805	11.210837	108.184906	30.341599	-18.012856	114.161209	37.598938	29.91235	101.422264	33.9702685	5.949747	107.7917365	-67.3678785	16.471927	108.5780755
-25.64436	-15.81223	114.815376	-16.687077	11.020435	108.158043	30.357052	-18.084026	114.327431	37.527077	29.770908	101.319565	33.9420645	5.843441	107.823498	-67.3162185	16.197429	108.492588
-25.968651	-16.704754	115.159538	-16.658949	11.049936	108.06707	30.373367	-18.008461	114.379097	37.449211	29.793152	101.173309	33.911289	5.8923455	107.776203	-67.229187	16.2075265	108.357937
-26.218048	-17.374138	115.410706	-16.687929	11.175323	107.988914	30.38826	-17.893448	114.448639	37.392445	29.866692	101.09333	33.8903525	5.986622	107.7709845	-67.2662105	16.364024	108.2068435
-26.429049	-17.857004	115.530487	-16.626696	11.254858	107.968201	30.427889	-17.818743	114.498604	37.44783	29.976072	101.186058	33.9378595	6.0786645	107.842331	-67.1912515	16.4310515	108.094071
-26.651848	-18.172443	115.482376	-16.544567	11.256342	108.053276	30.498495	-17.858627	114.475487	37.560413	30.066023	101.487144	34.029454	6.103698	107.9813155	-67.118588	16.408986	108.1252365
-26.974606	-18.360081	115.161835	-16.453743	11.17022	108.200645	30.63418	-17.918299	114.354744	37.790901	30.233074	102.01709	34.2125405	6.1573875	108.185917	-67.1200265	16.1830525	108.215373
-27.224918	-18.214373	114.769379	-16.384089	11.12781	108.161247	30.720192	-17.947464	114.152504	37.906437	30.380768	102.276062	34.3133145	6.216652	108.214283	-67.0814925	16.038968	108.108211
-27.442337	-17.892466	114.348495	-16.298601	11.088106	108.076393	30.815216	-17.942753	113.892235	37.994949	30.51804	102.397644	34.4050825	6.2876435	108.1449395	-67.0022845	15.8885685	108.0078465
-27.576504	-17.386311	113.921165	-16.186903	11.104454	107.946518	30.937443	-17.91045	113.633087	38.106544	30.619434	102.33902	34.5219935	6.354492	107.9860535	-66.8957995	15.854416	107.9069825
-27.703316	-16.732122	113.415489	-16.042519	11.085659	107.727753	31.094181	-17.856207	113.381683	38.195621	30.725088	102.214706	34.644901	6.4344405	107.7981945	-66.729939	15.7368775	107.6573115
-27.771191	-15.980972	112.786804	-15.870968	11.016774	107.435356	31.318542	-17.801035	113.09742	38.2486	30.843527	102.123772	34.783571	6.521246	107.610596	-66.525507	15.512302	107.260116
-27.790833	-15.074306	111.936295	-15.685058	10.895777	107.056602	31.6035	-17.772219	112.784302	38.346298	30.938074	102.013351	34.974899	6.5829275	107.3988265	-66.345015	15.2086265	106.7143775
-27.813625	-13.470359	110.22509	-15.427062	10.661743	106.218407	32.029209	-17.763973	112.334335	38.503922	31.146755	102.052071	35.2665655	6.691391	107.193203	-66.1206895	14.632095	105.243611
-27.763227	-12.285618	108.779053	-15.297052	10.530958	105.465912	32.250881	-17.715315	111.90947	38.700031	31.25844	102.043549	35.475456	6.7715625	106.9765095	-66.06956	14.2903535	103.9553145
-27.740627	-10.87473	107.294693	-15.182531	10.489298	104.663467	32.451019	-17.583433	111.3834	38.809196	31.428183	102.024269	35.6301075	6.922375	106.7038345	-65.9951695	14.056221	102.6230995
-27.780622	-9.249894	105.98719	-15.079313	10.643227	103.908798	32.619549	-17.353807	110.820976	38.92268	31.6409	101.808777	35.7711145	7.1435465	106.3148765	-65.9297405	14.1429075	101.5027195
-27.762266	-7.454072	104.827286	-14.997576	10.90147	103.240013	32.782555	-17.018198	110.294281	38.981865	31.952116	101.480904	35.88221	7.466959	105.8875925	-65.877362	14.335981	100.5924335
-27.798954	-5.44026	103.91877	-14.962828	11.226727	102.691162	32.900734	-16.670013	109.805237	38.983383	32.315193	101.094856	35.9420585	7.82259	105.4500465	-65.8677145	14.630864	99.9322775
-27.912479	-3.288395	103.17308	-14.964376	11.561484	102.253029	32.923908	-16.360491	109.358803	38.974453	32.493618	100.596703	35.9491805	8.0665635	104.977753	-65.8779325	15.0564045	99.528305
-27.655357	0.180548	101.868797	-15.001966	11.893955	101.716171	32.812931	-16.054968	108.635757	38.828598	32.767063	99.883797	35.8207645	8.3560475	104.259777	-65.8246965	15.4318625	99.172565
-28.252169	2.579712	101.464188	-15.082702	12.006917	101.444221	32.719677	-15.9076	108.196297	38.699009	32.849648	99.562477	35.709343	8.471024	103.879387	-65.874747	15.54281	99.009055
-28.469446	5.117475	100.875893	-15.158022	12.127845	101.247719	32.659557	-15.748782	107.824409	38.569931	32.970379	99.396843	35.614744	8.6107985	103.610626	-65.930788	15.6448915	98.884812
-28.577827	7.802384	100.2686	-15.23267	12.234015	101.114967	32.61998	-15.615752	107.413086	38.440067	33.127548	99.283531	35.5300235	8.755898	103.3483085	-65.9953635	15.712132	98.8816255
-28.883076	10.554401	99.761497	-15.28722	12.331183	100.978912	32.604351	-15.483731	106.810608	38.280533	33.322525	99.143349	35.442442	8.919397	102.9769785	-66.016882	15.742969	98.9808455
-29.103111	13.429257	99.22081	-15.338074	12.458055	100.773575	32.580391	-15.311466	105.950256	38.110535	33.575256	98.834526	35.345463	9.131895	102.392391	-66.021611	15.784215	99.154759
-29.355368	16.451485	98.718781	-15.335381	12.656626	100.501419	32.598312	-15.086082	104.811226	37.948315	33.8946	98.334709	35.2733135	9.404259	101.5729675	-65.9440755	15.908993	99.4298705
-29.655266	21.173391	98.062294	-15.171411	13.027503	99.884232	32.742626	-14.667697	102.331207	37.835892	34.459282	96.915733	35.289259	9.8957925	99.62347	-65.632081	16.1592135	100.144994
-29.769793	24.452314	97.707275	-14.911429	13.381638	99.27356	32.88575	-14.298776	100.010826	37.870449	34.85405	95.199562	35.3780995	10.277637	97.605194	-65.2009575	16.485639	100.941926
-29.764854	27.838331	97.48365	-14.511797	13.826869	98.535988	33.024803	-13.883716	97.172935	37.877289	35.318962	92.788704	35.451046	10.717623	94.9808195	-64.47464	16.936115	102.0911565
-29.73114	31.336329	97.206146	-14.092149	14.350656	97.633652	33.054382	-13.41074	93.97789	37.738865	35.776562	89.760948	35.3966235	11.182911	91.869419	-63.5809215	17.518401	103.397885
-29.568445	34.791634	96.872993	-13.764085	14.845001	96.589165	32.894337	-12.937471	90.658218	37.387238	36.279823	86.534943	35.1407875	11.671176	88.5965805	-62.6689575	18.018826	104.5817495
-29.29644	38.288464	96.510567	-13.617794	15.264288	95.422638	32.531029	-12.417984	87.351059	36.870678	36.858875	83.626053	34.7008535	12.2204455	85.488556	-61.9364415	18.3081305	105.35672
-28.939104	41.754852	95.987877	-13.723679	15.558332	94.166573	31.932762	-11.784311	84.120026	36.256432	37.50301	81.289963	34.094597	12.8593495	82.7049945	-61.541955	18.2573145	105.6281515
-28.057987	46.917309	95.495903	-14.214028	15.998011	92.223671	30.821684	-10.75724	79.421371	35.247673	38.627827	78.754822	33.0346785	13.9352935	79.0880965	-61.4627345	18.0607285	105.3592455
-27.192366	50.349087	95.345245	-14.616008	16.425735	91.039925	30.055719	-9.875725	76.597946	34.645634	39.484207	77.552132	32.3506765	14.804241	77.075039	-61.5826925	18.047229	105.004811
-25.869936	53.135895	95.504478	-14.922808	16.996401	89.907875	29.371647	-8.889215	74.053749	34.197338	40.343246	76.647736	31.7844925	15.7270155	75.3507425	-61.6301085	18.2657865	104.4650075
-24.31255	56.02951	95.378082	-15.114172	17.636555	88.894211	28.908209	-7.831919	71.977249	33.963905	41.269695	76.129509	31.436057	16.718888	74.053379	-61.664401	18.554222	103.735043
-22.158905	57.257389	94.918221	-15.183395	18.31209	88.101509	28.766575	-6.6638	70.479416	33.92395	42.250256	76.031113	31.3452625	17.793228	73.2552645	-61.7120525	18.830952	102.9477535
-19.794344	58.696747	94.559715	-15.15674	18.991528	87.519547	28.915892	-5.681697	69.47467	34.029942	43.143703	76.269768	31.472917	18.731003	72.872219	-61.786397	19.252053	102.166875
-17.131386	60.041405	94.434914	-15.070516	19.621914	87.189575	29.094931	-4.809669	69.015678	34.271191	43.944038	76.935646	31.683061	19.5671845	72.975662	-61.824093	19.6766435	101.403488
-12.860627	62.219357	94.477463	-15.126812	20.472031	87.263237	29.448572	-3.594191	69.293121	34.622322	44.93351	78.819427	32.035447	20.6696595	74.056274	-62.289071	20.2744025	100.4702
-9.721875	63.170387	94.713882	-15.276013	21.025171	87.523048	29.581467	-2.916808	69.973679	34.776886	45.429558	80.409157	32.1791765	21.256375	75.191418	-62.7312025	20.793967	99.854678
-7.877384	62.509602	95.057869	-15.521418	21.502991	87.935371	29.722046	-2.22158	70.99868	34.832939	45.952614	82.201164	32.2774925	21.865517	76.599922	-63.3203285	21.140465	99.27082
-6.712078	60.761559	95.457214	-15.764596	22.05435	88.619385	30.06975	-1.495926	72.577652	34.835278	46.600292	84.248344	32.452514	22.552183	78.412998	-63.981706	21.556517	98.825772
-5.310101	58.900555	96.084763	-15.914223	22.623985	89.625282	30.626392	-0.721969	74.797737	34.804626	47.399296	86.628006	32.715509	23.3386635	80.7128715	-64.543955	21.9093065	98.5376925
-3.767298	56.965984	96.683998	-15.938486	23.160931	90.929672	31.320343	0.042012	77.611504	34.789249	48.200974	89.385872	33.054796	24.121493	83.498688	-64.931768	22.200369	98.360656
-2.089236	54.753716	97.544655	-15.986983	23.538637	92.417107	32.201828	0.549544	80.829155	34.841831	48.974766	92.467705	33.5218295	24.762155	86.64843	-65.4957955	22.315119	98.185784
0.566378	50.996704	99.082054	-15.909833	23.883135	94.767319	33.513058	1.261186	85.882988	34.962433	49.991829	97.003571	34.2377455	25.6265075	91.4432795	-66.0574115	22.1397625	98.0913585
2.409862	48.170822	100.436615	-15.753025	23.92749	96.35611	34.310349	1.683999	89.206779	34.959633	50.431114	99.82811	34.634991	26.0575565	94.5174445	-66.141041	21.7974235	98.1947755
4.276608	45.199368	101.459969	-15.543757	23.801903	98.059082	35.07563	1.86146	92.592316	35.086239	50.753021	102.499496	35.0809345	26.3072405	97.545906	-66.1684485	21.2965655	98.572258
6.202505	41.950779	102.752899	-15.302235	23.568497	99.787163	35.770535	1.743602	96.061172	35.368778	50.928783	105.07312	35.5696565	26.3361925	100.567146	-66.1741265	20.8008015	99.00718
8.081533	38.42905	104.309402	-15.077366	23.249195	101.676178	36.432465	1.396513	99.920616	35.587433	50.919388	107.752144	36.009949	26.1579505	103.83638	-66.164681	20.3404395	99.515976
9.855352	34.755917	106.278824	-14.957695	22.840374	103.792503	37.062805	0.774035	104.072784	35.986034	50.599689	110.178589	36.5244195	25.686862	107.1256865	-66.4398095	19.993886	100.4593195
11.514235	30.876451	108.785233	-14.925024	22.274315	106.065277	37.536709	-0.104697	108.303429	36.25491	50.092476	112.92778	36.8958095	24.9938895	110.6156045	-66.7458575	19.5547405	101.5149495
13.690302	24.82531	113.039314	-15.141852	21.304237	109.64624	38.030632	-1.436808	114.743996	36.546032	49.070133	116.999008	37.288332	23.8166625	115.871502	-67.572036	18.7918115	103.420978
14.915982	20.664108	116.147148	-15.247795	20.629993	111.840355	38.384102	-2.193625	118.553734	36.734615	48.466816	119.696548	37.5593585	23.1365955	119.125141	-68.0549485	18.1233905	104.555569
16.092888	16.532225	118.85672	-15.221445	20.119965	113.811577	38.791512	-2.751663	121.783173	36.855881	48.189182	122.391953	37.8236965	22.7187595	122.087563	-68.2665865	17.5211705	105.535591
17.194786	12.535794	121.180771	-15.087624	19.84543	115.528282	39.211494	-3.05246	124.511192	37.0979	47.917404	124.33654	38.154697	22.432472	124.423866	-68.329945	17.258388	106.632698
18.18961	8.576114	123.566162	-14.812758	19.653492	116.867386	39.479919	-3.193443	126.759109	37.48275	47.722965	125.79818	38.4813345	22.264761	126.2786445	-68.1068505	17.042223	107.4561275
19.504856	4.505623	124.924377	-14.498106	19.528685	117.998825	39.957355	-3.403846	128.574844	37.95525	47.651104	126.772247	38.9563025	22.123629	127.6735455	-67.9525145	16.933741	108.3241045
20.315277	0.760572	126.712349	-14.155028	19.396879	119.016876	40.502449	-3.495341	130.11348	38.451679	47.559494	127.14772	39.477064	22.0320765	128.6306	-67.78712	16.7616815	109.403152
20.750492	-4.421275	129.386688	-13.441171	18.942472	120.065414	41.418179	-3.537828	131.956894	39.0844	47.352737	126.943565	40.2512895	21.9074545	129.4502295	-67.1336315	15.9774895	110.6805985
19.088968	-4.338715	131.296753	-13.017414	18.588785	120.688667	42.063759	-3.564724	132.957458	39.48447	47.085262	126.423622	40.7741145	21.760269	129.69054	-66.8089425	15.417301	111.686794
17.27578	-4.268545	132.144669	-12.567474	18.095718	121.220253	42.587799	-3.648751	133.775681	39.844872	46.727226	125.785759	41.2163355	21.5392375	129.78072	-66.3512835	14.6521985	112.659786
15.562822	-4.135647	131.925293	-12.194144	17.546329	121.688911	43.070023	-3.791673	134.391373	40.211208	46.338238	125.188194	41.6406155	21.2732825	129.7897835	-66.0289035	13.8193755	113.5880385
13.808712	-3.990311	130.941788	-11.911254	17.007534	122.063919	43.784611	-4.119378	134.591049	40.449169	46.031982	124.797462	42.11689	20.956302	129.6942555	-65.939398	13.058766	114.4335825
11.810673	-4.105353	131.353683	-11.704585	16.58217	122.34626	44.082512	-4.197816	134.619003	40.571609	45.863419	124.602196	42.3270605	20.8328015	129.6105995	-65.7362305	12.3315385	115.0819205
9.839535	-4.114804	130.78447	-11.575131	16.343601	122.582939	44.081032	-4.108273	134.42897	40.668343	45.857956	124.547661	42.3746875	20.8748415	129.4883155	-65.5249495	11.8123605	115.6775625
6.720634	-3.90114	129.337448	-11.409424	16.334562	122.961998	44.36631	-4.104653	133.548157	40.816753	46.094193	124.92952	42.5915315	20.99477	129.2388385	-65.4103795	11.674354	116.6851575
4.449362	-3.482091	128.312164	-11.294956	16.523603	123.199738	44.5289	-3.928745	132.862976	40.903267	46.503956	125.512123	42.7160835	21.2876055	129.1875495	-65.3059955	11.7596005	117.2119265
2.030134	-2.81166	127.238358	-11.220792	16.912729	123.453697	44.687138	-3.71315	132.242889	41.041794	47.00528	126.193222	42.864466	21.646065	129.2180555	-65.30605	12.179393	117.6893385
-0.673304	-1.998066	126.334908	-11.10354	17.374281	123.670364	44.832401	-3.419809	131.655579	41.228088	47.554905	126.793037	43.0302445	22.067548	129.224308	-65.2373245	12.681014	118.11642
-3.371384	-1.169637	125.640633	-10.907851	17.834858	123.889832	44.932281	-3.068351	131.046539	41.497299	48.01487	127.008011	43.21479	22.4732595	129.027275	-65.030492	13.1964565	118.752389
-6.128081	-0.22302	125.106766	-10.69181	18.319674	124.106659	45.034042	-2.694266	130.27179	41.834721	48.432899	126.545334	43.4343815	22.8693165	128.408562	-64.8180015	13.7700315	119.804756
-8.823413	0.428814	124.693588	-10.358821	18.802927	124.149529	45.074245	-2.266167	129.381882	42.120846	48.750172	125.702965	43.5975455	23.2420025	127.5424235	-64.3151875	14.3638515	120.7566345
-13.128349	2.116557	123.748085	-9.851955	19.356676	123.88649	45.274605	-1.938727	127.474716	42.51263	49.175816	123.741737	43.8936175	23.6185445	125.6082265	-63.5975275	15.0948075	122.1647535
-16.319681	3.400794	123.522606	-9.762717	19.764713	123.612656	45.297806	-1.825763	125.688919	42.670475	49.370525	121.875046	43.9841405	23.772381	123.7819825	-63.5095745	15.757045	123.4433295
-19.286438	4.532987	123.052467	-9.217105	19.837563	122.841682	45.315689	-1.764398	123.47654	42.705109	49.510468	119.959518	44.010399	23.873035	121.718029	-62.444609	15.802091	123.965335
-22.252089	5.712212	122.272202	-8.98679	20.011265	122.167564	45.172577	-1.705086	120.917175	42.682991	49.704048	118.173767	43.927784	23.999481	119.545471	-61.901364	16.023049	124.789657
-25.221169	6.921771	121.733284	-8.771506	20.180326	121.495209	44.974216	-1.587081	118.152512	42.632378	49.914791	116.928734	43.803297	24.163855	117.540623	-61.346309	16.196797	125.449795
-28.061768	8.178801	121.231461	-8.700346	20.368519	120.95034	44.63068	-1.322446	115.415062	42.492798	50.215954	115.952301	43.561739	24.446754	115.6836815	-60.962431	16.290284	126.2169985
-30.881041	9.495784	120.9272	-8.719701	20.602329	120.433853	44.092884	-0.927363	112.652565	42.319832	50.568497	114.909241	43.206358	24.820567	113.780903	-60.64576	16.384091	127.086803
-34.748108	11.273125	121.314606	-8.838912	20.962553	119.405045	42.841892	-0.397608	108.52256	41.720631	50.923615	112.548935	42.2812615	25.2630035	110.5357475	-59.9590855	16.6621025	128.2743425
-37.128578	12.337673	121.861969	-9.037803	21.180098	118.474007	42.016525	-0.272301	106.303612	41.134983	51.055664	110.349632	41.575754	25.3916815	108.326622	-59.65136	16.9685145	128.621392
-39.485123	13.379992	121.675514	-9.311392	21.319841	117.355392	41.365421	-0.45328	104.689148	40.489834	51.002441	107.975098	40.9276275	25.2745805	106.332123	-59.5504115	17.3651015	128.378661
-41.732086	14.439146	121.55899	-9.697305	21.253901	116.045677	40.819805	-0.79559	103.523529	39.698189	50.746227	105.206619	40.258997	24.9753185	104.365074	-59.653607	17.5324835	127.72628
-43.835121	15.394581	121.274529	-10.168919	20.928432	114.645638	40.169369	-1.338306	102.084946	38.700954	50.205673	102.224007	39.4351615	24.4336835	102.1544765	-59.7729995	17.4231805	127.1367995
-45.789276	16.300753	120.88076	-10.697127	20.346235	113.23172	39.25256	-1.896968	100.42025	37.644791	49.418266	99.359947	38.4486755	23.760649	99.8900985	-59.8429295	16.931821	126.5733415
-47.290459	17.137177	120.853928	-11.159032	19.673386	112.011909	38.408215	-2.599957	98.676857	36.741978	48.588608	97.064819	37.5750965	22.9943255	97.870838	-59.8931605	16.3524465	126.15298
-48.713737	18.190289	120.28495	-11.861424	18.932108	110.34343	37.346424	-3.447719	96.263496	35.819283	47.69281	94.631126	36.5828535	22.1225455	95.447311	-60.3057015	15.7416705	125.239549
-48.794319	19.24243	118.9823	-12.222115	18.668171	109.149239	36.793972	-3.692265	94.799652	35.435997	47.418598	93.385925	36.1149845	21.8631665	94.0927885	-60.5592145	15.4731755	124.2056895
-48.875038	20.303104	117.797852	-12.421185	18.532732	107.879051	36.590214	-3.731121	93.297615	35.236256	47.362392	92.321487	35.913235	21.8156355	92.809551	-60.755605	15.2498285	122.948551
-48.537666	21.276237	116.29261	-12.289238	18.476604	106.586906	36.706074	-3.602648	91.859062	35.275314	47.421486	91.382088	35.990694	21.909419	91.620575	-60.56917	15.043789	121.553237
-48.003952	22.19838	114.613449	-11.995605	18.371239	105.207184	37.153358	-3.498795	90.567467	35.631485	47.524559	90.666054	36.3924215	22.012882	90.6167605	-60.3836315	14.729596	119.7976075
-47.093117	23.11882	112.560745	-11.626142	18.355532	103.798119	37.780682	-3.194066	89.726677	36.217625	47.608593	90.331375	36.9991535	22.2072635	90.029026	-60.2514375	14.5038005	117.567212
-46.14888	24.084669	110.468201	-11.343202	18.394379	102.577682	38.395298	-2.948862	89.333839	36.810474	47.686119	90.346664	37.602886	22.3686285	89.8402515	-60.28929	14.4201295	115.3151125
-44.374256	25.400009	107.767868	-11.170454	18.522684	101.49614	39.159946	-2.709742	89.7015	37.591869	47.855743	91.080109	38.3759075	22.5730005	90.3908045	-60.7168155	14.4723675	112.6014755
-42.965012	26.38262	106.342026	-11.125331	18.580095	101.260422	39.641972	-2.736887	90.598557	38.098858	47.975006	92.021027	38.870415	22.6190595	91.309792	-61.121077	14.5411305	111.211052
-41.311981	27.22187	105.316093	-11.067324	18.544601	101.306763	40.111797	-2.802691	91.778954	38.580406	48.056458	93.040131	39.3461015	22.6268835	92.4095425	-61.4807495	14.4623185	110.2039835
-39.610638	28.001987	104.751266	-10.905504	18.414738	101.451042	40.562759	-2.990839	92.99707	39.042316	48.06847	93.940506	39.8025375	22.5388155	93.468788	-61.6135455	14.2906605	109.433296
-37.719032	28.712622	104.078613	-10.714095	18.264116	101.549057	40.98027	-3.235461	94.132339	39.485435	47.971897	94.668304	40.2328525	22.368218	94.4003215	-61.6610425	14.160014	108.6977925
-35.792561	29.417032	103.549507	-10.502048	18.048954	101.566628	41.315495	-3.472144	94.965782	39.864052	47.780781	95.123726	40.5897735	22.1543185	95.044754	-61.5938695	13.9435895	108.088502
-33.770676	30.100882	103.041962	-10.295596	17.813065	101.525162	41.562263	-3.711667	95.473328	40.100376	47.572662	95.288834	40.8313195	21.9304975	95.381081	-61.4225115	13.6956325	107.669243
-30.670279	30.985859	102.79113	-10.099686	17.471415	101.414833	41.818729	-4.013616	96.220444	40.27277	47.229271	95.418373	41.0457495	21.6078275	95.8194085	-61.2451215	13.3350025	107.0102575
-28.7267	31.552734	101.906273	-10.076848	17.195812	101.304817	41.930717	-4.274391	96.760834	40.318893	46.954273	95.5765	41.124805	21.339941	96.168667	-61.278501	13.051683	106.440967
-26.662449	32.202515	101.582703	-10.151166	16.956161	101.203262	41.883049	-4.518884	97.227791	40.288795	46.631401	95.915405	41.085922	21.0562585	96.571598	-61.388254	12.8560635	105.834926
-24.666054	32.885559	100.96389	-10.302607	16.704626	101.137901	41.71777	-4.777387	97.395554	40.163647	46.306831	96.445175	40.9407085	20.764722	96.9203645	-61.5459225	12.64453	105.3554375
-22.480524	33.611595	101.037216	-10.532899	16.484127	101.10376	41.422985	-4.981421	97.450493	39.868984	45.946148	97.333298	40.6459845	20.4823635	97.3918955	-61.7117825	12.4858905	104.8156245
-20.258383	34.26347	101.229225	-10.810101	16.374493	101.178314	41.072964	-4.98795	97.500282	39.476784	45.756454	98.639198	40.274874	20.384252	98.06974	-61.895076	12.364734	104.286888
-18.144474	34.929016	101.830544	-11.163996	16.42675	101.493279	40.781124	-4.761863	97.71817	39.194904	45.742764	100.325523	39.988014	20.4904505	99.0218465	-62.316006	12.3630495	103.9647115
-14.874289	35.959801	103.256569	-11.839652	16.659979	102.133736	40.454643	-4.320171	98.893524	38.879589	45.838326	103.662285	39.667116	20.7590775	101.2779045	-63.34642	12.5608805	102.9895675
-12.655672	36.592773	104.167938	-12.281693	16.848722	102.584709	40.271015	-4.204072	100.04258	38.743484	45.844467	105.907738	39.5072495	20.8201975	102.975159	-64.0706355	12.8772465	102.194259
-10.49105	37.191277	104.961777	-12.684517	17.077913	102.957962	40.036823	-4.227089	101.075783	38.583267	45.794506	107.748291	39.310045	20.7837085	104.412037	-64.679079	13.3721175	101.503887
-8.337107	37.711803	105.764069	-12.980983	17.186304	103.31459	39.800529	-4.287889	101.911041	38.433441	45.608437	109.065186	39.116985	20.660274	105.4881135	-65.078951	13.712334	101.1410665
-6.169145	38.106663	106.473305	-13.239412	17.1889	103.637779	39.596493	-4.432085	102.578461	38.290367	45.438366	110.085632	38.94343	20.5031405	106.3320465	-65.422254	13.8746595	100.9435115
-4.132638	38.363361	107.20134	-13.439642	17.120958	104.068886	39.406219	-4.623771	103.263542	38.100838	45.141392	110.912537	38.7535285	20.2588105	107.0880395	-65.6328125	13.9831055	101.0497325
-2.10792	38.528858	108.054039	-13.690668	16.920156	104.680504	39.272488	-4.822132	104.085312	37.894756	44.81757	111.74617	38.583622	19.997719	107.915741	-65.964958	13.842593	101.445267
0.726694	38.531395	109.606049	-14.158356	16.545015	105.912926	39.031921	-5.373816	105.88472	37.534748	44.14679	113.384773	38.2833345	19.386487	109.6347465	-66.6000465	13.703543	102.1911055
2.47169	38.318901	111.118935	-14.557031	16.233648	106.949471	38.903755	-5.928581	107.404541	37.347523	43.599503	115.281189	38.125639	18.835461	111.342865	-67.239701	13.631835	102.556077
4.006111	38.030117	113.232948	-15.042107	15.943498	108.081032	38.690727	-6.476918	109.001923	37.178242	42.985207	117.810013	37.9344845	18.2541445	113.405968	-68.0186985	13.6328515	102.756096
5.435087	37.639164	115.576721	-15.552005	15.77855	109.085152	38.382324	-6.847265	110.372093	36.954277	42.416836	120.662979	37.6683005	17.7847855	115.517536	-68.7723105	13.7723145	102.652768
6.740903	37.192379	117.854309	-16.004736	15.873029	109.944511	38.060425	-6.83059	111.280083	36.600616	41.946671	123.270905	37.3305205	17.5580405	117.275494	-69.3399925	14.1880175	102.613528
7.9793	36.724777	119.837227	-16.330616	16.176689	110.715034	37.849854	-6.57522	111.891769	36.331661	41.690746	125.530876	37.0907575	17.557763	118.7113225	-69.7519895	14.795615	102.7187455
9.522318	36.065453	121.372223	-16.492311	16.613731	111.460365	37.71175	-6.306269	112.447395	36.296116	41.493	127.412071	37.003933	17.5933655	119.929733	-69.988555	15.6340965	102.990997
11.043935	35.222481	123.330544	-16.363392	17.261051	112.599472	37.873329	-6.052623	113.54731	36.622189	41.422577	129.564667	37.247759	17.684977	121.5559885	-69.974543	16.837125	103.6429555
11.7756	34.648918	124.314476	-16.170135	17.582039	113.375053	38.101597	-6.007759	114.552071	36.966785	41.552177	130.434921	37.534191	17.772209	122.493496	-69.874461	17.391869	104.25661
13.288793	33.559952	124.578796	-15.946762	17.701643	114.11927	38.3592	-6.070582	115.67601	37.288292	41.702347	130.967773	37.823746	17.8158825	123.3218915	-69.71727	17.5874035	104.9166485
14.387138	32.316566	124.833931	-15.769146	17.573048	114.88044	38.663517	-6.269075	116.953423	37.5723	41.793991	131.36705	38.1179085	17.762458	124.1602365	-69.6562005	17.383638	105.6006435
15.135407	31.071409	125.358917	-15.564491	17.223728	115.737823	39.015236	-6.58744	118.372345	37.894405	41.783718	131.834061	38.4548205	17.598139	125.103203	-69.5838025	16.849317	106.372443
15.696682	29.480999	125.915276	-15.390296	16.788956	116.658661	39.392223	-6.927036	119.907448	38.196201	41.710194	132.428513	38.794212	17.391579	126.1679805	-69.574804	16.186333	107.1493415
15.949823	27.752165	126.593102	-15.227405	16.437254	117.620895	39.703377	-7.135515	121.552673	38.869751	41.576981	132.865219	39.286564	17.220733	127.208946	-69.741374	15.653775	108.032844
16.235538	25.129377	127.310585	-14.968866	16.132099	118.919754	40.061562	-7.288863	123.782516	39.307167	41.821327	133.350143	39.6843645	17.266232	128.5663295	-69.6220965	14.997966	109.2731785
16.227745	23.310616	127.536438	-14.809738	16.011745	119.651321	40.243053	-7.372316	124.837234	39.669331	42.005974	133.311935	39.956192	17.316829	129.0745845	-69.575668	14.706661	110.2280575
16.128433	21.387419	127.515884	-14.65922	15.969149	120.296204	40.368111	-7.446773	125.5131	40.095543	42.284184	132.976059	40.231827	17.4187055	129.2445795	-69.550267	14.5195925	111.3478285
15.908289	19.500162	127.326439	-14.550106	15.965154	120.80307	40.416233	-7.478981	125.944817	40.12373	42.703526	132.354355	40.2699815	17.6122725	129.149586	-69.3701935	14.3180355	112.456554
15.568544	17.541985	126.968071	-14.498474	15.983333	121.128761	40.332691	-7.563313	126.285957	40.369984	42.927452	131.193024	40.3513375	17.6820695	128.7394905	-69.3482855	14.2845965	113.5180315
14.6475	15.757418	126.612892	-14.482834	15.93951	121.250343	40.149807	-7.699634	126.58744	40.47118	43.011189	129.859131	40.3104935	17.6557775	128.2232855	-69.2761615	14.2232425	114.2774005
14.002079	13.717619	126.068619	-14.529769	15.75774	121.250244	39.896107	-7.945587	126.611366	40.402283	42.874466	128.519287	40.149195	17.4644395	127.5653265	-69.208733	14.0510405	114.9351615
12.855962	10.488478	125.104393	-14.598354	15.276316	121.042374	39.581863	-8.519069	126.524963	40.156273	42.396782	126.609695	39.869068	16.9388565	126.567329	-69.065776	13.6137755	115.517419
11.895095	8.454045	124.590889	-14.6466	14.879133	120.857918	39.393581	-8.849273	126.382652	39.925976	41.986057	125.602745	39.6597785	16.568392	125.9926985	-68.9529785	13.189874	115.7231375
10.846555	6.41888	124.211311	-14.694713	14.530584	120.718529	39.226776	-9.171994	126.291504	39.747795	41.544994	124.628601	39.4872855	16.1865	125.4600525	-68.8767115	12.874668	115.9770055
9.755491	4.453917	123.857178	-14.660176	14.327753	120.609917	39.191692	-9.494311	126.208069	39.610405	41.155334	123.7761	39.4010485	15.8305115	124.9920845	-68.7214005	12.8249945	116.2277495
8.590891	2.589113	123.57972	-14.557064	14.2351	120.48011	39.264256	-9.761438	126.099121	39.58326	40.832539	123.197235	39.423758	15.5355505	124.648178	-68.537886	12.9346495	116.312042
7.334291	0.80974	123.366508	-14.450099	14.251831	120.32914	39.305164	-10.037642	126.058372	39.689362	40.462303	122.700706	39.497263	15.2123305	124.379539	-68.397461	13.2913315	116.278741
6.055751	-0.943144	123.103264	-14.298876	14.209017	120.09938	39.345245	-10.265461	125.997627	39.893948	40.127708	122.239792	39.6195965	14.9311235	124.1187095	-68.2173485	13.4869105	116.0800505
4.018973	-3.42808	122.693344	-14.074896	14.161822	119.662163	39.299103	-10.666227	125.798439	40.163525	39.626762	121.215965	39.731314	14.4802675	123.507202	-67.881106	13.8433765	115.817124
2.554254	-5.056721	122.445007	-13.960123	14.149441	119.324646	39.258129	-10.90763	125.337288	40.106468	39.356396	120.284447	39.6822985	14.224383	122.8108675	-67.6025445	14.074499	115.8384245
1.111449	-6.55472	121.898521	-13.858417	14.074622	118.861786	39.186226	-11.149671	124.415062	39.812824	39.12677	119.22538	39.499525	13.9885495	121.820221	-67.216359	14.1606945	115.903351
-0.461957	-8.068836	121.195068	-13.809758	13.921896	118.212906	39.060181	-11.378558	123.089088	39.474468	38.873077	117.996262	39.2673245	13.7472595	120.542675	-66.8868405	14.0965325	115.883137
-1.999093	-9.448461	120.046249	-13.783416	13.737453	117.347244	38.879181	-11.561438	121.471596	39.132847	38.659157	116.69809	39.006014	13.5488595	119.084843	-66.572846	13.9260465	115.609645
-3.568567	-10.838476	118.850052	-13.786155	13.581812	116.396263	38.700756	-11.673083	119.80883	38.745995	38.208546	115.360283	38.7233755	13.2677315	117.5845565	-66.2956855	13.8958925	115.2079695
-5.15599	-12.021015	117.831375	-13.746926	13.536551	115.516006	38.575943	-11.745838	118.370865	38.48447	37.938492	114.043259	38.5302065	13.096327	116.207062	-66.0240585	13.976775	114.82495
-7.508076	-13.531353	117.13163	-13.671349	13.629455	114.586998	38.366787	-11.664016	117.076302	38.310371	37.836735	112.125351	38.338579	13.0863595	114.6008265	-65.681277	14.1725505	114.5731695
-9.010946	-14.372828	117.212204	-13.538883	13.727942	114.153687	38.360291	-11.57191	116.677437	38.146446	37.848736	110.933479	38.2533685	13.138413	113.805458	-65.3311345	14.317471	114.501916
-10.565503	-15.123084	117.496086	-13.436439	13.69395	113.896599	38.364964	-11.501203	116.547134	38.0177	37.754993	109.784592	38.191332	13.126895	113.165863	-65.06421	14.261005	114.627335
-12.076105	-15.830236	117.964386	-13.337569	13.477468	113.738098	38.40176	-11.522022	116.511749	37.893875	37.531654	108.667885	38.1478175	13.004816	112.589817	-64.8229555	13.95012	114.886379
-13.435106	-16.443678	118.370483	-13.284974	13.083358	113.645409	38.418987	-11.607289	116.533371	37.665527	37.162079	107.670677	38.042257	12.777395	112.102024	-64.612205	13.389321	115.188794
-14.916213	-16.853685	118.944077	-13.221777	12.49973	113.55188	38.432148	-11.778155	116.673431	37.45808	36.607445	106.764946	37.945114	12.414645	111.7191885	-64.388668	12.584815	115.3845715
-16.14698	-17.369431	119.382774	-13.352055	11.852818	113.61908	38.446651	-12.047346	116.926804	37.186092	36.08794	106.052017	37.8163715	12.020297	111.4894105	-64.5204815	11.685339	115.7487495
-18.248825	-17.667019	120.322052	-13.462729	10.705578	113.709892	38.317917	-12.562924	117.441238	36.580379	35.14109	105.133118	37.449148	11.289083	111.287178	-64.374606	10.122073	116.132606
-19.588276	-17.656574	120.974335	-13.64924	9.988066	113.89257	38.170067	-12.93492	117.828873	36.167099	34.380104	104.599403	37.168583	10.722592	111.214138	-64.467063	9.25354	116.571002
-20.954142	-17.465466	121.324028	-13.859855	9.36488	114.114204	37.991161	-13.322371	118.133354	35.82708	33.745995	104.323784	36.9091205	10.211812	111.228569	-64.6288305	8.517948	116.999839
-22.338823	-17.129841	121.238068	-14.045331	8.806844	114.254204	37.813278	-13.727747	118.209862	35.568851	33.347687	104.352951	36.6910645	9.80997	111.2814065	-64.7817265	7.803718	117.2270015
-23.662672	-16.71627	120.65033	-14.220248	8.361917	114.2099	37.606136	-14.071554	117.957077	35.453018	33.213787	104.62793	36.529577	9.5711165	111.2925035	-64.970073	7.1527175	117.1272965
-24.975208	-16.115942	119.590042	-14.360842	8.091216	113.985512	37.413021	-14.296661	117.330635	35.41201	33.392273	105.090286	36.4125155	9.547806	111.2104605	-65.1341995	6.634626	116.7605635
-26.266258	-15.281696	118.320862	-14.580132	8.090401	113.663612	37.190018	-14.312765	116.425766	35.374226	33.709309	105.549919	36.282122	9.698272	110.9878425	-65.442386	6.48253	116.3393815
-28.15209	-13.632807	116.322289	-14.855176	8.496991	113.03215	36.793842	-13.934198	114.849136	35.205124	34.475735	106.274155	35.999483	10.2707685	110.5616455	-65.709835	6.7232135	115.5026545
-29.370876	-12.293713	115.049789	-15.08683	8.915999	112.577438	36.484756	-13.580355	113.76619	35.032822	35.069305	106.730927	35.758789	10.744475	110.2485585	-65.932449	7.087523	114.9063175
-30.579531	-10.879859	113.867882	-15.385363	9.390724	112.17086	36.124725	-13.213587	112.745239	34.864307	35.544239	107.034195	35.494516	11.165326	109.889717	-66.265242	7.616122	114.452003
-31.787502	-9.350625	112.821793	-15.704703	9.795303	111.759392	35.671719	-12.925909	111.78627	34.633492	35.858639	107.267906	35.1526055	11.466365	109.527088	-66.5620115	8.124241	113.991696
-32.988892	-7.761246	112.057701	-16.039139	10.129145	111.398506	35.204853	-12.780931	110.890289	34.382599	36.019836	107.307793	34.793726	11.6194525	109.099041	-66.872004	8.6388375	113.697971
-34.210461	-6.171405	111.549377	-16.223257	10.301571	111.074661	34.770596	-12.805841	110.124443	34.113945	36.013374	107.184669	34.4422705	11.6037665	108.654556	-66.8887845	8.9993755	113.494766
-35.287689	-4.592977	111.172546	-16.545177	10.392422	110.817253	34.375893	-12.919833	109.467377	33.899109	35.895702	106.963661	34.137501	11.4879345	108.215519	-67.227855	9.2969095	113.418987
-36.863346	-2.249793	110.778	-16.849043	10.318406	110.399178	33.820858	-13.266794	108.737122	33.59227	35.526299	106.370018	33.706564	11.1297525	107.55357	-67.40465	9.5070595	113.244786
-37.861691	-0.682144	110.624245	-17.029194	10.206974	110.076775	33.466942	-13.581456	108.219849	33.368	35.178524	105.642876	33.417471	10.798534	106.9313625	-67.475859	9.615414	113.2221875
-38.823349	0.911828	110.485397	-17.241522	10.074117	109.715584	33.05526	-13.876414	107.565582	33.05291	34.752361	104.528488	33.054085	10.4379735	106.047035	-67.537129	9.7102605	113.384133
-39.768261	2.512124	110.358871	-17.446199	9.938622	109.225441	32.598087	-14.171309	106.511017	32.579525	33.558826	103.067055	32.588806	9.6937585	104.789036	-67.481204	10.1834855	113.661846
-40.651413	4.170693	110.111511	-17.769409	9.725197	108.511795	32.007259	-14.443371	104.945198	31.994221	33.194462	101.349487	32.00074	9.3755455	103.1473425	-67.539558	10.0748485	113.8762475
-41.451908	5.832592	109.723076	-18.034594	9.527628	107.699654	31.280693	-14.68051	103.018356	31.326353	33.403439	99.495705	31.303523	9.3614645	101.2570305	-67.372711	9.6937915	114.1422775
-42.209103	7.563713	109.317955	-18.314318	9.29988	106.884399	30.570099	-14.908772	100.869179	30.789486	33.113987	97.972176	30.6797925	9.1026075	99.4206775	-67.3084285	9.4971525	114.3481205
-43.128361	10.197815	108.857384	-18.742588	9.114327	105.743118	29.460043	-15.013706	97.201042	30.175453	33.109898	96.435188	29.817748	9.048096	96.818115	-67.302924	9.180558	114.668121
-43.563553	12.045537	108.672348	-19.03614	9.143858	104.975876	28.6621	-14.768228	94.693794	29.823711	33.33625	95.671669	29.2429055	9.284011	95.1827315	-67.3151855	9.003705	114.7690205
-43.882355	13.86435	108.476723	-19.284473	9.379642	104.245552	28.00268	-14.282293	92.565445	29.466784	33.724739	95.085518	28.734732	9.721223	93.8254815	-67.303678	9.038061	114.6656225
-44.088329	15.697117	108.192589	-19.626871	9.764288	103.568924	27.522272	-13.635211	91.012619	29.515636	34.101879	94.518257	28.518954	10.233334	92.765438	-67.772696	9.295242	114.37241
-44.154209	17.491371	107.824753	-19.991919	10.239822	103.022064	27.198454	-12.933853	90.078148	29.149046	34.721035	94.401756	28.17375	10.893591	92.239952	-68.157588	9.586053	113.804176
-44.135426	19.226948	107.432594	-20.411463	10.717316	102.574623	26.844475	-12.260047	89.631897	28.757671	35.267612	94.486145	27.801073	11.5037825	92.059021	-68.623999	9.9308495	113.090225
-43.929199	20.870642	107.055435	-20.892962	11.090353	102.208946	26.49996	-11.838963	89.323761	28.412937	35.601143	94.722984	27.4564485	11.88109	92.0233725	-69.2423725	10.299616	112.3945195
-43.354092	23.1024	106.804108	-21.562267	11.318113	101.921829	25.830969	-11.719879	89.007004	28.048801	35.636837	95.25238	26.939885	11.958479	92.129692	-70.064419	10.677747	111.713966
-42.69524	24.34655	106.828735	-21.92178	11.27291	101.902222	25.351221	-11.879957	88.955994	27.86301	35.397602	95.530586	26.6071155	11.7588225	92.24329	-70.4506755	10.7869975	111.561154
-41.951797	25.492096	107.007233	-22.304346	11.163334	102.038101	24.841925	-12.191543	88.983635	27.690664	35.08952	95.761795	26.2662945	11.4489885	92.372715	-70.8749865	10.8776795	111.703487
-41.078316	26.472834	107.22982	-22.642738	10.941843	102.255249	24.404249	-12.622743	89.059921	27.066921	34.900558	96.208237	25.735585	11.1389075	92.634079	-71.021061	10.7447785	111.876419
-40.01437	27.377626	107.279984	-23.073717	10.728702	102.518845	23.891573	-13.00594	89.468262	26.79081	34.519764	96.460632	25.3411915	10.756912	92.964447	-71.4886255	10.700492	112.073243
-38.912922	28.185066	107.300011	-23.431236	10.470309	102.793083	23.465214	-13.491121	89.951286	26.512489	34.075367	96.660278	24.9888515	10.292123	93.305782	-71.8513235	10.648495	112.280384
-37.646862	28.903326	107.218185	-23.730383	10.190026	103.09906	23.122023	-14.097359	90.52066	26.331097	33.544888	96.77272	24.72656	9.7237645	93.64669	-72.187326	10.6562875	112.55143
-35.446213	29.753321	106.795418	-23.951252	9.571502	103.556839	22.855782	-15.35822	91.597946	26.210667	32.513252	96.748543	24.5332245	8.577516	94.1732445	-72.4357285	10.565488	112.9404335
-33.822941	30.230194	106.3647	-24.078018	9.016292	103.762009	22.727917	-16.311937	92.501259	26.179604	31.67738	96.717766	24.4537605	7.6827215	94.6095125	-72.6097965	10.3498625	112.9145055
-32.107773	30.614202	105.844627	-24.302378	8.349637	103.86171	22.514944	-17.288128	93.368408	26.132563	30.79006	96.790329	24.3237535	6.750966	95.0793685	-72.9285095	9.948308	112.6440515
-30.298265	30.925184	105.370781	-24.623716	7.675161	103.975822	22.177319	-18.227169	94.131622	26.007563	29.906147	96.981537	24.092441	5.839489	95.5565795	-73.339873	9.510833	112.3950645
-28.399239	31.227802	104.923569	-25.025824	6.991858	104.011108	21.687334	-19.152639	94.777565	25.837711	29.038568	97.315582	23.7625225	4.9429645	96.0465735	-73.8141705	9.0407515	111.9756425
-26.350706	31.474262	104.697563	-25.49938	6.340943	104.029358	21.110003	-20.024363	95.141373	25.655872	28.230837	97.849953	23.3829375	4.103237	96.495663	-74.3816975	8.578649	111.563053
-24.239391	31.722969	104.630707	-25.956446	5.738194	103.995224	20.58691	-20.808266	95.363937	25.553549	27.531647	98.592613	23.0702295	3.3616905	96.978275	-74.9831215	8.1146975	111.012173
-20.817202	32.086994	104.558136	-26.497915	5.220338	103.711891	20.058746	-21.549768	95.529808	25.51071	26.897907	99.881836	22.784728	2.6740695	97.705822	-75.780558	7.7666065	109.71796
-18.42371	32.356918	104.296898	-26.73798	5.227852	103.393875	20.019262	-21.710373	95.83551	25.542059	26.830334	100.70797	22.7806605	2.5599805	98.27174	-76.2566205	7.8957235	108.51601
-16.024246	32.717831	104.050659	-26.964792	5.541975	102.986969	20.122263	-21.623482	96.42627	25.554237	27.043074	101.660095	22.83825	2.709796	99.0431825	-76.767834	8.374154	106.9307555
-13.480839	33.058159	103.867531	-27.157652	6.03807	102.655182	20.320818	-21.32897	97.119385	25.504879	27.433121	102.647331	22.9128485	3.0520755	99.883358	-77.2281525	9.0240645	105.427006
-10.936244	33.364914	104.103302	-27.325497	6.598455	102.51992	20.522947	-21.018692	97.960609	25.549814	27.846056	103.858528	23.0363805	3.413682	100.9095685	-77.6873745	9.783228	104.1302715
-8.388549	33.587658	104.743744	-27.508995	7.197763	102.532127	20.78289	-20.677637	98.994499	25.603903	28.322495	105.55233	23.1933965	3.822429	102.2734145	-78.2113865	10.573097	102.7908395
-5.859659	33.72118	105.813667	-27.827518	7.883431	102.655281	20.941984	-20.140808	100.285408	25.514767	28.933704	107.623169	23.2283755	4.396448	103.9542885	-78.8834115	11.370414	101.3562735
-2.260416	33.852707	108.293869	-28.309324	9.06094	103.279747	21.137312	-19.140484	102.462181	25.275806	30.015978	111.227905	23.206559	5.437747	106.845043	-79.825207	12.684133	99.714451
0.047303	33.865761	110.334099	-28.542423	9.879789	103.974548	21.228828	-18.43495	103.922928	25.183769	30.738548	113.741173	23.2062985	6.151799	108.8320505	-80.2911445	13.607779	99.1170455
2.309284	33.73317	112.441765	-28.398081	10.473913	104.679382	21.34152	-17.742495	105.439758	25.145548	31.409969	116.139481	23.243534	6.833737	110.7896195	-80.039696	14.114089	98.5691445
4.475832	33.522591	114.490952	-28.404558	11.232988	105.557121	21.553551	-17.071304	106.965508	25.170118	32.065777	118.378876	23.3618345	7.4972365	112.672192	-80.1709505	14.9687395	98.44205
6.637614	33.241135	116.291962	-28.234745	11.980665	106.444809	21.873541	-16.469715	108.545532	25.357634	32.727867	120.275986	23.6155875	8.129076	114.410759	-80.0850775	15.832254	98.478859
8.725015	32.86747	117.809258	-27.950865	12.632844	107.362457	22.291265	-15.969358	110.180603	25.693468	33.36031	121.83503	23.9923665	8.695476	116.0078165	-79.8940965	16.570212	98.7170975
10.691278	32.520252	119.145691	-27.527737	13.156152	108.255173	22.782513	-15.585754	111.75367	26.220776	33.955074	123.029472	24.5016445	9.18466	117.391571	-79.5571185	17.127644	99.118775
12.645513	31.804159	120.234917	-26.794512	13.716854	109.57711	23.629148	-15.225305	114.003082	27.605528	34.567524	124.015221	25.617338	9.6711095	119.0091515	-79.206362	17.7625985	100.1450685
11.715424	31.967056	120.776627	-26.330891	13.894555	110.473564	24.244843	-15.041039	115.341927	27.848515	35.162758	124.740517	26.046679	10.0608595	120.041222	-78.708461	17.7282505	100.905906
11.499931	31.693054	120.973755	-26.215679	14.269551	111.696198	24.911327	-14.82785	116.623367	28.896374	35.460709	124.9571	26.9038505	10.3164295	120.7902335	-79.3352085	18.2226725	102.6021625
11.148538	31.38069	121.204926	-25.412798	14.115688	112.445221	25.572386	-14.592192	117.81913	29.530216	35.913013	125.34758	27.551301	10.6604105	121.583355	-78.376897	17.5709655	103.307087
10.534845	31.031141	121.647263	-24.952593	14.204046	113.419571	26.309698	-14.369867	118.890404	30.13603	36.380802	125.814713	28.222864	11.0054675	122.3525585	-78.12805	17.4026245	104.4865835
9.824009	30.567699	122.071854	-24.490993	14.354767	114.372238	27.022509	-14.092171	120.007797	30.792852	36.896889	126.392326	28.9076805	11.402359	123.2000615	-77.8896665	17.307175	105.5444145
9.334152	29.933817	122.367607	-24.028112	14.530296	115.261993	27.782177	-13.839544	121.068634	31.475374	37.473293	127.09227	29.6287755	11.8168745	124.080452	-77.6849995	17.2437175	106.443534
7.739022	29.136164	123.218712	-23.31008	14.801333	116.551437	28.836679	-13.477063	122.140244	32.141422	38.31522	128.317413	30.4890505	12.4190785	125.2288285	-77.1092105	17.1835875	107.8740455
6.567061	28.531551	123.644089	-22.874937	14.981705	117.392326	29.43556	-13.143995	122.518051	32.868393	38.666977	128.818268	31.1519765	12.761491	125.6681595	-76.9018505	17.201919	109.1164925
5.189775	27.88867	123.974014	-22.542007	15.238807	118.134979	29.943663	-12.828465	122.774551	33.509167	38.996269	129.082809	31.726415	13.083902	125.92868	-76.810429	17.393712	110.341278
3.777715	27.239206	124.029991	-22.304483	15.486601	118.683311	30.328039	-12.615723	122.877144	33.938606	39.25766	129.355743	32.1333225	13.3209685	126.1164435	-76.7422885	17.6522335	111.2501785
2.170071	26.473995	124.007324	-22.176823	15.672423	119.06514	30.483118	-12.313635	122.815338	34.531788	39.233471	129.290695	32.507453	13.459918	126.0530165	-76.861099	17.884928	112.0772635
0.465002	25.684135	123.707344	-22.182924	15.865499	119.288086	30.492136	-11.929045	122.768105	34.013634	39.512058	129.317612	32.252885	13.7915065	126.0428585	-76.618733	17.9394915	112.5333135
-1.431769	24.826109	123.253593	-22.329702	16.094311	119.408264	30.32918	-11.504931	122.723511	33.677834	39.893425	129.104416	32.003507	14.194247	125.9139635	-76.662911	17.994375	112.9025645
-4.513848	23.516911	122.429253	-22.763525	16.640169	119.397606	29.801632	-10.676612	122.749039	32.927113	40.681683	128.767365	31.3643725	15.0025355	125.758202	-76.8914225	18.2778025	113.03701
-6.697761	22.60618	121.832932	-23.100658	16.966734	119.334724	29.443264	-10.194139	122.715927	32.4002	41.125072	128.66861	30.921732	15.4654665	125.6922685	-77.123048	18.4680015	112.9771795
-9.369443	21.773958	121.465385	-23.380133	17.141937	119.206413	29.112471	-9.855461	122.634842	31.963772	41.361217	128.579544	30.5381215	15.752878	125.607193	-77.2983875	18.530996	112.805633
-11.749832	20.716881	120.882759	-23.592785	17.195766	119.099403	28.865088	-9.652665	122.4748	32.06126	41.448162	128.335663	30.463174	15.8977485	125.4052315	-77.648744	18.4937835	112.7935745
-14.13877	19.492136	120.294655	-23.703548	17.251072	119.001617	28.732458	-9.512096	122.21254	31.537727	41.808262	128.305466	30.1350925	16.148083	125.259003	-77.5421885	18.354061	112.744231
-16.606398	18.269487	119.580009	-24.239153	17.674286	119.179794	28.678242	-9.366001	121.749031	31.525087	42.060738	128.007324	30.1016645	16.3473685	124.8781775	-78.5799705	19.0012035	113.4814105
-18.689083	16.638857	118.504822	-23.702795	17.446104	118.586716	28.678736	-9.143847	121.130203	31.924519	42.247688	127.400925	30.3016275	16.5519205	124.265564	-77.7072175	18.3402875	112.907868
-21.41865	14.418727	117.842308	-23.672977	17.840021	118.162788	28.681129	-8.574259	120.136932	31.391001	42.949554	126.552071	30.036065	17.1876475	123.3445015	-77.382019	18.4923945	112.9810745
-22.471355	12.718874	116.907249	-23.759628	18.133909	117.655907	28.565428	-8.052361	119.526581	31.08655	43.412342	125.900711	29.825989	17.6799905	122.713646	-77.345245	18.5878275	112.598168
-23.846306	10.751033	116.14679	-24.073019	18.70817	117.386414	28.379089	-7.507537	119.088913	30.749426	43.836575	125.217346	29.5642575	18.164519	122.1531295	-77.7102955	19.251821	112.6196985
-25.740889	8.892855	115.577934	-24.143209	19.050903	117.016266	28.182655	-6.979387	118.769768	30.44869	44.226646	124.566101	29.3156725	18.6236295	121.6679345	-77.6020905	19.4781765	112.3645975
-27.295498	6.700185	114.830948	-24.29002	19.407187	116.715729	27.978464	-6.477734	118.595932	30.178413	44.65493	123.927727	29.0784385	19.088598	121.2618295	-77.6584785	19.725776	112.1696285
-29.014088	4.47715	114.503822	-24.515957	19.802261	116.448723	27.714766	-5.893562	118.471161	29.878456	45.208462	123.277153	28.796611	19.65745	120.874157	-77.828525	19.947072	112.023289
-30.548319	2.065648	113.901161	-24.799984	20.305229	116.101585	27.414072	-5.182565	118.351242	29.503933	45.849998	122.43502	28.4590025	20.3337165	120.393131	-78.0589705	20.2767415	111.810039
-33.479031	-1.007604	113.236572	-25.146353	21.260256	115.430542	27.076662	-3.876324	117.963326	28.858679	46.989388	120.654205	27.9676705	21.556532	119.3087655	-78.2603765	20.96398	111.5523185
-35.398457	-3.193765	112.974342	-25.205851	21.890123	114.868942	26.966238	-2.993827	117.501282	28.497406	47.68676	119.0662	27.731822	22.3464665	118.283741	-78.143524	21.4337795	111.454143
-37.226006	-5.412083	112.929535	-25.092396	22.442589	114.249969	26.912985	-2.165172	116.897285	28.229204	48.20797	117.18528	27.5710945	23.021399	117.0412825	-77.7558865	21.863779	111.4586555
-39.022617	-7.585461	113.040604	-24.861355	22.848045	113.585678	26.970745	-1.517153	116.253044	27.988064	48.508865	115.007332	27.4794045	23.495856	115.630188	-77.2021145	22.200234	111.541168
-40.757893	-9.830545	113.447784	-24.582027	23.069481	112.879242	27.054691	-0.971031	115.536057	27.762648	48.638351	112.742912	27.4086695	23.83366	114.1394845	-76.5727235	22.305302	111.6189995
-41.411175	-10.55511	113.95446	-24.24855	23.094061	112.164413	27.221416	-0.660589	114.811028	27.582186	48.480042	110.559845	27.401801	23.9097265	112.6854365	-75.898901	22.2783955	111.6433895
-40.567989	-9.358115	114.393272	-23.823027	22.935829	111.466255	27.4484	-0.5904	114.276016	27.467991	48.037285	108.227943	27.4581955	23.7234425	111.2519795	-75.1042495	22.1482155	111.6805305
-39.647026	-7.803936	114.902985	-23.192329	22.504635	110.507431	27.953506	-0.769249	113.654732	27.466164	47.341545	105.238106	27.709835	23.286148	109.446419	-74.094493	21.723122	111.568443
-38.998585	-6.791904	114.896881	-22.749092	22.033018	109.939598	28.359287	-1.016579	113.36013	27.43186	46.869282	103.673874	27.8955735	22.9263515	108.517002	-73.3937575	21.1396845	111.362194
-38.32037	-5.76096	114.495102	-22.324755	21.464216	109.475281	28.734749	-1.255258	112.864944	27.439785	46.491795	102.580811	28.087267	22.6182685	107.7228775	-72.736777	20.3101635	111.2276845
-37.571342	-4.637825	113.958046	-21.91091	20.964518	109.125175	29.103752	-1.399781	112.27317	27.540556	46.296646	101.996735	28.322154	22.4484325	107.1349525	-72.143974	19.4806035	111.1153975
-36.776524	-3.337832	113.213181	-21.528301	20.673723	108.915665	29.454554	-1.426737	111.67276	27.662092	46.305527	101.744339	28.558323	22.439395	106.7085495	-71.614925	18.908051	111.1227805
-35.819508	-1.789212	112.554062	-21.171057	20.6213	108.794823	29.790411	-1.288437	111.035583	27.785715	46.60841	101.769867	28.788063	22.6599865	106.402725	-71.130177	18.5826135	111.186921
-34.983452	-0.092528	111.843063	-20.932131	20.81214	108.763626	30.066385	-0.956521	110.405479	27.896086	47.158913	102.036926	28.9812355	23.101196	106.2212025	-70.8454975	18.523084	111.3060495
-33.638042	2.787731	110.704384	-20.65704	21.413002	108.680832	30.404472	-0.127338	109.64576	28.070042	48.275005	102.844955	29.237257	24.0738335	106.2453575	-70.551337	18.7521705	111.1163065
-32.626839	4.883144	109.936752	-20.564476	21.970745	108.587013	30.540375	0.532074	109.286407	28.210779	49.155815	103.556274	29.375577	24.8439445	106.4213405	-70.504529	19.0975455	110.7526855
-31.663465	7.084543	109.273514	-20.485859	22.608171	108.479324	30.655247	1.251336	108.984009	28.424511	49.969101	104.198563	29.539879	25.6102185	106.591286	-70.511597	19.6061235	110.367362
-30.602169	9.338663	108.768402	-20.379547	23.268597	108.417656	30.769592	1.854587	108.710159	28.742266	50.59243	104.638878	29.755929	26.2235085	106.6745185	-70.515023	20.3136855	110.1607935
-29.460245	11.658128	108.39621	-20.237885	23.878237	108.392921	30.836206	2.379194	108.505714	29.135433	51.180435	105.066406	29.9858195	26.7798145	106.78606	-70.4615895	20.9766595	109.999782
-28.26502	13.911371	108.15387	-20.075644	24.419109	108.410492	30.902136	2.8322	108.361725	29.513887	51.691319	105.393349	30.2080115	27.2617595	106.877537	-70.3592995	21.5764585	109.943447
-27.013298	16.226021	107.986092	-19.924528	24.868137	108.396873	30.96188	3.18246	108.215843	29.87586	52.04673	105.582298	30.41887	27.614595	106.8990705	-70.267926	22.121679	109.8946755
-24.79632	19.366016	107.623421	-19.564768	25.214804	108.329834	31.150181	3.402203	107.958939	30.482214	52.250416	105.53688	30.8161975	27.8263095	106.7479095	-69.9457335	22.6032985	109.9117585
-23.397749	21.488237	107.429054	-19.15366	25.159056	108.205437	31.405226	3.318975	107.793915	30.822901	52.163231	105.179848	31.1140635	27.741103	106.4868815	-69.4213835	22.577009	109.9239925
-22.199362	23.786049	107.353447	-18.784922	25.154427	107.974228	31.708454	3.178462	107.655907	31.208658	52.043659	104.590393	31.458556	27.6110605	106.12315	-69.0284	22.6977935	109.825306
-21.514534	24.775583	107.552162	-18.316832	25.016239	107.770142	32.069294	3.002074	107.593246	31.582087	51.824306	103.940674	31.8256905	27.41319	105.76696	-68.4593545	22.619288	109.773324
-21.727123	24.285738	106.915939	-17.833046	24.85211	107.546494	32.494881	2.749533	107.551155	31.901846	51.549446	103.470993	32.1983635	27.1494895	105.511074	-67.8644555	22.5547305	109.581914
-21.472706	24.320662	107.12072	-17.324001	24.591993	107.357559	32.892792	2.441148	107.463585	32.291676	51.288456	103.204056	32.592234	26.864802	105.3338205	-67.240236	22.319184	109.3812975
-21.159842	24.332554	106.746529	-16.90414	24.320404	107.211136	33.181904	2.124429	107.326698	32.740505	50.988491	103.257584	32.9612045	26.55646	105.292141	-66.7694845	22.084348	109.130131
-20.601603	24.430025	106.427826	-16.410139	24.077593	106.992973	33.587585	1.686213	106.984207	33.317383	50.793213	104.113045	33.452484	26.239713	105.548626	-66.272762	21.915473	108.43732
-20.139988	24.580292	106.26149	-16.134899	24.078856	106.906525	33.75597	1.586378	106.675293	33.69738	50.746609	105.028595	33.726675	26.1664935	105.851944	-65.996473	21.9912185	107.961106
-19.651535	24.86235	106.342628	-15.88787	24.250961	106.918358	33.917492	1.543436	106.368149	34.037518	50.846546	106.051239	33.977505	26.194991	106.209694	-65.753245	22.306931	107.627022
-19.096001	25.145832	106.435356	-15.560213	24.524725	107.028648	34.078415	1.558932	106.144104	34.585617	50.932121	107.026604	34.332016	26.2455265	106.585354	-65.452442	22.8039235	107.471942
-18.558447	25.487488	106.626701	-15.189536	24.777695	107.184586	34.281845	1.742494	105.867531	35.353409	50.843204	107.637085	34.817627	26.292849	106.752308	-65.196699	23.262541	107.616864
-18.176598	25.79413	106.746117	-14.83398	25.028059	107.364143	34.619164	2.006145	105.546059	35.615116	51.00621	108.350098	35.11714	26.5061775	106.9480785	-64.7851	23.5499405	107.7802075
-17.96452	26.009697	106.844238	-14.525071	25.156208	107.45517	34.967484	2.310511	105.415009	35.816578	51.221191	108.999779	35.392031	26.765851	107.207394	-64.442173	23.546565	107.702946
-17.373299	26.273846	106.703415	-14.091446	25.248034	107.406006	35.600239	2.392913	105.572601	36.100319	51.365219	109.172668	35.850279	26.879066	107.3726345	-64.033171	23.617002	107.4393775
-17.104599	26.339861	106.54039	-13.770607	25.262304	107.265244	35.947903	2.321427	106.088379	36.445667	51.332386	108.674408	36.196785	26.8269065	107.3813935	-63.737999	23.6977015	107.1490945
-16.768208	26.335884	106.335785	-13.334422	25.12607	107.095566	36.487007	1.844292	106.333054	36.892395	51.136631	108.087433	36.689701	26.4904615	107.2102435	-63.358545	23.7616785	106.9808885
-16.435476	26.221636	106.14444	-12.858055	24.799871	106.879715	37.027489	1.375295	106.680428	37.436096	50.89019	107.713333	37.2317925	26.1327425	107.1968805	-62.9479025	23.4669995	106.5625495
-15.961437	26.036592	105.813217	-12.397303	24.34256	106.585899	37.617538	0.791291	107.070694	38.002251	50.588108	107.369301	37.8098945	25.6896995	107.2199975	-62.6045005	22.9954205	105.9518005
-15.487843	25.812426	105.470345	-11.880189	23.903564	106.266319	38.16346	0.237687	107.307114	38.099419	50.421215	107.405426	38.1314395	25.329451	107.35627	-61.8918175	22.477677	105.176368
-14.936386	25.627264	105.095467	-11.42824	23.468157	105.945381	38.622715	-0.151603	107.58429	39.142723	49.914284	107.092178	38.882719	24.8813405	107.338234	-61.739199	22.0549735	104.552528
-14.290465	25.309423	104.574692	-10.850783	23.06266	105.495743	39.280308	-0.562455	108.232918	39.426952	49.879761	107.865479	39.35363	24.658653	108.0491985	-61.055196	21.466667	102.9422875
-13.839644	25.137123	104.272484	-10.531083	22.895741	105.203506	39.635456	-0.818784	108.654068	39.882587	49.838486	108.540199	39.7590215	24.509851	108.5971335	-60.8211875	21.281631	101.8098785
-13.345334	24.982115	103.943893	-10.272228	22.796675	104.935432	39.895802	-1.062992	108.928154	40.254883	49.776775	109.150604	40.0753425	24.3568915	109.039379	-60.6197985	21.2364585	100.831485
-12.678322	24.618591	103.483727	-10.094273	22.748175	104.658386	40.056553	-1.278044	108.8433	40.592133	49.716179	109.351326	40.324343	24.2190675	109.097313	-60.512889	21.2772825	100.219459
-12.815487	24.789467	103.380798	-9.95834	22.763336	104.323471	40.108303	-1.392942	108.277107	40.765057	49.595772	109.106827	40.43668	24.101415	108.691967	-60.35336	21.425257	99.954975
-12.73209	24.796888	103.045296	-9.882431	22.777615	103.972748	40.036156	-1.367967	107.441689	40.753616	49.499283	108.524254	40.394886	24.065658	107.9829715	-60.159748	21.489572	99.9625245
-12.720089	24.784163	102.743187	-9.887106	22.825169	103.689957	39.884075	-1.238738	106.68219	40.621193	49.395508	107.947685	40.252634	24.078385	107.3149375	-60.026846	21.571953	100.0649765
-12.871882	24.767859	102.713264	-9.95737	22.835133	103.621933	39.729351	-1.182651	106.197807	40.346329	49.27491	107.788261	40.03784	24.0461295	106.993034	-59.95258	21.6241365	100.250832
-13.036479	24.668798	102.912476	-10.062484	22.74139	103.825912	39.672329	-1.283017	106.385818	40.708973	49.018181	107.811508	40.190651	23.867582	107.098663	-60.315619	21.615198	100.553161
-13.191335	24.516333	103.137604	-10.214919	22.577085	104.070663	39.560905	-1.474078	106.699814	40.598206	48.876331	108.28997	40.0795555	23.7011265	107.494892	-60.5093935	21.4530435	100.646434
-13.117391	24.103109	103.122925	-10.373002	22.287054	104.204346	39.424385	-1.740315	106.854477	39.934769	48.793472	108.943306	39.679577	23.5265785	107.8988915	-60.425581	21.0475295	100.5098005
-13.672201	24.000082	103.303398	-10.574423	21.963678	104.196129	39.283035	-2.003059	106.794228	39.701077	48.517982	109.167328	39.492056	23.2574615	107.980778	-60.640902	20.6698945	100.41148
-13.919729	23.644382	103.150009	-10.770195	21.624758	104.041504	39.11496	-2.121258	106.714294	39.902985	48.173012	108.962227	39.5089725	23.025877	107.8382605	-61.0493625	20.223639	100.2447475
-14.177095	23.250797	102.933418	-10.930561	21.309635	103.840996	39.068378	-2.197431	106.626556	39.058514	48.226486	109.210167	39.063446	23.0145275	107.9183615	-60.924568	19.6047425	99.7636305
-14.504626	22.575144	102.732147	-11.060462	20.832838	103.671051	39.096622	-2.338889	106.628159	39.217041	47.903053	108.786629	39.1568315	22.782082	107.707394	-61.2777555	18.883594	99.634708
-14.690598	22.056652	102.652718	-11.119488	20.431398	103.619431	39.117878	-2.537437	106.686195	38.559231	47.934765	109.000206	38.8385545	22.698664	107.8432005	-61.0775305	18.164132	99.3956615
-14.967589	21.475229	102.615013	-11.174568	20.11606	103.609169	39.108913	-2.801044	106.755424	38.439045	47.721405	108.863869	38.773979	22.4601805	107.8096465	-61.123115	17.7719395	99.4086915
-15.260571	20.907269	102.503014	-11.270173	19.790684	103.540657	39.064453	-3.082516	106.687698	38.309746	47.490604	108.644363	38.6870995	22.204044	107.6660305	-61.2274455	17.377324	99.4152835
-15.567356	20.285191	102.264236	-11.419808	19.523758	103.329384	38.87537	-3.229376	106.546196	38.088741	47.27121	108.316254	38.4820555	22.020917	107.431225	-61.3216715	17.026599	99.227543
-15.935008	19.633867	101.900848	-11.600513	19.313925	103.021706	38.720268	-3.387627	106.242599	37.790588	47.035034	107.865753	38.255428	21.8237035	107.054176	-61.456454	16.8041465	98.989236
-16.346012	18.903965	101.556923	-11.840424	19.11434	102.700722	38.452095	-3.493099	105.974831	37.49691	46.808193	107.399918	37.9745025	21.657547	106.6873745	-61.6553505	16.571133	98.7140695
-17.026161	17.818481	101.155487	-12.160791	18.842169	102.367386	38.073093	-3.702533	105.740509	37.126949	46.424847	106.906021	37.600021	21.361157	106.323265	-61.921603	16.323181	98.411507
-17.4849	17.00177	101.018051	-12.336263	18.664753	102.323044	37.86665	-3.889693	105.762672	36.951942	46.202435	106.69812	37.409296	21.156371	106.230396	-62.081822	16.173135	98.415692
-17.917397	16.162439	101.033142	-12.472968	18.450075	102.352547	37.752827	-4.088345	105.835068	36.7794	46.00351	106.486084	37.2661135	20.9575825	106.160576	-62.2120495	15.9425675	98.544518
-18.36837	15.304546	101.093971	-12.517931	18.188076	102.415611	37.708088	-4.294267	105.902206	36.720703	45.686375	106.028221	37.2143955	20.696054	105.9652135	-62.2502575	15.680098	98.8660085
-18.776924	14.358528	101.182976	-12.487652	17.892834	102.478325	37.69397	-4.545989	105.927109	36.718414	45.304039	105.476967	37.206192	20.379025	105.702038	-62.181496	15.406643	99.254612
-19.179445	13.376387	101.234543	-12.360538	17.53373	102.494339	37.749367	-4.873033	105.976784	36.737038	44.896969	104.755783	37.2432025	20.011968	105.3662835	-61.9642785	15.055492	99.6223945
-19.619247	12.397105	101.290527	-12.233736	17.17411	102.487717	37.845116	-5.205233	106.067398	36.777592	44.489014	104.12558	37.311354	19.6418905	105.096489	-61.778826	14.7063295	99.878945
-20.265768	10.929082	101.489548	-12.033628	16.580372	102.562355	37.956238	-5.621415	106.329849	36.807198	43.899937	103.35997	37.381718	19.139261	104.8449095	-61.448974	14.021483	100.2798005
-20.360687	9.759813	101.499626	-11.961318	16.2057	102.634727	37.858833	-5.814584	106.533096	36.8479	43.511684	102.912331	37.3533665	18.84855	104.7227135	-61.2760025	13.56285	100.5467405
-20.816296	8.821816	101.62674	-11.912339	15.822066	102.676727	38.164066	-6.316737	106.464149	36.850502	43.128189	102.555916	37.507284	18.405726	104.5100325	-61.331962	13.238406	100.8434215
-21.485441	8.093472	101.769806	-11.859578	15.513754	102.631126	38.357021	-6.703517	106.286392	36.854889	42.822186	102.29863	37.605955	18.0593345	104.292511	-61.325111	12.9681735	100.969741
-21.894896	7.287673	101.695587	-11.834368	15.299216	102.543571	38.370495	-6.947412	106.096207	36.823879	42.631104	102.119957	37.597187	17.841846	104.108082	-61.265923	12.756586	100.97906
-22.372997	6.560971	101.738037	-11.75168	15.181597	102.514076	38.421246	-6.999436	105.857681	36.780148	42.522327	101.856323	37.600697	17.7614455	103.857002	-61.104057	12.6017485	101.17115
-22.780697	5.883578	101.948082	-11.6442	15.131861	102.593185	38.538883	-6.993049	105.620934	36.759274	42.488266	101.451767	37.6490785	17.7476085	103.5363505	-60.9374785	12.5161135	101.6500195
-23.300989	4.949091	102.606979	-11.41755	15.027039	102.931473	38.521214	-6.834084	105.455231	36.673046	42.40691	100.73941	37.59713	17.786413	103.0973205	-60.43223	12.267665	102.7656255
-23.66761	4.317458	103.175972	-11.3551	14.916865	103.263367	38.847706	-7.025688	105.360794	36.611797	42.290474	100.378433	37.7297515	17.632393	102.8696135	-60.4399515	12.201337	103.6571205
-24.039135	3.693582	103.734764	-11.343117	14.767706	103.644135	38.917561	-7.133987	105.582047	36.506351	42.139091	100.230835	37.711956	17.502552	102.906441	-60.39819	12.03286	104.381829
-24.372898	3.185309	104.250397	-11.390678	14.567135	104.001549	38.634674	-7.095472	106.107376	36.412487	41.980576	100.260612	37.5235805	17.442552	103.183994	-60.3049365	11.691718	104.819104
-24.655701	2.714851	104.583359	-11.49085	14.446076	104.220711	38.863567	-7.320798	106.434883	36.342316	41.827919	100.340782	37.6029415	17.2535605	103.3878325	-60.5846415	11.6385915	105.0535895
-24.94635	2.326173	104.761681	-11.603544	14.331205	104.292122	38.812866	-7.460786	106.838356	36.249588	41.677628	100.365448	37.531227	17.108421	103.601902	-60.738315	11.553989	104.982342
-25.163321	2.016438	104.772202	-11.696872	14.23839	104.257431	38.760822	-7.52555	107.148705	36.17609	41.568817	100.380005	37.468456	17.0216335	103.764355	-60.8622	11.4551465	104.750507
-25.349314	1.754724	104.655861	-11.772437	14.156321	104.144928	38.694824	-7.507162	107.357552	36.122669	41.536613	100.400398	37.4087465	17.0147255	103.878975	-60.9536205	11.2979165	104.410881
-25.400045	1.69922	104.600052	-11.794064	14.17181	104.103676	38.695724	-7.389021	107.392677	36.095364	41.618603	100.423515	37.395544	17.114791	103.908096	-60.983672	11.228829	104.299256
-25.40974	1.755176	104.587044	-11.766373	14.205969	104.115173	38.768211	-7.210115	107.377151	36.048534	41.791649	100.471962	37.4083725	17.290767	103.9245565	-60.9411185	11.121171	104.3057895
-25.420813	1.890201	104.56942	-11.72209	14.238392	104.153954	38.87846	-7.010818	107.384041	36.022907	41.99295	100.519707	37.4506835	17.491066	103.951874	-60.8948635	10.985718	104.356034
-25.32979	2.111939	104.504799	-11.674803	14.267913	104.181686	39.024834	-6.852488	107.434761	35.979164	42.231514	100.674377	37.501999	17.689513	104.054569	-60.851605	10.846313	104.308803
-25.257721	2.416106	104.417458	-11.630444	14.261335	104.192825	39.14653	-6.631247	107.506584	35.917812	42.439125	100.822197	37.532171	17.903939	104.1643905	-60.793059	10.618731	104.2212595
-25.101736	2.802546	104.28643	-11.625921	14.218955	104.193268	39.249821	-6.435666	107.579231	35.812756	42.671154	101.049553	37.5312885	18.117744	104.314392	-60.7831305	10.320166	104.072144
-24.945494	3.520154	103.910782	-11.734467	14.128895	104.128052	39.100273	-6.05882	107.879829	35.57592	42.99831	101.748428	37.3380965	18.469745	104.8141285	-60.8070305	9.788045	103.4419755
-24.847586	4.066896	103.533638	-11.941077	14.088766	104.076027	39.31171	-6.014471	107.916008	35.353569	43.310696	102.655426	37.3326395	18.6481125	105.285717	-61.2147935	9.5294195	102.866337
-24.749559	4.663764	103.108597	-12.213919	14.094092	104.035797	39.168221	-5.799049	108.106079	35.161774	43.690762	103.910851	37.1649975	18.9458565	106.008465	-61.5928355	9.2423275	102.063129
-24.707634	5.317943	102.692947	-12.532608	14.20296	104.020485	38.995472	-5.542018	108.303574	35.011189	44.12571	105.345062	37.0033305	19.291846	106.824318	-62.0685465	9.114074	101.216652
-24.480169	5.856969	102.176872	-12.818501	14.435405	104.014656	38.400848	-5.044418	108.677849	34.930843	44.586124	106.660721	36.6658455	19.770853	107.669285	-62.3028475	9.099957	100.360027
-24.47711	6.608746	101.832581	-13.072249	14.800015	103.940598	38.319263	-4.792226	108.746948	34.939262	45.006348	107.621208	36.6292625	20.107061	108.184078	-62.7737605	9.492969	99.697118
-24.424564	7.421125	101.504341	-13.187382	15.189855	103.788124	38.19397	-4.574315	108.670334	35.037758	45.294384	108.078178	36.615864	20.3600345	108.374256	-62.990628	10.0196755	99.201992
-24.603138	8.723172	101.284767	-13.17344	15.720436	103.491592	38.060623	-4.438764	108.355522	35.284733	45.460484	107.882401	36.672678	20.51086	108.1189615	-63.019558	10.930012	98.8642225
-24.629742	9.373806	101.133331	-13.050578	15.853082	103.272331	38.013706	-4.461161	108.00705	35.483948	45.442753	107.481506	36.748827	20.490796	107.744278	-62.849983	11.215368	98.800384
-24.69558	9.958433	101.055977	-12.928477	15.89261	103.135239	38.003624	-4.518469	107.688179	35.629551	45.363148	107.136772	36.8165875	20.4223395	107.4124755	-62.6735415	11.3628805	98.8580025
-24.754	10.508579	101.076485	-12.818366	15.817774	103.10054	38.064991	-4.604965	107.455894	35.744144	45.269974	106.919983	36.9045675	20.3325045	107.1879385	-62.5412995	11.3030435	99.0131415
-24.869377	11.041554	101.178825	-12.770367	15.761784	103.178421	38.133003	-4.693403	107.384705	35.800793	45.193665	106.863762	36.966898	20.250131	107.1242335	-62.507632	11.273437	99.2326085
-25.034214	11.536534	101.272652	-12.762311	15.737234	103.278282	38.161762	-4.784256	107.38311	35.842911	45.117359	106.93853	37.0023365	20.1665515	107.16082	-62.5269585	11.3079165	99.395744
-25.19615	12.068352	101.361488	-12.81041	15.726061	103.38253	38.112415	-4.939355	107.356537	35.895424	44.98423	107.145203	37.0039195	20.0224375	107.25087	-62.6247395	11.4296845	99.51419
-25.4615	12.932748	101.410385	-12.975696	15.82054	103.471741	37.860649	-5.180136	107.208252	35.957657	44.777721	107.710945	36.909153	19.7987925	107.4595985	-62.860545	11.8422875	99.4838835
-25.692003	13.502147	101.376091	-13.124784	15.977016	103.474319	37.628166	-5.304805	107.070068	35.981091	44.65892	108.123444	36.8046285	19.6770575	107.596756	-63.0541965	12.2769745	99.351882
-25.985691	14.035185	101.338028	-13.288871	16.185156	103.467133	37.359409	-5.368705	106.971741	35.976116	44.566849	108.466972	36.6677625	19.599072	107.7193565	-63.2455045	12.77124	99.2149095
-26.291435	14.508742	101.278351	-13.419602	16.408735	103.432907	37.135715	-5.419875	106.896996	35.994141	44.506504	108.654831	36.564928	19.5433145	107.7759135	-63.404132	13.2741555	99.0899005
-26.640186	14.902317	101.186859	-13.511951	16.644569	103.385925	36.948372	-5.498868	106.803261	36.035229	44.446682	108.717575	36.4918005	19.473907	107.760418	-63.5157025	13.815231	99.011432
-26.951004	15.267656	101.155922	-13.541582	16.785816	103.348877	36.816044	-5.600306	106.609741	36.13818	44.334953	108.702995	36.477112	19.3673235	107.656368	-63.560276	14.2043085	99.041386
-27.294933	15.517895	101.075401	-13.517337	16.883194	103.265976	36.727886	-5.738672	106.338562	36.276161	44.202038	108.639359	36.5020235	19.231683	107.4889605	-63.5366975	14.534705	99.0429915
-27.914337	15.659783	100.880684	-13.483199	16.938871	103.080261	36.621365	-5.953619	105.793465	36.454147	43.97163	108.244049	36.537756	19.0090055	107.018757	-63.504154	14.8687365	99.141765
-28.408628	15.632321	100.818672	-13.430664	16.935163	102.941498	36.546947	-6.107158	105.475975	36.552757	43.826477	107.60231	36.549852	18.8596595	106.5391425	-63.41118	15.0106665	99.3438535
-28.943604	15.526715	100.758423	-13.330783	16.857347	102.837357	36.517334	-6.291926	105.289398	36.602173	43.643131	106.662216	36.5597535	18.6756025	105.975807	-63.2213195	15.0390915	99.698907
-29.533218	15.329779	100.754951	-13.272134	16.663918	102.713654	36.546593	-6.598813	105.252396	36.597298	43.364544	105.674377	36.5719455	18.3828655	105.4633865	-63.1162135	14.9449705	99.9639215
-30.122414	15.08334	100.720322	-13.179165	16.301788	102.601791	36.604515	-6.952185	105.302452	36.586639	43.032745	104.830444	36.595577	18.04028	105.066448	-62.953907	14.563296	100.137134
-30.76857	14.717701	100.591324	-13.143871	15.878123	102.459076	36.712143	-7.331769	105.312584	36.587051	42.689678	104.238571	36.649597	17.6789545	104.7755775	-62.937339	14.0772915	100.1425745
-31.395298	14.409208	100.33287	-13.072972	15.503078	102.238823	36.768684	-7.624995	105.060493	36.609097	42.410305	103.886917	36.6888905	17.392655	104.473705	-62.8348345	13.613501	100.003941
-32.221462	14.226127	100.232903	-12.934139	15.248452	101.994308	36.792553	-7.798339	104.40004	36.644764	42.22068	103.297508	36.7186585	17.2111705	103.848774	-62.5869365	13.2857335	100.139842
-32.79533	14.192072	100.536407	-12.811993	15.355802	102.10508	36.859886	-7.793803	104.134346	36.696007	42.196007	102.499855	36.7779465	17.201102	103.3171005	-62.4019325	13.510502	100.8930595
-33.407665	14.170339	101.323784	-12.621908	15.472539	102.467224	36.981888	-7.882029	104.229034	36.798058	42.014149	101.169434	36.889973	17.06606	102.699234	-62.133789	13.879018	102.235214
-34.012798	14.157116	102.314461	-12.380269	15.358347	102.997604	37.079914	-8.189275	104.64846	36.847595	41.543365	99.56044	36.9637545	16.677045	102.10445	-61.7242925	14.039649	103.890758
-34.598438	14.10865	103.133514	-12.185556	14.932445	103.427353	37.216896	-8.63569	105.033066	36.838211	40.859177	98.3573	37.0275535	16.1117435	101.695183	-61.3986655	13.7531465	105.159523
-35.118374	13.990913	103.615211	-12.062733	14.274341	103.752876	37.400101	-9.149795	105.231682	36.81855	40.229618	97.814247	37.1093255	15.5399115	101.5229645	-61.2347915	13.0087705	105.9827875
-35.614777	13.975589	104.003395	-11.976755	13.619571	104.038025	37.482464	-9.65025	105.286095	36.82991	39.672924	97.627769	37.156187	15.011337	101.456932	-61.109697	12.227805	106.619118
-36.246006	14.34511	104.65667	-11.937235	12.973973	104.502975	37.499928	-10.185121	105.266968	36.763237	39.137642	97.348244	37.1315825	14.4762605	101.307606	-61.0060525	11.4716855	107.698344
-36.653374	14.741276	104.983688	-12.001585	12.80155	104.694901	37.463871	-10.244052	105.079254	36.589539	39.115257	97.27066	37.026705	14.4356025	101.174957	-61.029875	11.1674975	108.214845
-36.956863	15.249976	105.150269	-12.146037	12.765041	104.783737	37.396099	-10.133382	104.771248	36.315392	39.270458	97.216293	36.8557455	14.568538	100.9937705	-61.1478195	10.961544	108.5737035
-37.246181	15.857456	105.210861	-12.336699	12.720123	104.785774	37.284138	-9.999245	104.404411	36.032337	39.466618	97.1502	36.6582375	14.7336865	100.7773055	-61.3316355	10.7065595	108.7942425
-37.44772	16.525103	105.156662	-12.535481	12.733969	104.695908	37.140366	-9.86783	103.878654	35.742546	39.696091	97.146141	36.441456	14.9141305	100.5123975	-61.512418	10.5538075	108.8794185
-37.546421	17.299126	104.960655	-12.786709	12.750573	104.468987	36.929302	-9.719248	103.282509	35.486767	39.944691	97.272163	36.2080345	15.1127215	100.277336	-61.7814525	10.3884245	108.660638
-37.619617	18.138199	104.710701	-13.082695	12.840501	104.188553	36.679741	-9.49002	102.59256	35.19183	40.254005	97.477493	35.9357855	15.3819925	100.0350265	-62.1011755	10.2990095	108.3420795
-37.591213	19.530493	104.39212	-13.678765	13.073799	103.778496	36.107975	-9.239753	101.44249	34.723881	40.556576	97.688477	35.415928	15.6584115	99.5654835	-62.773458	10.4891865	107.9915085
-37.448074	20.488634	104.332436	-14.09456	13.187078	103.558205	35.508335	-9.214563	100.66806	34.402534	40.649372	97.667686	34.9554345	15.7174045	99.167873	-63.1445545	10.6567515	107.948537
-37.198299	21.398846	104.305527	-14.518414	13.296323	103.430161	34.936886	-9.23103	100.143089	34.075089	40.641922	97.545647	34.5059875	15.705446	98.844368	-63.5428155	10.8872	108.015954
-36.917953	22.289825	104.187302	-14.942408	13.376923	103.335526	34.498222	-9.2781	99.901619	33.770802	40.617477	97.388992	34.134512	15.6696885	98.6453055	-64.019328	11.0841575	108.0257465
-36.49065	23.215504	103.969337	-15.258739	13.401571	103.210022	34.163303	-9.376362	99.873749	33.511604	40.512638	97.076279	33.8374535	15.568138	98.475014	-64.3549315	11.235004	107.94503
-35.928581	24.031687	103.613136	-15.427941	13.292171	103.03022	33.967178	-9.617708	99.870903	33.392628	40.259277	96.577095	33.679903	15.3207845	98.223999	-64.535785	11.2635575	107.836441
-35.221924	24.821781	103.232765	-15.403792	13.058283	102.819824	33.902775	-9.980871	99.837128	33.445404	39.868965	96.026352	33.6740895	14.944047	97.93174	-64.4816735	11.172519	107.707908
-33.914627	26.016861	102.592041	-15.170464	12.546988	102.486275	34.04055	-10.633124	99.854919	33.728867	39.193909	95.543396	33.8847085	14.2803925	97.6991575	-64.2256365	10.8135835	107.2733925
-32.917629	26.793884	102.131561	-15.028016	12.152469	102.231613	34.209713	-11.042008	99.86171	33.995308	38.827045	95.636421	34.1025105	13.8925185	97.7490655	-64.1585425	10.4124195	106.7141605
-31.87443	27.568308	101.683281	-14.920205	11.797542	101.937508	34.366779	-11.359165	99.808823	34.237835	38.599667	96.044502	34.302307	13.620251	97.9266625	-64.142717	9.974833	105.9483535
-30.773252	28.460106	101.287926	-14.863234	11.576838	101.633774	34.47747	-11.558582	99.751305	34.449924	38.458549	96.554977	34.463697	13.4499835	98.153141	-64.190165	9.7036925	105.114407
-29.541672	29.340509	100.926445	-14.833437	11.549532	101.312424	34.597378	-11.664866	99.696701	34.664963	38.469131	97.11956	34.6311705	13.4021325	98.4081305	-64.2980445	9.6969315	104.2167175
-28.390875	30.301424	100.608574	-14.823646	11.690877	100.953041	34.679382	-11.650717	99.533173	34.862373	38.569077	97.714302	34.7708775	13.45918	98.6237375	-64.4181695	9.922574	103.2823445
-27.09639	31.313896	100.407051	-14.813588	11.925673	100.582932	34.757797	-11.51191	99.290855	35.001175	38.763992	98.44696	34.879486	13.626041	98.8689075	-64.506662	10.225305	102.2969565
-25.133287	32.754539	100.348114	-14.940955	12.522409	100.054504	34.719929	-11.093237	98.926254	35.133137	39.224888	100.067375	34.926533	14.0658255	99.4968145	-64.808443	10.9789925	100.6121935
-23.79034	33.651684	100.509087	-15.117846	13.04236	99.699791	34.62759	-10.708785	98.596359	35.19405	39.616238	101.354622	34.91082	14.4537265	99.9754905	-65.146512	11.6309935	99.4240915
-22.534311	34.522137	100.735344	-15.40334	13.630946	99.3013	34.386673	-10.252789	98.123322	35.141979	39.972538	102.686188	34.764326	14.8598745	100.404755	-65.571006	12.4020175	98.197845
-21.32427	35.209011	101.050201	-15.688422	14.275287	98.950584	34.093231	-9.739284	97.548347	35.031063	40.339535	103.920807	34.562147	15.3001255	100.734577	-65.938991	13.2504485	97.166591
-20.045588	35.777195	101.487007	-15.860838	14.909935	98.840668	33.871979	-9.193536	97.143661	34.972675	40.718998	104.902542	34.422327	15.762731	101.0231015	-66.144003	14.057139	96.6582345
-18.822954	36.215256	101.860023	-15.950882	15.538109	98.95639	33.807724	-8.776717	97.090027	34.966965	41.067768	105.597366	34.3873445	16.1455255	101.3436965	-66.2891085	14.9306925	96.5690835
-17.603008	36.428062	102.110817	-15.999608	16.017094	99.196877	33.806236	-8.630851	97.435638	35.056747	40.759014	106.033371	34.4314915	16.0640815	101.7345045	-66.4307075	15.9701065	96.6592495
-15.801601	36.384289	102.254799	-16.022562	16.196777	99.694939	33.763035	-8.953784	98.559799	35.149708	41.210152	106.074394	34.4563715	16.128184	102.3170965	-66.5014955	16.26537	97.0727815
-14.688127	36.134552	102.270378	-16.079277	15.955727	100.071693	33.70919	-9.420809	99.50647	35.201244	40.890926	106.029152	34.455217	15.7350585	102.767811	-66.613771	16.1763955	97.375575
-13.636281	35.597809	102.30172	-16.152784	15.5238	100.473915	33.646564	-9.978201	100.43557	35.203381	40.422737	105.964424	34.4249725	15.222268	103.199997	-66.7305405	15.825332	97.747833
-12.59866	34.929745	102.370033	-16.263117	15.031708	100.83252	33.541073	-10.569642	101.276421	35.183456	39.907467	106.090607	34.3622645	14.6689125	103.683514	-66.8884985	15.3945035	97.981526
-11.712255	34.146954	102.445686	-16.40765	14.586574	101.116653	33.47121	-11.138112	101.995911	35.187122	39.434761	106.241646	34.329166	14.1483245	104.1187785	-67.144466	15.0248235	98.1145275
-10.801154	33.300911	102.469597	-16.547112	14.205124	101.321777	33.403633	-11.683455	102.654686	35.180912	39.021881	106.372437	34.2922725	13.669213	104.5135615	-67.3864965	14.741035	98.1299925
-9.987329	32.374462	102.423477	-16.686041	13.924093	101.44696	33.321587	-12.203609	103.210243	35.171951	38.646332	106.5177	34.246769	13.2213615	104.8639715	-67.618851	14.6268245	98.0299485
-8.948859	30.956367	102.421364	-16.953033	13.651304	101.575729	33.131409	-12.808272	103.959274	35.155811	38.212463	106.846001	34.14361	12.7020955	105.4026375	-68.049676	14.6005125	97.7488205
-8.386351	29.925501	102.537788	-17.104038	13.471094	101.684235	33.013832	-13.122812	104.247925	35.127228	37.925903	107.220779	34.07053	12.4015455	105.734352	-68.278606	14.5406425	97.634118
-7.862548	28.87656	102.728966	-17.224289	13.351379	101.777374	32.943691	-13.374472	104.432465	35.111843	37.678215	107.701126	34.027767	12.1518715	106.0667955	-68.476345	14.5508865	97.4879525
-7.460602	27.793255	102.942482	-17.293343	13.312529	101.929893	32.954498	-13.573692	104.595802	35.154182	37.503208	108.219193	34.05434	11.964758	106.4074975	-68.641026	14.6603	97.4522885
-7.100103	26.681345	103.170158	-17.313093	13.395927	102.133133	33.028515	-13.699762	104.782639	35.23288	37.416801	108.731064	34.1306975	11.8585195	106.7568515	-68.7568835	14.9333345	97.5094145
-6.829738	25.598537	103.382202	-17.242861	13.556515	102.424095	33.155949	-13.766603	105.02356	35.3591	37.374847	109.07328	34.2575245	11.804122	107.04842	-68.7432465	15.308908	97.79977
-6.608772	24.500784	103.488251	-17.139654	13.82191	102.754402	33.316963	-13.839233	105.612076	35.534756	37.347443	109.107697	34.4258595	11.754105	107.3598865	-68.7051675	15.889715	98.1489175
-6.495132	22.806086	103.703819	-17.005302	14.076027	103.422119	33.461113	-14.088899	106.90287	35.823158	37.126415	108.756927	34.6421355	11.518758	107.8298985	-68.6527395	16.633296	99.0143395
-6.5651	21.620424	103.975586	-16.977516	14.037363	103.943085	33.392952	-14.311761	107.811668	35.959175	36.846275	108.470665	34.6760635	11.267257	108.1411665	-68.6310955	16.807469	99.7450035
-6.763488	20.426445	104.236542	-17.031212	13.804253	104.407898	33.276863	-14.616651	108.611168	35.958065	36.458435	108.103737	34.617464	10.920892	108.3574525	-68.679888	16.687614	100.4583435
-7.119396	19.284492	104.42778	-17.179848	13.525353	104.759125	33.057961	-14.965314	109.213173	35.854015	36.049358	107.676384	34.455988	10.542022	108.4447785	-68.815684	16.508684	101.0734715
-7.537771	18.23485	104.502235	-17.388794	13.278702	104.948914	32.745167	-15.204136	109.619583	35.658287	35.697086	107.226303	34.201727	10.246475	108.422943	-68.979315	16.310929	101.474885
-8.046161	17.306787	104.504135	-17.615255	13.100597	104.959557	32.421642	-15.30201	109.841988	35.451038	35.471512	106.844727	33.93634	10.084751	108.3433575	-69.16685	16.116443	101.5757565
-8.647858	16.511564	104.456177	-17.783464	12.977396	104.90873	32.197327	-15.330898	109.769119	35.263618	35.420895	106.648407	33.7304725	10.0449985	108.208763	-69.2974005	15.9097935	101.608697
-9.565861	15.527948	104.252449	-17.82358	12.945941	104.653763	32.119442	-15.229819	108.998001	35.094471	35.619625	106.546089	33.6069565	10.194903	107.772045	-69.2541165	15.696979	101.535481
-10.207004	15.062208	104.009377	-17.716482	13.076605	104.412331	32.12981	-14.97543	108.194122	35.080631	35.912983	106.523857	33.6052205	10.4687765	107.3589895	-69.0381845	15.6844335	101.4656725
-10.844083	14.775612	103.730453	-17.511623	13.382326	104.164871	32.21302	-14.59092	107.30864	35.198383	36.296913	106.472626	33.7057015	10.8529965	106.890633	-68.7289475	15.9116555	101.439109
-11.570292	14.601549	103.533813	-17.241449	13.812181	104.009369	32.375854	-14.117668	106.553146	35.390686	36.777538	106.477097	33.88327	11.329935	106.5151215	-68.366168	16.294427	101.5036165
-12.349592	14.482334	103.446259	-17.003944	14.278729	103.971291	32.504906	-13.664666	105.912163	35.59552	37.287933	106.514168	34.050213	11.8116335	106.2131655	-68.058101	16.7458245	101.7294165
-13.200323	14.428865	103.40136	-16.811069	14.725857	104.005432	32.633888	-13.246679	105.466736	35.747562	37.751476	106.466972	34.190725	12.2523985	105.966854	-67.812863	17.1993155	102.04401
-13.167855	14.919453	103.820313	-16.692595	15.051213	104.105362	32.720387	-12.899076	105.256859	35.790661	38.113007	106.236717	34.255524	12.6069655	105.746788	-67.640714	17.4954605	102.463936
-13.040893	15.724134	103.840256	-16.653847	15.262974	104.242134	32.814003	-12.621525	105.17894	35.690151	38.367882	105.50325	34.252077	12.8731785	105.341095	-67.559771	17.6527695	103.143173
-13.130069	16.226717	103.716728	-16.653687	15.149611	104.334198	32.85487	-12.635287	105.312088	35.550789	38.317589	104.827271	34.2028295	12.841151	105.0696795	-67.5102035	17.458071	103.5987165
-13.190207	16.734819	103.69593	-16.614021	14.915076	104.439247	32.934902	-12.730365	105.560219	35.445644	38.181053	104.176735	34.190273	12.725344	104.868477	-67.418315	17.104808	104.010017
-13.2193	17.194643	103.71376	-16.543486	14.655934	104.495064	33.044693	-12.838822	105.801514	35.387142	38.024803	103.634048	34.2159175	12.5929905	104.717781	-67.3028895	16.7188775	104.272347
-13.211844	17.658342	103.62632	-16.40769	14.389942	104.538177	33.22691	-12.928867	105.935715	35.39164	37.915977	103.200897	34.309275	12.493555	104.568306	-67.124655	16.286329	104.508048
-13.104553	18.157635	103.581764	-16.201473	14.132082	104.527809	33.450695	-12.912561	106.000305	35.435825	37.900005	102.870537	34.44326	12.493722	104.435421	-66.846206	15.770442	104.620197
-12.845522	18.709135	103.432869	-16.007917	13.967854	104.507866	33.768047	-12.849121	105.872658	35.490818	38.013111	102.621933	34.6294325	12.581995	104.2472955	-66.6452665	15.353713	104.7684365
-12.522486	19.775263	103.102829	-15.677725	13.823621	104.313789	34.167992	-12.632339	105.14238	35.567127	38.284416	102.25779	34.8675595	12.8260385	103.700085	-66.2230095	14.8212035	104.927493
-12.288486	20.604759	102.904259	-15.501186	13.82051	104.122734	34.367889	-12.442184	104.313454	35.585892	38.526718	102.006874	34.9768905	13.042267	103.160164	-65.9792625	14.598753	105.085304
-12.090344	21.485443	102.78511	-15.343822	13.891352	103.954193	34.507214	-12.210159	103.327583	35.611752	38.779381	101.794434	35.059483	13.284611	102.5610085	-65.747127	14.498093	105.3473775
-11.824555	22.37302	102.721695	-15.243552	14.010435	103.804184	34.54073	-11.962409	102.299652	35.606327	39.016911	101.636948	35.0735285	13.527251	101.9683	-65.5606325	14.493619	105.640068
-11.482166	23.281822	102.685738	-15.15531	14.159632	103.711151	34.450958	-11.744849	101.250443	35.585957	39.207432	101.463631	35.0184575	13.7312915	101.357037	-65.3290775	14.5879725	106.065265
-11.166648	24.232336	102.707443	-15.138796	14.325319	103.682159	34.30064	-11.558108	100.442635	35.546982	39.359318	101.289536	34.923811	13.900605	100.8660855	-65.201403	14.750033	106.4982325
-10.786594	25.271534	102.844894	-15.179889	14.466092	103.705444	34.088535	-11.231951	99.944275	35.47913	39.497452	101.283287	34.7838325	14.1327505	100.613781	-65.1436105	14.7994335	106.797107
-10.240886	26.676189	102.933411	-15.372996	14.571696	103.679825	33.926929	-11.283479	99.442009	35.324272	39.576775	101.469086	34.6256005	14.146648	100.4555475	-65.3715925	14.996744	106.9041025
-9.854227	27.538967	102.900444	-15.566442	14.571996	103.6203	33.675869	-11.226262	99.430367	35.123718	39.545521	101.60923	34.3997935	14.1596295	100.5197985	-65.5326775	14.9843625	106.7208015
-9.416046	28.373846	102.858818	-15.858655	14.507861	103.538857	33.538589	-11.312119	99.436798	34.815742	39.441757	101.826523	34.1771655	14.064819	100.6316605	-65.8944755	14.950903	106.4460535
-8.937735	29.252207	102.907158	-16.17441	14.357509	103.509056	33.299004	-11.366692	99.613213	34.479	39.312092	102.163147	33.889002	13.9727	100.88818	-66.237822	14.742318	106.129932
-8.467887	30.006382	103.058182	-16.549845	14.216484	103.574898	33.017891	-11.432248	99.876999	34.241394	39.185806	102.629532	33.6296425	13.876779	101.2532655	-66.7293325	14.556189	105.8965305
-7.927765	30.726088	103.355156	-16.827766	14.04323	103.711784	32.795696	-11.503505	100.140831	33.991623	39.04031	103.363968	33.3936595	13.7684025	101.7523995	-67.0491915	14.3180575	105.6711685
-7.329943	31.503912	103.833794	-17.033014	13.944833	103.849831	32.690296	-11.490674	100.1884	33.944916	38.98283	104.111221	33.317606	13.746078	102.1498105	-67.383634	14.143588	105.5498515
-6.354381	32.566265	104.641251	-16.987398	13.897737	103.926491	32.72142	-11.095174	99.716827	34.069729	39.119835	105.41021	33.3955745	14.0123305	102.5635185	-67.3703705	13.7831435	105.2894635
-5.696779	33.200382	105.181931	-16.896732	13.954203	103.67881	32.93137	-10.660085	99.18187	34.228386	39.324821	106.484985	33.579878	14.332368	102.8334275	-67.373342	13.576038	104.5241925
-5.030884	33.788734	105.604729	-16.841736	14.11868	103.221085	33.138741	-10.087403	98.652451	34.325008	39.602051	107.728233	33.7318745	14.757324	103.190342	-67.4153465	13.480036	103.251828
-4.367176	34.357441	106.046425	-16.849274	14.466037	102.79229	33.303688	-9.443185	98.309464	34.330975	39.935181	108.885178	33.8173315	15.245998	103.597321	-67.5158795	13.686076	101.987259
-3.772242	34.878052	106.582977	-16.855076	14.883733	102.468452	33.502026	-8.774418	98.03035	34.407001	40.275505	109.983353	33.9545135	15.7505435	104.0068515	-67.6646655	14.0169225	100.9300525
-3.155832	35.222824	107.060829	-16.821753	15.35799	102.317787	34.04213	-8.33672	97.611694	34.450077	40.640339	110.930229	34.2461035	16.1518095	104.2709615	-67.8896095	14.5641705	100.3646125
-2.619148	35.419323	107.467781	-16.78256	15.853064	102.260674	34.158627	-7.755448	97.516022	34.523678	40.976685	111.713493	34.3411525	16.6106185	104.6147575	-67.9062725	15.0955095	99.9065905
-1.889458	35.397938	107.830704	-16.788494	16.459803	102.394402	34.184387	-7.195687	97.658882	34.644459	41.344326	112.553741	34.414423	17.0743195	105.1063115	-67.991411	15.8452865	99.6824925
-1.430156	35.186089	107.841515	-16.805178	16.843813	102.572586	34.194069	-7.060097	97.928543	34.744514	41.502266	112.761566	34.4692915	17.2210845	105.3450545	-68.0796475	16.4665415	99.8001175
-0.941961	34.718941	107.819176	-16.81456	17.051136	102.926636	34.162315	-7.011571	98.396057	35.166397	41.502754	112.648354	34.664356	17.2455915	105.5222055	-68.293476	16.8566805	100.3310665
-0.503535	34.035851	107.850647	-16.842197	17.211374	103.296837	34.125134	-7.143744	98.953972	35.266422	41.576324	112.678947	34.695778	17.21629	105.8164595	-68.380172	17.206458	100.7772145
-0.110337	33.137253	107.838188	-16.868996	17.223177	103.803421	34.137093	-7.347	99.662834	35.003002	41.709488	112.806145	34.5700475	17.181244	106.2344895	-68.3080395	17.26511	101.3723525
0.264836	32.107117	107.835999	-16.941801	17.154966	104.319405	33.544933	-7.564571	100.595772	35.072151	41.623764	112.661636	34.308542	17.0295965	106.628704	-68.192144	17.2803355	102.010106
0.565088	30.952564	107.71875	-17.114267	17.141006	104.869148	33.287449	-7.974923	101.279381	35.083385	41.492157	112.386192	34.185417	16.758617	106.8327865	-68.413951	17.523395	102.9055095
1.001411	28.828844	107.527458	-17.465422	17.102354	105.584427	32.583618	-8.653116	102.240982	35.009346	41.170193	111.67308	33.796482	16.2585385	106.957031	-68.727326	17.9461695	104.211823
1.277852	27.337255	107.41613	-17.788952	17.091394	106.058548	31.976545	-9.199389	102.82959	34.849804	40.860897	111.189415	33.4131745	15.830754	107.0095025	-68.9910785	18.352034	105.1075935
1.538967	25.721148	107.289734	-18.116497	17.013416	106.462982	31.384872	-9.80457	103.483345	34.743423	40.483124	110.674408	33.0641475	15.339277	107.0788765	-69.2971415	18.687555	105.8470875
1.764422	23.988907	107.189903	-18.363714	16.821714	106.761383	30.903923	-10.394431	104.059349	34.637611	40.078262	110.266998	32.770767	14.8419155	107.1631735	-69.498195	18.8015125	106.3595925
2.046363	22.228859	107.060204	-18.549549	16.614157	106.906036	30.594597	-10.978755	104.518745	34.55888	39.621525	109.94368	32.5767385	14.321385	107.2312125	-69.6758365	18.906929	106.5808595
2.365978	20.387562	106.950783	-18.596155	16.289677	106.984642	30.451092	-11.480353	104.891289	34.542381	39.154427	109.753677	32.4967365	13.837037	107.322483	-69.6890465	18.742317	106.646801
2.677913	18.573641	106.869713	-18.623438	16.076359	106.935051	30.467161	-11.982333	105.190643	34.561646	38.756187	109.78643	32.5144035	13.386927	107.4885365	-69.7612795	18.765791	106.3815655
3.222672	15.837112	106.937706	-18.619125	15.883611	106.874336	30.515718	-12.35577	106.058899	34.638271	38.346462	110.181259	32.5769945	12.995346	108.120079	-69.8152445	18.771876	105.628593
3.560226	13.956059	107.082542	-18.637562	15.801893	106.837532	30.663246	-12.530666	106.635704	34.708481	38.172359	110.695229	32.6858635	12.8208465	108.6654665	-69.9609875	18.7829395	105.0095975
3.901353	12.151452	107.228134	-18.67392	15.760335	106.815849	30.762154	-12.576973	107.199158	34.747852	38.080959	111.25238	32.755003	12.751993	109.225769	-70.102843	18.768677	104.405929
4.22669	10.289597	107.426239	-18.747057	15.691665	106.799576	30.825829	-12.604481	107.703651	34.705956	38.070442	111.898186	32.7658925	12.7329805	109.8009185	-70.2600065	18.6503495	103.7982335
4.498026	8.432646	107.55217	-18.818159	15.576647	106.707527	30.941406	-12.630246	108.197365	34.705372	38.128323	112.497749	32.823389	12.7490385	110.347557	-70.459707	18.4042555	103.067497
4.773177	6.529573	107.664696	-18.877081	15.475702	106.517563	31.129122	-12.528819	108.729233	34.611374	38.29977	112.967041	32.870248	12.8854755	110.848137	-70.62441	18.0659285	102.186989
4.958571	4.713864	107.829132	-18.856256	15.511759	106.294014	31.392691	-12.359931	109.418449	34.510754	38.500423	112.958076	32.9517225	13.070246	111.1882625	-70.6642345	17.953272	101.3997655
5.189515	1.883621	108.544518	-18.611341	15.509072	106.093254	31.813198	-12.297864	111.045349	34.684174	38.625607	111.79998	33.248686	13.1638715	111.4226645	-70.471368	17.8542725	100.7638435
5.287289	-0.067839	109.364388	-18.279806	15.216221	106.144989	32.153397	-12.481158	112.495514	34.943371	38.346668	110.60276	33.548384	12.932755	111.549137	-70.107996	17.499687	100.740841
5.323867	-1.929809	110.455727	-17.83724	14.565094	106.453339	32.555416	-12.966284	113.859596	35.322468	37.644119	109.576057	33.938942	12.3389175	111.7178265	-69.613422	16.7912705	101.1888515
5.389429	-3.923666	111.408783	-17.362984	13.630474	106.900635	32.973656	-13.642425	115.057907	35.832973	36.711826	108.889473	34.4033145	11.5347005	111.97369	-69.1292825	15.7262475	101.82758
5.351112	-5.705204	112.16925	-16.984505	12.762053	107.392593	33.369583	-14.310752	115.96656	36.29977	35.826077	108.511436	34.8346765	10.7576625	112.238998	-68.8036865	14.7664435	102.546188
5.384614	-7.393558	112.690613	-16.601158	12.009537	107.73188	33.719196	-14.845274	116.439774	36.644722	35.163109	108.51767	35.181959	10.1589175	112.478722	-68.384275	13.8601565	102.985038
5.2264	-8.829556	113.020233	-16.214748	11.447359	108.005379	34.012024	-15.181039	116.685799	36.950195	34.671711	108.719948	35.4811095	9.745336	112.7028735	-67.9106055	13.149382	103.3078845
5.045016	-10.657447	113.294922	-15.650093	11.014576	108.419357	34.452412	-15.499346	116.786667	37.331184	34.447163	109.615852	35.891798	9.4739085	113.2012595	-67.191984	12.5552435	103.6374545
4.816119	-11.619202	113.363586	-15.473392	11.089267	108.760155	34.61129	-15.493135	116.860291	37.55254	34.580498	110.566315	36.081915	9.5436815	113.713303	-67.028699	12.6348525	103.807007
4.477571	-12.467152	113.358513	-15.433577	11.344275	109.057617	34.631577	-15.405739	116.894188	37.724739	34.764713	111.604797	36.178158	9.679487	114.2494925	-67.045312	13.009063	103.8657415
4.033608	-13.213295	113.24556	-15.476086	11.630203	109.268318	34.504074	-15.356295	116.782829	37.880508	34.905582	112.493645	36.192291	9.7746435	114.638237	-67.144463	13.4857625	103.898399
3.554761	-13.889154	112.986206	-15.565597	11.962104	109.362938	34.274197	-15.346628	116.575714	38.031044	34.930775	112.941536	36.1526205	9.7920735	114.758625	-67.2838145	14.1321345	103.967251
3.011141	-14.451681	112.674034	-15.646866	12.251065	109.316841	34.066738	-15.300447	116.287552	38.060509	34.931232	112.893692	36.0636235	9.8153925	114.590622	-67.3573555	14.6867375	104.04306
2.467249	-15.013417	112.403954	-15.656124	12.344653	109.097038	33.993481	-15.270813	115.947784	37.969379	34.888676	112.514511	35.98143	9.8089315	114.2311475	-67.293678	14.8803745	103.9629285
1.516589	-15.904428	112.37571	-15.559426	11.868643	108.724213	34.082493	-15.582083	115.861084	37.833527	34.44976	111.615204	35.95801	9.4338385	113.738144	-67.076862	14.3034475	103.710282
0.873801	-16.526388	112.837585	-15.407458	11.124626	108.56794	34.297855	-16.013098	116.258789	37.827286	33.856197	110.752487	36.0625705	8.9215495	113.505638	-66.8774865	13.3277025	103.630242
0.1686	-17.073774	113.393654	-15.138125	10.134933	108.45224	34.637192	-16.570147	116.81665	37.836941	33.088326	109.751999	36.2370665	8.2590895	113.2843245	-66.5133165	12.0107765	103.6201555
-0.61177	-17.61808	113.987579	-14.933602	9.161237	108.477463	34.983219	-17.232233	117.411819	37.870445	32.188156	108.942947	36.426832	7.4779615	113.177383	-66.294036	10.8445125	103.777543
-1.42075	-18.013773	114.388145	-14.607217	8.194064	108.434769	35.17067	-17.923037	118.030228	38.069733	31.251749	108.459282	36.6202015	6.664356	113.244755	-65.8346355	9.723772	103.624783
-2.309448	-18.25988	114.522346	-14.431201	7.69156	108.494293	35.196255	-18.470364	118.442726	38.368011	30.599901	108.45153	36.782133	6.0647685	113.447128	-65.644535	9.3183515	103.541458
-3.362226	-18.283781	114.235725	-14.351268	7.716075	108.495697	35.059441	-18.747578	118.389282	38.645355	30.381771	108.815018	36.852398	5.8170965	113.60215	-65.554934	9.6150535	103.389244
-4.932668	-17.82007	112.77623	-14.430085	8.776771	108.448051	34.69902	-18.496748	117.425049	38.971035	30.96472	109.932205	36.8350275	6.233986	113.678627	-65.6951975	11.319556	103.217475
-6.147393	-17.365337	111.528488	-14.448907	9.825267	108.301582	34.448811	-18.001694	116.368439	39.105957	31.741625	110.922012	36.777384	6.8699655	113.6452255	-65.675198	12.7805685	102.9579385
-7.2258	-16.62492	110.103203	-14.502062	10.968029	108.266518	34.267841	-17.342476	115.07032	39.22855	32.587017	112.042274	36.7481955	7.6222705	113.556297	-65.7523195	14.3137875	102.976739
-8.395061	-15.940772	108.638062	-14.527561	12.056829	108.265709	34.19508	-16.638443	113.731682	39.354549	33.422634	113.288712	36.7748145	8.3920955	113.510197	-65.8299365	15.7215625	103.021221
-9.593911	-15.305142	107.130959	-14.519652	13.024628	108.283791	34.175762	-15.908149	112.479271	39.861851	34.007236	114.338722	37.0188065	9.0495435	113.4089965	-66.0581105	16.9997125	103.1585855
-10.915293	-14.720983	106.017365	-14.541523	13.784575	108.291817	34.156509	-15.315548	111.490234	39.917583	34.531315	115.241959	37.037046	9.6078835	113.3660965	-66.120092	17.9612665	103.2175375
-12.320735	-14.325476	105.4963	-14.536015	14.269942	108.307228	34.085293	-14.980536	110.896469	39.581924	34.960457	115.465546	36.8336085	9.9899605	113.1810075	-65.9056385	18.5499235	103.4334485
-14.69752	-14.266881	105.910622	-14.502978	14.154212	108.265099	34.032558	-15.051411	110.773102	39.951859	34.719666	113.879837	36.9922085	9.8341275	112.3264695	-65.9981645	18.4742965	104.2037285
-16.247992	-14.531471	106.80294	-14.448668	13.486178	108.230362	34.179081	-15.479882	111.180176	39.376442	34.515797	112.617134	36.7777615	9.5179575	111.898655	-65.6750975	17.4543985	104.562069
-17.92625	-14.948307	108.023087	-14.362517	12.367175	108.245399	34.381596	-16.208176	111.955109	39.169933	33.825619	111.063087	36.7757645	8.8087215	111.509098	-65.5007985	15.9256285	104.9817
-19.611059	-15.456774	109.286156	-14.286486	10.97273	108.334259	34.550964	-17.192312	112.924896	38.913193	32.764885	109.673134	36.7320785	7.7862865	111.299015	-65.3050505	14.1591735	105.369503
-21.341335	-15.9554	110.383537	-14.206417	9.438768	108.496239	34.654743	-18.287001	113.828644	38.755573	31.4715	108.35556	36.705158	6.5922495	111.092102	-65.117992	12.2852865	105.900376
-23.110918	-16.371412	111.242294	-14.211655	7.989132	108.593071	34.726032	-19.345285	114.497116	38.533875	30.165848	107.227112	36.6299535	5.4102815	110.862114	-65.0532635	10.5679825	106.324028
-24.867767	-16.651993	111.707008	-14.225498	6.732628	108.66909	34.724766	-20.286222	114.881859	38.284946	28.991497	106.259087	36.504856	4.3526375	110.570473	-64.955852	9.1126185	106.767707
-27.551769	-16.747869	111.962166	-14.342856	5.25866	108.764122	34.682465	-21.319023	114.822479	37.878834	27.770647	105.337082	36.2806495	3.225812	110.0797805	-64.9663615	7.291508	107.4484635
-29.388466	-16.624823	111.886726	-14.457098	4.555816	108.883537	34.664337	-21.798637	114.570145	37.57502	27.278624	105.00351	36.1196785	2.7399935	109.7868275	-65.0338745	6.3716385	107.9802465
-31.177547	-16.281387	111.859894	-14.581873	4.015792	109.071907	34.616287	-22.142555	114.130974	37.283195	27.023804	104.876671	35.949741	2.4406245	109.5038225	-65.113487	5.5909595	108.6399915
-33.008877	-15.77058	111.911522	-14.648604	3.58296	109.331802	34.607826	-22.370647	113.67717	36.971577	26.886618	104.77047	35.7897015	2.2579855	109.22382	-65.0869095	4.9079345	109.439784
-34.822746	-15.117149	112.294365	-14.617809	3.150725	109.739449	34.690037	-22.586929	113.219894	36.67902	26.761753	104.598602	35.6845285	2.087412	108.909248	-64.9201465	4.214038	110.56965
-36.321411	-14.503166	112.84845	-14.576058	2.677849	110.25705	34.874939	-22.815355	112.862946	36.427967	26.563004	104.378044	35.651453	1.8738245	108.620495	-64.803569	3.4818735	111.893605
-38.279209	-13.423216	113.579086	-14.486005	2.176382	110.846199	35.032486	-23.080828	112.719688	36.192806	26.307196	104.183281	35.612646	1.613184	108.4514845	-64.584656	2.73958	113.2409135
-40.784752	-11.888433	114.797714	-14.338358	1.311599	111.763	35.269089	-23.579201	112.591461	35.878098	25.828421	104.050888	35.5735935	1.12461	108.3211745	-64.2503095	1.498588	115.2048255
-42.241009	-10.731919	115.691605	-14.270547	0.613033	112.490974	35.426758	-23.923151	112.538162	35.633095	25.494272	104.111465	35.5299265	0.785560499999999	108.3248135	-64.0710205	0.440505500000001	116.6571345
-43.803261	-9.523387	116.574921	-14.211763	-0.12274	113.263634	35.578033	-24.27401	112.506905	35.337624	25.178051	104.212784	35.4578285	0.4520205	108.3598445	-63.8813545	-0.6975005	118.1674235
-45.385914	-8.235559	117.532921	-14.253145	-0.833195	114.010284	35.650791	-24.597752	112.466095	34.949123	24.849133	104.226578	35.299957	0.125690499999999	108.3463365	-63.806247	-1.7920805	119.6742315
-46.748573	-6.787519	118.585564	-14.38607	-1.434364	114.73378	35.639355	-24.855253	112.269295	34.460545	24.609425	104.02317	35.04995	-0.122914	108.1462325	-63.82209	-2.745814	121.3213275
-47.994335	-5.456704	119.659149	-14.584417	-1.975505	115.409256	35.499825	-24.988628	111.728165	33.801781	24.45838	103.652824	34.650803	-0.265124	107.6904945	-63.819637	-3.685886	123.1280175
-49.50415	-3.453738	120.843185	-14.948217	-2.387942	115.947929	35.168495	-25.042519	110.903015	32.96505	24.448412	103.074837	34.0667725	-0.297053499999999	106.988926	-63.9632065	-4.4788305	124.906932
NaN	NaN	NaN	-15.659362	-2.770218	116.195618	34.749062	-25.067829	109.177711	31.484428	24.589895	101.792084	33.116745	-0.238967000000001	105.4848975	-64.435469	-5.301469	126.9063385
NaN	NaN	NaN	-16.080351	-2.923801	115.927216	33.926132	-24.848099	107.980728	30.546278	24.688622	100.726768	32.236205	-0.0797385000000013	104.353748	-64.396907	-5.7678635	127.500684
NaN	NaN	NaN	-16.384871	-3.018965	115.30706	33.474464	-24.81461	106.516685	29.888624	24.745857	99.622444	31.681544	-0.0343764999999987	103.0695645	-64.451286	-6.0035535	127.5445555
NaN	NaN	NaN	-16.560127	-3.098539	114.495918	33.321445	-24.948671	104.780731	29.503813	24.816727	98.588661	31.412629	-0.0659720000000004	101.684696	-64.532883	-6.131106	127.30714
-54.798447	8.015899	120.99894	-16.739805	-3.138215	113.613976	32.980068	-24.904099	103.259186	29.213377	24.91604	97.883331	31.0967225	0.0059705000000001	100.5712585	-64.5763325	-6.2824005	126.6566935
-55.184174	10.362487	120.13179	-16.918173	-3.229455	112.74308	32.502167	-24.688574	102.117943	29.05912	25.048437	97.561768	30.7806435	0.1799315	99.8398555	-64.6169895	-6.6388415	125.6463045
-55.494595	12.758335	119.037964	-17.118778	-3.322114	111.861824	32.374062	-24.579479	101.089012	29.06455	25.282564	97.553032	30.719306	0.351542500000001	99.321022	-64.956862	-6.9957705	124.402626
-55.337055	16.252989	117.113754	-17.251659	-3.343624	110.415436	32.473473	-24.274611	100.010429	29.211918	25.685799	97.933289	30.8426955	0.705594	98.971859	-65.3460135	-7.392842	121.859013
-55.391987	18.398109	115.414345	-17.428297	-3.158796	109.440842	32.607243	-24.012938	99.614426	29.391989	26.059526	98.327728	30.999616	1.023294	98.971077	-65.85621	-7.340886	119.910607
NaN	NaN	NaN	-17.659819	-2.881753	108.512566	32.602306	-23.616625	99.379692	29.492239	26.421494	98.871994	31.0472725	1.4024345	99.125843	-66.3669105	-7.1659405	117.899289
-52.660782	18.951899	112.363708	-17.991976	-2.472594	107.706665	32.520451	-23.16943	99.128464	29.489305	26.833704	99.645844	31.004878	1.832137	99.387154	-66.98883	-6.777325	116.026176
-51.214348	19.557539	111.393654	-18.41469	-1.998375	107.129395	32.347923	-22.684696	98.907364	29.510567	27.363487	100.666679	30.929245	2.3393955	99.7870215	-67.758625	-6.3361455	114.4717685
-49.625439	20.174597	110.719345	-18.904995	-1.434289	106.705002	32.087589	-22.142773	98.739662	29.423622	27.916605	101.816116	30.7556055	2.886916	100.277889	-68.5655955	-5.755494	113.132115
-47.930576	20.786732	110.320572	-19.426571	-0.897981	106.371178	31.716419	-21.559855	98.434029	29.300106	28.434967	102.871704	30.5082625	3.437556	100.6528665	-69.3614045	-5.233518	112.0894895
-45.200375	21.598263	109.996033	-20.163757	-0.177337	105.946396	31.104383	-20.731766	97.971535	28.963079	29.124113	104.20034	30.033731	4.1961735	101.0859375	-70.361245	-4.5508475	110.8068545
-43.305237	22.033974	109.872314	-20.596603	0.298775	105.803406	30.739208	-20.24287	97.793861	28.731213	29.511135	104.845917	29.7352105	4.6341325	101.319889	-70.9284165	-4.0365825	110.286923
-41.25856	22.41762	109.641479	-20.948233	0.728874	105.744865	30.417273	-19.85681	97.814949	28.497038	29.853323	105.272804	29.4571555	4.9982565	101.5438765	-71.3536215	-3.5405085	109.9458535
-39.21587	22.65679	109.432426	-21.237907	1.028921	105.802193	30.19919	-19.667372	98.097305	28.299173	30.075804	105.536888	29.2491815	5.204216	101.8170965	-71.7249955	-3.146374	109.7872895
-37.016121	22.789026	109.275818	-21.462765	1.103346	105.973778	30.014456	-19.655798	98.5177	28.109932	30.116474	105.765617	29.062194	5.230338	102.1416585	-71.987724	-3.023646	109.8058975
-34.800499	22.738552	109.161903	-21.630005	0.974407	106.254707	29.935247	-19.842974	99.057533	27.95805	29.965824	106.049767	28.9466485	5.061425	102.55365	-72.2066585	-3.112611	109.955764
-32.463013	22.624529	109.118843	-21.768646	0.792026	106.575104	29.890078	-20.11813	99.748955	27.819395	29.679903	106.407021	28.8547365	4.7808865	103.077988	-72.3920285	-3.1968345	110.07222
-28.88921	22.262442	108.97831	-22.008142	0.415473	107.114067	29.773865	-20.598198	100.983849	27.625401	29.127581	107.026947	28.699633	4.2646915	104.005398	-72.715917	-3.4337455	110.222736
-26.546829	21.958086	108.939972	-22.201357	0.239264	107.510963	29.655365	-20.974089	102.080643	27.600378	28.695921	107.533875	28.6278715	3.860916	104.807259	-73.0305855	-3.382388	110.214667
-24.078238	21.679457	109.035744	-22.447989	0.026926	108.001732	29.449903	-21.431293	103.509163	27.684984	28.331566	108.21624	28.5674435	3.4501365	105.8627015	-73.4634215	-3.3962845	110.1407625
-21.731319	21.332859	109.024025	-22.73501	-0.191497	108.579292	29.301565	-21.984629	105.208244	27.774311	27.876532	109.119415	28.537938	2.9459515	107.1638295	-74.007958	-3.3289455	109.9947545
-19.337254	20.959982	109.442673	-23.045048	-0.446878	109.248138	29.116669	-22.54825	107.067345	27.928835	27.477587	110.397293	28.522752	2.4646685	108.732319	-74.612848	-3.3584245	109.763957
-16.923288	20.660727	110.208488	-23.421389	-0.686787	109.993683	28.941124	-23.114582	108.83168	28.098444	27.172703	112.22094	28.519784	2.0290605	110.52631	-75.362562	-3.4026345	109.461056
-14.506036	20.216005	111.461678	-23.75757	-0.832993	110.732841	28.746712	-23.483685	110.260391	28.37855	26.996746	114.572678	28.562631	1.7565305	112.4165345	-76.077771	-3.4225165	109.0491475
-11.034397	19.831184	114.251564	-24.184647	-0.485355	111.664375	28.500298	-23.576641	111.924507	28.840801	27.21566	119.115623	28.6705495	1.8195095	115.520065	-77.0398435	-2.7902195	107.808685
-8.845828	19.630505	116.526543	-24.191496	-0.112624	112.082329	28.371414	-23.320004	112.70182	29.263062	27.411261	122.457947	28.817238	2.0456285	117.5798835	-77.20023	-2.2708765	106.5847745
-6.706512	19.259558	118.659088	-24.512512	0.913033	112.622902	28.303713	-22.921484	113.172195	29.642912	27.347492	125.672234	28.9733125	2.213004	119.4222145	-77.9983365	-0.386938	105.8235895
-4.612707	18.919998	120.493904	-24.290123	1.652647	112.696587	28.325281	-22.481665	113.607361	29.990868	27.2302	128.416519	29.1580745	2.3742675	121.01194	-77.7383205	0.9310265	104.381234
-2.534706	18.437492	121.97316	-24.194889	2.756725	112.862381	28.402142	-21.9471	114.090553	30.201744	27.252563	130.400696	29.301943	2.6527315	122.2456245	-77.691721	2.8607185	103.4791375
-0.57406	17.982286	122.810829	-24.054646	3.872746	113.045013	28.569132	-21.356228	114.603951	30.306425	27.649189	131.648483	29.4377785	3.1464805	123.126217	-77.5470705	4.5990115	102.963809
1.680624	17.272959	123.029663	-23.920422	4.860608	113.293777	28.771364	-20.728273	115.339638	30.703548	28.204241	132.05574	29.737456	3.737984	123.697689	-77.5783	5.983232	102.889865
4.243964	16.348412	123.251762	-23.732384	5.916562	113.791382	29.088873	-19.952873	116.89888	30.746443	29.439228	131.858765	29.917658	4.7431775	124.3788225	-77.382426	7.0899465	103.2039415
5.30629	15.751487	123.356461	-23.926683	6.45671	114.383316	29.390526	-19.594746	118.28418	30.772814	30.118444	131.709015	30.08167	5.261849	124.9965975	-77.935036	7.651571	103.7700345
6.397198	14.637208	124.000107	-23.448822	6.36125	114.562904	29.662863	-19.349522	119.755028	30.866756	30.591717	131.978531	30.2648095	5.6210975	125.8667795	-77.1624535	7.1014025	103.2590285
7.373359	13.257328	124.736618	-23.27985	6.47136	114.803108	29.849651	-19.196341	121.515205	30.987	30.895912	132.719498	30.4183255	5.8497855	127.1173515	-76.9780255	7.0929345	102.4888645
8.393463	11.673849	125.25061	-23.095324	6.672449	114.991524	29.881849	-19.042278	123.332893	31.153238	31.22257	133.707397	30.5175435	6.090146	128.520145	-76.7081915	7.254752	101.462903
8.877389	10.17604	126.336525	-22.910385	6.93744	115.304909	29.883593	-18.859064	124.947021	31.295971	31.600842	134.750076	30.589782	6.370889	129.8485485	-76.410552	7.503991	100.7612695
9.126471	8.569321	127.039597	-22.723328	7.180904	115.631332	29.921711	-18.558987	126.365517	31.393686	31.941418	135.678558	30.6576985	6.6912155	131.0220375	-76.1043545	7.6705925	100.2406265
9.174476	6.130276	127.77935	-22.481886	7.563061	116.093788	29.939674	-18.09288	127.949654	31.550142	32.467392	136.709076	30.744908	7.187256	132.329365	-75.70868	7.938866	99.858211
8.836981	4.440831	128.275238	-22.348728	7.764518	116.381798	29.941925	-17.807428	128.645493	31.72101	32.865791	136.932449	30.8314675	7.5291815	132.788971	-75.5289235	7.9998545	99.974625
8.570396	2.773915	127.86145	-22.219471	7.962471	116.755722	29.9638	-17.443518	129.172852	31.947142	33.288654	136.684296	30.955471	7.922568	132.928574	-75.394413	8.002374	100.58287
7.978385	1.033179	127.606789	-22.149143	8.175466	117.265572	30.119345	-16.9907	129.441208	32.135571	33.793941	136.021881	31.127458	8.4016205	132.7315445	-75.425744	7.9493115	101.7995995
7.2513	-0.692257	127.261093	-22.068811	8.334613	117.871979	30.328072	-16.542072	129.46434	32.363777	34.448551	134.947906	31.3459245	8.9532395	132.206123	-75.4835465	7.7159865	103.537835
6.261453	-2.509606	126.902245	-21.921612	8.439257	118.526207	30.616879	-16.159163	129.297256	32.637901	34.93055	133.576019	31.62739	9.3856935	131.4366375	-75.470614	7.4928205	105.6157765
5.254357	-4.243839	126.423004	-21.683294	8.435322	119.118584	31.033632	-15.857723	128.952194	32.931774	35.370968	131.917709	31.982703	9.7566225	130.4349515	-75.349291	7.1140215	107.8022165
3.344294	-7.030499	125.550125	-21.200245	8.454742	119.730888	31.850456	-15.492807	127.985748	33.08205	35.926308	129.237305	32.466253	10.2167505	128.6115265	-74.866743	6.6927335	110.8502495
1.882563	-8.900061	124.762703	-21.127386	8.816072	120.093346	32.394608	-15.193508	126.914619	33.417328	36.237312	127.266182	32.905968	10.521902	127.0904005	-75.16074	7.110242	113.0962915
0.108828	-10.444669	123.92981	-20.587238	9.087323	119.826141	32.754688	-14.880512	125.491539	33.725269	36.481426	125.047241	33.2399785	10.800457	125.26939	-74.4144545	7.374189	114.382892
-1.274462	-12.153708	122.492889	-20.135386	9.430851	119.349579	33.025616	-14.507012	123.755798	33.83263	36.72221	123.040733	33.429123	11.107599	123.3982655	-73.699895	7.754103	115.3008925
-2.924422	-13.797834	121.258942	-19.697861	9.705894	118.829117	33.307064	-14.207156	121.95742	34.030262	36.880882	121.204285	33.668663	11.336863	121.5808525	-73.064385	8.074925	116.0773815
-4.625316	-15.430953	120.245575	-19.312458	9.949298	118.333183	33.599861	-14.028538	120.335701	34.234299	37.156994	119.543716	33.91708	11.564228	119.9397085	-72.541996	8.334368	116.7266575
-6.211667	-17.077246	119.426155	-18.937504	10.114471	117.767525	33.794739	-13.794157	118.946541	34.234447	37.361645	117.812958	34.014593	11.783744	118.3797495	-71.889601	8.445198	117.1553005
-8.974024	-19.544312	118.915024	-18.444242	10.099074	116.929832	34.012238	-13.617332	117.326866	34.051529	37.284462	114.997124	34.0318835	11.833565	116.161995	-70.9203675	8.364583	117.697669
-10.453343	-21.070721	119.113899	-18.135427	9.90349	116.568329	34.173969	-13.71157	116.782784	33.910389	37.029716	113.406242	34.042179	11.659073	115.094513	-70.313033	8.147907	118.042145
-12.335362	-22.624071	120.118423	-17.827072	9.476555	116.557014	34.364414	-13.985051	116.796112	33.842834	36.488907	112.165855	34.103624	11.251928	114.4809835	-69.757768	7.701182	118.6330445
-13.611862	-24.148685	121.302734	-17.563435	8.849773	116.842255	34.576588	-14.446958	117.147705	33.802109	35.774506	111.076614	34.1893485	10.663774	114.1121595	-69.3162185	7.035772	119.5723505
-15.208179	-25.379007	123.179985	-17.357363	8.133754	117.241158	34.797485	-14.901998	117.660141	33.604294	34.975681	109.950729	34.2008895	10.0368415	113.805435	-68.9156155	6.2306665	120.676881
-16.735941	-26.452822	125.261597	-17.225761	7.438016	117.672256	34.94743	-15.328546	118.254044	33.298744	34.022514	108.701668	34.123087	9.346984	113.477856	-68.574609	5.529048	121.866656
-17.89167	-27.302828	127.295593	-17.181374	6.775665	118.063866	35.063293	-15.709989	119.039627	32.94313	33.103535	107.563293	34.0032115	8.696773	113.30146	-68.3659595	4.854557	122.826272
NaN	NaN	NaN	-17.262823	5.829222	118.595001	35.048122	-16.244446	120.566322	32.568176	31.80162	106.628433	33.808149	7.778587	113.5973775	-68.333795	3.879857	123.5926245
NaN	NaN	NaN	-17.426308	5.239852	118.883553	34.838207	-16.741364	121.482506	32.51873	31.072033	106.595779	33.6784685	7.1653345	114.0391425	-68.5310845	3.3143695	123.7279635
NaN	NaN	NaN	-17.676865	4.759395	118.953789	34.747524	-17.323551	122.125099	32.514324	30.498426	106.685913	33.630924	6.5874375	114.405506	-68.984654	2.9313525	123.502072
NaN	NaN	NaN	-17.768452	4.312537	118.848511	34.240646	-17.813705	122.565422	32.494022	30.051676	106.733727	33.367334	6.1189855	114.6495745	-68.904238	2.5060885	123.0474475
NaN	NaN	NaN	-18.347219	4.442921	118.812859	33.760307	-17.993494	122.850159	32.427502	29.817661	106.69178	33.0939045	5.9120835	114.7709695	-69.7883425	2.9737585	122.8547485
-27.847565	-29.046137	131.590179	-18.687347	4.607992	118.631531	33.374863	-17.963739	123.046646	32.316635	29.836332	106.706474	32.845749	5.9362965	114.87656	-70.220443	3.2796875	122.386502
-29.116762	-28.481192	131.183121	-18.986099	4.859604	118.407463	33.04681	-17.770819	123.243866	32.216557	29.962191	106.747292	32.6316835	6.095686	114.995579	-70.6038815	3.623522	121.819347
NaN	NaN	NaN	-19.354744	5.134163	117.987892	32.615536	-17.545567	123.105263	32.073467	30.392834	107.106819	32.3445015	6.4236335	115.106041	-71.0539895	3.8446925	120.869743
NaN	NaN	NaN	-19.668085	5.250478	117.670021	32.300919	-17.479029	122.743988	31.928944	30.759781	107.491371	32.1149315	6.640376	115.1176795	-71.4511015	3.86058	120.2223625
-32.982998	-25.279119	126.978912	-19.972778	5.412224	117.365219	31.979939	-17.366861	122.316299	31.752342	31.121284	107.86676	31.8661405	6.8772115	115.0915295	-71.8116965	3.9472365	119.6389085
-34.143436	-23.81926	125.655052	-20.270487	5.653996	117.139946	31.7124	-17.240253	121.900391	31.577391	31.534975	108.166801	31.6448955	7.147361	115.033596	-72.1858695	4.160631	119.246296
-35.322945	-22.056644	124.59729	-20.5529	5.931677	116.959557	31.198751	-16.860977	121.647728	31.359217	31.864721	108.216965	31.278984	7.501872	114.9323465	-72.384784	4.361482	118.9867675
-36.565697	-20.055632	123.674561	-20.862528	6.195567	116.801575	30.96756	-16.723896	121.147552	31.123442	32.136543	108.092705	31.045501	7.7063235	114.6201285	-72.770557	4.6848105	118.9830215
-37.82159	-17.916668	122.588005	-21.138134	6.40275	116.491951	30.704	-16.5949	120.502892	30.825275	32.486256	108.039185	30.7646375	7.945678	114.2710385	-73.0409055	4.859822	118.7128635
-40.17477	-14.459465	120.428551	-21.673002	6.655696	115.74868	30.154938	-16.39201	119.365883	30.393829	33.228252	108.43438	30.2743835	8.418121	113.9001315	-73.6203875	4.893271	117.5972285
-41.322815	-12.091311	118.21402	-22.08536	6.826084	115.014709	29.733074	-16.292772	118.485413	30.180199	33.766354	109.061562	29.9566365	8.736791	113.7734875	-74.1273565	4.915377	116.2559305
-42.63308	-9.531005	115.83667	-22.524305	7.088315	114.096222	29.250618	-16.200954	117.451561	29.996426	34.321636	109.906265	29.623522	9.060341	113.678913	-74.672132	5.116289	114.513531
-44.021286	-6.777495	113.539574	-22.938324	7.531162	113.136589	28.736977	-16.012594	116.182068	29.810509	34.867001	110.626648	29.273743	9.4272035	113.404358	-75.150391	5.6351205	112.86882
-45.344967	-3.746637	111.676155	-23.294531	8.219716	112.224106	28.284508	-15.70372	114.600159	29.620531	35.404484	110.979416	28.9525195	9.850382	112.7897875	-75.5415815	6.58905	111.6584245
-46.519257	-0.705416	110.293327	-23.596815	9.157761	111.370781	27.85298	-15.223803	112.669434	29.433744	35.992714	110.85392	28.643362	10.3844555	111.761677	-75.836992	7.9310665	110.979885
-48.22316	2.693288	109.492744	-23.756048	10.263028	110.56929	27.428627	-14.564395	110.286697	29.153421	36.603989	109.994438	28.291024	11.019797	110.1405675	-75.80312	9.506259	110.9980125
-50.314247	7.599213	109.539917	-23.733883	11.888071	109.445259	26.760986	-13.403548	105.968201	28.656837	37.63755	107.293961	27.7089115	12.117001	106.631081	-75.1766775	11.659141	112.259437
-51.638977	10.758694	110.410583	-23.412001	12.815205	108.941879	26.454567	-12.679371	103.028404	28.416199	37.99099	105.035439	27.435383	12.6558095	104.0319215	-74.259385	12.9746005	113.8518365
-52.645569	13.839911	112.204239	-22.869076	13.547729	108.94191	26.22463	-12.023829	100.330017	28.343195	38.646145	102.571785	27.2839125	13.311158	101.450901	-73.0220645	13.7843	116.432919
-53.468227	16.722416	114.719307	-22.137489	14.003716	109.423363	26.109201	-11.581047	98.047318	28.262285	38.926773	100.557388	27.185743	13.672863	99.302353	-71.460721	14.334569	119.544373
-54.077923	19.512785	117.531075	-21.411411	14.23684	110.290192	25.978405	-11.339342	96.462822	28.222006	39.010685	99.191193	27.1002055	13.8356715	97.8270075	-69.9230275	14.6380085	122.7533765
-54.612396	22.23313	120.265808	-20.870975	14.291106	111.322655	25.715197	-11.215937	95.609619	28.268301	38.957115	98.569931	26.991749	13.870589	97.089775	-68.733699	14.711623	125.555535
-54.768627	24.746767	122.314774	-20.642107	14.258957	112.354675	25.441366	-11.182332	95.390533	28.333422	38.90807	98.830574	26.887394	13.862869	97.1105535	-68.171608	14.655045	127.5987965
-55.26973	28.779469	123.944366	-20.751888	14.322927	113.387802	25.288006	-10.975779	96.027794	28.480694	39.04512	100.414871	26.88435	14.0346705	98.2213325	-68.388126	14.6111835	128.5542715
-55.650711	31.44153	123.938583	-21.122007	14.38823	113.6567	25.268126	-10.728073	96.758865	28.586731	39.208904	101.987877	26.9274285	14.2404155	99.373371	-69.1714425	14.5360445	127.940029
-56.033348	34.025974	123.449448	-21.594711	14.60081	113.749825	25.253891	-10.397243	97.602608	28.686884	39.477676	103.739502	26.9703875	14.5402165	100.671055	-70.1598095	14.6614035	126.828595
-56.404251	36.635853	123.295975	-21.9979	14.915588	113.922592	25.224682	-9.878278	98.43895	28.759647	39.990044	105.435814	26.9921645	15.055883	101.937382	-70.9879645	14.775293	125.907802
-56.331139	39.091957	124.15152	-22.06777	15.275772	114.476181	25.336658	-9.280568	99.119797	28.872728	40.579933	106.84594	27.104693	15.6496825	102.9828685	-71.240233	14.9018615	125.9694935
-55.711544	40.525902	125.478813	-21.884508	15.58743	115.290924	25.685192	-8.544027	99.769653	28.971533	41.252174	107.903412	27.3283625	16.3540735	103.8365325	-71.0973785	14.8207865	126.7453155
-54.425694	39.837383	126.270889	-21.704206	15.820072	116.142616	26.014904	-8.020139	100.419144	29.074734	41.808105	108.884392	27.544819	16.893983	104.651768	-70.953231	14.746161	127.633464
-52.392609	39.219879	126.282272	-21.640032	16.028934	117.146507	26.315666	-7.61838	101.633438	29.087198	42.347431	109.891304	27.701432	17.3645255	105.762371	-70.981496	14.6933425	128.530643
-50.974453	38.959824	125.766708	-21.658932	16.03487	117.576935	26.445198	-7.697284	102.482986	29.038536	42.399158	110.190758	27.741867	17.350937	106.336872	-71.059731	14.718803	128.816998
-49.298431	38.732998	125.384186	-21.744144	15.898771	117.890717	26.52187	-8.014202	103.337502	29.053637	42.332726	110.361923	27.7877535	17.159262	106.8497125	-71.2760415	14.63828	128.9317215
-47.605885	38.516243	124.721146	-21.772593	15.646085	118.177834	26.5354	-8.475649	104.0933	29.076042	42.119373	110.433662	27.805721	16.821862	107.263481	-71.350907	14.470308	129.092187
-46.058681	38.314831	124.29612	-21.755751	15.273978	118.416061	26.538212	-8.901072	104.653313	29.052269	41.837074	110.386063	27.7952405	16.468001	107.519688	-71.3067425	14.079955	129.312434
-43.899715	37.95993	123.792061	-21.708641	14.939466	118.563118	26.583126	-9.257174	105.000244	29.005442	41.53191	110.22718	27.794284	16.137368	107.613712	-71.211566	13.741564	129.512524
-41.731651	37.566921	123.243782	-21.69438	14.680719	118.60244	26.656157	-9.506768	105.114235	28.970709	41.353767	110.059227	27.813433	15.9234995	107.586731	-71.202193	13.4379385	129.618149
-38.092857	37.072262	122.137787	-21.664854	14.457848	118.522858	26.714888	-9.614647	105.221573	28.81118	41.215965	109.834656	27.763034	15.800659	107.5281145	-71.092742	13.115037	129.5176015
-35.45961	36.76944	121.409271	-21.742573	14.367115	118.484428	26.744398	-9.61548	105.343773	28.693008	41.187096	109.807945	27.718703	15.785808	107.575859	-71.203849	12.948422	129.392997
-32.672119	36.538551	120.798531	-21.742918	14.252688	118.510971	26.817873	-9.576935	105.491493	28.621832	41.183617	110.094055	27.7198525	15.803341	107.792774	-71.2056885	12.702035	129.229168
-29.760435	36.281796	120.403824	-21.758917	14.082697	118.660614	26.896482	-9.467352	105.719551	28.654306	41.265305	110.827934	27.775394	15.8989765	108.2737425	-71.293228	12.2664175	129.0474855
-26.535374	36.099632	120.367966	-21.788183	13.911481	118.942261	27.058176	-9.270466	106.056198	28.824503	41.477833	112.070251	27.9413395	16.1036835	109.0632245	-71.5177055	11.7192785	128.8212975
-23.164845	35.876106	120.593964	-21.82267	13.867846	119.3414	27.285744	-8.890843	106.515762	29.090607	41.832294	113.766327	28.1881755	16.4707255	110.1410445	-71.8335155	11.2649665	128.5417555
-19.61615	35.750183	121.115898	-21.810789	13.877007	119.878067	27.613419	-8.376884	107.141708	29.454357	42.307014	115.816284	28.533888	16.965065	111.478996	-72.155466	10.788949	128.277138
-14.019114	35.469666	122.223366	-21.787943	14.051193	120.904457	28.560814	-7.736631	108.367203	30.188381	42.98531	119.158157	29.3745975	17.6243395	113.76268	-72.9504835	10.4780465	128.046234
-10.061419	35.192997	123.160316	-21.735777	14.106391	121.808853	29.19179	-7.219902	109.824623	30.725714	43.46751	121.422752	29.958752	18.123804	115.6236875	-73.430306	10.088978	127.9940185
-6.104154	34.855358	124.199425	-21.693321	14.088099	122.80587	29.716932	-6.764021	112.097504	31.258369	43.888275	123.65155	30.4876505	18.562127	117.874527	-73.8742925	9.614071	127.737213
-1.685164	34.193073	125.443741	-21.691475	13.936252	124.054527	30.566259	-6.812081	115.148354	31.820518	44.166164	125.946251	31.1933885	18.6770415	120.5473025	-74.5763385	9.1954625	127.5617515
2.442291	33.486595	127.242073	-21.479219	13.450646	125.4226	31.518185	-7.135158	118.35598	32.469902	44.282764	128.346924	31.9940435	18.573803	123.351452	-74.9524815	8.327489	127.493748
6.603416	32.555611	129.620773	-21.507332	13.138392	127.076355	32.537418	-7.515543	121.86055	33.255024	44.071545	130.872177	32.896221	18.278001	126.3663635	-75.910885	7.998783	127.7863465
10.819862	31.468216	132.525406	-21.9464	13.137822	129.136047	33.421116	-7.861965	125.417969	34.281403	43.550701	133.196106	33.8512595	17.844368	129.3070375	-77.7440595	8.431276	128.9650565
16.293936	29.677603	137.553085	-21.721571	12.260622	131.510574	34.282898	-8.261093	130.314392	34.685589	42.725327	136.625534	34.4842435	17.232117	133.469963	-77.9273855	7.289127	129.551185
13.760054	28.530737	141.32225	-22.042803	11.909569	133.129883	34.484169	-8.473415	133.240448	34.009266	42.407799	139.066559	34.2467175	16.967192	136.1535035	-78.3323235	6.851946	130.1062625
11.108808	27.449274	144.018631	-22.3822	11.574039	134.604004	NaN	NaN	NaN	33.824303	41.905762	141.133774	NaN	NaN	NaN	NaN	NaN	NaN
8.562936	26.325932	145.701935	-22.602671	11.204454	136.015137	NaN	NaN	NaN	33.571289	41.449974	142.974426	NaN	NaN	NaN	NaN	NaN	NaN
6.00024	25.256655	146.238113	-22.749769	10.920584	137.366425	NaN	NaN	NaN	35.446232	40.738506	144.086411	NaN	NaN	NaN	NaN	NaN	NaN
3.537146	24.196201	145.65477	-22.72356	10.891053	138.594223	NaN	NaN	NaN	NaN	NaN	NaN	NaN	NaN	NaN	NaN	NaN	NaN
1.316408	23.17025	146.607452	-22.61112	10.936722	139.569733	NaN	NaN	NaN	NaN	NaN	NaN	NaN	NaN	NaN	NaN	NaN	NaN
-1.832439	21.673983	147.293716	-22.233591	11.299897	140.593689	NaN	NaN	NaN	NaN	NaN	NaN	NaN	NaN	NaN	NaN	NaN	NaN
-3.923971	20.699656	146.3983	-21.852278	11.62187	141.028305	NaN	NaN	NaN	NaN	NaN	NaN	NaN	NaN	NaN	NaN	NaN	NaN
-5.939905	19.734949	144.414322	-21.418121	11.978857	141.351395	NaN	NaN	NaN	NaN	NaN	NaN	NaN	NaN	NaN	NaN	NaN	NaN
-8.480201	18.729889	144.606995	-20.864616	12.304127	141.573502	NaN	NaN	NaN	NaN	NaN	NaN	NaN	NaN	NaN	NaN	NaN	NaN
-10.943459	17.806074	143.71347	-20.2257	12.598318	141.707947	NaN	NaN	NaN	NaN	NaN	NaN	NaN	NaN	NaN	NaN	NaN	NaN
-13.50348	16.92853	142.577087	-19.453951	12.993871	141.760834	NaN	NaN	NaN	NaN	NaN	NaN	NaN	NaN	NaN	NaN	NaN	NaN
-16.337402	16.122185	142.606674	-18.806995	13.200079	141.779633	NaN	NaN	NaN	NaN	NaN	NaN	NaN	NaN	NaN	NaN	NaN	NaN
-17.634464	15.219794	144.177704	-17.864571	13.599806	141.689163	NaN	NaN	NaN	NaN	NaN	NaN	NaN	NaN	NaN	NaN	NaN	NaN
-18.338972	14.82829	144.56073	-17.346693	13.788125	141.570404	NaN	NaN	NaN	NaN	NaN	NaN	NaN	NaN	NaN	NaN	NaN	NaN
NaN	NaN	NaN	NaN	NaN	NaN	NaN	NaN	NaN	NaN	NaN	NaN	NaN	NaN	NaN	NaN	NaN	NaN
NaN	NaN	NaN	NaN	NaN	NaN	NaN	NaN	NaN	NaN	NaN	NaN	NaN	NaN	NaN	NaN	NaN	NaN
NaN	NaN	NaN	-16.881788	13.858397	140.910294	NaN	NaN	NaN	39.386234	43.492317	136.577179	NaN	NaN	NaN	NaN	NaN	NaN
-20.224421	12.653253	140.620346	-16.615843	13.664291	140.744156	NaN	NaN	NaN	NaN	NaN	NaN	NaN	NaN	NaN	NaN	NaN	NaN
-21.130575	12.164692	140.381973	-16.541292	13.525007	140.682205	39.043034	-5.211294	134.178101	39.305859	43.52737	135.986618	39.1744465	19.158038	135.0823595	-72.2570305	7.891976	146.2820505
-22.854723	11.542195	140.654785	-16.394785	13.326634	140.602295	39.18903	-5.237725	133.728928	39.363605	43.50103	135.950668	39.2763175	19.1316525	134.839798	-72.0658875	7.5216155	146.364792
-23.955238	11.130774	139.706604	-16.506998	13.390696	140.644577	39.317341	-5.213883	133.541397	39.423149	43.526436	135.890747	39.370245	19.1562765	134.716072	-72.384241	7.6251155	146.573082
-25.06476	10.666247	140.403595	-16.395859	13.332267	140.586029	39.459358	-5.189121	133.377563	39.483707	43.556168	135.759079	39.4715325	19.1835235	134.568321	-72.2632505	7.4810105	146.603737
-26.153677	10.240638	140.048523	-15.971271	13.226514	140.384232	39.561874	-5.154939	133.202988	39.469711	43.555328	135.583969	39.5157925	19.2001945	134.3934785	-71.4583345	7.2528335	146.3749855
-27.258036	9.807487	139.837463	-16.23296	13.228014	140.397369	39.651726	-5.111766	133.066071	39.393349	43.600689	135.357056	39.5225375	19.2444615	134.2115635	-71.9884575	7.2115665	146.5831745
-28.370317	9.230126	139.750809	-15.874855	13.025732	140.166016	39.756714	-5.085236	132.925293	39.41692	43.656273	135.10788	39.586817	19.2855185	134.0165865	-71.336527	6.7659455	146.3154455
-29.501972	8.782996	139.623825	-15.727429	12.983884	140.055328	39.898479	-5.074446	132.758118	38.573551	44.183182	135.412186	39.236015	19.554368	134.085152	-70.690873	6.4134	146.025504
-31.046087	7.878315	139.206787	-15.422043	12.919261	139.89473	40.170704	-5.05708	132.634735	38.908386	44.392323	134.982208	39.539545	19.6676215	133.8084715	-70.383631	6.1709005	145.9809885
-32.222477	7.42338	139.599411	-15.216666	12.903099	139.780716	40.379326	-5.033317	132.595993	39.125729	44.520283	134.716614	39.7525275	19.743483	133.6563035	-70.1858595	6.062715	145.9051285
-32.958374	6.800664	138.979874	-15.030977	12.883181	139.631836	40.56385	-5.091353	132.542236	39.390327	44.546436	134.456512	39.9770885	19.7275415	133.499374	-70.0390425	6.0388205	145.764298
-33.896305	6.203181	138.961761	-15.106832	13.05649	139.51976	40.676723	-5.267793	132.417816	39.807083	44.457626	134.140442	40.241903	19.5949165	133.279129	-70.455567	6.5180635	145.760391
-34.86758	5.583212	138.698624	-14.89918	13.059688	139.241364	40.757442	-5.496705	132.154007	40.244057	44.347549	133.746429	40.5007495	19.425422	132.950218	-70.2991095	6.693954	145.53251
-35.800621	5.123483	138.221893	-14.415443	12.967261	138.787064	40.803562	-5.667391	131.77478	40.517761	44.333172	133.287674	40.6606615	19.3328905	132.531227	-69.4915475	6.6016315	145.042901
-36.6973	4.846771	138.11084	-14.499553	13.275965	138.492249	40.801586	-5.753131	131.328506	40.56945	44.389175	132.807953	40.685518	19.318022	132.0682295	-69.684624	7.233908	144.9162685
-38.082474	4.370179	137.789688	-14.165087	13.489408	137.800186	41.008617	-5.954313	130.697296	40.922478	44.324772	131.70372	40.9655475	19.1852295	131.200508	-69.2957215	7.7935865	144.399864
-38.970757	4.199111	137.917816	-14.128688	13.831399	137.476974	40.683842	-5.638671	130.313004	40.744717	44.482327	130.980865	40.7142795	19.421828	130.6469345	-68.9716555	8.24097	144.3070135
-39.497246	4.183817	138.125351	-14.080996	14.03777	137.20401	40.616096	-5.457963	129.915115	40.495857	44.621906	130.296326	40.5559765	19.5819715	130.1057205	-68.7179685	8.4935685	144.3022995
-40.434586	3.845785	138.41423	-14.029442	14.307756	137.010712	40.595261	-5.281249	129.608582	40.220089	44.738873	129.740097	40.407675	19.728812	129.6743395	-68.466559	8.8867	144.3470845
-41.184826	3.755969	138.695328	-14.024981	14.524192	136.919754	40.516872	-5.224191	129.43045	39.92947	44.850677	129.270142	40.223171	19.813243	129.350296	-68.273133	9.235141	144.489212
-41.821129	3.778246	138.936752	-14.365554	14.858858	137.044296	40.543022	-5.122629	129.411133	39.66111	44.936134	128.928391	40.102066	19.9067525	129.169762	-68.833174	9.8109635	144.91883
-42.341301	3.945227	139.290604	-14.133533	14.926897	136.99585	40.397797	-5.149408	129.40242	39.466805	44.911758	128.791809	39.932301	19.881175	129.0971145	-68.199367	9.972619	144.8945855
-43.041973	4.051028	139.522247	-14.25636	14.809031	137.102066	40.518074	-5.308065	129.481476	39.386745	44.728756	128.806244	39.9524095	19.7103455	129.14386	-68.4651295	9.9077165	145.060272
-43.414024	4.059898	139.491913	-14.257744	14.711246	137.110153	40.430336	-5.628336	129.147675	39.417934	44.511345	128.943985	39.924135	19.4415045	129.04583	-68.439623	9.9809875	145.174476
-43.746185	4.335074	139.364807	-14.1257	14.63946	137.024765	40.491158	-5.936198	128.877884	39.517471	44.272938	129.071823	40.0043145	19.16837	128.9748535	-68.2557145	10.11055	145.0746765
-44.027008	4.462801	139.057755	-14.126515	14.378092	136.845444	40.510925	-6.237287	128.567596	39.625263	44.082405	129.156143	40.068094	18.922559	128.8618695	-68.321124	9.833625	144.8290185
-44.219173	4.901196	138.660568	-14.024273	14.287546	136.541016	40.607582	-6.48862	128.177277	39.790516	43.926384	129.159805	40.199049	18.718882	128.668541	-68.247595	9.85621	144.413491
-44.316517	5.263348	138.265884	-13.864571	14.34759	136.187881	40.670551	-6.68092	127.753197	39.987122	43.827682	129.041443	40.3288365	18.573381	128.39732	-68.0579785	10.121799	143.978442
-44.307537	5.550787	137.844315	-13.839984	14.302665	135.80011	40.663506	-6.749197	127.212715	40.525753	43.615608	128.665405	40.5946295	18.4332055	127.93906	-68.2745975	10.1721245	143.66116
-44.106621	6.295958	137.406403	-13.675354	14.515303	135.257614	40.585632	-6.661474	126.453781	40.664703	43.56723	128.231247	40.6251675	18.452878	127.342514	-67.9758755	10.577728	143.172714
-43.933605	6.74399	137.306671	-13.562469	14.700728	135.00209	40.514938	-6.560943	125.977959	40.725388	43.540939	127.949074	40.620163	18.489998	126.9635165	-67.745101	10.911458	143.0406635
-43.646957	7.082894	137.276001	-13.346275	14.966804	134.846298	40.581669	-6.453343	125.637817	40.809345	43.596123	127.683899	40.695507	18.57139	126.660858	-67.388057	11.362218	143.031738
-43.301609	7.67788	137.317429	-13.256145	15.100948	134.791092	40.628006	-6.361526	125.423523	40.952198	43.635201	127.47052	40.790102	18.6368375	126.4470215	-67.302392	11.5650585	143.1351625
-42.890366	8.245083	137.373276	-12.878765	15.336193	134.70871	40.769608	-6.253949	125.281013	41.234428	43.632786	127.279617	41.002018	18.6894185	126.280315	-66.759548	11.9829675	143.137105
-42.513847	8.942422	137.408951	-12.71104	15.509195	134.719543	41.045109	-6.161901	125.253609	41.624149	43.632587	127.156387	41.334629	18.735343	126.204998	-66.756709	12.283047	143.234088
-41.600471	9.500725	137.224976	-12.24212	15.750287	134.678955	41.432941	-6.061353	125.256729	42.112743	43.637657	127.111725	41.772842	18.788152	126.184227	-66.257082	12.712422	143.173683
-40.353752	10.512337	136.96106	-11.723053	15.992485	134.65448	41.978439	-5.98763	125.45005	42.547558	43.831871	127.419365	42.2629985	18.9221205	126.4347075	-65.7091045	13.0628495	142.8742525
-39.475937	11.098189	136.659363	-11.312565	16.23774	134.609497	42.367832	-5.9733	125.739716	43.177685	43.90744	127.57621	42.7727585	18.96707	126.657963	-65.3978885	13.50841	142.561031
-38.497906	11.816011	136.230896	-10.904368	16.565538	134.489349	42.771679	-5.939731	126.132843	43.795845	43.939556	127.749596	43.283762	18.9999125	126.9412195	-65.092498	14.1311635	142.0374785
-37.746212	12.665659	135.533905	-10.653509	16.631262	134.197983	43.257286	-5.870161	126.542953	44.36813	43.994217	127.997986	43.812708	19.062028	127.2704695	-65.119726	14.200496	141.1254965
-36.662338	13.389265	134.348022	-10.393774	16.795523	133.671326	43.692688	-5.82595	127.029953	44.877468	44.029671	128.275131	44.285078	19.1018605	127.652542	-65.072626	14.4891855	139.69011
-35.409714	13.948293	132.943848	-10.23708	16.886173	132.954544	44.00806	-5.780724	127.43914	45.281693	44.055607	128.478104	44.6448765	19.1374415	127.958622	-65.1190365	14.6349045	137.950466
-34.454693	14.761827	131.708649	-10.267487	17.18362	132.16394	44.014912	-5.782884	127.784943	45.486183	44.08139	128.487976	44.7505475	19.149253	128.1364595	-65.2855215	15.217987	136.1914205
-32.929276	15.96828	130.542068	-10.466225	17.570061	131.240967	43.63615	-5.705544	127.768639	45.358704	44.159306	127.926483	44.497427	19.226881	127.847561	-65.429877	15.913241	134.634373
-31.926897	16.973328	130.448639	-10.624663	17.875395	131.008987	43.36232	-5.655594	127.551674	45.147865	44.051239	127.285088	44.2550925	19.1978225	127.418381	-65.5044185	16.5529675	134.599593
-30.907169	17.897011	130.739212	-10.65652	18.136019	131.080475	43.181541	-5.600254	127.760078	44.939293	43.910633	126.447174	44.060417	19.1551895	127.103626	-65.373457	17.1168485	135.057324
-30.044838	18.935078	131.363815	-10.623444	18.402826	131.391113	43.109253	-5.58071	127.899895	44.820232	43.770206	125.658478	43.9647425	19.094748	126.7791865	-65.2116305	17.710904	136.0030395
-28.674099	19.852913	131.708328	-10.547695	18.56918	131.830383	43.087906	-5.621008	128.092773	44.681824	43.627594	124.95359	43.884865	19.003293	126.5231815	-64.980255	18.135067	137.1375845
-27.575556	20.984747	132.092865	-10.438881	18.630682	132.278183	43.069218	-5.598675	128.602188	44.522308	43.488163	124.348701	43.795763	18.944744	126.4754445	-64.673525	18.31662	138.0809215
-26.59005	22.195038	132.244553	-10.369306	18.664507	132.57576	43.130478	-5.553471	129.120667	44.482819	43.411057	124.061569	43.8066485	18.928793	126.591118	-64.5452605	18.400221	138.560402
-24.491648	23.955164	131.6642	-10.198241	18.644146	132.659286	43.349758	-5.561552	129.641418	44.643471	43.36607	123.905411	43.9966145	18.902259	126.7734145	-64.3930965	18.386033	138.5451575
-23.220514	25.324312	131.18399	-10.136318	18.666548	132.456528	43.448612	-5.671337	129.539017	44.665379	43.339912	123.551262	44.0569955	18.8342875	126.5451395	-64.3296315	18.4988085	138.3679165
-22.161299	26.978996	130.533005	-10.048228	18.550329	131.954376	43.425919	-5.913823	128.807449	44.51268	43.247677	122.952522	43.9692995	18.666927	125.8799855	-64.0657555	18.433731	138.0287665
-20.887674	28.594164	129.827881	-10.057858	18.506489	131.209763	43.311138	-6.279252	127.350105	44.247494	43.082096	122.116379	43.779316	18.401422	124.733242	-63.895032	18.611556	137.686284
-19.607367	30.27562	128.729752	-10.277374	18.497789	130.320663	42.935024	-6.581198	125.341164	43.798775	42.912018	120.929398	43.3668995	18.16541	123.135281	-63.9216475	18.830168	137.506045
-17.928413	31.90741	127.503242	-10.2295	18.450809	129.110275	42.066967	-6.468365	123.090866	43.255516	42.686417	119.713821	42.6612415	18.109026	121.4023435	-63.1202415	18.792592	136.8182065
-16.735958	34.013546	126.651131	-10.193835	18.410305	127.917847	41.643764	-6.602215	120.334137	42.826366	42.49263	118.656334	42.235065	17.9452075	119.4952355	-62.622735	18.8754025	136.3404585
-14.333693	36.952827	126.211479	-10.353813	18.291889	126.533356	40.759068	-6.342207	116.506943	42.469883	42.352753	118.483528	41.6144755	18.005273	117.4952355	-62.3221015	18.578505	135.5714765
-12.069861	38.697231	126.573769	-10.588345	18.219254	125.964401	40.237541	-5.954695	114.500114	42.385654	42.42894	119.444038	41.3115975	18.2371225	116.972076	-62.4882875	18.2013855	134.956726
-10.476094	40.776314	127.662491	-10.977929	18.265278	125.558006	39.610607	-5.32057	112.619827	42.278637	42.526703	121.03511	40.944622	18.6030665	116.8274685	-62.90048	17.9274895	134.2885435
-8.085794	42.29731	129.085785	-11.314878	18.519426	125.352905	39.30999	-4.56275	111.465981	42.237091	42.654327	123.088036	40.7735405	19.0457885	117.2770085	-63.4032965	17.9930635	133.4288015
-5.91948	43.826294	130.597122	-11.477193	18.973021	125.380615	39.255421	-3.669798	110.938171	42.441235	42.725273	125.435364	40.848328	19.5277375	118.1867675	-63.802714	18.4183045	132.5744625
-3.650115	45.254883	131.918579	-11.422872	19.460999	125.661911	40.005981	-3.298502	111.603508	43.187935	42.62624	127.543304	41.596958	19.663869	119.573406	-64.442702	19.258129	131.750416
-1.314452	46.463383	133.047241	-11.377698	19.819706	126.164474	40.419262	-3.061742	112.873932	43.540497	42.619057	129.731995	41.9798795	19.7786575	121.3029635	-64.7352755	19.8607545	131.0259845
2.12013	47.870647	134.468155	-11.485941	19.927599	127.425827	41.212654	-3.480361	115.931343	43.449398	42.524616	132.803009	42.331026	19.5221275	124.367176	-65.302908	20.3330705	130.484478
4.445894	48.138409	135.81485	-11.639938	19.715326	128.533249	41.198956	-3.849602	118.012428	44.163761	42.077629	134.402985	42.6813585	19.1140135	126.2077065	-65.9612345	20.3166385	130.8587915
6.670673	48.153645	137.108093	-11.801865	19.416389	129.72905	41.333794	-4.393899	119.842979	44.50935	41.653938	136.03392	42.921572	18.6300195	127.9384495	-66.525302	20.2027585	131.5196505
8.968381	48.002892	138.156296	-11.943935	19.143919	130.813141	41.340595	-4.686821	121.151802	44.875591	41.246605	137.427872	43.108093	18.279892	129.289837	-66.995963	20.007946	132.336445
11.079724	47.488388	139.880508	-11.843645	18.727024	131.530853	41.258369	-4.717886	121.743645	45.200035	40.849373	138.629181	43.229202	18.0657435	130.186413	-66.916492	19.3883045	132.875293
13.303411	46.956055	140.929062	-11.905969	18.710543	132.151581	41.160645	-4.598194	121.796883	45.150803	40.678509	139.710236	43.155724	18.0401575	130.7535595	-66.967662	19.3809285	133.5496025
15.251223	46.06398	142.446655	-12.049742	18.782818	132.578903	41.002201	-4.389105	121.588829	45.645741	40.314373	140.44194	43.323971	17.962634	131.0153845	-67.423455	19.603002	134.1424215
17.479082	44.053326	142.793976	-12.297331	19.082565	132.857925	40.787315	-3.985538	121.295944	45.279911	40.219154	141.484528	43.033613	18.116808	131.390236	-67.628275	20.048322	134.325614
18.823057	42.394733	143.26033	-12.480844	19.280794	132.939697	40.612999	-3.790712	121.241089	45.181095	40.130226	141.898483	42.897047	18.169757	131.569786	-67.858735	20.391831	134.309608
20.233912	40.741928	142.543671	-12.613122	19.396358	132.936813	40.496002	-3.744397	121.316589	45.405216	39.977852	141.965637	42.950609	18.1167275	131.641113	-68.176853	20.6759885	134.232513
21.558519	38.897766	141.748199	-12.653046	19.457279	132.880219	40.422245	-3.775254	121.509827	45.275887	40.003517	141.95549	42.849066	18.1141315	131.7326585	-68.155158	20.8004265	134.0277795
22.923162	36.858166	140.623291	-12.66858	19.447159	132.889038	40.407951	-3.77755	121.66301	44.838028	40.216946	141.978775	42.6229895	18.219698	131.8208925	-67.9601495	20.67462	133.9571835
23.871134	34.555157	139.91095	-12.639289	19.40309	132.979797	40.492371	-3.817823	121.963142	45.173092	40.214787	141.780441	42.8327315	18.198482	131.8717915	-68.1113095	20.607698	134.0878025
25.391451	31.795469	139.16983	-12.55915	19.341698	133.147858	40.651272	-3.868058	122.493515	44.89764	40.48114	141.897888	42.774456	18.306541	132.1957015	-67.892756	20.376855	134.1000145
27.207788	27.540195	138.217819	-12.516342	19.362049	133.640106	40.961914	-3.915596	123.583237	45.334236	40.746223	141.723221	43.148075	18.4153135	132.653229	-68.180759	20.3087845	134.626983
26.805813	24.842024	137.780502	-12.486355	19.518902	133.950073	41.127441	-3.860581	124.370537	45.374687	41.134304	141.474564	43.251064	18.6368615	132.9225505	-68.223774	20.4009425	134.9775955
25.918255	22.231611	137.147522	-12.447553	19.644432	134.18898	41.285263	-3.808689	125.119675	45.345695	41.601082	140.947266	43.315479	18.8961965	133.0334705	-68.210585	20.3926675	135.3444895
25.559048	19.354683	136.014084	-12.639403	19.919861	134.330994	41.453716	-3.747082	125.814522	45.301163	42.154308	140.209274	43.3774395	19.203613	133.011898	-68.6562455	20.636109	135.65009
25.293556	16.099852	135.060593	-12.337292	19.856306	134.10849	41.657013	-3.661716	126.496422	45.143322	42.612724	139.252411	43.4001675	19.475504	132.8744165	-68.0747515	20.237108	135.3425635
24.660028	12.851935	134.157379	-12.584705	20.073393	134.032196	42.242607	-3.874108	127.230247	44.983326	43.115505	138.276047	43.6129665	19.6206985	132.753147	-68.7823765	20.5260875	135.311245
23.972239	9.53431	133.461655	-12.360748	19.986565	133.82312	41.896854	-3.529115	127.749786	44.878063	43.545738	137.484619	43.3874585	20.0083115	132.6172025	-68.1089545	19.9648185	135.0290375
22.732132	4.24285	133.188019	-12.419015	20.016775	133.907257	42.130199	-3.590193	128.637756	44.700165	44.077759	136.471024	43.415182	20.243783	132.55439	-68.253212	19.789767	135.260124
21.891071	0.623915	133.382523	-12.535745	20.113592	134.311768	42.164948	-3.4356	129.536621	44.61607	44.453735	136.160553	43.390509	20.5090675	132.848587	-68.461999	19.7181165	135.774949
20.755768	-3.196946	134.024887	-12.561792	20.082579	134.829712	42.202282	-3.23279	130.649734	44.546783	44.781429	136.207901	43.3745325	20.7743195	133.4288175	-68.4981165	19.3908385	136.2306065
19.377903	-6.495868	135.132324	-12.640866	20.05003	135.431137	42.294907	-3.11488	131.855652	44.499954	45.034546	136.416138	43.3974305	20.959833	134.135895	-68.6791625	19.140227	136.726379
17.017403	-7.091595	136.509216	-12.754107	19.975843	135.99675	42.376663	-3.069553	133.106308	44.438469	45.105881	136.752869	43.407566	21.018164	134.9295885	-68.91578	18.933522	137.0639115
14.53642	-7.636052	136.880112	-12.901992	19.804087	136.482117	42.617077	-3.312373	134.426636	43.3815	45.401787	137.645508	42.9992885	21.044707	136.036072	-68.8032725	18.563467	136.928162
11.813487	-8.66005	137.769699	-13.14012	19.540848	137.005112	NaN	NaN	NaN	NaN	NaN	NaN	NaN	NaN	NaN	NaN	NaN	NaN
7.531988	-10.234188	138.731018	-13.551277	19.157782	138.009811	NaN	NaN	NaN	NaN	NaN	NaN	NaN	NaN	NaN	NaN	NaN	NaN
4.723078	-11.557386	139.300293	-13.846877	18.979511	138.862717	NaN	NaN	NaN	NaN	NaN	NaN	NaN	NaN	NaN	NaN	NaN	NaN
1.836194	-12.715491	139.874893	-13.951987	18.955257	139.723831	NaN	NaN	NaN	NaN	NaN	NaN	NaN	NaN	NaN	NaN	NaN	NaN
-1.084904	-13.769597	140.570953	-14.172779	18.79409	140.536453	NaN	NaN	NaN	NaN	NaN	NaN	NaN	NaN	NaN	NaN	NaN	NaN
-4.07492	-15.041253	140.81282	-14.17167	18.784483	141.111572	NaN	NaN	NaN	NaN	NaN	NaN	NaN	NaN	NaN	NaN	NaN	NaN
-7.090301	-16.190342	140.750809	-14.337814	18.956242	141.468643	NaN	NaN	NaN	NaN	NaN	NaN	NaN	NaN	NaN	NaN	NaN	NaN
-10.17105	-17.261372	140.620132	-13.863461	18.844473	141.266006	NaN	NaN	NaN	NaN	NaN	NaN	NaN	NaN	NaN	NaN	NaN	NaN
-14.70231	-18.763906	140.343842	-13.391997	18.896255	140.475906	NaN	NaN	NaN	NaN	NaN	NaN	NaN	NaN	NaN	NaN	NaN	NaN
-17.781561	-19.802614	140.066513	-13.095892	18.854723	139.688171	NaN	NaN	NaN	NaN	NaN	NaN	NaN	NaN	NaN	NaN	NaN	NaN
NaN	NaN	NaN	-12.93554	18.699347	138.910614	42.656918	-2.445603	135.918396	42.279434	44.664078	134.096176	42.468176	21.1092375	135.007286	-68.339256	16.2894565	142.813942
-22.447807	-19.283709	140.018555	-12.952487	18.464167	138.194687	42.509476	-2.507863	134.629074	41.511292	44.566082	132.514084	42.010384	21.0291095	133.571579	-67.915358	15.8992245	142.817795
-24.786461	-17.983318	139.263489	-13.07296	18.249184	137.547745	42.354038	-2.5745	133.322769	41.147625	44.342861	131.242676	41.7508315	20.8841805	132.2827225	-67.8967515	15.6141875	142.8127675
-26.338133	-16.847202	138.986176	-13.274362	18.081064	137.003845	42.138977	-2.651046	132.054962	41.065376	44.014072	130.009216	41.6021765	20.681513	131.032089	-68.1509005	15.480615	142.975601
-28.264404	-15.709524	138.209015	-13.610676	17.930216	136.510452	41.92487	-2.761371	131.080551	40.215416	43.972668	129.189163	41.070143	20.6056485	130.134857	-68.291495	15.2547835	142.886047
-31.491793	-13.991064	137.22673	-13.536976	17.352129	135.386688	41.598663	-2.951136	129.111694	39.882389	43.506958	127.627655	40.740526	20.277911	128.3696745	-67.814478	14.426347	142.4037015
-33.351627	-12.768012	136.178589	-13.616233	17.075188	134.524414	41.345634	-3.118488	127.671883	39.469311	43.209923	126.428291	40.4074725	20.0457175	127.050087	-67.6399385	14.1046585	141.998741
-34.974026	-11.520011	135.322433	-13.569905	16.81048	133.466995	41.096748	-3.317219	126.016006	39.102112	42.96751	125.050423	40.09943	19.8251455	125.5332145	-67.23924	13.7958145	141.4007755
-36.561157	-10.117533	134.622574	-13.428569	16.588375	132.335419	40.940296	-3.495683	124.272171	38.831318	42.707722	123.340645	39.885807	19.6060195	123.806408	-66.742945	13.5707305	140.86443
-37.963997	-8.819615	133.931808	-13.097893	16.449808	131.121033	40.512035	-3.42313	122.677902	38.708286	42.472015	121.661964	39.6101605	19.5244425	122.169933	-65.8059465	13.3751735	140.072133
-39.223087	-7.276241	133.215851	-13.106184	16.249811	130.030655	40.445488	-3.675637	121.020294	38.268459	42.407845	120.087967	39.3569735	19.366104	120.5541305	-65.5693415	13.133518	139.5071795
-40.348953	-5.763387	132.618896	-12.814207	15.99866	128.769943	40.427425	-3.983734	119.480278	38.147556	42.191662	118.290565	39.2874905	19.103964	118.8854215	-64.9159045	12.893356	138.6544645
-41.627052	-3.56824	131.885025	-12.346634	15.67133	126.862122	40.252571	-4.419545	117.022774	37.84605	41.010223	115.460083	39.0493105	18.295339	116.2414285	-63.7425785	13.047321	137.4828155
-42.220627	-2.146079	131.537262	-12.017855	15.522172	125.686241	40.305531	-4.642411	115.709412	37.700455	41.332394	113.705696	39.002993	18.3449915	114.707554	-63.038703	12.6993525	136.664928
-42.753246	-0.562573	130.703232	-11.543432	15.370698	124.631813	40.563179	-4.851489	114.825249	38.222336	40.994267	112.317642	39.3927575	18.071389	113.5714455	-62.4796215	12.670007	135.6921805
-43.005352	0.980933	129.979462	-11.12727	15.154773	123.69342	40.95829	-4.980768	114.15609	38.531078	40.850002	111.511086	39.744684	17.934617	112.833588	-61.999224	12.374929	134.553252
-43.171158	2.533437	128.621368	-10.715652	14.911647	122.742592	41.310436	-5.140475	113.456848	38.856472	40.655148	110.892212	40.083454	17.7573365	112.17453	-61.514758	12.0659575	133.310654
-43.209576	4.159535	127.47847	-10.443758	14.762701	121.790054	41.627918	-5.348382	112.755432	39.238121	40.425156	110.288177	40.4330195	17.538387	111.5218045	-61.3205355	11.987015	132.0583035
-43.030857	5.884967	126.312508	-10.155487	14.56891	120.773651	41.83511	-5.650686	111.973175	39.566299	40.16856	109.620216	40.7007045	17.258937	110.7966955	-61.0116785	11.878883	130.7506065
-42.56316	8.432176	124.561867	-9.878739	14.373505	119.381485	41.807999	-6.188847	110.955414	39.892105	39.754375	108.643341	40.850052	16.782764	109.7993775	-60.60753	11.964246	128.9635925
-42.050884	10.163047	123.75383	-9.973071	14.304791	118.700493	41.611748	-6.494608	110.264267	39.944359	39.514214	108.030296	40.7780535	16.509803	109.1472815	-60.7241955	12.099779	128.2537045
-41.39328	11.937078	123.128105	-10.052026	14.244246	118.178474	41.283489	-6.816892	109.57682	39.888866	39.283512	107.424225	40.5861775	16.23331	108.5005225	-60.6902295	12.255182	127.8564255
-40.769146	13.912821	122.871277	-10.17292	14.151037	117.786095	40.925014	-7.11688	108.96022	39.750614	39.036362	106.911041	40.337814	15.959741	107.9356305	-60.683654	12.342333	127.6365595
-39.797955	15.615937	122.268387	-10.304472	14.016746	117.499634	40.62075	-7.425172	108.520866	39.626484	38.752846	106.615303	40.123617	15.663837	107.5680845	-60.732561	12.369655	127.4311835
-38.693592	17.342686	121.968224	-10.438897	13.895101	117.340279	40.378494	-7.710926	108.416199	39.541973	38.514927	106.631615	39.9602335	15.4020005	107.523907	-60.8380275	12.3882015	127.156651
-37.504234	19.083519	121.451927	-10.565416	13.757123	117.295364	40.257992	-7.928533	108.602104	39.54636	38.287525	106.975998	39.902176	15.179496	107.789051	-61.033008	12.33475	126.801677
-35.443748	21.691366	120.658028	-10.777732	13.472086	117.338768	40.265236	-8.312613	109.296814	39.600845	37.955914	108.070198	39.9330405	14.8216505	108.683506	-61.4885045	12.1225215	125.99403
-33.901566	23.394562	120.078682	-10.997764	13.25526	117.42942	40.309895	-8.625615	109.941826	39.248432	37.85284	109.238144	39.7791635	14.6136125	109.589985	-61.7746915	11.8969075	125.268855
-32.334023	25.10438	119.659172	-11.283991	13.05645	117.524467	40.345089	-9.012399	110.753891	39.283604	37.56279	110.282448	39.8143465	14.2751955	110.5181695	-62.3823285	11.8377045	124.5307645
-30.564207	26.830938	119.272865	-11.584725	12.809253	117.72126	40.295033	-9.433617	111.680176	39.289562	37.244392	111.433685	39.7922975	13.9053875	111.5569305	-62.9617475	11.7131185	123.8855895
-28.739218	28.487434	119.189583	-12.037138	12.607354	118.070564	40.25948	-9.918224	112.505447	39.216785	36.963226	112.721634	39.7381325	13.522501	112.6135405	-63.8124085	11.692207	123.5275875
-26.864029	29.988361	119.941605	-12.388429	12.330398	118.454216	40.279846	-10.371141	113.103523	39.14114	36.690514	114.101746	39.710493	13.1596865	113.6026345	-64.487351	11.5011095	123.3057975
-25.043291	31.400347	120.403183	-12.682408	12.017914	118.895927	40.24052	-10.677323	113.24704	39.520435	36.29258	115.392395	39.8804775	12.8076285	114.3197175	-65.2452935	11.2281995	123.4721365
-22.188053	33.488773	121.784607	-12.881094	11.659826	119.45195	39.852261	-10.511238	112.430748	39.195465	36.315365	117.847954	39.523863	12.9020635	115.139351	-65.286051	10.4175885	123.764549
-20.1754	34.899014	122.442482	-13.130753	11.598483	119.827393	39.634026	-10.309915	111.848831	39.6479	36.186974	119.170486	39.640963	12.9385295	115.5096585	-65.902469	10.2584365	124.1451275
-18.08534	35.930283	124.597992	-13.322597	11.682085	120.2005	39.435009	-9.838718	111.351097	39.313354	36.56292	121.030983	39.3741815	13.362101	116.19104	-66.0193755	10.002069	124.20996
-16.059776	36.950527	126.021027	-13.486324	11.944981	120.664009	39.293949	-9.244962	111.251541	39.907711	36.69735	122.815895	39.60083	13.726194	117.033718	-66.573478	10.163768	124.2943
-13.624795	37.635883	127.571152	-13.817054	12.329184	121.481911	39.169609	-8.609412	111.574409	40.22578	37.069942	124.984489	39.6976945	14.230265	118.279449	-67.3318025	10.428103	124.684373
-11.605926	38.234482	129.678726	-14.156802	12.845766	122.380402	39.055389	-8.100059	112.409828	40.62022	37.477566	127.232529	39.8378045	14.6887535	119.8211785	-68.1514085	11.0027785	124.9396255
-9.475961	38.922329	130.676468	-14.347379	13.238248	123.291847	39.059464	-7.790112	113.61084	40.995422	37.788429	129.354218	40.027443	14.9991585	121.482529	-68.722201	11.4773375	125.101165
-6.485512	38.722198	133.586533	-14.679675	13.477041	124.73481	39.253345	-7.699993	115.951797	41.398758	38.027824	132.082672	40.3260515	15.1639155	124.0172345	-69.6854015	11.7901665	125.4523855
-4.509944	38.515793	134.451294	-15.02547	13.366914	125.790451	39.536903	-7.851399	117.940796	41.518906	37.965576	133.577454	40.5279045	15.0570885	125.759125	-70.5788445	11.6767395	125.821777
-2.516798	38.218884	134.605087	-15.342143	13.082629	126.930443	39.852806	-8.182571	119.898201	41.524487	37.793922	134.985092	40.6886465	14.8056755	127.4416465	-71.3729325	11.3595825	126.4192395
-0.715707	37.239151	136.480148	-15.845844	12.838846	128.317123	40.079971	-8.707931	121.824333	41.473507	37.511681	136.172729	40.776739	14.401875	128.998531	-72.468427	11.275817	127.635715
0.905984	36.144836	137.280396	-16.189352	12.36238	129.752655	40.18499	-9.29038	123.709236	41.414654	37.131779	137.208786	40.799822	13.9206995	130.459011	-73.178526	10.8040605	129.046299
2.73317	35.00309	137.946777	-16.236561	11.703757	130.974548	39.886692	-9.469408	125.115524	41.304817	36.621967	138.107147	40.5957545	13.5762795	131.6113355	-73.0688765	9.8312345	130.3377605
4.251818	33.464039	139.47702	-16.516739	11.075461	132.269974	39.366459	-9.740459	126.589539	40.191364	36.45203	139.360565	39.7789115	13.3557855	132.975052	-72.8123895	8.7951365	131.564896
6.604507	31.136841	141.106979	-17.210165	10.315026	134.219284	38.445004	-10.840655	129.292984	39.531853	35.430027	140.915817	38.9884285	12.294686	135.1044005	-73.4087585	8.335366	133.3341675
8.05353	29.40168	142.470688	-17.860003	9.718119	135.57045	37.589771	-11.651389	131.588486	39.038944	34.557652	142.389175	38.3143575	11.4531315	136.9888305	-74.0343635	7.9831065	134.1520695
9.444557	27.426422	144.36232	-18.597666	9.142509	137.046127	36.847542	-12.679793	134.32663	39.749672	33.220558	143.637451	38.298607	10.2703825	138.9820405	-75.493939	8.0146355	135.1102135
10.534947	25.279018	146.672852	-19.370676	8.627741	138.654984	NaN	NaN	NaN	NaN	NaN	NaN	NaN	NaN	NaN	NaN	NaN	NaN
11.431001	23.076023	149.154785	-20.153322	8.078915	140.493057	NaN	NaN	NaN	NaN	NaN	NaN	NaN	NaN	NaN	NaN	NaN	NaN
12.107721	20.773781	151.952057	-20.914814	7.541629	142.537384	NaN	NaN	NaN	NaN	NaN	NaN	NaN	NaN	NaN	NaN	NaN	NaN
12.563745	18.448509	154.877014	-21.637594	6.966526	144.6996	NaN	NaN	NaN	NaN	NaN	NaN	NaN	NaN	NaN	NaN	NaN	NaN
13.026738	14.908475	159.07074	-22.697083	6.042828	148.000473	NaN	NaN	NaN	NaN	NaN	NaN	NaN	NaN	NaN	NaN	NaN	NaN
13.062893	12.422295	161.708221	-23.406796	5.302673	150.08374	NaN	NaN	NaN	NaN	NaN	NaN	NaN	NaN	NaN	NaN	NaN	NaN
13.022667	9.807135	163.932404	-24.070993	4.570067	151.885315	NaN	NaN	NaN	NaN	NaN	NaN	NaN	NaN	NaN	NaN	NaN	NaN
12.841731	7.273462	165.569916	-24.577585	3.827756	153.366837	NaN	NaN	NaN	NaN	NaN	NaN	NaN	NaN	NaN	NaN	NaN	NaN
12.412912	4.81467	166.545013	-24.961956	3.194232	154.426712	NaN	NaN	NaN	NaN	NaN	NaN	NaN	NaN	NaN	NaN	NaN	NaN
11.730076	2.485923	166.573959	-25.220642	2.68007	155.01767	NaN	NaN	NaN	NaN	NaN	NaN	NaN	NaN	NaN	NaN	NaN	NaN
11.105367	0.124281	165.802521	-25.427919	2.276963	155.131241	NaN	NaN	NaN	NaN	NaN	NaN	NaN	NaN	NaN	NaN	NaN	NaN
10.18869	-3.27028	162.743027	-25.899183	1.920684	154.347931	NaN	NaN	NaN	NaN	NaN	NaN	NaN	NaN	NaN	NaN	NaN	NaN
9.578155	-5.526162	160.108704	-26.314079	1.794511	153.410919	NaN	NaN	NaN	NaN	NaN	NaN	NaN	NaN	NaN	NaN	NaN	NaN
8.722627	-7.558925	157.189682	-26.717392	1.697253	152.123154	NaN	NaN	NaN	NaN	NaN	NaN	NaN	NaN	NaN	NaN	NaN	NaN
8.195048	-9.781005	153.743607	-27.016836	1.675715	150.600357	NaN	NaN	NaN	NaN	NaN	NaN	NaN	NaN	NaN	NaN	NaN	NaN
7.503422	-12.067136	150.507401	-27.186562	1.721828	148.966629	NaN	NaN	NaN	NaN	NaN	NaN	NaN	NaN	NaN	NaN	NaN	NaN
6.697783	-14.392553	147.267624	-27.171638	1.832642	147.282547	NaN	NaN	NaN	NaN	NaN	NaN	NaN	NaN	NaN	NaN	NaN	NaN
5.923311	-16.798761	144.134995	-27.143456	2.099978	145.70816	NaN	NaN	NaN	NaN	NaN	NaN	NaN	NaN	NaN	NaN	NaN	NaN
4.416739	-20.419516	140.291443	-27.142296	2.724226	143.680222	NaN	NaN	NaN	NaN	NaN	NaN	NaN	NaN	NaN	NaN	NaN	NaN
3.791787	-23.244099	137.981476	-27.11763	3.273785	142.50415	NaN	NaN	NaN	NaN	NaN	NaN	NaN	NaN	NaN	NaN	NaN	NaN
2.235353	-24.117201	136.721558	-27.049574	3.799298	141.435867	NaN	NaN	NaN	NaN	NaN	NaN	NaN	NaN	NaN	NaN	NaN	NaN
0.298456	-24.239731	135.718231	-26.948845	4.331642	140.548218	NaN	NaN	NaN	NaN	NaN	NaN	NaN	NaN	NaN	NaN	NaN	NaN
-1.52744	-24.873951	135.022781	-26.884695	4.796238	139.802795	NaN	NaN	NaN	NaN	NaN	NaN	NaN	NaN	NaN	NaN	NaN	NaN
-3.399621	-25.5802	134.439957	-26.972277	5.155305	139.184158	NaN	NaN	NaN	NaN	NaN	NaN	NaN	NaN	NaN	NaN	NaN	NaN
-5.44027	-26.437069	133.859497	-27.230879	5.341721	138.606369	NaN	NaN	NaN	30.449656	26.183056	136.051971	NaN	NaN	NaN	NaN	NaN	NaN
-8.572418	-27.386183	132.692398	-27.616272	5.68384	137.74324	NaN	NaN	NaN	30.012098	26.633295	134.858398	NaN	NaN	NaN	NaN	NaN	NaN
-10.640721	-27.908648	131.734161	-27.841541	5.874094	137.126266	25.520828	-16.306509	127.242813	28.989388	27.530361	134.793503	27.255108	5.611926	131.018158	-82.93819	6.136262	143.234374
-12.636432	-28.550991	130.750946	-28.039864	6.065932	136.506348	25.228437	-15.988005	126.334831	29.652399	27.417311	133.720047	27.440418	5.714653	130.027439	-83.520146	6.417211	142.985257
-14.656878	-29.224937	129.786499	-28.202391	6.369149	135.993225	24.922285	-15.580933	125.390015	29.478573	27.819427	133.069962	27.200429	6.119247	129.2299885	-83.605211	6.619051	142.7564615
-16.606962	-29.701227	128.915039	-28.392839	6.636135	135.43634	24.610943	-15.128228	124.431252	29.24942	28.36577	132.365692	26.9301815	6.618771	128.398472	-83.7158595	6.653499	142.474208
-18.605526	-30.162481	128.142197	-28.599245	7.051835	134.977753	24.329441	-14.580488	123.537354	28.879114	28.951321	131.614761	26.6042775	7.1854165	127.5760575	-83.8027675	6.9182535	142.3794485
-20.646416	-30.477848	127.572525	-28.860569	7.558865	134.552902	23.742447	-13.796854	122.901749	28.425503	29.529016	130.912766	26.083975	7.866081	126.9072575	-83.805113	7.251649	142.1985465
-23.839432	-30.779919	126.928391	-29.451836	8.520954	133.996353	23.380699	-13.087058	122.255615	27.325191	30.512888	130.226166	25.352945	8.712915	126.2408905	-84.256617	8.328993	141.7518155
-26.041004	-30.900181	126.651741	-30.030033	9.195488	133.685104	22.573494	-12.35528	122.179344	26.957497	30.855894	129.662781	24.7654955	9.250307	125.9210625	-84.8255615	9.140669	141.4491455
-28.284458	-31.074318	126.56218	-30.685802	9.763557	133.452362	22.160227	-12.030055	121.930298	26.25679	31.413101	129.376205	24.2085085	9.691523	125.6532515	-85.5801125	9.835591	141.2514725
-30.410963	-31.390497	126.735245	-31.161949	10.322652	133.373215	21.943144	-11.70139	121.998703	25.251316	32.108749	129.174683	23.59723	10.2036795	125.586693	-85.921128	10.4416245	141.159737
-32.406452	-31.70648	127.391945	-31.531698	10.889675	133.504227	21.373007	-11.130219	122.003387	24.68335	32.657307	128.665146	23.0281785	10.763544	125.3342665	-86.0915745	11.015806	141.6741875
NaN	NaN	NaN	-31.854782	11.502057	133.762909	20.936262	-10.536757	122.193779	24.165249	33.283833	128.162109	22.5507555	11.373538	125.177944	-86.2603195	11.630576	142.347874
NaN	NaN	NaN	-32.183052	12.15629	134.101563	20.446905	-9.981751	122.647331	23.615751	33.84573	127.579498	22.031328	11.9319895	125.1134145	-86.397432	12.3805905	143.0897115
NaN	NaN	NaN	-32.757114	13.319774	134.59938	19.910236	-9.449972	123.412704	22.75568	34.617222	126.634727	21.332958	12.583625	125.0237155	-86.847186	14.055923	144.1750445
-37.277393	-26.687067	134.631699	-33.318226	14.152379	134.850861	19.255192	-9.084529	124.002197	22.447321	34.874008	125.785995	20.8512565	12.8947395	124.894096	-87.4877085	15.4100185	144.807626
-37.574432	-25.120243	136.125717	-34.148994	15.114863	135.255341	18.458994	-8.777311	124.545547	21.37418	35.303654	125.132599	19.916587	13.2631715	124.839073	-88.214575	16.9665545	145.671609
-38.076401	-23.567926	137.562759	-34.573616	15.737846	135.462311	17.659737	-8.520202	125.049721	20.607759	35.510506	124.378983	19.133748	13.495152	124.714352	-88.28098	17.98054	146.21027
-38.561584	-21.926014	138.948029	-35.159077	16.600531	135.710861	16.862764	-8.174128	125.638138	19.848661	35.811382	123.729729	18.3557125	13.818627	124.6839335	-88.6738665	19.382435	146.7377885
-39.193199	-20.22121	140.267807	-35.906277	17.314621	135.931152	16.218843	-7.679607	126.345657	19.08955	36.257305	123.176506	17.6541965	14.288849	124.7610815	-89.4667505	20.340393	147.1012225
-39.456844	-18.385464	141.454285	-36.557671	18.163668	136.057739	15.692061	-7.032927	127.087379	18.234434	36.811031	122.537018	16.9632475	14.889052	124.8121985	-90.0785895	21.438284	147.3032795
-39.693123	-15.335459	142.967743	-37.593903	19.580004	136.082138	15.148028	-5.987374	128.269333	17.020515	37.687855	121.300293	16.0842715	15.8502405	124.784813	-91.2720775	23.3097675	147.379463
-39.725529	-13.196671	143.599808	-37.961056	20.368038	135.900177	14.700592	-5.387345	128.836578	16.438774	38.092846	120.451721	15.569683	16.3527505	124.6441495	-91.491795	24.3833255	147.1562045
-39.699364	-10.944509	143.871658	-37.923294	20.936535	135.584854	14.587855	-5.137929	129.385742	16.20923	38.306515	119.717728	15.3985425	16.584293	124.551735	-91.2451305	25.288777	146.617973
-39.564442	-8.591002	143.831451	-37.996502	21.456041	135.382156	14.425671	-5.006525	129.803833	16.139843	38.354492	119.074036	15.282757	16.6739835	124.4389345	-91.275761	26.2380985	146.3253775
-39.387417	-6.135159	143.435745	-38.044323	21.851707	135.191696	14.191914	-4.828236	130.108902	16.102583	38.389236	118.509842	15.1472485	16.7805	124.309372	-91.2358945	26.922914	146.07402
-39.149895	-3.534287	142.813995	-38.183765	22.34271	135.173019	13.828784	-4.582739	130.121109	16.010481	38.478607	118.073807	14.9196325	16.947934	124.097458	-91.2871625	27.737486	146.24858
-38.784908	-0.750269	141.99968	-38.412987	22.820469	135.280853	13.610393	-4.361424	129.948181	15.913585	38.666836	117.762711	14.761989	17.152706	123.855446	-91.587963	28.488232	146.70626
-37.910366	3.828617	140.714615	-38.22467	23.399326	135.375839	13.556027	-3.931201	129.658875	15.934769	38.979031	117.219757	14.745398	17.523915	123.439316	-91.194738	29.274737	147.312362
-37.102283	7.214055	139.765305	-37.697113	23.761917	135.251587	13.696843	-3.585771	129.55899	16.219259	39.150593	116.772011	14.958051	17.782411	123.1655005	-90.352277	29.741423	147.3376735
-36.192238	10.796083	138.636932	-37.404854	24.432417	135.145767	14.095902	-3.301936	129.583557	16.800863	39.275021	116.23584	15.4483825	17.9865425	122.9096985	-90.2580905	30.8782915	147.3818355
-35.103271	14.530498	137.139206	-36.743732	24.816776	134.72612	14.711896	-3.030354	129.551025	17.548779	39.398834	115.757454	16.1303375	18.18424	122.6542395	-89.6178015	31.449312	146.7980005
-33.880108	18.372742	135.374863	-36.033802	24.969452	134.264252	15.517807	-2.811664	129.347641	18.296278	39.571239	115.373947	16.9070425	18.3797875	122.360794	-88.9746465	31.5591165	146.16771
NaN	NaN	NaN	NaN	NaN	NaN	16.438843	-2.710727	129.008408	19.037729	39.741932	115.115166	17.738286	18.5156025	122.061787	NaN	NaN	NaN
NaN	NaN	NaN	-33.769341	24.814533	133.413513	17.490992	-2.778453	128.568024	19.916313	39.811764	115.041199	18.7036525	18.5166555	121.8046115	-86.2423345	31.1124105	145.0224145
-23.962307	25.378525	130.288818	-32.434853	23.849205	133.126419	19.268032	-3.021929	127.946365	21.416706	39.853786	115.33284	20.342369	18.4159285	121.6396025	-85.212075	29.2824815	144.6132355
-19.653393	26.907734	129.252274	-31.704334	23.759192	133.451126	20.607769	-3.157376	127.668953	22.566593	39.959972	115.801811	21.587181	18.401298	121.735382	-84.995849	29.117086	145.16687
-15.902763	28.977331	128.644897	-30.100595	23.160223	133.506927	22.441534	-3.35529	127.540001	23.849329	40.195988	116.468918	23.1454315	18.420349	122.0044595	-83.3466215	27.900097	145.0093945
-11.779828	31.162786	127.882996	-28.724539	22.752968	133.826859	24.000736	-3.262636	127.268539	25.139883	40.515785	117.166458	24.5703095	18.6265745	122.2174985	-82.0193875	26.8793615	145.4362195
-7.567356	33.607788	127.072929	-27.420824	22.293142	134.11676	25.585091	-3.20809	126.831772	26.31741	40.814133	117.772385	25.9512505	18.8030215	122.3020785	-80.7928985	25.7832625	145.9314415
-3.245182	36.223183	126.458504	-26.015705	21.558643	134.163086	26.920124	-3.199267	126.207581	27.27668	41.043118	118.220047	27.098402	18.9219255	122.213814	-79.129812	24.1953605	146.112358
1.032175	38.898979	125.213585	-25.197071	20.920376	134.261398	28.060745	-3.359716	125.364212	28.025719	41.058228	118.464409	28.043232	18.849256	121.9143105	-78.437374	22.991496	146.6084855
7.846072	43.203136	123.612549	-23.541916	19.162268	133.89621	29.341026	-4.155536	123.750282	28.954628	40.496174	118.597176	29.147827	18.170319	121.173729	-76.231659	20.154217	146.618691
9.775941	41.315689	124.971283	-22.739658	17.545269	133.569183	29.763487	-4.911282	122.487572	29.571651	39.686264	118.518806	29.667569	17.387491	120.503189	-75.146885	17.703047	146.635177
11.018287	38.094444	125.850227	-21.644514	15.785347	132.985397	30.400383	-6.373216	120.717285	30.325014	38.490791	118.366516	30.3626985	16.0587875	119.5419005	-73.6517265	15.5119065	146.4288935
12.404236	34.951679	125.676369	-20.544693	13.924937	132.183685	30.936918	-7.945471	118.870987	31.353611	37.174397	118.001961	31.1452645	14.614463	118.436474	-72.2346505	13.235411	145.930896
14.207679	31.652433	124.230896	-19.441126	12.171969	131.289368	31.596607	-9.392033	117.12394	32.624481	35.954552	117.623116	32.110544	13.2812595	117.373528	-70.992796	11.0626785	145.205208
15.32188	28.740736	122.722458	-18.342218	10.923941	130.432999	32.602478	-10.543045	115.586342	34.004654	34.959728	117.401505	33.303566	12.2083415	116.4939235	-69.988002	9.6395405	144.3720745
17.88884	26.361856	123.118423	-17.208212	9.929703	129.535156	33.577694	-11.232193	114.271866	35.249809	34.270973	117.253723	34.4137515	11.51939	115.7627945	-68.8301755	8.340016	143.3075175
21.810095	22.64109	121.685883	-16.17561	9.106397	128.457367	34.52224	-11.690708	112.866974	36.217014	33.856441	117.034187	35.369627	11.0828665	114.9505805	-67.720847	7.1299275	141.9641535
22.066481	20.376427	121.203278	-15.949358	8.945069	127.992188	34.682812	-11.737808	112.235771	36.324203	33.962204	117.087769	35.5035075	11.112198	114.66177	-67.4022235	6.77794	141.322606
21.635027	18.252182	120.163902	-15.912865	8.936438	127.821899	34.699997	-11.693919	111.920586	36.248951	34.09832	117.297432	35.474474	11.2022005	114.609009	-67.300204	6.6706755	141.034789
21.696272	16.025402	119.762299	-15.865371	8.980018	127.793434	34.742126	-11.731082	111.769829	36.272839	34.076523	117.445648	35.5074825	11.1727205	114.6077385	-67.2382245	6.7873155	140.9791295
22.304626	13.892561	120.109009	-15.65241	8.951957	127.698471	34.91214	-11.894868	111.539093	36.515282	33.891426	117.373535	35.713711	10.998279	114.456314	-67.018531	6.905635	140.940628
22.948107	11.718581	119.475052	-15.235257	8.888788	127.450584	35.150414	-12.20298	111.187851	36.898945	33.567463	116.877975	36.0246795	10.6822415	114.032913	-66.4951935	7.0953345	140.868255
23.144005	9.541245	117.917526	-14.731471	8.871778	126.968971	35.424347	-12.523286	110.74556	37.331631	33.224182	116.18055	36.377989	10.350448	113.463055	-65.840931	7.393108	140.474887
23.695316	6.217419	116.773293	-14.094559	9.142173	126.114868	35.78236	-12.779159	110.224876	38.24585	32.76395	114.807213	37.014105	9.9923955	112.5160445	-65.203223	8.2919505	139.7136915
23.904924	4.068875	115.671135	-13.778752	9.403232	125.664665	36.058327	-12.879722	110.200516	38.445358	32.683784	114.341438	37.2518425	9.902031	112.270977	-64.8093465	8.904433	139.058353
23.956081	1.98313	115.930618	-13.536936	9.661495	125.453209	36.356392	-12.944984	110.388168	38.619526	32.659042	114.106575	37.487959	9.857029	112.2473715	-64.561831	9.465961	138.6590465
24.224901	-0.128211	115.789078	-13.248673	9.809039	125.328934	36.716354	-12.970517	110.606361	38.820831	32.656612	114.006927	37.7685925	9.8430475	112.306644	-64.2659385	9.7750305	138.351224
24.610079	-2.189999	115.789505	-12.907298	9.8498	125.272385	37.133442	-13.017696	110.70076	39.082619	32.60231	113.869545	38.1080305	9.792307	112.2851525	-63.9226265	9.907293	138.2596175
25.074461	-4.261904	115.538658	-12.361448	9.777889	125.193039	37.637211	-13.081977	110.572342	39.43129	32.46122	113.598274	38.5342505	9.6896215	112.085308	-63.2571465	9.8661565	138.30077
25.581991	-6.393187	114.898643	-11.727529	9.687055	124.993347	38.136349	-13.180841	110.217583	39.882164	32.32185	113.1492	39.0092565	9.5705045	111.6833915	-62.4643145	9.8036055	138.3033025
26.173285	-9.684772	114.276711	-10.866715	9.545774	124.464821	38.720707	-13.382469	109.505554	40.464878	32.02264	112.211647	39.5927925	9.3200855	110.8586005	-61.3262225	9.7714625	138.0710415
26.604774	-11.883952	113.61338	-10.466601	9.403191	124.03289	39.001091	-13.468779	109.0009	40.642159	31.853321	111.605522	39.821625	9.192271	110.303211	-60.754827	9.614111	137.762569
26.821131	-14.039627	113.228813	-10.413522	9.25631	123.688904	39.166775	-13.572671	108.735146	40.678741	31.696823	111.175011	39.922758	9.062076	109.9550785	-60.749802	9.450544	137.4227295
25.550571	-13.877665	113.596085	-10.269481	9.132227	123.299637	39.232155	-13.698654	108.709358	40.627388	31.522581	110.929321	39.9297715	8.9119635	109.8193395	-60.4687335	9.3524905	136.7799345
24.510023	-13.80314	113.978851	-10.574772	9.166302	123.069885	39.182545	-13.886078	108.893311	40.151871	31.464273	111.185547	39.667208	8.7890975	110.039429	-60.816752	9.5435065	136.100341
23.844027	-14.032549	114.095543	-10.647162	9.034839	122.670914	39.068279	-14.050038	109.151329	40.562012	31.111273	110.94754	39.8151455	8.5306175	110.0494345	-61.1094695	9.5390605	135.2923935
23.167566	-14.089963	114.080414	-11.184641	9.137887	122.217033	38.831528	-14.105174	109.295105	40.382694	31.048717	110.91938	39.607111	8.4717715	110.1072425	-61.976393	9.8040025	134.3268235
22.31608	-14.133371	113.735603	-11.773594	9.360057	121.011528	38.067013	-13.851166	109.326027	39.438541	31.394753	110.677635	38.752777	8.7717935	110.001831	-62.299965	9.9483205	132.021225
22.010157	-14.130778	113.419426	-12.267767	9.647007	119.991394	38.141556	-13.804733	109.029892	39.093536	31.675762	110.232635	38.617546	8.9355145	109.6312635	-63.15308	10.3584995	130.3515245
21.820499	-14.070153	113.004074	-12.68825	9.965098	118.918083	38.068497	-13.578629	109.048119	38.709301	32.156475	109.975029	38.388899	9.288923	109.511574	-63.765399	10.641273	128.324592
21.751177	-13.959297	112.752174	-12.986423	10.273664	117.925987	37.986942	-13.295288	109.176399	38.070305	32.758244	109.895454	38.0286235	9.731478	109.5359265	-64.0014695	10.81585	126.3160475
21.891373	-13.833001	112.464081	-13.280359	10.457818	117.182312	37.851112	-13.090367	109.254181	37.735504	33.112476	109.747711	37.793308	10.0110545	109.500946	-64.354026	10.9045815	124.863678
22.178604	-13.650696	112.141609	-13.521849	10.583748	116.744003	37.730484	-12.871771	109.050301	37.461262	33.448895	109.82579	37.595873	10.288562	109.4380455	-64.639571	10.878934	124.0499605
22.86829	-13.526982	111.642288	-13.660449	10.64111	116.524246	37.623466	-12.655046	108.821571	37.256222	33.763783	109.984566	37.439844	10.5543685	109.4030685	-64.760742	10.7278515	123.6454235
23.538685	-13.052363	110.945175	-13.855004	10.743916	116.29422	37.526802	-12.189531	108.343872	37.046066	34.262337	110.074081	37.286434	11.036403	109.2089765	-64.996442	10.451429	123.3794635
24.075968	-12.537776	110.393677	-13.909332	10.842368	116.103233	37.498177	-11.877332	107.871117	36.89904	34.619095	109.91024	37.1986085	11.3708815	108.8906785	-65.0172725	10.3138545	123.3157875
24.346966	-11.707985	109.953583	-13.82585	10.931034	115.80378	37.470116	-11.513218	107.371368	37.201889	34.773918	109.233841	37.3360025	11.63035	108.3026045	-64.9877025	10.231718	123.3049555
24.679916	-11.055923	109.442245	-13.834043	11.11293	115.411545	37.493454	-11.132487	106.922173	36.587914	35.301613	108.898232	37.040684	12.084563	107.9102025	-64.70877	10.141297	122.9128875
24.686272	-10.521904	109.038528	-13.717501	11.303706	114.897476	37.65852	-10.764076	106.585014	36.9585	35.423546	108.006355	37.30851	12.329735	107.2956845	-64.743512	10.277677	122.4992675
24.889828	-9.905157	108.775421	-13.516476	11.449383	114.310417	37.964146	-10.416778	106.346512	36.521313	35.923447	107.691071	37.2427295	12.7533345	107.0187915	-64.2756815	10.1454315	121.6020425
25.194908	-9.202498	108.573059	-13.256155	11.621739	113.603279	38.27898	-10.087369	106.374374	36.762264	36.185474	107.256844	37.520622	13.0490525	106.815609	-64.032932	10.1944255	120.390949
25.835995	-8.296414	108.330246	-12.893592	11.800784	112.366013	39.217819	-10.043969	106.383308	37.238277	35.905678	106.771912	38.228048	12.9308545	106.57761	-64.015232	10.6707135	118.154416
26.362492	-7.71587	108.175346	-12.805269	11.936271	111.443481	39.478455	-9.991134	106.511734	37.488575	36.601036	106.597183	38.483515	13.304951	106.5544585	-64.094053	10.567591	116.3325035
26.37215	-7.213568	107.942642	-12.85468	12.034387	110.528824	39.065971	-9.545164	106.757095	37.547543	36.682484	106.255493	38.306757	13.56866	106.506294	-64.016117	10.500114	114.551354
26.115906	-6.725577	107.588684	-13.139863	12.136165	109.694183	38.913635	-9.417667	106.62413	37.347122	36.691803	105.780075	38.1303785	13.637068	106.2021025	-64.4101045	10.635262	113.1862635
25.689358	-6.175331	107.187065	-13.606578	12.210895	108.939995	38.49202	-9.19033	106.478165	36.86039	36.845417	105.430115	37.676205	13.8275435	105.95414	-64.889361	10.5942465	111.92585
25.085098	-5.58908	106.842804	-14.26902	12.214668	108.335556	37.957348	-8.92705	106.402054	36.182503	37.079967	105.341026	37.0699255	14.0764585	105.87154	-65.6079655	10.3528775	110.799572
24.376741	-4.834909	106.80423	-15.064507	12.279734	107.888199	37.386173	-8.716332	106.503342	35.462677	37.336544	105.595001	36.424425	14.310106	106.0491715	-66.553439	10.249362	109.7272265
23.199902	-3.818591	106.98056	-16.270599	12.419728	107.48407	36.40749	-8.263636	106.937805	34.450813	37.798599	106.425354	35.4291515	14.7674815	106.6815795	-67.9703495	10.0719745	108.2865605
22.506451	-3.058819	107.06636	-16.922621	12.573455	107.336334	35.848885	-7.860226	107.166229	33.883675	38.202976	106.908989	34.86628	15.171375	107.037609	-68.711522	9.975535	107.635059
21.84185	-2.269013	106.967331	-17.388092	12.77403	107.262253	35.565407	-7.426035	107.078705	33.406406	38.698288	107.260452	34.4859065	15.6361265	107.1695785	-69.2620905	9.9119335	107.3549275
21.279631	-1.476164	106.64859	-17.664026	12.987225	107.167625	35.401127	-6.870301	106.800606	33.043755	39.309132	107.40361	34.222441	16.2194155	107.102108	-69.550493	9.7550345	107.233142
20.709803	-0.579277	106.201019	-17.797993	13.21307	107.064888	35.331543	-6.276384	106.353569	32.776878	39.973076	107.386841	34.0542105	16.848346	106.870205	-69.6501965	9.577794	107.259571
20.194828	0.358999	105.759109	-17.8584	13.497546	106.955597	35.265137	-5.608437	105.878044	32.53846	40.631191	107.334778	33.9017985	17.511377	106.606411	-69.6185985	9.483715	107.304783
19.696703	1.286899	105.333412	-17.863171	13.796717	106.88591	35.240833	-4.890988	105.434311	32.268665	41.305435	107.355225	33.754749	18.2072235	106.394768	-69.481091	9.3862105	107.377052
19.112768	2.724354	105.117546	-18.101362	14.417265	106.870903	35.16861	-3.751451	105.209541	31.857086	42.491367	107.866356	33.512848	19.369958	106.5379485	-69.715572	9.464572	107.2038575
18.751884	3.676726	105.204819	-18.487724	14.944972	106.853607	34.983685	-2.996002	105.379723	31.596682	43.251705	108.523415	33.2901835	20.1278515	106.951569	-70.2656315	9.7620925	106.755645
18.312593	4.615081	105.398499	-18.996265	15.415251	106.854294	34.65789	-2.29666	105.623718	31.3011	44.04134	109.201828	32.979495	20.87234	107.412773	-70.972025	9.958162	106.295815
17.830082	5.58298	105.631622	-19.651588	15.853243	106.825317	34.183022	-1.654491	105.933929	30.895954	44.776161	109.682968	32.539488	21.560835	107.8084485	-71.842664	10.145651	105.8421855
17.387455	6.491245	105.861977	-20.405651	16.265848	106.872307	33.651268	-0.993346	106.237267	30.317465	45.5243	110.013329	31.9843665	22.265477	108.125298	-72.7956685	10.266219	105.619316
16.981359	7.305254	106.073883	-21.065245	16.624102	106.830513	33.157307	-0.29485	106.484512	29.579979	46.299671	110.352577	31.368643	23.0024105	108.4185445	-73.499133	10.2457935	105.2424815
16.589918	8.073198	106.321785	-21.675119	16.918266	106.948105	32.718639	0.377245	106.657112	28.917969	47.130848	110.818481	30.818304	23.7540465	108.7377965	-74.168542	10.0824855	105.1584135
16.010538	8.978061	106.727158	-22.331665	17.2967	107.319473	32.236729	1.231181	106.960419	28.282026	48.003071	111.671814	30.2593775	24.617126	109.3161165	-74.9227075	9.976274	105.3228295
15.583263	9.378503	107.053734	-22.576727	17.631069	107.679604	32.027889	1.697167	107.21035	28.09293	48.352901	112.476311	30.0604095	25.025034	109.8433305	-75.2138635	10.237104	105.5158775
15.185523	9.672015	107.465027	-22.662914	18.028898	108.059433	31.93627	2.101888	107.603119	28.057268	48.554218	113.46328	29.996769	25.328053	110.5331995	-75.322597	10.729743	105.5856665
14.754757	9.893395	108.034325	-22.714714	18.431082	108.524849	31.954899	2.452615	108.130577	28.114498	48.6562	114.52066	30.0346985	25.5544075	111.3256185	-75.4641265	11.3077565	105.7240795
14.272274	10.044324	108.649635	-22.676125	18.823179	108.956955	32.061943	2.738979	108.803139	28.294903	48.8675	115.557419	30.178423	25.8032395	112.180279	-75.530673	11.8431185	105.733631
13.823539	10.099995	109.275818	-22.587292	19.262253	109.242691	32.248463	2.963192	109.625504	28.633043	49.159061	116.342247	30.440753	26.0611265	112.9838755	-75.615337	12.4633795	105.5015065
13.422106	10.07919	109.869385	-22.430603	19.695766	109.440765	32.479691	3.159849	110.536156	29.015285	49.422718	116.830482	30.747488	26.2912835	113.683319	-75.608694	13.1002485	105.198211
12.826671	9.78642	110.52375	-22.121094	20.230862	109.700096	32.935478	3.417018	111.66391	29.490849	49.9021	117.045441	31.2131635	26.659559	114.3546755	-75.4553515	13.802165	105.0455165
12.347637	9.473826	110.82711	-21.806223	20.511614	109.846092	33.233734	3.618326	112.220154	29.780943	50.19458	116.811646	31.5073385	26.906453	114.5159	-75.1197845	14.116775	105.176284
11.831101	9.149556	111.069	-21.49151	20.778519	110.01432	33.578636	3.830189	112.585197	30.055506	50.500511	116.345024	31.817071	27.16535	114.4651105	-74.800091	14.391688	105.5635295
11.373062	8.818639	111.178467	-21.279039	21.045732	110.239899	33.926868	4.041219	112.836227	30.304956	50.734215	115.733215	32.115912	27.387717	114.284721	-74.67399	14.703747	106.195077
10.871252	8.400466	111.271515	-20.878187	21.185799	110.406891	34.265633	4.213506	112.974533	30.602446	50.932972	115.039566	32.4340395	27.573239	114.0070495	-74.1904135	14.798359	106.8067325
10.328773	7.887684	111.312553	-20.46767	21.358206	110.584579	34.562336	4.40199	112.98497	30.876413	51.100998	114.464439	32.7193745	27.751494	113.7247045	-73.6547145	14.964918	107.4444535
9.733933	7.438778	111.302757	-20.255808	21.58741	110.84024	34.792511	4.584802	112.916138	31.158283	51.255184	114.039215	32.975397	27.919993	113.4776765	-73.487013	15.254827	108.2028035
8.861669	6.816151	111.157249	-19.811565	22.011333	110.965683	34.980354	4.896266	112.668846	31.51507	51.571053	113.683609	33.247712	28.2336595	113.1762275	-72.870842	15.7890065	108.7551385
8.249393	6.317569	111.063957	-19.762461	22.468437	111.100784	35.036995	5.183965	112.478081	31.663265	51.808674	113.471619	33.35013	28.4963195	112.97485	-72.875052	16.4405545	109.226718
7.56488	5.915161	110.962334	-19.541237	22.970005	111.198555	35.120808	5.528402	112.268295	31.823883	52.103935	113.123596	33.4723455	28.8161685	112.6959455	-72.5548195	17.1238415	109.7011645
7.021923	5.559077	110.977921	-19.200451	23.454376	111.42852	35.347458	5.911917	112.030518	31.996418	52.408432	112.648026	33.671938	29.1601745	112.339272	-72.07284	17.7485775	110.517768
6.503578	5.172657	111.166702	-18.734945	23.840508	111.770233	35.706837	6.291882	111.940445	32.283169	52.760345	112.157799	33.995003	29.5261135	112.049122	-71.464893	18.1549025	111.491344
5.958919	4.754062	111.55378	-18.16993	24.116928	112.111282	36.182819	6.594929	112.08197	32.661781	53.080048	111.826797	34.4223	29.8374885	111.9543835	-70.76216	18.3963675	112.2681805
5.51158	4.356944	112.043442	-17.685797	24.333771	112.450539	36.716145	6.825652	112.482071	33.147717	53.34972	111.667038	34.931931	30.087686	112.0745545	-70.303525	18.579856	112.8265235
4.896645	3.737784	112.826302	-17.008795	24.457962	112.595512	37.356739	7.094667	113.528152	33.991356	53.696762	111.727455	35.6740475	30.3957145	112.6278035	-69.6916375	18.5202095	112.5632205
4.42867	3.32876	113.378479	-16.601274	24.388102	112.486496	37.820198	7.171694	114.483879	34.574051	53.863979	111.876747	36.1971245	30.5178365	113.180313	-69.3996725	18.2583675	111.792679
3.920817	2.996598	113.992462	-16.356049	24.300938	112.448212	38.193104	7.147686	115.506874	35.033802	53.872681	112.043152	36.613453	30.5101835	113.775013	-69.325551	18.0916925	111.121411
3.405795	2.754655	114.641724	-16.130789	24.094542	112.540283	38.536739	6.96004	116.463509	35.375057	53.812813	112.263992	36.955898	30.3864265	114.3637505	-69.217476	17.8026575	110.7168155
2.990289	2.380354	115.151642	-16.013453	23.828375	112.75061	38.852154	6.721128	117.244316	35.685848	53.708641	112.484947	37.269001	30.2148845	114.8646315	-69.295907	17.4418655	110.6365885
2.453856	2.152515	115.451195	-15.960539	23.548641	112.966667	39.04707	6.551521	117.741188	35.936371	53.615929	112.809738	37.4917205	30.083725	115.275463	-69.4127985	17.013557	110.657871
1.91156	1.968371	115.201424	-15.937628	23.338209	113.087822	39.183903	6.436689	117.786789	36.195919	53.692234	113.469086	37.689911	30.0644615	115.6279375	-69.565167	16.6119565	110.5477065
0.988324	1.95284	114.198792	-15.90142	23.496565	113.178703	39.344719	6.436401	116.997993	36.571468	54.014404	114.828003	37.9580935	30.2254025	115.912998	-69.7609335	16.7677275	110.444408
0.350986	2.082006	113.464806	-15.845339	24.050251	113.33284	39.337494	6.692046	116.135422	36.922325	54.294044	115.58812	38.1299095	30.493045	115.861771	-69.8205875	17.607457	110.803909
-0.278084	2.323819	112.869598	-15.774777	24.805454	113.515488	39.366104	7.010546	115.263939	37.336357	54.649376	116.057877	38.3512305	30.829961	115.660908	-69.9007845	18.780947	111.370068
-0.91291	2.536684	112.388931	-15.645679	25.554466	113.533417	39.448742	7.357007	114.577126	37.738674	55.031078	116.265419	38.593708	31.1940425	115.4212725	-69.885066	19.9148895	111.6455615
-1.517724	2.62949	112.012032	-15.408089	26.148811	113.401497	39.622471	7.620748	114.182091	38.21439	55.407612	116.386917	38.9184305	31.51418	115.284504	-69.7346085	20.783442	111.51849
-2.173309	2.539803	111.792244	-15.020974	26.438326	113.309494	39.900085	7.562946	113.966461	38.763371	55.534935	116.537605	39.331728	31.5489405	115.252033	-69.373676	21.3277115	111.366955
-2.778349	2.405438	111.74929	-14.580647	26.419008	113.365685	40.197411	7.200094	113.895241	39.277142	55.26231	116.665802	39.7372765	31.231202	115.2805215	-68.8985705	21.606814	111.4508485
-3.642817	1.924172	112.378983	-14.030949	26.19986	113.757965	40.54044	6.6972	114.162895	39.676903	54.719818	116.627678	40.1086715	30.708509	115.3952865	-68.1705695	21.691211	112.1206435
-4.246824	1.516964	113.133263	-13.793919	26.014189	114.010811	40.782986	6.5358	114.781883	40.210213	54.451157	116.200684	40.4965995	30.4934785	115.4912835	-68.0844375	21.5348995	112.5303385
-4.980469	1.189613	114.035294	-13.702588	25.834066	114.1726	40.996502	6.643927	115.582146	39.539684	54.60421	116.010391	40.268093	30.6240685	115.7962685	-67.673269	21.0440635	112.5489315
-5.618474	0.745938	114.735016	-13.713348	25.570786	114.138031	41.239685	6.823317	116.302284	39.232906	54.652096	115.479103	40.2362955	30.7377065	115.8906935	-67.6629915	20.4038655	112.3853685
-6.263256	0.366817	114.973915	-13.691658	25.228479	113.941872	41.433807	6.893637	116.725754	38.992607	54.652435	114.918991	40.213207	30.773036	115.8223725	-67.596523	19.683922	112.0613715
-6.906461	-0.004815	114.92971	-13.542542	24.843632	113.743042	41.646454	6.746623	116.75779	38.988441	54.412853	114.350304	40.3174475	30.579738	115.554047	-67.4025315	19.107526	111.932037
-7.533268	-0.326209	114.807388	-13.20049	24.487326	113.623428	41.848259	6.513174	116.622482	39.298294	54.098225	113.850876	40.5732765	30.3056995	115.236679	-66.9742565	18.6689525	112.010177
-8.501606	-0.633362	114.660706	-12.473558	24.166792	113.648987	42.746754	6.008179	115.973602	40.053429	53.835426	113.478218	41.4000915	29.9218025	114.72591	-66.3472075	18.4117815	112.572064
-9.086241	-0.769239	114.528862	-12.022602	24.05555	113.722572	43.127354	5.882573	115.624199	40.530483	53.750183	113.398621	41.8289185	29.816378	114.51141	-65.8741225	18.294722	112.933734
-9.72016	-0.850739	114.289429	-11.588112	23.941303	113.670174	43.420475	5.892715	115.252426	40.88179	53.702152	113.394836	42.1511325	29.7974335	114.323631	-65.3273565	18.0851725	113.016717
-10.438099	-0.879253	113.976692	-11.309632	23.896275	113.589821	43.600094	5.911775	114.961258	41.118195	53.662914	113.449455	42.3591445	29.7873445	114.2053565	-64.9784085	18.0052055	112.9742855
-11.155577	-0.858165	113.767265	-11.169641	23.861092	113.536346	43.375587	6.047194	114.871719	41.21854	53.60461	113.532272	42.2970635	29.825902	114.2019955	-64.6363455	17.896282	112.8706965
-11.858109	-0.809806	113.768707	-11.111585	23.824415	113.592514	43.697189	5.763499	114.634232	41.260433	53.475075	113.53997	42.478811	29.619287	114.087101	-64.701981	18.029543	113.097927
-12.649341	-0.770492	114.066086	-11.113245	23.757292	113.812325	43.384876	5.738945	114.859329	41.300247	53.255116	113.496803	42.3425615	29.4970305	114.178066	-64.5690515	18.0175535	113.446584
-13.85078	-0.632403	114.82531	-11.175853	23.517561	114.384567	43.640476	5.12401	115.054512	41.301342	52.792065	113.440994	42.470909	28.9580375	114.247753	-64.822615	18.0770845	114.521381
-14.733923	-0.527177	115.375534	-11.254547	23.273672	114.757797	43.56258	4.67547	115.209198	41.233303	52.380665	113.335732	42.3979415	28.5280675	114.272465	-64.9070355	18.0192765	115.243129
-15.519526	-0.351981	115.871872	-11.321783	22.989754	115.041328	42.950008	4.448774	115.505241	41.103607	51.93816	113.067101	42.0268075	28.193467	114.286171	-64.6703735	17.786041	115.796485
-16.262094	-0.190066	116.293549	-11.313557	22.699446	115.150787	42.885479	4.094185	115.652634	40.886642	51.502674	112.654343	41.8860605	27.7984295	114.1534885	-64.5131745	17.6004625	116.1480855
-16.961843	0.024976	116.620239	-11.205235	22.389893	115.132095	42.923336	3.775771	115.879974	40.709061	51.069569	112.199928	41.8161985	27.42267	114.039951	-64.2266685	17.357116	116.224239
-17.606676	0.290043	116.766418	-10.995941	21.95817	115.039024	43.093048	3.460303	116.075729	40.677299	50.606243	111.727371	41.8851735	27.033273	113.90155	-63.8770555	16.883067	116.176498
-18.175079	0.577499	116.693161	-10.673177	21.376123	114.907814	43.923637	2.835696	115.843437	40.7034	50.188683	111.369797	42.3135185	26.5121895	113.606617	-63.6598725	16.2400565	116.209011
-18.941616	1.045143	116.268715	-10.15606	20.366404	114.694855	44.453709	2.215992	115.302834	40.832546	49.513634	110.923767	42.6431275	25.864813	113.1133005	-62.9552475	14.867995	116.2764095
-19.503998	1.463559	115.710281	-9.805182	19.702347	114.445648	44.747047	1.802025	114.635803	40.979248	49.129879	110.726166	42.8631475	25.465952	112.6809845	-62.4735115	13.938742	116.2103115
-19.928293	1.986652	114.92411	-9.47617	19.124733	114.023796	44.989223	1.361599	113.741661	41.108097	48.938995	110.628716	43.04866	25.150297	112.1851885	-62.001	13.099169	115.8624035
-20.449223	2.578664	114.024712	-9.170851	18.678944	113.489784	45.14357	0.97194	112.788177	41.273651	48.631077	110.467194	43.2086105	24.8015085	111.6276855	-61.5503125	12.5563795	115.3518825
-20.972586	3.318849	113.159416	-8.882126	18.372316	112.929535	45.226902	0.672928	111.887779	41.463074	48.265526	110.30809	43.344988	24.469227	111.0979345	-61.10924	12.275405	114.7611355
-21.369236	4.128196	112.494766	-8.561657	18.14209	112.478188	45.337112	0.384453	111.122787	41.621624	47.914257	110.309219	43.479368	24.149355	110.716003	-60.602682	12.134825	114.240373
-21.765419	4.867347	111.938072	-8.281558	17.902246	112.192871	45.503132	0.135041	110.604454	41.870949	47.637959	110.56752	43.6870405	23.8865	110.585987	-60.2501565	11.917992	113.799755
-22.416548	6.07021	111.183784	-7.969836	17.558104	111.853706	45.474239	-0.03246	110.201225	42.243217	47.295906	111.218727	43.858728	23.631723	110.709976	-59.7984	11.484485	112.997436
-22.819359	6.850612	110.779427	-7.864808	17.379562	111.613556	45.527687	-0.262769	109.847153	42.368668	47.005444	111.474777	43.9481775	23.3713375	110.660965	-59.6777935	11.3877865	112.566147
-23.238504	7.619564	110.441383	-7.874883	17.217381	111.324081	45.453362	-0.532089	109.463226	42.42429	46.624023	111.438248	43.938826	23.045967	110.450737	-59.688592	11.388795	112.197425
-23.697454	8.342306	110.176193	-7.98819	17.072647	111.025284	45.25071	-0.878842	109.150887	42.396099	46.218269	111.068359	43.8234045	22.6697135	110.109623	-59.7997845	11.4755805	111.940945
-24.172522	9.038232	109.955681	-8.12426	16.826233	110.720352	45.014423	-1.263723	108.946609	42.286766	45.778969	110.558716	43.6505945	22.257623	109.7526625	-59.8991145	11.394843	111.6880415
-24.59866	9.656167	109.763512	-8.319654	16.511934	110.458389	44.752861	-1.654867	108.886566	42.116142	45.401585	109.988342	43.4345015	21.873359	109.437454	-60.0738095	11.150509	111.479324
-25.020452	10.21916	109.673515	-8.52323	16.164614	110.238647	44.547482	-2.091124	108.857765	41.909065	45.051952	109.288597	43.2282735	21.480414	109.073181	-60.2747335	10.848814	111.404113
-25.642494	11.023973	109.489426	-8.846891	15.677568	109.902069	44.201374	-2.705796	108.766197	41.452396	44.621452	108.095428	42.826885	20.957828	108.4308125	-60.520667	10.397308	111.3733255
-25.98913	11.573671	109.344742	-9.063239	15.333958	109.664642	44.003063	-3.079779	108.568359	41.099419	44.351879	107.308411	42.551241	20.63605	107.938385	-60.677719	10.031866	111.390899
-26.348799	12.130363	109.1418	-9.253951	14.993757	109.415077	43.749317	-3.430541	108.316216	40.781548	44.038235	106.753326	42.2654325	20.303847	107.534771	-60.7733345	9.683667	111.295383
-26.664221	12.712529	108.864807	-9.437915	14.655371	109.154999	43.550529	-3.760126	108.043396	40.560329	43.806561	106.622208	42.055429	20.0232175	107.332802	-60.931259	9.2875245	110.977196
-26.986996	13.312763	108.46257	-9.611082	14.404561	108.869659	43.391331	-4.003069	107.749466	40.452263	43.656841	106.895081	41.921797	19.826886	107.3222735	-61.143961	8.982236	110.4170445
-27.271494	13.965222	108.080421	-9.763637	14.239194	108.577499	43.028828	-4.060021	107.516632	40.443039	43.560715	107.401833	41.7359335	19.750347	107.4592325	-61.2632075	8.728041	109.6957655
-27.500931	14.664769	107.804802	-9.902987	14.121925	108.332314	42.934078	-4.290996	107.088531	40.462574	43.465343	107.980606	41.698326	19.5871735	107.5345685	-61.5043	8.6566765	109.1300595
-27.92902	15.619813	107.743538	-10.096148	14.11058	108.218071	42.722912	-4.439918	106.534134	40.434448	43.403118	108.828506	41.57868	19.4816	107.68132	-61.770976	8.73956	108.754822
-28.144709	16.088718	107.875275	-10.216401	14.141602	108.351135	42.606842	-4.547597	106.35611	40.460529	43.345512	109.284676	41.5336855	19.3989575	107.820393	-61.9664875	8.8842465	108.881877
-28.373667	16.602133	108.152496	-10.318702	14.08147	108.523491	42.44873	-4.725598	106.283699	40.513321	43.202747	109.499062	41.4810255	19.2385745	107.8913805	-62.1184295	8.9243655	109.1556015
-28.673515	16.952902	108.485435	-10.436117	13.997679	108.643517	42.251389	-5.004721	106.244812	40.536877	42.965569	109.431793	41.394133	18.980424	107.8383025	-62.266367	9.014934	109.4487315
-28.958202	17.25684	108.675705	-10.539899	13.832153	108.684204	42.0126	-5.28965	106.264175	40.493389	42.696293	109.088852	41.2529945	18.7033215	107.6765135	-62.3327925	8.9609845	109.6918945
-29.005495	17.370687	108.498405	-10.619889	13.642538	108.679688	41.868195	-5.564612	106.349243	40.405907	42.436378	108.540634	41.137051	18.435883	107.4449385	-62.376829	8.849193	109.9144375
-29.192448	17.574444	108.589722	-10.689062	13.419941	108.671379	41.850826	-5.858097	106.410156	40.264259	42.201633	107.880592	41.0575425	18.171768	107.145374	-62.4356665	8.668114	110.197384
-29.385483	17.743952	108.675003	-10.746195	12.998557	108.692001	41.850708	-6.280011	106.490562	40.026085	41.841347	106.80381	40.9383965	17.780668	106.647186	-62.4307865	8.216446	110.736816
-29.480986	17.842903	108.669785	-10.741959	12.666949	108.66964	41.89513	-6.626198	106.518448	39.887344	41.537197	106.242516	40.891237	17.4554995	106.380482	-62.375155	7.8783985	110.958798
-29.502567	17.9016	108.631119	-10.724558	12.298162	108.614334	41.859463	-6.923886	106.587044	39.792252	41.229691	105.947182	40.8258575	17.1529025	106.267113	-62.2749735	7.4434215	110.961555
-29.539854	17.93998	108.516075	-10.759067	12.023633	108.527565	41.802052	-7.22036	106.666634	39.732491	40.959469	105.925987	40.7672715	16.8695545	106.2963105	-62.2854055	7.1777115	110.7588195
-29.557753	17.978121	108.365593	-10.841222	11.767109	108.435677	41.727356	-7.519157	106.743408	39.710354	40.697128	106.093491	40.718855	16.5889855	106.4184495	-62.401299	6.9452325	110.4529045
-29.555243	17.989296	108.157745	-10.951754	11.460755	108.302071	41.616982	-7.795479	106.752716	39.678902	40.444817	106.401802	40.647942	16.324669	106.577259	-62.55145	6.596841	110.026883
-29.547819	17.988434	108.000496	-11.14605	11.25615	108.163414	41.421093	-7.974426	106.68161	39.578907	40.244648	106.670082	40.5	16.135111	106.675846	-62.7921	6.377189	109.650982
-29.422552	17.928438	107.870331	-11.433941	10.984672	107.978584	41.275612	-8.179196	106.310272	39.300354	40.106316	106.974236	40.287983	15.96356	106.642254	-63.155865	6.005784	109.314914
-29.338041	17.840027	107.786453	-11.645236	10.882587	107.866241	41.112114	-8.219604	106.157372	39.036091	40.077209	107.04055	40.0741025	15.9288025	106.598961	-63.3645745	5.8363715	109.133521
-29.116859	17.747904	107.728302	-11.904457	10.860391	107.779694	40.921509	-8.317347	106.06282	38.769756	40.031773	106.871887	39.8456325	15.857213	106.4673535	-63.6545465	5.863569	109.0920345
-28.851854	17.624643	107.669594	-12.115594	10.76089	107.781769	40.645069	-8.494592	106.055084	38.469742	39.888203	106.44677	39.5574055	15.6968055	106.250927	-63.7885935	5.8249745	109.312611
-28.597099	17.466637	107.629539	-12.325595	10.663368	107.751915	40.381363	-8.792902	106.173134	38.169525	39.636105	105.842361	39.275444	15.4216015	106.0077475	-63.926634	5.9051345	109.4960825
-28.172668	17.195604	107.495918	-12.50288	10.395242	107.718254	40.161858	-9.154471	106.38324	37.911797	39.256489	105.190468	39.0368275	15.051009	105.786854	-64.0425875	5.739475	109.649654
-27.846411	16.991035	107.283035	-12.670649	10.025637	107.62764	40.066082	-9.603012	106.603455	37.711613	38.826675	104.534302	38.8888475	14.6118315	105.5688785	-64.2301455	5.4394425	109.6864015
-27.240273	16.533058	106.892586	-12.848179	9.356966	107.464813	39.898029	-10.314735	107.121597	37.459209	38.025433	103.487137	38.678619	13.855349	105.304367	-64.374977	4.858583	109.625259
-26.784676	16.287685	106.608498	-12.912888	8.774535	107.36425	39.789055	-10.825472	107.393356	37.321526	37.402973	102.916267	38.5552905	13.2887505	105.1548115	-64.3810665	4.2603195	109.5736885
-26.344421	16.119331	106.378868	-13.035165	8.156424	107.270576	39.666054	-11.371583	107.556198	37.19846	36.792477	102.554871	38.432257	12.710447	105.0555345	-64.502587	3.602401	109.4856175
-25.857969	15.972309	106.189941	-13.175386	7.57445	107.180992	39.478245	-11.914817	107.601563	37.093868	36.212845	102.579262	38.2860565	12.149014	105.0904125	-64.6368285	2.999886	109.2715715
-25.311068	15.999697	106.079605	-13.356326	7.057261	107.140709	39.240723	-12.427708	107.601021	37.03558	35.687412	102.784935	38.1381515	11.629852	105.192978	-64.8508035	2.48467	109.08844
-24.839216	16.135046	106.098244	-13.617903	6.720541	107.148567	38.958805	-12.886935	107.619858	36.974354	35.278839	103.133163	37.9665795	11.195952	105.3765105	-65.2023855	2.24513	108.9206235
-24.269434	16.310123	106.102798	-13.860051	6.511045	107.164368	38.695976	-13.238745	107.656921	36.864586	34.984303	103.638611	37.780281	10.872779	105.647766	-65.500383	2.149311	108.68097
-23.512367	16.778662	106.158089	-14.262542	6.229439	107.193436	38.357773	-13.631411	107.802223	36.647675	34.692677	104.903542	37.502724	10.530633	106.3528825	-66.027808	1.928245	108.0339895
-22.962675	17.101021	106.18354	-14.652774	6.10105	107.215591	38.16172	-13.861741	107.932434	36.493759	34.559914	106.02282	37.3277395	10.3490865	106.977627	-66.6332875	1.8530135	107.453555
-22.494921	17.499271	106.298256	-14.993686	5.956607	107.16494	37.92115	-14.059507	107.994255	36.280762	34.401066	107.244492	37.100956	10.1707795	107.6193735	-67.088328	1.7424345	106.7105065
-22.01643	17.92506	106.529236	-15.408981	5.865047	107.132462	37.580078	-14.237131	107.954216	36.058895	34.220242	108.448921	36.8194865	9.9915555	108.2015685	-67.6374485	1.7385385	106.0633555
-21.481667	18.306751	106.756805	-15.83225	5.866074	107.181915	37.210674	-14.311186	107.817688	35.846539	34.048992	109.514275	36.5286065	9.868903	108.6659815	-68.1931065	1.863245	105.6978485
-20.996367	18.745562	107.066856	-16.141079	5.972527	107.264732	36.80019	-14.276299	107.782974	35.622814	33.970528	110.367844	36.211502	9.8471145	109.075409	-68.49366	2.0979395	105.454055
-20.59271	19.1695	107.392563	-16.462555	6.179159	107.413879	36.598732	-14.225313	107.754303	35.407894	34.030834	110.948013	36.003313	9.9027605	109.351158	-68.928423	2.4555575	105.4766
-19.920244	19.767683	107.761467	-16.681696	6.520932	107.630898	36.418327	-14.017229	107.780777	35.184513	34.240921	111.397423	35.80142	10.111846	109.5891	-69.164812	2.930018	105.672696
-19.480995	20.092794	107.900536	-16.73456	6.675205	107.703949	36.336052	-13.857649	107.799736	35.087074	34.348293	111.388336	35.711563	10.245322	109.594036	-69.180683	3.105088	105.813862
-18.924505	20.300406	107.860901	-16.772543	6.756382	107.779625	36.365471	-13.84965	107.729591	35.031448	34.416435	111.220917	35.6984595	10.2833925	109.475254	-69.2435455	3.2293715	106.083996
-18.58429	20.490351	107.818344	-16.690353	6.749978	107.704651	36.370354	-13.87253	107.691887	35.012917	34.418926	111.044525	35.6916355	10.273198	109.368206	-69.0723415	3.226758	106.041096
-18.200891	20.706718	107.762672	-16.749645	6.737296	107.751236	36.304665	-13.915745	107.826027	34.986027	34.357391	110.914024	35.645346	10.220823	109.3700255	-69.144636	3.253769	106.1324465
-17.79191	20.839157	107.717155	-16.757204	6.6649	107.657257	36.231579	-14.013082	108.019531	34.967361	34.277035	110.90287	35.59947	10.1319765	109.4612005	-69.113878	3.1978235	105.8533135
-17.445084	20.980581	107.705093	-16.910292	6.632577	107.741478	36.151173	-14.132277	108.173431	34.90694	34.175121	111.060776	35.5290565	10.021422	109.6171035	-69.3496405	3.243732	105.8658525
-16.985157	21.145878	107.831177	-17.217991	6.700904	107.751823	35.792828	-14.307425	108.427063	34.796112	34.010784	111.405525	35.29447	9.8516795	109.916294	-69.730452	3.5501285	105.587352
-16.6859	21.271774	107.965126	-17.43462	6.818706	107.844017	35.501228	-14.428769	108.504677	34.742886	33.890358	111.569504	35.122057	9.7307945	110.0370905	-69.991297	3.9066175	105.6509435
-16.617586	21.450699	108.18795	-17.67355	6.990202	107.952026	35.217007	-14.469309	108.567307	34.687885	33.839706	111.688782	34.952446	9.6851985	110.1280445	-70.299546	4.2952055	105.7760075
-16.375027	21.532831	108.278885	-17.869919	7.256588	108.085503	35.01458	-14.499016	108.623329	34.648506	33.876904	111.728439	34.831543	9.688944	110.175884	-70.571381	4.824232	105.995122
-16.232426	21.655828	108.385338	-17.994419	7.485442	108.229744	34.855358	-14.506962	108.685394	34.637455	33.987377	111.632118	34.7464065	9.7402075	110.158756	-70.7352445	5.2306765	106.300732
-16.099314	21.775213	108.460533	-18.158501	7.74301	108.377228	34.654583	-14.418976	108.746887	34.564465	34.194954	111.323563	34.609524	9.887989	110.035225	-70.926526	5.598031	106.719231
-16.008265	21.865688	108.439018	-18.390373	8.004951	108.508553	34.497738	-14.287379	108.684685	34.413029	34.404476	110.579941	34.4553835	10.0585485	109.632313	-71.2361295	5.9513535	107.384793
-15.76053	21.998093	108.063782	-18.589521	8.363277	108.461845	34.285072	-14.061769	108.440125	33.839489	34.80265	108.923271	34.0622805	10.3704405	108.681698	-71.2413225	6.3561135	108.241992
-15.55258	22.040707	107.656418	-18.698511	8.55226	108.452713	34.182533	-13.937672	108.363747	33.466549	34.980713	107.614243	33.824541	10.5215205	107.988995	-71.221563	6.5829995	108.916431
-15.322068	22.051733	107.208046	-18.713509	8.630818	108.421432	34.186699	-13.881092	108.453049	33.177662	35.043148	106.320702	33.6821805	10.581028	107.3868755	-71.1091985	6.680608	109.4559885
-15.023846	22.050632	106.810722	-18.611073	8.58273	108.421074	34.315449	-13.906746	108.610619	32.99675	34.968845	105.243347	33.6560995	10.5310495	106.926983	-70.8782455	6.6344105	109.915165
-14.661276	22.038023	106.513062	-18.45862	8.439245	108.448914	34.499058	-14.02648	108.757492	32.937096	34.761414	104.479156	33.718077	10.367467	106.618324	-70.635317	6.511023	110.279504
-14.226572	22.054987	106.318489	-18.322935	8.135266	108.475136	34.628342	-14.19588	108.87529	32.950428	34.493973	104.056488	33.789385	10.1490465	106.465889	-70.435255	6.1214855	110.484383
-13.847966	22.11854	106.184456	-18.229921	7.848145	108.484901	34.638008	-14.333813	108.882919	33.002052	34.26104	103.809372	33.82003	9.9636135	106.3461455	-70.279872	5.7326765	110.6236565
-13.260503	22.411577	105.986061	-18.231218	7.630896	108.428513	34.586723	-14.371795	108.792938	32.936581	34.129982	103.607918	33.761652	9.8790935	106.200428	-70.224088	5.3826985	110.656598
-12.824748	22.68874	105.903664	-18.31271	7.609444	108.412956	34.519836	-14.299899	108.782005	32.854862	34.170971	103.65387	33.687349	9.935536	106.2179375	-70.312769	5.283352	110.6079745
-12.303038	23.028173	105.98259	-18.42037	7.611358	108.43618	34.406548	-14.233847	108.752121	32.800858	34.234993	103.937302	33.603703	10.000573	106.3447115	-70.444443	5.222143	110.5276485
-11.788043	23.472134	106.145561	-18.534765	7.609387	108.434769	34.258636	-14.175714	108.614395	32.790844	34.334148	104.45163	33.52474	10.079217	106.5330125	-70.59427	5.139557	110.3365255
-11.131788	23.957581	106.445602	-18.680372	7.520697	108.349907	34.146088	-14.18222	108.255112	32.807835	34.456955	105.203102	33.4769615	10.1373675	106.729107	-70.8377055	4.9040265	109.970707
-10.535467	24.495167	106.729614	-18.816534	7.456979	108.08139	33.997547	-14.116414	107.600113	32.81377	34.600716	106.058083	33.4056585	10.242151	106.829098	-71.0387265	4.671807	109.333682
-9.921412	25.025648	106.958595	-18.958168	7.487092	107.687119	33.792286	-13.880335	106.788567	32.805077	34.81076	106.890015	33.2986815	10.4652125	106.839291	-71.2150175	4.5089715	108.534947
-8.920927	25.898937	107.241608	-19.135365	7.888701	107.072868	33.603565	-13.344629	105.565262	32.712029	35.289211	107.946014	33.157797	10.972291	106.755638	-71.428527	4.805111	107.390098
-8.20789	26.479053	107.486328	-19.267452	8.268239	106.838654	33.487984	-12.887211	104.993759	32.622112	35.627945	108.504829	33.055048	11.370367	106.749294	-71.589952	5.166111	106.928014
-7.505525	26.934231	107.702782	-19.439478	8.625775	106.695282	33.345863	-12.46033	104.675865	32.49712	35.924709	109.12043	32.9214915	11.7321895	106.8981475	-71.8004475	5.5193605	106.4924165
-6.88132	27.303106	107.965561	-19.67594	8.914657	106.66436	33.17971	-12.145799	104.529106	32.355019	36.139591	109.710106	32.7673645	11.996896	107.119606	-72.1192445	5.832418	106.209114
-6.254729	27.539551	108.231674	-19.932245	9.043599	106.655907	32.9646	-11.984619	104.401505	32.176582	36.252949	110.254036	32.570591	12.134165	107.3277705	-72.435081	5.953033	105.9840435
-5.616263	27.65764	108.410873	-20.212296	9.032377	106.597366	32.701866	-11.945052	104.244148	31.979898	36.207546	110.704407	32.340882	12.131247	107.4742775	-72.765474	5.933507	105.7204545
-4.9224	27.641117	108.625748	-20.506659	8.940845	106.517006	32.503517	-11.901884	104.031792	31.842455	36.18573	111.091545	32.172986	12.141923	107.5616685	-73.186304	5.739767	105.4723435
-3.963501	27.380043	108.888985	-20.852652	8.858343	106.385246	32.216885	-11.649749	103.64846	31.681793	36.212864	111.652054	31.949339	12.2815575	107.650257	-73.654643	5.4351285	105.120235
-3.335619	27.137978	109.010994	-21.086937	8.943686	106.355858	32.046509	-11.455759	103.581223	31.511625	36.381516	112.030045	31.779067	12.4628785	107.805634	-73.952941	5.4244935	104.906082
-2.724758	26.718353	109.143791	-21.307459	9.115249	106.446861	31.889147	-11.164006	103.647766	31.300947	36.616936	112.433708	31.595047	12.726465	108.040737	-74.209965	5.504033	104.852985
-2.09467	26.223173	109.320358	-21.468761	9.337868	106.534431	31.693972	-10.845819	103.799347	31.094992	36.83617	112.976311	31.394482	12.9951755	108.387829	-74.332004	5.6805605	104.681033
-1.491547	25.57468	109.511032	-21.651255	9.490278	106.604004	31.494438	-10.636179	104.073952	30.869734	36.928741	113.646545	31.182086	13.146281	108.8602485	-74.484596	5.834275	104.3477595
-0.954737	24.787785	109.69455	-21.797806	9.60794	106.654106	31.349409	-10.507906	104.353836	30.725843	36.96188	114.368164	31.037626	13.226987	109.361	-74.633238	5.988893	103.947212
-0.393019	23.764956	109.82592	-21.884624	9.75942	106.727684	31.190952	-10.307794	104.666626	30.53301	36.923981	115.042961	30.861981	13.3080935	109.8547935	-74.631229	6.2107465	103.6005745
0.407187	22.086767	109.887802	-22.016985	10.098727	106.930115	31.035131	-9.961512	105.334404	30.299774	37.110508	115.772926	30.6674525	13.574498	110.553665	-74.7014225	6.622956	103.306565
0.827015	20.845337	109.785667	-22.093504	10.425517	107.136826	30.970802	-9.687259	105.94236	30.176672	37.403755	116.066719	30.573737	13.858248	111.0045395	-74.760745	6.992786	103.2691125
1.204527	19.441786	109.742912	-22.124504	10.800775	107.503487	30.944094	-9.433206	106.751129	30.046173	37.710278	116.162659	30.4951335	14.138536	111.456894	-74.7441415	7.463014	103.55008
1.579424	17.944984	109.760788	-22.166245	11.1832	107.937553	30.932247	-9.236259	107.836571	29.973469	38.072983	115.945221	30.452858	14.418362	111.890896	-74.785348	7.948038	103.98421
1.895276	16.272064	109.829498	-22.184919	11.544505	108.500328	30.932867	-9.114936	109.066895	29.969692	38.418224	115.536858	30.4512795	14.651644	112.3018765	-74.8211175	8.437366	104.6987795
2.152902	14.551856	110.124672	-22.176645	11.763026	109.111809	30.938959	-9.085088	110.339043	29.973417	38.617878	115.021423	30.456188	14.766395	112.680233	-74.809478	8.759657	105.543385
2.359699	12.735395	110.435631	-22.219641	11.885628	109.723282	30.970196	-9.132196	111.624084	30.001026	38.698727	114.335381	30.485611	14.7832655	112.9797325	-74.924893	8.9879905	106.4668315
2.581923	9.936397	111.070107	-22.197227	11.779788	110.495331	30.937347	-9.249469	113.396309	30.098804	38.605484	113.410881	30.5180755	14.6780075	113.403595	-74.9125295	8.8815685	107.587067
2.634364	8.011721	111.470451	-22.193106	11.574577	110.812927	30.967327	-9.440492	114.339005	30.131765	38.398624	112.915565	30.549546	14.479066	113.627285	-74.935758	8.670088	107.998569
2.697088	6.132087	111.873055	-22.164549	11.336339	111.013138	30.955521	-9.62746	114.965652	30.21558	38.156818	112.415039	30.5855505	14.264679	113.6903455	-74.9146485	8.407999	108.3359305
2.699985	4.382306	111.99926	-22.081282	11.123775	111.098145	30.98279	-9.774477	115.208923	30.305826	37.963673	111.940155	30.644308	14.094598	113.574539	-74.806872	8.152952	108.621751
2.714594	2.634494	112.077759	-21.924421	10.994899	111.06205	31.121099	-9.843822	115.173515	30.409294	37.788422	111.46257	30.7651965	13.9723	113.3180425	-74.6140385	8.017498	108.8060575
2.708864	1.024233	112.001549	-21.713308	10.912552	110.929108	31.310711	-9.786442	114.953827	30.521021	37.699776	111.011543	30.915866	13.956667	112.982685	-74.342482	7.868437	108.875531
2.709504	-0.465236	111.848625	-21.399958	10.911283	110.689888	31.647148	-9.600251	114.593849	30.586742	37.748684	110.56398	31.116945	14.0742165	112.5789145	-73.916861	7.7483495	108.8008615
2.677804	-2.505234	111.491074	-20.875587	11.038029	110.221458	32.202251	-9.089601	113.801071	30.678925	37.825577	109.551582	31.440588	14.367988	111.6763265	-73.191762	7.70807	108.7665895
2.633082	-3.765792	111.056068	-20.487505	11.052058	109.820984	32.478336	-8.855529	113.079559	30.814198	37.651016	108.542969	31.646267	14.3977435	110.811264	-72.621277	7.7063725	108.830704
2.567509	-5.011281	110.594284	-20.098822	10.956347	109.359489	32.700901	-8.872991	112.391556	31.00391	37.31884	107.480263	31.8524055	14.2229245	109.9359095	-72.0500495	7.6897695	108.7830685
2.460823	-6.155876	110.204651	-19.792368	10.815392	108.927849	32.833778	-8.93938	111.823212	31.16642	37.017368	106.570267	32.000099	14.038994	109.1967395	-71.584835	7.59179	108.6589585
2.32706	-7.148911	109.900627	-19.574724	10.75428	108.552017	32.967682	-8.994791	111.401321	31.292898	36.867378	105.910217	32.13029	13.9362935	108.655769	-71.279738	7.5722665	108.448265
2.135435	-7.98147	109.696747	-19.499359	10.773197	108.273277	32.990116	-8.995471	111.112045	31.341866	36.818237	105.412987	32.165991	13.911383	108.262516	-71.164709	7.635011	108.284038
1.903251	-8.739885	109.544945	-19.466314	10.846736	108.023621	32.943283	-8.958868	110.886322	31.374273	36.814926	104.959641	32.158778	13.928029	107.9229815	-71.091406	7.765443	108.1242605
1.548855	-9.583456	109.455338	-19.453413	11.008524	107.565811	32.894753	-8.739879	110.660767	31.271124	36.952885	104.292084	32.0829385	14.106503	107.4764255	-70.9897645	7.910545	107.6551965
1.308635	-9.953643	109.61158	-19.410761	11.192732	107.225571	33.020592	-8.50386	110.76194	31.217321	37.042244	103.745338	32.1189565	14.269192	107.253639	-70.9404785	8.116272	107.197503
1.097319	-10.172425	109.840408	-19.241421	11.292776	106.902588	33.193638	-8.326032	111.011215	31.226973	37.092354	103.124893	32.2103055	14.383161	107.068054	-70.6931475	8.202391	106.737122
0.944844	-10.351419	109.979568	-19.019102	11.210406	106.628311	33.400829	-8.341124	111.251198	31.381592	36.970459	102.554787	32.3912105	14.3146675	106.9029925	-70.4294145	8.1061445	106.3536295
0.766465	-10.41142	110.007645	-18.74074	10.949613	106.445572	33.608593	-8.497488	111.337723	31.617672	36.671059	102.116982	32.6131325	14.0867855	106.7273525	-70.0946125	7.8124405	106.1637915
0.601547	-10.400882	109.745155	-18.463259	10.661297	106.213531	33.778835	-8.725665	111.243729	31.879871	36.448265	101.921318	32.829353	13.8613	106.5825235	-69.755871	7.461294	105.8445385
0.41064	-10.256785	109.230461	-18.261057	10.385703	105.913612	33.965839	-8.952604	110.985115	32.164139	36.384727	102.032852	33.064989	13.7160615	106.5089835	-69.587103	7.0553445	105.3182405
0.175005	-9.773175	108.06398	-17.976013	10.163275	105.390182	34.171314	-9.089652	110.289215	32.542999	36.518974	102.666245	33.3571565	13.714661	106.47773	-69.3091825	6.611889	104.302634
0.046403	-9.299684	107.160736	-17.820185	10.202888	104.965271	34.295021	-8.962544	109.682068	32.776306	36.855247	103.228485	33.5356635	13.9463515	106.4552765	-69.1760335	6.4594245	103.4752655
-0.000241	-8.641008	106.234833	-17.714293	10.444946	104.457748	34.420685	-8.696629	109.053276	32.939453	37.303574	103.774879	33.680069	14.3034725	106.4140775	-69.108655	6.5864195	102.5014185
-0.020719	-7.821658	105.247269	-17.645927	10.853969	103.88707	34.543564	-8.275479	108.437386	33.041416	37.929039	104.368378	33.79249	14.82678	106.402882	-69.084344	6.881158	101.371258
-0.087743	-6.891938	104.174591	-17.575247	11.40298	103.287102	34.686298	-7.707627	107.759323	33.091686	38.668686	105.174362	33.888992	15.4805295	106.4668425	-69.039486	7.3254305	100.1073615
-0.202623	-5.864066	103.152588	-17.573738	12.101377	102.756371	34.809738	-7.009987	107.082161	33.066895	39.50729	106.161224	33.9383165	16.2486515	106.6216925	-69.0857925	7.9541025	98.8910495
-0.409337	-4.735726	102.224266	-17.628351	12.947503	102.332947	34.882057	-6.223539	106.454025	33.056431	40.438522	107.270874	33.969244	17.1074915	106.8624495	-69.225946	8.7875145	97.8034445
-0.858211	-3.042859	101.135239	-17.817173	14.37691	101.926933	34.779564	-4.828215	105.726662	32.982105	41.796265	108.875488	33.8808345	18.484025	107.301075	-69.5151805	10.269795	96.552791
-1.204963	-1.975502	100.619698	-17.995409	15.314062	101.753891	34.643742	-3.927243	105.333458	32.884094	42.598907	109.638443	33.763918	19.335832	107.4859505	-69.754736	11.292292	96.0218315
-1.642164	-1.104732	100.322655	-18.130966	16.105286	101.65081	34.532192	-3.189811	105.075851	32.764423	43.316563	109.905716	33.6483075	20.063376	107.4907835	-69.9102395	12.147196	95.8108365
-2.063373	-0.368783	100.157837	-18.246056	16.673685	101.558533	34.435429	-2.599026	104.857162	32.666187	43.869747	109.699165	33.550808	20.6353605	107.2781635	-70.04292	12.7120095	95.8389025
-2.508787	0.213565	99.949028	-18.253206	16.947624	101.470947	34.384609	-2.161725	104.493942	32.559361	44.214733	109.398735	33.471985	21.026504	106.9463385	-69.978397	12.868744	95.9955555
-2.922852	0.654681	99.838181	-18.151989	17.053394	101.456161	34.442577	-1.855574	104.17762	32.529686	44.364254	109.043251	33.4861315	21.25434	106.6104355	-69.7901095	12.852448	96.3018865
-3.379508	1.024135	99.896065	-17.978285	17.104052	101.516472	34.602737	-1.696428	104.089867	32.63028	44.537102	108.668198	33.6165085	21.420337	106.3790325	-69.5730785	12.787767	96.6539115
-4.114506	1.398935	100.095726	-17.624138	17.235365	101.685608	34.870224	-1.602707	104.16143	32.939625	44.596794	108.312241	33.9049245	21.4970435	106.2368355	-69.1532005	12.9736865	97.1343805
-4.676605	1.544186	100.22261	-17.378771	17.263838	101.806915	35.014435	-1.7156	104.253029	33.295204	44.491619	108.071503	34.1548195	21.3880095	106.162266	-68.9123615	13.1396665	97.451564
-5.259496	1.692069	100.247025	-17.123812	17.318193	101.854095	35.147198	-1.882862	104.246628	33.626247	44.344849	107.963898	34.3867225	21.2309935	106.105263	-68.6343465	13.4053925	97.602927
-5.887471	1.844397	100.066864	-16.995028	17.5105	101.847603	35.229038	-1.998016	104.141914	33.936821	44.285835	108.133591	34.5829295	21.1439095	106.1377525	-68.5729855	13.8770905	97.5574535
-6.540201	1.996518	99.805267	-16.893936	17.883045	101.880539	35.236515	-1.914894	103.921684	34.231422	44.383373	108.642433	34.7339685	21.2342395	106.2820585	-68.5218405	14.5318505	97.4790195
-7.2898	2.179378	99.448921	-16.919821	18.429733	101.99604	35.181698	-1.668901	103.633156	34.459854	44.660862	109.43544	34.820776	21.4959805	106.534298	-68.660418	15.3634855	97.457782
-8.09702	2.319214	99.007523	-17.01911	19.14646	102.209183	35.060417	-1.239154	103.263283	34.584778	45.007534	110.43116	34.8225975	21.88419	106.8472215	-68.8608175	16.40873	97.5711445
-9.4885	2.38443	98.484459	-17.237137	20.317396	102.587929	34.835117	-0.378022	102.806381	34.618435	45.607578	111.708305	34.726776	22.614778	107.257343	-69.20105	18.020014	97.918515
-10.439732	2.181013	98.226669	-17.36652	21.024309	102.795288	34.73909	0.215148	102.668175	34.496113	46.076187	112.164078	34.6176015	23.1456675	107.4161265	-69.3506415	18.9029505	98.1744495
-11.451028	1.754081	98.157143	-17.407793	21.510523	102.961838	34.778854	0.671072	102.702332	34.267441	46.551773	112.014366	34.5231475	23.6114225	107.358349	-69.3387335	19.4096235	98.565327
-12.508762	1.07999	98.429794	-17.371416	21.750984	103.080788	34.945644	0.953014	102.941467	34.014301	47.002567	111.163498	34.4799725	23.9777905	107.0524825	-69.2228045	19.5241775	99.1090935
-13.571067	0.104607	99.003227	-17.252592	21.726339	103.177025	35.190479	1.026539	103.291557	33.805683	47.272655	110.07856	34.498081	24.149597	106.6850585	-69.003265	19.303081	99.6689915
-14.654222	-1.066022	99.734825	-17.0252	21.359697	103.349541	35.445313	0.82454	103.825485	33.732422	47.219635	108.869759	34.5888675	24.0220875	106.347622	-68.6392675	18.6973065	100.35146
-15.775664	-2.409327	100.874878	-16.804047	20.844143	103.558388	35.693398	0.338581	104.595329	33.864136	46.859711	107.463333	34.778767	23.599146	106.029331	-68.386861	18.08914	101.087445
-17.441631	-4.54357	102.893188	-16.38978	19.765989	103.964592	36.056412	-0.64621	105.807899	34.048908	45.835434	105.436111	35.05266	22.594612	105.622005	-67.83222	16.937366	102.307179
-18.63413	-5.935953	104.54068	-16.102562	18.894169	104.287933	36.236767	-1.431006	106.798508	34.133121	44.87265	104.005203	35.184944	21.720822	105.4018555	-67.390068	16.067516	103.1740105
-19.789757	-7.231277	106.307198	-15.867673	17.954203	104.592476	36.430031	-2.333921	107.949806	34.299805	43.700699	102.534782	35.364918	20.683389	105.242294	-67.100264	15.225017	103.942658
-20.95466	-8.404808	107.997307	-15.652821	16.924452	104.85791	36.607193	-3.319486	109.188416	34.405701	42.37394	101.368675	35.506447	19.527227	105.2785455	-66.812089	14.321677	104.4372745
-22.181385	-9.541497	109.202957	-15.519571	15.776643	105.125961	36.717926	-4.378771	110.350563	34.526073	40.916695	100.580742	35.6219995	18.268962	105.4656525	-66.6611415	13.284324	104.7862695
-23.323334	-10.520685	110.176376	-15.457092	14.703995	105.413544	36.735771	-5.424955	110.990822	34.714359	39.686756	100.169441	35.725065	17.1309005	105.5801315	-66.639249	12.2770895	105.2469565
-24.496689	-11.242072	110.920288	-15.429296	13.901156	105.718674	36.676884	-6.287831	111.46933	34.812042	38.719139	99.879524	35.744463	16.215654	105.674427	-66.603055	11.586658	105.762921
-26.227713	-11.888298	111.521706	-15.429418	13.221894	106.206253	36.717579	-7.133961	111.699608	34.945824	37.267479	99.682709	35.8317015	15.066759	105.6911585	-66.6905375	11.377029	106.7213475
-27.295277	-12.028838	111.738289	-15.416134	12.963637	106.520332	36.832256	-7.422118	111.499336	34.885551	37.557644	99.811707	35.8589035	15.067763	105.6555215	-66.6911715	10.859511	107.3851425
-28.31752	-11.873053	112.054977	-15.344654	12.839497	106.836403	36.994102	-7.576019	111.093498	34.838806	37.446423	99.707069	35.916454	14.935202	105.4002835	-66.605762	10.743792	108.2725225
-29.279921	-11.489061	112.491394	-15.224126	12.832143	107.217964	37.153103	-7.632322	110.734352	34.679905	37.402287	99.400322	35.916504	14.8849825	105.067337	-66.364756	10.7793035	109.368591
-30.123213	-10.861715	113.003937	-15.05682	12.819651	107.629379	37.320732	-7.623826	110.47245	34.492283	37.442963	99.116608	35.9065075	14.9095685	104.794529	-66.0201475	10.7297335	110.464229
-30.916544	-10.090555	113.476959	-14.943666	12.719462	108.056351	37.508549	-7.649808	110.329079	34.367477	37.515823	98.974289	35.938013	14.9330075	104.651684	-65.825345	10.5059165	111.461018
-31.668516	-9.121407	113.808479	-14.828455	12.565253	108.505478	37.678181	-7.689578	110.360909	34.357574	37.498604	98.957588	36.0178775	14.904513	104.6592485	-65.6747875	10.225993	112.3517075
-32.647663	-7.455219	113.940392	-14.676158	12.301817	108.944611	37.912796	-7.906702	110.387764	34.419643	37.376099	98.999695	36.1662195	14.7346985	104.6937295	-65.5185355	9.8689355	113.1954925
-33.190216	-6.141528	113.586769	-14.69605	12.128351	108.988335	37.913273	-8.088703	110.252319	34.474831	37.329422	98.993225	36.194052	14.6203595	104.622772	-65.586152	9.6363425	113.353898
-33.696686	-4.723362	112.866066	-14.749062	11.9899	108.778046	37.77232	-8.177439	109.963211	34.530663	37.391247	99.08725	36.1514915	14.606904	104.5252305	-65.6496155	9.372896	113.0308615
-34.189594	-3.13836	111.907623	-14.919886	12.029085	108.397461	37.577789	-8.164491	109.582047	34.555248	37.561573	99.25219	36.0665185	14.698541	104.4171185	-65.9062905	9.359629	112.3778035
-34.63073	-1.354612	110.669769	-15.169072	12.169029	107.904076	37.343441	-8.042433	109.131088	34.519962	37.877186	99.50737	35.9317015	14.9173765	104.319229	-66.2698455	9.4206815	111.488923
-35.057522	0.523975	109.445641	-15.455687	12.392012	107.350052	37.090275	-7.850222	108.567856	34.52673	38.359024	99.848366	35.8085025	15.254401	104.208111	-66.7198765	9.529623	110.491993
-35.291725	2.582595	108.303558	-15.719414	12.682886	106.82901	36.794151	-7.574311	107.999352	34.548546	38.845383	100.181755	35.6713485	15.635536	104.0905535	-67.1101765	9.730236	109.5674665
-35.499138	5.925474	107.036888	-16.082207	13.267562	106.268799	36.400383	-7.170051	107.224564	34.511295	39.519382	100.727081	35.455839	16.1746655	103.9758225	-67.620253	10.3604585	108.5617755
-35.427509	8.308773	106.528709	-16.226749	13.680701	106.129303	36.177601	-6.906256	106.848816	34.513004	39.927406	101.053513	35.3453025	16.510575	103.9511645	-67.7988005	10.850827	108.3074415
-35.342957	10.732485	106.258095	-16.303452	14.045591	106.097076	36.045734	-6.698056	106.560661	34.567089	40.273338	101.433769	35.3064115	16.787641	103.997215	-67.9133155	11.303541	108.196937
-35.076206	13.212376	106.105682	-16.335634	14.331283	106.141319	35.986195	-6.525806	106.356155	34.672588	40.482368	101.774338	35.3293915	16.978281	104.0652465	-68.0006595	11.684285	108.2173915
-34.807796	15.667046	106.028511	-16.311035	14.487508	106.220627	35.959835	-6.465108	106.247269	34.764729	40.598549	101.997078	35.362282	17.0667205	104.1221735	-67.984352	11.9082955	108.3190805
-34.377777	18.195271	105.937065	-16.271868	14.56849	106.285057	35.93922	-6.469525	106.138275	34.824379	40.638687	102.170944	35.3817995	17.084581	104.1546095	-67.9255355	12.052399	108.4155045
-33.994308	20.665104	105.84507	-16.198362	14.54542	106.329391	35.945488	-6.501243	106.014809	34.916626	40.64423	102.357292	35.431057	17.0714935	104.1860505	-67.827781	12.0193465	108.4727315
-33.136192	24.483759	105.718948	-16.153578	14.507665	106.372955	35.955708	-6.613726	105.797173	35.057602	40.654152	102.698692	35.506655	17.020213	104.2479325	-67.813811	11.995117	108.4979775
-32.481922	27.094269	105.695984	-16.163815	14.503002	106.417656	35.937473	-6.683468	105.650017	35.119202	40.711319	103.064171	35.5283375	17.0139255	104.357094	-67.8559675	11.9920785	108.478218
-31.797985	29.705799	105.77433	-16.200731	14.4669	106.48494	35.83157	-6.740135	105.430557	35.206848	40.828133	103.788498	35.519209	17.043999	104.6095275	-67.920671	11.889801	108.3603525
-31.015575	32.338383	106.027733	-16.33717	14.454897	106.511978	35.634914	-6.79868	105.144592	35.43877	40.978416	104.761818	35.536842	17.089868	104.953205	-68.211182	11.819926	108.070751
-30.207327	35.020386	106.511627	-16.530781	14.561396	106.493317	35.298721	-6.81924	104.77301	35.718418	41.139275	105.947731	35.5085695	17.1600175	105.3603705	-68.5701315	11.9627745	107.6262635
-29.394398	37.720337	107.18502	-16.756401	14.864966	106.466721	34.915077	-6.742187	104.298439	35.949707	41.289036	107.160095	35.432392	17.2734245	105.729267	-68.945194	12.4565075	107.204175
-28.460142	40.444107	108.046532	-16.988232	15.490254	106.531265	34.530746	-6.446299	103.928528	36.179707	41.512581	108.2136	35.3552265	17.533141	106.071064	-69.3316905	13.447367	106.991466
-26.963335	44.479923	109.264114	-17.278585	16.764194	106.776825	34.05442	-5.75421	103.666649	36.558292	42.044239	109.597694	35.306356	18.1450145	106.6321715	-69.863526	15.3833735	106.9214785
-26.02298	47.029495	110.229729	-17.439041	17.572191	106.957603	33.821285	-5.325747	103.614342	36.779469	42.449287	110.555885	35.300377	18.56177	107.0851135	-70.178459	16.582612	106.8300925
-24.865019	49.364109	111.205055	-17.686699	18.31793	107.195518	33.572311	-4.988102	103.52951	36.95932	42.775787	111.559273	35.2658155	18.8938425	107.5443915	-70.6392135	17.7420175	106.8466445
-23.801708	51.532852	112.2584	-17.827536	18.775402	107.265701	33.307724	-4.791342	103.474319	37.079098	42.948956	112.518654	35.193411	19.078807	107.9964865	-70.848483	18.471997	106.5349155
-22.815012	53.531818	113.234879	-17.980164	19.1803	107.309685	33.104103	-4.709627	103.456474	37.181618	43.054562	113.349236	35.1428605	19.1724675	108.402855	-71.1031885	19.1881325	106.216515
-21.713943	55.360012	114.048752	-18.039621	19.505735	107.388329	33.014263	-4.630221	103.433434	37.301739	43.12875	113.941238	35.158001	19.2492645	108.687336	-71.237243	19.7622055	106.089322
-20.595705	57.044147	114.721275	-17.994972	19.78788	107.574272	33.026707	-4.585175	103.474617	37.465446	43.212173	114.285072	35.2460765	19.313499	108.8798445	-71.2360205	20.262261	106.2686995
-18.8741	59.30352	115.417412	-17.987057	20.309942	108.023857	33.131836	-4.520782	103.83828	37.703362	43.508919	114.700737	35.417599	19.4940685	109.2695085	-71.391713	21.1258155	106.7782055
-17.731792	60.618465	115.733887	-17.974482	20.58802	108.244324	33.169823	-4.502508	104.244949	37.8699	43.623283	114.985336	35.5198615	19.5603875	109.6151425	-71.4688255	21.6156525	106.8735055
-16.204004	61.542755	115.860138	-18.050999	20.794495	108.437981	33.104698	-4.488423	104.66552	37.972473	43.686779	115.27916	35.5385855	19.599178	109.97234	-71.6405835	21.989812	106.903622
-15.483022	62.658154	116.381027	-18.126678	20.909805	108.555389	32.966148	-4.466913	104.967415	38.003895	43.703926	115.527489	35.4850215	19.6185065	110.247452	-71.7383775	22.2011035	106.863326
-13.954721	63.271515	116.516426	-18.276606	21.117781	108.696175	32.778618	-4.439734	105.193817	38.005527	43.724514	115.72393	35.3920725	19.64239	110.4588735	-71.9452845	22.593172	106.9334765
-12.916353	63.90778	116.816856	-18.453304	21.388731	108.847595	32.556393	-4.297636	105.390442	37.955868	43.785019	115.924179	35.2561305	19.7436915	110.6573105	-72.1627385	23.0337705	107.0378795
-12.047597	64.287476	117.147934	-18.65984	21.759201	108.996078	32.301685	-4.094019	105.590332	37.880184	43.933628	116.179695	35.0909345	19.9198045	110.8850135	-72.4106145	23.5985975	107.1071425
-11.74518	63.802635	117.180542	-19.005518	22.446342	109.281906	31.987736	-3.667574	105.952332	37.709103	44.324024	116.562332	34.8484195	20.328225	111.257332	-72.8594555	24.564459	107.30648
-11.463475	63.399651	117.031563	-19.195261	22.972805	109.482887	31.74988	-3.305421	106.247772	37.588608	44.649441	116.669258	34.669244	20.67201	111.458515	-73.059766	25.2736	107.507259
-11.258534	62.922489	116.745628	-19.362999	23.520855	109.719727	31.557989	-2.992073	106.522835	37.488243	44.985607	116.613365	34.523116	20.996767	111.5681	-73.249114	26.044943	107.871354
-11.051759	62.271255	116.516891	-19.527214	23.998243	109.931755	31.345144	-2.705104	106.772141	37.385414	45.312996	116.541779	34.365279	21.303946	111.65696	-73.419707	26.69254	108.20655
-10.967858	61.39996	116.285774	-19.688351	24.389597	110.157394	31.110569	-2.358588	106.979515	37.256233	45.599045	116.514694	34.183401	21.6202285	111.7471045	-73.560103	27.1589655	108.5676835
-10.889259	60.423016	116.147102	-19.873474	24.776585	110.376892	30.954098	-2.066888	107.185959	37.108334	45.900188	116.560104	34.031216	21.91665	111.8730315	-73.778164	27.63652	108.8807525
-11.27592	59.473408	116.187729	-20.044365	25.123257	110.57959	30.834532	-1.809846	107.501923	36.941208	46.266228	116.704216	33.88787	22.228191	112.1030695	-73.9766	28.018323	109.0561105
-11.346972	57.680202	115.884804	-20.342707	25.852638	110.85862	30.629498	-1.036277	108.093552	36.700294	46.976944	116.996407	33.664896	22.9703335	112.5449795	-74.35031	28.7349425	109.1722605
