# Supplementary material for: How to jointly control a ball trajectory on a moving board: Methodological insights into Motor Learning and Rehabilitation
Source: PLoS One. 2025 Oct 15;20(10):e0334588. doi: 10.1371/journal.pone.0334588 (PMC12527165; doi:10.1371/journal.pone.0334588)
Supplement: S2 Data — (ZIP) [file pone.0334588.s002.zip › D3_005.csv]

Ball_X	Ball_Y	Ball_Z	BoardCentre_X	BoardCentre_Y	BoardCentre_Z	P1LeftHand_X	P1LeftHand_Y	P1LeftHand_Z	P1RightHand_X	P1RightHand_Y	P1RightHand_Z	P1MidHands_X	P1MidHands_Y	P1MidHands_Z	P2MidHands_X	P2MidHands_Y	P2MidHands_Z
4.422132	34.557133	116.286865	-16.777222	18.687477	115.745201	31.932486	-10.193662	115.475677	36.435711	42.333931	119.44754	34.1840985	16.0701345	117.4616085	-67.7385425	21.3048195	114.0287935
6.16737	33.340912	117.315582	-16.87582	18.404114	116.692352	32.276321	-10.60957	117.110352	36.577145	42.139465	120.461441	34.426733	15.7649475	118.7858965	-68.178373	21.0432805	114.5988075
7.94749	32.119144	118.387917	-16.928371	18.100637	117.409279	32.644043	-10.932222	118.734825	36.884308	41.969849	121.707199	34.7641755	15.5188135	120.221012	-68.6209175	20.6824605	114.597546
9.60042	30.929861	119.679626	-16.81023	17.727154	117.832611	33.082062	-11.252139	120.2248	37.235497	41.85202	123.4076	35.1587795	15.2999405	121.8162	-68.7792395	20.1543675	113.849022
11.18623	29.824221	121.056816	-17.008211	17.453182	118.485619	33.386703	-11.604017	121.721077	37.633942	41.661049	125.133896	35.5103225	15.028516	123.4274865	-69.5267445	19.877848	113.5437515
12.696667	28.628555	122.680473	-16.925022	17.066177	119.069397	33.885609	-12.087382	122.868553	38.01609	41.378162	126.939034	35.9508495	14.64539	124.9037935	-69.8008935	19.486964	113.2350005
15.120466	26.777044	124.806686	-17.115757	16.709461	120.106461	33.975071	-12.462029	124.522209	38.554832	41.126305	129.239014	36.2649515	14.332138	126.8806115	-70.4964655	19.086784	113.3323105
16.347301	25.653809	126.053879	-17.112312	16.488056	120.578072	33.964905	-12.70695	125.185303	39.249157	40.735546	130.250351	36.607031	14.014298	127.717827	-70.831655	18.961814	113.438317
17.457891	24.570816	126.794907	-17.174377	16.443884	120.999954	33.974045	-12.879006	125.411011	39.455601	40.445427	130.871933	36.714823	13.7832105	128.141472	-71.063577	19.1045575	113.858436
18.657227	23.451408	127.079185	-17.076435	16.350737	121.153748	33.96207	-12.907858	125.425087	39.60997	40.262684	131.110519	36.78602	13.677413	128.267803	-70.93889	19.024061	114.039693
19.692883	22.472311	127.129318	-16.807327	16.168018	121.138512	34.103039	-12.958673	125.272385	39.724285	40.100159	131.137894	36.913662	13.570743	128.2051395	-70.528316	18.765293	114.0718845
20.580212	21.444378	127.133194	-16.691582	16.246693	121.306404	34.24519	-12.945883	125.05587	39.861481	39.892635	130.96344	37.0533355	13.473376	128.009655	-70.4364995	19.02001	114.603153
21.052977	20.703978	127.303528	-16.386728	16.078417	121.511223	34.389736	-13.011508	124.984467	40.058975	39.723625	130.807907	37.2243555	13.3560585	127.896187	-69.9978115	18.8007755	115.126259
22.503746	19.014517	127.21096	-16.146078	16.118387	122.066841	34.606655	-13.199069	125.175301	40.450417	39.42308	130.74498	37.528536	13.1120055	127.9601405	-69.820692	19.1247685	116.1735415
23.071672	18.061064	127.487289	-15.974524	16.027765	122.449966	34.728565	-13.403606	125.278748	40.735142	39.19413	130.881424	37.7318535	12.895262	128.080086	-69.6809015	19.160268	116.819846
23.508614	17.158529	127.714371	-15.515587	15.753953	122.59581	34.824749	-13.593941	125.341103	40.980495	38.981731	131.045166	37.902622	12.693895	128.1931345	-68.933796	18.814011	116.9984855
23.870838	16.203064	127.760399	-15.160406	15.581232	122.743584	34.918674	-13.789168	125.328018	41.212891	38.796951	131.119385	38.0657825	12.5038915	128.2237015	-68.3865945	18.6585725	117.2634665
24.042046	15.305753	127.739487	-15.280229	15.620815	123.046402	35.065418	-13.906556	125.268318	41.414703	38.660709	131.038696	38.2400605	12.3770765	128.153507	-68.8005185	18.8645535	117.939297
24.277769	14.398628	127.492882	-15.039809	15.551416	123.020149	35.234577	-13.997355	125.207397	41.594418	38.54274	130.857239	38.4144975	12.2726925	128.032318	-68.4941155	18.8301395	118.00798
23.843414	13.693712	127.468315	-14.826711	15.42874	122.933792	35.378441	-14.07198	125.108719	41.779324	38.439224	130.606003	38.5788825	12.183622	127.857361	-68.2323045	18.673858	118.010223
24.05002	12.205635	126.915443	-14.63524	15.139647	122.821854	35.571365	-14.390808	124.715172	42.144741	38.282082	130.124619	38.858053	11.945637	127.4198955	-68.128533	18.333657	118.2238125
23.861807	11.358713	126.520668	-14.512296	14.919014	122.748924	35.636311	-14.618705	124.3461	42.397449	38.173172	129.706421	39.01688	11.7772335	127.0262605	-68.041472	18.0607945	118.4715875
23.233259	10.627129	126.321648	-14.643194	14.864041	122.803627	35.679455	-14.765681	124.020531	42.61425	37.975292	129.246658	39.1468525	11.6048055	126.6335945	-68.4332405	18.1232765	118.9736595
23.241442	9.599114	125.812103	-14.476948	14.705239	122.67437	35.711018	-14.917223	123.783134	42.814129	37.78743	128.862518	39.2625735	11.4351035	126.322826	-68.2164695	17.9753745	119.025914
23.046606	8.791567	125.56517	-14.310533	14.605862	122.528717	35.800709	-15.004309	123.719154	42.618351	37.8326	128.712402	39.20953	11.4141455	126.215778	-67.830596	17.7975785	118.841656
22.096903	8.032699	125.547264	-14.15001	14.500877	122.398117	35.936283	-15.11043	123.722496	42.765873	37.772255	128.604706	39.351078	11.3309125	126.163601	-67.651098	17.6708415	118.632633
22.023796	7.003056	125.263618	-13.789837	14.256493	122.240532	36.066387	-15.281795	123.670364	42.825104	37.639244	128.538895	39.4457455	11.1787245	126.1046295	-67.0254195	17.3342615	118.3764345
21.094282	5.711384	125.202713	-13.755992	14.045201	122.410118	36.127872	-15.490486	123.640884	42.917965	37.390381	128.468719	39.5229185	10.9499475	126.0548015	-67.0349025	17.1404545	118.7654345
20.117859	4.980259	125.342873	-13.68843	13.962489	122.514305	36.112488	-15.621962	123.667213	42.987503	37.250423	128.457779	39.5499955	10.8142305	126.062496	-66.9268555	17.1107475	118.966114
19.46949	4.140207	125.237068	-13.638626	13.894753	122.601494	36.178097	-15.70553	123.637581	43.072338	37.177773	128.433472	39.6252175	10.7361215	126.0355265	-66.9024695	17.0533845	119.1674615
18.786747	3.323109	125.082001	-13.539714	13.872467	122.637283	36.25045	-15.757218	123.514427	43.15295	37.116058	128.252274	39.7017	10.67942	125.8833505	-66.781128	17.065514	119.3912155
18.02737	2.460802	124.844673	-13.425335	13.892285	122.629883	36.353638	-15.789075	123.301994	43.193214	37.097424	127.931145	39.773426	10.6541745	125.6165695	-66.624096	17.1303955	119.6431965
17.270252	1.653282	124.595856	-13.308861	13.928101	122.566376	36.420525	-15.812719	123.074471	43.272903	37.06641	127.465271	39.846714	10.6268455	125.269871	-66.464436	17.2293565	119.862881
16.515959	0.834595	124.255035	-13.12072	13.923608	122.37587	36.49791	-15.880389	122.925095	43.358612	37.054356	126.903214	39.928261	10.5869835	124.9141545	-66.169701	17.2602325	119.8375855
15.298392	-0.427554	123.668144	-12.880656	13.821387	121.937584	36.677795	-16.031847	122.760437	43.504143	36.867954	126.04084	40.090969	10.4180535	124.4006385	-65.852281	17.2247205	119.4745295
14.464983	-1.297843	123.417488	-12.751065	13.633821	121.702827	36.876812	-16.249493	122.737297	43.624153	36.627724	125.638138	40.2504825	10.1891155	124.1877175	-65.7526125	17.0785265	119.2179365
13.561313	-2.117564	123.223984	-12.610454	13.385638	121.603119	37.2019	-16.545559	122.830772	43.701126	36.333221	125.405396	40.451513	9.893831	124.118084	-65.672421	16.877445	119.088154
12.670138	-2.988424	123.140762	-12.557535	13.15625	121.678612	36.769836	-16.449537	123.202286	43.789898	35.991962	125.19693	40.279867	9.7712125	124.199608	-65.394937	16.5412875	119.157616
11.651587	-3.848496	123.166084	-12.533724	12.954314	121.9049	37.126671	-16.943199	123.201302	43.824966	35.711868	125.024261	40.4758185	9.3843345	124.1127815	-65.5432665	16.5242935	119.6970185
10.682688	-4.620325	123.358131	-12.535726	12.810297	122.234634	37.201645	-17.219166	123.224785	43.786827	35.475098	124.814835	40.494236	9.127966	124.01981	-65.565688	16.492628	120.449458
9.6967	-5.339112	123.604843	-12.506306	12.788489	122.56842	37.196968	-17.312887	123.301865	43.70863	35.282978	124.539795	40.452799	8.9850455	123.92083	-65.465411	16.5919325	121.21601
8.202476	-6.377746	124.020645	-12.448852	12.772231	122.991943	37.138149	-17.435446	123.606682	43.671696	35.089157	124.153694	40.4049225	8.8268555	123.880188	-65.3026265	16.7176065	122.103698
7.243775	-7.030591	124.239479	-12.410375	12.715958	123.210732	37.106548	-17.527121	123.728882	43.644669	34.98402	123.959747	40.3756085	8.7284495	123.8443145	-65.1963585	16.7034665	122.5771495
6.307405	-7.618229	124.263474	-12.412902	12.61575	123.351547	37.035107	-17.608822	123.721169	43.585648	34.870537	123.835388	40.3103775	8.6308575	123.7782785	-65.1361815	16.6006425	122.9248155
5.339553	-8.228794	124.271751	-12.402313	12.481971	123.412811	37.089653	-17.716152	123.518661	43.577312	34.82021	123.834969	40.3334825	8.552029	123.676815	-65.1381085	16.411913	123.148807
4.395389	-8.770229	124.104706	-12.394651	12.430057	123.407379	37.11031	-17.687418	123.358658	43.6255	34.876278	123.985443	40.367905	8.59443	123.6720505	-65.157207	16.265684	123.1427075
3.525857	-9.242379	123.953354	-12.387455	12.461964	123.336914	37.158508	-17.571686	123.246979	43.753658	35.062565	124.224007	40.456083	8.7454395	123.735493	-65.230993	16.1784885	122.938335
2.64399	-9.602725	123.769012	-12.330788	12.603887	123.23983	37.212162	-17.388784	123.185455	43.941845	35.294075	124.328735	40.5770035	8.9526455	123.757095	-65.2385795	16.2551285	122.722565
1.363665	-10.16236	123.601128	-12.263875	12.931866	123.137024	37.287292	-17.045078	123.001122	44.119144	35.688992	124.169312	40.703218	9.321957	123.585217	-65.230968	16.541775	122.688831
0.473081	-10.405994	123.627983	-12.227676	13.152257	123.105301	36.972668	-16.570896	123.084602	44.166355	35.923355	123.987198	40.5695115	9.6762295	123.5359	-65.0248635	16.6282845	122.674702
-0.281648	-10.823215	123.591042	-12.13464	13.284151	123.099922	37.083019	-16.387156	123.082626	44.161148	36.138554	123.933647	40.6220835	9.875699	123.5081365	-64.8913635	16.692603	122.6917075
-1.099359	-11.050223	123.721954	-12.042342	13.326894	123.177803	37.552322	-16.497526	122.994652	44.1889	36.251804	123.999443	40.870611	9.877139	123.4970475	-64.955295	16.776649	122.8585585
-1.867947	-11.378541	123.818985	-11.96142	13.327444	123.309067	37.322048	-16.198715	123.263443	44.22044	36.368721	124.170753	40.771244	10.085003	123.717098	-64.694084	16.569885	122.901036
-2.63671	-11.76171	123.873016	-11.908195	13.327781	123.471085	37.745495	-16.386505	123.200714	44.247803	36.516457	124.367882	40.996649	10.064976	123.784298	-64.813039	16.590586	123.157872
-3.43221	-11.984212	124.045586	-11.893368	13.372083	123.58123	37.777061	-16.335964	123.293373	44.232594	36.671276	124.489105	41.0048275	10.167656	123.891239	-64.7915635	16.57651	123.271221
-4.44411	-12.39727	124.056717	-11.870369	13.527791	123.575272	37.814106	-16.179741	123.509895	44.170982	36.815216	124.380089	40.992544	10.3177375	123.944992	-64.733282	16.7378445	123.205552
-5.148677	-12.628963	124.193108	-11.936024	13.667549	123.473976	37.811356	-16.070713	123.689095	44.105865	36.906361	124.185143	40.9586105	10.417824	123.937119	-64.8306585	16.917274	123.010833
-5.875767	-12.852636	124.279655	-11.980365	13.721691	123.373474	37.386646	-15.690682	123.99585	44.011219	36.951508	123.963104	40.6989325	10.630413	123.979477	-64.6596625	16.812969	122.767471
-6.628553	-13.062731	124.421982	-12.011584	13.697428	123.363091	37.365463	-15.655075	124.128761	43.95787	36.986603	123.93261	40.6616665	10.665764	124.0306855	-64.6848345	16.729092	122.6954965
-7.117328	-13.408403	124.471832	-12.031179	13.601364	123.464706	37.352283	-15.696603	124.300644	43.952168	37.0009	124.059769	40.6522255	10.6521485	124.1802065	-64.7145835	16.5505795	122.7492055
-7.97319	-13.453581	124.648216	-12.025854	13.512471	123.614372	37.391228	-15.774025	124.485573	44.013893	36.99844	124.310562	40.7025605	10.6122075	124.3980675	-64.7542685	16.4127345	122.8306765
-8.663737	-13.54977	124.73143	-11.988924	13.465895	123.720253	37.461967	-15.80382	124.625549	44.075081	37.035557	124.531471	40.768524	10.6158685	124.57851	-64.746372	16.3159215	122.861996
-9.374353	-13.828787	124.571465	-11.948684	13.551353	123.72831	37.525478	-15.730527	124.566719	44.103615	37.089088	124.517868	40.8145465	10.6792805	124.5422935	-64.7119145	16.4234255	122.9143265
-10.317153	-13.738971	124.52623	-11.907653	13.651818	123.580063	37.867153	-15.848975	124.206055	44.049488	37.125465	124.221298	40.9583205	10.638245	124.2136765	-64.7736265	16.665391	122.9464495
-10.966927	-13.750265	124.340775	-11.89215	13.749891	123.318878	37.466923	-15.489547	124.03495	43.959888	37.149395	123.802589	40.7134055	10.829924	123.9187695	-64.4977055	16.669858	122.7189865
-11.590842	-13.74525	124.027184	-11.860291	13.781158	123.006287	38.035351	-15.791459	123.307312	43.861904	37.091671	123.250458	40.9486275	10.650106	123.278885	-64.6692095	16.91221	122.733689
-12.237915	-13.693624	123.691284	-11.850526	13.763348	122.683563	37.952744	-15.751719	122.758377	43.710468	37.016354	122.597122	40.831606	10.6323175	122.6777495	-64.532658	16.8943785	122.6893765
-12.805995	-13.643831	123.379776	-11.878533	13.737729	122.392151	37.812962	-15.704756	122.147179	43.968311	36.741085	121.715858	40.8906365	10.5181645	121.9315185	-64.6477025	16.9572935	122.8527835
-13.328053	-13.628204	123.047485	-11.879022	13.711587	122.119431	37.329899	-15.478931	121.64756	43.40971	36.783852	121.241119	40.3698045	10.6524605	121.4443395	-64.1278485	16.7707135	122.7945225
-14.257656	-13.408144	122.483383	-11.871613	13.659441	121.657135	37.120327	-15.398129	120.776237	43.254204	36.62318	120.342194	40.1872655	10.6125255	120.5592155	-63.9304915	16.7063565	122.7550545
-14.845139	-13.235755	122.087135	-11.858076	13.646378	121.276619	37.035511	-15.344235	120.279099	43.162617	36.592327	119.864044	40.099064	10.624046	120.0715715	-63.815216	16.66871	122.4816665
-15.382234	-13.018443	121.760643	-11.857791	13.661612	120.933578	36.980061	-15.32282	119.973007	43.070595	36.573895	119.41581	40.025328	10.6255375	119.6944085	-63.74091	16.6976865	122.1727475
-15.853903	-12.77661	121.548782	-11.889721	13.654015	120.652649	36.922707	-15.306866	119.791962	42.962769	36.541721	118.949142	39.942738	10.6174275	119.370552	-63.72218	16.6906025	121.934746
-16.260853	-12.541265	121.459618	-11.926279	13.62904	120.445374	36.843182	-15.29847	119.673622	42.755146	36.453133	118.504356	39.799164	10.5773315	119.088989	-63.651722	16.6807485	121.801759
-16.666672	-12.298775	121.432732	-12.013706	13.523118	120.300423	36.773861	-15.332092	119.62693	42.56778	36.26907	118.08535	39.6708205	10.468489	118.85614	-63.6982325	16.577747	121.744706
-17.020319	-12.045712	121.270668	-12.07068	13.37301	120.134972	36.725704	-15.402842	119.628868	42.448746	36.049343	117.610947	39.587225	10.3232505	118.6199075	-63.728585	16.4227695	121.6500365
-17.670671	-11.485413	121.099617	-12.170253	13.114545	119.84819	36.618435	-15.591319	119.540695	42.332279	35.843616	117.257179	39.475357	10.1261485	118.398937	-63.815863	16.1029415	121.297443
-17.998898	-11.045903	120.915558	-12.250714	12.975179	119.678619	36.561089	-15.717034	119.500862	42.274467	35.667728	117.00386	39.417778	9.975347	118.252361	-63.919206	15.975011	121.104877
-18.334959	-10.54217	120.785736	-12.313794	12.873162	119.517311	36.488785	-15.80316	119.399048	42.202492	35.515995	116.615082	39.3456385	9.8564175	118.007065	-63.9732265	15.8899065	121.027557
-18.7488	-9.962186	120.522705	-12.344079	12.835048	119.276085	36.44297	-15.802394	119.215057	42.121235	35.468819	116.231361	39.2821025	9.8332125	117.723209	-63.9702605	15.8368835	120.828961
-19.000399	-9.389006	120.00753	-12.370054	12.750385	118.926933	36.445248	-15.754259	118.920242	42.056847	35.55027	116.13945	39.2510475	9.8980055	117.529846	-63.9911555	15.6027645	120.32402
-19.278921	-8.799714	119.267235	-12.395306	12.703106	118.499985	36.503971	-15.68695	118.519676	42.043522	35.713776	116.312561	39.2737465	10.013413	117.4161185	-64.0643585	15.392799	119.5838515
-19.539469	-8.107862	118.38118	-12.43784	12.69261	118.094887	36.519306	-15.573746	118.053139	42.124142	35.973164	116.852737	39.321724	10.199709	117.452938	-64.197404	15.185511	118.736836
-19.984848	-6.914452	117.177414	-12.596354	12.790449	117.789223	36.429291	-15.45717	117.461334	42.36113	36.438107	118.454468	39.3952105	10.4904685	117.957901	-64.5879185	15.0904295	117.620545
-20.302824	-6.113646	116.653488	-12.674742	12.949287	117.883873	36.351421	-15.348112	117.295883	42.586319	36.642803	119.624672	39.46887	10.6473455	118.4602775	-64.818354	15.2512285	117.3074685
-20.646551	-5.322549	116.408981	-12.749481	13.178903	118.095863	36.293453	-15.206216	117.348267	42.795307	36.859188	120.922707	39.54438	10.826486	119.135487	-65.043342	15.53132	117.056239
-21.055449	-4.600732	116.457977	-12.815036	13.392596	118.477547	36.294064	-15.072259	117.563179	42.900562	37.020733	122.001862	39.597313	10.974237	119.7825205	-65.227385	15.810955	117.1725735
-21.475536	-3.941593	116.789536	-12.884188	13.569328	118.910934	36.262875	-14.939237	117.879738	42.949039	37.04726	122.48819	39.605957	11.0540115	120.183964	-65.374333	16.0846445	117.637904
-21.931385	-3.356695	117.24588	-12.979223	13.697177	119.294212	36.234188	-14.880186	118.222954	42.928596	37.040337	122.390556	39.581392	11.0800755	120.306755	-65.539838	16.3142785	118.281669
-22.355663	-2.858417	117.699409	-12.885605	13.69805	119.42942	36.241615	-14.882006	118.482796	42.799137	37.032368	121.992363	39.520376	11.075181	120.2375795	-65.291586	16.320919	118.6212605
-23.077232	-2.171815	118.101707	-12.773563	13.494332	119.331482	36.331318	-14.995469	118.651115	42.621758	36.872673	120.9757	39.476538	10.938602	119.8134075	-65.023664	16.050062	118.8495565
-23.522303	-1.829633	118.087402	-12.628581	13.257225	119.126167	36.411667	-15.152756	118.541824	42.58987	36.718571	120.470451	39.5007685	10.7829075	119.5061375	-64.7579305	15.7315425	118.7461965
-23.974531	-1.461664	117.997185	-12.488539	13.037658	118.950798	36.500774	-15.314509	118.383179	42.621998	36.596798	120.10553	39.561386	10.6411445	119.2443545	-64.538464	15.4341715	118.6572415
-24.489679	-1.060072	117.886246	-12.39781	12.936854	118.840202	36.560101	-15.40269	118.231987	42.706871	36.530888	119.847908	39.633486	10.564099	119.0399475	-64.429106	15.309609	118.6404565
-24.986105	-0.592422	117.856956	-12.311477	12.959458	118.803009	36.581429	-15.409379	118.120316	42.79343	36.564697	119.758247	39.6874295	10.577659	118.9392815	-64.3103835	15.341257	118.6667365
-25.545359	-0.145266	117.783905	-12.419596	13.064359	118.822571	36.576698	-15.33903	118.029129	42.839661	36.639221	119.782814	39.7081795	10.6500955	118.9059715	-64.5473715	15.4786225	118.7391705
-26.110882	0.333365	117.615936	-12.383866	13.157962	118.702911	36.518101	-15.232995	117.895653	42.871216	36.715542	119.885658	39.6946585	10.7412735	118.8906555	-64.4623905	15.5746505	118.5151665
-26.611687	0.782881	117.472992	-12.6194	13.344715	118.697182	36.350338	-15.033359	117.67778	42.845589	36.861256	120.046761	39.5979635	10.9139485	118.8622705	-64.8367635	15.7754815	118.5320935
-27.235851	1.090052	117.261902	-12.699659	13.453855	118.701027	36.263409	-14.880798	117.5709	42.761345	36.985924	120.163391	39.512377	11.052563	118.8671455	-64.911695	15.855147	118.5349085
-27.789152	1.423747	117.264877	-12.797106	13.568738	118.764183	36.211079	-14.743317	117.46492	42.633305	37.099823	120.244804	39.422192	11.178253	118.854862	-65.016404	15.959223	118.673504
-28.581635	1.923807	117.520081	-12.78338	13.644891	118.81797	36.162319	-14.612073	117.426041	42.500778	37.158604	120.098671	39.3315485	11.2732655	118.762356	-64.8983085	16.0165165	118.873584
-29.193581	2.208246	117.89296	-12.875419	13.769131	118.971466	36.123363	-14.512043	117.467201	42.354195	37.20689	119.726715	39.238779	11.3474235	118.596958	-64.989617	16.1908385	119.345974
-29.789471	2.455817	118.373177	-12.832676	13.836866	119.096169	36.091919	-14.489375	117.633224	42.196781	37.195782	119.232155	39.14435	11.3532035	118.4326895	-64.809702	16.3205285	119.7596485
-30.302921	2.673369	118.912041	-12.800211	13.796991	119.249428	36.093807	-14.536858	117.924118	42.047836	37.106232	118.621948	39.0708215	11.284687	118.273033	-64.6712435	16.309295	120.225823
-31.019644	2.906753	119.274841	-12.649558	13.523385	119.349815	36.204632	-14.798996	118.363586	41.969967	36.809685	118.093452	39.0872995	11.0053445	118.228519	-64.3864155	16.0414255	120.471111
-31.380833	3.115835	119.222473	-12.524827	13.246469	119.299194	36.308418	-15.020743	118.502571	42.059147	36.573776	117.986694	39.1837825	10.7765165	118.2446325	-64.2334365	15.7164215	120.3537555
-31.752556	3.350701	118.97879	-12.514284	13.052769	119.209328	36.345951	-15.19648	118.413498	42.168079	36.371433	117.966698	39.257015	10.5874765	118.190098	-64.285583	15.5180615	120.228558
-32.149403	3.699057	118.850052	-12.417233	12.99443	119.064034	36.304951	-15.274289	118.162346	42.20932	36.305706	117.941856	39.2571355	10.5157085	118.052101	-64.0916015	15.4731515	120.075967
-32.595745	4.158677	118.850754	-12.488453	13.097098	119.067635	36.206215	-15.191706	117.922058	42.165558	36.323837	117.820526	39.1858865	10.5660655	117.871292	-64.1627925	15.6281305	120.263978
-32.955315	4.622325	118.969368	-12.47181	13.271858	119.071983	36.147968	-15.057194	117.760193	42.073269	36.422062	117.72934	39.1106185	10.682434	117.7447665	-64.0542385	15.861282	120.3991995
-33.291782	5.088706	119.138458	-12.515241	13.407037	119.166389	36.10128	-14.925138	117.665077	41.961098	36.563873	117.718819	39.031189	10.8193675	117.691948	-64.061671	15.9947065	120.64083
-33.730759	5.719314	119.457291	-12.647846	13.402742	119.404137	36.019699	-14.823858	117.527794	41.720547	36.612556	117.65107	38.870123	10.894349	117.589432	-64.165815	15.911135	121.218842
-33.978043	6.107263	119.693733	-12.706367	13.361369	119.565437	35.961746	-14.81449	117.368042	41.609322	36.60331	117.5532	38.785534	10.89441	117.460621	-64.198268	15.828328	121.670253
-34.184727	6.490399	119.856056	-12.743939	13.286903	119.654633	35.909916	-14.814608	117.201637	41.484856	36.628868	117.534805	38.697386	10.90713	117.368221	-64.185264	15.666676	121.941045
-34.38578	6.955739	119.991707	-12.759012	13.252972	119.726601	35.874893	-14.781205	117.139229	41.358242	36.630249	117.476776	38.6165675	10.924522	117.3080025	-64.1345915	15.581422	122.1451995
-34.562	7.45384	120.103439	-12.792166	13.284953	119.773689	35.859402	-14.727216	117.200104	41.249474	36.657658	117.306831	38.554438	10.965221	117.2534675	-64.13877	15.604685	122.2939105
-34.706749	8.025851	120.16848	-12.824512	13.306811	119.784966	35.870094	-14.681681	117.350769	41.149437	36.701923	117.12085	38.5097655	11.010121	117.2358095	-64.1587895	15.603501	122.3341225
-34.769615	8.551127	120.057617	-12.808277	13.211739	119.715096	35.929363	-14.659969	117.510178	41.072552	36.718441	116.981979	38.5009575	11.029236	117.2460785	-64.1175115	15.394242	122.1841135
-34.779682	9.359775	119.677315	-12.796908	13.084012	119.470428	36.046894	-14.655389	117.464973	41.030186	36.83334	116.881516	38.53854	11.0889755	117.1732445	-64.132356	15.0790485	121.7676115
-34.75404	9.899274	119.449738	-12.724155	13.044371	119.258102	36.097244	-14.610173	117.228828	41.002033	36.913082	116.740593	38.5496385	11.1514545	116.9847105	-63.9979485	14.9372875	121.5314935
-34.744011	10.504963	119.250275	-12.680464	13.081355	119.065071	36.131641	-14.529495	116.948235	40.981163	36.963512	116.418365	38.556402	11.2170085	116.6833	-63.91733	14.9457015	121.446842
-34.709003	11.17517	119.041374	-12.631046	13.169345	118.860031	36.176807	-14.423076	116.708206	40.95068	37.014824	116.138802	38.5637435	11.295874	116.423504	-63.8258355	15.042816	121.296558
-34.632149	11.876189	118.776642	-12.564321	13.187374	118.630768	36.280174	-14.323403	116.503525	40.953861	37.11639	116.027435	38.6170175	11.3964935	116.26548	-63.7456595	14.9782545	120.996056
-34.516956	12.598248	118.40979	-12.494462	13.176539	118.376686	36.391754	-14.246599	116.272797	41.017582	37.20948	116.053566	38.704668	11.4814405	116.1631815	-63.693592	14.8716375	120.5901905
-34.328548	13.362643	118.048965	-12.434063	13.129999	118.125549	36.485458	-14.152615	116.000595	41.056206	37.292915	116.210236	38.770832	11.57015	116.1054155	-63.638958	14.689848	120.1456825
-34.11655	14.389473	117.652908	-12.389776	13.13556	117.830681	36.558731	-13.975451	115.446999	41.147728	37.48885	116.591476	38.8532295	11.7566995	116.0192375	-63.6327815	14.5144205	119.6421245
-33.961182	15.119707	117.597321	-12.502252	13.351994	117.827499	36.579533	-13.788464	115.1521	41.193062	37.671726	116.731689	38.8862975	11.941631	115.9418945	-63.8908015	14.762357	119.7131035
-33.814369	15.87291	117.715057	-12.412225	13.443268	117.840157	36.633175	-13.585277	114.980736	41.185131	37.849911	116.792931	38.909153	12.132317	115.8868335	-63.733603	14.754219	119.7934805
-33.612007	16.660503	117.835632	-12.447992	13.613028	117.970184	36.724655	-13.417329	114.93325	41.187695	38.037636	116.888084	38.956175	12.3101535	115.910667	-63.852159	14.9159025	120.029701
-33.312775	17.365513	117.845551	-12.32898	13.606966	117.960144	36.872345	-13.299118	114.974449	41.201202	38.177948	116.971542	39.0367735	12.439415	115.9729955	-63.6947335	14.774517	119.9472925
-33.07394	18.088478	117.815872	-12.316515	13.665347	117.974174	36.997604	-13.279505	115.003632	41.25235	38.236473	116.839287	39.124977	12.478484	115.9214595	-63.758007	14.85221	120.0268885
-32.767563	18.710238	117.773346	-12.240306	13.620941	117.901573	37.051083	-13.288197	114.986214	41.263748	38.245438	116.564087	39.1574155	12.4786205	115.7751505	-63.6380275	14.7632615	120.0279955
-32.493683	19.585438	117.574898	-12.054638	13.473741	117.675865	37.153339	-13.335276	114.876465	41.22496	38.243942	115.978645	39.1891495	12.454333	115.427555	-63.2984255	14.493149	119.924175
-32.277775	20.224403	117.419197	-11.958237	13.438066	117.510712	37.229446	-13.332208	114.808617	41.156574	38.299381	115.505859	39.19301	12.4835865	115.157238	-63.109484	14.3925455	119.864186
-32.035305	20.92205	117.258621	-11.851103	13.421862	117.336205	37.328846	-13.293391	114.714584	41.112919	38.364868	115.117737	39.2208825	12.5357385	114.9161605	-62.9230885	14.3079855	119.7562495
-31.691769	21.580338	117.072502	-11.744492	13.386743	117.172668	37.445004	-13.226665	114.605247	41.106937	38.481701	114.91011	39.2759705	12.627518	114.7576785	-62.7649545	14.145968	119.5876575
-31.410984	22.23678	116.990005	-11.68833	13.437514	117.091415	37.547092	-13.124749	114.404274	41.202209	38.631691	114.864059	39.3746505	12.753471	114.6341665	-62.7513105	14.121557	119.5486635
-31.001133	22.855705	116.997543	-11.564348	13.454129	116.993347	37.623386	-12.979603	114.119865	41.285255	38.809856	115.081528	39.4543205	12.9151265	114.6006965	-62.5830165	13.9931315	119.3859975
-30.517813	23.441795	117.015526	-11.503385	13.573313	116.955139	37.67458	-12.773909	113.79113	41.416988	39.042137	115.40799	39.545784	13.134114	114.59956	-62.552554	14.012512	119.310718
-29.661598	24.428452	117.150726	-11.496204	13.947429	116.9412	37.670841	-12.331311	113.387474	41.534744	39.394272	115.735054	39.6027925	13.5314805	114.561264	-62.5952005	14.3633775	119.321136
-29.042833	25.110313	117.264877	-11.477612	14.218365	116.944931	37.720634	-12.022996	113.18203	41.535835	39.676231	115.777359	39.6282345	13.8266175	114.4796945	-62.5834585	14.6101125	119.4101675
-28.369825	25.703493	117.215714	-11.426518	14.39421	116.902863	37.796848	-11.708953	113.047447	41.509201	39.940758	115.714142	39.6530245	14.1159025	114.3807945	-62.5060605	14.6725175	119.4249315
-27.678331	26.218241	117.105949	-11.3351	14.514144	116.791466	37.943134	-11.500268	112.892326	41.463524	40.130505	115.533424	39.703329	14.3151185	114.212875	-62.373529	14.7131695	119.370057
-27.015976	26.716324	116.936615	-11.202071	14.570785	116.666451	38.106335	-11.394005	112.856697	41.374466	40.267952	115.14444	39.7404005	14.4369735	114.0005685	-62.1445425	14.7045965	119.3323335
-26.245344	27.190151	116.709534	-11.044093	14.636811	116.595665	38.24287	-11.331058	113.0168	41.319275	40.309475	114.314606	39.7810725	14.4892085	113.665703	-61.8692585	14.7844135	119.525627
-25.38413	27.682474	116.505066	-10.886984	14.624185	116.608063	38.415012	-11.35012	113.316704	41.245342	40.249229	113.426636	39.830177	14.4495545	113.37167	-61.604145	14.7988155	119.844456
-24.043179	28.392401	116.187881	-10.585965	14.369482	116.742455	38.753155	-11.526569	114.098335	41.228504	40.033356	112.50869	39.9908295	14.2533935	113.3035125	-61.1627595	14.4855705	120.1813975
-23.149643	28.810072	115.99485	-10.481637	14.13997	116.842255	38.984337	-11.677353	114.611229	41.400913	39.893089	112.488533	40.192625	14.107868	113.549881	-61.155899	14.172072	120.134629
-22.194622	29.293385	115.849724	-10.302906	13.900135	116.805527	39.177128	-11.776793	114.851631	41.701813	39.835114	112.757027	40.4394705	14.0291605	113.804329	-61.0452825	13.7711095	119.806725
-21.162016	29.975578	115.902565	-10.211957	13.879532	116.798531	39.255184	-11.732178	114.777611	41.977036	39.928787	113.335457	40.61611	14.0983045	114.056534	-61.040024	13.6607595	119.540528
-20.224257	30.808353	116.186127	-10.117522	14.098178	116.814972	39.302883	-11.530185	114.57943	42.226547	40.15678	114.059593	40.764715	14.3132975	114.3195115	-60.999759	13.8830585	119.3104325
-19.062191	31.569418	116.398918	-10.063515	14.434612	116.859474	39.356716	-11.185552	114.375687	42.547207	40.514927	114.803711	40.9519615	14.6646875	114.589699	-61.0789915	14.2045365	119.129249
-17.986332	32.342819	116.679314	-10.001323	14.759029	116.894112	39.477505	-10.807914	114.146637	42.751335	40.92318	115.635361	41.11442	15.057633	114.890999	-61.117066	14.460425	118.897225
-16.357069	33.586525	117.235672	-9.948726	15.097899	117.042747	39.634289	-10.314223	113.974091	42.917892	41.437595	116.687263	41.2760905	15.561686	115.330677	-61.1735425	14.634112	118.754817
-15.215678	34.278835	117.523361	-9.89933	15.235785	117.154709	39.753448	-10.090404	113.969193	43.041683	41.698421	117.300476	41.3975655	15.8040085	115.6348345	-61.1962255	14.6675615	118.6745835
-14.105545	34.960735	117.817329	-9.831694	15.313104	117.288208	39.911369	-9.93679	114.08477	43.206135	41.895489	117.892197	41.558752	15.9793495	115.9884835	-61.22214	14.6468585	118.5879325
-12.893513	35.606064	118.080124	-9.748788	15.357921	117.381134	40.115116	-9.846773	114.215019	43.431923	42.017532	118.461624	41.7735195	16.0853795	116.3383215	-61.2710955	14.6304625	118.4239465
-11.684818	36.19767	118.299377	-9.650205	15.430758	117.472115	40.260334	-9.756046	114.294777	43.651833	42.156471	118.821442	41.9560835	16.2002125	116.5581095	-61.2564935	14.6613035	118.3861205
-10.46391	36.705925	118.415512	-9.528291	15.508868	117.538521	40.394028	-9.677926	114.294792	43.842789	42.297932	118.950142	42.1184085	16.310003	116.622467	-61.1749905	14.707733	118.454575
-9.23445	37.225204	118.492592	-9.388878	15.554237	117.592575	40.533016	-9.614663	114.270233	43.998623	42.466839	118.967911	42.2658195	16.426088	116.619072	-61.0435755	14.682386	118.566078
-7.38054	37.85603	118.752495	-9.222114	15.586439	117.547272	40.742889	-9.468885	113.973198	44.24284	42.733994	119.484398	42.4928645	16.6325545	116.728798	-60.9370925	14.5403235	118.365746
-6.198322	38.20771	119.219292	-9.154808	15.629083	117.531898	40.828556	-9.298872	113.586174	44.455383	42.972061	120.368866	42.6419695	16.8365945	116.97752	-60.9515855	14.4215715	118.086276
-5.0281	38.471531	119.960846	-9.143734	15.770142	117.454575	40.813927	-9.008302	112.944237	44.791451	43.150211	121.598816	42.802689	17.0709545	117.2715265	-61.090157	14.4693295	117.6376235
-3.422897	38.524273	120.639595	-9.233315	16.102396	117.391312	40.767979	-8.564879	112.268806	45.123123	43.306999	122.916962	42.945551	17.37106	117.592884	-61.412181	14.833732	117.18974
-2.330857	38.650547	121.588623	-9.36021	16.703144	117.570412	41.135262	-8.066189	111.825607	45.313759	43.590908	124.171768	43.2245105	17.7623595	117.9986875	-61.9449305	15.6439285	117.1421365
-1.175588	38.739525	122.356499	-9.450791	17.390827	117.878532	41.363819	-7.261503	111.735596	45.842094	43.814857	125.221275	43.6029565	18.276677	118.4784355	-62.5045385	16.504977	117.2786285
-0.03553	38.658852	122.782539	-9.517147	17.938215	118.196548	41.085014	-6.71557	112.209412	45.817722	44.153069	125.999413	43.451368	18.7187495	119.1044125	-62.485662	17.1576805	117.2886835
1.627455	38.263424	122.721268	-9.623223	18.357456	118.652512	41.467644	-6.733518	112.970078	45.732582	44.41634	126.232849	43.600113	18.841411	119.6014635	-62.846559	17.873501	117.7035605
2.748805	37.789547	122.425583	-9.546218	18.182377	118.964745	41.617638	-7.009201	114.061584	45.712116	44.469364	126.025963	43.664877	18.7300815	120.0437735	-62.757313	17.6346725	117.8857165
3.874707	37.114872	122.208298	-9.532521	17.961607	119.302223	41.55349	-7.35131	115.752174	45.271744	44.530033	126.049873	43.412617	18.5893615	120.9010235	-62.477659	17.3338525	117.7034225
4.943751	36.259384	122.217407	-9.420307	17.537516	119.737312	41.815887	-7.782795	116.667435	45.387798	44.378693	125.924591	43.6018425	18.297949	121.296013	-62.4424565	16.777083	118.178611
5.952259	35.348385	122.301056	-9.363244	17.274874	120.196411	42.077129	-8.252664	117.697227	45.55938	44.243996	125.937271	43.8182545	17.995666	121.817249	-62.5447425	16.554082	118.575573
6.558219	34.531437	122.570969	-9.34133	17.14793	120.581329	42.280148	-8.562067	118.458321	45.69812	44.198479	126.064346	43.989134	17.818206	122.2613335	-62.671794	16.477654	118.9013245
7.913185	33.29604	122.608864	-9.393718	17.168751	120.876823	42.420723	-8.771297	119.053635	45.809319	44.216984	126.215027	44.115021	17.7228435	122.634331	-62.902457	16.6146585	119.119315
9.101522	31.694199	122.844223	-9.545468	17.353548	121.099365	42.479908	-8.932588	119.465385	45.845104	44.290012	126.703987	44.162506	17.678712	123.084686	-63.253442	17.028384	119.114044
9.931585	30.553658	122.872902	-9.621312	17.406567	121.103668	42.44186	-8.930964	119.533333	45.790134	44.280518	126.895943	44.115997	17.674777	123.214638	-63.358621	17.138357	118.992698
10.676063	29.36759	122.831406	-9.740416	17.482187	121.147743	42.327072	-8.921526	119.476746	45.684032	44.277328	126.922455	44.005552	17.677901	123.1996005	-63.486384	17.286473	119.0958855
11.296914	28.128397	122.792091	-9.856008	17.573265	121.169006	42.245453	-8.9407	119.496956	45.591125	44.282978	126.860466	43.918289	17.671139	123.178711	-63.630305	17.475391	119.159301
11.729493	26.942739	122.678986	-9.863452	17.631924	121.20488	42.165413	-8.885929	119.627419	45.527794	44.296993	126.679192	43.8466035	17.705532	123.1533055	-63.5735075	17.558316	119.2564545
12.295743	25.617653	122.621834	-9.951175	17.662872	121.319344	42.111553	-8.882463	119.8722	45.441605	44.322468	126.463867	43.776579	17.7200025	123.1680335	-63.678929	17.6057415	119.4706545
12.836332	24.205143	122.569572	-10.022406	17.632631	121.464073	42.192394	-8.984748	120.147995	45.385284	44.258991	126.243996	43.788839	17.6371215	123.1959955	-63.833651	17.6281405	119.7321505
13.60568	22.017057	122.588753	-9.868607	17.403101	121.50309	42.22176	-9.106835	120.559181	45.352467	44.189987	126.011482	43.7871135	17.541576	123.2853315	-63.5243275	17.264626	119.7208485
14.08581	20.569839	122.458527	-9.834394	17.352367	121.504608	42.297207	-9.203701	120.837257	45.298546	44.141762	125.814529	43.7978765	17.4690305	123.325893	-63.4666645	17.2357035	119.683323
14.518587	19.069071	122.35006	-9.919063	17.393764	121.497978	42.276169	-9.13496	121.117912	45.237328	44.108677	125.53495	43.7567485	17.4868585	123.326431	-63.5948745	17.3006695	119.669525
14.968636	17.593023	122.223511	-9.828096	17.329159	121.344078	42.238945	-9.070607	121.185745	45.605141	43.94706	125.134804	43.922043	17.4382265	123.1602745	-63.578235	17.2200915	119.5278815
15.356384	16.11898	122.054565	-9.925948	17.349735	121.312729	42.203373	-9.058718	121.205307	45.502129	43.888138	124.852921	43.852751	17.41471	123.029114	-63.704647	17.28476	119.596344
15.68644	14.590716	121.968269	-9.994498	17.35092	121.304611	42.091183	-8.956781	121.276138	45.350491	43.886436	124.592422	43.720837	17.4648275	122.93428	-63.709833	17.2370125	119.674942
15.970884	13.118619	121.966423	-10.031868	17.36812	121.334053	42.014256	-8.896939	121.45462	45.258858	43.907467	124.382034	43.636557	17.505264	122.918327	-63.700293	17.230976	119.749779
16.393644	10.897612	122.042641	-10.093665	17.43856	121.50309	41.975735	-8.826295	121.744598	45.107006	43.9491	123.851395	43.5413705	17.5614025	122.7979965	-63.7287005	17.3157175	120.2081835
16.666887	9.440535	122.170662	-10.116096	17.486353	121.624268	41.944271	-8.768247	121.977325	45.017509	43.963734	123.384796	43.48089	17.5977435	122.6810605	-63.713082	17.3749625	120.5674755
16.900431	8.02347	122.300957	-9.985143	17.383051	121.624138	41.959385	-8.76846	122.225655	44.924007	43.906124	122.897789	43.441696	17.568832	122.561722	-63.411982	17.19727	120.686554
17.115498	6.583284	122.379135	-9.971237	17.283016	121.613907	41.982887	-8.82499	122.457573	44.844822	43.824318	122.474602	43.4138545	17.499664	122.4660875	-63.3563285	17.066368	120.7617265
17.352314	5.166757	122.443153	-10.076951	17.181585	121.573532	41.737514	-8.712637	122.781387	44.759899	43.702183	122.11586	43.2487065	17.494773	122.4486235	-63.4026085	16.868397	120.6984405
17.52026	3.835614	122.490753	-10.078927	17.018276	121.416878	41.653702	-8.781965	122.947983	44.674175	43.535561	121.801308	43.1639385	17.376798	122.3746455	-63.3217925	16.659754	120.4591105
17.70813	2.536755	122.509888	-10.083587	16.860542	121.253273	41.610054	-8.929379	123.075089	44.601582	43.352936	121.498665	43.105818	17.2117785	122.286877	-63.272992	16.5093055	120.219669
17.904755	0.701131	122.506805	-10.167909	16.654921	121.02095	41.324139	-9.051155	123.179626	44.074825	43.16095	121.09079	42.699482	17.0548975	122.135208	-63.0353	16.2549445	119.906692
18.054993	-0.423022	122.402481	-10.08311	16.441345	120.761696	41.197617	-9.160549	123.084679	43.973579	42.935272	120.730652	42.585598	16.8873615	121.9076655	-62.751818	15.9953285	119.6157265
18.159254	-1.47418	122.201134	-10.22656	16.312502	120.596802	41.804844	-9.721553	122.608902	43.866669	42.68441	120.31369	42.8357565	16.4814285	121.461296	-63.2888765	16.1435755	119.732308
18.295094	-2.493177	121.959854	-10.215409	16.126759	120.335861	41.74052	-9.870476	122.327873	43.745342	42.374756	119.887161	42.742931	16.25214	121.107517	-63.173749	16.001378	119.564205
18.348635	-3.404533	121.62336	-10.06055	15.904442	119.981812	41.335361	-9.810682	122.153641	43.669464	42.101963	119.477501	42.5024125	16.1456405	120.815571	-62.6235125	15.6632435	119.148053
18.477118	-4.293853	121.373901	-10.196413	15.81552	119.790672	41.258991	-9.944285	121.883598	43.568428	41.858501	119.22393	42.4137095	15.957108	120.553764	-62.8065355	15.673932	119.02758
18.884668	-5.177947	121.098999	-10.209001	15.665182	119.601013	41.163132	-10.037339	121.756149	43.478893	41.631168	119.029236	42.3210125	15.7969145	120.3926925	-62.7390145	15.5334495	118.8093335
18.958782	-6.11426	121.179787	-10.319051	15.51791	119.475052	41.010712	-10.167453	121.926414	43.289143	41.381645	118.997597	42.1499275	15.607096	120.4620055	-62.7880295	15.428724	118.4880985
18.966663	-6.613071	121.391785	-10.290957	15.318521	119.41732	40.899281	-10.253033	122.234253	43.19426	41.186077	119.065689	42.0467705	15.466522	120.649971	-62.6286845	15.17052	118.184669
18.677505	-6.883489	121.799767	-10.393783	15.162849	119.41198	41.135849	-10.553745	122.456871	43.091564	41.003719	119.244705	42.1137065	15.224987	120.850788	-62.9012725	15.100711	117.973172
18.740347	-7.262324	122.003571	-10.620244	15.010958	119.450996	40.985245	-10.708615	122.775009	43.004082	40.826965	119.525574	41.9946635	15.059175	121.1502915	-63.2351515	14.962741	117.7517005
18.755617	-7.587872	122.166527	-10.769368	14.824186	119.400658	40.514473	-10.735008	123.123108	42.918579	40.604038	119.732903	41.716526	14.934515	121.4280055	-63.255262	14.713857	117.3733105
19.056576	-7.979652	122.014656	-10.878485	14.624025	119.247482	40.565281	-11.100713	123.103477	42.805969	40.396454	119.952026	41.685625	14.6478705	121.5277515	-63.442595	14.6001795	116.9672125
19.045998	-8.167643	121.8536	-11.047314	14.488747	119.062805	40.341942	-11.254205	123.093094	42.645161	40.243893	120.252518	41.4935515	14.494844	121.672806	-63.5881795	14.48265	116.452804
19.030615	-8.323569	121.445396	-11.391193	14.367373	118.754555	40.052803	-11.453382	122.870781	42.437481	40.148361	120.841743	41.245142	14.3474895	121.856262	-64.027528	14.3872565	115.652848
18.950567	-8.375681	121.09021	-11.513417	14.300182	118.508163	39.808102	-11.543279	122.5924	42.288975	40.107079	121.268372	41.0485385	14.2819	121.930386	-64.0753725	14.318464	115.08594
18.570721	-8.255847	120.868027	-11.701483	14.349273	118.349113	39.599712	-11.594395	122.260559	42.152576	40.066864	121.615456	40.876144	14.2362345	121.9380075	-64.27911	14.4623115	114.7602185
18.716366	-8.339466	120.454147	-11.856114	14.41461	118.191109	39.102825	-11.451715	122.143661	42.011887	40.053875	121.994141	40.557356	14.30108	122.068901	-64.269584	14.52814	114.313317
18.505138	-8.315857	120.239365	-11.98802	14.402339	118.072723	38.946457	-11.505912	121.937927	42.308704	39.828346	122.101906	40.6275805	14.161217	122.0199165	-64.6036205	14.643461	114.1255295
18.260223	-8.327678	120.039192	-12.0522	14.3117	118.015251	38.809441	-11.603073	121.715797	41.671181	39.922882	122.474335	40.240311	14.1599045	122.095066	-64.344711	14.4634955	113.935436
17.74464	-8.288143	119.991562	-12.20939	14.194902	118.064842	38.695496	-11.775134	121.501648	42.036774	39.524776	122.328255	40.366135	13.874821	121.9149515	-64.784915	14.514983	114.2147325
17.227308	-8.403486	119.963203	-12.251669	13.944444	118.157784	38.5504	-12.13588	121.425354	41.965267	39.129055	122.355972	40.2578335	13.4965875	121.890663	-64.7611715	14.3923005	114.424905
17.20923	-8.705295	119.826057	-12.304725	13.788983	118.276321	38.469646	-12.407638	121.488892	41.968601	38.841721	122.427521	40.2191235	13.2170415	121.9582065	-64.8285735	14.3609245	114.5944355
16.793018	-8.859882	119.910706	-12.276186	13.562818	118.318901	38.400078	-12.705755	121.586563	41.94582	38.583279	122.553574	40.172949	12.938762	122.0700685	-64.725321	14.186874	114.5677335
16.32423	-8.988393	120.015083	-12.342685	13.371936	118.410995	38.318668	-12.931781	121.723961	41.918053	38.345215	122.646759	40.1183605	12.706717	122.18536	-64.8037305	14.037155	114.63663
15.810355	-9.176686	119.976494	-12.415112	13.20751	118.445396	38.244038	-13.102844	121.730057	41.882305	38.15863	122.783447	40.0631715	12.527893	122.256752	-64.8933955	13.887127	114.63404
15.260599	-9.354055	119.76384	-12.510951	13.106831	118.420013	38.143383	-13.233349	121.56813	41.8228	38.039787	122.965065	39.9830915	12.403219	122.2665975	-65.0049935	13.810443	114.5734285
14.344722	-9.401152	119.536713	-12.611818	13.081513	118.332146	38.009682	-13.320989	121.231819	41.791176	37.95792	123.130463	39.900429	12.3184655	122.181141	-65.124065	13.8445605	114.483151
13.223621	-9.557899	118.936668	-12.739527	13.189803	118.130219	37.827148	-13.311013	120.601273	41.735695	37.962917	123.206017	39.7814215	12.325952	121.903645	-65.2604755	14.053654	114.356793
12.500535	-9.831297	118.560944	-12.871766	13.298568	118.07177	37.763214	-13.282726	120.20298	41.624062	37.966396	123.04306	39.693638	12.341835	121.62302	-65.43717	14.255301	114.52052
11.76325	-10.067587	118.332657	-12.89084	13.288612	117.993309	37.738373	-13.321175	119.902107	41.468681	37.909752	122.691032	39.603527	12.2942885	121.2965695	-65.385207	14.2829355	114.6900485
11.028396	-10.247061	118.295052	-12.847276	13.117965	117.988037	37.750774	-13.479799	119.757164	40.851856	37.940285	122.329987	39.301315	12.230243	121.0435755	-64.995867	14.005687	114.9324985
10.200083	-10.449883	118.346962	-12.765841	12.826009	117.981888	37.826176	-13.798493	119.748779	41.200966	37.42347	121.592209	39.513571	11.8124885	120.670494	-65.045253	13.8395295	115.293282
9.339553	-10.679543	118.496452	-12.646545	12.427789	117.988144	37.913464	-14.198271	119.88063	40.579224	37.259983	121.402786	39.246344	11.530856	120.641708	-64.539434	13.324722	115.33458
8.461538	-10.877067	118.672607	-12.366088	11.927282	117.908058	38.017471	-14.651026	120.054222	40.664864	36.809444	120.992233	39.3411675	11.079209	120.5232275	-64.0733435	12.775355	115.2928885
7.222865	-11.283361	118.761215	-12.298153	11.458599	117.953232	38.092209	-15.269863	120.232773	41.267166	35.998463	120.256958	39.6796875	10.3643	120.2448655	-64.2759935	12.552898	115.6615985
6.321709	-11.453331	118.713989	-12.229495	11.234348	117.91066	38.064346	-15.558611	120.267441	41.298679	35.654667	120.034744	39.6815125	10.048028	120.1510925	-64.1405025	12.420668	115.6702275
5.351495	-11.552574	118.510612	-12.235926	11.059571	117.832336	37.998055	-15.772478	120.137489	41.305313	35.429043	120.030342	39.651684	9.8282825	120.0839155	-64.123536	12.2908595	115.5807565
4.345222	-11.567648	118.124977	-12.277668	10.960749	117.713318	37.90197	-15.903616	119.773125	41.31839	35.302456	120.21666	39.61018	9.69942	119.9948925	-64.165516	12.222078	115.4317435
3.374643	-11.618777	117.557823	-12.361979	10.998624	117.5709	37.760525	-15.900385	119.280609	41.290028	35.279144	120.481026	39.5252765	9.6893795	119.8808175	-64.2492345	12.3078685	115.2609825
2.400955	-11.610421	117.00853	-12.426787	11.124471	117.417168	37.610138	-15.781137	118.74176	41.23893	35.348667	120.75013	39.424534	9.783765	119.745945	-64.278108	12.465177	115.088391
1.387465	-11.610914	116.470932	-12.600173	11.395262	117.372726	37.508911	-15.582236	118.218315	41.153805	35.462498	121.048141	39.331358	9.940131	119.633228	-64.531704	12.850393	115.112224
-0.21146	-11.64893	115.910851	-12.67865	11.755024	117.254242	37.444515	-15.274707	117.663956	41.040703	35.695648	121.337914	39.242609	10.2104705	119.500935	-64.599909	13.2995775	115.007549
-1.260968	-11.769314	115.697571	-12.626839	11.826431	117.151245	37.457226	-15.163715	117.456261	40.958687	35.770859	121.328209	39.2079565	10.303572	119.392235	-64.4616345	13.34929	114.910255
-2.296008	-11.903745	115.575493	-12.590191	11.804423	117.040291	37.495377	-15.202432	117.358253	40.948528	35.730064	121.163559	39.2219525	10.263816	119.260906	-64.4023345	13.34503	114.819676
-3.351794	-12.090768	115.509048	-12.562039	11.668397	116.934029	37.56366	-15.342699	117.316139	40.94894	35.587902	120.906578	39.2563	10.1226015	119.1113585	-64.380378	13.2141925	114.7566995
-4.482313	-12.354236	115.585518	-12.483567	11.467808	116.803535	37.649414	-15.519778	117.356789	40.926422	35.43306	120.474884	39.287918	9.956641	118.9158365	-64.255052	12.978975	114.6912335
-5.537596	-12.678928	115.830765	-12.33888	11.196725	116.708527	37.723572	-15.724358	117.451004	40.912502	35.222126	119.836929	39.318037	9.748884	118.6439665	-63.995797	12.644566	114.7730875
-6.602248	-12.995913	116.268066	-12.286466	10.979177	116.768303	37.796017	-15.958659	117.669144	40.806236	34.997341	119.149063	39.3011265	9.519341	118.4091035	-63.8740585	12.439013	115.1275025
-8.179227	-13.514911	116.907753	-12.166543	10.499826	116.906204	37.930367	-16.398041	118.18148	40.727325	34.530098	118.166306	39.328846	9.0660285	118.173893	-63.661932	11.9336235	115.638515
-9.260276	-13.823154	117.111877	-12.07585	10.15706	116.930664	38.008884	-16.706953	118.381264	40.744621	34.234619	117.874054	39.3767525	8.763833	118.127659	-63.5284525	11.550287	115.733669
-10.305554	-14.101365	117.050949	-11.907894	9.789108	116.859398	38.060719	-16.959461	118.360641	40.836548	34.032745	117.771652	39.4486335	8.536642	118.0661465	-63.2644215	11.041574	115.6526495
-11.316152	-14.353108	116.805443	-11.89126	9.673141	116.83046	38.086994	-17.073771	118.116547	40.93412	33.89941	117.728577	39.510557	8.4128195	117.922562	-63.293077	10.9334625	115.738358
-12.421538	-14.483437	116.590355	-11.765023	9.680369	116.716278	38.116837	-17.032104	117.793724	41.021534	33.932442	117.698135	39.5691855	8.450169	117.7459295	-63.0992315	10.910569	115.6866265
-13.531683	-14.517954	116.482071	-11.747293	9.869979	116.728249	38.182018	-16.880783	117.519188	41.077251	34.045753	117.619408	39.6296345	8.582485	117.569298	-63.1242205	11.157473	115.8872
-14.550688	-14.544888	116.456841	-11.651504	10.004345	116.768555	38.288315	-16.726089	117.288651	41.082321	34.194473	117.51239	39.685318	8.734192	117.4005205	-62.988326	11.274498	116.1365895
-16.116364	-14.625009	116.561913	-11.457888	10.02302	116.838135	38.47784	-16.596758	117.084732	41.115089	34.290539	117.247704	39.7964645	8.8468905	117.166218	-62.7122405	11.1991495	116.510052
-17.121239	-14.686378	116.867783	-11.321177	9.885941	116.95182	38.623844	-16.607174	117.008881	41.14949	34.274158	116.904343	39.886667	8.833492	116.956612	-62.529021	10.93839	116.947028
-18.05295	-14.728673	117.297913	-11.182566	9.746085	117.100731	38.785027	-16.70677	116.951118	41.1633	34.164177	116.456375	39.9741635	8.7287035	116.7037465	-62.3392955	10.7634665	117.4977155
-18.975595	-14.777396	117.738411	-11.09982	9.6013	117.251839	38.926125	-16.849419	116.948631	41.180878	34.011604	115.782997	40.0535015	8.5810925	116.365814	-62.2531415	10.6215075	118.137864
-19.916704	-14.732565	118.247856	-10.972566	9.423857	117.267845	39.038425	-17.013235	116.863235	41.167183	33.765816	114.833138	40.102804	8.3762905	115.8481865	-62.047936	10.4714235	118.6875035
-20.823109	-14.610033	118.735634	-10.80176	9.204978	117.126297	39.076344	-17.220037	116.712128	40.607742	33.665089	113.893059	39.842043	8.222526	115.3025935	-61.445563	10.18743	118.9500005
-21.573376	-14.505778	119.053986	-10.760602	8.989162	116.906418	39.065189	-17.388075	116.554024	40.471581	33.282608	112.614189	39.768385	7.9472665	114.5841065	-61.289589	10.0310575	119.2287295
-22.74394	-14.232996	118.997971	-10.733385	8.588906	116.341339	39.040245	-17.665497	116.059792	40.218803	32.82951	110.962143	39.629524	7.5820065	113.5109675	-61.096294	9.5958055	119.1717105
-23.573895	-13.937238	118.644966	-10.710497	8.289016	115.850517	38.978844	-17.862875	115.591026	40.082912	32.649853	110.239815	39.530878	7.393489	112.9154205	-60.951872	9.184543	118.7856135
-24.306818	-13.553037	118.15107	-10.711028	8.07202	115.423492	38.939209	-18.005409	115.105522	40.094208	32.519901	109.666809	39.5167085	7.257246	112.3861655	-60.9387645	8.886794	118.4608185
-24.923418	-13.139931	117.607582	-10.719459	7.983868	115.021935	38.903522	-18.042658	114.581024	40.121822	32.551182	109.401382	39.512672	7.254262	111.991203	-60.95159	8.713474	118.052667
-25.517002	-12.59493	117.085663	-10.704374	8.005836	114.712563	38.909111	-17.98012	114.077675	40.141808	32.719208	109.373978	39.5254595	7.369544	111.7258265	-60.9342075	8.642128	117.6992995
-26.102198	-11.930266	116.696289	-10.650136	8.116594	114.530991	38.964008	-17.829752	113.645508	40.249569	32.926155	109.406921	39.6067885	7.5482015	111.5262145	-60.9070605	8.6849865	117.5357675
-26.652447	-11.178838	116.393913	-10.576675	8.263978	114.411736	39.064014	-17.637768	113.26947	40.408493	33.184452	109.481918	39.7362535	7.773342	111.375694	-60.8896035	8.754614	117.447778
-27.068487	-10.115246	115.943619	-10.394666	8.473383	114.282845	39.280933	-17.335064	112.819962	40.659367	33.568722	109.675148	39.97015	8.116829	111.247555	-60.759482	8.829937	117.318135
-27.569279	-9.060104	115.815674	-10.251472	8.57284	114.228081	39.439381	-17.163807	112.604759	40.893051	33.65519	109.666183	40.166216	8.2456915	111.135471	-60.66916	8.8999885	117.320691
-27.863562	-8.122217	115.649071	-10.135189	8.652957	114.178047	39.549332	-17.072252	112.406067	41.091068	33.667503	109.510017	40.3202	8.2976255	110.958042	-60.590578	9.0082885	117.398052
-28.14588	-7.131676	115.596771	-10.029355	8.666335	114.11071	39.643314	-17.045902	112.222458	41.200428	33.686489	109.416435	40.421871	8.3202935	110.8194465	-60.480581	9.0123765	117.4019735
-28.385296	-6.052506	115.522781	-9.908831	8.670262	114.055992	39.742359	-17.057518	112.165466	41.287712	33.747501	109.374237	40.5150355	8.3449915	110.7698515	-60.3326975	8.9955325	117.3421325
-28.476843	-5.032773	115.464188	-9.815888	8.649106	114.027786	39.8591	-17.088198	112.187492	41.404209	33.727238	109.251114	40.6316545	8.31952	110.719303	-60.2634305	8.978692	117.336269
-28.613588	-3.897073	115.334	-9.723731	8.605299	113.954224	39.95332	-17.153418	112.19146	41.522911	33.664982	109.044304	40.7381155	8.255782	110.617882	-60.1855775	8.954816	117.290566
-28.658474	-2.11852	114.790741	-9.584517	8.46037	113.644836	40.065823	-17.273882	111.945152	41.669216	33.631794	108.864616	40.8675195	8.178956	110.404884	-60.0365535	8.741784	116.884788
-28.680845	-0.971443	114.030602	-9.506585	8.346375	113.216309	40.144466	-17.258183	111.480988	41.780746	33.717915	108.927956	40.962606	8.229866	110.204472	-59.975776	8.462884	116.228146
-28.657011	0.318671	112.9711	-9.456343	8.358755	112.579773	40.203686	-17.095749	110.797211	41.903366	33.944275	109.231628	41.053526	8.424263	110.0144195	-59.966212	8.293247	115.1451265
-28.59016	1.685752	111.883842	-9.438567	8.579926	111.872391	40.248669	-16.76882	110.035637	42.047108	34.269325	109.516907	41.1478885	8.7502525	109.776272	-60.0250225	8.4095995	113.96851
-28.540384	3.108847	110.864464	-9.385408	9.000867	111.144897	40.288586	-16.329735	109.293839	42.241432	34.650017	109.595695	41.265009	9.160141	109.444767	-60.035825	8.841593	112.845027
-28.442484	4.562382	109.826218	-9.290593	9.477991	110.382446	40.383484	-15.865916	108.648422	42.433418	35.11179	109.695961	41.408451	9.622937	109.1721915	-59.989637	9.333045	111.5927005
-28.35111	5.977962	108.873749	-9.185166	9.887415	109.648872	40.537228	-15.423799	108.030609	42.627682	35.513119	109.687424	41.582455	10.04466	108.8590165	-59.952787	9.73017	110.4387275
-28.122408	8.054124	107.916054	-8.940582	10.354775	108.786224	40.803032	-14.897264	107.28952	42.872482	36.006817	109.577538	41.837757	10.5547765	108.433529	-59.718921	10.1547735	109.138919
-27.983498	9.305034	107.542358	-8.73641	10.526798	108.435646	41.008549	-14.698401	107.00531	43.072586	36.209824	109.41243	42.0405675	10.7557115	108.20887	-59.5133875	10.2978845	108.662422
-27.793774	10.556163	107.304832	-8.565351	10.602996	108.168388	41.188667	-14.593708	106.833252	43.25539	36.340725	109.249092	42.2220285	10.8735085	108.041172	-59.3527305	10.3324835	108.295604
-27.698034	11.65993	107.16674	-8.384222	10.633858	107.991966	41.368286	-14.546941	106.678268	43.389938	36.421223	109.115509	42.379112	10.937141	107.8968885	-59.147556	10.330575	108.0870435
-27.55776	12.782031	107.058945	-8.243707	10.61749	107.861412	41.501171	-14.490183	106.580414	43.488468	36.454781	108.975266	42.4948195	10.982299	107.77784	-58.9822335	10.252681	107.944984
-27.460035	13.806033	107.020187	-8.110504	10.616134	107.780731	41.609528	-14.462633	106.565132	43.585636	36.507572	108.917633	42.597582	11.0224695	107.7413825	-58.81859	10.2097985	107.8200795
-27.306074	14.873173	106.985428	-7.98911	10.647512	107.724442	41.674656	-14.450603	106.573196	43.684422	36.530651	108.926392	42.679539	11.040024	107.749794	-58.657759	10.255	107.69909
-27.232738	16.446079	107.105759	-7.772718	10.704477	107.726357	41.764072	-14.495061	106.548714	43.918602	36.504868	108.896805	42.841337	11.0049035	107.7227595	-58.386773	10.4040505	107.7299545
-27.00873	17.393116	107.118523	-7.645819	10.690676	107.704483	41.817459	-14.579012	106.46167	44.098316	36.479069	108.868919	42.9578875	10.9500285	107.6652945	-58.2495255	10.4313235	107.7436715
-26.87752	18.268503	107.193443	-7.543188	10.661882	107.684174	41.879951	-14.663532	106.263687	44.212097	36.426014	108.683334	43.046024	10.881241	107.4735105	-58.1324	10.442523	107.8948375
-26.761467	19.12298	107.374039	-7.476563	10.649492	107.696213	41.866653	-14.73349	105.942307	44.253059	36.305428	108.191681	43.059856	10.785969	107.066994	-58.012982	10.513015	108.325432
-26.652626	19.964956	107.600037	-7.443539	10.616094	107.719383	41.763844	-14.800027	105.541466	44.203194	36.16177	107.583641	42.983519	10.6808715	106.5625535	-57.870597	10.5513165	108.8762125
-26.482157	20.816711	107.885384	-7.427895	10.535206	107.787659	41.622063	-14.831745	105.179321	44.057842	36.015598	106.947838	42.8399525	10.5919265	106.0635795	-57.6957425	10.4784855	109.5117385
-26.329159	21.629684	108.298721	-7.441208	10.515106	107.979034	41.496964	-14.905906	104.872643	43.854298	35.871296	106.285416	42.675631	10.482695	105.5790295	-57.558047	10.547517	110.3790385
-26.09177	22.774597	108.904663	-7.47816	10.452269	108.370247	41.269234	-15.065948	104.704788	43.527737	35.691826	105.531189	42.3984855	10.312939	105.1179885	-57.3548055	10.591599	111.6225055
-25.83799	23.530388	109.216537	-7.528995	10.403266	108.629402	41.129868	-15.215105	104.686966	43.339756	35.540794	105.232689	42.234812	10.1628445	104.9598275	-57.292802	10.6436875	112.2989765
-25.582943	24.289762	109.419334	-7.600128	10.29857	108.798508	40.992645	-15.331737	104.672829	43.191631	35.431099	105.02597	42.092138	10.049681	104.8493995	-57.292394	10.547459	112.7476165
-25.182283	25.11186	109.553596	-7.644596	10.246296	108.868919	40.874794	-15.39753	104.558929	43.060459	35.366337	104.933205	41.9676265	9.9844035	104.746067	-57.2568185	10.5081885	112.991771
-24.790024	25.88023	109.653351	-7.647089	10.236068	108.904968	40.804779	-15.408889	104.381958	42.969383	35.354244	104.871727	41.887081	9.9726775	104.6268425	-57.181259	10.4994585	113.1830935
-24.350584	26.662085	109.76709	-7.608737	10.286851	108.924698	40.756924	-15.361604	104.192459	42.964382	34.910923	104.866623	41.860653	9.7746595	104.529541	-57.078127	10.7990425	113.319855
-23.839878	27.479788	109.812569	-7.555525	10.396843	108.912643	40.777939	-15.284308	103.956009	42.963417	35.041122	104.918823	41.870678	9.878407	104.437416	-56.981728	10.915279	113.38787
-22.997955	28.784952	109.885788	-7.526312	10.59421	108.808884	40.792206	-14.99549	103.576302	42.952518	35.889332	105.051765	41.872362	10.446921	104.3140335	-56.924986	10.741499	113.3037345
-22.196676	29.566807	109.777451	-7.611889	10.705105	108.614029	40.783546	-14.723238	103.233124	42.898174	36.190788	105.419373	41.84086	10.733775	104.3262485	-57.064638	10.676435	112.9018095
-21.546919	30.365446	109.74263	-7.740969	10.853668	108.407677	40.735733	-14.412639	102.896103	42.798786	36.49741	105.840363	41.7672595	11.0423855	104.368233	-57.2491975	10.6649505	112.447121
-20.886341	31.14616	109.629295	-7.937032	11.058585	108.17511	40.61628	-14.074625	102.649979	42.68029	36.831936	106.224335	41.648285	11.3786555	104.437157	-57.522349	10.7385145	111.913063
-20.151394	32.012066	109.500526	-8.154772	11.349721	107.958138	40.480427	-13.770514	102.532814	42.557346	37.145512	106.58934	41.5188865	11.687499	104.561077	-57.8284305	11.011943	111.355199
-19.239111	32.736813	109.289864	-8.40505	11.58284	107.749687	40.317932	-13.499568	102.531387	42.406742	37.442265	106.996605	41.362337	11.9713485	104.763996	-58.172437	11.1943315	110.735378
-18.430603	33.476196	109.141968	-8.651233	11.799071	107.561539	40.179844	-13.269893	102.57518	42.221844	37.679672	107.544876	41.200844	12.2048895	105.060028	-58.50331	11.3932525	110.06305
-17.028376	34.417377	109.062454	-9.018879	12.019884	107.411301	39.960133	-13.007686	102.727188	42.091324	37.957699	108.313141	41.0257285	12.4750065	105.5201645	-59.0634865	11.5647615	109.3024375
-16.067142	34.986862	109.151863	-9.239249	12.150167	107.381912	39.793274	-12.866158	102.823349	41.99617	38.13932	108.774246	40.894722	12.636581	105.7987975	-59.37322	11.663753	108.9650265
-15.064128	35.457794	109.255661	-9.434207	12.264278	107.454086	39.628376	-12.752821	102.939972	41.896294	38.246403	109.200645	40.762335	12.746791	106.0703085	-59.630749	11.781765	108.8378635
-14.010363	35.885483	109.478966	-9.602886	12.371435	107.591721	39.493519	-12.651208	103.102386	41.817856	38.361156	109.606934	40.6556875	12.854974	106.35466	-59.8614595	11.887896	108.828782
-12.951784	36.263432	109.723785	-9.764817	12.4869	107.758118	39.373188	-12.589814	103.301254	41.741463	38.475399	109.98999	40.5573255	12.9427925	106.645622	-60.0869595	12.0310075	108.870614
-11.858098	36.566639	109.851624	-9.943276	12.546724	107.854416	39.245163	-12.555835	103.485573	41.643585	38.570629	110.395836	40.444374	13.007397	106.9407045	-60.330926	12.086051	108.7681275
-10.785528	36.839157	109.843658	-10.096426	12.687591	107.818459	39.123451	-12.50241	103.711906	41.607468	38.699791	110.781776	40.3654595	13.0986905	107.246841	-60.5583115	12.2764915	108.390077
-9.067373	37.150581	109.716812	-10.302862	12.907804	107.609436	38.990761	-12.366035	103.963074	41.557632	38.948849	111.342148	40.2741965	13.291407	107.652611	-60.8799205	12.524201	107.566261
-7.94156	37.229015	109.554031	-10.472285	13.116093	107.392349	38.891663	-12.21832	104.142105	41.499249	39.135357	111.747505	40.195456	13.4585185	107.944805	-61.140026	12.7736675	106.839893
-6.815998	37.328102	109.395409	-10.584159	13.282166	107.137527	38.868675	-12.097194	104.367538	41.442192	39.331287	112.242218	40.1554335	13.6170465	108.304878	-61.3237515	12.9472855	105.970176
-5.667331	37.295666	109.228622	-10.710558	13.520082	106.885567	38.85841	-11.968468	104.672981	41.432865	39.54208	112.662903	40.1456375	13.786806	108.667942	-61.5667535	13.253358	105.103192
-4.567579	37.175301	109.088387	-10.825902	13.693892	106.651665	38.840557	-11.842252	105.020615	41.401901	39.737385	113.078964	40.121229	13.9475665	109.0497895	-61.773033	13.4402175	104.2535405
-3.491524	37.06382	108.966003	-10.959897	13.863619	106.480431	38.807209	-11.738257	105.382935	41.359673	39.890018	113.446716	40.083441	14.0758805	109.4148255	-62.003235	13.6513575	103.5460365
-2.443001	36.779945	108.925888	-11.11727	14.042433	106.425354	38.768177	-11.659475	105.810204	41.315182	40.067047	113.779922	40.0416795	14.203786	109.795063	-62.2762195	13.88108	103.055645
-0.98636	36.235386	109.072472	-11.349774	14.259868	106.493271	38.636501	-11.512727	106.499458	41.241756	40.28981	114.335571	39.9391285	14.3885415	110.4175145	-62.6386765	14.1311945	102.5690275
-0.039973	35.829803	109.277534	-11.506867	14.412342	106.665039	38.573681	-11.44349	106.89193	41.176086	40.414303	114.662682	39.8748835	14.4854065	110.777306	-62.8886175	14.3392775	102.552772
0.830653	35.310249	109.500862	-11.644157	14.542334	106.903793	38.49535	-11.338818	107.263634	41.155918	40.526409	114.962746	39.825634	14.5937955	111.11319	-63.113948	14.4908725	102.694396
1.702745	34.789032	109.755516	-11.716722	14.737795	107.199326	38.443855	-11.225368	107.597244	41.157108	40.66164	115.215424	39.8004815	14.718136	111.406334	-63.2339255	14.757454	102.992318
2.499055	34.172676	109.98156	-11.803518	14.97301	107.557251	38.363972	-11.096101	107.912659	41.176777	40.807861	115.383316	39.7703745	14.85588	111.6479875	-63.3774105	15.09014	103.4665145
3.341029	33.558144	110.215584	-11.81191	15.185528	107.978569	38.342567	-11.00256	108.208954	41.198494	40.913116	115.498718	39.7705305	14.955278	111.853836	-63.3943505	15.415778	104.103302
4.105376	32.808304	110.476814	-11.860074	15.413998	108.444405	38.271099	-10.856683	108.550072	41.208946	40.960293	115.591011	39.7400225	15.051805	112.0705415	-63.4601705	15.776191	104.8182685
5.133794	31.669676	111.033058	-11.968238	15.70411	109.291351	38.196648	-10.777592	109.201859	41.225986	41.096066	115.821968	39.711317	15.159237	112.5119135	-63.647793	16.248983	106.0707885
5.82645	30.818516	111.446701	-12.08489	15.873713	109.865555	38.126312	-10.733139	109.710503	41.196213	41.190811	116.109406	39.6612625	15.228836	112.9099545	-63.8310425	16.51859	106.8211555
6.44741	29.920444	111.821831	-12.239441	16.079895	110.449013	38.036121	-10.685961	110.289749	41.148846	41.288689	116.339424	39.5924835	15.301364	113.3145865	-64.0713655	16.858426	107.5834395
7.031146	29.028589	112.201355	-12.398476	16.290361	111.02903	37.91161	-10.654846	110.919106	41.081219	41.417824	116.489876	39.4964145	15.381489	113.704491	-64.2933665	17.199233	108.353569
7.585949	28.082228	112.53653	-12.567212	16.475946	111.578979	37.764366	-10.625315	111.563911	41.011684	41.50132	116.565254	39.388025	15.4380025	114.0645825	-64.522449	17.5138895	109.0933755
8.158632	27.12466	112.819633	-12.71884	16.635511	112.087944	37.620209	-10.629515	112.230453	40.942955	41.545364	116.636787	39.281582	15.4579245	114.43362	-64.719262	17.8130975	109.742268
8.721118	26.116833	113.163887	-12.872073	16.698404	112.51178	37.466434	-10.629134	112.79892	40.85928	41.571339	116.763474	39.162857	15.4711025	114.781197	-64.907003	17.9257055	110.242363
9.511845	24.64002	113.565872	-13.085532	16.74214	113.024834	37.341537	-10.670783	113.51503	40.718483	41.650562	116.949059	39.03001	15.4898895	115.2320445	-65.201074	17.9943905	110.8176235
10.062595	23.706743	113.726303	-13.199798	16.798929	113.311592	37.278347	-10.642148	113.93483	40.624203	41.712475	116.932205	38.951275	15.5351635	115.4335175	-65.350871	18.0626945	111.1896665
10.632513	22.7269	113.883255	-13.304201	16.902529	113.620995	37.234985	-10.608736	114.356613	40.553749	41.790165	116.863022	38.894367	15.5907145	115.6098175	-65.502769	18.2143435	111.6321725
11.190023	21.831846	114.108536	-13.25617	16.943106	113.91066	37.239529	-10.578373	114.784622	40.547798	41.846241	116.715363	38.8936635	15.633934	115.7499925	-65.4060035	18.252278	112.0713275
11.77462	20.961946	114.366821	-13.20588	17.010286	114.260315	37.308163	-10.530819	115.210213	40.56163	41.928329	116.603348	38.9348965	15.698755	115.9067805	-65.3466565	18.321817	112.6138495
12.370287	20.088364	114.583565	-13.170335	17.063015	114.576973	37.41922	-10.457457	115.655365	40.582291	42.033535	116.534492	39.0007555	15.788039	116.0949285	-65.3414255	18.337991	113.0590175
12.936107	19.284197	114.862595	-13.200477	17.101564	114.783516	37.534256	-10.317533	116.115341	40.592255	42.187344	116.607048	39.0632555	15.9349055	116.3611945	-65.4642095	18.2682225	113.2058375
13.721019	18.236298	115.262779	-13.258216	17.143845	114.940414	37.693584	-10.010454	116.773842	40.545578	42.514217	116.97924	39.119581	16.2518815	116.876541	-65.636013	18.0358085	113.004287
14.276261	17.621992	115.62796	-13.375147	17.21361	115.085075	37.715195	-9.705504	117.253128	40.502541	42.787369	117.457436	39.108868	16.5409325	117.355282	-65.859162	17.8862875	112.814868
14.792304	17.015327	116.149834	-13.511594	17.319063	115.405609	37.721695	-9.430859	117.842499	40.513664	43.049965	118.158127	39.1176795	16.809553	118.000313	-66.1408675	17.828573	112.810905
15.256308	16.491617	116.99321	-13.697383	17.487907	115.90905	37.698551	-9.229581	118.663956	40.580978	43.446075	119.1511	39.1397645	17.108247	118.907528	-66.5345305	17.867567	112.910572
15.653925	16.072485	117.963051	-13.77576	17.574928	116.377686	37.622192	-8.973115	119.521248	40.658791	43.843933	120.426987	39.1404915	17.435409	119.9741175	-66.6920115	17.714447	112.7812545
15.982206	15.705602	119.001411	-14.10815	17.773504	116.983711	37.5341	-8.793113	120.420204	41.145042	44.027149	121.493576	39.339571	17.617018	120.95689	-67.555871	17.92999	113.010532
16.311607	15.428266	119.936142	-14.316249	17.888973	117.466698	37.391697	-8.642214	121.201172	41.25589	44.343376	122.697937	39.3237935	17.850581	121.9495545	-67.9562915	17.927365	112.9838415
16.728111	14.79014	121.10585	-14.504354	18.045803	118.027588	37.160313	-8.374019	122.207008	41.277931	44.65976	124.325813	39.219122	18.1428705	123.2664105	-68.22783	17.9487355	112.7887655
16.901306	14.449623	121.844528	-14.806201	18.26371	118.587807	37.345486	-8.4513	122.679352	41.248695	44.822514	125.183105	39.2970905	18.185607	123.9312285	-68.9094925	18.341813	113.2443855
16.993891	14.159739	122.566879	-14.986308	18.412539	119.17543	36.502693	-7.899089	123.60479	41.258366	44.957047	125.918869	38.8805295	18.528979	124.7618295	-68.8531455	18.296099	113.5890305
17.023273	13.921885	123.297012	-15.069391	18.480381	119.775307	37.1395	-8.209187	123.972992	41.261967	45.116631	126.643501	39.2007335	18.453722	125.3082465	-69.3395155	18.50704	114.2423675
16.990887	13.710126	124.109909	-15.157623	18.518845	120.447983	37.136707	-8.135593	124.751137	41.315712	45.264149	127.402046	39.2262095	18.564278	126.0765915	-69.5414555	18.473412	114.8193745
16.883785	13.52457	124.990524	-15.222337	18.543636	121.17598	36.466587	-7.656017	125.919044	40.96674	45.531002	128.407059	38.7166635	18.9374925	127.1630515	-69.1613375	18.1497795	115.1889085
16.620169	13.35433	125.88427	-15.226669	18.457788	121.807732	36.445862	-7.587638	126.803444	41.065346	45.669441	129.281738	38.755604	19.0409015	128.042591	-69.208942	17.8746745	115.572873
16.284517	13.020782	126.928581	-15.260463	18.393465	122.643425	37.087776	-7.998709	127.612305	41.600494	45.721352	130.393463	39.344135	18.8613215	129.002884	-69.865061	17.9256085	116.283966
15.709157	12.918098	127.502655	-15.133266	18.280293	123.098198	36.976372	-7.949869	128.111023	41.657795	45.79895	131.001907	39.3170835	18.9245405	129.556465	-69.5836155	17.6360455	116.639931
15.042877	12.899444	127.874008	-15.260484	18.354912	123.608696	36.124916	-7.428341	128.706238	41.658794	45.891266	131.402084	38.891855	19.2314625	130.054161	-69.412823	17.4783615	117.163231
14.395937	12.832088	128.003311	-15.350388	18.476633	124.04686	36.773735	-7.76671	128.462204	41.248367	46.140995	131.783813	39.011051	19.1871425	130.1230085	-69.711827	17.7661235	117.9707115
13.55131	12.689543	127.973976	-15.426424	18.677919	124.474625	36.050926	-7.17981	128.660324	41.631966	46.116081	131.6689	38.841446	19.4681355	130.164612	-69.694294	17.8877025	118.784638
12.593529	12.614666	127.898239	-15.371096	18.777451	124.795601	36.067627	-7.024454	128.418091	41.597073	46.219727	131.633575	38.83235	19.5976365	130.025833	-69.574542	17.9572655	119.565369
11.660523	12.559279	127.771423	-15.359857	18.960356	125.135025	36.769913	-7.264375	127.808258	41.252823	46.490513	131.71843	39.011368	19.613069	129.763344	-69.731082	18.307643	120.506706
10.098394	12.524033	127.512703	-15.856192	19.561529	125.904404	36.791603	-6.952903	127.233635	41.296318	46.740002	131.723923	39.0439605	19.8935495	129.478779	-70.7563445	19.2295085	122.330029
8.913719	12.479937	127.38266	-15.557907	19.600451	126.10775	36.767914	-6.71174	126.727173	41.707813	46.793564	131.548843	39.2378635	20.040912	129.138008	-70.3536775	19.15999	123.077492
7.719445	12.420295	127.237785	-15.578667	19.825191	126.441208	36.692318	-6.398479	126.155006	41.312256	47.161819	131.656281	39.002287	20.38167	128.9056435	-70.159621	19.268712	123.9767725
6.025763	12.682597	127.315331	-15.650785	20.088139	126.733696	36.605244	-6.109091	125.536797	41.251499	47.331982	131.630539	38.9283715	20.6114455	128.583668	-70.2299415	19.5648325	124.883724
4.877221	12.4909	126.930725	-15.767379	20.333603	126.956192	35.810043	-5.408436	125.228622	41.148643	47.416531	131.615005	38.479343	21.0040475	128.4218135	-70.014101	19.6631585	125.4905705
3.511802	12.337826	126.752678	-15.871428	20.549839	127.069328	35.642296	-5.21691	124.689911	41.016693	47.45018	131.65361	38.3294945	21.116635	128.1717605	-70.0723505	19.983043	125.9668955
2.181286	12.183634	126.580833	-16.032345	20.687525	127.168167	35.463734	-5.089715	124.342003	41.260677	47.276543	131.541168	38.3622055	21.093414	127.9415855	-70.4268955	20.281636	126.3947485
0.090467	11.839466	126.31823	-15.995614	20.759289	127.153908	35.051117	-4.98792	123.967087	41.108166	47.196301	131.686096	38.0796415	21.1041905	127.8265915	-70.0708695	20.4143875	126.4812245
-1.379237	11.483517	126.304642	-16.12093	20.824896	127.294518	34.893257	-5.043182	123.956894	40.617371	47.266121	131.973557	37.755314	21.1114695	127.9652255	-69.997174	20.5383225	126.6238105
-2.750934	11.046376	126.403748	-16.218195	20.904629	127.492996	34.763119	-5.064558	124.086395	40.597145	47.222935	132.185257	37.680132	21.0791885	128.135826	-70.116522	20.7300695	126.850166
-4.173242	10.5451	126.471939	-16.412056	21.058434	127.80764	34.672756	-5.075903	124.352028	40.674206	47.202538	132.442993	37.673481	21.0633175	128.3975105	-70.497593	21.0535505	127.2177695
-5.622221	9.941727	126.588989	-16.425333	21.143856	128.018021	34.697849	-5.182016	124.642029	40.836285	47.16222	132.628601	37.767067	20.990102	128.635315	-70.617733	21.29761	127.400727
-6.952413	9.280402	126.663986	-16.359108	21.160643	128.200851	34.772087	-5.362257	124.866783	41.370537	46.928112	132.562469	38.071312	20.7829275	128.714626	-70.789528	21.5383585	127.687076
-8.416988	8.579026	126.671288	-16.260382	21.148287	128.316147	35.165924	-5.790835	125.089668	41.111713	46.925945	132.521774	38.1388185	20.567555	128.805721	-70.6595825	21.729019	127.826573
-10.614339	7.382187	126.75322	-16.122694	21.082266	128.421463	34.637295	-5.84083	125.108459	41.225121	46.742908	131.772339	37.931208	20.451039	128.440399	-70.176596	21.713493	128.402527
-12.175719	6.541827	126.81559	-16.191744	21.172983	128.431137	34.569847	-6.057455	125.234131	41.221275	46.632965	130.86084	37.895561	20.287755	128.0474855	-70.279049	22.058211	128.8147885
-13.674617	5.636599	127.011284	-15.66622	20.969572	128.211182	34.550518	-6.335007	125.403557	41.227123	46.388443	129.784836	37.8888205	20.026718	127.5941965	-69.2212605	21.912426	128.8281675
-15.093496	4.699912	127.301994	-15.463707	20.902065	128.070587	35.094158	-7.064892	125.277306	41.216286	46.018509	128.542206	38.155222	19.4768085	126.909756	-69.082636	22.3273215	129.231418
-16.472757	3.716462	127.6772	-15.447225	20.88298	128.026154	35.046246	-7.454682	125.600769	41.22718	45.705086	127.232086	38.136713	19.125202	126.4164275	-69.031163	22.640758	129.6358805
-17.83164	2.746826	128.099365	-15.257442	20.669615	127.892075	35.043327	-8.032561	125.863586	41.229351	45.077858	126.026176	38.136339	18.5226485	125.944881	-68.651223	22.8165815	129.839269
-19.250757	1.821152	128.513992	-15.085511	20.271883	127.783379	34.959	-8.677894	126.209572	41.236553	44.111408	124.833084	38.0977765	17.716757	125.521328	-68.2687985	22.827009	130.04543
-21.203899	0.429093	129.000961	-14.905533	19.531588	127.480659	34.694637	-9.644938	126.412514	41.103027	42.613388	122.980705	37.898832	16.484225	124.6966095	-67.709898	22.578951	130.2647085
-22.482521	-0.375314	129.257446	-14.868146	19.094545	127.181778	34.430809	-10.294913	126.387917	40.886574	41.509605	121.837975	37.6586915	15.607346	124.112946	-67.3949835	22.581744	130.25061
-23.730799	-1.051789	129.575577	-14.8268	18.733337	126.885368	34.21257	-10.881477	126.47184	40.776379	40.229908	120.409462	37.4944745	14.6742155	123.440651	-67.1480745	22.7924585	130.330085
-24.963781	-1.538114	129.97995	-14.813948	18.383415	126.615616	34.000145	-11.394837	126.640785	40.635365	39.352234	119.452141	37.317755	13.9786985	123.046463	-66.945651	22.7881315	130.184769
-25.822124	-2.21559	130.19339	-14.775414	17.990818	126.436981	33.667236	-11.837441	127.071617	40.534832	38.55838	118.947639	37.101034	13.3604695	123.009628	-66.651862	22.6211665	129.864334
-26.827452	-2.432799	130.410614	-14.699465	17.504309	126.381996	33.916382	-12.536971	127.386566	40.600906	37.823196	118.571129	37.258644	12.6431125	122.9788475	-66.657574	22.3655055	129.7851445
-27.798111	-2.665696	130.406754	-14.59059	17.047487	126.308609	33.927933	-13.072043	127.548615	40.758911	37.197102	118.437073	37.343422	12.0625295	122.992844	-66.524602	22.0324445	129.624374
-29.067633	-2.628497	130.185074	-14.368587	16.533838	126.08403	33.978958	-13.861181	127.287796	41.022644	36.497002	118.358383	37.500801	11.3179105	122.8230895	-66.237975	21.7497655	129.3449705
-29.854446	-2.44778	129.894638	-14.201103	16.307705	125.877998	34.05164	-14.252886	126.958908	41.206619	36.132473	118.177902	37.6291295	10.9397935	122.568405	-66.0313355	21.6756165	129.187591
-30.74007	-1.993957	129.669235	-14.025193	16.145096	125.653526	33.915878	-14.422228	126.698219	41.359695	35.853531	118.061424	37.6377865	10.7156515	122.3798215	-65.6881725	21.5745405	128.9272305
-31.443918	-1.484246	129.354523	-13.893704	15.957327	125.48233	34.003517	-14.735352	126.314835	41.499474	35.619923	117.945168	37.7514955	10.4422855	122.1300015	-65.5389035	21.4723685	128.8346585
-31.97246	-0.846019	129.033417	-13.784976	15.789875	125.353027	34.260204	-15.198135	125.788437	41.600357	35.357121	117.749092	37.9302805	10.079493	121.7687645	-65.5002325	21.500257	128.9372895
-32.573765	-0.074608	128.654846	-13.710698	15.613423	125.206924	34.263184	-15.496143	125.312698	41.661457	35.115318	117.571556	37.9623205	9.8095875	121.442127	-65.3837165	21.4172585	128.971721
-33.024796	0.786593	128.144684	-13.610654	15.421586	124.962639	34.276775	-15.776528	124.746361	41.712811	34.906445	117.381775	37.994793	9.5649585	121.064068	-65.216101	21.2782135	128.86121
-33.63443	2.306732	127.157249	-13.439371	15.149741	124.377548	34.278568	-16.099611	123.695984	41.786057	34.650696	117.055595	38.0323125	9.2755425	120.3757895	-64.9110545	21.0239395	128.3793065
-33.96632	3.427624	126.435593	-13.32137	14.987798	123.896133	34.311974	-16.254347	122.939064	41.820694	34.500141	116.840637	38.066334	9.122897	119.8898505	-64.709074	20.852699	127.9024155
-34.245773	4.706508	125.753281	-13.166875	14.9177	123.449982	34.365749	-16.334238	122.194328	41.851433	34.402782	116.478279	38.108591	9.034272	119.3363035	-64.442341	20.801128	127.5636605
-34.397957	6.087667	125.223495	-12.966604	14.922476	123.061386	34.191357	-16.131142	121.656464	41.863152	34.41486	116.154716	38.0272545	9.141859	118.90559	-63.9604625	20.703093	127.217182
-34.20763	7.459813	124.818848	-12.790453	15.000589	122.716354	34.384338	-16.066692	121.137909	41.893631	34.542358	115.868065	38.1389845	9.237833	118.502987	-63.7198905	20.763345	126.929721
-34.388992	9.043865	124.164139	-12.56213	15.055105	122.424301	34.633244	-15.912361	120.730659	41.97628	34.699966	115.494263	38.304762	9.3938025	118.112461	-63.429022	20.7164075	126.736141
-34.332329	10.678116	123.612083	-12.311278	15.075321	122.072395	34.933765	-15.748496	120.251694	42.099144	34.90646	115.312424	38.5164545	9.578982	117.782059	-63.1390105	20.57166	126.362731
-34.354362	13.483275	122.783211	-11.994047	15.012934	121.506104	35.388752	-15.508707	119.434608	42.325886	35.284874	115.189041	38.857319	9.8880835	117.3118245	-62.845413	20.1377845	125.7003835
-34.169147	15.275635	122.241554	-11.800358	15.026098	121.16423	35.637383	-15.281126	118.813301	42.478172	35.55917	115.189705	39.0577775	10.139022	117.001503	-62.6584935	19.913174	125.326957
-33.949142	17.256012	121.829163	-11.606399	15.069241	120.914864	35.835152	-15.020965	118.185341	42.586555	35.860477	115.263321	39.2108535	10.419756	116.724331	-62.4236515	19.718726	125.105397
-33.636204	19.223518	121.610519	-11.576112	15.300072	120.819458	36.015137	-14.718483	117.634377	42.742565	36.18924	115.243805	39.378851	10.7353785	116.439091	-62.531075	19.8647655	125.199825
-33.267738	21.307573	121.457901	-11.413382	15.446404	120.730415	36.215065	-14.429574	117.1586	42.862251	36.513954	115.32209	39.538658	11.04219	116.240345	-62.365422	19.850618	125.220485
-32.844307	23.422245	121.400658	-11.123199	15.545909	120.590553	36.42025	-14.179848	116.73008	42.948677	36.86784	115.528717	39.6844635	11.343996	116.1293985	-61.9308615	19.747822	125.0517075
-32.30621	25.549719	121.309853	-11.098232	15.702941	120.573463	36.629768	-13.955285	116.344986	43.062664	37.167461	115.686623	39.846216	11.606088	116.0158045	-62.04268	19.799794	125.1311215
-31.421986	28.763155	121.193169	-10.738541	15.758649	120.346321	36.920521	-13.671515	115.668747	43.336834	37.551647	116.068008	40.1286775	11.940066	115.8683775	-61.6057595	19.577232	124.8242645
-30.753092	30.981058	121.248947	-10.725878	15.899509	120.358833	37.073536	-13.490352	115.21032	43.505497	37.818466	116.383957	40.2895165	12.164057	115.7971385	-61.7412725	19.634961	124.9205275
-30.033159	33.103378	121.478394	-10.599393	16.000315	120.343491	37.175999	-13.307017	114.741478	43.655037	38.090546	116.840836	40.415518	12.3917645	115.791157	-61.614304	19.6088655	124.895825
-29.225	35.324081	121.782364	-10.505666	16.132719	120.38633	37.22385	-13.086539	114.28746	43.851238	38.323631	117.367126	40.537544	12.618546	115.827293	-61.548876	19.646892	124.945367
-28.391092	37.435009	122.168327	-10.303185	16.279707	120.40876	37.29171	-12.907638	114.03804	44.058102	38.559937	117.945839	40.674906	12.8261495	115.9919395	-61.281276	19.7332645	124.8255805
-27.486113	39.592621	122.589088	-10.322113	16.445036	120.502541	37.598263	-12.903014	113.637077	44.302078	38.814201	118.730995	40.9501705	12.9555935	116.184036	-61.5943965	19.9344785	124.821046
-26.545582	41.606991	123.241386	-10.265528	16.576889	120.567024	37.317051	-12.464908	113.431656	44.58086	39.046165	119.653618	40.9489555	13.2906285	116.542637	-61.4800115	19.8631495	124.591411
-25.035471	44.5355	124.347183	-10.175929	16.739407	120.725632	37.739761	-12.207525	112.730553	45.002304	39.405148	121.032784	41.3710325	13.5988115	116.8816685	-61.7228905	19.8800025	124.5695955
-23.923845	46.326954	125.153854	-10.118578	16.887394	120.778778	37.52644	-11.716567	112.494728	45.282669	39.634903	121.977821	41.4045545	13.959168	117.2362745	-61.6417105	19.81562	124.3212815
-22.879362	48.118496	125.884605	-10.028201	17.111454	120.849525	37.674866	-11.342636	112.126755	45.491192	39.891121	122.701347	41.583029	14.2742425	117.414051	-61.639431	19.9486655	124.284999
-21.722616	49.786724	126.541969	-9.889928	17.351973	120.971802	37.883915	-10.981248	111.882225	45.609341	40.156544	123.169418	41.746628	14.587648	117.5258215	-61.526484	20.116298	124.4177825
-20.60763	51.365978	126.935196	-9.778412	17.532291	121.065559	38.141449	-10.670994	111.862221	45.707001	40.425678	123.504623	41.924225	14.877342	117.683422	-61.481049	20.18724	124.447696
-19.429565	52.742977	127.376595	-9.664714	17.618036	121.135101	38.406189	-10.509247	111.892906	45.820641	40.667408	123.87059	42.113415	15.0790805	117.881748	-61.442843	20.1569915	124.388454
-18.221226	53.882683	127.980247	-9.599371	17.59593	121.28904	38.604095	-10.399265	111.908356	45.933395	40.853142	124.253525	42.268745	15.2269385	118.0809405	-61.467487	19.9649215	124.4971395
-15.822882	55.153011	128.57103	-9.485427	17.571569	121.588326	38.799953	-10.308805	111.980713	46.141045	40.989147	124.819145	42.470499	15.340171	118.399929	-61.441353	19.802967	124.776723
-14.979273	56.490021	128.887146	-9.411222	17.649361	121.792267	38.923138	-10.228707	112.0849	46.278305	41.103706	125.218323	42.6007215	15.4374995	118.6516115	-61.4231655	19.8612225	124.9329225
NaN	NaN	NaN	-9.38085	17.777489	121.95945	39.027794	-10.141243	112.235214	46.368519	41.164036	125.552193	42.6981565	15.5113965	118.8937035	-61.4598565	20.0435815	125.0251965
-11.844683	58.228947	129.030472	-9.312188	17.882351	122.089157	39.143719	-10.017201	112.614334	46.442886	41.309288	125.763	42.7933025	15.6460435	119.188667	-61.4176785	20.1186585	124.989647
-10.56118	58.855011	129.144043	-9.294866	17.957716	122.14917	39.246437	-9.953971	112.795662	46.476181	41.420673	126.027695	42.861309	15.733351	119.4116785	-61.451041	20.182081	124.8866615
-9.271908	58.779846	129.627365	-9.25555	17.999073	122.168076	39.304501	-9.919665	112.960289	46.542843	41.494682	126.276718	42.923672	15.7875085	119.6185035	-61.434772	20.2106375	124.7176485
-7.681632	59.627487	129.450592	-9.228746	18.010757	122.238831	39.331306	-9.913158	112.999474	46.640667	41.490311	126.499046	42.9859865	15.7885765	119.74926	-61.4434785	20.2329375	124.728402
-6.15387	59.647751	130.31543	-9.349066	18.126419	122.385635	39.186008	-9.95096	112.929413	46.714615	41.344746	126.649239	42.9503115	15.696893	119.789326	-61.6484435	20.555945	124.981944
-4.625034	59.698521	130.393951	-9.25175	18.090067	122.356438	39.073486	-9.969723	112.813614	46.768261	41.239811	126.758766	42.9208735	15.635044	119.78619	-61.4243735	20.54509	124.926686
-3.039809	59.517342	130.54126	-9.262195	18.115902	122.35495	39.038513	-10.011085	112.67897	46.807568	41.141464	126.963554	42.9230405	15.5651895	119.821262	-61.4474305	20.6666145	124.888638
-1.149383	59.062386	130.78894	-9.321113	18.196136	122.405312	38.903271	-9.78986	112.357605	46.848293	41.033363	127.290878	42.875782	15.6217515	119.8242415	-61.518008	20.7705205	124.9863825
0.403848	58.574821	131.282166	-9.394605	18.384855	122.471939	38.872059	-9.605885	112.080338	46.911499	40.976597	127.73967	42.891779	15.685356	119.910004	-61.680989	21.084354	125.033874
1.715918	58.039875	131.949371	-9.405368	18.524622	122.538795	38.870262	-9.352589	111.826515	46.996216	40.959976	128.295624	42.933239	15.8036935	120.0610695	-61.743975	21.2455505	125.0165205
3.594302	57.100086	132.260742	-9.055908	18.470467	122.410286	38.885048	-9.093189	111.605751	47.471096	40.823017	128.623962	43.178072	15.864914	120.1148565	-61.289888	21.07602	124.7057155
5.736876	55.857235	132.339584	-9.048411	18.822243	122.363663	38.876049	-8.750424	111.279884	47.442448	40.873978	128.957703	43.1592485	16.061777	120.1187935	-61.2560705	21.582709	124.6085325
7.754231	54.712166	131.592514	-9.056485	19.01181	122.287773	38.917805	-8.634111	111.245392	47.367821	40.92514	128.865662	43.142813	16.1455145	120.055527	-61.255783	21.8781055	124.520019
9.395914	53.54417	130.740219	-9.39897	19.441217	122.391037	38.960442	-8.647761	111.421837	47.279228	41.003948	128.587997	43.119835	16.1780935	120.004917	-61.917775	22.7043405	124.777157
11.078674	52.162563	129.686005	-9.3617	19.501703	122.352852	39.047493	-8.720927	111.768234	47.209633	41.084034	128.288956	43.128563	16.1815535	120.028595	-61.851963	22.8218525	124.677109
12.431068	50.726677	128.952789	-9.282699	19.494537	122.392365	39.154388	-8.896459	112.335899	47.185944	41.12075	128.055725	43.170166	16.1121455	120.195812	-61.735564	22.8769285	124.588918
14.525266	48.833412	128.061874	-9.340606	19.517733	122.501465	39.188454	-9.075003	112.955879	47.145985	41.168167	127.924583	43.1672195	16.046582	120.440231	-61.8484315	22.988884	124.562699
16.25832	46.89381	127.48439	-9.33077	19.455063	122.714027	39.221752	-9.172383	113.502762	46.719387	41.4077	128.082626	42.9705695	16.1176585	120.792694	-61.6321095	22.7924675	124.63536
18.972258	43.721573	126.784256	-9.365241	19.629002	122.952187	39.342354	-9.094778	114.20047	46.742725	41.617805	128.299255	43.0425395	16.2615135	121.2498625	-61.7730215	22.9964905	124.6545115
20.854845	41.440254	126.512276	-9.420508	19.812733	123.195854	39.486771	-9.043961	114.764824	46.810562	41.796803	128.62767	43.1486665	16.376421	121.696247	-61.9896825	23.249045	124.695461
22.824734	39.041809	126.478424	-9.397705	20.05965	123.506485	39.709332	-8.939475	115.45948	47.299778	41.843887	129.057053	43.504555	16.452206	122.2582665	-62.299965	23.667094	124.7547035
24.635801	36.472458	126.648857	-9.405019	20.286587	123.965515	39.977631	-8.907308	116.278244	47.342697	42.089401	129.917816	43.660164	16.5910465	123.09803	-62.470202	23.9821275	124.833
26.512886	33.736736	127.099548	-9.478415	20.531277	124.594269	40.342773	-8.893308	117.419815	47.384857	42.293392	130.987549	43.863815	16.700042	124.203682	-62.820645	24.362512	124.984856
28.429148	30.90941	127.865829	-9.547495	20.748173	125.340866	40.771992	-8.865772	118.92263	47.490013	42.514069	132.161407	44.1310025	16.8241485	125.5420185	-63.2259925	24.6721975	125.1397135
29.96397	28.090466	129.079254	-9.61968	21.030668	126.268318	41.271824	-8.861057	120.733223	47.566097	42.822376	133.341415	44.4189605	16.9806595	127.037319	-63.6583205	25.0806765	125.499317
29.170052	24.861912	130.639008	-9.742673	21.409248	127.718246	41.877831	-8.769174	124.153793	47.673416	43.380058	134.700485	44.7756235	17.305442	129.427139	-64.2609695	25.513054	126.009353
28.296448	22.589924	132.086639	-9.87118	21.541809	128.763794	42.124592	-8.600873	126.40387	47.722836	43.687283	135.296661	44.923714	17.543205	130.8502655	-64.666074	25.540413	126.6773225
26.99559	20.205933	133.185059	-9.982821	21.593248	129.757507	42.248932	-8.519679	128.468033	47.777958	43.968304	135.627747	45.013445	17.7243125	132.04789	-64.979087	25.4621835	127.467124
26.467735	17.501911	134.040237	-9.792992	21.407417	130.491287	42.19981	-8.449741	130.212891	47.858215	44.174835	135.588501	45.0290125	17.862547	132.900696	-64.6149965	24.952287	128.081878
25.702673	14.997859	134.848465	-9.810194	21.324608	131.185898	42.224323	-8.469244	131.490112	48.022736	44.284916	135.360901	45.1235295	17.907836	133.4255065	-64.7439175	24.74138	128.9462895
24.909073	12.341122	135.079483	-9.702518	21.212231	131.644989	42.282887	-8.469785	132.380081	48.27417	44.335335	134.980362	45.2785285	17.932775	133.6802215	-64.6835645	24.491687	129.6097565
24.049274	9.743144	135.398865	-9.5351	21.113342	131.898911	42.437603	-8.512533	132.850571	48.562355	44.409187	134.467987	45.499979	17.948327	133.659279	-64.570179	24.278357	130.138543
22.909407	6.025174	135.133987	-9.279499	21.073862	132.005142	42.742081	-8.529461	132.82251	48.893513	44.48848	133.44754	45.817797	17.9795095	133.135025	-64.376795	24.1682145	130.875259
21.898756	3.505024	134.881836	-9.032796	21.048559	131.891617	42.901207	-8.460793	132.480225	49.015488	44.526596	132.611053	45.9583475	18.0329015	132.545639	-64.0239395	24.0642165	131.237595
21.025118	1.076526	134.431641	-8.884272	21.206148	131.701202	43.004391	-8.336096	132.106552	48.979942	44.443817	131.490082	45.9921665	18.0538605	131.798317	-63.7607105	24.3584355	131.604087
20.072941	-1.243331	134.009048	-8.707906	21.270704	131.35672	43.073284	-8.155807	131.702744	48.886879	44.405788	130.354706	45.9800815	18.1249905	131.028725	-63.3958935	24.4164175	131.684715
19.157734	-3.424583	133.598099	-8.732445	21.415098	131.032959	43.071049	-7.958784	131.275909	48.266083	44.516079	129.54895	45.668566	18.2786475	130.4124295	-63.133456	24.5515485	131.6534885
18.316822	-5.676148	133.177475	-8.734823	21.41662	130.640656	43.00325	-7.824638	130.787903	47.997021	44.402512	128.573746	45.5001355	18.288937	129.6808245	-62.9697815	24.544303	131.6004875
17.826765	-7.642839	132.379105	-8.692702	21.278559	130.171387	42.927338	-7.780723	130.199081	47.77533	44.26725	127.708519	45.351334	18.2432635	128.9538	-62.736738	24.3138545	131.388974
15.772926	-9.758795	131.559631	-8.890819	21.223143	129.556137	42.884583	-7.749075	129.193466	47.597633	44.026287	126.713417	45.241108	18.138606	127.9534415	-63.022746	24.30768	131.1588325
14.486846	-10.472317	130.882523	-8.888467	21.112881	129.138519	42.869865	-7.757846	128.509583	47.464172	43.786983	126.021339	45.1670185	18.0145685	127.265461	-62.9439525	24.2111935	131.011577
13.224405	-11.179575	130.25267	-8.839207	20.982868	128.722641	42.83786	-7.810838	127.82029	47.33992	43.615932	125.441895	45.08889	17.902547	126.6310925	-62.767304	24.063189	130.8141895
12.059758	-11.780076	129.645554	-8.770542	20.845806	128.347504	42.821335	-7.86834	127.212868	47.158813	43.351677	124.9953	44.990074	17.7416685	126.104084	-62.531158	23.9499435	130.590924
10.847817	-12.48103	129.235214	-8.753037	20.72324	128.019135	42.807751	-7.894137	126.730278	46.99091	43.143856	124.590347	44.8993305	17.6248595	125.6603125	-62.4054045	23.8216205	130.3779575
9.768924	-13.089625	128.800888	-8.755942	20.597229	127.686096	42.705952	-7.905804	126.326279	46.843727	43.003239	124.273643	44.7748395	17.5487175	125.299961	-62.2867235	23.6457405	130.072231
8.598276	-13.694948	128.272324	-8.782968	20.51614	127.268425	42.597115	-7.961652	125.880516	46.692501	42.884762	123.854156	44.644808	17.461555	124.867336	-62.210744	23.570725	129.669514
7.003795	-14.537734	127.279869	-8.864374	20.459524	126.388725	42.344807	-7.890899	124.904266	46.304966	42.726517	122.634041	44.3248865	17.417809	123.7691535	-62.0536345	23.501239	129.0082965
5.939154	-15.075171	126.491806	-8.840751	20.509974	125.559425	42.147896	-7.856746	123.951149	46.076729	42.754021	121.536697	44.1123125	17.4486375	122.743923	-61.7938145	23.5713105	128.374927
4.980093	-15.558459	125.866081	-8.796523	20.621906	124.652351	42.116062	-7.791223	123.016296	45.942184	42.769909	120.197548	44.029123	17.489343	121.606922	-61.622169	23.754469	127.69778
4.003621	-15.903911	125.414131	-8.677912	20.735367	123.729118	42.055096	-7.628341	122.222557	45.80714	42.838581	118.612885	43.931118	17.60512	120.417721	-61.286942	23.865614	127.040515
3.113905	-16.159517	125.100922	-8.601155	20.783838	122.844482	42.039627	-7.614347	121.612656	45.560856	42.982529	117.082336	43.8002415	17.684091	119.347496	-61.0025515	23.883585	126.341468
2.501422	-16.434498	124.773727	-8.536971	20.667297	122.078407	42.036999	-7.613627	120.9543	45.337387	42.862587	115.668121	43.687193	17.62448	118.3112105	-60.761135	23.710114	125.8456035
1.775901	-16.751059	124.321274	-8.476708	20.389683	121.395935	41.998215	-7.652164	120.379242	45.073723	42.717873	114.452576	43.535969	17.5328545	117.415909	-60.489385	23.2465115	125.375961
0.531127	-16.897549	123.400604	-8.552434	20.0016	120.358727	41.975952	-7.811476	119.409882	44.792614	42.473007	113.251564	43.384283	17.3307655	116.330723	-60.489151	22.6724345	124.386731
-0.141446	-17.01601	122.512306	-8.568943	19.694712	119.628441	41.850315	-7.924484	118.817184	44.669441	42.299629	112.72522	43.259878	17.1875725	115.771202	-60.397764	22.2018515	123.48568
-0.768042	-16.983379	121.58947	-8.652607	19.431026	118.908882	41.648174	-8.101211	118.179611	44.547371	42.134056	112.290169	43.0977725	17.0164225	115.23489	-60.4029865	21.8456295	122.582874
-1.386698	-16.782532	120.682701	-8.816223	19.24522	118.187798	41.375458	-8.273784	117.492805	44.31554	41.992222	111.789856	42.845499	16.859219	114.6413305	-60.477945	21.631221	121.7342655
-1.675774	-16.317303	119.80925	-8.951306	19.070742	117.425133	41.070004	-8.331607	116.85141	44.037533	41.863041	111.104652	42.5537685	16.765717	113.978031	-60.4563805	21.375767	120.872235
-1.833243	-15.845098	119.125618	-9.133871	18.949879	116.669617	40.821976	-8.387155	116.333298	43.732353	41.765141	110.351517	42.2771645	16.688993	113.3424075	-60.5449065	21.210765	119.9968265
-2.013215	-15.306337	118.538559	-9.306213	18.80942	115.873703	40.624382	-8.478282	115.966782	43.488022	41.620384	109.53125	42.056202	16.571051	112.749016	-60.668628	21.047789	118.99839
-2.261533	-14.282971	117.763016	-9.545551	18.386225	114.759171	40.259556	-8.759089	115.420067	43.021328	41.170265	108.158371	41.640442	16.205588	111.789219	-60.731544	20.566862	117.729123
-2.344496	-13.589584	117.097305	-9.681868	17.925634	114.083305	40.018845	-9.06625	114.984764	42.710682	40.767197	107.398689	41.3647635	15.8504735	111.1917265	-60.7284995	20.0007945	116.9748835
-2.398781	-12.844366	116.279259	-9.835616	17.416811	113.45047	39.816944	-9.359979	114.651093	42.469769	40.411549	106.940376	41.1433565	15.525785	110.7957345	-60.8145885	19.307837	116.1052055
-2.458762	-12.012216	115.209351	-9.972884	16.876595	112.786568	39.714561	-9.660837	114.254715	42.312847	40.202599	107.03746	41.013704	15.270881	110.6460875	-60.959472	18.482309	114.9270485
-2.510192	-11.093702	113.990196	-10.115581	16.398798	112.070084	39.565346	-9.930459	113.857162	42.252506	40.056046	107.416328	40.908926	15.0627935	110.636745	-61.140088	17.7348025	113.503423
-2.54303	-10.073792	112.694252	-10.296997	16.076139	111.270676	39.358936	-10.104983	113.379059	42.158409	39.990761	107.669006	40.7586725	14.942889	110.5240325	-61.3526665	17.209389	112.0173195
-2.652447	-8.930664	111.550461	-10.497005	15.935188	110.454773	39.11932	-10.164428	112.842056	41.966206	39.987228	107.824181	40.542763	14.9114	110.3331185	-61.536773	16.958976	110.5764275
-2.860672	-7.020646	110.413277	-10.826092	15.877239	109.539291	38.829277	-10.132586	112.3927	41.607407	39.978027	107.658409	40.218342	14.9227205	110.0255545	-61.870526	16.8317575	109.0530275
-3.081002	-5.699752	109.90181	-11.042453	15.821523	109.107948	38.671131	-10.145879	112.269043	41.37458	39.987164	107.617317	40.0228555	14.9206425	109.94318	-62.1077615	16.7224035	108.272716
-3.332434	-4.365791	109.460625	-11.255627	15.680368	108.799507	38.479565	-10.223857	112.111496	41.13221	39.901932	107.664505	39.8058875	14.8390375	109.8880005	-62.3171415	16.5216985	107.7110135
-3.645802	-2.969987	108.973251	-11.527451	15.482717	108.594177	38.238617	-10.368979	111.794708	40.908184	39.799603	107.919205	39.5734005	14.715312	109.8569565	-62.6283025	16.250122	107.3313975
-4.014464	-1.539354	108.507027	-11.822592	15.372342	108.466446	37.943855	-10.471233	111.330605	40.698174	39.757622	108.330215	39.3210145	14.6431945	109.83041	-62.9661985	16.1014895	107.102482
-4.405495	-0.022255	108.196976	-12.125601	15.424076	108.50267	37.645706	-10.485661	110.867165	40.47398	39.846634	108.809624	39.059843	14.6804865	109.8383945	-63.311045	16.1676655	107.1669455
-4.882541	1.545167	108.152451	-12.397567	15.622117	108.69751	37.454762	-10.395687	110.53083	40.690899	39.924465	109.077438	39.0728305	14.764389	109.804134	-63.8679645	16.479845	107.590886
-5.588678	3.925013	108.540749	-12.702054	16.09194	109.235527	37.307892	-10.163815	110.387543	40.430775	40.288399	109.205963	38.8693335	15.062292	109.796753	-64.2734415	17.121588	108.674301
-6.158871	5.436096	108.867096	-12.829326	16.296225	109.560539	37.209881	-10.093839	110.418877	39.852478	40.509293	109.08036	38.5311795	15.207727	109.7496185	-64.1898315	17.384723	109.3714595
-6.688289	6.927922	109.111633	-12.946075	16.35087	109.801636	37.075623	-10.126558	110.418961	40.048664	40.329212	108.38517	38.5621435	15.101327	109.4020655	-64.4542935	17.600413	110.2012065
-7.244032	8.411286	109.209312	-13.006234	16.224573	109.912018	36.884655	-10.205219	110.346535	39.44265	40.354942	108.112907	38.1636525	15.0748615	109.229721	-64.1761205	17.3742845	110.594315
-7.761262	9.821876	109.186485	-13.062237	15.994196	109.914635	36.809769	-10.388596	110.255363	39.26635	40.109909	107.81604	38.0380595	14.8606565	109.0357015	-64.1625335	17.1277355	110.7935685
-8.309801	11.223522	109.161163	-13.109223	15.650812	109.918556	36.76202	-10.632512	110.13929	39.230518	39.862572	107.663933	37.996269	14.61503	108.9016115	-64.214715	16.686594	110.9355005
-8.870751	12.599259	109.178688	-13.19592	15.291354	109.969879	36.664936	-10.853242	110.041832	39.223835	39.643173	107.641159	37.9443855	14.3949655	108.8414955	-64.3362255	16.1877425	111.0982625
-9.675099	14.707531	109.321823	-13.3269	14.833924	110.149048	36.49118	-11.107195	109.959923	39.510067	39.159809	107.506538	38.0006235	14.026307	108.7332305	-64.6544235	15.641541	111.5648655
-10.128799	16.090523	109.499756	-13.510954	14.649482	110.311401	36.399235	-11.186391	110.01004	39.386635	39.110203	107.682632	37.892935	13.961906	108.846336	-64.914843	15.337058	111.776466
-10.48656	17.474009	109.545006	-13.705969	14.508849	110.344818	36.282513	-11.243743	110.060463	38.819618	39.261616	108.094086	37.5510655	14.0089365	109.0772745	-64.9630035	15.0087615	111.6123615
-10.764356	18.810787	109.496948	-13.908726	14.365308	110.282181	36.131023	-11.295283	110.068153	38.607697	39.21516	108.265892	37.36936	13.9599385	109.1670225	-65.186812	14.7706775	111.3973395
-11.057564	20.117228	109.430374	-14.12234	14.252102	110.163559	35.906166	-11.381083	109.974373	38.38232	39.122501	108.344566	37.144243	13.870709	109.1594695	-65.388923	14.633495	111.1676485
-11.430128	21.457634	109.327888	-14.332422	14.120949	110.029892	35.635654	-11.511115	109.78479	38.203793	38.984646	108.281998	36.9197235	13.7367655	109.033394	-65.5845675	14.5051325	111.02639
-11.694208	22.731056	109.230789	-14.535275	13.982648	109.899559	35.414574	-11.657541	109.5494	38.021492	38.863365	108.239151	36.718033	13.602912	108.8942755	-65.788583	14.362384	110.9048425
-12.204588	24.674393	109.182503	-14.733723	13.743021	109.721016	35.169918	-11.888618	109.26664	37.715759	38.700935	108.518967	36.4428385	13.4061585	108.8928035	-65.9102845	14.0798835	110.5492285
-12.491081	25.891521	109.225868	-14.887238	13.58511	109.627892	35.003349	-12.028991	109.110786	37.540283	38.634754	109.031998	36.271816	13.3028815	109.071392	-66.046292	13.8673385	110.184392
-12.880289	27.142099	109.361481	-15.090118	13.41953	109.560165	34.783638	-12.209721	108.912209	37.357109	38.555832	109.819817	36.0703735	13.1730555	109.366013	-66.2506095	13.6660045	109.754317
-13.21996	28.306889	109.668289	-15.347634	13.288675	109.507599	34.478256	-12.330276	108.675049	37.291233	38.467232	110.628868	35.8847445	13.068478	109.6519585	-66.5800125	13.508872	109.3632395
-13.613181	29.446241	110.065018	-15.603769	13.255374	109.495842	34.136368	-12.416134	108.40509	37.223717	38.373314	111.662651	35.6800425	12.97859	110.0338705	-66.8875805	13.532158	108.9578135
-14.070955	30.5679	110.558655	-15.902512	13.318544	109.576653	33.847393	-12.521574	108.25354	37.093857	38.19606	112.683014	35.470625	12.837243	110.468277	-67.275649	13.799845	108.685029
-14.516579	31.615454	111.092033	-16.17296	13.469066	109.81498	33.537266	-12.513415	108.323517	36.956627	38.168682	113.686928	35.2469465	12.8276335	111.0052225	-67.5928665	14.1104985	108.6247375
-15.209863	33.057373	111.806068	-16.540852	13.802758	110.072876	33.130463	-12.448725	108.36644	36.805603	38.249069	114.632294	34.968033	12.900172	111.499367	-68.049737	14.705344	108.646385
-15.685347	33.88102	112.183037	-16.814072	14.035036	110.26757	32.897461	-12.402781	108.135811	36.583809	38.260738	114.874283	34.740635	12.9289785	111.505047	-68.368779	15.1410935	109.030093
-16.168194	34.591042	112.466278	-16.995436	14.136494	110.327217	32.669167	-12.300942	107.591415	36.42939	38.286026	114.931198	34.5492785	12.992542	111.2613065	-68.5401505	15.280446	109.3931275
-16.66769	35.179592	112.697174	-17.10564	14.166405	110.279823	32.46888	-12.183495	106.93203	36.331673	38.348148	114.912079	34.4002765	13.0823265	110.9220545	-68.6115565	15.2504835	109.6375915
-17.138994	35.694534	112.900864	-17.187057	14.259742	110.270561	32.23798	-12.016081	106.33062	36.297909	38.353626	114.830757	34.2679445	13.1687725	110.5806885	-68.6420585	15.3507115	109.9604335
-17.534611	36.018215	113.056526	-17.156502	14.243303	110.176765	32.077763	-11.870215	105.696724	36.287231	38.328953	114.772629	34.182497	13.229369	110.2346765	-68.495501	15.257237	110.1188535
-17.990341	36.267113	113.223854	-17.182005	14.395995	110.211586	31.915628	-11.800521	105.268585	36.26828	38.320572	114.726547	34.091954	13.2600255	109.997566	-68.455964	15.5319645	110.425606
-18.552031	36.317505	113.358559	-17.241203	14.615159	110.256409	31.662066	-11.634961	104.985382	36.21912	38.362881	114.819038	33.940593	13.36396	109.90221	-68.422999	15.866358	110.610608
-19.169191	36.21138	113.4907	-17.3403	14.738634	110.24939	31.519222	-11.519804	104.924141	36.182144	38.433273	115.048126	33.850683	13.4567345	109.9861335	-68.531283	16.0205335	110.5126465
-19.541647	36.032314	113.43119	-17.47744	14.828962	110.209167	31.422117	-11.463715	104.9636	36.068283	38.490288	115.258835	33.7452	13.5132865	110.1112175	-68.70008	16.1446375	110.3071165
-19.942717	35.735981	113.2985	-17.656744	14.885914	110.188721	31.355303	-11.405142	105.056892	35.8904	38.572262	115.242149	33.6228515	13.58356	110.1495205	-68.9363395	16.188268	110.2279215
-20.312241	35.30056	113.017151	-17.738703	14.944905	110.181824	31.276814	-11.39376	105.263451	35.682114	38.650368	114.991936	33.479464	13.628304	110.1276935	-68.95687	16.261506	110.2359545
-20.640192	34.777794	112.630394	-17.791342	15.007374	110.174347	31.309341	-11.539989	105.549896	35.621418	38.637867	114.56604	33.4653795	13.548939	110.057968	-69.0480635	16.465809	110.290726
-20.856153	34.099522	112.143196	-17.877718	15.028596	110.176422	31.2691	-11.726571	106.037354	35.608299	38.662121	114.052628	33.4386995	13.467775	110.044991	-69.1941355	16.589417	110.307853
-21.215242	32.873199	111.325905	-17.856546	14.829038	109.986328	31.323151	-12.025508	106.595398	35.40699	38.547344	113.113419	33.3650705	13.260918	109.8544085	-69.0781625	16.397158	110.1182475
-21.555281	31.922222	110.857628	-17.81101	14.629147	109.890915	31.333595	-12.194714	106.894241	35.307331	38.368809	112.515404	33.320463	13.0870475	109.7048225	-68.942483	16.1712465	110.0770075
-21.700583	30.875687	110.487923	-17.779421	14.338614	109.880569	31.244925	-12.394714	107.334099	35.225372	38.267845	112.071953	33.2351485	12.9365655	109.703026	-68.7939905	15.7406625	110.058112
-21.816999	29.748831	110.206177	-17.726448	14.098125	109.833054	31.132259	-12.652929	107.76355	35.127056	38.070766	111.776291	33.1296575	12.7089185	109.7699205	-68.5825535	15.4873315	109.8961875
-21.941637	28.580015	109.98999	-17.787783	13.937356	109.85421	31.040928	-12.867615	108.154228	35.088455	37.857323	111.544716	33.0646915	12.494854	109.849472	-68.6402575	15.379858	109.858948
-22.125252	27.433828	109.802925	-17.843102	13.836831	109.921051	30.899939	-13.031559	108.535912	35.029423	37.666172	111.226425	32.964681	12.3173065	109.8811685	-68.650885	15.3563555	109.9609335
-22.222069	26.240826	109.635223	-17.894907	13.83048	109.945503	30.757559	-13.13701	108.896133	34.97739	37.401314	110.671936	32.8674745	12.132152	109.7840345	-68.6572885	15.528808	110.1069715
-22.183599	24.473255	109.225105	-17.91291	13.807714	109.851227	30.608961	-13.232279	109.228386	34.79303	37.12833	109.306122	32.7009955	11.9480255	109.267254	-68.5268155	15.6674025	110.4352
-22.186708	23.278801	108.854187	-17.872515	13.772745	109.605133	30.539248	-13.25082	109.188606	34.638161	36.971756	108.183411	32.5887045	11.860468	108.6860085	-68.3337345	15.685022	110.5242575
-22.099043	22.067196	108.416985	-17.794485	13.723786	109.245895	30.573341	-13.288656	108.993462	34.506561	36.336281	107.030228	32.539951	11.5238125	108.011845	-68.128921	15.9237595	110.479945
-21.943983	20.873293	107.984589	-17.670891	13.618462	108.860817	30.691206	-13.333239	108.668991	34.38205	36.22094	105.954636	32.536628	11.4438505	107.3118135	-67.87841	15.7930735	110.4098205
-21.814241	19.730476	107.582962	-17.531818	13.524872	108.47924	30.839005	-13.343909	108.305595	34.318779	36.137554	105.226913	32.578892	11.3968225	106.766254	-67.642528	15.6529215	110.192226
-21.546265	18.638191	107.273804	-17.340651	13.465182	108.131149	31.022787	-13.367004	107.966782	34.414272	36.100666	104.807365	32.7185295	11.366831	106.3870735	-67.3998315	15.563533	109.8752245
-21.162634	17.604046	107.036797	-17.145512	13.483591	107.869301	31.140602	-13.348861	107.642601	34.56987	36.11327	104.662598	32.855236	11.3822045	106.1525995	-67.14626	15.5849775	109.5860025
-20.616571	16.21689	106.900177	-16.978146	13.785145	107.711876	31.15332	-13.179546	107.332504	34.798588	36.294544	104.659332	32.975954	11.557499	105.995918	-66.932246	16.012791	109.427834
-20.198584	15.353525	106.875145	-16.966097	14.040709	107.663658	31.13656	-13.001707	107.243286	34.90419	36.472572	104.715492	33.020375	11.7354325	105.979389	-66.952569	16.3459855	109.347927
-20.413837	14.990232	106.858704	-16.949081	14.384681	107.604004	31.089088	-12.798839	107.203865	34.944923	36.687939	104.767143	33.0170055	11.94455	105.985504	-66.9151675	16.824812	109.222504
-20.612345	14.534717	106.834969	-17.024935	14.673493	107.500031	31.016478	-12.599622	107.206711	34.941257	36.881622	104.813728	32.9788675	12.141	106.0102195	-67.0287375	17.205986	108.9898425
-20.755169	14.146132	106.693604	-17.115475	14.877227	107.394173	30.945763	-12.442148	107.220016	34.92931	37.034683	104.862061	32.9375365	12.2962675	106.0410385	-67.1684865	17.4581865	108.7473075
-20.677849	13.679676	106.574402	-17.204021	15.03436	107.2742	30.869875	-12.329309	107.252739	34.917351	37.141365	104.896126	32.893613	12.406028	106.0744325	-67.301655	17.662692	108.4739675
-20.382231	12.99865	106.252731	-17.240381	15.159367	107.129227	30.831095	-12.265581	107.299507	34.918377	37.213104	104.836594	32.874736	12.4737615	106.0680505	-67.355498	17.8449725	108.1904035
-20.154604	12.395471	106.039871	-17.183907	15.23936	106.892693	30.791416	-12.184721	107.452164	34.958508	37.274029	104.610207	32.874962	12.544654	106.0311855	-67.242776	17.934066	107.7542005
-19.975599	12.023624	105.848274	-17.016647	15.205606	106.683769	30.864689	-12.180463	107.582214	35.011883	37.268143	104.481232	32.938286	12.54384	106.031723	-66.97158	17.867372	107.335815
-19.729637	11.693135	105.562767	-17.043938	15.225835	106.405914	30.955973	-12.177837	107.698654	35.09552	37.290493	104.434143	33.0257465	12.556328	106.0663985	-67.1136225	17.895342	106.7454295
-19.500429	11.40532	105.208946	-17.08176	15.220365	106.081451	31.063938	-12.14185	107.827667	35.158447	37.333202	104.459778	33.1111925	12.595676	106.1437225	-67.2747125	17.845054	106.0191795
-19.488419	11.477921	105.001625	-17.016993	15.174816	105.686653	31.181854	-12.096169	107.905602	35.250347	37.358654	104.536987	33.2161005	12.6312425	106.2212945	-67.2500865	17.7183895	105.1520115
-19.135828	11.43325	104.645897	-16.966032	15.209481	105.344406	31.311426	-12.003112	107.954445	35.278011	37.502563	104.539894	33.2947185	12.7497255	106.2471695	-67.2267825	17.6692365	104.4416425
-18.777893	11.452966	104.323326	-16.88973	15.275645	105.048393	31.444057	-11.889251	108.001686	35.311058	37.72049	104.60569	33.3775575	12.9156195	106.303688	-67.1570175	17.6356705	103.793098
-18.189651	11.609276	103.917519	-16.811956	15.396478	104.609062	31.580956	-11.698878	108.094231	35.38158	38.290943	105.058075	33.481268	13.2960325	106.576153	-67.10518	17.4969235	102.641971
-17.911148	11.891151	103.651932	-16.802645	15.528381	104.375122	31.580168	-11.561405	108.109734	35.506802	38.127281	105.516937	33.543485	13.282938	106.8133355	-67.148775	17.773824	101.9369085
-17.683966	12.113682	103.435226	-16.829071	15.678046	104.173645	31.532419	-11.41607	108.100716	35.513607	38.844055	105.993484	33.523013	13.7139925	107.0471	-67.181155	17.6420995	101.30019
-17.492313	12.23894	103.241539	-16.866425	15.884742	104.011108	31.47415	-11.230897	108.080719	35.556534	39.111111	106.546165	33.515342	13.940107	107.313442	-67.248192	17.829377	100.708774
-17.440283	12.442234	103.087425	-16.899101	16.124729	103.868637	31.459379	-11.045712	108.055267	35.593933	39.389515	107.107353	33.526656	14.1719015	107.58131	-67.324858	18.0775565	100.155964
-17.465099	12.632847	102.974632	-16.901619	16.409142	103.796829	31.471781	-10.81996	108.058929	35.650772	39.700981	107.622803	33.5612765	14.4405105	107.840866	-67.3645145	18.3777735	99.752792
-17.581646	12.81264	102.891777	-16.889923	16.731352	103.76059	31.517139	-10.55906	108.048424	35.712753	40.043926	108.082558	33.614946	14.742433	108.065491	-67.394792	18.720271	99.455689
-17.844666	13.037446	102.734138	-16.836927	17.162724	103.698204	31.666744	-10.124593	107.999634	35.789429	40.591904	108.579041	33.7280865	15.2336555	108.2893375	-67.4019405	19.0917925	99.1070705
-18.123829	13.150644	102.609039	-16.76536	17.388634	103.622581	31.820797	-9.84448	107.909348	35.839401	40.934502	108.794174	33.830099	15.545011	108.351761	-67.360819	19.232257	98.893401
-18.373451	13.229585	102.409126	-16.68202	17.590008	103.478874	31.990349	-9.546188	107.75956	35.894394	41.269581	108.926819	33.9423715	15.8616965	108.3431895	-67.3064115	19.3183195	98.6145585
-18.668234	13.26992	102.177361	-16.539642	17.826975	103.311584	32.200626	-9.209746	107.556381	35.958302	41.634308	108.897484	34.079464	16.212281	108.2269325	-67.158748	19.441669	98.3962355
-18.941086	13.295046	101.966766	-16.335039	18.07338	103.16188	32.460464	-8.816478	107.373444	36.048038	42.011253	108.654938	34.254251	16.5973875	108.014191	-66.924329	19.5493725	98.309569
-19.301935	13.298427	101.8069	-16.085186	18.335276	103.030106	32.757412	-8.430089	107.177338	36.16436	42.38216	108.265282	34.460886	16.9760355	107.72131	-66.631258	19.6945165	98.338902
-19.736725	13.264555	101.689484	-15.816707	18.581335	102.943489	33.081726	-8.075116	106.983932	36.315655	42.721088	107.798401	34.6986905	17.322986	107.3911665	-66.3321045	19.839684	98.4958115
-20.355663	13.057482	101.618813	-15.421772	18.84984	102.895264	33.521725	-7.652072	106.683029	36.603043	43.142776	106.95784	35.062384	17.745352	106.8204345	-65.905928	19.954328	98.9700935
-20.863136	12.895309	101.509117	-15.163242	18.934294	102.802017	33.765507	-7.477153	106.377182	36.772953	43.332146	106.391266	35.26923	17.9274965	106.384224	-65.595714	19.9410915	99.21981
-21.032665	12.389992	101.21328	-14.9166	18.939785	102.641281	33.970814	-7.341956	105.963776	36.940487	43.445957	105.808403	35.4556505	18.0520005	105.8860895	-65.2888505	19.8275695	99.3964725
-21.782406	12.324825	101.208305	-14.691045	18.932816	102.487473	34.187298	-7.230233	105.497757	37.099602	43.552883	105.093597	35.64345	18.161325	105.295677	-65.02554	19.704307	99.679269
-22.072012	11.80916	100.981712	-14.435705	18.926186	102.339386	34.37038	-7.085689	105.062958	37.196774	43.63205	104.337311	35.783577	18.2731805	104.7001345	-64.654987	19.5791915	99.9786375
-22.61289	11.471157	101.072693	-14.193429	18.965687	102.2845	34.587803	-7.013901	104.717804	37.300117	43.714001	103.597557	35.94396	18.35005	104.1576805	-64.330818	19.581324	100.4113195
-23.366783	11.3177	101.277016	-13.947116	18.923149	102.271233	34.779541	-7.002973	104.537819	37.419987	43.699463	102.9459	36.099764	18.348245	103.7418595	-63.993996	19.498053	100.8006065
-24.171532	10.799366	101.355324	-13.636454	18.756855	102.264656	35.059364	-7.093946	104.452408	37.595371	43.591816	102.484856	36.3273675	18.248935	103.468632	-63.6002755	19.264775	101.06068
-24.703705	10.408222	101.38253	-13.472787	18.612301	102.258423	35.235031	-7.207448	104.449936	37.695621	43.493126	102.297653	36.465326	18.142839	103.3737945	-63.4109	19.081763	101.1430515
-25.264	10.020391	101.399139	-13.315466	18.499075	102.23172	35.379715	-7.304474	104.403534	37.778645	43.429546	102.104065	36.57918	18.062536	103.2537995	-63.210112	18.935614	101.2096405
-25.793392	9.716111	101.489403	-13.168262	18.418907	102.238174	35.473545	-7.373416	104.366493	37.839596	43.326015	101.880798	36.6565705	17.9762995	103.1236455	-62.9930945	18.8615145	101.3527025
-26.325108	9.352698	101.658615	-13.092674	18.312946	102.304993	35.552982	-7.453586	104.301033	37.886681	43.186813	101.662003	36.7198315	17.8666135	102.981518	-62.9051795	18.7592785	101.628468
-26.80991	9.010019	101.94136	-13.004321	18.209578	102.482651	35.583176	-7.548758	104.231598	37.90659	43.06155	101.470039	36.744883	17.756396	102.8508185	-62.753525	18.66276	102.1144835
-27.268404	8.724847	102.34404	-12.976721	18.120361	102.732918	35.584839	-7.624431	104.239128	37.884254	42.941376	101.275276	36.7345465	17.6584725	102.757202	-62.6879885	18.5822495	102.708634
-27.937126	8.272486	103.043678	-12.96308	18.029598	103.172287	35.490112	-7.789223	104.161491	37.787621	42.716537	100.894508	36.6388665	17.463657	102.5279995	-62.5650265	18.595539	103.8165745
-28.41424	8.018008	103.511963	-12.987216	17.957743	103.397682	35.352196	-7.864486	104.004356	37.662567	42.548515	100.46904	36.5073815	17.3420145	102.236698	-62.4818135	18.5734715	104.558666
-28.804211	7.760175	103.827873	-13.012442	17.895084	103.50853	35.132969	-7.901394	103.746704	37.517757	42.330334	99.875435	36.325363	17.21447	101.8110695	-62.350247	18.575698	105.2059905
-29.112417	7.530711	103.903175	-13.072489	17.825621	103.424919	34.888573	-7.961386	103.465744	37.32254	42.133354	99.31662	36.1055565	17.085984	101.391182	-62.2505345	18.565258	105.458656
-29.37142	7.294395	103.73291	-13.134618	17.663782	103.192261	34.733711	-8.031086	103.166092	37.1325	41.942059	98.88517	35.9331055	16.9554865	101.025631	-62.2023415	18.3720775	105.358891
-29.607885	7.056509	103.421082	-13.240828	17.519159	102.9104	34.626301	-8.076849	102.872177	36.976696	41.805271	98.53804	35.8014985	16.864211	100.7051085	-62.2831545	18.174107	105.1156915
-29.726416	6.893438	103.172394	-13.316504	17.401228	102.651833	34.527138	-8.079136	102.604019	36.824425	41.746178	98.221565	35.6757815	16.833521	100.412792	-62.3087895	17.968935	104.890874
-29.788324	6.808239	102.80423	-13.381463	17.278532	102.313698	34.486317	-8.009808	102.333725	36.636326	41.708794	97.710808	35.5613215	16.849493	100.0222665	-62.3242475	17.707571	104.6051295
-29.752073	6.818804	102.472626	-13.407924	17.22509	102.031418	34.53693	-7.978719	102.196732	36.515556	41.754581	97.498009	35.526243	16.887931	99.8473705	-62.342091	17.562249	104.2154655
-29.66316	6.916324	102.065468	-13.460718	17.134594	101.738701	34.580402	-7.951684	102.092339	36.434631	41.792793	97.401375	35.5075165	16.9205545	99.746857	-62.4289525	17.3486335	103.730545
-29.551167	7.061966	101.585556	-13.462355	16.997574	101.407669	34.604156	-7.975902	102.026703	36.419285	41.785995	97.383209	35.5117205	16.9050465	99.704956	-62.4364305	17.0901015	103.110382
-29.405531	7.298096	100.948074	-13.512832	16.837534	101.00161	34.640034	-8.078698	101.952637	36.476711	41.759785	97.4151	35.5583725	16.8405435	99.6838685	-62.5840365	16.8345245	102.3193515
-29.243473	7.547678	100.182251	-13.524178	16.691599	100.452408	34.657593	-8.197412	101.846466	36.507458	41.703892	97.588959	35.5825255	16.75324	99.7177125	-62.6308815	16.629958	101.1871035
-29.071743	7.846756	99.375175	-13.498592	16.584953	99.842323	34.669682	-8.305984	101.73584	36.617111	41.612431	97.616852	35.6433965	16.6532235	99.676346	-62.6405805	16.5166825	100.0083
-28.89089	8.353487	97.935638	-13.370975	16.470123	98.773315	34.751221	-8.509983	101.494888	36.849655	41.481693	97.530968	35.800438	16.485855	99.512928	-62.542388	16.454391	98.033702
-28.764683	8.697225	96.939117	-13.229444	16.433229	98.034256	34.80653	-8.597703	101.290199	37.026302	41.431858	97.458611	35.916416	16.4170775	99.374405	-62.375304	16.4493805	96.694107
-28.728775	9.03378	96.071419	-13.106735	16.456627	97.358948	34.892334	-8.651243	101.04425	37.202599	41.390747	97.533836	36.0474665	16.369752	99.289043	-62.2609365	16.543502	95.428853
-28.769732	9.398995	95.234398	-12.98729	16.475777	96.783028	34.962502	-8.716428	100.813416	37.388306	41.384392	97.757973	36.175404	16.333982	99.2856945	-62.149984	16.617572	94.2803615
-28.871161	9.804687	94.595787	-12.863307	16.535446	96.347084	34.994358	-8.770121	100.558449	37.564304	41.355072	97.993813	36.279331	16.2924755	99.276131	-62.005945	16.7784165	93.418037
-29.06501	10.283606	94.172997	-12.756499	16.614889	96.088348	35.0051	-8.805611	100.289764	37.726341	41.300766	98.120583	36.3657205	16.2475775	99.2051735	-61.8787185	16.9822005	92.9715225
-29.274216	10.734766	94.000961	-12.636383	16.709099	95.973244	35.046112	-8.848945	100.011597	37.888176	41.265453	98.129128	36.467144	16.208254	99.0703625	-61.73991	17.209944	92.8761255
-29.840778	11.386479	94.035194	-12.490444	16.748865	95.959335	35.133106	-8.967129	99.696785	38.08968	41.123055	97.86335	36.611393	16.077963	98.7800675	-61.592281	17.419767	93.1386025
-30.218914	11.789975	94.163895	-12.374775	16.688026	95.987663	35.214691	-9.113586	99.55088	38.157734	40.972969	97.512459	36.6862125	15.9296915	98.5316695	-61.4357625	17.4463605	93.4436565
-30.5917	12.111034	94.299438	-12.28159	16.542316	96.021095	35.289337	-9.327515	99.444649	38.260139	40.746796	96.946938	36.774738	15.7096405	98.1957935	-61.337918	17.3749915	93.8463965
-30.889011	12.388628	94.568924	-12.124372	16.339939	96.046928	35.395748	-9.603014	99.261948	38.332405	40.415932	96.227356	36.8640765	15.406459	97.744652	-61.1128205	17.273419	94.349204
-31.227142	12.637587	94.730415	-11.986748	16.046608	96.032135	35.535847	-9.951774	99.01416	38.406891	40.094681	95.497543	36.971369	15.0714535	97.2558515	-60.944865	17.0217625	94.8084185
-31.619505	12.905553	94.695808	-11.84108	15.718428	95.916153	35.63295	-10.277424	98.643829	38.467026	39.806683	94.837608	37.049988	14.7646295	96.7407185	-60.732148	16.6722265	95.0915875
-32.021473	13.215899	94.66217	-11.671627	15.431866	95.682388	35.687904	-10.571873	98.0429	38.538082	39.563747	94.173332	37.112993	14.495937	96.108116	-60.456247	16.367795	95.25666
-32.560478	13.712877	94.741791	-11.455788	15.136533	95.37326	35.745636	-10.900356	96.807083	38.645008	39.27948	92.939362	37.195322	14.189562	94.8732225	-60.106898	16.083504	95.8732975
-32.862705	14.041604	95.10878	-11.337232	15.025234	95.36129	35.668255	-11.048451	96.041367	38.579166	39.146198	91.824547	37.1237105	14.0488735	93.932957	-59.7981745	16.0015945	96.789623
-33.153275	14.44219	95.564598	-11.290875	14.939078	95.422775	35.505573	-11.162014	95.487328	38.420464	38.96508	90.863876	36.9630185	13.901533	93.175602	-59.5447685	15.976623	97.669948
-33.423649	14.855335	95.992027	-11.368359	14.722607	95.513405	35.360394	-11.368731	95.039162	38.137028	38.746288	89.973579	36.748711	13.6887785	92.5063705	-59.485429	15.7564355	98.5204395
-33.73024	15.269446	96.363708	-11.533209	14.445724	95.646591	35.186905	-11.643777	94.704025	37.791405	38.438381	89.241783	36.489155	13.397302	91.972904	-59.555573	15.494146	99.320278
-33.94017	15.716511	96.836441	-11.757042	14.107044	95.865082	34.936367	-11.986106	94.48008	37.395164	38.087616	88.698318	36.1657655	13.050755	91.589199	-59.6798495	15.163333	100.140965
-34.147884	16.223091	97.311005	-12.007013	13.763344	96.158966	34.608215	-12.358675	94.389381	37.009205	37.692116	88.342201	35.80871	12.6667205	91.365791	-59.822736	14.8599675	100.952141
-34.401947	16.964396	97.830437	-12.453445	13.221794	96.561317	34.035927	-12.928974	94.426277	36.48222	37.12719	88.098991	35.2590735	12.099108	91.262634	-60.1659635	14.34448	101.86
-34.448193	17.533033	97.914886	-12.737258	12.866113	96.694099	33.714916	-13.269695	94.448898	36.188519	36.801929	88.089287	34.9517175	11.766117	91.2690925	-60.4262335	13.966109	102.1191055
-34.465202	18.178164	97.805557	-13.016245	12.539164	96.655479	33.455807	-13.550702	94.40065	35.938179	36.563122	88.212029	34.696993	11.50621	91.3063395	-60.729483	13.572118	102.0046185
-34.388016	18.857767	97.500702	-13.237151	12.245989	96.463669	33.292084	-13.758527	94.240051	35.72551	36.416451	88.39016	34.508797	11.328962	91.3151055	-60.983099	13.163016	101.6122325
-34.258945	19.54829	97.027138	-13.444792	12.026351	96.176361	33.18914	-13.869355	94.032776	35.567558	36.367737	88.63707	34.378349	11.249191	91.334923	-61.267933	12.803511	101.017799
-34.061001	20.330711	96.555687	-13.605979	11.883999	95.837173	33.109844	-13.901811	93.820198	35.449097	36.384964	88.90287	34.2794705	11.2415765	91.361534	-61.4914285	12.5264215	100.312812
-33.803116	21.171452	96.057579	-13.734352	11.790856	95.476151	33.074127	-13.911147	93.566223	35.342007	36.468102	89.169914	34.208067	11.2784775	91.3680685	-61.676771	12.3032345	99.5842335
-33.324596	22.539389	95.464905	-13.987659	11.810527	94.97345	32.953194	-13.761965	93.092049	35.172318	36.683525	89.602394	34.062756	11.46078	91.3472215	-62.038074	12.160274	98.5996785
-32.958233	23.488304	95.183853	-14.17918	11.90121	94.698029	32.777042	-13.589224	92.745041	35.033165	36.898483	89.881073	33.9051035	11.6546295	91.313057	-62.2634635	12.1477905	98.083001
-32.561974	24.477116	94.970627	-14.435246	12.083614	94.434265	32.614338	-13.394928	92.313583	34.85223	37.129341	90.163872	33.733284	11.8672065	91.2387275	-62.603776	12.3000215	97.6298025
-32.117878	25.484974	94.822868	-14.701076	12.231627	94.218674	32.352287	-13.150157	91.911667	34.641483	37.348755	90.387138	33.496885	12.099299	91.1494025	-62.899037	12.363955	97.2879455
-31.639172	26.457033	94.774719	-14.967388	12.387509	94.033264	32.07589	-12.968961	91.496635	34.404152	37.567432	90.591164	33.240021	12.2992355	91.0438995	-63.174797	12.4757825	97.0226285
-31.152994	27.440208	94.750122	-15.238976	12.479906	93.903969	31.781092	-12.832032	91.122421	34.169704	37.697578	90.73484	32.975398	12.432773	90.9286305	-63.45335	12.527039	96.8793075
-30.596924	28.347605	94.749954	-15.497782	12.565459	93.822685	31.487869	-12.733778	90.836021	33.935799	37.789742	90.815773	32.711834	12.527982	90.825897	-63.707398	12.602936	96.819473
-29.763609	29.680935	94.895348	-15.825256	12.568474	93.741066	31.122355	-12.63462	90.464737	33.593906	37.895332	90.872704	32.3581305	12.630356	90.6687205	-64.0086425	12.506592	96.8134115
-29.123014	30.484978	94.889336	-15.995399	12.512711	93.662682	30.96155	-12.548442	90.203911	33.35751	37.969414	90.903587	32.15953	12.710486	90.553749	-64.150328	12.314936	96.771615
-28.444424	31.265772	94.838318	-16.177013	12.442492	93.54805	30.819576	-12.459857	90.000824	33.15411	38.02734	90.907448	31.986843	12.7837415	90.454136	-64.340869	12.1012425	96.641964
-27.731047	32.040222	94.798515	-16.275143	12.414561	93.401207	30.662043	-12.376656	89.87104	32.980541	38.081631	90.876404	31.821292	12.8524875	90.373722	-64.371578	11.9766345	96.428692
-26.913006	32.71064	94.675888	-16.391615	12.36051	93.290283	30.665436	-12.366983	89.709984	32.837753	38.126862	90.804604	31.7515945	12.8799395	90.257294	-64.5348245	11.8410805	96.323272
-26.126108	33.414249	94.502853	-16.495598	12.337637	93.127274	30.50724	-12.298196	89.673531	32.703903	38.156937	90.747711	31.6055715	12.9293705	90.210621	-64.5967675	11.7459035	96.043927
-25.327925	34.027485	94.244904	-16.649685	12.313306	92.895355	30.515877	-12.303348	89.555077	32.557686	38.200306	90.745178	31.5367815	12.948479	90.1501275	-64.8361515	11.678133	95.6405825
-24.009743	34.976254	93.879318	-16.937138	12.330208	92.500397	30.385012	-12.166591	89.473495	32.283882	38.34597	90.899124	31.334447	13.0896895	90.1863095	-65.208723	11.5707265	94.8144845
-23.135067	35.593903	93.628761	-17.152462	12.381997	92.191399	30.26515	-11.974064	89.418068	32.04454	38.548176	91.071548	31.154845	13.287056	90.244808	-65.459769	11.476938	94.13799
-22.24086	36.111588	93.270859	-17.417147	12.575308	91.856438	30.130604	-11.720797	89.36779	31.795412	38.774677	91.235611	30.963008	13.52694	90.3017005	-65.797302	11.623676	93.4111755
-21.317659	36.713425	92.891052	-17.636564	12.763601	91.435349	29.974806	-11.42318	89.357872	31.523714	39.066738	91.331642	30.74926	13.821779	90.344757	-66.022388	11.705423	92.525941
-20.395552	37.222721	92.466873	-17.874502	13.016501	90.970047	29.872734	-11.123959	89.260033	31.220791	39.304798	91.407791	30.5467625	14.0904195	90.333912	-66.2957665	11.9425825	91.606182
-19.421444	37.733196	92.043877	-18.070021	13.276196	90.508995	29.757668	-10.765395	89.135193	30.928656	39.533474	91.536018	30.343162	14.3840395	90.3356055	-66.483204	12.1683525	90.6823845
-18.464016	38.165085	91.73632	-18.232342	13.550131	90.075043	29.655106	-10.422146	88.952896	30.739361	39.785725	91.71228	30.1972335	14.6817895	90.332588	-66.6619175	12.4184725	89.817498
-16.995787	38.716423	91.427574	-18.372799	13.948372	89.403023	29.534256	-9.968881	88.53476	30.551794	40.102432	92.099174	30.043025	15.0667755	90.316967	-66.788623	12.8299685	88.489079
-16.031919	39.053291	91.36496	-18.412283	14.275247	89.075806	29.487244	-9.646618	88.056366	30.456596	40.276337	92.502396	29.97192	15.3148595	90.279381	-66.796486	13.2356345	87.872231
-15.012917	39.251114	91.426025	-18.420732	14.564128	88.837669	29.434309	-9.28652	87.468079	30.458706	40.49435	92.895439	29.9465075	15.603915	90.181759	-66.7879715	13.524341	87.493579
-14.037519	39.440781	91.598312	-18.384617	14.892281	88.693565	29.361597	-8.923694	86.809029	30.538727	40.692528	93.174271	29.950162	15.884417	89.99165	-66.719396	13.900145	87.39548
-13.075942	39.524921	91.753281	-18.356613	15.238058	88.629776	29.272181	-8.629609	86.181244	30.671656	40.868546	93.303352	29.9719185	16.1194685	89.742298	-66.6851445	14.3566475	87.517254
-12.157335	39.488903	91.88076	-18.320713	15.536072	88.634834	29.14505	-8.376581	85.681694	30.809849	41.048141	93.412766	29.9774495	16.33578	89.54723	-66.6188755	14.736364	87.722438
-11.197733	39.397556	91.962502	-18.337427	15.811088	88.640938	29.06278	-8.20819	85.246712	30.879286	41.18544	93.485329	29.971033	16.488625	89.3660205	-66.645887	15.133551	87.9158555
-9.805566	38.971947	91.980988	-18.432112	16.15287	88.674149	28.848738	-8.079479	84.83886	30.923382	41.288071	93.485817	29.88606	16.604296	89.1623385	-66.750284	15.701444	88.1859595
-8.903378	38.56963	91.921051	-18.524309	16.325588	88.740189	28.661737	-8.114605	84.732399	30.943008	41.311729	93.415703	29.8023725	16.598562	89.074051	-66.8509905	16.052614	88.406327
-8.004213	38.073959	91.803329	-18.672565	16.39625	88.829651	28.490458	-8.219907	84.792969	30.921551	41.274544	93.267822	29.7060045	16.5273185	89.0303955	-67.0511345	16.2651815	88.6289065
-7.091228	37.453762	91.618881	-18.787849	16.362867	88.898018	28.329519	-8.358863	84.93631	30.859423	41.213478	93.04718	29.594471	16.4273075	88.991745	-67.170169	16.2984265	88.804291
-6.20575	36.704735	91.394485	-18.94302	16.299824	88.970657	28.192606	-8.513202	85.112419	30.749222	41.179165	92.803497	29.470914	16.3329815	88.957958	-67.356954	16.2666665	88.983356
-5.332911	35.851814	91.126419	-19.041553	16.147886	88.95739	28.051907	-8.638135	85.245979	30.623669	41.113251	92.557365	29.337788	16.237558	88.901672	-67.420894	16.058214	89.013108
-4.371153	34.999924	90.865051	-19.14234	15.992704	88.885735	27.910801	-8.757842	85.301765	30.523691	41.024609	92.351585	29.217246	16.1333835	88.826675	-67.501926	15.8520245	88.944795
-2.985297	33.462055	90.449608	-19.276983	15.778494	88.69249	27.684546	-8.965147	85.253624	30.40992	40.86393	92.169235	29.047233	15.9493915	88.7114295	-67.601199	15.6075965	88.6735505
-2.079154	32.365437	90.121307	-19.389315	15.69618	88.522072	27.539841	-9.05923	85.18782	30.335421	40.768612	92.106178	28.937631	15.854691	88.646999	-67.716261	15.537669	88.397145
-1.080763	31.247728	89.89254	-19.502312	15.707784	88.372871	27.408484	-9.060797	85.180649	30.231279	40.727348	92.105507	28.8198815	15.8332755	88.643078	-67.8245055	15.5822925	88.102664
-0.14719	30.062733	89.826012	-19.602486	15.787019	88.336258	27.323187	-8.96871	85.231377	30.099163	40.748943	92.3228	28.711175	15.8901165	88.7770885	-67.916147	15.6839215	87.8954275
0.812876	28.816504	89.879601	-19.734869	15.919024	88.378601	27.219212	-8.799923	85.431084	30.005386	40.830631	92.880768	28.612299	16.015354	89.155926	-68.082037	15.822694	87.601276
1.782985	27.456089	90.063751	-19.874224	16.098303	88.544266	27.140194	-8.623779	85.864319	29.928272	40.955143	93.734779	28.534233	16.165682	89.799549	-68.282681	16.030924	87.288983
2.699224	26.091963	90.542526	-20.011408	16.358276	88.892265	27.046928	-8.400922	86.632469	29.883644	41.131577	94.830345	28.465286	16.3653275	90.731407	-68.488102	16.3512245	87.053123
4.095441	23.802942	91.506462	-20.195541	16.874277	89.560989	26.980984	-8.046922	88.195953	29.822216	41.441704	96.777	28.4016	16.697391	92.4864765	-68.792682	17.051163	86.6355015
4.941648	22.220543	92.192482	-20.308498	17.16366	90.095879	26.934963	-7.817671	89.36554	29.784849	41.646072	98.098137	28.359906	16.9142005	93.7318385	-68.976902	17.4131195	86.4599195
5.742539	20.457823	92.794731	-20.353313	17.372618	90.579041	26.921877	-7.648068	90.448059	29.752632	41.820259	99.288727	28.3372545	17.0860955	94.868393	-69.0438805	17.6591405	86.289689
6.544661	18.721033	93.379959	-20.366243	17.453089	91.081467	26.920542	-7.550948	91.346413	29.775488	41.942017	100.260437	28.348015	17.1955345	95.803425	-69.080501	17.7106435	86.359509
7.310508	16.743731	93.692551	-20.291897	17.507029	91.588173	26.950884	-7.529169	92.137253	29.871428	42.016293	100.797165	28.411156	17.243562	96.467209	-68.99495	17.770496	86.709137
8.060024	14.849917	93.910583	-20.155622	17.545732	92.119659	27.041773	-7.547214	92.846497	30.001736	42.071106	100.87886	28.5217545	17.261946	96.8626785	-68.8329985	17.829518	87.3766395
8.789953	12.71619	94.163147	-19.962719	17.514769	92.722252	27.166271	-7.654558	93.558792	30.184021	42.063351	100.670837	28.675146	17.2043965	97.1148145	-68.600584	17.8251415	88.3296895
9.812268	9.506958	94.66127	-19.689808	17.267704	93.700615	27.350811	-8.043521	94.631416	30.573299	41.840691	99.970375	28.962055	16.898585	97.3008955	-68.341671	17.636823	90.1003345
10.465583	7.207896	95.040474	-19.467772	16.953882	94.381203	27.446121	-8.392046	95.326927	30.813557	41.541443	99.330124	29.129839	16.5746985	97.3285255	-68.065383	17.3330655	91.4338805
11.157746	4.933479	95.544655	-19.260269	16.54385	95.115402	27.557873	-8.799718	96.135773	31.057123	41.123505	98.630806	29.307498	16.1618935	97.3832895	-67.828036	16.9258065	92.8475145
11.825026	2.530502	96.176865	-19.049038	16.041332	95.770714	27.732059	-9.281325	97.05925	31.244881	40.61153	97.899368	29.48847	15.6651025	97.479309	-67.586546	16.4175615	94.062119
12.498021	0.186817	96.90242	-18.882998	15.439463	96.267632	27.896442	-9.796649	98.074623	31.298082	39.966877	97.219933	29.597262	15.085114	97.647278	-67.363258	15.793812	94.887986
13.182852	-2.140582	97.688828	-18.764706	14.766971	96.645058	28.006065	-10.325471	99.089203	31.334663	39.265942	96.774643	29.670364	14.4702355	97.931923	-67.199776	15.0637065	95.358193
13.818852	-4.370576	98.565468	-18.691507	14.042415	96.951996	28.109476	-10.868814	100.02253	31.312981	38.603092	96.633583	29.7112285	13.867139	98.3280565	-67.0942425	14.217691	95.5759355
14.917096	-7.55058	99.827919	-18.646795	13.129449	97.324188	28.233423	-11.546269	101.287605	31.209909	37.734406	96.533913	29.721666	13.0940685	98.910759	-67.015256	13.1648295	95.737617
15.579231	-9.52445	100.549278	-18.65679	12.665033	97.510979	28.270473	-11.843871	101.980888	31.038481	37.358795	96.593018	29.654477	12.757462	99.286953	-66.968057	12.572604	95.735005
16.261902	-11.309866	101.16156	-18.732983	12.296727	97.584625	28.276119	-12.062132	102.466034	31.452877	36.901787	96.498131	29.864498	12.4198275	99.4820825	-67.330464	12.1736265	95.6871675
16.428312	-12.007715	101.661003	-18.834423	12.052279	97.623039	28.216082	-12.155484	102.807709	30.686834	37.069366	97.248772	29.451458	12.456941	100.0282405	-67.120304	11.647617	95.2178375
16.188883	-11.446591	101.353195	-18.95126	11.922797	97.62632	28.148735	-12.173347	102.983559	30.665482	37.063576	97.739983	29.4071085	12.4451145	100.361771	-67.3096285	11.4004795	94.890869
15.500799	-10.792157	101.349915	-19.036428	11.940995	97.647606	28.121758	-12.093057	103.028656	30.612165	37.202778	98.178551	29.3669615	12.5548605	100.6036035	-67.4398175	11.3271295	94.6916085
15.025619	-10.054308	101.252151	-19.086548	12.078211	97.661499	28.122011	-11.907977	103.0131	30.630135	37.435848	98.506042	29.376073	12.7639355	100.759571	-67.549169	11.3924865	94.563427
14.427596	-8.80107	101.015305	-19.066347	12.344021	97.576218	28.188044	-11.598574	102.889824	30.621702	37.854866	99.000084	29.404873	13.128146	100.944954	-67.537567	11.559896	94.207482
13.960905	-7.872645	100.745049	-19.018427	12.538799	97.483276	28.274023	-11.38898	102.710762	30.681393	38.13765	99.230568	29.477708	13.374335	100.970665	-67.514562	11.703263	93.995887
13.59254	-6.917159	100.458817	-18.932226	12.716529	97.326447	28.376719	-11.160185	102.558342	30.729618	38.425148	99.413116	29.5531685	13.6324815	100.985729	-67.4176205	11.8005765	93.667165
13.15708	-5.855922	100.134407	-18.838984	12.883017	97.18428	28.474659	-10.965742	102.38826	30.786674	38.659119	99.505302	29.6306665	13.8466885	100.946781	-67.3086345	11.9193455	93.421779
12.651478	-4.683817	99.869522	-18.76613	12.997681	97.012016	28.551186	-10.806195	102.237335	30.882946	38.333366	99.72702	29.717066	13.7635855	100.9821775	-67.249326	12.2317765	93.0418545
12.171605	-3.558531	99.56131	-18.719849	13.029824	96.81646	28.591978	-10.721517	102.046906	30.881601	38.995125	99.833939	29.7367895	14.136804	100.9404225	-67.1764875	11.922844	92.6924975
11.660129	-2.390875	99.276245	-18.653418	13.07513	96.657593	28.602045	-10.634224	101.793289	30.95764	39.125961	100.074921	29.7798425	14.2458685	100.934105	-67.0866785	11.9043915	92.381081
10.783202	-0.529831	98.90374	-18.524483	13.208881	96.636894	28.581444	-10.492212	101.369919	31.140173	39.269592	100.45726	29.8608085	14.38869	100.9135895	-66.9097745	12.029072	92.3601985
10.178597	0.781364	98.724632	-18.488249	13.391029	96.751221	28.622849	-10.436602	101.099632	31.24963	39.406059	100.960747	29.9362395	14.4847285	101.0301895	-66.9127375	12.2973295	92.4722525
9.576066	2.12323	98.645996	-18.451847	13.683086	96.991936	28.630585	-10.246926	100.778946	31.460482	39.119125	101.85218	30.0455335	14.4360995	101.315563	-66.9492275	12.9300725	92.668309
8.858771	3.60376	98.689178	-18.424494	14.124547	97.368164	28.587526	-9.969075	100.462959	31.635593	39.933128	102.714684	30.1115595	14.9820265	101.5888215	-66.9605475	13.2670675	93.1475065
8.151322	5.002254	98.795357	-18.410593	14.65175	97.793022	28.554565	-9.647796	100.161186	31.863317	40.322174	103.748085	30.208941	15.337189	101.9546355	-67.030127	13.966311	93.6314085
7.396316	6.353401	98.947998	-18.398766	15.256979	98.249191	28.531811	-9.237541	99.918716	32.071354	40.666611	104.630684	30.3015825	15.714535	102.2747	-67.0991145	14.799423	94.223682
6.648947	7.708242	99.15271	-18.369499	15.896806	98.681221	28.489361	-8.809999	99.662308	32.273563	40.995808	105.192993	30.381462	16.0929045	102.4276505	-67.12046	15.7007075	94.9347915
5.457753	9.727986	99.345795	-18.285383	16.757105	99.239975	28.482893	-8.319032	99.314247	32.577953	41.373573	105.274033	30.530423	16.5272705	102.29414	-67.101189	16.9869395	96.18581
4.705617	10.926462	99.413765	-18.167313	17.149338	99.581253	28.578239	-8.008364	99.063995	32.687077	41.569668	105.093941	30.632658	16.780652	102.078968	-66.967284	17.518024	97.083538
3.975472	12.08263	99.657654	-18.030867	17.42589	100.036407	28.7225	-7.812059	98.883095	32.810696	41.731583	105.039124	30.766598	16.959762	101.9611095	-66.828332	17.892018	98.1117045
3.205344	13.136471	100.06572	-17.853395	17.550503	100.559303	28.862423	-7.821865	98.917068	33.004318	41.768501	105.158081	30.9333705	16.973318	102.0375745	-66.6401605	18.127688	99.0810315
2.47515	14.033857	100.489891	-17.716806	17.621918	101.050629	28.936392	-7.930758	99.017296	33.265766	41.711727	105.383003	31.101079	16.8904845	102.2001495	-66.534691	18.3533515	99.9011085
1.790606	14.900894	100.876389	-17.537264	17.622366	101.492477	28.977278	-8.035941	99.120071	33.496647	41.631905	105.605103	31.2369625	16.797982	102.362587	-66.3114905	18.44675	100.622367
1.062251	15.778576	101.146873	-17.425053	17.648973	101.792511	29.044924	-8.125204	99.093193	33.686432	41.56971	105.785904	31.365678	16.722253	102.4395485	-66.215784	18.575693	101.1454735
0.020747	16.982374	101.349113	-17.290003	17.778725	101.987114	28.990898	-8.071054	98.876541	33.905975	41.54995	105.970749	31.4484365	16.739448	102.423645	-66.0284425	18.818002	101.550583
-0.625364	17.720091	101.37854	-17.266098	17.943693	101.96656	28.941813	-7.996955	98.641342	34.014347	41.531677	106.070671	31.47808	16.767361	102.3560065	-66.010276	19.120025	101.5771135
-1.244336	18.440483	101.357964	-17.198946	18.121866	101.902809	28.913652	-7.91499	98.389519	34.141685	41.503819	106.204247	31.5276685	16.7944145	102.296883	-65.9255605	19.4493175	101.508735
-1.866345	19.08626	101.376114	-17.142048	18.371939	101.851997	28.898397	-7.77857	98.162674	34.289494	41.520718	106.424423	31.5939455	16.871074	102.2935485	-65.8780415	19.872804	101.4104455
-2.47007	19.654655	101.441025	-17.078991	18.609362	101.829567	28.908417	-7.666709	98.042381	34.465332	41.535206	106.751503	31.6868745	16.9342485	102.396942	-65.8448565	20.2844755	101.262192
-3.003882	20.160761	101.549683	-17.011484	18.883579	101.831352	28.946278	-7.613702	98.024048	34.660751	41.529076	107.091072	31.8035145	16.957687	102.55756	-65.8264825	20.809471	101.105144
-3.521473	20.566212	101.606834	-16.964453	19.086485	101.837006	28.982616	-7.621286	98.012642	34.83247	41.492939	107.365021	31.907543	16.9358265	102.6888315	-65.836449	21.2371435	100.9851805
-4.291431	20.967697	101.60537	-16.886923	19.333202	101.794563	29.015373	-7.703719	97.898071	35.024426	41.364964	107.546257	32.0198995	16.8306225	102.722164	-65.7937455	21.8357815	100.866962
-4.860343	21.117201	101.540924	-16.841352	19.423357	101.773499	29.061111	-7.787663	97.731544	35.130562	41.256649	107.549957	32.0958365	16.734493	102.6407505	-65.7785405	22.112221	100.9062475
-5.388474	21.204306	101.491692	-16.764624	19.477316	101.746178	29.166313	-7.841551	97.53801	35.249096	41.156887	107.564651	32.2077045	16.657668	102.5513305	-65.7369525	22.296964	100.9410255
-5.93059	21.127075	101.490677	-16.677855	19.561043	101.747177	29.366966	-7.930245	97.402153	35.348866	41.095905	107.599709	32.357916	16.58283	102.500931	-65.713626	22.539256	100.993423
-6.468646	21.050493	101.434158	-16.610197	19.677708	101.804459	29.682245	-8.121981	97.370262	35.441074	41.090919	107.579353	32.5616595	16.484469	102.4748075	-65.7820535	22.870947	101.1341105
-6.999818	20.847351	101.362213	-16.496319	19.824921	101.781807	30.099169	-8.325074	97.403519	35.528229	41.117157	107.523346	32.813699	16.3960415	102.4634325	-65.806337	23.2538005	101.1001815
-7.484741	20.541536	101.374565	-16.384054	19.937662	101.853516	30.542194	-8.485441	97.550377	35.586433	41.178032	107.489464	33.0643135	16.3462955	102.5199205	-65.8324215	23.5290285	101.1871115
-8.322214	19.907841	101.390839	-16.216337	20.102692	102.045532	31.264187	-8.607053	97.815819	35.705997	40.748962	107.491974	33.485092	16.0709545	102.6538965	-65.917766	24.1344295	101.4371675
-8.87325	19.37435	101.430428	-16.058529	20.205326	102.190659	31.58279	-8.456262	98.071266	35.774864	40.874493	107.408188	33.678827	16.2091155	102.739727	-65.795885	24.2015365	101.641591
-9.439311	18.746862	101.457085	-15.892577	20.280464	102.32856	31.862181	-8.317567	98.371468	35.809418	41.044964	107.319748	33.8357995	16.3636985	102.845608	-65.6209535	24.1972295	101.811512
-10.007135	18.070816	101.430679	-15.724317	20.355078	102.424767	32.066296	-8.118722	98.631989	35.853756	41.220257	107.189301	33.960026	16.5507675	102.910645	-65.40866	24.1593885	101.938889
-10.622922	17.306284	101.304176	-15.564174	20.426647	102.432976	32.115753	-7.797386	98.905556	35.911148	41.390892	106.947243	34.0134505	16.796753	102.9263995	-65.1417985	24.056541	101.9395525
-11.225675	16.54129	101.154411	-15.471561	20.565384	102.371384	32.145576	-7.542741	99.147324	35.947147	41.608639	106.543671	34.0463615	17.032949	102.8454975	-64.9894835	24.097819	101.8972705
-11.861373	15.647051	100.913368	-15.401514	20.706621	102.234779	32.105629	-7.268152	99.394409	35.937099	41.849052	105.959381	34.021364	17.29045	102.676895	-64.824392	24.122792	101.792663
-12.845786	14.280798	100.607704	-15.353409	20.921656	101.970055	32.01223	-6.871425	99.897118	35.930309	42.241356	104.806725	33.9712695	17.6849655	102.3519215	-64.6780875	24.1583465	101.5881885
-13.527055	13.27485	100.577888	-15.358008	20.959616	101.838791	31.974709	-6.749132	100.266388	35.882141	42.40258	103.911087	33.928425	17.826724	102.0887375	-64.644441	24.092508	101.5888445
-14.236524	12.207923	100.594757	-15.389244	20.876444	101.705399	31.931459	-6.724032	100.710426	35.80851	42.966534	102.920555	33.8699845	18.121251	101.8154905	-64.6484725	23.631637	101.5953075
-14.947334	11.108953	100.663399	-15.455564	20.631371	101.568855	31.861078	-6.837626	101.23085	35.75285	42.74295	101.910995	33.806964	17.952662	101.5709225	-64.718092	23.31008	101.5667875
-15.620789	9.945299	100.799858	-15.508172	20.209564	101.448677	31.755997	-7.213495	101.767746	35.652161	42.316349	100.962448	33.704079	17.551427	101.365097	-64.720423	22.867701	101.532257
-16.332279	8.793681	101.025627	-15.58005	19.623096	101.349937	31.669495	-7.720322	102.367828	35.525303	41.635109	100.110565	33.597399	16.9573935	101.2391965	-64.757499	22.2887985	101.4606775
-17.014608	7.643882	101.323273	-15.666008	18.914948	101.297012	31.566807	-8.349948	103.053703	35.474812	40.742256	99.196419	33.5208095	16.196154	101.125061	-64.8528255	21.633742	101.468963
-17.979885	6.09618	101.707611	-15.769318	17.717943	101.151787	31.303041	-9.514684	104.020584	35.327839	39.257347	97.883324	33.31544	14.8713315	100.951954	-64.854076	20.5645545	101.35162
-18.627384	5.183973	101.863525	-15.850346	16.866701	101.009499	31.123871	-10.337576	104.503128	35.249569	38.204281	97.057274	33.18672	13.9333525	100.780201	-64.887412	19.8000495	101.238797
-19.239225	4.377858	101.831604	-15.937117	16.118822	100.784286	30.959097	-11.104318	104.753998	35.188	37.275631	96.321152	33.0735485	13.0856565	100.537575	-64.9477825	19.1519875	101.030997
-19.828928	3.762813	101.763329	-15.993732	15.46428	100.550377	30.77924	-11.761193	104.804405	35.008831	36.4632	95.8284	32.8940355	12.3510035	100.3164025	-64.8814995	18.5775565	100.7843515
-20.441263	3.386221	101.593254	-16.046303	14.961459	100.336922	30.631859	-12.319215	104.704178	34.920589	35.86861	95.497223	32.776224	11.7746975	100.1007005	-64.86883	18.1482205	100.5731435
-20.983772	3.195085	101.362541	-16.085878	14.675715	100.154091	30.52284	-12.762456	104.485939	34.87323	35.455105	95.274208	32.698035	11.3463245	99.8800735	-64.869791	18.0051055	100.4281085
-21.509966	3.202029	101.065971	-16.127071	14.55066	99.95195	30.452055	-13.031857	104.128136	34.803886	35.251694	95.15892	32.6279705	11.1099185	99.643528	-64.8821125	17.9914015	100.260372
-22.115982	3.587374	100.570274	-16.125288	14.628487	99.637047	30.396294	-13.140903	103.335747	34.802574	35.30471	95.03965	32.599434	11.0819035	99.1876985	-64.85001	18.1750705	100.0863955
-22.507246	4.021332	100.119484	-16.08099	14.771668	99.367653	30.372547	-13.09551	102.808762	34.849937	35.441036	94.924179	32.611242	11.172763	98.8664705	-64.773222	18.370573	99.8688355
-22.824863	4.578816	99.623634	-16.047029	14.938511	99.04882	30.376211	-12.994578	102.25589	34.889481	35.64975	94.848145	32.632846	11.327586	98.5520175	-64.726904	18.549436	99.5456225
-23.079399	5.219195	99.121414	-15.965767	15.053584	98.731598	30.420128	-12.84371	101.749039	34.872452	35.912186	94.790009	32.64629	11.534238	98.269524	-64.577824	18.57293	99.193672
-23.272869	6.001108	98.58667	-15.888278	15.143193	98.397209	30.490431	-12.699821	101.257668	34.882442	36.171696	94.751999	32.6864365	11.7359375	98.0048335	-64.4629925	18.5504485	98.7895845
-23.482552	6.858214	98.102211	-15.789737	15.22446	98.075752	30.557251	-12.540838	100.749374	34.900875	36.421253	94.723083	32.729063	11.9402075	97.7362285	-64.308537	18.5087125	98.4152755
-23.615192	7.760253	97.664558	-15.722503	15.316643	97.768585	30.630371	-12.426255	100.380035	34.905231	36.687714	94.643089	32.767801	12.1307295	97.511562	-64.212807	18.5025565	98.025608
-23.728045	9.225138	97.059669	-15.652992	15.447887	97.374321	30.68158	-12.250667	99.959984	34.902401	36.974178	94.541229	32.7919905	12.3617555	97.2506065	-64.0979745	18.5340185	97.4980355
-23.779188	10.347201	96.713928	-15.649697	15.518756	97.171349	30.686998	-12.16525	99.752625	34.868893	37.114849	94.522652	32.7779455	12.4747995	97.1376385	-64.0773395	18.5627125	97.2050595
-23.789888	11.489497	96.430099	-15.687477	15.531693	96.987732	30.655613	-12.105721	99.534813	34.801502	37.278042	94.665787	32.7285575	12.5861605	97.1003	-64.1035115	18.4772255	96.875164
-23.863503	12.652204	96.174133	-15.786411	15.533418	96.847122	30.587599	-12.049653	99.3069	34.669918	37.433418	94.936882	32.6287585	12.6918825	97.121891	-64.2015805	18.3749535	96.572353
-23.80867	13.892089	95.994301	-15.887642	15.568541	96.78479	30.52249	-11.956826	99.068733	34.610279	37.607853	95.10936	32.5663845	12.8255135	97.0890465	-64.3416685	18.3115685	96.4805335
-23.779291	15.168111	95.955704	-15.983382	15.641392	96.793434	30.45282	-11.864127	98.90329	34.460632	37.752991	95.237617	32.456726	12.944432	97.0704535	-64.42349	18.338352	96.5164145
-23.766926	16.507471	95.937996	-16.099291	15.726497	96.817795	30.364063	-11.803434	98.780014	34.351624	37.933105	95.16317	32.3578435	13.0648355	96.971592	-64.5564255	18.3881585	96.663998
-23.569708	18.563095	95.768425	-16.270025	15.788871	96.713097	30.156616	-11.690776	98.328445	34.099895	38.043602	94.975784	32.1282555	13.176413	96.6521145	-64.6683055	18.401329	96.7740795
-23.434801	19.930792	95.62043	-16.442684	15.76261	96.568184	29.957411	-11.649899	97.889961	34.023495	38.086502	94.815582	31.990453	13.2183015	96.3527715	-64.875821	18.3069185	96.7835965
-23.269098	21.316954	95.42009	-16.660343	15.733197	96.376854	29.730106	-11.604716	97.393005	33.955841	38.255386	94.764832	31.8429735	13.325335	96.0789185	-65.1636595	18.141059	96.6747895
-23.044535	22.78537	95.182404	-16.831596	15.72312	96.151016	29.503006	-11.557151	96.82634	33.857338	38.392086	94.662941	31.680172	13.4174675	95.7446405	-65.343364	18.0287725	96.5573915
-22.789083	24.219818	95.022743	-17.02713	15.753388	95.895836	29.269358	-11.505131	96.161583	33.680401	38.516899	94.664711	31.4748795	13.505884	95.413147	-65.5291395	18.000892	96.378525
-22.52594	25.658413	94.921616	-17.219349	15.798487	95.649147	29.042685	-11.385543	95.484306	33.615643	38.713737	94.592842	31.329164	13.664097	95.038574	-65.767862	17.932877	96.25972
-22.149855	27.134779	94.815933	-17.396284	15.871172	95.424255	28.858248	-11.259313	94.74456	33.418716	38.885174	94.763664	31.138482	13.8129305	94.754112	-65.93105	17.9294135	96.094398
-21.572689	29.23992	95.031723	-17.637993	16.000938	95.191704	28.662682	-10.916255	93.482277	33.292339	39.205029	95.42514	30.9775105	14.144387	94.4537085	-66.2534965	17.857489	95.9296995
-21.10537	30.601402	95.404205	-17.80122	16.17528	95.085487	28.476149	-10.557142	92.592529	33.281101	39.530807	96.094177	30.878625	14.4868325	94.343353	-66.481065	17.8637275	95.827621
-20.627119	31.902683	95.823677	-17.969131	16.476698	95.025345	28.358736	-10.00225	91.677017	33.213528	40.000698	97.010063	30.786132	14.999224	94.34354	-66.724394	17.954172	95.70715
-20.044161	33.180489	96.340286	-18.117794	16.918451	95.060112	28.282217	-9.287889	91.001587	33.138081	40.530102	97.899445	30.710149	15.6211065	94.450516	-66.945737	18.2157955	95.669708
-19.477802	34.331223	96.920975	-18.236614	17.508329	95.158615	28.222202	-8.539226	90.448036	33.113636	41.107822	98.803894	30.667919	16.284298	94.625965	-67.141147	18.73236	95.691265
-18.826197	35.361309	97.548485	-18.330835	18.086168	95.266182	28.140207	-7.842403	90.098282	33.125137	41.614399	99.658127	30.632672	16.885998	94.8782045	-67.294342	19.286338	95.6541595
-18.212011	36.229519	98.131447	-18.40835	18.589499	95.40995	28.072702	-7.23662	89.894531	33.152138	42.043678	100.453529	30.61242	17.403529	95.17403	-67.42912	19.775469	95.64587
-17.127769	37.190517	98.879402	-18.584146	19.135288	95.623642	27.989601	-6.448368	89.602623	33.110771	42.572861	101.472916	30.550186	18.0622465	95.5377695	-67.718478	20.2083295	95.7095145
-16.481167	37.617405	99.117813	-18.743443	19.40209	95.716415	27.908062	-6.093349	89.574722	32.977367	42.856701	101.80365	30.4427145	18.381676	95.689186	-67.9296005	20.422504	95.743644
-15.820658	37.875824	99.166176	-18.892759	19.565533	95.753548	27.839561	-5.967681	89.678207	32.823463	43.045765	101.753784	30.331512	18.539042	95.7159955	-68.11703	20.592024	95.7911005
-15.138062	37.86018	99.092155	-19.039291	19.555658	95.780853	27.75642	-6.025417	89.83313	32.707371	43.100708	101.555908	30.2318955	18.5376455	95.694519	-68.3104775	20.5736705	95.867187
-14.404448	37.634964	98.969864	-19.182056	19.395559	95.827797	27.611732	-6.261545	90.11541	32.635441	43.010693	101.301765	30.1235865	18.374574	95.7085875	-68.4876985	20.416544	95.9470065
-13.669127	37.249821	98.76255	-19.313919	19.145159	95.825287	27.482628	-6.63076	90.322784	32.598923	42.78973	100.946449	30.0407755	18.079485	95.6346165	-68.6686135	20.210833	96.0159575
-12.985327	36.620739	98.528069	-19.43368	18.859907	95.773766	27.30769	-7.05241	90.450806	32.532463	42.504646	100.532532	29.9200765	17.726118	95.491669	-68.7874365	19.993696	96.055863
-11.924579	35.498489	97.992172	-19.63406	18.492752	95.684586	27.005989	-7.623662	90.549377	32.412758	42.056694	99.86039	29.7093735	17.216516	95.2048835	-68.9774935	19.768988	96.1642885
-11.252598	34.548836	97.576096	-19.791166	18.293564	95.624001	26.816839	-7.973621	90.584572	32.265472	41.782223	99.428467	29.5411555	16.904301	95.0065195	-69.1234875	19.682827	96.2414825
-10.614119	33.482132	97.24337	-19.958	18.053881	95.593742	26.644999	-8.318939	90.707291	32.043602	41.494682	99.082947	29.3443005	16.5878715	94.895119	-69.2603005	19.5198905	96.292365
-10.001288	32.263054	96.899811	-20.183458	17.852545	95.566956	26.43305	-8.714281	90.969139	31.899691	41.191578	98.783401	29.1663705	16.2386485	94.87627	-69.5332865	19.4664415	96.257642
-9.374344	30.914095	96.571846	-20.411985	17.612505	95.561638	26.207024	-9.160264	91.271141	31.773169	40.850559	98.534019	28.9900965	15.8451475	94.90258	-69.8140665	19.3798625	96.220696
-8.774031	29.478642	96.277901	-20.60001	17.346991	95.553047	25.94861	-9.581906	91.565735	31.676224	40.4772	98.289871	28.812417	15.447647	94.927803	-70.012437	19.246335	96.178291
-8.174421	27.891788	96.017784	-20.80588	17.107817	95.575584	25.704205	-10.04488	91.872604	31.595634	40.088337	97.976372	28.6499195	15.0217285	94.924488	-70.2616795	19.1939055	96.22668
-7.282623	25.430292	95.459038	-21.071938	16.71064	95.574989	25.38442	-10.863542	92.417671	31.453096	39.432396	97.15641	28.418758	14.284427	94.7870405	-70.562634	19.136853	96.3629375
-6.672999	23.592619	95.169983	-21.234856	16.336758	95.590195	25.151413	-11.491685	92.822701	31.353634	38.878014	96.480057	28.2525235	13.6931645	94.651379	-70.7222355	18.9803515	96.529011
-6.081167	21.779684	94.900024	-21.386442	15.86667	95.578011	24.924776	-12.185723	93.161758	31.259228	38.249229	95.793633	28.092002	13.031753	94.4776955	-70.864886	18.701587	96.6783265
-5.533733	19.834269	94.557877	-21.558998	15.350392	95.491707	24.71809	-12.882823	93.342056	31.140015	37.579258	95.142349	27.9290525	12.3482175	94.2422025	-71.0470485	18.3525665	96.7412115
-4.967811	17.896336	94.275635	-21.701523	14.802546	95.322311	24.509689	-13.49756	93.274422	31.027826	36.920895	94.628929	27.7687575	11.7116675	93.9516755	-71.1718035	17.8934245	96.6929465
-4.346023	15.972164	93.997154	-21.783854	14.362062	95.150955	24.33054	-14.00761	93.108955	30.909273	36.345367	94.345535	27.6199065	11.1688785	93.727245	-71.1876145	17.5552455	96.574665
-3.734603	14.034478	93.812088	-21.776081	14.021232	95.061432	24.269524	-14.393537	93.020935	30.739111	35.851288	94.475143	27.5043175	10.7288755	93.748039	-71.0564795	17.3135885	96.374825
-2.767641	11.292548	94.07061	-21.713383	13.788022	95.263062	24.36409	-14.684325	93.39637	30.697453	35.469616	95.371117	27.5307715	10.3926455	94.3837435	-70.9575375	17.1833985	96.1423805
-2.091904	9.428122	94.510918	-21.63821	13.784966	95.618172	24.524918	-14.719103	93.959801	30.834997	35.42197	96.438774	27.6799575	10.3514335	95.1992875	-70.9563775	17.2184985	96.0370565
-1.432867	7.615659	95.112755	-21.528875	13.804165	96.100601	24.695679	-14.748184	94.667854	31.106201	35.409489	97.869659	27.90094	10.3306525	96.2687565	-70.95869	17.2776775	95.9324455
-0.758498	5.748303	95.730942	-21.432384	13.930164	96.608116	24.906889	-14.701759	95.529022	31.385225	35.50259	99.515587	28.146057	10.4004155	97.5223045	-71.010825	17.4599125	95.6939275
-0.130998	3.937376	96.392113	-21.323893	14.084593	97.106125	25.213068	-14.536707	96.477554	31.620434	35.659603	101.252678	28.416751	10.561448	98.865116	-71.064537	17.607738	95.347134
0.46008	2.000612	96.989288	-21.221819	14.264443	97.504578	25.59263	-14.445994	97.559097	31.885424	35.837402	102.919212	28.739027	10.695704	100.2391545	-71.182665	17.833182	94.7700015
1.018458	0.119598	97.536972	-21.079121	14.403105	97.783463	26.091597	-14.359352	98.766258	32.118599	36.099655	104.462563	29.105098	10.8701515	101.6144105	-71.26334	17.9360585	93.9525155
1.748684	-2.821401	98.425369	-20.777412	14.668584	97.943474	27.060207	-14.078626	100.824356	32.379181	36.646931	106.268883	29.719694	11.2841525	103.5466195	-71.274518	18.0530155	92.3403285
2.115063	-4.839227	99.203667	-20.491272	14.739741	97.883812	27.811783	-14.053612	102.488182	32.570873	36.963074	107.04528	30.191328	11.454731	104.766731	-71.173872	18.024751	91.000893
2.363331	-6.910755	100.101891	-20.127836	14.61245	97.892334	28.464025	-13.994324	104.178764	32.684692	37.244289	107.652748	30.5743585	11.6249825	105.915756	-70.8300305	17.5999175	89.868912
2.47431	-9.03579	101.188362	-19.693907	14.298532	98.146088	29.045555	-14.056654	105.843819	32.837078	37.238846	107.993492	30.9413165	11.591096	106.9186555	-70.3291305	17.005968	89.3735205
2.453794	-11.221631	102.398918	-19.261707	13.765115	98.590294	29.525646	-14.235218	107.456947	33.094769	36.97599	108.252403	31.3102075	11.370386	107.854675	-69.8336215	16.159844	89.325913
2.292292	-13.397079	103.6026	-18.915249	13.107285	99.268288	29.817093	-14.508317	108.8657	33.313499	36.586346	108.590736	31.565296	11.0390145	108.728218	-69.395794	15.1755555	89.808358
1.965786	-15.510686	104.770828	-18.699814	12.483619	100.069344	30.034304	-14.800013	110.081352	33.483997	36.138905	108.897842	31.7591505	10.669446	109.489597	-69.1587785	14.297792	90.649091
1.184827	-18.518766	106.33329	-18.507904	11.766866	101.349831	30.270386	-15.094876	111.514679	33.749599	35.661007	109.058144	32.0099925	10.2830655	110.2864115	-69.0258005	13.2506665	92.4132505
0.450485	-20.360294	107.290337	-18.429535	11.436932	102.133545	30.413229	-15.154332	112.200356	33.822815	35.531513	109.171585	32.118022	10.1885905	110.6859705	-68.977092	12.6852735	93.5811195
-0.348646	-22.097706	108.120392	-18.353537	11.22201	102.797424	30.544001	-15.158908	112.749825	33.877991	35.448761	109.177872	32.210996	10.1449265	110.9638485	-68.91807	12.2990935	94.6309995
-1.199194	-23.096163	108.556511	-18.264889	11.037655	103.320946	30.664968	-15.171554	113.226715	34.005272	35.313168	108.862068	32.33512	10.070807	111.0443915	-68.864898	12.004503	95.5975005
-2.54369	-23.413736	108.909294	-18.139488	10.812007	103.689323	30.798975	-15.244269	113.496567	34.148857	35.125389	108.496132	32.473916	9.94056	110.9963495	-68.752892	11.683454	96.3822965
-3.840024	-23.788006	109.041702	-18.000214	10.577554	103.963295	30.915627	-15.334278	113.583946	34.280769	34.887775	108.136711	32.598198	9.7767485	110.8603285	-68.598626	11.3783595	97.0662615
-5.529595	-23.912884	109.293922	-17.777397	10.294052	104.148193	31.08102	-15.437653	113.592682	34.450783	34.619671	107.645988	32.7659015	9.591009	110.619335	-68.3206955	10.997095	97.677051
-7.497997	-24.08357	109.299644	-17.354851	9.850863	104.376541	31.50771	-15.638018	113.462296	34.579353	34.246998	106.880821	33.0435315	9.30449	110.1715585	-67.7532335	10.397236	98.5815235
-9.306675	-23.862999	109.487236	-17.072399	9.513088	104.558685	31.82238	-15.786381	113.327095	34.597744	34.014614	106.544479	33.210062	9.1141165	109.935787	-67.35486	9.9120595	99.181583
-10.646053	-23.770842	109.355247	-16.847233	9.173194	104.78257	32.083218	-15.951504	113.250137	34.681355	33.847324	106.354378	33.3822865	8.94791	109.8022575	-67.0767525	9.398478	99.7628825
-12.571819	-23.258778	109.376106	-16.667664	8.865787	104.969978	32.313934	-16.143908	113.203072	34.764477	33.759453	106.332886	33.5392055	8.8077725	109.767979	-66.8745335	8.9238015	100.171977
-13.977925	-22.893953	108.967506	-16.514587	8.61576	105.109558	32.49482	-16.278275	113.119827	34.776131	33.725941	106.398155	33.6354755	8.723833	109.758991	-66.6646495	8.507687	100.460125
-15.991481	-22.071365	108.845184	-16.400072	8.469139	105.225136	32.613438	-16.354155	112.896416	34.83054	33.725517	106.323158	33.721989	8.685681	109.609787	-66.522133	8.252597	100.840485
-17.709002	-21.260969	108.515152	-16.328114	8.420122	105.256012	32.769882	-16.379906	112.500931	34.991535	33.728867	105.953979	33.8807085	8.6744805	109.227455	-66.5369365	8.1657635	101.284569
-20.331182	-19.733099	107.84156	-16.257814	8.382771	105.108597	33.045593	-16.335386	111.475716	35.111271	33.784016	104.839836	34.078432	8.724315	108.157776	-66.59406	8.041227	102.059418
-22.116072	-18.56402	107.222427	-16.241919	8.383543	104.829826	33.203213	-16.237223	110.400116	35.038864	33.86097	103.792442	34.1210385	8.8118735	107.096279	-66.6048765	7.9552125	102.563373
-23.896664	-17.29257	106.462944	-16.247683	8.352735	104.425896	33.234833	-16.117609	109.185455	34.886742	33.981865	102.693367	34.0607875	8.932128	105.939411	-66.5561535	7.773342	102.912381
-25.705278	-15.908284	105.625275	-16.268797	8.313095	103.979858	33.137402	-16.000328	107.878731	34.665073	34.144081	101.74147	33.9012375	9.0718765	104.8101005	-66.4388315	7.5543135	103.1496155
-27.434216	-14.433195	104.818489	-16.279566	8.317173	103.513588	33.074741	-15.941325	106.567726	34.4398	34.288795	100.953529	33.7572705	9.173735	103.7606275	-66.3164025	7.460611	103.2665485
-29.136333	-12.803324	104.10569	-16.302849	8.355649	103.066948	32.976807	-15.836665	105.422928	34.229252	34.446766	100.273491	33.6030295	9.3050505	102.8482095	-66.2087275	7.4062475	103.2856865
-30.795702	-11.047634	103.541931	-16.312006	8.46286	102.684494	32.831306	-15.717358	104.439125	34.044262	34.644241	99.742195	33.437784	9.4634415	102.09066	-66.061796	7.4622785	103.278328
-33.181744	-8.227731	103.009865	-16.309967	8.524666	102.275932	32.620224	-15.585097	103.248512	33.882584	34.72205	98.861618	33.251404	9.5684765	101.055065	-65.871338	7.4808555	103.496799
-34.650913	-6.294641	103.001427	-16.294083	8.505702	102.180771	32.502686	-15.562447	102.615776	33.673347	34.709599	98.405144	33.0880165	9.573576	100.51046	-65.6761825	7.437828	103.851082
-36.011826	-4.287498	103.228249	-16.295828	8.371736	102.276901	32.369888	-15.589581	102.202759	33.48967	34.62606	97.970337	32.929779	9.5182395	100.086548	-65.521435	7.2252325	104.467254
-37.315151	-2.263796	103.504433	-16.372404	8.146277	102.442146	32.248966	-15.713516	101.988281	33.303444	34.484974	97.651146	32.776205	9.385729	99.8197135	-65.521013	6.906825	105.0645785
-38.511925	-0.173926	103.851532	-16.435493	7.866003	102.672104	32.165848	-15.894945	101.895271	33.040993	34.296062	97.500069	32.6034205	9.2005585	99.69767	-65.4744065	6.5314475	105.646538
-39.608147	1.952311	104.093124	-16.515844	7.570097	102.916183	32.060383	-16.072256	101.883194	32.860245	34.113998	97.425957	32.460314	9.020871	99.6545755	-65.492002	6.119323	106.1777905
-40.667248	4.153428	104.320465	-16.610809	7.315388	103.141357	31.936937	-16.263475	101.842415	32.750229	33.999069	97.517647	32.343583	8.867797	99.680031	-65.565201	5.762979	106.602683
-41.999908	7.599832	104.649292	-16.855352	7.120974	103.439156	31.640276	-16.408491	101.605049	32.491879	34.007366	98.020081	32.0660775	8.7994375	99.812565	-65.7767815	5.4425105	107.065747
-42.807476	10.009343	104.86734	-17.091658	7.122615	103.621674	31.313662	-16.35022	101.255325	32.30349	34.121613	98.570816	31.808576	8.8856965	99.9130705	-65.991892	5.3595335	107.3302775
-43.535301	12.453296	105.155411	-17.349752	7.186626	103.782501	30.983889	-16.247156	100.840797	32.116375	34.391911	99.369255	31.550132	9.0723775	100.105026	-66.249636	5.3008745	107.459976
-44.116722	14.929226	105.520096	-17.638666	7.369053	103.995178	30.840471	-16.219419	100.396774	31.938606	34.655846	100.403549	31.3895385	9.2182135	100.4001615	-66.6668705	5.5198925	107.5901945
-44.620476	17.411476	106.090561	-17.962572	7.509833	104.317474	30.199448	-15.891692	100.274788	31.821653	34.909702	101.599228	31.0105505	9.509005	100.937008	-66.9356945	5.510661	107.69794
-44.881416	19.872267	106.902481	-18.270544	7.672435	104.782013	29.900274	-15.630038	100.160179	31.782303	35.208641	102.946007	30.8412885	9.7893015	101.553093	-67.3823765	5.5555685	108.010933
-45.102005	22.221066	107.767403	-18.438925	7.840353	105.345955	29.709742	-15.328863	100.322136	31.787619	35.471649	104.261742	30.7486805	10.071393	102.291939	-67.6265305	5.609313	108.399971
-45.084599	25.739044	108.941223	-18.454796	7.890818	106.038139	29.684919	-15.109398	101.073013	31.854311	35.710293	106.123146	30.769615	10.3004475	103.5980795	-67.679207	5.4811885	108.4781985
-44.954868	27.964766	109.491577	-18.872904	8.237267	106.621086	29.79999	-15.137206	101.811531	31.905846	35.812813	107.15979	30.852918	10.3378035	104.4856605	-68.598726	6.1367305	108.7565115
-44.837986	30.049911	110.029861	-19.001514	8.22303	107.082222	29.935896	-15.210006	102.582695	31.916327	35.840408	108.051872	30.9261115	10.315201	105.3172835	-68.9291395	6.130859	108.8471605
-44.561882	32.031704	110.530746	-19.181152	8.183083	107.570732	30.05945	-15.31892	103.377686	31.903049	35.835899	108.915268	30.9812495	10.2584895	106.146477	-69.3435535	6.1076765	108.994987
-44.247978	33.937557	111.059929	-19.135275	7.817855	107.932213	30.145008	-15.563326	104.211304	31.839621	35.793312	109.805695	30.9923145	10.114993	107.0084995	-69.2628645	5.520717	108.8559265
-43.879944	35.741001	111.471268	-19.622309	7.891262	108.529541	30.196295	-15.853633	105.097107	31.769129	35.711243	110.803078	30.982712	9.928805	107.9500925	-70.22733	5.853719	109.1089895
-43.448845	37.428642	111.996902	-20.117373	7.987165	109.241577	30.160353	-16.136148	105.971977	31.691635	35.566826	111.913773	30.925994	9.715339	108.942875	-71.16074	6.258991	109.540279
-42.729534	39.7934	112.914322	-20.449385	7.487171	109.925552	30.132124	-16.77458	107.246529	31.677631	35.276939	113.965675	30.9048775	9.2511795	110.606102	-71.8036475	5.7231625	109.245002
-41.815807	40.267662	113.587616	-20.7757	7.294586	110.567726	30.103632	-17.201303	107.998123	31.746691	35.023872	115.542282	30.9251615	8.9112845	111.7702025	-72.4765615	5.6778875	109.3652495
-40.027927	39.884304	114.523842	-21.102041	7.140921	111.169922	30.073217	-17.620077	108.718109	31.846455	34.775501	117.25811	30.959836	8.577712	112.9881095	-73.163918	5.70413	109.3517345
-39.421062	40.048553	115.283028	-21.427114	7.061487	111.774765	30.078712	-18.041389	109.35997	31.990238	34.547867	118.971596	31.034475	8.253239	114.165783	-73.888703	5.869735	109.383747
-38.255711	39.916363	116.016304	-21.752766	7.029245	112.429321	30.107529	-18.285261	109.950043	32.115494	34.434914	120.663086	31.1115115	8.0748265	115.3065645	-74.6170435	5.9836635	109.5520775
-37.555595	39.822643	116.819504	-22.067251	7.075053	113.145515	30.190313	-18.405352	110.569145	32.222626	34.338531	122.263672	31.2064695	7.9665895	116.4164085	-75.3409715	6.1835165	109.8746215
-36.590366	39.430912	117.423317	-22.045277	7.036099	113.724007	30.258739	-18.33205	111.298874	32.377583	34.30595	123.635498	31.318161	7.98695	117.467186	-75.408715	6.085248	109.980828
-34.843266	38.49194	117.95536	-22.559019	7.394592	114.907074	30.29818	-18.031675	112.54985	32.639442	34.334919	125.222137	31.468811	8.151622	118.8859935	-76.586849	6.637562	110.9281545
-34.323826	37.966515	118.368721	-22.665897	7.464238	115.50264	30.28619	-17.869446	113.436447	32.797626	34.336395	125.93325	31.541908	8.2334745	119.6848485	-76.873702	6.6950015	111.3204315
-33.240547	36.963608	118.291008	-22.51399	7.328048	115.863274	30.242989	-17.785393	114.392181	32.880447	34.297298	126.400505	31.561718	8.2559525	120.396343	-76.589698	6.4001435	111.330205
-32.517086	36.058392	118.190422	-22.599859	7.311723	116.285362	30.133894	-17.753576	115.38504	32.929062	34.279522	126.772018	31.531478	8.262973	121.078529	-76.731196	6.360473	111.492195
-31.96398	34.950424	118.190506	-22.717113	7.257923	116.689148	29.973761	-17.855722	116.276192	32.968742	34.172737	127.058479	31.4712515	8.1585075	121.6673355	-76.9054775	6.3573385	111.7109605
-31.944784	34.038834	118.466934	-22.803917	7.157081	117.04718	29.782122	-18.01088	117.069534	33.077057	34.024494	127.329994	31.4295895	8.006807	122.199764	-77.0374235	6.307355	111.894596
-31.176653	32.527084	118.413185	-22.872011	7.04987	117.3908	29.604744	-18.156479	117.790054	33.174603	33.902924	127.578758	31.3896735	7.8732225	122.684406	-77.1336955	6.2265175	112.097194
-30.909676	30.470964	118.332016	-22.980518	6.950011	117.743004	29.384407	-18.283789	118.668571	33.174438	33.814434	127.640686	31.2794225	7.7653225	123.1546285	-77.2404585	6.1346995	112.3313795
-30.937122	29.081434	118.183723	-23.073114	6.973928	117.835739	29.297319	-18.242126	119.166328	32.998985	33.858746	127.386833	31.148152	7.80831	123.2765805	-77.29438	6.139546	112.3948975
-30.972355	27.636703	117.845604	-23.164677	7.076686	117.831276	29.236286	-18.125662	119.449112	32.768959	33.933212	126.806656	31.0026225	7.903775	123.127884	-77.3319765	6.249597	112.534668
-31.222836	26.185108	117.355194	-23.44759	7.376985	117.86673	29.199032	-18.048813	119.683685	32.58379	34.136192	126.133728	30.891411	8.0436895	122.9087065	-77.786591	6.7102805	112.8247535
-31.578728	24.634659	116.863297	-23.428356	7.420566	117.711411	29.162827	-18.02063	119.805595	32.466763	34.212227	125.397514	30.814795	8.0957985	122.6015545	-77.671507	6.7453335	112.8212675
-32.00742	23.040634	116.341843	-23.30056	7.366375	117.538177	29.148403	-18.095211	119.928101	32.41782	34.176052	124.60363	30.7831115	8.0404205	122.2658655	-77.3842315	6.6923295	112.8104885
-32.712509	21.558523	116.036156	-23.167532	7.248554	117.431473	29.151196	-18.237619	119.979774	32.461189	34.126701	123.869934	30.8061925	7.944541	121.924854	-77.1412565	6.552567	112.938092
-33.682327	19.09865	115.521637	-22.929781	6.958037	117.310608	29.198875	-18.512497	119.969688	32.83252	33.713802	122.473419	31.0156975	7.6006525	121.2215535	-76.8752595	6.3154215	113.3996625
-34.453934	17.486345	115.323616	-22.666351	6.782496	117.263016	29.240736	-18.676558	119.706306	32.88932	33.564777	121.645996	31.065028	7.4441095	120.676151	-76.39773	6.1208825	113.849881
-35.338123	15.921457	115.274467	-22.396297	6.606008	117.204155	29.307657	-18.794666	119.293091	32.595085	33.554691	120.889793	30.951371	7.3800125	120.091442	-75.743965	5.8320035	114.316868
-36.203724	14.386678	115.368355	-22.041313	6.478866	117.186012	29.383173	-18.859468	118.611488	32.637016	33.294113	119.763092	31.0100945	7.2173225	119.18729	-75.0927205	5.7404095	115.184734
-36.639473	13.108497	115.382851	-21.666306	6.383645	117.14119	29.50086	-18.898039	117.773781	32.673691	33.102997	118.55513	31.0872755	7.102479	118.1644555	-74.4198875	5.664811	116.1179245
-38.153229	11.613992	115.904495	-21.285946	6.362001	117.14463	29.669279	-18.918579	116.865334	32.656841	32.9044	117.332611	31.16306	6.9929105	117.0989725	-73.734952	5.7310915	117.1902875
-39.143501	10.334665	116.246773	-20.898363	6.319205	117.077103	29.794476	-18.888622	115.981201	32.609982	32.68309	116.056465	31.202229	6.897234	116.018833	-72.998955	5.741176	118.135373
-40.621128	8.57115	116.751205	-20.416822	6.300055	116.942261	29.940241	-18.814405	114.730927	32.552261	32.483467	114.598381	31.246251	6.834531	114.664654	-72.079895	5.765579	119.219868
-41.593033	7.468601	117.140816	-20.101131	6.262235	116.935692	30.045214	-18.788227	114.006767	32.529404	32.339073	113.699936	31.287309	6.775423	113.8533515	-71.489571	5.749047	120.0180325
-42.500771	6.433319	117.596863	-19.768816	6.210987	116.883278	30.170313	-18.781412	113.340378	32.528351	32.252304	112.96904	31.349332	6.735446	113.154709	-70.886964	5.686528	120.611847
-43.330948	5.474233	118.012009	-19.41398	6.185664	116.826736	30.326176	-18.75341	112.630463	32.602642	32.128899	112.271454	31.464409	6.6877445	112.4509585	-70.292369	5.6835835	121.2025135
-44.068157	4.614027	118.408562	-19.005033	6.153944	116.747437	30.522596	-18.755589	112.013962	32.705868	32.025288	111.57737	31.614232	6.6348495	111.795666	-69.624298	5.6730385	121.699208
-44.759579	3.807452	118.594154	-18.704359	6.164637	116.593513	30.725721	-18.740437	111.48571	32.831928	31.992537	111.073029	31.7788245	6.62605	111.2793695	-69.1875425	5.703224	121.9076565
-45.451958	3.066539	118.62439	-18.430876	6.176188	116.375473	30.93082	-18.662256	111.080948	32.926659	32.024609	110.646523	31.9287395	6.6811765	110.8637355	-68.7904915	5.6711995	121.8872105
-46.289299	2.043382	118.519958	-18.154106	6.173711	116.043961	31.19734	-18.612787	110.670235	33.041054	32.078793	110.24659	32.119197	6.733003	110.4584125	-68.427409	5.614419	121.6295095
-46.813053	1.425528	118.280807	-17.974005	6.185276	115.755928	31.294193	-18.623098	110.433029	33.157825	32.070091	110.097435	32.226009	6.7234965	110.265232	-68.174019	5.6470555	121.246624
-47.251026	0.877199	118.108765	-17.891403	6.130036	115.52169	31.342974	-18.663961	110.20385	33.265522	32.063251	110.007706	32.304248	6.699645	110.105778	-68.087054	5.560427	120.937602
-47.581779	0.38588	117.950119	-17.765841	6.089529	115.313652	31.379894	-18.722748	109.951317	33.373604	32.005154	109.961273	32.376749	6.641203	109.956295	-67.908431	5.537855	120.671009
-47.824009	-0.078686	117.839966	-17.296482	5.878599	115.302109	31.417227	-18.773006	109.70285	33.480682	31.954294	109.882965	32.4489545	6.590644	109.7929075	-67.0419185	5.166554	120.8113105
-47.953812	-0.447314	117.827072	-17.544254	6.05205	115.065369	31.453806	-18.815531	109.441933	33.568035	31.932507	109.711014	32.5109205	6.558488	109.5764735	-67.5994285	5.545612	120.5542645
-48.006474	-0.830602	117.766609	-17.450712	6.058932	114.895477	31.496174	-18.83079	109.144958	33.592522	31.905396	109.515236	32.544348	6.537303	109.330097	-67.445772	5.580561	120.460857
-47.892128	-1.323383	117.596626	-16.883051	5.871972	114.685249	31.871805	-18.928484	108.340538	33.643757	31.883373	109.0289	32.757781	6.4774445	108.684719	-66.523883	5.2664995	120.685779
-47.652412	-1.626604	117.430367	-17.059343	6.03952	114.261711	31.685997	-18.766525	107.875252	33.673653	31.86591	108.585823	32.679825	6.5496925	108.2305375	-66.798511	5.5293475	120.2928845
-47.404556	-1.866422	117.200592	-16.875418	6.055696	113.920975	31.785854	-18.680828	107.267273	33.707584	31.851799	108.184265	32.746719	6.5854855	107.725769	-66.497555	5.5259065	120.116181
-46.992432	-2.148891	116.879692	-16.684134	6.089474	113.585327	31.911396	-18.589582	106.733574	33.772648	31.894424	107.845879	32.842022	6.652421	107.2897265	-66.21029	5.526527	119.8809275
-46.466003	-2.365352	116.555298	-16.525284	6.13702	113.28064	32.061401	-18.477581	106.322952	33.847706	31.974503	107.607986	32.9545535	6.748461	106.965469	-66.0051215	5.525579	119.595811
-45.879124	-2.546348	116.240242	-16.348143	6.187974	113.028214	32.197605	-18.398235	105.951942	33.933239	32.035133	107.460091	33.065422	6.818449	106.7060165	-65.761708	5.557499	119.3504115
-45.209743	-2.746756	115.989044	-16.179634	6.220834	112.871323	32.614712	-18.494438	105.553078	34.045979	32.07095	107.374939	33.3303455	6.788256	106.4640085	-65.6896135	5.653412	119.2786375
-43.926628	-3.084261	115.531624	-15.90231	6.238058	112.615356	32.551403	-18.344173	105.463203	34.263023	32.049068	107.287537	33.407213	6.8524475	106.37537	-65.211833	5.6236685	118.855342
-42.952652	-3.28182	115.092766	-15.73449	6.239396	112.406883	32.716328	-18.385267	105.351135	34.45438	31.996981	107.223824	33.585354	6.805857	106.2874795	-65.054334	5.672935	118.5262865
-41.982059	-3.487124	114.475929	-15.506777	6.237681	112.031349	32.909626	-18.452431	105.345825	34.701466	31.980463	107.15271	33.805546	6.764016	106.2492675	-64.8191	5.711346	117.8134305
-40.863914	-3.717406	113.603844	-15.392998	6.321674	111.535492	33.131981	-18.508572	105.520485	34.983292	31.970802	107.155022	34.0576365	6.731115	106.3377535	-64.8436325	5.912233	116.7332305
-39.7174	-3.91475	112.639221	-15.341902	6.370706	111.027359	33.319111	-18.553568	105.911491	35.285099	32.037399	107.403221	34.302105	6.7419155	106.657356	-64.985909	5.9994965	115.397362
-38.595695	-4.155134	111.771355	-15.357336	6.375318	110.710312	33.487946	-18.629625	106.631004	35.603115	32.115139	108.129501	34.5455305	6.742757	107.3802525	-65.2602025	6.007879	114.0403715
-37.321297	-4.429988	111.090347	-15.432088	6.406894	110.699188	33.635609	-18.62834	107.822655	35.957535	32.269497	109.395775	34.796572	6.8205785	108.609215	-65.660748	5.9932095	112.789161
-35.500206	-4.797262	110.644951	-15.666575	6.574418	111.205032	33.856182	-18.506998	110.155418	36.356144	32.65197	112.08255	35.106163	7.072486	111.118984	-66.439313	6.07635	111.29108
-34.215755	-5.055307	110.718872	-15.893396	6.821218	111.817024	33.983746	-18.358189	111.829849	36.575352	33.00061	113.965698	35.279549	7.3212105	112.8977735	-67.066341	6.3212255	110.7362745
-32.957298	-5.301504	111.136642	-16.08238	7.112274	112.5392	34.077854	-18.180054	113.300362	36.757488	33.325966	115.60849	35.417671	7.572956	114.454426	-67.582431	6.651592	110.623974
-31.793394	-5.592205	111.727547	-16.221621	7.424046	113.298325	34.165226	-17.944506	114.360771	36.891426	33.645214	116.802322	35.528326	7.850354	115.5815465	-67.971568	6.997738	111.0151035
-30.566257	-5.882894	112.306892	-16.257095	7.693376	113.933647	34.271469	-17.692028	114.909508	36.989231	33.931969	117.495834	35.63035	8.1199705	116.202671	-68.14454	7.2667815	111.664623
-29.419184	-6.222263	112.988815	-16.219032	7.997191	114.476547	34.360676	-17.437735	115.030983	37.073898	34.198467	117.647888	35.717287	8.380366	116.3394355	-68.155351	7.614016	112.6136585
-28.287014	-6.576704	113.715637	-16.083267	8.214664	114.943954	34.446682	-17.178839	114.845047	37.182171	34.389866	117.368225	35.8144265	8.6055135	116.106636	-67.9809605	7.8238145	113.781272
-26.519066	-7.172313	114.712036	-15.737443	8.444391	115.57814	34.62252	-16.9491	114.563904	37.440796	34.494202	116.708878	36.031658	8.772551	115.636391	-67.506544	8.116231	115.519889
-25.424103	-7.638796	115.311241	-15.505608	8.476336	116.060913	34.847137	-16.934452	114.58757	37.729134	34.511093	116.399529	36.2881355	8.7883205	115.4935495	-67.2993515	8.1643515	116.6282765
-24.254408	-8.103226	115.746414	-15.195058	8.427032	116.295448	35.100002	-16.986162	114.792931	38.016914	34.44281	116.305801	36.558458	8.728324	115.549366	-66.948574	8.12574	117.04153
-23.111654	-8.572372	115.914474	-15.005554	8.34326	116.447853	35.284027	-17.081623	115.094437	38.27647	34.296494	116.421631	36.7802485	8.6074355	115.758034	-66.7913565	8.0790845	117.137672
-22.063324	-9.073829	115.985191	-14.903482	8.234891	116.527901	35.398693	-17.23859	115.40316	38.604557	34.06918	116.705154	37.001625	8.415295	116.054157	-66.808589	8.054487	117.001645
-20.946949	-9.567456	115.981552	-14.827909	8.09759	116.575943	35.420017	-17.361483	115.770897	38.884548	33.881371	117.114601	37.1522825	8.259944	116.442749	-66.8081005	7.935236	116.709137
-19.856508	-10.040725	116.066345	-14.867568	8.072704	116.727135	35.430824	-17.458181	116.266083	39.106003	33.810753	117.643463	37.2684135	8.176286	116.954773	-67.0035495	7.969122	116.499497
-18.346731	-10.743023	116.507652	-14.974992	8.193652	117.194412	35.487396	-17.577927	117.170822	39.429741	33.811741	118.459114	37.4585685	8.116907	117.814968	-67.4085525	8.270397	116.573856
-17.292891	-11.230596	116.825356	-15.017228	8.268435	117.518173	35.57933	-17.60627	117.678276	39.587383	33.84568	118.922615	37.5833565	8.119705	118.3004455	-67.6178125	8.417165	116.7359005
-16.29818	-11.725123	117.005028	-14.979036	8.34639	117.687737	35.710159	-17.595921	117.928566	39.737858	33.91375	119.152573	37.7240085	8.1589145	118.5405695	-67.6820805	8.5338655	116.8349045
-15.334921	-12.239721	117.030426	-14.869946	8.421864	117.691101	35.843792	-17.570066	117.889023	39.841587	33.978729	119.085571	37.8426895	8.2043315	118.487297	-67.5825815	8.6393965	116.894905
-14.301435	-12.761005	116.877274	-14.707547	8.491547	117.503868	35.90155	-17.431017	117.582062	39.964863	34.193047	118.781723	37.9332065	8.381015	118.1818925	-67.3483005	8.602079	116.8258435
-13.312674	-13.281049	116.625534	-14.54485	8.587193	117.22393	35.897076	-17.22768	117.119598	40.129704	34.466724	118.218781	38.01339	8.619522	117.6691895	-67.10309	8.554864	116.7786705
-12.313293	-13.777143	116.415512	-14.281696	8.766482	116.891838	35.918896	-16.985477	116.64814	40.133537	34.575157	117.492661	38.0262165	8.79484	117.0704005	-66.5896085	8.738124	116.7132755
-10.917315	-14.508695	116.169952	-13.940207	8.997588	116.469704	35.952206	-16.618725	116.063835	40.052479	34.539856	116.551819	38.0023425	8.9605655	116.307827	-65.8827565	9.0346105	116.631581
-9.992845	-15.010074	116.117249	-13.744889	9.095095	116.279198	36.009998	-16.473154	116.029976	40.085964	34.434681	116.099548	38.047981	8.9807635	116.064762	-65.537759	9.2094265	116.493634
-9.06234	-15.52365	116.058578	-13.441427	9.120843	116.082779	36.029282	-16.261333	116.17012	40.186043	34.369068	116.10817	38.1076625	9.0538675	116.139145	-64.9905165	9.1878185	116.026413
-8.309331	-15.989701	116.093872	-13.356143	9.153436	115.929176	36.086086	-16.19276	116.629601	40.287647	34.332394	116.239929	38.1868665	9.069817	116.434765	-64.8991525	9.237055	115.423587
-7.529183	-16.491962	116.176628	-13.325124	9.176579	115.777817	36.043106	-16.155832	117.157112	40.363007	34.330219	116.420761	38.2030565	9.0871935	116.7889365	-64.8533045	9.2659645	114.7666975
-6.71655	-16.951756	116.412445	-13.345526	9.19055	115.665863	35.946045	-16.157377	117.840782	40.460072	34.321827	116.648445	38.2030585	9.082225	117.2446135	-64.8941105	9.298875	114.0871125
-6.087021	-17.463705	116.905083	-13.529295	9.162812	115.754379	35.816635	-16.256651	118.782555	40.604618	34.262054	116.840874	38.2106265	9.0027015	117.8117145	-65.2692165	9.3229225	113.6970435
-5.334271	-18.033146	118.327805	-13.661458	9.022272	116.228889	35.674026	-16.436872	120.626411	40.755878	34.242924	117.474747	38.214952	8.903026	119.050579	-65.537868	9.141518	113.407199
-4.763242	-18.392439	119.463394	-13.769588	8.940225	116.812645	35.882626	-16.640429	121.749588	40.816341	34.221077	117.783066	38.3494835	8.790324	119.766327	-65.8886595	9.090126	113.858963
-4.304563	-18.669813	120.516159	-13.954049	8.857776	117.462769	35.866634	-16.731537	122.761223	40.898941	34.133537	117.922508	38.3827875	8.701	120.3418655	-66.2908855	9.014552	114.5836725
-3.972717	-18.908646	121.336456	-13.82785	8.722798	117.81205	35.944912	-16.815372	123.417023	40.953815	34.115932	118.099678	38.4493635	8.65028	120.7583505	-66.1050635	8.795316	114.8657495
-3.524725	-19.052502	121.725533	-13.716628	8.641123	118.134796	36.093815	-16.889887	123.715973	41.051945	34.114437	118.267044	38.57288	8.612275	120.9915085	-66.006136	8.669971	115.2780835
-3.048204	-19.153152	121.878067	-13.551744	8.581098	118.349365	36.224083	-16.851131	123.782982	41.22826	34.170116	118.474052	38.7261715	8.6594925	121.128517	-65.8296595	8.5027035	115.570213
-2.671936	-19.106983	121.897148	-13.564619	8.740609	118.63681	36.464024	-16.886118	123.685158	41.423401	34.220745	118.782547	38.9437125	8.6673135	121.2338525	-66.0729505	8.8139045	116.0397675
-2.105073	-18.86327	121.818283	-13.112481	8.819304	118.796799	36.672302	-16.71447	123.623512	41.753502	34.355694	119.42662	39.212902	8.820612	121.525066	-65.437864	8.817996	116.068532
-1.945236	-18.537525	121.867416	-13.002793	9.022488	119.011917	36.789864	-16.647867	123.734238	41.921944	34.446301	119.993416	39.355904	8.899217	121.863827	-65.36149	9.145759	116.160007
-1.788681	-18.169168	121.859276	-13.101122	9.288731	119.312737	36.792603	-16.512476	123.955788	42.081238	34.564526	120.635513	39.4369205	9.026025	122.2956505	-65.6391645	9.551437	116.3298235
-1.649044	-17.75968	121.856293	-13.229874	9.570245	119.555939	36.749298	-16.445364	124.16127	42.199169	34.732239	121.303383	39.4742335	9.1434375	122.7323265	-65.9339815	9.9970525	116.3795515
-1.562889	-17.27832	121.796753	-13.315084	9.765087	119.718979	36.706558	-16.303507	124.315933	42.270657	34.916191	121.924957	39.4886075	9.306342	123.120445	-66.1187755	10.223832	116.317513
-1.533875	-16.789236	121.712448	-13.319032	9.898977	119.838318	36.672722	-16.198933	124.354851	42.35482	35.083763	122.400284	39.513771	9.442415	123.3775675	-66.151835	10.355539	116.2990685
-1.508785	-16.226418	121.542313	-13.09831	9.956029	119.850746	36.742729	-16.109203	124.21508	42.512123	35.243744	122.702789	39.627426	9.5672705	123.4589345	-65.824046	10.3447875	116.2425575
-1.482828	-15.254128	121.261345	-12.903666	10.294671	120.011841	36.903851	-15.838883	123.674133	42.702187	35.543743	122.806915	39.803019	9.85243	123.240524	-65.610351	10.736912	116.783158
-1.591121	-14.557801	121.120598	-12.709429	10.560105	120.087692	36.852486	-15.47796	123.224846	42.83757	35.795879	122.636055	39.845028	10.1589595	122.9304505	-65.263886	10.9612505	117.2449335
-1.628998	-13.792149	120.887245	-12.544017	10.876567	120.162979	37.328415	-15.332356	122.523605	43.317612	35.942535	122.257065	40.3230135	10.3050895	122.390335	-65.4110475	11.4480445	117.935623
-1.67021	-13.016951	120.633659	-12.391283	11.172631	120.186638	37.523632	-15.011313	121.964355	43.002502	36.351055	122.216797	40.263067	10.669871	122.090576	-65.045633	11.675391	118.2827
-1.819641	-12.163635	120.458542	-12.239141	11.409547	120.19677	37.388985	-14.552917	121.681122	43.102066	36.611092	122.209534	40.2455255	11.0290875	121.945328	-64.7238075	11.7900065	118.448212
-1.913407	-11.41377	120.175362	-12.161012	11.614559	120.244514	37.525986	-14.322749	121.397781	43.269588	36.861549	122.496033	40.397787	11.2694	121.946907	-64.719811	11.959718	118.542121
-2.007787	-10.600108	119.913742	-12.145124	11.800007	120.403168	37.614433	-14.115408	121.126465	43.474369	37.094898	122.982666	40.544401	11.489745	122.0545655	-64.834649	12.110269	118.7517705
-2.303464	-9.391459	119.613098	-12.174726	12.112524	120.737457	37.676582	-13.829747	120.616875	43.725864	37.390617	123.905922	40.701223	11.780435	122.2613985	-65.050675	12.444613	119.2135155
-2.457585	-8.595985	119.423378	-12.202394	12.377208	120.971657	37.68642	-13.575085	120.311584	43.895721	37.641907	124.500694	40.7910705	12.033411	122.406139	-65.1958585	12.721005	119.537175
-2.646528	-7.81012	119.272026	-12.214747	12.766684	121.147659	37.712833	-13.24722	120.097031	44.077568	37.90136	124.924767	40.8952005	12.32707	122.510899	-65.3246945	13.206298	119.784419
-2.911668	-7.04351	119.288567	-12.218106	13.227712	121.2845	37.729759	-12.853585	119.97036	44.144745	38.224411	125.12722	40.937252	12.685413	122.54879	-65.373464	13.770011	120.02021
-3.107656	-6.356585	119.313225	-12.24924	13.695592	121.402298	37.709644	-12.406245	119.848671	44.106503	38.600254	125.058868	40.9080735	13.0970045	122.4537695	-65.4065535	14.2941795	120.3508265
-3.365143	-5.691216	119.403366	-12.283317	14.125854	121.486031	37.692867	-11.939803	119.716171	43.968182	38.99955	124.781891	40.8305245	13.5298735	122.249031	-65.3971585	14.7218345	120.723031
-3.620564	-5.132188	119.546524	-12.268688	14.491084	121.536896	37.690292	-11.506847	119.597664	43.836422	39.379539	124.504829	40.763357	13.936346	122.0512465	-65.300733	15.045822	121.0225455
-4.020947	-4.43022	119.76017	-12.248753	14.861016	121.619987	37.711975	-11.04294	119.572815	43.717678	39.810036	124.236359	40.7148265	14.383548	121.904587	-65.2123325	15.338484	121.335387
-4.270151	-4.031972	119.830872	-12.263177	15.044318	121.711205	37.73106	-10.805081	119.622108	43.691612	40.052113	124.225594	40.711336	14.623516	121.923851	-65.23769	15.46512	121.498559
-4.566351	-3.643371	119.888374	-12.288867	15.182061	121.794151	37.718304	-10.571465	119.59848	43.634365	40.303333	124.288345	40.6763345	14.865934	121.9434125	-65.2540685	15.498188	121.6448895
-4.851036	-3.31359	119.934776	-12.372399	15.36143	121.868515	37.694016	-10.290013	119.565048	43.553959	40.598602	124.367012	40.6239875	15.1542945	121.96603	-65.3687855	15.5685655	121.771
-5.116356	-2.978611	119.939819	-12.449285	15.608756	121.923294	37.661301	-9.92933	119.55069	43.425648	40.960957	124.388031	40.5434745	15.5158135	121.9693605	-65.4420445	15.7016985	121.8772275
-5.352252	-2.633197	119.951286	-12.522164	15.935135	121.924461	37.613152	-9.51675	119.575371	43.303921	41.391323	124.283195	40.4585365	15.9372865	121.929283	-65.5028645	15.9329835	121.919639
-5.585872	-2.341169	119.942307	-12.602298	16.296213	121.915779	37.570488	-9.081784	119.602859	43.18148	41.895023	124.149384	40.375984	16.4066195	121.8761215	-65.58058	16.1858065	121.9554365
-6.052333	-1.918344	119.988564	-12.659328	16.805758	121.890785	37.525703	-8.412597	119.587585	43.049702	42.621918	123.991325	40.2877025	17.1046605	121.789455	-65.6063585	16.5068555	121.992115
-6.29491	-1.696824	119.933334	-12.699333	17.111094	121.91024	37.504135	-8.014242	119.50235	43.008736	43.103191	123.961044	40.2564355	17.5444745	121.731697	-65.6551015	16.6777135	122.088783
-6.587973	-1.487866	119.885529	-12.702836	17.374498	121.927391	37.516327	-7.651574	119.379044	43.036304	43.523746	124.045906	40.2763155	17.936086	121.712475	-65.6819875	16.81291	122.142307
-6.885255	-1.352517	119.74115	-12.743516	17.616194	121.916405	37.54818	-7.367378	119.178894	43.045864	43.949177	124.249352	40.297022	18.2908995	121.714123	-65.784054	16.9414885	122.118687
-7.1938	-1.294279	119.533142	-12.762281	17.816523	121.842262	37.525906	-7.102057	118.91124	43.036945	44.250725	124.421272	40.2814255	18.574334	121.666256	-65.8059875	17.058712	122.018268
-7.53334	-1.223468	119.344627	-12.817454	18.005526	121.802315	37.464054	-6.859799	118.658173	43.028023	44.493481	124.556038	40.2460385	18.816841	121.6071055	-65.8809465	17.194211	121.9975245
-7.891491	-1.118117	119.260773	-12.859946	18.229322	121.782875	37.391323	-6.611995	118.493256	43.005245	44.79578	124.659554	40.198284	19.0918925	121.576405	-65.918176	17.3667515	121.989345
-8.387395	-1.103443	119.331802	-12.991004	18.632267	121.861771	37.310135	-6.24174	118.563934	42.962543	45.312809	124.700676	40.136339	19.5355345	121.632305	-66.118347	17.7289995	122.091237
-8.629591	-1.285005	119.398415	-13.036389	18.880886	121.950195	37.269585	-6.021145	118.785835	42.934734	45.58717	124.677086	40.1021595	19.7830125	121.7314605	-66.1749375	17.9787595	122.1689295
-8.992427	-1.437096	119.579956	-13.094934	19.076065	122.044167	37.219524	-5.883298	119.018135	42.923138	45.803432	124.571541	40.071331	19.960067	121.794838	-66.261199	18.192063	122.293496
-9.456908	-1.630291	119.783699	-13.16131	19.208565	122.114578	37.156918	-5.780393	119.239975	42.895813	45.941402	124.345589	40.0263655	20.0805045	121.792782	-66.3489855	18.3366255	122.436374
-9.899899	-1.888699	119.976509	-13.231808	19.306696	122.116974	37.092945	-5.779689	119.435654	42.830173	45.958321	124.028351	39.961559	20.089316	121.7320025	-66.425175	18.524076	122.5019455
-10.33683	-2.21243	120.140823	-13.285741	19.318621	122.071877	36.999798	-5.874342	119.589523	42.752171	45.882305	123.64489	39.8759845	20.0039815	121.6172065	-66.4474665	18.6332605	122.5265475
-10.775404	-2.515638	120.314995	-13.317678	19.240805	122.006294	36.862732	-6.00862	119.751068	42.679642	45.705154	123.20108	39.771187	19.848267	121.476074	-66.406543	18.633343	122.536514
-11.402154	-2.986014	120.634201	-13.366047	19.03899	121.91349	36.756775	-6.365181	120.072365	42.55069	45.322357	122.52507	39.6537325	19.478588	121.2987175	-66.3858265	18.599392	122.5282625
-11.889512	-3.292479	120.905807	-13.366267	18.837851	121.8573	36.725216	-6.660542	120.346008	42.47134	44.98735	122.009834	39.598278	19.163404	121.177921	-66.330812	18.512298	122.536679
-12.323288	-3.589178	121.263016	-13.355192	18.598629	121.791389	36.70385	-6.999628	120.656433	42.406021	44.659691	121.479309	39.5549355	18.8300315	121.067871	-66.2653195	18.3672265	122.514907
-12.791438	-3.892893	121.574173	-13.322681	18.303209	121.695305	36.679379	-7.401457	121.004951	42.291576	44.15044	120.935165	39.4854775	18.3744915	120.970058	-66.1308395	18.2319265	122.420552
-13.222901	-4.149602	121.759758	-13.291064	17.918488	121.58371	36.63942	-7.839828	121.290482	42.179512	43.550034	120.499168	39.409466	17.855103	120.894825	-65.991594	17.981873	122.272595
-13.666812	-4.378617	121.833969	-13.284405	17.47732	121.472977	36.614994	-8.351308	121.438873	42.147629	43.031315	120.33242	39.3813115	17.3400035	120.8856465	-65.9501215	17.6146365	122.0603075
-14.013338	-4.593209	121.809326	-13.281375	17.051735	121.426376	36.567509	-8.854074	121.524086	42.142551	42.435497	120.348251	39.35503	16.7907115	120.9361685	-65.91778	17.3127585	121.9165835
-14.520316	-4.675311	121.618248	-13.273157	16.53142	121.429787	36.499805	-9.540294	121.465179	42.222713	41.779129	120.642838	39.361259	16.1194175	121.0540085	-65.907573	16.9434225	121.8055655
-14.80329	-4.571899	121.407463	-13.283481	16.33313	121.437012	36.469742	-9.845417	121.305832	42.271275	41.504852	120.968262	39.3705085	15.8297175	121.137047	-65.9374705	16.8365425	121.736977
-15.029118	-4.404498	121.215118	-13.292721	16.289387	121.439705	36.47044	-9.974539	121.158432	42.304264	41.275452	121.197304	39.387352	15.6504565	121.177868	-65.972794	16.9283175	121.701542
-15.255412	-4.114049	121.117783	-13.325082	16.356306	121.456123	36.473907	-9.970633	121.034416	42.669998	41.124809	121.214661	39.5719525	15.577088	121.1245385	-66.2221165	17.135524	121.7877075
-15.458754	-3.81077	121.039223	-13.284204	16.462566	121.449837	36.508144	-9.907144	120.976105	42.264671	41.312878	121.533524	39.3864075	15.702867	121.2548145	-65.9548155	17.222265	121.6448595
-15.6257	-3.448263	120.973495	-13.253826	16.509914	121.451355	36.594898	-9.81185	120.959938	42.300125	41.375057	121.640099	39.4475115	15.7816035	121.3000185	-65.9551635	17.2382245	121.6026915
-15.733984	-3.108491	120.884384	-13.200479	16.484705	121.442841	36.718918	-9.741124	120.896782	42.757977	41.350658	121.579453	39.7384475	15.804767	121.2381175	-66.1394055	17.164643	121.6475645
-15.874495	-2.654016	120.562386	-13.082155	16.334469	121.382645	36.912998	-9.71916	120.511536	42.830296	41.447716	121.746826	39.871647	15.864278	121.129181	-66.035957	16.80466	121.636109
-15.893602	-2.299886	120.279732	-13.031086	16.199165	121.301712	37.006832	-9.716844	120.12851	42.904526	41.477249	121.850136	39.955679	15.8802025	120.989323	-66.017851	16.5181275	121.614101
-15.90048	-1.964552	119.953712	-12.945024	16.130487	121.180367	37.056255	-9.666039	119.72908	43.001633	41.539257	121.961121	40.028944	15.936609	120.8451005	-65.918992	16.324365	121.5156335
-15.871925	-1.559208	119.650093	-12.919741	16.138863	121.057083	37.091698	-9.5561	119.392952	43.074436	41.628994	122.08519	40.083067	16.036447	120.739071	-65.922549	16.241279	121.375095
-15.786295	-1.169947	119.37281	-12.891117	16.20525	120.926193	37.131248	-9.459266	119.144455	42.713287	41.877563	122.428665	39.9222675	16.2091485	120.78656	-65.7045015	16.2013515	121.065826
-15.769031	-0.776235	119.150139	-12.885661	16.26354	120.814041	37.136204	-9.368335	119.010628	42.738827	41.934879	122.560707	39.9375155	16.283272	120.7856675	-65.7088375	16.243808	120.8424145
-15.706888	-0.45397	119.022156	-12.884254	16.271513	120.712685	37.132965	-9.331174	118.908432	42.733082	41.930397	122.679535	39.9330235	16.2996115	120.7939835	-65.7015315	16.2434145	120.6313865
-15.585346	-0.095742	119.007042	-12.894112	16.215145	120.704376	37.165359	-9.345687	118.930885	42.74147	41.902031	122.854187	39.9534145	16.278172	120.892536	-65.7416385	16.152118	120.516216
-15.488079	0.090013	119.054306	-12.876776	16.138767	120.775352	37.23613	-9.408381	119.002548	42.783936	41.837536	123.060059	40.010033	16.2145775	121.0313035	-65.763585	16.0629565	120.5194005
-15.353879	0.215145	119.075226	-12.795753	16.02725	120.849052	37.334217	-9.486398	119.055664	42.855324	41.734684	123.365608	40.0947705	16.124143	121.210636	-65.6862765	15.930357	120.487468
-15.209739	0.287727	119.035744	-12.75341	15.903431	120.94165	37.45879	-9.552171	119.103004	42.995308	41.660614	123.792198	40.227049	16.0542215	121.447601	-65.733869	15.7526405	120.435699
-15.031343	0.32291	118.928505	-12.680973	15.864672	121.009865	37.581425	-9.570608	119.109367	43.152462	41.638824	124.309517	40.3669435	16.034108	121.709442	-65.7288895	15.695236	120.310288
-14.863626	0.302929	118.80925	-12.603448	15.895174	121.056976	37.670815	-9.507388	119.090439	43.276253	41.658684	124.784256	40.473534	16.075648	121.9373475	-65.68043	15.7147	120.1766045
-14.761596	0.26131	118.756042	-12.605734	16.014067	121.151413	37.721039	-9.377534	119.089798	43.337784	41.761272	125.100777	40.5294115	16.191869	122.0952875	-65.7408795	15.836265	120.2075385
-14.491449	0.093816	118.70034	-12.591393	16.236256	121.188164	37.817219	-9.120388	119.142487	43.355083	42.012573	125.322998	40.586151	16.4460925	122.2327425	-65.768937	16.0264195	120.1435855
-14.296894	-0.073317	118.653885	-12.567663	16.363474	121.11908	37.907894	-8.983025	119.166336	43.349422	42.191528	125.367645	40.628658	16.6042515	122.2669905	-65.763984	16.1226965	119.9711695
-14.228943	-0.247535	118.57135	-12.519093	16.401533	121.033226	37.986588	-8.884366	119.161179	43.372009	42.31324	125.263039	40.6792985	16.714437	122.212109	-65.7174845	16.088629	119.854343
-14.159344	-0.51771	118.48674	-12.440945	16.398918	120.922745	38.082119	-8.834752	119.14576	43.408978	42.392395	125.046646	40.7455485	16.7788215	122.096203	-65.6274385	16.0190145	119.749287
-14.068079	-0.832187	118.473724	-12.335663	16.408413	120.804977	38.20612	-8.807953	119.155106	43.469257	42.476784	124.749062	40.8376885	16.8344155	121.952084	-65.5090145	15.9824105	119.65787
-14.051702	-1.191097	118.472305	-12.208787	16.387581	120.708038	38.355618	-8.766725	119.231209	43.51054	42.551647	124.378967	40.933079	16.892461	121.805088	-65.350653	15.882701	119.610988
-14.058153	-1.598875	118.515968	-12.104797	16.336769	120.61647	38.504169	-8.781542	119.380714	43.546951	42.570503	123.935493	41.02556	16.8944805	121.6581035	-65.235154	15.7790575	119.5748365
-14.121924	-2.365438	118.603531	-11.943821	16.13772	120.351685	38.707565	-8.934295	119.769524	43.619873	42.439579	123.311653	41.163719	16.752642	121.5405885	-65.051361	15.522798	119.1627815
-14.269614	-2.947478	118.574776	-11.895433	15.988031	120.140923	38.7687	-9.111816	120.066597	43.669758	42.303413	122.99707	41.219229	16.5957985	121.5318335	-65.010095	15.3802635	118.7500125
-14.419864	-3.593533	118.461884	-11.856037	15.80379	119.864365	38.781437	-9.335318	120.284805	43.713341	42.087788	122.765114	41.247389	16.376235	121.5249595	-64.959463	15.231345	118.2037705
-14.644991	-4.189741	118.266739	-11.852745	15.634834	119.576691	38.74551	-9.549003	120.402107	43.724224	41.885918	122.645142	41.234867	16.1684575	121.5236245	-64.940357	15.1012105	117.6297575
-14.869007	-4.753839	117.98838	-11.900834	15.493637	119.308876	38.68462	-9.749007	120.428123	43.728607	41.697266	122.63118	41.2066135	15.9741295	121.5296515	-65.0082815	15.0131445	117.0881005
-15.123728	-5.275772	117.757225	-11.939701	15.399008	119.120285	38.592194	-9.916045	120.414879	43.739124	41.507462	122.639175	41.165659	15.7957085	121.527027	-65.045061	15.0023075	116.713543
-15.417586	-5.76182	117.651512	-12.027661	15.365373	119.06395	38.50457	-10.074848	120.418533	43.765404	41.331215	122.567657	41.134987	15.6281835	121.493095	-65.190309	15.1025625	116.634805
-16.079506	-6.399494	117.662361	-11.987612	15.306627	119.053543	38.415031	-10.284227	120.466766	43.829254	41.082279	122.271477	41.1221425	15.399026	121.3691215	-65.0973665	15.214228	116.7379645
-16.528517	-6.864343	117.718765	-11.967904	15.228741	119.067612	38.391388	-10.4664	120.504524	43.872925	40.828876	121.93354	41.1321565	15.181238	121.219032	-65.0679645	15.276244	116.916192
-17.075638	-7.365463	117.79705	-11.941851	15.069177	119.024979	38.39183	-10.687417	120.539284	43.874157	40.515251	121.554184	41.1329935	14.913917	121.046734	-65.0166955	15.224437	117.003224
-17.629259	-7.875982	117.870392	-11.84703	14.860752	118.879845	38.401112	-10.954164	120.577431	43.861511	40.18195	121.082565	41.1313115	14.613893	120.829998	-64.8253715	15.107611	116.929692
-18.183252	-8.369599	117.918777	-11.727204	14.611283	118.650055	38.426334	-11.224921	120.642998	43.848358	39.888279	120.65654	41.137346	14.331679	120.649769	-64.591754	14.890887	116.650341
-18.707439	-8.808658	117.934563	-11.634576	14.367228	118.398308	38.442638	-11.498673	120.672585	43.797581	39.643002	120.21067	41.1201095	14.0721645	120.4416275	-64.3892615	14.6622915	116.3549885
-19.267841	-9.259528	117.938652	-11.530414	14.102205	118.157127	38.440552	-11.735826	120.641945	43.677773	39.32222	119.708427	41.0591625	13.793197	120.175186	-64.1199905	14.411213	116.139068
-20.213371	-9.823891	117.93219	-11.55504	13.78328	117.922615	38.36401	-12.013055	120.523499	43.462006	38.955166	119.035133	40.913008	13.4710555	119.779316	-64.023088	14.0955045	116.065914
-20.907869	-10.130915	118.013046	-11.610342	13.607224	117.825172	38.2724	-12.177602	120.435059	43.25008	38.665569	118.568695	40.76124	13.2439835	119.501877	-63.981924	13.9704645	116.148467
-21.653528	-10.350076	118.129692	-11.681986	13.44766	117.740616	38.163055	-12.320201	120.349182	42.995617	38.370468	118.019806	40.579336	13.0251335	119.184494	-63.943308	13.8701865	116.296738
-22.393103	-10.542413	118.291023	-11.706113	13.308928	117.663277	38.073547	-12.422403	120.234909	42.79092	38.184669	117.599281	40.4322335	12.881133	118.917095	-63.8444595	13.736723	116.409459
-23.074717	-10.634727	118.451378	-11.76943	13.13906	117.624367	38.02607	-12.518804	120.105995	42.601345	38.020672	117.142746	40.3137075	12.750934	118.6243705	-63.8525675	13.527186	116.6243635
-23.736265	-10.706161	118.565109	-11.790277	12.938666	117.633118	37.9916	-12.597537	119.933067	42.43364	37.838627	116.74218	40.21262	12.620545	118.3376235	-63.793174	13.256787	116.9286125
-24.418667	-10.673205	118.621956	-11.83967	12.724304	117.677582	37.97831	-12.677184	119.725349	42.272839	37.757801	116.564415	40.1255745	12.5403085	118.144882	-63.8049145	12.9082995	117.210282
-25.522402	-10.428168	118.782021	-11.88667	12.473357	117.820511	37.933384	-12.765635	119.500175	42.058002	37.692684	116.358772	39.995693	12.4635245	117.9294735	-63.769033	12.4831895	117.7115485
-26.205626	-10.170768	118.995193	-11.963251	12.343022	117.943398	37.830898	-12.828879	119.41272	41.92387	37.628338	116.249374	39.877384	12.3997295	117.831047	-63.803886	12.2863145	118.055749
-26.857647	-9.840116	119.152054	-12.052496	12.265159	118.07357	37.727322	-12.868124	119.452057	41.75494	37.600647	116.163803	39.741131	12.3662615	117.80793	-63.846123	12.1640565	118.33921
-27.503725	-9.475778	119.218864	-12.167003	12.18524	118.150543	37.640388	-12.891091	119.54528	41.574581	37.579681	116.178642	39.6074845	12.344295	117.861961	-63.9414905	12.026185	118.439125
-28.113546	-9.01224	119.037209	-12.306129	12.079663	118.150536	37.557198	-12.924953	119.616043	41.425137	37.618019	116.371513	39.4911675	12.346533	117.993778	-64.1034255	11.812793	118.307294
-28.782936	-8.507066	118.692444	-12.468617	11.952784	118.056122	37.43639	-12.970559	119.593491	41.299683	37.645252	116.612885	39.3680365	12.3373465	118.103188	-64.3052705	11.5682215	118.009056
-29.456219	-7.902171	118.265137	-12.648217	11.845919	117.948463	37.267773	-13.00611	119.387344	41.179146	37.640541	116.803955	39.2234595	12.3172155	118.0956495	-64.5198935	11.3746225	117.8012765
-30.350525	-6.91343	117.711113	-12.881965	11.79837	117.734467	37.004345	-13.025003	118.864441	40.962986	37.653687	116.908012	38.9836655	12.314342	117.8862265	-64.7475955	11.282398	117.5827075
-31.005371	-6.258384	117.491425	-13.001232	11.827627	117.61348	36.847729	-12.993134	118.52356	40.801201	37.676228	116.713737	38.824465	12.341547	117.6186485	-64.826929	11.313707	117.6083115
-31.670603	-5.54329	117.369499	-13.105282	11.909207	117.516769	36.686882	-12.962026	118.23243	40.655033	37.664219	116.339745	38.6709575	12.3510965	117.2860875	-64.8815215	11.4673175	117.7474505
-32.456028	-4.779553	117.388618	-13.310291	11.927759	117.471947	36.564449	-13.029419	118.016144	40.482422	37.622967	115.731155	38.5234355	12.296774	116.8736495	-65.1440175	11.558744	118.0702445
-33.159592	-4.060348	117.437973	-13.351205	11.824921	117.307648	36.376114	-13.141799	117.688057	40.229149	37.494328	115.032486	38.3026315	12.1762645	116.3602715	-65.0050415	11.4735775	118.2550245
-33.844139	-3.351264	117.494438	-13.421946	11.648421	117.124954	36.180176	-13.328057	117.263618	39.980152	37.24276	114.376411	38.080164	11.9573515	115.8200145	-64.924056	11.3394905	118.4298935
-34.506111	-2.712553	117.553268	-13.459028	11.423988	116.972389	36.014126	-13.581559	116.865791	39.819931	36.896496	113.753418	37.9170285	11.6574685	115.3096045	-64.8350845	11.1905075	118.6351735
-35.449684	-1.572357	117.661301	-13.440161	11.160137	116.921654	35.888515	-13.946769	116.45446	39.692802	36.442947	113.266113	37.7906585	11.248089	114.8602865	-64.6709805	11.072185	118.9830215
-35.99297	-0.75028	117.740021	-13.419251	11.020371	116.969513	35.862789	-14.133128	116.297508	39.690636	36.244923	113.133644	37.7767125	11.0558975	114.715576	-64.6152145	10.9848445	119.22345
-36.561535	0.107716	117.829643	-13.366999	10.925524	117.024734	35.860729	-14.273564	116.190735	39.706474	36.115818	113.130882	37.7836015	10.921127	114.6608085	-64.5175995	10.929921	119.3886595
-37.087837	0.970778	117.760971	-13.426606	10.857151	117.081055	35.83279	-14.349802	116.085457	39.720699	36.03701	113.190804	37.7767445	10.843604	114.6381305	-64.6299565	10.870698	119.5239795
-37.64724	1.991329	117.630592	-13.400522	10.849506	117.004799	35.778015	-14.391245	115.958633	39.711308	35.986576	113.251183	37.7446615	10.7976655	114.604908	-64.5457055	10.9013465	119.40469
-38.127525	2.987838	117.47419	-13.538127	10.883217	116.960655	35.68642	-14.386909	115.778778	39.666885	35.979465	113.284241	37.6766525	10.796278	114.5315095	-64.7529065	10.970156	119.3898005
-38.531574	4.01492	117.367683	-13.543161	10.908007	116.857468	35.577412	-14.328982	115.542862	39.566799	36.032986	113.351616	37.5721055	10.852002	114.447239	-64.6584275	10.964012	119.267697
-39.165058	5.622301	117.371712	-13.747263	11.046929	116.891922	35.352901	-14.16612	115.148521	39.305897	36.167759	113.455414	37.329399	11.0008195	114.3019675	-64.823925	11.0930385	119.4818765
-39.539944	6.808268	117.59639	-13.897276	11.151505	117.026329	35.164909	-14.063874	114.907928	39.123867	36.238602	113.439056	37.144388	11.087364	114.173492	-64.93894	11.215646	119.879166
-39.842491	7.994334	117.893585	-14.018859	11.2265	117.19043	34.951004	-13.995319	114.672401	38.938801	36.255043	113.335403	36.9449025	11.129862	114.003902	-64.9826205	11.323138	120.376958
-40.099266	9.123241	118.196617	-14.116655	11.275115	117.335831	34.749966	-13.972282	114.444473	38.736359	36.220451	113.144974	36.7431625	11.1240845	113.7947235	-64.9764725	11.4261455	120.8769385
-40.313957	10.286595	118.438431	-14.219281	11.310034	117.418411	34.556011	-13.978664	114.184525	38.564392	36.180054	112.783539	36.5602015	11.100695	113.484032	-64.9987635	11.519373	121.35279
-40.495266	11.489853	118.582382	-14.289968	11.273035	117.397881	34.392151	-14.005442	113.906609	38.359051	36.130131	112.491249	36.375601	11.0623445	113.198929	-64.955537	11.4837255	121.596833
-40.530071	12.667686	118.612206	-14.289459	11.247057	117.287231	34.275078	-14.018122	113.652359	38.237877	36.082661	112.087677	36.2564775	11.0322695	112.870018	-64.8353955	11.4618445	121.704444
-40.583344	14.328681	118.562782	-14.466993	11.334517	117.160889	34.153328	-14.009487	113.297844	38.044243	36.03756	111.531807	36.0987855	11.0140365	112.4148255	-65.0327715	11.6549975	121.9069525
-40.510948	15.532128	118.414795	-14.429167	11.304729	117.000069	34.098236	-13.97259	113.088905	37.876156	36.088989	111.287834	35.987196	11.0581995	112.1883695	-64.84553	11.5512585	121.8117685
-40.326454	16.724829	118.300201	-14.381194	11.246414	116.811279	34.052094	-13.903971	112.898849	37.709911	36.136353	111.084328	35.8810025	11.116191	111.9915885	-64.6433905	11.376637	121.6309695
-40.100906	17.801294	118.118645	-14.438386	11.243114	116.661812	34.004002	-13.838269	112.66835	37.536503	36.201759	110.950745	35.7702525	11.181745	111.8095475	-64.6470245	11.304483	121.5140765
-39.792812	19.020159	117.952469	-14.536426	11.210343	116.491333	33.916344	-13.769199	112.372375	37.380375	36.287888	110.870781	35.6483595	11.2593445	111.621578	-64.7212115	11.1613415	121.361088
-39.340485	20.314295	117.792213	-14.697864	11.255323	116.332268	33.801167	-13.665141	112.049507	37.255444	36.375626	110.825089	35.5283055	11.3552425	111.437298	-64.9240335	11.1554035	121.227238
-38.852005	21.520636	117.625305	-14.706495	11.281738	116.105591	33.67009	-13.576932	111.682724	37.14909	36.489681	110.7649	35.40959	11.4563745	111.223812	-64.82258	11.1071015	120.98737
-37.951027	23.445606	117.425179	-14.959038	11.480721	115.862465	33.430805	-13.340199	111.066566	36.98513	36.723164	110.709763	35.2079675	11.6914825	110.8881645	-65.1260435	11.2699595	120.8367655
-37.209053	24.725576	117.292938	-15.009207	11.647336	115.686119	33.297653	-13.151696	110.68486	36.884163	36.900558	110.65097	35.090908	11.874431	110.667915	-65.109322	11.420241	120.704323
-36.459576	25.966183	117.100845	-15.097244	11.835	115.468681	33.163719	-12.99658	110.358009	36.765606	37.059891	110.518303	34.9646625	12.0316555	110.438156	-65.1591505	11.6383445	120.499206
-35.573807	27.212053	116.919197	-15.147945	11.968472	115.288994	33.046593	-12.862931	110.087845	36.627438	37.182976	110.343948	34.8370155	12.1600225	110.2158965	-65.1329055	11.7769215	120.3620915
-34.587746	28.449097	116.704033	-15.204066	12.038242	115.108917	32.967533	-12.776155	109.862747	36.470318	37.269527	110.237167	34.7189255	12.246686	110.049957	-65.1270575	11.829798	120.167877
-33.582844	29.550188	116.493271	-15.276005	12.068741	114.969742	32.914612	-12.730797	109.729446	36.335461	37.342285	110.243736	34.6250365	12.305744	109.986591	-65.1770465	11.831738	119.952893
-32.419006	30.656614	116.350662	-15.35941	12.034999	114.89415	32.868614	-12.750131	109.717926	36.24485	37.395515	110.595879	34.556732	12.322692	110.1569025	-65.275552	11.747306	119.6313975
-30.638447	32.166306	116.284431	-15.474214	11.75741	114.908768	32.835815	-12.968925	109.93885	36.299446	37.419842	111.684921	34.5676305	12.2254585	110.8118855	-65.5160585	11.2893615	119.0056505
-29.208178	33.094795	116.351761	-15.57411	11.431005	114.940849	32.845619	-13.209249	110.121086	36.45602	37.301941	112.618187	34.6508195	12.046346	111.3696365	-65.7990395	10.815664	118.5120615
-27.840128	33.911873	116.521645	-15.76944	11.096735	114.932838	32.868317	-13.49985	110.241592	36.67268	37.110477	113.814354	34.7704985	11.8053135	112.027973	-66.3093785	10.3881565	117.837703
-26.378908	34.666069	116.686821	-15.839619	10.735296	114.701637	32.882553	-13.780429	110.36097	36.915016	36.912613	115.124748	34.8987845	11.566092	112.742859	-66.5780225	9.9045	116.660415
-24.863316	35.404137	116.777351	-15.9697	10.532361	114.463829	32.911915	-14.029386	110.533333	37.185013	36.762432	116.536583	35.048464	11.366523	113.534958	-66.987864	9.698199	115.3927
-23.327675	36.098278	116.955994	-16.190483	10.580082	114.340042	32.901337	-14.203398	110.849968	37.371704	36.773998	117.936386	35.1365205	11.2853	114.393177	-67.5174865	9.874864	114.286907
-21.805712	36.69754	117.381058	-16.515654	10.831434	114.478943	32.869713	-14.277164	111.35672	37.493893	36.874882	119.192955	35.181803	11.298859	115.2748375	-68.213111	10.364009	113.6830485
-19.72401	37.406029	118.521606	-16.938274	11.137452	115.078888	32.890251	-14.566782	112.417877	37.6404	36.919243	121.273972	35.2653255	11.1762305	116.8459245	-69.1418735	11.0986735	113.3118515
-18.263165	37.594048	119.463303	-17.255997	11.200285	115.68856	32.971447	-14.883657	113.272026	37.770603	36.804882	122.746452	35.371025	10.9606125	118.009239	-69.883019	11.4399575	113.367881
-16.838507	37.619583	120.402504	-17.497797	11.206922	116.409126	33.05632	-15.164229	114.100502	37.932781	36.665321	124.107994	35.4945505	10.750546	119.104248	-70.4901445	11.663298	113.714004
-15.048101	37.260513	121.206856	-17.666838	11.137608	117.156555	33.156559	-15.509727	115.039421	38.132694	36.487717	125.36882	35.6446265	10.488995	120.2041205	-70.9783025	11.786221	114.1089895
-13.67534	36.964504	122.192596	-17.808809	11.073536	117.992195	33.366932	-15.902074	115.778175	38.3367	36.329033	126.586151	35.851816	10.2134795	121.182163	-71.469434	11.9335925	114.802227
-12.344351	36.562286	123.039757	-17.938532	11.048612	118.851456	33.476551	-16.098032	116.505722	38.555538	36.208557	127.560928	36.0160445	10.0552625	122.033325	-71.8931085	12.0419615	115.669587
-11.474615	36.205799	123.914894	-17.98329	11.099651	119.715904	33.522713	-16.228598	117.243492	38.740246	36.163002	128.333099	36.1314795	9.967202	122.7882955	-72.0980595	12.2321	116.6435125
-9.315746	35.02951	124.618805	-18.084175	11.178816	121.006325	33.515556	-16.371321	118.391609	39.390976	36.051067	129.012039	36.453266	9.839873	123.701824	-72.621616	12.517759	118.310826
-8.276685	34.200981	125.127243	-18.128849	11.170368	121.849075	33.637707	-16.442938	119.396797	39.524124	36.090664	129.484909	36.5809155	9.823863	124.440853	-72.8386135	12.516873	119.257297
-7.3236	33.249901	125.676537	-18.188766	11.1233	122.628113	33.704971	-16.441938	120.344566	39.651402	36.101006	130.006882	36.6781865	9.829534	125.175724	-73.0557185	12.417066	120.080502
-6.461602	32.192204	126.249985	-18.251858	11.016129	123.291031	33.735092	-16.489796	121.421989	39.773872	36.052666	130.574753	36.754482	9.781435	125.998371	-73.258198	12.250823	120.583691
-6.172863	31.26705	127.078163	-18.347837	10.911699	123.970795	33.672886	-16.498154	122.484352	39.849163	35.984245	131.144363	36.7610245	9.7430455	126.8143575	-73.4566985	12.0803525	121.1272325
-5.119826	29.78471	127.499199	-18.537033	10.907825	124.711693	33.546173	-16.49921	123.542892	39.850506	35.889984	131.725006	36.6983395	9.695387	127.633949	-73.7724055	12.120263	121.789437
-4.626372	28.502182	128.203964	-18.752483	10.959802	125.535248	33.345341	-16.381815	124.667801	39.810112	35.86937	132.263931	36.5777265	9.7437775	128.465866	-74.0826925	12.1758265	122.60463
-4.057437	26.477972	129.268707	-18.726898	11.103786	126.764313	33.073071	-16.234779	126.521507	39.729057	35.912586	133.127945	36.401064	9.8389035	129.824726	-73.85486	12.3686685	123.7039
-3.839223	25.069571	130.069077	-18.952652	11.163265	127.77861	32.952511	-16.132732	127.889214	39.701134	35.94965	133.727829	36.3268225	9.908459	130.8085215	-74.2321265	12.418071	124.7486985
-3.695217	23.616779	130.922577	-19.059591	11.315197	128.829056	32.831417	-16.087147	129.310303	39.744751	36.08934	134.338852	36.288084	10.0010965	131.8245775	-74.407266	12.6292975	125.8335345
-3.700739	22.088497	131.787781	-19.095718	11.530741	129.89682	32.745277	-16.074837	130.807419	39.828815	36.176376	134.921219	36.287046	10.0507695	132.864319	-74.478482	13.0107125	126.929321
-3.788735	20.559076	132.722153	-19.243965	11.551274	130.970261	32.707138	-16.090549	132.284882	39.936264	36.213436	135.445602	36.321701	10.0614435	133.865242	-74.809631	13.0411045	128.07528
-4.015667	19.026566	133.641296	-19.295769	11.648538	131.981873	32.668297	-16.16136	133.73671	40.088585	36.257881	135.96936	36.378441	10.0482605	134.853035	-74.969979	13.2488155	129.110711
-4.338582	17.519312	134.486969	-19.306187	11.670925	132.908936	32.581451	-16.254318	135.052841	40.233784	36.248726	136.43161	36.4076175	9.997204	135.7422255	-75.0199915	13.344646	130.0756465
-4.994907	15.188617	135.569992	-19.304138	11.603878	134.083115	32.546085	-16.481144	136.530472	40.402077	36.068893	136.870514	36.474081	9.7938745	136.700493	-75.082357	13.4138815	131.465737
-5.538229	13.626178	135.972565	-19.259989	11.540152	134.61322	32.517643	-16.651709	137.187454	40.481865	35.900272	136.965271	36.499754	9.6242815	137.0763625	-75.019732	13.4560225	132.1500775
-6.146319	12.056988	136.240524	-19.212475	11.49941	134.975952	32.515995	-16.830687	137.53447	40.511703	35.696644	136.900101	36.513849	9.4329785	137.2172855	-74.938799	13.5658415	132.7346185
-6.878425	10.585313	136.22049	-19.126619	11.433705	135.137054	32.535908	-16.942961	137.607162	40.4874	35.422634	136.726349	36.511654	9.2398365	137.1667555	-74.764892	13.6275735	133.1073525
-7.733722	9.191462	135.998856	-19.024805	11.396834	135.123413	32.614407	-17.03034	137.412628	40.485867	35.218052	136.428314	36.550137	9.093856	136.920471	-74.599747	13.699812	133.326355
-8.571141	7.747272	135.689362	-19.077805	11.471344	135.078003	32.712917	-17.058748	137.068512	40.574001	35.111183	136.023605	36.643459	9.0262175	136.5460585	-74.799069	13.9164705	133.6099475
-9.593267	6.398571	135.236816	-18.678207	11.366699	134.757874	32.894783	-17.033497	136.576157	40.705158	35.059792	135.556076	36.7999705	9.0131475	136.0661165	-74.1563845	13.7202505	133.4496315
-11.244899	4.461853	134.546829	-18.411598	11.442639	134.40213	33.300167	-17.098087	135.51387	40.819279	35.002819	134.740967	37.059723	8.952366	135.1274185	-73.882919	13.932912	133.6768415
-12.486355	3.208668	134.073914	-18.239565	11.498987	134.187668	33.430202	-17.018948	134.798645	40.89679	35.027607	134.210861	37.163496	9.0043295	134.504753	-73.642626	13.9936445	133.870583
-13.791903	2.033839	133.681458	-18.140388	11.647841	134.019272	33.308887	-16.717422	134.187424	40.942245	35.056667	133.680542	37.125566	9.1696225	133.933983	-73.406342	14.1260595	134.104561
-15.199449	0.887008	133.284348	-17.96777	11.683865	133.826309	33.427094	-16.572407	133.454102	40.917137	35.090099	133.159851	37.1721155	9.258846	133.3069765	-73.1076555	14.108884	134.3456415
-16.654549	-0.157898	132.952469	-17.818861	11.816847	133.667984	33.561832	-16.393898	132.761551	40.895828	35.172195	132.696777	37.22883	9.3891485	132.729164	-72.866552	14.2445455	134.606804
-18.134821	-1.287063	132.635773	-17.700613	12.00759	133.543533	33.719334	-16.177351	132.147049	40.868683	35.333191	132.282501	37.2940085	9.57792	132.214775	-72.6952345	14.43726	134.872291
-19.695406	-2.288602	132.402496	-17.576982	12.164765	133.392471	33.833607	-15.922369	131.61322	40.859516	35.554146	131.893906	37.3465615	9.8158885	131.753563	-72.5005255	14.5136415	135.031379
-22.077246	-3.85807	131.984879	-17.405863	12.327005	133.098419	34.00592	-15.515802	130.894165	40.883247	36.009346	131.433899	37.4445835	10.246772	131.164032	-72.2563095	14.407238	135.032806
-23.637684	-4.891427	131.662064	-17.280937	12.485483	132.845535	34.164169	-15.284731	130.435913	40.902084	36.263313	131.080551	37.5331265	10.489291	130.758232	-72.0950005	14.481675	134.932838
-25.13172	-5.740842	131.2827	-17.205153	12.68415	132.545654	34.21714	-15.047651	129.954559	40.90258	36.439495	130.66188	37.55986	10.695922	130.3082195	-71.970166	14.672378	134.7830885
-26.942413	-6.85161	130.930023	-17.125282	12.803928	132.189529	34.215374	-14.836547	129.382401	40.8284	36.53521	130.017822	37.521887	10.8493315	129.7001115	-71.772451	14.7585245	134.6789465
-28.626194	-7.773199	130.511292	-16.995386	12.88853	131.705719	34.205933	-14.657563	128.693787	40.6838	36.565922	129.143677	37.4448665	10.9541795	128.918732	-71.4356385	14.8228805	134.492706
-30.285683	-8.572208	130.080032	-16.796463	13.12658	131.097687	34.15284	-14.435284	127.889427	40.152145	36.767925	128.281677	37.1524925	11.1663205	128.085552	-70.7454185	15.0868395	134.109822
-31.959068	-9.397941	129.747986	-16.937635	13.343112	130.500961	34.088116	-14.229515	126.981628	40.039093	36.78928	126.988617	37.0636045	11.2798825	126.9851225	-70.9388745	15.4063415	134.0167995
-34.570103	-10.501824	129.469238	-16.651564	13.586643	129.166763	33.804626	-14.018742	125.379097	39.642227	36.705338	124.432327	36.7234265	11.343298	124.905712	-70.0265545	15.829988	133.427814
-36.178333	-11.254865	129.414185	-16.572262	13.713699	128.220016	33.139904	-13.663348	124.188698	39.249378	36.575298	122.490158	36.194641	11.455975	123.339428	-69.339165	15.971423	133.100604
-37.518391	-12.030888	129.444611	-16.520113	13.778846	127.29126	33.365047	-13.942612	122.86396	38.695461	36.180481	120.296944	36.030254	11.1189345	121.580452	-69.07048	16.4387575	133.002068
-39.163895	-12.52768	129.845123	-16.49572	13.807371	126.426735	32.780083	-13.850588	121.805847	38.124432	35.759346	118.081688	35.4522575	10.954379	119.9437675	-68.4436975	16.660363	132.9097025
-40.197266	-12.88658	130.453079	-16.53606	13.832367	125.598396	32.486732	-13.921499	121.045319	37.544952	35.315769	116.100136	35.015842	10.697135	118.5727275	-68.087962	16.967599	132.6240645
NaN	NaN	NaN	-16.612656	13.778438	124.881126	32.204498	-14.024215	120.675171	36.98254	34.767132	114.16893	34.593519	10.3714585	117.4220505	-67.818831	17.1854175	132.3402015
NaN	NaN	NaN	-16.727777	13.666781	124.232422	31.925308	-14.278536	120.484421	36.474354	34.156891	112.418388	34.199831	9.9391775	116.4514045	-67.655385	17.3943845	132.0134395
NaN	NaN	NaN	-16.995819	13.368236	123.457886	31.559055	-14.661474	120.617744	35.703003	33.181171	110.234467	33.631029	9.2598485	115.4261055	-67.622667	17.4766235	131.4896665
NaN	NaN	NaN	-17.100708	13.173866	123.02626	31.419811	-14.898774	120.876404	35.226379	32.546852	108.844467	33.323095	8.824039	114.8604355	-67.524511	17.523693	131.1920845
NaN	NaN	NaN	-17.237267	13.021842	122.673187	31.25408	-15.037192	121.040306	34.765976	32.009525	107.827316	33.010028	8.4861665	114.433811	-67.484562	17.5575175	130.912563
-44.096882	-9.248919	132.800369	-17.396015	12.900498	122.43869	31.11577	-15.081976	121.277306	34.347092	31.587002	106.92524	32.731431	8.252513	114.101273	-67.523461	17.548483	130.776107
-43.926151	-7.991862	132.525543	-17.60174	12.832258	122.258881	30.938122	-15.094106	121.396973	33.942627	31.29879	106.216286	32.4403745	8.102342	113.8066295	-67.6438545	17.562174	130.7111325
-43.645668	-6.564879	132.019882	-17.826143	12.813552	122.053459	30.701744	-15.111688	121.305252	33.54805	31.092442	105.613281	32.124897	7.990377	113.4592665	-67.777183	17.636727	130.6476515
-43.262711	-4.881826	131.168442	-18.045229	12.793056	121.758698	30.430841	-15.139302	120.85733	33.165867	31.012285	104.977394	31.798354	7.9364915	112.917362	-67.888812	17.6496205	130.600034
-42.539574	-2.053597	129.562561	-18.237457	12.875027	121.117195	30.182644	-14.988762	119.633522	32.685955	31.386932	104.299393	31.4342995	8.199085	111.9664575	-67.9092135	17.550969	130.2679325
-41.852806	0.086161	128.244904	-18.321571	13.037292	120.710983	30.131344	-14.726323	118.616829	32.446644	31.934551	104.083427	31.288994	8.604114	111.350128	-67.932136	17.47047	130.071838
-40.946457	2.426962	126.872383	-18.40473	13.259633	120.370056	30.091721	-14.371178	117.549934	32.241924	32.680122	104.164673	31.1668225	9.154472	110.8573035	-67.9762825	17.364794	129.8828085
-39.936142	4.984081	125.561775	-18.472321	13.575573	120.136353	29.995171	-13.926344	116.520546	32.140182	33.522324	104.507805	31.0676765	9.79799	110.5141755	-68.0123185	17.353156	129.7585305
-38.644825	7.75768	124.328171	-18.572075	13.894732	119.971359	29.888338	-13.454877	115.475822	32.083607	34.346275	104.882729	30.9859725	10.445699	110.1792755	-68.1301225	17.343765	129.7634425
-37.248531	10.68717	123.099876	-18.643688	14.201018	119.708237	29.743301	-12.971174	114.301979	32.047348	35.139648	105.1492	30.8953245	11.084237	109.7255895	-68.1827005	17.317799	129.6908845
-35.64481	13.695224	121.837173	-18.606958	14.50128	119.227348	29.610947	-12.428711	112.800804	31.995201	35.892593	105.286858	30.803074	11.731941	109.043831	-68.01699	17.270619	129.410865
-32.839832	18.445198	119.810555	-18.441919	15.024844	118.012154	29.510059	-11.485777	110.150612	31.958199	37.02824	105.044647	30.734129	12.7712315	107.5976295	-67.617967	17.2784565	128.4266785
-30.741123	21.65052	118.364609	-18.18306	15.396835	116.981041	29.546715	-10.771938	108.349899	32.085274	37.835754	104.781189	30.8159945	13.531908	106.565544	-67.1821145	17.261762	127.396538
-28.445724	24.910843	117.043556	-17.865198	15.778348	115.953804	29.719347	-10.098652	106.760117	32.36607	38.572392	104.605331	31.0427085	14.23687	105.682724	-66.7731045	17.319826	126.224884
-25.886744	28.206503	115.901985	-17.52475	16.115391	115.071823	29.999178	-9.49198	105.624367	32.768063	39.251644	104.717705	31.3836205	14.879832	105.171036	-66.4331205	17.35095	124.97261
-23.133322	31.412024	115.066132	-17.277063	16.452324	114.42717	30.352774	-9.003048	104.95092	33.193634	39.77314	105.076767	31.773204	15.385046	105.0138435	-66.32733	17.519602	123.8404965
-20.241148	34.509121	114.427971	-16.982546	16.691723	113.994751	30.708361	-8.652164	104.693153	33.623089	40.149437	105.557343	32.165725	15.7486365	105.125248	-66.130817	17.6348095	122.864254
-17.261269	37.616776	114.069107	-16.719597	16.933212	113.749077	30.997478	-8.397995	104.736153	34.016266	40.409264	106.077087	32.506872	16.0056345	105.40662	-65.946066	17.8607895	122.091534
-12.304695	42.116783	113.772942	-16.399858	17.217854	113.724541	31.497169	-8.195343	105.304741	35.040703	40.596397	106.950829	33.268936	16.200527	106.127785	-66.068652	18.235181	121.321297
-8.846724	44.967068	113.90567	-16.255301	17.31879	113.913437	31.866127	-8.101645	105.888405	34.96344	40.870762	108.182693	33.4147835	16.3845585	107.035549	-65.9253855	18.2530215	120.791325
-5.331172	47.738461	114.272079	-16.20686	17.442326	114.20034	32.185905	-8.000022	106.476318	35.288696	41.040321	109.439873	33.7373005	16.5201495	107.9580955	-66.1510205	18.3645025	120.4425845
-1.726616	50.459965	115.021957	-16.261513	17.605438	114.556549	32.343491	-7.813065	106.965759	35.555756	41.295403	110.841385	33.9496235	16.741169	108.903572	-66.4726495	18.469707	120.209526
1.955828	52.939396	116.213966	-16.454176	17.771095	114.960098	32.382549	-7.553954	107.134331	35.737698	41.603577	112.392174	34.0601235	17.0248115	109.7632525	-66.9684755	18.5173785	120.1569435
2.192758	50.796993	118.336998	-16.583179	17.987635	115.191757	32.31517	-7.262262	107.108536	35.898529	41.939137	114.018776	34.1068495	17.3384375	110.563656	-67.2732075	18.6368325	119.819858
2.513992	48.684261	119.300568	-16.884943	18.318857	115.477798	32.207077	-6.895606	106.987885	36.039524	42.294048	115.786293	34.1233005	17.699221	111.387089	-67.8931865	18.938493	119.568507
3.314567	45.704544	120.486412	-17.217493	18.858212	115.801392	32.012238	-6.129268	106.553947	36.300625	42.787979	118.399193	34.1564315	18.3293555	112.47657	-68.5914175	19.3870685	119.126214
4.294436	43.758739	121.568527	-17.297245	19.260424	115.930344	32.27145	-5.782209	106.083595	36.396561	43.177898	119.801308	34.3340055	18.6978445	112.9424515	-68.9284955	19.8230035	118.9182365
5.608264	41.764729	121.381927	-17.530373	19.712656	116.16452	32.444592	-5.069616	105.655579	36.396671	43.609322	120.88652	34.4206315	19.269853	113.2710495	-69.4813775	20.155459	119.0579905
6.603475	39.794968	120.657013	-17.796028	20.341417	116.408554	32.521568	-4.51832	105.327293	36.705566	43.925686	121.369156	34.613567	19.703683	113.3482245	-70.205623	20.979151	119.4688835
7.706211	37.589718	120.619377	-17.89992	20.695539	116.459564	32.532074	-4.224272	105.148804	36.510246	44.426704	121.686241	34.52116	20.101216	113.4175225	-70.321	21.289862	119.5016055
8.406379	35.556721	119.718254	-17.973076	20.941294	116.489967	32.313992	-3.847695	105.450974	35.853455	45.005875	121.972679	34.0837235	20.57909	113.7118265	-70.0298755	21.303498	119.2681075
9.505348	33.026573	118.86467	-18.033258	21.071741	116.63765	32.631256	-4.072892	106.172943	35.731796	45.228897	122.079552	34.181526	20.5780025	114.1262475	-70.248042	21.5654795	119.1490525
11.386786	28.590441	118.011055	-17.949923	20.829998	117.245636	33.159592	-4.820232	108.452988	35.815125	45.257484	122.68232	34.4873585	20.218626	115.567654	-70.3872045	21.44137	118.923618
12.537068	25.093613	118.434189	-18.091946	20.520756	118.120049	33.549595	-5.604394	110.822296	35.97821	45.127136	123.664772	34.7639025	19.761371	117.243534	-70.9477945	21.280141	118.996564
13.625368	21.248867	119.708595	-18.357019	20.110359	119.406387	34.000622	-6.472255	113.706482	36.24527	44.870777	125.072273	35.122946	19.199261	119.3893775	-71.836984	21.021457	119.4233965
14.643128	17.107855	121.730026	-18.600719	19.565088	120.903038	34.32309	-7.276691	116.771111	36.507214	44.470329	126.665405	35.415152	18.596819	121.718258	-72.61659	20.533357	120.087818
15.559624	12.810418	124.104263	-18.971018	19.03215	122.518456	34.454411	-7.928136	119.752754	36.757202	43.950794	128.360291	35.6058065	18.011329	124.0565225	-73.5478425	20.052971	120.9803895
16.706648	8.25979	126.480759	-19.163841	18.506271	124.091278	34.311531	-8.200569	122.277245	37.353672	43.240021	129.712723	35.8326015	17.519726	125.994984	-74.1602835	19.492816	122.187572
17.458361	3.85093	128.56366	-19.019386	17.931349	125.37532	34.323631	-8.524381	124.704208	37.15588	42.895866	131.049026	35.7397555	17.1857425	127.876617	-73.7785275	18.6769555	122.874023
18.545084	-2.599724	130.879669	-18.995321	17.447311	126.936134	33.898983	-8.258617	126.864693	37.772495	42.235886	131.802353	35.835739	16.9886345	129.333523	-73.826381	17.9059875	124.538745
18.994709	-6.482311	131.723373	-18.867184	17.17403	127.525581	34.177692	-8.392064	127.905365	37.845276	41.949287	131.767288	36.011484	16.7786115	129.8363265	-73.745852	17.5694485	125.2148355
16.611004	-5.305404	132.668716	-18.78635	16.946098	127.788795	34.700321	-8.714845	128.599899	37.8605	41.715652	131.438263	36.2804105	16.5004035	130.019081	-73.8531105	17.3917925	125.558509
14.589116	-4.225561	132.332901	-18.712282	16.748322	127.732956	34.573627	-8.647499	128.715347	37.789478	41.540928	131.019943	36.1815525	16.4467145	129.867645	-73.6061165	17.0499295	125.598267
12.386398	-3.121586	131.037247	-18.760983	16.624804	127.547478	34.433193	-8.545567	128.809174	37.668159	41.427128	130.655289	36.050676	16.4407805	129.7322315	-73.572642	16.8088275	125.3627245
10.226361	-2.450945	131.066406	-18.777376	16.411982	127.253273	34.397079	-8.517398	128.78334	37.130512	41.514977	130.520004	35.7637955	16.4987895	129.651672	-73.3185475	16.3251745	124.854874
8.113454	-2.121492	130.813843	-18.877783	16.315266	127.046265	34.315994	-8.490448	128.721848	37.343079	41.346653	130.146744	35.8295365	16.4281025	129.434296	-73.5851025	16.2024295	124.658234
4.89481	-1.413722	129.545349	-19.030142	16.234203	126.956413	34.178345	-8.434193	128.388046	37.126461	41.315922	129.772324	35.652403	16.4408645	129.080185	-73.712687	16.0275415	124.832641
2.545613	-0.767709	129.263489	-19.114416	16.2617	127.069351	34.105553	-8.404119	128.075241	36.980549	41.285908	129.506989	35.543051	16.4408945	128.791115	-73.771883	16.0825055	125.347587
0.155114	-0.255209	128.777542	-19.15155	16.237495	127.247604	34.056057	-8.390105	127.821854	36.506317	41.407993	129.489899	35.281187	16.508944	128.6558765	-73.584287	15.966046	125.8393315
-2.302541	0.437476	128.763077	-19.362825	16.283236	127.619698	34.041588	-8.381667	127.695404	36.432655	41.384064	129.444748	35.2371215	16.5011985	128.570076	-73.9627715	16.0652735	126.66932
-4.77141	1.100001	128.721512	-19.149384	16.118441	127.843437	34.069035	-8.398912	127.754341	36.40744	41.380249	129.533905	35.2382375	16.4906685	128.644123	-73.5370055	15.7462135	127.042751
-7.254591	1.752453	128.811249	-19.132801	16.097233	128.257492	34.126492	-8.429944	127.963104	36.792984	41.230896	129.535477	35.459738	16.400476	128.7492905	-73.72534	15.79399	127.7656935
-9.796365	2.603038	129.072479	-19.123127	16.088194	128.730896	34.291157	-8.462675	128.299927	36.819786	41.248459	129.688171	35.5554715	16.392892	128.994049	-73.8017255	15.783496	128.467743
-13.662245	3.920125	129.342361	-19.07885	16.081665	129.437592	34.350159	-8.507651	128.547821	36.856625	41.275986	129.690582	35.603392	16.3841675	129.1192015	-73.761092	15.7791625	129.7559825
-16.314302	4.826784	129.460724	-19.048222	16.064505	129.880951	34.36615	-8.498718	128.73056	36.809845	41.27121	129.505646	35.5879975	16.386246	129.118103	-73.6844415	15.742764	130.643799
-18.911467	5.831275	129.740448	-19.068979	15.997912	130.278961	34.352306	-8.495244	128.750687	36.313488	41.404186	129.328491	35.332897	16.454471	129.039589	-73.470855	15.541353	131.518333
-21.58773	6.987198	129.985825	-19.083902	15.899456	130.599075	34.315929	-8.491126	128.654327	36.12534	41.36483	128.877472	35.2206345	16.436852	128.7658995	-73.3884385	15.36206	132.4322505
-24.245754	8.105206	130.210434	-19.153708	15.80122	130.815048	34.243683	-8.451995	128.506287	35.871666	41.326122	128.447418	35.0576745	16.4370635	128.4768525	-73.3650905	15.1653765	133.1532435
-26.825169	9.291301	130.32399	-19.250546	15.69663	130.985947	34.140484	-8.398526	128.365997	35.584892	41.284214	128.118378	34.862688	16.442844	128.2421875	-73.36378	14.950416	133.7297065
-29.446301	10.580613	130.443283	-19.414333	15.663634	131.18866	34.047779	-8.336449	128.28212	35.335091	41.247387	127.951256	34.691435	16.455469	128.116688	-73.520101	14.871799	134.260632
-33.310703	12.621218	130.665588	-19.551514	15.484367	131.463135	33.93961	-8.276144	128.34256	35.066368	41.223663	127.956566	34.502989	16.4737595	128.149563	-73.606017	14.4949745	134.776707
-35.843071	14.048727	130.775772	-19.583492	15.418729	131.672897	33.915802	-8.262782	128.441071	34.988144	41.215744	128.064484	34.451973	16.476481	128.2527775	-73.618957	14.360977	135.0930165
-38.2971	15.600552	130.888763	-19.564417	15.369155	131.838791	33.945839	-8.257094	128.529709	35.024357	41.196156	128.235901	34.485098	16.469531	128.382805	-73.613932	14.268779	135.294777
-40.731701	17.159227	130.91597	-19.484838	15.316576	131.928482	34.035534	-8.276944	128.672485	35.128803	41.184254	128.402725	34.5821685	16.453655	128.537605	-73.5518445	14.179497	135.319359
-43.048637	18.740677	130.69429	-19.338779	15.25671	131.916245	34.204639	-8.311887	128.858261	35.316761	41.177586	128.485321	34.7607	16.4328495	128.671791	-73.438258	14.0805705	135.160699
-45.38744	20.384962	130.299515	-19.168587	15.183313	131.783646	34.425362	-8.365731	129.021225	35.48793	41.132721	128.451096	34.956646	16.383495	128.7361605	-73.29382	13.983131	134.8311315
-47.682739	22.04801	129.81839	-19.038506	15.057251	131.531738	34.576588	-8.501014	129.113007	35.596695	41.031712	128.174835	35.0866415	16.265349	128.643921	-73.1636535	13.849153	134.419555
-51.089935	24.622458	129.150848	-18.938313	14.885573	131.169434	34.630325	-8.753469	129.077972	35.529842	40.714397	127.30471	35.0800835	15.980464	128.191341	-72.9567095	13.790682	134.147527
-53.275311	26.479473	128.813034	-18.86001	14.849481	130.983902	34.642948	-8.871338	129.032822	35.471527	40.387508	126.361671	35.0572375	15.758085	127.6972465	-72.7772575	13.940877	134.2705575
-55.646347	28.280323	128.463974	-18.852654	14.912662	130.759949	34.529022	-9.01929	128.939575	35.26955	39.910038	124.934303	34.899286	15.445374	126.936939	-72.604594	14.37995	134.582959
NaN	NaN	NaN	-18.888796	14.934672	130.406982	34.541306	-9.225993	128.940567	34.956764	39.454945	123.107254	34.749035	15.114476	126.0239105	-72.526627	14.754868	134.7900535
NaN	NaN	NaN	-19.144777	15.092273	130.06665	34.116478	-9.368907	128.385605	34.462074	39.036354	121.185219	34.289276	14.8337235	124.785412	-72.57883	15.3508225	135.347888
NaN	NaN	NaN	-18.980364	15.045807	129.498077	33.816349	-9.490154	127.718971	33.850719	38.598213	119.445671	33.833534	14.5540295	123.582321	-71.794262	15.5375845	135.413833
NaN	NaN	NaN	-18.963568	15.086412	129.136032	33.648987	-9.676029	127.109695	33.444908	38.130177	118.181595	33.5469475	14.227074	122.645645	-71.4740835	15.94575	135.626419
-55.938293	39.157104	126.714752	-19.052713	15.126859	129.011566	33.574532	-9.895125	126.434898	33.354103	37.790306	117.397797	33.4643175	13.9475905	121.9163475	-71.5697435	16.3061275	136.1067845
-53.960247	39.126801	126.432373	-18.9282	15.059444	128.967194	33.716702	-10.048281	125.995979	33.487789	37.772743	117.475319	33.6022455	13.862231	121.735649	-71.4586455	16.256657	136.198739
-51.901733	39.491497	126.886475	-18.837105	15.006087	128.894821	33.642441	-10.029021	125.401237	33.636467	37.871571	117.743088	33.639454	13.921275	121.5721625	-71.313664	16.090899	136.2174795
-50.379364	40.257385	126.989243	-18.72077	14.999162	128.675156	33.598282	-10.012269	124.785439	33.799805	38.067101	118.127693	33.6990435	14.027416	121.456566	-71.1405835	15.970908	135.893746
-48.055305	40.584747	126.612663	-18.69054	15.021078	128.357803	33.786583	-9.917028	124.145844	34.009037	38.319859	118.595901	33.89781	14.2014155	121.3708725	-71.27889	15.8407405	135.3447335
-45.792324	41.256348	126.405243	-18.584244	15.035838	127.972939	34.155689	-9.954664	123.664391	34.247139	38.567005	119.211815	34.201414	14.3061705	121.438103	-71.369902	15.7655055	134.507775
-43.601757	41.855083	126.195457	-18.50638	15.039102	127.58477	34.218971	-9.753458	123.184029	34.536606	38.794647	119.896698	34.3777885	14.5205945	121.5403635	-71.3905485	15.5576095	133.6291765
-40.641228	43.038067	126.075066	-18.446831	14.95906	126.997887	33.808109	-9.488909	122.44146	35.029182	38.962681	120.97422	34.4186455	14.736886	121.70784	-71.3123075	15.181234	132.287934
-38.001278	43.545376	125.953171	-18.498154	14.932741	126.650871	33.785446	-9.555837	122.042	35.322998	38.956951	121.635246	34.554222	14.700557	121.838623	-71.55053	15.164925	131.463119
-35.477955	44.356277	125.908302	-18.572691	14.986282	126.334724	33.701397	-9.680614	121.664215	35.96207	38.760437	122.018837	34.8317335	14.5399115	121.841526	-71.9771155	15.4326525	130.827922
-33.156948	45.048801	126.085815	-18.308432	14.977133	126.004173	33.609505	-9.680257	121.24865	36.153358	38.752316	122.423294	34.8814315	14.5360295	121.835972	-71.4982955	15.4182365	130.172374
-30.905205	45.917171	126.348854	-18.474125	15.289741	126.079681	33.641556	-9.626986	120.887199	36.326351	38.802208	122.656372	34.9839535	14.587611	121.7717855	-71.9322035	15.991871	130.3875765
-28.385929	46.605564	126.610245	-18.280802	15.440495	126.092407	33.758209	-9.539331	120.55838	36.484955	38.866497	122.773956	35.121582	14.663583	121.666168	-71.683186	16.217407	130.518646
-25.859028	47.236851	126.786194	-18.053261	15.550642	126.133774	33.901474	-9.460818	120.353615	36.660664	38.888435	122.835411	35.281069	14.7138085	121.594513	-71.387591	16.3874755	130.673035
-21.926643	48.046089	127.021156	-17.744638	15.501167	126.307175	34.098591	-9.587158	120.261528	36.908867	38.688736	123.032448	35.503729	14.550789	121.646988	-70.993005	16.451545	130.967362
-19.245207	48.485992	127.220261	-17.620031	15.352817	126.49752	34.259373	-9.757586	120.491287	37.085838	38.493031	123.36496	35.6726055	14.3677225	121.9281235	-70.9126675	16.3379115	131.0669165
-16.711845	48.837982	127.510323	-17.528349	15.162592	126.798721	34.452396	-9.960227	120.959557	37.302582	38.322063	123.9646	35.877489	14.180918	122.4620785	-70.934187	16.144266	131.1353635
-13.984537	49.114193	127.884796	-17.482727	14.986897	127.212128	34.666431	-10.151389	121.737244	37.502998	38.188477	124.815346	36.0847145	14.018544	123.276295	-71.0501685	15.95525	131.147961
-11.437225	49.423241	128.592255	-17.51787	14.786289	127.739624	34.909519	-10.390291	122.776855	37.268482	38.198166	125.971588	36.0890005	13.9039375	124.3742215	-71.1247405	15.6686405	131.1050265
-8.467743	49.410164	129.036835	-17.597494	14.536717	128.363373	35.022243	-10.675042	123.730972	37.390743	38.002892	127.000465	36.206493	13.663925	125.3657185	-71.401481	15.409509	131.3610275
-5.840695	49.550793	129.894211	-17.670527	14.288866	129.065109	35.134392	-11.025584	124.787209	37.930607	37.568699	127.780304	36.5324995	13.2715575	126.2837565	-71.8735535	15.3061745	131.8464615
-1.891657	49.673191	130.986069	-17.813641	13.913316	130.003983	35.353531	-11.658415	125.972687	38.145653	37.093658	128.91217	36.749592	12.7176215	127.4424285	-72.376874	15.1090105	132.5655375
0.062341	48.934563	131.670135	-17.810278	13.680634	130.479614	35.110226	-11.867191	126.473328	38.306236	36.757038	129.452927	36.708231	12.4449235	127.9631275	-72.328787	14.9163445	132.9961005
1.31477	47.285084	131.993256	-17.510384	13.299131	130.636063	35.17181	-12.337873	126.814888	38.442585	36.422966	129.790817	36.8071975	12.0425465	128.3028525	-71.8279655	14.5557155	132.9692735
2.669988	45.749264	132.177155	-17.49161	13.183655	130.845505	35.031658	-12.470045	126.805161	38.548702	36.152138	129.935013	36.79018	11.8410465	128.370087	-71.7734	14.5262635	133.320923
3.961722	44.210342	132.230179	-17.362991	13.189229	130.943909	34.960876	-12.660784	126.677238	38.63224	35.983711	129.917892	36.796558	11.6614635	128.297565	-71.52254	14.7169945	133.590253
5.259701	42.663807	132.126694	-17.414677	13.098372	131.002502	34.869602	-12.720818	126.41404	38.663803	35.893459	129.785019	36.7667025	11.5863205	128.0995295	-71.5960565	14.6104235	133.9054745
6.543094	41.086433	131.883224	-17.374859	13.133456	131.008667	34.807339	-12.79802	126.126984	38.688942	35.829315	129.56192	36.7481405	11.5156475	127.844452	-71.4978585	14.7512645	134.172882
8.432469	38.683891	131.407242	-17.333231	13.178868	130.963486	34.706409	-12.923633	125.815033	38.708241	35.638844	129.093796	36.707325	11.3576055	127.4544145	-71.373787	15.0001305	134.4725575
9.692182	37.038742	131.063766	-17.306581	13.162734	130.899277	34.632866	-13.084284	125.68808	38.703037	35.484184	128.780472	36.6679515	11.19995	127.234276	-71.2811135	15.125518	134.564278
10.932137	35.323303	130.702866	-17.285494	13.105422	130.778656	34.588066	-13.317648	125.611748	38.711086	35.241535	128.500229	36.649576	10.9619435	127.0559885	-71.220564	15.2489005	134.5013235
12.18949	33.579594	130.333557	-17.252542	13.059066	130.620926	34.663757	-13.6702	125.581833	38.762871	35.008419	128.239944	36.713314	10.6691095	126.9108885	-71.218398	15.4490225	134.3309635
13.474424	31.835218	130.007294	-17.381367	13.042118	130.512405	34.679028	-13.815054	125.41684	38.827312	34.853844	127.974655	36.75317	10.519395	126.6957475	-71.515904	15.564841	134.3290625
14.625211	30.096855	129.673141	-17.315371	12.984572	130.313919	34.875565	-13.959256	125.130508	38.863789	34.709515	127.66777	36.869677	10.3751295	126.399139	-71.500419	15.5940145	134.228699
15.877851	28.335594	129.255173	-17.248632	12.93954	130.143723	34.738819	-13.965567	124.758652	38.489937	34.746853	127.491165	36.614378	10.390643	126.1249085	-71.111642	15.488437	134.1625375
17.723274	25.714907	128.677231	-17.106134	12.870829	129.868896	34.767738	-14.002877	124.254074	38.516815	34.682499	127.020554	36.6422765	10.339811	125.637314	-70.8545445	15.401847	134.100478
18.989573	24.03437	128.356476	-17.000746	12.831704	129.662125	34.790726	-14.01107	123.873856	38.519207	34.627625	126.771187	36.6549665	10.3082775	125.3225215	-70.6564585	15.3551305	134.0017285
20.394049	22.232174	128.035492	-16.942331	12.794198	129.405914	34.804047	-13.999902	123.587311	38.605793	34.619751	126.665703	36.70492	10.3099245	125.126507	-70.589582	15.2784715	133.685321
21.569904	20.322962	127.928864	-16.874046	12.812511	129.07402	34.915127	-14.021789	123.509636	38.758621	34.667179	126.773575	36.836874	10.322695	125.1416055	-70.584966	15.302327	133.0064345
22.795551	18.42115	127.921425	-16.774628	12.824178	128.609146	35.020042	-14.029222	123.570778	38.905842	34.727627	127.032066	36.962942	10.3492025	125.301422	-70.512198	15.2991535	131.91687
22.83519	16.574404	127.963402	-16.775803	12.930347	128.128647	35.084751	-13.98894	123.694649	39.4202	34.669285	127.095329	37.2524755	10.3401725	125.394989	-70.8040815	15.5205215	130.862305
22.443336	14.883965	127.907669	-16.848103	13.116161	127.584564	35.063728	-13.872044	123.751572	39.45211	34.852028	127.213013	37.257919	10.489992	125.4822925	-70.954125	15.74233	129.6868355
21.923204	12.27607	127.231262	-16.950216	13.481006	126.761162	34.931328	-13.626568	123.524544	39.383442	35.133377	126.844872	37.157385	10.7534045	125.184708	-71.057817	16.2086075	128.337616
21.57037	10.616183	126.521805	-17.05838	13.742478	126.253662	34.828362	-13.381152	123.148552	38.86058	35.521866	126.438614	36.844471	11.070357	124.793583	-70.961231	16.414599	127.713741
21.020689	8.782361	125.698997	-17.052614	13.960023	125.74279	34.772293	-13.093652	122.640762	39.110626	35.642891	125.571762	36.9414595	11.2746195	124.106262	-71.0466875	16.6454265	127.379318
20.144016	7.217511	125.151375	-17.043972	14.134412	125.297699	34.794502	-12.868863	122.005775	38.968357	35.935669	124.756935	36.8814295	11.533403	123.381355	-70.9693735	16.735421	127.214043
19.660559	5.451883	124.298119	-16.936264	14.299319	124.890747	34.834198	-12.622879	121.387115	38.852589	36.177437	123.812851	36.8433935	11.777279	122.599983	-70.7159215	16.821359	127.181511
19.235191	3.753638	123.560318	-16.809338	14.445167	124.508812	34.884281	-12.348218	120.741806	38.719883	36.403915	122.808098	36.802082	12.0278485	121.774952	-70.420758	16.8624855	127.242672
18.799833	2.004242	122.801842	-16.684601	14.658014	124.085251	34.961323	-12.038225	120.161125	38.550526	36.660919	121.738388	36.7559245	12.311347	120.9497565	-70.1251265	17.004681	127.2207455
18.078869	-0.516646	121.775482	-16.508432	15.026036	123.346962	35.059261	-11.517516	119.303406	37.928062	37.302311	120.294678	36.4936615	12.8923975	119.799042	-69.5105255	17.1596745	126.894882
17.656492	-2.160756	121.126236	-16.347527	15.27116	122.846939	35.113972	-11.11538	118.730629	37.785957	37.603275	119.195984	36.4499645	13.2439475	118.9633065	-69.1450185	17.2983725	126.7305715
17.245707	-3.75989	120.384422	-16.218599	15.539787	122.305	35.222286	-10.783732	118.139755	37.673847	37.899666	118.062119	36.4480665	13.557967	118.100937	-68.8852645	17.521607	126.509063
16.892418	-5.382181	119.560936	-15.988268	15.777737	121.722237	35.394691	-10.498123	117.520454	37.631184	38.228779	116.835419	36.5129375	13.865328	117.1779365	-68.4894735	17.690146	126.2665375
16.566523	-6.91485	118.545746	-15.72108	16.066216	121.057343	35.557255	-10.209085	116.610374	37.616272	38.602398	115.432907	36.5867635	14.1966565	116.0216405	-68.0289235	17.9357755	126.0930455
16.282597	-8.407024	117.336639	-15.437473	16.383722	120.274185	35.693356	-9.834298	115.547798	37.602249	39.053165	113.848511	36.6478025	14.6094335	114.6981545	-67.5227485	18.1580105	125.8502155
16.140934	-9.8495	116.109322	-15.05173	16.746586	119.388435	35.76947	-9.371856	114.307823	37.589699	39.521713	112.078461	36.6795845	15.0749285	113.193142	-66.7830445	18.4182435	125.583728
15.083784	-10.494654	114.668564	-14.502375	17.3613	117.89801	35.848698	-8.588748	112.555	37.514454	40.152721	109.442055	36.681576	15.7819865	110.9985275	-65.686326	18.9406135	124.7974925
14.378828	-10.545991	113.927666	-14.214851	17.763155	116.930832	36.002327	-8.141931	111.731972	37.554218	40.419445	108.086266	36.7782725	16.138757	109.909119	-65.2079745	19.387553	123.952545
13.745469	-10.517119	113.339127	-13.885011	18.039305	115.984688	36.277054	-7.758505	111.098114	37.74453	40.612148	107.123825	37.010792	16.4268215	109.1109695	-64.780814	19.6517885	122.8584065
13.286654	-10.513059	112.821152	-13.606394	18.096355	115.097412	36.657669	-7.61732	110.547806	37.894234	40.777164	106.508759	37.2759515	16.579922	108.5282825	-64.4887395	19.612788	121.6665415
12.820625	-10.440038	112.125603	-13.376544	18.026154	114.225746	37.088715	-7.677053	109.977722	38.088154	40.794106	106.130447	37.5884345	16.5585265	108.0540845	-64.3415225	19.4937815	120.3974075
12.425954	-10.381173	111.28241	-13.204943	17.918718	113.236412	37.274788	-7.753783	109.405693	38.372772	40.75584	105.887367	37.82378	16.5010285	107.64653	-64.233666	19.3364075	118.826294
12.127515	-10.354881	110.327682	-13.019761	17.828323	112.213852	37.306828	-7.888706	108.712708	38.614826	40.631981	105.593323	37.960827	16.3716375	107.1530155	-64.000349	19.2850085	117.2746885
11.739809	-10.141269	108.851456	-12.842764	17.829939	110.590408	37.215027	-8.080238	107.662033	39.051498	40.588917	105.157074	38.1332625	16.2543395	106.4095535	-63.8187905	19.4055385	114.7712625
11.575746	-9.955379	107.846817	-12.696804	17.860744	109.527222	37.23024	-8.154206	106.994759	39.267799	40.566521	105.004585	38.2490195	16.2061575	105.999672	-63.6426275	19.5153305	113.054772
11.598031	-9.705057	106.861816	-12.590365	17.924068	108.498825	37.265209	-8.13111	106.403145	39.325977	40.583767	104.790367	38.295593	16.2263285	105.596756	-63.476323	19.6218075	111.400894
11.592665	-9.392537	105.944946	-12.531595	18.051231	107.54287	37.277847	-7.961504	105.778122	39.286728	40.745674	104.454002	38.2822875	16.392085	105.116062	-63.3454775	19.710377	109.969678
11.653627	-9.086671	105.044579	-12.526199	18.234032	106.603218	37.223286	-7.723831	105.138336	39.145069	40.97303	103.992737	38.1841775	16.6245995	104.5655365	-63.2365755	19.8434645	108.6408995
11.754358	-8.763945	104.206833	-12.585737	18.476929	105.602051	37.116806	-7.431435	104.577682	38.931995	41.240646	103.457245	38.0244005	16.9046055	104.0174635	-63.1958745	20.0492525	107.1866385
11.797038	-8.183054	103.633057	-12.742041	18.722013	104.59745	36.965912	-7.108593	104.220131	38.680576	41.530712	102.83567	37.823244	17.2110595	103.5279005	-63.307326	20.2329665	105.6669995
11.951777	-7.704602	102.754128	-13.142202	18.946474	103.162613	36.67831	-6.663766	103.966606	38.066696	41.918831	102.269211	37.372503	17.6275325	103.1179085	-63.656907	20.2654155	103.2073175
12.079781	-7.33674	102.27507	-13.540495	18.993992	102.314522	36.399361	-6.472693	103.918091	37.605888	42.077103	102.058121	37.0026245	17.802205	102.988106	-64.0836145	20.185779	101.640938
12.116543	-6.900896	101.873459	-13.951055	18.974806	101.551506	36.012524	-6.323211	103.814674	37.11729	42.174141	101.945152	36.564907	17.925465	102.879913	-64.467017	20.024147	100.223099
12.093527	-6.492871	101.516739	-14.368952	18.955519	100.890648	35.591652	-6.192152	103.665398	36.695629	42.265083	101.907753	36.1436405	18.0364655	102.7865755	-64.8815445	19.8745725	98.9947205
12.151196	-6.058683	101.121536	-14.729437	18.955494	100.333702	35.170799	-6.025526	103.53315	36.306614	42.353146	101.897789	35.7387065	18.16381	102.7154695	-65.1975805	19.747178	97.9519345
12.162434	-5.585907	100.841614	-15.048857	19.012016	99.824005	34.811066	-5.832106	103.48185	35.906807	42.501099	101.980888	35.3589365	18.3344965	102.731369	-65.4566505	19.6895355	96.916641
12.124043	-5.129511	100.608994	-15.365885	19.102221	99.285301	34.563808	-5.673736	103.47261	35.609905	42.686024	102.134384	35.0868565	18.506144	102.803497	-65.8186265	19.698298	95.767105
12.033656	-4.426529	100.064209	-15.695161	19.196156	98.400078	34.240498	-5.527469	103.302277	35.224991	42.886135	102.282127	34.7327445	18.679333	102.792202	-66.1230665	19.712979	94.007954
11.890088	-3.935646	99.593468	-15.894196	19.227781	97.715965	33.986752	-5.473907	103.064728	35.059357	42.945744	102.355453	34.5230545	18.7359185	102.7100905	-66.3114465	19.7196435	92.7218395
11.729782	-3.498111	99.048584	-16.039913	19.215904	97.057274	33.754425	-5.446146	102.731407	34.955322	42.988007	102.444672	34.3548735	18.7709305	102.5880395	-66.4346995	19.6608775	91.5265085
11.522247	-3.058073	98.50544	-16.129066	19.220844	96.489685	33.552723	-5.400466	102.331284	34.908703	42.985168	102.525986	34.230713	18.792351	102.428635	-66.488845	19.649337	90.550735
11.242303	-2.557942	97.957642	-16.141695	19.205921	96.019913	33.478035	-5.338647	101.873543	34.891586	43.001347	102.58223	34.1848105	18.83135	102.2278865	-66.4682005	19.580492	89.8119395
10.955811	-2.151317	97.412132	-16.107864	19.272541	95.661057	33.474998	-5.227097	101.386383	34.930462	43.075989	102.563034	34.20273	18.924446	101.9747085	-66.418458	19.620636	89.3474055
10.590639	-1.722374	96.90419	-15.986027	19.3587	95.438606	33.563526	-5.128336	100.839256	34.971786	43.178711	102.448738	34.267656	19.0251875	101.643997	-66.23971	19.6922125	89.233215
9.956991	-0.989208	96.231056	-15.713649	19.562347	95.336678	33.758614	-4.966953	99.948669	35.148552	43.282997	101.875511	34.453583	19.158022	100.91209	-65.880881	19.966672	89.761266
9.484827	-0.620057	95.812881	-15.454243	19.652609	95.377899	33.854576	-4.79074	99.308167	35.283859	43.301277	101.350441	34.5692175	19.2552685	100.329304	-65.4777035	20.0499495	90.426494
8.97359	-0.25292	95.399841	-15.210907	19.764433	95.472816	33.899136	-4.598773	98.696945	35.391674	43.370098	100.806679	34.645405	19.3856625	99.751812	-65.067219	20.1432035	91.19382
8.421219	0.097072	95.059242	-14.99086	19.859346	95.62104	34.103203	-4.513737	98.047806	35.523926	43.407768	100.316116	34.8135645	19.4470155	99.181961	-64.7952845	20.2716765	92.060119
7.740803	0.317496	94.890106	-14.827566	19.905596	95.887611	34.129593	-4.354471	97.508675	35.529308	43.539402	99.993759	34.8294505	19.5924655	98.751217	-64.4845825	20.2187265	93.024005
7.112175	0.5288	94.810448	-14.728538	19.91188	96.268097	34.125084	-4.332108	96.948334	35.42765	43.50071	99.801231	34.776367	19.584301	98.3747825	-64.233443	20.239459	94.1614115
6.357456	0.666315	94.903656	-14.776047	19.854794	96.845284	33.899696	-4.415416	96.556435	35.424694	43.232517	99.901939	34.662195	19.4085505	98.229187	-64.214289	20.3010375	95.461381
5.108189	0.635236	95.443642	-15.063403	19.632206	98.101646	33.22493	-4.928353	96.380432	35.474228	42.639999	100.638237	34.349579	18.855823	98.5093345	-64.476385	20.408589	97.6939575
4.282959	0.543595	95.853317	-15.386284	19.559011	98.956154	32.681828	-5.31055	96.388321	35.483513	42.216076	101.266792	34.0826705	18.452763	98.8275565	-64.8552385	20.665259	99.0847515
3.435365	0.465844	96.36293	-15.759524	19.641508	99.828072	32.097591	-5.51342	96.533432	35.402031	41.929611	101.901604	33.749811	18.2080955	99.217518	-65.268859	21.0749205	100.438626
2.644498	0.323504	96.960419	-16.114273	19.819939	100.608459	31.571611	-5.596078	96.942436	35.25465	41.819294	102.475548	33.4131305	18.111608	99.708992	-65.6416765	21.52827	101.507926
1.862403	0.021128	97.611275	-16.418898	20.116816	101.15361	31.314749	-5.706288	97.662025	35.129234	41.813217	102.865471	33.2219915	18.0534645	100.263748	-66.0597875	22.1801675	102.043472
1.206619	-0.267869	98.207397	-16.588518	20.308992	101.412567	31.179651	-5.762153	98.598793	35.016163	41.875271	103.004181	33.097907	18.056559	100.801487	-66.274943	22.561425	102.023647
0.599205	-0.656361	98.56678	-16.667599	20.357174	101.405838	31.245262	-5.819869	99.395508	34.909496	41.946491	102.917862	33.077379	18.063311	101.156685	-66.412577	22.651037	101.654991
-0.186182	-1.408096	98.50441	-16.540592	19.963493	101.084793	31.577984	-5.818473	99.762329	34.801846	41.910564	102.803741	33.189915	18.0460455	101.283035	-66.271099	21.8809405	100.886551
-0.605059	-2.039292	98.306435	-16.395794	19.501143	100.810287	31.896702	-5.884751	99.744431	34.749336	41.840801	103.03186	33.323019	17.978025	101.3881455	-66.114607	21.024261	100.2324285
-1.011265	-2.711707	98.224937	-16.243101	19.028975	100.652145	32.205479	-6.035366	99.984337	34.777012	41.709419	103.424751	33.4912455	17.8370265	101.704544	-65.9774475	20.2209235	99.599746
-1.513209	-3.468002	98.275681	-16.129026	18.579309	100.579765	32.467979	-6.245045	100.427986	34.856144	41.547184	103.884193	33.6620615	17.6510695	102.1560895	-65.9201135	19.5075485	99.0034405
-2.012123	-4.30321	98.500603	-16.022696	18.29915	100.555733	32.721718	-6.46459	100.961288	34.952778	41.338997	104.01963	33.837248	17.4372035	102.490459	-65.88264	19.1610965	98.621007
-2.518442	-5.125471	98.821716	-15.871191	18.054697	100.485275	32.897541	-6.685641	101.507233	35.09037	41.039242	103.780792	33.9939555	17.1768005	102.6440125	-65.7363375	18.9325935	98.3265375
-3.07729	-5.983973	99.035255	-15.768499	17.809799	100.311569	32.990448	-6.966199	101.982185	35.219234	40.716881	103.3592	34.104841	16.875341	102.6706925	-65.641839	18.744257	97.9524455
-4.016267	-7.350389	98.955368	-15.722195	17.340071	99.800224	33.066616	-7.475297	102.33036	35.295792	40.168884	102.849686	34.181204	16.3467935	102.590023	-65.625594	18.3333485	97.010425
-4.58446	-8.24831	98.854965	-15.67076	16.978853	99.493294	33.132977	-7.735443	102.310715	35.323551	39.900608	102.504578	34.228264	16.0825825	102.4076465	-65.569784	17.8751235	96.5789415
-5.237856	-9.118836	98.969833	-15.567467	16.782124	99.382744	33.201389	-7.931712	102.354774	35.443192	39.709351	101.895348	34.3222905	15.8888195	102.125061	-65.4572245	17.6754285	96.640427
-5.974323	-9.934886	99.316879	-15.457551	16.652174	99.374763	33.302547	-8.089159	102.521469	35.541859	39.53997	101.180443	34.422203	15.7254055	101.850956	-65.337305	17.5789425	96.89857
-6.692141	-10.757868	99.886101	-15.377676	16.500008	99.393288	33.35186	-8.284912	102.79052	35.623398	39.317902	100.333214	34.487629	15.516495	101.561867	-65.242981	17.483521	97.224709
-7.445855	-11.501479	100.640091	-15.292469	16.282827	99.379753	33.389946	-8.545573	103.201759	35.677197	38.903904	99.326637	34.5335715	15.1791655	101.264198	-65.1185095	17.3864885	97.495308
-8.276754	-12.193638	101.373436	-15.260081	15.885739	99.362518	33.398712	-8.986827	103.713966	35.679695	38.291451	98.334572	34.5392035	14.652312	101.024269	-65.0593655	17.119166	97.700767
-9.525751	-13.313289	102.238235	-15.214273	14.901905	99.4431	33.406754	-9.999384	104.349007	35.65897	37.051601	97.530457	34.532862	13.5261085	100.939732	-64.961408	16.2777015	97.946468
-10.269382	-13.994429	102.511215	-15.203151	14.086042	99.582466	33.401196	-10.790862	104.631744	35.736172	36.277702	97.605934	34.568684	12.74342	101.118839	-64.974986	15.428664	98.046093
-11.017164	-14.500411	102.705894	-15.184265	13.357909	99.776894	33.400803	-11.469885	104.908714	35.854443	35.634491	97.920532	34.627623	12.082303	101.414623	-64.996153	14.633515	98.139165
-11.885473	-14.855309	102.86647	-15.187381	12.7889	99.962334	33.424168	-12.018518	105.193947	35.93158	35.138351	98.232613	34.677874	11.5599165	101.71328	-65.052636	14.0178835	98.211388
-12.700258	-15.116443	102.937973	-15.194782	12.357817	100.090919	33.4426	-12.395642	105.394295	35.943233	34.76799	98.438622	34.6929165	11.186174	101.9164585	-65.0824805	13.52946	98.2653795
-13.471018	-15.226911	102.866539	-15.264284	12.084949	100.11734	33.472717	-12.668683	105.410645	35.910763	34.521179	98.555199	34.69174	10.926248	101.982922	-65.220308	13.24365	98.251758
-14.215491	-15.160692	102.615753	-15.315933	11.865934	100.053146	33.457256	-12.884701	105.266861	35.834843	34.344524	98.581436	34.6460495	10.7299115	101.9241485	-65.2779155	13.0019565	98.1821435
-15.472798	-14.895691	101.888565	-15.424022	11.689193	99.834282	33.240189	-13.117907	104.712967	35.713997	34.214108	98.699219	34.477093	10.5481005	101.706093	-65.325137	12.8302855	97.962471
-16.300068	-14.629147	101.21714	-15.532388	11.619982	99.685532	33.075665	-13.235169	104.192719	35.6497	34.227566	98.962517	34.3626825	10.4961985	101.577618	-65.4274585	12.7437655	97.793446
-17.07519	-14.279143	100.444435	-15.683101	11.641629	99.560234	32.893353	-13.263782	103.59758	35.552532	34.341305	99.454987	34.2229425	10.5387615	101.5262835	-65.5891445	12.7444965	97.5941845
-17.857128	-13.766581	99.758354	-15.86953	11.769954	99.483345	32.68589	-13.175665	103.043427	35.454628	34.538982	99.963753	34.070259	10.6816585	101.50359	-65.809319	12.8582495	97.4631
-18.738432	-13.128358	99.318832	-16.063961	12.057179	99.439781	32.519745	-12.956506	102.696022	35.31675	34.812347	100.290428	33.9182475	10.9279205	101.493225	-66.0461695	13.1864375	97.386337
-19.591959	-12.49986	99.069748	-16.229099	12.360261	99.369576	32.406487	-12.660581	102.581741	35.13961	35.09795	100.331863	33.7730485	11.2186845	101.456802	-66.2312465	13.5018375	97.28235
-20.365606	-11.894225	98.913208	-16.3902	12.600873	99.255493	32.358898	-12.409863	102.570175	34.901299	35.326237	100.030029	33.6300985	11.458187	101.300102	-66.4104985	13.743559	97.210884
-21.493437	-10.908351	98.85611	-16.493385	12.615485	98.974045	32.426407	-12.281569	102.408478	34.537834	35.364861	98.963242	33.4821205	11.541646	100.68586	-66.4688905	13.689324	97.26223
-22.272285	-10.304119	98.878754	-16.496325	12.363057	98.821518	32.497181	-12.353768	102.158867	34.299164	35.227676	98.202614	33.3981725	11.436954	100.1807405	-66.3908225	13.28916	97.4622955
-23.044804	-9.73361	98.942223	-16.503262	11.995725	98.745796	32.476978	-12.543598	102.051926	34.108002	34.965347	97.574303	33.29249	11.2108745	99.8131145	-66.299014	12.7805755	97.6784775
-23.834034	-9.033463	99.131844	-16.582304	11.618574	98.785622	32.383427	-12.802783	102.127754	33.995766	34.619175	97.177719	33.1895965	10.908196	99.6527365	-66.3542045	12.328952	97.9185075
-24.607349	-8.311351	99.349976	-16.700247	11.251916	98.909401	32.281082	-13.132638	102.384224	33.921356	34.249813	96.951904	33.101219	10.5585875	99.668064	-66.501713	11.9452445	98.150738
-25.4718	-7.560314	99.555321	-16.862959	10.898903	99.084869	32.164078	-13.476263	102.725197	33.795933	33.876244	96.866058	32.9800055	10.1999905	99.7956275	-66.7059235	11.5978155	98.3741105
-26.2176	-6.640366	99.736412	-17.061619	10.559799	99.228874	32.008183	-13.850173	103.044067	33.642941	33.47892	96.895638	32.825562	9.8143735	99.9698525	-66.9488	11.3052245	98.4878955
-27.45339	-5.211246	99.539421	-17.441313	10.088458	99.307114	31.652081	-14.37228	103.219223	33.348854	32.959831	97.158798	32.5004675	9.2937755	100.1890105	-67.3830935	10.8831405	98.4252175
-28.223577	-4.207682	99.050392	-17.741613	9.868852	99.181046	31.371391	-14.615053	103.051842	33.115299	32.778175	97.550896	32.243345	9.081561	100.301369	-67.726571	10.656143	98.060723
-29.032272	-3.049924	98.47863	-18.02635	9.813872	98.995567	31.063557	-14.707081	102.729141	32.890068	32.774246	98.09938	31.9768125	9.0335825	100.4142605	-68.0295125	10.5941615	97.5768735
-29.799583	-1.821386	97.9356	-18.33489	9.974125	98.823402	30.803114	-14.614736	102.360382	32.662106	32.973701	98.68399	31.73261	9.1794825	100.522186	-68.40239	10.7687675	97.124618
-30.566143	-0.540263	97.494736	-18.576994	10.292923	98.687897	30.610338	-14.33866	102.026054	32.441761	33.328892	99.194885	31.5260495	9.495116	100.6104695	-68.6800375	11.09073	96.7653245
-31.300167	0.866535	97.12854	-18.776937	10.728317	98.564156	30.504795	-13.966802	101.726448	32.240334	33.787327	99.589828	31.3725645	9.9102625	100.658138	-68.9264385	11.5463715	96.470174
-32.063213	2.259985	96.851143	-18.932943	11.209399	98.403954	30.408529	-13.560213	101.430428	32.090218	34.232922	99.770454	31.2493735	10.3363545	100.600441	-69.1152595	12.0824435	96.207467
-33.220985	4.278871	96.320732	-19.015575	11.761204	98.074547	30.294085	-13.034979	100.855995	31.909679	34.824242	99.864441	31.101882	10.8946315	100.360218	-69.133032	12.6277765	95.788876
-33.965282	5.607296	96.021454	-19.036718	12.042651	97.857834	30.217834	-12.766997	100.385109	31.860977	35.125168	99.905098	31.0394055	11.1790855	100.1451035	-69.1128415	12.9062165	95.5705645
-34.737366	6.865018	95.738762	-19.053711	12.267743	97.645531	30.121119	-12.574508	99.881073	31.876484	35.382618	100.062798	30.9988015	11.404055	99.9719355	-69.1062235	13.131431	95.3191265
-35.491798	8.075361	95.52079	-19.041363	12.504053	97.489037	29.994547	-12.344695	99.431648	31.94437	35.647861	100.271019	30.9694585	11.651583	99.8513335	-69.0521845	13.356523	95.1267405
-36.226707	9.304814	95.443413	-18.983412	12.755086	97.439003	29.985439	-12.178031	98.972862	32.060429	35.994835	100.398697	31.022934	11.908402	99.6857795	-68.989758	13.60177	95.1922265
-37.021927	10.428596	95.518593	-18.907715	13.023151	97.436371	29.90045	-11.970551	98.650444	32.181965	36.277657	100.386879	31.0412075	12.153553	99.5186615	-68.8566375	13.892749	95.3540805
-37.798191	11.482385	95.635048	-18.816359	13.257651	97.458176	29.780573	-11.781083	98.524994	32.29995	36.504761	100.163734	31.0402615	12.361839	99.344364	-68.6729795	14.153463	95.571988
-39.027306	12.976164	96.073563	-18.636837	13.444397	97.631905	29.90506	-11.846521	98.499084	32.487118	36.535149	99.192352	31.196089	12.344314	98.845718	-68.469763	14.54448	96.418092
-39.823418	13.81158	96.725273	-18.456783	13.385021	97.919533	29.905924	-12.023659	98.635826	32.609474	36.312008	97.928543	31.257699	12.1441745	98.2821845	-68.171265	14.6258675	97.5568815
-40.557133	14.616264	97.7491	-18.217493	13.169556	98.394623	30.047619	-12.373544	98.591354	32.642735	35.91275	96.444969	31.345177	11.769603	97.5181615	-67.780163	14.569509	99.2710845
-41.293644	15.444523	99.041763	-18.006989	12.832258	99.102249	30.084538	-12.740048	98.583199	32.584488	35.407772	95.002144	31.334513	11.333862	96.7926715	-67.348491	14.330654	101.4118265
-41.992985	16.209557	100.325455	-17.940054	12.368311	99.853683	30.024506	-13.222342	98.57653	32.418381	34.802589	93.912445	31.2214435	10.7901235	96.2444875	-67.1015515	13.9464985	103.4628785
-42.673534	17.022163	101.488724	-18.10457	11.916656	100.548508	29.732994	-13.67814	98.341164	32.122185	34.307919	93.441376	30.9275895	10.3148895	95.89127	-67.1367295	13.5184225	105.205746
-43.342289	17.972712	102.459953	-18.4515	11.610724	101.140572	29.238575	-13.990749	98.052673	31.725143	33.993752	93.255043	30.481859	10.0015015	95.653858	-67.384859	13.2199465	106.627286
-44.259853	19.504202	103.542152	-19.137516	11.486866	101.723717	28.375738	-14.056404	97.359016	30.956264	34.023579	93.327057	29.666001	9.9835875	95.3430365	-67.941033	12.9901445	108.1043975
-44.753601	20.582003	103.988091	-19.673475	11.5503	101.886246	27.789454	-13.796057	96.686218	30.409939	34.359283	93.53231	29.0996965	10.281613	95.109264	-68.4466465	12.818987	108.663228
-45.143066	21.796207	104.355087	-20.149261	11.86629	101.921997	27.198156	-13.299549	95.892059	29.872456	34.915398	93.693649	28.535306	10.8079245	94.792854	-68.833828	12.9246555	109.05114
-45.382519	23.05451	104.691757	-20.602371	12.310451	101.896896	26.71022	-12.668152	95.049911	29.350264	35.580307	93.697807	28.030242	11.4560775	94.373859	-69.234984	13.1648245	109.419933
-45.462303	24.319187	104.936913	-20.970026	12.740668	101.802505	26.278889	-12.069336	94.228508	28.894365	36.172977	93.619209	27.586627	12.0518205	93.9238585	-69.526679	13.4295155	109.6811515
-45.373047	25.474436	105.258331	-21.198215	13.158354	101.776741	25.923248	-11.550665	93.469276	28.546265	36.653996	93.483299	27.2347565	12.5516655	93.4762875	-69.6311865	13.7650425	110.0771945
-45.073193	26.565588	105.567635	-21.357403	13.407753	101.816132	25.677252	-11.17097	92.856873	28.319439	37.008209	93.441811	26.9983455	12.9186195	93.149342	-69.7131515	13.8968865	110.482922
-44.31311	28.15789	105.913651	-21.482632	13.620249	101.860359	25.386515	-10.8202	92.319817	28.218832	37.28532	93.585938	26.8026735	13.23256	92.9528775	-69.7679375	14.007938	110.7678405
-43.668823	29.141987	105.914627	-21.527325	13.727276	101.85038	25.378153	-10.761365	92.127647	28.240438	37.371559	93.746094	26.8092955	13.305097	92.9368705	-69.8639455	14.149455	110.7638895
-42.892422	30.045626	105.567673	-21.532558	13.749637	101.66246	25.345425	-10.672961	92.163643	28.315958	37.417706	93.937622	26.8306915	13.3723725	93.0506325	-69.8958075	14.1269015	110.2742875
-42.015083	30.933969	104.792908	-21.577843	13.79813	101.272392	25.509258	-10.752154	92.295799	28.421429	37.369678	94.091324	26.9653435	13.308762	93.1935615	-70.1210295	14.287498	109.3512225
-41.086803	31.802078	103.66703	-21.551384	13.850082	100.707611	25.630129	-10.844161	92.744743	28.621176	37.294296	94.118797	27.1256525	13.2250675	93.43177	-70.2284205	14.4750965	107.983452
-40.003334	32.557148	102.292549	-21.505974	13.805202	99.956512	25.891808	-11.015055	93.127884	28.868345	37.163742	94.028336	27.3800765	13.0743435	93.57811	-70.3920245	14.5360605	106.334914
-38.865017	33.232944	100.929092	-21.451204	13.618192	99.042542	26.203846	-11.221642	93.163177	29.120625	36.989708	94.004845	27.6622355	12.884033	93.584011	-70.5646435	14.352351	104.501073
-36.948402	34.178829	99.048111	-21.364513	13.445677	97.599586	26.393541	-11.200038	92.873917	29.449865	36.993465	94.221725	27.921703	12.8967135	93.547821	-70.650729	13.9946405	101.651351
-35.560478	34.784622	97.857353	-21.423481	13.627836	96.689949	26.523388	-11.047495	92.749672	29.52578	37.16193	94.482788	28.024584	13.0572175	93.61623	-70.871546	14.1984545	99.763668
-34.182869	35.412071	96.957054	-21.563602	13.985613	95.96714	26.476585	-10.701813	92.793228	29.556295	37.471966	94.958031	28.01644	13.3850765	93.8756295	-71.143644	14.5861495	98.0586505
-32.818638	36.021412	96.263924	-21.768871	14.415937	95.386124	26.458696	-10.261956	93.053917	29.576706	37.80703	95.680275	28.017701	13.772537	94.367096	-71.555443	15.059337	96.405152
-31.507486	36.496449	95.756668	-22.028008	14.826803	94.89682	26.322258	-9.799353	93.459099	29.507299	38.132767	96.668999	27.9147785	14.166707	95.064049	-71.9707945	15.486899	94.729591
-30.098919	36.851929	95.383575	-22.362249	15.1356	94.435867	26.193914	-9.525845	93.828979	29.303852	38.347946	97.863953	27.748883	14.4110505	95.846466	-72.473381	15.8601495	93.025268
-28.732719	37.103867	95.182152	-22.733128	15.422688	94.064629	25.931559	-9.264741	94.263733	29.10339	38.477688	99.071815	27.5174745	14.6064735	96.667774	-72.9837305	16.2389025	91.461484
-26.833498	37.314175	95.211533	-23.210169	15.760873	93.799538	25.438982	-9.215833	94.892609	28.933949	38.550377	100.788033	27.1864655	14.667272	97.840321	-73.6068035	16.854474	89.758755
-25.606676	37.289455	95.355721	-23.484306	15.926616	93.694786	25.203547	-9.437806	95.323494	28.934214	38.477776	101.880112	27.0688805	14.519985	98.601803	-74.0374925	17.333247	88.787769
-24.426533	37.117664	95.436699	-23.667631	16.055941	93.649841	24.96644	-9.798462	95.715248	29.01684	38.45454	102.554115	26.99164	14.328039	99.1346815	-74.326902	17.783843	88.1650005
-23.220528	36.851345	95.377197	-23.804829	16.14131	93.628189	24.753582	-10.235353	96.106415	29.103569	38.337982	102.7472	26.9285755	14.0513145	99.4268075	-74.5382335	18.2313055	87.8295705
-22.147102	36.480274	95.338234	-23.872534	16.148022	93.731453	24.569134	-10.646982	96.446655	29.225344	38.16048	102.604889	26.897239	13.756749	99.525772	-74.642307	18.539295	87.937134
-21.144531	36.011829	95.39164	-23.831186	16.12221	94.104164	24.399439	-11.051016	96.78434	29.424576	37.874882	102.178429	26.9120075	13.411933	99.4813845	-74.5743795	18.832487	88.7269435
-20.198774	35.385937	95.673889	-23.691311	16.080719	94.83139	24.243219	-11.426218	97.195335	29.701069	37.557556	101.642334	26.972144	13.065669	99.4188345	-74.354766	19.095769	90.2439455
-18.758026	34.363808	96.555878	-23.361229	16.025339	96.485886	24.091965	-11.994136	98.138046	30.221834	37.046803	101.11911	27.1568995	12.5263335	99.628578	-73.8793575	19.5243445	93.343194
-18.015436	33.681961	97.396072	-23.175461	15.937556	97.721016	24.043365	-12.419179	98.989403	30.580276	36.649513	101.014053	27.3118205	12.115167	100.001728	-73.6627425	19.759945	95.440304
-17.324057	32.972515	98.14119	-23.065323	15.822838	98.752815	23.875513	-12.620014	99.794975	30.78599	36.29406	101.132164	27.3307515	11.837023	100.4635695	-73.4613975	19.808653	97.0420605
-16.703421	32.269791	98.681473	-23.074411	15.727611	99.448357	23.718615	-12.976728	100.197792	30.817539	36.057655	101.350533	27.268077	11.5404635	100.7741625	-73.416899	19.9147585	98.1225515
-16.121763	31.589613	99.067253	-23.213003	15.713755	99.829399	23.452326	-13.063552	100.562378	30.741831	35.933891	101.755051	27.0970785	11.4351695	101.1587145	-73.5230845	19.9923405	98.5000835
-15.553138	30.979383	99.378189	-23.394787	15.820275	100.087036	23.169024	-13.053894	100.782158	30.627171	35.959301	102.276932	26.8980975	11.4527035	101.529545	-73.6876715	20.1878465	98.644527
-14.986031	30.406973	99.636421	-23.53307	16.044994	100.216202	22.896683	-12.980056	101.051735	30.503077	36.043846	102.829483	26.69988	11.531895	101.940609	-73.76602	20.558093	98.491795
-14.232137	29.57386	100.000252	-23.753521	16.450844	100.404488	22.593559	-12.828416	101.59626	30.555742	36.3088	103.697563	26.5746505	11.740192	102.6469115	-74.0816925	21.161496	98.1620645
-13.689377	28.999317	100.218414	-23.763994	16.64827	100.562576	22.506559	-12.709458	102.046455	30.674774	36.462963	104.096947	26.5906665	11.8767525	103.071701	-74.1186545	21.4197875	98.053451
-13.177535	28.367546	100.348785	-23.7251	16.676804	100.676453	22.545843	-12.626569	102.300179	30.774918	36.604034	104.31678	26.6603805	11.9887325	103.3084795	-74.1105805	21.3648755	98.0444265
-12.657565	27.752825	100.362061	-23.594622	16.570095	100.706551	22.727156	-12.57893	102.350807	30.881548	36.739452	104.202438	26.804352	12.080261	103.2766225	-73.993596	21.059929	98.1364795
-12.19564	27.095661	100.214455	-23.398237	16.347324	100.619873	23.039448	-12.525396	102.297173	30.938362	36.844025	103.751266	26.988905	12.1593145	103.0242195	-73.785379	20.5353335	98.2155265
-11.723016	26.4512	99.949043	-23.152437	16.05612	100.516495	23.446108	-12.638513	102.187111	30.901892	36.917061	103.194603	27.174	12.139274	102.690857	-73.478874	19.972966	98.342133
-11.280623	25.741461	99.661453	-22.836956	15.695374	100.393295	23.831758	-12.825097	102.193916	30.950439	36.726715	102.491638	27.3910985	11.950809	102.342777	-73.0650105	19.439939	98.443813
-10.604087	24.629965	99.284409	-22.387745	15.066904	100.287857	24.21945	-13.020739	102.538887	31.129656	36.254158	101.574768	27.674553	11.6167095	102.0568275	-72.450043	18.5170985	98.5188865
-10.172499	24.007151	99.117035	-22.150188	14.615772	100.228165	24.544012	-13.552473	102.233017	31.267162	35.934071	101.109421	27.905587	11.190799	101.671219	-72.205963	18.040745	98.785111
-9.692567	23.384689	98.964058	-21.950367	14.232628	100.151459	24.684134	-13.800803	102.125153	31.341522	35.647903	100.755379	28.012828	10.92355	101.440266	-71.913562	17.541706	98.862652
-9.291473	22.83989	98.84922	-21.891556	13.993481	100.089203	24.73587	-13.940003	101.953484	31.351957	35.461071	100.532593	28.0439135	10.760534	101.2430385	-71.8270255	17.226428	98.9353675
-8.929767	22.464016	98.833694	-21.910313	13.927853	100.096642	24.735508	-13.962534	101.934303	31.331226	35.404545	100.394913	28.033367	10.7210055	101.164608	-71.853993	17.1347005	99.028676
-8.603729	22.197273	98.901566	-21.896816	13.987528	100.152794	24.705561	-13.895856	102.123093	31.306976	35.373653	100.341537	28.0062685	10.7388985	101.232315	-71.7999005	17.2361575	99.073273
-8.305009	21.963213	99.068619	-21.953836	14.057383	100.295708	24.63818	-13.838531	102.339378	31.323238	35.406506	100.473549	27.980709	10.7839875	101.4064635	-71.888381	17.3307785	99.1849525
-7.901167	21.769215	99.356476	-21.976519	14.08723	100.526001	24.626097	-13.778928	102.541901	31.369671	35.477577	100.803566	27.997884	10.8493245	101.6727335	-71.950922	17.3251355	99.3792685
-7.599342	21.616245	99.471588	-21.970739	14.084883	100.563881	24.658276	-13.734356	102.560318	31.403593	35.566322	101.016708	28.0309345	10.915983	101.788513	-71.9724125	17.253783	99.339249
-7.286982	21.509256	99.530594	-21.937765	14.085619	100.535835	24.734541	-13.651121	102.394318	31.416126	35.715569	101.227318	28.0753335	11.032224	101.810818	-71.9508635	17.139014	99.260852
-6.935992	21.468479	99.544403	-21.867435	14.108234	100.470581	24.857286	-13.487527	102.146065	31.42469	35.905228	101.422668	28.140988	11.2088505	101.7843665	-71.875858	17.0076175	99.1567955
-6.597087	21.465574	99.554405	-21.7946	14.174088	100.40892	24.989227	-13.291075	101.824257	31.431616	36.152096	101.64106	28.2104215	11.4305105	101.7326585	-71.7996215	16.9176655	99.0851815
-6.211815	21.515282	99.621986	-21.75111	14.288047	100.37645	25.09993	-13.075347	101.516602	31.427881	36.391747	101.838959	28.2639055	11.6582	101.6777805	-71.7661255	16.917894	99.0751195
-5.832693	21.587484	99.690147	-21.727325	14.455037	100.378799	25.173796	-12.806214	101.221764	31.40616	36.65448	102.055374	28.289978	11.924133	101.638569	-71.744628	16.985941	99.119029
-5.355422	21.820774	99.798866	-21.725641	14.700696	100.393867	25.206497	-12.438026	100.674866	31.36293	37.004143	102.330803	28.2847135	12.2830585	101.5028345	-71.7359955	17.1183335	99.2848995
-5.084216	21.936047	99.817055	-21.734623	14.819317	100.33448	25.212589	-12.217588	100.31015	31.328499	37.193378	102.411804	28.270544	12.487895	101.360977	-71.73979	17.150739	99.307983
-4.816163	22.038889	99.770393	-21.764364	14.886994	100.283943	25.190874	-12.05879	99.888725	31.279913	37.281071	102.487137	28.2353935	12.6111405	101.187931	-71.7641215	17.1628475	99.379955
-4.558702	22.163162	99.77562	-21.692953	14.928359	100.24308	25.176451	-11.987759	99.538689	31.266045	37.326855	102.585602	28.221248	12.669548	101.0621455	-71.607154	17.18717	99.4240145
-4.31987	22.243027	99.794556	-21.66234	14.957497	100.228729	25.178667	-11.932167	99.370033	31.292122	37.336899	102.721115	28.2353945	12.702366	101.045574	-71.5600745	17.212628	99.411884
-4.048954	22.278734	99.857735	-21.621632	14.974926	100.257492	25.255219	-11.951809	99.301903	31.336727	37.326439	102.870575	28.295973	12.687315	101.086239	-71.539237	17.262537	99.428745
-3.766788	22.3286	99.970078	-21.543186	14.939367	100.352158	25.319189	-11.980745	99.353058	31.415447	37.262512	103.054138	28.367318	12.6408835	101.203598	-71.45369	17.2378505	99.500718
-3.315377	22.348347	100.246201	-21.422771	14.804353	100.47628	25.444067	-12.060099	99.356262	31.534151	37.165421	103.577614	28.489109	12.552661	101.466938	-71.334651	17.056045	99.485622
-2.959951	22.339252	100.473694	-21.425091	14.725815	100.534973	25.522236	-12.071588	99.261497	31.606356	37.139851	104.123283	28.564296	12.5341315	101.69239	-71.414478	16.9174985	99.377556
-2.588346	22.351192	100.698624	-21.405182	14.78961	100.538727	25.470697	-11.811991	99.271835	31.666002	37.194363	104.720596	28.5683495	12.691186	101.9962155	-71.3787135	16.888034	99.0812385
-2.215667	22.309137	100.865242	-21.407145	14.929949	100.577377	25.635641	-11.778861	99.032784	31.722624	37.352463	105.226479	28.6791325	12.786801	102.1296315	-71.4934225	17.073097	99.0251225
-1.826499	22.29528	100.945427	-21.380953	15.114882	100.552795	25.655222	-11.593704	98.921982	31.807037	37.51619	105.553123	28.7311295	12.961243	102.2375525	-71.4930355	17.268521	98.8680375
-1.463067	22.224697	100.9814	-21.354046	15.366117	100.49614	25.668808	-11.430144	98.777245	31.881905	37.642464	105.783585	28.7753565	13.10616	102.280415	-71.4834485	17.626074	98.711865
-1.109229	22.12882	100.987175	-21.30908	15.579721	100.416222	25.72999	-11.255398	98.573135	31.949324	37.780834	105.953384	28.839657	13.262718	102.2632595	-71.457817	17.896724	98.5691845
-0.601786	21.895552	100.855843	-21.240738	15.909145	100.271347	25.761473	-10.995754	98.304909	32.042191	37.932552	105.98333	28.901832	13.468399	102.1441195	-71.383308	18.349891	98.3985745
-0.259719	21.723669	100.825203	-21.18009	16.12056	100.281158	25.705601	-10.774444	98.34269	32.114761	37.984238	105.948021	28.910181	13.604897	102.1453555	-71.270361	18.636223	98.4169605
0.091001	21.47117	100.823402	-21.133436	16.287508	100.330292	25.706799	-10.686617	98.517403	32.197578	37.99559	105.893623	28.9521885	13.6544865	102.205513	-71.2190605	18.9205295	98.455071
0.456775	21.083117	100.865601	-21.083303	16.361727	100.442802	25.758389	-11.018021	98.720596	32.27589	37.952744	105.817688	29.0171395	13.4673615	102.269142	-71.1837455	19.2560925	98.616462
0.821847	20.627449	100.86409	-21.099785	16.374861	100.531708	25.694052	-11.204146	99.129654	32.311039	37.82156	105.704102	29.0025455	13.308707	102.416878	-71.2021155	19.441015	98.646538
1.187857	20.046055	100.87191	-21.167477	16.305763	100.604881	25.622902	-11.466062	99.594864	32.264782	37.582836	105.511513	28.943842	13.058387	102.5531885	-71.278796	19.553139	98.6565735
1.54775	19.428907	100.876381	-21.196533	16.132303	100.664207	25.560469	-11.743896	100.184692	32.153027	37.278851	105.289528	28.856748	12.7674775	102.73711	-71.249814	19.4971285	98.591304
2.034072	18.482046	101.10347	-21.241102	15.789	100.817383	25.62294	-12.246953	101.417397	32.050777	36.843616	105.190071	28.8368585	12.2983315	103.303734	-71.3190625	19.2796685	98.331032
2.312225	17.83622	101.305283	-21.194958	15.471147	100.89518	25.756035	-12.559345	102.205421	32.03981	36.569698	105.333794	28.8979225	12.0051765	103.7696075	-71.2878385	18.9371175	98.0207525
2.607172	17.250942	101.439987	-21.100729	15.202713	100.895012	25.948122	-12.826077	102.793633	32.096302	36.335579	105.586983	29.022212	11.754751	104.190308	-71.22367	18.650675	97.599716
2.769927	16.586617	101.549553	-20.944603	14.952415	100.812004	26.129496	-13.035364	103.132614	32.209736	36.144169	105.930641	29.169616	11.5544025	104.5316275	-71.058822	18.3504275	97.0923805
2.868471	15.996673	101.65744	-20.787125	14.782522	100.677895	26.366066	-13.177519	103.313255	32.405041	36.016716	106.462715	29.3855535	11.4195985	104.887985	-70.9598035	18.1454455	96.467805
2.92656	15.386783	101.835419	-20.590895	14.719643	100.572189	26.631689	-13.202106	103.49189	32.60088	36.023396	107.229782	29.6162845	11.410645	105.360836	-70.7980745	18.028641	95.783542
2.922837	14.842208	102.003517	-20.373062	14.774963	100.525414	26.968891	-13.017914	103.54203	32.773033	36.165203	108.225212	29.870962	11.5736445	105.883621	-70.617086	17.9762815	95.167207
2.828361	14.03186	102.40905	-19.969938	15.124819	100.725174	27.621035	-12.568939	103.537842	33.10989	36.571018	109.847191	30.3654625	12.0010395	106.6925165	-70.3053385	18.2485985	94.7578315
2.742266	13.531287	102.726868	-19.709995	15.502551	101.004051	28.014214	-12.227765	103.542961	33.430134	36.833591	110.736046	30.722174	12.302913	107.1395035	-70.142164	18.702189	94.8685985
2.578224	13.032588	102.859482	-19.47982	15.945249	101.305496	28.344339	-11.862453	103.527893	33.712112	37.106342	111.214737	31.0282255	12.6219445	107.371315	-69.9878655	19.2685535	95.239677
2.325875	12.399809	102.804482	-19.283236	16.427603	101.548096	28.56963	-11.459291	103.532875	33.93647	37.412132	111.270691	31.25305	12.9764205	107.401783	-69.819522	19.8787855	95.694409
1.990514	11.7445	102.702652	-19.119968	16.861933	101.695038	28.72006	-11.106871	103.524986	34.09214	37.742321	111.10215	31.4061	13.317725	107.313568	-69.646036	20.406141	96.076508
1.605853	11.000319	102.63765	-19.012529	17.162434	101.843819	28.815151	-10.96211	103.603622	34.29171	37.97509	110.847221	31.5534305	13.50649	107.2254215	-69.5784885	20.818378	96.4622165
1.138119	10.201817	102.630768	-18.938927	17.313681	101.985481	28.873741	-10.948549	103.789612	34.445137	38.083893	110.539474	31.659439	13.567672	107.164543	-69.537293	21.05969	96.806419
0.189024	8.693904	102.614319	-18.831476	17.26354	102.239677	28.936668	-11.150024	104.04763	34.654888	37.987118	110.049347	31.795778	13.418547	107.0484885	-69.45873	21.108533	97.4308655
-0.496655	7.666843	102.576424	-18.789829	17.143644	102.337303	28.938658	-11.392385	104.128815	34.771152	37.821724	109.555008	31.854905	13.2146695	106.8419115	-69.434563	21.0726185	97.8326945
-1.145534	6.625096	102.477333	-18.730587	17.011639	102.33593	28.924156	-11.611426	104.130302	34.824093	37.612194	108.913025	31.8741245	13.000384	106.5216635	-69.3352985	21.022894	98.1501965
-1.83537	5.468469	102.345947	-18.644653	16.86274	102.300629	28.931162	-11.824699	104.131866	34.899868	37.395592	108.186378	31.915515	12.7854465	106.159122	-69.204821	20.9400335	98.442136
-2.582723	4.296045	102.267647	-18.50848	16.729134	102.259933	28.966417	-12.054694	104.162201	34.979191	37.186344	107.454994	31.972804	12.565825	105.8085975	-68.989764	20.892443	98.7112685
-3.324658	3.211965	102.290237	-18.372404	16.546669	102.242455	29.042038	-12.30584	104.229309	35.057076	36.960876	106.772217	32.049557	12.327518	105.500763	-68.794365	20.76582	98.984147
-4.045712	2.103161	102.310013	-18.25382	16.370815	102.254852	29.093906	-12.583916	104.338333	35.169155	36.729778	106.094315	32.1315305	12.072931	105.216324	-68.6391705	20.668699	99.29338
-5.243282	0.314111	102.428886	-18.114838	16.03879	102.260269	29.136974	-13.052325	104.417435	35.284756	36.221973	104.992828	32.210865	11.584824	104.7051315	-68.440541	20.492756	99.8154065
-6.032966	-0.75412	102.542564	-18.062691	15.842501	102.206741	29.116175	-13.357189	104.421852	35.323719	35.902897	104.1297	32.219947	11.272854	104.275776	-68.345329	20.412148	100.137706
-6.816627	-1.760419	102.689789	-18.014057	15.655264	102.133301	29.093731	-13.654955	104.440132	35.290009	35.530464	103.274109	32.19187	10.9377545	103.8571205	-68.219984	20.3727735	100.4094815
-7.612569	-2.758188	102.798676	-17.990654	15.458991	102.030731	29.055029	-13.935367	104.483185	35.206532	35.17519	102.466293	32.1307805	10.6199115	103.474739	-68.1120885	20.2980705	100.586723
-8.437388	-3.730859	102.831444	-17.983549	15.213831	101.861298	28.983849	-14.188741	104.487625	35.116558	34.826595	101.846466	32.0502035	10.318927	103.1670455	-68.0173015	20.108735	100.5555505
-9.224224	-4.578754	102.795425	-18.061825	14.957337	101.67334	28.898643	-14.438269	104.424927	35.043278	34.521847	101.413216	31.9709605	10.041789	102.9190715	-68.0946105	19.872885	100.4276085
-9.917048	-5.354782	102.664482	-18.118355	14.721319	101.473938	28.781301	-14.647969	104.26725	34.976219	34.286102	101.090919	31.87876	9.8190665	102.6790845	-68.11547	19.6235715	100.2687915
-10.983788	-6.362417	102.425743	-18.203077	14.573389	101.207115	28.616043	-14.788683	103.875397	34.850838	34.072308	100.71524	31.7334405	9.6418125	102.2953185	-68.1395945	19.5049655	100.1189115
-11.719829	-6.942302	102.191376	-18.278849	14.612741	101.049576	28.503794	-14.784238	103.556488	34.821732	34.083813	100.594505	31.662763	9.6497875	102.0754965	-68.220461	19.5756945	100.0236555
-12.394697	-7.391317	101.947716	-18.349714	14.763973	100.855026	28.383865	-14.7117	103.249107	34.782848	34.15699	100.491646	31.5833565	9.722645	101.8703765	-68.2827845	19.805301	99.8396755
-13.029164	-7.744037	101.679657	-18.415876	14.893937	100.670074	28.292742	-14.659362	102.901421	34.771721	34.253963	100.437775	31.5322315	9.7973005	101.669598	-68.3639835	19.9905735	99.67055
-13.60583	-8.021214	101.328194	-18.426908	14.991747	100.470039	28.199438	-14.643333	102.543869	34.82671	34.277664	100.339737	31.513074	9.8171655	101.441803	-68.36689	20.1663285	99.498275
-14.256912	-8.29824	101.020386	-18.431946	15.004354	100.260544	28.11911	-14.700686	102.186356	34.896133	34.249588	100.180992	31.5076215	9.774451	101.183674	-68.3715135	20.234257	99.337414
-14.824817	-8.587036	100.666557	-18.421143	14.978412	100.018784	28.07061	-14.776156	101.816605	34.966236	34.189434	99.935524	31.518423	9.706639	100.8760645	-68.360709	20.250185	99.1615035
-15.718574	-8.916531	100.27597	-18.35008	14.852825	99.608002	28.095394	-14.834777	101.234833	34.980236	34.121723	99.253677	31.537815	9.643473	100.244255	-68.237975	20.062177	98.971749
-16.181166	-9.073344	100.197113	-18.258364	14.723436	99.346817	28.21796	-14.810984	100.958237	34.919743	34.081532	98.561356	31.5688515	9.635274	99.7597965	-68.0855795	19.811598	98.9338375
-16.709761	-9.1566	100.2481	-18.207119	14.591763	99.118011	28.351761	-14.83082	100.87709	34.798172	33.998947	97.83876	31.5749665	9.5840635	99.357925	-67.9892045	19.5994625	98.878097
-17.13773	-9.250854	100.414551	-18.174904	14.386236	98.974319	28.474018	-14.898403	100.935341	34.665199	33.872971	97.208183	31.5696085	9.487284	99.071762	-67.9194165	19.285188	98.876876
-17.55691	-9.259873	100.60495	-18.193968	14.11799	98.920998	28.535736	-15.007178	101.137016	34.577362	33.693989	96.721771	31.556549	9.3434055	98.9293935	-67.944485	18.8925745	98.9126025
-18.021727	-9.212941	100.765373	-18.251638	13.882965	98.916336	28.555117	-15.13257	101.321365	34.48465	33.539391	96.433502	31.5198835	9.2034105	98.8774335	-68.0231595	18.5625195	98.9552385
-18.479574	-9.030569	100.764275	-18.34371	13.695973	98.896469	28.553667	-15.172751	101.407944	34.389637	33.491142	96.307594	31.471652	9.1591955	98.857769	-68.159072	18.2327505	98.935169
-19.068029	-8.554607	100.521614	-18.439281	13.649908	98.802376	28.490505	-15.036674	101.360497	34.26635	33.656521	96.355141	31.3784275	9.3099235	98.857819	-68.2569895	17.9898925	98.746933
-19.527225	-8.067193	100.208344	-18.523634	13.808262	98.705803	28.467392	-14.817945	101.171028	34.221298	33.941048	96.558212	31.344345	9.5615515	98.86462	-68.391613	18.0549725	98.546986
-19.916227	-7.512324	99.746483	-18.575506	14.081568	98.54071	28.469053	-14.486158	100.849724	34.198265	34.346294	96.864037	31.333659	9.930068	98.8568805	-68.484671	18.233068	98.2245395
-20.255228	-6.880961	99.087608	-18.63356	14.447687	98.295547	28.454697	-14.069359	100.42263	34.210678	34.851311	97.253014	31.3326875	10.390976	98.837822	-68.5998075	18.504398	97.753272
-20.502337	-6.217304	98.384598	-18.638657	14.889413	98.032623	28.452492	-13.561414	99.938393	34.216045	35.416885	97.717323	31.3342685	10.9277355	98.827858	-68.6115825	18.8510905	97.237388
-20.782688	-5.481277	97.779884	-18.585669	15.435894	97.800705	28.550741	-12.984172	99.455521	34.214203	36.039944	98.201523	31.382472	11.527886	98.828522	-68.55381	19.343902	96.772888
-21.154217	-4.660914	97.271523	-18.520939	16.016109	97.636101	28.681812	-12.369658	99.100891	34.195797	36.643539	98.630737	31.4388045	12.1369405	98.865814	-68.4806825	19.8952775	96.406388
-21.688736	-3.455908	96.638588	-18.45384	16.83206	97.479973	28.834183	-11.523459	98.678749	34.144756	37.427956	99.305252	31.4894695	12.9522485	98.9920005	-68.3971495	20.7118715	95.9679455
-22.042755	-2.66658	96.324654	-18.453465	17.289711	97.42366	28.857466	-11.078735	98.477539	34.177925	37.871983	99.669746	31.5176955	13.396624	99.0736425	-68.4246255	21.182798	95.7736775
-22.5005	-1.90641	96.079651	-18.484585	17.672478	97.379562	28.810093	-10.742925	98.285782	34.22121	38.188618	99.878471	31.5156515	13.7228465	99.0821265	-68.4848215	21.6221095	95.6769975
-22.996761	-1.210875	95.890007	-18.522182	17.991268	97.304802	28.714201	-10.479411	98.080864	34.23806	38.429317	99.993355	31.4761305	13.974953	99.0371095	-68.5204945	22.007583	95.5724945
-23.457029	-0.604633	95.796295	-18.540062	18.200809	97.256294	28.631205	-10.276754	97.940483	34.233932	38.616093	99.940857	31.4325685	14.1696695	98.94067	-68.5126925	22.2319485	95.571918
-23.946795	-0.049082	95.801476	-18.563713	18.395351	97.226471	28.571415	-10.131777	97.866043	34.235943	38.758953	99.78138	31.403679	14.313588	98.8237115	-68.531105	22.477114	95.6292305
-24.457245	0.441356	95.909019	-18.529724	18.51668	97.247467	28.549824	-10.068521	97.861931	34.245247	38.832092	99.575386	31.3975355	14.3817855	98.7186585	-68.4569835	22.6515745	95.7762755
-25.2978	1.125119	95.991783	-18.522314	18.609077	97.243423	28.520124	-10.059177	97.919212	34.331764	38.805134	99.139008	31.425944	14.3729785	98.52911	-68.470572	22.8451755	95.957736
-25.850418	1.541501	95.897285	-18.486122	18.63125	97.126945	28.505341	-10.091825	97.846771	34.368595	38.770981	98.988106	31.436968	14.339578	98.4174385	-68.409212	22.922922	95.8364515
-26.415174	1.922647	95.715988	-18.389767	18.596256	96.99604	28.530602	-10.08992	97.731133	34.431782	38.76516	98.905334	31.481192	14.33762	98.3182335	-68.260726	22.854892	95.6738465
-26.951057	2.285095	95.491776	-18.296995	18.635395	96.849457	28.613916	-10.03851	97.554558	34.529961	38.819847	98.849937	31.5719385	14.3906685	98.2022475	-68.1659285	22.8801215	95.4966665
-27.457241	2.664179	95.379341	-18.127272	18.788952	96.770706	28.756424	-9.884067	97.373924	34.652599	38.948055	98.789177	31.7045115	14.531994	98.0815505	-67.9590555	23.04591	95.4598615
-27.998316	3.012989	95.289902	-17.930876	18.985981	96.721191	28.939898	-9.680786	97.239647	34.809967	39.159973	98.731316	31.8749325	14.7395935	97.9854815	-67.7366845	23.2323685	95.4569005
-28.571611	3.343669	95.180893	-17.775211	19.251532	96.684769	29.09111	-9.453472	97.15152	34.978519	39.388138	98.726593	32.0348145	14.967333	97.9390565	-67.5852365	23.535731	95.4304815
-29.478172	3.774602	94.926079	-17.614916	19.581299	96.553207	29.23085	-9.173667	96.941002	35.175259	39.693035	98.748741	32.2030545	15.259684	97.8448715	-67.4328865	23.902914	95.2615425
-30.07983	3.987629	94.77314	-17.532206	19.733324	96.438614	29.259157	-9.02452	96.745041	35.261883	39.823109	98.630714	32.26052	15.3992945	97.6878775	-67.324932	24.0673535	95.1893505
-30.644754	4.14469	94.757553	-17.445091	19.857252	96.356133	29.287907	-8.92906	96.573479	35.342422	39.884655	98.300385	32.3151645	15.4777975	97.436932	-67.2053465	24.2367065	95.275334
-31.208387	4.250908	94.941414	-17.353565	19.879217	96.33168	29.325214	-8.926682	96.53624	35.384293	39.86356	97.769508	32.3547535	15.468439	97.152874	-67.0618835	24.289995	95.510486
-31.761909	4.23535	95.287888	-17.264954	19.803854	96.387527	29.361938	-9.062854	96.681145	35.403606	39.725315	97.225784	32.382772	15.3312305	96.9534645	-66.91268	24.2764775	95.8215895
-32.419949	4.164812	95.766357	-17.181376	19.55567	96.538475	29.42882	-9.338428	96.966591	35.45153	39.463226	96.649773	32.440175	15.062399	96.808182	-66.802927	24.048941	96.268768
-33.062016	4.058736	96.387001	-17.114664	19.194756	96.740761	29.492041	-9.717566	97.370583	35.467987	39.069824	96.035629	32.480014	14.676129	96.703106	-66.709342	23.713383	96.778416
-33.973072	3.844451	97.382675	-17.032225	18.549152	97.115746	29.561827	-10.362523	98.016144	35.434635	38.357388	95.180779	32.498231	13.9974325	96.5984615	-66.562681	23.1008715	97.6330305
-34.544025	3.717304	98.019753	-17.022745	18.079533	97.367424	29.572954	-10.820565	98.464096	35.405228	37.83572	94.728172	32.489091	13.5075775	96.596134	-66.534581	22.6514885	98.138714
-35.090706	3.620365	98.588318	-17.018423	17.650045	97.605095	29.590267	-11.233216	98.899956	35.362251	37.305153	94.298203	32.476259	13.0359685	96.5990795	-66.513105	22.2641215	98.6111105
-35.664219	3.597484	98.977676	-17.017643	17.214663	97.793762	29.574575	-11.600297	99.202614	35.297703	36.869652	93.969688	32.436139	12.6346775	96.586151	-66.471425	21.7946485	99.001373
-36.145191	3.63179	99.179062	-17.021414	16.834249	97.876831	29.573891	-11.882283	99.411171	35.264904	36.557884	93.72863	32.4193975	12.3378005	96.5699005	-66.4622255	21.3306975	99.1837615
-36.542278	3.493083	99.241859	-17.044325	16.582623	97.877037	29.594088	-12.062374	99.514664	35.227127	36.367512	93.584038	32.4106075	12.152569	96.549351	-66.4992575	21.012677	99.204723
-37.105282	3.963334	99.230515	-17.018753	16.40217	97.853279	29.641264	-12.111283	99.497704	35.189316	36.29969	93.451019	32.41529	12.0942035	96.4743615	-66.452796	20.7101365	99.2321965
-37.726254	4.452277	99.300407	-16.906494	16.294252	97.815239	29.790342	-12.086733	99.395027	35.192455	36.298546	93.070427	32.4913985	12.1059065	96.232727	-66.3043865	20.4825975	99.397751
-38.143211	4.854666	99.304413	-16.836483	16.265717	97.770828	29.899853	-12.059553	99.302483	35.179405	36.291138	92.774147	32.539629	12.1157925	96.038315	-66.212595	20.4156415	99.503341
-38.535774	5.362598	99.263611	-16.798582	16.158838	97.732063	29.960358	-12.067429	99.144714	35.156422	36.236469	92.535278	32.55839	12.08452	95.839996	-66.155554	20.233156	99.62413
-38.856731	5.962015	99.280205	-16.799467	16.095049	97.738632	29.960363	-12.09838	99.032799	35.123432	36.138439	92.329147	32.5418975	12.0200295	95.680973	-66.1408315	20.1700685	99.796291
-39.161457	6.666675	99.426994	-16.808641	16.019436	97.835579	29.935789	-12.151526	98.967415	35.06353	36.070354	92.134781	32.4996595	11.959414	95.551098	-66.1169415	20.079458	100.12006
-39.433472	7.494986	99.626671	-16.831984	15.989579	97.987488	29.877102	-12.186756	98.99691	34.979378	35.981857	91.973785	32.42824	11.8975505	95.4853475	-66.092208	20.0816075	100.4896285
-39.723305	8.408807	99.807373	-16.892761	15.974127	98.16301	29.828321	-12.234383	99.12973	34.886971	35.938721	91.884102	32.357646	11.852169	95.506916	-66.143168	20.096085	100.819104
-39.99226	9.980115	99.974434	-17.013224	15.944116	98.444038	29.719767	-12.238863	99.410378	34.709248	35.93391	91.85022	32.2145075	11.8475235	95.630299	-66.2409555	20.0407085	101.257777
-40.140236	11.115022	99.916763	-17.07777	15.912999	98.556602	29.65234	-12.207121	99.576935	34.599403	35.966698	91.895882	32.1258715	11.8797885	95.7364085	-66.2814115	19.9462095	101.3767955
-40.03574	12.473908	99.670891	-17.169527	15.829429	98.537766	29.647627	-12.158638	99.62764	34.461693	36.089195	92.050919	32.05466	11.9652785	95.8392795	-66.393714	19.6935795	101.2362525
-40.268803	13.629251	99.138489	-17.21941	15.73249	98.394859	29.720869	-12.070824	99.53067	34.556641	36.221397	92.250381	32.138755	12.0752865	95.8905255	-66.577575	19.3896935	100.8991925
-40.247501	15.009107	98.4925	-17.223284	15.621553	98.116539	29.821564	-11.910229	99.216461	34.587891	36.455078	92.570633	32.2047275	12.2724245	95.893547	-66.6512955	18.9706815	100.339531
-40.254345	16.436825	97.737846	-17.219465	15.573159	97.73983	29.980499	-11.659302	98.661858	34.555809	36.831604	93.020393	32.268154	12.586151	95.8411255	-66.707084	18.560167	99.6385345
-40.236874	18.016891	97.085274	-17.157885	15.632406	97.34269	30.155977	-11.29952	97.97126	34.548672	37.305351	93.422546	32.3523245	13.0029155	95.696903	-66.6680945	18.2618965	98.988477
-40.093983	20.605545	96.5009	-16.977789	15.994303	96.874977	30.468586	-10.612255	96.815666	34.525879	38.124294	93.736732	32.4972325	13.7560195	95.276199	-66.4528105	18.2325865	98.473755
-39.954002	22.453243	96.34996	-16.868378	16.355007	96.669403	30.629202	-10.085917	96.084686	34.522217	38.680347	93.864647	32.5757095	14.297215	94.9746665	-66.3124655	18.412799	98.3641395
-39.795559	24.326767	96.367653	-16.812477	16.757473	96.575874	30.725706	-9.610165	95.496613	34.493221	39.191311	93.972832	32.6094635	14.790573	94.7347225	-66.2344175	18.724373	98.4170255
-39.719261	26.219494	96.499542	-16.815456	17.084009	96.582199	30.745415	-9.181751	95.035141	34.459793	39.65358	94.16095	32.602604	15.2359145	94.5980455	-66.233516	18.9321035	98.5663525
-39.606258	28.119507	96.729774	-16.909056	17.410036	96.643768	30.705925	-8.765024	94.668587	34.371666	40.107735	94.519211	32.5387955	15.6713555	94.593899	-66.3569075	19.1487165	98.693637
-39.466099	30.006365	97.014236	-17.050943	17.699682	96.736786	30.606953	-8.336456	94.345787	34.210243	40.55151	95.054741	32.408598	16.107527	94.700264	-66.510484	19.291837	98.773308
-39.324211	31.840519	97.371452	-17.26469	18.000381	96.834389	30.507704	-7.837536	93.96315	33.983475	41.026493	95.77494	32.2455895	16.5944785	94.869045	-66.7749695	19.4062835	98.799733
-39.129978	34.63443	98.028961	-17.618141	18.523689	96.962563	30.247444	-7.040268	93.340134	33.656464	41.710869	96.839264	31.951954	17.3353005	95.089699	-67.188236	19.7120775	98.835427
-38.978237	36.429852	98.46534	-17.87933	18.938372	96.953194	30.034443	-6.486546	92.875519	33.485233	42.156281	97.50872	31.759838	17.8348675	95.1921195	-67.518498	20.0418765	98.7142685
-38.825546	38.215191	98.804329	-18.101954	19.421011	96.920097	29.778368	-5.903475	92.509933	33.312225	42.576118	98.073235	31.5452965	18.3363215	95.291584	-67.7492045	20.5057005	98.54861
-38.625717	39.968155	99.057968	-18.257175	19.918112	96.834335	29.644171	-5.424202	92.163155	33.22377	42.984055	98.44696	31.4339705	18.7799265	95.3050575	-67.9483205	21.0562975	98.3636125
-38.394745	41.557945	99.223167	-18.301632	20.357367	96.75528	29.565248	-5.063926	91.946602	33.221817	43.298046	98.455246	31.3935325	19.11706	95.200924	-67.9967965	21.597674	98.309636
-38.203186	43.027649	99.45153	-18.287992	20.60227	96.723923	29.588097	-4.896301	91.74073	33.216461	43.469547	98.427864	31.402279	19.286623	95.084297	-67.978263	21.917917	98.363549
-38.03849	44.338257	99.644188	-18.275711	20.63735	96.748962	29.556128	-4.812887	91.770157	33.223164	43.523575	98.488144	31.389646	19.355344	95.1291505	-67.941068	21.919356	98.3687735
-37.784229	46.043362	99.909012	-18.305502	20.545872	96.866364	29.61166	-5.000812	91.847542	33.207584	43.409489	98.524895	31.409622	19.2043385	95.1862185	-68.020626	21.8874055	98.5465095
-37.653126	47.07983	100.064003	-18.381639	20.433252	96.907166	29.451408	-5.130031	91.985962	33.167034	43.254341	98.526955	31.309221	19.062155	95.2564585	-68.072499	21.804349	98.5578735
-37.549461	48.014343	100.273239	-18.448404	20.307306	96.938721	29.379002	-5.310071	91.958389	33.144466	43.093048	98.588387	31.261734	18.8914885	95.273388	-68.158542	21.7231235	98.604054
-37.416866	48.84985	100.564621	-18.563461	20.27783	96.960579	29.206244	-5.315586	91.939651	33.114922	42.99617	98.806053	31.160583	18.840292	95.372852	-68.287505	21.715368	98.548306
-37.28371	49.616768	100.885811	-18.64674	20.320318	96.993477	29.105707	-5.244994	91.830894	33.071388	43.027809	99.177971	31.0885475	18.8914075	95.5044325	-68.3820275	21.7492285	98.4825215
-37.146809	50.306343	101.197502	-18.725208	20.524185	96.991142	29.048481	-5.034303	91.695251	33.03244	43.165592	99.560013	31.0404605	19.0656445	95.627632	-68.4908765	21.9827255	98.354652
-36.993893	50.908947	101.472939	-18.787657	20.829098	96.983459	29.013428	-4.707096	91.521515	32.977322	43.409126	99.854378	30.995375	19.351015	95.6879465	-68.570689	22.307181	98.2789715
-36.682045	51.628773	101.767563	-18.894033	21.302635	96.904846	28.946394	-4.21732	91.228073	32.899139	43.789604	100.111542	30.9227665	19.786142	95.6698075	-68.7108325	22.819128	98.1398845
-36.436646	51.974697	101.954544	-18.928225	21.543499	96.871635	28.881689	-3.966626	91.033211	32.856014	43.984989	100.213333	30.8688515	20.0091815	95.623272	-68.7253015	23.0778165	98.119998
-36.21442	52.190495	102.072548	-18.932104	21.71559	96.867569	28.840424	-3.795577	90.881569	32.840759	44.117031	100.279907	30.8405915	20.160727	95.580738	-68.7047995	23.270453	98.1544
-35.96352	52.290829	102.149429	-18.91511	21.847183	96.922447	28.831049	-3.666012	90.847519	32.833092	44.223091	100.294067	30.8320705	20.2785395	95.570793	-68.6622905	23.4158265	98.274101
-35.701836	52.284859	102.155815	-18.960144	21.94153	97.033333	28.82703	-3.624815	90.925835	32.813671	44.290161	100.291954	30.8203505	20.332673	95.6088945	-68.7406385	23.550387	98.4577715
-35.396954	52.214466	102.072701	-18.983829	21.97765	97.20417	28.793472	-3.678346	91.150719	32.775913	44.312477	100.219765	30.7846925	20.3170655	95.685242	-68.7523505	23.6382345	98.723098
-35.043941	52.022163	101.935638	-19.070343	21.96018	97.419067	28.710482	-3.852811	91.497581	32.720852	44.243282	99.996284	30.715667	20.1952355	95.7469325	-68.856353	23.7251245	99.0912015
-34.414818	51.49818	101.56678	-19.261051	21.74975	97.775932	28.455126	-4.355115	92.173973	32.578365	43.922012	99.539551	30.5167455	19.7834485	95.856762	-69.0388475	23.7160515	99.695102
-33.970028	50.98645	101.312675	-19.436863	21.53117	98.042549	28.281582	-4.875384	92.711105	32.459633	43.587818	99.241928	30.3706075	19.356217	95.9765165	-69.2443335	23.706123	100.1085815
-33.40519	50.475891	100.913574	-19.596355	21.240021	98.323212	27.987518	-5.37135	93.520615	32.376198	43.172436	98.89576	30.181858	18.900543	96.2081875	-69.374568	23.579499	100.4382365
-33.036339	49.977295	100.57489	-19.762932	20.918985	98.597946	27.819935	-6.026972	94.336662	32.288246	42.700569	98.577866	30.0540905	18.3367985	96.457264	-69.5799545	23.5011715	100.738628
-32.290508	49.229767	100.00489	-19.914576	20.500858	98.863777	27.624979	-6.714976	95.302193	32.212757	42.116936	98.280792	29.918868	17.70098	96.7914925	-69.74802	23.300736	100.9360615
-31.655416	48.545059	99.435219	-20.058079	19.955454	99.047348	27.46113	-7.513972	96.246727	32.109077	41.419575	98.018768	29.7851035	16.9528015	97.1327475	-69.9012615	22.9581065	100.9619485
-30.979139	47.871479	98.830727	-20.228477	19.287619	99.129227	27.304951	-8.340918	97.13932	31.99369	40.640137	97.793892	29.6493205	16.1496095	97.466606	-70.1062745	22.4256285	100.791848
-29.898525	46.791996	98.06118	-20.511248	18.234945	99.029984	27.031942	-9.467739	97.97068	31.783257	39.516083	97.63549	29.4075995	15.024172	97.803085	-70.4300955	21.445718	100.256883
-29.291367	46.224293	97.875557	-20.6896	17.642292	98.865982	26.839382	-9.988293	98.075783	31.678596	38.943508	97.698792	29.258989	14.4776075	97.8872875	-70.638189	20.8069765	99.8446765
-28.482262	45.663071	97.830147	-20.809717	17.327114	98.727043	26.727013	-10.240076	97.919617	31.592644	38.670719	97.905838	29.1598285	14.2153215	97.9127275	-70.7792625	20.4389065	99.5413585
-27.692163	45.329918	98.126312	-20.897326	17.380886	98.634109	26.640547	-10.151378	97.583107	31.535303	38.711479	98.244514	29.087925	14.2800505	97.9138105	-70.882577	20.4817215	99.3544075
-26.865704	45.073189	98.492996	-20.996763	17.658646	98.540428	26.570675	-9.819929	97.127007	31.466919	39.007893	98.790627	29.018797	14.593982	97.958817	-71.012323	20.72331	99.122039
-26.021412	44.919434	98.971596	-21.135843	18.105961	98.466942	26.494175	-9.31986	96.593758	31.393814	39.466068	99.347939	28.9439945	15.073104	97.9708485	-71.2156805	21.138818	98.9630355
-25.189861	44.681355	99.372124	-21.295336	18.562326	98.356964	26.359241	-8.793415	96.001122	31.320127	39.923069	99.841103	28.839684	15.564827	97.9211125	-71.430356	21.559825	98.7928155
-23.841139	44.315952	99.837738	-21.469576	19.156235	98.245033	26.22624	-8.074224	95.217278	31.204329	40.58765	100.361755	28.7152845	16.256713	97.7895165	-71.6544365	22.055757	98.7005495
-22.918528	44.011734	99.843208	-21.586905	19.463867	98.137306	26.173309	-7.809413	95.004402	31.166817	40.925835	100.447868	28.670063	16.558211	97.726135	-71.843873	22.369523	98.548477
-22.028528	43.605671	99.563972	-21.694418	19.592533	97.986526	26.048597	-7.722626	95.049492	31.080774	41.060047	100.336716	28.5646855	16.6687105	97.693104	-71.9535215	22.5163555	98.279948
-21.063904	43.119942	99.206749	-21.783283	19.485245	97.873238	25.95405	-7.898849	95.195946	31.018335	40.95034	100.026009	28.4861925	16.5257455	97.6109775	-72.0527585	22.4447445	98.1354985
-20.063381	42.461353	98.744354	-21.866756	19.145897	97.789146	25.821722	-8.27779	95.426025	30.956707	40.632305	99.573204	28.3892145	16.1772575	97.4996145	-72.1227265	22.1145365	98.0786775
-19.113894	41.825287	98.285179	-21.991148	18.728308	97.756699	25.759523	-8.823478	95.809868	30.851225	40.221264	99.086121	28.305374	15.698893	97.4479945	-72.28767	21.757723	98.0654035
-18.136932	41.095581	97.788712	-22.114031	18.232824	97.835831	25.692022	-9.369489	96.466713	30.72167	39.748337	98.574455	28.206846	15.189424	97.520584	-72.434908	21.276224	98.151078
-16.656952	40.011185	97.271523	-22.308212	17.321114	98.038361	25.609747	-10.21499	97.465836	30.439455	38.959049	98.05864	28.024601	14.3720295	97.762238	-72.641025	20.2701985	98.314484
-15.724918	39.314926	97.184471	-22.487194	16.703501	98.246353	25.544876	-10.769416	98.107521	30.241962	38.420647	98.045036	27.893419	13.8256155	98.0762785	-72.867807	19.5813865	98.4164275
-14.749325	38.674801	97.290146	-22.66334	16.213652	98.427895	25.426331	-11.202858	98.604233	30.058252	37.980331	98.308167	27.7422915	13.3887365	98.4562	-73.0689715	19.0385675	98.39959
-13.795135	38.191189	97.539917	-22.813663	15.938661	98.587219	25.291412	-11.418282	98.885094	29.886631	37.708858	98.772781	27.5890215	13.145288	98.8289375	-73.2163475	18.732034	98.3455005
-12.753645	37.786949	97.953293	-22.929583	15.923693	98.712173	25.220919	-11.391778	99.001923	29.789642	37.675495	99.436424	27.5052805	13.1418585	99.2191735	-73.3644465	18.7055275	98.2051725
-11.779991	37.544922	98.518494	-23.033512	16.153257	98.759644	25.208658	-11.115773	98.969139	29.723242	37.8806	100.367416	27.46595	13.3824135	99.6682775	-73.532974	18.9241005	97.8510105
-10.796488	37.343597	99.029213	-23.091015	16.529259	98.667648	25.267315	-10.636731	98.890289	29.697508	38.271603	101.445366	27.4824115	13.817436	100.1678275	-73.6644415	19.241082	97.1674685
-9.240576	37.081547	99.715149	-22.997059	17.178307	98.333694	25.549067	-9.648982	98.386551	29.769724	39.069965	103.161324	27.6593955	14.7104915	100.7739375	-73.6535135	19.6461225	95.8934505
-8.245425	36.926956	100.166443	-22.84865	17.624943	98.104538	25.879335	-8.920067	97.975243	29.906746	39.665878	104.075623	27.8930405	15.3729055	101.025433	-73.5903405	19.8769805	95.183643
-7.255211	36.71312	100.357262	-22.612606	18.052349	97.865639	26.262653	-8.244144	97.618591	30.095812	40.155037	104.764008	28.1792325	15.9554465	101.1912995	-73.4044445	20.1492515	94.5399785
-6.203504	36.456146	100.44886	-22.350677	18.467484	97.720268	26.607409	-7.6519	97.395187	30.272324	40.630604	105.081245	28.4398665	16.489352	101.238216	-73.1412205	20.445616	94.20232
-5.214419	36.101929	100.404724	-22.10832	18.825329	97.684517	26.815207	-7.129772	97.362167	30.459389	41.005112	105.126259	28.637298	16.93767	101.244213	-72.853938	20.712988	94.124821
-4.277852	35.670807	100.441933	-21.933191	19.045742	97.724792	27.043051	-6.910506	97.382484	30.631668	41.262375	105.151535	28.8373595	17.1759345	101.2670095	-72.7037415	20.9155495	94.1825745
-3.45709	35.061703	100.492081	-21.839314	19.094971	97.834763	27.165281	-6.837205	97.578117	30.725708	41.377525	105.261185	28.9454945	17.27016	101.419651	-72.6241225	20.919782	94.249875
-2.267778	34.01355	100.673828	-21.847872	18.957899	98.002136	27.197624	-6.878821	97.876373	30.703453	41.354626	105.538429	28.9505385	17.2379025	101.707401	-72.6462825	20.6778955	94.296871
-1.570442	33.133186	100.897408	-21.915358	18.877525	98.099716	27.118963	-6.869195	98.071999	30.642551	41.355698	105.938896	28.880757	17.2432515	102.0054475	-72.711473	20.5117985	94.1939845
-0.918853	32.270126	101.246872	-21.996174	18.890585	98.277779	27.096649	-6.832284	98.242386	30.60531	41.408653	106.514671	28.8509795	17.2881845	102.3785285	-72.8433275	20.4929855	94.1770295
-0.292468	31.328197	101.577423	-22.022667	19.036537	98.438446	27.099375	-6.610394	98.327629	30.578926	41.627506	107.130646	28.8391505	17.508556	102.7291375	-72.8844845	20.564518	94.1477545
0.309838	30.318033	101.700989	-22.049744	19.326929	98.512993	27.151505	-6.348961	98.337784	30.540016	41.903339	107.69622	28.8457605	17.777189	103.017002	-72.9452485	20.876669	94.008984
0.855114	29.281176	101.684967	-22.003609	19.66408	98.473175	27.26049	-5.942257	98.33149	30.503395	42.25877	108.046768	28.8819425	18.1582565	103.189129	-72.8891605	21.1699035	93.757221
1.451862	28.154778	101.475037	-21.89081	19.976599	98.398872	27.448788	-5.547368	98.226807	30.501879	42.624363	108.256065	28.9753335	18.5384975	103.241436	-72.7569535	21.4147005	93.556308
2.254718	26.169878	101.012146	-21.598251	20.309572	98.274719	27.826241	-5.051296	98.191147	30.615372	43.07708	108.394241	29.2208065	19.012892	103.292694	-72.4173085	21.606252	93.256744
2.78054	24.664743	100.791725	-21.353977	20.364286	98.197655	28.164431	-4.891959	98.262863	30.780434	43.256275	108.489479	29.4724325	19.182158	103.376171	-72.1803865	21.546414	93.019139
3.265589	22.988071	100.437859	-21.113665	20.324631	98.151016	28.47839	-4.782247	98.274147	30.951427	43.356602	108.629776	29.7149085	19.2871775	103.4519615	-71.9422385	21.3620845	92.8500705
3.71526	21.249563	100.130722	-20.856064	20.270521	98.081245	28.78134	-4.650836	98.276009	31.116474	43.475815	108.678734	29.948907	19.4124895	103.4773715	-71.661035	21.1285525	92.6851185
4.124558	19.323345	99.630157	-20.572931	20.278263	98.036278	29.09536	-4.527148	98.367104	31.307486	43.621246	108.391312	30.201423	19.547049	103.379208	-71.347285	21.009477	92.693348
4.528125	17.294405	99.22403	-20.279949	20.270584	98.027435	29.394268	-4.462305	98.611107	31.538242	43.797131	107.703796	30.466255	19.667413	103.1574515	-71.026153	20.873755	92.8974185
4.868955	15.121479	98.808136	-19.968161	20.170366	98.075661	29.728361	-4.541552	98.919083	31.803373	43.886673	106.753334	30.765867	19.6725605	102.8362085	-70.702189	20.6681715	93.3151135
5.296948	11.542228	98.641937	-19.549871	19.736935	98.217682	30.05537	-4.916289	99.622375	32.183853	43.622948	105.336891	31.1196115	19.3533295	102.479633	-70.2193535	20.1205405	93.955731
5.545388	8.994477	98.696869	-19.288338	19.31513	98.409317	30.268654	-5.307423	100.185921	32.416901	43.327511	104.45359	31.3427775	19.010044	102.3197555	-69.9194535	19.620216	94.4988785
5.754729	6.428419	99.097954	-19.069727	18.877699	98.640015	30.499666	-5.717141	100.916138	32.589401	43.00536	103.531769	31.5445335	18.6441095	102.2239535	-69.6839875	19.1112885	95.0560765
5.9355	3.792182	99.663506	-18.887892	18.453375	98.904831	30.70647	-6.124783	101.759132	32.677692	42.587807	102.569817	31.692081	18.231512	102.1644745	-69.467865	18.675238	95.6451875
6.09339	1.267092	100.667122	-18.694635	18.022524	99.225601	30.914413	-6.493822	102.832581	32.79195	42.082275	101.394867	31.8531815	17.7942265	102.113724	-69.2424515	18.2508215	96.337478
6.260832	-1.275692	101.755508	-18.518927	17.502245	99.46331	31.094288	-6.931093	103.968117	32.952271	41.349174	100.125679	32.0232795	17.2090405	102.046898	-69.0611335	17.7954495	96.879722
6.392317	-3.69753	103.012451	-18.303576	16.803684	99.553391	31.242323	-7.581434	104.99514	33.112232	40.365856	98.986366	32.1772775	16.392211	101.990753	-68.7844295	17.215157	97.116029
6.656463	-7.307439	104.730499	-17.907261	15.350482	99.5625	31.383526	-8.826779	106.716537	33.496822	38.382973	97.589546	32.440174	14.778097	102.1530415	-68.254696	15.922867	96.9719585
6.785969	-9.532354	105.706024	-17.672529	14.259177	99.574699	31.405142	-9.814923	107.526352	33.755093	37.066509	97.219894	32.5801175	13.625793	102.373123	-67.9251755	14.892561	96.776275
7.215416	-11.675159	106.305061	-17.478146	13.379285	99.666359	31.408197	-10.599545	108.177414	33.992455	36.065708	97.245476	32.700326	12.7330815	102.711445	-67.656618	14.0254885	96.621273
7.453918	-13.428339	106.819359	-17.325977	12.864913	99.853714	31.470663	-11.057775	108.423523	34.179585	35.587509	97.550598	32.825124	12.264867	102.9870605	-67.477078	13.464959	96.7203675
7.275831	-14.791177	107.230827	-17.239035	12.700147	99.88549	31.526602	-11.252294	108.426201	34.285221	35.432606	97.840179	32.9059115	12.090156	103.13319	-67.3839815	13.310138	96.63779
7.379544	-16.107944	107.141891	-17.211761	12.68057	99.766113	31.547913	-11.272036	108.190796	34.285545	35.539795	98.118568	32.916729	12.1338795	103.154682	-67.340251	13.2272605	96.377544
7.477695	-17.082642	106.897614	-17.234156	12.744598	99.603111	31.551731	-11.179757	107.819077	34.23484	35.793358	98.418854	32.8932855	12.3068005	103.1189655	-67.3615975	13.1823955	96.0872565
7.163075	-16.872175	106.0644	-17.229588	12.857789	99.464882	31.642189	-11.079457	107.344353	34.252731	36.066643	98.690468	32.94746	12.493593	103.0174105	-67.406636	13.221985	95.9123535
6.868121	-16.611702	105.650291	-17.174028	12.781013	99.4403	31.700464	-11.069014	107.229187	34.272564	36.117409	98.876465	32.986514	12.5241975	103.052826	-67.33457	13.0378285	95.827774
6.2072	-15.968805	105.460289	-17.122553	12.595421	99.469017	31.777447	-11.201561	107.088562	34.322487	36.060219	99.086029	33.049967	12.429329	103.0872955	-67.295073	12.761513	95.8507385
5.7939	-15.408586	104.874489	-17.065159	12.323588	99.484055	31.831848	-11.455588	106.844772	34.395184	35.908283	99.325996	33.113516	12.2263475	103.085384	-67.243834	12.4208285	95.882726
5.560157	-14.871004	104.139839	-16.988464	12.151804	99.483742	31.876728	-11.62835	106.437973	34.482117	35.838596	99.616676	33.1794225	12.105123	103.0273245	-67.1563505	12.198485	95.9401595
4.865031	-13.821589	103.774666	-16.895493	12.091224	99.444679	31.966463	-11.663442	106.038307	34.539188	35.873299	99.877457	33.2528255	12.1049285	102.957882	-67.0438115	12.0775195	95.931476
4.407145	-12.855284	103.174553	-16.828356	12.104205	99.373535	32.051636	-11.669135	105.593422	34.565121	35.945457	100.043381	33.3083785	12.138161	102.8184015	-66.9650905	12.070249	95.9286685
3.56744	-11.1515	102.28511	-16.745451	12.050824	99.294708	32.124104	-11.729904	104.945717	34.577332	35.988773	100.401215	33.350718	12.1294345	102.673466	-66.84162	11.9722135	95.91595
3.024184	-9.951088	101.756058	-16.734526	12.045004	99.32634	32.168709	-11.768668	104.527954	34.608414	36.052551	100.928749	33.3885615	12.1419415	102.7283515	-66.8576135	11.9480665	95.9243285
2.410589	-8.642118	101.152374	-16.752514	12.096567	99.384369	32.166809	-11.812748	104.042938	34.668602	36.109386	101.583794	33.4177055	12.148319	102.813366	-66.9227335	12.044815	95.955372
1.772439	-7.297876	100.494835	-16.72588	12.198967	99.429855	32.144569	-11.829538	103.343292	34.75267	36.18906	102.499405	33.4486195	12.179761	102.9213485	-66.9003795	12.218173	95.9383615
1.121649	-5.883737	99.870758	-16.730959	12.431944	99.470184	32.089157	-11.772998	102.59259	34.881168	36.305626	103.629066	33.4851625	12.266314	103.110828	-66.9470805	12.597574	95.82954
0.429875	-4.438158	99.293228	-16.731678	12.839092	99.522301	32.025688	-11.636763	101.82209	35.06456	36.463974	104.693245	33.545124	12.4136055	103.2576675	-67.00848	13.2645785	95.7869345
-0.304894	-2.937265	98.894196	-16.70833	13.353302	99.611282	32.050014	-11.412076	101.16423	35.237251	36.722027	105.645332	33.6436325	12.6549755	103.404781	-67.0602925	14.0516285	95.817783
-1.418214	-0.822119	98.582886	-16.692677	13.979499	99.781502	32.172577	-11.077154	100.306	35.440918	37.139034	106.65696	33.8067475	13.03094	103.48148	-67.1921015	14.928058	96.081524
-2.221973	0.416061	98.469719	-16.645664	14.287034	99.826126	32.251366	-10.896001	99.807198	35.445488	37.33725	107.014397	33.848427	13.2206245	103.4107975	-67.139755	15.3534435	96.2414545
-3.067452	1.543961	98.425186	-16.632416	14.445233	99.820419	32.323269	-10.830628	99.54908	35.434605	37.461254	106.983719	33.878937	13.315313	103.2663995	-67.143769	15.575153	96.3744385
-3.904225	2.526884	98.511482	-16.567402	14.426321	99.849785	32.361824	-10.916725	99.452652	35.385597	37.433632	106.912903	33.8737105	13.2584535	103.1827775	-67.0085145	15.5941885	96.5167925
-4.800499	3.355276	98.66037	-16.46439	14.216253	99.982887	32.328941	-11.169991	99.55896	35.45031	37.246044	106.80883	33.8896255	13.0380265	103.183895	-66.8184055	15.3944795	96.781879
-5.694157	4.04293	98.926094	-16.413811	13.906816	100.160477	32.381454	-11.608943	99.657478	35.525589	36.903103	106.882645	33.9535215	12.64708	103.2700615	-66.7811435	15.166552	97.0508925
-6.601147	4.664873	99.17939	-16.328341	13.531121	100.371407	32.392555	-12.014709	99.73996	35.629921	36.52634	107.004501	34.011238	12.2558155	103.3722305	-66.66792	14.8064265	97.3705835
-8.039335	5.521695	99.338326	-16.248482	13.170812	100.58165	32.383186	-12.417262	99.682091	35.748463	36.159184	107.31118	34.0658245	11.870961	103.4966355	-66.5627885	14.470663	97.6666645
-9.022943	6.054295	99.407051	-16.181505	13.115634	100.68264	32.401051	-12.440506	99.571617	35.792812	36.081375	107.582031	34.0969315	11.8204345	103.576824	-66.4599415	14.4108335	97.788456
-9.998901	6.566069	99.446419	-16.199213	13.270771	100.766411	32.462494	-12.336714	99.364349	35.860996	36.11079	107.829758	34.161745	11.887038	103.5970535	-66.560171	14.654504	97.9357685
-11.012375	7.078072	99.457481	-16.15147	13.534163	100.879417	32.429649	-12.129356	99.289604	35.959515	36.220284	108.041954	34.194582	12.045464	103.665779	-66.497522	15.022862	98.093055
-12.08167	7.462822	99.584145	-16.078272	13.839567	101.053001	32.429729	-12.013315	99.421272	36.099819	36.306675	108.195091	34.264774	12.14668	103.8081815	-66.421318	15.532454	98.2978205
-13.124042	7.709966	99.792557	-16.025478	14.070171	101.251968	32.4324	-12.092139	99.810669	36.257694	36.309952	108.178963	34.345047	12.1089065	103.994816	-66.396003	16.0314355	98.50912
-14.196692	7.833053	100.058891	-15.972383	14.075403	101.4758	32.496117	-12.390939	100.243446	36.404568	36.140564	108.009247	34.4503425	11.8748125	104.1263465	-66.3951085	16.2759935	98.8252535
-15.841553	7.760257	100.329697	-15.81852	13.568316	101.71521	32.482483	-13.123219	100.930275	36.603981	35.570957	107.524727	34.543232	11.223869	104.227501	-66.180272	15.912763	99.202919
-16.937832	7.560958	100.484573	-15.73046	13.071082	101.778969	32.521172	-13.736917	101.353004	36.709412	35.050373	107.094719	34.615292	10.656728	104.2238615	-66.076212	15.485436	99.3340765
-18.087597	7.354996	100.580765	-15.644981	12.534358	101.793053	32.574532	-14.340665	101.65448	36.803417	34.498119	106.666603	34.6889745	10.078727	104.1605415	-65.9789365	14.989989	99.4255645
-19.220867	7.161537	100.576927	-15.496759	12.005522	101.832809	32.634628	-14.872026	101.899483	36.938675	33.983513	106.27774	34.7866515	9.5557435	104.0886115	-65.7801695	14.4553005	99.5770065
-20.270357	6.919077	100.690338	-15.361254	11.637885	101.861908	32.742397	-15.315761	102.085258	37.072365	33.57996	105.976318	34.907381	9.1320995	104.030788	-65.629889	14.1436705	99.693028
-21.18487	6.528195	100.58049	-15.196049	11.35016	101.931313	32.869789	-15.652025	102.150658	37.242043	33.255447	105.798981	35.055916	8.801711	103.9748195	-65.448014	13.898609	99.8878065
-22.325171	6.38132	100.635788	-15.034884	11.176839	102.015594	32.960026	-15.856801	102.122971	37.432674	33.026855	105.668388	35.19635	8.585027	103.8956795	-65.266118	13.768651	100.1355085
-24.193663	6.374077	100.831566	-14.735715	11.007258	102.035782	33.051872	-16.112051	101.961433	37.815681	32.75267	105.166862	35.4337765	8.3203095	103.5641475	-64.9052065	13.6942065	100.5074165
-25.323799	6.250376	100.842201	-14.542328	10.965348	102.01281	33.090584	-16.313147	101.849388	38.061222	32.604923	104.552017	35.575903	8.145888	103.2007025	-64.660559	13.784808	100.8249175
-26.47525	6.164897	100.963593	-14.349306	10.879786	102.011024	33.212517	-16.591007	101.962852	38.3004	32.355709	103.699257	35.7564585	7.882351	102.8310545	-64.4550705	13.877221	101.1909935
-27.570004	6.016772	101.100456	-14.12238	10.646508	101.987862	33.383881	-16.971869	102.234863	38.525696	32.003494	102.811516	35.9547885	7.5158125	102.5231895	-64.1995485	13.7772035	101.4525345
-28.639051	5.839351	101.219086	-13.938135	10.237655	101.951195	33.562611	-17.471899	102.401604	38.687088	31.535101	102.065193	36.1248495	7.031601	102.2333985	-64.0011195	13.443709	101.6689915
-29.737082	5.698143	101.201439	-13.803801	9.661694	101.856865	33.673225	-18.016478	102.531364	38.839428	31.005461	101.481071	36.2563265	6.4944915	102.0062175	-63.8639285	12.8288965	101.7075125
-30.820175	5.604067	101.175285	-13.718401	9.122511	101.740387	33.735771	-18.578451	102.647781	38.942127	30.448368	100.784004	36.338949	5.9349585	101.7158925	-63.775751	12.3100635	101.7648815
-32.379608	5.557045	101.421867	-13.636583	8.493217	101.599251	33.738228	-19.380402	102.692772	38.867271	29.487041	98.962822	36.3027495	5.0533195	100.827797	-63.5759155	11.9331145	102.370705
