# Supplementary material for: How to jointly control a ball trajectory on a moving board: Methodological insights into Motor Learning and Rehabilitation
Source: PLoS One. 2025 Oct 15;20(10):e0334588. doi: 10.1371/journal.pone.0334588 (PMC12527165; doi:10.1371/journal.pone.0334588)
Supplement: S2 Data — (ZIP) [file pone.0334588.s002.zip › D3_006.csv]

Ball_X	Ball_Y	Ball_Z	BoardCentre_X	BoardCentre_Y	BoardCentre_Z	P1LeftHand_X	P1LeftHand_Y	P1LeftHand_Z	P1RightHand_X	P1RightHand_Y	P1RightHand_Z	P1MidHands_X	P1MidHands_Y	P1MidHands_Z	P2MidHands_X	P2MidHands_Y	P2MidHands_Z
-11.265305	38.230267	100.928154	-13.876674	13.309932	100.75798	31.340117	-12.040877	92.324898	36.306229	37.134747	94.563004	33.823173	12.546935	93.443951	-61.576521	14.072929	108.072009
-11.191754	38.361446	100.926735	-13.776205	13.421373	100.673332	31.464985	-11.919875	92.132225	36.314487	37.30938	94.241676	33.889736	12.6947525	93.1869505	-61.442146	14.1479935	108.1597135
-11.11093	38.475719	101.31749	-13.673623	13.552827	101.087555	31.424395	-11.702796	92.088608	36.291252	37.474518	94.411636	33.8578235	12.885861	93.250122	-61.2050695	14.219793	108.924988
-11.065529	38.614597	101.509666	-13.627974	13.674937	101.274399	31.487047	-11.517151	92.227478	36.443676	37.629021	94.766693	33.9653615	13.055935	93.4970855	-61.2213095	14.293939	109.0517125
-10.997781	38.698341	101.682709	-13.560401	13.776876	101.337814	31.619825	-11.414996	92.252625	36.563198	37.786209	94.884201	34.0915115	13.1856065	93.568413	-61.2123135	14.3681455	109.107215
-10.942771	38.865524	102.034676	-13.524616	13.942869	101.572548	31.665504	-11.208499	92.224831	36.602146	37.973724	95.02346	34.133825	13.3826125	93.6241455	-61.183057	14.5031255	109.5209505
-10.965194	39.215652	102.330467	-13.491988	14.26945	101.795944	31.762972	-10.7375	92.253204	36.621475	38.41721	95.366325	34.1922235	13.839855	93.8097645	-61.1761995	14.699045	109.7821235
-10.994536	39.467819	102.370468	-13.489511	14.524581	101.769554	31.847139	-10.420121	92.216133	36.590153	38.727413	95.409782	34.218646	14.153646	93.8129575	-61.197668	14.895516	109.7261505
-11.05055	39.729637	102.686569	-13.534288	14.801642	101.970627	31.772932	-10.060551	92.11409	36.478748	39.03236	95.430336	34.12584	14.4859045	93.772213	-61.194416	15.1173795	110.169041
-11.133962	39.974091	103.341927	-13.593121	15.068324	102.478111	31.561316	-9.699597	92.02076	36.285122	39.337608	95.648064	33.923219	14.8190055	93.834412	-61.109461	15.3176425	111.12181
-11.250648	40.268204	103.343872	-13.750574	15.391381	102.342377	31.449556	-9.4749	92.177734	36.359329	39.635128	96.015259	33.9044425	15.080114	94.0964965	-61.4055905	15.702648	110.5882575
-11.346113	40.599628	102.354584	-13.781484	15.781585	101.480499	31.723309	-9.230307	92.141502	36.492912	39.790722	95.758591	34.1081105	15.2802075	93.9500465	-61.6710785	16.2829625	109.0109515
-11.18765	40.829987	102.468216	-13.69829	15.972322	101.632057	31.574409	-8.959374	91.73513	36.092422	39.893986	94.967491	33.8334155	15.467306	93.3513105	-61.2299955	16.477338	109.9128035
-10.911487	40.778587	103.232491	-13.674784	15.99987	102.506081	31.296795	-8.776574	91.902802	36.087433	40.106945	95.423035	33.692114	15.6651855	93.6629185	-61.041682	16.3345545	111.3492435
-10.702964	40.725479	102.961136	-13.644676	16.062641	102.296173	31.650612	-8.797157	92.12281	36.264351	40.190037	95.600632	33.9574815	15.69644	93.861721	-61.2468335	16.428842	110.730625
-10.29416	40.593616	102.990639	-13.550077	16.088095	102.390656	31.715055	-8.69855	92.149124	36.251213	40.213413	95.502876	33.983134	15.7574315	93.826	-61.083288	16.4187585	110.955312
-9.653302	40.419197	103.217407	-13.422914	16.212622	102.847244	31.595739	-8.591931	92.278191	36.272926	40.229885	95.502289	33.9343325	15.818977	93.89024	-60.7801605	16.606267	111.804248
-8.870524	40.191849	103.634056	-13.285767	16.333014	103.477982	31.608223	-8.5531	92.453819	36.358849	40.323753	95.620346	33.983536	15.8853265	94.0370825	-60.55507	16.7807015	112.9188815
-7.891984	39.838963	104.203011	-13.202435	16.3507	104.171791	31.556971	-8.498856	92.67852	36.463383	40.386425	95.946503	34.010177	15.9437845	94.3125115	-60.415047	16.7576155	114.0310705
-6.804533	39.478374	104.332092	-13.120021	16.425381	104.346146	31.617216	-8.452741	92.829414	36.68417	40.39394	96.566238	34.150693	15.9705995	94.697826	-60.390735	16.8801625	113.994466
-5.068345	38.943111	103.642914	-13.098021	16.503151	103.71537	31.953388	-8.376991	93.201035	36.908966	40.324356	97.400101	34.431177	15.9736825	95.300568	-60.627219	17.0326195	112.130172
-3.731403	38.444923	103.519295	-13.210333	16.482084	103.636024	32.025906	-8.449834	94.02607	36.95842	40.20023	98.560776	34.492163	15.875198	96.293423	-60.912829	17.08897	110.978625
-2.28765	37.852367	104.054413	-13.605311	16.409254	103.832855	32.132225	-8.710213	95.82122	37.068157	39.917927	100.746811	34.600191	15.603857	98.2840155	-61.810813	17.214651	109.3816945
-0.810827	37.193401	104.580139	-14.217453	16.270325	103.838013	32.538475	-9.405672	98.077316	37.218613	39.457954	103.798988	34.878544	15.026141	100.938152	-63.31345	17.514509	106.737874
0.665663	36.424194	105.367729	-14.854106	16.048643	103.882278	32.23003	-9.87536	101.264	37.085285	38.956642	107.27346	34.6576575	14.540641	104.26873	-64.3658695	17.556645	103.495826
2.04801	35.613129	106.422028	-15.494884	15.957004	104.120163	32.258278	-10.470881	104.271004	36.852928	38.651829	110.198105	34.555603	14.090474	107.2345545	-65.545371	17.823534	101.0057715
3.46101	34.715775	107.200096	-15.89341	15.908781	104.46833	32.190193	-11.033877	106.897079	36.652546	38.403873	112.076523	34.4213695	13.684998	109.486801	-66.2081895	18.132564	99.449859
5.521853	33.355762	108.110954	-15.921272	15.563939	105.151619	32.427959	-11.703721	109.569359	36.723263	38.004257	113.552383	34.575611	13.150268	111.560871	-66.418155	17.97761	98.742367
6.913314	32.393608	108.604324	-15.713617	15.292472	105.748711	32.720879	-12.094256	111.054184	37.048149	37.727234	114.051056	34.884514	12.816489	112.55262	-66.311748	17.768455	98.944802
8.184165	31.448465	109.193054	-15.478009	15.029439	106.479347	33.02903	-12.46955	112.205444	37.438713	37.406742	114.438889	35.2338715	12.468596	113.3221665	-66.1898895	17.590282	99.6365275
9.345685	30.533064	110.02272	-15.280947	14.749638	107.277695	33.332817	-12.746816	112.949928	37.751724	37.164265	115.156128	35.5422705	12.2087245	114.053028	-66.1041645	17.2905515	100.502362
10.412371	29.621876	111.096802	-15.145555	14.586599	108.180222	33.633053	-12.837325	113.263359	38.067341	37.11475	116.156677	35.850197	12.1387125	114.710018	-66.141307	17.0344855	101.650426
11.327348	28.853523	112.15937	-14.968006	14.7223	108.965302	33.952946	-12.720178	113.340019	38.308846	37.234413	117.007149	36.130896	12.2571175	115.173584	-66.066908	17.1874825	102.75702
12.188468	28.172625	112.929115	-14.802672	15.077286	109.702316	34.143833	-12.387595	113.264999	38.571842	37.493885	117.664848	36.3578375	12.553145	115.4649235	-65.9631815	17.601427	103.9397085
13.411821	27.097168	113.882698	-14.484692	15.840615	110.707367	34.532364	-11.714266	113.272652	38.984879	38.074852	118.606911	36.7586215	13.180293	115.9397815	-65.7280055	18.500937	105.4749525
14.139011	26.448059	114.366791	-14.324185	16.332403	111.168961	34.765347	-11.285774	113.556465	39.241383	38.463226	119.031357	37.003365	13.588726	116.293911	-65.651735	19.07608	106.044011
14.866623	25.685707	114.619354	-14.198786	16.654173	111.414955	34.936951	-11.002992	113.945366	39.454418	38.756767	119.37925	37.1956845	13.8768875	116.662308	-65.5932565	19.4314585	106.167602
15.487571	24.858166	114.796318	-14.085439	16.787663	111.467827	35.061249	-10.860462	114.291893	39.596863	38.956337	119.62664	37.329056	14.0479375	116.9592665	-65.499934	19.5273885	105.9763875
16.053112	23.996248	114.805344	-14.043985	16.795687	111.389648	35.189964	-10.712575	114.415932	39.660797	39.117493	119.659164	37.4253805	14.202459	117.037548	-65.5133505	19.388915	105.741748
16.494776	23.132095	114.701439	-13.986442	16.858175	111.321388	35.285534	-10.51589	114.470673	39.639912	39.289967	119.539299	37.462723	14.3870385	117.004986	-65.435607	19.3293115	105.63779
16.843817	22.273447	114.620865	-13.900891	16.948483	111.410545	35.39534	-10.282211	114.573814	39.681522	39.460957	119.3629	37.538431	14.589373	116.968357	-65.340213	19.307593	105.852733
17.173103	20.856173	114.802895	-13.758935	17.180214	111.909592	35.553867	-10.009281	114.969788	39.806728	39.717628	119.32486	37.6802975	14.8541735	117.147324	-65.1981675	19.5062545	106.67186
17.353706	19.856907	115.098122	-13.666107	17.376387	112.369576	35.662941	-9.815685	115.312515	39.924595	39.891087	119.457794	37.793768	15.037701	117.3851545	-65.125982	19.715073	107.3539975
17.39962	18.955923	115.39035	-13.561357	17.584684	112.797249	35.755981	-9.575546	115.674973	40.004875	40.113857	119.618698	37.880428	15.2691555	117.6468355	-65.003142	19.9002125	107.9476625
17.387661	18.009108	115.64019	-13.478088	17.834782	113.138023	35.84885	-9.39061	116.016899	40.137596	40.293331	119.722626	37.993223	15.4513605	117.8697625	-64.949399	20.2182035	108.4062835
17.336224	17.038177	115.743591	-13.374488	18.048937	113.387611	35.89222	-9.23805	116.323425	40.305061	40.450718	119.756508	38.0986405	15.606334	118.0399665	-64.8476165	20.49154	108.7352555
17.234211	16.036915	115.811958	-13.290548	18.299486	113.560402	35.951706	-9.066482	116.55027	40.462875	40.607105	119.711685	38.2072905	15.7703115	118.1309775	-64.7883865	20.8286605	108.9898265
17.061815	15.133818	115.8312	-13.142915	18.496658	113.616959	36.037441	-8.869855	116.701355	40.59613	40.789246	119.534195	38.3167855	15.9596955	118.117775	-64.6026155	21.0336205	109.116143
16.699663	13.698651	115.59024	-13.049725	18.811825	113.653526	36.176907	-8.581701	116.59864	40.762035	41.079674	118.980553	38.469471	16.2489865	117.7895965	-64.568921	21.3746635	109.5174555
16.46089	12.744798	115.251984	-12.882609	18.941832	113.542732	36.270966	-8.312901	116.284523	40.781166	41.274685	118.417824	38.526066	16.480892	117.3511735	-64.291284	21.402772	109.7342905
16.164358	11.876719	114.985291	-12.755452	19.14263	113.448021	36.446083	-8.022597	116.028503	40.819664	41.519722	117.888641	38.6328735	16.7485625	116.958572	-64.1437775	21.5366975	109.93747
15.844477	11.012877	114.787086	-12.584658	19.307365	113.411751	36.739391	-7.831988	115.728798	40.913788	41.799938	117.482712	38.8265895	16.983975	116.605755	-63.9959055	21.630755	110.217747
15.477114	10.159518	114.53878	-12.365864	19.456438	113.389465	36.930058	-7.620863	115.506599	41.040009	42.019669	117.041885	38.9850335	17.199403	116.274242	-63.7167615	21.713473	110.504688
15.114161	9.25024	114.330711	-12.149903	19.627878	113.37838	37.142967	-7.370657	115.291832	41.206169	42.287167	116.46347	39.174568	17.458255	115.877651	-63.474374	21.797501	110.879109
14.8016	8.484947	114.098289	-11.880743	19.865046	113.294579	37.457916	-7.101732	115.149391	41.380142	42.688786	115.752579	39.419029	17.793527	115.450985	-63.180515	21.936565	111.138173
14.286394	7.2499	113.845108	-11.500152	20.129589	113.129471	37.919323	-6.694285	115.077553	41.545624	43.084625	114.848518	39.7324735	18.19517	114.9630355	-62.7327775	22.064008	111.2959065
13.935563	6.459209	113.78714	-11.280191	20.160332	112.973694	38.111919	-6.555501	115.143112	41.686909	43.183681	114.445435	39.899414	18.31409	114.7942735	-62.459796	22.006574	111.1531145
13.554446	5.691764	113.652489	-11.145429	20.125252	112.796356	38.194839	-6.474405	115.057793	41.719288	43.210228	114.165436	39.9570635	18.3679115	114.6116145	-62.2479215	21.8825925	110.9810975
13.189392	4.922276	113.490532	-11.120028	20.018084	112.641228	38.188164	-6.454309	114.955177	41.719105	43.168568	114.042496	39.9536345	18.3571295	114.4988365	-62.1936905	21.6790385	110.7836195
12.740943	4.169144	113.314751	-11.140637	19.908916	112.504021	38.112404	-6.462475	114.783478	41.683613	43.131889	114.191757	39.8980085	18.334707	114.4876175	-62.1792825	21.483125	110.5204245
12.3063	3.470976	113.106583	-11.251528	19.896389	112.382698	38.015984	-6.435691	114.54097	41.564461	43.159874	114.423523	39.7902225	18.3620915	114.4822465	-62.2932785	21.4306865	110.2831495
11.841294	2.810105	112.927261	-11.349112	19.949448	112.283173	37.935333	-6.36697	114.328217	41.452045	43.218521	114.640366	39.693689	18.4257755	114.4842915	-62.391913	21.4731205	110.0820545
11.157269	1.989802	112.792442	-11.456367	20.219355	112.201599	37.800037	-6.219255	114.169647	41.328041	43.35471	114.796089	39.564039	18.5677275	114.482868	-62.476773	21.8709825	109.92033
10.729846	1.45533	112.720261	-11.513735	20.365807	112.131142	37.733727	-6.189589	114.146446	41.283199	43.383617	114.810875	39.508463	18.597014	114.4786605	-62.535933	22.1346	109.7836235
10.261098	0.857497	112.60997	-11.505553	20.395912	112.027	37.67627	-6.2494	114.079536	41.292866	43.338604	114.799896	39.484568	18.544602	114.439716	-62.495674	22.247222	109.614284
9.79657	0.232567	112.442123	-11.500446	20.325626	111.874878	37.650806	-6.378209	113.993431	41.323162	43.234856	114.704536	39.486984	18.4283235	114.3489835	-62.487876	22.2229285	109.4007725
9.368638	-0.312719	112.246262	-11.435369	20.196573	111.727798	37.670826	-6.514834	113.832268	41.343636	43.083797	114.468513	39.507231	18.2844815	114.1503905	-62.377969	22.1086645	109.3052055
8.929532	-0.949544	112.025368	-11.354218	20.044521	111.548187	37.728863	-6.62914	113.583611	41.342899	42.958534	114.208481	39.535881	18.164697	113.896046	-62.244317	21.924345	109.200328
8.494156	-1.485502	111.843781	-11.274139	19.901859	111.387932	37.779686	-6.719173	113.431183	41.359203	42.833023	113.884674	39.5694445	18.056925	113.6579285	-62.1177225	21.746793	109.1179355
7.918047	-2.369342	111.706009	-11.1589	19.711498	111.163284	37.844376	-6.874278	113.329056	41.381325	42.62038	113.4189	39.6128505	17.873051	113.373978	-61.9306505	21.549945	108.95259
7.461011	-2.961135	111.652649	-11.118575	19.536781	111.043312	37.870235	-7.008361	113.321724	41.368156	42.505733	113.216064	39.6191955	17.748686	113.268894	-61.8563455	21.324876	108.81773
6.990481	-3.55358	111.55275	-11.116075	19.348244	110.909271	37.860722	-7.176959	113.321053	41.370968	42.319309	113.062347	39.615845	17.571175	113.1917	-61.847995	21.125313	108.626842
6.536265	-4.055298	111.444092	-11.111492	19.15517	110.773956	37.833096	-7.317468	113.269302	41.357494	42.148968	112.916161	39.595295	17.41575	113.0927315	-61.818279	20.89459	108.4551805
6.12398	-4.637826	111.246727	-11.095164	18.973078	110.622108	37.844616	-7.458902	113.121208	41.333229	41.997086	112.826035	39.5889225	17.269092	112.9736215	-61.7792505	20.677064	108.2705945
5.63188	-5.132904	110.977829	-11.083461	18.851694	110.496346	37.842815	-7.55768	112.908295	41.341782	41.896568	112.805473	39.5922985	17.169444	112.856884	-61.7592205	20.533944	108.135808
5.191661	-5.580727	110.737839	-11.032644	18.810793	110.39444	37.847713	-7.612104	112.684265	41.398613	41.839096	112.808121	39.623163	17.113496	112.746193	-61.688451	20.50809	108.042687
4.539991	-6.251921	110.414314	-10.957644	18.854084	110.209702	37.88364	-7.600296	112.397888	41.470863	41.836658	112.684082	39.6772515	17.118181	112.540985	-61.5925395	20.589987	107.878419
4.058302	-6.687998	110.190292	-10.912725	18.863968	110.026276	37.941566	-7.597818	112.245033	41.50555	41.817318	112.494766	39.723558	17.10975	112.3698995	-61.549008	20.618186	107.6826525
3.602571	-7.152927	110.002312	-10.86314	18.813402	109.785912	38.000801	-7.614675	112.136963	41.526054	41.75491	112.15097	39.7634275	17.0701175	112.1439665	-61.4897075	20.5566865	107.4278575
3.139139	-7.631	109.863258	-10.807019	18.679861	109.534744	38.07988	-7.661935	112.03524	41.493137	41.672276	111.758636	39.7865085	17.0051705	111.896938	-61.4005465	20.3545515	107.17255
2.684055	-8.104334	109.735939	-10.785568	18.471725	109.30349	38.138	-7.805529	111.972878	41.435684	41.523182	111.421982	39.786842	16.8588265	111.69743	-61.357978	20.0846235	106.90955
2.24745	-8.597845	109.716797	-10.78054	18.225363	109.112671	38.160278	-7.993244	111.995827	41.423038	41.313286	111.089722	39.791658	16.660021	111.5427745	-61.352738	19.790705	106.6825675
1.803268	-9.145696	109.752586	-10.793643	17.95389	108.965721	38.144623	-8.186222	112.061676	41.389366	41.07299	110.768112	39.7669945	16.443384	111.414894	-61.3542805	19.464396	106.516548
1.078731	-9.927977	109.755035	-10.845623	17.643604	108.693169	38.109459	-8.494046	112.172462	41.326214	40.749504	110.381111	39.7178365	16.127729	111.2767865	-61.4090825	19.159479	106.1095515
0.516504	-10.422973	109.721878	-10.854919	17.427876	108.443115	38.097794	-8.716984	112.274696	41.327885	40.521843	110.163582	39.7128395	15.9024295	111.219139	-61.4226775	18.9533225	105.667091
0.002544	-10.89074	109.632965	-10.861753	17.212414	108.160423	38.089417	-8.944645	112.317894	41.326401	40.291851	109.91629	39.707909	15.673603	111.117092	-61.431415	18.751225	105.203754
-0.543844	-11.321699	109.440163	-10.858401	16.976089	107.866547	38.046082	-9.163825	112.246323	41.313774	40.048809	109.730759	39.679928	15.442492	110.988541	-61.39673	18.509686	104.744553
-1.057975	-11.731174	109.178421	-10.839439	16.748178	107.635208	38.002647	-9.396745	112.135872	41.321598	39.815666	109.574318	39.6621225	15.2094605	110.855095	-61.3410005	18.2868955	104.415321
-1.593833	-12.038795	109.005699	-10.85947	16.582796	107.510185	37.975971	-9.582063	111.981964	41.330761	39.628456	109.460686	39.653366	15.0231965	110.721325	-61.372306	18.1423955	104.299045
-2.155064	-12.329512	108.805573	-10.847707	16.487825	107.449318	37.965046	-9.685242	111.760971	41.325455	39.510635	109.401573	39.6452505	14.9126965	110.581272	-61.3406645	18.0629535	104.317364
-3.058254	-12.704422	108.533119	-10.766131	16.420689	107.471756	37.959827	-9.785278	111.460098	41.382141	39.37854	109.275421	39.670984	14.796631	110.3677595	-61.203246	18.044747	104.5757525
-3.71126	-12.913406	108.467934	-10.689536	16.398554	107.494987	38.009216	-9.842116	111.298248	41.450775	39.309719	109.144638	39.7299955	14.7338015	110.221443	-61.1090675	18.0633065	104.768531
-4.352679	-13.085924	108.436714	-10.599996	16.347301	107.495453	38.076984	-9.929244	111.158203	41.528625	39.203033	108.928276	39.8028045	14.6368945	110.0432395	-61.0027965	18.0577075	104.9476665
-4.985891	-13.237429	108.377327	-10.489046	16.238504	107.447006	38.134441	-10.043263	110.995171	41.619537	39.035694	108.627747	39.876989	14.4962155	109.811459	-60.855081	17.9807925	105.082553
-5.617747	-13.36651	108.27491	-10.387293	16.074049	107.298027	38.166092	-10.236109	110.803131	41.683067	38.85265	108.237991	39.9245795	14.3082705	109.520561	-60.6991655	17.8398275	105.075493
-6.300004	-13.477379	108.1241	-10.321634	15.839246	107.091377	38.187019	-10.476241	110.596573	41.739407	38.587048	107.836983	39.963213	14.0554035	109.216778	-60.606481	17.6230885	104.965976
-6.992282	-13.52108	107.943985	-10.242992	15.595495	106.844345	38.201355	-10.787056	110.39476	41.827118	38.279255	107.36219	40.0142365	13.7460995	108.878475	-60.5002205	17.4448905	104.810215
-8.133221	-13.566056	107.818893	-10.142309	15.154589	106.465271	38.148079	-11.271398	110.084831	41.934208	37.761421	106.445656	40.0411435	13.2450115	108.2652435	-60.3257615	17.0641665	104.6652985
-8.881376	-13.525978	107.810768	-10.102259	14.848493	106.311501	38.128342	-11.648895	109.890045	41.968124	37.320457	105.793144	40.048233	12.835781	107.8415945	-60.252751	16.861205	104.7814075
-9.598074	-13.462938	107.836823	-10.079201	14.48354	106.212959	38.120262	-12.062765	109.691444	42.035534	36.93174	105.182137	40.077898	12.4344875	107.4367905	-60.2363	16.5325925	104.9891275
-10.387645	-13.357265	107.699203	-10.06294	14.071782	106.10704	38.078583	-12.46875	109.440445	42.065041	36.517372	104.751167	40.071812	12.024311	107.095806	-60.197692	16.119253	105.118274
-11.140783	-13.177544	107.360016	-10.060213	13.676126	105.989159	38.021049	-12.844923	109.10833	42.07452	36.164104	104.654572	40.0477845	11.6595905	106.881451	-60.1682105	15.6926615	105.096867
-11.905863	-12.934162	106.941177	-10.049008	13.38488	105.874397	38.013706	-13.166126	108.738419	42.114372	35.918098	104.774475	40.064039	11.375986	106.756447	-60.162055	15.393774	104.992347
-12.660761	-12.591701	106.426796	-10.033358	13.236223	105.747101	37.987633	-13.405495	108.280273	42.204773	35.770092	104.938637	40.096203	11.1822985	106.609455	-60.162919	15.2901475	104.884747
-13.844198	-12.0223	105.489754	-10.033021	13.158888	105.430557	37.871693	-13.650826	107.373573	42.339821	35.663288	105.101776	40.105757	11.006231	106.2376745	-60.171799	15.311545	104.6234395
-14.643147	-11.602979	104.726578	-10.081974	13.198482	105.111313	37.809822	-13.82007	106.577255	42.487862	35.726223	105.042557	40.148842	10.9530765	105.809906	-60.31279	15.4438875	104.41272
-15.488757	-11.153179	103.875374	-10.129397	13.243473	104.658638	37.705101	-14.03158	105.499359	42.640015	35.740158	104.650665	40.172558	10.854289	105.075012	-60.431352	15.632657	104.242264
-16.30481	-10.717831	102.976784	-10.165504	13.267149	104.05159	37.47245	-14.108727	104.21524	42.659111	35.717461	103.964638	40.0657805	10.804367	104.089939	-60.3967885	15.729931	104.013241
-17.096678	-10.273316	102.084946	-10.207056	13.337597	103.41227	37.31152	-14.144916	102.986237	42.64624	35.755928	103.233185	39.97888	10.805506	103.109711	-60.392992	15.869688	103.714829
-17.839893	-9.945113	101.422897	-10.219084	13.392605	102.892471	37.185921	-14.131485	102.020683	42.60577	35.755451	102.693008	39.8958455	10.811983	102.3568455	-60.3340135	15.973227	103.4280965
-18.612579	-9.686094	101.028656	-10.269136	13.384814	102.594818	37.048294	-14.194221	101.387428	42.559006	35.708435	102.29657	39.80365	10.757107	101.841999	-60.341922	16.012521	103.347637
-19.81115	-9.332822	101.107834	-10.357885	13.301092	102.434242	36.823349	-14.466645	101.036301	42.473095	35.429077	101.584831	39.648222	10.481216	101.310566	-60.363992	16.120968	103.557918
-20.573435	-9.212438	101.221931	-10.43659	13.044953	102.317047	36.694218	-14.780164	100.967072	42.393936	35.101624	101.089058	39.544077	10.16073	101.028065	-60.417257	15.929176	103.606029
-21.278467	-9.160137	101.29863	-10.476891	12.724273	102.162445	36.61195	-15.137493	100.920174	42.325626	34.718422	100.615349	39.468788	9.7904645	100.7677615	-60.42257	15.6580815	103.5571285
-21.911266	-9.172156	101.431526	-10.464023	12.306029	102.044556	36.583675	-15.527575	100.883499	42.276497	34.31134	100.149155	39.430086	9.3918825	100.516327	-60.358132	15.2201755	103.572785
-22.640471	-9.181239	101.654518	-10.435556	11.894882	102.00856	36.583702	-15.957093	100.827682	42.25383	33.862301	99.595078	39.418766	8.952604	100.21138	-60.289878	14.83716	103.80574
-23.214289	-9.196774	101.90387	-10.394493	11.519116	101.948143	36.570869	-16.394911	100.828232	42.23325	33.402077	98.992279	39.4020595	8.503583	99.9102555	-60.1910455	14.534649	103.9860305
-23.87388	-9.188254	102.069733	-10.381742	11.094766	101.850601	36.534542	-16.850512	100.824081	42.218849	32.9398	98.48645	39.3766955	8.044644	99.6552655	-60.1401795	14.144888	104.0459365
-24.751884	-9.137223	101.931915	-10.443374	10.539983	101.545952	36.397274	-17.499228	100.692924	42.201897	32.285011	97.979591	39.2995855	7.3928915	99.3362575	-60.1863335	13.6870745	103.7556465
-25.285086	-9.10135	101.656425	-10.518554	10.216327	101.250519	36.273281	-17.836643	100.481796	42.161758	31.950966	97.697464	39.2175195	7.0571615	99.08963	-60.2546275	13.3754925	103.411408
-25.74313	-9.020214	101.241982	-10.59201	9.970789	100.892853	36.164513	-18.086615	100.161324	42.088833	31.717951	97.40461	39.126673	6.815668	98.782967	-60.310693	13.12591	103.002739
-26.208263	-8.919701	100.722206	-10.656792	9.770201	100.440025	36.077511	-18.257933	99.799438	42.024704	31.552082	97.116455	39.0511075	6.6470745	98.4579465	-60.3646915	12.8933275	102.4221035
-26.69515	-8.779853	100.182953	-10.724611	9.656104	99.98838	35.996101	-18.374729	99.447502	41.934414	31.441971	96.852753	38.9652575	6.533621	98.1501275	-60.4144795	12.778587	101.8266325
-27.098761	-8.571125	99.861282	-10.773734	9.56935	99.656349	35.95372	-18.442371	99.199738	41.814003	31.396433	96.601227	38.8838615	6.477031	97.9004825	-60.4313295	12.661669	101.4122155
-27.578089	-8.301886	99.675995	-10.866647	9.498569	99.42424	35.897747	-18.523233	99.169029	41.71154	31.312794	96.406395	38.8046435	6.3947805	97.787712	-60.5379375	12.6023575	101.060768
-28.219868	-7.919543	99.462631	-11.054338	9.263275	99.257538	35.764801	-18.805313	99.394142	41.638264	31.014141	96.428749	38.7015325	6.104414	97.9114455	-60.8102085	12.422136	100.6036305
-28.571054	-7.648121	99.262123	-11.180683	9.062142	99.169609	35.610264	-19.041664	99.558678	41.589943	30.796888	96.563812	38.6001035	5.877612	98.061245	-60.9614695	12.246672	100.277973
-28.909561	-7.380462	99.047493	-11.31167	8.888193	99.050507	35.500328	-19.269592	99.551659	41.549854	30.586878	96.664436	38.525091	5.658643	98.1080475	-61.148431	12.117743	99.9929665
-29.156796	-7.082234	98.743736	-11.367952	8.730965	98.851189	35.415722	-19.43218	99.466431	41.522141	30.445587	96.691719	38.4689315	5.5067035	98.079075	-61.2048355	11.9552265	99.623303
-29.316935	-6.720278	98.330643	-11.40656	8.631431	98.593643	35.394402	-19.535233	99.315285	41.487141	30.344561	96.69191	38.4407715	5.404664	98.0035975	-61.2538915	11.858198	99.1836885
-29.441917	-6.244246	97.968025	-11.381049	8.580114	98.33577	35.420883	-19.602962	99.197746	41.496666	30.315304	96.704041	38.4587745	5.356171	97.9508935	-61.2208725	11.804057	98.7206465
-29.625437	-5.722585	97.669762	-11.328374	8.529175	98.143402	35.461338	-19.687	99.180038	41.549736	30.275139	96.762672	38.505537	5.2940695	97.971355	-61.162285	11.7642805	98.315449
-29.897133	-4.89973	97.130714	-11.296519	8.464599	97.833565	35.500561	-19.8111	99.231117	41.622391	30.196329	96.97332	38.561476	5.1926145	98.1022185	-61.154514	11.7365835	97.5649115
-30.000799	-4.34672	96.716797	-11.294329	8.414871	97.584389	35.48312	-19.87196	99.191994	41.645153	30.179211	97.103996	38.5641365	5.1536255	98.147995	-61.1527945	11.6761165	97.020783
-30.159924	-3.786929	96.288162	-11.271773	8.35774	97.312477	35.441364	-19.852495	99.050682	41.635685	30.216429	97.185066	38.5385245	5.181967	98.117874	-61.0820705	11.533513	96.50708
-30.282539	-3.224804	95.844498	-11.304125	8.382262	97.033234	35.434612	-19.764256	98.843056	41.598934	30.335257	97.216812	38.516773	5.2855005	98.029934	-61.125023	11.4790235	96.036534
-30.319447	-2.642566	95.465622	-11.335796	8.434205	96.762863	35.435863	-19.623747	98.606789	41.517113	30.497253	97.188927	38.476488	5.436753	97.897858	-61.14808	11.431657	95.627868
-30.367342	-1.975548	95.160431	-11.365831	8.563351	96.527428	35.421474	-19.434986	98.402794	41.419292	30.713282	96.999779	38.420383	5.639148	97.7012865	-61.152045	11.487554	95.3535695
-30.482542	-1.256303	94.965881	-11.405101	8.650575	96.306732	35.343109	-19.243504	98.197655	41.312431	30.902046	96.703445	38.32777	5.829271	97.45055	-61.137972	11.471879	95.162914
-30.651402	-0.173124	94.850906	-11.503656	8.797576	96.052917	35.241306	-19.036058	97.846642	41.130711	31.107988	96.041962	38.1860085	6.035965	96.944302	-61.1933205	11.559187	95.161532
-30.79694	0.55178	94.88652	-11.576913	8.841964	95.980408	35.124954	-18.944714	97.671715	40.973804	31.164619	95.578735	38.049379	6.1099525	96.625225	-61.203205	11.5739755	95.335591
-30.921394	1.170016	94.910179	-11.665553	8.811262	95.944489	35.012695	-18.899937	97.558762	40.806641	31.202312	95.241425	37.909668	6.1511875	96.4000935	-61.240774	11.4713365	95.4888845
-30.974361	1.815325	94.957283	-11.777796	8.749286	95.925209	34.926899	-18.874327	97.469559	40.664154	31.250044	95.078392	37.7955265	6.1878585	96.2739755	-61.3511185	11.3107135	95.5764425
-30.984207	2.519288	94.866386	-11.835177	8.7063	95.885498	34.879436	-18.84376	97.3452	40.562454	31.306103	95.046867	37.720945	6.2311715	96.1960335	-61.391299	11.1814285	95.5749625
-30.989567	3.304195	94.706238	-11.874632	8.723085	95.76284	34.845333	-18.769926	97.168823	40.525658	31.389418	95.069244	37.6854955	6.309746	96.1190335	-61.4347595	11.136424	95.4066465
-30.960476	4.088615	94.411095	-11.867873	8.806707	95.549561	34.823921	-18.677011	96.930405	40.530418	31.506214	95.106895	37.6771695	6.4146015	96.01865	-61.4129155	11.1988125	95.080472
-30.913723	5.323518	93.691132	-11.821818	8.979854	95.038742	34.849869	-18.466654	96.516617	40.578369	31.736418	95.169502	37.714119	6.634882	95.8430595	-61.357755	11.324826	94.2344245
-30.827888	6.054108	93.188713	-11.790284	9.152719	94.622192	34.865219	-18.29327	96.206238	40.58437	31.924191	95.172768	37.7247945	6.8154605	95.689503	-61.3053625	11.4899775	93.554881
-30.69132	6.795193	92.646912	-11.744579	9.28843	94.22345	34.91412	-18.108931	95.868111	40.582474	32.114594	95.158005	37.748297	7.0028315	95.513058	-61.237455	11.5740285	92.933842
-30.544584	7.558409	92.168762	-11.743636	9.442825	93.832359	34.924919	-17.89514	95.553497	40.5606	32.323418	95.176941	37.7427595	7.214139	95.365219	-61.2300315	11.671511	92.299499
-30.403687	8.337947	91.689156	-11.758517	9.560086	93.443802	34.970394	-17.710716	95.198174	40.505737	32.524769	95.16835	37.7380655	7.4070265	95.183262	-61.2550995	11.7131455	91.704342
-30.294918	9.082323	91.267708	-11.750417	9.665275	93.067352	34.97401	-17.532084	94.814209	40.450836	32.6782	95.11998	37.712423	7.573058	94.9670945	-61.213257	11.757492	91.1676095
-30.220383	9.840883	90.932121	-11.786439	9.778961	92.735962	35.009125	-17.395336	94.406883	40.382988	32.86721	95.027512	37.6960565	7.735937	94.7171975	-61.2689345	11.821985	90.7547265
-30.194286	10.812617	90.56572	-11.835213	9.981079	92.374786	34.967957	-17.102013	93.996986	40.269844	33.111069	94.773308	37.6189005	8.004528	94.385147	-61.2893265	11.95763	90.364425
-30.14135	11.395315	90.467445	-11.872678	10.069985	92.194229	34.950783	-16.93247	93.755081	40.178505	33.286098	94.561974	37.564644	8.176814	94.1585275	-61.31	11.963156	90.2299305
-30.058125	11.937559	90.45607	-11.935428	10.163529	92.10656	34.920872	-16.827944	93.540039	40.072495	33.40596	94.278503	37.4966835	8.289008	93.909271	-61.3675395	12.03805	90.303849
-30.028233	12.463985	90.576408	-11.978175	10.198781	92.145569	34.854847	-16.74147	93.435867	39.977703	33.482418	93.961884	37.416275	8.370474	93.6988755	-61.372625	12.027088	90.5922625
-29.989063	13.002181	90.884987	-12.032717	10.185661	92.315224	34.796978	-16.745382	93.428055	39.869434	33.494473	93.612984	37.333206	8.3745455	93.5205195	-61.39864	11.9967765	91.1099285
-30.016041	13.554335	91.31398	-12.103246	10.119303	92.600151	34.706882	-16.83079	93.518768	39.752396	33.407001	93.193588	37.229639	8.2881055	93.356178	-61.436131	11.9505005	91.844124
-30.002111	14.004887	91.844269	-12.192359	9.99442	92.951134	34.58551	-16.987286	93.648605	39.623135	33.251072	92.771721	37.1043225	8.131893	93.210163	-61.4890405	11.856947	92.692105
-30.048323	14.62111	92.566742	-12.415145	9.639101	93.507423	34.357548	-17.293955	93.928894	39.334106	32.895443	92.32724	36.845827	7.800744	93.128067	-61.676117	11.477458	93.886779
-30.162222	14.994844	92.992393	-12.634055	9.349083	93.875557	34.161076	-17.534302	94.154358	39.100319	32.684334	92.22702	36.6306975	7.575016	93.190689	-61.8988075	11.12315	94.560425
-30.26823	15.406485	93.371651	-12.873578	9.120453	94.227654	33.999039	-17.689337	94.507225	38.838299	32.53928	92.288849	36.418669	7.4249715	93.398037	-62.165825	10.8159345	95.057271
-30.373165	15.907675	93.731888	-13.087781	8.952651	94.640434	33.871445	-17.745783	94.965515	38.586422	32.48542	92.440376	36.2289335	7.3698185	93.7029455	-62.4044955	10.5354835	95.5779225
-30.458408	16.476383	94.100014	-13.278374	8.835566	95.05957	33.782108	-17.786585	95.480843	38.389416	32.460651	92.69857	36.085762	7.337033	94.0897065	-62.64251	10.334099	96.0294335
-30.500767	17.072657	94.458679	-13.43292	8.778049	95.461258	33.729946	-17.771355	95.990387	38.247471	32.521095	93.106796	35.9887085	7.37487	94.5485915	-62.8545485	10.181228	96.3739245
-30.521626	17.653881	94.69268	-13.589833	8.750805	95.75074	33.689289	-17.714762	96.36573	38.133968	32.633415	93.63974	35.9116285	7.4593265	95.002735	-63.0912945	10.0422835	96.498745
-30.600643	18.589466	94.941093	-13.749302	8.807979	96.063805	33.643105	-17.47644	96.722397	37.965836	32.895897	94.669365	35.8044705	7.7097285	95.695881	-63.3030745	9.9062295	96.431729
-30.716101	19.306915	95.172523	-13.814092	8.92343	96.307938	33.670254	-17.236336	96.981766	37.915165	33.159931	95.53701	35.7927095	7.9617975	96.259388	-63.4208935	9.8850625	96.356488
-30.791786	20.067457	95.519791	-13.891405	9.123265	96.644119	33.722305	-16.99749	97.296692	37.915676	33.441196	96.46888	35.8189905	8.221853	96.882786	-63.6018005	10.024677	96.405452
-30.883991	20.910526	95.96241	-13.936864	9.317534	97.07267	33.71312	-16.722258	97.744011	37.880665	33.662102	97.595512	35.7968925	8.469922	97.6697615	-63.6706205	10.165146	96.4755785
-30.938255	21.692415	96.582001	-14.010448	9.518002	97.659561	33.726616	-16.497694	98.297562	37.915844	33.919273	98.81427	35.82123	8.7107895	98.555916	-63.842126	10.3252145	96.763206
-31.023682	22.485239	97.294815	-14.123262	9.702224	98.299606	33.717773	-16.322935	98.90226	37.960613	34.116879	99.955185	35.839193	8.896972	99.4287225	-64.085717	10.507476	97.1704895
-31.135887	23.182951	98.032341	-14.214924	9.899445	98.959991	33.62569	-16.133812	99.474442	37.954514	34.303371	100.934769	35.790102	9.0847795	100.2046055	-64.21995	10.7141105	97.7153765
-31.394213	24.150944	98.954315	-14.45148	10.211949	99.781746	33.351852	-15.727613	100.214676	37.870701	34.510246	101.831795	35.6112765	9.3913165	101.0232355	-64.5142365	11.0325815	98.5402565
-31.677109	24.755198	99.451653	-14.58833	10.350798	100.220451	33.111305	-15.547877	100.609207	37.760483	34.636585	102.179466	35.435894	9.544354	101.3943365	-64.612554	11.157242	99.0465655
-31.916927	25.360294	99.92025	-14.759562	10.460913	100.686852	33.071785	-15.698169	100.857544	37.624249	34.692993	102.517975	35.348017	9.497412	101.6877595	-64.867141	11.424414	99.6859445
-32.226761	25.933002	100.501823	-14.917352	10.528652	101.244164	32.943851	-15.641517	101.384186	37.503368	34.752686	102.8592	35.2236095	9.5555845	102.121693	-65.0583135	11.5017195	100.366635
-32.551598	26.507584	101.034103	-15.080722	10.524618	101.777306	32.810913	-15.635604	101.893768	37.406166	34.779732	103.15921	35.1085395	9.572064	102.526489	-65.2699835	11.477172	101.028123
-32.847359	26.994896	101.469543	-15.219058	10.477719	102.220245	32.726002	-15.623005	102.320389	37.280392	34.784664	103.432167	35.003197	9.5808295	102.876278	-65.441313	11.3746085	101.564212
-33.153194	27.467499	101.785835	-15.339905	10.409719	102.557884	32.669018	-15.596004	102.645874	37.132378	34.823219	103.592751	34.900698	9.6136075	103.1193125	-65.580508	11.2058305	101.9964555
-33.564766	28.065025	102.02774	-15.492661	10.289527	102.842476	32.626308	-15.496222	102.962364	36.881046	34.918369	103.534149	34.753677	9.7110735	103.2482565	-65.738999	10.8679805	102.4366955
-33.906349	28.387463	102.108559	-15.575649	10.240078	102.933212	32.646248	-15.422758	103.04792	36.700714	35.043995	103.318527	34.673481	9.8106185	103.1832235	-65.824779	10.6695375	102.6832005
-34.295033	28.716942	102.123009	-15.656938	10.200041	102.989487	32.688976	-15.328518	103.069092	36.5396	35.155857	102.938965	34.614288	9.9136695	103.0040285	-65.928164	10.4864125	102.9749455
-34.640411	29.04545	102.100227	-15.733006	10.157933	102.991554	32.715122	-15.253216	102.956726	36.383202	35.267769	102.433243	34.549162	10.0072765	102.6949845	-66.015174	10.3085895	103.2881235
-35.031654	29.386938	102.107346	-15.823356	10.113544	102.946045	32.700649	-15.207694	102.664146	36.212029	35.377045	101.844513	34.456339	10.0846755	102.2543295	-66.103051	10.1424125	103.6377605
-35.468761	29.79845	102.10643	-16.000853	10.046057	102.76564	32.645954	-15.11809	102.078537	35.965488	35.484039	101.091698	34.305721	10.1829745	101.5851175	-66.307427	9.9091395	103.9461625
-35.818733	30.165438	102.096848	-16.121832	10.008635	102.51207	32.519608	-14.969818	101.184532	35.634724	35.626987	100.198448	34.077166	10.3285845	100.69149	-66.32083	9.6886855	104.33265
-36.350723	30.777222	102.04538	-16.494209	10.091936	101.998581	32.214729	-14.576715	99.547913	34.971756	36.001366	98.743187	33.5932425	10.7123255	99.14555	-66.5816605	9.4715465	104.851612
-36.668884	31.144115	102.038147	-16.808893	10.259679	101.589378	31.937319	-14.226502	98.33194	34.440353	36.345497	97.721718	33.188836	11.0594975	98.026829	-66.806622	9.4598605	105.151927
-36.884499	31.471664	101.939331	-17.136187	10.430167	101.11911	31.591011	-13.828735	97.078644	33.88398	36.70911	96.654579	32.7374955	11.4401875	96.8666115	-67.0098695	9.4201465	105.3716085
-37.049324	31.830252	101.728966	-17.481831	10.643917	100.525414	31.236059	-13.448063	95.719658	33.32954	37.071426	95.55127	32.2827995	11.8116815	95.635464	-67.2464615	9.4761525	105.415364
-37.097069	32.109528	101.421402	-17.811485	10.804346	99.840912	30.878609	-13.068726	94.256828	32.80479	37.436401	94.389328	31.8416995	12.1838375	94.323078	-67.4646695	9.4248545	105.358746
-37.007149	32.426651	100.984146	-18.017578	10.922857	99.07621	30.609299	-12.713536	92.69413	32.354897	37.789997	93.108711	31.482098	12.5382305	92.9014205	-67.517254	9.3074835	105.2509995
-36.813522	32.701538	100.367096	-18.152411	11.063495	98.167931	30.41021	-12.335784	91.089203	31.970596	38.12516	91.855858	31.190403	12.894688	91.4725305	-67.495225	9.232302	104.8633315
-36.240463	33.08506	99.332611	-18.266775	11.272475	96.844223	30.18145	-11.808176	89.039192	31.527359	38.593719	90.186874	30.8544045	13.3927715	89.613033	-67.3879545	9.1521785	104.075413
-35.815289	33.322884	98.606476	-18.358479	11.4219	96.104225	30.074961	-11.546824	88.079422	31.317547	38.861198	89.334259	30.696254	13.657187	88.7068405	-67.413212	9.186613	103.5016095
-35.247917	33.53661	97.741058	-18.491312	11.548303	95.424858	30.030159	-11.376436	87.544769	31.165487	39.042374	88.744629	30.597823	13.832969	88.144699	-67.580447	9.263637	102.705017
-34.618179	33.686874	96.789505	-18.631678	11.639708	94.792435	29.957474	-11.314008	87.442825	31.110168	39.090935	88.310013	30.533821	13.8884635	87.876419	-67.797177	9.3909525	101.708451
-33.878296	33.730507	95.726761	-18.771721	11.619061	94.214287	29.999754	-11.426888	87.598106	31.06415	39.008007	88.128288	30.531952	13.7905595	87.863197	-68.075394	9.4475625	100.565377
-33.028374	33.794247	94.83223	-18.901897	11.560876	93.763206	30.05825	-11.553661	87.97345	31.059338	38.883923	88.199905	30.558794	13.665131	88.0866775	-68.362588	9.456621	99.4397345
-32.044525	33.76268	94.266541	-18.924374	11.385359	93.546173	30.144695	-11.725036	88.471077	31.121067	38.673672	88.486008	30.632881	13.474318	88.4785425	-68.481629	9.2964	98.6138035
-30.404367	33.658314	93.725845	-18.898899	11.001786	93.566986	30.282307	-12.113372	89.556053	31.341156	38.262253	89.412651	30.8117315	13.0744405	89.484352	-68.6095295	8.9291315	97.64962
-29.173555	33.54422	93.543663	-18.885313	10.742877	93.710442	30.370766	-12.45661	90.386856	31.592915	37.990688	90.133133	30.9818405	12.767039	90.2599945	-68.7524665	8.718715	97.1608895
-27.859991	33.44632	93.409027	-18.840078	10.495225	93.749771	30.460564	-12.798524	91.124809	31.861767	37.714256	90.888947	31.1611655	12.457866	91.006878	-68.8413215	8.532584	96.492664
-26.538441	33.356438	93.195168	-18.771269	10.298515	93.673637	30.581707	-13.068679	91.757713	32.13599	37.489311	91.528862	31.3588485	12.210316	91.6432875	-68.9013865	8.386714	95.7039865
-25.163933	33.226448	92.980385	-18.610817	10.169825	93.56279	30.732462	-13.244113	92.096672	32.377644	37.356613	91.977219	31.555053	12.05625	92.0369455	-68.776687	8.2834	95.0886345
-23.791508	33.144363	92.802956	-18.433153	10.156803	93.426796	30.862045	-13.30777	92.199074	32.588783	37.283772	92.232414	31.725414	11.988001	92.215744	-68.59172	8.325605	94.637848
-22.381083	33.06316	92.81353	-18.283518	10.161753	93.394241	30.971485	-13.307728	92.151955	32.76852	37.306034	92.429634	31.8700025	11.999153	92.2907945	-68.4370385	8.324353	94.4976875
-20.337553	32.934219	93.102058	-18.244648	10.332191	93.425804	31.03787	-13.171263	91.895531	32.887676	37.430782	92.868355	31.962773	12.1297595	92.381943	-68.452069	8.5346225	94.469665
-18.975687	32.842377	93.468384	-18.29126	10.507438	93.583374	30.937231	-13.029382	91.664124	32.922588	37.563728	93.274788	31.9299095	12.267173	92.469456	-68.5124295	8.747703	94.697292
-17.642235	32.737171	93.913933	-18.381504	10.6775	93.790092	30.825869	-12.824559	91.438721	32.922363	37.761742	93.776932	31.874116	12.4685915	92.6078265	-68.637124	8.8864085	94.9723575
-16.307016	32.574104	94.295929	-18.472862	11.002379	93.941704	30.720743	-12.557395	91.353943	32.883011	38.009964	94.285728	31.801877	12.7262845	92.8198355	-68.747601	9.2784735	95.0635725
-14.927135	32.398293	94.515892	-18.563402	11.309981	94.088516	30.66782	-12.32397	91.419975	32.906143	38.244102	94.74614	31.7869815	12.960066	93.0830575	-68.9137855	9.659896	95.0939745
-13.533312	32.177834	94.657516	-18.593967	11.626993	94.147232	30.607513	-12.14875	91.541634	32.988213	38.433979	95.098175	31.797863	13.1426145	93.3199045	-68.985797	10.1113715	94.9745595
-12.128839	31.903112	94.635063	-18.56455	11.861262	94.142654	30.548307	-12.053213	91.67482	33.100197	38.523193	95.298264	31.824252	13.23499	93.486542	-68.953352	10.487534	94.798766
-10.013296	31.314478	94.580078	-18.484665	12.046549	94.086136	30.52457	-12.030696	91.953979	33.222218	38.467533	95.631752	31.873394	13.2184185	93.7928655	-68.842724	10.8746795	94.3794065
-8.62536	30.848494	94.605377	-18.436506	12.076507	94.130234	30.586597	-12.091708	92.316528	33.233574	38.351765	96.063004	31.9100855	13.1300285	94.189766	-68.7830975	11.0229855	94.070702
-7.25763	30.222151	94.73233	-18.400681	12.082594	94.307487	30.608631	-12.150511	92.937897	33.131962	38.162197	96.704674	31.8702965	13.005843	94.8212855	-68.6716585	11.159345	93.7936885
-5.91942	29.629404	95.156563	-18.407352	12.071792	94.722092	30.672392	-12.244101	93.772186	33.085667	38.021233	97.567711	31.8790295	12.888566	95.6699485	-68.6937335	11.255018	93.7742355
-4.63041	28.917391	95.825813	-18.473429	11.974711	95.259659	30.670723	-12.390955	94.812317	33.109249	37.871971	98.605011	31.889986	12.740508	96.708664	-68.836844	11.208914	93.810654
-3.396305	28.085426	96.604248	-18.593752	11.887787	95.889931	30.605169	-12.576285	95.977333	33.123146	37.729881	99.785446	31.8641575	12.576798	97.8813895	-69.0516615	11.198776	93.8984725
-2.219381	27.279413	97.500137	-18.723637	11.853151	96.569107	30.572828	-12.724768	97.208122	33.138702	37.616718	101.08683	31.855765	12.445975	99.147476	-69.303039	11.260327	93.990738
-0.528233	26.023495	98.836449	-18.876766	11.91577	97.482224	30.534199	-12.863972	99.160126	33.155342	37.589771	103.044579	31.8447705	12.3628995	101.1023525	-69.5983025	11.4686405	93.8620955
0.562084	25.145563	99.565903	-18.886934	12.035487	97.991333	30.542873	-12.88809	100.463211	33.207108	37.604965	104.152847	31.8749905	12.3584375	102.308029	-69.6488585	11.7125365	93.674637
1.583551	24.241531	100.201782	-18.793724	12.217064	98.415344	30.630466	-12.864089	101.653801	33.310436	37.664997	105.048012	31.970451	12.400454	103.3509065	-69.557899	12.033674	93.4797815
2.57883	23.366955	100.794182	-18.608547	12.388852	98.886559	30.786657	-12.788573	102.724945	33.504807	37.707355	105.704407	32.145732	12.459391	104.214676	-69.362826	12.318313	93.558442
3.484156	22.395367	101.395081	-18.327579	12.517805	99.46151	31.037971	-12.742974	103.793625	33.791103	37.749683	106.336525	32.414537	12.5033545	105.065075	-69.069695	12.5322555	93.857945
4.274454	21.411934	102.170853	-18.013977	12.536303	100.110207	31.36433	-12.735931	104.88176	34.106129	37.766994	107.090378	32.7352295	12.5155315	105.986069	-68.7631835	12.5570745	94.234345
4.95151	20.447531	103.011909	-17.717823	12.50927	100.804367	31.705315	-12.723168	105.995926	34.389278	37.783047	108.005646	33.0472965	12.5299395	107.000786	-68.4829425	12.4886005	94.607948
5.711017	18.989202	104.297829	-17.332525	12.492938	101.919472	32.204861	-12.71387	107.589867	34.790031	37.897644	109.389786	33.497446	12.591887	108.4898265	-68.162496	12.393989	95.3491175
6.14839	18.032862	105.074608	-17.054617	12.483272	102.668869	32.558109	-12.634829	108.524445	35.062008	37.990646	110.155403	33.8100585	12.6779085	109.339924	-67.9192925	12.2886355	95.997814
6.504597	17.111917	105.825134	-16.741617	12.542039	103.40023	32.911552	-12.53655	109.291824	35.371742	38.102661	110.760178	34.141647	12.7830555	110.026001	-67.624881	12.3010225	96.774459
6.803532	16.212782	106.365501	-16.409966	12.635515	104.018318	33.251122	-12.445322	109.909416	35.721569	38.223171	111.184311	34.4863455	12.8889245	110.5468635	-67.3062775	12.3821055	97.4897725
6.936515	15.348707	106.771835	-16.078732	12.739023	104.520569	33.564606	-12.326892	110.316559	36.086769	38.344105	111.435448	34.8256875	13.0086065	110.8760035	-66.9831515	12.4694395	98.1651345
7.039715	14.49163	107.049812	-15.768597	12.907908	104.98555	33.855499	-12.213713	110.536552	36.429493	38.447643	111.572472	35.142496	13.116965	111.054512	-66.67969	12.698851	98.916588
7.020287	13.689017	107.298347	-15.470551	13.092862	105.422997	34.100323	-12.081195	110.663101	36.795238	38.543682	111.5718	35.4477805	13.2312435	111.1174505	-66.3888825	12.9544805	99.7285435
6.853672	12.541296	107.566643	-15.062555	13.440636	106.015373	34.441288	-11.901384	110.79187	37.259998	38.705688	111.442398	35.850643	13.402152	111.117134	-65.975753	13.47912	100.913612
6.558879	11.853898	107.743309	-14.828679	13.68187	106.403862	34.61158	-11.739814	110.814644	37.548706	38.840527	111.370087	36.080143	13.5503565	111.0923655	-65.737501	13.8133835	101.7153585
6.214846	11.166629	107.852646	-14.629634	13.94273	106.758286	34.762009	-11.577316	110.742531	37.835011	38.993801	111.317421	36.29851	13.7082425	111.029976	-65.557778	14.1772175	102.486596
5.792599	10.570286	107.949661	-14.42469	14.203498	107.021858	34.899635	-11.397884	110.553513	38.087246	39.139626	111.255325	36.4934405	13.870871	110.904419	-65.3428205	14.536125	103.139297
5.344531	9.974113	107.932022	-14.264457	14.501076	107.207489	35.03751	-11.17437	110.310509	38.316868	39.336697	111.153099	36.677189	14.0811635	110.731804	-65.206103	14.9209885	103.683174
4.75256	9.455898	107.847214	-14.120666	14.808782	107.33136	35.214321	-10.957162	110.011398	38.566597	39.540684	110.98188	36.890459	14.291761	110.496639	-65.131791	15.325803	104.166081
4.163002	8.927572	107.685684	-13.948689	15.096569	107.383667	35.435043	-10.717953	109.60865	38.790596	39.74498	110.778496	37.1128195	14.5135135	110.193573	-65.0101975	15.6796245	104.573761
3.184648	8.251237	107.347511	-13.771269	15.551694	107.242523	35.774998	-10.347083	108.995224	39.099255	40.109341	110.235107	37.4371265	14.881129	109.6151655	-64.9796645	16.222259	104.8698805
2.534414	7.816852	106.980812	-13.645105	15.869303	107.023575	35.995235	-10.157104	108.501076	39.27953	40.413471	109.640846	37.6373825	15.1281835	109.070961	-64.9275925	16.6104225	104.976189
1.75597	7.432683	106.55172	-13.526036	16.182392	106.744347	36.202831	-9.998172	107.917274	39.478027	40.742008	108.865829	37.840429	15.371918	108.3915515	-64.892501	16.992866	105.0971425
0.996246	7.025665	106.083641	-13.425051	16.469355	106.433197	36.431881	-9.824096	107.37442	39.69339	40.988636	107.913589	38.0626355	15.58227	107.6440045	-64.9127375	17.35644	105.2223895
0.235994	6.690893	105.729523	-13.306406	16.706593	106.163773	36.74612	-9.659438	106.750526	39.772369	41.179005	107.112396	38.2592445	15.7597835	106.931461	-64.8720565	17.6534025	105.396085
-0.533606	6.361444	105.451904	-13.175824	16.922525	105.962959	36.822708	-9.348538	106.297493	39.884014	41.381744	106.453392	38.353361	16.016603	106.3754425	-64.705009	17.828447	105.5504755
-1.316558	6.085999	105.256416	-13.066152	17.126932	105.80368	36.872097	-9.144975	106.046829	39.98455	41.555878	105.907532	38.4283235	16.2054515	105.9771805	-64.5606275	18.0484125	105.6301795
-2.541285	5.705881	105.07077	-12.976601	17.401583	105.597977	37.022079	-8.897387	105.841377	40.086666	41.793678	105.442368	38.5543725	16.4481455	105.6418725	-64.5075745	18.3550205	105.5540815
-3.348517	5.507393	105.011841	-12.931236	17.578175	105.459152	37.056408	-8.720459	105.889305	40.152271	41.94101	105.246262	38.6043395	16.6102755	105.5677835	-64.4668115	18.5460745	105.3505205
-4.124699	5.380251	104.947639	-12.923123	17.768057	105.348053	37.090576	-8.52617	105.959511	40.18697	42.092529	105.067703	38.638773	16.7831795	105.513607	-64.485019	18.7529345	105.182499
-4.937239	5.283551	104.907379	-12.912676	17.984774	105.254494	37.143013	-8.250851	105.985596	40.213436	42.27898	104.972389	38.6782245	17.0140645	105.4789925	-64.5035765	18.9554835	105.0299955
-5.732951	5.268978	104.81871	-12.882135	18.210331	105.180824	37.147114	-7.989403	105.964386	40.265156	42.473312	104.852867	38.706135	17.2419545	105.4086265	-64.470405	19.1787075	104.9530215
-6.518446	5.269056	104.759392	-12.8069	18.448515	105.111275	37.165138	-7.710062	105.866478	40.312363	42.697632	104.706154	38.7387505	17.493785	105.286316	-64.3525505	19.403245	104.936234
-7.266812	5.404978	104.681847	-12.717324	18.768051	105.061363	37.176163	-7.369693	105.709038	40.406574	42.960316	104.612694	38.7913685	17.7953115	105.160866	-64.2260165	19.7407905	104.96186
-8.329698	5.706377	104.5382	-12.494177	19.353783	105.058632	37.250092	-6.786601	105.273476	40.632896	43.497288	104.667915	38.941494	18.3553435	104.9706955	-63.929848	20.3522225	105.1465685
-9.028133	6.012952	104.402634	-12.291639	19.772526	105.094757	37.30415	-6.32855	105.059502	40.905579	43.97884	104.904793	39.1048645	18.825145	104.9821475	-63.6881425	20.719907	105.2073665
-9.748716	6.353099	104.31012	-12.076918	20.330317	105.157768	37.407135	-5.842093	104.749489	41.180958	44.494816	105.20787	39.2940465	19.3263615	104.9786795	-63.4478825	21.3342725	105.3368565
-10.394663	6.755745	104.23317	-11.873456	20.914354	105.236137	37.521996	-5.380258	104.439476	41.43766	45.059517	105.531731	39.479828	19.8396295	104.9856035	-63.22674	21.9890785	105.4866705
-11.041025	7.189879	104.185211	-11.69477	21.481833	105.331024	37.520782	-4.922523	104.191765	41.704632	45.592129	105.865112	39.612707	20.334803	105.0284385	-63.002247	22.628863	105.6336095
-11.709433	7.598754	104.159142	-11.585607	22.016102	105.416473	37.523769	-4.531065	103.9935	41.923496	46.043186	106.174385	39.7236325	20.7560605	105.0839425	-62.8948465	23.2761435	105.7490035
-12.387975	7.986572	104.118454	-11.556435	22.461521	105.488182	37.486763	-4.194648	103.871956	42.022816	46.366421	106.460785	39.7547895	21.0858865	105.1663705	-62.8676595	23.8371555	105.8099935
-13.453457	8.470431	104.135445	-11.595974	22.940104	105.608597	37.334709	-3.870781	103.723778	42.133789	46.62146	106.788887	39.734249	21.3753395	105.2563325	-62.926197	24.5048685	105.9608615
-14.149838	8.75758	104.183006	-11.71241	23.165598	105.702209	37.146481	-3.795494	103.73484	42.09	46.689632	107.052567	39.6182405	21.447069	105.3937035	-63.0430605	24.884127	106.0107145
-14.799184	9.043372	104.284859	-11.842154	23.326605	105.78997	36.954411	-3.841481	103.718864	42.01569	46.648155	107.265244	39.4850505	21.403337	105.492054	-63.1693585	25.249873	106.087886
-15.425817	9.313086	104.348862	-11.970351	23.446615	105.837761	36.723244	-3.920263	103.779671	41.944538	46.527229	107.423271	39.333891	21.303483	105.601471	-63.274593	25.589747	106.074051
-16.005846	9.507667	104.43306	-12.072643	23.530638	105.895744	36.479633	-4.02016	103.885689	41.889023	46.351421	107.525337	39.184328	21.1656305	105.705513	-63.329614	25.8956455	106.085975
-16.533409	9.714298	104.48259	-12.099382	23.528664	105.938019	36.302246	-4.208032	103.955902	41.921978	46.154686	107.614265	39.112112	20.973327	105.7850835	-63.310876	26.084001	106.0909545
-17.08217	9.871695	104.529343	-12.079485	23.4848	105.975021	36.193718	-4.388984	104.058281	41.955318	45.968269	107.745148	39.074518	20.7896425	105.9017145	-63.233488	26.1799575	106.0483275
-17.878607	10.111092	104.429695	-12.044405	23.428144	105.952217	36.115685	-4.600202	104.116272	41.988354	45.780708	107.930687	39.0520195	20.590253	106.0234795	-63.1408295	26.266035	105.8809545
-18.411627	10.285778	104.273537	-12.092309	23.453062	105.834877	36.058594	-4.621919	104.001892	41.943008	45.761879	107.988861	39.000801	20.56998	105.9953765	-63.185419	26.336144	105.6743775
-18.880404	10.461179	103.977631	-12.147038	23.503895	105.637535	36.008446	-4.547147	103.810013	41.844727	45.816959	107.992065	38.9265865	20.634906	105.901039	-63.2206625	26.372884	105.374031
-19.332096	10.633159	103.608727	-12.267426	23.577564	105.390083	35.957245	-4.412555	103.543304	41.739136	45.924522	108.014915	38.8481905	20.7559835	105.7791095	-63.3830425	26.3991445	105.0010565
-19.815126	10.760418	103.216156	-12.407859	23.669899	105.103386	35.881207	-4.248022	103.201485	41.593506	46.052956	108.08622	38.7373565	20.902467	105.6438525	-63.5530745	26.437331	104.5629195
-20.18527	10.917884	102.875412	-12.517849	23.764029	104.887032	35.755096	-4.039307	102.862427	41.411255	46.15987	108.106491	38.5831755	21.0602815	105.484459	-63.6188735	26.4677765	104.289605
-20.620939	11.026206	102.63163	-12.625572	23.833538	104.734169	35.615704	-3.907345	102.607689	41.292656	46.242123	108.145248	38.45418	21.167389	105.3764685	-63.705324	26.499687	104.0918695
-21.279579	11.12111	102.414742	-12.766825	23.911663	104.625572	35.436905	-3.795472	102.280975	41.127956	46.304527	108.207214	38.2824305	21.2545275	105.2440945	-63.8160805	26.5687985	104.0070495
-21.734028	11.105567	102.286568	-12.886967	23.959314	104.557953	35.312294	-3.743325	102.143272	40.999176	46.314915	108.182266	38.155735	21.285795	105.162769	-63.929669	26.632833	103.953137
-22.183914	11.034343	102.147591	-12.970712	23.979496	104.447006	35.199383	-3.719411	102.069832	40.876205	46.319897	108.137871	38.037794	21.300243	105.1038515	-63.979218	26.658749	103.7901605
-22.671099	10.933919	101.93615	-13.10806	23.97027	104.295059	35.102406	-3.755503	102.057289	40.720547	46.30542	108.116982	37.9114765	21.2749585	105.0871355	-64.1275965	26.6655815	103.5029825
-23.215021	10.734941	101.653267	-13.296458	23.877243	104.084541	34.99662	-3.797964	102.031303	40.527744	46.279381	108.1408	37.762182	21.2407085	105.0860515	-64.355098	26.5137775	103.0830305
-23.772243	10.48514	101.272903	-13.478419	23.725174	103.789413	34.880524	-3.829634	102.011467	40.319233	46.23666	108.153297	37.5998785	21.203513	105.082382	-64.5567165	26.246835	102.496444
-24.340954	10.17682	100.891304	-13.688718	23.555092	103.474556	34.761574	-3.904253	102.002502	40.07058	46.173409	108.114067	37.416077	21.134578	105.0582845	-64.793513	25.975606	101.8908275
-25.125378	9.648265	100.354622	-14.003073	23.277845	103.036476	34.606762	-4.039375	101.96489	39.658897	46.056004	107.910667	37.1328295	21.0083145	104.9377785	-65.1389755	25.5473755	101.1351735
-25.687637	9.270949	100.1008	-14.176531	23.069994	102.780655	34.483425	-4.154768	101.986275	39.400124	45.946667	107.69062	36.9417745	20.8959495	104.8384475	-65.2948365	25.2440385	100.7228625
-26.227844	8.835541	99.964767	-14.334707	22.872303	102.58651	34.357185	-4.289514	101.995995	39.195282	45.827629	107.360413	36.7762335	20.7690575	104.678204	-65.4456475	24.9755485	100.494816
-26.855446	8.369427	99.938957	-14.446506	22.659822	102.45961	34.221916	-4.412813	101.986671	38.98914	45.67482	106.959557	36.605528	20.6310035	104.473114	-65.49854	24.6886405	100.446106
-27.551785	7.868332	100.081322	-14.517588	22.455217	102.428726	34.100651	-4.651574	102.122284	38.825165	45.491837	106.426476	36.462908	20.4201315	104.27438	-65.498084	24.4903025	100.583072
-28.179329	7.28764	100.35173	-14.593458	22.210846	102.451691	33.989929	-4.944894	102.327835	38.67062	45.227516	105.778923	36.3302745	20.141311	104.053379	-65.5171905	24.280381	100.850003
-28.972271	6.704619	100.76268	-14.670976	21.906599	102.532364	33.897835	-5.24423	102.562164	38.472443	44.911171	105.15258	36.185139	19.8334705	103.857372	-65.527091	23.9797275	101.207356
-30.036488	5.791422	101.492355	-14.819967	21.335999	102.787605	33.695568	-5.835742	103.075203	38.203247	44.351307	104.267868	35.9494075	19.2577825	103.6715355	-65.5893415	23.4142155	101.9036745
-30.75408	5.218687	102.013054	-14.938066	20.899569	102.943871	33.51944	-6.254975	103.494011	37.994316	43.925507	103.757668	35.756878	18.835266	103.6258395	-65.63301	22.963872	102.2619025
-31.504574	4.72052	102.490997	-15.114548	20.478086	103.086647	33.38142	-6.711127	103.93103	37.76157	43.483898	103.284386	35.571495	18.3863855	103.607708	-65.800591	22.5697865	102.565586
-32.217522	4.218267	102.850029	-15.300776	20.015182	103.162338	33.218998	-7.122878	104.392418	37.516312	43.048431	102.856567	35.367655	17.9627765	103.6244925	-65.969207	22.0675875	102.7001835
-32.974365	3.790606	103.04303	-15.533055	19.577431	103.156914	33.015869	-7.49894	104.793312	37.223877	42.654629	102.543434	35.119873	17.5778445	103.668373	-66.185983	21.5770175	102.645455
-33.756172	3.435826	103.125175	-15.793059	19.203878	103.101089	32.768707	-7.821954	105.081024	36.936142	42.309177	102.277527	34.8524245	17.2436115	103.6792755	-66.4385425	21.1641445	102.5229025
-34.545624	3.191371	103.269661	-16.058329	18.884541	103.068161	32.537598	-8.116857	105.306671	36.643581	41.990318	101.95192	34.5905895	16.9367305	103.6292955	-66.7072475	20.8323515	102.5070265
-35.562187	2.980137	103.65361	-16.3734	18.436913	103.164902	32.21542	-8.476862	105.515099	36.214954	41.531879	101.41008	34.215187	16.5275085	103.4625895	-66.961987	20.3463175	102.8672145
-36.172504	2.968105	103.894402	-16.540609	18.127201	103.272125	32.022278	-8.736931	105.590836	35.944935	41.258263	101.122604	33.9836065	16.260666	103.35672	-67.0648245	19.993736	103.18753
-36.725281	2.99809	104.056015	-16.714937	17.77528	103.354202	31.880608	-8.998931	105.656311	35.706184	40.998741	100.900436	33.793396	15.999905	103.2783735	-67.22327	19.550655	103.4300305
-37.3228	3.114426	104.072014	-16.86236	17.428125	103.377571	31.7521	-9.240787	105.497208	35.464039	40.771645	100.764206	33.6080695	15.765429	103.130707	-67.3327895	19.090821	103.624435
-37.835129	3.324976	104.035797	-16.996552	17.054148	103.351677	31.589497	-9.451106	105.17186	35.206215	40.586224	100.534561	33.397856	15.567559	102.8532105	-67.39096	18.540737	103.8501435
-38.267372	3.690443	104.037186	-17.114841	16.724487	103.299507	31.407162	-9.637493	104.748329	34.938683	40.370468	100.156357	33.1729225	15.3664875	102.452343	-67.4026045	18.0824865	104.146671
-38.70443	4.109307	104.155182	-17.239258	16.475506	103.285942	31.22994	-9.788426	104.194954	34.687538	40.182041	99.641129	32.958739	15.1968075	101.9180415	-67.437255	17.7542045	104.6538425
-39.179276	4.855024	104.186371	-17.498432	16.132092	103.209129	30.897566	-10.00614	103.356827	34.304234	39.918869	98.835411	32.6009	14.9563645	101.096119	-67.597764	17.3078195	105.322139
-39.508392	5.448143	104.030357	-17.746674	15.881098	103.055122	30.631866	-10.15756	102.744171	34.008797	39.758862	98.367966	32.3203315	14.800651	100.5560685	-67.8136795	16.961545	105.5541755
-39.717751	6.098927	103.667107	-18.042797	15.650029	102.769531	30.304321	-10.306987	102.123428	33.683353	39.650883	98.009399	31.993837	14.671948	100.0664135	-68.079431	16.62811	105.4726485
-39.898247	6.790458	103.19281	-18.369106	15.381763	102.390076	29.945841	-10.439561	101.463936	33.344971	39.537056	97.765091	31.645406	14.5487475	99.6145135	-68.383618	16.2147785	105.1656385
-40.041496	7.474684	102.588249	-18.685873	15.093096	101.96524	29.598545	-10.593683	100.742531	33.04686	39.42564	97.571091	31.3227025	14.4159785	99.156811	-68.6944485	15.7702135	104.773669
-40.037754	8.192494	102.050529	-18.930002	14.839641	101.536797	29.282221	-10.719349	100.115379	32.757851	39.283012	97.373383	31.020036	14.2818315	98.744381	-68.88004	15.3974505	104.329213
-39.951305	8.981297	101.560913	-19.211302	14.60614	101.167427	29.011786	-10.827515	99.56266	32.480896	39.161598	97.199097	30.746341	14.1670415	98.3808785	-69.168945	15.0452385	103.9539755
-39.792843	10.169537	100.952972	-19.647411	14.228874	100.702164	28.728315	-11.015821	98.953918	32.037659	38.968056	97.094551	30.382987	13.9761175	98.0242345	-69.677809	14.4816305	103.3800935
-39.538498	10.901246	100.521172	-19.95505	13.914479	100.468613	28.553339	-11.171988	98.732262	31.7237	38.796692	97.179184	30.1385195	13.812352	97.955723	-70.0486195	14.016606	102.981503
-39.245766	11.699579	100.083351	-20.221687	13.572207	100.189545	28.37879	-11.377723	98.677467	31.469742	38.620937	97.321945	29.924266	13.621607	97.999706	-70.36764	13.522807	102.379384
-38.91737	12.435005	99.534622	-20.51144	13.266152	99.837471	28.28083	-11.646328	98.690361	31.290337	38.389717	97.513077	29.7855835	13.3716945	98.101719	-70.8084635	13.1606095	101.573223
-38.472977	13.171957	98.787086	-20.729963	12.911433	99.374535	28.211912	-11.920444	98.748436	31.162745	38.11525	97.772308	29.6873285	13.097403	98.260372	-71.1472545	12.725463	100.488698
-38.010494	13.915939	98.060623	-20.873545	12.583919	98.89389	28.181931	-12.205524	98.7416	31.093258	37.85833	98.063126	29.6375945	12.826403	98.402363	-71.3846845	12.341435	99.385417
-37.493931	14.706511	97.53196	-20.943966	12.3369	98.494774	28.142172	-12.4779	98.70517	31.094524	37.592991	98.275826	29.618348	12.5575455	98.490498	-71.50628	12.1162545	98.49905
-36.586025	15.913005	97.227272	-20.9233	12.15899	98.2892	28.06065	-12.884441	98.688797	31.165596	37.178577	98.316582	29.613123	12.147068	98.5026895	-71.459723	12.170912	98.0757105
-35.996666	16.672867	97.294983	-20.941956	12.1204	98.347275	27.986166	-13.165353	98.759956	31.246561	36.902737	98.298676	29.6163635	11.868692	98.529316	-71.5002755	12.372108	98.165234
-35.309814	17.475492	97.461906	-20.975758	12.023263	98.488914	27.864746	-13.462715	98.811836	31.329132	36.620892	98.345589	29.596939	11.5790885	98.5787125	-71.548455	12.4674375	98.3991155
-34.684162	18.257151	97.646751	-21.017569	11.937436	98.615112	27.714821	-13.784753	98.752823	31.404444	36.319073	98.439079	29.5596325	11.26716	98.595951	-71.5947705	12.607712	98.634273
-34.047569	18.969847	97.756416	-21.043427	11.76982	98.68631	27.534872	-14.10532	98.610374	31.455564	35.987358	98.503891	29.495218	10.941019	98.5571325	-71.582072	12.598621	98.8154875
-33.320366	19.642719	97.841629	-21.08379	11.595975	98.66745	27.326103	-14.399621	98.407745	31.490019	35.645935	98.480377	29.408061	10.623157	98.444061	-71.575641	12.568793	98.890839
-32.633629	20.307463	97.855255	-21.128214	11.48023	98.643585	27.157524	-14.672621	98.177536	31.520548	35.356586	98.420715	29.339036	10.3419825	98.2991255	-71.595464	12.6184775	98.9880445
-31.508228	21.332281	97.847961	-21.15806	11.321342	98.529526	26.979553	-15.020076	97.883621	31.571024	34.979687	98.31279	29.2752885	9.9798055	98.0982055	-71.5914085	12.6628785	98.9608465
-30.737499	21.956194	97.82869	-21.204367	11.252439	98.474686	26.85326	-15.266332	97.772606	31.615707	34.711449	98.185066	29.2344835	9.7225585	97.978836	-71.6432175	12.7823195	98.970536
-29.889372	22.542238	97.803261	-21.19319	11.161448	98.440292	26.741802	-15.555472	97.662804	31.655029	34.419933	98.024712	29.1984155	9.4322305	97.843758	-71.5847955	12.8906655	99.036826
-29.089701	23.108452	97.768478	-21.171082	11.040158	98.409401	26.64687	-15.844281	97.591873	31.714413	34.109943	97.842285	29.1806415	9.132831	97.717079	-71.5228055	12.947485	99.101723
-28.197092	23.641571	97.752869	-21.168242	10.87338	98.383827	26.570341	-16.164423	97.557053	31.804281	33.759197	97.658691	29.187311	8.797387	97.607872	-71.523795	12.949373	99.159782
-27.325388	24.16782	97.723267	-21.165838	10.72188	98.383377	26.49073	-16.504683	97.579041	31.880823	33.394943	97.503235	29.1857765	8.44513	97.541138	-71.5174525	12.99863	99.225616
-26.428137	24.593267	97.716805	-21.132439	10.558322	98.375916	26.423195	-16.847876	97.634865	31.965563	33.02636	97.355148	29.194379	8.089242	97.4950065	-71.459257	13.027402	99.2568255
-24.999146	25.286917	97.543243	-21.099199	10.33278	98.337807	26.345869	-17.312706	97.802765	32.118279	32.507114	97.247154	29.232074	7.597204	97.5249595	-71.430472	13.068356	99.1506545
-23.969748	25.744974	97.464355	-21.016634	10.222159	98.335976	26.312637	-17.618475	97.894585	32.232018	32.220417	97.203293	29.2723275	7.300971	97.548939	-71.3055955	13.143347	99.123013
-22.969835	26.150879	97.387192	-20.964626	10.108785	98.331795	26.303963	-17.858717	98.049187	32.340305	31.985697	97.141991	29.322134	7.06349	97.595589	-71.251386	13.15408	99.068001
-21.894779	26.558281	97.313515	-20.881916	10.068579	98.33123	26.335838	-18.022419	98.145912	32.4632	31.794443	97.057137	29.399519	6.886012	97.6015245	-71.163351	13.251146	99.0609355
-20.850428	27.021139	97.253471	-20.75218	9.995537	98.342499	26.405064	-18.16864	98.257988	32.589779	31.651321	97.009399	29.4974215	6.7413405	97.6336935	-71.0017815	13.2497335	99.0513045
-19.697477	27.459658	97.226181	-20.635849	9.917459	98.334579	26.497265	-18.303761	98.28418	32.731483	31.53323	96.98999	29.614374	6.6147345	97.637085	-70.886072	13.2201835	99.032073
-18.626892	27.880203	97.187248	-20.511126	9.83147	98.290009	26.568382	-18.40045	98.229568	32.871243	31.415522	96.965179	29.7198125	6.507536	97.5973735	-70.7420645	13.155404	98.9826445
-16.918528	28.459024	97.169792	-20.307224	9.717002	98.13253	26.722986	-18.512062	97.887794	33.117718	31.336838	97.010056	29.920352	6.412388	97.448925	-70.5348	13.021616	98.816135
-15.69854	28.900841	97.227798	-20.148039	9.672036	97.961533	26.84272	-18.494747	97.472939	33.264679	31.381935	97.172928	30.0536995	6.443594	97.3229335	-70.3497775	12.900478	98.6001325
-14.56394	29.351067	97.300377	-20.022245	9.71976	97.748718	26.960186	-18.342897	96.987846	33.403732	31.558367	97.472969	30.181959	6.607735	97.2304075	-70.226449	12.831785	98.2670285
-13.384858	29.731215	97.427979	-19.91502	9.837302	97.493378	27.143284	-18.094276	96.464684	33.527882	31.81456	97.859871	30.335583	6.860142	97.1622775	-70.165623	12.814462	97.8244785
-12.20221	30.117203	97.536812	-19.794319	10.055214	97.260742	27.34119	-17.747734	95.989418	33.608101	32.141804	98.291122	30.4746455	7.197035	97.14027	-70.0632835	12.913393	97.381214
-10.950216	30.494387	97.725044	-19.662121	10.352957	97.060555	27.517891	-17.348524	95.558754	33.650509	32.49379	98.816147	30.5842	7.572633	97.1874505	-69.908442	13.133281	96.9336595
-9.812584	30.782291	98.003891	-19.597073	10.716113	96.945068	27.658972	-16.918476	95.201103	33.734772	32.829144	99.398842	30.696872	7.955334	97.2999725	-69.891018	13.476892	96.5901635
-8.131423	31.024132	98.575302	-19.562386	11.26451	96.886528	27.818716	-16.313221	94.742493	33.852989	33.271866	100.427818	30.8358525	8.4793225	97.5851555	-69.9606245	14.0496975	96.1879005
-7.009565	31.104418	99.064629	-19.611326	11.66347	96.929535	27.912325	-15.824527	94.448715	33.939827	33.591778	101.128029	30.926076	8.8836255	97.788372	-70.148728	14.4433145	96.070698
-5.945447	31.049236	99.476791	-19.655626	12.109699	97.012039	28.006149	-15.346739	94.177284	33.994667	33.955963	101.834015	31.000408	9.304612	98.0056495	-70.31166	14.914786	96.0184285
-4.876873	30.9443	99.811157	-19.683416	12.632565	97.146904	28.008852	-14.873163	94.067589	34.024609	34.328545	102.477585	31.0167305	9.727691	98.272587	-70.3835625	15.537439	96.021221
-3.84237	30.699301	100.024155	-19.68936	13.131981	97.304337	28.078329	-14.518499	94.192711	34.066833	34.736763	102.987709	31.072581	10.109132	98.59021	-70.451301	16.15483	96.018464
-2.83886	30.31002	100.19548	-19.719379	13.548128	97.497437	28.172958	-14.267206	94.601898	34.109993	35.066162	103.402367	31.1414755	10.399478	99.0021325	-70.5802335	16.696778	95.9927415
-1.91041	29.72961	100.361107	-19.716661	13.830585	97.733658	28.217033	-14.065872	95.189651	34.162651	35.279839	103.795174	31.189842	10.6069835	99.4924125	-70.623164	17.0541865	95.9749035
-0.572958	28.62035	100.645805	-19.668396	14.094228	98.318985	28.36977	-14.044014	96.453148	34.297012	35.424278	104.335892	31.333391	10.690132	100.39452	-70.670183	17.498324	96.24345
0.298661	27.677071	100.955055	-19.650585	14.175831	98.819633	28.483454	-14.164024	97.53907	34.435402	35.488609	104.689705	31.459428	10.6622925	101.1143875	-70.760598	17.6893695	96.5248785
1.058101	26.626829	101.231155	-19.60186	14.14139	99.307266	28.579193	-14.31628	98.791191	34.57732	35.453819	105.037796	31.5782565	10.5687695	101.9144935	-70.7819765	17.7140105	96.7000385
1.753435	25.483772	101.482986	-19.58012	14.03892	99.771599	28.804317	-14.555044	99.907761	34.699192	35.355217	105.338669	31.7517545	10.4000865	102.623215	-70.9119945	17.6777535	96.919983
2.381583	24.256767	101.798927	-19.530039	13.883932	100.16848	29.022022	-14.725884	100.928185	34.812351	35.254257	105.631554	31.9171865	10.2641865	103.2798695	-70.9772645	17.5036775	97.0570905
2.965332	22.962137	102.041748	-19.441952	13.763529	100.50386	29.204062	-14.801229	101.816681	34.945068	35.197617	105.887833	32.074565	10.198194	103.852257	-70.958469	17.328864	97.155463
3.47137	21.693796	102.269432	-19.349838	13.709152	100.800529	29.428577	-14.903818	102.615318	35.088097	35.153728	106.083389	32.258337	10.124955	104.3493535	-70.958013	17.293349	97.2517045
4.07806	19.732166	102.634941	-19.126726	13.684595	101.223221	29.793537	-14.976817	103.599335	35.385548	35.148293	106.332527	32.5895425	10.085738	104.965931	-70.8429945	17.283452	97.480511
4.401523	18.434477	102.860435	-18.929878	13.738887	101.522934	29.957338	-14.927809	104.211845	35.589344	35.20755	106.449387	32.773341	10.1398705	105.330616	-70.633097	17.3379035	97.715252
4.630596	17.216427	103.081764	-18.744471	13.856998	101.789566	30.125332	-14.830908	104.734673	35.813545	35.275097	106.540886	32.9694385	10.2220945	105.6377795	-70.4583805	17.4919015	97.9413525
4.811165	15.928155	103.287971	-18.552143	13.978789	102.038643	30.324121	-14.728358	105.139366	35.994255	35.393627	106.633781	33.159188	10.3326345	105.8865735	-70.263474	17.6249435	98.1907125
4.929679	14.694776	103.463707	-18.349358	14.156745	102.261864	30.501476	-14.578171	105.463882	36.171886	35.535492	106.644821	33.336681	10.4786605	106.0543515	-70.035397	17.8348295	98.4693765
4.952439	13.565075	103.585564	-18.157145	14.366719	102.461601	30.672359	-14.410321	105.766991	36.345215	35.705574	106.577744	33.508787	10.6476265	106.1723675	-69.823077	18.0858115	98.7508345
4.950408	12.392939	103.693703	-17.983007	14.580048	102.632538	30.839018	-14.225477	106.04155	36.544018	35.883072	106.47628	33.691518	10.8287975	106.258915	-69.657532	18.3312985	99.006161
4.767539	10.718439	103.880753	-17.710928	14.858751	102.856895	31.009039	-13.961202	106.347099	36.77351	36.109444	106.246964	33.8912745	11.074121	106.2970315	-69.3131305	18.643381	99.4167585
4.552151	9.661856	103.946732	-17.564529	14.990403	102.982292	31.118465	-13.861097	106.529709	36.913635	36.215355	106.006752	34.01605	11.177129	106.2682305	-69.145108	18.803677	99.6963535
4.270892	8.608234	103.997292	-17.429705	15.093808	103.066048	31.227694	-13.748074	106.621468	36.969067	36.289501	105.76606	34.0983805	11.2707135	106.193764	-68.9577905	18.9169025	99.938332
3.952338	7.612062	104.06842	-17.299593	15.19574	103.160797	31.32542	-13.628653	106.653145	37.049622	36.380161	105.495811	34.187521	11.375754	106.074478	-68.786707	19.015726	100.247116
3.550555	6.686807	104.06308	-17.190001	15.282949	103.214584	31.421125	-13.54353	106.665039	37.132881	36.468075	105.272202	34.277003	11.4622725	105.9686205	-68.657005	19.1036255	100.4605475
3.134031	5.824542	104.050461	-17.111229	15.372284	103.238739	31.478035	-13.430383	106.644226	37.208355	36.585808	105.147255	34.343195	11.5777125	105.8957405	-68.565653	19.1668555	100.5817375
2.626541	5.013501	104.018654	-17.044928	15.530697	103.237961	31.538704	-13.277658	106.55912	37.284954	36.720333	105.044846	34.411829	11.7213375	105.801983	-68.501685	19.3400565	100.673939
1.833441	3.934929	103.951706	-16.847319	15.825458	103.243515	31.665035	-12.972315	106.328545	37.455879	37.014042	104.836227	34.560457	12.0208635	105.582386	-68.255095	19.6300525	100.904644
1.295717	3.339316	103.858864	-16.69249	16.078077	103.24472	31.80092	-12.741557	106.198898	37.57235	37.233822	104.704346	34.686635	12.2461325	105.451622	-68.071615	19.9100215	101.037818
0.701462	2.797434	103.796196	-16.561232	16.318535	103.230331	31.944216	-12.500177	106.101166	37.692825	37.472363	104.623283	34.8185205	12.486093	105.3622245	-67.9409845	20.150977	101.0984375
0.08209	2.310078	103.737167	-16.381662	16.510712	103.208885	32.10984	-12.259791	105.960999	37.804638	37.715393	104.564133	34.957239	12.727801	105.262566	-67.720563	20.293623	101.155204
-0.557644	1.889551	103.606056	-16.234962	16.66991	103.16433	32.289448	-12.056487	105.766342	37.891956	37.952885	104.52491	35.090702	12.948199	105.145626	-67.560626	20.391621	101.183034
-1.197856	1.476549	103.396866	-16.07954	16.80448	103.123619	32.421432	-11.836499	105.509911	37.992779	38.166462	104.51989	35.2071055	13.1649815	105.0149005	-67.3661855	20.4439785	101.2323375
-1.864876	1.158053	103.143944	-15.963614	16.944479	103.101501	32.526787	-11.617454	105.135468	38.088787	38.405598	104.548332	35.307787	13.394072	104.8419	-67.235015	20.494886	101.361102
-2.91735	0.76269	102.85051	-15.819451	17.245752	103.086052	32.672501	-11.271615	104.586281	38.196999	38.779625	104.616776	35.43475	13.754005	104.6015285	-67.073652	20.737499	101.5705755
-3.679667	0.598486	102.726433	-15.712523	17.538576	103.114487	32.732098	-10.966364	104.349693	38.284264	39.057655	104.650726	35.508181	14.0456455	104.5002095	-66.933227	21.0315065	101.7287645
-4.417683	0.452819	102.571808	-15.639138	17.84745	103.14679	32.816658	-10.683637	104.139244	38.385181	39.342529	104.722473	35.6009195	14.329446	104.4308585	-66.8791955	21.365454	101.8627215
-5.160247	0.364838	102.414108	-15.581155	18.191332	103.163361	32.886726	-10.422354	103.926132	38.450245	39.644436	104.800987	35.6684855	14.611041	104.3635595	-66.8307955	21.771623	101.9631625
-5.965216	0.289701	102.273582	-15.519364	18.47468	103.136703	32.919094	-10.145778	103.762123	38.514515	39.913021	104.788933	35.7168045	14.8836215	104.275528	-66.7555325	22.0657385	101.997878
-6.752405	0.214857	102.132019	-15.48315	18.744101	103.113853	32.96386	-9.87744	103.548683	38.551846	40.148033	104.770996	35.757853	15.1352965	104.1598395	-66.724153	22.3529055	102.0678665
-7.54405	0.16878	101.963272	-15.414715	18.998253	103.100952	32.97179	-9.676359	103.279892	38.597786	40.361973	104.757393	35.784788	15.342807	104.0186425	-66.614218	22.653699	102.1832615
-8.722432	0.081108	101.685501	-15.379232	19.303293	103.032013	32.975067	-9.416197	102.988029	38.629707	40.627018	104.691719	35.802387	15.6054105	103.839874	-66.560851	23.0011755	102.224152
-9.539533	0.045027	101.593018	-15.329862	19.491131	103.01123	32.961884	-9.257535	102.77948	38.695251	40.768269	104.642342	35.8285675	15.755367	103.710911	-66.4882915	23.226895	102.311549
-10.34927	-0.012223	101.529716	-15.290923	19.677259	102.994095	32.947029	-9.10878	102.667252	38.738544	40.861458	104.56916	35.8427865	15.876339	103.618206	-66.4246325	23.478179	102.369984
-11.150115	-0.059431	101.502693	-15.202351	19.805075	102.974655	32.944645	-9.026268	102.610268	38.78503	40.928787	104.500107	35.8648375	15.9512595	103.5551875	-66.2695395	23.6588905	102.3941225
-11.933143	-0.08968	101.45594	-15.112005	19.885201	102.93486	32.9967	-9.026769	102.582718	38.873951	40.948532	104.43512	35.9353255	15.9608815	103.508919	-66.1593355	23.8095205	102.360801
-12.697509	-0.162614	101.364075	-15.030551	19.940931	102.870216	33.035603	-9.045337	102.562355	38.9855	40.943455	104.394928	36.0105515	15.949059	103.4786415	-66.0716535	23.932803	102.2617905
-13.47412	-0.215357	101.327049	-14.916831	19.989567	102.802048	33.046524	-9.062962	102.597069	39.104115	40.889816	104.262093	36.0753195	15.913427	103.429581	-65.9089815	24.065707	102.174515
-14.658796	-0.296355	101.317993	-14.767951	20.114454	102.690125	33.045399	-9.15798	102.608963	NaN	NaN	NaN	NaN	NaN	NaN	NaN	NaN	NaN
-15.427009	-0.289049	101.33017	-14.700027	20.194729	102.609459	33.036282	-9.203465	102.588638	39.345528	40.73053	103.675293	36.190905	15.7635325	103.1319655	-65.590959	24.6259255	102.0869525
-16.12532	-0.312655	101.337692	-14.623385	20.201101	102.517227	33.009045	-9.271332	102.615906	NaN	NaN	NaN	NaN	NaN	NaN	NaN	NaN	NaN
-16.905991	-0.382425	101.352333	-14.538529	20.124371	102.426353	32.957561	-9.409996	102.654099	39.465973	40.446117	103.045128	36.211767	15.5180605	102.8496135	-65.288825	24.7306815	102.0030925
-17.668121	-0.405413	101.360992	-14.49516	20.041485	102.307213	32.92429	-9.613049	102.681053	39.492683	40.247501	102.699455	36.2084865	15.317226	102.690254	-65.1988065	24.765744	101.924172
-18.381231	-0.390992	101.311028	-14.462204	19.940044	102.1521	32.879597	-9.822387	102.648399	39.541138	40.029144	102.378105	36.2103675	15.1033785	102.513252	-65.1347755	24.7767095	101.790948
-19.079042	-0.379718	101.204041	-14.421055	19.847946	101.990761	32.779781	-9.997627	102.571716	39.607796	39.80817	102.075432	36.1937885	14.9052715	102.323574	-65.0358985	24.7906205	101.657948
-20.053156	-0.150245	101.092407	-14.397929	19.812553	101.773094	32.628693	-10.180292	102.432266	39.626781	39.575024	101.676605	36.127737	14.697366	102.0544355	-64.923595	24.92774	101.4917525
-20.689669	0.012964	101.099083	-14.379655	19.757328	101.690483	32.580845	-10.267665	102.420334	39.613125	39.448746	101.402771	36.096985	14.5905405	101.9115525	-64.856295	24.9241155	101.4694135
-21.300966	0.139766	101.18058	-14.385332	19.584482	101.675011	32.555576	-10.376506	102.455627	39.552475	39.337933	101.172874	36.0540255	14.4807135	101.8142505	-64.8246895	24.6882505	101.5357715
-21.861067	0.34239	101.343285	-14.381346	19.288374	101.69709	32.609669	-10.546376	102.535927	39.485474	39.172916	100.943375	36.0475715	14.31327	101.739651	-64.8102635	24.263478	101.654529
-22.396839	0.506009	101.512207	-14.382635	18.907265	101.741196	32.677769	-10.776754	102.68177	39.392193	38.926266	100.716759	36.034981	14.074756	101.6992645	-64.800251	23.739774	101.7831275
-22.864168	0.659863	101.655815	-14.373472	18.460474	101.784828	32.772556	-11.073158	102.823219	39.307076	38.674232	100.526749	36.039816	13.800537	101.674984	-64.78676	23.120411	101.894672
-23.29051	0.897509	101.793686	-14.38339	17.989515	101.81723	32.829975	-11.370101	102.945313	39.219654	38.391685	100.29998	36.0248145	13.510792	101.6226465	-64.7915945	22.468238	102.0118135
-23.84886	1.352399	101.856735	-14.392991	17.340876	101.823402	32.864452	-11.798858	103.014984	39.094746	37.963505	99.946541	35.979599	13.0823235	101.4807625	-64.765581	21.5994285	102.1660415
-24.158552	1.705028	101.836136	-14.445564	16.989843	101.788368	32.86488	-12.065974	102.916298	39.012127	37.707664	99.769264	35.9385035	12.820845	101.342781	-64.8296315	21.158841	102.233955
-24.496031	2.13398	101.697906	-14.47819	16.665249	101.691521	32.829399	-12.305001	102.779663	38.936459	37.472656	99.690041	35.882929	12.5838275	101.234852	-64.839309	20.7466705	102.14819
-24.732845	2.606261	101.397095	-14.521832	16.406363	101.563522	32.793964	-12.474605	102.528915	38.894196	37.305866	99.77507	35.84408	12.4156305	101.1519925	-64.887744	20.3970955	101.9750515
-24.923639	3.151253	100.904175	-14.599134	16.233276	101.362869	32.764095	-12.567383	102.171516	38.880966	37.259735	100.102829	35.8225305	12.346176	101.1371725	-65.0207985	20.120376	101.5885655
-25.087187	3.74524	100.221214	-14.62877	16.12105	101.085922	32.781185	-12.555535	101.626923	38.921299	37.388271	100.689171	35.851242	12.416368	101.158047	-65.108782	19.825732	101.013797
-25.157619	4.408402	99.49028	-14.665484	16.181913	100.771591	32.806618	-12.34289	101.008942	38.917759	37.674934	101.53569	35.8621885	12.666022	101.272316	-65.1931565	19.697804	100.270866
-25.250647	5.4299	98.458984	-14.635036	16.514559	100.376984	32.934582	-11.774199	100.023399	38.882065	38.19265	103.159752	35.9083235	13.2092255	101.5915755	-65.1783955	19.8198925	99.1623925
-25.27025	6.060647	97.903542	-14.598696	16.864408	100.205147	33.043011	-11.339349	99.500549	38.832035	38.507511	104.261192	35.937523	13.584081	101.8808705	-65.134915	20.144735	98.5294235
-25.0564	6.424786	97.458282	-14.566718	17.243052	100.182739	33.130333	-10.912351	99.139885	38.845516	38.8074	105.115715	35.9879245	13.9475245	102.1278	-65.1213605	20.5385795	98.237678
-25.062296	6.881266	97.297844	-14.604996	17.643366	100.267067	33.107506	-10.498199	98.978035	38.893291	38.747032	105.792007	36.0003985	14.1244165	102.385021	-65.2103905	21.1623155	98.149113
-25.058258	7.154226	97.312271	-14.67726	17.895212	100.395988	33.108906	-10.291194	98.816284	38.892799	39.236328	106.327423	36.0008525	14.472567	102.5718535	-65.3553725	21.317857	98.2201225
-25.077078	7.246512	97.341042	-14.788092	18.018354	100.526299	33.029518	-10.128942	98.722198	38.823139	39.290268	106.694092	35.9263285	14.580663	102.708145	-65.5025125	21.456045	98.344453
-25.086132	7.257532	97.299896	-14.888403	18.007439	100.617722	32.870583	-10.032063	98.642494	38.726517	39.25182	106.955444	35.79855	14.6098785	102.798969	-65.575356	21.4049995	98.436475
-25.088221	6.992756	97.183167	-15.006987	17.903332	100.619102	32.721725	-10.063137	98.366356	38.595245	39.132072	107.194984	35.658485	14.5344675	102.78067	-65.672459	21.2721965	98.457534
-25.274462	6.819885	97.26767	-15.059603	17.841415	100.600693	32.653011	-10.122869	98.233032	38.538036	39.021336	107.090912	35.5955235	14.4492335	102.661972	-65.7147295	21.2335965	98.539414
-25.299698	6.326722	97.28643	-15.075888	17.705858	100.556549	32.596161	-10.273788	98.269424	38.460869	38.877712	106.751297	35.528515	14.301962	102.5103605	-65.680291	21.109754	98.6027375
-25.287691	5.645534	97.304764	-15.116011	17.455885	100.461639	32.596298	-10.565974	98.486877	38.387978	38.662075	106.253075	35.492138	14.0480505	102.369976	-65.72416	20.8637195	98.553302
-25.213894	4.853009	97.282501	-15.155615	17.082479	100.273369	32.619293	-11.067721	98.869392	38.333	38.315498	105.656746	35.4761465	13.6238885	102.263069	-65.7873765	20.5410695	98.283669
-25.1471	3.984653	97.128906	-15.159389	16.515778	100.031982	32.663414	-11.544646	99.146049	38.236019	37.884418	105.227699	35.4497165	13.169886	102.186874	-65.7684945	19.86167	97.87709
-25.018457	3.052216	96.927849	-15.151458	15.937085	99.786621	32.736645	-12.024182	99.337212	38.164433	37.454884	105.000114	35.450539	12.715351	102.168663	-65.753455	19.158819	97.404579
-24.832815	1.546824	96.728676	-15.153358	15.222843	99.503532	32.934814	-12.707305	99.748192	38.136135	36.88203	104.760048	35.5354745	12.0873625	102.25412	-65.8421905	18.3583235	96.752944
-24.790421	0.498425	96.614777	-15.155427	14.815225	99.295792	33.083836	-13.141094	100.261703	38.045135	36.551022	104.723587	35.5644855	11.704964	102.492645	-65.8753395	17.925486	96.098939
-24.703892	-0.62863	96.605377	-15.183632	14.463943	99.115387	33.228569	-13.589568	100.965416	37.976238	35.63472	104.742661	35.6024035	11.022576	102.8540385	-65.9696675	17.90531	95.3767355
-24.673008	-1.788324	96.568718	-15.228107	14.060635	98.922867	33.332176	-14.053392	101.783623	37.920727	35.233177	104.674568	35.6264515	10.5898925	103.2290955	-66.0826655	17.5313775	94.6166385
-24.752686	-2.941581	96.479759	-15.230181	13.628399	98.744789	33.429573	-14.440627	102.361382	37.88863	35.399342	104.606651	35.6591015	10.4793575	103.4840165	-66.1194635	16.7774405	94.0055615
-24.738195	-4.126773	96.241936	-15.225868	13.192898	98.533066	33.514771	-14.769366	102.385117	37.903069	35.077255	104.710724	35.70892	10.1539445	103.5479205	-66.160656	16.2318515	93.5182115
-24.762388	-5.255128	95.847733	-15.142067	12.857327	98.29277	33.589016	-14.983071	102.189651	37.974712	34.848072	104.755257	35.781864	9.9325005	103.472454	-66.065998	15.7821535	93.113086
-24.900063	-6.903308	95.410759	-15.015721	12.696773	97.993073	33.584755	-15.123013	102.143082	38.220467	34.14122	104.634735	35.902611	9.5091035	103.3889085	-65.934053	15.8844425	92.5972375
-25.069567	-7.966027	95.394669	-14.882246	12.716107	97.990837	33.627506	-15.116278	102.241264	38.382675	34.123768	104.373505	36.0050905	9.503745	103.3073845	-65.7695825	15.928469	92.6742895
-25.330656	-9.067399	95.739563	-14.75829	12.718349	98.054588	33.737194	-15.120226	102.454361	38.565018	34.100067	103.835037	36.151106	9.4899205	103.144699	-65.667686	15.9467775	92.964477
-25.631662	-10.169984	96.324242	-14.572085	12.656602	98.09874	33.774139	-15.215127	102.669868	38.676807	34.503208	102.728096	36.225473	9.6440405	102.698982	-65.369643	15.6691635	93.498498
-25.930515	-11.354836	97.132256	-14.375687	12.420269	98.125755	33.804924	-15.447116	102.731995	38.763954	34.144939	101.283051	36.284439	9.3489115	102.007523	-65.035813	15.4916265	94.243987
-26.281748	-12.533228	98.022209	-14.179113	12.052663	98.174942	33.845539	-15.828836	102.600189	38.809681	33.66692	99.638565	36.32761	8.919042	101.119377	-64.685836	15.186284	95.230507
-26.660002	-13.666291	99.03521	-14.022282	11.571499	98.258774	33.879215	-16.271549	102.258453	38.800247	33.078354	98.020729	36.339731	8.4034025	100.139591	-64.384295	14.7395955	96.377957
-27.222916	-15.228786	100.718864	-13.846922	10.837231	98.576828	33.810104	-17.027382	101.536919	38.703346	32.158142	95.530441	36.256725	7.56538	98.53368	-63.950569	14.109082	98.619976
-27.590996	-16.110554	102.089966	-13.827435	10.41894	98.998024	33.678814	-17.489296	101.042282	38.433853	31.554783	93.995628	36.0563335	7.0327435	97.518955	-63.7112035	13.8051365	100.477093
-27.946112	-16.925182	103.365578	-13.949222	9.991962	99.441963	33.478981	-17.934917	100.714432	38.087212	30.99095	92.737473	35.7830965	6.5280165	96.7259525	-63.6815405	13.4559075	102.1579735
-28.231079	-17.688683	104.200172	-14.160559	9.554129	99.791771	33.201942	-18.310825	100.454758	37.704731	30.544767	91.925331	35.4533365	6.116971	96.1900445	-63.7744545	12.991287	103.3934975
-28.507957	-18.409334	104.575287	-14.427747	9.125522	99.964775	32.950245	-18.61027	100.214455	37.350395	30.271873	91.500381	35.15032	5.8308015	95.857418	-64.005814	12.4202425	104.072132
-28.720743	-18.956535	104.683807	-14.670479	8.819549	99.955078	32.732021	-18.784086	100.03376	37.0439	30.129696	91.299652	34.8879605	5.672805	95.666706	-64.2289185	11.966293	104.24345
-28.891777	-19.396152	104.630638	-14.942082	8.674063	99.89373	32.561184	-18.841311	100.014175	36.763084	30.068022	91.28299	34.662134	5.6133555	95.6485825	-64.546298	11.7347705	104.1388775
-29.007223	-19.791979	104.100655	-15.29213	8.591349	99.723053	32.394867	-18.772217	100.178703	36.563976	30.224451	91.810555	34.4794215	5.726117	95.994629	-65.0636815	11.456581	103.451477
-28.973898	-19.891607	103.584946	-15.447906	8.61213	99.554619	32.355549	-18.641413	100.254425	36.548225	30.430538	92.377754	34.451887	5.8945625	96.3160895	-65.347699	11.3296975	102.7931485
-28.892336	-19.819305	102.980637	-15.547888	8.737796	99.350075	32.357674	-18.455442	100.329659	36.559349	30.702263	92.964653	34.4585115	6.1234105	96.647156	-65.5542875	11.3521815	102.052994
-28.691874	-19.664114	102.273003	-15.607911	8.864017	99.111137	32.47897	-18.241346	100.304855	36.612709	31.064215	93.558624	34.5458395	6.4114345	96.9317395	-65.7616615	11.3165995	101.2905345
-28.466255	-19.37491	101.520226	-15.610731	9.019529	98.824463	32.636337	-17.985678	100.219261	36.700897	31.444172	94.091866	34.668617	6.729247	97.1555635	-65.890079	11.309811	100.4933625
-28.264709	-19.014191	100.697517	-15.587478	9.167246	98.459518	32.740776	-17.75104	100.075356	36.776939	31.769609	94.48246	34.7588575	7.0092845	97.278908	-65.9338135	11.3252075	99.640128
-28.075871	-18.551241	99.894539	-15.570609	9.336868	98.048981	32.830956	-17.557312	99.789467	36.884735	32.069965	94.742325	34.8578455	7.2563265	97.265896	-65.9990635	11.4174095	98.832066
-27.731007	-17.726017	98.756477	-15.446876	9.592709	97.359146	32.928337	-17.284351	99.361359	37.073124	32.434704	94.812164	35.0007305	7.5751765	97.0867615	-65.8944825	11.6102415	97.6315305
-27.475777	-17.14546	98.137589	-15.342541	9.759211	96.920326	33.029739	-17.120659	99.116104	37.197544	32.653507	94.734642	35.1136415	7.766424	96.925373	-65.7987235	11.751998	96.915279
-27.266651	-16.477776	97.694519	-15.240606	9.888277	96.558441	33.156921	-16.993834	98.936569	37.304066	32.805054	94.506004	35.2304935	7.90561	96.7212865	-65.7117055	11.870944	96.3955955
-27.092466	-15.743741	97.273788	-15.148133	9.955082	96.221474	33.231499	-16.916834	98.773582	37.385277	32.908119	94.329567	35.308388	7.9956425	96.5515745	-65.604654	11.9145215	95.8913735
-26.970301	-14.959621	96.83873	-15.108747	9.940563	95.919312	33.27499	-16.906488	98.640808	37.450611	32.942928	94.190727	35.3628005	8.01822	96.4157675	-65.5802945	11.862906	95.4228565
-26.874702	-14.078194	96.4804	-15.105309	9.930388	95.663849	33.270947	-16.946974	98.485268	37.501816	32.910843	94.093895	35.3863815	7.9819345	96.2895815	-65.5969995	11.8788415	95.0381165
-26.809629	-13.173582	96.109688	-15.099962	9.928695	95.45816	33.249977	-16.960865	98.377701	37.553589	32.874264	94.144531	35.401783	7.9566995	96.261116	-65.601707	11.9006905	94.655204
-26.778797	-11.698036	95.329575	-15.135013	9.99633	95.167496	33.229507	-16.901655	98.22023	37.654129	32.977139	94.722763	35.441818	8.037742	96.4714965	-65.711844	11.954918	93.8634955
-26.758841	-10.61938	94.682434	-15.138926	10.147532	94.965332	33.223339	-16.805496	98.116348	37.775887	33.149105	95.338097	35.499613	8.1718045	96.7272225	-65.777465	12.1232595	93.2034415
-26.745972	-9.421704	94.092545	-15.086375	10.381192	94.792763	33.259277	-16.605139	98.020813	37.910198	33.35939	95.924469	35.5847375	8.3771255	96.972641	-65.7574875	12.3852585	92.612885
-26.844656	-8.211644	93.604515	-14.96275	10.697137	94.637611	33.379986	-16.348997	97.91008	38.059772	33.613117	96.478775	35.719879	8.63206	97.1944275	-65.645379	12.762214	92.0807945
-26.9667	-6.995137	93.186127	-14.782614	11.027906	94.522339	33.526352	-16.081007	97.765236	38.273235	33.926651	96.930305	35.8997935	8.922822	97.3477705	-65.4650215	13.13299	91.6969075
-27.117004	-5.785309	92.915138	-14.552128	11.35091	94.454422	33.72937	-15.810349	97.569855	38.509674	34.196178	97.159302	36.119522	9.1929145	97.3645785	-65.223778	13.5089055	91.5442655
-27.139463	-4.748775	92.6651	-14.272497	11.64523	94.449265	33.95813	-15.554312	97.279427	38.78278	34.453735	97.219299	36.370455	9.4497115	97.249363	-64.915449	13.8407485	91.649167
-27.76466	-2.735404	92.701683	-13.863039	11.985948	94.526909	34.335011	-15.171597	96.702164	39.142509	34.833759	97.209831	36.73876	9.831081	96.9559975	-64.464838	14.140815	92.0978205
-28.107559	-1.63534	92.743027	-13.580463	12.173638	94.656212	34.604652	-14.918012	96.262947	39.371117	35.06768	97.202835	36.9878845	10.074834	96.732891	-64.1488105	14.272442	92.579533
-28.51438	-0.52196	92.808113	-13.339954	12.367681	94.785591	34.850727	-14.664014	95.889076	39.581837	35.319679	97.165627	37.216282	10.3278325	96.5273515	-63.89619	14.4075295	93.0438305
-28.948772	0.551964	93.05735	-13.114071	12.595151	94.935677	35.041611	-14.411119	95.584076	39.76342	35.558311	97.050827	37.4025155	10.573596	96.3174515	-63.6306575	14.616706	93.5539025
-29.469326	1.619217	93.467674	-12.895391	12.849291	95.166687	35.194527	-14.207788	95.358429	39.952347	35.74342	96.773514	37.573437	10.767816	96.0659715	-63.364219	14.930766	94.2674025
-30.001947	2.576838	94.122261	-12.662281	13.09739	95.501694	35.316765	-14.118775	95.282143	40.147572	35.844303	96.220955	37.7321685	10.862764	95.751549	-63.0567305	15.332016	95.251839
-30.57349	3.467743	95.017776	-12.413776	13.195041	95.972878	35.425423	-14.147457	95.330032	40.324863	35.802395	95.436874	37.875143	10.827469	95.383453	-62.702695	15.562613	96.562303
-31.349737	4.716452	96.766968	-12.076843	13.169061	96.897469	35.512566	-14.442253	95.559189	40.532963	35.510792	94.183846	38.0227645	10.5342695	94.8715175	-62.1764505	15.8038525	98.9234205
-31.880873	5.476658	98.001404	-11.927692	12.992242	97.624359	35.491833	-14.746778	95.821907	40.6245	35.18885	93.547676	38.0581665	10.221036	94.6847915	-61.9135505	15.763448	100.5639265
-32.402355	6.216255	99.135918	-11.812174	12.690008	98.373863	35.443829	-15.16615	96.108887	40.663383	34.848839	93.179993	38.053606	9.8413445	94.64444	-61.677954	15.5386715	102.103286
-32.856239	6.920253	100.03952	-11.744933	12.316145	99.005615	35.424496	-15.551262	96.304756	40.690544	34.513924	93.009949	38.05752	9.481331	94.6573525	-61.547386	15.150959	103.3538775
-33.236046	7.669447	100.803802	-11.655299	11.952225	99.505615	35.397259	-15.866849	96.373474	40.667206	34.232155	92.854706	38.0322325	9.182653	94.61409	-61.3428305	14.721797	104.39714
-33.659969	8.415877	101.257431	-11.5845	11.65688	99.796799	35.399456	-16.069891	96.297546	40.610508	34.03186	92.714478	38.004982	8.9809845	94.506012	-61.173982	14.3327755	105.087586
-33.995762	9.201069	101.374557	-11.545582	11.437742	99.872192	35.44413	-16.158499	96.113998	40.559475	33.973888	92.591705	38.0018025	8.9076945	94.3528515	-61.0929665	13.9677895	105.3915325
-34.302315	10.544359	101.277031	-11.490799	11.342741	99.696129	35.504986	-16.043182	95.725929	40.471321	34.086655	92.447578	37.9881535	9.0217365	94.0867535	-60.9697515	13.6637455	105.3055045
-34.53825	11.460775	101.120468	-11.457411	11.367618	99.52639	35.549435	-15.858915	95.470108	40.413387	34.28709	92.305954	37.981411	9.2140875	93.888031	-60.896233	13.5211485	105.164749
-34.624229	12.433109	101.053467	-11.396597	11.449287	99.398247	35.585709	-15.647522	95.172806	40.361866	34.482254	92.145187	37.9737875	9.417366	93.6589965	-60.7669815	13.481208	105.1374975
-34.628704	13.403441	101.083611	-11.32761	11.471481	99.372337	35.592213	-15.467599	94.889191	40.325882	34.636158	91.853622	37.9590475	9.5842795	93.3714065	-60.6142675	13.3586825	105.3732675
-34.507366	14.413977	101.271416	-11.234891	11.403305	99.391548	35.66856	-15.38284	94.635353	40.287571	34.737934	91.521278	37.9780655	9.677547	93.0783155	-60.4478475	13.129063	105.7047805
-34.342743	15.383297	101.381325	-11.116648	11.308083	99.403458	35.80925	-15.326993	94.435768	40.249222	34.818695	91.255493	38.029236	9.745851	92.8456305	-60.262532	12.870315	105.9612855
-34.077374	16.367521	101.495743	-11.022669	11.179702	99.442848	35.963024	-15.263293	94.29892	40.196396	34.914619	91.030899	38.07971	9.825663	92.6649095	-60.125048	12.533741	106.2207865
-33.522331	17.927343	101.549545	-10.809814	11.037922	99.504868	36.194557	-15.173225	94.180008	40.106995	35.043449	90.672264	38.150776	9.935112	92.426136	-59.770404	12.140732	106.5836
-33.080189	19.028999	101.297035	-10.732038	10.944957	99.404068	36.325912	-15.135468	94.205215	40.107857	35.114269	90.60704	38.2168845	9.9894005	92.4061275	-59.6809605	11.9005135	106.4020085
-32.582443	20.123096	100.742104	-10.753064	10.829543	99.126389	36.381523	-15.136607	94.219872	40.153069	35.158939	90.790901	38.267296	10.011166	92.5053865	-59.773424	11.64792	105.7473915
-32.094662	21.251089	100.0896	-10.816073	10.669722	98.728401	36.408314	-15.1187	94.116386	40.211575	35.241776	91.149559	38.3099445	10.061538	92.6329725	-59.9420905	11.277906	104.8238295
-31.46328	22.426733	99.421181	-10.922226	10.53641	98.272469	36.408024	-14.987302	93.899132	40.223019	35.391392	91.556732	38.3155215	10.202045	92.727932	-60.1599735	10.870775	103.817006
-30.799109	23.629028	98.764572	-11.035207	10.542483	97.796242	36.393147	-14.74601	93.636032	40.152283	35.67194	92.00473	38.272715	10.462965	92.820381	-60.343129	10.622001	102.772103
-30.177515	24.918171	98.274765	-11.192646	10.700769	97.371162	36.396278	-14.347619	93.385811	40.010906	36.072723	92.437347	38.203592	10.862552	92.911579	-60.588884	10.538986	101.830745
-28.947205	26.941172	97.835892	-11.369938	11.178177	96.970039	36.396561	-13.57926	93.028366	39.746197	36.805416	92.881721	38.071379	11.613078	92.9550435	-60.811255	10.743276	100.9850345
-28.123934	28.268379	97.715813	-11.490045	11.590536	96.807518	36.366264	-13.085047	92.817833	39.603043	37.326591	93.075218	37.9846535	12.120772	92.9465255	-60.9647435	11.0603	100.6685105
-27.263901	29.630262	97.74752	-11.613293	11.946376	96.703758	36.300659	-12.648654	92.547951	39.449066	37.753967	93.253235	37.8748625	12.5526565	92.900593	-61.1014485	11.3400955	100.506923
-26.347851	30.964914	97.871727	-11.716156	12.189412	96.653297	36.183186	-12.259815	92.22139	39.299606	38.122952	93.429054	37.741396	12.9315685	92.825222	-61.173708	11.4472555	100.481372
-25.329287	32.208626	98.044655	-11.813451	12.423931	96.642372	36.049919	-11.946568	91.864662	39.192936	38.422897	93.619324	37.6214275	13.2381645	92.741993	-61.2483295	11.6096975	100.542751
-24.387222	33.504314	98.321617	-11.895454	12.604263	96.675529	35.87188	-11.617596	91.639282	39.094837	38.674343	93.770515	37.4833585	13.5283735	92.7048985	-61.2742665	11.6801525	100.6461595
-23.269373	34.674515	98.411865	-11.982373	12.772791	96.695023	35.839397	-11.447746	91.419685	38.975925	38.871948	93.977226	37.407661	13.712101	92.6984555	-61.372407	11.833481	100.6915905
-21.618849	36.374893	98.583168	-12.15395	12.935474	96.70565	35.692116	-11.189723	91.493645	38.817345	39.073135	94.54129	37.2547305	13.941706	93.0174675	-61.5626305	11.929242	100.3938325
-20.436829	37.422199	98.570038	-12.330916	12.96805	96.64019	35.718208	-11.163857	91.630234	38.714905	39.146961	95.118057	37.2165565	13.991552	93.3741455	-61.8783885	11.944548	99.9062345
-19.297976	38.395874	98.526443	-12.547454	13.0082	96.524849	35.695911	-11.120149	91.871338	38.647049	39.224716	95.818504	37.17148	14.0522835	93.844921	-62.266388	11.9641165	99.204777
-18.068298	39.36861	98.485634	-12.756348	13.052357	96.309784	35.568081	-11.005166	92.189102	38.565502	39.274796	96.546883	37.0667915	14.134815	94.3679925	-62.5794875	11.969899	98.2515755
-16.833757	40.263947	98.328278	-12.930839	13.09717	96.015152	35.485214	-10.909836	92.452637	38.45602	39.343811	97.296837	36.970617	14.2169875	94.874737	-62.832295	11.9773525	97.155567
-15.609191	41.125233	98.29332	-13.087675	13.228935	95.712654	35.453053	-10.713905	92.757408	38.366932	39.443157	98.067734	36.9099925	14.364626	95.412571	-63.0853425	12.093244	96.012737
-14.359561	41.925312	98.328438	-13.201444	13.36374	95.504547	35.516586	-10.522851	93.161133	38.272667	39.570446	98.914261	36.8946265	14.5237975	96.037697	-63.2975145	12.2036825	94.971397
-12.587063	42.963657	98.731491	-13.309947	13.695249	95.454231	35.648273	-10.215567	94.055565	38.116245	39.750626	100.492004	36.882259	14.7675295	97.2737845	-63.502153	12.6229685	93.6346775
-11.389288	43.517906	99.251541	-13.368562	13.907048	95.642883	35.79335	-10.009686	94.768677	38.051891	39.857491	101.664711	36.9226205	14.9239025	98.216694	-63.6597445	12.8901935	93.069072
-10.233164	43.971298	99.915932	-13.382842	14.12081	96.025162	35.98737	-9.885873	95.535103	37.990353	39.936459	102.907875	36.9888615	15.025293	99.221489	-63.7545455	13.216327	92.828835
-9.154316	44.361832	100.763443	-13.391503	14.360197	96.58725	36.083855	-9.718921	96.340134	37.972534	40.030666	104.178024	37.0281945	15.1558725	100.259079	-63.8112005	13.5645215	92.915421
-8.173578	44.625671	101.840744	-13.450763	14.637295	97.295662	36.148575	-9.592616	97.209091	37.951771	40.170498	105.552689	37.050173	15.288941	101.38089	-63.951699	13.985649	93.210434
-7.219721	44.816494	102.922012	-13.479857	14.92743	98.159843	36.237194	-9.457951	98.18499	37.934788	40.33392	106.908073	37.085991	15.4379845	102.5465315	-64.045705	14.4168755	93.7731545
-6.353952	44.903278	104.07299	-13.543318	15.260701	99.120941	36.266476	-9.289158	99.131401	37.959072	40.570824	108.173393	37.112774	15.640833	103.652397	-64.19941	14.880569	94.589485
-5.068136	44.864555	105.615463	-13.6527	15.787792	100.546265	36.277351	-9.050159	100.544067	37.968178	40.899189	109.886505	37.1227645	15.924515	105.215286	-64.4281645	15.651069	95.877244
-4.309198	44.74762	106.608429	-13.704838	16.099358	101.471329	36.351162	-9.004704	101.415253	38.02346	41.079288	110.843277	37.187311	16.037292	106.129265	-64.596987	16.161424	96.813393
-3.598251	44.519596	107.39566	-13.706361	16.391348	102.293015	36.346161	-8.902174	102.261475	38.070412	41.236897	111.714233	37.2082865	16.1673615	106.987854	-64.6210085	16.6153345	97.598176
-2.961032	44.227985	108.091759	-13.663133	16.61849	103.086678	36.395245	-8.82564	103.013245	38.15572	41.40062	112.464607	37.2754825	16.28749	107.738926	-64.6017485	16.94949	98.43443
-2.26976	43.833874	108.71167	-13.650023	16.842543	103.757523	36.456783	-8.745418	103.713737	38.220535	41.56805	113.142105	37.338659	16.411316	108.427921	-64.638705	17.27377	99.087125
-1.628109	43.215702	109.210243	-13.644813	17.083857	104.362694	36.528351	-8.616833	104.350212	38.29438	41.744709	113.734886	37.4113655	16.563938	109.042549	-64.7009915	17.603776	99.682839
-1.081424	42.60331	109.653984	-13.626544	17.357475	104.961479	36.579277	-8.424215	104.911491	38.347099	41.949482	114.254639	37.463188	16.7626335	109.583065	-64.716276	17.9523165	100.339893
-0.316564	41.607796	110.183655	-13.627683	17.801594	105.915764	36.613064	-8.148046	105.792847	38.445385	42.310165	114.761139	37.5292245	17.0810595	110.276993	-64.7845905	18.5221285	101.554535
0.148895	40.839962	110.48436	-13.679436	18.178621	106.644463	36.550362	-7.972331	106.507431	38.531967	42.543079	114.920601	37.5411645	17.285374	110.714016	-64.9000365	19.071868	102.57491
0.577518	39.862209	110.717201	-13.768933	18.474686	107.410172	36.425018	-7.824484	107.275352	38.59758	42.746029	115.106514	37.511299	17.4607725	111.190933	-65.049165	19.4885995	103.629411
0.958052	38.904793	110.962273	-13.959132	18.750908	108.174561	36.238705	-7.730541	108.096039	38.604343	42.93478	115.1325	37.421524	17.6021195	111.6142695	-65.339788	19.8996965	104.7348525
1.312585	37.830887	111.156395	-14.199044	18.923286	108.868446	35.986214	-7.730089	108.935379	38.5093	43.050308	115.198311	37.247757	17.6601095	112.066845	-65.645845	20.1864625	105.670047
1.576767	36.587952	111.337234	-14.538481	18.945547	109.441078	35.603161	-7.7609	109.683968	38.361164	43.087246	115.192055	36.9821625	17.663173	112.4380115	-66.0591245	20.227921	106.4441445
1.796771	35.386147	111.453835	-14.987909	18.947477	109.876541	35.080177	-7.777002	110.222435	38.125862	43.065948	115.016747	36.6030195	17.644473	112.619591	-66.5788375	20.250481	107.133491
2.09287	33.461193	111.237289	-15.779416	18.913679	110.173454	34.121883	-7.851532	110.576309	37.678391	42.984753	114.18853	35.900137	17.5666105	112.3824195	-67.458969	20.2607475	107.9644885
2.260207	32.128681	110.821617	-16.263685	18.886093	110.136284	33.567924	-7.936197	110.45562	37.35553	42.911903	113.222351	35.461727	17.487853	111.8389855	-67.989097	20.284333	108.4335825
2.446563	30.891033	110.141525	-16.689289	18.900732	109.913551	33.106216	-8.004352	110.154053	37.029343	42.855556	112.000084	35.0677795	17.425602	111.0770685	-68.4463575	20.375862	108.7500335
2.720126	29.63303	109.319756	-16.939583	18.88176	109.484741	32.686607	-8.049895	109.605217	36.73671	42.809673	110.625504	34.7116585	17.379889	110.1153605	-68.5908245	20.383631	108.8541215
2.981416	28.286379	108.495438	-17.159069	18.799236	108.978462	32.307659	-8.086677	108.89621	36.370213	42.667522	109.392204	34.338936	17.2904225	109.144207	-68.657074	20.3080495	108.812717
3.273787	27.014112	107.82399	-17.377241	18.601837	108.45388	31.950962	-8.153681	108.245758	35.971409	42.468636	108.605942	33.9611855	17.1574775	108.42585	-68.7156675	20.0461965	108.48191
3.589123	25.797567	107.375954	-17.664995	18.451077	107.985245	31.632814	-8.24162	107.680176	35.616982	42.333065	108.182457	33.624898	17.0457225	107.9313165	-68.954888	19.8564315	108.0391735
4.100197	23.985842	106.97374	-18.172972	18.340227	107.469978	31.136719	-8.171706	107.108704	35.032932	42.278065	108.037697	33.0848255	17.0531795	107.5732005	-69.4307695	19.6272745	107.3667555
4.462121	22.927731	106.895081	-18.495518	18.368879	107.179848	30.902798	-8.014789	106.94622	34.620712	42.384434	108.398903	32.761755	17.1848225	107.6725615	-69.752791	19.5529355	106.6871345
4.865659	21.880344	106.902679	-18.787142	18.380825	106.807533	30.804882	-7.779291	106.909874	34.326118	42.600899	109.027733	32.5655	17.410804	107.9688035	-70.139784	19.350846	105.6462625
5.29614	20.777065	106.929817	-19.021317	18.375666	106.375076	30.790169	-7.479921	107.009697	34.010689	42.875412	110.028076	32.400429	17.6977455	108.5188865	-70.443063	19.0535865	104.2312655
5.724472	19.758636	107.106628	-19.123634	18.40366	106.011642	30.940109	-7.190813	107.276627	33.793564	43.189598	111.067497	32.3668365	17.9993925	109.172062	-70.6141045	18.8079275	102.851222
6.178903	18.723873	107.344376	-19.093491	18.47596	105.733002	31.182236	-6.932232	107.865265	33.722126	43.465965	111.954514	32.452181	18.2668665	109.9098895	-70.639163	18.6850535	101.5561145
6.662434	17.611748	107.62899	-19.007753	18.578535	105.544449	31.490404	-6.717357	108.828011	33.721054	43.71212	112.743698	32.605729	18.4973815	110.7858545	-70.621235	18.6596885	100.3030435
7.237639	15.987182	108.193336	-18.715965	18.544807	105.319382	31.98933	-6.495664	110.33226	33.736576	44.075565	113.424156	32.862953	18.7899505	111.878208	-70.294883	18.2996635	98.760556
7.580936	14.838484	108.471252	-18.485556	18.492361	105.306747	32.290623	-6.421906	111.310181	33.859764	44.172867	113.390182	33.0751935	18.8754805	112.3501815	-70.0463055	18.1092415	98.2633125
7.861145	13.61589	108.745232	-18.275969	18.263855	105.366096	32.549278	-6.469981	112.09391	33.988918	44.170528	113.21064	33.269098	18.8502735	112.652275	-69.821036	17.6774365	98.079917
7.999874	12.414414	109.014847	-18.114988	17.951269	105.499855	32.770348	-6.602386	112.690094	34.101273	44.085464	112.887421	33.4358105	18.741539	112.7887575	-69.6657865	17.160999	98.2109525
8.092085	11.285198	109.235298	-18.054665	17.585072	105.63607	32.916954	-6.785238	113.073639	34.149654	43.985977	112.605377	33.533304	18.6003695	112.839508	-69.642634	16.5697745	98.432632
8.075972	10.156149	109.337425	-18.055088	17.269928	105.774605	32.983738	-6.94818	113.126648	34.132179	43.832752	112.317535	33.5579585	18.442286	112.7220915	-69.6681345	16.09757	98.8271185
7.980623	9.149482	109.304741	-18.048582	17.062988	105.934547	32.967152	-7.072251	112.911758	34.100662	43.669231	112.007286	33.533907	18.29849	112.459522	-69.631071	15.827486	99.409572
7.73853	7.668898	109.153603	-18.106108	17.041449	106.248703	32.872124	-7.137967	112.295509	34.025986	43.575333	111.725006	33.449055	18.218683	112.0102575	-69.661271	15.864215	100.4871485
7.530479	6.825136	109.063148	-18.118753	17.220575	106.523575	32.769806	-7.066802	111.849907	33.994148	43.594482	111.691261	33.381977	18.26384	111.770584	-69.619483	16.17731	101.276566
7.254273	6.039887	109.06192	-18.164183	17.501587	106.88385	32.694443	-6.94433	111.491867	34.007748	43.701916	111.779617	33.3510955	18.378793	111.635742	-69.6794615	16.624381	102.131958
6.940701	5.271802	108.975197	-18.087032	17.812881	107.172943	32.656673	-6.753299	111.166252	34.087864	43.855877	111.888634	33.3722685	18.551289	111.527443	-69.5463325	17.074473	102.818443
6.614009	4.57451	108.867432	-18.015203	18.175098	107.37561	32.640995	-6.516073	110.856247	34.154392	44.046024	112.035896	33.3976935	18.7649755	111.4460715	-69.4280995	17.5852205	103.3051485
6.257627	3.866439	108.712196	-17.926846	18.550776	107.508514	32.649052	-6.295314	110.597145	34.259651	44.258892	112.119003	33.4543515	18.981789	111.358074	-69.3080435	18.119763	103.658954
5.921027	3.148746	108.588242	-17.792854	18.828058	107.594719	32.697029	-6.124576	110.326027	34.386246	44.387165	112.112724	33.5416375	19.1312945	111.2193755	-69.1273455	18.5248215	103.9700625
5.364179	1.981941	108.435547	-17.548208	19.083284	107.66008	32.834	-6.040918	110.118065	34.593792	44.436264	111.759773	33.713896	19.197673	110.938919	-68.810312	18.968895	104.381241
4.970926	1.157365	108.516098	-17.376245	19.092001	107.75322	32.920475	-6.124642	110.111191	34.73608	44.325352	111.401138	33.8282775	19.100355	110.7561645	-68.5807675	19.083647	104.7502755
4.560751	0.28483	108.692001	-17.187147	18.958227	107.867218	33.005989	-6.3945	110.23867	34.896721	44.053352	111.020126	33.951355	18.829426	110.629398	-68.325649	19.087028	105.105038
4.179342	-0.616957	108.881653	-17.041847	18.678751	107.935608	33.061504	-6.780754	110.437798	35.061085	43.659466	110.664978	34.0612945	18.439356	110.551388	-68.1449885	18.918146	105.319828
3.765205	-1.550354	109.027847	-16.92827	18.298887	107.918884	33.123085	-7.21535	110.621452	35.168858	43.20908	110.313705	34.1459715	17.996865	110.4675785	-68.0025115	18.600909	105.3701895
3.315362	-2.467399	109.117783	-16.80303	17.864147	107.802307	33.174629	-7.671251	110.765457	35.25581	42.741089	109.981812	34.2152195	17.534919	110.3736345	-67.8212795	18.193375	105.2309795
2.858472	-3.356112	109.225571	-16.728498	17.436214	107.670357	33.229275	-8.100269	110.934975	35.325001	42.284714	109.654449	34.277138	17.0922225	110.294712	-67.734134	17.7802055	105.046002
2.169383	-4.591633	109.434486	-16.621811	16.833958	107.47628	33.286781	-8.697069	111.266777	35.430458	41.62534	109.152374	34.3586195	16.4641355	110.2095755	-67.6022415	17.2037805	104.7429845
1.699528	-5.362318	109.48101	-16.544693	16.465429	107.294479	33.333286	-9.082566	111.459923	35.4893	41.231995	108.872925	34.411293	16.0747145	110.166424	-67.500679	16.8561435	104.422534
1.254923	-6.065693	109.444496	-16.456097	16.125574	107.105255	33.363186	-9.423337	111.565544	35.548393	40.857452	108.611259	34.4557895	15.7170575	110.0884015	-67.3679835	16.5340905	104.1221085
0.786552	-6.701455	109.331474	-16.370895	15.827729	106.915215	33.366997	-9.719496	111.550354	35.616367	40.542484	108.392311	34.491682	15.411494	109.9713325	-67.233472	16.243964	103.8590975
0.26953	-7.277961	109.121597	-16.307686	15.613111	106.740715	33.366203	-9.966743	111.387596	35.688408	40.303589	108.2603	34.5273055	15.168423	109.823948	-67.1426775	16.057799	103.657482
-0.257118	-7.770807	108.855347	-16.218063	15.520636	106.582764	33.368809	-10.112359	111.163452	35.77319	40.143723	108.15593	34.5709995	15.015682	109.659691	-67.0071255	16.02559	103.505837
-0.829893	-8.185222	108.6082	-16.145144	15.575247	106.445084	33.343975	-10.141964	110.934303	35.840508	40.121964	108.119476	34.5922415	14.99	109.5268895	-66.8825295	16.160494	103.3632785
-1.669116	-8.613704	108.202209	-16.10462	15.776833	106.273285	33.332226	-10.081615	110.513176	35.931873	40.212761	108.149399	34.6320495	15.065573	109.3312875	-66.8412895	16.488093	103.2152825
-2.255663	-8.847764	107.844864	-16.055925	15.921107	106.150208	33.274151	-9.997497	110.167191	35.959316	40.288712	108.133545	34.6167335	15.1456075	109.150368	-66.7285835	16.6966065	103.150048
-2.849193	-9.049193	107.509102	-16.050329	16.070353	106.020401	33.219002	-9.911477	109.784637	35.957783	40.369328	108.054443	34.5883925	15.2289255	108.91954	-66.6890505	16.9117805	103.121262
-3.495908	-9.242315	107.194809	-16.010756	16.190086	105.884758	33.167431	-9.811211	109.449196	35.956608	40.427094	107.941971	34.5620195	15.3079415	108.6955835	-66.5835315	17.0722305	103.0739325
-4.155108	-9.404906	106.955444	-16.002235	16.275091	105.774323	33.156651	-9.759932	109.209427	35.953079	40.471439	107.810333	34.554865	15.3557535	108.50988	-66.559335	17.1944285	103.038766
-4.837049	-9.530004	106.836685	-15.95639	16.311714	105.693306	33.159721	-9.744926	109.098495	35.983303	40.461151	107.597527	34.571512	15.3581125	108.348011	-66.484292	17.2653155	103.038601
-5.498102	-9.674419	106.819687	-15.873464	16.251881	105.623177	33.184616	-9.799614	109.036163	36.033188	40.365791	107.331863	34.608902	15.2830885	108.184013	-66.35583	17.2206735	103.062341
-6.522679	-9.885575	106.798256	-15.716892	16.050009	105.485107	33.248459	-10.024343	109.027039	36.148529	40.148678	106.83503	34.698494	15.0621675	107.9310345	-66.132278	17.0378505	103.0391795
-7.234961	-9.997381	106.828415	-15.621262	15.856571	105.406593	33.322258	-10.186919	109.04287	36.226563	39.955063	106.455101	34.7744105	14.884072	107.7489855	-66.0169345	16.82907	103.0642005
-8.028944	-10.081736	106.925133	-15.478807	15.698173	105.369522	33.427723	-10.374978	109.06942	36.314751	39.741226	106.057869	34.871237	14.683124	107.5636445	-65.828851	16.713222	103.1753995
-8.77259	-10.141937	107.060326	-15.385442	15.516029	105.35891	33.548508	-10.581645	109.141876	36.402405	39.523796	105.690254	34.9754565	14.4710755	107.416065	-65.7463405	16.5609825	103.301755
-9.534476	-10.136587	107.168808	-15.254291	15.342465	105.364296	33.600346	-10.799255	109.237061	36.472523	39.272655	105.361351	35.0364345	14.2367	107.299206	-65.5450165	16.44823	103.429386
-10.313483	-10.089694	107.251427	-15.191153	15.181267	105.343094	33.59317	-11.0229	109.31115	36.549549	39.009892	105.116417	35.0713595	13.993496	107.2137835	-65.4536655	16.369038	103.4724045
-11.227337	-9.957418	107.186684	-15.173839	15.060787	105.310501	33.55682	-11.229537	109.305466	36.634563	38.781948	104.987022	35.0956915	13.7762055	107.146244	-65.4433695	16.3453685	103.474758
-12.543594	-9.650655	106.865601	-15.114153	14.952482	105.22171	33.477505	-11.416841	109.08886	36.711781	38.627361	104.960396	35.094643	13.60526	107.024628	-65.322949	16.299704	103.418792
-13.407225	-9.343093	106.559433	-15.099035	15.018435	105.152298	33.452553	-11.433443	108.786629	36.763828	38.659267	104.964241	35.1081905	13.612912	106.875435	-65.3062605	16.423958	103.429161
-14.244265	-8.957055	106.134651	-15.057582	15.208938	105.023911	33.443146	-11.367717	108.344719	36.822296	38.820629	104.935204	35.132721	13.726456	106.6399615	-65.247885	16.69142	103.4078605
-15.143849	-8.507842	105.642471	-15.015141	15.44687	104.846954	33.432667	-11.194016	107.780144	36.89983	38.997787	104.824364	35.1662485	13.9018855	106.302254	-65.1965305	16.9918545	103.391654
-16.052788	-8.008376	105.111481	-14.965103	15.747489	104.621841	33.447437	-10.99858	107.117996	37.008854	39.216793	104.596153	35.2281455	14.1091065	105.8570745	-65.1583515	17.3858715	103.3866075
-17.049314	-7.451309	104.621338	-14.891286	16.021124	104.369591	33.455498	-10.809401	106.406067	37.080654	39.420731	104.304359	35.268076	14.305665	105.355213	-65.050648	17.736583	103.383969
-17.924713	-6.967829	104.125511	-14.835792	16.270741	104.122887	33.442551	-10.638797	105.70153	37.153244	39.603413	103.950798	35.2978975	14.482308	104.826164	-64.9694815	18.059174	103.41961
-19.312128	-6.16345	103.569794	-14.770204	16.528013	103.76693	33.43499	-10.562643	104.703941	37.275688	39.73772	103.283783	35.355339	14.5875385	103.993862	-64.895747	18.4684875	103.539998
-20.221138	-5.66547	103.251373	-14.73128	16.576424	103.512764	33.378593	-10.639444	104.074135	37.352242	39.703854	102.780807	35.3654175	14.532205	103.427471	-64.8279775	18.620643	103.598057
-21.206696	-5.167011	103.033211	-14.707672	16.524347	103.294609	33.310856	-10.842215	103.456238	37.453686	39.488991	102.202713	35.382271	14.323388	102.8294755	-64.797615	18.725306	103.7597425
-22.16371	-4.751202	102.885521	-14.657489	16.311867	103.095451	33.211113	-11.186346	102.942383	37.576366	39.163586	101.639999	35.3937395	13.98862	102.291191	-64.7087175	18.635114	103.899711
-23.091568	-4.336109	102.8368	-14.612946	16.027849	102.973	33.10614	-11.591353	102.529945	37.698952	38.783779	101.056839	35.402546	13.596213	101.793392	-64.628438	18.459485	104.152608
-23.971161	-3.901169	102.810379	-14.579247	15.708086	102.845238	33.038792	-12.038018	102.159103	37.763348	38.382576	100.483406	35.40107	13.172279	101.3212545	-64.559564	18.243893	104.3692215
-24.675543	-3.723031	102.634918	-14.58954	15.378648	102.662613	32.977158	-12.476044	101.792351	37.7883	37.964184	99.876877	35.382729	12.74407	100.834614	-64.561809	18.013226	104.490612
-26.152929	-2.800464	102.572227	-14.61383	14.911829	102.258919	32.816814	-13.065708	101.143097	37.75972	37.36652	98.852371	35.288267	12.150406	99.997734	-64.515927	17.673252	104.520104
-27.00493	-2.283252	102.288231	-14.645966	14.686397	101.871452	32.660358	-13.401124	100.575706	37.706692	37.020683	98.07074	35.183525	11.8097795	99.323223	-64.475457	17.5630145	104.419681
-27.825361	-1.749076	101.912514	-14.714614	14.515135	101.412155	32.475452	-13.677255	99.890907	37.636559	36.738834	97.293869	35.0560055	11.5307895	98.592388	-64.4852335	17.4994805	104.231922
-28.627563	-1.173411	101.440361	-14.822398	14.395065	100.885689	32.285675	-13.895909	99.080688	37.547119	36.541935	96.535385	34.916397	11.323013	97.8080365	-64.561193	17.467117	103.9633415
-29.413336	-0.590052	100.889908	-14.902678	14.35457	100.284515	32.080547	-14.009892	98.13588	37.433128	36.399086	95.737228	34.7568375	11.194597	96.936554	-64.5621935	17.514543	103.632476
-30.125109	0.062383	100.21138	-15.014208	14.403521	99.610847	31.864628	-14.029345	97.104881	37.303837	36.361115	94.935135	34.5842325	11.165885	96.020008	-64.6126485	17.641157	103.201686
-30.798929	0.740001	99.488037	-15.105912	14.472127	98.937714	31.651159	-13.9687	96.077316	37.17392	36.400421	94.213013	34.4125395	11.2158605	95.1451645	-64.6243635	17.7283935	102.7302635
-31.739786	1.816302	98.363327	-15.273343	14.710966	97.945694	31.411076	-13.77849	94.614372	36.998386	36.605602	93.396339	34.204731	11.413556	94.0053555	-64.751417	18.008376	101.8860325
-32.29504	2.509329	97.613083	-15.371628	14.896043	97.307114	31.242287	-13.590352	93.763969	36.927944	36.785336	93.051895	34.0851155	11.597492	93.407932	-64.8283715	18.194594	101.206296
-32.840633	3.175045	96.869545	-15.417645	15.08809	96.704781	31.140427	-13.390849	93.027016	36.911316	37.002953	92.836037	34.0258715	11.806052	92.9315265	-64.8611615	18.370128	100.4780355
-33.284668	3.872812	96.063354	-15.45035	15.339743	96.082047	31.110229	-13.146024	92.376152	36.959057	37.244728	92.724052	34.034643	12.049352	92.550102	-64.935343	18.630134	99.613992
-33.693676	4.563494	95.169807	-15.401268	15.596412	95.423141	31.149652	-12.850958	91.800735	37.050896	37.512989	92.637337	34.100274	12.3310155	92.219036	-64.90281	18.8618085	98.627246
-33.981388	5.212515	94.231483	-15.314935	15.85415	94.71489	31.258577	-12.58572	91.281052	37.172073	37.780876	92.544922	34.215325	12.597578	91.912987	-64.845195	19.110722	97.516793
-34.305347	5.805535	93.258957	-15.242071	16.052389	93.976479	31.408182	-12.368864	90.832008	37.333004	37.990971	92.50135	34.370593	12.8110535	91.666679	-64.854735	19.2937245	96.286279
-34.703442	6.58363	91.83168	-15.045878	16.233032	92.895767	31.57881	-12.154814	90.346542	37.591984	38.167156	92.36525	34.585397	13.006171	91.355896	-64.677153	19.459893	94.435638
-34.985298	7.009444	90.935196	-14.912139	16.277494	92.164032	31.775709	-12.180003	90.001228	37.760742	38.194626	92.118919	34.7682255	13.0073115	91.0600735	-64.5925035	19.5476765	93.2679905
-35.255219	7.31109	90.196838	-14.775329	16.290131	91.506401	31.829369	-12.180521	89.777512	37.907654	38.141449	91.720406	34.8685115	12.980464	90.748959	-64.4191695	19.599798	92.263843
-35.493752	7.607151	89.631363	-14.611122	16.250608	90.920021	31.89765	-12.220141	89.581406	38.051891	38.031067	91.142029	34.9747705	12.905463	90.3617175	-64.1970145	19.595753	91.4783245
-35.766903	7.865904	89.278641	-14.47736	16.179457	90.458656	32.034962	-12.496119	89.315804	38.164639	37.884434	90.435257	35.0998005	12.6941575	89.8755305	-64.0545205	19.6647565	91.0417815
-36.025978	8.062332	89.035088	-14.398396	16.101828	90.061157	31.975889	-12.646553	89.171669	38.260059	37.670727	89.655312	35.117974	12.512087	89.4134905	-63.914766	19.691569	90.7088235
-36.348663	8.25466	88.826775	-14.352666	15.989351	89.720955	31.925524	-12.87228	88.956558	38.298	37.438396	88.876968	35.111762	12.283058	88.916763	-63.817094	19.695644	90.525147
-36.834579	8.512441	88.486313	-14.385069	15.77197	89.187042	31.8706	-13.218228	88.323898	38.264538	37.150322	87.8265	35.067569	11.966047	88.075199	-63.837707	19.577893	90.298885
-37.150627	8.671349	88.204628	-14.451859	15.689196	88.799232	31.745335	-13.262184	87.939789	38.197048	37.050144	87.175583	34.9711915	11.89398	87.557686	-63.8749095	19.484412	90.040778
-37.424122	8.871809	87.920418	-14.471893	15.650222	88.410049	31.705193	-13.287523	87.483116	38.13308	37.025997	86.528381	34.9191365	11.869237	87.0057485	-63.8629225	19.431207	89.8143495
-37.67601	9.063798	87.684097	-14.444881	15.635896	88.056953	31.774363	-13.323725	87.014503	38.101551	37.016891	85.868538	34.937957	11.846583	86.4415205	-63.827719	19.425209	89.6723855
-37.881668	9.228302	87.520439	-14.414485	15.606812	87.765869	31.806252	-13.319659	86.730179	38.069153	37.035908	85.25029	34.9377025	11.8581245	85.9902345	-63.7666725	19.3554995	89.5415035
-38.131145	9.350042	87.443733	-14.392653	15.521164	87.582436	31.902044	-13.310451	86.541954	38.019203	37.029945	84.753387	34.9606235	11.859747	85.6476705	-63.7459295	19.182581	89.5172015
-38.315903	9.506984	87.597549	-14.334902	15.422654	87.570267	31.994555	-13.244947	86.586342	37.954693	37.04549	84.338722	34.974624	11.9002715	85.462532	-63.644428	18.9450365	89.678002
-38.528297	9.784027	88.009239	-14.296453	15.201065	87.75193	32.256256	-13.35644	87.004044	37.818966	36.959038	83.839836	35.037611	11.801299	85.42194	-63.630517	18.600831	90.08192
-38.651161	9.988865	88.201576	-14.350451	14.999687	87.920334	32.341	-13.469924	87.558434	37.700222	36.831421	83.706802	35.020611	11.6807485	85.632618	-63.721513	18.3186255	90.20805
-38.805683	10.229724	88.334007	-14.416965	14.776556	88.111145	32.390995	-13.630661	88.178688	37.599831	36.649227	83.769058	34.995413	11.509283	85.973873	-63.829343	18.043829	90.248417
-38.939384	10.552353	88.377174	-14.4987	14.558485	88.276909	32.410076	-13.782395	88.786568	37.544041	36.465755	83.931953	34.9770585	11.34168	86.3592605	-63.9744585	17.77529	90.1945575
-39.014187	10.945877	88.381096	-14.519928	14.356253	88.426666	32.454327	-13.908583	89.325211	37.517601	36.311302	84.151932	34.985964	11.2013595	86.7385715	-64.02582	17.5111465	90.1147605
-39.090462	11.395494	88.389961	-14.500974	14.180815	88.586456	32.474129	-13.843499	89.93483	37.530308	36.209259	84.362343	35.0022185	11.18288	87.1485865	-64.0041665	17.17875	90.0243255
-39.190437	11.94714	88.46624	-14.43914	14.0338	88.767616	32.692837	-14.035416	90.235527	37.565403	36.148453	84.587654	35.12912	11.0565185	87.4115905	-64.0074	17.0110815	90.1236415
-39.331345	12.891683	88.665688	-14.350927	13.875484	89.067162	32.854023	-14.097911	90.654236	37.631844	36.082275	84.867409	35.2429335	10.992182	87.7608225	-63.9447875	16.758786	90.3735015
-39.468498	13.620106	88.848083	-14.332579	13.805217	89.291039	32.909271	-14.127027	90.823067	37.646259	36.054806	85.022942	35.277765	10.9638895	87.9230045	-63.942923	16.6465445	90.6590735
-39.607613	14.447524	89.067734	-14.361561	13.771936	89.559845	32.926338	-14.120434	90.917931	37.594357	36.091358	85.195938	35.2603475	10.985462	88.0569345	-63.9834695	16.55841	91.0627555
-39.775993	15.33663	89.337036	-14.44615	13.70057	89.863602	32.909554	-14.062552	90.925522	37.479191	36.181244	85.456398	35.1943725	11.059346	88.19096	-64.0866725	16.341794	91.536244
-39.896473	16.304459	89.707771	-14.554127	13.679361	90.184837	32.86665	-13.969438	90.859932	37.321472	36.341686	85.766693	35.094061	11.186124	88.3133125	-64.202315	16.172598	92.0563615
-40.104385	17.361479	90.045235	-14.705652	13.718128	90.459526	32.804077	-13.771536	90.717743	37.100597	36.575779	86.038345	34.952337	11.4021215	88.378044	-64.363641	16.0341345	92.541008
-40.245377	18.49276	90.327759	-14.859088	13.824211	90.707466	32.734478	-13.566899	90.436867	36.872135	36.843525	86.279236	34.8033065	11.638313	88.3580515	-64.5214825	16.010109	93.0568805
-40.530998	20.279053	90.792427	-15.118708	13.996929	90.994408	32.573204	-13.196051	89.812721	36.54348	37.263042	86.774292	34.558342	12.0334955	88.2935065	-64.795758	15.9603625	93.6953095
-40.676804	21.534168	91.148582	-15.319583	14.12189	91.144547	32.377289	-12.845488	89.276848	36.306511	37.594669	87.214668	34.3419	12.3745905	88.245758	-64.981066	15.8691895	94.043336
-40.83662	22.838072	91.457924	-15.571915	14.357668	91.236633	32.180527	-12.406954	88.474297	36.07914	38.042152	87.784988	34.1298335	12.817599	88.1296425	-65.2736635	15.897737	94.3436235
-40.980751	24.175251	91.794609	-15.816773	14.705831	91.326126	31.973427	-11.790786	87.602127	35.814877	38.646778	88.349586	33.894152	13.427996	87.9758565	-65.527698	15.983666	94.6763955
-41.125614	25.547779	92.220703	-16.056971	15.259245	91.416916	31.787634	-11.077763	86.800468	35.557755	39.341606	88.84568	33.6726945	14.1319215	87.823074	-65.7866365	16.3865685	95.010758
-41.183559	26.955694	92.666954	-16.257278	15.859987	91.559341	31.60944	-10.358731	86.304398	35.331871	40.009586	89.155548	33.4706555	14.8254275	87.729973	-65.9852115	16.8945465	95.388709
-41.216782	28.359642	93.041489	-16.461252	16.493143	91.726318	31.401274	-9.816092	86.098656	35.156483	40.542912	89.308586	33.2788785	15.36341	87.703621	-66.2013825	17.622876	95.749015
-41.181538	30.272743	93.441345	-16.688406	17.046881	91.991508	31.10261	-9.426643	86.138603	34.99831	40.915455	89.451439	33.05046	15.744406	87.795021	-66.427272	18.349356	96.187995
-41.156925	31.425207	93.657372	-16.831068	17.156332	92.13958	30.902004	-9.443365	86.254654	34.939568	40.902718	89.504913	32.920786	15.7296765	87.8797835	-66.582922	18.5829875	96.3993765
-41.082539	32.495602	93.92688	-16.967154	17.122889	92.281792	30.706799	-9.587473	86.369484	34.886555	40.737896	89.519325	32.796677	15.5752115	87.9444045	-66.730985	18.6705665	96.6191795
-40.884087	33.470909	94.160004	-16.997671	16.976435	92.462669	30.575142	-9.775406	86.503265	34.869247	40.52721	89.458694	32.7221945	15.375902	87.9809795	-66.7175365	18.576968	96.9443585
-40.682827	34.383247	94.386192	-17.033701	16.878614	92.667099	30.525831	-9.959311	86.64138	34.854397	40.357643	89.39048	32.690114	15.199166	88.01593	-66.757516	18.558062	97.318268
-40.462196	35.302444	94.615463	-17.023521	16.753262	92.88224	30.533283	-10.077301	86.790504	34.843838	40.234169	89.362022	32.6885605	15.078434	88.076263	-66.7356025	18.42809	97.688217
-40.203926	36.140587	94.92775	-17.024094	16.629444	93.084595	30.555027	-10.147938	86.874947	34.84586	40.141827	89.438042	32.7004435	14.9969445	88.1564945	-66.7486315	18.2619435	98.0126955
-39.670597	37.356846	95.328346	-17.046228	16.457268	93.338417	30.547195	-10.223537	86.850159	34.831951	40.050106	89.646706	32.689573	14.9132845	88.2484325	-66.782029	18.0012515	98.4284015
-39.261803	38.147812	95.692741	-17.058485	16.419857	93.509895	30.529961	-10.160356	86.702309	34.813736	40.075699	89.803253	32.6718485	14.9576715	88.252781	-66.7888185	17.8820425	98.767009
-38.915855	38.964291	96.108177	-17.071604	16.461313	93.661339	30.527931	-10.001974	86.515144	34.792034	40.202728	90.026794	32.6599825	15.100377	88.270969	-66.8031905	17.822249	99.051709
-38.433632	39.696381	96.563057	-17.082232	16.567425	93.792435	30.552023	-9.707477	86.243286	34.732265	40.457939	90.34787	32.642144	15.375231	88.295578	-66.806608	17.759619	99.289292
-37.927483	40.415768	97.031746	-17.139301	16.727058	93.908836	30.604198	-9.286101	85.873711	34.648338	40.81226	90.71611	32.626268	15.7630795	88.2949105	-66.90487	17.6910365	99.5227615
-37.355671	41.11132	97.446098	-17.146227	16.995018	93.999352	30.631287	-8.711395	85.509583	34.56284	41.24181	91.014008	32.5970635	16.2652075	88.2617955	-66.8895175	17.7248285	99.7369085
-36.708725	41.814796	97.816261	-17.16971	17.272303	94.077339	30.68924	-8.289651	85.168976	34.471054	41.686184	91.253784	32.580147	16.6982665	88.21138	-66.919567	17.8463395	99.943298
-35.679226	42.732491	98.342743	-17.216164	17.760313	94.21756	30.71771	-7.628439	84.799728	34.388069	42.265518	91.598625	32.5528895	17.3185395	88.1991765	-66.9852175	18.2020865	100.2359435
-34.871601	43.258026	98.677109	-17.218872	18.01989	94.335129	30.738958	-7.242074	84.603371	34.370079	42.585152	91.870308	32.5545185	17.671539	88.2368395	-66.9922625	18.368241	100.4334185
-34.038845	43.686665	98.944565	-17.224358	18.232195	94.449516	30.735857	-6.943112	84.480797	34.381809	42.830044	92.09359	32.558833	17.943466	88.2871935	-67.007549	18.520924	100.6118385
-33.130203	44.057739	99.13623	-17.211332	18.402906	94.521835	30.733099	-6.755959	84.427711	34.412167	42.986763	92.320244	32.572633	18.115402	88.3739775	-66.995297	18.69041	100.6696925
-32.027927	44.333923	99.149529	-17.192123	18.481329	94.590034	30.75164	-6.674577	84.457001	34.457169	43.046318	92.453232	32.6044045	18.1858705	88.4551165	-66.9886505	18.7767875	100.7249515
-30.984562	44.551704	99.0634	-17.134443	18.503942	94.645172	30.765789	-6.751973	84.5849	34.528374	43.000179	92.463959	32.6470815	18.124103	88.5244295	-66.9159675	18.883781	100.7659145
-29.910316	44.681774	98.842644	-17.118582	18.481037	94.713104	30.816013	-6.959023	84.920921	34.593491	42.870148	92.372787	32.704752	17.9555625	88.646854	-66.941916	19.0065115	100.779354
-27.997646	44.657417	98.387886	-17.04196	18.205326	94.845047	30.883991	-7.440028	85.624992	34.697239	42.488888	92.266785	32.790615	17.52443	88.9458885	-66.874535	18.886222	100.7442055
-26.690937	44.4837	98.144684	-17.038559	17.893911	94.954704	30.963057	-7.810537	86.195496	34.746582	42.136513	92.352821	32.8548195	17.162988	89.2741585	-66.9319375	18.624834	100.6352495
-25.338692	44.257786	97.891052	-17.055334	17.514307	95.094254	31.042831	-8.187601	86.817841	34.765003	41.816143	92.610497	32.903917	16.814271	89.714169	-67.014585	18.214343	100.474339
-23.897869	44.037457	97.62825	-17.158314	17.215528	95.19899	31.075645	-8.515719	87.53067	34.72049	41.459949	92.936829	32.8980675	16.472115	90.2337495	-67.2146955	17.958941	100.1642305
-22.470968	43.771156	97.393555	-17.280752	16.918221	95.3395	31.099812	-8.77586	88.257561	34.672951	41.168861	93.293861	32.8863815	16.1965005	90.775711	-67.4478855	17.6399415	99.903289
-20.961191	43.446587	97.142593	-17.436489	16.696083	95.503273	31.100574	-9.053781	89.068291	34.60054	40.880672	93.63533	32.850557	15.9134455	91.3518105	-67.723535	17.4787205	99.6547355
-19.368515	43.127365	96.942085	-17.570419	16.469307	95.669106	31.071123	-9.329755	89.902809	34.540318	40.604286	94.061974	32.8057205	15.6372655	91.9823915	-67.9465585	17.3013485	99.3558205
-16.91197	42.559658	96.834038	-17.751783	16.196751	95.898331	31.042648	-9.732765	91.140121	34.54715	40.217602	94.978531	32.794899	15.2424185	93.059326	-68.298465	17.1510835	98.737336
-15.19057	42.230831	96.860428	-17.775417	16.049566	96.067085	31.025368	-9.938082	91.933319	34.579884	40.038193	95.772552	32.802626	15.0500555	93.8529355	-68.35346	17.0490765	98.2812345
-13.455409	41.877029	97.08136	-17.803205	15.99577	96.263618	31.023064	-10.003919	92.757195	34.607956	39.867897	96.782623	32.81551	14.931989	94.769909	-68.42192	17.059551	97.757327
-11.641401	41.472118	97.489769	-17.76582	15.980084	96.640068	31.151926	-10.08068	93.654366	34.566574	39.718765	98.03566	32.85925	14.8190425	95.845013	-68.39089	17.1411255	97.435123
-9.890628	41.097771	98.227486	-17.689682	15.969666	97.26281	31.21546	-10.168128	94.760551	34.762306	39.661476	99.41198	32.988883	14.746674	97.0862655	-68.368247	17.192658	97.4393545
-8.110841	40.657578	99.138458	-17.573046	15.96666	98.026047	31.280613	-10.261593	96.078621	35.006237	39.574795	100.888824	33.143425	14.656601	98.4837225	-68.289517	17.276719	97.5683715
-6.269599	40.243217	100.178513	-17.439281	16.024668	98.946167	31.415165	-10.364988	97.543266	35.252605	39.462982	102.429344	33.333885	14.548997	99.986305	-68.212447	17.500339	97.906029
-3.598332	39.518696	101.803291	-17.137836	16.137848	100.444817	31.720495	-10.543499	99.908623	35.685184	39.365753	104.726028	33.7028395	14.411127	102.3173255	-67.9785115	17.864569	98.5723085
-1.800983	39.070202	102.799858	-16.891617	16.197014	101.39698	31.96896	-10.690457	101.500084	35.962826	39.366585	106.075897	33.965893	14.338064	103.7879905	-67.749127	18.055964	99.0059695
-0.057326	38.565842	103.784439	-16.625381	16.231691	102.283203	32.15942	-10.76778	103.025223	36.269882	39.323132	107.294525	34.214651	14.277676	105.159874	-67.465413	18.185706	99.406532
1.625045	38.059082	104.752838	-16.372313	16.235748	103.14138	32.348381	-10.892293	104.432167	36.64122	39.275776	108.450638	34.4948005	14.1917415	106.4414025	-67.2394265	18.2797545	99.8413575
3.29191	37.555851	105.716064	-16.117085	16.22966	103.987709	32.565506	-11.003956	105.798721	36.980778	39.228855	109.628891	34.773142	14.1124495	107.713806	-67.007312	18.3468705	100.261612
4.865831	37.034065	106.797775	-15.886728	16.254885	104.823067	32.793518	-11.055276	107.160461	37.27459	39.237072	110.882912	35.034054	14.090898	109.0216865	-66.80751	18.418872	100.6244475
6.347198	36.526836	107.995056	-15.687008	16.305998	105.718323	32.999668	-11.094657	108.595955	37.565212	39.287479	112.293816	35.28244	14.096411	110.4448855	-66.656456	18.515585	100.9917605
8.444543	35.807903	109.940269	-15.506484	16.363546	107.148468	33.304893	-11.14632	110.788139	37.894802	39.327682	114.596748	35.5998475	14.090681	112.6924435	-66.6128155	18.636411	101.6044925
9.713303	35.324509	111.229134	-15.451433	16.446539	108.114639	33.452526	-11.158304	112.197067	38.088436	39.380116	116.008652	35.770481	14.110906	114.1028595	-66.673347	18.782172	102.1264185
10.905945	34.88446	112.460091	-15.38548	16.529142	109.085449	33.67276	-11.157214	113.486359	38.295658	39.426674	117.312836	35.984209	14.13473	115.3995975	-66.755169	18.923554	102.7713005
12.070201	34.436531	113.677849	-15.238052	16.616177	110.090347	33.949123	-11.166784	114.672813	38.549252	39.460175	118.488014	36.2491875	14.1466955	116.5804135	-66.7252915	19.0856585	103.6002805
13.131348	34.007137	114.794113	-15.073299	16.681429	111.037651	34.324528	-11.189381	115.766121	38.860714	39.523991	119.510292	36.592621	14.167305	117.6382065	-66.739219	19.195553	104.4370955
14.116378	33.581436	115.724388	-14.901543	16.75341	111.896393	34.684021	-11.187279	116.594971	39.180191	39.599125	120.353958	36.932106	14.205923	118.4744645	-66.735192	19.300897	105.3183215
15.05386	33.194019	116.489937	-14.625807	16.747023	112.505959	35.045822	-11.19931	117.214798	39.53693	39.616955	121.002457	37.291376	14.2088225	119.1086275	-66.54299	19.2852235	105.9032905
16.313202	32.560299	117.31813	-14.277055	16.749748	113.130043	35.603981	-11.18165	117.778458	39.928207	39.711407	121.870407	37.766094	14.2648785	119.8244325	-66.320204	19.2346175	106.4356535
17.0387	32.220589	117.722687	-14.084818	16.723034	113.36628	35.870556	-11.121864	117.915894	40.117313	39.789047	122.264122	37.9939345	14.3335915	120.090008	-66.1635705	19.1124765	106.642552
17.6537	31.877283	118.060196	-13.968235	16.725677	113.504707	36.083118	-11.039437	117.935226	40.288082	39.850849	122.593605	38.1856	14.405706	120.2644155	-66.12207	19.045648	106.7449985
18.15551	31.528828	118.33564	-13.960589	16.812529	113.614944	36.249985	-10.903807	118.011261	40.359707	39.925999	122.955284	38.304846	14.511096	120.4832725	-66.226024	19.113962	106.7466155
18.511698	31.241924	118.718979	-13.937924	16.930632	113.715675	36.38715	-10.761185	118.212425	40.385513	40.033142	123.363876	38.3863315	14.6359785	120.7881505	-66.2621795	19.2252855	106.6431995
18.761122	30.95676	119.165512	-14.000404	17.087797	113.896957	36.544907	-10.604136	118.555359	40.366249	40.165443	123.906342	38.455578	14.7806535	121.2308505	-66.456386	19.3949405	106.5630635
18.853868	30.631939	119.742668	-14.102064	17.237537	114.231216	36.807182	-10.464464	119.00679	40.361874	40.269032	124.548187	38.584528	14.902284	121.7774885	-66.788656	19.57279	106.6849435
18.797375	30.080658	120.599052	-14.312983	17.498661	114.825226	36.990742	-10.305532	119.959175	40.330563	40.376667	125.540756	38.6606525	15.0355675	122.7499655	-67.2866185	19.9617545	106.9004865
18.625086	29.67853	121.095909	-14.367439	17.612759	115.156639	36.987312	-10.160116	120.503632	40.316967	40.486336	126.118576	38.6521395	15.16311	123.311104	-67.3870175	20.062408	107.002174
18.348419	29.271559	121.431717	-14.426804	17.735758	115.404579	36.869419	-9.971328	121.02076	40.276615	40.600986	126.478401	38.573017	15.314829	123.7495805	-67.426625	20.156687	107.0595775
18.023895	28.822926	121.51281	-14.471832	17.838104	115.597412	36.74836	-9.84439	121.393036	40.262798	40.697903	126.642036	38.505579	15.4267565	124.017536	-67.449243	20.2494515	107.177288
17.630217	28.338814	121.456909	-14.53018	17.958424	115.779427	36.616993	-9.705533	121.519814	40.259941	40.777889	126.623093	38.438467	15.536178	124.0714535	-67.498827	20.38067	107.4874005
17.135344	27.861488	121.310791	-14.548937	18.092773	115.958069	36.515152	-9.557253	121.52108	40.282295	40.869522	126.508667	38.3987235	15.6561345	124.0148735	-67.4965975	20.5294115	107.9012645
16.533649	27.362356	121.209694	-14.519884	18.24246	116.178596	36.498325	-9.363445	121.367958	40.323311	40.983395	126.432526	38.410818	15.809975	123.900242	-67.450586	20.674945	108.45695
15.458879	26.606655	121.022606	-14.439281	18.540693	116.474091	36.569885	-8.999907	121.03981	40.404327	41.330025	126.356056	38.487106	16.165059	123.697933	-67.365668	20.916327	109.250249
14.633133	26.071648	120.822762	-14.402578	18.817221	116.572357	36.611122	-8.683985	120.804474	40.460091	41.606678	126.253571	38.5356065	16.4613465	123.5290225	-67.3407625	21.1730955	109.6156915
13.718637	25.494284	120.508751	-14.375038	19.071182	116.539124	36.649746	-8.402922	120.430084	40.51561	41.896294	126.016304	38.582678	16.746686	123.223194	-67.332754	21.395678	109.855054
12.755678	24.897316	119.989273	-14.336523	19.345909	116.435501	36.621227	-8.121002	119.861771	40.52808	42.181873	125.480568	38.5746535	17.0304355	122.6711695	-67.2476995	21.6613825	110.1998325
11.724529	24.298872	119.3246	-14.345135	19.665489	116.31041	36.537605	-7.82787	119.079086	40.529713	42.407581	124.560593	38.533659	17.2898555	121.8198395	-67.223929	22.0411225	110.8009805
10.607098	23.66539	118.586281	-14.363423	20.042891	116.231346	36.428772	-7.661691	118.014977	40.599403	42.550667	123.184944	38.5140875	17.444488	120.5999605	-67.2409335	22.641294	111.8627315
9.451535	22.973148	117.600105	-14.274928	20.356459	115.971413	36.28001	-7.481065	116.527115	40.742138	42.749775	121.405327	38.511074	17.634355	118.966221	-67.06093	23.078563	112.976605
7.639634	21.989323	115.40078	-14.50043	21.016607	115.184906	35.574619	-7.138339	113.194893	40.575764	42.92749	117.63475	38.0751915	17.8945755	115.4148215	-67.0760515	24.1386385	114.9549905
6.383354	21.239666	113.721725	-14.72507	21.464603	114.471161	34.76424	-7.020804	110.748276	40.277996	42.997066	114.78212	37.521118	17.988131	112.765198	-66.971258	24.941075	116.177124
5.1718	20.474262	112.27784	-14.996822	21.880882	113.766777	33.918842	-6.866635	108.514656	39.821754	43.155724	112.21067	36.870298	18.1445445	110.362663	-66.863942	25.6172195	117.170891
3.997524	19.674114	111.011871	-15.330158	22.30632	113.003746	33.120293	-6.666829	106.578842	39.193874	43.400509	109.969009	36.1570835	18.36684	108.2739255	-66.8173995	26.2458	117.7335665
2.841538	18.775867	109.88517	-15.826514	22.574158	112.224136	32.299404	-6.512555	104.963028	38.552582	43.565716	108.245911	35.425993	18.5265805	106.6044695	-67.079021	26.6217355	117.8438025
1.816939	17.811316	108.686409	-16.413235	22.712799	111.199249	31.540331	-6.341754	103.567863	37.882587	43.619312	107.050896	34.711459	18.638779	105.3093795	-67.537929	26.786819	117.0891185
0.869364	16.839388	107.433998	-16.969976	22.779018	109.97493	31.025085	-6.162809	102.257324	37.30307	43.711178	106.035629	34.1640775	18.7741845	104.1464765	-68.1040295	26.7838515	115.8033835
-0.281722	15.320556	105.860031	-17.558353	22.883066	108.339729	30.610184	-5.838491	100.863121	36.661106	43.967014	104.775345	33.635645	19.0642615	102.819233	-68.752351	26.7018705	113.860225
-0.862346	14.203581	105.210022	-17.822145	22.996407	107.587875	30.548759	-5.699223	100.490555	36.414619	44.14164	104.364372	33.481689	19.2212085	102.4274635	-69.125979	26.7716055	112.7482865
-1.331249	13.093406	104.864418	-17.985292	23.090651	107.064499	30.557102	-5.589581	100.657944	36.230103	44.247711	104.289154	33.3936025	19.329065	102.473549	-69.3641865	26.852237	111.655449
-1.6539	11.908841	104.820129	-18.079462	23.087137	106.753365	30.68252	-5.542356	101.083908	36.196884	44.343353	104.437126	33.439702	19.4004985	102.760517	-69.598626	26.7737755	110.746213
-1.931363	10.661699	104.941475	-18.178379	22.98185	106.577469	30.871534	-5.538398	101.817955	36.179169	44.417549	104.742088	33.5253515	19.4395755	103.2800215	-69.8821095	26.5241245	109.8749165
-2.101523	9.41063	105.202736	-18.308495	22.873549	106.452034	31.058607	-5.584229	102.681305	36.15321	44.446186	105.099121	33.6059085	19.4309785	103.890213	-70.2228985	26.3161195	109.013855
-2.275318	8.20995	105.402031	-18.459152	22.740368	106.307693	31.158144	-5.690404	103.462372	36.08297	44.473549	105.492714	33.620557	19.3915725	104.477543	-70.538861	26.0891635	108.137843
-2.426668	6.23556	105.664383	-18.749697	22.496548	106.161674	31.093761	-5.848429	104.321251	35.799229	44.432198	106.016632	33.446495	19.2918845	105.1689415	-70.945889	25.7012115	107.1544065
-2.449172	5.011564	105.701042	-18.994719	22.328482	106.070732	30.849234	-5.899907	104.641136	35.575382	44.373848	106.291222	33.212308	19.2369705	105.466179	-71.201746	25.4199935	106.675285
-2.497293	3.84837	105.665398	-19.231438	22.285995	105.947563	30.669779	-5.952234	104.71283	35.373184	44.398869	106.43325	33.0214815	19.2233175	105.57304	-71.4843575	25.3486725	106.322086
-2.51064	2.743108	105.518555	-19.475582	22.299702	105.706367	30.441397	-5.88367	104.746208	35.121964	44.472256	106.50766	32.7816805	19.294293	105.626934	-71.7328445	25.305111	105.7858
-2.507668	1.654281	105.29821	-19.703903	22.344158	105.257378	30.195045	-5.772526	104.828026	34.789314	44.503956	106.418518	32.4921795	19.365715	105.623272	-71.8999855	25.322601	104.891484
-2.424593	0.591792	105.285072	-19.914429	22.337477	104.833969	29.964184	-5.658219	105.177582	34.416786	44.423294	106.191635	32.190485	19.3825375	105.6846085	-72.019343	25.2924165	103.9833295
-2.370342	-0.441396	105.7407	-20.054916	22.213234	104.690239	29.855394	-5.662098	105.983696	34.202309	44.270905	105.879532	32.0288515	19.3044035	105.931614	-72.1386835	25.1220645	103.448864
-2.23369	-1.98009	107.258987	-20.01487	21.585188	104.982269	29.952946	-6.059646	107.9748	34.050838	43.710182	105.905846	32.001892	18.825268	106.940323	-72.031632	24.345108	103.024215
-2.177186	-2.978922	108.453979	-19.970652	20.948389	105.375549	29.985037	-6.553055	109.562935	34.100464	43.156479	106.192123	32.0427505	18.301712	107.877529	-71.9840545	23.595066	102.873569
-2.114941	-3.916123	109.513557	-19.910999	20.262152	105.737076	30.002424	-7.112205	110.929016	34.194252	42.556496	106.553146	32.098338	17.7221455	108.741081	-71.920336	22.8021585	102.733071
-2.084035	-4.773565	110.324928	-19.975601	19.615774	106.085434	29.97455	-7.666043	111.975006	34.240803	41.934666	106.849373	32.1076765	17.1343115	109.4121895	-72.0588785	22.0972365	102.7586785
-2.093541	-5.508619	110.857513	-19.963356	19.080273	106.311455	29.905075	-8.198502	112.693199	34.309097	41.40789	107.169975	32.107086	16.604694	109.931587	-72.033798	21.555852	102.691323
-2.094828	-6.124341	111.084473	-19.95978	18.644712	106.427574	29.842196	-8.61425	113.033936	34.353531	40.993816	107.525803	32.0978635	16.189783	110.2798695	-72.0174235	21.099641	102.5752785
-2.130409	-6.588512	110.990433	-19.950375	18.379723	106.460045	29.821867	-8.924063	112.997421	34.414589	40.750736	107.951447	32.118228	15.9133365	110.474434	-72.018978	20.8461095	102.445656
-2.250877	-7.044012	110.472633	-19.926996	18.28546	106.405579	29.808346	-9.144296	112.538574	34.49213	40.656948	108.615913	32.150238	15.756326	110.5772435	-72.00423	20.814594	102.2339145
-2.3623	-7.167326	109.950447	-19.900532	18.382322	106.309807	29.809464	-9.168647	112.04287	34.554192	40.700764	108.984291	32.181828	15.7660585	110.5135805	-71.982892	20.9985855	102.1060335
-2.508362	-7.16803	109.379913	-19.892435	18.614895	106.219551	29.829842	-9.112193	111.438957	34.593781	40.805717	109.261932	32.2118115	15.846762	110.3504445	-71.9966815	21.383028	102.0886575
-2.6658	-7.083425	108.811638	-19.759474	18.738588	106.040344	29.879135	-8.998962	110.810089	34.633057	40.916878	109.412338	32.256096	15.958958	110.1112135	-71.775044	21.518218	101.9694745
-2.911175	-7.003795	108.285606	-19.641241	18.891699	105.915245	29.939625	-8.892149	110.267662	34.736401	41.010963	109.416641	32.338013	16.059407	109.8421515	-71.620495	21.723991	101.9883385
-3.153021	-6.913495	107.873222	-19.490753	19.010145	105.858276	30.059315	-8.830805	109.764847	34.876144	41.070156	109.359848	32.4677295	16.1196755	109.5623475	-71.4492355	21.9006145	102.1542045
-3.490219	-6.793433	107.535156	-19.300508	19.071772	105.821548	30.182405	-8.821165	109.346687	35.029404	41.070225	109.314308	32.6059045	16.12453	109.3304975	-71.2069205	22.019014	102.3125985
-4.099686	-6.561915	107.18914	-19.040628	19.072477	105.78978	30.397064	-8.898545	108.981468	35.303436	41.005211	109.194817	32.85025	16.053333	109.0881425	-70.931506	22.091621	102.4914175
-4.628872	-6.437837	107.084038	-18.824736	19.008059	105.710709	30.560966	-8.968349	108.95594	35.459717	40.938969	109.154175	33.0103415	15.98531	109.0550575	-70.6598135	22.030808	102.3663605
-5.160658	-6.288084	107.016907	-18.681177	18.910391	105.679199	30.695938	-9.071887	108.995415	35.605907	40.849453	109.165451	33.1509225	15.888783	109.080433	-70.5132765	21.931999	102.277965
-5.744714	-6.137835	106.92775	-18.540306	18.765062	105.601646	30.81489	-9.221965	109.06839	35.742901	40.703506	109.194885	33.2788955	15.7407705	109.1316375	-70.3595075	21.7893535	102.0716545
-6.326257	-5.932881	106.7659	-18.433414	18.563185	105.483795	30.94199	-9.372728	109.094048	35.841366	40.58009	109.214615	33.391678	15.603681	109.1543315	-70.258506	21.522689	101.8132585
-6.964718	-5.643679	106.459785	-18.347048	18.438519	105.345467	31.070202	-9.4798	108.95224	35.92905	40.516819	109.237228	33.499626	15.5185095	109.094734	-70.193722	21.3585285	101.5962
-7.658957	-5.298394	105.946472	-18.263647	18.349598	105.184731	31.17536	-9.533403	108.523216	36.021301	40.521465	109.278526	33.5983305	15.494031	108.900871	-70.1256245	21.205165	101.468591
-8.776681	-4.71972	104.938362	-18.067768	18.432096	104.913452	31.330093	-9.437026	107.383644	36.276321	40.703697	109.226349	33.803207	15.6333355	108.3049965	-69.938743	21.2308565	101.5219075
-9.525032	-4.283729	104.223999	-17.905062	18.7202	104.70874	31.452005	-9.273929	106.361481	36.422695	40.961895	109.084	33.93735	15.843983	107.7227405	-69.747474	21.596417	101.6947395
-10.3201	-3.816795	103.449127	-17.6985	19.147991	104.422714	31.520206	-9.017125	105.267807	36.626709	41.272999	108.638969	34.0734575	16.127937	106.953388	-69.4704575	22.168045	101.89204
-11.218502	-3.358822	102.651451	-17.469688	19.572847	104.015862	31.569162	-8.780803	104.078415	36.87756	41.507992	107.766022	34.223361	16.3635945	105.9222185	-69.162737	22.7820995	102.1095055
-12.100981	-2.982007	101.838364	-17.241653	19.955576	103.52874	31.585234	-8.572752	102.661491	37.023407	41.723949	106.639267	34.3043205	16.5755985	104.650379	-68.7876265	23.3355535	102.407101
-12.986943	-2.600778	101.062477	-17.011284	20.326612	103.032066	31.544029	-8.313686	101.116013	37.123917	41.902397	105.34079	34.333973	16.7943555	103.2284015	-68.356541	23.8588685	102.8357305
-13.877421	-2.302437	100.465141	-16.805588	20.606968	102.60173	31.527138	-8.119434	99.710106	37.168045	42.048538	104.115768	34.3475915	16.964552	101.912937	-67.9587675	24.249384	103.290523
-15.2732	-1.95697	99.900955	-16.584234	20.852289	102.108871	31.506905	-7.960416	98.327728	37.187531	42.154842	102.703812	34.347218	17.097213	100.51577	-67.515686	24.607365	103.701972
-16.11771	-1.914326	99.825981	-16.561192	20.85746	101.94577	31.473101	-7.92651	98.02562	37.14534	42.125584	102.117744	34.3092205	17.099537	100.071682	-67.4316045	24.615383	103.819858
-16.976681	-1.935297	100.090858	-16.605797	20.746199	101.898552	31.518129	-8.060915	98.168358	37.026146	42.022785	101.699623	34.2721375	16.980935	99.9339905	-67.4837315	24.511463	103.8631135
-17.780096	-1.972134	100.566124	-16.716965	20.507048	101.93087	31.553751	-8.338599	98.743507	36.874954	41.805279	101.358345	34.2143525	16.73334	100.050926	-67.6482825	24.280756	103.810814
-18.572306	-2.050436	101.147591	-16.794609	20.11109	102.002083	31.593	-8.733665	99.455795	36.710079	41.433178	101.023361	34.1515395	16.3497565	100.239578	-67.7407575	23.8724235	103.764588
-19.371328	-2.152807	101.611313	-16.888279	19.616995	102.077614	31.591898	-9.179461	100.217392	36.655842	40.960171	100.817871	34.12387	15.890355	100.5176315	-67.900428	23.343635	103.6375965
-20.139038	-2.266669	101.897621	-16.928186	19.127886	102.070145	31.580288	-9.647292	100.874985	36.650761	40.479103	100.735596	34.1155245	15.4159055	100.8052905	-67.9718965	22.8398665	103.3349995
-21.124748	-2.377959	101.904968	-16.867887	18.547621	101.941536	31.565968	-10.16995	101.339043	36.749691	39.966782	100.668121	34.1578295	14.898416	101.003582	-67.8936035	22.196826	102.87949
-21.83371	-2.402603	101.702179	-16.750834	18.325502	101.741875	31.616072	-10.319367	101.25116	36.827801	39.804287	100.505936	34.2219365	14.74246	100.878548	-67.7236045	21.908544	102.605202
-22.450521	-2.347325	101.263657	-16.623856	18.271322	101.442673	31.696733	-10.325128	100.852623	36.916779	39.807507	100.342415	34.306756	14.7411895	100.597519	-67.554468	21.8014545	102.287827
-23.161486	-2.238296	100.717117	-16.468344	18.28833	101.083054	31.779116	-10.25189	100.295517	37.040184	39.881962	100.172173	34.40965	14.815036	100.233845	-67.346338	21.761624	101.932263
-23.774315	-2.130829	100.108063	-16.334599	18.369638	100.675705	31.861635	-10.123363	99.604568	37.194893	40.01194	99.906197	34.528264	14.9442885	99.7553825	-67.197462	21.7949875	101.5960275
-24.415121	-1.957127	99.441879	-16.188927	18.491331	100.221992	31.939989	-9.950191	98.746674	37.285267	40.171501	99.567963	34.612628	15.110655	99.1573185	-66.990482	21.872007	101.2866655
-24.894558	-1.824594	98.781654	-16.017147	18.667915	99.762283	32.033752	-9.71499	97.875511	37.392128	40.353374	99.154083	34.71294	15.319192	98.514797	-66.747234	22.016638	101.009769
-25.657207	-1.697766	98.054047	-15.732267	18.934401	99.21907	32.236156	-9.412259	96.780403	37.517056	40.677406	98.559547	34.876606	15.6325735	97.669975	-66.34114	22.2362285	100.768165
-26.218462	-1.651283	97.824455	-15.510406	19.04714	98.968163	32.461628	-9.30598	96.346237	37.633751	40.807545	98.152718	35.0476895	15.7507825	97.2494775	-66.0685015	22.3434975	100.6868485
-26.693062	-1.667912	97.681503	-15.294642	19.003454	98.7659	32.759468	-9.380011	96.176949	37.768398	40.828461	97.761223	35.263933	15.724225	96.969086	-65.853217	22.282683	100.562714
-27.147848	-1.737467	97.62648	-15.098362	18.90041	98.59288	33.082607	-9.718412	96.29818	37.889862	40.75528	97.3918	35.4862345	15.518434	96.84499	-65.6829585	22.282386	100.34077
-27.53549	-1.856549	97.663704	-14.917437	18.690493	98.448769	33.331535	-10.311666	96.683411	38.010582	40.537243	96.951317	35.6710585	15.1127885	96.817364	-65.5059325	22.2681975	100.080174
-27.850088	-1.975293	97.785309	-14.749211	18.43228	98.336067	33.434074	-10.93632	97.282715	38.138802	40.219398	96.535751	35.786438	14.641539	96.909233	-65.28486	22.223021	99.762901
-28.197544	-2.13769	97.95488	-14.626275	18.100666	98.265549	33.402885	-11.430789	97.858177	38.25819	39.835854	96.185539	35.8305375	14.2025325	97.021858	-65.0830875	21.9987995	99.50924
-28.692144	-2.305818	98.25029	-14.452749	17.509396	98.243004	33.179787	-11.599361	98.35141	38.447926	39.173012	95.7798	35.8138565	13.7868255	97.065605	-64.7193545	21.2319665	99.420403
-28.965235	-2.407498	98.47953	-14.33727	17.126961	98.289551	32.8568	-11.424323	98.447594	38.556271	38.79422	95.620071	35.7065355	13.6849485	97.0338325	-64.3810755	20.5689735	99.5452695
-29.321892	-2.466352	98.71106	-14.232615	16.830994	98.323586	32.588596	-11.48307	98.460205	38.654636	38.444241	95.466606	35.621616	13.4805855	96.9634055	-64.086846	20.1814025	99.6837665
-29.609383	-2.498125	98.826805	-14.131494	16.57618	98.291451	32.535217	-11.7379	98.57885	38.71627	38.134205	95.22496	35.6257435	13.1981525	96.901905	-63.8887315	19.9542075	99.680997
-29.822477	-2.508521	98.903648	-14.039658	16.336538	98.261261	32.528313	-11.950305	98.592773	38.784573	37.847141	95.018044	35.656443	12.948418	96.8054085	-63.735759	19.724658	99.7171135
-30.032703	-2.463763	98.886162	-13.913266	16.098434	98.205093	32.513973	-12.131377	98.595879	38.882771	37.583714	94.840218	35.698372	12.7261685	96.7180485	-63.524904	19.4706995	99.6921375
-30.151003	-2.398649	98.803566	-13.778573	15.926549	98.108902	32.553883	-12.27218	98.50145	39.001133	37.394863	94.727341	35.777508	12.5613415	96.6143955	-63.334654	19.2917565	99.6034085
-30.194267	-2.171451	98.460838	-13.58269	15.727833	97.822426	32.760464	-12.417663	98.297791	39.170872	37.260689	94.582985	35.965668	12.421513	96.440388	-63.131048	19.034153	99.204464
-29.93375	-2.098415	98.090797	-13.424514	15.631807	97.610008	32.929188	-12.445972	98.155548	39.281887	37.201485	94.491226	36.1055375	12.3777565	96.323387	-62.9545655	18.8858575	98.896629
-30.056566	-1.497421	97.98999	-13.264063	15.557384	97.408249	33.134995	-12.498405	98.04689	39.400505	37.153584	94.390678	36.26775	12.3275895	96.218784	-62.795876	18.7871785	98.597714
-29.956177	-1.057388	97.839722	-13.103692	15.523818	97.249741	33.311695	-12.579876	98.066429	39.541576	37.037811	94.276588	36.4266355	12.2289675	96.1715085	-62.6340195	18.8186685	98.3279735
-29.858784	-0.534176	97.743477	-12.958196	15.441866	97.128044	33.471893	-12.69323	98.113571	39.687492	36.880772	94.175346	36.5796925	12.093771	96.1444585	-62.4960845	18.789961	98.1116295
-29.746767	0.052344	97.590508	-12.790446	15.272635	97.000511	33.597038	-12.886293	98.142281	39.866058	36.735596	94.095818	36.731548	11.9246515	96.1190495	-62.31244	18.6206185	97.8819725
-29.621035	0.626682	97.325371	-12.653902	15.091005	96.820946	33.69939	-13.116923	98.124344	40.058834	36.618862	94.102882	36.879112	11.7509695	96.113613	-62.186916	18.4310405	97.528279
-29.495583	1.543454	96.403412	-12.506493	14.804557	96.312767	33.829792	-13.36502	97.891983	40.352779	36.575909	94.343361	37.0912855	11.6054445	96.117672	-62.1042715	18.0036695	96.507862
-29.332924	2.258174	95.458862	-12.415495	14.686372	95.780968	33.924789	-13.412756	97.520485	40.596165	36.747742	94.676239	37.260477	11.667493	96.098362	-62.091467	17.705251	95.463574
-29.225925	3.018708	94.33329	-12.307423	14.66741	95.124763	34.028564	-13.347342	97.015732	40.865826	37.030792	95.086746	37.447195	11.841725	96.051239	-62.062041	17.493095	94.198287
-29.12495	3.86375	93.15432	-12.142673	14.7303	94.419495	34.232044	-13.194306	96.393303	41.171852	37.429714	95.461548	37.701948	12.117704	95.9274255	-61.987294	17.342896	92.9115645
-29.018354	4.782403	92.08239	-11.925296	14.920436	93.693504	34.492188	-12.948503	95.705048	41.55991	37.884109	95.715317	38.026049	12.467803	95.7101825	-61.876641	17.373069	91.6768255
-28.91238	5.649934	91.198006	-11.572062	15.177708	93.058434	34.791534	-12.667025	95.016876	41.982086	38.356342	95.659859	38.38681	12.8446585	95.3383675	-61.530934	17.5107575	90.7785005
-28.941658	6.448608	90.545601	-11.17196	15.428349	92.515411	35.13765	-12.441157	94.338234	42.422344	38.891212	95.420738	38.779997	13.2250275	94.879486	-61.123917	17.6316705	90.151336
-28.997925	7.608605	89.902153	-10.521749	15.613969	91.955612	35.6306	-12.296566	93.488304	43.058281	39.269634	94.944397	39.3444405	13.486534	94.2163505	-60.3879385	17.741404	89.6948735
-29.200125	8.315292	89.649399	-10.137706	15.582217	91.650352	35.932266	-12.376377	92.972237	43.467312	39.36087	94.563942	39.699789	13.4922465	93.7680895	-59.975201	17.6721875	89.5326145
-29.412472	8.979217	89.391205	-9.732625	15.446678	91.319145	36.240749	-12.488235	92.253532	43.758541	39.359058	94.101944	39.999645	13.4354115	93.177738	-59.464895	17.4579445	89.460552
-29.611095	9.557618	89.013535	-9.315496	15.288523	90.855553	36.586864	-12.607124	91.32814	43.784595	39.22332	93.633835	40.1857295	13.308098	92.4809875	-58.8167215	17.268948	89.2301185
-29.885826	10.089349	88.477493	-8.893036	15.162264	90.234848	36.938248	-12.681275	90.373055	43.70137	38.946625	93.022972	40.319809	13.132675	91.6980135	-58.105881	17.191853	88.7716825
-30.096149	10.655012	87.922653	-8.488149	15.074112	89.56897	37.308323	-12.720333	89.4552	43.626781	38.645016	92.229111	40.467552	12.9623415	90.8421555	-57.44385	17.1858825	88.2957845
-30.413008	11.171144	87.646828	-8.087784	15.03467	89.068771	37.597759	-12.84451	88.63369	43.693684	38.34853	91.184189	40.6457215	12.75201	89.9089395	-56.8212895	17.31733	88.2286025
-30.926907	11.861728	88.15023	-7.645463	14.912274	88.952118	37.793968	-13.242504	87.913689	43.82328	37.738903	89.36248	40.808624	12.2481995	88.6380845	-56.09955	17.5763485	89.2661515
-31.290743	12.21305	88.936562	-7.516215	14.636832	89.304031	37.787754	-13.628199	87.831459	43.762356	37.238197	88.418541	40.775055	11.804999	88.125	-55.807485	17.468665	90.483062
-31.757223	12.493955	89.638718	-7.612451	14.264995	89.736214	37.63649	-14.094642	87.971649	43.682121	36.723251	88.004417	40.6593055	11.3143045	87.988033	-55.8842075	17.2156855	91.484395
-32.202682	12.782475	90.18454	-7.839841	13.876167	90.163551	37.36787	-14.51379	88.239975	43.526871	36.274231	88.046646	40.4473705	10.8802205	88.1433105	-56.1270525	16.8721135	92.1837915
-32.64492	13.140946	90.71711	-8.108093	13.609468	90.581879	36.983212	-14.705783	88.61496	43.339329	35.944561	88.258018	40.1612705	10.619389	88.436489	-56.3774565	16.599547	92.727269
-33.044006	13.532996	91.436478	-8.338321	13.458313	91.129211	36.776207	-15.079925	88.917007	43.107498	35.710785	88.360474	39.9418525	10.31543	88.6387405	-56.6184945	16.601196	93.6196815
-33.390884	13.938236	92.165565	-8.506637	13.365023	91.728317	36.556812	-15.249327	89.478294	42.900383	35.512318	88.532845	39.7285975	10.1314955	89.0055695	-56.7418715	16.5985505	94.4510645
-33.853947	14.528793	93.081673	-8.724831	13.162701	92.589439	36.349319	-15.49751	90.443153	42.694897	35.242157	89.013794	39.522108	9.8723235	89.7284735	-56.97177	16.4530785	95.4504045
-34.098927	14.896588	93.510834	-8.823148	12.9575	93.036705	36.300476	-15.683288	90.989265	42.654938	35.066864	89.40004	39.477707	9.691788	90.1946525	-57.124003	16.223212	95.8787575
-34.305241	15.259874	93.839798	-8.87874	12.745897	93.380928	36.316959	-15.825982	91.361549	42.586575	34.946293	89.769562	39.451767	9.5601555	90.5655555	-57.209247	15.9316385	96.1963005
-34.475292	15.714629	94.178818	-8.892357	12.550614	93.701538	36.324112	-15.905231	91.6073	42.488121	34.868629	90.019783	39.4061165	9.481699	90.8135415	-57.1908305	15.619529	96.5895345
-34.585484	16.199356	94.62307	-8.927248	12.436737	94.058441	36.333775	-15.94421	91.759605	42.393326	34.825317	90.195778	39.3635505	9.4405535	90.9776915	-57.2180465	15.4329205	97.1391905
-34.682213	16.726646	95.208054	-8.979845	12.349052	94.500252	36.339169	-15.97427	91.90847	42.251762	34.826897	90.384468	39.2954655	9.4263135	91.146469	-57.2551555	15.2717905	97.854035
-34.750877	17.276039	95.729027	-9.089326	12.281931	94.917656	36.29295	-15.972626	92.125092	42.069679	34.795887	90.640404	39.1813145	9.4116305	91.382748	-57.3599665	15.1522315	98.452564
-34.806541	18.123236	96.343735	-9.352145	12.196365	95.512962	36.120014	-16.024929	92.560646	41.779884	34.708725	91.064186	38.949949	9.341898	91.812416	-57.654239	15.050832	99.213508
-34.814083	18.738626	96.660866	-9.557388	12.132453	95.854347	35.966454	-16.070574	92.862442	41.615486	34.617649	91.324577	38.79097	9.2735375	92.0935095	-57.905746	14.9913685	99.6151845
-34.751671	19.363617	96.883461	-9.772001	12.031921	96.102226	35.752445	-16.138958	93.076355	41.446423	34.55265	91.567078	38.599434	9.206846	92.3217165	-58.143436	14.856996	99.8827355
-34.66227	20.074554	97.084419	-9.940347	11.943051	96.333656	35.583656	-16.175547	93.216148	41.273277	34.530571	91.732094	38.4284665	9.177512	92.474121	-58.3091605	14.70859	100.193191
-34.483334	20.80188	97.352631	-10.099975	11.886909	96.534508	35.487038	-16.147795	93.299141	41.07679	34.590679	91.839996	38.281914	9.221442	92.5695685	-58.481864	14.552376	100.4994475
-34.27327	21.502083	97.518265	-10.239923	11.835932	96.701096	35.394569	-16.07955	93.315613	40.873417	34.673779	91.864243	38.133993	9.2971145	92.589928	-58.613839	14.3747495	100.812264
-33.99651	22.324974	97.755836	-10.369537	11.833086	96.874367	35.307961	-16.020735	93.276634	40.651726	34.767395	91.805267	37.9798435	9.37333	92.5409505	-58.7189175	14.292842	101.2077835
-33.531479	23.580868	98.076439	-10.559737	11.807001	97.157738	35.11578	-15.88943	93.21344	40.272503	34.869499	91.704788	37.6941415	9.4900345	92.459114	-58.8136155	14.1239675	101.856362
-33.083	24.457945	98.339394	-10.763134	11.795766	97.362427	34.959267	-15.822586	93.173035	39.999657	34.940426	91.710953	37.479462	9.55892	92.441994	-59.00573	14.032612	102.28286
-32.650898	25.357729	98.488861	-10.957073	11.765966	97.534241	34.797283	-15.744916	93.185242	39.737473	35.028023	91.784531	37.267378	9.6415535	92.4848865	-59.181524	13.8903785	102.5835955
-32.06831	26.285473	98.547295	-11.182019	11.705532	97.626472	34.683933	-15.658978	93.174088	39.487587	35.137333	91.961205	37.08576	9.7391775	92.5676465	-59.449798	13.6718865	102.6852975
-31.561956	27.256466	98.514565	-11.398242	11.66398	97.639359	34.584526	-15.53234	93.103516	39.241444	35.293453	92.218414	36.912985	9.8805565	92.660965	-59.709469	13.4474035	102.617753
-30.874943	28.2286	98.391304	-11.583586	11.649787	97.598991	34.488998	-15.387652	93.017784	38.988167	35.478504	92.590424	36.7385825	10.045426	92.804104	-59.9057545	13.254148	102.393878
-30.160862	29.29092	98.265968	-11.801517	11.68019	97.557976	34.400047	-15.219158	93.018204	38.721169	35.644817	93.064743	36.560608	10.2128295	93.0414735	-60.163642	13.1475505	102.0744785
-29.097042	30.966833	98.249046	-12.130437	11.831964	97.584961	34.200321	-15.025273	93.157997	38.424465	35.83889	94.015694	36.312393	10.4068085	93.5868455	-60.573267	13.2571195	101.5830765
-28.162033	32.002499	98.265884	-12.382415	11.842299	97.68412	34.054108	-14.971627	93.450409	38.245201	35.860142	94.841919	36.1496545	10.4442575	94.146164	-60.9144845	13.2403405	101.222076
-27.208467	33.110306	98.382599	-12.628418	11.876493	97.891815	33.900906	-14.961247	93.812851	38.123642	35.844463	95.781448	36.012274	10.441608	94.7971495	-61.26911	13.311378	100.9864805
-26.293573	34.182354	98.761093	-12.873297	11.89198	98.21817	33.715973	-14.979422	94.362404	37.983234	35.815273	96.831795	35.8496035	10.4179255	95.5970995	-61.5961975	13.3660345	100.8392405
-25.298124	35.269192	99.303909	-13.139539	11.924241	98.681229	33.57523	-15.034267	95.134644	37.837112	35.798855	98.141685	35.706171	10.382294	96.6381645	-61.985249	13.466188	100.7242935
-24.317551	36.363773	100.091644	-13.411903	12.06827	99.329475	33.379642	-14.805989	96.2146	37.67968	35.869766	99.699005	35.529661	10.5318885	97.9568025	-62.353467	13.6046515	100.7021475
-23.280546	37.43227	101.079056	-13.658587	12.285278	100.159744	33.398144	-14.938557	97.240547	37.572502	36.02079	101.39859	35.485323	10.5411165	99.3195685	-62.802497	14.0294395	100.9999195
-21.751413	39.0648	102.942169	-13.961101	12.679572	101.753807	33.337566	-14.983961	99.32296	37.590977	35.712551	104.274384	35.4642715	10.364295	101.798672	-63.3864735	14.994849	101.708942
-20.683294	40.114098	104.49855	-14.13821	12.987226	102.996613	33.305569	-14.917355	100.659195	37.669392	36.396309	106.200645	35.4874805	10.739477	103.42992	-63.7639005	15.234975	102.563306
-19.670216	41.065632	106.127426	-14.304564	13.189159	104.066788	33.280964	-14.792519	101.773941	37.867702	36.49641	108.336571	35.574333	10.8519455	105.055256	-64.183461	15.5263725	103.07832
-18.68322	41.939564	107.682205	-14.397913	13.37499	104.968056	33.346878	-14.534376	102.654175	38.007324	36.708332	110.751701	35.677101	11.086978	106.702938	-64.472927	15.663002	103.233174
-17.748093	42.767483	109.339371	-14.516476	13.628006	105.841957	33.547668	-14.077992	103.455162	38.119461	36.967552	113.217567	35.8335645	11.44478	108.3363645	-64.8665165	15.811232	103.3475495
-16.916414	43.529182	111.067757	-14.520102	13.935822	106.73819	33.79097	-13.595974	104.340721	38.278103	37.273018	115.625175	36.0345365	11.838522	109.982948	-65.0747405	16.033122	103.493432
-15.988856	44.111053	112.660255	-14.574827	14.353389	107.881187	34.114601	-13.093288	105.384254	38.492374	37.54393	117.866554	36.3034875	12.225321	111.625404	-65.4531415	16.481457	104.13697
-14.838344	44.966293	114.980164	-14.616219	14.922647	109.678314	34.494076	-12.749682	107.170853	38.954086	37.8577	120.927238	36.724081	12.554009	114.0490455	-65.956519	17.291285	105.3075825
-14.134362	45.297726	116.422363	-14.656761	15.097586	110.805717	34.897038	-12.830797	108.331741	39.237118	37.868572	122.517303	37.067078	12.5188875	115.424522	-66.3806	17.6762845	106.186912
-13.481911	45.485504	117.69223	-14.715803	15.228659	111.835037	34.65976	-12.6599	109.470367	39.352753	37.907433	123.887589	37.0062565	12.6237665	116.678978	-66.4378625	17.8335515	106.991096
-12.484236	45.345734	118.568817	-14.805624	15.342578	112.787796	34.980873	-12.715509	110.16523	39.552162	37.864185	124.851845	37.2665175	12.574338	117.5085375	-66.8777655	18.110818	108.0670545
-12.058658	45.282501	119.558784	-14.935003	15.49028	113.664757	34.760082	-12.662667	110.883736	39.610718	37.938904	125.674294	37.1854	12.6381185	118.279015	-67.055406	18.3424415	109.050499
-11.564061	45.196301	120.374146	-15.069268	15.658452	114.499046	34.676029	-12.593063	111.428513	39.63475	38.08477	126.342415	37.1553895	12.7458535	118.885464	-67.2939255	18.5710505	110.112628
-11.155896	45.051636	121.099426	-15.214424	15.808624	115.262642	34.671909	-12.353211	111.983582	39.589405	38.261459	126.88501	37.130657	12.954124	119.434296	-67.559505	18.663124	111.090988
-10.823752	44.474255	121.960304	-15.470764	16.126316	116.371857	34.357998	-12.262434	112.934471	39.585831	38.533306	127.577446	36.9719145	13.135436	120.2559585	-67.9134425	19.117196	112.4877555
-10.603056	44.007404	122.401932	-15.673494	16.309572	117.045975	34.194351	-12.155474	113.575211	39.478729	38.759087	127.981041	36.83654	13.3018065	120.778126	-68.183528	19.3173375	113.313824
-10.891619	43.664066	122.944954	-15.864004	16.552937	117.689468	34.126583	-11.96429	114.203606	39.549923	38.891125	128.129547	36.838253	13.4634175	121.1665765	-68.566261	19.6424565	114.2123595
-10.532858	42.916523	123.103081	-16.054386	16.717915	118.336929	33.862122	-11.991618	114.900337	39.481117	39.106369	128.252533	36.6716195	13.5573755	121.576435	-68.7803915	19.8784545	115.097423
-10.057313	41.993847	122.937584	-16.159351	16.817648	118.846024	33.813389	-11.865337	115.55854	39.471863	39.30278	128.115677	36.642626	13.7187215	121.8371085	-68.961328	19.9165745	115.8549395
-9.986171	41.081577	122.772827	-16.313383	16.963564	119.249138	33.496143	-11.974206	116.316177	39.373676	39.447105	127.59951	36.4349095	13.7364495	121.9578435	-69.0616755	20.1906785	116.5404325
-9.912894	40.091278	122.284714	-16.499329	17.127417	119.553932	32.99773	-11.882084	117.094788	39.274536	39.577248	126.595726	36.136133	13.847582	121.845257	-69.134791	20.407252	117.262607
-9.801018	38.487232	121.115555	-16.742239	17.071894	119.712593	32.574192	-12.13127	117.441269	38.98045	39.613743	124.232742	35.777321	13.7412365	120.8370055	-69.261799	20.4025515	118.5881805
-10.053224	37.434284	120.283875	-16.716022	16.881962	119.582199	32.281429	-12.472318	117.209961	38.839951	39.511581	122.195541	35.56069	13.5196315	119.702751	-68.992734	20.2442925	119.461647
-10.043799	36.159851	119.273819	-16.754913	16.679274	119.401642	31.99659	-12.939254	116.765038	38.798603	39.270992	119.749359	35.3975965	13.165869	118.2571985	-68.9074225	20.192679	120.5460855
-9.903266	34.879322	118.172089	-16.924242	16.446472	119.070137	31.6796	-13.426545	115.915276	38.629143	38.87571	117.463913	35.1543715	12.7245825	116.6895945	-69.0028555	20.1683615	121.4506795
-9.787514	33.586697	117.181953	-16.87628	16.030098	118.376663	31.3654	-13.872223	114.877869	38.436131	38.449539	115.621437	34.9007655	12.288658	115.249653	-68.6533255	19.771538	121.503673
-9.658177	32.339878	116.352554	-17.11676	15.73433	117.670998	31.023094	-14.235772	113.708481	38.187626	38.135876	114.158104	34.60536	11.950052	113.9332925	-68.83888	19.518608	121.4087035
-9.488701	31.146061	115.560219	-17.434053	15.633655	116.891357	30.569721	-14.429643	112.371193	37.839371	37.982147	112.915077	34.204546	11.776252	112.643135	-69.072652	19.491058	121.139579
-9.09331	29.657299	114.279701	-18.100367	15.912895	115.740845	29.818531	-14.347601	110.498466	37.285172	38.025898	111.200653	33.5518515	11.8391485	110.8495595	-69.7525855	19.9866415	120.6321305
-8.678491	28.719101	113.469734	-18.31517	16.194036	115.052711	29.447981	-14.228873	109.563721	37.009941	38.134037	110.219597	33.228961	11.952582	109.891659	-69.859301	20.43549	120.213763
-8.149349	27.748417	112.878296	-18.339664	16.309559	114.464691	29.259476	-14.144553	108.955727	36.841976	38.226566	109.526825	33.050726	12.0410065	109.241276	-69.730054	20.5781115	119.688106
-7.502921	26.887489	112.396194	-18.37888	16.409288	114.072624	29.208452	-14.092052	108.800102	36.808708	38.293854	109.185387	33.00858	12.100901	108.9927445	-69.76634	20.717675	119.1525035
-6.779256	26.04607	112.056602	-18.4403	16.530863	113.733521	29.230515	-14.043782	108.965218	36.889683	38.370113	109.133316	33.060099	12.1631655	109.049267	-69.940699	20.8985605	118.417775
-5.915358	25.187223	111.817039	-18.539867	16.605947	113.395821	29.239067	-13.941522	109.238007	36.90593	38.476334	109.400368	33.0724985	12.267406	109.3191875	-70.1522325	20.944488	117.4724545
-5.071665	24.423868	111.591019	-18.875364	16.769453	113.040253	29.197222	-13.755372	109.761284	36.807129	38.642891	109.942337	33.0021755	12.4437595	109.8518105	-70.7529035	21.0951465	116.2286955
-3.744504	23.409241	111.5597	-19.222399	16.848871	112.374626	28.914291	-13.396624	111.316254	36.529533	38.87627	111.565987	32.721912	12.739823	111.4411205	-71.16671	20.957919	113.3081315
-2.875952	22.814999	112.011086	-19.69297	16.907452	112.251625	28.588442	-13.207267	112.843994	36.294533	39.04427	113.085258	32.4414875	12.9185015	112.964626	-71.8274275	20.8964025	111.538624
-2.078371	22.285387	112.913704	-20.138906	16.938404	112.478256	28.310019	-13.132043	114.560547	36.114464	39.217613	114.911423	32.2122415	13.042785	114.735985	-72.4900535	20.834023	110.220527
-1.292667	21.81517	113.944756	-20.589451	16.899458	112.723663	28.108988	-13.070324	116.232422	35.878441	39.369305	116.816841	31.9937145	13.1494905	116.5246315	-73.1726165	20.6494255	108.9226945
-0.514132	21.433483	114.781273	-20.868929	16.832567	112.831184	27.912462	-12.967828	117.533585	35.59824	39.500282	118.268761	31.755351	13.266227	117.901173	-73.493209	20.398907	107.761195
0.256444	21.031727	115.221786	-21.191507	17.012358	112.939476	27.891987	-12.805623	118.1455	35.390739	39.707001	119.301987	31.641363	13.450689	118.7237435	-74.024377	20.574027	107.1552085
1.018426	20.754715	115.417221	-20.778736	16.992012	112.705078	28.001028	-12.627532	118.246948	35.354485	39.87286	119.739021	31.6777565	13.622664	118.9929845	-73.2352285	20.36136	106.4171715
2.124846	20.454538	115.47567	-20.367104	17.326611	112.806274	28.391907	-12.253377	117.886993	35.710434	40.197079	119.766846	32.0511705	13.971851	118.8269195	-72.7853785	20.681371	106.7856285
2.792671	20.272127	115.544304	-19.994307	17.497589	112.820724	28.842459	-11.950219	117.193916	35.965668	40.503384	119.930969	32.4040635	14.2765825	118.5624425	-72.3926775	20.7185955	107.0790055
3.412364	20.124117	115.406837	-19.686134	17.695236	112.747345	29.333935	-11.552019	116.12648	36.18779	40.862335	119.917557	32.7608625	14.655158	118.0220185	-72.1331305	20.735314	107.4726715
3.950483	20.049616	115.009293	-19.556538	18.077869	112.59613	29.797024	-11.026165	114.652695	36.330311	41.333881	119.516144	33.0636675	15.153858	117.0844195	-72.1767435	21.00188	108.1078405
4.442139	19.992266	114.248726	-19.345043	18.5812	112.251808	30.142509	-10.382378	112.988899	36.382332	41.889191	118.727173	33.2624205	15.7534065	115.858036	-71.9525065	21.4089935	108.64558
4.868038	19.939798	113.416496	-19.161825	19.138033	111.846794	30.323536	-9.745835	111.281837	36.465527	42.42009	117.640076	33.3945315	16.3371275	114.4609565	-71.7181815	21.9389385	109.2326315
5.233702	19.835121	112.469421	-19.001471	19.64072	111.399475	30.395544	-9.207156	109.586891	36.480118	42.88007	116.52166	33.437831	16.836457	113.0542755	-71.440773	22.444983	109.7446745
5.760832	19.494928	111.210312	-18.813059	20.211578	110.875336	30.309677	-8.605635	107.720474	36.533779	43.304668	115.062126	33.421728	17.3495165	111.3913	-71.047846	23.0736395	110.359372
6.093838	19.053276	110.742447	-18.696447	20.512066	110.682045	30.230141	-8.308127	107.077919	36.562389	43.487213	114.551834	33.396265	17.589543	110.8148765	-70.789159	23.434589	110.5492135
6.397996	18.491018	110.616699	-18.611015	20.722374	110.768684	30.189026	-8.023978	106.933418	36.5826	43.623978	114.469437	33.385813	17.8	110.7014275	-70.607843	23.644748	110.8359405
6.726951	17.923632	110.799088	-18.574293	20.894403	111.023163	30.231646	-7.803036	107.300171	36.60918	43.761139	114.783653	33.420413	17.9790515	111.041912	-70.568999	23.8097545	111.004414
7.044882	17.253767	111.295174	-18.507654	20.990381	111.365807	30.414837	-7.611378	108.097626	36.611057	43.905933	115.443672	33.512947	18.1472775	111.770649	-70.528255	23.8334845	110.960965
7.382438	16.487301	111.981544	-18.489861	21.12718	111.811874	30.736319	-7.457261	109.295418	36.649868	44.05508	116.287521	33.6930935	18.2989095	112.7914695	-70.6728155	23.9554505	110.8322785
7.751898	15.555795	112.771751	-18.358122	21.146196	112.164284	31.18597	-7.327575	110.752167	36.742115	44.187389	117.169418	33.9640425	18.429907	113.9607925	-70.6802865	23.862485	110.3677755
8.282714	14.117375	113.805283	-18.096607	21.048267	112.46196	31.970219	-7.2501	112.883362	36.92712	44.273357	118.173943	34.4486695	18.5116285	115.5286525	-70.6418835	23.5849055	109.3952675
8.607746	13.106828	114.319016	-17.82506	20.790308	112.42849	32.441814	-7.275966	114.013397	37.06955	44.133289	118.415665	34.755682	18.4286615	116.214531	-70.405802	23.1519545	108.642449
8.903001	12.107117	114.519905	-17.550823	20.467306	112.368729	32.844025	-7.36661	114.807533	37.280193	43.9189	118.311226	35.062109	18.276145	116.5593795	-70.163755	22.658467	108.1780785
9.220578	10.966497	114.618591	-17.292053	20.14072	112.270592	33.213043	-7.518725	115.298927	37.437286	43.703499	118.131813	35.3251645	18.092387	116.71537	-69.9092705	22.189053	107.825814
9.42813	9.825909	114.683235	-17.01123	19.77424	112.091461	33.586807	-7.668991	115.680984	37.617878	43.472107	118.020836	35.6023425	17.901558	116.85091	-69.6248025	21.646922	107.332012
9.629718	8.758179	114.637772	-16.706707	19.434687	111.90934	33.968842	-7.774539	115.882423	37.769955	43.352432	118.014847	35.8693985	17.7889465	116.948635	-69.2828125	21.0804275	106.870045
9.782122	7.699059	114.563194	-16.410027	19.215115	111.81649	34.335426	-7.790967	115.916275	37.907959	43.250706	117.98407	36.1216925	17.7298695	116.9501725	-68.9417465	20.7003605	106.6828075
9.95183	6.207146	114.298698	-15.809618	19.056431	111.770096	34.969986	-7.729847	115.703056	38.247402	43.206215	118.031784	36.608694	17.738184	116.86742	-68.22793	20.374678	106.672772
9.981925	5.182263	114.072609	-15.298867	19.038633	111.805809	35.44976	-7.697692	115.478851	38.579826	43.16412	118.083809	37.014793	17.733214	116.78133	-67.612527	20.344052	106.830288
10.013483	4.196845	113.897476	-14.711487	19.080919	111.954941	35.971577	-7.651106	115.31694	39.03466	43.120667	118.088959	37.5031185	17.7347805	116.7029495	-66.9260925	20.4270575	107.2069325
9.944226	3.149687	113.768784	-14.115374	19.079613	112.131973	36.534386	-7.66004	115.220901	39.549553	43.090126	118.149246	38.0419695	17.715043	116.6850735	-66.2727175	20.444183	107.5788725
9.869848	2.125609	113.729988	-13.527414	19.065779	112.275505	37.069324	-7.716746	115.17453	40.006645	43.06641	118.268608	38.5379845	17.674832	116.721569	-65.5928125	20.456726	107.829441
9.672207	1.040649	113.716278	-13.014502	19.02589	112.371956	37.563168	-7.785822	115.249168	40.865948	42.836494	118.102417	39.214558	17.525336	116.6757925	-65.243562	20.526444	108.0681195
9.447738	-0.105188	113.741638	-12.594364	18.931543	112.393097	37.977634	-7.898258	115.414604	40.808491	42.901657	118.213203	39.3930625	17.5016995	116.8139035	-64.5817905	20.3613865	107.9722905
8.978964	-1.849833	113.856216	-12.05082	18.585253	112.270142	38.498959	-8.216638	115.827248	41.210075	42.614849	117.86615	39.854517	17.1991055	116.846699	-63.956157	19.9714005	107.693585
8.552162	-3.080601	113.991821	-11.744904	18.205732	112.154839	38.801468	-8.4743	116.205894	41.389008	42.335232	117.549896	40.095238	16.930466	116.877895	-63.585046	19.480998	107.431783
8.163085	-4.329944	114.146721	-11.463184	17.728886	112.028519	39.111	-8.802303	116.579727	41.557999	42.009525	117.115784	40.3344995	16.603611	116.8477555	-63.2608675	18.854161	107.2092825
7.621874	-5.560549	114.374695	-11.147851	17.234287	111.934555	39.406544	-9.129616	117.017128	41.720634	41.64447	116.660751	40.563589	16.257427	116.8389395	-62.859291	18.211147	107.0301705
7.105582	-6.766678	114.745018	-10.865887	16.680958	111.905052	39.695557	-9.48468	117.509666	41.902206	41.244389	116.212173	40.7988815	15.8798545	116.8609195	-62.5306555	17.4820615	106.9491845
6.494286	-7.928668	115.048729	-10.560842	16.13735	111.91021	40.017021	-9.847056	117.95652	42.075432	40.834908	115.782181	41.0462265	15.493926	116.8693505	-62.1679105	16.780774	106.9510695
5.885492	-9.092002	115.351486	-10.264504	15.599167	111.914169	40.33242	-10.178233	118.366898	42.276485	40.457981	115.330315	41.3044525	15.139874	116.8486065	-61.8334605	16.05846	106.9797315
4.814471	-10.637366	115.710724	-9.893563	14.889477	111.974953	40.768841	-10.642454	118.7575	42.57233	39.892883	114.677902	41.6705855	14.6252145	116.717701	-61.4577115	15.1537395	107.232205
4.003078	-11.562274	115.817574	-9.598642	14.44357	111.87986	41.048901	-10.904454	118.916794	42.743805	39.57283	114.262321	41.896353	14.334188	116.5895575	-61.093637	14.552952	107.1701625
3.200824	-12.463103	115.75489	-9.41227	14.097956	111.844131	41.269337	-11.141755	118.8965	42.904835	39.298912	113.968895	42.087086	14.0785785	116.4326975	-60.911626	14.1173335	107.2555645
2.305529	-13.237212	115.479401	-9.135215	13.760909	111.679649	41.455635	-11.405663	118.715538	43.082844	39.067524	113.820824	42.2692395	13.8309305	116.268181	-60.5396695	13.6908875	107.091117
1.349254	-13.897503	114.994766	-8.969023	13.55563	111.529121	41.586086	-11.601365	118.337975	43.243256	38.923164	113.835968	42.414671	13.6608995	116.0869715	-60.352717	13.4503605	106.9712705
0.403422	-14.532939	114.279068	-8.840611	13.502752	111.355713	41.709625	-11.733466	117.654022	43.391705	38.902855	113.986717	42.550665	13.5846945	115.8203695	-60.231887	13.4208095	106.8910565
-0.647858	-15.035765	113.425064	-8.751158	13.597843	111.119148	41.789791	-11.744954	116.85083	43.509628	38.979435	114.061951	42.6497095	13.6172405	115.4563905	-60.1520255	13.5784455	106.7819055
-2.344645	-15.609929	112.385818	-8.607355	13.819349	110.677742	41.939461	-11.739536	115.631088	43.673019	39.031208	113.752052	42.80624	13.645836	114.69157	-60.02095	13.992862	106.663914
-3.511118	-16.082033	111.885002	-8.491689	13.782923	110.38147	42.029171	-11.871401	115.015343	43.886848	38.904617	113.024048	42.9580095	13.516608	114.0196955	-59.9413875	14.049238	106.7432445
-4.781356	-16.501612	111.668419	-8.338303	13.51473	110.072372	42.136414	-12.217625	114.431465	44.160126	38.532566	111.726952	43.14827	13.1574705	113.0792085	-59.824876	13.8719895	107.0655355
-6.053383	-16.979589	111.628326	-8.209016	12.984389	109.604553	42.353065	-12.807205	113.623932	44.274509	37.96106	110.043121	43.313787	12.5769275	111.8335265	-59.731819	13.3918505	107.3755795
-7.395929	-17.482273	111.609146	-8.059848	12.173336	108.921669	42.532784	-13.653757	112.48101	44.299206	37.07008	107.843674	43.415995	11.7081615	110.162342	-59.535691	12.6385105	107.680996
-8.692055	-17.995996	111.528374	-7.825233	11.22274	108.13063	42.522854	-14.583357	111.50293	44.230694	35.870392	105.406593	43.376774	10.6435175	108.4547615	-59.02724	11.8019625	107.8064985
-9.93521	-18.402769	111.620857	-7.656974	10.120399	107.51284	42.4529	-15.704492	110.942825	44.21331	34.553047	103.408051	43.333105	9.4242775	107.175438	-58.647053	10.8165205	107.850242
-12.096169	-18.736088	111.991348	-7.573539	8.566021	107.066795	42.331467	-17.333689	110.83226	44.265217	32.664036	101.40078	43.298342	7.6651735	106.11652	-58.44542	9.4668685	108.01707
-13.373585	-18.798616	112.056854	-7.665085	7.741854	106.875313	42.179829	-18.172575	110.849808	44.194553	31.721502	100.639496	43.187191	6.7744635	105.744652	-58.517361	8.7092445	108.005974
-14.801414	-18.630411	111.823975	-7.841995	7.15849	106.601509	41.970669	-18.764078	110.822929	44.041935	31.081814	100.26326	43.006302	6.158868	105.5430945	-58.690292	8.158112	107.6599235
-16.165152	-18.326513	111.219193	-8.099843	6.804688	106.340645	41.672451	-19.189054	110.645927	43.842445	30.750477	100.394547	42.757448	5.7807115	105.520237	-58.957134	7.8286645	107.161053
-17.59676	-17.852217	110.411728	-8.379686	6.594064	106.12587	41.291256	-19.443733	110.476265	43.703037	30.599113	100.960228	42.4971465	5.57769	105.7182465	-59.2565185	7.610438	106.5334935
-19.013199	-17.145447	109.549263	-8.668997	6.583598	106.009354	40.914879	-19.628862	110.257935	43.657253	30.62546	101.813911	42.286066	5.498299	106.035923	-59.62406	7.668897	105.982785
-20.438847	-16.290812	108.576073	-8.910707	6.725656	105.923927	40.569679	-19.743876	109.895256	43.66814	30.745203	102.726212	42.1189095	5.5006635	106.310734	-59.9403235	7.9506485	105.53712
-22.524078	-14.719134	107.368401	-9.117001	7.084302	105.734314	40.164032	-19.724134	109.348083	43.749752	30.977736	103.702904	41.956892	5.626801	106.5254935	-60.190894	8.541803	104.9431345
-23.940481	-13.510974	106.776871	-9.158321	7.404302	105.595886	40.022629	-19.628656	108.959702	43.813572	31.164125	103.952179	41.9181005	5.7677345	106.4559405	-60.2347425	9.0408695	104.7358315
-25.288292	-12.224727	106.311462	-9.145667	7.657701	105.410637	39.968658	-19.503607	108.608101	43.82254	31.328917	103.84903	41.895599	5.912655	106.2285655	-60.186933	9.402747	104.5927085
-26.682068	-10.936837	105.978844	-9.104018	7.743731	105.204269	39.952339	-19.471004	108.196724	43.778042	31.387161	103.625153	41.8651905	5.9580785	105.9109385	-60.0732265	9.5293835	104.4975995
-28.122246	-9.608208	105.695412	-9.089669	7.683939	105.147087	39.950062	-19.585537	107.860924	43.743935	31.348494	103.601089	41.8469985	5.8814785	105.7310065	-60.0263365	9.4863995	104.5631675
-29.576221	-8.239937	105.626358	-9.125658	7.528978	105.249039	39.949394	-19.847036	107.703758	43.744637	31.246042	103.77803	41.8470155	5.699503	105.740894	-60.0983315	9.358453	104.757184
-31.066978	-6.799665	105.674408	-9.215614	7.380425	105.528656	39.871067	-20.097353	107.502747	43.658249	31.161249	104.007103	41.764658	5.531948	105.754925	-60.195886	9.228902	105.302387
-33.424793	-4.514787	106.120811	-9.503632	7.240983	106.03125	39.566277	-20.29735	107.000305	43.318466	31.140831	104.096176	41.4423715	5.4217405	105.5482405	-60.4496355	9.0602255	106.5142595
-34.990921	-2.838523	106.712769	-9.834197	7.282178	106.405731	39.206718	-20.271553	106.446579	42.846329	31.231304	103.741409	41.0265235	5.4798755	105.093994	-60.6949175	9.0844805	107.717468
-36.685219	-1.160937	107.652321	-10.249055	7.363123	106.869629	38.755424	-20.138721	105.709099	42.16996	31.36602	103.068558	40.462692	5.6136495	104.3888285	-60.960802	9.1125965	109.3504295
-38.287498	0.648441	108.754135	-10.805382	7.531749	107.401512	38.135986	-19.890066	104.867981	41.277798	31.634003	102.285194	39.706892	5.8719685	103.5765875	-61.317656	9.1915295	111.2264365
-40.00959	2.487083	109.905014	-11.530629	7.825612	107.84594	37.3181	-19.558073	103.82621	40.250172	32.028408	101.436958	38.784136	6.2351675	102.631584	-61.845394	9.4160565	113.060296
-41.615471	4.433292	110.85936	-12.347336	8.182444	108.138527	36.304413	-19.034122	102.438698	39.099865	32.559441	100.618385	37.702139	6.7626595	101.5285415	-62.396811	9.6022285	114.7485125
-43.230709	6.348113	111.660683	-13.233368	8.586106	108.205818	35.2304	-18.387247	100.785431	37.901108	33.236359	99.821587	36.565754	7.424556	100.303509	-63.03249	9.747656	116.108127
-45.322071	9.327873	112.56955	-14.325124	9.265227	108.000198	33.798531	-17.270638	98.300636	36.225018	34.288368	98.567078	35.0117745	8.508865	98.433857	-63.6620225	10.021589	117.566539
-46.563091	11.275488	112.893997	-14.82148	9.670893	107.70533	33.150169	-16.633801	96.96154	35.515018	34.900944	97.862885	34.3325935	9.1335715	97.4122125	-63.9755535	10.2082145	117.9984475
-47.641815	13.232697	112.935196	-15.194625	10.029781	107.300613	32.709023	-16.1446	95.852577	35.052811	35.359867	97.302315	33.880917	9.6076335	96.577446	-64.270167	10.4519285	118.02378
-48.584454	15.13562	113.002159	-15.544948	10.250515	106.920227	32.256252	-15.797062	94.924316	34.61285	35.644245	96.80275	33.434551	9.9235915	95.863533	-64.524447	10.5774385	117.976921
-49.400406	16.956797	112.978157	-15.886961	10.380217	106.657372	31.873915	-15.58152	94.359116	34.276886	35.830185	96.452126	33.0754005	10.1243325	95.405621	-64.8493225	10.6361015	117.909123
-50.091026	18.771524	112.871933	-16.299347	10.416337	106.389153	31.501617	-15.45302	94.052238	33.897346	35.865215	96.327278	32.6994815	10.2060975	95.189758	-65.2981755	10.6265765	117.588548
-50.717133	20.517149	112.585114	-16.775061	10.410995	106.141541	31.128416	-15.631104	93.859863	33.518784	35.798119	96.244911	32.3236	10.0835075	95.052387	-65.873722	10.7384825	117.230695
-51.44714	23.144611	112.189697	-17.476637	10.359277	105.887772	30.526089	-15.682384	93.919899	33.050457	35.737305	96.354721	31.788273	10.0274605	95.13731	-66.741547	10.6910935	116.638234
-51.719685	24.823893	111.986053	-17.937681	10.364769	105.791725	30.122995	-15.673373	93.907562	32.697441	35.740585	96.45961	31.410218	10.033606	95.183586	-67.28558	10.695932	116.399864
-51.896088	26.529221	111.862648	-18.378284	10.414128	105.705772	29.784525	-15.658456	93.780342	32.333092	35.838161	96.573654	31.0588085	10.0898525	95.176998	-67.8153765	10.7384035	116.234546
-51.885815	28.21089	111.732742	-18.693403	10.501889	105.568459	29.429848	-15.458237	93.684586	32.004974	36.004761	96.652847	30.717411	10.273262	95.1687165	-68.104217	10.730516	115.9682015
-51.782959	29.908117	111.57856	-19.032215	10.653692	105.3815	29.076967	-15.175459	93.425308	31.688557	36.201786	96.652931	30.382762	10.5131635	95.0391195	-68.447192	10.7942205	115.7238805
-51.531761	31.602345	111.429039	-19.285641	10.840952	105.104553	28.828773	-14.987922	92.9589	31.461853	36.413483	96.584518	30.145313	10.7127805	94.771709	-68.716595	10.9691235	115.437397
-51.070309	33.238251	111.139359	-19.519388	11.036758	104.767868	28.549437	-14.716594	92.582611	31.271162	36.604034	96.515671	29.9102995	10.94372	94.549141	-68.9490755	11.129796	114.986595
-50.354282	35.629517	110.582794	-19.807749	11.181131	103.991531	28.268188	-14.408361	91.601509	31.029224	36.894825	96.472763	29.648706	11.243232	94.037136	-69.264204	11.11903	113.945926
-49.675663	37.175407	110.003113	-20.069408	11.352346	103.307938	28.067032	-14.092371	90.952217	30.878246	37.128136	96.500053	29.472639	11.5178825	93.726135	-69.611455	11.1868095	112.889741
-48.923576	38.6964	109.245773	-20.322483	11.665432	102.487137	27.980104	-13.682574	90.309418	30.738916	37.463581	96.728149	29.35951	11.8905035	93.5187835	-70.004476	11.4403605	111.4554905
-47.966324	39.918991	108.366379	-20.6912	12.080481	101.628967	27.828949	-13.083941	89.669868	30.501455	37.874146	97.040268	29.165202	12.3951025	93.355068	-70.547602	11.7658595	109.902866
-47.250759	41.737839	107.766548	-21.041603	12.637287	100.929474	27.681738	-12.353994	88.994011	30.098763	38.345753	97.435776	28.8902505	12.9958795	93.2148935	-70.9734565	12.2786945	108.6440545
-45.939617	42.78326	107.825485	-21.411953	13.239612	100.506172	27.523882	-11.532458	88.400726	29.763269	38.889431	97.995445	28.6435755	13.6784865	93.1980855	-71.4674815	12.8007375	107.8142585
-44.945786	44.18573	107.934418	-21.782799	13.849073	100.345123	27.351782	-10.704437	87.928925	29.464388	39.476944	98.597298	28.408085	14.3862535	93.2631115	-71.973683	13.3118925	107.4271345
-43.007019	45.712654	108.528587	-22.237106	14.835726	100.378525	27.044292	-9.491149	87.404121	29.107693	40.349831	99.410713	28.0759925	15.429341	93.407417	-72.5502045	14.242111	107.349633
-41.68092	46.86953	108.689034	-22.483231	15.473981	100.45153	26.844143	-8.901744	87.241051	28.916178	40.842327	99.751648	27.8801605	15.9702915	93.4963495	-72.8466225	14.9776705	107.4067105
-40.318413	47.989544	108.611359	-22.737551	16.001263	100.487564	26.573559	-8.491306	87.333473	28.724102	41.207748	99.942818	27.6488305	16.358221	93.6381455	-73.1239325	15.644305	107.3369825
-38.865894	48.814877	108.367241	-22.985489	16.415033	100.614151	26.35074	-8.321211	87.680748	28.550985	41.41013	100.134575	27.4508625	16.5444595	93.9076615	-73.4218405	16.2856065	107.3206405
-37.277325	49.461678	108.150711	-23.265795	16.618496	100.828644	26.172504	-8.28141	88.187393	28.358274	41.529381	100.391701	27.265389	16.6239855	94.289547	-73.796979	16.6130065	107.367741
-35.634892	49.935349	107.916237	-23.57086	16.730629	101.061508	25.963158	-8.303466	88.812332	28.098335	41.596851	100.578056	27.0307465	16.6466925	94.695194	-74.1724665	16.8145655	107.427822
-33.918617	50.24284	107.593117	-23.843069	16.728569	101.291977	25.778025	-8.371766	89.467819	27.797417	41.616322	100.727036	26.787721	16.622278	95.0974275	-74.473859	16.83486	107.4865265
-31.254534	50.518875	107.091942	-24.263052	16.603865	101.581696	25.530773	-8.511689	90.418144	27.35619	41.624512	101.049438	26.4434815	16.5564115	95.733791	-74.9695855	16.6513185	107.429601
-29.323584	50.601643	106.85276	-24.480051	16.511711	101.7575	25.400389	-8.587283	90.988937	27.117147	41.620533	101.282455	26.258768	16.516625	96.135696	-75.21887	16.506797	107.379304
-27.451559	50.611027	106.723228	-24.450409	16.325485	101.770004	25.233057	-8.584608	91.327728	26.877823	41.626621	101.50441	26.05544	16.5210065	96.416069	-74.956258	16.1299635	107.123939
-25.400299	50.546467	106.680473	-24.674971	16.347589	101.852966	25.033873	-8.467957	91.442482	26.642803	41.11068	101.850006	25.838338	16.3213615	96.646244	-75.18828	16.3738165	107.059688
-23.269663	50.392021	106.757309	-25.150499	16.639555	102.006927	24.838287	-8.17494	91.420074	26.370979	41.143654	102.336563	25.604633	16.484357	96.8783185	-75.905631	16.794753	107.1355355
-21.089674	50.17556	107.173073	-25.406387	16.841074	102.109184	24.674698	-7.76198	91.455811	26.113997	41.245628	103.184219	25.3943475	16.741824	97.320015	-76.2071215	16.940324	106.898353
-18.820841	49.798965	107.89666	-25.641418	17.113531	102.410934	24.522593	-7.24063	91.657722	26.292398	41.804592	104.102364	25.4074955	17.281981	97.880043	-76.6903315	16.945081	106.941825
-15.307394	48.987736	109.563705	-26.023451	17.73056	103.194717	24.319496	-6.291107	92.37149	25.781675	41.891968	106.994507	25.0505855	17.8004305	99.6829985	-77.0974875	17.6606895	106.7064355
-12.960164	48.281086	111.112762	-26.221722	18.23637	104.096619	24.251738	-5.657296	93.523102	25.627825	42.689243	109.292152	24.9397815	18.5159735	101.407627	-77.3832255	17.9567665	106.785611
-10.521653	47.295856	112.953865	-26.517555	18.692135	105.362976	24.386271	-5.124918	95.548141	25.557789	42.964699	112.256241	24.97203	18.9198905	103.902191	-78.00714	18.4643795	106.823761
-8.055356	46.155067	114.857658	-26.729462	19.019812	106.96508	24.597799	-4.773464	98.285057	25.810492	43.14299	115.176376	25.2041455	19.184763	106.7307165	-78.6630695	18.854861	107.1994435
-5.625858	44.831345	116.584518	-27.005928	19.23687	108.657372	24.849745	-4.640369	101.481461	25.306812	43.611805	118.333565	25.0782785	19.485718	109.907513	-79.0901345	18.988022	107.407231
-3.227919	43.312061	118.383774	-27.226622	19.134583	110.389343	25.111908	-4.879519	105.002106	25.5509	43.60413	120.93222	25.331404	19.3623055	112.967163	-79.784648	18.9068605	107.811523
-0.499305	41.352104	120.02578	-27.334949	18.742226	112.209259	25.415945	-5.494174	108.890594	25.461535	43.612152	123.296997	25.43874	19.058989	116.0937955	-80.108638	18.425463	108.3247225
3.018798	38.305122	122.656929	-27.471045	17.743263	114.940155	26.041294	-6.627741	114.715958	25.460751	43.584114	126.912247	25.7510225	18.4781865	120.8141025	-80.6931125	17.0083395	109.0662075
5.231796	36.058899	124.767876	-27.2887	16.736946	116.623497	26.31003	-7.409039	118.608009	25.488844	43.337753	129.054398	25.899437	17.964357	123.8312035	-80.476837	15.509535	109.4157905
7.303651	33.713577	127.085114	-27.410719	15.985021	118.435898	26.490557	-8.042392	122.273048	25.524197	43.154694	131.171555	26.007377	17.556151	126.7223015	-80.828815	14.413891	110.1494945
9.260466	31.331148	129.613358	-27.499655	15.404305	120.242157	26.65926	-8.449761	125.545441	25.622314	43.059841	133.358902	26.140787	17.30504	129.4521715	-81.140097	13.50357	111.0321425
10.263104	29.15897	132.075592	-27.509583	14.961107	121.957458	26.691223	-8.747011	128.294144	25.848583	42.957829	135.375443	26.269903	17.105409	131.8347935	-81.289069	12.816805	112.0801225
9.126467	27.50758	133.678741	-27.488121	14.717974	123.43277	26.715815	-8.893453	130.501297	26.075836	42.918846	137.253143	26.3958255	17.0126965	133.87722	-81.3720675	12.4232515	112.98832
8.058244	25.804487	135.004562	-27.449938	14.699261	124.561058	26.728497	-8.897274	132.217926	26.261339	42.947163	138.720932	26.494918	17.0249445	135.469429	-81.394794	12.3735775	113.652687
6.548213	23.269325	135.595856	-27.386543	14.971312	125.7341	27.089947	-8.82952	133.478348	26.389017	43.151283	140.190063	26.739482	17.1608815	136.8342055	-81.512568	12.7817425	114.6339945
5.523952	21.502445	135.684891	-27.363092	15.201246	126.15712	27.11986	-8.673775	133.773529	26.553371	43.365925	140.694077	26.8366155	17.346075	137.233803	-81.5627995	13.056417	115.080437
4.495896	19.679276	135.28801	-27.338049	15.41709	126.391258	27.111965	-8.503414	133.749496	26.715616	43.491833	140.771866	26.9137905	17.4942095	137.260681	-81.5898885	13.3399705	115.521835
3.417571	17.831884	134.615021	-27.318964	15.574795	126.409973	27.046803	-8.292721	133.556931	26.799852	43.655647	140.593307	26.9233275	17.681463	137.075119	-81.5612555	13.468127	115.744827
2.133421	15.905249	133.794296	-27.379665	15.760798	126.32663	26.978148	-8.112769	133.361298	26.820293	43.840309	140.202942	26.8992205	17.86377	136.78212	-81.6585505	13.657826	115.87114
0.648155	13.991317	133.098328	-27.436361	15.982927	126.194656	26.552795	-7.661981	133.357895	26.767973	43.998566	139.609131	26.660384	18.1682925	136.483513	-81.533106	13.7975615	115.905799
-0.846951	12.005497	132.261719	-27.412901	16.265558	126.057968	26.531176	-7.435463	133.295959	26.81357	44.230171	138.877258	26.672373	18.397354	136.0866085	-81.498175	14.133762	116.0293275
-3.455935	8.967955	131.010452	-27.092558	16.651388	125.999741	26.711103	-7.137465	133.304733	27.272993	44.652809	137.722321	26.992048	18.757672	135.513527	-81.177164	14.545104	116.485955
-5.333521	6.842761	130.395309	-26.655506	16.884424	126.045776	27.039326	-7.01118	133.202515	27.851244	44.944874	136.877121	27.445285	18.966847	135.039818	-80.756297	14.802001	117.051734
-7.351008	4.791196	129.806519	-26.067791	17.08955	126.073433	27.430599	-6.916955	132.898758	28.55714	45.201481	135.831924	27.9938695	19.142263	134.365341	-80.1294515	15.036837	117.781525
-9.445162	2.648608	129.107681	-25.423697	17.261755	126.003647	27.98756	-6.887862	132.26001	29.330107	45.380596	134.452744	28.6588335	19.246367	133.356377	-79.5062275	15.277143	118.650917
-11.588471	0.490651	128.090454	-24.662085	17.381573	125.654221	28.754467	-6.958047	131.175385	30.105034	45.419796	132.576797	29.4297505	19.2308745	131.876091	-78.7539205	15.5322715	119.432351
-13.757114	-1.621222	126.821724	-23.818756	17.485701	124.986961	29.508135	-7.021713	129.639862	30.80644	45.205013	130.2556	30.1572875	19.09165	129.947731	-77.7947995	15.879752	120.026191
-16.017971	-3.756341	125.271927	-23.135113	17.795124	124.123489	30.272526	-7.091784	127.412476	31.093704	45.200371	127.628586	30.683115	19.0542935	127.520531	-76.953341	16.5359545	120.726447
-19.693203	-6.554183	122.830963	-21.750946	17.961416	122.05864	31.217474	-7.105608	123.168243	31.933817	45.136055	122.854324	31.5756455	19.0152235	123.0112835	-75.0775375	16.9076085	121.1059965
-22.027758	-8.562028	121.158897	-20.916286	17.999359	120.517578	31.747622	-7.106634	120.052231	32.403759	45.134865	119.354202	32.0756905	19.0141155	119.7032165	-73.9082625	16.9846025	121.3319395
-24.446468	-10.451918	119.746819	-20.20211	18.152433	118.853828	32.092861	-7.104929	116.756439	32.64854	45.21706	115.740776	32.3707005	19.0560655	116.2486075	-72.7749205	17.2488005	121.4590485
-26.840958	-12.268714	118.466171	-19.65365	18.369989	117.04686	32.220303	-7.075452	113.485191	32.729961	45.325783	112	32.475132	19.1251655	112.7425955	-71.782432	17.6148125	121.3511245
-29.226658	-14.03832	117.207169	-19.408127	18.542511	115.127899	32.106709	-7.079316	110.208809	32.620899	45.2817	108.233658	32.363804	19.101192	109.2212335	-71.180058	17.98383	121.0345645
-31.577524	-15.767701	115.843987	-19.057423	18.526381	112.989464	31.880075	-7.047208	107.307068	32.390083	45.21788	104.657364	32.135079	19.085336	105.982216	-70.249925	17.967426	119.996712
-33.622669	-17.128426	114.401039	-19.052843	18.494814	110.970879	31.667906	-7.056304	104.510078	32.131512	45.232449	101.688751	31.899709	19.0880725	103.0994145	-70.005395	17.9015555	118.8423435
-34.237774	-15.498595	111.514839	-19.285904	18.535004	107.84433	31.350136	-6.822537	100.82724	31.649229	45.432575	97.923241	31.4996825	19.305019	99.3752405	-70.0714905	17.764989	116.3134195
-34.721176	-14.581375	109.718788	-19.509857	18.681128	105.884872	31.115419	-6.512588	98.57991	31.207466	45.716419	95.75531	31.1614425	19.6019155	97.16761	-70.1811565	17.7603405	114.602134
-35.131645	-13.692328	107.755371	-19.810698	18.831944	104.135071	30.906322	-6.217357	96.622467	30.824665	46.028263	93.913269	30.8654935	19.905453	95.267868	-70.4868895	17.758435	113.002274
-35.525211	-12.660792	106.071854	-20.095165	18.954504	102.478043	30.759317	-5.992481	95.076996	30.505394	46.267357	92.31942	30.6323555	20.137438	93.698208	-70.8226855	17.77157	111.257878
-35.73082	-11.614528	104.406143	-20.246395	19.016712	100.926628	30.717352	-5.824422	93.721642	30.345058	46.414894	91.091774	30.531205	20.295236	92.406708	-71.023995	17.738188	109.446548
-35.767467	-10.656331	102.85128	-20.243008	19.020758	99.524307	30.805704	-5.659083	92.591476	30.434072	46.515591	90.081444	30.619888	20.428254	91.33646	-71.105904	17.613262	107.712154
-35.619698	-9.811856	101.184372	-19.967966	19.035265	98.309265	31.014544	-5.660757	91.241333	30.67502	46.569798	89.117294	30.844782	20.4545205	90.1793135	-70.780714	17.6160095	106.4392165
-35.135891	-8.485921	99.332512	-19.402306	19.146481	96.782074	31.491371	-5.430914	89.464897	31.184656	46.857449	87.924835	31.3380135	20.7132675	88.694866	-70.1426255	17.5796945	104.869282
-34.518139	-7.26604	98.221359	-19.069529	19.419764	96.033508	31.855606	-5.183892	88.553009	31.495554	47.21468	87.359634	31.67558	21.015394	87.9563215	-69.814638	17.824134	104.1106945
-33.805393	-5.979958	97.275833	-18.872543	19.704988	95.350227	32.075047	-4.888896	87.797699	31.706015	47.595188	86.849968	31.890531	21.353146	87.3238335	-69.635617	18.05683	103.3766205
-33.06636	-4.660869	96.291939	-18.772043	20.038671	94.663582	32.190762	-4.633744	87.197571	31.810307	47.919987	86.492836	32.0005345	21.6431215	86.8452035	-69.5446205	18.4342205	102.4819605
-32.314404	-3.29367	95.152817	-18.842953	20.245766	93.962433	32.281227	-4.438393	86.787949	31.924301	48.198627	86.402382	32.102764	21.880117	86.5951655	-69.78867	18.611415	101.3297005
-31.526194	-1.908401	93.940826	-18.948795	20.447615	93.211601	32.304043	-4.262586	86.592972	32.035664	48.470329	86.465057	32.1698535	22.1038715	86.5290145	-70.0674435	18.7913585	99.8941875
-30.596706	-0.516445	92.834877	-19.076706	20.729891	92.50708	32.304268	-4.037824	86.445808	32.096741	48.748573	86.59787	32.2005045	22.3553745	86.521839	-70.3539165	19.1044075	98.492321
-29.264435	1.763341	91.469833	-19.05197	21.19277	91.703072	32.433563	-3.623652	86.473503	32.332401	49.216057	87.118927	32.382982	22.7962025	86.796215	-70.486922	19.5893375	96.609929
-28.193436	3.204692	90.73719	-18.936579	21.411726	91.302597	32.666363	-3.329122	86.750183	32.575584	49.555923	87.666016	32.6209735	23.1134005	87.2080995	-70.4941315	19.7100515	95.3970945
-27.14411	4.783463	90.100792	-18.788265	21.680222	90.914597	32.907974	-3.066153	87.154381	32.855858	49.851696	88.273575	32.881916	23.3927715	87.713978	-70.458446	19.9676725	94.115216
-26.152271	6.256644	89.494232	-18.612614	21.870653	90.526283	33.134125	-2.866997	87.614967	33.081127	50.05489	88.959068	33.107626	23.5939465	88.2870175	-70.332854	20.1473595	92.7655485
-25.060177	7.697468	89.010422	-18.481363	22.005793	90.188774	33.323429	-2.720555	88.039909	33.293865	50.219379	89.629807	33.308647	23.749412	88.834858	-70.271373	20.262174	91.54269
-24.150387	9.221112	88.655495	-18.338207	22.152061	89.927429	33.527084	-2.622424	88.361755	33.503487	50.345276	90.133812	33.5152855	23.861426	89.2477835	-70.1916995	20.442696	90.6070745
-23.215611	10.632865	88.353256	-18.207064	22.248693	89.639381	33.653809	-2.529227	88.517723	33.68943	50.40049	90.483986	33.6716195	23.9356315	89.5008545	-70.0857475	20.5617545	89.7779075
-21.976925	12.861842	87.869453	-17.965361	22.393482	89.152229	33.839714	-2.454918	88.158241	33.999729	50.449394	90.682762	33.9197215	23.997238	89.4205015	-69.8504435	20.789726	88.8839565
-21.145903	14.251625	87.451378	-17.73955	22.47613	88.755287	33.991291	-2.421044	87.530411	34.226646	50.490612	90.417595	34.1089685	24.034784	88.974003	-69.5880685	20.917476	88.536571
-20.409092	15.683955	87.037491	-17.445719	22.616701	88.23748	34.144127	-2.340562	86.523422	34.460667	50.576317	89.73452	34.302397	24.1178775	88.128971	-69.193835	21.1155245	88.345989
-19.712656	17.096092	86.415253	-17.153606	22.777004	87.599739	34.281685	-2.226224	85.121498	34.665268	50.682121	88.692978	34.4734765	24.2279485	86.907238	-68.7806885	21.3260595	88.29224
-18.986317	18.452963	85.751801	-16.835224	22.940186	86.849281	34.389404	-2.028832	83.523117	34.820496	50.865669	87.354866	34.60495	24.4184185	85.4389915	-68.275398	21.4619535	88.2595705
-18.415863	19.875408	85.071167	-16.559877	23.097116	86.058502	34.472233	-1.831375	81.829086	34.901913	51.045914	85.951912	34.687073	24.6072695	83.890499	-67.806827	21.5869625	88.226505
-18.106251	19.94874	84.759644	-16.371008	23.259949	85.229813	34.51902	-1.643861	80.104462	34.980656	51.167442	84.639236	34.749838	24.7617905	82.371849	-67.491854	21.7581075	88.087777
-17.738478	19.820034	83.066353	-16.148705	23.327036	83.902847	34.470192	-1.580021	77.576263	35.170071	51.194519	82.62722	34.8201315	24.807249	80.1017415	-67.1175415	21.846823	87.7039525
-17.524769	19.852589	82.249084	-16.027918	23.339695	82.872986	34.394245	-1.590029	75.842018	35.271839	51.126297	81.331154	34.833042	24.768134	78.586586	-66.888878	21.911256	87.159386
-17.27416	19.822987	80.950745	-15.899931	23.348242	81.831093	34.362717	-1.560061	74.230942	35.377113	51.103996	80.138885	34.869915	24.7719675	77.1849135	-66.669777	21.9245165	86.4772725
-16.909666	19.656452	79.933151	-15.759632	23.404898	80.870514	34.431	-1.496559	72.972595	35.462189	51.151909	78.988304	34.9465945	24.827675	75.9804495	-66.4658585	21.982121	85.7605785
-16.551371	19.405907	79.198143	-15.575266	23.423286	80.063713	34.595856	-1.419726	72.124428	35.499775	51.234722	77.973816	35.0478155	24.907498	75.049122	-66.1983475	21.939074	85.078304
-16.158012	19.063419	78.354195	-15.384635	23.35393	79.363052	34.833546	-1.45449	71.534248	35.560379	51.279324	77.078484	35.1969625	24.912417	74.306366	-65.9662325	21.795443	84.419738
-15.708844	18.669422	77.598785	-15.198167	23.241436	78.696861	35.080303	-1.623283	71.188042	35.676296	51.185272	76.413254	35.3782995	24.7809945	73.800648	-65.7746335	21.7018775	83.593074
-14.933407	17.936182	76.630241	-14.917265	22.964958	77.76548	35.436893	-2.085098	71.028305	35.968124	50.814503	75.808228	35.7025085	24.3647025	73.4182665	-65.5370385	21.5652135	82.1126935
-14.402737	17.367161	75.977844	-14.709536	22.722801	77.19651	35.70834	-2.353888	71.169769	36.190025	50.565762	75.632729	35.9491825	24.105937	73.401249	-65.3682545	21.339665	80.991771
-13.884012	16.732079	75.482018	-14.504438	22.592415	76.695808	36.027527	-2.522161	71.482689	36.401901	50.450153	75.595978	36.214714	23.963996	73.5393335	-65.22359	21.220834	79.8522825
-13.298326	16.01145	75.063972	-14.278467	22.467699	76.219955	36.385872	-2.553273	71.862885	36.559528	50.459377	75.612648	36.4727	23.953052	73.7377665	-65.029634	20.982346	78.7021435
-12.71916	15.328651	74.689499	-14.06796	22.392525	75.787209	36.751671	-2.520996	72.298805	36.702053	50.48457	75.659645	36.726862	23.981787	73.979225	-64.862782	20.803263	77.595193
-12.146627	14.568747	74.309105	-13.873963	22.277452	75.425308	37.086548	-2.593622	72.786751	36.842381	50.460754	75.779556	36.9644645	23.933566	74.2831535	-64.7123905	20.621338	76.5674625
-11.620205	13.729332	74.032524	-13.659234	22.108957	75.101593	37.391968	-2.736759	73.234131	37.025101	50.356792	75.932953	37.2085345	23.8100165	74.583542	-64.5270025	20.4078975	75.619644
-10.833404	12.469004	73.665192	-13.32744	21.764772	74.692299	37.77829	-3.060986	73.745056	37.368748	50.057339	76.157944	37.573519	23.4981765	74.9515	-64.228399	20.0313675	74.433098
-10.392466	11.600163	73.530991	-13.05579	21.553835	74.505692	38.046761	-3.293344	73.992928	37.649311	49.87307	76.255959	37.848036	23.289863	75.1244435	-63.959616	19.817807	73.8869405
-9.95397	10.685813	73.369392	-12.767307	21.384676	74.351509	38.314598	-3.46034	74.13221	37.92701	49.739437	76.311562	38.120804	23.1395485	75.221886	-63.655418	19.6298035	73.481132
-9.5818	9.774138	73.148254	-12.48512	21.259495	74.172173	38.568848	-3.586597	74.214081	38.174122	49.650826	76.30497	38.371485	23.0321145	75.2595255	-63.341725	19.4868755	73.0848205
-9.275857	8.865436	72.96769	-12.243017	21.160242	73.977455	38.791466	-3.69837	74.261169	38.389732	49.62336	76.274559	38.590599	22.962495	75.267864	-63.076633	19.357989	72.687046
-9.046628	7.991086	72.762352	-12.068731	21.13929	73.738136	38.96376	-3.826038	74.266357	38.556133	49.623455	76.062706	38.7599465	22.8987085	75.1645315	-62.8974085	19.3798715	72.3117405
-8.899844	7.127254	72.436615	-11.929593	21.130934	73.40155	39.073326	-3.926928	74.066544	38.620617	49.636688	75.573219	38.8469715	22.85488	74.8198815	-62.7061575	19.406988	71.9832185
-8.795184	5.788105	71.797569	-11.795889	21.104513	72.731369	39.119892	-4.223452	73.501221	38.558224	49.638363	74.385185	38.839058	22.7074555	73.943203	-62.430836	19.5015705	71.519535
-8.811541	4.831845	71.374542	-11.764938	20.985176	72.302574	39.103394	-4.510489	72.980469	38.483669	49.522938	73.522964	38.7935315	22.5062245	73.2517165	-62.3234075	19.4641275	71.3534315
-8.880876	3.924871	71.054962	-11.78055	20.849861	71.956482	39.082893	-4.989575	72.500893	38.430691	49.334152	72.759094	38.756792	22.1722885	72.6299935	-62.317892	19.5274335	71.2829705
-9.052893	3.003592	70.788399	-11.820504	20.668312	71.714012	38.966862	-5.675477	72.33654	38.363525	49.109211	72.217209	38.6651935	21.716867	72.2768745	-62.3062015	19.619757	71.1511495
-9.224491	2.131897	70.765839	-11.867753	20.506115	71.610397	38.657303	-6.209388	72.483269	38.318192	48.928173	71.873604	38.4877475	21.3593925	72.1784365	-62.2232535	19.6528375	71.0423575
-9.485886	1.24897	70.943436	-11.915223	20.43248	71.608879	38.059124	-6.36434	72.825089	38.252728	48.79319	71.746323	38.155926	21.214425	72.285706	-61.986372	19.650535	70.932052
-9.788784	0.378675	71.243004	-12.008315	20.355242	71.721947	37.294216	-6.05296	73.401489	38.205616	48.619736	71.735901	37.749916	21.283388	72.568695	-61.766546	19.427096	70.875199
-10.333877	-0.889899	71.895477	-12.285799	20.162445	72.059807	36.749355	-5.876629	74.350021	37.946701	48.275272	72.093117	37.348028	21.1993215	73.221569	-61.919626	19.1255685	70.898045
-10.795153	-1.685826	72.240051	-12.521029	19.964413	72.318626	36.426014	-5.674336	74.891365	37.744514	47.978264	72.576469	37.085264	21.151964	73.733917	-62.127322	18.776862	70.903335
-11.276329	-2.434968	72.509315	-12.765535	19.760366	72.587196	36.084496	-5.846035	75.454506	37.533497	47.735394	73.226807	36.8089965	20.9446795	74.3406565	-62.3400665	18.5760525	70.8337355
-11.823125	-3.132871	72.760132	-12.99145	19.590439	72.861107	35.733707	-5.889851	75.985054	37.355141	47.522701	73.943413	36.544424	20.816425	74.9642335	-62.527324	18.364453	70.7579805
-12.398253	-3.764837	73.037964	-13.18084	19.528172	73.164055	35.543602	-5.922417	76.462173	37.127499	47.462826	74.663658	36.3355505	20.7702045	75.5629155	-62.6972305	18.2861395	70.7651945
-13.014655	-4.348439	73.399498	-13.269794	19.548838	73.509201	35.35947	-5.892727	76.93766	37.068939	47.380505	74.998947	36.2142045	20.743889	75.9683035	-62.7537925	18.353787	71.0500985
-13.689577	-4.853336	73.867661	-13.33559	19.587872	73.84626	35.220573	-5.87955	77.411125	37.018444	47.30315	75.191742	36.1195085	20.7118	76.3014335	-62.7906885	18.463944	71.3910865
-14.783652	-5.508027	74.594398	-13.389048	19.52784	74.344337	35.05481	-6.098007	77.912476	37.038303	47.00877	75.214233	36.0465565	20.4553815	76.5633545	-62.8246525	18.6002985	72.1253195
-15.550527	-5.913174	75.123039	-13.340288	19.382086	74.718323	34.951866	-6.317378	78.138176	37.099342	46.714783	75.074234	36.025604	20.1987025	76.606205	-62.70618	18.5654695	72.830441
-16.342405	-6.243935	75.702217	-13.278812	19.186249	75.131264	34.933483	-6.576549	78.246521	37.159622	46.39106	74.806892	36.0465525	19.9072555	76.5267065	-62.6041765	18.4652425	73.7358215
-17.161068	-6.507098	76.35096	-13.180758	18.9758	75.56263	34.972752	-6.798316	78.202431	37.182125	46.144287	74.322456	36.0774385	19.6729855	76.2624435	-62.4389545	18.2786145	74.8628165
-17.953531	-6.693004	77.133163	-13.052609	18.759792	76.035706	35.066788	-6.960745	77.989487	37.121235	45.93346	73.498329	36.0940115	19.4863575	75.743908	-62.1992295	18.0332265	76.327504
-18.683096	-6.759461	77.931221	-12.992352	18.562979	76.433891	35.156002	-7.07688	77.620064	36.898708	45.727654	72.422531	36.027355	19.325387	75.0212975	-62.012059	17.800571	77.8464845
-19.454433	-6.750643	78.597687	-13.01957	18.267443	76.778496	35.136448	-7.260942	77.087952	36.558964	45.488594	71.371902	35.847706	19.113826	74.229927	-61.886846	17.42106	79.327065
-20.667385	-6.660377	79.104362	-13.386056	17.742298	77.051254	34.635227	-7.581981	76.402672	35.910408	45.000465	70.279411	35.2728175	18.709242	73.3410415	-62.0449295	16.775354	80.7614665
-21.474215	-6.49772	79.06945	-13.814314	17.369236	77.032761	34.283562	-7.985617	75.89193	35.418159	44.699772	69.896507	34.8508605	18.3570775	72.8942185	-62.4794885	16.3813945	81.1713035
-22.164486	-6.295959	78.808067	-14.287436	17.046885	76.868889	33.85891	-8.241422	75.47142	34.940998	44.479813	69.659897	34.399954	18.1191955	72.5656585	-62.974826	15.9745745	81.1721195
-22.865597	-5.969718	78.415001	-14.703748	16.856552	76.612267	33.416454	-8.254929	75.143761	34.503445	44.384315	69.442924	33.9599495	18.064693	72.2933425	-63.3674455	15.648411	80.9311915
-23.379477	-5.53929	77.933975	-15.053052	16.766991	76.251205	33.228264	-8.352536	74.714371	34.146397	44.432632	69.289986	33.6873305	18.040048	72.0021785	-63.7934345	15.493934	80.5002315
-23.788681	-5.031581	77.271042	-15.296652	16.797777	75.847717	33.084686	-8.229761	74.519707	33.883728	44.583675	69.325569	33.484207	18.176957	71.922638	-64.077511	15.418597	79.772796
-24.103296	-4.395935	76.643921	-15.465133	16.90378	75.459915	32.933418	-7.920441	74.46492	33.740578	44.806637	69.576271	33.336998	18.443098	72.0205955	-64.267264	15.364462	78.8992345
-24.528019	-3.258394	75.585815	-15.556468	17.095034	74.940346	32.92775	-7.738136	74.279442	33.759518	45.144932	70.266182	33.343634	18.703398	72.272812	-64.45657	15.48667	77.60788
-24.6835	-2.388999	74.878761	-15.524951	17.257158	74.593803	32.973637	-7.56214	74.13459	33.863731	45.387001	70.836899	33.418684	18.9124305	72.4857445	-64.468586	15.6018855	76.7018615
-24.809931	-1.532218	74.126015	-15.458171	17.471756	74.242966	33.052399	-7.3736	73.958534	34.008865	45.641964	71.352646	33.530632	19.134182	72.65559	-64.446974	15.80933	75.830342
-24.809626	-0.665909	73.404297	-15.371593	17.756115	73.814568	33.145538	-7.144397	73.68396	34.160675	45.944603	71.690895	33.6531065	19.400103	72.6874275	-64.3962925	16.112127	74.9417085
-24.830086	0.271143	72.618797	-15.254751	18.05291	73.28878	33.284088	-6.863851	73.249771	34.273685	46.235321	71.790756	33.7788865	19.685735	72.5202635	-64.2883885	16.420085	74.0572965
-24.8307	1.222832	71.780846	-15.115048	18.333097	72.682709	33.396923	-6.610498	72.720497	34.36137	46.511086	71.683136	33.8791465	19.950294	72.2018165	-64.1092425	16.7159	73.1636015
-24.789091	2.219965	70.964272	-15.022945	18.576019	72.013077	33.469261	-6.401836	72.141556	34.472656	46.704037	71.535133	33.9709585	20.1511005	71.8383445	-64.0168485	17.0009375	72.1878095
-24.723398	3.649836	69.814941	-14.900841	18.829914	71.041718	33.548611	-6.180916	71.261711	34.597378	46.928802	71.113174	34.0729945	20.373943	71.1874425	-63.8746765	17.285885	70.8959935
-24.657293	4.54901	69.120941	-14.84678	18.942135	70.423248	33.592926	-6.094688	70.675423	34.65884	46.974689	70.720924	34.125883	20.4400005	70.6981735	-63.819443	17.4442695	70.1483225
-24.587708	5.427361	68.488533	-14.772129	19.004744	69.840126	33.654583	-6.027919	70.051582	34.707748	47.051907	70.292542	34.1811655	20.511994	70.172062	-63.7254235	17.497494	69.50819
-24.525043	6.262146	67.858383	-14.689832	19.043619	69.254158	33.708988	-5.979702	69.358665	34.765926	47.080959	69.77298	34.237457	20.5506285	69.5658225	-63.617121	17.5366095	68.9424935
-24.414789	7.142897	67.265541	-14.580991	19.026527	68.656639	33.764595	-5.946688	68.585136	34.830509	47.090168	69.193481	34.297552	20.57174	68.8893085	-63.459534	17.481314	68.4239695
-24.308517	7.982555	66.696526	-14.480742	19.044361	68.055313	33.81353	-5.930355	67.782303	34.919502	47.062267	68.565521	34.366516	20.565956	68.173912	-63.328	17.522766	67.936714
-24.212662	8.816608	66.117371	-14.349145	19.036341	67.474403	33.880669	-5.933486	67.002663	35.010342	47.041874	67.935387	34.4455055	20.554194	67.469025	-63.1437955	17.518488	67.479781
-23.987389	9.933515	65.465042	-14.166419	19.095303	66.745865	33.968334	-5.876167	66.042442	35.160004	47.058807	67.035194	34.564169	20.59132	66.538818	-62.897007	17.599286	66.952912
-23.87097	10.681719	65.091316	-14.024836	19.117435	66.346024	34.105232	-5.798016	65.45063	35.25127	47.090206	66.538399	34.678251	20.646095	65.9945145	-62.727923	17.588775	66.6975335
-23.665545	11.45061	64.795776	-13.876255	19.139912	65.997826	34.269463	-5.6608	64.919174	35.317345	47.149761	66.07077	34.793404	20.7444805	65.494972	-62.545914	17.5353435	66.50068
-23.484287	12.219056	64.557083	-13.720657	19.15988	65.728645	34.458153	-5.515301	64.45903	35.352467	47.183876	65.698502	34.90531	20.8342875	65.078766	-62.346624	17.4854725	66.378524
-23.299494	12.910594	64.414253	-13.604343	19.217587	65.535919	34.597931	-5.390631	64.114685	35.381882	47.178722	65.418556	34.9899065	20.8940455	64.7666205	-62.1985925	17.5411285	66.3052175
-23.070351	13.541693	64.310966	-13.455738	19.244129	65.399551	34.730629	-5.325028	63.879543	35.468922	47.062599	65.188568	35.0997755	20.8687855	64.5340555	-62.0112515	17.6194725	66.2650465
-22.748631	14.095452	64.342232	-13.18496	19.210144	65.348099	34.9324	-5.347182	63.730217	35.734001	46.767059	65.071182	35.3332005	20.7099385	64.4006995	-61.7031205	17.7103495	66.2954985
-22.184753	14.952522	64.387802	-12.591353	19.065077	65.380623	35.362564	-5.544473	63.685291	36.391949	46.297688	65.290382	35.8772565	20.3766075	64.4878365	-61.0599625	17.7535465	66.2734095
-21.769289	15.52417	64.41156	-12.200977	18.981119	65.392937	35.681789	-5.630371	63.747437	36.722614	46.040691	65.826141	36.2022015	20.20516	64.786789	-60.6041555	17.757078	65.999085
-21.342512	16.115715	64.377708	-11.891858	18.942305	65.386559	35.978989	-5.675782	63.866699	36.809776	45.860863	66.500114	36.3943825	20.0925405	65.1834065	-60.1780985	17.7920695	65.5897115
-20.91394	16.64274	64.311867	-11.696489	18.887671	65.368629	36.188732	-5.724504	64.024887	36.796364	45.772919	67.122139	36.492548	20.0242075	65.573513	-59.885526	17.7511345	65.163745
-20.529583	17.143332	64.259918	-11.581409	18.824631	65.314796	36.277077	-5.804603	64.184944	36.682529	45.696278	67.750725	36.479803	19.9458375	65.9678345	-59.642621	17.7034245	64.6617575
-20.150198	17.557508	64.185463	-11.541896	18.760973	65.278954	36.302738	-5.956765	64.309654	36.394173	45.603226	68.317261	36.3484555	19.8232305	66.3134575	-59.4322475	17.6987155	64.2444505
-19.771444	17.908318	64.142838	-11.482111	18.615583	65.22525	36.296471	-6.139417	64.352127	36.155312	45.480625	68.770142	36.2258915	19.670604	66.5611345	-59.1901135	17.560562	63.8893655
-19.00337	18.416958	64.093178	-11.019921	18.495365	65.170219	36.682873	-6.269526	64.223114	36.232441	45.381622	69.052917	36.457657	19.556048	66.6380155	-58.497499	17.434682	63.7024225
-18.49699	18.742945	63.937283	-10.717832	18.406816	65.014442	36.958168	-6.320926	64.187943	36.416286	45.195122	68.967613	36.687227	19.437098	66.577778	-58.122891	17.376534	63.451106
-17.96962	19.062563	63.745033	-10.432271	18.372162	64.820885	37.23629	-6.326151	64.121696	36.419556	44.887333	68.657516	36.827923	19.280591	66.389606	-57.692465	17.463733	63.252164
-17.441502	19.361706	63.540817	-10.129817	18.358131	64.620987	37.503582	-6.326065	64.024826	36.506287	44.707947	68.187729	37.0049345	19.190941	66.1062775	-57.2645685	17.525321	63.1356965
-16.924356	19.624174	63.35006	-9.873281	18.351578	64.420197	37.740887	-6.349636	63.922035	36.690384	44.581303	67.700729	37.2156355	19.1158335	65.811382	-56.9621975	17.5873225	63.029012
-16.441414	19.78257	63.212852	-9.694442	18.233789	64.266907	37.900417	-6.490079	63.84536	36.881462	44.437901	67.447281	37.3909395	18.973911	65.6463205	-56.7798235	17.493667	62.8874935
-15.967022	19.889351	63.207211	-9.481742	18.056437	64.242134	38.02924	-6.765007	63.807751	37.153561	44.192944	67.229584	37.5914005	18.7139685	65.5186675	-56.5548845	17.3989055	62.9656005
-15.358992	19.858942	63.361824	-9.210655	17.717989	64.342117	38.166992	-7.226238	63.756897	37.569084	43.768734	66.697029	37.868038	18.271248	65.226963	-56.289348	17.16473	63.457271
-14.995551	19.842041	63.509571	-9.119001	17.525068	64.453476	38.197811	-7.464465	63.751186	37.615322	43.625168	66.377899	37.9065665	18.0803515	65.0645425	-56.1445685	16.9697845	63.8424095
-14.689832	19.713297	63.680901	-9.090781	17.366283	64.608383	38.256092	-7.664538	63.700306	37.667934	43.358429	65.799316	37.962013	17.8469455	64.749811	-56.143575	16.8856205	64.466955
-14.375538	19.593819	63.971035	-9.17703	17.225071	64.866989	38.116722	-7.722999	63.813007	37.485806	43.244656	65.4692	37.801264	17.7608285	64.6411035	-56.155324	16.6893135	65.0928745
-14.090921	19.391733	64.378891	-9.369139	17.041813	65.219055	37.995392	-7.82289	64.034996	37.204861	43.140385	65.33522	37.6001265	17.6587475	64.685108	-56.3384045	16.4248785	65.753002
-13.804304	19.170998	64.918755	-9.607794	16.849754	65.767059	37.873451	-7.927821	64.432709	36.895435	42.98727	65.539131	37.384443	17.5297245	64.98592	-56.600031	16.1697835	66.548198
-13.517575	18.915657	65.603104	-9.883157	16.61422	66.437851	37.755947	-8.099733	64.993561	36.675125	42.862995	66.065178	37.215536	17.381631	65.5293695	-56.98185	15.846809	67.3463325
-13.082659	18.504473	66.75956	-10.216056	16.330843	67.589066	37.540363	-8.342398	65.93203	36.441811	42.625801	67.168579	36.991087	17.1417015	66.5503045	-57.423199	15.5199845	68.6278275
-13.026315	18.440453	67.660881	-10.397868	16.213095	68.446388	37.378139	-8.48206	66.655312	36.327328	42.488949	68.037437	36.8527335	17.0034445	67.3463745	-57.6484695	15.4227455	69.5464015
-12.980038	18.484217	68.603775	-10.539686	16.180969	69.410873	37.226288	-8.583971	67.462105	36.24855	42.364468	69.053322	36.737419	16.8902485	68.2577135	-57.816791	15.4716895	70.5640325
-12.948873	18.635118	69.70816	-10.706701	16.186058	70.480255	37.062248	-8.698949	68.400505	36.23576	42.296856	70.157692	36.649004	16.7989535	69.2790985	-58.062406	15.5731625	71.6814115
-12.947176	18.686148	70.859741	-10.818763	16.172857	71.598236	36.902924	-8.758126	69.470963	36.200424	42.229473	71.438522	36.551674	16.7356735	70.4547425	-58.1892	15.6100405	72.7417295
-12.994564	18.799278	72.055832	-10.909424	16.165823	72.783646	36.810272	-8.826097	70.655113	36.161606	42.158283	72.842628	36.485939	16.666093	71.7488705	-58.304787	15.665553	73.8184215
-13.109038	18.880384	73.281151	-10.931561	16.170723	74.031921	36.771656	-8.824035	71.971565	36.217258	42.120491	74.262283	36.494457	16.648228	73.116924	-58.357579	15.693218	74.946918
-13.258749	19.001719	75.259003	-10.909375	16.121016	76.022522	36.838379	-9.016577	74.124832	36.330017	41.989037	76.551094	36.584198	16.48623	75.337963	-58.402948	15.755802	76.707081
-13.367653	19.064386	76.569786	-10.852183	16.012775	77.334839	36.885784	-9.174197	75.640182	36.413036	41.830757	78.060684	36.64941	16.32828	76.850433	-58.353776	15.69727	77.819245
-13.473004	19.125162	77.855644	-10.810751	15.901995	78.627762	36.930737	-9.339786	77.15847	36.459579	41.680061	79.5839	36.695158	16.1701375	78.371185	-58.31666	15.6338525	78.884339
-13.58451	19.171804	79.086342	-10.767588	15.768372	79.900917	36.945393	-9.468868	78.653831	36.594795	41.521477	80.922249	36.770094	16.0263045	79.78804	-58.30527	15.5104395	80.013794
-13.701777	19.255314	80.348053	-10.717988	15.619985	81.154404	36.993282	-9.734559	80.093338	36.683197	41.318741	82.28981	36.8382395	15.792091	81.191574	-58.2742155	15.447879	81.117234
-13.830729	19.355913	81.652313	-10.692062	15.440024	82.42485	37.018032	-9.964757	81.468948	36.81472	41.096447	83.597542	36.916376	15.565845	82.533245	-58.3005	15.314203	82.316455
-13.974442	19.456474	82.917938	-10.633771	15.291691	83.728226	37.006321	-10.205688	82.726974	36.93668	40.886818	84.882545	36.9715005	15.340565	83.8047595	-58.2390425	15.242817	83.6516925
-14.114377	19.518684	84.724167	-10.575814	15.047643	85.51754	36.966209	-10.540783	84.42733	37.084438	40.565613	86.634384	37.0253235	15.012415	85.530857	-58.1769515	15.082871	85.504223
-14.188717	19.557863	85.899567	-10.560999	14.908878	86.625084	37.021301	-10.738691	85.386971	37.180237	40.38467	87.763741	37.100769	14.8229895	86.575356	-58.222767	14.9947665	86.674812
-14.250785	19.565117	87.015724	-10.486398	14.853586	87.735176	36.954525	-10.81784	86.454651	37.277222	40.265099	88.990227	37.1158735	14.7236295	87.722439	-58.0886695	14.9835425	87.747913
-14.279122	19.560724	88.115166	-10.42622	14.832438	88.839142	36.985313	-10.890187	87.575539	37.425083	40.18327	90.31076	37.205198	14.6465415	88.9431495	-58.057638	15.0183345	88.7351345
-14.26827	19.523413	89.217606	-10.37107	14.847273	89.953911	37.109314	-10.966051	88.761024	37.604881	40.122349	91.691055	37.3570975	14.578149	90.2260395	-58.0992375	15.116397	89.6817825
-14.229769	19.383387	90.274773	-10.299151	14.858956	91.031906	37.213406	-10.986755	90.061737	37.833549	40.145622	93.139015	37.5234775	14.5794335	91.600376	-58.1217795	15.1384785	90.463436
-14.179756	19.211102	91.254234	-10.21452	14.872709	92.040085	37.352119	-10.971297	91.341324	38.044975	40.204418	94.608757	37.698547	14.6165605	92.9750405	-58.127587	15.1288575	91.1051295
-14.111927	18.970398	92.64238	-10.031411	14.922686	93.476357	37.621563	-10.942783	93.237915	38.35223	40.26688	96.544662	37.9868965	14.6620485	94.8912885	-58.0497185	15.1833235	92.0614255
-14.082641	18.757687	93.502426	-9.903832	14.937839	94.371918	37.812531	-10.96349	94.402344	38.585781	40.271301	97.638954	38.199156	14.6539055	96.020649	-58.00682	15.2217725	92.723187
-14.016771	18.464855	94.29023	-9.796037	14.928161	95.199547	37.970058	-11.004407	95.446205	38.784771	40.264133	98.567375	38.3774145	14.629863	97.00679	-57.9694885	15.226459	93.392304
-13.994369	18.170395	95.036873	-9.685113	14.94357	95.973068	38.06216	-11.045953	96.335854	38.989376	40.191414	99.252037	38.525768	14.5727305	97.7939455	-57.895994	15.3144095	94.1521905
-14.01021	17.859842	95.718552	-9.64264	14.913157	96.658684	38.127968	-11.137249	97.039734	39.148949	40.107143	99.787331	38.6384585	14.484947	98.4135325	-57.9237385	15.341367	94.9038355
-14.046164	17.561224	96.32737	-9.648594	14.850479	97.25808	38.097973	-11.253008	97.609436	39.247616	40.03067	100.190857	38.6727945	14.388831	98.9001465	-57.9699825	15.312127	95.6160135
-14.070673	17.273994	96.869995	-9.670918	14.809123	97.800278	38.048885	-11.375834	98.085945	39.329292	39.920921	100.484871	38.6890885	14.2725435	99.285408	-58.0309245	15.3457025	96.315148
-14.112289	16.861647	97.607796	-9.737687	14.758664	98.532898	37.928997	-11.484169	98.654869	39.367474	39.818459	100.888954	38.6482355	14.167145	99.7719115	-58.1236095	15.350183	97.2938845
-14.128738	16.6194	98.013054	-9.802727	14.801012	98.937271	37.868996	-11.531339	98.932121	39.409294	39.831028	101.04715	38.639145	14.1498445	99.9896355	-58.244599	15.4521795	97.8849065
-14.108424	16.391312	98.322884	-9.879869	14.798903	99.227486	37.795444	-11.513305	99.170654	39.39489	39.871964	101.236298	38.595167	14.1793295	100.203476	-58.354905	15.4184765	98.251496
-14.043749	16.198568	98.534462	-9.94363	14.866747	99.443214	37.76384	-11.455831	99.394508	39.379848	39.954967	101.318657	38.571844	14.249568	100.3565825	-58.459104	15.483926	98.5298455
-13.95864	15.978082	98.606056	-10.015888	14.974706	99.508011	37.714165	-11.383258	99.613625	39.35709	40.05933	101.357353	38.5356275	14.338036	100.485489	-58.5674035	15.611376	98.530533
-13.891422	15.79698	98.428169	-10.089365	15.066231	99.379562	37.67382	-11.276924	99.813484	39.344543	40.184544	101.435982	38.5091815	14.45381	100.624733	-58.6879115	15.678652	98.134391
-13.800756	15.62665	98.103546	-10.110208	15.196955	99.063393	37.683537	-11.174333	99.945602	39.347179	40.339813	101.412323	38.515358	14.58274	100.6789625	-58.735774	15.81117	97.4478235
-13.699694	15.365446	97.412857	-10.071915	15.275149	98.395699	37.804775	-10.932634	99.860962	39.321175	40.585178	100.956558	38.562975	14.826272	100.40876	-58.706805	15.724026	96.382638
-13.559832	15.163805	97.000679	-10.011096	15.362254	97.969704	37.925438	-10.728975	99.596611	39.237713	40.748859	100.370941	38.5815755	15.009942	99.983776	-58.6037675	15.714566	95.955632
-13.480917	15.046665	96.681969	-10.011755	15.404969	97.647583	37.988029	-10.555413	99.329391	39.125072	40.905151	99.913933	38.5565505	15.174869	99.621662	-58.5800605	15.635069	95.673504
-13.418295	14.958509	96.457634	-10.070206	15.463506	97.407852	37.94091	-10.473537	99.219673	39.057858	40.995579	99.625397	38.499384	15.261021	99.422535	-58.639796	15.665991	95.393169
-13.328099	14.841713	96.316696	-10.124469	15.482566	97.27755	37.853329	-10.455471	99.127213	39.01741	41.012939	99.399635	38.4353695	15.278734	99.263424	-58.6843075	15.686398	95.291676
-13.322632	14.794758	96.288055	-10.173256	15.500219	97.201332	37.752922	-10.456754	98.989555	38.988625	41.00882	99.152603	38.3707735	15.276033	99.071079	-58.7172855	15.724405	95.331585
-13.287714	14.752481	96.296906	-10.205356	15.525574	97.195503	37.665958	-10.446907	98.833046	38.947666	41.019054	98.883369	38.306812	15.2860735	98.8582075	-58.717524	15.7650745	95.5327985
-13.28212	14.761411	96.317963	-10.262171	15.581285	97.189568	37.545582	-10.398806	98.700752	38.847427	41.041199	98.571892	38.1965045	15.3211965	98.636322	-58.7208465	15.8413735	95.742814
-13.288635	14.814425	96.318398	-10.33615	15.668676	97.174759	37.455528	-10.360142	98.690277	38.781948	41.080269	98.413589	38.118738	15.3600635	98.551933	-58.791038	15.9772885	95.797585
-13.353359	14.932662	96.315918	-10.399655	15.74806	97.179527	37.393536	-10.320597	98.663795	38.726204	41.099487	98.264076	38.05987	15.389445	98.4639355	-58.85918	16.106675	95.8951185
-13.41874	15.117198	96.306671	-10.439712	15.829908	97.17691	37.299492	-10.259063	98.667046	38.685452	41.146832	98.15876	37.992472	15.4438845	98.412903	-58.871896	16.2159315	95.940917
-13.493843	15.293084	96.333679	-10.48987	15.900501	97.200653	37.234558	-10.22599	98.690323	38.646042	41.180294	98.113411	37.9403	15.477152	98.401867	-58.92004	16.32385	95.999439
-13.527971	15.4918	96.336121	-10.552827	15.958442	97.226799	37.172756	-10.175886	98.713234	38.610046	41.222851	98.066422	37.891401	15.5234825	98.389828	-58.997055	16.3934015	96.06377
-13.595406	15.766874	96.355095	-10.582057	16.02936	97.242226	37.131962	-10.118956	98.672127	38.568581	41.323906	97.99456	37.8502715	15.602475	98.3333435	-59.0143855	16.456245	96.1511085
-13.649265	16.087194	96.39164	-10.609913	16.13319	97.300873	37.091248	-9.919386	98.59655	38.483788	41.504402	97.950455	37.787518	15.792508	98.2735025	-59.007344	16.473872	96.3282435
-13.613361	15.840042	96.612999	-10.59761	16.265825	97.40226	37.09798	-9.738014	98.624786	38.429501	41.677303	98.044136	37.7637405	15.9696445	98.334461	-58.9589605	16.5620055	96.470059
-13.795501	16.446838	96.68322	-10.620294	16.357786	97.549973	37.104336	-9.565064	98.783981	38.389675	41.840332	98.277306	37.7470055	16.137634	98.5306435	-58.9875935	16.577938	96.5693025
-13.864501	16.656248	96.880814	-10.649669	16.499775	97.749084	37.118401	-9.400849	99.021446	38.40115	41.993896	98.574409	37.7597755	16.2965235	98.7979275	-59.0591135	16.7030265	96.7002405
-13.938917	16.833469	97.06575	-10.68657	16.637196	97.93866	37.120579	-9.252798	99.250732	38.431896	42.179527	98.945961	37.7762375	16.4633645	99.0983465	-59.1493775	16.8110275	96.7789735
-13.986781	17.012455	97.225571	-10.713046	16.750607	98.140808	37.088589	-9.066718	99.529007	38.44278	42.403114	99.434593	37.7656845	16.668198	99.4818	-59.1917765	16.833016	96.799816
-14.078251	17.134514	97.378998	-10.79304	16.871626	98.3116	37.098209	-8.865153	99.85128	38.431114	42.652477	100.051414	37.7646615	16.893662	99.951347	-59.3507415	16.84959	96.671853
-14.190229	17.224125	97.468796	-10.94618	17.045139	98.415329	37.089272	-8.521152	100.280853	38.35141	43.096191	100.983963	37.720341	17.2875195	100.632408	-59.612701	16.8027585	96.19825
-14.253492	17.252188	97.412292	-11.079688	17.189657	98.393295	37.083477	-8.228416	100.55127	38.204998	43.456326	101.584221	37.6442375	17.613955	101.0677455	-59.8036135	16.765359	95.7188445
-14.388983	17.290518	97.295341	-11.24904	17.372032	98.315079	37.09087	-7.890606	100.869621	38.028538	43.850414	102.150703	37.559704	17.979904	101.510162	-60.057784	16.76416	95.119996
-14.509292	17.339716	97.056602	-11.44304	17.542412	98.12635	37.060646	-7.543159	101.214287	37.842304	44.299118	102.605904	37.451475	18.3779795	101.9100955	-60.337555	16.7068445	94.3426045
-14.698531	17.485758	96.803581	-11.590305	17.691525	97.911179	36.997292	-7.168686	101.358841	37.618534	44.709476	102.940796	37.307913	18.770395	102.1498185	-60.488523	16.612655	93.6725395
-14.892109	17.488462	96.669571	-11.696136	17.85704	97.791176	37.003616	-6.841039	101.28257	37.450085	45.055347	103.133347	37.2268505	19.107154	102.2079585	-60.6191225	16.606926	93.3743935
-15.078079	17.48827	96.578194	-11.69314	17.962748	97.688148	37.050598	-6.564492	101.070145	37.371559	45.34996	103.205894	37.2110785	19.392734	102.1380195	-60.5973585	16.532762	93.2382765
-15.386963	17.480499	96.279198	-11.641545	18.098894	97.452034	37.146835	-6.235534	100.996574	37.27322	45.636906	103.31472	37.2100275	19.700686	102.155647	-60.4931175	16.497102	92.748421
-15.659754	17.340406	96.036224	-11.638534	18.15587	97.27327	37.17411	-6.128087	101.040611	37.239708	45.753387	103.375648	37.206909	19.81265	102.2081295	-60.483977	16.49909	92.3384105
-15.91458	17.218998	95.951805	-11.563373	18.156399	97.21933	37.201267	-6.082335	100.938782	37.280621	45.79924	103.406296	37.240944	19.8584525	102.172539	-60.36769	16.4543455	92.266121
-16.245571	17.183886	95.818314	-11.449103	18.170345	97.129616	37.332756	-6.020068	100.929955	37.339333	45.852596	103.477074	37.3360445	19.916264	102.2035145	-60.2342505	16.424426	92.0557175
-16.58816	17.047241	95.748474	-11.27014	18.155092	97.129013	37.541569	-5.939868	100.863525	37.451302	45.932449	103.481377	37.4964355	19.9962905	102.172451	-60.0367155	16.3138935	92.085575
-16.945303	16.830555	95.68322	-11.008049	18.165754	97.139244	37.866508	-5.843581	100.643829	37.666061	46.045364	103.459045	37.7662845	20.1008915	102.051437	-59.7823825	16.2306165	92.227051
-17.384352	16.629902	95.426353	-10.765424	18.206247	96.987045	38.190834	-5.734304	100.48925	37.794628	46.186794	103.274727	37.992731	20.226245	101.8819885	-59.523579	16.186249	92.0921015
-18.156378	16.339741	95.268456	-10.302536	18.342146	96.842697	38.595539	-5.610857	100.021683	38.143627	46.199001	102.298737	38.369583	20.294072	101.16021	-58.974655	16.39022	92.525184
-18.709698	16.104273	95.331291	-9.947412	18.362349	96.86393	38.835274	-5.672468	99.703964	38.449757	46.017437	101.583252	38.6425155	20.1724845	100.643608	-58.5373395	16.5522135	93.084252
-19.304775	15.841969	95.377472	-9.734887	18.241844	96.934273	38.925442	-5.950447	99.671936	38.784698	45.724457	101.210251	38.85507	19.887005	100.4410935	-58.324844	16.596683	93.4274525
-19.999636	15.512164	95.452065	-9.616395	17.992744	97.029434	38.89864	-6.325469	99.69751	39.066605	45.369125	101.016495	38.9826225	19.521828	100.3570025	-58.2154125	16.46366	93.7018655
-20.748884	15.179382	95.566872	-9.495855	17.705538	97.143463	38.907368	-6.691664	99.551025	39.261246	44.986481	100.650681	39.084307	19.1474085	100.100853	-58.076017	16.2636675	94.186073
-21.492401	14.815866	95.776573	-9.358182	17.41638	97.254219	38.943787	-7.010323	99.224663	39.407192	44.645672	100.101784	39.1754895	18.8176745	99.6632235	-57.8918535	16.0150855	94.8452145
-22.302839	14.472251	95.965103	-9.25751	17.191141	97.309753	38.945652	-7.229993	98.931671	39.466045	44.386162	99.43734	39.2058485	18.5780845	99.1845055	-57.7208685	15.8041975	95.4350005
-23.427483	13.971579	96.598938	-9.2125	16.938423	97.645569	38.930977	-7.469483	98.614281	39.383301	44.029171	98.295471	39.157139	18.279844	98.454876	-57.582139	15.597002	96.836262
-24.214849	13.647366	97.165802	-9.237765	16.797342	98.023834	38.825371	-7.686616	98.609367	39.300686	43.769176	97.709641	39.0630285	18.04128	98.159504	-57.5385585	15.553404	97.888164
-25.13559	13.348842	97.588753	-9.389045	16.581377	98.317223	38.612492	-7.916656	98.811974	39.162846	43.496868	97.42366	38.887669	17.790106	98.117817	-57.665759	15.372648	98.516629
-26.007053	13.039054	97.738152	-9.644227	16.293127	98.407616	38.317932	-8.24002	99.242622	38.970654	43.246025	97.334465	38.644293	17.5030025	98.2885435	-57.932747	15.0832515	98.5266885
-26.806995	12.713279	97.565147	-9.952679	15.984063	98.207031	38.053841	-8.736997	99.863449	38.754639	42.926514	97.127747	38.40424	17.0947585	98.495598	-58.309598	14.8733675	97.918464
-27.627251	12.449896	97.149429	-10.187774	15.746442	97.835228	37.710114	-9.018477	99.663704	38.447182	42.726173	96.742554	38.078648	16.853848	98.203129	-58.454196	14.639036	97.467327
-28.363976	12.186698	96.785721	-10.353679	15.61743	97.440025	37.105026	-8.603369	98.737434	38.142635	42.616829	96.158226	37.6238305	17.00673	97.44783	-58.3311885	14.22813	97.43222
-29.409891	11.810253	96.381706	-10.56293	15.492767	96.79863	36.700577	-8.346248	97.360313	37.66116	42.603806	94.789963	37.1808685	17.128779	96.075138	-58.3067285	13.856755	97.522122
-30.054049	11.570462	96.067719	-10.627689	15.445204	96.271721	36.756752	-8.303801	96.429298	37.330254	42.580696	93.523613	37.043503	17.1384475	94.9764555	-58.298881	13.7519605	97.5669865
-30.730843	11.376966	95.862991	-10.659978	15.354915	95.839432	36.748581	-8.321897	95.721947	37.049328	42.515079	92.358185	36.8989545	17.096591	94.040066	-58.2189105	13.613239	97.638798
-31.29248	11.188993	95.754631	-10.758379	15.133359	95.550926	36.627754	-8.48708	95.227776	36.815117	42.356403	91.592659	36.7214355	16.9346615	93.4102175	-58.2381935	13.3320565	97.6916345
-31.823217	10.971681	95.623062	-10.906644	14.836872	95.328148	36.454983	-8.76711	94.892036	36.661232	42.094418	91.209862	36.5581075	16.663654	93.050949	-58.3713955	13.01009	97.605347
-32.31424	10.827888	95.432655	-11.079987	14.534948	95.141205	36.256748	-9.089759	94.713715	36.524097	41.807442	91.020554	36.3904225	16.3588415	92.8671345	-58.5503965	12.7110545	97.4152755
-32.731281	10.686454	95.288651	-11.23703	14.288269	95.018074	36.081718	-9.380347	94.645653	36.401665	41.50457	90.930664	36.2416915	16.0621115	92.7881585	-58.7157515	12.5144265	97.2479895
-33.210037	10.548793	95.091721	-11.452387	13.977155	94.84317	35.848095	-9.792473	94.628212	36.279167	41.120277	90.853958	36.063631	15.663902	92.741085	-58.968405	12.290408	96.945255
-33.46566	10.52986	94.95472	-11.570848	13.820663	94.757713	35.730629	-10.02062	94.621666	36.20895	40.896259	90.768501	35.9697895	15.4378195	92.6950835	-59.1114855	12.2035065	96.8203425
-33.606659	10.661983	94.86425	-11.676829	13.703124	94.671371	35.621685	-10.209188	94.612862	36.136566	40.709839	90.625702	35.8791255	15.2503255	92.619282	-59.2327835	12.1559225	96.72346
-33.588554	10.784408	94.851616	-11.792118	13.583255	94.629501	35.518093	-10.375413	94.603523	36.057762	40.540539	90.432343	35.7879275	15.082563	92.517933	-59.3721635	12.083947	96.741069
-33.546131	10.982552	94.85347	-11.915987	13.478008	94.593452	35.396755	-10.531723	94.573807	35.926323	40.364819	90.178558	35.661539	14.916548	92.3761825	-59.493513	12.039468	96.8107215
-33.489357	11.252189	94.816544	-12.068468	13.352938	94.566376	35.264854	-10.689781	94.47905	35.757961	40.188549	89.925774	35.5114075	14.749384	92.202412	-59.6483435	11.956492	96.93034
-33.368996	11.574995	94.783241	-12.241109	13.205282	94.504135	35.108521	-10.857609	94.360367	35.581482	40.043457	89.755562	35.3450015	14.592924	92.0579645	-59.8272195	11.81764	96.9503055
-33.086353	12.216923	94.469467	-12.475625	12.919298	94.31353	34.893391	-11.09048	94.069115	35.347878	39.857105	89.683281	35.1206345	14.3833125	91.876198	-60.0718845	11.4552835	96.750862
-32.870586	12.680052	93.975082	-12.650935	12.741796	93.976875	34.765018	-11.230842	93.834602	35.219471	39.763092	89.777802	34.9922445	14.266125	91.806202	-60.2941145	11.217467	96.147548
-32.638138	13.140796	93.064232	-12.858277	12.569644	93.364853	34.653576	-11.335592	93.566032	35.117294	39.73159	89.986206	34.885435	14.197999	91.776119	-60.601989	10.941289	94.953587
-32.385769	13.608982	91.87262	-13.05564	12.45912	92.522453	34.533604	-11.392449	93.24543	35.027176	39.747173	90.220627	34.78039	14.177362	91.7330285	-60.89167	10.740878	93.3118775
-32.05093	14.129967	90.536301	-13.253615	12.451239	91.526665	34.446953	-11.378787	92.84713	34.923248	39.806938	90.352364	34.6851005	14.2140755	91.599747	-61.1923305	10.6884025	91.453583
-31.669485	14.739529	89.340149	-13.430884	12.516313	90.582062	34.315102	-11.304948	92.385857	34.773811	39.926857	90.377518	34.5444565	14.3109545	91.3816875	-61.4062245	10.7216715	89.7824365
-31.279665	15.403308	88.367043	-13.542286	12.62417	89.774544	34.223408	-11.189258	91.856178	34.62952	40.079346	90.346848	34.426464	14.445044	91.101513	-61.511036	10.803296	88.447575
-30.768549	16.37981	87.471916	-13.62146	12.809472	88.931671	34.142612	-10.933924	91.027	34.481857	40.340187	90.392319	34.3122345	14.7031315	90.7096595	-61.5551545	10.9158125	87.1536825
-30.549599	17.007757	87.212578	-13.67421	12.896131	88.65049	34.19305	-10.887749	90.387131	34.392937	40.458984	90.420135	34.2929935	14.7856175	90.403633	-61.6414135	11.0066445	86.897347
-30.351023	17.609278	87.244797	-13.746783	12.97559	88.533302	34.075478	-10.858221	89.831177	34.363747	40.490623	90.446716	34.2196125	14.816201	90.1389465	-61.7131785	11.134979	86.9276575
-30.17902	18.252682	87.446037	-13.820158	12.999959	88.589928	33.973904	-10.942297	89.228638	34.364174	40.430763	90.458794	34.169039	14.744233	89.843716	-61.809355	11.255685	87.33614
-30.020702	18.866831	87.774178	-13.967475	12.998316	88.704147	33.818668	-11.058683	88.618019	34.341061	40.334976	90.461479	34.0798645	14.6381465	89.539749	-62.0148145	11.3584855	87.868545
-29.865826	19.462116	88.129807	-14.122103	12.937172	88.795799	33.642937	-11.161048	88.043236	34.273563	40.221661	90.506958	33.95825	14.5303065	89.275097	-62.202456	11.3440375	88.316501
-29.689854	19.98991	88.52021	-14.305173	12.911386	88.950256	33.440529	-11.234445	87.518929	34.154404	40.134972	90.580795	33.7974665	14.4502635	89.049862	-62.4078125	11.3725085	88.85065
-29.571808	20.708082	88.967453	-14.579945	12.8518	89.203751	33.112923	-11.368917	87.021767	33.994705	40.005508	90.696487	33.553814	14.3182955	88.859127	-62.713704	11.3853045	89.548375
-29.471275	21.140673	89.102188	-14.775003	12.856977	89.298126	32.875801	-11.54126	87.027206	33.892235	39.8241	90.785042	33.384018	14.14142	88.906124	-62.934024	11.572534	89.690128
-29.29903	21.459473	89.124878	-14.979008	12.872245	89.338608	32.631912	-11.785237	87.264755	33.846046	39.597694	90.788254	33.238979	13.9062285	89.0265045	-63.196995	11.8382615	89.6507115
-29.101038	21.739191	89.064079	-15.127635	12.80942	89.369186	32.403309	-12.082515	87.585686	33.82856	39.34993	90.820816	33.1159345	13.6337075	89.203251	-63.3712045	11.9851325	89.535121
-28.864643	21.970091	88.976135	-15.278713	12.680896	89.379753	32.182209	-12.387155	87.879379	33.805557	39.05666	90.834221	32.993883	13.3347525	89.3568	-63.551309	12.0270395	89.402706
-28.605989	22.19866	88.964729	-15.403771	12.509048	89.408211	32.019672	-12.727727	88.066521	33.790829	38.725288	90.775482	32.9052505	12.9987805	89.4210015	-63.7127925	12.0193155	89.3954205
-28.3605	22.347546	88.941338	-15.447995	12.272912	89.397415	31.887951	-13.069577	88.149399	33.796181	38.392101	90.664185	32.842066	12.661262	89.406792	-63.738056	11.884562	89.388038
-27.852539	22.535801	88.868507	-15.482698	11.858866	89.371964	31.779167	-13.632862	88.238853	33.844456	37.838669	90.371086	32.8118115	12.1029035	89.3049695	-63.7772075	11.6148285	89.4389585
-27.523323	22.596182	88.816055	-15.428092	11.581393	89.375732	31.745941	-14.059544	88.372826	33.92791	37.450111	90.089378	32.8369255	11.6952835	89.231102	-63.6931095	11.4675025	89.520362
-27.203739	22.642323	88.709892	-15.394929	11.339096	89.36071	31.722507	-14.502507	88.604996	34.068825	36.997826	89.810356	32.895666	11.2476595	89.207676	-63.685524	11.4305325	89.513744
-26.892021	22.607094	88.575539	-15.287192	11.049142	89.346962	31.724258	-14.980666	88.853241	34.246479	36.529213	89.579781	32.9853685	10.7742735	89.216511	-63.5597525	11.3240105	89.477413
-26.544333	22.560806	88.402138	-15.181455	10.716389	89.308617	31.811512	-15.492721	89.036125	34.438503	36.060471	89.433098	33.1250075	10.283875	89.2346115	-63.4879175	11.148903	89.3826225
-26.13413	22.468786	88.264175	-15.075818	10.370525	89.223793	31.795334	-15.812254	89.34787	34.603508	35.645275	89.392181	33.199421	9.9165105	89.3700255	-63.351057	10.8245395	89.0775605
-25.742472	22.32593	87.976768	-14.957863	10.020021	89.070313	32.003368	-16.301653	89.478882	34.737526	35.293922	89.414825	33.370447	9.4961345	89.4468535	-63.286173	10.5439075	88.6937725
-25.119087	22.2015	87.334618	-14.81617	9.524109	88.583878	32.142643	-16.731897	89.666977	34.894566	34.824635	89.477409	33.5186045	9.046369	89.572193	-63.1509445	10.001849	87.595563
-24.650837	22.181797	86.899582	-14.683613	9.23168	88.207077	32.269531	-16.997286	89.668816	35.005302	34.55267	89.455925	33.6374165	8.777692	89.5623705	-63.0046425	9.685668	86.8517835
-24.227316	22.210764	86.522842	-14.541388	8.994578	87.896759	32.476257	-17.290728	89.61071	35.128357	34.303417	89.347763	33.802307	8.5063445	89.4792365	-62.885083	9.4828115	86.3142815
-23.779085	22.264051	86.286499	-14.388296	8.786731	87.732903	32.61153	-17.578938	89.657494	35.280045	34.04562	89.210861	33.9457875	8.233341	89.4341775	-62.7223795	9.340121	86.0316285
-23.333408	22.308117	86.17765	-14.23932	8.548882	87.683395	32.695858	-17.901535	89.781891	35.479183	33.704277	89.092873	34.0875205	7.901371	89.437382	-62.5661605	9.196393	85.929408
-22.959995	22.351662	86.184959	-14.117828	8.325866	87.755844	32.73365	-18.317364	89.974686	35.698948	33.273094	88.938431	34.216299	7.477865	89.4565585	-62.451955	9.173867	86.0551295
-22.633263	22.407393	86.211853	-13.981752	8.048994	87.897942	32.662949	-18.770348	90.250214	35.928459	32.775887	88.749054	34.295704	7.0027695	89.499634	-62.259208	9.0952185	86.29625
-22.277241	22.488972	86.313965	-13.850064	7.576196	88.136902	32.721214	-19.505964	90.490852	36.196224	32.033272	88.438271	34.458719	6.263654	89.4645615	-62.158847	8.888738	86.8092425
-22.077932	22.537037	86.430695	-13.770965	7.240719	88.346779	32.734882	-19.921869	90.697441	36.285461	31.600216	88.290611	34.5101715	5.8391735	89.494026	-62.0521015	8.6422645	87.199532
-21.945532	22.665031	86.573395	-13.747555	6.922902	88.562004	32.745708	-20.279991	90.911423	36.333221	31.237225	88.219223	34.5394645	5.478617	89.565323	-62.0345745	8.367187	87.558685
-21.87425	22.892687	86.675598	-13.726437	6.62299	88.771889	32.770267	-20.55686	91.145668	36.332901	30.962053	88.175728	34.551584	5.2025965	89.660698	-62.004458	8.0433835	87.88308
-21.81484	23.168022	86.793098	-13.748362	6.355738	88.981682	32.799206	-20.772167	91.309685	36.294407	30.730963	88.191681	34.5468065	4.979398	89.750683	-62.0435305	7.732078	88.212681
-21.800459	23.574461	86.985359	-13.785245	6.126959	89.163177	32.79147	-20.944523	91.39917	36.25127	30.560442	88.233398	34.52137	4.8079595	89.816284	-62.09186	7.4459585	88.51007
-21.75989	24.058189	87.148254	-13.815254	5.978198	89.304802	32.785538	-21.028891	91.385445	36.202534	30.468836	88.270119	34.494036	4.7199725	89.827782	-62.124544	7.2364235	88.781822
-21.797188	24.859835	87.409981	-13.840074	5.825634	89.468315	32.784115	-21.035408	91.136574	36.081089	30.464497	88.290634	34.432602	4.7145445	89.713604	-62.11275	6.9367235	89.223026
-21.845438	25.435785	87.617783	-13.853118	5.795466	89.570145	32.792297	-20.968128	90.900352	35.96661	30.559551	88.280792	34.3794535	4.7957115	89.590572	-62.0856895	6.7952205	89.549718
-21.928478	26.096737	87.892548	-13.926175	5.825224	89.701752	32.794903	-20.848434	90.635521	35.835262	30.674782	88.313118	34.3150825	4.913174	89.4743195	-62.1674325	6.737274	89.9291845
-22.022842	26.822725	88.245804	-14.004122	5.860126	89.921982	32.757336	-20.758577	90.326332	35.691334	30.804686	88.384163	34.224335	5.0230545	89.3552475	-62.232579	6.6971975	90.4887165
-22.113628	27.606504	88.8172	-14.105293	5.954175	90.234886	32.691307	-20.597139	89.999924	35.537182	30.971741	88.547249	34.1142445	5.187301	89.2735865	-62.3248305	6.721049	91.1961855
-22.176819	28.512726	89.551804	-14.25154	6.090354	90.670959	32.590023	-20.392925	89.636902	35.383965	31.211365	88.87059	33.986994	5.40922	89.253746	-62.490074	6.771488	92.088172
-22.266552	29.400625	90.435616	-14.439776	6.285421	91.10862	32.392559	-20.142563	89.228401	35.186398	31.498913	89.265541	33.7894785	5.678175	89.246971	-62.6690305	6.892667	92.970269
-22.378115	30.724039	91.722641	-14.772346	6.738358	91.767433	31.994534	-19.572773	88.552086	34.811153	32.00832	89.842926	33.4028435	6.2177735	89.197506	-62.9475355	7.2589425	94.33736
-22.4312	31.642759	92.507706	-15.039773	7.104596	92.137543	31.693039	-19.086798	88.237289	34.53336	32.44289	90.25563	33.1131995	6.678046	89.2464595	-63.1927455	7.531146	95.0286265
-22.43675	32.548767	93.054375	-15.333355	7.501678	92.380714	31.427679	-18.645767	87.960144	34.253918	32.871552	90.61483	32.8407985	7.1128925	89.287487	-63.5075085	7.8904635	95.473941
-22.407637	33.458023	93.427261	-15.607731	7.922559	92.479759	31.145678	-18.261366	87.654022	34.027859	33.22958	90.879074	32.5867685	7.484107	89.266548	-63.8022305	8.361011	95.69297
-22.30319	34.400791	93.672348	-15.862235	8.270545	92.444016	30.807671	-17.916962	87.341606	33.845531	33.549961	90.987923	32.326601	7.8164995	89.1647645	-64.051071	8.7245905	95.7232675
-22.125629	35.252605	93.85067	-16.139175	8.648005	92.390198	30.477768	-17.61557	87.019958	33.641026	33.805355	91.055435	32.059397	8.0948925	89.0376965	-64.337747	9.2011175	95.7426995
-21.944721	36.017994	93.992729	-16.360176	8.975211	92.372475	30.15534	-17.346359	86.769691	33.445541	34.02787	91.110245	31.8004405	8.3407555	88.939968	-64.5207925	9.6096665	95.804982
-21.604965	37.033665	94.201073	-16.720331	9.38846	92.419342	29.732401	-17.061684	86.620712	33.146633	34.314125	91.242226	31.439517	8.6262205	88.931469	-64.880179	10.1506995	95.907215
-21.354933	37.698566	94.365311	-16.974424	9.592045	92.537163	29.42728	-16.925985	86.597626	32.956234	34.410679	91.352013	31.191757	8.742347	88.9748195	-65.140605	10.441743	96.0995065
-21.019379	38.245613	94.509293	-17.250465	9.765546	92.640976	29.117659	-16.876547	86.612305	32.734306	34.458652	91.47319	30.9259825	8.7910525	89.0427475	-65.4269125	10.7400395	96.2392045
-20.63899	38.776615	94.727982	-17.512585	9.85109	92.763542	28.843653	-16.785522	86.621811	32.496265	34.522175	91.667435	30.669959	8.8683265	89.144623	-65.695129	10.8338535	96.382461
-20.248516	39.30101	94.961746	-17.793709	9.956438	92.858414	28.612307	-16.652914	86.623177	32.258831	34.635876	91.959915	30.435569	8.991481	89.291546	-66.022987	10.921395	96.425282
-19.75456	39.670052	95.193489	-18.017033	10.098866	92.95562	28.426998	-16.464222	86.620453	32.004471	34.816952	92.292206	30.2157345	9.176365	89.4563295	-66.2498005	11.021367	96.4549105
-19.304152	40.049866	95.428154	-18.208755	10.317856	93.050926	28.296392	-16.213079	86.619507	31.816402	35.039501	92.626968	30.056397	9.413211	89.6232375	-66.473907	11.222501	96.4786145
-18.469063	40.467407	95.734138	-18.385115	10.674327	93.103104	28.170828	-15.782653	86.590332	31.644423	35.424728	93.161179	29.9076255	9.8210375	89.8757555	-66.6778555	11.5276165	96.3304525
-17.803436	40.692692	95.940712	-18.452034	10.950178	93.122986	28.115818	-15.470317	86.602936	31.589226	35.695835	93.596077	29.852522	10.112759	90.0995065	-66.75659	11.787597	96.1464655
-17.047323	40.805988	96.173447	-18.502327	11.287871	93.174438	28.092775	-15.129966	86.644394	31.584135	35.99102	94.089905	29.838455	10.430527	90.3671495	-66.843109	12.145215	95.9817265
-16.305849	40.899994	96.477043	-18.546877	11.644914	93.231216	28.128191	-14.727621	86.653725	31.58119	36.322105	94.632469	29.8546905	10.797242	90.643097	-66.9484445	12.492586	95.819335
-15.512941	40.907406	96.754539	-18.546873	12.081226	93.329666	28.156916	-14.237137	86.723404	31.549236	36.724754	95.181236	29.853076	11.2438085	90.95232	-66.946822	12.9186435	95.707012
-14.713234	40.844475	97.037094	-18.55633	12.541265	93.509827	28.194241	-13.76298	86.879303	31.540983	37.162331	95.723373	29.867612	11.6996755	91.301338	-66.980272	13.3828545	95.718316
-13.860178	40.715618	97.223022	-18.540874	13.019182	93.728104	28.238541	-13.307222	87.124214	31.554678	37.56881	96.186821	29.8966095	12.130794	91.6555175	-66.9783575	13.90757	95.8006905
-12.389013	40.274776	97.414413	-18.511875	13.713135	94.162544	28.257254	-12.838489	87.759361	31.682991	38.093681	96.692764	29.9701225	12.627596	92.2260625	-66.9938725	14.798674	96.0990255
-11.429119	39.891373	97.382835	-18.49	14.083913	94.485367	28.25807	-12.673293	88.390167	31.800995	38.324089	96.947456	30.0295325	12.825398	92.6688115	-67.0095325	15.342428	96.3019225
-10.388774	39.43972	97.285011	-18.461742	14.408944	94.774429	28.274307	-12.629329	89.073708	31.916737	38.474049	97.10923	30.095522	12.92236	93.091469	-67.019006	15.895528	96.457389
-9.277911	38.810757	97.17453	-18.438782	14.634702	95.037094	28.262186	-12.647804	89.8041	32.033875	38.534969	97.229851	30.1480305	12.9435825	93.5169755	-67.0255945	16.3258215	96.5572125
-8.193997	38.111053	97.042191	-18.423717	14.820975	95.306534	28.245827	-12.712389	90.544876	32.13504	38.562836	97.34433	30.1904335	12.9252235	93.944603	-67.0378675	16.7167265	96.668465
-7.077857	37.331661	96.924057	-18.437281	14.887341	95.59137	28.217342	-12.822095	91.35331	32.179401	38.558659	97.45134	30.1983715	12.868282	94.402325	-67.0729335	16.9064	96.780415
-5.953027	36.464905	96.874115	-18.478283	14.91026	95.890602	28.221439	-13.006978	92.11171	32.157448	38.490372	97.611938	30.1894435	12.741697	94.861824	-67.1460095	17.078823	96.91938
-4.251474	35.10466	96.940262	-18.649055	14.925891	96.421593	27.992014	-13.159399	93.552498	32.005581	38.392017	98.076797	29.9987975	12.616309	95.8146475	-67.2969075	17.235473	97.0285385
-3.140302	34.101471	97.151573	-18.843361	14.961609	96.812019	27.877232	-13.249058	94.551392	31.946505	38.349594	98.536308	29.9118685	12.550268	96.54385	-67.5985905	17.37295	97.080188
-2.035641	33.071766	97.441689	-19.064156	15.017284	97.22892	27.773813	-13.330441	95.609016	31.836546	38.336845	99.042686	29.8051795	12.503202	97.325851	-67.9334915	17.531366	97.131989
-0.9217	32.089073	97.867905	-19.296988	15.152113	97.643867	27.644226	-13.281451	96.638451	31.790468	38.414303	99.693108	29.717347	12.566426	98.1657795	-68.311323	17.7378	97.1219545
0.195648	31.057432	98.319931	-19.486143	15.254736	98.006233	27.539005	-13.179122	97.579018	31.736458	38.510876	100.401482	29.6377315	12.665877	98.99025	-68.6100175	17.843595	97.022216
1.283107	30.021051	98.823296	-19.590719	15.397194	98.355766	27.511259	-12.970047	98.45314	31.73905	38.664959	101.148842	29.6251545	12.847456	99.800991	-68.8065925	17.946932	96.910541
2.413118	29.021311	99.360252	-19.577724	15.636741	98.780716	27.5816	-12.722013	99.547325	31.826771	38.902836	101.940285	29.7041855	13.0904115	100.743805	-68.8596335	18.1830705	96.817627
4.122616	27.511841	100.504471	-19.464544	16.148748	99.645538	27.738173	-12.465434	101.904419	32.176064	39.254276	103.355171	29.9571185	13.394421	102.629795	-68.8862065	18.903075	96.661281
5.21792	26.528215	101.461067	-19.418554	16.456596	100.37767	27.818092	-12.377275	104.011215	32.493885	39.36182	104.393997	30.1559885	13.4922725	104.202606	-68.9930965	19.4209195	96.552734
6.217339	25.545052	102.789009	-19.434223	16.626055	101.202866	27.855148	-12.455237	106.336723	32.795082	39.496441	105.830086	30.325115	13.520602	106.0834045	-69.193561	19.731508	96.3223275
7.084535	24.57696	104.372726	-19.573467	16.615789	101.996162	27.865669	-12.59336	108.722427	33.004509	39.059757	107.708565	30.435089	13.2331985	108.215496	-69.582023	19.9983795	95.776828
7.862601	23.732218	106.008949	-19.751907	16.466129	102.631668	27.909029	-12.718081	110.794029	33.081284	39.728771	109.611916	30.4951565	13.505345	110.2029725	-69.9989705	19.426913	95.0603635
8.515527	22.890816	107.407585	-19.828077	16.351675	103.108536	28.016815	-12.714169	112.369308	33.097309	39.952885	111.393059	30.557062	13.619358	111.8811835	-70.213216	19.083992	94.3358885
9.160794	22.206944	108.560196	-19.692955	16.300375	103.560661	28.28227	-12.599783	113.517441	33.25951	40.170925	112.605789	30.77089	13.785571	113.061615	-70.1568	18.815179	94.059707
10.062286	21.271637	109.603539	-19.257004	16.468231	104.207245	28.918287	-12.273509	114.527	33.64407	40.543385	113.665436	31.2811785	14.134938	114.096218	-69.7951865	18.801524	94.318272
10.619568	20.616499	110.03923	-18.900036	16.688337	104.58976	29.385021	-11.981592	114.809814	33.965679	40.804432	114.03508	31.67535	14.41142	114.422447	-69.475422	18.965254	94.757073
10.982633	20.14179	110.312637	-18.554132	16.911448	104.945374	29.789206	-11.704417	114.844978	34.32658	41.037094	114.259598	32.057893	14.6663385	114.552288	-69.166157	19.1565575	95.33846
11.295084	19.638439	110.460457	-18.196142	17.193464	105.254066	30.133938	-11.435094	114.844154	34.676983	41.262718	114.365784	32.4054605	14.913812	114.604969	-68.7977445	19.473116	95.903163
11.449677	19.261511	110.657822	-17.849434	17.514542	105.628036	30.470079	-11.121806	114.861977	34.996376	41.498817	114.512955	32.7332275	15.1885055	114.687466	-68.4320955	19.8405785	96.568606
11.463861	18.935862	110.935768	-17.583651	17.871405	106.039474	30.766115	-10.827699	114.952896	35.294296	41.76458	114.802238	33.0302055	15.4684405	114.877567	-68.1975075	20.2743695	97.201381
11.342927	18.652803	111.226997	-17.362185	18.228481	106.438255	31.017271	-10.545265	115.063766	35.556812	42.06543	115.201546	33.2870415	15.7600825	115.132656	-68.0114115	20.6968795	97.743854
10.865938	18.274078	111.506996	-17.252134	18.869577	107.049622	31.230959	-10.07885	114.942215	35.825897	42.518738	115.81926	33.528428	16.219944	115.3807375	-68.032696	21.51921	98.7185065
10.426475	18.060198	111.584625	-17.07325	19.262459	107.267464	31.310207	-9.707355	114.695015	35.977764	42.860168	116.10025	33.6439855	16.5764065	115.3976325	-67.7904855	21.9485115	99.1372955
9.884735	17.860737	111.57547	-16.974861	19.825584	107.588707	31.45414	-9.291618	114.42009	36.128365	43.268829	116.264771	33.7912525	16.9886055	115.3424305	-67.7409745	22.6625625	99.8349835
9.258287	17.709538	111.58403	-16.880251	20.416683	107.87735	31.56069	-8.851555	114.224663	36.267136	43.688793	116.311409	33.913913	17.418619	115.268036	-67.674415	23.414747	100.486664
8.557999	17.532629	111.44149	-16.789785	20.933207	108.103302	31.582251	-8.490808	114.032349	36.431587	44.043724	116.167389	34.006919	17.776458	115.099869	-67.586489	24.089956	101.106735
7.719603	17.309519	111.158516	-16.715136	21.412579	108.231651	31.593605	-8.208632	113.701859	36.591278	44.334259	115.749481	34.0924415	18.0628135	114.72567	-67.5227135	24.7623445	101.737632
6.848969	17.091652	110.780571	-16.635338	21.823225	108.303848	31.6581	-7.982008	113.072166	36.705666	44.573097	115.136383	34.181883	18.2955445	114.1042745	-67.452559	25.3509055	102.5034215
5.43839	16.791777	109.830711	-16.434427	22.38324	108.257401	31.709782	-7.598672	111.451485	36.942101	44.875542	113.741447	34.3259415	18.638435	112.596466	-67.1947955	26.128045	103.918336
4.438423	16.578459	109.004044	-16.247469	22.863024	108.113037	31.786087	-7.289146	110.013329	37.070511	45.18948	112.65316	34.428299	18.950167	111.3332445	-66.923237	26.775881	104.8928295
3.42489	16.376709	108.234367	-16.077726	23.407465	107.933296	31.828754	-6.889354	108.496567	37.15657	45.543854	111.672424	34.492662	19.32725	110.0844955	-66.648114	27.48768	105.7820965
2.335098	16.205191	107.516396	-15.928806	24.044258	107.758415	31.763449	-6.403578	107.070526	37.282581	45.96854	110.656067	34.523015	19.782481	108.8632965	-66.380627	28.306035	106.6535335
1.216945	16.015453	106.835762	-15.888559	24.793417	107.556236	31.68762	-5.871398	105.783966	37.323406	46.465054	109.719971	34.505513	20.296828	107.7519685	-66.282631	29.290006	107.3605035
0.111528	15.790655	106.2714	-15.888701	25.495085	107.30761	31.570578	-5.345269	104.687454	37.307034	46.952679	108.915138	34.438806	20.803705	106.801296	-66.216208	30.186465	107.813924
-0.997234	15.546414	105.769691	-15.982578	26.115391	107.03112	31.376059	-4.812016	103.889801	37.218636	47.418068	108.205284	34.2973475	21.303026	106.0475425	-66.2625035	30.927756	108.0146975
-2.631928	15.073244	105.155739	-16.151623	26.835272	106.662682	31.128628	-4.142698	103.018799	36.955219	48.031635	107.386864	34.0419235	21.9444685	105.2028315	-66.3451695	31.7260755	108.1225325
-3.677364	14.559904	104.905106	-16.299326	27.139299	106.452492	31.010658	-3.835332	102.666	36.794365	48.348095	107.062889	33.9025115	22.2563815	104.8644445	-66.5011635	32.0222165	108.0405395
-4.670996	14.094347	104.733276	-16.437428	27.324932	106.298241	30.936449	-3.584262	102.503944	36.618584	48.618965	106.876389	33.7775165	22.5173515	104.6901665	-66.6523725	32.1325125	107.9063155
-5.626107	13.517073	104.679916	-16.524746	27.495361	106.229111	30.927124	-3.327888	102.537216	36.445656	48.904671	106.736565	33.68639	22.7883915	104.6368905	-66.735882	32.2023305	107.8213315
-6.570567	12.950266	104.766632	-16.627874	27.6723	106.21492	31.058805	-3.118851	102.755333	36.319183	49.209698	106.602463	33.688994	23.0454235	104.678898	-66.944742	32.2991765	107.750942
-7.413895	12.311245	104.985596	-16.607895	27.818371	106.221024	31.172218	-2.882059	103.169922	36.260113	49.495758	106.496956	33.7161655	23.3068495	104.833439	-66.9319555	32.3298925	107.608609
-8.21384	11.684744	105.073967	-16.575914	27.972115	106.159569	31.292507	-2.677853	103.450394	36.243866	49.750134	106.290497	33.7681865	23.5361405	104.8704455	-66.9200145	32.4080895	107.4486925
-9.386333	10.727622	104.822708	-16.521566	28.117054	105.807686	31.503025	-2.363856	103.44458	36.194664	50.128601	105.880447	33.8488445	23.8823725	104.6625135	-66.8919765	32.3517355	106.9528585
-10.106686	10.088038	104.582619	-16.489464	28.231018	105.503593	31.635159	-2.051617	103.311417	36.162262	50.454933	105.663696	33.8987105	24.201658	104.4875565	-66.8776385	32.260378	106.5196295
-10.785539	9.489668	104.235031	-16.43873	28.379673	105.174492	31.816479	-1.663112	103.002151	36.083595	50.85725	105.400864	33.950037	24.597069	104.2015075	-66.827497	32.162277	106.1474765
-11.406323	8.839063	103.865555	-16.381775	28.588564	104.877937	31.982708	-1.224295	102.610275	36.016254	51.31488	105.135681	33.999481	25.0452925	103.872978	-66.763031	32.1318355	105.882896
-12.06107	8.245411	103.507172	-16.306322	28.900055	104.59874	32.172112	-0.809335	102.162216	35.981403	51.775455	104.822731	34.0767575	25.48306	103.4924735	-66.6894015	32.31705	105.7050065
-12.65419	7.617805	103.231689	-16.206779	29.243145	104.351936	32.227802	-0.32615	101.730713	35.960434	52.230019	104.473793	34.094118	25.9519345	103.102253	-66.507676	32.5343555	105.601619
-13.169376	7.036741	102.930405	-16.096043	29.615259	104.171776	32.32917	0.054566	101.205002	35.995899	52.632027	104.039383	34.1625345	26.3432965	102.6221925	-66.3546205	32.8872215	105.7213595
-14.011961	6.058896	102.688469	-15.954132	30.054089	103.937057	32.366005	0.533129	100.85714	36.078308	53.088432	103.481888	34.2221565	26.8107805	102.169514	-66.1304205	33.2973975	105.7046
-14.468056	5.35282	102.663208	-15.91964	30.176893	103.748383	32.434975	0.665292	100.867424	36.079765	53.256054	103.171028	34.25737	26.960673	102.019226	-66.09665	33.393113	105.47754
-14.852069	4.621328	102.695229	-15.904289	30.053802	103.510559	32.528229	0.638832	101.059509	36.00769	53.274757	102.781151	34.2679595	26.9567945	101.92033	-66.0765375	33.1508095	105.100788
-15.230876	3.821566	102.798637	-15.941299	29.701189	103.209862	32.642918	0.377562	101.315498	35.896606	53.060562	102.29393	34.269762	26.719062	101.804714	-66.15236	32.683316	104.61501
-15.585509	2.922081	102.901825	-15.997563	29.088333	102.839577	32.740654	-0.047607	101.747467	35.735519	52.633835	101.775063	34.2380865	26.293114	101.761265	-66.2332125	31.883552	103.917889
-15.856503	1.967278	103.06543	-16.035521	28.268757	102.439102	32.861893	-0.640749	102.286255	35.554893	52.02301	101.148697	34.208393	25.6911305	101.717476	-66.279435	30.8463835	103.160728
-16.206326	1.015499	103.208603	-16.06526	27.256124	102.028763	32.970306	-1.40036	102.834167	35.409382	51.198845	100.545815	34.189844	24.8992425	101.689991	-66.320364	29.6130055	102.367535
-16.715155	-0.38409	103.34996	-16.067308	25.629637	101.502335	33.056076	-2.694452	103.707085	35.338547	49.828739	99.955498	34.1973115	23.5671435	101.8312915	-66.3319275	27.6921305	101.1733785
-17.066366	-1.246909	103.413918	-16.062904	24.658325	101.241623	33.11261	-3.51231	104.179443	35.334824	48.97501	99.765274	34.223717	22.73135	101.9723585	-66.349525	26.5853	100.5108875
-17.389067	-1.968073	103.470634	-16.038853	23.850565	101.073006	33.163464	-4.200427	104.53476	35.333267	48.23774	99.616531	34.2483655	22.0186565	102.0756455	-66.3260715	25.6824735	100.0703665
-17.7465	-2.546633	103.446732	-16.028074	23.244612	100.95874	33.150002	-4.785388	104.761932	35.372204	47.647526	99.578217	34.261103	21.431069	102.1700745	-66.317251	25.058155	99.7474055
-18.087473	-2.97927	103.279305	-16.018082	22.794109	100.859161	33.10548	-5.26198	104.77282	35.408298	47.199184	99.673042	34.256889	20.968602	102.222931	-66.293053	24.619616	99.495391
-18.444901	-3.279954	103.022873	-16.019226	22.495617	100.778603	33.074635	-5.607385	104.626801	35.458298	46.872459	99.814049	34.2664665	20.632537	102.220425	-66.3049185	24.358697	99.336781
-18.856676	-3.463362	102.689362	-15.95406	22.339302	100.717911	33.039227	-5.841061	104.346825	35.553005	46.671524	99.981255	34.296116	20.4152315	102.16404	-66.204236	24.2633725	99.271782
-19.466063	-3.590548	102.094398	-15.744509	22.252207	100.611588	33.088989	-6.046165	103.813316	35.78059	46.48616	100.276657	34.4347895	20.2199975	102.0449865	-65.9238075	24.2844165	99.1781895
-19.88303	-3.526059	101.642761	-15.561607	22.303131	100.494705	33.17123	-6.057662	103.538979	35.94487	46.44986	100.5466	34.55805	20.196099	102.0427895	-65.681264	24.410163	98.9466205
-20.252218	-3.404655	101.247658	-15.357566	22.377804	100.34903	33.313866	-6.010466	103.411842	36.110504	46.484314	100.802979	34.712185	20.236924	102.1074105	-65.427317	24.518684	98.5906495
-20.631851	-3.245002	100.976013	-15.159512	22.439857	100.181046	33.511032	-5.955612	103.454033	36.280308	46.507954	100.936089	34.89567	20.276171	102.195061	-65.214694	24.603543	98.167031
-21.036486	-3.081084	100.867928	-14.974061	22.41946	100.011703	33.735035	-5.966208	103.650009	36.423744	46.380058	100.90387	35.0793895	20.206925	102.2769395	-65.0275115	24.631995	97.7464665
-21.490366	-2.873246	100.879379	-14.858152	22.278986	99.903618	33.85862	-6.088624	103.946663	36.515633	46.13089	100.811409	35.1871265	20.021133	102.379036	-64.9034305	24.536839	97.4282
-22.084658	-2.671711	100.946083	-14.784551	22.000828	99.872414	33.895592	-6.366967	104.267792	36.601181	45.751129	100.747528	35.2483865	19.692081	102.50766	-64.8174885	24.309575	97.237168
-23.000381	-2.256425	101.177979	-14.804676	21.393612	100.035629	33.77541	-6.992222	104.791214	36.619747	44.998352	100.675812	35.1975785	19.003065	102.733513	-64.8069305	23.784159	97.337745
-23.727272	-1.945724	101.37957	-14.890948	20.955837	100.239517	33.624916	-7.416653	105.111572	36.57975	44.491543	100.672867	35.102333	18.537445	102.8922195	-64.884229	23.374229	97.5868145
-24.516087	-1.534829	101.610779	-14.980322	20.528946	100.501526	33.486603	-7.813373	105.355164	36.498226	44.047844	100.76004	34.9924145	18.1172355	103.057602	-64.9530585	22.9406565	97.94545
-25.338596	-1.065008	101.709915	-15.076035	20.195896	100.772629	33.391727	-8.152643	105.524277	36.420242	43.692253	100.924446	34.9059845	17.769805	103.2243615	-65.0580545	22.621987	98.3208965
-26.136784	-0.500121	101.625862	-15.15952	19.920748	100.961838	33.306065	-8.409509	105.625626	36.364506	43.456223	101.167976	34.8352855	17.523357	103.396801	-65.1543255	22.318139	98.526875
-26.993191	0.149944	101.334312	-15.234513	19.783289	101.00267	33.221619	-8.554157	105.572784	36.324684	43.317581	101.478981	34.7731515	17.381712	103.5258825	-65.2421775	22.184866	98.4794575
-27.857674	0.851315	100.869919	-15.228182	19.689678	100.938164	33.191154	-8.633816	105.300987	36.340202	43.289917	101.778732	34.765678	17.3280505	103.5398595	-65.222042	22.0513055	98.3364685
-29.169563	2.036457	99.892769	-15.121023	19.717121	100.655678	33.283119	-8.688158	104.616859	36.422684	43.334206	102.17099	34.8529015	17.323024	103.3939245	-65.0949475	22.111218	97.9174315
-30.102024	2.866169	99.234642	-14.993435	19.782423	100.359764	33.355679	-8.651963	104.02961	36.59235	43.358837	102.174904	34.9740145	17.353437	103.102257	-64.9608845	22.211409	97.617271
-31.043888	3.792091	98.73024	-14.777586	19.863325	100.066994	33.474331	-8.642214	103.404869	36.787819	43.345798	101.929581	35.131075	17.351792	102.667225	-64.686247	22.374858	97.466763
-32.086952	4.671087	98.295967	-14.56034	19.926239	99.746994	33.57394	-8.702062	102.685013	37.00489	43.244564	101.394562	35.289415	17.271251	102.0397875	-64.410095	22.581227	97.4542005
-33.10741	5.540189	98.075859	-14.357495	19.870754	99.425835	33.630199	-8.840321	101.863693	37.180553	43.048573	100.56723	35.405376	17.104126	101.2154615	-64.120366	22.637382	97.6362085
-34.269043	6.383262	98.128281	-14.22761	19.719267	99.184105	33.604336	-9.065923	101.017021	37.28297	42.714222	99.421249	35.443653	16.8241495	100.219135	-63.898873	22.6143845	98.149075
-35.433949	7.170393	98.548462	-14.15384	19.414354	99.138924	33.531971	-9.40464	100.172363	37.229774	42.275379	98.103127	35.3808725	16.4353695	99.137745	-63.6885525	22.3933385	99.140103
-37.268284	8.351884	100.081421	-14.1886	18.749268	99.615456	33.269371	-10.111858	99.240479	36.926506	41.432838	96.039673	35.0979385	15.66049	97.640076	-63.4751385	21.838046	101.590836
-38.501179	9.139441	101.683998	-14.335197	18.219809	100.463272	32.987057	-10.602517	98.941467	36.528736	40.848663	95.137321	34.7578965	15.123073	97.039394	-63.4282905	21.316545	103.88715
-39.678215	9.986239	103.698112	-14.62449	17.670614	101.700745	32.612988	-11.121563	98.893166	35.934547	40.301804	94.721817	34.2737675	14.5901205	96.8074915	-63.5227475	20.7511075	106.5939985
-40.82526	10.863701	105.67852	-14.905532	17.113054	103.050545	32.242512	-11.5773	99.089851	35.348412	39.868286	94.675278	33.795462	14.145493	96.8825645	-63.606526	20.080615	109.2185255
-41.954945	11.757573	107.00898	-15.269932	16.702791	104.025436	31.902855	-11.904681	99.461067	34.861382	39.527355	94.982666	33.3821185	13.811337	97.2218665	-63.9219825	19.594245	110.8290055
-43.018391	12.719507	107.968567	-15.51409	16.369537	104.751625	31.619337	-12.111785	99.788551	34.416786	39.283859	95.319832	33.0180615	13.586037	97.5541915	-64.0462415	19.153037	111.9490585
-44.022228	13.739271	108.616211	-15.658885	16.128717	105.306587	31.542524	-12.239294	100.143646	34.274471	39.173775	95.761314	32.9084975	13.4672405	97.95248	-64.2262675	18.7901935	112.660694
-45.315609	15.287696	108.84156	-15.635653	15.796113	105.744347	31.743332	-12.315809	100.43763	34.37215	39.257282	96.81942	33.057741	13.4707365	98.628525	-64.329047	18.1214895	112.860169
-46.11441	16.398188	108.825218	-15.497372	15.737963	105.785332	31.863186	-12.251665	100.357231	34.467297	39.360546	97.286507	33.1652415	13.5544405	98.821869	-64.1599855	17.9214855	112.748795
-46.844337	17.51803	108.813568	-15.559454	15.693996	105.746696	31.874376	-12.112371	100.064888	34.469254	39.533478	97.545288	33.171815	13.7105535	98.805088	-64.290723	17.6774385	112.688304
-47.537231	18.667686	108.953117	-15.636292	15.731861	105.763535	31.818071	-11.884231	99.671799	34.36134	39.767193	97.761864	33.0897055	13.941481	98.7168315	-64.3622895	17.522241	112.8102385
-48.084438	19.830702	109.307312	-15.713367	15.790902	105.899979	31.730148	-11.685962	99.302139	34.214367	39.495419	97.937141	32.9722575	13.9047285	98.61964	-64.3989915	17.6770755	113.180318
-48.573318	20.977499	109.826973	-15.795604	15.753263	106.117699	31.63876	-11.563474	98.883652	34.073757	40.112469	98.00457	32.8562585	14.2744975	98.444111	-64.4474665	17.2320285	113.791287
-48.918343	22.113026	110.46257	-15.83934	15.622176	106.336937	31.544563	-11.492558	98.359314	33.894058	40.18084	97.978722	32.7193105	14.344141	98.169018	-64.3979905	16.900211	114.504856
-49.287727	23.689083	111.396721	-15.887162	15.354122	106.565414	31.355492	-11.440405	97.457306	33.60125	40.180126	97.767258	32.478371	14.3698605	97.612282	-64.252695	16.3383835	115.518546
-49.399036	24.749508	111.979805	-15.852739	15.151185	106.751945	31.288683	-11.419464	96.945297	33.444271	40.202202	97.708267	32.366477	14.391369	97.326782	-64.071955	15.911001	116.177108
-49.400623	25.811329	112.415886	-15.85013	14.980215	106.870125	31.289165	-11.392039	96.606537	33.331478	40.234291	97.692268	32.3103215	14.421126	97.1494025	-64.0105815	15.539304	116.5908475
-49.340801	26.87097	112.591484	-15.823908	14.862251	106.887207	31.261953	-11.195824	96.394409	33.237186	40.274242	97.736015	32.2495695	14.539209	97.065212	-63.8973855	15.185293	116.709202
-49.240337	27.90435	112.452972	-15.849996	14.711385	106.768105	31.330177	-11.243634	96.221375	33.176334	40.301212	97.866211	32.2532555	14.528789	97.043793	-63.9532475	14.893981	116.492417
-49.010895	28.941704	112.097252	-15.972567	14.616574	106.584862	31.428501	-11.279966	96.088943	33.136723	40.320797	98.109123	32.282612	14.5204155	97.099033	-64.227746	14.7127325	116.070691
-48.666195	29.969082	111.736366	-16.087236	14.541233	106.382965	31.452036	-11.250695	96.040329	33.100639	40.349609	98.41552	32.2763375	14.549457	97.2279245	-64.4508095	14.533009	115.5380055
-48.097034	31.514069	111.234726	-16.24559	14.378752	106.095657	31.537167	-11.128723	95.861954	33.033997	40.514439	99.031189	32.285582	14.692858	97.4465715	-64.776762	14.064646	114.7447425
-47.49596	32.484245	110.869026	-16.321108	14.370918	105.848312	31.592556	-10.898213	95.734863	33.000175	40.689735	99.44928	32.2963655	14.895761	97.5920715	-64.9385815	13.846075	114.1045525
-46.864491	33.469112	110.485283	-16.367172	14.362656	105.539261	31.71398	-10.64337	95.47702	32.964993	40.929028	99.858879	32.3394865	15.142829	97.6679495	-65.0738305	13.582483	113.4105725
-46.120651	34.445808	110.176102	-16.471863	14.417303	105.203308	31.734402	-10.34796	95.179893	32.89114	41.169403	100.233284	32.312771	15.4107215	97.7065885	-65.256497	13.4238845	112.7000275
-45.283504	35.391048	109.839569	-16.640003	14.541951	104.933762	31.737343	-10.044502	95.008736	32.784264	41.387093	100.645912	32.2608035	15.6712955	97.827324	-65.5408095	13.4126065	112.0402
-44.416981	36.327477	109.565544	-16.781359	14.721743	104.709961	31.702864	-9.737363	94.917366	32.715897	41.616516	101.187622	32.2093805	15.9395765	98.052494	-65.7720985	13.5039095	111.367428
-43.437096	37.187664	109.37188	-16.955181	14.975539	104.567627	31.610023	-9.352543	94.924477	32.626709	41.859291	101.760612	32.118366	16.253374	98.3425445	-66.028728	13.697704	110.7927095
-41.820415	38.389904	109.291374	-17.201868	15.343897	104.571381	31.612518	-8.795134	95.084404	32.860638	42.04826	102.480164	32.236578	16.626563	98.782284	-66.640314	14.061231	110.360478
-40.628326	39.10746	109.296928	-17.321413	15.557736	104.636261	31.638956	-8.46599	95.306343	32.842793	42.222343	103.188705	32.2408745	16.8781765	99.247524	-66.8837005	14.2372955	110.024998
-39.402195	39.739708	109.369072	-17.414021	15.67807	104.732964	31.70664	-8.245282	95.674294	32.903511	42.313168	103.987679	32.3050755	17.033943	99.8309865	-67.1331175	14.322197	109.6349415
-38.120506	40.254475	109.471985	-17.465815	15.781392	104.903389	31.776247	-8.069475	96.112869	33.024609	42.322617	104.840805	32.400428	17.126571	100.476837	-67.332058	14.436213	109.329941
-36.69923	40.747116	109.638199	-17.520065	15.902637	105.182495	31.880941	-8.041451	96.614655	33.182465	42.367104	105.665901	32.531703	17.1628265	101.140278	-67.571833	14.6424475	109.224712
-35.270115	41.133312	109.797981	-17.560375	16.048948	105.552483	31.90304	-7.968704	97.407501	33.34819	42.427422	106.332268	32.625615	17.229359	101.8698845	-67.746365	14.868537	109.2350815
-33.835567	41.443558	109.839737	-17.636929	16.191933	105.996895	32.014458	-8.036535	98.215599	33.432278	42.500496	106.88398	32.723368	17.2319805	102.5497895	-67.997226	15.1518855	109.4440005
-31.526964	41.82135	109.755707	-17.817575	16.326761	106.650948	31.981621	-8.275112	99.800476	33.496902	42.458332	107.578682	32.7392615	17.09161	103.689579	-68.3744115	15.561912	109.612317
-29.966438	41.894032	109.683647	-17.913406	16.227055	107.087173	31.96756	-8.606783	101.024338	33.23378	42.43346	108.326828	32.60067	16.9133385	104.675583	-68.427482	15.5407715	109.498763
-28.362837	41.928688	109.711662	-18.033972	16.021568	107.488106	32.041466	-9.030343	102.115593	33.408226	42.191444	109.070824	32.724846	16.5805505	105.5932085	-68.79279	15.4625855	109.3830035
-26.782104	41.845818	109.756042	-18.0368	15.696974	107.739769	32.169022	-9.41946	103.273285	34.039734	41.778305	109.834602	33.104378	16.1794225	106.5539435	-69.177978	15.2145255	108.9255945
-25.194407	41.748451	109.894836	-18.039967	15.442149	108.139549	32.356583	-9.762401	104.468742	33.939556	41.795204	111.13559	33.1480695	16.0164015	107.802166	-69.2280035	14.8678965	108.476932
-23.511402	41.65963	110.182465	-18.025188	15.351993	108.64476	32.582142	-10.047357	105.851677	34.341263	41.707291	112.269501	33.4617025	15.829967	109.060589	-69.5120785	14.874019	108.228931
-21.948845	41.547661	110.619904	-17.988607	15.361129	109.323837	32.793747	-10.293436	107.480774	34.756336	41.707085	113.50058	33.7750415	15.7068245	110.490677	-69.7522555	15.0154335	108.156997
-19.62109	41.335384	111.533333	-18.076225	15.394839	110.61586	32.973637	-10.752084	110.086121	35.332561	41.581352	115.279434	34.153099	15.414634	112.6827775	-70.305549	15.375044	108.5489425
-18.123289	41.123875	112.163254	-18.048964	15.333414	111.418213	32.990883	-10.999014	111.68866	35.631088	41.473396	116.254807	34.3109855	15.237191	113.9717335	-70.4089135	15.429637	108.8646925
-16.683207	40.88842	112.781868	-18.103821	15.339775	112.172638	33.006176	-11.229654	113.034973	35.874592	41.318493	117.153214	34.440384	15.0444195	115.0940935	-70.648026	15.6351305	109.2511825
-15.241405	40.670498	113.418945	-18.095646	15.306311	112.804123	33.004494	-11.405535	114.123978	36.126251	41.15284	117.932274	34.5653725	14.8736525	116.028126	-70.7566645	15.7389695	109.58012
-13.901989	40.481819	114.046204	-18.029694	15.370451	113.328049	33.017574	-11.533269	114.999687	36.394928	41.041603	118.593338	34.706251	14.754167	116.7965125	-70.765639	15.986735	109.8595855
-12.614061	40.349762	114.61927	-17.968056	15.542461	113.818611	33.042801	-11.554128	115.619911	36.628788	40.984138	119.134262	34.8357945	14.715005	117.3770865	-70.7719065	16.369917	110.2601355
-11.399302	40.218456	115.149864	-17.871275	15.775225	114.246407	33.05423	-11.508243	115.968849	36.835838	40.985004	119.533333	34.945034	14.7383805	117.751091	-70.687584	16.8120695	110.741723
-9.661272	40.050697	115.904343	-17.690357	16.16135	114.795097	33.097954	-11.338549	116.085304	37.117855	41.044548	119.916199	35.1079045	14.8529995	118.0007515	-70.4886185	17.4697005	111.5894425
-8.597221	39.917053	116.365326	-17.545851	16.420954	115.074158	33.166115	-11.144657	115.935837	37.29612	41.164711	120.113457	35.2311175	15.010027	118.024647	-70.3228195	17.831881	112.123669
-7.577332	39.870186	116.76091	-17.364527	16.710047	115.218285	33.219284	-10.943542	115.707603	37.457977	41.325043	120.273949	35.3386305	15.1907505	117.990776	-70.0676845	18.2293435	112.445794
-6.58213	39.786522	117.077461	-17.264261	17.028145	115.340866	33.291748	-10.699267	115.430489	37.611439	41.496815	120.484909	35.4515935	15.398774	117.957699	-69.9801155	18.657516	112.724033
-5.595377	39.70129	117.406418	-17.108654	17.261742	115.375473	33.402481	-10.497732	115.11908	37.811615	41.650436	120.749077	35.607048	15.576352	117.9340785	-69.824356	18.947132	112.8168675
-4.751807	39.629875	117.781807	-16.903421	17.450413	115.385529	33.528011	-10.310747	114.797508	38.029999	41.786991	121.053253	35.779005	15.738122	117.9253805	-69.585847	19.162704	112.8456775
-3.968751	39.470131	118.16925	-16.79055	17.689793	115.494347	33.673145	-10.116416	114.466797	38.248791	41.916653	121.335709	35.960968	15.9001185	117.901253	-69.542068	19.4794675	113.087441
-2.851958	39.201542	118.646988	-16.548283	18.013105	115.568962	33.84267	-9.820944	113.740364	38.546604	42.100239	121.594597	36.194637	16.1396475	117.6674805	-69.291203	19.8865625	113.4704435
-2.170475	38.969624	118.844093	-16.381014	18.270864	115.575394	33.83952	-9.584006	113.208244	39.139835	42.085281	121.424995	36.4896775	16.2506375	117.3166195	-69.2517055	20.2910905	113.8341685
-1.4687	38.682705	118.926498	-16.273314	18.536306	115.561066	33.835323	-9.348562	112.515594	38.868267	42.348286	121.54174	36.351795	16.499862	117.028667	-68.898423	20.57275	114.093465
-0.755309	38.309376	118.929184	-16.143599	18.862223	115.527725	33.768906	-9.067507	111.879395	38.987194	42.452164	121.418884	36.37805	16.6923285	116.6491395	-68.665248	21.0321175	114.4063105
-0.125358	37.852497	118.916451	-16.068933	19.075319	115.505325	33.7467	-8.856876	111.393867	39.12244	42.585155	121.39624	36.43457	16.8641395	116.3950535	-68.572436	21.2864985	114.6155965
0.491549	37.299786	118.891266	-15.983999	19.350157	115.518997	33.72403	-8.624681	111.204437	39.230103	42.709541	121.463684	36.4770665	17.04243	116.3340605	-68.4450645	21.657884	114.7039335
1.094761	36.684872	118.872711	-15.92127	19.595697	115.573563	33.788784	-8.434213	111.257599	39.722557	42.701157	121.342209	36.7556705	17.133472	116.299904	-68.5982105	22.057922	114.847222
2.001417	35.535034	118.682739	-15.881199	19.904852	115.684357	33.78838	-8.150919	111.425362	39.767746	42.936619	121.409737	36.778063	17.39285	116.4175495	-68.540461	22.416854	114.9511645
2.562279	34.591614	118.468491	-15.861064	20.137764	115.720764	33.827991	-8.043849	111.670006	39.78767	43.080345	121.303749	36.8078305	17.518248	116.4868775	-68.5299585	22.75728	114.9546505
3.143422	33.648911	118.169579	-15.887163	20.301403	115.759071	33.847347	-8.01685	112.066566	39.38998	43.350445	121.261322	36.6186635	17.6667975	116.663944	-68.3929895	22.9360085	114.854198
3.729385	32.580589	117.797852	-15.843487	20.384995	115.768684	33.872139	-8.049818	112.571762	39.427921	43.423279	120.911552	36.65003	17.6867305	116.741657	-68.337004	23.0832595	114.795711
4.318834	31.316847	117.48983	-15.823886	20.425659	115.774246	33.847557	-8.157861	113.136414	39.461948	43.485088	120.455765	36.6547525	17.6636135	116.7960895	-68.3025245	23.1877045	114.7524025
4.905472	30.095398	117.161034	-15.821423	20.399618	115.760757	33.823528	-8.337535	113.693977	39.50153	43.4468	119.987511	36.662529	17.5546325	116.840744	-68.305375	23.2446035	114.68077
5.474068	28.822195	116.842613	-15.786112	20.3692	115.674629	33.768307	-8.504334	114.216469	39.514999	43.413479	119.539139	36.641653	17.4545725	116.877804	-68.213877	23.2838275	114.471454
6.301382	26.775364	116.444016	-15.83076	20.400976	115.532593	33.614677	-8.666039	114.8433	39.485073	43.350487	118.791832	36.549875	17.342224	116.817566	-68.211395	23.459728	114.24762
6.88209	25.508795	116.191696	-15.827081	20.505104	115.39196	33.520767	-8.662011	115.177742	39.494419	43.378708	118.285141	36.507593	17.3583485	116.7314415	-68.161755	23.6518595	114.0524785
7.442492	24.23155	115.999794	-15.800773	20.656874	115.247643	33.501125	-8.558754	115.464844	39.49831	43.465008	117.866455	36.4997175	17.453127	116.6656495	-68.1012635	23.860621	113.8296365
7.990001	22.961424	115.858246	-15.773384	20.836002	115.120552	33.541603	-8.424882	115.720345	39.528152	43.579636	117.534065	36.5348775	17.577377	116.627205	-68.0816455	24.094627	113.613899
8.602444	21.740458	115.782333	-15.702086	20.951248	114.924309	33.580349	-8.271049	115.912231	39.559296	43.71328	117.350136	36.5698225	17.7211155	116.6311835	-67.9739945	24.1813805	113.2174345
9.165635	20.540071	115.727112	-15.580015	21.028263	114.697327	33.623699	-8.087487	116.092827	39.567253	43.868778	117.203201	36.595476	17.8906455	116.648014	-67.755506	24.1658805	112.74664
9.711346	19.396442	115.688324	-15.539964	21.206573	114.567139	33.700775	-7.8286	116.302322	39.57505	44.08923	116.980255	36.6379125	18.130315	116.6412885	-67.7178405	24.282831	112.4929895
10.626563	17.803917	115.705093	-15.293233	21.37266	114.290833	34.043289	-7.462592	116.796448	39.619518	44.429512	116.644371	36.8314035	18.48346	116.7204095	-67.4178695	24.26186	111.8612565
11.19318	16.719294	115.759613	-15.09147	21.384537	114.027359	34.358032	-7.307704	117.211792	39.710114	44.618256	116.430199	37.034073	18.655276	116.8209955	-67.217013	24.113798	111.2337225
11.741139	15.694438	115.728714	-14.848921	21.223024	113.64151	34.707741	-7.232296	117.586197	39.848949	44.708767	116.179405	37.278345	18.7382355	116.882801	-66.976187	23.7078125	110.400219
12.320984	14.715433	115.6745	-14.580282	21.025475	113.203392	35.045532	-7.181265	117.934837	40.019955	44.737774	115.852783	37.5327435	18.7782545	116.89381	-66.6933075	23.2726955	109.512974
12.855165	13.798862	115.535759	-14.294493	20.793528	112.761482	35.389652	-7.182551	118.097076	40.198647	44.732121	115.472137	37.7941495	18.774785	116.7846065	-66.3831355	22.812271	108.7383575
13.331394	12.960588	115.408722	-13.953619	20.596628	112.397339	35.720146	-7.101668	118.248497	40.39949	44.742062	115.015961	38.059818	18.820197	116.632229	-65.967056	22.373059	108.162449
13.832312	12.232931	115.342987	-13.663202	20.546644	112.207901	36.083286	-7.001569	118.4813	40.674419	44.766865	114.547058	38.3788525	18.882648	116.514179	-65.7052565	22.21064	107.901623
14.442691	11.328161	115.436569	-13.024165	20.222204	112.012077	36.651783	-7.016198	118.820892	41.064308	44.710941	114.345955	38.8580455	18.8473715	116.5834235	-64.9063755	21.5970365	107.4407305
14.732559	10.870101	115.716125	-12.756107	20.029022	112.11628	36.920628	-6.973685	119.270828	41.304859	44.72134	114.619019	39.1127435	18.8738275	116.9449235	-64.6249575	21.1842165	107.2876365
14.909426	10.530496	116.132645	-12.618221	19.896772	112.327469	37.089836	-6.936685	119.686783	41.458969	44.78574	115.239464	39.2744025	18.9245275	117.4631235	-64.5108445	20.8690165	107.1918145
15.022736	10.266926	116.523788	-12.568577	19.853344	112.543335	37.168716	-6.931469	120.049919	41.568184	44.870037	116.066673	39.36845	18.969284	118.058296	-64.505604	20.737404	107.028374
15.052674	10.08073	116.798866	-12.576381	19.918261	112.731491	37.121643	-6.959815	120.315041	41.722878	44.991173	117.062614	39.4222605	19.015679	118.6888275	-64.5750225	20.820843	106.7741545
14.992483	9.985521	117.072418	-12.59182	20.133629	112.996208	37.095287	-6.910718	120.360992	41.857113	45.138462	118.08419	39.4762	19.113872	119.222591	-64.65984	21.153386	106.769825
14.830062	9.97136	117.332314	-12.562217	20.438503	113.252747	37.098404	-6.828694	120.371124	41.997723	45.289421	118.940033	39.5480635	19.2303635	119.6555785	-64.6724975	21.6466425	106.8499155
14.459531	10.069321	117.470871	-12.489154	20.977158	113.50843	37.098576	-6.639286	120.410416	42.251675	45.551395	119.663345	39.6751255	19.4560545	120.0368805	-64.6534335	22.4982615	106.9799795
14.153959	10.171999	117.36113	-12.412921	21.283192	113.510597	37.099098	-6.51659	120.310211	42.37394	45.655323	119.837067	39.736519	19.5693665	120.073639	-64.562361	22.9970175	106.947555
13.816338	10.207926	117.122795	-12.34104	21.52611	113.507988	37.121124	-6.441049	119.999336	42.479343	45.681713	119.816696	39.8002335	19.620332	119.908016	-64.4823135	23.431888	107.10796
13.40895	10.194813	116.829765	-12.161591	21.657217	113.533165	37.211807	-6.413452	119.663559	42.650482	45.625256	119.653717	39.9311445	19.605902	119.658638	-64.2543265	23.708532	107.407692
12.885197	10.237651	116.652557	-11.907534	21.716917	113.605835	37.352966	-6.408448	119.49984	42.830746	45.575298	119.497887	40.091856	19.583425	119.4988635	-63.906924	23.850409	107.7128065
12.209422	10.253026	116.605118	-11.717771	21.802418	113.819717	37.511894	-6.422214	119.460403	42.99276	45.528976	119.440369	40.252327	19.553381	119.450386	-63.687869	24.051455	108.189048
11.436829	10.253353	116.566574	-11.592704	21.831148	114.031494	37.609791	-6.444891	119.393288	43.16037	45.483044	119.49707	40.3850805	19.5190765	119.445179	-63.5704885	24.1432195	108.617809
10.13461	10.314062	116.406647	-11.488328	21.990828	114.26387	37.656448	-6.451538	119.103363	43.397369	45.481216	119.701813	40.5269085	19.514839	119.402588	-63.5035645	24.466817	109.125152
9.177501	10.355991	116.148468	-11.442846	22.208244	114.350876	37.682961	-6.394356	118.649933	43.553051	45.539394	119.92028	40.618006	19.572519	119.2851065	-63.503698	24.843969	109.4166455
8.149505	10.417067	115.748955	-11.345531	22.482506	114.433052	37.748077	-6.321401	117.932304	43.73122	45.59346	120.168175	40.7396485	19.6360295	119.0502395	-63.4307105	25.3289825	109.8158645
7.107471	10.427208	115.255676	-11.235973	22.773693	114.487907	37.825684	-6.183519	116.909492	43.916714	45.66888	120.457687	40.871199	19.7426805	118.6835895	-63.343145	25.8047055	110.2922245
5.980507	10.445812	114.700523	-11.139117	23.153511	114.517189	37.880337	-6.008915	115.608093	44.03371	45.762341	120.6931	40.9570235	19.876713	118.1505965	-63.2352575	26.430309	110.8837815
4.804997	10.409461	114.056	-11.050411	23.628376	114.510155	37.843754	-5.735014	114.449379	44.077641	45.895771	120.702087	40.9606975	20.0803785	117.575733	-63.0615195	27.1763735	111.444577
3.558432	10.288191	113.508858	-11.009683	24.125034	114.54953	37.714733	-5.42291	113.390182	44.052074	46.064232	120.590744	40.8834035	20.320661	116.990463	-62.9027695	27.929407	112.108597
1.570898	9.952982	112.905182	-11.006845	24.742655	114.627136	37.370319	-5.057671	112.269356	43.977043	46.229275	120.320808	40.673681	20.585802	116.295082	-62.687371	28.899508	112.95919
0.152514	9.489078	112.647583	-11.107436	24.980036	114.721046	37.165592	-5.034448	111.877213	43.900898	46.250969	120.153915	40.533245	20.6082605	116.015564	-62.748117	29.3518115	113.426528
-1.252277	8.855936	112.539932	-11.273059	25.052408	114.759506	36.964359	-5.136931	111.777618	43.719391	46.225681	119.977127	40.341875	20.544375	115.8773725	-62.887993	29.560441	113.6416395
-2.711507	8.103868	112.523758	-11.480758	24.99925	114.692856	36.730991	-5.343582	111.933449	43.470882	46.114914	119.62558	40.1009365	20.385666	115.7795145	-63.0624525	29.612834	113.6061975
-4.167204	7.125913	112.531219	-11.706014	24.804726	114.563797	36.503906	-5.681875	112.322197	43.199223	45.940212	119.04113	39.8515645	20.1291685	115.6816635	-63.2635925	29.4802835	113.4459305
-5.651912	6.082399	112.664856	-11.942823	24.508629	114.330795	36.299625	-6.130509	112.878502	42.944702	45.712479	118.257271	39.6221635	19.790985	115.5678865	-63.5078095	29.226273	113.0937035
-7.147583	4.976265	112.814095	-12.112436	24.095779	114.021889	36.127403	-6.575428	113.478493	42.728481	45.398609	117.206558	39.427942	19.4115905	115.3425255	-63.652814	28.7799675	112.7012525
-9.309308	3.153251	112.935486	-12.220836	23.332708	113.427139	35.988529	-7.297871	114.138756	42.495911	44.814922	115.305305	39.24222	18.7585255	114.7220305	-63.683892	27.9068905	112.1322475
-10.786923	1.992483	113.003288	-12.189217	22.814842	112.912819	35.955322	-7.77734	114.3983	42.401566	44.36541	113.575996	39.178444	18.294035	113.987148	-63.556878	27.335649	111.83849
-12.284355	0.832386	113.004303	-12.060677	22.296896	112.245308	35.940628	-8.269882	114.302109	42.312111	43.75964	111.670158	39.1263695	17.744879	112.9861335	-63.2477235	26.848913	111.5044825
-13.587082	-0.333163	112.844131	-11.910057	21.677874	111.553658	35.928768	-8.838865	113.884712	42.270298	43.014973	109.631226	39.099533	17.088054	111.757969	-62.919647	26.267694	111.349347
-15.025583	-1.375824	112.680527	-11.742379	21.028748	110.789909	35.915615	-9.495267	113.210678	42.178448	42.179344	107.53833	39.0470315	16.3420385	110.374504	-62.5317895	25.7154575	111.205314
-16.422131	-2.407569	112.379333	-11.605164	20.356583	110.042534	35.840031	-10.157371	112.345146	42.046013	41.347477	105.776825	38.943022	15.595053	109.0609855	-62.15335	25.118113	111.0240825
-17.788046	-3.353487	111.96302	-11.535408	19.653622	109.382736	35.739769	-10.840004	111.457085	41.924969	40.637753	104.407417	38.832369	14.8988745	107.932251	-61.903185	24.4083695	110.833221
-19.752464	-4.481068	111.438263	-11.54061	18.939907	108.502182	35.432285	-11.539254	110.134064	41.604153	39.763824	102.572403	38.518219	14.112285	106.3532335	-61.599439	23.767529	110.6511305
-21.081074	-5.011549	111.21447	-11.585645	18.657784	107.976662	35.20274	-11.866691	109.35849	41.30555	39.332115	101.468552	38.254145	13.732712	105.413521	-61.425435	23.582856	110.539803
-22.293732	-5.421442	111.009773	-11.683466	18.392071	107.52655	34.982513	-12.162022	108.811142	41.024277	38.934074	100.547913	38.003395	13.386026	104.6795275	-61.370327	23.398116	110.3735725
-23.440706	-5.748305	110.90554	-11.785654	18.060163	107.202126	34.796288	-12.493602	108.509239	40.793758	38.542297	99.859383	37.795023	13.0243475	104.184311	-61.366331	23.0959785	110.219941
-24.492296	-6.045133	110.798904	-11.884317	17.538876	106.965103	34.721096	-12.89534	108.333817	40.563931	38.090729	99.338928	37.6425135	12.5976945	103.8363725	-61.4111475	22.4800575	110.0938335
-25.546789	-6.260437	110.680962	-11.978604	16.894554	106.716064	34.717346	-13.335808	108.1269	40.349499	37.624542	98.845634	37.5334225	12.144367	103.486267	-61.4906305	21.644741	109.945861
-26.469856	-6.395894	110.490784	-12.029383	16.206844	106.431129	34.763775	-13.780975	107.849731	40.091698	37.173954	98.277367	37.4277365	11.6964895	103.063549	-61.4865025	20.7171985	109.798709
-27.769295	-6.36853	110.269737	-12.115535	15.242784	105.979858	34.893295	-14.387718	107.523788	39.648918	36.491745	97.248207	37.2711065	11.0520135	102.3859975	-61.5021765	19.4335545	109.5737185
-28.515297	-6.132894	110.108734	-12.236992	14.675233	105.694725	34.912319	-14.782381	107.379822	39.333801	36.038242	96.537178	37.12306	10.6279305	101.9585	-61.597044	18.7225355	109.43095
-29.343599	-5.816366	109.698364	-12.460712	14.094742	105.309967	34.813805	-15.183452	107.173279	39.003029	35.628258	95.937767	36.908417	10.222403	101.555523	-61.829841	17.967081	109.064411
-30.137665	-5.397456	108.970688	-12.739478	13.559093	104.816666	34.635803	-15.544708	106.737602	38.658993	35.326958	95.516304	36.647398	9.891125	101.126953	-62.126354	17.227061	108.506379
-30.885998	-4.832567	108.057022	-13.013105	13.143541	104.26799	34.437412	-15.808964	106.121269	38.346344	35.173714	95.190964	36.391878	9.682375	100.6561165	-62.418088	16.604707	107.8798635
-31.551886	-4.076468	107.041595	-13.241395	12.838056	103.68055	34.294548	-15.960017	105.338562	38.067211	35.190834	94.991463	36.1808795	9.6154085	100.1650125	-62.6636695	16.0607035	107.1960875
-32.224857	-3.207944	105.808746	-13.453169	12.68675	103.002228	34.170902	-15.978874	104.462852	37.835167	35.380661	95.041046	36.0030345	9.7008935	99.751949	-62.9093725	15.6726065	106.252507
-33.221386	-1.662676	103.506409	-13.945591	12.607143	101.897987	33.907921	-15.822586	103.327599	37.541092	35.903366	95.754585	35.7245065	10.04039	99.541092	-63.6156885	15.173896	104.254882
-33.82761	-0.409984	102.182213	-14.303928	12.712324	101.230133	33.619801	-15.675716	102.58049	37.307697	36.300529	96.354187	35.463749	10.3124065	99.4673385	-64.071605	15.1122415	102.9929275
-34.492184	0.92837	101.147285	-14.651065	12.970741	100.708565	33.332272	-15.441773	101.935539	37.090172	36.678421	96.802284	35.211222	10.618324	99.3689115	-64.513352	15.323158	102.0482185
-35.101868	2.382338	100.292252	-14.932424	13.327127	100.281586	33.094353	-15.189634	101.501129	36.88905	37.051769	97.130333	34.9917015	10.9310675	99.315731	-64.8565495	15.7231865	101.247441
-35.696758	3.920453	99.592003	-15.213452	13.627413	99.915916	32.816414	-14.984486	101.141594	36.702404	37.363209	97.47995	34.759409	11.1893615	99.310772	-65.186313	16.0654645	100.52106
-36.363899	5.489805	99.101608	-15.487035	13.835345	99.677742	32.512699	-14.872313	100.80677	36.48325	37.511108	97.865334	34.4979745	11.3193975	99.336052	-65.4720445	16.3512925	100.019432
-37.028687	6.997039	98.854431	-15.73507	13.852021	99.704048	32.293022	-14.856402	100.498894	36.276455	37.584648	98.448547	34.2847385	11.364123	99.4737205	-65.7548785	16.339919	99.9343755
-37.978203	9.332228	99.174042	-16.008722	13.814713	100.233162	32.052731	-14.89399	100.067963	36.053551	37.642471	99.555367	34.053141	11.3742405	99.811665	-66.070585	16.2551855	100.654659
-38.672596	10.835745	99.497765	-16.10047	13.731705	100.656197	31.995213	-14.878784	99.911201	36.019569	37.703617	100.44545	34.007391	11.4124165	100.1783255	-66.208331	16.0509935	101.1340685
-39.308517	12.398132	99.789581	-16.165628	13.732275	101.045647	31.984346	-14.768423	99.624924	36.059223	37.829338	101.407005	34.0217845	11.5304575	100.5159645	-66.3530405	15.9340925	101.5753295
-40.022079	13.948878	100.18132	-16.14934	13.854941	101.380623	32.002136	-14.5567	99.285988	36.140656	37.963928	102.362289	34.071396	11.703614	100.8241385	-66.370076	16.006268	101.9371075
-40.691757	15.516707	100.723091	-16.06559	14.161815	101.800034	32.017635	-14.287888	98.916702	36.310257	38.18211	103.120872	34.163946	11.947111	101.018787	-66.295126	16.376519	102.581281
-41.365097	17.043718	101.621338	-15.944794	14.568623	102.372238	32.008476	-13.980887	98.669258	36.492855	38.418198	103.544441	34.2506655	12.2186555	101.1068495	-66.1402535	16.9185905	103.6376265
-42.050415	18.552668	102.790817	-15.825361	15.055225	103.090584	31.951773	-13.707722	98.591537	36.656448	38.616474	103.691742	34.3041105	12.454376	101.1416395	-65.9548325	17.656074	105.0395285
-43.145592	20.556913	104.812477	-15.683857	15.562815	104.392578	31.699392	-13.669306	98.922264	36.856796	38.658699	103.688049	34.278094	12.4946965	101.3051565	-65.645808	18.6309335	107.4799995
-43.771915	21.738989	106.24778	-15.69207	15.730257	105.347099	31.472742	-13.817719	99.340393	36.947052	38.502048	103.680191	34.209897	12.3421645	101.510292	-65.594037	19.1183495	109.183906
-44.429897	22.79121	107.684517	-15.752356	15.742165	106.311569	31.211042	-14.051368	99.792168	36.970879	38.27803	103.720177	34.0909605	12.113331	101.7561725	-65.5956725	19.370999	110.8669655
-45.146843	23.77351	109.054375	-15.870915	15.765127	107.248199	30.938116	-14.247415	100.266335	36.946083	38.062378	103.848419	33.9420995	11.9074815	102.057377	-65.6839295	19.6227725	112.439021
-45.787327	24.71837	110.216568	-16.022402	15.74826	108.120712	30.645605	-14.385889	100.780235	36.90657	37.930782	104.297256	33.7760875	11.7724465	102.5387455	-65.8208915	19.7240735	113.7026785
-46.367088	25.584427	111.160362	-16.265892	15.796104	108.834686	30.398958	-14.404628	100.983032	36.820187	37.931309	105.032715	33.6095725	11.7633405	103.0078735	-66.1413565	19.8288675	114.6614985
-46.87624	26.43049	111.985466	-16.501867	15.911529	109.330116	30.126589	-14.17591	100.955376	36.735516	38.064949	105.859528	33.4310525	11.9445195	103.407452	-66.4347865	19.8785385	115.25278
-47.630333	27.630064	112.952026	-16.805187	16.302145	109.865395	29.894527	-13.468242	100.448647	36.609085	38.675369	107.721817	33.251806	12.6035635	104.085232	-66.86218	20.0007265	115.645558
-48.08477	28.336897	113.564972	-16.956553	16.75843	110.215202	29.821697	-12.7925	100.128433	36.568748	39.071526	108.355423	33.1952225	13.139513	104.241928	-67.1083285	20.377347	116.188476
-48.42857	28.959948	114.07708	-17.015371	17.280357	110.476257	29.747585	-12.10718	99.824677	36.498085	39.547657	109.097656	33.122835	13.7202385	104.4611665	-67.153577	20.8404755	116.4913475
-48.696526	29.501497	114.406967	-17.115602	17.812405	110.73893	29.691463	-11.541333	99.662102	36.558277	39.452946	109.836998	33.12487	13.9558065	104.74955	-67.356074	21.6690035	116.72831
-48.916237	29.92001	114.624977	-17.134367	18.130033	110.830772	29.629341	-11.126735	99.571106	NaN	NaN	NaN	NaN	NaN	NaN	NaN	NaN	NaN
-49.104912	30.107733	114.691452	-17.200092	18.409214	110.842148	29.555555	-10.813427	99.362099	36.623745	39.915775	110.79985	33.08965	14.551174	105.0809745	-67.489834	22.267254	116.6033215
-49.278969	30.134544	114.759338	-17.274029	18.545319	110.830818	29.472387	-10.59139	99.207008	36.572601	40.005375	111.020424	33.022494	14.7069925	105.113716	-67.570552	22.3836455	116.54792
-49.442993	29.846605	114.780678	-17.411098	18.637897	110.905731	29.316679	-10.457132	99.14122	36.462799	40.107655	111.142792	32.889739	14.8252615	105.142006	-67.711935	22.4505325	116.669456
-49.473717	29.454847	114.791229	-17.593536	18.626289	111.057045	29.148766	-10.52726	99.248116	36.336918	40.053211	111.130882	32.742842	14.7629755	105.189499	-67.929914	22.4896025	116.924591
-49.489189	28.938198	114.791618	-17.748074	18.600697	111.109451	28.948561	-10.668702	99.420837	36.177063	39.939392	111.107483	32.562812	14.635345	105.26416	-68.05896	22.566049	116.954742
-49.49493	28.283581	114.784149	-17.938875	18.477682	111.254211	28.743046	-10.840171	99.634521	36.008762	39.825272	111.065994	32.375904	14.4925505	105.3502575	-68.253654	22.4628135	117.1581645
-49.421631	27.556824	114.709648	-18.074324	18.419489	111.385086	28.540443	-11.031619	99.950829	35.851433	39.710201	110.91716	32.195938	14.339291	105.4339945	-68.344586	22.499687	117.3361775
-49.300777	26.663441	114.488281	-18.257717	18.38896	111.452934	28.367161	-11.283918	100.414787	36.084885	39.975391	110.349716	32.226023	14.3457365	105.3822515	-68.741457	22.4321835	117.5236165
-49.090076	25.605434	114.165894	-18.40431	18.304947	111.526512	28.243347	-11.630127	101.01844	35.981728	39.799976	109.952698	32.1125375	14.0849245	105.485569	-68.9211575	22.5249695	117.567455
-48.665577	23.832298	113.456688	-18.447899	17.94039	111.342201	28.163471	-12.320175	102.130768	35.435631	39.523117	109.245392	31.799551	13.601471	105.68808	-68.695349	22.279309	116.996322
-48.343796	22.531689	112.882027	-18.511612	17.603203	111.168884	28.23098	-12.92924	102.965294	35.323841	39.235863	108.864281	31.7774105	13.1533115	105.9147875	-68.8006345	22.0530945	116.4229805
-47.962467	21.083218	112.224915	-18.530516	17.097559	110.947845	28.362495	-13.621934	103.830696	35.280308	38.646309	107.965576	31.8214015	12.5121875	105.898136	-68.8824335	21.6829305	115.997554
-47.537987	19.519987	111.53051	-18.525826	16.58543	110.574951	28.455982	-14.296839	104.799904	35.167294	38.08551	107.180214	31.811638	11.8943355	105.990059	-68.86329	21.2765245	115.159843
-47.065159	17.980831	110.866165	-18.718908	16.013834	110.248993	28.491577	-15.046343	105.931152	34.985668	37.427017	106.316391	31.7386225	11.190337	106.1237715	-69.1764385	20.837331	114.3742145
-46.670109	16.483582	110.368034	-18.826504	15.33588	109.932198	28.440443	-15.771212	107.030884	34.808479	36.681881	105.523216	31.624461	10.4553345	106.27705	-69.277469	20.2164255	113.587346
-46.188782	14.909426	109.956505	-19.080589	14.66025	109.717056	28.380075	-16.468241	107.962021	34.601753	35.943314	104.958069	31.490914	9.7375365	106.460045	-69.652092	19.5829635	112.974067
-45.331676	12.747185	109.52063	-19.218006	13.723065	109.320641	28.299114	-17.285767	108.554695	34.417282	35.079731	104.47657	31.358198	8.896982	106.5156325	-69.79421	18.549148	112.1256495
-44.737621	11.510057	109.303474	-19.239893	13.380061	109.118362	28.33814	-17.51852	108.424713	34.37278	34.901402	104.362038	31.35546	8.691441	106.3933755	-69.835246	18.068681	111.8433485
-44.152718	10.432287	109.151665	-19.202957	13.306044	108.942772	28.434536	-17.480616	108.008492	34.390388	34.999874	104.408516	31.412462	8.759629	106.208504	-69.818376	17.852459	111.67704
-43.490177	9.481592	109.042313	-19.077795	13.43389	108.794952	28.529266	-17.269884	107.374023	34.443466	35.290104	104.526863	31.486366	9.01011	105.950443	-69.641956	17.85767	111.639461
-42.747803	8.621859	108.990005	-19.062023	13.684689	108.733704	28.597679	-17.005278	106.679138	34.564404	35.584908	104.596161	31.5810415	9.289815	105.6376495	-69.7050875	18.079563	111.8297585
-42.069012	7.885479	108.876945	-18.920179	13.898299	108.637741	28.677717	-16.710945	106.11161	34.634037	35.893749	104.736946	31.655877	9.591402	105.424278	-69.496235	18.205196	111.851204
-41.391533	7.139212	108.781662	-18.864878	14.108801	108.588882	28.736031	-16.465723	105.671669	34.676804	36.153992	104.899071	31.7064175	9.8441345	105.28537	-69.4361735	18.3734675	111.892394
-40.267174	6.016125	108.639595	-18.888748	14.209644	108.550247	28.635403	-16.372452	105.286598	34.71143	36.249771	105.104065	31.6734165	9.9386595	105.1953315	-69.4509125	18.4806285	111.9051625
-39.50412	5.26561	108.572365	-18.978954	14.141062	108.537506	28.53657	-16.501736	105.21048	34.67403	36.145191	105.234055	31.6053	9.8217275	105.2222675	-69.563208	18.4603965	111.8527445
-38.796253	4.509415	108.465508	-19.098862	13.976476	108.490959	28.397921	-16.686447	105.243393	34.612026	35.968029	105.253616	31.5049735	9.640791	105.2485045	-69.7026975	18.312161	111.7334135
-38.033085	3.69813	108.282959	-19.158325	13.740167	108.345917	28.213491	-16.9851	105.404137	34.513	35.710701	105.205711	31.3632455	9.3628005	105.304924	-69.6798955	18.1175335	111.38691
-37.2537	2.882068	108.164009	-19.272964	13.432301	108.21022	28.024786	-17.310936	105.720901	34.486271	35.346436	104.99411	31.2555285	9.01775	105.3575055	-69.8014565	17.846852	111.0629345
-36.382885	2.099562	108.18589	-19.291996	13.075693	108.096458	27.906809	-17.72258	106.196724	34.491859	34.905346	104.62793	31.199334	8.591383	105.412327	-69.783326	17.560003	110.780589
-35.564068	1.343106	108.379677	-19.277206	12.669466	108.083641	27.887817	-18.171883	106.791367	34.50584	34.392841	104.144753	31.1968285	8.110479	105.46806	-69.7512405	17.228453	110.699222
-34.185726	0.185512	108.869171	-19.214075	11.936582	108.183418	27.980141	-18.940008	107.945419	34.55101	33.509281	103.470184	31.2655755	7.2846365	105.7078015	-69.6937255	16.5885275	110.6590345
-33.206741	-0.495207	109.208511	-19.172148	11.362372	108.330391	28.090895	-19.465736	108.804993	34.602303	32.88607	103.289688	31.346599	6.710167	106.0473405	-69.690895	16.014577	110.6134415
-32.217453	-1.096694	109.466492	-19.129961	10.791522	108.4618	28.185827	-19.962877	109.605804	34.656456	32.280506	103.384552	31.4211415	6.1588145	106.495178	-69.6810635	15.4242295	110.428422
-31.287691	-1.643654	109.574333	-19.159348	10.293773	108.572533	28.265671	-20.38699	110.294662	34.699398	31.812372	103.774132	31.4825345	5.712691	107.034397	-69.8012305	14.874855	110.110669
-30.290485	-2.039264	109.526802	-19.165747	9.95358	108.665146	28.330463	-20.683163	110.940109	34.794384	31.493849	104.466721	31.5624235	5.405343	107.703415	-69.8939175	14.501817	109.626877
-29.091921	-2.510829	109.319016	-19.159397	9.755348	108.730362	28.40815	-20.873919	111.49633	34.950542	31.340145	105.417526	31.679346	5.233113	108.456928	-69.99814	14.277583	109.003796
-28.273445	-2.500096	109.220161	-19.067541	9.644639	108.773277	28.51226	-21.002974	111.905441	35.220486	31.312788	106.407654	31.866373	5.154907	109.1565475	-70.001455	14.134371	108.3900065
-26.783546	-2.470421	109.050537	-18.777435	9.628396	108.891724	28.801489	-21.136278	112.169144	35.743397	31.320059	107.622887	32.272443	5.0918905	109.8960155	-69.827313	14.1649015	107.8874325
-25.76873	-2.364402	109.005013	-18.51696	9.71883	108.911789	29.018969	-21.176924	112.120438	36.054646	31.349384	107.977554	32.5368075	5.08623	110.048996	-69.5707275	14.35143	107.774582
-24.80859	-2.166912	108.879814	-18.279293	9.853787	108.826599	29.208984	-21.198862	111.919762	36.302166	31.378815	107.910965	32.755575	5.0899765	109.9153635	-69.314161	14.6175975	107.7378345
-23.806395	-1.918737	108.734879	-18.015854	9.953732	108.64843	29.366817	-21.233274	111.667572	36.520382	31.363064	107.657982	32.9435995	5.064895	109.662777	-68.9753075	14.842569	107.634083
-22.888117	-1.592148	108.599022	-17.793964	10.021056	108.428146	29.512173	-21.323593	111.438942	36.732971	31.301876	107.320091	33.122572	4.9891415	109.3795165	-68.7105	15.0529705	107.4767755
-22.002277	-1.233173	108.42955	-17.592951	10.025333	108.254219	29.674429	-21.440706	111.186432	36.956097	31.182346	106.915977	33.315263	4.87082	109.0512045	-68.501165	15.179846	107.4572335
-21.109381	-0.844919	108.295784	-17.349962	9.891382	108.108154	29.874321	-21.588976	110.89119	37.161438	31.047239	106.562767	33.5178795	4.7291315	108.7269785	-68.2178035	15.0536325	107.4893295
-19.748756	-0.149353	107.932892	-16.982338	9.642541	107.89257	30.226606	-21.800171	110.452446	37.444954	30.879316	106.345772	33.83578	4.5395725	108.399109	-67.800456	14.7455095	107.386031
-18.810114	0.371801	107.599701	-16.786585	9.443662	107.690086	30.516867	-21.892946	110.046318	37.615688	30.869425	106.48011	34.0662775	4.4882395	108.263214	-67.6394475	14.3990845	107.116958
-18.008247	0.998444	107.002815	-16.635118	9.274839	107.294907	30.764065	-21.884779	109.463158	37.731655	30.970331	106.810013	34.24786	4.542776	108.1365855	-67.518096	14.006902	106.4532285
-17.139322	1.60503	106.185493	-16.531731	9.150424	106.684555	30.993769	-21.763149	108.623955	37.787102	31.214451	107.295647	34.3904355	4.725651	107.959801	-67.4538975	13.575197	105.409309
-16.262493	2.323186	105.182991	-16.419321	9.085345	105.937401	31.27655	-21.508223	107.56414	37.811047	31.53635	107.963409	34.5437985	5.0140635	107.7637745	-67.3824405	13.1566265	104.1110275
-15.477204	3.061696	104.191734	-16.319809	9.159445	105.102112	31.583509	-21.105715	106.374634	37.801205	31.948608	108.727371	34.692357	5.4214465	107.5510025	-67.331975	12.8974435	102.6532215
-14.663978	3.84297	103.284111	-16.141855	9.391699	104.290665	31.907581	-20.593538	105.189445	37.824364	32.425758	109.239792	34.8659725	5.91611	107.2146185	-67.1496825	12.867288	101.3667115
-13.671331	4.976537	102.153313	-15.772902	10.011719	103.21138	32.346283	-19.751104	103.633591	37.92223	33.137981	109.561646	35.1342565	6.6934385	106.5976185	-66.6800605	13.3299995	99.8251415
-13.05222	5.578016	101.636848	-15.471785	10.451904	102.714119	32.633701	-19.308489	102.871475	38.155403	33.531715	109.397087	35.394552	7.111613	106.134281	-66.338122	13.792195	99.293957
-12.507878	6.054642	101.27832	-15.190766	10.825476	102.333031	32.835567	-19.057552	102.385498	38.431431	33.74757	109.17041	35.633499	7.345009	105.777954	-66.015031	14.305943	98.888108
-12.033451	6.376354	101.030937	-15.019252	11.063716	102.031754	32.924294	-18.971041	102.071671	38.655758	33.824154	108.938965	35.790026	7.4265565	105.505318	-65.82853	14.7008755	98.55819
-11.638778	6.600018	100.753387	-14.903193	11.185944	101.706383	32.941849	-18.988094	101.899696	38.790688	33.817062	108.70826	35.8662685	7.414484	105.303978	-65.6726545	14.957404	98.108788
-11.303501	6.728882	100.424004	-14.833214	11.250077	101.305092	32.993294	-19.015547	101.832321	38.856182	33.818756	108.535698	35.924738	7.4016045	105.1840095	-65.591166	15.0985495	97.4261745
-11.013414	6.74051	100.030243	-14.805038	11.302545	100.837387	33.044556	-19.015263	101.874519	38.852749	33.863346	108.463585	35.9486525	7.4240415	105.169052	-65.5587285	15.1810485	96.505722
-10.735286	6.673341	99.324615	-14.796281	11.374377	100.009087	33.063644	-18.981733	101.923012	38.782417	33.957336	108.229362	35.9230305	7.4878015	105.076187	-65.5155925	15.2609525	94.941987
-10.612676	6.533315	98.913589	-14.77619	11.527348	99.555923	33.064419	-18.936665	101.887634	38.785389	34.040073	107.761322	35.924904	7.551704	104.824478	-65.477284	15.502992	94.287368
-10.572665	6.357358	98.561699	-14.718861	11.595479	99.144653	33.073826	-18.893988	101.863991	38.806721	34.152863	107.230034	35.9402735	7.6294375	104.5470125	-65.3779955	15.5615205	93.7422935
-10.613539	6.145043	98.224701	-14.638193	11.655972	98.799652	33.071854	-18.901648	101.823662	38.953274	34.157909	106.446747	36.012564	7.6281305	104.1352045	-65.28895	15.6838135	93.4640995
-10.765697	5.931735	97.862534	-14.547836	11.626928	98.429916	33.073025	-18.924669	101.697205	39.016312	34.154911	105.860962	36.0446685	7.615121	103.7790835	-65.1403405	15.638735	93.0807485
-10.9837	5.689678	97.461777	-14.444245	11.577801	98.066727	33.157146	-18.932076	101.435234	39.09462	34.16143	105.355713	36.125883	7.614677	103.3954735	-65.014373	15.540925	92.7379805
-11.223674	5.427084	97.033188	-14.276707	11.503351	97.682121	33.332874	-18.895636	101.030396	39.202953	34.213413	104.838028	36.2679135	7.6588885	102.934212	-64.8213275	15.3478135	92.43003
-11.675414	5.072034	96.354843	-13.858874	11.527718	97.165955	33.749805	-18.725737	100.093285	39.493923	34.426186	103.678932	36.621864	7.8502245	101.8861085	-64.339612	15.2052115	92.4458015
-12.100051	4.821618	96.05529	-13.460043	11.619331	96.966797	34.099575	-18.592443	99.356842	39.819305	34.564537	102.560532	36.95944	7.986047	100.958687	-63.879526	15.252615	92.974907
-12.617032	4.590252	95.980843	-13.043952	11.674039	96.945862	34.471233	-18.554516	98.674301	40.20726	34.629547	101.279762	37.3392465	8.0375155	99.9770315	-63.4271505	15.3105625	93.9146925
-13.231169	4.321883	96.025208	-12.641493	11.666062	96.993988	34.774017	-18.593002	98.080856	40.543911	34.60746	100.063065	37.658964	8.007229	99.0719605	-62.94195	15.324895	94.9160155
-13.809438	4.02749	96.053223	-12.331289	11.581774	96.994499	34.956219	-18.69418	97.606102	40.803276	34.528435	99.027817	37.8797475	7.9171275	98.3169595	-62.5423255	15.2464205	95.6720385
-14.489687	3.769047	95.981308	-12.072507	11.450852	96.907005	35.084167	-18.806232	97.238609	40.992538	34.411694	98.261322	38.0383525	7.802731	97.7499655	-62.1833665	15.098973	96.0640445
-15.169875	3.513757	95.753029	-11.914156	11.346565	96.71714	35.181965	-18.830072	97.015541	41.09864	34.330261	97.822044	38.1403025	7.7500945	97.4187925	-61.9686145	14.9430355	96.0154875
-16.32156	3.218621	95.480743	-11.751524	11.261853	96.45919	35.375092	-18.753695	97.009407	41.154335	34.374252	97.67437	38.2647135	7.8102785	97.3418885	-61.7677615	14.7134275	95.5764915
-17.035692	3.083486	95.453331	-11.663455	11.321103	96.437607	35.499458	-18.64674	97.332153	41.169807	34.444977	97.725159	38.3346325	7.8991185	97.528656	-61.6615425	14.7430875	95.346558
-17.789452	2.994941	95.557022	-11.607735	11.382475	96.530548	35.613842	-18.610813	97.861992	41.211025	34.509544	97.773399	38.4124335	7.9493655	97.8176955	-61.6279035	14.8155845	95.2434005
-18.587681	2.95439	95.752335	-11.594051	11.428942	96.67424	35.674652	-18.679537	98.455017	41.225555	34.436863	97.767616	38.4501035	7.878663	98.1113165	-61.6382055	14.979221	95.2371635
-19.487038	2.931189	95.982162	-11.648397	11.396783	96.829208	35.594852	-18.764318	99.118851	41.204906	34.304024	97.707672	38.399879	7.769853	98.4132615	-61.696673	15.023713	95.2451545
-20.433674	2.926667	96.132957	-11.745359	11.300943	96.942543	35.470192	-18.90518	99.725403	41.126095	34.122692	97.546661	38.2981435	7.608756	98.636032	-61.7888615	14.99313	95.249054
-21.372164	2.990222	96.193718	-11.879953	11.158514	96.964447	35.327557	-19.052374	100.161598	40.973454	33.922241	97.354492	38.1505055	7.4349335	98.758045	-61.9104115	14.8820945	95.170849
-22.782545	3.159744	96.178368	-12.135438	10.890111	96.990814	35.057144	-19.236254	100.521149	40.696533	33.713676	97.158585	37.8768385	7.238711	98.839867	-62.1477145	14.541511	95.141761
-23.749378	3.425635	96.225883	-12.287184	10.724593	97.094933	34.940048	-19.299702	100.580528	40.471992	33.660053	97.096375	37.70602	7.1801755	98.8384515	-62.280388	14.2690105	95.3514145
-24.736752	3.792771	96.413948	-12.387117	10.612964	97.271957	34.842484	-19.314344	100.578712	40.268002	33.701454	97.016647	37.555243	7.193555	98.7976795	-62.329477	14.032373	95.7462345
-25.752851	4.254066	96.640709	-12.461157	10.592098	97.493492	34.781864	-19.27783	100.535904	40.103565	33.782043	96.905396	37.4427145	7.2521065	98.72065	-62.3650285	13.9320895	96.266334
-26.724375	4.79833	96.868896	-12.511171	10.597178	97.71196	34.694427	-19.204178	100.42778	39.971264	33.902393	96.822418	37.3328455	7.3491075	98.625099	-62.3551875	13.8452485	96.798821
-27.684429	5.45079	97.047623	-12.565491	10.591225	97.936203	34.620468	-19.099134	100.202324	39.85527	34.082424	96.753899	37.237869	7.491645	98.4781115	-62.368851	13.690805	97.3942945
-28.655472	6.219182	97.262886	-12.629478	10.638603	98.101402	34.481369	-18.931273	99.873657	39.76852	34.310307	96.704086	37.1249445	7.689517	98.2888715	-62.3839005	13.587689	97.9139325
-30.121628	7.41198	97.720078	-12.711991	10.702069	98.389076	34.1348	-18.516735	99.289223	39.671421	34.967075	96.684074	36.9031105	8.22517	97.9866485	-62.3270925	13.178968	98.7915035
-30.992603	8.321177	98.228035	-12.759717	10.717804	98.733917	33.764153	-18.181341	98.967735	39.660908	35.659256	96.8209	36.7125305	8.7389575	97.8943175	-62.2319645	12.6966505	99.5735165
-31.881046	9.336181	99.041183	-12.849768	10.677247	99.243851	33.14632	-17.689423	98.74041	39.695782	36.591873	96.972458	36.421051	9.451225	97.856434	-62.120587	11.903269	100.631268
-32.737286	10.323043	100.065247	-12.930183	10.63015	99.844131	32.430771	-17.15839	98.461441	39.489277	37.489433	97.353928	35.960024	10.1655215	97.9076845	-61.82039	11.0947785	101.7805775
-33.478867	11.355828	101.023796	-13.020894	10.651504	100.477722	31.634552	-16.692455	98.42112	38.709629	37.907726	98.014381	35.1720905	10.6076355	98.2177505	-61.2138785	10.6953725	102.7376935
-34.164841	12.534015	101.849045	-13.176693	10.816391	100.998215	31.022253	-16.216076	98.18322	37.410717	37.695454	98.539337	34.216485	10.739689	98.3612785	-60.569871	10.893093	103.6351515
-34.798996	13.712438	102.501144	-13.36471	10.973084	101.46521	30.77087	-15.660212	97.671234	35.842712	36.78447	98.37854	33.306791	10.562129	98.024887	-60.036211	11.384039	104.905533
-35.58057	15.493065	103.155281	-13.764453	11.060931	101.891281	30.664259	-15.636537	97.345879	34.426296	36.221348	97.657448	32.5452775	10.2924055	97.5016635	-60.0741835	11.8294565	106.2808985
-35.954132	16.726709	103.40139	-14.034769	11.039228	102.006935	30.382627	-15.712338	96.799698	34.231564	35.964359	97.459709	32.3070955	10.1260105	97.1297035	-60.3766335	11.9524455	106.8841665
-36.232216	17.993298	103.614868	-14.307764	11.058104	102.016922	29.934416	-15.67838	96.230606	34.025421	35.843525	97.654312	31.9799185	10.0825725	96.942459	-60.5954465	12.0336355	107.091385
-36.455528	19.282553	103.664764	-14.544013	11.256547	101.951027	29.603148	-15.45083	95.607269	33.82272	35.992664	97.943901	31.712934	10.270917	96.775585	-60.80096	12.242177	107.126469
-36.482029	20.583096	103.688263	-14.780095	11.610971	101.843262	29.439854	-15.022018	95.070518	33.694057	36.348938	98.251099	31.5669555	10.66346	96.6608085	-61.1271455	12.558482	107.0257155
-36.368481	21.923233	103.722084	-14.930346	12.053451	101.790932	29.344484	-14.475925	94.646591	33.585339	36.871227	98.634254	31.4649115	11.197651	96.6404225	-61.3256035	12.909251	106.9414415
-36.199345	23.249521	103.845573	-15.058698	12.549742	101.730606	29.252941	-13.943817	94.292847	33.551231	37.41127	99.113586	31.402086	11.7337265	96.7032165	-61.519482	13.3657575	106.7579955
-35.653534	25.104893	103.877235	-15.212406	13.196291	101.668274	29.137886	-13.239317	93.937546	33.612736	38.043293	99.857887	31.375311	12.401988	96.8977165	-61.800123	13.990594	106.4388315
