# Supplementary material for: How to jointly control a ball trajectory on a moving board: Methodological insights into Motor Learning and Rehabilitation
Source: PLoS One. 2025 Oct 15;20(10):e0334588. doi: 10.1371/journal.pone.0334588 (PMC12527165; doi:10.1371/journal.pone.0334588)
Supplement: S2 Data — (ZIP) [file pone.0334588.s002.zip › D3_007.csv]

Ball_X	Ball_Y	Ball_Z	BoardCentre_X	BoardCentre_Y	BoardCentre_Z	P1LeftHand_X	P1LeftHand_Y	P1LeftHand_Z	P1RightHand_X	P1RightHand_Y	P1RightHand_Z	P1MidHands_X	P1MidHands_Y	P1MidHands_Z	P2MidHands_X	P2MidHands_Y	P2MidHands_Z
17.095835	23.657923	114.583084	-13.046601	20.931568	111.893547	34.004585	-9.553876	112.321388	40.305386	43.223202	119.8172	37.1549855	16.834663	116.069294	-63.2481875	25.028473	107.7178
17.409273	22.333157	114.348206	-12.873316	20.689499	111.940872	34.203236	-9.698029	112.639442	40.403164	43.16357	119.278107	37.3032	16.7327705	115.9587745	-63.049832	24.6462275	107.9229695
17.696432	20.944138	114.208733	-12.692946	20.501354	112.070152	34.401646	-9.839978	112.990585	40.546711	43.095661	118.686974	37.4741785	16.6278415	115.8387795	-62.8600705	24.3748665	108.3015245
17.930536	19.574829	114.127266	-12.474407	20.305689	112.225494	34.5625	-9.927609	113.357674	40.68449	43.0415	118.171478	37.623495	16.5569455	115.764576	-62.572309	24.0544325	108.686412
18.19512	18.140919	114.090393	-12.279681	20.180542	112.418869	34.741245	-10.035302	113.799057	40.828037	42.946896	117.67746	37.784641	16.455797	115.7382585	-62.344003	23.905287	109.0994795
18.433037	16.703867	114.218079	-12.074116	20.01935	112.60836	34.86647	-10.134269	114.324524	40.976055	42.831966	117.323013	37.9212625	16.3488485	115.8237685	-62.0694945	23.6898515	109.3929515
18.672018	14.643834	114.532242	-11.879364	19.78146	112.781975	35.04454	-10.316406	115.215767	41.134819	42.660973	117.020714	38.0896795	16.1722835	116.1182405	-61.8484075	23.3906365	109.4457095
18.772163	13.270042	114.746246	-11.790154	19.612183	112.852898	35.146263	-10.407831	115.821922	41.182568	42.584919	116.910973	38.1644155	16.088544	116.3664475	-61.7447235	23.135822	109.3393485
18.858969	11.927969	114.991188	-11.773728	19.431604	112.840034	35.234299	-10.452042	116.306732	41.151592	42.537685	116.881653	38.1929455	16.0428215	116.5941925	-61.7404015	22.8203865	109.0858755
18.885366	10.671579	115.163635	-11.798318	19.30514	112.728271	35.311024	-10.44054	116.685089	41.087585	42.545708	116.840508	38.1993045	16.052584	116.7627985	-61.7959405	22.557696	108.6937435
18.923223	9.490393	115.261818	-11.79303	19.190723	112.543846	35.423973	-10.38083	116.955994	41.007374	42.628689	116.762756	38.2156735	16.1239295	116.859375	-61.8017335	22.2575165	108.228317
18.891296	8.353095	115.233376	-11.785336	19.135921	112.250587	35.518627	-10.285501	117.09063	40.934212	42.748886	116.633209	38.2264195	16.2316925	116.8619195	-61.7970915	22.0401495	107.6392545
18.865929	7.222437	115.139267	-11.746656	19.057026	111.89991	35.621445	-10.179805	117.144241	40.887764	42.824467	116.402519	38.2546045	16.322331	116.77338	-61.7479165	21.791721	107.02644
18.722273	5.770957	114.951256	-11.64779	19.018681	111.369743	35.767372	-10.052113	117.215836	40.856915	42.937286	115.808464	38.3121435	16.4425865	116.51215	-61.6077235	21.5947755	106.227336
18.548128	4.82561	114.77153	-11.553724	18.954111	111.060181	35.862854	-10.031194	117.193138	40.88393	42.917263	115.309212	38.373392	16.4430345	116.251175	-61.48084	21.4651875	105.869187
18.325401	3.938018	114.571365	-11.477376	18.818428	110.81176	35.905285	-10.065416	117.107964	40.913326	42.827152	114.859161	38.4093055	16.380868	115.9835625	-61.3640575	21.255988	105.6399575
18.051443	3.04947	114.439545	-11.421015	18.680552	110.64917	35.965324	-10.148456	117.071571	40.94841	42.694618	114.463531	38.456867	16.273081	115.767551	-61.298897	21.088023	105.530789
17.724829	2.336137	114.344643	-11.383527	18.50539	110.569916	36.009624	-10.220458	117.024483	40.956024	42.653152	114.200081	38.482824	16.216347	115.612282	-61.249878	20.794433	105.52755
17.375362	1.66322	114.23423	-11.363235	18.314276	110.522118	36.069305	-10.311007	116.885902	40.945004	42.582996	114.060081	38.5071545	16.1359945	115.4729915	-61.2336245	20.4925575	105.5712445
17.002926	0.997612	114.015961	-11.370326	18.125143	110.420975	36.141457	-10.412517	116.682693	40.916756	42.546574	114.050629	38.5291065	16.0670285	115.366661	-61.2697585	20.1832575	105.475289
16.258623	0.204465	113.577141	-11.339814	17.93622	110.179436	36.319221	-10.549012	116.237152	40.874199	42.587116	114.122055	38.59671	16.019052	115.1796035	-61.276338	19.853388	105.1792685
15.781739	-0.316011	113.228462	-11.313787	17.92009	109.966591	36.440529	-10.573068	115.932701	40.853828	42.655617	114.0774	38.6471785	16.0412745	115.0050505	-61.2747525	19.7989055	104.9281315
15.228692	-0.746689	112.833824	-11.249578	17.953362	109.758652	36.548161	-10.555997	115.560112	40.868874	42.704048	113.977966	38.7085175	16.0740255	114.769039	-61.2076735	19.8326985	104.748265
14.63705	-1.099147	112.46228	-11.198436	17.999189	109.581055	36.602955	-10.564233	115.162575	40.927307	42.711411	113.869896	38.765131	16.073589	114.5162355	-61.162003	19.924789	104.6458745
14.002172	-1.471315	112.072876	-11.172331	18.037523	109.385193	36.586224	-10.60096	114.799728	40.989643	42.676037	113.768211	38.7879335	16.0375385	114.2839695	-61.1325955	20.0375075	104.4864165
13.295409	-1.813232	111.632286	-11.144471	18.061312	109.219238	36.540977	-10.644151	114.391205	41.026382	42.599213	113.764488	38.7836795	15.977531	114.0778465	-61.0726215	20.145093	104.3606295
12.490043	-2.139745	111.236237	-11.126791	18.065371	109.113022	36.494709	-10.683317	113.9729	41.04245	42.529285	113.84993	38.7685795	15.922984	113.911415	-61.0221615	20.207758	104.314629
11.259629	-2.561714	110.844849	-11.140665	18.190578	109.059677	36.448093	-10.680587	113.543953	40.997318	42.503048	113.92775	38.7227055	15.9112305	113.7358515	-61.0040355	20.4699255	104.3835025
10.38321	-2.812243	110.831497	-11.14255	18.288368	109.106232	36.455135	-10.656792	113.523972	40.966259	42.499317	113.770523	38.710697	15.9212625	113.6472475	-60.995797	20.6554735	104.5652165
9.438065	-3.068978	110.8806	-11.145775	18.315468	109.110535	36.466972	-10.692312	113.657967	40.93856	42.455273	113.51976	38.702766	15.8814805	113.5888635	-60.994316	20.7494555	104.6322065
8.413858	-3.380518	110.902275	-11.169815	18.21929	109.042229	36.496536	-10.828437	113.805321	40.883995	42.322922	113.214264	38.6902655	15.7472425	113.5097925	-61.0298955	20.6913375	104.5746655
7.398519	-3.697943	110.77063	-11.183209	17.945824	108.839096	36.496952	-11.000707	113.720085	40.853302	42.103996	112.807289	38.675127	15.5516445	113.263687	-61.041545	20.3400035	104.414505
6.368763	-4.048394	110.299789	-11.208345	17.60379	108.480347	36.47271	-11.232966	113.289772	40.832432	41.836281	112.181114	38.652571	15.3016575	112.735443	-61.069261	19.9059225	104.225251
5.298574	-4.362879	109.51722	-11.202556	17.243471	107.974648	36.433975	-11.473092	112.519562	40.786629	41.584198	111.383423	38.610302	15.055553	111.9514925	-61.015414	19.431389	103.9978035
3.552882	-4.754235	108.21022	-11.273642	16.927437	107.181358	36.250111	-11.694699	110.989189	40.69474	41.264622	110.082558	38.4724255	14.7849615	110.5358735	-61.0197095	19.0699125	103.8268425
2.371621	-4.966066	107.362236	-11.34124	16.923965	106.703018	36.038136	-11.744994	109.829506	40.57048	41.188969	109.087242	38.304308	14.7219875	109.458374	-60.986788	19.1259425	103.947662
1.150565	-5.115754	106.660828	-11.440228	17.078703	106.26001	35.755489	-11.723419	108.714592	40.376778	41.138657	107.989433	38.0661335	14.707619	108.3520125	-60.9465895	19.449787	104.1680075
-0.14939	-5.279244	106.098976	-11.562126	17.208031	105.927979	35.437523	-11.727052	107.813156	40.190239	41.058235	107.156563	37.813881	14.6655915	107.4848595	-60.938133	19.7504705	104.3710985
-1.464234	-5.439168	105.603043	-11.722299	17.29187	105.656517	35.110836	-11.786513	107.079903	40.057961	40.985878	106.602501	37.5843985	14.5996825	106.841202	-61.0289965	19.9840575	104.471832
-2.728952	-5.599738	105.040451	-11.878812	17.370853	105.376541	34.841042	-11.835643	106.329987	39.951565	40.919025	106.213272	37.3963035	14.541691	106.2716295	-61.1539275	20.200015	104.4814525
-3.967579	-5.750886	104.492401	-12.003181	17.444838	105.067787	34.609169	-11.860771	105.607391	39.86898	40.874271	105.888496	37.2390745	14.50675	105.7479435	-61.2454365	20.382926	104.3876305
-5.886764	-6.03928	103.957153	-12.0987	17.571577	104.634651	34.338142	-11.905052	104.759148	39.755505	40.850182	105.040298	37.0468235	14.472565	104.899723	-61.2442235	20.670589	104.369579
-7.138962	-6.243756	103.976547	-12.114661	17.619947	104.397461	34.193539	-12.064067	104.511833	39.6898	40.720322	103.988029	36.9416695	14.3281275	104.249931	-61.1709915	20.9117665	104.544991
-8.295685	-6.536381	104.092285	-12.137735	17.481842	104.126129	34.081589	-12.383698	104.35215	39.615559	40.424377	102.721008	36.848574	14.0203395	103.536579	-61.124044	20.9433445	104.715679
-9.459024	-6.882309	104.030266	-12.176105	17.100945	103.68441	34.003811	-12.802156	104.135773	39.553036	40.023598	101.486221	36.7784235	13.610721	102.810997	-61.1306335	20.591169	104.557823
-10.62419	-7.226928	103.554001	-12.16951	16.520275	102.985657	33.989925	-13.277492	103.728905	39.486084	39.577587	100.460899	36.7380045	13.1500475	102.094902	-61.0770245	19.8905025	103.876412
-11.682771	-7.595996	102.683426	-12.154044	15.919929	102.07206	34.022541	-13.722742	102.951225	39.434467	39.148201	99.643181	36.728504	12.7127295	101.297203	-61.036592	19.1271285	102.846917
-12.690124	-7.893602	101.741684	-12.165431	15.417682	101.130463	34.019112	-14.079587	102.185104	39.374966	38.777622	98.783607	36.697039	12.3490175	100.4843555	-61.027901	18.4863465	101.7765705
-14.348543	-8.225483	100.505974	-12.133157	14.906396	99.81588	34.036835	-14.479314	101.048752	39.26606	38.402939	97.540871	36.6514475	11.9618125	99.2948115	-60.9177615	17.8509795	100.3369485
-15.396993	-8.334701	99.685661	-12.149755	14.657495	99.014839	34.014687	-14.651542	100.334976	39.171108	38.205212	96.847244	36.5928975	11.776835	98.59111	-60.8924075	17.538155	99.438568
-16.398422	-8.44079	98.8246	-12.228823	14.5019	98.25956	33.943546	-14.752486	99.711319	39.078773	38.084023	96.444847	36.5111595	11.6657685	98.078083	-60.9688055	17.3380315	98.441037
-17.441603	-8.471283	97.971306	-12.364372	14.423386	97.61422	33.823532	-14.847432	99.166229	38.985477	38.082512	96.296989	36.4045045	11.61754	97.731609	-61.1332485	17.229232	97.496831
-18.517584	-8.475221	97.174355	-12.527655	14.39563	97.043297	33.640442	-14.878806	98.684998	38.905148	38.033001	96.224388	36.272795	11.5770975	97.454693	-61.328105	17.2141625	96.631901
-19.56772	-8.396449	96.558594	-12.715019	14.483788	96.593681	33.391022	-14.898889	98.202377	38.804932	38.018482	96.139549	36.097977	11.5597965	97.170963	-61.528015	17.4077795	96.016399
-20.653862	-8.2514	96.171692	-12.881367	14.620458	96.280273	33.142193	-14.903087	97.7771	38.707684	38.037098	95.898643	35.9249385	11.5670055	96.8378715	-61.6876725	17.6739105	95.7226745
-22.177544	-8.072428	96.036789	-13.164751	14.818544	96.012375	32.712635	-15.000442	97.264824	38.497711	37.934151	95.080116	35.605173	11.4668545	96.17247	-61.934675	18.1702335	95.85228
-23.235516	-7.981038	96.03334	-13.391232	14.805317	95.817101	32.375629	-15.175007	96.860191	38.326748	37.740444	94.292473	35.3511885	11.2827185	95.576332	-62.1336525	18.3279155	96.05787
-24.290972	-7.909247	96.055046	-13.62112	14.715764	95.58815	32.030754	-15.406181	96.408371	38.12154	37.467182	93.365204	35.076147	11.0305005	94.8867875	-62.318387	18.4010275	96.2895125
-25.343254	-7.820806	95.99028	-13.830626	14.47666	95.217003	31.720383	-15.732801	95.847878	37.904549	37.085377	92.277565	34.812466	10.676288	94.0627215	-62.473718	18.277032	96.3712845
-26.354895	-7.751321	95.666992	-14.049827	14.20464	94.647285	31.439949	-16.085775	95.114098	37.66357	36.703667	91.0327	34.5517595	10.308946	93.073399	-62.6514135	18.100334	96.221171
-27.298048	-7.678893	95.275948	-14.262072	13.861081	93.928841	31.16757	-16.475349	94.243851	37.383495	36.281723	89.647087	34.2755325	9.903187	91.945469	-62.7996765	17.818975	95.912213
-28.206116	-7.577676	94.771309	-14.47662	13.528358	93.159416	30.835434	-16.819174	93.347229	37.058128	35.862724	88.200027	33.946781	9.521775	90.773628	-62.900021	17.534941	95.545204
-29.54854	-7.255441	94.152443	-14.89568	13.136585	92.131874	30.345375	-17.25668	92.083237	36.492519	35.299637	86.188354	33.418947	9.0214785	89.1357955	-63.210307	17.2516915	95.1279525
-30.436516	-6.903672	94.035263	-15.185767	12.923119	91.693062	29.951515	-17.500822	91.505577	36.064934	34.969822	85.093094	33.0082245	8.7345	88.2993355	-63.3797585	17.111738	95.0867885
-31.22949	-6.503868	94.038841	-15.529192	12.753418	91.467506	29.553812	-17.729393	91.220528	35.646351	34.672291	84.29097	32.6000815	8.471449	87.755749	-63.6584655	17.035387	95.179263
-31.984943	-6.072455	94.133461	-15.867191	12.57187	91.427788	29.14912	-17.949348	91.196945	35.263451	34.378059	83.837166	32.2062855	8.2143555	87.5170555	-63.9406675	16.9293845	95.3385205
-32.64637	-5.487372	94.286385	-16.183588	12.433283	91.50502	28.77787	-18.16457	91.469345	34.94698	34.085289	83.706886	31.862425	7.9603595	87.5881155	-64.229601	16.9062065	95.4219245
-33.308296	-4.836146	94.323776	-16.447582	12.274899	91.601692	28.519279	-18.353977	91.887215	34.7342	33.825336	83.830681	31.6267395	7.7356795	87.858948	-64.5219035	16.8141185	95.344436
-33.82077	-4.059361	94.28614	-16.650736	12.147635	91.660355	28.349638	-18.525496	92.413345	34.602264	33.615025	84.089317	31.475951	7.5447645	88.251331	-64.777423	16.7505055	95.069379
-34.56451	-2.758497	93.99263	-16.825939	11.981132	91.646713	28.199524	-18.696714	93.243248	34.493668	33.293365	84.49205	31.346596	7.2983255	88.867649	-64.998474	16.6639385	94.425777
-34.981171	-1.797052	93.623077	-16.885483	11.914926	91.522148	28.163189	-18.794832	93.683792	34.457279	33.144707	84.81073	31.310234	7.1749375	89.247261	-65.0812	16.6549145	93.797035
-35.358669	-0.72421	93.071762	-16.889595	11.841224	91.315498	28.171877	-18.876339	93.97258	34.590412	32.997509	85.000183	31.3811445	7.060585	89.4863815	-65.1603345	16.621863	93.1446145
-35.706566	0.482076	92.46859	-16.828585	11.763758	91.033867	28.225193	-18.931238	94.133499	34.669003	32.940968	85.253571	31.447098	7.004865	89.693535	-65.104268	16.522651	92.374199
-35.874737	1.539447	91.606331	-16.755384	11.732018	90.682533	28.32312	-18.965647	94.197968	34.831825	32.95694	85.495903	31.5774725	6.9956465	89.8469355	-65.0882405	16.4683895	91.5181305
-36.395557	3.140932	90.734024	-16.641903	11.692878	90.26387	28.429031	-18.977575	94.087059	35.021358	33.023308	85.682678	31.7251945	7.0228665	89.8848685	-65.0090005	16.3628895	90.6428715
-36.697983	4.66622	89.851639	-16.491127	11.74279	89.766006	28.529209	-18.938145	93.832893	35.204346	33.11808	85.76545	31.8667775	7.0899675	89.7991715	-64.8490315	16.3956125	89.7328405
-37.225063	7.125004	88.655205	-16.227596	11.878151	89.122101	28.698006	-18.817755	93.214699	35.489307	33.315525	85.769852	32.0936565	7.248885	89.4922755	-64.5488485	16.507417	88.7519265
-37.568665	8.944925	88.212952	-16.112495	12.05631	88.889114	28.772964	-18.689116	92.663727	35.608124	33.498444	85.796509	32.190544	7.404664	89.230118	-64.415534	16.707956	88.54811
-38.037273	10.863503	88.104279	-16.041862	12.253748	88.917213	28.770855	-18.55711	92.137543	35.682777	33.720119	85.861572	32.226816	7.5815045	88.9995575	-64.31054	16.9259915	88.8348685
-38.520348	12.892426	88.322556	-16.084091	12.477144	89.182167	28.660261	-18.412247	91.60099	35.648052	33.976486	86.068779	32.1541565	7.7821195	88.8348845	-64.3223385	17.1721685	89.5294495
-39.09481	14.982121	88.808342	-16.263048	12.698491	89.59478	28.452864	-18.196833	90.998474	35.484615	34.345951	86.433907	31.9687395	8.074559	88.7161905	-64.4948355	17.322423	90.4733695
-39.676006	17.108141	89.38224	-16.55188	12.918319	90.002563	28.195164	-17.919086	90.256714	35.23225	34.725208	86.750259	31.713707	8.403061	88.5034865	-64.817467	17.433577	91.5016395
-40.266712	19.309612	90.380821	-16.925283	13.183014	90.550598	27.840202	-17.49939	89.35762	34.770477	35.234776	87.117157	31.3053395	8.867693	88.2373885	-65.1559055	17.498335	92.8638075
-41.174255	22.653297	92.886848	-17.471571	13.702273	91.950089	27.146494	-16.713137	87.930946	33.924488	36.012672	87.440285	30.535491	9.6497675	87.6856155	-65.478633	17.7547785	96.2145625
-41.712868	24.91592	95.13797	-17.830294	14.113212	93.275414	26.590391	-16.163944	87.319725	33.377216	36.53717	87.518883	29.9838035	10.186613	87.419304	-65.6443915	18.039811	99.131524
-42.189762	27.123625	97.157036	-18.205858	14.456283	94.508072	26.111185	-15.654696	86.95285	32.834255	37.062271	87.776161	29.47272	10.7037875	87.3645055	-65.884436	18.2087785	101.6516385
-42.573029	29.27466	98.590004	-18.58215	14.709669	95.382919	25.708145	-15.219118	86.791718	32.339218	37.513897	88.186462	29.0236815	11.1473895	87.48909	-66.1879815	18.2719485	103.276748
-42.916264	31.430599	99.190567	-18.800741	14.904984	95.689713	25.524313	-14.869081	86.670883	32.08675	37.877914	88.554214	28.8055315	11.5044165	87.6125485	-66.4070135	18.3055515	103.7668775
-43.057041	33.492233	99.740311	-18.752886	15.019405	95.805748	25.492365	-14.617966	86.547318	32.026299	38.10067	88.640305	28.759332	11.741352	87.5938115	-66.265104	18.297458	104.0176845
-43.074226	35.515072	100.195061	-18.589521	15.05888	95.923439	25.617897	-14.381417	86.381203	32.128834	38.275711	88.840843	28.8733655	11.947147	87.611023	-66.0524075	18.170613	104.235855
-42.90868	38.335617	100.969994	-18.258102	14.998475	96.160477	26.02928	-14.040125	86.236992	32.438084	38.60495	89.669762	29.233682	12.2824125	87.953377	-65.749886	17.7145375	104.367577
-42.733425	40.154415	101.339958	-18.097601	14.969282	96.242783	26.342642	-13.802105	86.248154	32.605762	38.849361	90.339447	29.474202	12.523628	88.2938005	-65.669404	17.414936	104.1917655
-42.44997	41.901417	101.749001	-18.033691	14.993241	96.360359	26.581573	-13.513139	86.283264	32.693962	39.115822	90.97905	29.6377675	12.8013415	88.631157	-65.7051495	17.1851405	104.089561
-42.163883	43.615433	102.127815	-18.062813	15.127399	96.441116	26.726135	-13.164117	86.280708	32.692451	39.465237	91.655052	29.709293	13.15056	88.96788	-65.834919	17.104238	103.914352
-41.84201	45.222202	102.509178	-18.172216	15.264217	96.513008	26.787403	-12.756207	86.350311	32.569847	39.821751	92.378822	29.678625	13.532772	89.3645665	-66.023057	16.995662	103.6614495
-41.16021	46.429497	102.965317	-18.405043	15.458952	96.597015	26.795158	-12.334157	86.39225	32.416256	40.184189	93.118996	29.605707	13.925016	89.755623	-66.415793	16.992888	103.438407
NaN	NaN	NaN	-18.576031	15.652567	96.800941	26.759031	-11.919459	86.434769	32.238136	40.54472	93.830093	29.4985835	14.3126305	90.132431	-66.6506455	16.9925035	103.469451
-39.431347	48.304844	103.755692	-18.845146	16.019716	97.005684	26.644209	-11.319198	86.623924	32.04628	41.027145	94.766701	29.3452445	14.8539735	90.6953125	-67.0355365	17.1854585	103.3160555
-38.54063	48.62294	103.630623	-18.931868	16.2362	97.055611	26.674274	-11.035827	86.717293	31.960567	41.300297	95.272865	29.3174205	15.132235	90.995079	-67.1811565	17.340165	103.116143
-37.530212	48.855843	103.376022	-18.956869	16.41361	97.050842	26.77713	-10.789389	86.860565	31.946234	41.509918	95.594513	29.361682	15.3602645	91.227539	-67.27542	17.4669555	102.874145
-36.678814	49.166042	103.168129	-18.977716	16.594976	97.092751	26.867809	-10.634055	87.0998	31.9375	41.675781	95.783554	29.4026545	15.520863	91.441677	-67.3580865	17.669089	102.743825
-35.728455	49.1894	103.136444	-19.018412	16.714706	97.172638	26.95302	-10.539156	87.441948	31.91951	41.799374	96.018074	29.436265	15.630109	91.730011	-67.473089	17.799303	102.615265
-34.387169	48.984753	102.803055	-19.109423	16.741758	97.296875	26.969173	-10.519999	87.879646	31.877522	41.858765	96.301727	29.4233475	15.669383	92.0906865	-67.6421935	17.814133	102.5030635
-33.066605	48.742474	102.582405	-19.254114	16.760395	97.398605	26.955593	-10.532631	88.270172	31.773298	41.876686	96.589516	29.3644455	15.6720275	92.429844	-67.8726735	17.8487625	102.367366
-31.037144	48.193104	102.121521	-19.470259	16.764462	97.477005	26.909389	-10.48353	88.882813	31.379982	41.860302	97.173279	29.1446855	15.688386	93.028046	-68.0852035	17.840538	101.925964
-29.633131	47.739418	101.854813	-19.578753	16.81748	97.578529	26.998659	-10.429826	89.364662	31.056961	41.893276	97.777817	29.02781	15.731725	93.5712395	-68.185316	17.903235	101.5858185
-28.29423	47.172676	101.837746	-19.733814	16.893997	97.790398	27.040508	-10.275989	90.087738	30.798265	41.951595	98.627151	28.9193865	15.837803	94.3574445	-68.3870145	17.950191	101.2233515
-26.755329	46.548073	102.013779	-19.928062	16.922709	98.149734	27.116104	-10.108173	90.975319	30.59771	42.023392	99.76963	28.856907	15.9576095	95.3724745	-68.713031	17.8878085	100.9269935
-25.230753	45.826939	102.410217	-20.169834	17.054962	98.65918	27.214834	-9.852843	92.147705	30.474276	42.113064	101.141586	28.844555	16.1301105	96.6446455	-69.184223	17.9798135	100.6737145
-23.542101	45.05233	102.907738	-20.326792	17.219603	99.373924	27.461878	-9.683045	93.610802	30.448078	42.272533	102.770973	28.954978	16.294744	98.1908875	-69.608562	18.144462	100.5569605
-21.961254	44.195995	103.48616	-20.473696	17.467894	100.25592	27.755642	-9.481842	95.375145	30.518267	42.438457	104.455673	29.1369545	16.4783075	99.915409	-70.0843465	18.4574805	100.596431
-19.406288	42.823757	104.147026	-20.61849	17.741575	101.609001	28.15127	-9.643827	98.486664	30.801561	42.654671	106.660271	29.4764155	16.505422	102.5734675	-70.7133955	18.977728	100.6445345
-17.699825	41.79454	104.494453	-20.628969	17.845758	102.509018	28.436447	-9.870621	100.556328	31.041065	42.752598	107.915024	29.738756	16.4409885	104.235676	-70.996694	19.2505275	100.78236
-15.988316	40.637093	104.887268	-20.599934	17.801422	103.319374	28.725845	-10.151702	102.488472	31.376106	42.777149	108.911423	30.0509755	16.3127235	105.6999475	-71.2508435	19.2901205	100.9388005
-14.345156	39.435753	105.192268	-20.538328	17.672695	104.087746	28.986841	-10.389825	104.300644	31.764973	42.803513	109.701904	30.375907	16.206844	107.001274	-71.452563	19.138546	101.174218
-12.654593	38.170422	105.594025	-20.3986	17.456427	104.831123	29.399719	-10.663864	105.857979	32.14904	42.745544	110.397362	30.7743795	16.04084	108.1276705	-71.5715795	18.872014	101.5345755
-11.098505	36.909794	106.085815	-20.244406	17.256676	105.593727	29.792427	-10.867148	107.262894	32.522038	42.704197	110.963562	31.1572325	15.9185245	109.113228	-71.6460445	18.5948275	102.074226
-9.520809	35.66201	106.625618	-20.102198	17.075911	106.301926	29.987589	-10.950841	108.466339	32.865829	42.717545	111.495506	31.426709	15.883352	109.9809225	-71.631105	18.26847	102.6229295
-7.366792	33.845501	107.465149	-19.835907	16.731272	107.024971	30.204016	-11.10186	109.737541	33.322872	42.615376	112.2192	31.763444	15.756758	110.9783705	-71.435258	17.705786	103.0715715
-5.931704	32.71632	107.924721	-19.740484	16.678171	107.355179	30.23999	-11.044033	110.166443	33.558868	42.609127	112.586235	31.899429	15.782547	111.376339	-71.380397	17.573795	103.334019
-4.621107	31.68178	108.347069	-19.658201	16.734346	107.520142	30.240789	-10.926821	110.371826	33.74749	42.672939	112.884102	31.9941395	15.873059	111.627964	-71.3105415	17.595633	103.41232
-3.346433	30.697029	108.683029	-19.552952	16.879072	107.55954	30.260288	-10.724752	110.388779	33.880051	42.835163	113.269302	32.0701695	16.0552055	111.8290405	-71.1760735	17.7029385	103.2900395
-2.080531	29.786098	109.001114	-19.472523	17.167822	107.625404	30.288431	-10.434201	110.315636	34.001705	43.111107	113.597046	32.145068	16.338453	111.956341	-71.090114	17.997191	103.294467
-0.912108	28.893085	109.27243	-19.385612	17.51116	107.6642	30.362759	-10.079382	110.167221	34.103958	43.422447	113.840103	32.2333585	16.6715325	112.003662	-71.0045825	18.3507875	103.324738
0.221928	28.030649	109.445419	-19.334654	17.89024	107.675301	30.456495	-9.746359	109.936966	34.209408	43.743507	114.025284	32.3329515	16.998574	111.981125	-71.0022595	18.781906	103.369477
1.794716	26.705534	109.538101	-19.205893	18.416723	107.660019	30.552101	-9.231831	109.463211	34.351837	44.193344	114.164063	32.451969	17.4807565	111.813637	-70.863755	19.3526895	103.506401
2.776277	25.811131	109.544395	-19.091066	18.728374	107.608459	30.622169	-8.915914	109.148369	34.408009	44.43549	114.246323	32.515089	17.759788	111.697346	-70.697221	19.69696	103.519572
3.768309	24.85438	109.568146	-18.991154	18.960537	107.623055	30.751783	-8.711073	108.971771	34.519009	44.63826	114.353577	32.635396	17.9635935	111.662674	-70.617704	19.9574805	103.583436
4.679233	23.926044	109.674873	-18.838926	19.177179	107.724617	30.886946	-8.523336	108.983337	34.654575	44.817123	114.473793	32.7707605	18.1468935	111.728565	-70.4486125	20.2074645	103.720669
5.551896	22.977419	109.824196	-18.695805	19.333412	107.861435	31.083349	-8.343803	109.16407	34.779869	44.98238	114.591873	32.931609	18.3192885	111.8779715	-70.323219	20.3475355	103.8448985
6.414718	21.965214	109.972229	-18.577129	19.463326	108.053085	31.344261	-8.191714	109.509102	34.897881	45.136383	114.709999	33.121071	18.4723345	112.1095505	-70.275329	20.4543175	103.9966195
7.194818	20.956356	110.239006	-18.407913	19.549253	108.242455	31.630013	-8.056573	110.021576	35.033207	45.299686	114.779411	33.33161	18.6215565	112.4004935	-70.147436	20.4769495	104.0844165
8.300294	19.476824	110.682762	-18.076273	19.578722	108.528343	32.139622	-7.932745	111.066376	35.207054	45.569725	114.70488	33.673338	18.81849	112.885628	-69.825884	20.338954	104.171058
9.012313	18.42523	110.943436	-17.865644	19.536221	108.71978	32.5023	-7.888381	111.824974	35.315739	45.70977	114.553795	33.9090195	18.9106945	113.1893845	-69.6403075	20.1617475	104.2501755
9.593477	17.39329	111.256706	-17.665537	19.418123	108.874466	32.80975	-7.789032	112.581612	35.40041	45.804066	114.485466	34.10508	19.007517	113.533539	-69.436154	19.828729	104.215393
10.160642	16.377117	111.642563	-17.499949	19.186594	109.033073	33.038147	-7.725357	113.193596	35.501125	45.830605	114.619949	34.269636	19.052624	113.9067725	-69.269534	19.320564	104.1593735
10.627172	15.323573	112.052063	-17.427338	18.924847	109.179451	33.135998	-7.817855	113.713142	35.614578	45.791046	114.979424	34.375288	18.9865955	114.346283	-69.229964	18.8630985	104.012619
11.002601	14.31249	112.434731	-17.399668	18.674063	109.349548	33.164158	-7.922742	114.154778	35.722927	45.691353	115.506447	34.4435425	18.8843055	114.8306125	-69.2428785	18.4638205	103.8684835
11.281968	13.364902	112.850967	-17.383163	18.549864	109.564064	33.122353	-7.954872	114.478111	35.87989	45.621082	116.120323	34.5011215	18.833105	115.299217	-69.2674475	18.266623	103.828911
11.58349	12.09986	113.414177	-17.379683	18.593586	109.972122	33.008522	-7.951201	114.914215	36.150173	45.592899	117.103371	34.5793475	18.820849	116.008793	-69.3387135	18.366323	103.935451
11.686828	11.289557	113.793518	-17.357229	18.776405	110.212898	32.942619	-7.882247	115.197525	36.359699	45.605324	117.705963	34.651159	18.8615385	116.451744	-69.365617	18.6912715	103.974052
11.764317	10.530102	114.078224	-17.370445	19.032564	110.46376	32.915051	-7.814242	115.471634	36.566269	45.662178	118.157921	34.74066	18.923968	116.8147775	-69.48155	19.14116	104.1127425
11.734995	9.722678	114.302361	-17.244568	19.215855	110.59848	32.900959	-7.811699	115.726913	36.80167	45.698666	118.473373	34.8513145	18.9434835	117.100143	-69.3404505	19.4882265	104.096817
11.669876	8.963856	114.400055	-17.111401	19.310337	110.708961	32.916122	-7.877578	115.863541	37.041256	45.636185	118.70295	34.978689	18.8793035	117.2832455	-69.201491	19.7413705	104.1346765
11.531006	8.175426	114.368988	-16.977251	19.32523	110.759796	32.94207	-7.972115	115.853691	37.268684	45.515102	118.824638	35.105377	18.7714935	117.3391645	-69.059879	19.8789665	104.1804275
11.344469	7.336783	114.257454	-16.834652	19.288891	110.735657	32.989391	-8.148292	115.72435	37.483974	45.354366	118.841339	35.2366825	18.603037	117.2828445	-68.9059865	19.974745	104.1884695
10.899535	6.036526	113.935234	-16.604166	19.208691	110.702789	33.05542	-8.427817	115.433502	37.794876	45.030121	118.685402	35.425148	18.301152	117.059452	-68.63348	20.11623	104.346126
10.469701	5.213265	113.755463	-16.422318	19.130724	110.740494	33.150463	-8.603292	115.289261	37.984596	44.825539	118.478729	35.5675295	18.1111235	116.883995	-68.4121655	20.1503245	104.596993
10.000439	4.388172	113.661148	-16.234383	19.047855	110.808609	33.301704	-8.814844	115.227386	38.177254	44.625546	118.152908	35.739479	17.905351	116.690147	-68.208245	20.190359	104.927071
9.452705	3.523726	113.624611	-16.046703	18.947685	110.902428	33.483768	-9.025661	115.258919	38.384075	44.388504	117.706558	35.9339215	17.6814215	116.4827385	-68.0273275	20.2139485	105.3221175
8.829924	2.603722	113.612732	-15.869967	18.809309	110.991928	33.661766	-9.262252	115.365837	38.578144	44.089787	117.096802	36.119955	17.4137675	116.2313195	-67.859889	20.2048505	105.7525365
8.127299	1.753852	113.539291	-15.571671	18.548653	110.924828	33.846222	-9.499776	115.363457	38.730171	43.769581	116.334488	36.2881965	17.1349025	115.8489725	-67.4315385	19.9624035	106.0006835
7.417881	0.891074	113.283707	-15.318749	18.295452	110.770752	34.027981	-9.752427	115.128479	38.845341	43.370018	115.535751	36.436661	16.8087955	115.332115	-67.074159	19.7821085	106.209389
6.257348	-0.426986	112.612129	-14.896971	17.854824	110.36544	34.229923	-10.257463	114.378479	38.971157	42.731548	114.380013	36.60054	16.2370425	114.379246	-66.394482	19.4726055	106.351634
5.430623	-1.238213	112.07225	-14.6413	17.592531	110.045555	34.35688	-10.550326	113.647415	39.103775	42.289406	113.742538	36.7303275	15.86954	113.6949765	-66.0129275	19.315522	106.3961335
4.597648	-1.984048	111.413399	-14.381662	17.366499	109.710693	34.434135	-10.872831	112.86776	39.264324	41.839657	113.090012	36.8492295	15.483413	112.978886	-65.6125535	19.249585	106.4425
3.710134	-2.707315	110.774742	-14.105762	17.215773	109.380806	34.39735	-11.02008	112.041534	39.384819	41.485191	112.197319	36.8910845	15.2325555	112.1194265	-65.1026085	19.1989905	106.6421855
2.79405	-3.404668	110.045029	-13.863603	17.136011	108.977684	34.363152	-11.007891	110.954834	39.449871	41.16713	111.102066	36.9065115	15.0796195	111.02845	-64.6337175	19.1924025	106.926918
1.865173	-4.009403	109.256004	-13.588823	17.014282	108.511566	34.248924	-11.006643	109.681068	39.512432	40.854866	109.948479	36.880678	14.9241115	109.8147735	-64.058324	19.1044525	107.2083585
0.959075	-4.663751	108.421219	-13.38172	16.891823	108.014366	34.262325	-10.99707	108.593002	39.558556	40.457993	108.822395	36.9104405	14.7304615	108.7076985	-63.6738805	19.0531845	107.3210335
-0.417795	-5.58336	107.303169	-13.073113	16.722151	107.256271	34.151997	-11.043723	107.288315	39.58456	39.979229	107.393539	36.8682785	14.467753	107.340927	-63.0145045	18.976549	107.171615
-1.328095	-6.163405	106.892654	-12.908095	16.690319	106.892326	33.956306	-11.213207	106.739868	39.589489	39.8335	106.588951	36.7728975	14.3101465	106.6644095	-62.5890875	19.0704915	107.1202425
-2.157749	-6.699879	106.713165	-12.785931	16.701075	106.62764	33.911789	-11.416254	106.500587	39.583992	39.700966	105.890633	36.7478905	14.142356	106.19561	-62.3197525	19.259794	107.05967
-2.984227	-7.246415	106.772957	-12.738331	16.657867	106.485329	33.98204	-11.585347	106.435478	39.540638	39.59642	105.413818	36.761339	14.0055365	105.924648	-62.238001	19.3101975	107.04601
-3.829581	-7.785564	106.853149	-12.755096	16.547499	106.344437	34.05323	-11.796978	106.598709	39.488174	39.455822	105.028549	36.770702	13.829422	105.813629	-62.280894	19.265576	106.875245
-4.635014	-8.308763	106.865707	-12.818607	16.326485	106.100037	34.090988	-12.033025	106.730698	39.387642	39.245686	104.640434	36.739315	13.6063305	105.685566	-62.376529	19.0466395	106.514508
-5.400485	-8.782064	106.671097	-12.908527	16.027206	105.712975	34.087303	-12.23909	106.692001	39.255138	38.990284	104.28624	36.6712205	13.375597	105.4891205	-62.4882745	18.678815	105.9368295
-6.467888	-9.53887	106.113754	-12.963596	15.546876	104.917595	34.020069	-12.589486	106.403587	39.146877	38.571758	103.601013	36.583473	12.991136	105.0023	-62.510665	18.102616	104.83289
-7.178909	-9.956465	105.553993	-12.958445	15.206143	104.29113	33.990646	-12.835683	106.065475	39.066078	38.298462	103.060936	36.528362	12.7313895	104.5632055	-62.445252	17.6808965	104.0190545
-7.890557	-10.357183	105.036377	-12.946642	14.902714	103.75528	33.958549	-13.050983	105.572357	39.031479	38.012642	102.494286	36.495014	12.4808295	104.0333215	-62.388298	17.3245985	103.4772385
-8.586105	-10.617701	104.510223	-12.899505	14.625628	103.285233	33.905334	-13.289679	105.090645	39.085651	37.768387	101.954285	36.4954925	12.239354	103.522465	-62.2945025	17.011902	103.048001
-9.265154	-10.836555	103.917603	-12.854335	14.392858	102.791473	33.841358	-13.48017	104.615784	39.131882	37.565544	101.531471	36.48662	12.042687	103.0736275	-62.19529	16.743029	102.5093185
-9.891598	-11.046914	103.302368	-12.80164	14.204368	102.308037	33.837109	-13.620494	104.012215	39.191078	37.40942	101.193871	36.5140935	11.894463	102.603043	-62.1173735	16.514273	102.013031
-10.503861	-11.194345	102.617516	-12.736554	14.081796	101.791832	33.820831	-13.744508	103.331306	39.23901	37.308086	100.858177	36.5299205	11.781789	102.0947415	-62.0030285	16.381803	101.4889225
-11.419279	-11.317248	101.446655	-12.580604	14.023231	100.920799	33.758282	-13.760856	102.214027	39.283772	37.232269	100.29734	36.521027	11.7357065	101.2556835	-61.682235	16.3107555	100.5859145
-12.027797	-11.337865	100.636139	-12.439422	14.023677	100.325813	33.812515	-13.750322	101.437225	39.354454	37.237545	99.956429	36.5834845	11.7436115	100.696827	-61.4623285	16.3037425	99.954799
-12.615521	-11.314906	99.855804	-12.293515	14.079316	99.732513	33.871212	-13.702933	100.770065	39.466278	37.258755	99.603973	36.668745	11.777911	100.187019	-61.255775	16.380721	99.278007
-13.17548	-11.262454	99.090675	-12.152943	14.201591	99.130424	33.953754	-13.611979	100.194183	39.530136	37.292622	99.241302	36.741945	11.8403215	99.7177425	-61.047831	16.5628605	98.5431055
-13.749292	-11.250478	98.43029	-12.042383	14.316034	98.572716	34.024624	-13.537307	99.712715	39.592102	37.364491	98.945686	36.808363	11.913592	99.3292005	-60.893129	16.718476	97.8162315
-14.28983	-11.235477	97.830925	-11.959126	14.421938	98.076836	34.083092	-13.475044	99.374809	39.621944	37.440594	98.710075	36.852518	11.982775	99.042442	-60.77077	16.861101	97.11123
-14.933823	-11.157882	97.331711	-11.912041	14.494923	97.628838	34.090748	-13.452579	99.162254	39.616547	37.446602	98.449997	36.8536475	11.9970115	98.8061255	-60.6777295	16.9928345	96.4515505
-15.888795	-11.126247	96.912788	-11.914096	14.53791	97.11631	34.043148	-13.594033	99.054276	39.587368	37.357315	97.981346	36.815258	11.881641	98.517811	-60.64345	17.194179	95.714809
-16.533487	-11.114733	96.806816	-11.917685	14.472363	96.875748	33.978714	-13.752155	99.094215	39.560364	37.19693	97.579155	36.769539	11.7223875	98.336685	-60.604909	17.2223385	95.414811
-17.137705	-11.11414	96.770508	-11.956592	14.338544	96.664841	33.895432	-13.997385	99.159805	39.505527	36.966419	97.17305	36.7004795	11.484517	98.1664275	-60.6136635	17.192571	95.1632545
-17.884012	-11.147449	96.816277	-12.02214	14.097942	96.496437	33.777653	-14.287357	99.263397	39.429943	36.630444	96.774368	36.603798	11.1715435	98.0188825	-60.648078	17.0243405	94.9739915
-18.541649	-11.189329	96.838287	-12.117536	13.786703	96.373772	33.657448	-14.629808	99.347603	39.323517	36.243526	96.376785	36.4904825	10.806859	97.862194	-60.7255545	16.766547	94.88535
-19.270531	-11.13102	96.894867	-12.214661	13.457571	96.261284	33.514538	-14.967556	99.424324	39.17667	35.847519	95.991333	36.345604	10.4399815	97.7078285	-60.774926	16.4751605	94.8147395
-20.057434	-11.083918	96.949806	-12.349902	13.110431	96.177032	33.373512	-15.31259	99.492523	38.995728	35.431549	95.577118	36.18462	10.0594795	97.5348205	-60.884424	16.1613825	94.8192435
-21.262804	-10.883823	97.061035	-12.56485	12.589015	96.072418	33.147926	-15.799557	99.61441	38.694145	34.844128	94.995674	35.9210355	9.5222855	97.305042	-61.0507355	15.6557445	94.839794
-22.112329	-10.700365	97.101364	-12.720757	12.271998	96.014435	33.001507	-16.138309	99.70636	38.517975	34.469597	94.732368	35.759741	9.165644	97.219364	-61.201255	15.378352	94.809506
-22.927406	-10.466887	97.066673	-12.877968	11.951671	95.941994	32.847179	-16.466028	99.776428	38.373489	34.128044	94.540733	35.610334	8.831008	97.1585805	-61.36627	15.072334	94.7254075
-23.744707	-10.149187	96.826447	-13.034251	11.657049	95.834793	32.689747	-16.781504	99.744316	38.25304	33.79493	94.367943	35.4713935	8.506713	97.0561295	-61.5398955	14.807385	94.6134565
-24.625057	-9.788652	96.449371	-13.140668	11.366751	95.654121	32.570248	-17.03364	99.508652	38.126514	33.556095	94.306046	35.348381	8.2612275	96.907349	-61.629717	14.4722745	94.400893
-25.464582	-9.322825	95.965988	-13.18225	11.14717	95.439247	32.49007	-17.212591	99.138107	38.056862	33.415405	94.350975	35.273466	8.101407	96.744541	-61.637966	14.192933	94.133953
-26.283983	-8.828671	95.435921	-13.157384	11.035192	95.209984	32.469723	-17.294704	98.727211	38.04052	33.382977	94.440727	35.2551215	8.0441365	96.583969	-61.5698895	14.0262475	93.835999
-27.521519	-7.886623	94.605408	-13.024366	10.998543	94.824799	32.596626	-17.323847	98.05294	38.110931	33.444393	94.516052	35.3537785	8.060273	96.284496	-61.4025105	13.936813	93.365102
-28.334948	-7.207629	94.052361	-12.855516	10.992598	94.546333	32.76614	-17.309258	97.49234	38.210148	33.508385	94.468346	35.488144	8.0995635	95.980343	-61.199176	13.8856325	93.112323
-29.204073	-6.526266	93.556992	-12.663939	10.958838	94.267593	32.943535	-17.306112	96.878746	38.334362	33.53664	94.360641	35.6389485	8.115264	95.6196935	-60.9668265	13.802412	92.9154925
-30.050575	-5.779057	93.132416	-12.461816	10.925347	94.022949	33.110855	-17.305944	96.27494	38.468887	33.551685	94.174538	35.789871	8.1228705	95.224739	-60.713503	13.7278235	92.821159
-30.970749	-5.046646	92.94603	-12.288996	10.939505	93.905411	33.288609	-17.314142	95.671967	38.5886	33.578293	93.897408	35.9386045	8.1320755	94.7846875	-60.5165965	13.7469345	93.0261345
-31.731895	-4.478254	93.025627	-12.126008	10.956568	93.984993	33.414806	-17.305616	95.227226	38.703217	33.579491	93.528816	36.0590115	8.1369375	94.378021	-60.3110275	13.7761985	93.591965
-32.858227	-3.453316	93.825699	-11.987888	11.013151	94.361649	33.485367	-17.331312	94.971069	38.749203	33.514786	93.131866	36.117285	8.091737	94.0514675	-60.093061	13.934565	94.6718305
-34.36562	-2.207453	95.741684	-11.872108	10.992706	95.487534	33.408619	-17.568562	95.16687	38.70018	33.184414	92.408791	36.0543995	7.807926	93.7878305	-59.7986155	14.177486	97.1872375
-35.398884	-1.383113	97.388901	-11.963308	10.88679	96.481995	33.21357	-17.911312	95.643959	38.560993	32.763939	92.000244	35.8872815	7.4263135	93.8221015	-59.8138975	14.3472665	99.1418885
-36.375626	-0.544931	99.090645	-12.154625	10.670906	97.562775	32.926006	-18.332474	96.266197	38.315212	32.221607	91.709435	35.620609	6.9445665	93.987816	-59.929859	14.3972455	101.137734
-37.348698	0.31505	100.581345	-12.384072	10.339405	98.537064	32.590576	-18.821177	96.959404	38.01886	31.596582	91.508171	35.304718	6.3877025	94.2337875	-60.072862	14.2911075	102.8403405
-38.283096	1.140498	101.606712	-12.69368	9.924643	99.284485	32.239883	-19.303843	97.492393	37.72086	31.042042	91.526566	34.9803715	5.8690995	94.5094795	-60.3677315	13.9801865	104.0594905
-39.195999	1.983341	102.218285	-12.97893	9.495846	99.769402	31.940767	-19.669142	97.804955	37.374325	30.635944	91.612686	34.657546	5.483401	94.7088205	-60.615406	13.508291	104.8299835
-39.990108	2.921764	102.577545	-13.236652	9.142202	100.068726	31.673399	-19.942636	97.967941	37.061943	30.354992	91.640961	34.367671	5.206178	94.804451	-60.840975	13.078226	105.333001
-41.172062	4.445003	102.798485	-13.587178	8.771193	100.284531	31.422134	-20.167355	97.942253	36.598827	30.214674	91.645058	34.0104805	5.0236595	94.7936555	-61.1848365	12.5187265	105.7754065
-41.745522	5.569126	102.907333	-13.768156	8.586702	100.35527	31.267563	-20.204538	97.659302	36.293949	30.198311	91.560043	33.780756	4.9968865	94.6096725	-61.317068	12.1765175	106.1008675
-42.347763	6.783368	103.025772	-13.885977	8.431491	100.400589	31.111425	-20.172472	97.207588	36.032413	30.287138	91.476532	33.571919	5.057333	94.34206	-61.343873	11.805649	106.459118
-42.841259	8.052129	103.106544	-13.946211	8.294502	100.408577	31.019077	-20.083342	96.623627	35.800518	30.494141	91.447624	33.4097975	5.2053995	94.0356255	-61.3022195	11.3836045	106.7815285
-43.184807	9.393521	103.202774	-14.049071	8.238014	100.38961	30.961189	-19.89835	95.987297	35.558182	30.751953	91.456352	33.2596855	5.4268015	93.7218245	-61.3578275	11.0492265	107.0573955
-43.507175	10.767518	103.398689	-14.167017	8.262103	100.409492	30.89337	-19.647091	95.330017	35.284512	31.088247	91.440842	33.088941	5.720578	93.3854295	-61.422975	10.803628	107.4335545
-43.738953	12.185321	103.501236	-14.271214	8.25737	100.405121	30.852339	-19.373121	94.744461	34.995415	31.449696	91.428276	32.923877	6.0382875	93.0863685	-61.466305	10.4764525	107.7238735
-44.014	14.398021	103.504219	-14.583365	8.30735	100.29998	30.705885	-18.838535	93.922409	34.52177	32.058926	91.571899	32.6138275	6.6101955	92.747154	-61.7805575	10.0045045	107.852806
-44.107414	15.883655	103.393105	-14.875976	8.388292	100.144669	30.538692	-18.441383	93.36644	34.164188	32.504066	91.767776	32.35144	7.0313415	92.567108	-62.103392	9.7452425	107.72223
-44.15897	17.43141	103.188026	-15.21769	8.50336	99.935524	30.357817	-17.989019	92.804039	33.794491	32.982975	92.082512	32.076154	7.496978	92.4432755	-62.511534	9.509742	107.4277725
-44.070999	18.965513	102.958069	-15.523545	8.623353	99.691185	30.207905	-17.46991	92.224236	33.455658	33.516773	92.449829	31.8317815	8.0234315	92.3370325	-62.8788715	9.2232745	107.0453375
-43.956463	20.504583	102.80986	-15.761079	8.807199	99.463928	30.104712	-16.944099	91.688011	33.15778	34.074268	92.825027	31.631246	8.5650845	92.256519	-63.153404	9.0493135	106.671337
-43.668266	22.085814	102.836906	-15.934153	9.060212	99.352585	30.32291	-16.448507	91.02565	32.90287	34.668369	93.254044	31.61289	9.109931	92.139847	-63.481196	9.010493	106.565323
-43.240627	23.591536	102.987762	-16.062256	9.300156	99.297386	30.068579	-15.717217	90.760109	32.713837	35.276245	93.735245	31.391208	9.779514	92.247677	-63.51572	8.820798	106.347095
-42.583012	25.814247	103.244484	-16.313492	9.677588	99.28363	30.032438	-14.793312	90.340881	32.407558	36.123337	94.746712	31.219998	10.6650125	92.5437965	-63.846982	8.6901635	106.0234635
-42.056026	27.261139	103.451851	-16.508255	9.941934	99.365768	30.009478	-14.265818	90.173065	32.230072	36.634392	95.45063	31.119775	11.184287	92.8118475	-64.136285	8.699581	105.9196885
-41.4119	28.621996	103.682175	-16.668758	10.232229	99.439354	29.979643	-13.748108	90.104141	32.045467	37.08075	96.031151	31.012555	11.666321	93.067646	-64.350071	8.798137	105.811062
-40.748119	29.974854	103.781487	-16.763746	10.436349	99.53714	30.007816	-13.375055	90.135063	31.950436	37.421299	96.450943	30.979126	12.023122	93.293003	-64.506618	8.849576	105.781277
-39.911209	31.222979	103.858505	-16.80764	10.599989	99.587212	30.049547	-13.150622	90.303154	31.921942	37.667648	96.789291	30.9857445	12.258513	93.5462225	-64.6010245	8.941465	105.6282015
-39.027275	32.346188	103.966232	-16.837521	10.678005	99.708214	30.109756	-13.042384	90.546188	31.91452	37.77803	97.044456	31.012138	12.367823	93.795322	-64.68718	8.988187	105.621106
-38.044453	33.411316	104.08667	-16.869581	10.65069	99.885979	30.178133	-13.040273	90.783325	31.980991	37.841503	97.320435	31.079562	12.400615	94.05188	-64.818724	8.900765	105.720078
-36.501152	34.788963	104.144943	-16.8892	10.515996	99.985733	30.25448	-13.077156	91.095657	32.166801	38.016613	97.951118	31.2106405	12.4697285	94.5233875	-64.9890405	8.5622635	105.4480785
-35.441845	35.631477	104.125557	-16.884079	10.349231	99.88105	30.408257	-13.026145	91.212708	32.307236	38.176003	98.511093	31.3577465	12.574929	94.8619005	-65.1259045	8.123533	104.9001995
-34.305035	36.413132	104.044083	-16.871624	10.290314	99.663116	30.65983	-12.82887	91.2323	32.474659	38.477345	99.18972	31.5672445	12.8242375	95.21101	-65.3104925	7.7563905	104.115222
-33.142147	37.110134	103.773453	-16.861521	10.290215	99.262741	30.96262	-12.495764	91.190781	32.642239	38.88982	99.950813	31.8024295	13.197028	95.570797	-65.5254715	7.383402	102.954685
-31.93577	37.806477	103.50946	-16.865072	10.474194	98.829262	31.265221	-12.029411	91.173164	32.721142	39.262352	100.708092	31.9931815	13.6164705	95.940628	-65.7233255	7.3319175	101.717896
-30.76424	38.375343	103.375114	-16.851074	10.594976	98.351402	31.564898	-11.501342	91.125633	32.796333	39.727165	101.486755	32.1806155	14.1129115	96.306194	-65.8827635	7.0770405	100.39661
-29.518942	38.835014	103.42878	-16.860916	10.819888	98.056786	31.8255	-10.90744	91.115234	32.814575	40.189453	102.351967	32.3200375	14.6410065	96.7336005	-66.0418695	6.9987695	99.3799715
-27.636978	39.30397	104.026749	-16.77767	11.237924	97.98793	32.230957	-9.981561	91.102615	32.7943	40.847004	103.71817	32.5126285	15.4327215	97.4103925	-66.0679685	7.0431265	98.5654675
-26.396301	39.469246	104.61866	-16.730022	11.569345	98.199226	32.449841	-9.376415	91.179039	32.828979	41.27124	104.648613	32.63941	15.9474125	97.913826	-66.099454	7.1912775	98.484626
-25.073019	39.515652	105.093674	-16.693443	12.014099	98.515762	32.584225	-8.841712	91.387329	32.840668	41.638859	105.477295	32.7124465	16.3985735	98.432312	-66.0993325	7.6296245	98.599212
-23.715439	39.488754	105.346405	-16.723118	12.543448	98.933105	32.602352	-8.47122	91.814346	32.859386	41.990665	106.032158	32.730869	16.7597225	98.923252	-66.177105	8.3271735	98.942958
-22.325083	39.393829	105.479347	-16.768635	13.040583	99.494781	32.511639	-8.338219	92.461113	32.974865	42.247246	106.227135	32.743252	16.9545135	99.344124	-66.280522	9.1266525	99.645438
-20.880928	39.127926	105.550125	-16.877781	13.469873	100.136604	32.333603	-8.400255	93.223137	33.065952	42.370392	106.252464	32.6997775	16.9850685	99.7378005	-66.4553395	9.9546775	100.5354075
-19.427946	38.696991	105.628822	-17.002735	13.778069	100.891327	32.086449	-8.609791	94.110054	33.139763	42.369625	106.255341	32.613106	16.879917	100.1826975	-66.618576	10.676221	101.5999565
-17.226452	37.772877	105.642067	-17.306417	14.091888	102.058426	31.659231	-9.235595	95.785889	33.247955	42.175735	106.226936	32.453593	16.47007	101.0064125	-67.066427	11.713706	103.1104395
-15.725562	36.989998	105.540916	-17.581673	14.247309	102.786087	31.30757	-9.77628	97.247475	33.253044	41.932461	106.24572	32.280307	16.0780905	101.7465975	-67.443653	12.4165275	103.8255765
-14.253524	36.103859	105.43811	-17.852997	14.275971	103.501427	31.030386	-10.386414	98.870239	33.209209	41.578766	106.387207	32.1197975	15.596176	102.628723	-67.8257915	12.955766	104.374131
-12.724112	35.115681	105.352798	-18.072971	14.088922	104.089882	30.859264	-11.027995	100.656273	33.222343	41.169994	106.600655	32.0408035	15.0709995	103.628464	-68.1867455	13.1068445	104.5513
-11.205546	34.036167	105.289696	-18.18045	13.780308	104.623009	30.786943	-11.699783	102.457092	33.277805	40.645206	106.93779	32.032374	14.4727115	104.697441	-68.393274	13.0879045	104.548577
-9.650307	32.870056	105.429077	-18.270197	13.399428	105.06176	30.793375	-12.362475	104.153397	33.424873	40.141003	107.509087	32.109124	13.889264	105.831242	-68.649518	12.909592	104.292278
-8.138451	31.694895	105.727127	-18.361609	12.925228	105.351898	30.820414	-12.932401	105.60495	33.58202	39.703888	108.373428	32.201217	13.3857435	106.989189	-68.924435	12.4647125	103.714607
-5.945165	30.075642	106.324387	-18.537109	12.378556	105.911491	30.836456	-13.535335	107.555946	33.58662	39.193394	109.773849	32.211538	12.8290295	108.6648975	-69.285756	11.9280825	103.1580845
-4.559899	29.08276	106.921341	-18.672237	12.23593	106.377098	30.839426	-13.796499	108.990463	33.62714	38.982918	110.699532	32.233283	12.5932095	109.8449975	-69.577757	11.8786505	102.9091985
-3.190745	28.181601	107.650887	-18.861319	12.183703	106.752632	30.80545	-13.957341	110.332977	33.606693	38.933464	111.923622	32.2060715	12.4880615	111.1282995	-69.9287095	11.8793445	102.3769645
-1.906928	27.349255	108.467796	-18.955637	12.12186	106.904579	30.764824	-13.980734	111.365997	33.452118	38.951801	113.403847	32.108471	12.4855335	112.384922	-70.019745	11.7581865	101.424236
-0.699831	26.563963	109.252617	-19.006746	12.165591	107.049629	30.831667	-13.864078	112.090172	33.322014	39.107849	114.766693	32.0768405	12.6218855	113.4284325	-70.0903325	11.7092965	100.6708255
0.443448	25.886673	109.988358	-18.961483	12.354659	107.206703	30.98942	-13.663218	112.705971	33.331665	39.39106	115.928246	32.1605425	12.863921	114.3171085	-70.0835085	11.845397	100.0962975
1.610666	25.284788	110.617134	-18.823088	12.641774	107.485268	31.195841	-13.380659	113.193405	33.433075	39.6674	116.788338	32.314458	13.1433705	114.9908715	-69.960634	12.1401775	99.9796645
3.217949	24.442839	111.442924	-18.468805	13.281399	108.149673	31.520866	-12.879808	114.031456	33.840221	40.210979	117.593506	32.6805435	13.6655855	115.812481	-69.6181535	12.8972125	100.486865
4.183805	23.902107	112.03669	-18.215679	13.722459	108.754715	31.745646	-12.550336	114.571609	34.166195	40.526749	117.947266	32.9559205	13.9882065	116.2594375	-69.3872785	13.4567115	101.2499925
5.090048	23.378757	112.680481	-17.975584	14.175111	109.463249	31.91728	-12.241798	115.154671	34.55624	40.831478	118.257286	33.23676	14.29484	116.7059785	-69.187928	14.055382	102.2205195
5.859249	22.87294	113.350655	-17.724302	14.575686	110.206779	32.120888	-11.937358	115.781807	34.892826	41.162312	118.745132	33.506857	14.612477	117.2634695	-68.955461	14.538895	103.1500885
6.581286	22.41371	114.078987	-17.529963	14.95052	110.970322	32.315453	-11.647935	116.470024	35.265808	41.507313	119.273926	33.7906305	14.929689	117.871975	-68.8505565	14.971351	104.068669
7.156759	21.95439	114.802208	-17.360224	15.322274	111.633827	32.464718	-11.345013	117.107079	35.586514	41.863354	119.867859	34.025616	15.2591705	118.487469	-68.746064	15.3853775	104.780185
7.661589	21.469685	115.433205	-17.246597	15.690543	112.193954	32.582386	-11.033525	117.552055	35.814846	42.238052	120.49826	34.198616	15.6022635	119.0251575	-68.69181	15.7788225	105.3627505
8.307158	20.89362	116.140244	-17.044611	16.267099	112.900833	32.773926	-10.475193	117.850807	36.10918	42.786674	121.196426	34.441553	16.1557405	119.5236165	-68.530775	16.3784575	106.2780495
8.6703	20.531477	116.481331	-16.898392	16.704514	113.306931	32.900372	-10.061504	117.891136	36.308243	43.194176	121.621262	34.6043075	16.566336	119.756199	-68.4010915	16.842692	106.857663
8.963811	20.17831	116.811668	-16.616558	17.139875	113.640144	33.033871	-9.65635	117.857872	36.545025	43.588615	122.06321	34.789448	16.9661325	119.960541	-68.022564	17.3136175	107.319747
9.16017	19.819876	117.081619	-16.499638	17.665071	114.043953	33.194546	-9.251787	117.801796	36.822994	43.987583	122.486809	35.00877	17.367898	120.1443025	-68.008046	17.962244	107.9436035
9.359143	19.451433	117.290367	-16.329878	18.247921	114.406708	33.34761	-8.825137	117.722046	37.121296	44.412399	122.879456	35.234453	17.793631	120.300751	-67.894209	18.702211	108.512665
9.518614	19.036938	117.401276	-16.126896	18.84214	114.692513	33.487465	-8.379561	117.600159	37.43576	44.864464	123.20607	35.4616125	18.2424515	120.4031145	-67.7154045	19.4418285	108.9819115
9.618982	18.601427	117.426666	-15.886082	19.440542	114.951111	33.628204	-7.947864	117.408585	37.724045	45.226677	123.33934	35.6761245	18.6394065	120.3739625	-67.4482885	20.2416775	109.5282595
9.685938	17.905054	117.424751	-15.537299	20.314657	115.313492	33.79377	-7.333628	117.154457	38.215717	45.812042	123.375153	36.0047435	19.239207	120.264805	-67.0793415	21.390107	110.362179
9.694616	17.37952	117.32991	-15.285245	20.857265	115.487457	33.863358	-6.980427	116.992554	38.50811	46.112907	123.321999	36.185734	19.56624	120.1572765	-66.756224	22.14829	110.8176375
9.629807	16.755516	117.257622	-15.177615	21.426966	115.661179	33.936386	-6.676002	116.874039	38.764557	46.433075	123.208412	36.3504715	19.8785365	120.0412255	-66.7057015	22.9753955	111.2811325
9.568295	16.059629	117.115166	-15.060359	21.882973	115.723633	33.998215	-6.379837	116.805145	38.955376	46.710804	122.966278	36.4767955	20.1654835	119.8857115	-66.5975135	23.6004625	111.5615545
9.451506	15.33326	116.93071	-14.909324	22.262938	115.700912	34.046085	-6.145929	116.76152	39.091122	46.944271	122.598816	36.5686035	20.399171	119.680168	-66.3872515	24.126705	111.721656
9.287597	14.599779	116.750443	-14.733474	22.468296	115.592529	34.123085	-6.009435	116.779457	39.251984	47.077866	122.049179	36.6875345	20.5342155	119.414318	-66.1544825	24.4023765	111.77074
9.168625	13.697502	116.56778	-14.55978	22.574352	115.445114	34.262554	-5.930641	116.851532	39.332554	47.167	121.436333	36.797554	20.6181795	119.1439325	-65.917114	24.5305245	111.7462955
8.891364	12.317957	116.309631	-14.279626	22.586748	115.121925	34.546097	-5.904316	117.098808	39.536591	47.197121	120.257401	37.041344	20.6464025	118.6781045	-65.600596	24.5270935	111.5657455
8.70993	11.371071	116.204391	-14.081916	22.532112	114.8666	34.78968	-5.879688	117.342667	39.616348	47.217396	119.496834	37.203014	20.668854	118.4197505	-65.366846	24.39537	111.3134495
8.531267	10.496637	116.124001	-13.846042	22.525229	114.599518	35.038845	-5.850346	117.616341	39.729698	47.246548	118.807266	37.3842715	20.698101	118.2118035	-65.0763555	24.352357	110.9872325
8.341126	9.535562	116.080345	-13.577358	22.493439	114.306976	35.297115	-5.821622	117.87307	39.885471	47.279564	118.251183	37.591293	20.728971	118.0621265	-64.746009	24.257907	110.5518255
8.139282	8.631479	116.023727	-13.32043	22.491579	114.018044	35.573067	-5.738655	118.137123	40.081955	47.355522	117.836594	37.827511	20.8084335	117.9868585	-64.468371	24.1747245	110.0492295
7.948073	7.770142	115.996674	-13.066906	22.49054	113.727608	35.883537	-5.627478	118.360161	40.24353	47.480034	117.470345	38.0635335	20.926278	117.915253	-64.1973455	24.054802	109.539963
7.695996	6.997643	115.876511	-12.82622	22.476398	113.395927	36.166	-5.485989	118.46759	40.428387	47.61713	117.099129	38.2971935	21.0655705	117.7833595	-63.9496335	23.8872255	109.0084945
7.287335	5.910418	115.576729	-12.53146	22.480127	112.894081	36.535801	-5.363014	118.345787	40.698101	47.778355	116.550232	38.616951	21.2076705	117.4480095	-63.679871	23.7525835	108.3401525
6.964656	5.186881	115.13562	-12.27943	22.392199	112.464233	36.738876	-5.37928	117.960999	40.918095	47.754917	116.136322	38.8284855	21.1878185	117.0486605	-63.3873455	23.5965795	107.8798055
6.651104	4.50585	114.563843	-12.060565	22.380629	112.061707	36.905125	-5.404918	117.267456	41.123215	47.706707	115.683281	39.01417	21.1508945	116.4753685	-63.1353	23.6103635	107.6480455
6.28421	3.906982	113.934563	-11.802405	22.451792	111.712395	37.076672	-5.431401	116.445396	41.388191	47.624252	115.239807	39.2324315	21.0964255	115.8426015	-62.8372415	23.8071585	107.5821885
5.905811	3.327886	113.369522	-11.542383	22.534575	111.463104	37.274429	-5.525172	115.631783	41.671291	47.525936	114.950493	39.47286	21.000382	115.291138	-62.557626	24.068768	107.63507
5.505929	2.803229	112.920036	-11.239885	22.623707	111.274002	37.435131	-5.618233	114.973846	42.042713	47.388111	114.670387	39.738922	20.884939	114.8221165	-62.218692	24.362475	107.7258875
5.045048	2.317531	112.565063	-10.971514	22.716179	111.093208	37.626137	-5.721021	114.48317	42.332081	47.258022	114.313683	39.979109	20.7685005	114.3984265	-61.922137	24.6638575	107.7879895
4.368309	1.563331	112.238716	-10.553733	22.784843	110.773239	37.942509	-5.857902	114.082863	42.663692	46.996696	113.545898	40.3031005	20.569397	113.8143805	-61.4105665	25.000289	107.7320975
3.859364	1.056507	112.134155	-10.261904	22.677561	110.560867	38.143093	-6.031627	113.987564	42.829662	46.695847	112.954185	40.4863775	20.33211	113.4708745	-61.0101855	25.023012	107.6508595
3.357296	0.524847	112.032997	-9.955022	22.478611	110.373985	38.327087	-6.32566	113.929222	43.018387	46.324471	112.500763	40.672737	19.9994055	113.2149925	-60.582781	24.9578165	107.5329775
2.838658	0.011207	111.979485	-9.686863	22.179729	110.240234	38.514988	-6.668143	113.925407	43.241425	45.945103	112.164055	40.8782065	19.63848	113.044731	-60.2519325	24.720978	107.435737
2.285321	-0.45512	111.994728	-9.404551	21.889235	110.174767	38.730961	-7.020195	113.967087	43.452625	45.581528	111.834427	41.091793	19.2806665	112.900757	-59.900895	24.4978035	107.448777
1.677526	-0.905765	112.046196	-9.167041	21.664938	110.101593	38.913788	-7.342999	114.024101	43.631733	45.253677	111.438049	41.2727605	18.955339	112.731075	-59.6068425	24.374537	107.472111
1.037385	-1.275853	112.136147	-8.97591	21.456398	110.026237	39.055489	-7.60638	114.129623	43.787518	44.941982	111.013481	41.4215035	18.667801	112.571552	-59.3733235	24.244995	107.480922
0.020297	-1.692613	112.27729	-8.789035	21.19346	109.88237	39.20388	-7.959797	114.274704	43.88686	44.513012	110.365143	41.54537	18.2766075	112.3199235	-59.12344	24.1103125	107.4448165
-0.67427	-1.881831	112.322876	-8.701285	21.022884	109.772095	39.243954	-8.193855	114.358566	43.915131	44.163155	109.951637	41.5795425	17.98465	112.1551015	-58.9821125	24.061118	107.3890885
-1.407034	-2.026846	112.267181	-8.653552	20.777216	109.687332	39.233543	-8.470935	114.461044	43.966171	43.830463	109.685066	41.599857	17.679764	112.073055	-58.906961	23.874668	107.301609
-2.190403	-2.159483	112.021568	-8.624668	20.505764	109.546242	39.193172	-8.76086	114.418137	44.019291	43.503273	109.514709	41.6062315	17.3712065	111.966423	-58.8555675	23.6403215	107.126061
-2.940008	-2.168371	111.552795	-8.609225	20.264036	109.363815	39.172642	-9.009639	114.016914	44.029079	43.297882	109.472397	41.6008605	17.1441215	111.7446555	-58.8193105	23.3839505	106.9829745
-3.745862	-2.131801	110.866272	-8.581043	20.090794	109.083107	39.169651	-9.149992	113.396072	44.043438	43.212715	109.48851	41.6065445	17.0313615	111.442291	-58.7686305	23.1502265	106.723923
-4.554797	-2.00612	110.037041	-8.511867	20.022133	108.72551	39.196701	-9.188726	112.563416	44.066818	43.241707	109.609238	41.6317595	17.0264905	111.086327	-58.6554935	23.0177755	106.364693
-5.817682	-1.667508	108.620224	-8.398228	20.125208	108.115707	39.321102	-9.105598	111.202621	44.09145	43.457558	109.80114	41.706276	17.17598	110.5018805	-58.502732	23.074436	105.7295335
-6.648759	-1.396181	107.675339	-8.329337	20.288208	107.736458	39.356571	-8.934278	110.263405	44.159328	43.654297	109.928719	41.7579495	17.3600095	110.096062	-58.4166235	23.2164065	105.376854
-7.550976	-1.122489	106.782219	-8.244859	20.46146	107.405411	39.394016	-8.744647	109.362755	44.194298	43.867275	110.135353	41.794157	17.561314	109.749054	-58.283875	23.361606	105.061768
-8.492703	-0.839073	105.953232	-8.190728	20.637716	107.119003	39.447075	-8.524062	108.515373	44.20089	44.094383	110.424515	41.8239825	17.7851605	109.469944	-58.2054385	23.4902715	104.768062
-9.472109	-0.612407	105.302361	-8.164968	20.873232	106.906578	39.489716	-8.244506	107.792732	44.155323	44.328918	110.654808	41.8225195	18.042206	109.22377	-58.1524555	23.704258	104.589386
-10.507669	-0.414472	104.954735	-8.166799	21.086853	106.792259	39.509331	-7.951272	107.370743	44.057716	44.539696	110.593376	41.7835235	18.294212	108.9820595	-58.1171215	23.879494	104.6024585
-11.592323	-0.295497	104.898903	-8.178839	21.253952	106.760368	39.493397	-7.77012	107.21701	43.964382	44.676868	110.294327	41.7288895	18.453374	108.7556685	-58.0865675	24.05453	104.7650675
-13.262096	-0.308557	105.281937	-8.22654	21.210545	106.831825	39.513905	-7.74805	107.450172	43.764313	44.742054	109.666428	41.639109	18.497002	108.5583	-58.092189	23.924088	105.10535
-14.298632	-0.521449	105.703529	-8.277952	20.937939	106.93779	39.540924	-7.904488	107.783768	43.624302	44.630001	109.055695	41.582613	18.3627565	108.4197315	-58.138517	23.5131215	105.4558485
-15.529442	-0.746631	106.250229	-8.327271	20.491497	107.025352	39.576942	-8.229322	108.118095	43.45768	44.327065	108.220383	41.517311	18.0488715	108.169239	-58.171853	22.9341225	105.881465
-16.681379	-1.078701	106.831131	-8.362406	19.867001	107.088684	39.579517	-8.678178	108.359818	43.270641	43.880672	107.210503	41.425079	17.601247	107.7851605	-58.149891	22.132755	106.3922075
-17.825048	-1.397649	107.392822	-8.381523	19.121017	107.127487	39.576946	-9.180245	108.537842	43.096016	43.326218	106.116142	41.336481	17.0729865	107.326992	-58.099527	21.1690475	106.927982
-18.985962	-1.73687	107.879105	-8.430772	18.368551	107.130493	39.574242	-9.726558	108.644142	42.867073	42.734753	105.023849	41.2206575	16.5040975	106.8339955	-58.0822015	20.2330045	107.4269905
-20.165874	-2.017012	108.34124	-8.485973	17.603989	107.100853	39.552223	-10.255569	108.767616	42.586739	42.14101	103.990746	41.069481	15.9427205	106.379181	-58.041427	19.2652575	107.822525
-21.891285	-2.312196	108.706161	-8.647247	16.503639	106.980202	39.483356	-11.038976	108.791519	42.263107	41.273926	102.724052	40.8732315	15.117475	105.7577855	-58.1677255	17.889803	108.2026185
-23.030113	-2.404213	108.637283	-8.77136	15.828405	106.793106	39.340576	-11.511691	108.619812	42.032833	40.742451	102.071892	40.6867045	14.61538	105.345852	-58.2294245	17.04143	108.24036
-24.178774	-2.419722	108.43866	-8.93022	15.234017	106.557274	39.168827	-11.936464	108.341942	41.782646	40.312195	101.589325	40.4757365	14.1878655	104.9656335	-58.3361765	16.2801685	108.1489145
-25.254282	-2.278404	108.116531	-9.137868	14.743654	106.328842	38.959656	-12.297044	108.021439	41.540512	40.005718	101.350723	40.250084	13.854337	104.686081	-58.52582	15.632971	107.971603
-26.396549	-2.094508	107.68251	-9.377709	14.407258	106.089363	38.741001	-12.566884	107.673882	41.279331	39.792301	101.33889	40.010166	13.6127085	104.506386	-58.765584	15.2018075	107.67234
-27.503931	-1.712475	107.289886	-9.640104	14.132753	105.903877	38.468948	-12.784415	107.365372	41.031487	39.605247	101.357338	39.7502175	13.410416	104.361355	-59.0304255	14.85509	107.446399
-28.608395	-1.246195	107.171181	-9.92753	13.972958	105.831459	38.195461	-12.973669	107.128845	40.769848	39.420242	101.26091	39.4826545	13.2232865	104.1948775	-59.3377145	14.7226295	107.4680405
-30.219603	-0.377742	107.291771	-10.271896	13.783654	105.900909	37.81168	-13.255204	106.998589	40.373009	39.133759	101.017891	39.0923445	12.9392775	104.00824	-59.6361365	14.6280305	107.793578
-31.260077	0.253919	107.488907	-10.475859	13.61654	106.037537	37.580357	-13.456257	107.082764	40.125141	38.894939	100.801407	38.852749	12.719341	103.9420855	-59.804467	14.513739	108.1329885
-32.211815	1.039519	107.839348	-10.666082	13.477423	106.246483	37.35178	-13.672359	107.236885	39.85862	38.605247	100.587822	38.6052	12.466444	103.9123535	-59.937364	14.488402	108.5806125
-33.200634	1.842381	108.293091	-10.846307	13.278249	106.535324	37.129768	-13.934262	107.482544	39.591496	38.263321	100.338005	38.360632	12.1645295	103.9102745	-60.053246	14.3919685	109.1603735
-34.198769	2.725163	108.567108	-11.057612	13.027673	106.793633	36.917885	-14.235464	107.761253	39.367424	37.929169	100.177513	38.1426545	11.8468525	103.969383	-60.2578785	14.2084935	109.617883
-35.0467	3.683129	108.655144	-11.286794	12.692454	106.969833	36.697819	-14.521642	107.942238	39.1306	37.613831	100.123512	37.9142095	11.5460945	104.032875	-60.4877975	13.8388135	109.906791
-36.002003	4.675135	108.561935	-11.578875	12.356952	107.002762	36.443851	-14.786394	107.923996	38.829319	37.383739	100.096893	37.636585	11.2986725	104.0104445	-60.794335	13.4152315	109.9950795
-37.320301	6.337199	108.027687	-12.133878	11.840343	106.791565	36.025108	-15.072357	107.44783	38.239998	37.186195	99.975655	37.132553	11.056919	103.7117425	-61.400309	12.623767	109.8713875
-38.252743	7.615862	107.747185	-12.528253	11.642378	106.662071	35.668518	-15.18991	106.970093	37.809345	37.12648	99.869331	36.7389315	10.968285	103.419712	-61.7954375	12.316471	109.90443
-39.103405	9.02701	107.510338	-12.914708	11.536696	106.570686	35.263218	-15.258348	106.507637	37.388031	37.124573	99.833939	36.3256245	10.9331125	103.170788	-62.1550405	12.1402795	109.970584
-39.854958	10.569009	107.325256	-13.304408	11.495841	106.519043	34.881943	-15.33037	105.97538	36.996124	37.193771	99.960068	35.9390335	10.9317005	102.967724	-62.5478495	12.0599815	110.070362
-40.703259	12.194244	107.224823	-13.712017	11.485068	106.510208	34.48061	-15.286556	105.414543	36.600513	37.330402	100.138428	35.5405615	11.021923	102.7764855	-62.9645955	11.948213	110.2439305
-41.4683	13.90045	107.095146	-14.087666	11.488161	106.442581	34.096832	-15.217074	104.769203	36.204018	37.49509	100.296463	35.150425	11.139008	102.532833	-63.325757	11.837314	110.352329
-42.133106	15.653959	107.0812	-14.49212	11.529259	106.345787	34.258167	-15.076889	103.782722	35.751049	37.71796	100.513901	35.004608	11.3205355	102.1483115	-63.988848	11.7379825	110.5432625
-43.143776	18.408894	107.213402	-15.008217	11.590451	106.31945	33.175095	-14.812139	102.911354	35.171768	38.110004	101.14312	34.1734315	11.6489325	102.027237	-64.1898655	11.5319695	110.611663
-43.732101	20.274601	107.438507	-15.383326	11.667057	106.386398	33.361862	-14.642498	102.059723	34.858288	38.367401	101.945618	34.110075	11.8624515	102.0026705	-64.876727	11.4716625	110.7701255
-44.296982	22.161512	107.656082	-15.785445	11.719512	106.441437	32.488583	-14.384331	101.756348	34.611137	38.587276	102.955566	33.54986	12.1014725	102.355957	-65.12075	11.3375515	110.526917
-44.775028	24.011656	107.952858	-16.140553	11.857631	106.498039	32.135998	-14.200537	101.276634	34.382118	38.797695	104.123772	33.259058	12.298579	102.700203	-65.540164	11.416683	110.295875
-45.27747	25.872179	108.27359	-16.490055	12.069629	106.596062	31.801855	-13.891634	100.899338	34.207104	39.038292	105.316071	33.0044795	12.573329	103.1077045	-65.9845895	11.565929	110.0844195
-45.746391	27.740446	108.557236	-16.869177	12.340609	106.654335	31.499767	-13.646873	100.71434	34.093075	39.226345	106.425751	32.796421	12.789736	103.5700455	-66.534775	11.891482	109.7386245
-46.107243	29.521223	108.889984	-17.180092	12.626309	106.693604	31.168175	-13.405376	100.466728	33.973633	39.376717	107.342613	32.570904	12.9856705	103.9046705	-66.931088	12.2669475	109.4825375
-46.726299	32.073017	109.309601	-17.614618	13.121891	106.755005	30.641657	-13.150932	100.303291	33.787682	39.489868	108.136963	32.2146695	13.169468	104.220127	-67.4439055	13.074314	109.289883
-47.030983	33.597515	109.663605	-17.868784	13.336231	106.804657	30.279865	-13.079286	100.160423	33.642586	39.485271	108.360329	31.9612255	13.2029925	104.260376	-67.6987935	13.4694695	109.348938
-47.359249	34.995605	110.040985	-18.075619	13.425268	106.877113	29.955038	-13.111467	100.06192	33.543102	39.396664	108.442703	31.74907	13.1425985	104.2523115	-67.900308	13.7079375	109.5019145
-47.703644	36.230854	110.471703	-18.222404	13.444705	106.984222	29.707146	-13.241418	99.997437	33.443283	39.271336	108.508362	31.5752145	13.014959	104.2528995	-68.0200225	13.874451	109.7155445
-47.993038	37.334053	110.884979	-18.338221	13.400645	107.125267	29.489365	-13.330957	99.921906	33.34457	39.122581	108.569633	31.4169675	12.895812	104.2457695	-68.0934095	13.905478	110.0047645
-48.262562	38.323616	111.274612	-18.467005	13.429236	107.295357	29.29995	-13.41086	99.937668	33.284233	39.002834	108.560013	31.2920915	12.795987	104.2488405	-68.2261015	14.062485	110.3418735
-48.506752	39.176544	111.682739	-18.571148	13.388406	107.463097	29.147041	-13.478206	99.990898	33.192207	38.91814	108.65799	31.169624	12.719967	104.324444	-68.31192	14.056845	110.60175
-48.826218	40.111038	112.369072	-18.688221	13.385243	107.754898	28.898182	-13.314176	100.074043	33.052849	38.842972	108.904694	30.9755155	12.764398	104.4893685	-68.3519575	14.006088	111.0204275
-48.441559	40.315948	112.887169	-18.813339	13.424242	107.941185	28.841162	-13.506639	99.990387	32.95908	38.834442	109.029152	30.900121	12.6639015	104.5097695	-68.526799	14.1845825	111.3726005
-48.862846	40.870819	113.230469	-18.918886	13.500118	108.117737	28.698471	-13.45857	99.994652	32.8699	38.849903	109.140549	30.7841855	12.6956665	104.5676005	-68.6219575	14.3045695	111.6678735
-49.5303	41.632401	113.327698	-19.041801	13.600392	108.253922	28.567167	-13.410107	100.031616	32.781006	38.907825	109.186066	30.6740865	12.748859	104.608841	-68.7576885	14.451925	111.899003
-49.632256	41.924496	113.405716	-19.147053	13.654555	108.285995	28.414482	-13.401231	100.043724	32.668995	38.91737	109.246948	30.5417385	12.7580695	104.645336	-68.8358445	14.5510405	111.926654
-49.724571	42.12447	113.367531	-19.214493	13.735986	108.220993	28.251219	-13.40895	100.032471	32.551331	38.860191	109.266785	30.401275	12.7256205	104.649628	-68.830261	14.7463515	111.792358
-49.773979	42.188786	113.280403	-19.101547	13.530533	108.048187	28.088642	-13.434946	100.027443	32.478695	38.335987	109.160324	30.2836685	12.4505205	104.5938835	-68.4867625	14.6105455	111.5024905
-49.798092	42.150108	113.043808	-19.474419	13.770145	108.08213	27.90666	-13.517486	100.060562	32.300907	38.77087	109.025345	30.1037835	12.626692	104.5429535	-69.0526215	14.913598	111.6213065
-49.244614	41.599564	112.941658	-19.633089	13.755481	108.03521	27.776447	-13.64117	100.168457	32.21526	38.698551	108.868706	29.9958535	12.5286905	104.5185815	-69.2620315	14.9822715	111.5518385
-49.340782	41.509132	112.618408	-19.720682	13.736698	107.988167	27.641052	-13.783961	100.303444	32.142616	38.596169	108.787476	29.891834	12.406104	104.54546	-69.333198	15.067292	111.430874
-49.426918	41.404224	112.249741	-19.854855	13.6984	107.930649	27.494514	-13.91208	100.468513	32.062416	38.505451	108.69323	29.778465	12.2966855	104.5808715	-69.488175	15.1001145	111.2804265
-49.301846	40.956158	111.991898	-19.974142	13.720064	107.936516	27.334517	-14.028144	100.648186	31.965927	38.417809	108.648911	29.650222	12.1948325	104.6485485	-69.598506	15.2452955	111.2244835
-49.096134	40.453068	111.811172	-20.104376	13.671331	107.957771	27.185764	-14.14814	100.876411	31.882694	38.35928	108.606171	29.534229	12.10557	104.741291	-69.742981	15.237092	111.174251
-48.922218	39.845661	111.554337	-20.284058	13.66241	108.026901	27.040747	-14.247712	101.079857	31.766376	38.327728	108.507004	29.4035615	12.040008	104.7934305	-69.9716775	15.284812	111.2603715
-48.636414	38.733337	111.108925	NaN	NaN	NaN	26.780811	-14.378269	101.259636	31.503481	38.279297	107.942596	29.142146	11.950514	104.601116	NaN	NaN	NaN
-48.329212	37.942474	110.664536	-20.644712	13.695333	107.783615	26.550623	-14.45437	101.157402	31.272581	38.207203	107.035156	28.911602	11.8764165	104.096279	-70.201026	15.5142495	111.470951
-48.023582	37.088642	110.120964	-20.720438	13.721877	107.508102	26.337566	-14.587514	100.84211	31.062958	38.110832	105.867836	28.700262	11.761659	103.354973	-70.141138	15.682095	111.661231
-47.639797	36.192791	109.642532	-20.76368	13.631874	107.170418	26.143255	-14.846304	100.506485	30.925745	37.906761	104.667938	28.5345	11.5302285	102.5872115	-70.06186	15.7335195	111.7536245
-47.271404	35.165894	109.192039	-20.776886	13.452576	106.840004	25.955206	-15.189574	100.085655	30.815128	37.5895	103.521835	28.385167	11.199963	101.803745	-69.938939	15.705189	111.876263
-46.773602	34.117706	108.786026	-20.78278	13.230708	106.444702	25.733599	-15.571891	99.572647	30.755339	37.202393	102.366722	28.244469	10.815251	100.9696845	-69.810029	15.646165	111.9197195
-46.274933	33.046329	108.235535	-20.867538	13.050027	106.034996	25.499466	-15.950643	99.131844	30.672157	36.839611	101.288986	28.0858115	10.444484	100.210415	-69.8208875	15.65557	111.859577
-45.428383	31.500519	107.151535	-21.060921	12.884554	105.331696	25.163073	-16.416077	98.715767	30.550797	36.405247	100.051437	27.856935	9.994585	99.383602	-69.978777	15.774523	111.27979
-44.858639	30.496794	106.302734	-21.220341	12.875539	104.81311	24.944464	-16.639105	98.645302	30.43141	36.178822	99.382782	27.687937	9.7698585	99.014042	-70.128619	15.9812195	110.612178
-44.219501	29.451393	105.397049	-21.467554	12.866348	104.282143	24.743605	-16.767475	98.622131	30.289248	36.041527	98.917595	27.5164265	9.637026	98.769863	-70.4515345	16.09567	109.794423
-43.477203	28.447378	104.518951	-21.612614	12.837272	103.733864	24.618671	-16.876902	98.558067	30.181923	35.936069	98.539993	27.400297	9.5295835	98.54903	-70.625525	16.1449605	108.918698
-42.721157	27.375217	103.690186	-21.66609	12.810105	103.198219	24.578697	-16.95158	98.519745	30.135817	35.853516	98.203209	27.357257	9.450968	98.361477	-70.689437	16.169242	108.034961
-41.796288	26.404779	102.910065	-21.677143	12.797716	102.666702	24.600622	-17.048908	98.497864	30.195198	35.761303	97.908859	27.39791	9.3561975	98.2033615	-70.752196	16.2392345	107.1300425
-40.829956	25.407362	102.159668	-21.601707	12.775949	102.192749	24.696451	-17.153999	98.475113	30.312311	35.636513	97.607635	27.504381	9.241257	98.041374	-70.707795	16.310641	106.344124
-39.375324	23.918062	101.264824	-21.381424	12.609811	101.58709	24.918369	-17.359547	98.535759	30.548969	35.418079	97.183662	27.733669	9.029266	97.8597105	-70.496517	16.190356	105.3144695
-38.30304	22.943256	100.69207	-21.246983	12.458029	101.186562	25.118614	-17.501137	98.572609	30.70034	35.293194	97.043213	27.909477	8.8960285	97.807911	-70.403443	16.0200295	104.565213
-37.279621	21.982956	100.094017	-21.241913	12.279772	100.755882	25.219975	-17.571573	98.607552	30.719688	35.22179	96.982277	27.9698315	8.8251085	97.7949145	-70.4536575	15.7344355	103.7168495
-36.2416	21.071165	99.688614	-21.261423	12.113267	100.452232	25.291082	-17.606668	98.550262	30.668016	35.196465	96.930122	27.979549	8.7948985	97.740192	-70.502395	15.4316355	103.164272
-35.191322	20.23748	99.521767	-21.334936	12.001118	100.287971	25.308809	-17.59956	98.510612	30.594557	35.215576	97.000053	27.951683	8.808008	97.7553325	-70.621555	15.194228	102.8206095
-34.087799	19.435818	99.465874	-21.366776	11.989161	100.263725	25.314247	-17.564964	98.534645	30.575275	35.27536	97.18354	27.944761	8.855198	97.8590925	-70.678313	15.123124	102.6683575
-32.989265	18.739178	99.419579	-21.41539	12.05653	100.256348	25.311666	-17.490635	98.586433	30.595636	35.380463	97.397583	27.953651	8.944914	97.992008	-70.784431	15.168146	102.520688
-31.282345	17.723915	99.257957	-21.170366	12.061299	99.944702	25.312305	-17.290665	98.454506	30.631723	35.619564	97.665535	27.972014	9.1644495	98.0600205	-70.312746	14.9581485	101.8293835
-30.144697	17.078949	99.046669	-21.134382	12.214171	99.738007	25.306696	-17.111734	98.301094	30.663126	35.792809	97.803596	27.984911	9.3405375	98.052345	-70.253675	15.0878045	101.423669
-29.01502	16.462706	98.86393	-21.155697	12.365373	99.582344	25.362999	-16.941885	98.144218	30.720037	35.987724	97.98645	28.041518	9.5229195	98.065334	-70.352912	15.2078265	101.099354
-27.847784	15.85952	98.706383	-21.337626	12.702006	99.503677	25.440163	-16.775887	98.055038	30.786234	36.170765	98.215828	28.1131985	9.697439	98.135433	-70.7884505	15.706573	100.871921
-26.705269	15.188117	98.38295	-21.307518	12.828013	99.26165	25.535187	-16.616682	98.011765	30.885485	36.338802	98.478928	28.210336	9.86106	98.2453465	-70.825372	15.794966	100.2779535
-25.555511	14.612261	98.027008	-21.221758	12.938467	98.920761	25.666512	-16.467871	97.937057	30.998144	36.515175	98.763893	28.332328	10.023652	98.350475	-70.775844	15.853282	99.491047
-24.46594	13.979862	97.586403	-21.406689	12.873459	98.377007	25.817833	-16.296883	97.831085	31.087849	36.705502	98.993149	28.452841	10.2043095	98.412117	-71.266219	15.5426085	98.341897
-24.432686	13.361256	96.897713	-21.056036	13.247536	97.743423	26.028099	-16.014023	97.71888	31.199425	36.989975	99.046875	28.613762	10.487976	98.3828775	-70.725834	16.007096	97.1039685
-24.327595	12.905528	96.581039	-20.875816	13.465076	97.427376	26.182716	-15.898198	97.842758	31.377434	37.068413	98.871231	28.780075	10.5851075	98.3569945	-70.531707	16.3450445	96.4977575
-23.989803	12.209645	96.221031	-20.655891	13.608206	97.242477	26.323301	-15.924967	98.109894	31.648525	37.038025	98.620285	28.985913	10.556529	98.3650895	-70.297695	16.659883	96.1198645
-24.114605	11.980968	96.346024	-20.429226	13.734431	97.223457	26.417675	-16.06547	98.438545	31.956049	36.880104	98.314163	29.186862	10.407317	98.376354	-70.045314	17.061545	96.07056
-24.063972	11.581739	96.511086	-20.313391	13.851539	97.349266	26.476526	-16.249216	98.82132	32.265533	36.65556	97.996017	29.3710295	10.203172	98.4086685	-69.9978115	17.499906	96.2898635
-24.035011	11.213594	96.794678	-20.1071	13.833671	97.599426	26.504627	-16.441383	99.217957	32.503525	36.409031	97.688644	29.504076	9.983824	98.4533005	-69.718276	17.683518	96.7455515
-23.860518	10.746134	97.05423	-19.946224	13.818412	97.914345	26.530603	-16.574657	99.658501	32.692184	36.231606	97.420403	29.6113935	9.8284745	98.539452	-69.5038415	17.8083495	97.289238
-23.978069	10.427348	97.548935	-19.848644	13.843184	98.342499	26.547396	-16.654646	100.266388	32.845531	36.104412	97.339928	29.6964635	9.724883	98.803158	-69.3937515	17.961485	97.88184
-24.117739	10.266776	97.678879	-19.870754	13.860005	98.450195	26.569164	-16.634964	100.496269	32.890675	36.137821	97.460701	29.7299195	9.7514285	98.978485	-69.4714275	17.9685815	97.921905
-24.540218	10.360373	97.706139	-19.891327	13.927836	98.372398	26.643499	-16.502909	100.502525	32.893097	36.298195	97.643593	29.768298	9.897643	99.073059	-69.550952	17.958029	97.671737
-24.429586	10.149061	97.42382	-19.851759	14.045389	98.127838	26.756971	-16.260086	100.320267	32.888416	36.575439	97.82708	29.8226935	10.1576765	99.0736735	-69.5262115	17.9331015	97.1820025
-24.790924	10.381344	97.028694	-19.746332	14.225843	97.82682	26.903603	-15.9609	99.989243	32.938339	36.915569	97.95076	29.920971	10.4773345	98.9700015	-69.413635	17.9743515	96.6836385
-24.604769	10.331209	96.510963	-19.593637	14.465755	97.507668	27.099136	-15.60546	99.56282	33.041058	37.275021	98.087311	30.070097	10.8347805	98.8250655	-69.257371	18.0967295	96.1902705
-24.989477	10.689637	96.252014	-19.378696	14.699954	97.189301	27.335527	-15.236038	99.105034	33.195587	37.675034	98.279068	30.265557	11.219498	98.692051	-69.022949	18.18041	95.686551
-24.893744	10.899133	95.570961	-19.074324	15.137993	96.665947	27.751497	-14.673432	98.461166	33.443077	38.282539	98.596344	30.597287	11.8045535	98.528755	-68.745935	18.4714325	94.803139
-24.910683	11.171964	95.057442	-18.843422	15.410418	96.34127	28.027313	-14.291898	98.089531	33.612377	38.675793	98.709061	30.819845	12.1919475	98.399296	-68.506689	18.6288885	94.283244
-24.985035	11.55649	94.659309	-18.652527	15.74409	96.025391	28.293095	-13.95237	97.818016	33.7743	39.019482	98.68882	31.0336975	12.533556	98.253418	-68.3387515	18.954624	93.797364
-25.387457	12.174246	94.588776	-18.452953	16.021797	95.810631	28.516785	-13.658927	97.687416	33.945644	39.306839	98.63456	31.2312145	12.823956	98.160988	-68.1371205	19.219638	93.460274
-25.394974	12.455552	94.372513	-18.239841	16.230177	95.701797	28.732479	-13.474664	97.638992	34.134453	39.495373	98.536179	31.433466	13.0103545	98.0875855	-67.913148	19.4499995	93.3160085
-25.827568	13.055532	94.306595	-18.060684	16.342424	95.624252	28.890476	-13.363771	97.642082	34.310513	39.593475	98.394135	31.6004945	13.114852	98.0181085	-67.7218625	19.569996	93.2303955
-26.194302	13.541757	94.2062	-17.938635	16.402077	95.568588	29.020432	-13.322945	97.655678	34.466568	39.644543	98.259178	31.7435	13.160799	97.957428	-67.62077	19.643355	93.179748
-26.722744	14.212276	94.111702	-17.831039	16.416271	95.520378	29.143003	-13.315918	97.708199	34.600632	39.651264	98.068214	31.8718175	13.167673	97.8882065	-67.5338955	19.664869	93.1525495
-27.126261	14.652866	94.123909	-17.78756	16.406519	95.537712	29.191566	-13.316205	97.72625	34.656445	39.643814	97.917023	31.9240055	13.1638045	97.8216365	-67.4991255	19.6492335	93.2537875
-27.515095	15.152563	94.289688	-17.725618	16.383358	95.699554	29.254025	-13.303743	97.737366	34.691273	39.647469	97.771317	31.972649	13.171863	97.7543415	-67.423885	19.594853	93.6447665
-27.933794	15.765217	94.688972	-17.687248	16.385876	96.0672	29.311481	-13.291691	97.764053	34.702244	39.673897	97.681602	32.0068625	13.191103	97.7228275	-67.3813585	19.580649	94.4115725
-28.43985	16.382145	95.387878	-17.648653	16.389061	96.675507	29.356543	-13.293224	97.788605	34.725277	39.709259	97.638474	32.04091	13.2080175	97.7135395	-67.338216	19.5701045	95.6374745
-28.976976	17.070166	96.349243	-17.632786	16.385679	97.48938	29.37701	-13.279865	97.760681	34.731491	39.748898	97.603996	32.0542505	13.2345165	97.6823385	-67.3198225	19.5368415	97.2964215
-29.478662	17.778534	97.53093	-17.608187	16.409431	98.460854	29.366966	-13.263456	97.678307	34.703156	39.820339	97.51799	32.035061	13.2784415	97.5981485	-67.251435	19.5404205	99.3235595
-30.142788	18.869362	99.239983	-17.597652	16.507406	99.802765	29.31723	-13.138538	97.40052	34.649685	39.998558	97.396973	31.9834575	13.43001	97.3987465	-67.1787615	19.584802	102.2067835
-30.537971	19.675945	100.084892	-17.593988	16.64921	100.428024	29.257627	-12.970881	97.109245	34.59367	40.17337	97.263588	31.9256485	13.6012445	97.1864165	-67.1136245	19.6971755	103.6696315
-30.940161	20.500181	100.676033	-17.56633	16.753962	100.817314	29.209667	-12.794246	96.743881	34.523415	40.367321	97.152039	31.866541	13.7865375	96.94796	-66.999201	19.7213865	104.686668
-31.268927	21.320393	101.006248	-17.547026	16.899197	101.018394	29.184881	-12.608234	96.392181	34.479107	40.540783	97.125618	31.831994	13.9662745	96.7588995	-66.926046	19.8321195	105.2778885
-31.509686	22.157421	101.1884	-17.519651	17.031807	101.08477	29.19792	-12.440527	96.103424	34.499516	40.702484	97.179047	31.848718	14.1309785	96.6412355	-66.88802	19.9326355	105.5283045
-31.680807	22.97925	101.245331	-17.495129	17.169962	101.089012	29.227325	-12.304137	95.915047	34.532181	40.857162	97.291107	31.879753	14.2765125	96.603077	-66.870011	20.0634115	105.574947
-31.748236	23.774191	101.180183	-17.433876	17.29941	101.028427	29.276875	-12.175994	95.813301	34.583385	40.983246	97.450783	31.93013	14.403626	96.632042	-66.797882	20.195194	105.424812
-31.745485	25.031897	101.007675	-17.403416	17.450277	100.860428	29.326126	-12.097994	95.729218	34.654358	41.05154	97.526932	31.990242	14.476773	96.628075	-66.797074	20.423781	105.092781
-31.675381	25.878902	100.95018	-17.373405	17.484974	100.816177	29.316559	-12.090586	95.713905	34.681641	41.050259	97.512688	31.9991	14.4798365	96.6132965	-66.74591	20.4901115	105.0190575
-31.513775	26.644197	101.070084	-17.352373	17.503405	100.89463	29.30533	-12.123767	95.734932	34.690567	41.023361	97.492729	31.9979485	14.449797	96.6138305	-66.7026945	20.557013	105.1754295
-31.295692	27.380407	101.258003	-17.325773	17.460705	101.030663	29.22891	-12.115165	95.801567	34.701275	40.973137	97.473358	31.9650925	14.428986	96.6374625	-66.6166385	20.492424	105.4238635
-30.995453	28.028811	101.422058	-17.29726	17.408171	101.123383	29.265553	-12.191009	95.687912	34.700291	40.933636	97.448219	31.982922	14.3713135	96.5680655	-66.577442	20.4450285	105.6787005
-30.642673	28.734007	101.471352	-17.296921	17.411209	101.155563	29.251453	-12.202392	95.634888	34.714382	40.917568	97.443153	31.9829175	14.357588	96.5390205	-66.5767595	20.46483	105.7721055
-30.219069	29.466259	101.393318	-17.300575	17.46772	101.105568	29.250362	-12.199305	95.625153	34.742794	40.911621	97.47155	31.996578	14.356158	96.5483515	-66.597728	20.579282	105.6627845
-29.40579	30.515322	101.159943	-17.282578	17.537926	100.955605	29.25815	-12.251407	95.677856	34.860611	40.865707	97.57534	32.0593805	14.30715	96.626598	-66.6245365	20.768702	105.284612
-28.898296	31.184206	101.004776	-17.263697	17.558872	100.859177	29.261456	-12.31349	95.731918	34.957973	40.80341	97.714104	32.1097145	14.24496	96.723011	-66.6371085	20.872784	104.995343
-28.323185	31.78088	100.826263	-17.251276	17.574404	100.748146	29.226471	-12.311487	95.895866	35.016991	40.754562	97.835175	32.121731	14.2215375	96.8655205	-66.624283	20.9272705	104.6307715
-27.634869	32.378597	100.66111	-17.258465	17.582518	100.706306	29.275904	-12.428349	96.047852	35.074764	40.6759	97.957191	32.175334	14.1237755	97.0025215	-66.692264	21.0412605	104.4100905
-26.952072	32.994576	100.442436	-17.265059	17.588274	100.637291	29.260075	-12.56175	96.426575	35.131336	40.575497	98.048714	32.1957055	14.0068735	97.2376445	-66.7258235	21.1696745	104.0369375
-26.1078	33.581661	100.057663	-17.342438	17.585173	100.529015	29.200331	-12.759434	96.946106	35.171829	40.378441	98.064957	32.18608	13.8095035	97.5055315	-66.870956	21.3608425	103.5524985
-25.44783	34.117378	99.630531	-17.430927	17.507935	100.371262	29.084927	-13.026995	97.561691	35.208553	40.102314	98.042046	32.14674	13.5376595	97.8018685	-67.008594	21.4782105	102.9406555
-24.313408	34.967403	99.024544	-17.540453	17.222176	100.229057	28.920135	-13.5415	98.436424	35.246078	39.565186	97.994591	32.0831065	13.011843	98.2155075	-67.1640125	21.432509	102.2426065
-23.45425	35.544258	98.767258	-17.594145	16.946268	100.162796	28.830444	-13.876512	98.879135	35.277241	39.226227	98.067757	32.0538425	12.6748575	98.473446	-67.2421325	21.2176785	101.852146
-22.655708	36.101105	98.673615	-17.623405	16.665798	100.101875	28.821594	-14.132267	99.077644	35.308868	38.987808	98.283127	32.065231	12.4277705	98.6803855	-67.312041	20.9038255	101.5233645
-21.836538	36.695797	98.648384	-17.617109	16.453987	100.014519	28.865646	-14.215435	99.018379	35.323715	38.915722	98.549629	32.0946805	12.3501435	98.784004	-67.3288985	20.5578305	101.245034
-20.982449	37.425404	98.723373	-17.531475	16.325724	99.918152	29.018583	-14.150599	98.751877	35.337173	38.996803	98.823044	32.177878	12.423102	98.7874605	-67.240828	20.228346	101.0488435
-20.069162	38.176598	98.888763	-17.411427	16.321531	99.798134	29.199829	-13.981997	98.349686	35.391148	39.183117	99.16687	32.2954885	12.60056	98.758278	-67.1183425	20.042502	100.83799
-19.206324	38.919754	99.179802	-17.294926	16.369038	99.68412	29.397434	-13.77175	97.878479	35.48431	39.39106	99.600098	32.440872	12.809655	98.7392885	-67.030724	19.928421	100.6289515
-17.87635	40.057217	99.752892	-16.998274	16.591101	99.550423	29.725298	-13.347617	97.050217	35.730061	39.776955	100.375	32.7276795	13.214669	98.7126085	-66.7242275	19.967533	100.3882375
-16.942114	40.842255	100.229431	-16.80792	16.883677	99.514511	29.863485	-12.930001	96.564926	35.926762	40.066986	100.912857	32.8951235	13.5684925	98.7388915	-66.5109635	20.1988615	100.2901305
-15.95717	41.603489	100.775566	-16.603092	17.22048	99.542259	30.045874	-12.529153	96.103554	36.161026	40.38147	101.532066	33.10345	13.9261585	98.81781	-66.309634	20.5148015	100.266708
-15.04916	42.266117	101.347481	-16.433718	17.647707	99.609337	30.187044	-12.132252	95.798401	36.389206	40.676888	102.200615	33.288125	14.272318	98.999508	-66.155561	21.023096	100.219166
-14.181898	42.867912	101.969025	-16.309484	18.083509	99.735153	30.254641	-11.776132	95.583763	36.602016	40.932304	102.935089	33.4283285	14.578086	99.259426	-66.0472965	21.588932	100.21088
-13.338261	43.384109	102.57003	-16.227987	18.490808	99.907875	30.250431	-11.463378	95.502487	36.802223	41.097183	103.690529	33.526327	14.8169025	99.596508	-65.982301	22.1647135	100.219242
-12.462552	43.778919	103.112732	-16.197348	18.871687	100.158501	30.216063	-11.238791	95.543861	36.94685	41.214809	104.396866	33.5814565	14.988009	99.9703635	-65.9761525	22.755365	100.3466385
-11.192287	44.093056	103.953079	-16.179121	19.294195	100.603226	30.109617	-11.034186	95.773369	37.136292	41.247231	105.372253	33.6229545	15.1065225	100.572811	-65.9811965	23.4818675	100.633641
-10.427432	44.139648	104.465553	-16.217297	19.480284	100.917694	30.01984	-11.029546	96.050896	37.226048	41.180996	105.961678	33.622944	15.075725	101.006287	-66.057538	23.884843	100.829101
-9.690358	44.011829	104.880882	-16.225821	19.549196	101.243637	29.930576	-11.099879	96.39138	37.342865	41.064484	106.44902	33.6367205	14.9823025	101.4202	-66.0883625	24.1160895	101.067074
-9.014205	43.812897	105.225662	-16.257383	19.581127	101.537148	29.849499	-11.259564	96.754936	37.411823	40.866394	106.936089	33.630661	14.803415	101.8455125	-66.145427	24.358839	101.2287835
-8.334851	43.493565	105.559525	-16.281752	19.509777	101.819504	29.75741	-11.457719	97.080261	37.495239	40.619484	107.367363	33.6263245	14.5808825	102.223812	-66.1898285	24.4386715	101.415196
-7.725141	43.043087	105.832359	-16.302221	19.433535	102.087471	29.659363	-11.687017	97.410713	37.586483	40.376667	107.738098	33.622923	14.344825	102.5744055	-66.227365	24.522245	101.6005365
-7.073468	42.408077	106.035782	-16.334194	19.344347	102.343002	29.563496	-11.918149	97.716919	37.650612	40.141193	108.051208	33.607054	14.111522	102.8840635	-66.275442	24.577172	101.8019405
-6.270607	41.352249	106.271721	-16.406631	19.246796	102.749565	29.373158	-12.256533	98.199326	37.724945	39.806252	108.401428	33.5490515	13.7748595	103.300377	-66.3623135	24.7187325	102.198753
-5.799855	40.525539	106.347748	-16.475218	19.229702	103.056038	29.164904	-12.520267	98.56855	37.756748	39.547997	108.567337	33.460826	13.513865	103.5679435	-66.411262	24.945539	102.5441325
-5.321208	39.733383	106.481483	-16.59794	19.209745	103.369308	28.954523	-12.886492	98.89003	37.820488	39.226772	108.707108	33.3875055	13.17014	103.798569	-66.5833855	25.24935	102.940047
-4.908138	38.793789	106.615746	-16.682755	19.190731	103.70607	28.633699	-13.22438	99.276993	37.905003	38.865177	108.843025	33.269351	12.8203985	104.060009	-66.634861	25.5610635	103.352131
-4.473612	37.696327	106.704506	-16.770168	19.129309	104.036369	28.344038	-13.583602	99.61615	38.009106	38.477451	108.991936	33.176572	12.4469245	104.304043	-66.716908	25.8116935	103.768695
-4.115892	36.575111	106.771469	-16.813244	19.092119	104.386154	28.036135	-13.883922	99.983215	38.112217	38.12373	109.086098	33.074176	12.119904	104.5346565	-66.700664	26.064334	104.2376515
-3.782287	35.404007	106.860352	-16.823711	19.06443	104.749695	27.812561	-14.195843	100.285446	38.240246	37.80175	109.111046	33.0264035	11.8029535	104.698246	-66.6738255	26.3259065	104.801144
-3.295744	33.340294	106.848503	-16.731674	18.993183	105.301331	27.528206	-14.720084	100.8032	38.51469	37.265911	109.053131	33.021448	11.2729135	104.9281655	-66.484796	26.7134525	105.6744965
-3.001713	31.913116	106.895531	-16.674805	18.938725	105.639664	27.420813	-15.155151	101.132057	38.710743	36.915428	108.941055	33.065778	10.8801385	105.036556	-66.415388	26.9973115	106.242772
-2.736041	30.444279	106.78241	-16.602184	18.847578	105.91909	27.293077	-15.569927	101.508621	38.895687	36.543716	108.687721	33.094382	10.4868945	105.098171	-66.29875	27.2082615	106.740009
-2.527445	28.874477	106.558144	-16.553156	18.681854	106.088875	27.159142	-15.984305	101.830688	39.039856	36.16695	108.345779	33.099499	10.0913225	105.0882335	-66.205811	27.2723855	107.0895165
-2.293638	27.243927	106.412445	-16.527111	18.467562	106.17366	27.083841	-16.405907	102.120674	39.120483	35.800713	107.975296	33.102162	9.697403	105.047985	-66.156384	27.237721	107.299335
-2.109234	25.593546	106.159401	-16.546186	18.215309	106.127861	27.045547	-16.79166	102.351501	39.138485	35.496445	107.599915	33.092016	9.3523925	104.975708	-66.184388	27.0782255	107.280014
-1.941822	23.889416	105.736092	-16.562166	17.96312	105.906212	27.053797	-17.095718	102.3965	39.082012	35.243469	107.263313	33.0679045	9.0738755	104.8299065	-66.1922365	26.8523645	106.9825175
-1.679768	21.281443	105.193436	-16.570358	17.58419	105.481529	27.147194	-17.423222	102.175949	38.987694	34.966759	106.6754	33.067444	8.7717685	104.4256745	-66.20816	26.3966115	106.5373835
-1.480916	19.606417	104.886627	-16.540747	17.404671	105.282211	27.197861	-17.56604	101.9328	38.901234	34.861992	106.378616	33.0495475	8.647976	104.155708	-66.1310415	26.161366	106.408714
-1.280746	17.79026	104.609467	-16.505657	17.317217	105.164017	27.215099	-17.636293	101.692223	38.897545	34.768574	106.18856	33.056322	8.5661405	103.9403915	-66.067636	26.0682935	106.3876425
-1.125466	16.067875	104.486153	-16.475311	17.273256	105.109406	27.207352	-17.627903	101.440445	38.905888	34.774673	106.179428	33.05662	8.573385	103.8099365	-66.007242	25.973127	106.4088755
-0.982099	14.293178	104.283249	-16.477917	17.316294	105.06588	27.225452	-17.524351	101.179291	38.874924	34.854034	106.257263	33.050188	8.6648415	103.718277	-66.006022	25.9677465	106.413483
-0.864236	12.521583	104.178932	-16.513657	17.449701	105.059555	27.190086	-17.290491	101.135956	38.837452	35.018429	106.354538	33.013769	8.863969	103.745247	-66.041083	26.035433	106.373863
-0.712178	10.747581	104.070595	-16.588564	17.637222	105.093933	27.18881	-17.101665	101.264107	38.730938	35.234425	106.552864	32.959874	9.06638	103.9084855	-66.137002	26.208064	106.2793805
-0.50971	8.005219	104.109169	-16.728111	17.921919	105.139183	27.108049	-16.768671	102.030266	38.336082	35.444077	107.079002	32.7220655	9.337703	104.554634	-66.1782875	26.506135	105.723732
-0.439514	6.114202	104.363541	-16.872265	18.059303	105.214798	27.081371	-16.654371	102.969208	38.230942	35.575573	107.431602	32.6561565	9.460601	105.200405	-66.4006865	26.658005	105.229191
-0.413631	4.157819	104.831741	-17.02636	18.05694	105.375587	27.08522	-16.67185	104.146622	38.094673	35.592522	107.884087	32.5899465	9.460336	106.0153545	-66.6426665	26.653544	104.7358195
-0.338996	2.169003	105.401123	-17.153172	17.94239	105.570389	27.055056	-16.718857	105.48719	37.901951	35.481201	108.322021	32.4785035	9.381172	106.9046055	-66.7848475	26.503608	104.2361725
-0.254959	0.15135	106.119743	-17.219761	17.734404	105.776131	27.0446	-16.783594	106.955864	37.724251	35.351612	108.763649	32.3844255	9.284009	107.8597565	-66.8239475	26.184799	103.6925055
-0.258085	-1.773939	107.118416	-17.2873	17.442005	106.062912	27.097437	-16.856308	108.560692	37.592888	35.238628	109.221924	32.3451625	9.19116	108.891308	-66.9197625	25.69285	103.234516
-0.218552	-3.742901	108.140518	-17.366776	16.99893	106.403183	27.109528	-17.001938	110.275398	37.506084	35.008736	109.644821	32.307806	9.003399	109.9601095	-67.041358	24.994461	102.8462565
-0.343078	-6.55052	109.990692	-17.539402	16.225508	106.987587	27.123489	-17.337517	113.027809	37.371452	34.691109	110.351311	32.2474705	8.676796	111.68956	-67.3262745	23.77422	102.285614
-0.467937	-8.32561	111.179482	-17.71233	15.707302	107.426201	27.145445	-17.455307	114.621399	37.225006	34.46888	110.570488	32.1852255	8.5067865	112.5959435	-67.6098855	22.9078175	102.2564585
-0.689073	-10.024506	112.222763	-17.87475	15.230875	107.781876	27.158865	-17.548811	115.926132	37.042473	34.252708	110.550781	32.100669	8.3519485	113.2384565	-67.850169	22.1098015	102.3252955
-0.970567	-11.539674	113.210762	-17.881063	14.668653	108.050797	27.270716	-17.623457	116.905464	36.811768	34.075306	110.565498	32.041242	8.2259245	113.735481	-67.803368	21.1113815	102.366113
-1.265538	-12.943283	114.015472	-17.940685	14.199966	108.352493	27.406898	-17.674509	117.679871	36.610023	33.905502	110.613319	32.0084605	8.1154965	114.146595	-67.8898305	20.2844355	102.558391
-1.61902	-14.248474	114.636681	-18.018112	13.803092	108.632645	27.495125	-17.692776	118.315742	36.413982	33.810818	110.753075	31.9545535	8.059021	114.5344085	-67.9907775	19.547163	102.7308815
-2.105287	-15.42892	115.154709	-18.108372	13.479967	108.904305	27.580929	-17.678549	118.80127	36.276093	33.77673	110.937286	31.928511	8.0490905	114.869278	-68.145255	18.9108435	102.939332
-2.88605	-16.790188	115.496597	-18.176281	13.194379	109.161011	27.670666	-17.584206	119.097496	36.094601	33.904762	111.29985	31.8826335	8.160278	115.198673	-68.2351955	18.22848	103.123349
-3.507363	-17.500412	115.592514	-18.218168	13.195118	109.260262	27.714396	-17.421104	119.190468	36.017597	34.040009	111.455246	31.8659965	8.3094525	115.322857	-68.3023325	18.0807835	103.197667
-4.199756	-18.111219	115.614639	-18.215733	13.262963	109.341278	27.727011	-17.23863	119.227516	35.993023	34.157524	111.489395	31.860017	8.459447	115.3584555	-68.291483	18.066479	103.3241005
-4.937384	-18.533438	115.555992	-18.213335	13.400178	109.395287	27.739826	-17.069754	119.196892	NaN	NaN	NaN	NaN	NaN	NaN	NaN	NaN	NaN
-5.802441	-18.786995	115.558769	-18.135681	13.528876	109.393692	27.755365	-16.869728	119.125175	35.950977	34.493362	111.391579	31.853171	8.811817	115.258377	-68.124533	18.245935	103.529007
-6.634641	-18.913931	115.343712	-18.306803	13.695841	109.555397	27.759886	-16.703503	118.953705	35.868828	34.611919	111.213539	31.814357	8.954208	115.083622	-68.427963	18.437474	104.027172
-7.663393	-18.940102	115.152931	-18.257042	13.622048	109.50531	27.797794	-16.591419	118.696259	35.753822	34.735767	111.056923	31.775808	9.072174	114.876591	-68.289892	18.171922	104.134029
-9.320046	-18.68531	114.960228	-18.303057	13.564883	109.496857	27.908077	-16.391376	118.449936	35.523457	34.920551	110.696938	31.715767	9.2645875	114.573437	-68.321881	17.8651785	104.420277
-10.355468	-18.312042	114.919365	-18.321688	13.534084	109.536827	28.051388	-16.25202	118.455978	35.353134	35.06982	110.484993	31.702261	9.4089	114.4704855	-68.345637	17.659268	104.6031685
-11.539567	-17.81321	114.898773	-18.426016	13.531343	109.690819	28.197697	-16.140938	118.511093	35.233368	35.241909	110.383545	31.7155325	9.5504855	114.447319	-68.5675645	17.5122005	104.934319
-12.757998	-17.174894	114.760948	-18.458714	13.378972	109.81971	28.323275	-16.09248	118.46051	35.157146	35.400219	110.453415	31.7402105	9.6538695	114.4569625	-68.6576385	17.1040745	105.1824575
-13.955675	-16.485605	114.324203	-18.422773	13.200233	109.864471	28.439898	-16.079699	118.227707	35.548664	35.414608	110.462189	31.994281	9.6674545	114.344948	-68.839827	16.7330115	105.383994
-15.312365	-15.612954	113.695053	-18.513035	13.265772	110.027657	28.605185	-16.009523	117.772331	35.049892	35.971153	111.119392	31.8275385	9.980815	114.4458615	-68.8536085	16.550729	105.6094525
-16.578909	-14.617835	113.018356	-18.46946	13.431946	109.992302	28.811375	-15.863867	117.138817	35.148994	36.49828	111.561981	31.9801845	10.3172065	114.350399	-68.9191045	16.5466855	105.634205
-18.693766	-12.785196	111.751152	-18.391939	13.979517	109.896263	29.063272	-15.441389	115.969894	35.392551	37.318874	112.178276	32.2279115	10.9387425	114.074085	-69.0117895	17.0202915	105.718441
-20.052784	-11.449556	110.999344	-18.330345	14.504697	109.886482	29.15119	-15.053068	115.163864	35.557411	37.983845	112.567474	32.3543005	11.4653885	113.865669	-69.0149905	17.5440055	105.907295
-21.53252	-9.935218	110.34845	-18.297827	15.086998	109.921936	29.208195	-14.606412	114.438103	35.711277	38.577976	112.911751	32.459736	11.985782	113.674927	-69.05539	18.188214	106.168945
-23.076355	-8.380526	109.769226	-18.308304	15.632324	109.937706	29.231924	-14.21624	113.730225	35.796322	39.106968	113.146194	32.514123	12.445364	113.4382095	-69.130731	18.819284	106.4372025
-24.609861	-6.810736	109.267082	-18.399269	16.164503	109.946609	29.21143	-13.908273	113.138474	35.843674	39.611279	113.155937	32.527552	12.851503	113.1472055	-69.32609	19.477503	106.7460125
-26.265339	-5.148124	108.828926	-18.432365	16.595892	109.825851	29.20668	-13.76601	112.631676	35.775436	40.006954	112.786659	32.491058	13.120472	112.7091675	-69.355788	20.071312	106.9425345
-27.777996	-3.553216	108.571793	-18.457632	17.013868	109.666702	29.212627	-13.628814	112.2388	35.543015	40.185513	111.805405	32.377821	13.2783495	112.0221025	-69.293085	20.7493865	107.3113015
-30.198303	-1.067431	108.529808	-18.354126	17.405754	109.333397	29.017887	-12.981608	111.391106	35.238537	40.410812	109.8106	32.128212	13.714602	110.600853	-68.836464	21.096906	108.065941
-31.7218	0.548148	108.790352	-18.256496	17.489246	109.181122	28.560749	-12.293729	110.36718	35.062103	40.375362	108.15686	31.811426	14.0408165	109.26202	-68.324418	20.9376755	109.100224
-33.272568	2.205707	109.241592	-18.101831	17.456305	109.108826	28.081421	-11.854006	109.021973	34.811665	40.301331	106.407616	31.446543	14.2236625	107.7147945	-67.650205	20.6889475	110.5028575
-34.726288	3.860767	109.630569	-18.047869	17.35939	109.024979	28.002718	-12.031857	107.904396	34.539524	40.146248	104.635536	31.271121	14.0571955	106.269966	-67.366859	20.6615845	111.779992
-36.175102	5.548851	109.983398	-18.084072	17.224564	108.945503	27.916712	-12.009707	106.653664	34.186207	40.03743	103.230331	31.0514595	14.0138615	104.9419975	-67.2196035	20.4352665	112.9490085
-37.466324	7.257335	110.354362	-18.16975	17.169409	108.897926	27.666008	-11.921525	105.619514	33.801876	40.121441	102.363541	30.733942	14.099958	103.9915275	-67.073442	20.23886	113.8043245
-38.70005	9.055197	110.515297	-18.374674	17.218252	108.884857	27.326944	-11.73039	104.66716	33.417088	40.368153	101.966621	30.372016	14.3188815	103.3168905	-67.121364	20.1176225	114.4528235
-40.393093	11.837069	110.526398	-18.836617	17.477673	108.88752	26.748837	-11.177343	103.499458	32.822472	40.933884	101.967941	29.7856545	14.8782705	102.7336995	-67.4588885	20.0770755	115.0413405
-41.412941	13.707142	110.59333	-19.167995	17.786888	108.841049	26.422655	-10.69725	102.786278	32.471554	41.429955	102.138947	29.4471045	15.3663525	102.4626125	-67.7830945	20.2074235	115.2194855
-42.347408	15.623935	110.355446	-19.455984	18.158176	108.610344	26.217213	-10.152993	102.156189	32.147591	42.018906	102.313042	29.182402	15.9329565	102.2346155	-68.09437	20.3833955	114.9860725
-43.143387	17.55983	109.945831	-19.664625	18.516453	108.207008	26.167843	-9.582835	101.663361	31.890079	42.584408	102.350601	29.028961	16.5007865	102.006981	-68.358211	20.5321195	114.407035
-43.775917	19.447815	109.584412	-19.842484	18.86768	107.844719	26.179672	-9.044811	101.234116	31.698244	43.061047	102.334038	28.938958	17.008118	101.784077	-68.623926	20.727242	113.905361
-44.288193	21.342373	109.303596	-19.859634	19.194761	107.550453	26.138178	-8.628338	101.011719	31.582052	43.504147	102.307251	28.860115	17.4379045	101.659485	-68.579383	20.9516175	113.441421
-44.669136	23.165928	109.191574	-19.980293	19.358488	107.374023	26.17395	-8.298331	100.867119	31.556925	43.767643	102.258095	28.8654375	17.734656	101.562607	-68.8260235	20.98232	113.185439
-44.94632	25.804201	109.460152	-19.97208	19.562588	107.449066	26.198269	-7.986853	100.80323	31.44755	44.083233	102.244034	28.8229095	18.04819	101.523632	-68.7670695	21.076986	113.3745
-44.965023	27.497118	109.764099	-19.927656	19.620251	107.629547	26.273846	-7.845329	100.905014	31.473017	44.260708	102.2397	28.8734315	18.2076895	101.572357	-68.7287435	21.0328125	113.686737
-44.873993	29.125469	109.934448	-19.869167	19.699686	107.789192	26.378065	-7.752805	101.144119	31.473497	44.428268	102.299789	28.925781	18.3377315	101.721954	-68.664115	21.0616405	113.85643
-44.686832	30.81736	109.988358	-19.867538	19.748276	107.881287	26.476255	-7.641905	101.430664	31.43177	44.61747	102.464935	28.9540125	18.4877825	101.9477995	-68.6890885	21.0087695	113.8147745
-44.426746	32.415844	109.889732	-19.938965	19.792566	107.911537	26.559895	-7.533551	101.725006	31.394127	44.798332	102.628792	28.977011	18.6323905	102.176899	-68.854941	20.9527415	113.646175
-44.074581	34.021198	109.812546	-20.049019	19.849771	107.94561	26.561466	-7.399397	101.942047	31.280581	45.008801	102.787491	28.9210235	18.804702	102.364769	-69.0190615	20.89484	113.526451
-43.690376	35.592606	109.886101	-20.215343	19.879604	108.006523	26.522133	-7.208746	102.07962	31.101284	45.229954	103.02948	28.8117085	19.010604	102.55455	-69.2423945	20.748604	113.458496
-42.807358	37.878601	110.019943	-20.510599	20.006844	108.159492	26.412994	-6.881283	102.236938	30.87775	45.572906	103.599632	28.645372	19.3458115	102.918285	-69.66657	20.6678765	113.400699
-42.146152	39.416279	110.232864	-20.693403	20.16061	108.296928	26.337957	-6.628458	102.304886	30.775154	45.827976	104.057861	28.5565555	19.599759	103.1813735	-69.9433615	20.721461	113.4124825
-41.33152	40.857285	110.454514	-20.748993	20.341064	108.43737	26.301575	-6.363164	102.323685	30.710903	46.076599	104.465485	28.506239	19.8567175	103.394585	-70.004225	20.8254105	113.480155
-40.44479	42.293697	110.672852	-20.804878	20.515779	108.560753	26.254929	-6.107329	102.377579	30.661308	46.335518	104.801224	28.4581185	20.1140945	103.5894015	-70.0678745	20.9174635	113.5321045
-39.408379	43.642479	110.924675	-20.927973	20.648504	108.661865	26.259657	-5.944594	102.3554	30.619246	46.556908	105.075241	28.4394515	20.306157	103.7153205	-70.2953975	20.990851	113.6084095
-38.211109	44.9352	111.121284	-20.927174	20.774559	108.729614	26.318073	-5.821119	102.227974	30.615452	46.731464	105.308975	28.4667625	20.4551725	103.7684745	-70.3211105	21.0939455	113.6907535
-37.070816	46.151016	111.322876	-20.940722	20.839184	108.763817	26.402056	-5.708143	102.095375	30.625063	46.864265	105.50209	28.5135595	20.578061	103.7987325	-70.3950035	21.100307	113.7289015
-35.045204	47.817699	111.457382	-20.895962	20.864805	108.70285	26.522156	-5.589255	101.921036	30.661795	46.961567	105.787781	28.5919755	20.686156	103.8544085	-70.3838995	21.043454	113.5512915
-33.65176	48.801201	111.447083	-20.886375	20.818363	108.557701	26.615444	-5.537894	101.890549	30.677832	47.05249	106.050957	28.646638	20.757298	103.970753	-70.419388	20.879428	113.144649
-32.204945	49.722706	111.332405	-20.838564	20.753036	108.275948	26.763809	-5.497812	101.814392	30.703991	47.185234	106.354965	28.7339	20.843711	104.0846785	-70.411028	20.662361	112.4672175
-30.709261	50.549816	111.128632	-20.856396	20.706938	107.86084	26.936766	-5.408363	101.664101	30.746279	47.303085	106.711426	28.8415225	20.947361	104.1877635	-70.5543145	20.466515	111.5339165
-29.122522	51.288342	110.891724	-20.779661	20.627747	107.295143	27.161798	-5.302845	101.395103	30.767166	47.431126	107.047462	28.964482	21.0641405	104.2212825	-70.523804	20.1913535	110.3690035
-27.47772	51.859688	110.643044	-20.718472	20.528355	106.634834	27.447506	-5.092849	100.964203	30.777889	47.530548	107.351341	29.1126975	21.2188495	104.157772	-70.5496415	19.8378605	109.111896
-25.906107	52.371735	110.729752	-20.644758	20.530466	106.181297	27.753962	-4.729244	100.328812	30.742764	47.596775	107.648697	29.248363	21.4337655	103.9887545	-70.537879	19.6271665	108.3738395
-23.168888	52.715851	111.02581	-20.336437	20.603626	105.831741	28.136555	-4.147233	99.71357	30.797138	47.288002	108.587456	29.4668465	21.5703845	104.150513	-70.1397205	19.6368675	107.512969
-21.370497	52.851181	111.389748	-20.252531	20.783422	105.830917	28.417809	-3.974295	99.666885	30.900946	47.467865	109.397339	29.6593775	21.746785	104.532112	-70.1644395	19.820059	107.129722
-19.514	52.804272	111.547066	-20.252592	20.998545	105.821732	28.671738	-3.849479	99.831978	30.918562	47.583675	110.157181	29.79515	21.867098	104.9945795	-70.300334	20.129992	106.6488845
-17.706615	52.733444	111.637367	-20.29991	21.20187	105.861511	28.831804	-3.678076	100.059654	30.882317	47.717201	110.66655	29.8570605	22.0195625	105.363102	-70.4568805	20.3841775	106.35992
-15.883748	52.438713	111.592842	-20.356466	21.366013	105.98613	28.923834	-3.508454	100.321899	30.831051	47.81443	110.954239	29.8774425	22.152988	105.638069	-70.5903745	20.579038	106.334191
-14.027842	52.002995	111.443367	-20.387777	21.54192	106.223038	28.990042	-3.441139	100.650513	30.799496	47.963428	110.98642	29.894769	22.2611445	105.8184665	-70.670323	20.8226955	106.6276095
-12.1914	51.411777	111.253296	-20.386974	21.624777	106.567871	29.068998	-3.530098	101.147255	30.827322	48.060905	110.994293	29.94816	22.2654035	106.070774	-70.722108	20.9841505	107.064968
-9.344156	50.189209	110.877136	-20.382345	21.680746	107.154869	29.179415	-3.916767	102.29615	30.925014	48.070694	110.922882	30.0522145	22.0769635	106.609516	-70.8169045	21.2845285	107.700222
-7.535642	49.226234	110.531326	-20.389593	21.643887	107.554291	29.237986	-4.191456	103.104034	30.924686	48.554558	110.788765	30.081336	22.181551	106.9463995	-70.860522	21.106223	108.1621825
-5.675911	48.133846	110.284637	-20.385454	21.531319	107.886597	29.356649	-4.453377	104.048409	30.935589	48.423801	110.805389	30.146119	21.985212	107.426899	-70.917027	21.077426	108.346295
-3.858515	46.912857	110.203598	-20.398701	21.423159	108.316551	29.508274	-4.663558	105.234215	31.021898	48.284012	111.084923	30.265086	21.810227	108.159569	-71.062488	21.036091	108.473533
-2.052389	45.564064	110.445175	-20.327763	21.3577	108.912811	29.631636	-4.851254	106.928696	31.15781	48.161579	111.717293	30.394723	21.6551625	109.3229945	-71.050249	21.0602375	108.5026275
-0.280099	44.153709	110.965202	-20.290417	21.332645	109.658066	29.779524	-5.048931	109.036842	31.331253	48.103245	112.690582	30.5553885	21.527157	110.863712	-71.1362225	21.138133	108.45242
1.424451	42.669334	111.73941	-20.24	21.263723	110.338638	29.982302	-5.369729	111.260818	31.440619	48.130707	114.026093	30.7114605	21.380489	112.6434555	-71.1914605	21.146957	108.0338205
3.753208	40.384628	113.249329	-20.423664	21.114792	111.198517	30.170267	-5.609203	114.503242	31.481138	48.161552	116.338326	30.8257025	21.2761745	115.420784	-71.6730305	20.9534095	106.97625
5.162759	38.774944	114.402748	-20.523779	20.876888	111.549973	30.16156	-5.780024	116.310455	31.414307	48.152878	117.980812	30.7879335	21.186427	117.1456335	-71.8354915	20.567349	105.9543125
6.486114	37.142479	115.436104	-20.734039	20.657978	111.838844	30.198563	-5.977072	117.880592	31.311506	48.045315	119.442894	30.7550345	21.0341215	118.661743	-72.2231125	20.2818345	105.015945
7.730479	35.474304	116.383911	-20.706671	20.368422	112.003723	30.293259	-6.105361	119.268433	31.239717	47.955822	120.624863	30.766488	20.9252305	119.946648	-72.17983	19.8116135	104.060798
8.825606	33.868298	117.241653	-20.476788	19.981464	112.029556	30.503199	-6.387584	120.251259	31.196278	47.929131	121.745239	30.8497385	20.7707735	120.998249	-71.8033145	19.1921545	103.060863
9.800388	32.17432	118.068657	-20.507797	19.7108	112.293587	30.772882	-6.638875	120.987282	31.229618	47.775372	122.650696	31.00125	20.5682485	121.818989	-72.016844	18.8533515	102.768185
10.613395	30.493629	118.690147	-20.322573	19.407932	112.517014	31.02	-6.753409	121.558853	31.338137	47.591473	123.190674	31.1790685	20.419032	122.3747635	-71.8242145	18.396832	102.6592645
11.612928	28.032335	119.396194	-20.050631	19.080034	112.809692	31.576214	-6.928454	122.219337	31.54287	47.491467	123.829651	31.559542	20.2815065	123.024494	-71.660804	17.8785615	102.59489
12.045872	26.405922	119.734894	-19.837397	18.909622	112.953964	31.897236	-7.009618	122.559784	31.671587	47.372444	124.090683	31.7844115	20.181413	123.3252335	-71.4592055	17.637831	102.5826945
12.399233	24.789463	119.900368	-19.626471	18.727915	113.130356	32.18047	-7.077115	122.760239	31.861147	47.327732	124.218475	32.0208085	20.1253085	123.489357	-71.2737505	17.3305215	102.771355
12.50754	23.129787	120.044914	-19.451193	18.565348	113.324379	32.470432	-7.11842	122.897972	32.009949	47.369301	124.308273	32.2401905	20.1254405	123.6031225	-71.1425765	17.0052555	103.0456355
12.414948	21.55813	120.131935	-19.33271	18.44508	113.473129	32.680748	-7.095205	122.9851	32.118443	47.328777	124.318909	32.3995955	20.116786	123.6520045	-71.0650155	16.773374	103.2942535
12.177067	19.998812	120.03949	-19.228155	18.34094	113.626266	32.819359	-7.07716	123.005989	32.222439	47.272125	124.197891	32.520899	20.0974825	123.60194	-70.977209	16.5843975	103.650592
11.803247	18.450453	119.923004	-19.108572	18.243324	113.85833	32.996704	-7.101305	122.928154	32.366581	47.2411	123.932823	32.6816425	20.0698975	123.4304885	-70.8987865	16.4167505	104.2861715
10.941416	16.272757	119.476112	-18.790226	18.098272	114.48436	33.324707	-7.101756	122.508644	32.711769	47.080128	123.17321	33.018238	19.989186	122.840927	-70.59869	16.207358	106.127793
10.202028	14.810912	119.249496	-18.540812	17.982344	115.043053	33.547394	-7.155402	122.178902	32.9706	46.942406	122.559143	33.258997	19.893502	122.3690225	-70.340621	16.071186	107.7170835
9.269295	13.440763	119.160484	-18.37414	17.925081	115.640556	33.730553	-7.174272	121.959984	33.211193	46.764927	122.111824	33.470873	19.7953275	122.035904	-70.219153	16.0548345	109.245208
8.174409	12.168443	119.255463	-18.282909	17.893242	116.196533	33.753712	-7.174899	121.956429	33.376831	46.656185	121.986679	33.5652715	19.740643	121.971554	-70.1310895	16.045841	110.421512
6.938186	10.894925	119.397507	-18.259367	17.856844	116.664673	33.717953	-7.242074	122.040894	33.473797	46.610752	122.140793	33.595875	19.684339	122.0908435	-70.114609	16.029349	111.2385025
5.606248	9.704432	119.488235	-18.302414	17.85272	117.085884	33.691502	-7.309293	122.05603	33.512817	46.579212	122.328232	33.6021595	19.6349595	122.192131	-70.2069875	16.0704805	111.979637
4.162646	8.566166	119.557533	-18.300484	17.843311	117.456497	33.667992	-7.340088	121.986511	33.517151	46.585468	122.377571	33.5925715	19.62269	122.182041	-70.1935395	16.063932	112.730953
1.909257	6.999258	119.314659	-18.129147	17.745388	117.707359	33.699429	-7.326904	121.642052	33.545502	46.635006	122.236252	33.6224655	19.654051	121.939152	-69.8807595	15.836725	113.475566
0.312503	5.988941	119.030746	-18.094141	17.748611	117.753311	33.773201	-7.338511	121.253227	33.542599	46.661816	122.03212	33.6579	19.6616525	121.6426735	-69.846182	15.8355695	113.8639485
-1.336547	5.042588	118.545898	-18.234148	17.827677	117.743828	33.799835	-7.327963	120.661125	33.605759	46.690266	121.721855	33.702797	19.6811515	121.19149	-70.171093	15.9742025	114.296166
-3.038581	4.174226	118.040558	-18.175516	17.834509	117.594482	33.808083	-7.330544	119.946327	33.687778	46.644772	121.238373	33.7479305	19.657114	120.59235	-70.0989625	16.011904	114.596614
-4.794645	3.312745	117.433952	-17.946321	17.828758	117.292892	33.816948	-7.358117	119.205002	33.853466	46.572266	120.54969	33.835207	19.6070745	119.877346	-69.727849	16.0504415	114.708438
-6.573339	2.537861	116.809013	-17.983509	17.935764	117.072403	33.795185	-7.392975	118.374718	33.997257	46.547569	119.783424	33.896221	19.577297	119.079071	-69.863239	16.294231	115.065735
-8.392834	1.770441	116.266785	-17.842522	17.971327	116.740593	33.705044	-7.380318	117.509796	34.078274	46.37537	118.822945	33.891659	19.497526	118.1663705	-69.576703	16.445128	115.3148155
-11.252822	0.739756	115.691589	-17.655094	17.987968	116.264557	33.438076	-7.521918	116.261505	34.156605	46.093979	117.040718	33.7973405	19.2860305	116.6511115	-69.1075285	16.6899055	115.8780025
-13.065579	-0.023242	115.287399	-17.527107	17.904835	115.878555	33.291935	-7.76102	115.541969	34.157501	45.689373	115.522179	33.724718	18.9641765	115.532074	-68.778932	16.8454935	116.225036
-14.975657	-0.68531	115.016045	-17.297054	17.660793	115.303871	33.174496	-8.172882	114.766884	34.132801	45.179398	113.880112	33.6536485	18.503258	114.323498	-68.2477565	16.818328	116.284244
-16.900225	-1.348439	114.620224	-17.377371	17.41143	114.678207	32.98196	-8.658895	113.980591	34.061279	44.553791	112.085426	33.5216195	17.947448	113.0330085	-68.2763615	16.875412	116.3234055
-18.835632	-1.927475	114.134262	-17.244581	16.98171	113.724808	32.737698	-9.235632	113.171494	33.929951	43.814861	110.180405	33.3338245	17.2896145	111.6759495	-67.8229865	16.6738055	115.7736665
-20.747314	-2.459837	113.498428	-17.274342	16.45484	112.685463	32.465889	-9.919465	112.286469	33.79966	42.96838	108.37355	33.1327745	16.5244575	110.3300095	-67.6814585	16.3852225	115.0409165
-22.615335	-2.979219	112.78595	-17.391872	15.8133	111.656723	32.182289	-10.68396	111.456322	33.681221	42.008789	106.702736	32.931755	15.6624145	109.079529	-67.715499	15.9641855	114.233917
-25.307337	-3.51698	111.875404	-17.431881	14.691644	110.361984	31.736887	-11.796141	110.212151	33.449699	40.557217	104.70536	32.593293	14.380538	107.4587555	-67.457055	15.00275	113.2652125
-27.010895	-3.726658	111.490997	-17.420433	13.971151	109.762917	31.604591	-12.52038	109.564827	33.324249	39.766617	103.697433	32.46442	13.6231185	106.63113	-67.305286	14.3191835	112.894704
-28.604862	-3.763044	111.200211	-17.366117	13.31328	109.366783	31.483608	-13.144949	109.060921	33.261593	39.101482	102.971252	32.3726005	12.9782665	106.0160865	-67.1048345	13.6482935	112.7174795
-30.153496	-3.660249	111.058891	-17.280525	12.705202	109.153664	31.407106	-13.646886	108.500481	33.220722	38.555561	102.532791	32.313914	12.4543375	105.516636	-66.874964	12.9560665	112.790692
-31.530699	-3.381905	111.031746	-17.155569	12.149348	109.088112	31.393772	-14.127256	107.940964	33.19104	38.102844	102.167595	32.292406	11.987794	105.0542795	-66.603544	12.310902	113.1219445
-32.845394	-2.953662	111.058662	-17.007765	11.711678	109.06781	31.426788	-14.469819	107.488808	33.165516	37.744843	101.861061	32.296152	11.637512	104.6749345	-66.311682	11.785844	113.4606855
-34.071156	-2.370952	111.105644	-16.86092	11.400806	109.081207	31.478554	-14.692865	106.969406	33.131474	37.543571	101.701141	32.305014	11.425353	104.3352735	-66.026854	11.376259	113.8271405
-35.745461	-1.314697	111.018585	-16.676832	11.008018	109.05603	31.543926	-14.93792	106.413963	33.172409	37.39761	101.721931	32.3581675	11.229845	104.067947	-65.7118315	10.786191	114.044113
-36.798851	-0.461285	110.835335	-16.584925	10.84425	108.984482	31.577591	-15.113417	106.208038	33.274467	37.368183	101.873268	32.426029	11.127383	104.040653	-65.595879	10.561117	113.928311
-37.702354	0.465851	110.561111	-16.532711	10.69767	108.846008	31.553211	-15.3698	106.189766	33.333717	37.354046	102.124344	32.443464	10.992123	104.157055	-65.508886	10.403217	113.534961
-38.603016	1.509792	110.286125	-16.496948	10.591262	108.652451	31.457958	-15.745772	106.347313	33.391346	37.330414	102.285301	32.424652	10.792321	104.316307	-65.418548	10.390203	112.988595
-39.377422	2.609805	110.012451	-16.539551	10.52957	108.46566	31.314001	-16.345894	106.581757	33.412586	37.346478	102.369728	32.3632935	10.500292	104.4757425	-65.4423955	10.558848	112.4555775
-40.00219	3.796086	109.957169	-16.581566	10.539346	108.381691	31.164965	-16.531246	106.166016	33.332729	37.374336	102.477371	32.248847	10.421545	104.3216935	-65.411979	10.657147	112.4416885
-40.527306	5.01243	110.130486	-16.601696	10.594459	108.420242	30.941111	-16.367142	105.605103	33.310097	37.449459	102.494728	32.125604	10.5411585	104.0499155	-65.328996	10.6477595	112.7905685
-41.070099	6.946222	110.712555	-16.5956	10.667204	108.72506	30.478876	-16.131281	105.160995	33.14085	37.45602	102.37104	31.809863	10.6623695	103.7660175	-65.001063	10.6720385	113.6841025
-41.244202	8.207967	111.123589	-16.605654	10.618262	108.987572	30.25419	-16.06283	104.986259	33.013004	37.356216	102.289978	31.633597	10.646693	103.6381185	-64.844905	10.589831	114.3370255
-41.304073	9.490626	111.429321	-16.612284	10.475335	109.189919	30.144999	-16.264307	104.911896	32.941582	37.203102	102.301682	31.5432905	10.4693975	103.606789	-64.7678585	10.4812725	114.773049
-41.261833	10.808936	111.686623	-16.683105	10.321602	109.362495	30.029743	-16.554472	104.845787	32.898777	37.000668	102.371681	31.46426	10.223098	103.608734	-64.83047	10.420106	115.116256
-41.108189	12.087344	111.84082	-16.768373	10.203017	109.498024	29.845043	-16.75535	104.716576	32.880386	36.802753	102.469086	31.3627145	10.0237015	103.592831	-64.8994605	10.3823325	115.403217
-40.789913	13.421787	111.951653	-16.834858	10.081471	109.609459	29.605461	-16.898346	104.519653	32.865414	36.674381	102.598633	31.2354375	9.8880175	103.559143	-64.9051535	10.2749245	115.659775
-40.375732	14.787806	112.010941	-16.911119	10.08276	109.640396	29.378977	-16.984667	104.256653	32.86945	36.117233	102.830063	31.1242135	9.566283	103.543358	-64.9464515	10.599237	115.737434
-39.534477	16.840183	111.721352	-17.043621	10.218631	109.528366	29.117315	-16.966179	103.893021	32.915073	36.159607	103.140518	31.016194	9.596714	103.5167695	-65.103436	10.840548	115.5399625
-38.811798	18.242407	111.420425	-17.070717	10.433608	109.354164	29.039299	-16.936129	103.649757	32.999851	36.236336	103.298691	31.019575	9.6501035	103.474224	-65.161009	11.2171125	115.234104
-37.916035	19.673353	111.068199	-17.135889	10.634614	109.102776	29.0117	-16.854271	103.389084	33.069809	36.326702	103.385986	31.0407545	9.7362155	103.387535	-65.3125325	11.5330125	114.818017
-36.962883	20.930571	110.703041	-17.156109	10.794676	108.890427	29.008904	-16.766232	103.170288	33.129871	36.382641	103.457687	31.0693875	9.8082045	103.3139875	-65.3816055	11.7811475	114.4668665
-35.905712	22.235619	110.447456	-17.159275	10.841651	108.703255	28.952026	-16.712875	102.864204	33.132202	36.951931	103.528259	31.042114	10.119528	103.1962315	-65.360664	11.563774	114.2102785
-34.616905	23.481623	110.221458	-17.165728	10.911979	108.467796	28.868298	-16.575306	102.421844	33.206905	36.532124	103.775177	31.0376015	9.978409	103.0985105	-65.3690575	11.845549	113.8370815
-33.320492	24.683823	109.971214	-17.182949	10.967649	108.214363	28.828638	-16.379833	101.90535	33.293682	36.659126	104.058006	31.06116	10.1396465	102.981678	-65.427058	11.7956515	113.447048
-31.122431	26.354807	109.492897	-17.199903	11.228248	107.645462	28.849628	-15.874219	101.132523	33.363434	37.049351	104.549301	31.106531	10.587566	102.840912	-65.506337	11.86893	112.450012
-29.636932	27.431938	109.115395	-17.228262	11.515443	107.286407	28.880899	-15.403864	100.693451	33.348537	37.990688	104.872261	31.114718	11.293412	102.782856	-65.571242	11.737474	111.789958
-27.971035	28.483391	108.831581	-17.289635	11.897751	106.97142	28.858536	-14.826452	100.305511	33.279133	38.459328	105.295776	31.0688345	11.816438	102.8006435	-65.6481045	11.979064	111.1421965
-26.280031	29.37356	108.712234	-17.39896	12.280491	106.742226	28.7966	-14.210895	99.966286	33.182995	38.450718	105.824768	30.9897975	12.1199115	102.895527	-65.7877175	12.4410705	110.588925
-24.475117	30.195641	108.688545	-17.55695	12.716179	106.626144	28.713188	-13.607786	99.70079	33.091518	38.935795	106.348053	30.902353	12.6640045	103.0244215	-66.016253	12.7683535	110.2278665
-22.734579	30.897877	108.714355	-17.682306	13.118853	106.563866	28.628677	-13.056879	99.515198	32.960869	39.90324	106.931564	30.794773	13.4231805	103.223381	-66.159385	12.8145255	109.904351
-20.886436	31.524223	108.814278	-17.869837	13.473645	106.545212	28.530386	-12.547567	99.434372	32.838867	40.228886	107.773102	30.6846265	13.8406595	103.603737	-66.4243005	13.1066305	109.486687
-17.88682	32.040028	109.11425	-18.206514	13.995358	106.704987	28.414959	-12.023039	99.684967	32.798725	40.034821	109.481644	30.606842	14.005891	104.5833055	-67.01987	13.984825	108.8266685
-15.862391	32.251553	109.504936	-18.441124	14.374767	106.965187	28.318735	-11.769261	100.025772	32.801552	40.7645	110.658096	30.5601435	14.4976195	105.341934	-67.4423915	14.2519145	108.58844
-13.809196	32.241405	110.000374	-18.630646	14.716405	107.316795	28.247869	-11.588834	100.590042	32.924713	40.915958	112.016487	30.586291	14.663562	106.3032645	-67.847583	14.769248	108.3303255
-11.737941	32.08379	110.592674	-18.81362	15.07419	107.828094	28.264076	-11.472779	101.359703	33.09528	41.058235	113.526276	30.679678	14.792728	107.4429895	-68.306918	15.355652	108.2131985
-9.681839	31.766945	111.294434	-18.949968	15.432088	108.468071	28.388617	-11.435043	102.311882	33.31572	41.184883	115.065094	30.8521685	14.87492	108.688488	-68.7521045	15.989256	108.247654
-7.597384	31.270241	111.962379	-19.072702	15.763725	109.144119	28.48587	-11.522763	103.572014	33.549911	41.312725	116.449883	31.0178905	14.894981	110.0109485	-69.1632945	16.632469	108.2772895
-5.534302	30.569426	112.655663	-19.159431	16.09712	109.874939	28.600779	-11.590755	104.98365	33.839222	41.402058	117.690384	31.2200005	14.9056515	111.337017	-69.5388625	17.2885885	108.412861
-2.527947	29.197689	113.641266	-19.2377	16.484146	110.96727	28.753847	-11.773816	107.172867	34.306744	41.560143	119.424583	31.5302955	14.8931635	113.298725	-70.0056955	18.0751285	108.635815
-0.579932	28.098606	114.379028	-19.30077	16.826097	111.699844	28.895441	-11.917233	109.031281	34.611137	41.700439	120.468048	31.753289	14.891603	114.7496645	-70.354829	18.760591	108.6500235
1.264698	26.906065	115.137901	-19.436178	17.211809	112.434029	29.03784	-12.02297	111.094734	34.956158	41.881462	121.424377	31.996999	14.929246	116.2595555	-70.869355	19.494372	108.6085025
2.960989	25.614965	116.097115	-19.585983	17.667658	113.176979	29.165518	-12.143049	113.284317	35.213787	42.112095	122.367096	32.1896525	14.984523	117.8257065	-71.3616185	20.350793	108.5282515
4.5593	24.174253	117.102036	-19.725395	18.102154	113.929962	29.223745	-12.141996	115.484535	35.427109	42.342106	123.191788	32.325427	15.100055	119.3381615	-71.776217	21.104253	108.5217625
5.960431	22.741056	118.356468	-19.773411	18.444939	114.715576	29.29244	-12.025692	117.715179	35.577984	42.646297	123.939224	32.435212	15.3103025	120.8272015	-71.982034	21.5795755	108.6039505
7.226331	21.215986	119.699898	-19.780054	18.689997	115.558945	29.41807	-11.924036	119.871056	35.710571	43.004047	124.522171	32.5643205	15.5400055	122.1966135	-72.1244285	21.8399885	108.9212765
8.830256	18.939333	121.617386	-19.703011	18.928322	116.781929	29.786697	-11.513378	122.484573	36.186157	43.459499	124.939636	32.986427	15.9730605	123.7121045	-72.392449	21.8835835	109.8517535
10.08602	17.350847	122.690979	-19.671989	19.038916	117.51046	29.976219	-11.023032	124.257431	35.747673	44.132416	125.269249	32.861946	16.554692	124.76334	-72.205924	21.52314	110.25758
10.889542	15.999803	123.751846	-19.602533	19.123402	118.153145	30.244886	-10.554311	125.833549	35.689327	44.579895	125.202095	32.9671065	17.012792	125.517822	-72.1721725	21.234012	110.788468
11.181201	14.834285	124.904106	-19.483133	19.06336	118.693336	30.491236	-10.080816	127.155136	35.631786	44.934196	124.990822	33.061511	17.42669	126.072979	-72.027777	20.70003	111.313693
11.668852	13.562057	125.681641	-19.337553	18.910763	119.179031	30.804094	-9.741695	128.15799	35.642845	45.157513	124.74041	33.2234695	17.707909	126.4492	-71.8985755	20.113617	111.908862
12.085985	12.394658	126.309822	-19.179708	18.661757	119.601524	31.133579	-9.52252	128.860657	35.66898	45.326431	124.529121	33.4012795	17.9019555	126.694889	-71.7606955	19.4215585	112.508159
12.418674	11.275157	126.711723	-19.03438	18.421875	119.858536	31.447338	-9.37413	129.321625	35.698463	45.46384	124.34462	33.5729005	18.044855	126.8331225	-71.6416605	18.798895	112.8839495
12.505606	9.824468	126.945374	-18.830433	18.147322	119.94455	31.819901	-9.215944	129.479218	35.703556	45.58448	123.960938	33.7617285	18.184268	126.720078	-71.4225945	18.110376	113.169022
12.472225	9.017093	126.797501	-18.725012	18.019657	119.819641	32.031952	-9.171443	129.246338	35.709175	45.625439	123.567078	33.8705635	18.226998	126.406708	-71.3205875	17.812316	113.232574
12.548499	8.200653	126.299286	-18.636204	17.973328	119.578957	32.205029	-9.095312	128.793228	35.715309	45.61504	123.005226	33.960169	18.259864	125.899227	-71.232577	17.686792	113.258687
11.959768	7.797254	125.825165	-18.440733	17.930784	119.224342	32.333828	-9.040308	128.17955	35.760933	45.484837	122.294319	34.0473805	18.2222645	125.2369345	-70.9288465	17.6393035	113.2117495
11.595477	7.37617	125.06292	-18.227898	17.928543	118.847015	32.181133	-8.837526	127.640999	35.856308	45.341595	121.570412	34.0187205	18.2520345	124.6057055	-70.4745165	17.6050515	113.0883245
11.093363	7.133944	124.337509	-17.962908	17.931376	118.499718	32.340919	-8.835886	127.029488	35.997154	45.195442	120.981171	34.1690365	18.179778	124.0053295	-70.0948525	17.682974	112.9941065
10.505772	7.097559	123.683083	-17.709974	17.947666	118.243431	32.468292	-8.858015	126.471832	36.220425	45.04398	120.614944	34.3443585	18.0929825	123.543388	-69.7643065	17.8023495	112.943474
9.465669	7.413449	122.763672	-17.370588	18.017635	118.035767	32.893105	-9.174085	125.468971	36.607922	44.874451	120.739624	34.7505135	17.850183	123.1042975	-69.4916895	18.185087	112.9672365
8.641033	7.845757	122.241577	-17.178839	18.169331	117.977974	32.710571	-9.079827	124.917793	36.858181	44.861263	121.215904	34.784376	17.890718	123.0668485	-69.142054	18.447944	112.8890995
7.706939	8.447052	121.755257	-17.24507	18.588696	118.154465	32.682262	-9.030273	124.19252	37.133938	44.888367	121.864471	34.9081	17.929047	123.0284955	-69.39824	19.248345	113.2804345
6.727983	9.204683	121.341072	-17.119249	19.026527	118.266212	31.385309	-8.224459	123.827614	37.360149	45.052765	122.790237	34.372729	18.414153	123.3089255	-68.611227	19.638901	113.2234985
5.614881	10.066152	121.101807	-17.021561	19.550137	118.503586	32.724346	-8.673419	122.700706	37.982883	45.204987	123.771057	35.3536145	18.265784	123.2358815	-69.3967365	20.83449	113.7712905
4.436768	11.017913	121.012093	-16.963585	20.119221	118.866348	32.834347	-8.321368	122.009979	38.156204	45.493847	125.09745	35.4952755	18.5862395	123.5537145	-69.4224455	21.6522025	114.1789815
3.141984	11.987296	120.96299	-16.914083	20.599316	119.240059	32.907742	-7.982066	121.276894	37.860519	45.865948	126.64592	35.3841305	18.941941	123.961407	-69.2122965	22.256691	114.518711
1.086849	13.47436	120.850563	-16.92561	21.211239	119.773804	32.884991	-7.516593	119.952606	37.964592	46.03772	128.4048	35.4247915	19.2605635	124.178703	-69.2760115	23.1619145	115.368905
-0.296394	14.399349	120.588577	-16.984674	21.54652	120.048775	33.081993	-7.396294	118.679749	37.982784	46.084602	129.181808	35.5323885	19.344154	123.9307785	-69.5017365	23.748886	116.1667715
-1.797273	15.332593	120.266533	-17.008926	21.852926	120.179077	32.902	-7.071486	117.597115	37.937515	46.132202	129.451599	35.4197575	19.530358	123.524357	-69.4376095	24.175494	116.833797
-3.354712	16.154566	119.909431	-17.016956	22.229549	120.174004	33.00449	-6.544693	116.52951	37.931431	46.293003	129.229767	35.4679605	19.874155	122.8796385	-69.5018725	24.584943	117.4683695
-4.959404	16.943197	119.470955	-16.930223	22.55629	120.068314	32.88435	-6.274541	115.67569	37.951942	46.492447	128.618896	35.418146	20.108953	122.147293	-69.278592	25.003627	117.989335
-6.531525	17.562405	119.08474	-16.772757	22.784782	119.888878	32.522739	-6.293701	115.036537	38.0098	46.711967	127.736702	35.2662695	20.209133	121.3866195	-68.8117835	25.360431	118.3911365
-7.855303	17.908319	118.588066	-16.519253	22.88978	119.728386	32.806484	-6.041237	114.357841	38.110977	46.909019	126.783432	35.4587305	20.433891	120.5706365	-68.4972365	25.345669	118.8861355
-10.526518	18.595642	118.330894	-15.976098	22.733606	119.397354	32.323025	-6.043716	113.825844	38.350342	47.136246	125.473358	35.3366835	20.546265	119.649601	-67.2888795	24.920947	119.145107
-12.12348	18.864799	118.062424	-15.894222	22.683329	119.247948	32.406963	-6.055118	113.397385	38.449722	47.231098	124.705978	35.4283425	20.58799	119.0516815	-67.2167865	24.778668	119.4442145
-13.71811	18.969053	117.840744	-15.650146	22.505638	119.01889	32.53381	-6.061008	113.23761	38.449722	47.395729	123.828445	35.491766	20.6673605	118.5330275	-66.792058	24.3439155	119.5047525
-14.193502	18.239771	117.47892	-15.548388	22.478827	118.720558	32.621014	-6.028173	113.31321	38.346886	47.563248	122.868706	35.48395	20.7675375	118.090958	-66.580726	24.1901165	119.350158
-14.475402	17.295223	117.181885	-15.538409	22.469225	118.396294	32.594288	-5.9254	113.478065	38.192131	47.751835	121.883713	35.3932095	20.9132175	117.680889	-66.4700275	24.0252325	119.111699
-14.666538	16.263441	116.833031	-15.586093	22.375944	118.089699	32.59053	-5.920671	113.772537	38.023518	47.840778	121.003235	35.307024	20.9600535	117.387886	-66.47921	23.7918345	118.791512
-14.878653	15.232192	116.580025	-15.655754	22.218189	117.851761	32.613094	-6.014549	114.190636	37.828297	47.828411	120.344612	35.2206955	20.906931	117.267624	-66.5322035	23.529447	118.435898
-15.317464	13.660076	116.438637	-15.783219	21.878988	117.639854	32.573174	-6.208028	114.717018	37.639565	47.688892	119.669601	35.1063695	20.740432	117.1933095	-66.6728075	23.017544	118.0863985
-15.670692	12.542549	116.422798	-15.835001	21.616159	117.55909	32.596909	-6.381366	115.071144	37.506752	47.566574	119.333969	35.0518305	20.592604	117.2025565	-66.7218325	22.639714	117.9156235
-15.988787	11.5352	116.432991	-15.914149	21.430338	117.470398	32.668324	-6.55012	115.467644	37.352608	47.469444	118.998894	35.010466	20.459662	117.233269	-66.838764	22.401014	117.707527
-16.368313	10.45151	116.43206	-15.884775	21.235743	117.320442	32.718079	-6.648656	115.827774	37.192638	47.396248	118.644104	34.9553585	20.373796	117.235939	-66.7249085	22.09769	117.404945
-16.748869	9.590168	116.514099	-16.120516	21.196707	117.315819	32.710209	-6.737819	116.126976	36.990376	47.360004	118.321457	34.8502925	20.3110925	117.2242165	-67.0913245	22.0823215	117.4074215
-17.155291	8.701697	116.558685	-16.276888	21.103165	117.288734	32.582386	-6.808504	116.391014	36.80798	47.298481	118.049515	34.695183	20.2449885	117.2202645	-67.248959	21.9613415	117.3572035
-17.638227	7.83649	116.658661	-16.437147	21.006735	117.301956	32.361828	-6.855669	116.510605	36.663368	47.195358	117.8228	34.512598	20.1698445	117.1667025	-67.386892	21.8436255	117.4372095
-18.389849	6.691153	116.730415	-16.656647	20.85689	117.308792	32.022396	-6.914356	116.532158	36.480106	47.049919	117.591568	34.251251	20.0677815	117.061863	-67.564545	21.6459985	117.555721
-18.862825	5.913181	116.684914	-16.781525	20.791178	117.271164	31.838408	-6.983469	116.398415	36.356575	46.946659	117.489517	34.0974915	19.981595	116.943966	-67.6605415	21.600761	117.598362
-19.37677	5.196885	116.583038	-16.733772	20.611065	117.124847	31.719717	-7.079035	116.178513	36.223835	46.835091	117.488777	33.971776	19.878028	116.833645	-67.43932	21.344102	117.416049
-19.828718	4.54206	116.39595	-16.946089	20.544651	117.116142	31.642029	-7.175327	115.942894	36.143585	46.75647	117.570053	33.892807	19.7905715	116.7564735	-67.784985	21.2987305	117.4758105
-20.342428	3.914792	116.259552	-16.994057	20.439825	117.051247	31.572754	-7.264745	115.751991	36.060715	46.682487	117.617104	33.8167345	19.708871	116.6845475	-67.8048485	21.170779	117.4179465
-20.832792	3.289721	116.184113	-17.025869	20.316862	117.005554	31.535921	-7.430861	115.609634	35.963253	46.621773	117.554344	33.749587	19.595456	116.581989	-67.801325	21.038268	117.429119
-21.350439	2.725781	116.212418	-17.089363	20.20916	116.969551	31.50518	-7.591613	115.632507	35.881569	46.542637	117.315567	33.6933745	19.475512	116.474037	-67.8721005	20.942808	117.465065
-22.080593	1.922771	116.387871	-17.116316	20.007736	116.825249	31.393021	-7.860592	115.976288	35.759129	46.194061	116.414024	33.576075	19.1667345	116.195156	-67.808707	20.8487375	117.455342
-22.57016	1.411949	116.557251	-16.998453	19.678253	116.537689	31.328386	-8.252069	116.299644	35.655003	45.772655	115.580437	33.4916945	18.760293	115.9400405	-67.4886005	20.596213	117.1353375
-23.0436	0.871776	116.669609	-17.053263	19.17469	116.259254	31.289497	-8.785929	116.54023	35.476063	45.149807	114.738617	33.38278	18.181939	115.6394235	-67.489306	20.167441	116.8790845
-23.546841	0.343888	116.632248	-17.276768	18.582212	115.977882	31.183683	-9.400324	116.729355	35.281292	44.378586	113.97641	33.2324875	17.489131	115.3528825	-67.7860235	19.675293	116.6028815
-24.028595	-0.089733	116.482101	-17.413937	17.824091	115.583229	30.959957	-10.048281	116.888634	35.084805	43.574604	113.337448	33.022381	16.7631615	115.113041	-67.850255	18.8850205	116.053417
-24.520964	-0.429438	116.195206	-17.622679	17.117348	115.160049	30.703453	-10.704952	117.041611	34.862133	42.765636	112.868248	32.782793	16.030342	114.9549295	-68.028151	18.204354	115.3651685
-24.991932	-0.715631	115.943977	-17.861492	16.538174	114.770592	30.392071	-11.294998	117.241653	34.681725	42.062447	112.491943	32.536898	15.3837245	114.866798	-68.259882	17.6926235	114.674386
-25.719006	-0.89186	115.50013	-18.240683	15.939376	114.306175	29.959402	-11.997386	117.441605	34.443142	41.299774	112.260315	32.201272	14.651194	114.85096	-68.682638	17.227558	113.76139
-26.240803	-0.841911	115.11731	-18.321716	15.572405	113.97731	29.721153	-12.344312	117.426537	34.275894	40.952312	112.352661	31.9985235	14.304	114.889599	-68.6419555	16.84081	113.065021
-26.673386	-0.641859	114.629517	-18.491785	15.381143	113.753853	29.479671	-12.575285	117.221489	34.158321	40.757504	112.601563	31.818996	14.0911095	114.911526	-68.802566	16.6711765	112.59618
-27.129465	-0.326945	113.929001	-18.635244	15.291682	113.490105	29.283915	-12.70015	116.743576	34.069382	40.744122	113.103233	31.6766485	14.021986	114.9234045	-68.9471365	16.561378	112.0568055
-27.539803	0.012456	112.994728	-18.76404	15.253107	113.139282	29.164209	-12.688019	115.985023	34.017204	40.879848	113.893822	31.5907065	14.0959145	114.9394225	-69.1187865	16.4102995	111.3391415
-27.968021	0.455901	111.916626	-18.86598	15.382539	112.742462	29.10231	-12.494586	115.047218	33.9827	41.171478	114.827393	31.542505	14.338446	114.9373055	-69.274465	16.426632	110.5476185
-28.463448	1.030807	110.837746	-18.911926	15.637281	112.294556	29.075729	-12.145695	114.057831	33.940323	41.544571	115.66256	31.508026	14.699438	114.8601955	-69.331878	16.575124	109.7289165
-29.30299	1.980567	109.696091	-19.050861	16.32094	111.789284	29.071066	-11.547771	112.779495	33.816845	42.115593	116.23893	31.4439555	15.283911	114.5092125	-69.5456775	17.357969	109.0693555
-29.828825	2.566752	109.273651	-18.98535	16.763672	111.457825	29.075035	-11.150713	112.166214	33.707092	42.421772	116.096375	31.3910635	15.6355295	114.1312945	-69.3617635	17.8918145	108.7843555
-30.378792	3.132527	109.000061	-18.938698	17.073603	111.182091	29.092766	-10.92131	111.735023	33.629944	42.555222	115.699341	31.361355	15.816956	113.717182	-69.238751	18.33025	108.647
-31.002743	3.613128	108.911346	-18.95742	17.222515	110.983871	29.035482	-10.912083	111.504456	33.507504	42.559479	115.155983	31.271493	15.823698	113.3302195	-69.186333	18.621332	108.6375225
-31.690771	4.008825	109.075882	-18.866219	17.147293	110.816666	28.905949	-11.076502	111.464897	33.392223	42.392479	114.389061	31.149086	15.6579885	112.926979	-68.881524	18.6365975	108.706353
-32.393513	4.410459	109.499275	-18.877275	16.954569	110.839058	28.716787	-11.379797	111.643341	33.299259	42.10601	113.42968	31.008023	15.3631065	112.5365105	-68.762573	18.5460315	109.1416055
-33.14193	4.767023	110.003593	-18.954496	16.644808	110.980156	28.55658	-11.811241	111.975922	33.240559	41.655476	112.488571	30.8985695	14.9221175	112.2322465	-68.8075615	18.3674985	109.7280655
-34.024235	5.257676	110.451591	-18.902637	15.987224	111.072205	28.400049	-12.555334	112.608528	33.16106	40.85796	111.519913	30.7805545	14.151313	112.0642205	-68.5858285	17.823135	110.0801895
-34.55373	5.671027	110.309753	-19.030575	15.498323	110.993103	28.354519	-13.031408	112.857285	33.152382	40.397774	111.169121	30.7534505	13.683183	112.013203	-68.8146005	17.313463	109.973003
-35.164463	6.122222	109.935043	-19.03071	15.014589	110.687088	28.344885	-13.503435	112.787041	33.133499	40.036247	110.92305	30.739192	13.266406	111.8550455	-68.800612	16.762772	109.5191305
-35.655491	6.595631	109.55497	-18.925835	14.601168	110.270927	28.397114	-13.980055	112.540749	33.122383	39.725346	110.583946	30.7597485	12.8726455	111.5623475	-68.6114185	16.3296905	108.9795065
-36.162483	7.121839	109.188248	-18.806753	14.314288	109.906006	28.458443	-14.400003	112.189186	33.137665	39.399673	110.097717	30.798054	12.499835	111.1434515	-68.41156	16.128741	108.6685605
-36.569778	7.81622	108.892097	-18.67309	14.175728	109.668663	28.421614	-14.696996	111.827347	33.164284	39.046097	109.475624	30.792949	12.1745505	110.6514855	-68.139129	16.1769055	108.6858405
-37.07209	8.548889	108.781036	-18.430197	13.999471	109.450958	28.380405	-14.898029	111.424255	33.212425	38.821621	108.89064	30.796415	11.961796	110.1574475	-67.656809	16.037146	108.7444685
-37.846912	9.546833	108.532349	-18.256456	13.767547	109.154549	28.392181	-15.177979	110.758186	33.186192	38.574875	108.285484	30.7891865	11.698448	109.521835	-67.3020985	15.836646	108.787263
-38.442162	10.241697	108.342705	-18.24291	13.57514	108.949455	28.292868	-15.305565	110.180054	33.161976	38.45266	107.762482	30.727422	11.5735475	108.971268	-67.213242	15.5767325	108.927642
-39.061253	11.02601	108.320869	-18.25256	13.419752	108.780159	28.080204	-15.421173	109.460495	33.084126	38.207645	106.864677	30.582165	11.393236	108.162586	-67.087285	15.446268	109.397732
-39.573563	11.800894	108.46225	-18.316669	13.341856	108.614288	27.844122	-15.586887	108.657242	32.880573	37.932274	105.637787	30.3623475	11.1726935	107.1475145	-66.9956855	15.5110185	110.0810615
-39.908752	12.45278	108.788383	-18.431379	13.255178	108.405708	27.561914	-15.706108	107.630196	32.579407	37.627964	104.120911	30.0706605	10.960928	105.8755535	-66.9334185	15.549428	110.9358625
-40.258171	13.228205	109.01368	-18.610243	13.172139	108.155182	27.226633	-15.787162	106.303345	32.091885	37.382923	102.572403	29.659259	10.7978805	104.437874	-66.879745	15.5463975	111.87249
-40.479019	14.082335	109.253983	-18.82653	13.122881	107.988289	26.787853	-15.842843	104.884872	31.554157	37.274456	101.308823	29.171005	10.7158065	103.0968475	-66.824065	15.5299555	112.8797305
-40.700405	15.390542	109.552254	-19.170425	13.010925	107.895531	26.048235	-15.91524	102.945923	30.883118	37.30415	100.012611	28.4656765	10.694455	101.479267	-66.8065265	15.327395	114.311795
-40.953453	16.269152	109.893562	-19.355934	13.010618	107.749031	25.594986	-15.835028	101.668976	30.494781	37.448906	99.446663	28.0448835	10.806939	100.5578195	-66.7567515	15.214297	114.9402425
-41.091183	17.191408	109.877686	-19.552608	13.100277	107.492554	25.227064	-15.619511	100.565628	30.200546	37.680206	99.092079	27.713805	11.0303475	99.8288535	-66.819021	15.1702065	115.1562545
-41.068096	18.136465	109.740425	-19.676163	13.218946	107.22258	25.033009	-15.365352	99.620827	30.002829	37.942253	98.934128	27.517919	11.2884505	99.2774775	-66.870245	15.1494415	115.1676825
-40.980675	19.067907	109.49044	-19.815496	13.391669	106.923485	24.923334	-15.068377	98.808945	29.938692	38.217918	98.973373	27.431013	11.5747705	98.891159	-67.062005	15.2085675	114.955811
-40.65786	19.989481	109.173584	-19.862047	13.557919	106.627182	24.823822	-14.821814	98.161743	29.952526	38.45845	99.144295	27.388174	11.818318	98.653019	-67.112268	15.29752	114.601345
-40.247829	20.902758	108.746048	-19.937281	13.672619	106.299744	24.728241	-14.648509	97.566727	30.033699	38.597755	99.342468	27.38097	11.974623	98.4545975	-67.255532	15.370615	114.1448905
-39.369263	22.263475	108.214584	-19.963448	13.826495	105.849777	24.631996	-14.584729	97.013351	30.21216	38.631039	99.486198	27.422078	12.023155	98.2497745	-67.348974	15.629835	113.4497795
-38.544479	23.060736	107.854187	-19.946342	13.800486	105.597244	24.570976	-14.700304	96.789696	30.309305	38.484905	99.542099	27.4401405	11.8923005	98.1658975	-67.3328245	15.7086715	113.0285905
-37.597992	23.767054	107.4916	-19.888607	13.670644	105.378555	24.502415	-14.947035	96.71991	30.477692	38.204773	99.497406	27.4900535	11.628869	98.108658	-67.2672675	15.712419	112.648452
-36.501495	24.409487	107.1465	-19.866068	13.465959	105.263397	24.464911	-15.37471	96.736977	30.649757	37.826508	99.436348	27.557334	11.225899	98.0866625	-67.28947	15.706019	112.4401315
-35.272182	24.972048	106.826523	-19.841782	13.194161	105.166756	24.415394	-15.887726	96.909706	30.814302	37.324959	99.31691	27.614848	10.7186165	98.113308	-67.298412	15.6697055	112.220204
-33.984013	25.490648	106.311272	-19.843378	12.868008	105.021347	24.376656	-16.506248	97.297867	30.974966	36.743935	99.128174	27.675811	10.1188435	98.2130205	-67.362567	15.6171725	111.8296735
-32.602318	25.951326	105.59462	-19.837034	12.48619	104.820168	24.371138	-17.241257	97.961815	31.137663	36.037746	98.868599	27.7544005	9.3982445	98.415207	-67.4284685	15.5741355	111.225129
-30.355953	26.602531	103.988312	-19.891951	11.787369	104.197845	24.424713	-18.433144	99.308876	31.376822	34.881035	98.460899	27.9007675	8.2239455	98.8848875	-67.6846695	15.3507925	109.5108025
-28.714191	26.945946	102.835144	-19.98324	11.159221	103.640259	24.470898	-19.185493	100.089195	31.517279	34.099785	98.301956	27.9940885	7.457146	99.1955755	-67.9605685	14.861296	108.0849425
-27.134588	27.380974	101.882217	-20.003454	10.476917	103.122398	24.498463	-19.889839	100.583328	31.653128	33.369671	98.338776	28.0757955	6.739916	99.461052	-68.0827035	14.213918	106.783744
-25.310961	27.734301	101.072403	-20.001413	9.866078	102.726326	24.482317	-20.502264	100.854622	31.766766	32.782017	98.512573	28.1245415	6.1398765	99.6835975	-68.1273675	13.5922795	105.7690545
-23.420105	28.255632	100.495064	-19.994812	9.425274	102.405975	24.466442	-20.965643	101.123856	31.87479	32.327198	98.895363	28.170616	5.6807775	100.0096095	-68.16024	13.1697705	104.8023405
-21.502504	28.847244	100.157799	-20.000549	9.12862	102.152863	24.479134	-21.264894	101.393272	31.994299	32.052574	99.581131	28.2367165	5.39384	100.4872015	-68.2378145	12.8634	103.8185245
-19.544952	29.580736	100.163139	-20.035776	8.968328	102.01532	24.555515	-21.391617	101.510918	32.108341	31.947655	100.523582	28.331928	5.278019	101.01725	-68.40348	12.658637	103.01339
-16.585793	30.782616	101.02034	-20.022396	9.054651	102.162384	24.604717	-21.272564	101.264893	32.244774	32.037781	102.443398	28.4247455	5.3826085	101.8541455	-68.4695375	12.7266935	102.4706225
-14.62987	31.675444	102.182076	-20.037899	9.269052	102.395943	24.610369	-20.935907	100.782562	32.460468	32.277412	104.175735	28.5354185	5.6707525	102.4791485	-68.6112165	12.8673515	102.3127375
-12.629254	32.49091	103.764275	-20.082184	9.645908	102.621689	24.602736	-20.359877	100.0271	32.643131	32.664928	106.306671	28.6229335	6.1525255	103.1668855	-68.7873015	13.1392905	102.0764925
-10.745574	33.32843	105.512215	-20.119408	10.271346	102.823616	24.651634	-19.503605	99.214935	32.86573	33.161102	108.613335	28.758682	6.8287485	103.914135	-68.997498	13.7139435	101.733097
-8.854811	34.041176	107.323227	-20.155842	11.132565	103.007713	24.748747	-18.441858	98.57119	33.084538	33.755291	111.029831	28.9166425	7.6567165	104.8005105	-69.2283265	14.6084135	101.2149155
-6.971726	34.671261	108.913254	-20.149559	12.18108	103.25	24.977566	-17.359043	98.326721	33.29282	34.465054	113.236473	29.135193	8.5530055	105.781597	-69.434311	15.8091545	100.718403
-5.179139	35.176979	110.270859	-20.14756	13.312556	103.546631	25.517851	-16.464037	98.242256	33.891506	34.947212	114.974037	29.7046785	9.2415875	106.6081465	-69.9997985	17.3835245	100.4851155
-2.570176	35.576485	112.042915	-20.007919	14.690785	104.116676	26.310726	-14.969392	98.645851	34.242748	35.725109	117.330345	30.276737	10.3778585	107.988098	-70.292575	19.0037115	100.245254
-0.844846	35.491703	112.972916	-19.733591	15.289712	104.535332	26.567926	-14.462315	99.171379	34.5536	36.112247	118.570648	30.560763	10.824966	108.8710135	-70.027945	19.754458	100.1996505
0.8055	35.10984	113.637482	-19.402842	15.685056	104.932381	27.050987	-14.094478	99.858002	34.904343	36.393242	119.551071	30.977665	11.149382	109.7045365	-69.783349	20.22073	100.1602255
2.348907	34.608288	114.039703	-19.038046	15.885126	105.330864	27.593077	-14.019799	100.578217	35.253082	36.593716	120.230659	31.4230795	11.2869585	110.404438	-69.4991715	20.4832935	100.25729
3.885598	33.781273	114.265678	-18.690248	15.949976	105.686279	28.112967	-14.10626	101.357986	35.649494	36.725933	120.72065	31.8812305	11.3098365	111.039318	-69.2617265	20.5901155	100.33324
5.259101	32.682617	114.409279	-18.31757	15.918228	106.014229	28.228569	-14.070127	102.342049	36.016891	36.753342	121.154785	32.12273	11.3416075	111.748417	-68.75787	20.4948485	100.280041
6.499158	31.431316	114.432487	-18.014154	15.82716	106.333092	28.828236	-14.403736	102.99585	36.363029	36.749287	121.500168	32.5956325	11.1727755	112.248009	-68.6239405	20.4815445	100.418175
8.228776	29.099104	114.281288	-17.543427	15.674133	106.880234	29.615351	-14.906656	104.16124	36.874531	36.74324	121.725449	33.244941	10.918292	112.9433445	-68.331795	20.429974	100.8171235
9.205479	27.312258	114.061249	-17.256386	15.570211	107.330338	29.983696	-15.297073	105.086243	36.821659	36.945358	121.899986	33.4026775	10.8241425	113.4931145	-67.9154495	20.3162795	101.1675615
10.086163	25.322495	113.848579	-16.987181	15.454021	107.79554	30.285904	-15.694012	106.188354	37.193905	36.941238	121.758438	33.7399045	10.623613	113.973396	-67.7142665	20.284429	101.617684
10.774444	23.208399	113.643494	-16.695715	15.285963	108.270554	30.216345	-15.934221	107.585991	37.590809	36.935322	121.527718	33.903577	10.5005505	114.5568545	-67.295007	20.0713755	101.9842535
11.386615	20.865473	113.463715	-16.422947	15.093706	108.710815	30.578491	-16.463451	108.723274	37.965385	36.88192	121.181717	34.271938	10.2092345	114.9524955	-67.117832	19.9781775	102.4691345
11.847868	18.365427	113.272705	-16.207762	14.902842	109.083878	30.820852	-16.878357	109.870682	38.314671	36.795444	120.733849	34.5677615	9.9585435	115.3022655	-66.9832855	19.8471405	102.8654905
12.147851	15.830408	113.105789	-15.954874	14.675609	109.351257	31.032839	-17.256029	110.954979	38.670532	36.699795	120.08606	34.8516855	9.721883	115.5205195	-66.7614335	19.629335	103.1819945
12.366978	11.865759	112.915909	-15.596858	14.210855	109.563805	31.357883	-17.775105	112.436554	39.017609	36.466358	118.975082	35.187746	9.3456265	115.705818	-66.381462	19.0760835	103.421792
12.36862	9.158782	112.799881	-15.323355	13.839507	109.643044	31.569275	-18.013714	113.298927	39.235344	36.241692	117.969154	35.4023095	9.113989	115.6340405	-66.0490195	18.565025	103.6520475
12.270442	6.451594	112.695656	-15.001353	13.434773	109.655441	31.83744	-18.239305	113.993668	39.479134	35.921841	116.827705	35.658287	8.841268	115.4106865	-65.660993	18.028278	103.9001955
12.098215	3.753261	112.537941	-14.581387	12.987897	109.592499	32.150642	-18.497622	114.349983	39.762669	35.558598	115.598663	35.9566555	8.530488	114.974323	-65.1194295	17.445306	104.210675
11.893602	1.103948	112.280205	-14.074206	12.546017	109.395622	32.502754	-18.672567	114.439713	40.072018	35.132248	114.062347	36.287386	8.2298405	114.25103	-64.435798	16.8621935	104.540214
11.638005	-1.522511	111.955246	-13.48158	12.164789	109.054657	32.863964	-18.804928	114.26915	40.388664	34.656975	112.314835	36.626314	7.9260235	113.2919925	-63.589474	16.4035545	104.8173215
11.296447	-4.00078	111.771439	-12.863959	11.717288	108.755287	33.308468	-19.046356	114.100601	40.725662	34.075977	110.578957	37.017065	7.5148105	112.339779	-62.744983	15.9197655	105.170795
10.61796	-7.54205	111.879181	-12.00116	10.85225	108.301559	33.996002	-19.591215	114.338028	41.194508	33.188229	108.192215	37.595255	6.798507	111.2651215	-61.597575	14.905993	105.3379965
10.103669	-9.723882	112.108719	-11.562274	10.131027	107.977783	34.387524	-20.04616	114.62487	41.406044	32.430519	106.964409	37.896784	6.1921795	110.7946395	-61.021332	14.0698745	105.1609265
9.466268	-11.744758	112.391411	-11.260833	9.303312	107.71035	34.639977	-20.565607	114.845528	41.617733	31.708065	106.143822	38.128855	5.571229	110.494675	-60.650521	13.035395	104.926025
8.795541	-13.583413	112.533424	-11.075362	8.540881	107.395767	34.815487	-21.068508	115.028152	41.731148	31.080448	105.607224	38.2733175	5.00597	110.317688	-60.4240415	12.075792	104.473846
8.009759	-15.213897	112.562263	-10.944035	7.882968	107.037163	34.949932	-21.513481	115.080177	41.862312	30.496449	105.210068	38.406122	4.491484	110.1451225	-60.294192	11.274452	103.9292035
7.19566	-16.693726	112.319771	-10.851321	7.368759	106.617699	35.077587	-21.9188	114.912544	41.90699	30.138578	105.224693	38.4922885	4.109889	110.0686185	-60.1949305	10.627629	103.1667795
6.40209	-17.980146	111.803391	-10.752478	7.083393	106.206085	35.231968	-22.146175	114.653793	41.984856	30.004829	105.42556	38.608412	3.929327	110.0396765	-60.113368	10.237459	102.3724935
5.029605	-19.424629	110.921562	-10.566654	7.147467	105.558815	35.446011	-22.230803	114.071808	42.100559	30.191284	105.846298	38.773285	3.9802405	109.959053	-59.906593	10.3146935	101.158577
4.014521	-20.130537	110.293983	-10.401989	7.382273	105.133797	35.635426	-22.111784	113.608292	42.182259	30.478304	106.025711	38.9088425	4.18326	109.8170015	-59.7128205	10.581286	100.4505925
2.99522	-20.657375	109.680176	-10.223714	7.692195	104.726425	35.837154	-21.95401	113.163803	42.268562	30.788929	106.10704	39.052858	4.4174595	109.6354215	-59.500286	10.9669305	99.8174285
1.883132	-21.017015	109.142265	-10.016026	7.929245	104.370544	36.065269	-21.781206	112.785851	42.340977	31.071299	106.114029	39.203123	4.6450465	109.44994	-59.235175	11.2134435	99.291148
0.694359	-21.283964	108.708481	-9.791835	8.064845	104.093918	36.258461	-21.620522	112.490616	42.472031	31.240713	106.043121	39.365246	4.8100955	109.2668685	-58.948916	11.3195945	98.9209675
-0.522387	-21.400007	108.376251	-9.554455	8.06617	103.878311	36.457981	-21.577791	112.297844	42.624222	31.30055	105.935371	39.5411015	4.8613795	109.1166075	-58.6500115	11.2709605	98.6400145
-1.793848	-21.438004	107.99601	-9.30272	7.977308	103.651474	36.673607	-21.629736	112.159058	42.759399	31.256966	105.799126	39.716503	4.813615	108.979092	-58.321943	11.141001	98.323856
-3.796338	-21.30759	107.184471	-8.916722	7.701311	103.171837	36.993637	-21.796856	111.790657	42.992199	31.005415	105.506775	39.992918	4.6042795	108.648716	-57.826362	10.7983425	97.694958
-5.208379	-21.060953	106.555855	-8.619208	7.549127	102.758446	37.176155	-21.944002	111.477486	43.197178	30.881643	105.23497	40.1866665	4.4688205	108.356228	-57.4250825	10.6294335	97.160664
-6.641791	-20.662304	105.925034	-8.314106	7.453747	102.307114	37.373245	-22.103838	111.209717	43.430389	30.675009	104.859413	40.401817	4.2855855	108.034565	-57.030029	10.6219085	96.579663
-8.164295	-20.098785	105.256477	-8.015804	7.344368	101.85479	37.54258	-22.256582	110.978821	43.715687	30.452806	104.452896	40.6291335	4.098112	107.7158585	-56.6607415	10.590624	95.9937215
-9.74102	-19.406466	104.47686	-7.710368	7.231472	101.436356	37.706352	-22.427746	110.587456	43.990238	30.264378	104.112564	40.848295	3.918316	107.35001	-56.269031	10.544628	95.522702
-11.334688	-18.623314	103.488686	-7.437861	7.179814	101.090744	37.836868	-22.576195	109.937859	44.226486	30.154667	103.930725	41.031677	3.789236	106.934292	-55.907399	10.570392	95.247196
-13.011935	-17.638597	102.440704	-7.249804	7.278955	100.87738	37.962421	-22.629919	109.007347	44.457909	30.189987	103.930344	41.210165	3.780034	106.4688455	-55.709773	10.777876	95.2859145
-15.643721	-15.83032	101.293503	-7.043775	7.909902	100.924286	38.003208	-22.365593	107.249657	44.706993	30.688551	104.093002	41.3551005	4.161479	105.6713295	-55.4426505	11.658325	96.1772425
-17.543585	-14.308471	101.363838	-6.888723	8.569266	101.358917	37.974533	-21.965797	106.197906	44.839405	31.110275	103.924713	41.406969	4.572239	105.0613095	-55.184415	12.566293	97.6565245
-19.46739	-12.698007	102.272888	-6.782716	9.255181	102.163734	37.935131	-21.633209	105.804588	44.98579	31.413349	103.269402	41.4604605	4.89007	104.536995	-55.0258925	13.620292	99.790473
-21.471111	-10.998391	103.837227	-6.71071	9.722875	103.211418	37.883041	-21.507824	105.832199	45.047142	31.439671	102.372612	41.4650915	4.9659235	104.1024055	-54.8865115	14.4798265	102.3204305
-23.516891	-9.347536	105.751297	-6.751242	9.82725	104.413521	37.788071	-21.587305	105.935081	44.947426	31.248812	101.412033	41.3677485	4.8307535	103.673557	-54.8702325	14.8237465	105.153485
-25.487005	-7.6957	107.854652	-6.8886	9.672957	105.717621	37.582653	-21.79423	105.76738	44.641506	30.892351	100.371193	41.1120795	4.5490605	103.0692865	-54.8892795	14.7968535	108.3659555
-27.374632	-6.002766	110.136566	-7.103401	9.328071	107.153061	37.247505	-22.045475	105.163155	43.9398	30.589718	99.478111	40.5936525	4.2721215	102.320633	-54.8004545	14.3840205	111.985489
-29.911879	-3.410434	113.416039	-7.438226	8.760205	109.424507	36.753155	-22.203817	104.044708	42.778744	30.615477	99.072441	39.7659495	4.20583	101.5585745	-54.6424015	13.31458	117.2904395
-31.452074	-1.622587	115.117599	-7.585308	8.520394	110.675034	36.539448	-21.933416	103.10289	42.149292	31.042423	99.347702	39.34437	4.5545035	101.225296	-54.514986	12.4862845	120.124772
-32.92572	0.283269	116.349876	-7.675586	8.522615	111.437592	36.397724	-21.320957	101.830444	41.626003	31.803673	99.702927	39.0118635	5.241358	100.7666855	-54.3630355	11.803872	122.1084985
-33.757393	2.314721	116.934875	-7.687433	8.841112	111.798569	36.244751	-20.355499	100.460747	41.223522	32.761967	99.9944	38.7341365	6.203234	100.2275735	-54.1090025	11.47899	123.3695645
-35.325111	4.387369	117.591476	-7.751454	9.379177	111.905037	36.347027	-19.526762	99.121895	40.96814	33.363808	100.431046	38.6575835	6.918523	99.7764705	-54.1604915	11.839831	124.0336035
-36.346291	6.593433	117.915604	-7.897696	10.011948	111.958908	35.917866	-18.618778	98.279724	40.747116	34.85194	100.855087	38.332491	8.116581	99.5674055	-54.127883	11.907315	124.3504105
-37.233498	8.772817	118.089653	-8.141102	10.634516	111.978531	35.967918	-17.652399	97.703285	40.550659	35.677742	101.327255	38.2592885	9.0126715	99.51527	-54.5414925	12.2563605	124.441792
-38.22319	11.924234	118.127808	-8.599986	11.280675	111.870682	35.710636	-16.717611	97.378128	40.166233	36.525108	101.952812	37.9384345	9.9037485	99.66547	-55.1384065	12.6576015	124.075894
-38.59446	13.878599	118.256935	-8.878782	11.520974	111.90715	35.401604	-16.301298	97.618042	39.914566	36.89838	102.274368	37.658085	10.298541	99.946205	-55.415649	12.743407	123.868095
-38.711842	15.726648	118.579117	-9.103862	11.545037	112.11097	35.366814	-16.100273	97.685699	39.670223	37.138351	102.65995	37.5185185	10.519039	100.1728245	-55.7262425	12.571035	124.0491155
-38.644199	17.438091	118.903473	-9.276846	11.509271	112.328087	35.316494	-16.02664	97.814491	39.477238	37.282448	103.007637	37.396866	10.627904	100.411064	-55.950558	12.390638	124.24511
-38.349155	19.097263	119.140457	-9.398815	11.461381	112.469009	35.244255	-15.985331	97.863052	39.337254	36.811764	103.312889	37.2907545	10.4132165	100.5879705	-56.0883845	12.5095455	124.3500475
-37.88356	20.68898	119.204391	-9.531167	11.377098	112.458977	35.15773	-15.981775	97.791496	39.188953	36.838333	103.443443	37.1733415	10.428279	100.6174695	-56.2356755	12.325917	124.3004845
-37.219326	22.213621	119.055618	-9.683483	11.305391	112.342308	34.973122	-15.956113	97.674522	39.026344	36.840351	103.543068	36.999733	10.442119	100.608795	-56.366699	12.168663	124.075821
-36.00898	24.422251	118.429863	-9.875809	11.165841	111.924675	34.880695	-15.867719	97.349205	38.931774	36.910923	103.842079	36.9062345	10.521602	100.595642	-56.6578525	11.81008	123.253708
-35.035267	25.813568	117.722198	-10.070656	11.168124	111.492493	35.004845	-15.77422	96.976921	38.868721	37.024803	104.209984	36.936783	10.6252915	100.5934525	-57.078095	11.7109565	122.3915335
-33.978626	27.145067	116.709099	-10.37165	11.171897	110.793396	34.760117	-15.402499	96.832016	38.776745	37.227234	104.713799	36.768431	10.9123675	100.7729075	-57.511731	11.4314265	120.8138845
-32.882114	28.411463	115.292252	-10.822461	11.195466	109.737732	34.729103	-15.039381	96.31665	38.651043	37.651154	105.255981	36.690073	11.3058865	100.7863155	-58.334995	11.0850455	118.6891485
-31.697401	29.56678	113.637367	-11.420806	11.299743	108.404419	34.536858	-14.531321	95.768402	38.211216	38.321552	105.859612	36.374037	11.8951155	100.814007	-59.215649	10.7043705	115.994831
-30.4522	30.690992	111.989418	-12.15576	11.567715	107.052742	34.314476	-14.096533	95.209137	37.685432	38.640232	106.37368	35.999954	12.2718495	100.7914085	-60.311474	10.8635805	113.3140755
-29.082399	31.656656	110.648773	-12.850205	11.934541	105.93071	33.929253	-13.657946	94.786041	37.124275	38.916191	106.70787	35.526764	12.6291225	100.7469555	-61.227174	11.2399595	111.1144645
-26.760853	32.683315	109.101997	-13.790057	12.372622	104.67466	33.210751	-13.208641	94.636826	36.378269	39.124031	107.21434	34.79451	12.957695	100.925583	-62.374624	11.787549	108.423737
-25.234186	33.0798	108.530983	-14.303856	12.551524	104.136528	32.876366	-13.07448	94.668098	35.971962	39.202675	107.741379	34.424164	13.0640975	101.2047385	-63.031876	12.0389505	107.0683175
-23.385706	33.161415	108.020226	-14.695861	12.545596	103.782234	32.692955	-13.004721	94.864738	35.563988	39.218433	108.417961	34.1284715	13.106856	101.6413495	-63.5201935	11.984336	105.9231185
-21.664957	33.034451	107.70739	-15.061782	12.490506	103.592804	32.581474	-12.994274	95.25058	35.242348	38.648201	109.191597	33.911911	12.8269635	102.2210885	-64.035475	12.1540485	104.9645195
-19.900579	32.778404	107.57756	-15.358721	12.406378	103.641869	32.505329	-13.103249	96.039177	35.093582	38.590717	110.031448	33.7994555	12.743734	103.0353125	-64.5168975	12.069022	104.2484255
-17.996494	32.234985	107.494247	-15.712629	12.306879	103.976753	32.565517	-13.511697	97.588142	35.315552	38.842213	110.816666	33.9405345	12.665258	104.202404	-65.3657925	11.9485	103.751102
-16.200842	31.529436	107.709122	-16.116159	12.119787	104.559959	32.77866	-14.212406	99.645073	34.855007	38.79921	112.319389	33.8168335	12.293402	105.982231	-66.0491515	11.946172	103.137687
-13.671507	30.085644	108.220757	-16.778131	11.621161	105.626808	32.990204	-15.527751	102.959122	34.733627	38.364609	114.413559	33.8619155	11.418429	108.6863405	-67.4181775	11.823893	102.5672755
-12.098031	28.814585	108.81356	-17.28414	11.147717	106.395653	33.188068	-16.533051	105.3619	34.616302	37.961624	115.884483	33.902185	10.7142865	110.6231915	-68.470465	11.5811475	102.1681145
-10.572192	27.405268	109.607742	-17.735867	10.670203	107.218979	33.216255	-17.357801	107.651199	34.549995	37.519543	117.358742	33.883125	10.080871	112.5049705	-69.354859	11.259535	101.9329875
-9.183192	25.959337	110.372017	-17.818039	10.034041	107.850708	33.02713	-18.074209	109.913551	34.528214	37.158138	118.813744	33.777672	9.5419645	114.3636475	-69.41375	10.5261175	101.3377685
-7.881599	24.40712	111.321724	-18.138374	9.689415	108.676407	32.757919	-18.622654	112.031265	34.62627	36.787331	120.097229	33.6920945	9.0823385	116.064247	-69.9688425	10.2964915	101.288567
-6.708315	22.816265	112.328163	-18.358057	9.449354	109.50708	32.456131	-19.076134	113.983955	34.797672	36.498451	121.212784	33.6269015	8.7111585	117.5983695	-70.3430155	10.1875495	101.4157905
-5.685132	21.245552	113.247421	-18.552235	9.289532	110.281815	32.052727	-19.488249	115.730072	35.024719	36.227962	122.078217	33.538723	8.3698565	118.9041445	-70.643193	10.2092075	101.6594855
-4.379807	18.840742	114.491638	-18.845098	9.226851	111.315811	31.400877	-19.998789	117.640747	35.747677	35.765858	122.815826	33.574277	7.8835345	120.2282865	-71.264473	10.5701675	102.4033355
-3.714041	17.216963	115.219917	-19.05274	9.281719	111.956696	31.009201	-20.214893	118.514404	35.877243	35.532444	123.195503	33.443222	7.6587755	120.8549535	-71.548702	10.9046625	103.0584385
-3.245205	15.601238	115.869812	-19.293259	9.369167	112.521065	30.618053	-20.418333	119.10733	35.975117	35.323605	123.511673	33.296585	7.452636	121.3095015	-71.883103	11.285698	103.7326285
-2.90215	13.98455	116.382011	-19.512024	9.436214	112.999176	30.248699	-20.609856	119.504318	36.051167	35.106178	123.788704	33.149933	7.248161	121.646511	-72.173981	11.624267	104.351841
-2.71451	12.378524	116.788376	-19.688993	9.553181	113.342545	29.904675	-20.772629	119.660881	36.100395	34.932919	124.141014	33.002535	7.080145	121.9009475	-72.380521	12.026217	104.7841425
-2.724608	10.776641	117.020584	-19.871967	9.679217	113.559113	29.59148	-20.921207	119.52742	36.123138	34.779877	124.556755	32.857309	6.929335	122.0420875	-72.601243	12.429099	105.0761385
-2.855164	9.179001	117.059013	-20.067253	9.858414	113.659599	29.31562	-20.994429	119.097694	35.720081	34.778885	125.163231	32.5178505	6.892228	122.1304625	-72.6523565	12.8246	105.1887355
-3.322775	6.80535	116.698967	-20.285837	10.330309	113.666626	28.875595	-20.883694	117.990891	35.673122	34.65918	125.609924	32.2743585	6.887743	121.8004075	-72.8460325	13.772875	105.5328445
-3.821696	5.283247	116.129456	-20.438181	10.848232	113.593719	28.574699	-20.650249	117.016396	35.608681	34.664173	125.733543	32.09169	7.006962	121.3749695	-72.968052	14.689502	105.8124685
-4.444329	3.731092	115.381981	-21.330952	12.238765	114.028946	28.274071	-20.254023	115.825882	35.947605	34.595222	125.590607	32.110838	7.1705995	120.7082445	-74.772742	17.3069305	107.3496475
-5.188589	2.167815	114.410767	-20.871431	12.391441	113.511314	28.038651	-19.747572	114.606796	35.90184	34.830048	125.391411	31.9702455	7.541238	119.9991035	-73.7131075	17.241644	107.0235245
-5.975431	0.492981	113.332298	-20.536518	12.96645	113.183914	27.905638	-19.170731	113.499817	35.891628	35.164772	124.971138	31.898633	7.9970205	119.2354775	-72.971669	17.9358795	107.1323505
-6.885899	-1.246242	112.326729	-20.625996	13.814996	113.179741	27.841827	-18.555325	112.604652	35.887505	35.597427	124.239243	31.864666	8.521051	118.4219475	-73.116658	19.108941	107.9375345
-7.905205	-3.131422	111.413208	-20.338062	14.376754	112.920525	27.937498	-18.015862	112.098526	35.82019	36.115597	123.107147	31.878844	9.0498675	117.6028365	-72.554968	19.7036405	108.2382135
-9.608374	-6.27983	110.442719	-19.814299	14.678863	112.347755	28.482426	-17.495689	111.844887	35.376316	36.925831	121.330002	31.929371	9.715071	116.5874445	-71.557969	19.642655	108.1080655
-10.86286	-8.665871	110.141388	-19.353476	14.358851	111.872116	29.033628	-17.56287	112.115547	35.406673	37.194393	119.819901	32.2201505	9.8157615	115.967724	-70.9271025	18.9019405	107.776508
-12.10193	-11.243642	110.07502	-18.823658	13.705823	111.319077	29.724911	-17.831057	112.689766	35.4533	37.180962	118.275116	32.5891055	9.6749525	115.482441	-70.2364215	17.7366935	107.155713
-13.673136	-13.779928	110.582039	-18.286674	12.729962	110.780807	30.553547	-18.34284	113.497887	35.496773	36.925674	116.619179	33.02516	9.291417	115.058533	-69.598508	16.168507	106.503081
-15.136923	-16.524858	111.264786	-17.797997	11.626949	110.317017	31.322155	-18.895588	114.595581	35.55418	36.443848	114.534042	33.4381675	8.77413	114.5648115	-69.0341615	14.479768	106.0692225
-16.778049	-19.103556	112.407684	-17.125902	10.270754	109.884369	32.12014	-19.502296	115.63623	35.610302	35.611301	112.459625	33.865221	8.0545025	114.0479275	-68.117025	12.4870055	105.7208105
-18.521191	-21.538198	113.934685	-16.612278	8.956039	109.810783	32.892738	-20.263391	116.827286	35.777142	34.579926	110.481606	34.33494	7.1582675	113.654446	-67.559496	10.7538105	105.96712
-21.329981	-24.762224	116.499352	-15.732944	6.830269	109.865761	33.672188	-21.456514	118.695869	36.05497	32.725082	108.015976	34.863579	5.634284	113.3559225	-66.329467	8.026254	106.3755995
-23.300863	-26.63093	117.994781	-15.403459	5.540949	110.124817	33.924149	-22.262726	119.584953	36.166275	31.456408	106.836555	35.045212	4.596841	113.210754	-65.85213	6.485057	107.03888
-25.365433	-28.299179	119.094933	-15.259917	4.397255	110.326385	33.964607	-22.998493	120.103363	36.098019	30.382618	105.902336	35.031313	3.6920625	113.0028495	-65.551147	5.1024475	107.6499205
-27.083462	-29.444963	119.92514	-15.008977	3.299164	110.305145	33.824844	-23.610744	120.163239	35.922768	29.388119	104.920723	34.873806	2.8886875	112.541981	-64.89176	3.7096405	108.068309
-29.45101	-30.6485	120.520378	-15.333694	2.915296	110.418724	33.562134	-24.096233	119.739891	35.632954	28.641304	103.982162	34.597544	2.2725355	111.8610265	-65.264932	3.5580565	108.9764215
-30.794424	-30.802799	120.604416	-15.429664	2.44396	110.318588	33.27515	-24.476995	119.129601	35.319027	28.115442	103.219139	34.2970885	1.8192235	111.17437	-65.1564165	3.0686965	109.462806
-31.839293	-30.344301	119.77829	-15.78544	2.221209	110.278091	33.001247	-24.788345	118.423355	35.038898	27.846251	102.734772	34.0200725	1.528953	110.5790635	-65.5909525	2.913465	109.9771185
-33.689838	-29.567974	118.037506	-15.875628	1.613802	109.439537	32.596294	-25.158554	117.122742	34.555058	27.764952	102.272675	33.575676	1.303199	109.6977085	-65.326932	1.924405	109.1813655
-34.9133	-28.770607	116.685928	-16.065037	1.468589	108.945168	32.308979	-25.259415	116.24839	34.282158	27.764648	101.938652	33.2955685	1.2526165	109.093521	-65.4256425	1.6845615	108.796815
-36.107044	-27.682352	115.419159	-16.251183	1.417746	108.445251	31.953606	-25.257164	115.270424	34.04715	27.794853	101.550697	33.000378	1.2688445	108.4105605	-65.502744	1.5666475	108.4799415
-37.27652	-26.267836	114.063766	-16.459576	1.457348	107.914482	31.610283	-25.1791	114.402428	33.791203	27.933355	101.266815	32.700743	1.3771275	107.8346215	-65.619895	1.5375685	107.9943425
-38.348907	-24.615313	112.787964	-16.732389	1.644503	107.42421	31.284023	-25.075823	113.645187	33.506348	28.209057	101.035347	32.3951855	1.566617	107.340267	-65.8599635	1.722389	107.508153
-39.431705	-22.67391	111.700378	-16.936697	1.965674	106.987717	31.001493	-24.919748	112.925316	33.159321	28.546597	100.735474	32.080407	1.8134245	106.830395	-65.953801	2.1179235	107.145039
-40.380836	-20.486252	110.89772	-17.102592	2.36375	106.653557	30.727917	-24.724768	112.116096	32.874905	28.927872	100.408676	31.801411	2.101552	106.262386	-66.006595	2.625948	107.044728
-41.765114	-16.734665	110.181679	-17.288048	3.035862	106.451523	30.291864	-24.327637	110.970009	32.668026	29.337109	99.909782	31.479945	2.504736	105.4398955	-66.056041	3.566988	107.4631505
-42.536877	-14.03693	109.977699	-17.374174	3.365192	106.59938	30.006901	-24.033686	110.179245	32.587265	29.571077	99.858307	31.297083	2.7686955	105.018776	-66.045431	3.9616885	108.179984
-43.224216	-11.249129	109.790085	-17.448776	3.566976	106.860641	29.746223	-23.745213	109.336258	32.484333	29.840935	100.081268	31.115278	3.047861	104.708763	-66.01283	4.086091	109.012519
-43.900394	-8.327645	109.444824	-17.533121	3.746749	107.02243	29.622	-23.607327	108.711006	32.311806	30.203062	100.437759	30.966903	3.2978675	104.5743825	-66.033145	4.1956305	109.4704775
-44.517155	-5.310242	108.944199	-17.63002	3.971522	107.064072	29.537285	-23.426584	107.730171	32.110836	30.633366	100.912239	30.8240605	3.603391	104.321205	-66.0841005	4.339653	109.806939
-44.976227	-2.130924	108.376801	-17.699389	4.311823	106.975487	29.411263	-23.04829	106.58741	32.012646	31.170963	101.46711	30.7119545	4.0613365	104.02726	-66.1107325	4.5623095	109.923714
-45.300892	1.180989	107.911659	-17.72455	4.768553	106.858574	29.317137	-22.623829	105.378426	32.087551	31.795364	102.168182	30.702344	4.5857675	103.773304	-66.151444	4.9513385	109.943844
-45.63308	6.374761	107.474243	-17.659296	5.753297	106.669678	29.146477	-21.627291	103.479675	32.329266	32.897991	103.376678	30.7378715	5.63535	103.4281765	-66.0564635	5.871244	109.9111795
-45.744503	9.952718	107.38578	-17.61751	6.657722	106.529854	29.09252	-20.701813	102.39196	32.533871	33.807484	104.09391	30.8131955	6.5528355	103.242935	-66.0482155	6.7626085	109.816773
-45.715076	13.590699	107.324997	-17.616146	7.718491	106.291107	29.035759	-19.670527	101.373398	32.709919	34.798195	104.561905	30.872839	7.563834	102.9676515	-66.105131	7.873148	109.6145625
-45.680618	17.177925	107.30426	-17.668993	8.789234	105.978096	28.892855	-18.634912	100.423523	32.779575	35.701839	104.794312	30.836215	8.5334635	102.6089175	-66.174201	9.0450045	109.3472745
-45.517048	20.692968	107.308838	-17.753712	9.757308	105.578789	28.699038	-17.673298	99.444298	32.750736	36.578716	104.651245	30.724887	9.452709	102.0477715	-66.232311	10.061907	109.1098065
-45.29874	24.09355	107.344353	-17.920588	10.685741	105.068764	28.387203	-16.753311	98.350334	32.513161	37.443878	104.121414	30.450182	10.3452835	101.235874	-66.291358	11.0261985	108.901654
-45.0107	27.416292	107.21563	-18.107956	11.506618	104.465652	28.082407	-15.892464	97.197479	32.073299	38.242764	103.182686	30.077853	11.17515	100.1900825	-66.293765	11.838086	108.7412215
-44.375233	32.069786	107.176056	-18.482737	12.418635	103.655067	27.646542	-14.91606	95.571312	31.497271	39.16254	101.67601	29.5719065	12.12324	98.623661	-66.5373805	12.71403	108.686473
-43.786888	35.008923	107.337723	-18.683334	12.788293	103.234123	27.330292	-14.407021	94.375519	31.19154	39.606144	100.826775	29.260916	12.5995615	97.601147	-66.627584	12.9770245	108.867099
-43.059532	37.768848	107.702637	-18.770487	13.127354	102.829674	27.103836	-13.848331	93.013069	30.966711	40.085964	100.045029	29.0352735	13.1188165	96.529049	-66.5762475	13.1358915	109.130299
-42.202404	40.454918	108.010826	-18.820808	13.555061	102.393196	26.980309	-13.019114	91.622948	30.696907	40.786957	99.455872	28.838608	13.8839215	95.53941	-66.480224	13.2262005	109.246982
-41.232319	43.117706	108.240044	-18.927034	14.292826	102.015099	27.034462	-11.890335	90.525879	30.283537	41.845528	99.106239	28.6589995	14.9775965	94.816059	-66.5130675	13.6080555	109.214139
-40.192329	45.72517	108.485352	-19.036293	15.233658	101.685547	27.200512	-10.483245	89.644691	29.864609	43.126915	98.973923	28.5325605	16.321835	94.309307	-66.6051465	14.145481	109.061787
-38.67297	47.935314	108.793297	-19.195807	16.262419	101.37793	27.230808	-8.94396	88.854431	29.495209	44.471786	99.076607	28.3630085	17.763913	93.965519	-66.7546225	14.760925	108.790341
-37.054462	51.782722	109.548691	-19.296671	17.727604	101.054466	27.254566	-6.775064	87.62545	29.22348	46.234516	99.540215	28.239023	19.729726	93.5828325	-66.832365	15.725482	108.5260995
-35.454666	53.765221	110.164368	-19.172752	18.669262	100.931168	27.364311	-5.449973	86.900917	29.26347	46.72871	99.937531	28.3138905	20.6393685	93.419224	-66.6593945	16.6991555	108.443112
-33.594006	55.07782	110.507095	-19.009666	19.534527	100.842834	27.521801	-4.344535	86.270859	29.361343	48.125309	100.122978	28.441572	21.890387	93.1969185	-66.460904	17.178667	108.4887495
-31.915056	56.278885	110.735634	-18.846102	20.322702	100.774292	27.636778	-3.462867	85.940346	29.571735	48.796974	100.358292	28.6042565	22.6670535	93.149319	-66.2964605	17.9783505	108.399265
-29.514418	56.549881	110.778152	-18.694046	20.990913	100.742874	27.648989	-2.796001	85.879608	30.237421	49.17345	100.365601	28.943205	23.1887245	93.1226045	-66.331297	18.7931015	108.3631435
-27.337528	57.898991	110.298645	-18.619316	21.600863	100.733376	27.694946	-2.461337	86.02269	30.492825	49.54414	100.538696	29.0938855	23.5414015	93.280693	-66.3325175	19.6603245	108.186059
-25.297123	58.545692	109.7677	-18.63847	22.1528	100.698982	27.730396	-2.20004	86.482391	30.633354	49.90686	100.787315	29.181875	23.85341	93.634853	-66.458815	20.45219	107.763111
-21.817974	59.052063	108.881714	-18.685642	22.851278	100.850128	27.899015	-1.817745	87.456848	30.648617	50.470936	101.287331	29.273816	24.3265955	94.3720895	-66.6451	21.3759605	107.3281665
-19.416496	59.094311	108.355011	-18.809731	23.24918	101.011444	28.009573	-1.579628	88.178391	30.562553	50.836212	101.733467	29.286063	24.628292	94.955929	-66.905525	21.870068	107.066959
-16.903273	58.847649	108.054504	-18.911633	23.543261	101.180305	27.968636	-1.345545	88.75605	30.517208	51.088013	102.274719	29.242922	24.871234	95.5153845	-67.066188	22.215288	106.8452255
-14.30529	58.350529	107.97007	-18.995943	23.807543	101.30407	27.910133	-1.082471	88.922562	30.570194	51.276386	102.991501	29.2401635	25.0969575	95.9570315	-67.2320495	22.5181285	106.6511085
-11.578848	57.636505	108.163559	-19.080723	24.180271	101.402031	27.809658	-0.588555	89.034302	30.249266	51.621605	104.190468	29.029462	25.516525	96.612385	-67.190908	22.844017	106.191677
-8.842869	56.73719	108.637253	-19.15391	24.681175	101.675537	27.757771	0.008104	89.355774	30.395716	51.938587	105.704323	29.0767435	25.9733455	97.5300485	-67.3845635	23.3890045	105.8210255
-5.998199	55.571659	109.447884	-19.27207	25.325949	102.236237	27.845356	0.694547	90.13134	30.568214	52.313454	107.72654	29.206785	26.5040005	98.92894	-67.750925	24.1478975	105.543534
-1.67152	53.326859	110.962189	-19.55522	26.519003	103.57164	28.116051	1.495326	92.125603	30.92626	52.313744	111.464378	29.5211555	26.904535	101.7949905	-68.6315955	26.133471	105.3482895
1.256725	51.570774	112.065804	-19.76379	27.328337	104.723129	28.421307	1.670419	94.274399	31.221285	53.198528	114.094864	29.821296	27.4344735	104.1846315	-69.348876	27.2222005	105.2616265
4.182555	49.494408	113.237175	-19.964262	28.06015	106.181908	28.94389	1.521036	97.210579	31.688356	53.456764	116.961014	30.316123	27.4889	107.0857965	-70.244647	28.6314	105.2780195
7.04393	47.032242	114.625458	-20.170813	28.627256	107.851616	29.732653	1.019039	100.938332	32.616756	53.509659	119.595459	31.1747045	27.264349	110.2668955	-71.5163305	29.990163	105.4363365
9.8097	44.23259	116.358482	-20.244919	28.916868	109.56086	30.623537	0.414894	105.15522	33.036289	53.747154	122.314415	31.829913	27.081024	113.7348175	-72.319751	30.752712	105.3869025
12.816451	40.996849	118.269279	-20.268423	29.05949	111.429382	31.210119	0.157864	109.329559	32.963425	54.167892	124.905647	32.086772	27.162878	117.117603	-72.623618	30.956102	105.741161
15.025841	37.792969	120.578918	-20.13661	28.925264	113.146225	31.616343	-0.32119	113.315674	33.357914	54.422962	126.725746	32.4871285	27.050886	120.02071	-72.7603485	30.799642	106.27174
19.009098	32.430885	123.412514	-19.772602	28.398441	115.409866	32.154789	-0.875731	118.471565	34.084721	54.491486	128.617004	33.119755	26.8078775	123.5442845	-72.664959	29.9890045	107.2754475
18.72974	29.60899	125.077423	-19.449379	28.156036	116.739235	32.573948	-1.036073	121.378288	34.637756	54.489471	129.401093	33.605852	26.726699	125.3896905	-72.50461	29.585373	108.0887795
17.688923	27.02634	126.293823	-19.073059	27.912888	117.981552	33.041866	-1.063634	123.842537	35.226269	54.482533	130.040176	34.1340675	26.7094495	126.9413565	-72.2801855	29.1163265	109.0217475
17.63097	23.922594	127.215019	-18.633646	27.702192	119.193031	33.445385	-1.066934	125.852348	35.86647	54.531914	130.607788	34.6559275	26.73249	128.230068	-71.9232195	28.671894	110.155994
17.139202	20.963058	128.525085	-17.722902	27.415833	120.140327	33.8377	-1.063679	127.406097	36.50193	54.488609	131.209991	35.169815	26.712465	129.308044	-70.615619	28.119201	110.97261
16.514641	18.052601	129.423431	-17.687496	27.500416	121.278397	34.252861	-0.972664	128.561264	37.041428	54.50666	131.872604	35.6471445	26.766998	130.216934	-71.0221365	28.233834	112.33986
15.734139	15.243662	130.10376	-17.10972	27.521446	122.069946	34.723751	-0.815845	129.379669	37.58004	54.657928	132.449921	36.1518955	26.9210415	130.914795	-70.3713355	28.1218505	113.225097
14.171626	11.115835	130.657928	-16.781572	28.112749	123.181854	35.493103	-0.481443	130.26355	38.312012	55.065338	133.010132	36.9025575	27.2919475	131.636841	-70.4657015	28.9335505	114.726867
12.996489	8.518208	130.800797	-16.090302	28.48472	123.578964	35.972534	-0.152881	130.684143	38.802284	55.414421	133.107147	37.387409	27.63077	131.895645	-69.568013	29.33867	115.262283
11.65137	5.948678	130.85524	-15.738217	28.925251	123.988876	36.453934	0.169792	130.821762	39.236347	55.850643	133.057602	37.8451405	28.0102175	131.939682	-69.3215745	29.8402845	116.03807
10.153766	3.465472	130.755188	-15.526034	29.330215	124.305412	36.924294	0.544363	130.80954	39.61956	56.337608	132.868484	38.271927	28.4409855	131.839012	-69.323995	30.2194445	116.771812
8.509998	1.097358	130.484375	-15.12676	29.769352	124.477325	37.403049	0.980991	130.724121	40.03791	56.893867	132.413666	38.7204795	28.937429	131.5688935	-68.9739995	30.601275	117.3857565
6.638194	-1.060734	130.424637	-14.697507	30.358564	124.68544	37.935467	1.455087	130.629517	40.511269	57.520409	131.647675	39.223368	29.487748	131.138596	-68.618382	31.22938	118.232284
4.374989	-1.971766	130.274979	-14.461401	31.013933	125.009109	38.476608	1.919543	130.578171	41.043835	58.148754	130.590073	39.7602215	30.0341485	130.584122	-68.6830235	31.9937175	119.434096
0.669943	-2.613395	130.324371	-13.568982	31.772957	125.469055	39.434616	2.577974	130.489243	41.936573	58.961742	128.703186	40.6855945	30.769858	129.5962145	-67.8235585	32.776056	121.3418955
-1.966047	-2.960584	130.416397	-12.955432	32.173199	125.87709	40.113987	2.854983	130.386215	42.582195	59.444069	127.552727	41.348091	31.149526	128.969471	-67.258955	33.196872	122.784709
-4.771044	-3.16224	130.682114	-12.277115	32.440681	126.316132	40.868549	2.987209	130.270187	43.263256	59.76487	126.76535	42.0659025	31.3760395	128.5177685	-66.6201325	33.5053225	124.1144955
-7.524442	-3.250709	130.792358	-11.515985	32.579933	126.744011	41.656265	3.016817	130.230011	44.004196	59.983791	126.477661	42.8302305	31.500304	128.353836	-65.8622005	33.659562	125.134186
-10.347966	-3.275687	130.756653	-10.814368	32.666145	127.180656	42.456249	2.911402	130.344223	44.747414	60.158707	126.515648	43.6018315	31.5350545	128.4299355	-65.2305675	33.7972355	125.9313765
-13.195671	-3.059449	130.554382	-10.229512	32.713665	127.563286	43.131435	2.761161	130.516357	45.361366	60.233456	126.925659	44.2464005	31.4973085	128.721008	-64.7054245	33.9300215	126.405564
-16.150776	-2.868386	130.16803	-9.368985	32.624043	127.756271	43.743126	2.677829	130.602188	45.813919	60.264885	127.487587	44.7785225	31.471357	129.0448875	-63.5164925	33.776729	126.4676545
-20.728148	-2.396652	129.263626	-8.883991	32.733768	128.190369	44.558571	2.648366	130.284592	46.224869	60.097801	128.147339	45.39172	31.3730835	129.2159655	-63.159702	34.0944525	127.1647725
NaN	NaN	NaN	-8.207664	32.458721	128.174103	44.890934	2.689787	129.685028	46.436344	60.053436	128.377151	45.663639	31.3716115	129.0310895	-62.078967	33.5458305	127.3171165
NaN	NaN	NaN	-7.908686	32.234634	128.223526	45.035431	2.597755	128.826233	46.484505	59.778297	128.219177	45.759968	31.188026	128.522705	-61.57734	33.281242	127.924347
NaN	NaN	NaN	-7.748872	31.918564	128.229721	44.951611	2.396064	127.91642	46.483528	59.440086	127.721298	45.7175695	30.918075	127.818859	-61.2153135	32.919053	128.640583
NaN	NaN	NaN	-7.8553	31.673416	128.324081	44.650486	2.128947	127.083679	46.370075	58.915859	126.856277	45.5102805	30.522403	126.969978	-61.2208805	32.824429	129.678184
-33.681038	4.538086	128.560181	-7.770983	31.256882	128.231995	44.164917	1.759755	126.276924	46.090992	58.101837	125.602432	45.1279545	29.930796	125.939678	-60.6699205	32.582968	130.524312
-35.696651	6.306949	129.077957	-7.764954	30.862951	128.091293	43.639889	1.343974	125.509201	45.772732	57.400394	124.257851	44.7063105	29.372184	124.883526	-60.2362185	32.353718	131.29906
-39.322727	9.422796	129.611954	-7.949748	30.359735	127.686752	42.669468	0.831689	124.36293	45.046219	56.497963	122.274315	43.8578435	28.664826	123.3186225	-59.7573395	32.054644	132.0548815
-41.676571	11.355562	129.776093	-8.181193	30.024412	127.381447	42.136513	0.35425	123.634636	44.581303	55.974983	121.414688	43.358908	28.1646165	122.524662	-59.721294	31.8842075	132.238232
-44.154579	13.683583	129.843933	-8.47716	29.630486	127.116776	41.612381	-0.094782	123.06292	44.69191	55.414886	120.830879	43.1521455	27.660052	121.9468995	-60.1064655	31.60092	132.2866525
-46.155556	15.629514	129.2686	-8.826662	29.190752	126.907646	41.145172	-0.601067	122.60675	44.513123	54.925018	120.937431	42.8291475	27.1619755	121.7720905	-60.4824715	31.2195285	132.0432015
NaN	NaN	NaN	-9.081642	28.743902	126.733467	40.778076	-1.136648	122.146835	44.445248	54.516266	121.416916	42.611662	26.689809	121.7818755	-60.774946	30.797995	131.6850585
-47.344357	20.074903	128.152893	-9.302223	28.349567	126.539436	40.498634	-1.57798	121.709999	44.378414	54.139172	122.029053	42.438524	26.280596	121.869526	-61.04297	30.418538	131.209346
-47.07172	22.354511	127.396072	-9.512299	28.000566	126.342712	40.294559	-1.917718	121.255898	44.312225	53.832035	122.587189	42.303392	25.9571585	121.9215435	-61.32799	30.0439735	130.7638805
-46.482807	25.630028	126.615181	-9.751816	27.490543	125.967705	40.017948	-2.333482	120.498344	43.980274	53.435127	122.924377	41.999111	25.5508225	121.7113605	-61.502743	29.4302635	130.2240495
-45.92334	27.763727	126.570679	-10.060721	27.114483	125.726608	39.655296	-2.610839	119.931519	43.462448	53.127563	122.705795	41.558872	25.258362	121.318657	-61.680314	28.970604	130.134559
-45.323639	29.895813	126.77652	-10.499235	26.723825	125.536095	39.04908	-2.921267	119.326714	42.693363	52.753139	122.247147	40.8712215	24.915936	120.7869305	-61.8696915	28.531714	130.2852595
-44.670723	32.039162	127.084137	-10.93289	26.357185	125.398315	38.357872	-3.29644	118.723167	41.918232	52.305923	121.735809	40.138052	24.5047415	120.229488	-62.003832	28.2096285	130.567142
-43.956936	34.164772	127.285637	-11.344569	25.953283	125.259338	37.687347	-3.732692	118.153069	41.260681	51.823051	121.290459	39.474014	24.0451795	119.721764	-62.163152	27.8613865	130.796912
-43.116096	36.28503	127.157616	-11.75534	25.58732	125.004601	37.067116	-4.169047	117.648041	40.264351	51.504219	121.10833	38.6657335	23.667586	119.3781855	-62.1764135	27.507054	130.6310165
-42.183792	38.402092	126.872658	-12.105978	25.303349	124.59668	36.453785	-4.562654	116.996994	39.79726	51.006073	120.570099	38.1255225	23.2217095	118.7835465	-62.3374785	27.3849885	130.4098135
-40.664562	41.658775	126.431122	-12.801461	25.062143	123.733391	35.330273	-4.964954	115.302635	38.940018	50.247787	119.265892	37.1351455	22.6414165	117.2842635	-62.7380675	27.4828695	130.1825185
-39.511665	43.775452	126.131592	-13.307728	25.023827	123.024193	34.363186	-5.101544	113.808395	38.191856	49.803082	117.923912	36.277521	22.350769	115.8661535	-62.892977	27.696885	130.1822325
-38.285103	45.926208	125.848091	-13.82578	25.013351	122.21669	33.283146	-5.091828	111.961975	37.331909	49.445908	116.512505	35.3075275	22.17704	114.23724	-62.9590875	27.849662	130.19614
-37.13422	48.163845	125.63678	-14.421548	24.960373	121.361115	32.2024	-5.055217	109.973633	36.558098	49.096222	115.143776	34.380249	22.0205025	112.5587045	-63.223345	27.9002435	130.1635255
-35.555717	50.121456	125.198509	-14.879722	24.81958	120.426323	31.230583	-5.071055	108.176765	35.900391	48.754185	114.156868	33.565487	21.841565	111.1668165	-63.324931	27.797595	129.6858295
-33.872246	52.033604	124.730362	-15.145296	24.632597	119.498383	30.409161	-5.074632	106.552635	35.382195	48.436928	113.435921	32.895678	21.681148	109.994278	-63.18627	27.584046	129.002488
-31.973289	53.86409	124.21299	-15.638293	24.666271	118.785896	29.693886	-5.005203	105.193237	34.889687	48.205154	112.757217	32.2917865	21.5999755	108.975227	-63.5683725	27.7325665	128.596565
-28.809013	56.478172	123.430382	-15.913346	24.667776	117.797852	28.938072	-4.920772	103.536415	34.219189	48.003529	111.840729	31.5786305	21.5413785	107.688572	-63.4053225	27.7941735	127.907132
-26.453575	57.96603	122.982109	-16.244255	24.543659	117.391922	28.469503	-4.920104	102.532639	34.292835	47.618652	111.268402	31.381169	21.349274	106.9005205	-63.869679	27.738044	127.8833235
-23.891829	59.282314	122.935425	-16.258465	24.137724	116.993187	28.169813	-5.0035	101.644623	34.11235	47.303505	111.274719	31.1410815	21.1500025	106.459671	-63.6580115	27.1254455	127.526703
-21.125153	60.350166	123.078278	-16.378235	23.669811	116.689552	28.039577	-5.073327	100.752304	33.994625	47.057735	111.626579	31.017101	20.992204	106.1894415	-63.773571	26.347418	127.1896625
-18.220682	61.172169	123.311188	-16.541933	23.309048	116.334846	28.52906	-4.774232	99.516739	33.877537	46.990322	112.08297	31.2032985	21.108045	105.7998545	-64.2871645	25.510051	126.8698375
-15.127224	61.963863	123.538231	-16.708677	23.155252	115.950394	27.92207	-4.222012	98.824837	33.614868	47.123745	112.497917	30.768469	21.4508665	105.661377	-64.185823	24.8596375	126.239411
-11.914533	62.613422	123.65538	-16.98871	23.052649	115.575455	27.92503	-3.555822	97.938614	33.279469	47.332783	112.825798	30.6022495	21.8884805	105.382206	-64.5796695	24.2168175	125.768704
-7.276538	62.568855	123.668396	-17.276466	22.686287	114.951683	28.330147	-2.844751	96.35466	32.800911	47.386162	113.15905	30.565529	22.2707055	104.756855	-65.118461	23.1018685	125.146511
-6.208883	59.605495	123.296806	-17.404812	22.155951	114.567497	28.101551	-2.687392	95.66758	32.609253	47.13435	113.416458	30.355402	22.223479	104.542019	-65.165026	22.088423	124.592975
-4.663508	56.616573	122.75325	-17.572113	21.448467	114.34549	27.946716	-2.8019	95.198311	32.445938	46.708206	113.78846	30.196327	21.953153	104.4933855	-65.340553	20.943781	124.1975945
-2.627013	53.402687	121.802559	-17.818445	20.687187	114.204803	28.002913	-3.062171	94.979019	32.298206	46.21188	114.18866	30.1505595	21.5748545	104.5838395	-65.7874495	19.7995195	123.8257665
-0.746572	50.153278	120.803955	-17.918585	19.868155	114.059814	28.305214	-3.608565	95.05658	32.124229	45.721581	114.619827	30.2147215	21.056508	104.8382035	-66.0518915	18.679802	123.2814245
0.875688	46.89492	119.709778	-18.096638	19.078442	113.923752	27.924496	-4.45669	95.92749	31.932148	45.216148	115.115891	29.928322	20.379729	105.5216905	-66.121598	17.777155	122.3258135
2.849942	43.362637	118.311485	-18.289196	18.237938	113.709389	28.748375	-5.643972	96.430069	31.707022	44.673626	115.509857	30.2276985	19.514827	105.969963	-66.8060905	16.961049	121.448815
6.142528	37.605537	115.685699	-18.445311	16.967003	113.247917	29.319958	-7.505418	97.737823	30.98667	43.884602	115.942787	30.153314	18.189592	106.840305	-67.043936	15.744414	119.655529
8.554995	33.38876	113.975525	-18.413939	16.164108	113.011444	29.823196	-8.734679	98.725014	31.000147	43.092896	115.779099	30.4116715	17.1791085	107.2520565	-67.2395495	15.1491075	118.7708315
11.118892	28.921688	112.669281	-18.222336	15.314529	112.899521	30.313454	-10.167687	99.783722	31.248411	42.188057	115.608704	30.7809325	16.010185	107.696213	-67.2256045	14.618873	118.102829
13.769239	24.183884	111.566368	-17.865892	14.520624	112.861908	30.520817	-11.474846	101.209641	31.780258	41.221859	115.551285	31.1505375	14.8735065	108.380463	-66.8823215	14.1677415	117.343353
16.498842	19.146658	110.781204	-17.554415	13.749374	112.851082	31.223595	-12.887256	102.887772	32.39225	40.342102	115.59845	31.8079225	13.727423	109.243111	-66.9167525	13.771325	116.459053
19.254559	13.914812	110.618683	-17.19623	13.123055	112.822128	32.070454	-14.176414	104.868294	33.316498	39.465141	115.680275	32.693476	12.6443635	110.2742845	-67.085936	13.6017465	115.3699715
21.837418	8.52756	111.00843	-16.883846	12.584892	112.772369	32.817703	-15.199142	107.050301	33.506371	38.974442	116.194809	33.162037	11.88765	111.622555	-66.929729	13.282134	113.922183
21.336592	1.099913	112.452827	-16.488165	11.861943	112.805809	33.697254	-16.422415	110.503235	34.342743	38.219566	116.648819	34.0199985	10.8985755	113.576027	-66.9963285	12.8253105	112.035591
21.02512	-3.967627	113.673714	-16.204088	11.371649	112.708008	34.224655	-17.101112	112.493256	34.813427	37.776066	116.892883	34.519041	10.337477	114.6930695	-66.927217	12.405821	110.7229465
20.853342	-9.03014	114.416565	-15.848059	10.678459	112.561295	34.69207	-17.629347	114.120392	35.237171	37.303699	116.979202	34.9646205	9.837176	115.549797	-66.6607385	11.519742	109.572793
20.759773	-14.302273	115.586472	-15.562166	10.010425	112.512398	35.08334	-18.223957	115.133392	35.612652	36.760403	116.902122	35.347996	9.268223	116.017757	-66.472328	10.752627	109.007039
18.005901	-15.366782	115.96109	-15.118372	9.254791	112.481651	35.44487	-18.879082	115.799965	36.112679	36.209595	116.727104	35.7787745	8.6652565	116.2635345	-66.0155185	9.8443255	108.6997675
15.366626	-16.188971	115.432915	-14.715876	8.574679	112.599815	35.843712	-19.62743	116.126656	36.749229	35.660927	116.613045	36.2964705	8.0167485	116.3698505	-65.7282225	9.1326095	108.8297795
12.898695	-17.363016	115.478668	-14.141803	7.872384	112.666656	36.31937	-20.328621	116.126373	37.406471	35.075253	116.540039	36.8629205	7.373316	116.333206	-65.1465265	8.371452	109.000106
9.113253	-19.152658	114.900482	-13.207769	6.950655	112.726662	37.052834	-21.462988	115.688744	38.451504	34.047569	116.156212	37.752169	6.2922905	115.922478	-64.167707	7.6090195	109.530846
6.619898	-20.224697	114.424309	-12.54762	6.350654	112.746727	37.524197	-22.301714	115.177361	39.191322	33.323166	115.801582	38.3577595	5.510726	115.4894715	-63.4529995	7.190582	110.0039825
4.206583	-21.238825	114.139366	-11.898664	5.825984	112.771866	37.9147	-23.046724	114.534225	39.818123	32.698555	115.515205	38.8664115	4.8259155	115.024715	-62.6637395	6.8260525	110.519017
1.763243	-22.168583	113.596573	-11.413877	5.521178	112.745132	38.203896	-23.584724	113.847336	40.236794	32.166264	115.209595	39.220345	4.29077	114.5284655	-62.048099	6.751586	110.9617985
-0.685824	-23.004587	113.282692	-11.132477	5.370659	112.613174	38.427174	-23.914822	113.160416	40.492748	31.89015	114.985039	39.459961	3.987664	114.0727275	-61.724915	6.753654	111.1536205
-3.125024	-23.795881	112.442268	-11.054111	5.393196	112.326385	38.512344	-24.031908	112.580551	40.645634	31.808228	114.852333	39.578989	3.88816	113.716442	-61.687211	6.898232	110.936328
-5.510374	-24.485348	112.088242	-11.073028	5.444073	111.716652	38.419815	-24.128555	112.069473	40.665974	31.796577	114.809868	39.5428945	3.834011	113.4396705	-61.6889505	7.054135	109.9936335
-9.171988	-25.405031	109.690392	-11.419697	5.611197	110.323883	37.741436	-24.406116	111.354958	40.668747	31.796371	114.826263	39.2050915	3.6951275	113.0906105	-62.0444855	7.5272665	107.5571555
-11.65819	-26.095331	108.548042	-11.788906	5.665845	109.069588	37.109749	-24.616571	111.01487	40.618141	31.725008	114.812103	38.863945	3.5542185	112.9134865	-62.441757	7.7774715	105.2256895
-14.311557	-26.788509	106.79686	-12.280282	5.833514	107.857224	36.393532	-24.69165	110.753998	40.413776	31.620995	114.646973	38.403654	3.4646725	112.7004855	-62.964218	8.2023555	103.0139625
-17.032177	-27.514786	106.051231	-12.716511	6.103963	106.921265	35.711178	-24.568459	110.655571	39.996044	31.589212	114.210297	37.853611	3.5103765	112.432934	-63.286633	8.6975495	101.409596
-19.722961	-28.208509	105.443176	-13.001945	6.379218	106.376503	35.366146	-24.31937	110.706749	39.586742	31.712372	113.681244	37.476444	3.696501	112.1939965	-63.480334	9.061935	100.5590095
-22.454514	-28.79562	105.559135	-13.120264	6.617373	106.234085	35.379284	-24.059769	110.88456	39.405174	31.843519	113.378372	37.392229	3.891875	112.131466	-63.632757	9.342871	100.336704
-25.230742	-29.361292	105.256569	-13.087034	6.732997	106.354263	35.542656	-23.887051	111.275902	39.424408	32.028477	113.31855	37.483532	4.070713	112.297226	-63.6576	9.395281	100.4113
-27.910345	-28.171467	106.268929	-12.853636	6.872541	106.600861	35.815174	-23.716059	112.155869	39.610378	32.381119	113.437393	37.712776	4.33253	112.796631	-63.420048	9.412552	100.405091
-28.935301	-26.021799	105.687561	-12.62563	6.938513	106.670227	36.036018	-23.637819	112.759079	39.755241	32.61512	113.426804	37.8956295	4.4886505	113.0929415	-63.1468895	9.3883755	100.2475125
-30.235342	-24.173342	106.103622	-12.397725	7.013574	106.671165	36.216572	-23.5222	113.204239	39.874901	32.787075	113.210258	38.0457365	4.6324375	113.2072485	-62.8411865	9.3947105	100.1350815
-31.561909	-22.476192	106.080864	-12.174895	7.081847	106.585442	36.358433	-23.369619	113.407364	39.942879	32.96949	112.809029	38.150656	4.7999355	113.1081965	-62.500446	9.3637585	100.0626875
-32.995701	-20.762972	105.010475	-11.956425	7.115269	106.390419	36.531876	-23.200216	113.34684	39.972134	33.117218	112.35981	38.252005	4.958501	112.853325	-62.164855	9.272037	99.927513
-34.457069	-18.904449	105.233597	-11.713003	7.119604	106.103157	36.806919	-23.010494	113.010422	40.095695	33.311691	111.949875	38.451307	5.1505985	112.4801485	-61.877313	9.0886095	99.7261655
-35.981865	-17.059349	104.308044	-11.390999	7.128258	105.731476	37.201599	-22.8475	112.395653	40.304241	33.576317	111.438515	38.75292	5.3644085	111.917084	-61.534918	8.8921075	99.545868
-38.298447	-14.247348	103.313484	-10.691463	7.202502	104.948761	37.716408	-22.506287	110.847176	40.642769	33.862537	110.340607	39.1795885	5.678125	110.5938915	-60.5625145	8.726879	99.3036305
-39.760429	-12.327344	102.124168	-10.151789	7.289424	104.310432	38.041676	-22.17524	109.293724	40.922508	34.179802	109.382095	39.482092	6.002281	109.3379095	-59.78567	8.576567	99.2829545
-41.245426	-10.357858	101.637497	-9.612267	7.452792	103.582504	38.410934	-21.735838	107.514343	41.121922	34.414734	108.263527	39.766428	6.339448	107.888935	-58.990962	8.566136	99.276073
-42.817314	-8.362779	101.022575	-9.090041	7.703695	102.8666	38.774906	-21.099615	105.757866	41.149639	34.470318	107.140778	39.9622725	6.6853515	106.449322	-58.1423545	8.7220385	99.283878
-44.330086	-6.393667	99.742294	-8.606272	8.040092	102.221809	39.1488	-20.430079	104.229568	41.204159	34.866848	106.309998	40.1764795	7.2183845	105.269783	-57.3890235	8.8617995	99.173835
-45.872723	-4.377025	99.853752	-8.202099	8.460952	101.656044	39.449345	-19.782368	102.950478	41.34206	35.393082	105.718407	40.3957025	7.805357	104.3344425	-56.7999005	9.116547	98.9776455
-46.809952	-2.387379	98.958916	-7.842167	8.842484	101.147858	39.607056	-19.007057	101.715866	41.403259	35.871105	105.263474	40.5051575	8.432024	103.48967	-56.1894915	9.252944	98.806046
-46.057953	0.516503	98.594986	-7.459179	9.326675	100.393639	39.864754	-17.793253	99.979248	41.369164	36.436142	104.365982	40.616959	9.3214445	102.172615	-55.535317	9.3319055	98.614663
-45.352043	2.258133	97.950897	-7.236034	9.600599	99.87207	40.074921	-17.184513	98.83165	41.267044	36.802711	103.649414	40.6709825	9.809099	101.240532	-55.1430505	9.392099	98.503608
-45.201405	4.168359	98.223961	-7.150786	9.823207	99.391632	40.144272	-16.616808	97.846184	41.074959	37.123379	102.919128	40.6096155	10.2532855	100.382656	-54.9111875	9.3931285	98.400608
-44.828777	5.935082	97.863632	-7.206128	10.071025	99.055519	39.951721	-16.158466	97.208313	40.826614	37.418018	102.376266	40.3891675	10.629776	99.7922895	-54.8014235	9.512274	98.3187485
-44.312939	7.667682	97.96946	-7.462118	10.2486	98.828621	39.697834	-15.757977	96.733505	40.497234	37.722534	102.17495	40.097534	10.9822785	99.4542275	-55.02177	9.5149215	98.2030145
-43.974178	9.219131	97.907104	-7.817488	10.321187	98.676369	39.450531	-15.447058	96.396751	40.088741	37.984695	102.229797	39.769636	11.2688185	99.313274	-55.404612	9.3735555	98.039464
-43.547733	10.811063	97.678581	-8.169777	10.397388	98.569748	39.216454	-15.207897	96.085182	39.649071	38.251392	102.397522	39.4327625	11.5217475	99.241352	-55.7723165	9.2730285	97.898144
-42.770824	12.847415	97.789413	-8.50443	10.426084	98.464607	38.978916	-14.903897	95.734978	39.15052	38.467304	102.557991	39.064718	11.7817035	99.1464845	-56.073578	9.0704645	97.7827295
-42.335819	14.035153	98.10054	-8.57648	10.355917	98.426826	38.975163	-14.767601	95.601379	38.951012	38.559139	102.515015	38.9630875	11.895769	99.058197	-56.1160475	8.816065	97.795455
-41.784279	15.215481	98.022545	-8.576691	10.281396	98.444809	39.038841	-14.660795	95.518921	38.768497	38.595165	102.468178	38.903669	11.967185	98.9935495	-56.057051	8.595607	97.8960685
-41.347229	16.169382	98.44062	-8.514082	10.137782	98.473129	39.189724	-14.495028	95.403168	38.594841	38.654182	102.543549	38.8922825	12.079577	98.9733585	-55.9204465	8.195987	97.9728995
-40.837856	17.116146	98.513885	-8.457998	9.98158	98.52475	39.448292	-14.25687	95.173897	38.439724	38.738708	102.791389	38.944008	12.240919	98.982643	-55.860004	7.722241	98.066857
-40.394375	17.930313	98.561203	-8.389955	9.903331	98.478302	39.762695	-13.971821	94.968277	38.350986	38.872139	103.161812	39.0568405	12.450159	99.0650445	-55.8367505	7.356503	97.8915595
-39.847946	18.789349	98.657997	-8.277691	9.927085	98.429863	40.044277	-13.587454	94.783936	38.397644	39.070477	103.495171	39.2209605	12.7415115	99.1395535	-55.7763425	7.1126585	97.7201725
-39.071434	19.933243	98.736298	-8.032644	10.124785	98.364334	40.357185	-13.000749	94.602852	38.550568	39.440071	103.988899	39.4538765	13.219661	99.2958755	-55.5191645	7.029909	97.4327925
-38.598057	20.664892	98.852608	-7.825768	10.284636	98.34903	40.50996	-12.650154	94.664574	38.734566	39.786388	104.265442	39.622263	13.568117	99.465008	-55.273799	7.001155	97.233052
-38.064537	21.259123	98.881432	-7.66869	10.409595	98.386642	40.693287	-12.276101	94.968475	38.787525	40.138443	104.512527	39.740406	13.931171	99.740501	-55.077786	6.888019	97.032783
-37.525902	21.772167	98.876122	-7.64299	10.439156	98.493317	40.886162	-11.983433	95.365074	38.736248	40.561298	104.730621	39.811205	14.2889325	100.0478475	-55.097185	6.5893795	96.9387865
-37.15926	22.031946	98.650589	-7.774586	10.202406	98.518211	41.061558	-11.806759	96.000214	38.469406	40.839378	104.823067	39.765482	14.5163095	100.4116405	-55.314654	5.8885025	96.6247815
-36.734371	22.199724	98.427353	-7.972023	9.820903	98.467827	41.171677	-11.812351	96.641502	38.096359	40.90134	104.661324	39.634018	14.5444945	100.651413	-55.578064	5.0973115	96.284241
-36.466633	22.209761	98.109688	-8.158944	9.371132	98.34948	41.132607	-11.94357	97.017403	37.682384	40.828869	104.259598	39.4074955	14.4426495	100.6385005	-55.7253835	4.2996145	96.0604595
-35.868664	22.182961	97.7659	-8.311698	8.633199	98.169777	40.930088	-12.329543	97.121582	37.213501	40.450401	103.54657	39.0717945	14.060429	100.334076	-55.6951905	3.205969	96.005478
-35.528492	22.123127	97.681602	-8.344758	8.276139	98.15818	40.737473	-12.635321	97.029564	37.099369	40.079819	103.288376	38.918421	13.722249	100.15897	-55.607937	2.830029	96.15739
-35.138367	22.028278	97.730675	-8.350987	7.922956	98.121681	40.584988	-12.99034	96.837318	37.10672	39.690956	103.213104	38.845854	13.350308	100.025211	-55.547828	2.495604	96.218151
-34.782139	21.93236	97.793648	-8.361586	7.681713	98.020592	40.420265	-13.219452	96.300957	37.067333	39.392036	103.247192	38.743799	13.086292	99.7740745	-55.466971	2.277134	96.2671095
-34.462654	21.761715	97.800667	-8.431106	7.621311	97.757462	40.244503	-13.160441	95.349281	36.946712	39.254875	103.295425	38.5956075	13.047217	99.322353	-55.4578195	2.195405	96.192571
-34.104027	21.56333	97.798698	-8.546306	7.716449	97.364273	39.870117	-12.70757	94.280334	36.762966	39.269318	103.25589	38.3165415	13.280874	98.768112	-55.4091535	2.152024	95.960434
-33.832558	21.381859	97.73246	-8.667417	7.867915	96.87722	39.889465	-12.41481	92.920166	36.603302	39.378609	103.009117	38.2463835	13.4818995	97.9646415	-55.5812175	2.2539305	95.7897985
-33.315319	20.805111	97.421524	-8.764073	8.307073	96.221825	39.626347	-11.700275	91.605049	36.358135	39.638969	102.460007	37.992241	13.969347	97.032528	-55.520387	2.644799	95.411122
-32.95031	20.386841	97.158379	-8.774441	8.414958	95.805237	39.573093	-11.369357	91.169136	36.215065	39.814121	101.951431	37.894079	14.222382	96.5602835	-55.442961	2.607534	95.0501905
-32.530014	19.768059	96.828423	-8.775088	8.377304	95.361938	39.569874	-11.178452	91.067856	36.125259	39.890179	101.260948	37.8475665	14.3558635	96.164402	-55.3977425	2.3987445	94.559474
-32.233475	19.054405	96.44017	-8.750966	8.269739	94.936531	39.641895	-11.382513	90.945801	36.049156	39.88802	100.245499	37.8455255	14.2527535	95.59565	-55.3474575	2.2867245	94.277412
-31.683764	18.068054	95.743271	-8.744542	8.069127	94.520638	39.482433	-11.632809	90.680519	35.836594	39.819572	99.014091	37.6595135	14.0933815	94.847305	-55.1485975	2.0448725	94.193971
-31.203762	17.025972	95.135338	-8.769517	7.750119	94.052086	39.211048	-11.694529	90.225616	35.520668	39.642433	97.756798	37.365858	13.973952	93.991207	-54.904892	1.526286	94.112965
-30.763689	15.907909	94.349686	-8.890082	7.298393	93.494537	38.953636	-11.999333	89.805626	35.264381	39.226418	96.369591	37.1090085	13.6135425	93.0876085	-54.8891725	0.983243499999999	93.9014655
-30.042219	14.143785	92.929565	-9.059975	6.413789	92.28476	38.748344	-12.75079	89.040985	35.027916	38.401932	94.12056	36.88813	12.825571	91.5807725	-55.00808	0.00200700000000076	92.9887475
-29.519823	12.83955	91.784164	-9.101111	5.822377	91.294968	38.731735	-13.291118	88.408371	34.902618	37.831024	92.489128	36.8171765	12.269953	90.4487495	-55.0193985	-0.625198999999999	92.1411865
-28.954353	11.623741	90.664696	-9.11697	5.321653	90.346649	38.663094	-13.785987	87.797165	34.738743	37.273315	90.855171	36.7009185	11.743664	89.326168	-54.9348585	-1.100358	91.36713
-28.265747	10.307362	89.742477	-9.092211	4.961094	89.620682	38.598774	-14.286266	87.349014	34.646976	36.735466	89.239372	36.622875	11.2246	88.294193	-54.807297	-1.302412	90.947171
-27.570248	9.209126	89.277802	-9.044506	4.618143	89.089447	38.579708	-14.842978	87.078583	34.697384	36.003609	87.486855	36.638546	10.5803155	87.282719	-54.727558	-1.3440295	90.896175
-26.759779	8.244971	88.822159	-8.909142	4.279632	88.711861	38.536545	-15.580045	86.954254	34.760399	35.094105	85.789185	36.648472	9.75703	86.3717195	-54.466756	-1.197766	91.0520025
-25.84799	7.296013	88.440514	-8.69189	3.842086	88.446365	38.614864	-16.628538	86.903854	34.948483	34.106079	84.517578	36.7816735	8.7387705	85.710716	-54.1654535	-1.0545985	91.182014
-24.613613	6.120145	88.2248	-8.335984	3.020526	88.313087	38.617928	-18.053066	87.345596	35.613327	32.628323	83.685562	37.1156275	7.2876285	85.515579	-53.7875955	-1.2465765	91.110595
-23.660679	5.483436	88.06218	-8.121853	2.51094	88.32103	38.658104	-18.846842	87.8806	36.08514	31.782433	83.648438	37.371622	6.4677955	85.764519	-53.615328	-1.4459155	90.877541
-22.721695	5.002869	87.900856	-7.920656	2.109329	88.340706	38.718872	-19.429886	88.370827	36.473907	31.214777	83.868477	37.5963895	5.8924455	86.119652	-53.4377015	-1.6737875	90.56176
-21.735132	4.644825	87.732834	-7.752892	1.863643	88.313484	38.847984	-19.802402	88.638359	36.714634	30.889261	84.273506	37.781309	5.5434295	86.4559325	-53.287093	-1.8161435	90.1710355
-20.72834	4.403963	87.480042	-7.638113	1.73585	88.167686	38.94582	-19.968781	88.714699	36.818302	30.797232	84.869698	37.882061	5.4142255	86.7921985	-53.158287	-1.9425255	89.5431735
-19.706257	4.282866	87.140091	-7.612123	1.811896	87.926254	38.951954	-19.931868	88.581093	36.923622	30.941847	85.554077	37.937788	5.5049895	87.067585	-53.162034	-1.8811975	88.784923
-18.71011	4.278099	86.77108	-7.643363	2.059931	87.628159	38.861988	-19.656315	88.291756	36.987244	31.233814	86.241234	37.924616	5.7887495	87.266495	-53.211342	-1.6688875	87.989823
-17.220366	4.466543	86.37822	-7.838175	2.76819	87.301033	38.635437	-19.089365	87.87851	36.978344	31.824923	87.188965	37.8068905	6.367779	87.5337375	-53.4832405	-0.831398999999998	87.0683285
-16.241179	4.689844	86.19577	-8.055696	3.26213	87.109863	38.431656	-18.675951	87.632462	36.865067	32.272652	87.798164	37.6483615	6.7983505	87.715313	-53.7597535	-0.2740905	86.504413
-15.260835	4.91898	86.036942	-8.307602	3.738001	86.956154	38.23093	-18.285244	87.39743	36.686424	32.671051	88.336029	37.458677	7.1929035	87.8667295	-54.073881	0.2830985	86.0455785
-14.296889	5.219629	85.914948	-8.552513	4.100437	86.846176	37.974991	-17.998901	87.263611	36.466682	33.011986	88.895592	37.2208365	7.5065425	88.0796015	-54.3258625	0.694331500000001	85.6127505
-13.324965	5.436327	85.875252	-8.821366	4.380457	86.807999	37.741615	-17.769442	87.2995	36.267811	33.268841	89.477577	37.004713	7.7496995	88.3885385	-54.647445	1.0112145	85.2274595
-12.364996	5.614523	85.879295	-9.038414	4.533363	86.768806	37.578373	-17.649481	87.463799	36.080379	33.439919	90.075233	36.829376	7.895219	88.769516	-54.906204	1.171507	84.768096
-12.413738	5.498162	86.290756	-9.117167	4.555394	86.75959	37.522186	-17.617277	87.714882	36.022938	33.50029	90.455864	36.772562	7.9415065	89.085373	-55.006896	1.1692815	84.433807
-12.578273	5.33744	86.116692	-9.050159	4.552315	86.764915	37.629475	-17.634342	88.104118	36.109398	33.541283	90.600517	36.8694365	7.9534705	89.3523175	-54.9697545	1.1511595	84.1775125
-12.596292	5.414993	85.879662	-8.842146	4.570987	86.794281	37.820225	-17.600368	88.28688	36.154282	33.613678	90.526344	36.9872535	8.006655	89.406612	-54.6715455	1.135319	84.18195
-12.656349	5.497461	86.028961	-8.635225	4.582208	86.75174	38.034138	-17.491158	88.355949	36.216991	33.69566	90.428139	37.1255645	8.102251	89.392044	-54.3960145	1.062165	84.111436
-12.743084	5.577487	85.768959	-8.392458	4.619726	86.68119	38.288525	-17.372395	88.322815	36.37764	33.82922	90.305984	37.3330825	8.2284125	89.3143995	-54.1179985	1.0110395	84.0479805
-12.835334	5.647654	85.553055	-8.232411	4.62179	86.573006	38.430344	-17.236391	88.241211	36.483971	33.946495	90.354073	37.4571575	8.355052	89.297642	-53.9219795	0.888528000000001	83.84837
-12.93651	5.73113	85.554466	-8.15091	4.685007	86.475517	38.468636	-17.18383	88.139236	36.630424	34.013474	90.387222	37.54953	8.414822	89.263229	-53.85135	0.955191999999998	83.687805
-13.075563	5.776927	85.493614	-8.15358	4.832024	86.439346	38.356503	-17.202824	88.126289	36.79369	33.989513	90.424019	37.5750965	8.3933445	89.275154	-53.8822565	1.2707035	83.603538
-13.323991	5.905913	85.457016	-8.334689	5.022777	86.489906	37.859135	-17.407873	88.395409	36.961605	33.901222	90.653114	37.41037	8.2466745	89.5242615	-54.079748	1.7988795	83.4555505
-13.475448	6.089954	85.482025	-8.605509	5.209612	86.521271	37.441071	-17.492615	88.475166	37.055553	33.819061	91.020569	37.248312	8.163223	89.7478675	-54.45933	2.256001	83.2946745
-13.659787	6.397393	85.468185	-8.907597	5.433804	86.539101	37.032372	-17.590889	88.430611	37.088249	33.801876	91.440239	37.0603105	8.1054935	89.935425	-54.8755045	2.7621145	83.142777
-13.924986	6.695912	85.414894	-9.259531	5.698097	86.524216	36.532013	-17.631105	88.326965	37.053402	33.782425	91.727486	36.7927075	8.07566	90.0272255	-55.3117695	3.320534	83.0212065
-14.219645	7.037037	85.391815	-9.624121	6.037025	86.491241	36.051842	-17.611643	88.237183	36.962593	33.768402	91.832512	36.5072175	8.0783795	90.0348475	-55.7554595	3.9956705	82.9476345
-14.588696	7.424454	85.290733	-9.97055	6.356013	86.381927	35.630844	-17.50631	88.19091	36.797661	33.822674	91.889252	36.2142525	8.158182	90.040081	-56.1553525	4.553844	82.723773
-15.013011	7.795782	85.121658	-10.223779	6.764027	86.253746	35.320702	-17.2861	88.217964	36.658237	33.977665	91.901436	35.9894695	8.3457825	90.0597	-56.4370275	5.1822715	82.447792
-15.713157	8.379392	84.718819	-10.457285	7.450625	85.946541	35.120407	-16.821312	88.521767	36.682354	34.271198	91.545853	35.9013805	8.724943	90.03381	-56.8159505	6.176307	81.859272
-16.228241	8.680071	84.436371	-10.461833	7.866478	85.757256	35.199268	-16.543694	88.949509	36.708164	34.599552	91.237328	35.953716	9.027929	90.0934185	-56.877382	6.705027	81.4210935
-16.733255	8.955845	84.184723	-10.382551	8.291903	85.612869	35.413242	-16.249887	89.454048	36.710281	34.980247	91.030106	36.0617615	9.36518	90.242077	-56.8268635	7.218626	80.983661
-17.286901	9.216613	83.984024	-10.259146	8.66063	85.504707	35.681454	-15.907671	89.876541	36.747536	35.316734	90.975212	36.214495	9.7045315	90.4258765	-56.732787	7.6167285	80.5835375
-17.851309	9.506332	83.745201	-10.115647	8.950133	85.373344	35.921581	-15.622732	90.087845	36.842949	35.621609	90.993462	36.382265	9.9994385	90.5406535	-56.613559	7.9008275	80.2060345
-18.459824	9.799582	83.460487	-9.954527	9.173751	85.191353	36.058472	-15.320251	89.866356	36.951321	35.83057	91.028122	36.5048965	10.2551595	90.447239	-56.4139505	8.0923425	79.935467
-19.154282	10.084312	83.096924	-9.827044	9.447941	84.917793	36.111309	-15.039632	89.277504	37.083088	36.019058	90.981247	36.5971985	10.489713	90.1293755	-56.2512865	8.406169	79.7062105
-20.40003	10.596243	82.615021	-9.657759	10.051981	84.511284	36.236515	-14.389171	88.218399	37.254078	36.500519	90.500519	36.7452965	11.055674	89.359459	-56.0608145	9.048288	79.663109
-21.217972	10.948783	82.44249	-9.524058	10.646234	84.352333	36.414009	-13.734107	87.544159	37.267342	37.060883	89.855751	36.8406755	11.663388	88.699955	-55.8887915	9.62908	80.004711
-22.163233	11.338498	82.472977	-9.344754	11.309874	84.303841	36.632496	-12.964791	87.030754	37.239391	37.719238	89.016815	36.9359435	12.3772235	88.0237845	-55.6254515	10.2425245	80.5838975
-23.118055	11.659964	82.700096	-9.16666	11.946443	84.422943	36.882896	-12.25786	86.742668	37.260677	38.36375	88.133095	37.0717865	13.052945	87.4378815	-55.4051065	10.839941	81.4080045
-24.152363	11.956781	83.270065	-8.954556	12.446732	84.855911	37.13652	-11.704055	86.702263	37.3209	38.883884	87.355789	37.22871	13.5899145	87.029026	-55.137822	11.3035495	82.682796
-25.163317	12.174285	84.131279	-8.742415	12.732689	85.504745	37.34798	-11.37876	86.828911	37.414219	39.16674	86.886383	37.3810995	13.89399	86.857647	-54.8659295	11.571388	84.151843
-26.154125	12.416677	85.205299	-8.532406	12.854245	86.307724	37.5275	-11.243739	86.97319	37.595173	39.26767	86.57225	37.5613365	14.0119655	86.77272	-54.6261485	11.6965245	85.842728
-27.704912	12.680342	87.309311	-8.06711	12.817843	87.799805	37.753902	-11.232872	87.266075	37.914734	39.307262	86.2024	37.834318	14.037195	86.7342375	-53.968538	11.598491	88.8653725
-28.575823	12.843704	88.958138	-7.700838	12.778444	88.935944	37.962563	-11.20724	87.583359	38.089817	39.343529	86.066391	38.02619	14.0681445	86.824875	-53.427866	11.4887435	91.047013
-29.418655	13.069579	90.673462	-7.33426	12.701379	90.153694	38.25716	-11.178334	88.124367	38.181923	39.435055	86.037849	38.2195415	14.1283605	87.081108	-52.8880615	11.2743975	93.22628
-30.213482	13.326007	92.471001	-6.982802	12.612838	91.464447	38.513752	-10.99575	89.085785	38.202404	39.559002	86.123169	38.358078	14.281626	87.604477	-52.323682	10.94405	95.324417
-30.893717	13.605086	94.184761	-6.694892	12.576808	92.755798	38.965614	-11.106492	89.937157	38.18298	39.710514	86.385689	38.574297	14.302011	88.161423	-51.964081	10.851605	97.350173
-31.523184	13.974563	95.680153	-6.490665	12.533029	93.909134	39.276268	-10.895449	90.793419	38.125511	39.908131	86.838974	38.7008895	14.506341	88.8161965	-51.6822195	10.559717	99.0020715
-32.176098	14.364548	96.785355	-6.3652	12.521889	94.834175	39.507015	-10.584055	91.430672	38.044106	40.194641	87.424522	38.7755605	14.805293	89.427597	-51.5059605	10.238485	100.240753
-32.986702	15.062882	97.933838	-6.385239	12.572624	95.744667	39.610367	-9.952487	91.953896	37.777447	40.735672	88.080254	38.693907	15.3915925	90.017075	-51.464385	9.7536555	101.472259
-33.439209	15.577971	98.400299	-6.492284	12.693584	96.072319	39.591251	-9.496305	92.051308	37.449116	41.120998	88.191536	38.5201835	15.8123465	90.121422	-51.5047515	9.5748215	102.023216
-33.744328	16.143114	98.767693	-6.63939	12.863066	96.253036	39.464199	-9.095575	91.98307	37.074081	41.436455	87.952065	38.26914	16.17044	89.9675675	-51.54792	9.555692	102.5385045
-33.948776	16.78966	99.086166	-6.852528	13.003378	96.353462	39.261086	-8.892272	91.879173	36.712273	41.562252	87.440132	37.9866795	16.33499	89.6596525	-51.6917355	9.671766	103.0472715
-34.048782	17.493092	99.277893	-7.110579	13.080883	96.42247	38.927254	-8.919061	91.864395	36.336132	41.538853	86.950752	37.631693	16.309896	89.4075735	-51.852851	9.85187	103.4373665
-34.026581	18.285282	99.390251	-7.407705	13.05663	96.548775	38.569134	-9.107311	91.985893	36.013428	41.335457	86.718094	37.291281	16.114073	89.3519935	-52.106691	9.999187	103.7455565
-33.850704	19.048075	99.424789	-7.731141	12.938926	96.766403	38.143547	-9.379725	92.300652	35.848965	41.030418	86.838318	36.996256	15.8253465	89.569485	-52.458538	10.0525055	103.963321
-33.444115	20.257706	99.376862	-8.209768	12.808233	97.072815	37.633648	-9.809479	92.895386	35.777916	40.611465	87.59671	36.705782	15.400993	90.246048	-53.125318	10.215473	103.899582
-32.960003	21.156029	99.129799	-8.461985	12.813123	97.142799	37.40604	-9.946323	93.149986	35.800735	40.490387	88.072289	36.6033875	15.272032	90.6111375	-53.5273575	10.354214	103.6744605
-32.37534	22.153814	98.669907	-8.593186	12.929149	97.011856	37.257156	-9.963017	93.223846	35.834679	40.500278	88.271103	36.5459175	15.2686305	90.7474745	-53.7322895	10.5896675	103.2762375
-31.569946	23.162224	98.102516	-8.60033	13.126865	96.696701	37.18129	-9.860507	93.12735	35.907436	40.625294	88.268585	36.544363	15.3823935	90.6979675	-53.745023	10.8713365	102.6954345
-30.705961	24.166212	97.418388	-8.497499	13.353462	96.258797	37.280151	-9.655019	92.934868	36.059944	40.894459	88.300438	36.6700475	15.61972	90.617653	-53.6650455	11.087204	101.899941
-29.676008	25.212067	96.60128	-8.33191	13.613504	95.73848	37.538589	-9.344205	92.725571	36.279449	41.366982	88.650078	36.909019	16.0113885	90.6878245	-53.572839	11.2156195	100.7891355
-28.539038	26.343452	95.770195	-8.091056	13.899318	95.157028	37.913357	-8.883358	92.418785	36.588783	42.071289	89.394646	37.25107	16.5939655	90.9067155	-53.433182	11.2046705	99.4073405
-26.749628	28.068607	94.857574	-7.678945	14.655344	94.26474	38.517784	-7.951286	91.757027	37.030685	43.500732	91.176285	37.7742345	17.774723	91.466656	-53.1321245	11.535965	97.062824
-25.306841	29.276249	94.415764	-7.446038	15.428765	93.764091	38.838779	-7.156169	91.405396	37.334515	44.621155	92.626648	38.086647	18.732493	92.016022	-52.978723	12.125037	95.51216
-23.936611	30.526167	94.170647	-7.359477	16.348503	93.370667	39.164055	-6.337872	91.095726	37.616177	45.570499	94.262306	38.390116	19.6163135	92.679016	-53.10907	13.0806925	94.062318
-22.615017	31.715399	94.139748	-7.411654	17.345442	93.160065	39.274902	-5.581229	90.930244	37.849873	46.334377	95.844177	38.5623875	20.376574	93.3872105	-53.3856955	14.31431	92.9329195
-21.262968	32.803768	94.235184	-7.652358	18.316225	93.127647	39.136166	-4.962249	91.005165	37.988998	46.941792	97.352783	38.562582	20.9897715	94.178974	-53.867298	15.6426785	92.07632
-19.913527	33.773407	94.385735	-8.04642	19.162907	93.244003	38.742424	-4.486805	91.253242	38.061424	47.380833	98.737556	38.401924	21.447014	94.995399	-54.494764	16.8788	91.492607
-18.698227	34.539925	94.707878	-8.498537	19.871054	93.536034	38.218735	-4.19558	91.625122	38.081509	47.643578	99.775192	38.150122	21.723999	95.700157	-55.147196	18.018109	91.371911
-16.783482	35.42197	94.950073	-9.192787	20.496113	94.152634	37.422337	-4.255011	92.571518	38.01545	47.630238	100.137291	37.7188935	21.6876135	96.3544045	-56.1044675	19.3046125	91.9508635
-15.525922	35.753895	94.905983	-9.592997	20.516317	94.559662	36.923481	-4.719299	93.719086	37.954205	47.230728	99.713173	37.438843	21.2557145	96.7161295	-56.624837	19.7769195	92.4031945
-14.28404	35.877621	94.849144	-9.908562	20.132729	95.001862	36.558487	-5.62492	95.164322	37.919987	46.466236	99.195221	37.239237	20.420658	97.1797715	-57.056361	19.8448	92.8239525
-13.023978	35.892342	94.723961	-10.152416	19.373304	95.506355	36.266933	-6.791417	96.827042	37.902676	45.462437	98.889801	37.0848045	19.33551	97.8584215	-57.3896365	19.411098	93.1542885
-11.764482	35.780075	94.709114	-10.332009	18.38629	96.031799	36.056473	-8.027778	98.39296	37.992973	44.282738	98.908119	37.024723	18.12748	98.6505395	-57.688741	18.6451	93.4130585
-10.521708	35.63673	94.809929	-10.456305	17.373981	96.484215	35.92635	-9.263457	99.578011	38.120117	43.141685	99.236069	37.0232335	16.939114	99.40704	-57.9358435	17.808848	93.56139
-9.245748	35.59063	94.833282	-10.56407	16.565731	96.79425	35.80854	-10.314366	100.61731	38.263355	42.250439	99.625534	37.0359475	15.9680365	100.121422	-58.1640875	17.1634255	93.467078
-7.587612	35.78479	95.147346	-10.711007	15.848076	97.140373	35.686211	-11.194457	101.517616	38.358253	41.351173	100.472496	37.022232	15.078358	100.995056	-58.444246	16.617794	93.28569
-6.494009	36.035175	95.561302	-10.847625	15.718876	97.336868	35.599125	-11.529628	101.923111	38.353493	41.07724	101.291504	36.976309	14.773806	101.6073075	-58.671559	16.663946	93.0664285
-5.458763	36.415337	96.247009	-11.044484	15.758707	97.589645	35.452988	-11.702351	102.093361	38.382397	40.974884	102.398956	36.9176925	14.6362665	102.2461585	-59.0066605	16.8811475	92.9331315
-4.603286	36.88517	97.325714	-11.240564	15.959513	97.896034	35.261967	-11.730042	101.937317	38.418404	41.157051	103.86554	36.8401855	14.7135045	102.9014285	-59.3213135	17.2055215	92.8906395
-3.837641	37.366089	98.597633	-11.456746	16.345671	98.240425	35.067196	-11.506804	101.524483	38.40852	41.4412	105.473366	36.737858	14.967198	103.4989245	-59.65135	17.724144	92.9819255
-3.136479	37.877178	100.032425	-11.711982	16.974398	98.635109	34.885986	-10.918577	100.891876	38.395016	41.987598	107.278847	36.640501	15.5345105	104.0853615	-60.064465	18.4142855	93.1848565
-2.490682	38.399448	101.442467	-12.02871	17.836466	99.047867	34.774563	-10.062507	100.323235	38.346085	42.67511	109.119453	36.560324	16.3063015	104.721344	-60.617744	19.3666305	93.37439
-1.738115	39.106525	103.330902	-12.520035	19.378025	99.687431	34.672798	-8.615883	99.935745	38.268894	43.897015	111.592888	36.470846	17.640566	105.7643165	-61.510916	21.115484	93.6105455
-1.33189	39.513527	104.157402	-12.831591	20.387135	100.106026	34.549877	-7.744876	100.040054	38.219448	44.609951	112.906075	36.3846625	18.4325375	106.4730645	-62.0478445	22.3417325	93.7389875
-0.930678	39.67495	104.739998	-13.119812	21.18891	100.500763	34.371452	-7.143541	100.323486	38.204029	45.138508	113.916565	36.2877405	18.9974835	107.1200255	-62.5273645	23.3803365	93.8815005
-0.597315	39.666168	105.28228	-13.363874	21.687239	100.89061	34.162514	-6.880245	100.681854	38.229946	45.46917	114.682434	36.19623	19.2944625	107.682144	-62.923978	24.0800155	94.099076
-0.358974	39.402527	105.655609	-13.630123	21.885763	101.313957	33.890934	-6.914929	101.055954	38.279594	45.606075	115.227211	36.085264	19.345573	108.1415825	-63.34551	24.425953	94.4863315
-0.233717	38.97311	105.983589	-13.931634	21.861862	101.726219	33.601494	-7.128277	101.557251	38.281029	45.637211	115.665398	35.9412615	19.254467	108.6113245	-63.8045295	24.469257	94.8411135
-0.267878	38.371449	106.326378	-14.301782	21.655302	102.141258	33.402184	-7.522383	102.235497	38.16021	45.488285	116.033829	35.781197	18.982951	109.134663	-64.384761	24.327653	95.147853
-0.644944	37.234375	106.995079	-14.89895	21.15506	102.997185	33.168957	-8.043932	103.598175	37.810905	45.103859	116.773567	35.489931	18.5299635	110.185871	-65.287831	23.7801565	95.808499
-1.041254	36.260345	107.56205	-15.282531	20.750603	103.712402	33.018036	-8.378158	104.701698	37.566948	44.772408	117.382721	35.292492	18.197125	111.0422095	-65.857554	23.304081	96.3825945
-1.547299	35.12793	108.167198	-15.690472	20.41658	104.553116	32.844448	-8.844569	106.000671	37.333801	44.592422	118.133926	35.0891245	17.8739265	112.0672985	-66.4700685	22.9592335	97.0389335
-2.193021	33.909615	108.73011	-16.15062	20.081068	105.445686	32.628574	-9.263985	107.494125	37.071495	44.416809	118.798622	34.8500345	17.576412	113.1463735	-67.1512745	22.585724	97.7449985
-2.946924	32.67178	109.253181	-16.600735	19.755713	106.353226	32.388596	-9.627341	109.088478	36.799061	44.295822	119.35022	34.5938285	17.3342405	114.219349	-67.7952985	22.1771855	98.487103
-3.799838	31.391239	109.731995	-17.05106	19.424871	107.144691	32.101009	-9.98776	110.684547	36.517338	44.115631	119.759712	34.3091735	17.0639355	115.2221295	-68.4112935	21.7858065	99.0672525
-4.729654	30.05549	110.096107	-17.468817	19.0287	107.917236	31.731161	-10.38402	112.177979	36.249279	43.847057	120.016205	33.99022	16.7315185	116.097092	-68.927854	21.3258815	99.73738
-6.316323	27.889782	110.610962	-18.136488	18.341936	109.005234	31.074926	-11.000354	113.851479	35.945656	43.355076	120.139221	33.510291	16.177361	116.99535	-69.783267	20.506511	101.015118
-7.505563	26.517292	110.706421	-18.489351	17.861214	109.476837	30.69368	-11.348272	114.382385	35.620167	42.93956	119.865631	33.1569235	15.795644	117.124008	-70.1356255	19.926784	101.829666
-8.676345	25.093195	110.444023	-18.805632	17.432529	109.602905	30.35602	-11.664108	114.343521	35.223804	42.537968	119.071404	32.789912	15.43693	116.7074625	-70.401176	19.428128	102.4983475
-9.892096	23.651453	109.735397	-19.06073	17.059519	109.236702	30.066126	-11.900387	113.49987	34.679253	42.105927	117.673828	32.3726895	15.10277	115.586849	-70.4941495	19.016268	102.886555
-11.198053	22.35918	108.722092	-19.211273	16.72714	108.444008	29.942986	-12.032943	111.790833	34.126862	41.613338	115.828003	32.034924	14.7901975	113.809418	-70.45747	18.6640825	103.078598
-12.475645	21.075201	107.280609	-19.213638	16.386045	107.375908	29.945452	-12.22926	109.367081	33.627235	41.194473	113.776672	31.7863435	14.4826065	111.5718765	-70.2136195	18.2894835	103.1799395
-13.806042	19.809401	105.936523	-19.009571	16.065941	106.235229	29.838318	-12.279446	106.75808	33.333855	40.807228	111.847961	31.5860865	14.263891	109.3030205	-69.6052285	17.867991	103.1674375
-15.767034	18.022039	104.223907	-18.549389	15.670474	104.783333	29.639526	-12.529861	102.932968	33.241035	40.331345	109.130905	31.4402805	13.900742	106.0319365	-68.5390585	17.440206	103.5347295
-15.544992	17.542448	104.012367	-18.273785	15.584685	103.853607	29.607292	-12.649819	100.488174	33.207882	40.110649	107.268356	31.407587	13.730415	103.878265	-67.955157	17.438955	103.828949
-14.892981	17.580614	103.088806	-18.062273	15.592989	102.932014	29.49542	-12.516499	98.246101	33.062901	39.956249	105.389763	31.2791605	13.719875	101.817932	-67.4037065	17.466103	104.046096
-14.272438	17.63694	101.56562	-17.908175	15.596487	102.11747	29.376816	-12.408729	96.340225	32.87019	39.852478	103.770935	31.123503	13.7218745	100.05558	-66.939853	17.4710995	104.17936
-13.844906	17.154827	101.391457	-17.863304	15.601389	101.541222	29.16736	-12.362227	95.038719	32.67012	39.771011	102.624908	30.91874	13.704392	98.8318135	-66.645348	17.498386	104.2506305
-13.346572	16.61429	100.411652	-17.905022	15.539492	101.207695	28.95549	-12.401821	94.266632	32.432133	39.679394	101.894341	30.6938115	13.6387865	98.0804865	-66.5038555	17.4401975	104.3349035
-12.866768	15.9195	100.637009	-18.055754	15.424953	101.092209	28.776302	-12.521556	93.889435	32.189259	39.513294	101.507439	30.4827805	13.495869	97.698437	-66.5942885	17.354037	104.485981
-12.182084	14.787057	100.341011	-18.416443	15.082596	101.043915	28.421846	-12.88117	93.980698	31.821701	39.162025	101.375961	30.1217735	13.1404275	97.6783295	-66.9546595	17.0247645	104.4095005
-11.707565	14.005104	100.096008	-18.763714	14.760649	101.022995	28.125366	-13.218613	94.239769	31.547421	38.862259	101.454865	29.8363935	12.821823	97.847317	-67.3638215	16.699475	104.198673
-11.210902	13.040082	100.132286	-19.108501	14.415695	101.002907	27.869621	-13.616899	94.528572	31.23794	38.518929	101.615433	29.5537805	12.451015	98.0720025	-67.7707825	16.380375	103.9338115
-10.613845	12.02887	99.809082	-19.396225	14.031902	101.039528	27.612204	-14.048889	94.907227	31.025543	38.143143	101.701317	29.3188735	12.047127	98.304272	-68.1113235	16.016677	103.774784
-10.01192	10.922915	100.069687	-19.693407	13.666725	101.101089	27.365211	-14.496819	95.341644	30.811478	37.749786	101.860428	29.0883445	11.6264835	98.601036	-68.4751585	15.7069665	103.601142
-9.372459	9.793613	100.054916	-19.892635	13.303015	101.137779	27.200735	-14.936365	95.85833	30.657413	37.417168	101.914909	28.929074	11.2404015	98.8866195	-68.714344	15.3656285	103.3889385
-8.707423	8.601168	99.979553	-20.063091	12.964766	101.177238	26.997959	-15.39943	96.433899	30.468399	37.121319	101.93306	28.733179	10.8609445	99.1834795	-68.859361	15.0685875	103.1709965
-7.725046	6.744897	100.463806	-20.48156	12.484118	101.335632	26.54937	-16.150934	98.011032	30.170961	36.644661	102.350792	28.3601655	10.2468635	100.180912	-69.3232855	14.7213725	102.490352
-7.101622	5.502402	101.028076	-20.866419	12.126711	101.652969	26.195461	-16.710873	99.517441	30.00173	36.262665	103.097664	28.0985955	9.775896	101.3075525	-69.8314335	14.477526	101.9983855
-6.54168	4.223867	101.843369	-21.386082	11.716997	102.147949	25.793774	-17.230295	101.190552	29.870811	35.869324	104.209015	27.8322925	9.3195145	102.6997835	-70.6044565	14.1144795	101.5961145
-5.978448	2.922081	102.729782	-21.898621	11.296506	102.70562	25.381788	-17.716917	102.880035	29.775425	35.457516	105.56488	27.5786065	8.8702995	104.2224575	-71.3758485	13.7227125	101.1887825
-5.472788	1.654615	103.793884	-22.415867	10.88308	103.297127	24.908695	-18.153313	104.453911	29.787401	35.130627	107.093979	27.348048	8.488657	105.773945	-72.179782	13.277503	100.820309
-5.020365	0.431175	104.717621	-22.868786	10.518948	103.911949	24.490582	-18.530857	105.865227	29.805183	34.852669	108.659958	27.1478825	8.160906	107.2625925	-72.8854545	12.87699	100.5613055
-4.574846	-0.777158	105.636574	-23.141531	10.250861	104.460098	24.18874	-18.798784	107.034599	29.831266	34.541206	110.122765	27.010003	7.871211	108.578682	-73.293065	12.630511	100.341514
-3.936708	-2.510102	106.680931	-23.280699	10.040965	105.214119	24.003532	-18.977659	108.430496	30.026981	34.23584	112.143234	27.0152565	7.6290905	110.286865	-73.5766545	12.4528395	100.141373
-3.554206	-3.602436	107.246628	-23.190506	9.97478	105.605103	24.040844	-19.010963	109.200478	30.146875	34.092396	113.574829	27.0938595	7.5407165	111.3876535	-73.4748715	12.4088435	99.8225525
-3.242828	-4.704083	107.637314	-23.143835	9.953821	105.876694	24.182573	-19.098366	109.722267	30.305037	34.009983	114.986275	27.243805	7.4558085	112.354271	-73.531475	12.4518335	99.399117
-2.990433	-5.771091	107.795525	-23.045525	9.99895	106.002045	24.340899	-19.114201	109.977303	30.443169	33.955574	116.193832	27.392034	7.4206865	113.0855675	-73.483084	12.5772135	98.9185225
-2.852644	-6.831275	107.680702	-22.900612	10.134	105.991791	24.538765	-19.064224	109.968742	30.600065	33.886784	117.068253	27.569415	7.41128	113.5184975	-73.370639	12.85672	98.4650845
-2.762128	-7.876588	107.446327	-22.668978	10.335266	105.939995	24.733625	-19.023115	109.882057	30.704531	33.752285	117.663193	27.719078	7.364585	113.772625	-73.057034	13.305947	98.107365
-2.861757	-8.966676	107.282303	-22.431967	10.519917	105.945435	24.934855	-19.046488	109.929298	30.89082	33.531322	117.807915	27.9128375	7.242417	113.8686065	-72.7767715	13.797417	98.0222635
-3.218827	-10.755418	107.279861	-21.896908	10.670049	106.10672	25.297585	-19.330441	110.383751	31.425465	33.193062	117.54364	28.361525	6.9313105	113.9636955	-72.155341	14.4087875	98.2497445
-3.667532	-11.999745	107.622673	-21.455389	10.590047	106.351021	25.672531	-19.706614	110.911774	31.8263	32.829769	117.203697	28.7494155	6.5615775	114.0577355	-71.6601935	14.6185165	98.6443065
-4.210102	-13.336295	108.131516	-20.987598	10.35885	106.669701	26.049885	-20.190351	111.598297	32.23481	32.292427	116.686012	29.1423475	6.051038	114.1421545	-71.1175435	14.666662	99.1972475
-4.943238	-14.666142	108.847725	-20.579115	9.959257	106.98941	26.413092	-20.70714	112.455299	32.543289	31.861052	116.182533	29.4781905	5.576956	114.318916	-70.6364205	14.341558	99.659904
-5.778089	-16.009872	109.832153	-20.185801	9.474662	107.351974	26.786694	-21.192976	113.510826	32.750641	31.26885	115.573845	29.7686675	5.037937	114.5423355	-70.1402695	13.911387	100.1616125
-6.778188	-17.273001	111.027191	-19.913124	8.875289	107.78968	27.147787	-21.693165	114.837692	32.881744	30.673725	114.99292	30.0147655	4.49028	114.915306	-69.8410135	13.260298	100.664054
-7.948796	-18.40925	112.406647	-19.473362	7.981669	108.101357	27.419767	-22.181433	116.368851	32.969986	30.047459	114.456161	30.1948765	3.933013	115.412506	-69.1416005	12.030325	100.790208
-9.84152	-19.947342	114.295341	-19.340675	6.74074	108.811844	27.656593	-22.936644	118.616356	33.075741	29.039053	113.954285	30.366167	3.0512045	116.2853205	-69.047517	10.4302755	101.3383675
-11.160278	-20.879452	115.251945	-19.521072	6.140766	109.343788	27.704313	-23.494871	119.860901	33.181892	28.321609	113.688934	30.4431025	2.413369	116.7749175	-69.4852465	9.868163	101.9126585
-12.649705	-21.609371	115.938545	-19.487423	5.345383	109.711388	27.696007	-24.063217	120.792648	33.291885	27.627832	113.394714	30.493946	1.7823075	117.093681	-69.468792	8.9084585	102.329095
-14.087458	-22.17708	116.357826	-19.428999	4.670933	109.980896	27.9394	-24.78076	121.221474	33.343868	27.02536	113.141594	30.641634	1.1223	117.181534	-69.499632	8.219566	102.780258
-15.646231	-22.541294	116.54277	-19.3561	4.099279	110.164284	27.908424	-25.214491	121.517181	33.408802	26.490021	112.87838	30.658613	0.637765	117.1977805	-69.370813	7.560793	103.1307875
-17.221386	-22.738026	116.465935	-19.075981	3.415312	110.203529	27.711355	-25.526667	121.6203	33.447056	26.087942	112.600754	30.5792055	0.280637500000001	117.110527	-68.7311675	6.5499865	103.296531
-18.852251	-22.708374	116.26265	-19.22274	3.287342	110.395218	27.828047	-25.865606	121.425377	33.471741	25.855377	112.389252	30.649894	-0.00511449999999947	116.9073145	-69.095374	6.5797985	103.8831215
-21.196764	-22.310595	115.52433	-19.092276	2.984407	110.408676	27.875536	-26.12764	120.808121	33.549873	25.681553	112.008514	30.7127045	-0.223043499999999	116.4083175	-68.8972565	6.1918575	104.4090345
-22.919373	-21.756697	114.830246	-18.759609	2.74525	110.185684	27.929544	-26.257813	120.041344	33.535316	25.731918	111.71904	30.73243	-0.262947499999999	115.880192	-68.251648	5.7534475	104.491176
-24.687191	-20.911175	113.974228	-18.908283	3.103897	110.070129	27.967525	-26.283789	119.099518	33.568024	25.806288	111.303925	30.7677745	-0.2387505	115.2017215	-68.5843405	6.4465445	104.9385365
-26.681519	-19.817818	112.989723	-18.839279	3.352694	109.703133	27.950663	-26.136005	118.096268	33.632374	25.981096	110.790741	30.7915185	-0.0774545	114.4435045	-68.4700765	6.7828425	104.9627615
-28.548542	-18.565979	111.902573	-18.720909	3.723452	109.202995	27.900208	-25.874645	117.060616	33.663074	26.22687	110.197784	30.781641	0.1761125	113.6292	-68.223459	7.2707915	104.77679
-30.344223	-17.145329	110.811165	-18.60742	4.156213	108.684181	27.900352	-25.542343	116.155746	33.673267	26.591957	109.5168	30.7868095	0.524807000000001	112.836273	-68.0016495	7.787619	104.532089
-32.154869	-15.513637	109.955025	-18.41164	4.594963	108.236694	28.429857	-25.214682	115.05423	33.731075	27.104568	108.746704	31.080466	0.944943	111.900467	-67.903746	8.244983	104.572921
-34.86665	-12.860638	109.175781	-17.963131	5.009128	107.861694	28.174707	-24.542341	114.021042	33.790123	27.763716	107.497772	30.982415	1.6106875	110.759407	-66.908677	8.4075685	104.963981
-36.63221	-10.997796	108.907043	-17.663101	5.044732	107.800278	28.467728	-24.252779	113.432419	33.75116	28.191683	106.838348	31.109444	1.969452	110.1353835	-66.435646	8.120012	105.4651725
-38.387203	-9.087526	108.766464	-17.382992	4.882715	107.874855	28.851673	-24.067669	112.928513	33.728306	28.571028	106.403694	31.2899895	2.2516795	109.6661035	-66.0559735	7.5137505	106.0836065
-40.177219	-7.080851	108.787659	-17.164108	4.59887	108.08152	29.26577	-23.966665	112.440918	33.610664	28.913563	106.157669	31.438217	2.473449	109.2992935	-65.766433	6.724291	106.8637465
-41.686413	-5.159173	108.891335	-17.034821	4.285372	108.338417	29.587191	-23.851875	111.8992	33.38932	29.21756	106.07959	31.4882555	2.6828425	108.989395	-65.5578975	5.8879015	107.687439
-43.765945	-2.748148	108.951691	-17.021694	4.026686	108.588364	29.753988	-23.66699	111.305168	33.177513	29.480282	106.183243	31.4657505	2.906646	108.7442055	-65.5091385	5.146726	108.4325225
-45.532612	-0.433833	109.08078	-17.080936	3.859059	108.836006	29.827669	-23.464455	110.676743	32.963215	29.807037	106.442581	31.395442	3.171291	108.559662	-65.557314	4.546827	109.11235
-48.151985	3.273409	109.309731	-17.23209	3.811299	109.125496	29.84573	-23.099358	109.82753	32.664482	30.328417	106.932686	31.255106	3.6145295	108.380108	-65.719286	4.0080685	109.870884
-49.901672	5.905044	109.54261	-17.411215	3.962656	109.262085	29.80085	-22.778658	109.254135	32.41177	30.760181	107.237434	31.10631	3.9907615	108.2457845	-65.92874	3.9345505	110.2783855
-51.565701	8.609243	109.839401	-17.6856	4.192729	109.35997	29.695496	-22.369457	108.63987	32.04903	31.283945	107.530106	30.872263	4.457244	108.084988	-66.243463	3.928214	110.634952
-53.186535	11.33449	110.2677	-17.974148	4.523329	109.441254	29.534622	-21.876137	107.958771	31.650061	31.81015	107.747223	30.5923415	4.9670065	107.852997	-66.5406375	4.0796515	111.029511
-54.769726	14.137253	110.77124	-18.162403	4.923338	109.566902	29.309496	-21.304346	107.372055	31.260603	32.345036	107.928642	30.2850495	5.520345	107.6503485	-66.6098555	4.326331	111.4834555
-56.187057	17.001608	111.254463	-18.336525	5.379909	109.67878	29.079145	-20.734425	106.890068	31.030182	32.86554	108.104538	30.0546635	6.0655575	107.497303	-66.7277135	4.6942605	111.860257
-56.870033	19.69569	111.550537	-18.462585	5.916964	109.73687	28.902716	-20.250416	106.519661	30.924147	33.332531	108.302322	29.9134315	6.5410575	107.4109915	-66.8386015	5.2928705	112.0627485
-56.314461	23.363567	111.824402	-18.494024	6.680345	109.672127	28.699965	-19.683401	106.258514	31.021347	33.897907	108.53244	29.860656	7.107253	107.395477	-66.848704	6.253437	111.948777
-56.127693	25.910425	111.667725	-18.443375	7.155713	109.563042	28.657875	-19.340403	106.177094	31.174057	34.251587	108.64817	29.915966	7.455592	107.412632	-66.802716	6.855834	111.713452
-55.877018	28.494125	111.519333	-18.362013	7.608708	109.465424	28.704155	-19.000221	106.07618	31.356606	34.572002	108.708313	30.0303805	7.7858905	107.3922465	-66.7544065	7.4315255	111.5386015
-56.182461	31.331348	111.289093	-18.261763	8.068403	109.381256	28.789478	-18.667933	105.989281	31.540129	34.920219	108.734192	30.1648035	8.126143	107.3617365	-66.6883295	8.010663	111.4007755
-55.057133	32.792999	111.542358	-18.177475	8.551636	109.312416	28.886084	-18.295425	105.898918	31.677427	35.319206	108.743141	30.2817555	8.5118905	107.3210295	-66.6367055	8.5913815	111.3038025
-53.683449	33.249741	111.22506	-18.143682	9.038615	109.279144	28.926205	-17.856047	105.84079	31.715611	35.752151	108.781471	30.320908	8.948052	107.3111305	-66.608272	9.129178	111.2471575
-52.315174	33.834106	111.140915	-18.183306	9.582808	109.272537	28.930771	-17.34737	105.86026	31.70591	36.240734	108.852829	30.3183405	9.446682	107.3565445	-66.6849525	9.718934	111.1885295
-50.061756	34.630043	110.810516	-18.302601	10.498442	109.347298	28.944229	-16.492207	106.007576	31.631502	37.112774	109.162453	30.2878655	10.3102835	107.5850145	-66.8930675	10.6866005	111.1095815
-48.580093	35.141876	110.769775	-18.14892	10.884437	109.317459	29.034721	-15.834372	106.091187	31.606813	37.784393	109.564781	30.320767	10.9750105	107.827984	-66.618607	10.7938635	110.806934
-47.016968	35.587788	110.700317	-18.235926	11.577133	109.432007	29.216354	-15.121736	106.242264	31.632618	38.468216	110.073921	30.424486	11.67324	108.1580925	-66.896338	11.481026	110.7059215
-45.43932	36.019928	110.614014	-18.332811	12.245001	109.53038	29.455599	-14.419086	106.485725	31.7045	39.118038	110.688309	30.5800495	12.349476	108.587017	-67.2456715	12.140526	110.473743
-43.77005	36.392582	110.420761	-18.332729	12.889412	109.643539	29.725023	-13.734282	106.923523	31.881142	39.804192	111.396194	30.8030825	13.034955	109.1598585	-67.4685405	12.743869	110.1272195
-42.073544	36.691944	110.385445	-18.61717	13.713552	109.974014	30.032045	-13.137497	107.597946	32.063744	40.445007	112.293579	31.0478945	13.653755	109.9457625	-68.2822345	13.773349	110.0022655
-40.382813	36.962189	110.268166	-18.582163	14.267767	110.216667	30.396288	-12.7086	108.526062	32.328018	41.092064	113.268402	31.362153	14.191732	110.897232	-68.526479	14.343802	109.536102
-37.864758	37.244247	110.333015	-18.584284	15.061909	110.778793	30.861914	-12.12001	110.083916	32.827888	42.060814	114.939346	31.844901	14.970402	112.511631	-69.013469	15.153416	109.045955
-36.12532	37.390038	110.57489	-18.669901	15.544814	111.270462	31.075113	-11.678096	110.974792	33.167473	42.671928	116.07	32.121293	15.496916	113.522396	-69.461095	15.592712	109.018528
-34.591122	37.383179	110.990227	-18.839388	16.007174	111.826874	31.221819	-11.19594	111.82431	33.472023	43.331825	117.226051	32.346921	16.0679425	114.5251805	-70.025697	15.9464055	109.1285675
-32.988239	37.334595	111.482025	-18.950644	16.424135	112.386856	31.293625	-10.650041	112.641098	33.798553	43.894947	118.318176	32.546089	16.622453	115.479637	-70.447377	16.225817	109.294075
-31.49971	37.238564	112.076553	-18.937603	16.749146	112.890053	31.287682	-10.151419	113.403786	34.131001	44.405731	119.33918	32.7093415	17.127156	116.371483	-70.5845475	16.371136	109.408623
-30.076778	37.071777	112.670563	-19.03336	17.087221	113.344589	31.232899	-9.75693	114.109459	34.477489	44.856323	120.200432	32.855194	17.5496965	117.1549455	-70.921914	16.6247455	109.5342325
-28.627771	36.853245	113.226547	-19.151649	17.421183	113.686241	31.116953	-9.447223	114.601013	34.875992	45.255554	120.809517	32.9964725	17.9041655	117.705265	-71.2997705	16.9382005	109.667217
-26.749567	36.442802	113.842537	-19.266483	17.912237	113.871132	30.782568	-9.054958	114.7892	35.277397	45.514126	120.95195	33.0299825	18.229584	117.870575	-71.5629485	17.59489	109.871689
-25.651482	36.190556	113.927818	-19.339939	18.232492	113.720001	30.528795	-8.823017	114.490463	35.276897	45.606232	120.695999	32.902846	18.3916075	117.593231	-71.582724	18.0733765	109.846771
-24.482025	35.728725	113.722443	-19.406349	18.506964	113.367165	30.259434	-8.544942	113.843071	35.148998	45.673935	120.244835	32.704216	18.5644965	117.043953	-71.516914	18.4494315	109.690377
-23.208328	35.17857	113.380768	-19.475838	18.819757	112.919785	29.996637	-8.279752	112.998642	34.994144	45.71553	119.674149	32.4953905	18.717889	116.3363955	-71.4470665	18.921625	109.5031745
-22.259655	34.662346	113.144592	-19.42951	18.99349	112.501266	29.839909	-8.102058	112.087692	34.864994	45.745621	119.148697	32.3524515	18.8217815	115.6181945	-71.2114715	19.1651985	109.3843375
-21.112043	33.872307	112.832619	-19.379158	19.136467	112.174965	29.735607	-8.031053	111.165276	34.807838	45.689346	118.70903	32.2717225	18.8291465	114.937153	-71.0300385	19.4437875	109.412777
-20.165726	33.093163	112.639664	-19.285931	19.201946	111.975624	29.642143	-8.062603	110.437943	34.87875	45.561119	118.36071	32.2604465	18.749258	114.3993265	-70.8323085	19.654634	109.5519215
-18.905487	31.82436	112.437584	-19.028866	19.317919	111.737762	29.618183	-8.206935	109.759377	35.009708	45.368404	117.948807	32.3139455	18.5807345	113.854092	-70.3716775	20.0551035	109.621432
-17.931152	30.766195	112.067917	-18.882528	19.39654	111.584763	29.607746	-8.192515	109.436287	35.087254	45.210979	117.724373	32.3475	18.509232	113.58033	-70.112556	20.283848	109.589196
-17.307995	29.685459	111.856804	-18.793756	19.409826	111.410316	29.628178	-8.205691	109.203339	35.140072	45.043598	117.581596	32.384125	18.4189535	113.3924675	-69.971637	20.4006985	109.4281645
-16.689049	28.533245	111.659286	-18.750574	19.391079	111.293259	29.608753	-8.31939	109.151146	35.22065	44.935204	117.550003	32.4147015	18.307907	113.3505745	-69.9158495	20.474251	109.2359435
-16.05127	27.232439	111.428513	-18.710423	19.376417	111.172607	29.547878	-8.440228	109.195793	35.259674	44.797249	117.51841	32.403776	18.1785105	113.3571015	-69.824622	20.5743235	108.9881125
-15.510225	25.888416	111.310471	-18.736822	19.35289	111.172928	29.409885	-8.471376	109.327591	35.265842	44.75893	117.497421	32.3378635	18.143777	113.412506	-69.8115075	20.562003	108.93335
-15.064918	24.458269	111.168251	-18.838339	19.374947	111.237297	29.300625	-8.533021	109.613739	35.265259	44.796803	117.390465	32.282942	18.131891	113.502102	-69.95962	20.618003	108.972492
-14.558866	22.277441	111.003769	-18.978836	19.454269	111.290726	29.210686	-8.623732	110.269142	35.19426	44.860794	117.045448	32.202473	18.118531	113.657295	-70.160145	20.790007	108.924157
-14.253192	20.671873	110.827164	-18.901564	19.421173	111.219643	29.193111	-8.734627	110.813011	35.128956	44.886337	116.689529	32.1610335	18.075855	113.75127	-69.9641615	20.766491	108.688016
-14.07477	19.112946	110.748993	-18.992239	19.453856	111.209549	29.198524	-8.873525	111.410225	35.054718	44.866859	116.221466	32.126621	17.996667	113.8158455	-70.111099	20.911045	108.6032525
-13.933027	17.491272	110.770607	-18.88168	19.404589	111.146606	29.168808	-9.021083	111.980453	35.053185	44.828102	115.706444	32.1109965	17.9035095	113.8434485	-69.8743565	20.9056685	108.4497635
-13.713387	15.361489	110.864151	-18.88821	19.267822	111.216377	29.210966	-9.1781	112.556396	35.086632	44.680836	115.225533	32.148799	17.751368	113.8909645	-69.925219	20.784276	108.5417895
-13.841682	14.169003	110.90181	-18.762608	19.115534	111.237587	29.310829	-9.425452	113.209999	35.127922	44.471432	114.771797	32.2193755	17.52299	113.990898	-69.7445915	20.708078	108.484276
-13.839072	12.541437	111.034821	-18.769091	18.913462	111.278061	29.40517	-9.69656	113.862762	35.185745	44.277359	114.295792	32.2954575	17.2903995	114.079277	-69.8336395	20.5365245	108.476845
-14.207307	10.233958	111.277405	-18.705999	18.557323	111.174095	29.476151	-10.033422	114.690971	35.095169	43.901138	113.392807	32.28566	16.933858	114.041889	-69.697658	20.180788	108.306301
-14.4219	8.766541	111.366486	-18.630999	18.304831	110.991882	29.473745	-10.241445	115.079559	34.992081	43.532738	112.614563	32.232913	16.6456465	113.847061	-69.494911	19.9640155	108.136703
-14.763917	7.357158	111.438667	-18.641476	17.96789	110.837463	29.490063	-10.429065	115.249649	34.81179	43.133583	111.719658	32.1509265	16.352259	113.4846535	-69.4338785	19.583521	108.1902725
-15.140444	6.095681	111.495384	-18.596458	17.598003	110.724327	29.539364	-10.703416	115.146767	34.635098	42.656746	110.883652	32.087231	15.976665	113.0152095	-69.280147	19.219341	108.4334445
-15.530173	4.880259	111.510742	-18.349112	17.095583	110.531319	29.674795	-11.074334	114.877907	34.530094	42.136971	110.123955	32.1024445	15.5313185	112.500931	-68.8006685	18.6598475	108.561707
-15.96916	3.800383	111.434189	-18.173792	16.622581	110.407707	29.789156	-11.437774	114.4245	34.475178	41.680592	109.521973	32.132167	15.121409	111.9732365	-68.479751	18.123753	108.8421775
-16.410332	2.839891	111.2257	-18.054243	16.195107	110.284996	29.927782	-11.805571	113.69783	34.465313	41.367226	109.088181	32.1965475	14.7808275	111.3930055	-68.3050335	17.6093865	109.1769865
-17.090181	1.703622	110.678925	-17.837807	15.694661	109.911964	30.083359	-12.184908	112.391403	34.49379	41.029217	108.458817	32.2885745	14.4221545	110.42511	-67.9641885	16.9671675	109.398818
-17.601265	1.118903	110.239052	-17.738892	15.493795	109.547249	30.1665	-12.377118	111.542084	34.519402	40.908314	107.971611	32.342951	14.265598	109.7568475	-67.820735	16.721992	109.3376505
-18.089241	0.63174	109.693298	-17.651705	15.376566	109.131607	30.198559	-12.499541	110.732666	34.497566	40.827759	107.446014	32.3480625	14.164109	109.08934	-67.6514725	16.589023	109.173874
-18.54739	0.323827	109.171082	-17.538717	15.311246	108.726326	30.180349	-12.577761	110.088203	34.534176	40.745247	106.975899	32.3572625	14.083743	108.532051	-67.4346965	16.538749	108.920601
-18.944521	0.100346	108.73542	-17.458378	15.284699	108.384026	30.115971	-12.646188	109.616486	34.581314	40.692043	106.634712	32.3486425	14.0229275	108.125599	-67.2653985	16.5464705	108.642453
-19.393824	0.013419	108.497711	-17.331255	15.238595	108.170891	29.960676	-12.745863	109.333549	34.618141	40.648117	106.387451	32.2894085	13.951127	107.8605	-66.9519185	16.526063	108.481282
-19.833456	-0.035035	108.360794	-17.19566	15.18303	108.100983	29.839218	-12.89877	109.064545	34.695759	40.604248	106.317963	32.2674885	13.852739	107.691254	-66.6588085	16.513321	108.510712
-20.36223	-0.047003	108.35199	-17.031151	15.005827	108.15313	29.714472	-13.193682	108.733833	34.829624	40.374386	106.350204	32.272048	13.590352	107.5420185	-66.33435	16.421302	108.7642415
-20.602812	0.00793	108.316185	-16.915119	14.814795	108.158615	29.685942	-13.459088	108.556816	34.920654	40.153866	106.424919	32.303298	13.347389	107.4908675	-66.133536	16.282201	108.8263625
-20.866261	0.169335	108.151794	-16.815876	14.610789	108.079887	29.751736	-13.714923	108.374557	34.998505	39.916462	106.554306	32.3751205	13.1007695	107.4644315	-66.0068725	16.1208085	108.6953425
-21.14596	0.315925	107.831169	-16.776752	14.384583	107.886139	29.844908	-13.943502	108.098183	35.067238	39.725609	106.744781	32.456073	12.8910535	107.421482	-66.009577	15.8781125	108.350796
-21.317057	0.526317	107.368103	-16.757935	14.147499	107.572128	29.945097	-14.165965	107.73983	35.085869	39.552315	106.922173	32.515483	12.693175	107.3310015	-66.031353	15.601823	107.8132545
-21.532856	0.737397	106.707748	-16.736956	13.883792	107.118011	30.018288	-14.351954	107.258331	35.087975	39.355476	107.079025	32.5531315	12.501761	107.168678	-66.0270435	15.265823	107.067344
-21.638077	0.963606	105.824196	-16.760805	13.656545	106.534889	30.086782	-14.490439	106.665695	35.10059	39.20541	107.327248	32.593686	12.3574855	106.9964715	-66.115296	14.9556045	106.0733065
-21.836767	1.435529	104.165604	-16.779169	13.443786	105.382828	30.188841	-14.494902	105.429443	35.154007	39.100342	107.69075	32.671424	12.30272	106.5600965	-66.229762	14.584852	104.2055595
-21.900154	1.745265	102.988586	-16.814474	13.580781	104.503906	30.151171	-14.347241	104.446136	35.174797	39.084915	107.767395	32.662984	12.368837	106.1067655	-66.291932	14.792725	102.9010465
-21.766258	1.973635	101.803589	-16.764517	13.917226	103.665092	30.054003	-14.140203	103.495804	35.175228	39.136391	107.496368	32.6146155	12.498094	105.496086	-66.1436495	15.336358	101.834098
-22.023954	2.624272	101.071251	-16.673178	14.449136	102.93158	29.932091	-13.879111	102.610756	35.158886	39.200584	106.934128	32.5454885	12.6607365	104.772442	-65.8918445	16.2375355	101.090718
-22.054853	3.038788	100.417412	-16.57062	15.029582	102.332214	29.787577	-13.55647	101.843491	35.151337	39.330437	106.184006	32.469457	12.8869835	104.0137485	-65.610697	17.1721805	100.6506795
-22.151604	3.379571	99.912468	-16.394022	15.539644	101.819595	29.692522	-13.314912	101.238312	35.228722	39.51561	105.415855	32.460622	13.100349	103.3270835	-65.248666	17.978939	100.3121065
-22.253788	3.652202	99.504181	-16.276917	15.941813	101.394066	29.650799	-13.19917	100.776268	35.353344	39.580208	104.655304	32.5020715	13.190519	102.715786	-65.0559055	18.693107	100.072346
-22.435019	3.805287	98.965469	-16.082666	16.178381	100.827316	29.602343	-13.238547	100.313118	35.476456	39.506958	103.858719	32.5393995	13.1342055	102.0859185	-64.7047315	19.2225565	99.5687135
-22.490574	3.756541	98.638222	-15.982793	16.251234	100.48349	29.618132	-13.298452	100.09539	35.549145	39.398567	103.439209	32.5836385	13.0500575	101.7672995	-64.5492245	19.4524105	99.1996805
-22.599691	3.675192	98.298904	-15.881464	16.213621	100.132408	29.656115	-13.354063	99.925789	35.627922	39.285728	103.115974	32.6420185	12.9658325	101.5208815	-64.4049465	19.4614095	98.7439345
-22.567533	3.516226	97.950165	-15.781003	16.177126	99.776337	29.73707	-13.423428	99.817345	35.700375	39.180214	102.79657	32.7187225	12.878393	101.3069575	-64.2807285	19.475859	98.2457165
-22.6231	3.345811	97.608032	-15.663102	16.078987	99.397835	29.812777	-13.463205	99.751701	35.766621	39.044178	102.417709	32.789699	12.7904865	101.084705	-64.115903	19.3674875	97.710965
-22.729513	3.138416	97.285583	-15.548603	15.99842	99.025009	29.907581	-13.543993	99.645081	35.799263	38.894089	101.943123	32.853422	12.675048	100.794102	-63.950628	19.321792	97.255916
-22.824074	2.904879	97.034142	-15.440989	15.899823	98.733871	29.994415	-13.60591	99.468147	35.820038	38.776711	101.356468	32.9072265	12.5854005	100.4123075	-63.7892045	19.2142455	97.0554345
-23.040823	2.454599	96.753494	-15.278602	15.744299	98.362617	30.084578	-13.595003	99.039093	35.813053	38.702877	100.526497	32.9488155	12.553937	99.782795	-63.5060195	18.934661	96.942439
-23.12455	2.138324	96.589073	-15.191288	15.662713	98.173058	30.174171	-13.552028	98.775032	35.810158	38.712547	100.072906	32.9921645	12.5802595	99.423969	-63.3747405	18.7451665	96.922147
-23.210072	1.819044	96.43689	-15.074875	15.646209	98.002037	30.304876	-13.479337	98.575508	35.805309	38.774158	99.680069	33.0550925	12.6474105	99.1277885	-63.2048425	18.6450075	96.8762855
-23.299603	1.511986	96.31382	-14.939883	15.656342	97.850464	30.45899	-13.335264	98.484055	35.817677	38.905151	99.387123	33.1383335	12.7849435	98.935589	-63.0180995	18.5277405	96.765339
-23.436707	1.280145	96.194389	-14.794024	15.740015	97.753647	30.658636	-13.141065	98.464554	35.876255	39.089966	99.252174	33.2674455	12.9744505	98.858364	-62.8554935	18.5055795	96.64893
-23.57406	0.994185	96.105423	-14.655997	15.847453	97.705338	30.888323	-12.928372	98.582176	35.950008	39.34959	99.257408	33.4191655	13.210609	98.919792	-62.7311595	18.484297	96.490884
-23.713501	0.689378	96.015625	-14.508557	15.973481	97.656761	31.117525	-12.722828	98.814156	36.042095	39.606049	99.405411	33.57981	13.4416105	99.1097835	-62.596924	18.5053515	96.2037385
-23.9471	0.257469	95.753914	-14.354187	16.156759	97.532295	31.481716	-12.443493	99.244545	36.211098	39.971565	99.868202	33.846407	13.764036	99.5563735	-62.554781	18.549482	95.5082165
-24.153671	-0.03828	95.592644	-14.269362	16.291767	97.454094	31.534428	-12.057412	99.750031	36.340714	40.219887	100.121399	33.937571	14.0812375	99.935715	-62.476295	18.5022965	94.972473
-24.201773	-0.534883	95.381477	-14.193675	16.427328	97.337288	31.823906	-12.023979	99.895622	36.442299	40.433136	100.198601	34.1331025	14.2045785	100.0471115	-62.5204525	18.6500775	94.6274645
-24.528078	-0.756807	95.32653	-14.10498	16.53186	97.20311	31.962467	-11.85639	100.097321	36.507675	40.632545	100.056541	34.235071	14.3880775	100.076931	-62.445031	18.6756425	94.329289
-25.076412	-0.919037	95.315475	-14.011407	16.627022	97.05098	32.073635	-11.713783	100.206436	36.576466	40.783001	99.646637	34.3250505	14.534609	99.9265365	-62.3478645	18.719435	94.1754235
-25.430351	-1.25026	95.360146	-13.872823	16.70199	96.90831	32.196323	-11.609847	100.1838	36.576252	40.872562	99.070366	34.3862875	14.6313575	99.627083	-62.1319335	18.7726225	94.189537
-25.792212	-1.545497	95.462975	-13.69736	16.693596	96.776894	32.331299	-11.578442	100.148285	36.636906	40.870445	98.324554	34.4841025	14.6460015	99.2364195	-61.8788225	18.7411905	94.3173685
-26.348915	-1.931939	95.761887	-13.350717	16.551998	96.694832	32.556843	-11.731048	100.179817	36.859367	40.685776	97.251572	34.708105	14.477364	98.7156945	-61.409539	18.626632	94.6739695
-26.725706	-2.154127	96.076088	-13.03375	16.375454	96.710999	32.720158	-11.942099	100.248955	37.085926	40.415096	96.641754	34.903042	14.2364985	98.4453545	-60.970542	18.5144095	94.9766435
-27.169308	-2.355244	96.464226	-12.656752	16.126173	96.756638	32.965641	-12.212318	100.339363	37.413849	40.057964	95.943886	35.189745	13.922823	98.1416245	-60.503249	18.329523	95.3716515
-27.480927	-2.493356	96.941963	-12.22394	15.83565	96.85466	33.237694	-12.52881	100.377335	37.782497	39.630402	95.154419	35.5100955	13.550796	97.765877	-59.9579755	18.120504	95.943443
-27.771265	-2.610791	97.532448	-11.747688	15.537386	96.99501	33.457954	-12.690134	100.350609	38.158142	39.201103	94.273575	35.808048	13.2554845	97.312092	-59.303424	17.8192875	96.677928
-28.014481	-2.577699	98.152855	-11.316148	15.240167	97.149101	33.67939	-12.784733	100.294563	38.422535	38.796398	93.44577	36.0509625	13.0058325	96.8701665	-58.6832585	17.4745015	97.4280355
-28.282551	-2.466245	98.695892	-10.986897	14.943433	97.301826	33.93734	-12.998277	100.253548	38.585968	38.451805	92.753075	36.261654	12.726764	96.5033115	-58.235448	17.160102	98.1003405
-28.629707	-2.119984	99.214928	-10.675406	14.503495	97.487297	34.283333	-13.299828	100.28788	38.734528	37.995384	92.049347	36.5089305	12.347778	96.1686135	-57.8597425	16.659212	98.8059805
-28.874949	-1.819667	99.413193	-10.582966	14.212862	97.575394	34.442387	-13.482161	100.258873	38.747334	37.780838	91.852654	36.5948605	12.1493385	96.0557635	-57.7607925	16.2763855	99.0950245
-29.060476	-1.417913	99.431793	-10.592393	13.98606	97.61042	34.50457	-13.643402	100.260948	38.705166	37.647713	91.781181	36.604868	12.0021555	96.0210645	-57.789654	15.9699645	99.1997755
-29.208431	-0.920043	99.273613	-10.672844	13.832903	97.571579	34.51104	-13.747914	100.223961	38.618832	37.593014	91.839088	36.564936	11.92255	96.0315245	-57.910624	15.743256	99.1116335
-29.306953	-0.203431	98.88485	-10.820159	13.775936	97.449318	34.455837	-13.768305	100.155724	38.509266	37.654175	92.067307	36.4825515	11.942935	96.1115155	-58.1228695	15.608937	98.7871205
-29.46246	0.523676	98.365387	-11.071682	13.806726	97.262161	34.293003	-13.686726	100.063263	38.384743	37.823486	92.436615	36.338873	12.06838	96.249939	-58.482237	15.545072	98.274383
-29.473475	1.327063	97.798386	-11.346296	13.924761	97.038361	34.37241	-13.654381	99.827042	38.21804	38.08746	92.894157	36.295225	12.2165395	96.3605995	-58.987817	15.6329825	97.7161225
-29.4799	2.734925	96.886093	-11.783566	14.243843	96.685928	33.880356	-13.149948	99.739601	37.916752	38.601841	93.506645	35.898554	12.7259465	96.623123	-59.465686	15.7617395	96.748733
-29.383507	3.781803	96.415886	-12.016772	14.535551	96.475037	33.727596	-12.809854	99.572769	37.705276	39.045341	93.811859	35.716436	13.1177435	96.692314	-59.74998	15.9533585	96.25776
-29.299854	4.905324	96.040176	-12.211403	14.839803	96.325737	33.610981	-12.41551	99.392204	37.507938	39.487186	94.048325	35.5594595	13.535838	96.7202645	-59.9822655	16.143768	95.9312095
-29.11322	5.99716	95.750961	-12.354221	15.140999	96.217743	33.56678	-12.016885	99.209076	37.354324	39.961704	94.319328	35.460552	13.9724095	96.764202	-60.168994	16.3095885	95.671284
-28.908405	7.140157	95.47818	-12.428868	15.460425	96.127579	33.582676	-11.62054	99.037079	37.23196	40.479622	94.662254	35.407318	14.429541	96.8496665	-60.265054	16.491309	95.4054915
-28.621262	8.31289	95.193687	-12.444961	15.709289	96.050354	33.698822	-11.202585	98.798897	37.16087	41.001778	95.063103	35.429846	14.8995965	96.931	-60.319768	16.5189815	95.169708
-28.333652	9.532649	94.919319	-12.383542	15.985518	95.921761	33.867138	-10.758181	98.429237	37.17247	41.54784	95.388794	35.519804	15.3948295	96.9090155	-60.286888	16.5762065	94.9345065
-27.779282	11.29689	94.454491	-12.1953	16.4275	95.625359	34.180233	-10.003588	97.621384	37.162895	42.39098	95.86393	35.671564	16.193696	96.742657	-60.062164	16.661304	94.508061
-27.372507	12.498767	94.161034	-12.021527	16.76992	95.408424	34.383064	-9.437862	96.998138	37.249355	42.965637	96.021698	35.8162095	16.7638875	96.509918	-59.8592635	16.7759525	94.30693
-26.900768	13.682066	93.958321	-11.845313	17.114515	95.233414	34.564392	-8.885157	96.419426	37.32259	43.479912	96.15374	35.943491	17.2973775	96.286583	-59.634117	16.9316525	94.180245
-26.472525	14.876823	93.888504	-11.679635	17.467882	95.114143	34.697815	-8.419247	95.983368	37.407978	43.916748	96.221718	36.0528965	17.7487505	96.102543	-59.4121665	17.1870135	94.125743
-26.011219	15.969525	93.924355	-11.558157	17.724623	95.07933	34.78812	-8.141341	95.694946	37.478294	44.239746	96.289345	36.133207	18.0492025	95.9921455	-59.249521	17.4000435	94.1665145
-25.584311	16.942038	94.006798	-11.499072	17.893024	95.127014	34.817833	-7.97956	95.55545	37.557827	44.400345	96.423599	36.18783	18.2103925	95.9895245	-59.185974	17.5756555	94.2645035
-25.155008	17.869286	94.186073	-11.535837	17.954849	95.229477	34.807049	-7.936854	95.505264	37.577171	44.465855	96.692719	36.19211	18.2645005	96.0989915	-59.263784	17.6451975	94.3599625
-24.475412	19.127453	94.485802	-11.67852	17.902946	95.441124	34.750267	-7.94055	95.554329	37.495117	44.393978	97.21228	36.122692	18.226714	96.3833045	-59.479732	17.579178	94.4989435
-24.01939	19.836681	94.679192	-11.822234	17.824991	95.565941	34.639835	-8.001178	95.597672	37.408714	44.321548	97.529297	36.0242745	18.160185	96.5634845	-59.6687425	17.489797	94.5683975
-23.535351	20.478193	94.801582	-11.981664	17.746401	95.667206	34.508148	-8.074293	95.646095	37.275238	44.213554	97.794289	35.891693	18.0696305	96.720192	-59.855021	17.4231715	94.61422
-23.074011	21.090244	94.922928	-12.13825	17.681534	95.725212	34.387188	-8.177398	95.704948	37.157768	44.106659	98.034218	35.772478	17.9646305	96.869583	-60.048978	17.3984375	94.580841
-22.584972	21.634321	94.987778	-12.291143	17.609198	95.740471	34.247723	-8.287269	95.783897	37.041931	44.005733	98.175194	35.644827	17.859232	96.9795455	-60.227113	17.359164	94.5013965
-22.072222	22.09584	95.013733	-12.437645	17.571865	95.727089	34.128345	-8.414733	95.817581	36.936073	43.879745	98.284325	35.532209	17.732506	97.050953	-60.407499	17.411224	94.403225
-21.561035	22.507208	95.02076	-12.554688	17.493769	95.707352	34.0089	-8.561586	95.841888	36.865726	43.74556	98.323273	35.437313	17.591987	97.0825805	-60.546689	17.395551	94.3321235
-20.728937	22.869556	95.076591	-12.629082	17.390947	95.68129	33.861084	-8.797908	95.81543	36.785976	43.550957	98.276833	35.32353	17.3765245	97.0461315	-60.581694	17.4053695	94.3164485
-20.190018	23.073023	95.137718	-12.666326	17.33363	95.687637	33.832371	-8.929198	95.771049	36.724052	43.444263	98.172661	35.2782115	17.2575325	96.971855	-60.6108635	17.4097275	94.403419
-19.629196	23.175961	95.223534	-12.687963	17.276728	95.737877	33.820114	-9.060714	95.731857	36.669529	43.383293	98.0513	35.2448215	17.1612895	96.8915785	-60.6207475	17.3921665	94.5841755
-19.080128	23.234409	95.356049	-12.717899	17.256775	95.784286	33.802643	-9.190023	95.744644	36.606495	43.326477	97.950592	35.204569	17.068227	96.847618	-60.640367	17.445323	94.720954
-18.496346	23.217737	95.403587	-12.741353	17.199678	95.871078	33.781738	-9.297567	95.815781	36.521637	43.275597	97.883461	35.1516875	16.989015	96.849621	-60.6343935	17.410341	94.892535
-17.988077	23.07489	95.486397	-12.809101	17.183334	95.978539	33.756592	-9.447537	96.000755	36.441666	43.214371	97.918457	35.099129	16.883417	96.959606	-60.717331	17.483251	94.997472
-17.518597	22.862268	95.617134	-12.860934	17.187693	96.148712	33.67305	-9.702833	96.352036	36.382824	43.131596	97.998276	35.027937	16.7143815	97.175156	-60.749805	17.6610045	95.122268
-16.855202	22.37648	95.804245	-13.07398	17.17363	96.381454	33.613995	-10.128052	96.900368	36.250561	42.90802	98.076797	34.932278	16.389984	97.4885825	-61.080238	17.957276	95.2743255
-16.361471	21.983032	95.897293	-13.221106	17.155304	96.499863	33.581673	-10.397269	97.20015	36.146793	42.763165	98.041313	34.864233	16.182948	97.6207315	-61.306445	18.12766	95.3789945
-16.013689	21.535597	95.947578	-13.348666	17.161589	96.58802	33.477749	-10.693814	97.541023	36.042439	42.659412	97.868263	34.760094	15.982799	97.704643	-61.457426	18.340379	95.471397
-15.63424	21.080046	95.933243	-13.508151	17.168793	96.621468	33.346672	-10.875447	97.783104	35.958096	42.555603	97.598358	34.652384	15.840078	97.690731	-61.668686	18.497508	95.552205
-15.22568	20.598339	95.91758	-13.62389	17.113081	96.639923	33.16766	-10.979192	97.975677	35.846996	42.457745	97.335922	34.507328	15.7392765	97.6557995	-61.755108	18.4868855	95.6240465
-14.888941	20.028614	95.890388	-13.758427	17.039785	96.68438	32.810081	-10.884743	98.393028	35.736687	42.385231	97.13913	34.273384	15.750244	97.766079	-61.790238	18.329326	95.602681
-15.223161	20.035933	95.916931	-13.901798	16.916885	96.713486	32.793461	-11.218968	98.515511	35.671535	42.335487	96.92543	34.232498	15.5582595	97.7204705	-62.036094	18.2755105	95.7065015
-15.686602	19.962914	95.884621	-13.989778	16.614923	96.704254	32.697792	-11.525373	98.678825	35.520206	42.213688	96.793915	34.108999	15.3441575	97.73637	-62.088555	17.8856885	95.672138
-16.01473	19.886549	95.880241	-14.0048	16.379717	96.67485	32.72274	-11.687444	98.671387	35.408012	42.180634	96.809891	34.065376	15.246595	97.740639	-62.074976	17.512839	95.609061
-16.268114	19.754019	95.771721	-14.00843	16.153448	96.599457	32.77837	-11.795483	98.616051	35.325714	42.224419	96.810066	34.052042	15.214468	97.7130585	-62.068902	17.092428	95.4858555
-16.485023	19.62944	95.722275	-13.926278	15.986993	96.524605	32.84779	-11.878032	98.491776	35.299217	42.297832	96.7575	34.0735035	15.2099	97.624638	-61.9260595	16.764086	95.424572
-16.622347	19.498344	95.634201	-13.78189	15.857005	96.451286	32.935505	-11.940064	98.393105	35.295628	42.345627	96.72142	34.1155665	15.2027815	97.5572625	-61.6793465	16.5112285	95.3453095
-16.728081	19.39883	95.618759	-13.615129	15.742436	96.411476	33.013393	-11.956694	98.358421	35.313808	42.391663	96.696815	34.1636005	15.2174845	97.527618	-61.3938585	16.2673875	95.295334
-16.876478	19.309719	95.673477	-13.502097	15.654133	96.421349	33.072426	-11.988146	98.359634	35.313404	42.388092	96.731529	34.192915	15.199973	97.5455815	-61.197109	16.108293	95.2971165
-16.968805	19.159037	95.74157	-13.347284	15.489951	96.457634	33.212132	-12.118307	98.376854	35.26437	42.255066	96.863625	34.238251	15.0683795	97.6202395	-60.932819	15.9115225	95.2950285
-17.004021	19.057787	95.78878	-13.316554	15.416596	96.508568	33.265862	-12.176674	98.416527	35.207573	42.197517	96.997574	34.2367175	15.0104215	97.7070505	-60.8698255	15.8227705	95.3100855
-17.049778	18.930559	95.820778	-13.357637	15.363351	96.551109	33.260506	-12.199408	98.492981	35.154621	42.174454	97.140434	34.2075635	14.987523	97.8167075	-60.9228375	15.739179	95.2855105
-17.081911	18.799995	95.858368	-13.447937	15.298184	96.571671	33.222008	-12.199677	98.567261	35.046638	42.209278	97.290604	34.134323	15.0048005	97.9289325	-61.030197	15.5915675	95.2144095
-17.118988	18.624763	95.85627	-13.59615	15.244675	96.591934	33.143894	-12.153031	98.659782	34.867401	42.236637	97.466599	34.0056475	15.041803	98.0631905	-61.1979475	15.447547	95.1206775
-17.14065	18.415537	95.861923	-13.805257	15.211839	96.605804	33.088909	-12.075283	98.760971	34.64637	42.289013	97.674538	33.8676395	15.106865	98.2177545	-61.4781535	15.316813	94.9938535
-17.121956	18.200308	95.844162	-13.96731	15.173957	96.609192	33.037575	-11.961662	98.899597	34.444618	42.353519	97.846657	33.7410965	15.1959285	98.373127	-61.6757165	15.1519855	94.845257
-17.027027	17.791029	95.731758	-14.177786	15.146041	96.569122	33.03355	-11.755715	99.08503	34.180145	42.491329	98.023293	33.6068475	15.367807	98.5541615	-61.9624195	14.924275	94.5840825
-16.98591	17.53171	95.659317	-14.249527	15.132563	96.493187	33.041882	-11.613818	99.243813	34.042606	42.587368	98.080612	33.542244	15.486775	98.6622125	-62.041298	14.778351	94.3241615
-16.683731	17.103876	95.366699	-14.263932	15.107393	96.357468	33.080635	-11.50349	99.408752	33.963261	42.672539	98.057846	33.521948	15.5845245	98.733299	-62.049812	14.6302615	93.981637
-16.961203	17.212273	95.263451	-14.182287	15.097721	96.112946	33.164761	-11.453682	99.539978	33.934479	42.733128	97.985939	33.54962	15.639723	98.7629585	-61.914194	14.555719	93.4629335
-16.991083	17.160181	94.864174	-14.090623	14.964729	95.728699	33.30249	-11.426682	99.551193	33.947712	42.757584	97.87265	33.625101	15.665451	98.7119215	-61.806347	14.264007	92.7454765
-17.015516	17.082096	94.323174	-13.885496	14.917757	95.212883	33.500793	-11.410771	99.44973	34.033447	42.750614	97.696106	33.76712	15.6699215	98.572918	-61.538112	14.1655925	91.852848
-17.046354	17.063999	93.68541	-13.671155	14.799213	94.620628	33.719574	-11.394561	99.248505	34.163597	42.786568	97.470703	33.9415855	15.6960035	98.359604	-61.2838955	13.9024225	90.881652
-17.005808	16.990267	92.652199	-13.316454	14.667256	93.668274	34.065594	-11.351827	98.856979	34.337891	42.798649	97.046959	34.2017425	15.723411	97.951969	-60.8346505	13.611101	89.384579
-16.94639	16.956585	92.029945	-13.062758	14.593385	93.064728	34.271477	-11.341681	98.655685	34.439529	42.671879	96.685646	34.355503	15.665099	97.6706655	-60.481019	13.521671	88.4587905
-16.920523	16.953081	91.499855	-12.817417	14.573151	92.572578	34.421364	-11.295364	98.520966	34.491901	42.410339	96.289291	34.4566325	15.5574875	97.4051285	-60.0914665	13.5888145	87.7400275
-16.882856	16.961647	90.998238	-12.563904	14.566676	92.094162	34.545837	-11.222402	98.463753	34.490482	41.995277	95.802582	34.5181595	15.3864375	97.1331675	-59.6459675	13.7469145	87.0551565
-16.886143	16.964153	90.521065	-12.387482	14.50669	91.665207	34.673588	-11.117656	98.473869	34.493561	41.817345	95.399139	34.5835745	15.3498445	96.936504	-59.3585385	13.6635355	86.39391
-16.896275	16.969414	90.015785	-12.244318	14.481093	91.245613	34.781914	-11.05159	98.486176	34.555809	41.823341	94.996811	34.6688615	15.3858755	96.7414935	-59.1574975	13.5763105	85.7497325
-16.951462	16.942797	89.5961	-12.092813	14.410675	90.84243	34.884853	-10.989339	98.49852	34.537064	41.794373	94.528465	34.7109585	15.402517	96.5134925	-58.8965845	13.418833	85.1713675
-17.056026	16.928476	89.073006	-11.921552	14.395526	90.415688	34.958969	-10.90244	98.718529	34.612125	41.734158	93.619576	34.785547	15.415859	96.1690525	-58.628651	13.375193	84.6623235
-17.182428	16.936321	88.537048	-11.892535	14.368805	89.959023	35.040958	-10.877244	98.861053	34.533382	41.708549	93.310516	34.78717	15.4156525	96.0857845	-58.57224	13.3219575	83.8322615
-17.444607	16.796566	87.962349	-11.971287	14.406985	89.459335	35.128464	-10.807464	98.860504	34.4175	41.847065	93.078339	34.772982	15.5198005	95.9694215	-58.715556	13.2941695	82.9492485
-17.650179	16.693424	87.395271	-12.138528	14.391573	88.9384	35.094185	-10.610472	98.906883	34.245453	42.014484	92.904007	34.669819	15.702006	95.905445	-58.946875	13.08114	81.971355
-17.846552	16.677481	86.791191	-12.361576	14.388868	88.401085	34.979565	-10.394976	99.032417	33.966991	42.207802	92.697052	34.473278	15.906413	95.8647345	-59.19643	12.871323	80.9374355
-18.051592	16.764462	86.189522	-12.604409	14.386699	87.897736	34.87809	-10.211555	99.179367	33.620846	42.348595	92.423164	34.249468	16.06852	95.8012655	-59.458286	12.704878	79.9942065
-18.197622	16.842234	85.68087	-12.859671	14.360287	87.437538	34.831604	-10.042857	99.28064	33.313492	42.510784	92.034843	34.072548	16.2339635	95.6577415	-59.79189	12.4866105	79.2173345
-18.626129	16.696321	85.046684	-13.104892	14.383492	86.888733	34.817791	-9.75402	99.323517	32.8144	42.691208	91.493851	33.8160955	16.468594	95.408684	-60.0258795	12.29839	78.368782
-18.746651	16.726467	84.767349	-13.212113	14.396898	86.652908	34.886314	-9.559112	99.224319	32.550377	42.851135	91.205688	33.7183455	16.6460115	95.2150035	-60.1425715	12.1477845	78.0908125
-18.84226	16.780577	84.69619	-13.264948	14.464264	86.579987	34.987316	-9.369393	99.067055	32.399223	43.108414	90.964531	33.6932695	16.8695105	95.015793	-60.2231655	12.0590175	78.144181
-18.835022	16.838289	84.781281	-13.240252	14.53934	86.617386	35.09444	-9.126783	98.825317	32.281582	43.378498	90.823738	33.688011	17.1258575	94.8245275	-60.168515	11.9528225	78.4102445
-18.770712	16.990543	84.94133	-13.14581	14.698879	86.725502	35.209064	-8.826682	98.491287	32.2397	43.700314	90.640518	33.724382	17.436816	94.5659025	-60.016002	11.960942	78.8851015
-18.670418	17.140379	85.112587	-13.033001	14.872808	86.813644	35.353683	-8.537838	98.03231	32.276207	44.019894	90.377769	33.814945	17.741028	94.2050395	-59.880947	12.004588	79.4222485
-18.552502	17.297775	85.182831	-12.888519	15.052861	86.834076	35.528061	-8.267363	97.484039	32.363735	44.258656	89.900085	33.945898	17.9956465	93.692062	-59.722936	12.1100755	79.97609
-18.295851	17.496893	85.144135	-12.617723	15.249615	86.727928	35.729874	-8.045571	96.506516	32.575783	44.406883	88.875786	34.1528285	18.180656	92.691151	-59.3882745	12.318574	80.764705
-18.108824	17.586018	85.047409	-12.410949	15.312775	86.57711	35.806644	-8.012177	95.761284	32.857536	44.273819	88.057808	34.33209	18.130821	91.909546	-59.153988	12.494729	81.244674
-17.914043	17.582052	84.92411	-12.235167	15.281905	86.391464	35.850948	-8.099638	94.876221	33.164551	43.983841	87.237785	34.5077495	17.9421015	91.057003	-58.9780835	12.6217085	81.725925
-17.7638	17.541813	84.750519	-12.064071	15.191317	86.173561	35.847126	-8.198031	93.731827	33.488739	43.623371	86.501053	34.6679325	17.71267	90.11644	-58.7960745	12.669964	82.230682
-17.631813	17.435589	84.452835	-11.924322	15.048432	85.821625	35.695629	-8.342152	92.515068	33.845043	43.25919	85.763062	34.770336	17.458519	89.139065	-58.61898	12.638345	82.504185
-17.510532	17.316156	84.051743	-11.810673	14.92243	85.38678	35.3909	-8.470632	91.388168	34.147991	42.900925	84.992271	34.7694455	17.2151465	88.1902195	-58.3907915	12.6297135	82.5833405
-17.427866	17.204439	83.543533	-11.721812	14.77326	84.853271	35.214809	-8.648141	90.151833	34.308796	42.568592	84.187355	34.7618025	16.9602255	87.169594	-58.2054265	12.5862945	82.536948
-17.279646	17.108316	82.696892	-11.571101	14.670714	83.991295	35.132557	-8.889354	88.710876	34.61491	42.170204	82.627052	34.8737335	16.640425	85.668964	-58.0159355	12.701003	82.313626
-17.092314	17.139614	82.274559	-11.420346	14.708503	83.565781	35.092331	-9.021678	88.221054	34.793232	41.937653	81.330124	34.9427815	16.4579875	84.775589	-57.7834735	12.9590185	82.355973
-16.904779	17.203178	82.133186	-11.193905	14.755278	83.405182	35.226616	-9.127785	88.022591	35.077312	41.645287	79.830688	35.151964	16.258751	83.9266395	-57.539774	13.251805	82.8837245
-16.692196	17.224613	82.152405	-10.985106	14.782739	83.394333	35.489822	-9.243875	87.962379	35.228096	41.315056	78.590881	35.358959	16.0355905	83.27663	-57.329171	13.5298875	83.512036
-16.635935	17.134136	81.859642	-11.082889	14.589149	83.156052	35.615273	-9.336469	88.122742	35.184143	41.044571	77.778145	35.399708	15.854051	82.9504435	-57.565486	13.324247	83.3616605
-16.801519	16.957054	81.606628	-11.310549	14.287636	82.922997	35.610867	-9.426194	88.094315	34.865627	40.839985	77.198944	35.238247	15.7068955	82.6466295	-57.859345	12.8683765	83.1993645
-16.742863	16.695574	82.037392	-11.143761	13.998749	83.295845	35.663776	-9.596146	87.799225	34.811932	40.507732	76.357742	35.237854	15.455793	82.0784835	-57.525376	12.541705	84.5132065
-16.609337	16.35874	82.287773	-11.340207	13.580002	83.563972	35.639191	-9.833358	88.094254	34.557312	40.007431	75.705147	35.0982515	15.0870365	81.8997005	-57.7786655	12.0729675	85.2282435
-16.768522	16.202276	82.347679	-11.547875	13.297871	83.623032	35.550602	-10.012134	88.375198	34.252884	39.719269	75.363754	34.901743	14.8535675	81.869476	-57.997493	11.7421745	85.376588
-16.942272	16.081766	82.636848	-11.580294	13.098484	83.915108	35.549805	-10.206565	88.386307	34.114273	39.444508	74.979179	34.832039	14.6189715	81.682743	-57.992627	11.5779965	86.147473
-17.1383	16.076042	82.682961	-11.77748	12.860974	84.005341	35.416458	-10.347178	88.471992	33.86586	39.235332	74.845039	34.641159	14.444077	81.6585155	-58.196119	11.277871	86.3521665
-17.275019	16.252949	82.623085	-11.961445	12.678738	84.033493	35.238403	-10.512644	88.453705	33.647736	39.031326	74.668526	34.4430695	14.259341	81.5611155	-58.3659595	11.098135	86.5058705
-17.335337	16.607016	82.62709	-12.061668	12.521972	84.148026	35.092037	-10.692768	88.27301	33.479015	38.834663	74.459442	34.285526	14.0709475	81.366226	-58.408862	10.9729965	86.929826
-17.394142	17.275497	82.603607	-12.128535	12.395529	84.263557	34.937122	-10.837606	88.044579	33.422287	38.695732	74.318253	34.1797045	13.929063	81.181416	-58.4367745	10.861995	87.345698
-17.344307	18.540855	82.468834	-12.326283	12.287957	84.33725	34.766762	-11.009741	87.726532	33.209236	38.659786	74.436958	33.987999	13.8250225	81.081745	-58.640565	10.7508915	87.592755
-17.239418	19.475544	82.342682	-12.466413	12.264175	84.372047	34.626999	-11.061244	87.502098	33.023617	38.716991	74.644775	33.825308	13.8278735	81.0734365	-58.758134	10.7004765	87.6706575
-17.125839	20.529957	82.35614	-12.62389	12.239313	84.389771	34.506115	-11.100947	87.209862	32.894413	38.847698	74.853271	33.700264	13.8733755	81.0315665	-58.948044	10.6052505	87.7479755
-16.966122	21.764217	82.236031	-12.809558	12.189903	84.406975	34.410946	-11.140512	86.682152	32.591705	39.041775	75.438446	33.5013255	13.9506315	81.060299	-59.1204415	10.4291745	87.753651
-16.721321	23.122103	82.330818	-13.076988	12.059771	84.468285	34.198196	-11.223004	85.959663	32.338024	39.357044	76.556709	33.26811	14.06702	81.258186	-59.422086	10.052522	87.678384
-16.495401	24.544712	83.007935	-13.509642	11.87135	84.629189	33.749107	-11.263096	85.033104	32.07098	39.726254	78.67469	32.9100435	14.231579	81.853897	-59.9293275	9.511121	87.404481
-16.231012	26.050499	83.958107	-14.062092	11.681363	84.903923	33.052376	-11.212485	83.890114	31.944714	40.025745	81.50621	32.498545	14.40663	82.698162	-60.622729	8.956096	87.109684
-15.824938	28.298887	86.056068	-15.004847	11.773767	85.433182	31.926552	-10.802458	82.223541	31.786013	40.332188	86.156929	31.8562825	14.764865	84.190235	-61.8659765	8.782669	86.676129
-15.469398	29.910267	87.360588	-15.633678	12.34573	85.78508	31.284931	-10.122431	81.500923	31.580833	40.738022	88.730782	31.432882	15.3077955	85.1158525	-62.700238	9.3836645	86.4543075
-15.066401	31.570578	88.158691	-16.116539	13.357767	85.917747	30.853283	-9.291069	81.339905	31.332306	41.322155	90.350037	31.0927945	16.015543	85.844971	-63.3258725	10.699991	85.990523
-14.660575	33.265003	88.335846	-16.461599	14.487396	85.81041	30.556738	-8.592529	81.461266	31.165621	41.991104	90.905975	30.8611795	16.6992875	86.1836205	-63.7843775	12.2755045	85.4371995
-14.285064	34.688873	88.561287	-16.684093	15.414424	85.845284	30.196157	-8.122399	81.616142	31.103897	42.416225	91.141663	30.650027	17.146913	86.3789025	-64.018213	13.681935	85.3116655
-13.696339	35.881035	89.119232	-16.841389	15.956089	86.217949	29.742485	-8.037188	81.837463	31.179848	42.490349	91.458252	30.4611665	17.2265805	86.6478575	-64.1439445	14.6855975	85.7880405
-13.287279	36.74572	89.77092	-16.946442	16.057793	86.722305	29.364161	-8.290907	82.160362	31.368053	42.210163	91.887337	30.366107	16.959628	87.0238495	-64.258991	15.155958	86.4207605
-12.464159	37.698811	90.773605	-17.079079	15.791698	87.480301	29.019897	-8.973115	82.757881	31.587563	41.5672	92.309807	30.30373	16.2970425	87.533844	-64.461888	15.2863535	87.426758
-11.937302	38.036964	91.325424	-17.154947	15.448054	87.931862	28.840546	-9.395422	82.962975	31.645128	41.14777	92.524643	30.242837	15.876174	87.743809	-64.552731	15.019934	88.119915
-11.343023	38.331844	91.752129	-17.258717	15.106308	88.295959	28.641527	-9.775392	83.019104	31.609749	40.744797	92.665604	30.125638	15.4847025	87.842354	-64.643072	14.7279135	88.749564
-10.773497	38.466331	92.03743	-17.386318	14.72331	88.569664	28.445423	-10.202607	83.183899	31.483162	40.373463	92.688164	29.9642925	15.085428	87.9360315	-64.7369285	14.361192	89.2032965
-10.133145	38.494568	92.225105	-17.576643	14.377421	88.893585	28.246254	-10.652055	83.480232	31.322601	39.972992	92.727074	29.7844275	14.6604685	88.103653	-64.9377135	14.0943735	89.683517
-9.592195	38.383224	92.434097	-17.877707	14.094843	89.216164	27.978676	-11.177539	84.006729	31.116507	39.541664	92.898216	29.5475915	14.1820625	88.4524725	-65.3030055	14.0076235	89.9798555
-9.04896	38.071697	92.750862	-18.270233	13.787799	89.605804	27.693092	-11.746108	84.637115	30.88595	39.101074	93.311516	29.289521	13.677483	88.9743155	-65.829987	13.898115	90.2372925
-8.156025	37.295288	93.548927	-19.047522	13.396403	90.315056	27.150175	-12.459918	85.451279	30.53528	38.463737	94.415138	28.8427275	13.0019095	89.9332085	-66.9377715	13.7908965	90.6969035
-7.584653	36.650925	94.183334	-19.534716	13.209232	90.817535	26.835308	-12.845892	85.834244	30.294968	38.081795	95.316261	28.565138	12.6179515	90.5752525	-67.63457	13.8005125	91.0598175
-6.965771	35.851341	94.798447	-20.010736	13.070504	91.263107	26.556843	-13.078609	86.167908	30.129555	37.749435	96.252823	28.343199	12.335413	91.2103655	-68.364671	13.805595	91.3158485
-6.384986	34.952793	95.271538	-20.442778	13.061749	91.637512	26.438835	-13.364736	86.425865	30.00802	37.492283	97.150337	28.2234275	12.0637735	91.788101	-69.1089835	14.0597245	91.486923
-5.76123	33.948715	95.643036	-20.753141	13.069245	91.994995	26.452143	-13.806251	86.79348	29.926023	37.306652	97.937248	28.189083	11.7502005	92.365364	-69.695365	14.3882895	91.624626
-5.074484	32.815113	95.865028	-20.869469	13.139269	92.428497	26.609076	-14.176756	87.282478	29.96274	37.225292	98.62043	28.285908	11.524268	92.951454	-70.024846	14.75427	91.90554
-4.41692	31.591787	95.937057	-20.859833	13.191965	92.775398	26.990322	-14.61011	87.873871	30.126396	37.211296	99.131226	28.558359	11.300593	93.5025485	-70.278025	15.083337	92.0482475
-3.366182	29.462376	95.856056	-20.588402	13.123787	93.150352	27.850935	-15.380743	88.915764	30.508766	37.101383	99.69384	29.1798505	10.86032	94.304802	-70.3566545	15.387254	91.995902
-2.663963	27.85557	95.760742	-20.298666	12.933707	93.323181	28.639132	-15.851993	89.610222	30.800867	36.999157	100.070297	29.7199995	10.573582	94.8402595	-70.3173315	15.293832	91.8061025
-1.999544	26.126385	95.682671	-19.916773	12.615025	93.516029	29.480133	-16.214542	90.381157	31.153826	36.797894	100.41201	30.3169795	10.291676	95.3965835	-70.1505255	14.938374	91.6354745
-1.377208	24.224243	95.680748	-19.463657	12.270755	93.805824	30.341455	-16.473364	91.281876	31.57869	36.548786	100.708153	30.9600725	10.037711	95.9950145	-69.8873865	14.503799	91.6166335
-0.820628	22.221943	95.813042	-18.950323	11.851691	94.269409	31.127972	-16.709087	92.224274	32.052261	36.203239	100.876358	31.5901165	9.747076	96.550316	-69.4907625	13.956306	91.988502
-0.291289	20.142422	96.092636	-18.471737	11.437337	95.002228	31.801641	-16.803772	93.102768	32.575607	35.791008	100.911804	32.188624	9.493618	97.007286	-69.132098	13.381056	92.99717
0.13843	17.961092	96.535492	-18.085766	11.053221	95.887703	32.231747	-16.851572	94.1539	33.066322	35.229267	100.845482	32.6490345	9.1888475	97.499691	-68.8205665	12.9175945	94.275715
0.603205	14.722703	97.348862	-17.696058	10.676723	97.256813	32.172977	-17.526203	95.949333	33.639866	34.473942	100.680008	32.9064215	8.4738695	98.3146705	-68.2985375	12.8795765	96.1989555
0.831082	12.542542	97.932175	-17.565773	10.454067	98.008011	31.841806	-17.994707	97.162537	33.877853	33.917236	100.724838	32.8598295	7.9612645	98.9436875	-67.9913755	12.9468695	97.0723345
0.931763	10.385427	98.413429	-17.580769	10.193142	98.565765	31.508949	-18.452559	98.149368	34.023266	33.396259	100.796356	32.7661075	7.47185	99.472862	-67.9276455	12.914434	97.658668
1.004057	8.200991	98.842171	-17.633307	9.928827	98.94928	31.209044	-18.901707	98.935005	34.126858	32.858719	100.886665	32.667951	6.978506	99.910835	-67.934565	12.879148	97.987725
1.062072	6.093905	99.233139	-17.68623	9.638715	99.217018	30.847954	-19.19672	99.777039	34.194515	32.388439	101.114311	32.5212345	6.5958595	100.445675	-67.8936945	12.6815705	97.988361
1.082399	3.995763	99.576584	-17.75296	9.350948	99.416313	30.885628	-19.567221	100.470291	34.279068	32.030659	101.502838	32.582348	6.231719	100.9865645	-68.088268	12.470177	97.8460615
1.06767	1.978474	99.96756	-17.760143	9.135669	99.591942	30.522728	-19.64077	101.252701	34.351002	31.790674	101.973961	32.436865	6.074952	101.613331	-67.957151	12.196386	97.570553
0.953027	-0.912782	100.489189	-17.615976	8.988372	99.904381	30.571995	-19.695606	102.081467	34.539745	31.688087	102.741791	32.55587	5.9962405	102.411629	-67.787822	11.9805035	97.397133
0.915653	-2.725485	100.923622	-17.415915	9.006191	100.197769	30.737125	-19.657022	102.611351	34.743454	31.799641	103.319	32.7402895	6.0713095	102.9651755	-67.5721195	11.9410725	97.4303625
0.730218	-4.455073	101.273857	-17.195541	9.121454	100.493408	30.943674	-19.500992	103.162086	35.034718	31.888783	103.837692	32.989196	6.1938955	103.499889	-67.380278	12.0490125	97.486927
0.530077	-6.116825	101.673195	-16.883949	9.295336	100.754715	31.185314	-19.258223	103.684219	35.397797	32.127758	104.283669	33.2915555	6.4347675	103.983944	-67.0594535	12.1559045	97.525486
0.311895	-7.748142	102.123405	-16.512451	9.456213	101.040161	31.561312	-19.06148	104.272804	35.823212	32.387348	104.666183	33.692262	6.662934	104.4694935	-66.717164	12.249492	97.6108285
0.018938	-9.307048	102.760765	-16.091223	9.595448	101.323105	31.997749	-18.889704	105.050873	36.284687	32.549301	104.8787	34.141218	6.8297985	104.9647865	-66.323664	12.3610975	97.6814235
-0.327655	-10.820435	103.50164	-15.628545	9.691062	101.595604	32.464314	-18.795364	106.046257	36.803989	32.635422	104.965004	34.6341515	6.920029	105.5056305	-65.8912415	12.462095	97.6855775
-1.038239	-12.924828	104.652916	-14.910607	9.640862	101.94577	33.162903	-18.84841	107.571495	37.567131	32.621948	105.207703	35.365017	6.886769	106.389599	-65.186231	12.394955	97.501941
-1.563805	-14.28124	105.302475	-14.450434	9.438346	102.221825	33.570324	-18.965073	108.35022	38.051613	32.40966	105.315422	35.8109685	6.7222935	106.832821	-64.7118365	12.1543985	97.610829
-2.20819	-15.517359	105.789497	-14.065853	9.219997	102.441116	33.926933	-19.087297	108.926224	38.47057	32.224266	105.433235	36.1987515	6.5684845	107.1797295	-64.3304575	11.8715095	97.7025025
-2.899441	-16.585995	106.264435	-13.696912	9.067937	102.654778	34.290432	-19.137259	109.388924	38.825752	32.122631	105.480698	36.558092	6.492686	107.434811	-63.951916	11.643188	97.874745
-3.629934	-17.53286	106.803223	-13.339112	9.013465	102.887177	34.698158	-19.086763	109.860054	39.140789	32.16803	105.435776	36.9194735	6.5406335	107.647915	-63.5976975	11.4862965	98.126439
-4.475179	-18.262665	107.452896	-12.974484	9.034163	103.136948	35.164913	-18.948153	110.40937	39.468842	32.283611	105.283287	37.3168775	6.667729	107.8463285	-63.2658455	11.400597	98.4275675
-5.37495	-18.788498	108.245956	-12.571922	9.091498	103.379227	35.68214	-18.735817	111.146286	39.791462	32.390778	105.072189	37.736801	6.8274805	108.1092375	-62.880645	11.3555155	98.6492165
-6.786676	-19.347065	109.28656	-11.972507	9.002671	103.811333	36.387005	-18.518782	112.19574	40.34116	32.443092	104.76059	38.3640825	6.962155	108.478165	-62.3090965	11.043187	99.144501
-7.779406	-19.57254	109.651985	-11.603963	8.858853	104.087807	36.779285	-18.501856	112.569252	40.742668	32.411442	104.667572	38.7609765	6.954793	108.618412	-61.9689025	10.762913	99.557202
-8.802293	-19.654451	109.809128	-11.256261	8.731697	104.314484	37.111858	-18.503746	112.685692	41.077129	32.392532	104.558266	39.0944935	6.944393	108.621979	-61.6070155	10.519001	100.006989
-9.881699	-19.562777	109.759155	-10.959937	8.616284	104.489006	37.447178	-18.469522	112.5774	41.293491	32.467213	104.355072	39.3703345	6.9988455	108.466236	-61.2902085	10.2337225	100.511776
-10.963677	-19.271044	109.614273	-10.719797	8.57783	104.582283	37.779774	-18.34766	112.219704	41.395256	32.616871	103.992867	39.587515	7.1346055	108.1062855	-61.027109	10.0210545	101.0582805
-12.05981	-18.822279	109.389732	-10.513716	8.575729	104.571022	38.091812	-18.175056	111.675301	41.333164	32.849537	103.453636	39.712488	7.3372405	107.5644685	-60.73992	9.8142175	101.5775755
-13.185395	-18.159054	109.01593	-10.354867	8.579688	104.500175	38.311985	-18.000092	111.050941	41.183823	33.036118	102.839317	39.747904	7.518013	106.945129	-60.457638	9.641363	102.055221
-14.801266	-16.91198	108.427788	-10.17339	8.562727	104.441177	38.460625	-17.828598	110.275864	40.961311	33.273563	102.127777	39.710968	7.7224825	106.2018205	-60.057748	9.4029715	102.6805335
-16.035048	-15.76967	108.029282	-10.126706	8.577683	104.429413	38.477879	-17.798595	109.898361	40.842552	33.465965	101.935699	39.6602155	7.833685	105.91703	-59.9136275	9.321681	102.941796
-17.107859	-14.514791	107.490685	-10.125097	8.65652	104.405846	38.380177	-17.770315	109.456482	40.767838	33.585125	101.803757	39.5740075	7.907405	105.6301195	-59.8242015	9.405635	103.1815725
-18.257481	-13.146289	106.877182	-10.181756	8.749969	104.273796	38.257648	-17.918442	109.107399	40.687057	33.737286	101.644203	39.4723525	7.909422	105.375801	-59.8358645	9.590516	103.171791
-19.417936	-11.542069	106.255829	-10.235429	8.876309	104.078522	38.075024	-17.949884	108.611572	40.54641	33.894157	101.399399	39.310717	7.9721365	105.0054855	-59.781575	9.7804815	103.1515585
-20.490555	-9.882528	105.621063	-10.266261	9.015016	103.856102	37.828682	-17.86186	108.03746	40.376247	34.012966	101.116142	39.1024645	8.075553	104.576801	-59.6349865	9.954479	103.135403
-21.532227	-8.029316	105.048225	-10.31741	9.127895	103.68364	37.620754	-17.81255	107.482002	40.233974	34.167202	100.965988	38.927364	8.177326	104.223995	-59.562184	10.078464	103.143285
-22.970264	-5.147201	104.367828	-10.356566	9.200674	103.566917	37.313602	-17.63063	106.683968	40.132202	33.771957	101.166794	38.722902	8.0706635	103.925381	-59.436034	10.3306845	103.208453
-23.880844	-3.087068	104.015747	-10.386719	9.211213	103.591362	37.098961	-17.537781	106.213966	40.044464	34.443207	101.351845	38.5717125	8.452713	103.7829055	-59.3451505	9.969713	103.3998185
-24.729839	-0.941709	103.79512	-10.424202	9.179932	103.657875	36.945313	-17.481354	105.734131	40.007149	34.480209	101.664474	38.476231	8.4994275	103.6993025	-59.324635	9.8604365	103.6164475
-25.488106	1.263102	103.603683	-10.446015	9.127143	103.740334	36.851265	-17.442865	105.271873	40.002617	34.49297	101.995216	38.426941	8.5250525	103.6335445	-59.318971	9.7292335	103.8471235
-26.243692	3.556099	103.423058	-10.474213	9.096376	103.766083	36.809002	-17.419563	104.842628	40.019436	34.515774	102.328659	38.414219	8.5481055	103.5856435	-59.362645	9.6446465	103.9465225
-26.96052	5.857727	103.166855	-10.501457	9.082254	103.700623	36.783783	-17.452141	104.449127	40.053261	34.559551	102.688446	38.418522	8.553705	103.5687865	-59.421436	9.610803	103.8324595
-27.641319	8.235069	102.867889	-10.549549	9.087842	103.543732	36.752048	-17.472721	104.015419	40.069305	34.569798	103.052071	38.4106765	8.5485385	103.533745	-59.5097745	9.6271455	103.553719
-28.601624	11.782554	102.293312	-10.679883	9.220697	103.129875	36.65873	-17.453215	103.239716	40.088661	34.640438	103.642532	38.3736955	8.5936115	103.441124	-59.7334615	9.8477825	102.818626
-29.174364	14.208995	101.938644	-10.758163	9.405099	102.784935	36.518917	-17.374462	102.605019	40.100525	34.696087	103.887367	38.309721	8.6608125	103.246193	-59.826047	10.1493855	102.323677
-29.709106	16.695244	101.728477	-10.846752	9.675997	102.435516	36.317299	-17.255028	101.856949	40.081291	34.781654	103.981102	38.199295	8.763313	102.9190255	-59.892799	10.588681	101.9520065
-30.224445	19.126194	101.667381	-10.954281	10.036494	102.133438	36.060909	-17.018911	101.009842	39.986504	34.960716	103.974365	38.0237065	8.9709025	102.4921035	-59.9322685	11.1020855	101.7747725
-30.706251	21.551834	101.78273	-11.129507	10.42436	101.888847	35.783401	-16.678131	100.04084	39.8405	35.196175	103.860268	37.8119505	9.259022	101.950554	-60.0709645	11.589698	101.82714
-31.237776	23.927494	102.083298	-11.308604	10.812196	101.689888	35.462898	-16.207508	98.91684	39.606438	35.462132	103.540863	37.534668	9.627312	101.2288515	-60.151876	11.99708	102.1509245
-31.643578	26.199648	102.474144	-11.539979	11.20437	101.445068	35.122917	-15.567355	97.555603	39.299728	35.338013	103.001274	37.2113225	9.885329	100.2784385	-60.2912805	12.523411	102.6116975
-32.249962	29.461908	103.18853	-12.017071	11.913754	100.950478	34.777916	-14.32334	94.782478	38.534084	36.247993	101.879944	36.656	10.9623265	98.331211	-60.690142	12.8651815	103.569745
-32.588848	31.547474	103.632942	-12.345892	12.496863	100.397324	34.513962	-13.208419	92.567955	37.832767	37.697922	100.786865	36.1733645	12.2447515	96.67741	-60.8651485	12.7489745	104.117238
-32.865028	33.517132	104.039146	-12.638659	13.141541	99.659088	34.213467	-11.936976	90.149361	37.16375	38.719334	99.566414	35.6886085	13.391179	94.8578875	-60.9659265	12.891903	104.4602885
-32.991852	35.407394	104.207657	-12.914785	13.873783	98.740837	33.918598	-10.638231	87.736465	36.574059	39.825207	98.339699	35.2463285	14.593488	93.038082	-61.0758985	13.154078	104.443592
-33.03706	37.191402	104.169334	-13.1009	14.62348	97.681305	33.688728	-9.400443	85.441498	36.134663	40.902958	96.993645	34.9116955	15.7512575	91.2175715	-61.1134955	13.4957025	104.1450385
-32.894188	38.831478	103.966812	-13.22542	15.348871	96.583298	33.445362	-8.296113	83.299576	36.204765	41.675533	95.481659	34.8250635	16.68971	89.3906175	-61.2759035	14.008032	103.7759785
-32.682823	40.328899	103.671646	-13.352624	16.033556	95.602318	33.196758	-7.394874	81.543159	35.620197	41.971577	94.724808	34.4084775	17.2883515	88.1339835	-61.1137255	14.7787605	103.0706525
-32.015621	42.199543	103.161263	-13.592209	16.881235	94.543221	32.899117	-6.519555	79.973747	35.896137	43.115475	93.496216	34.397627	18.29796	86.7349815	-61.582045	15.46451	102.3514605
-31.49164	43.246113	102.755669	-13.875871	17.358068	94.105644	32.714592	-6.190496	79.536018	35.736256	43.426765	93.180305	34.225424	18.6181345	86.3581615	-61.977166	16.0980015	101.8531265
-30.823595	44.08934	102.28511	-14.267122	17.750019	93.833626	32.464149	-6.050939	79.532013	35.524128	43.648525	93.026176	33.9941385	18.798793	86.2790945	-62.5283825	16.701245	101.3881575
-30.111603	44.687462	101.779221	-14.687164	17.993378	93.733093	32.221645	-6.039411	79.838943	35.258854	43.783039	93.043121	33.7402495	18.871814	86.441032	-63.1145775	17.114942	101.025154
-29.324385	44.972576	101.343002	-15.12004	18.116453	93.723045	32.004704	-6.180032	80.308357	34.608276	43.495403	93.422531	33.30649	18.6576855	86.865444	-63.54657	17.5752205	100.580646
-28.211609	45.072914	100.956917	-15.479231	18.09524	93.757721	31.743437	-6.395463	80.713097	34.362831	43.399639	93.489647	33.053134	18.502088	87.101372	-64.011596	17.688392	100.41407
-27.224764	44.952293	100.686394	-15.750168	17.918509	93.808014	31.486919	-6.682985	81.015808	34.175392	43.179588	93.581673	32.8311555	18.2483015	87.2987405	-64.3314915	17.5887165	100.3172875
-25.196251	44.350487	99.97422	-16.074022	17.685261	93.860458	31.213642	-7.208828	81.571671	34.005886	42.808838	93.681023	32.609764	17.800005	87.626347	-64.757808	17.570517	100.094569
-23.911142	43.768726	99.531647	-16.210775	17.557343	93.906754	31.092947	-7.561845	82.025215	33.945042	42.53722	93.72374	32.5189945	17.4876875	87.8744775	-64.9405445	17.6269985	99.9390305
-22.418495	43.020737	99.098343	-16.330488	17.391478	94.007217	30.997953	-7.927524	82.465027	33.939266	42.267467	93.836761	32.4686095	17.1699715	88.150894	-65.1295855	17.6129845	99.86354
-20.790476	42.082275	98.826019	-16.367105	17.189514	94.17543	30.929529	-8.285134	82.877258	33.981441	42.302807	94.092056	32.455485	17.0088365	88.484657	-65.189695	17.3701915	99.866203
-19.120989	40.95649	98.56424	-16.379128	16.959051	94.3731	30.851068	-8.706044	83.240334	34.054008	42.069981	94.155258	32.452538	16.6819685	88.697796	-65.210794	17.2361335	100.048404
-17.364712	39.675079	98.238129	-16.397802	16.73667	94.564018	30.754078	-9.140646	83.589233	34.144005	41.66761	94.260551	32.4490415	16.263482	88.924892	-65.2446455	17.209858	100.203144
-15.54426	38.270618	97.825554	-16.421047	16.541599	94.712227	30.629936	-9.590568	83.982208	34.230446	41.308861	94.323502	32.430191	15.8591465	89.152855	-65.272285	17.2240515	100.271599
-12.729226	35.951454	97.007935	-16.535423	16.336966	94.849602	30.476507	-10.295966	84.746841	34.318077	40.786465	94.317856	32.397292	15.2452495	89.5323485	-65.468138	17.4286825	100.1668555
-10.750682	34.283913	96.422691	-16.587683	16.128006	94.948242	30.357281	-10.789178	85.363182	34.385189	40.406345	94.259163	32.371235	14.8085835	89.8111725	-65.546601	17.4474285	100.0853115
-8.752272	32.44521	95.990189	-16.647041	15.888661	95.073685	30.242136	-11.333886	85.992035	34.402882	40.011845	94.175179	32.322509	14.3389795	90.083607	-65.616591	17.4383425	100.063763
-6.7016	30.527719	95.358475	-16.713137	15.607307	95.181313	30.128899	-11.916483	86.62072	34.439693	39.574249	93.96936	32.284296	13.828883	90.29504	-65.71057	17.385731	100.067586
-4.541741	28.519981	94.901741	-16.815605	15.251888	95.291534	30.004906	-12.551655	87.248528	34.441303	39.069576	93.751564	32.2231045	13.2589605	90.500046	-65.8543145	17.2448155	100.083022
-2.366857	26.342253	94.483528	-16.896126	14.818475	95.380226	29.862236	-13.226257	87.880524	34.460922	38.508217	93.549797	32.161579	12.64098	90.7151605	-65.953831	16.99597	100.0452915
-0.14583	24.115051	94.065872	-16.991848	14.457565	95.491409	29.734314	-13.852499	88.663803	34.479935	37.974468	93.429024	32.1071245	12.0609845	91.0464135	-66.0908205	16.8541455	99.9364045
3.335876	20.70834	93.87571	-17.135944	14.065205	95.755951	29.727015	-14.618383	90.294037	34.537483	37.357368	93.763885	32.132249	11.3694925	92.028961	-66.404137	16.7609175	99.482941
5.735128	18.412666	94.160156	-17.218533	13.878317	96.049255	29.876181	-14.975427	91.867157	34.611259	37.035896	94.487419	32.24372	11.0302345	93.177288	-66.680786	16.7263995	98.921222
8.128492	16.080919	94.924225	-17.36161	13.727863	96.431824	30.119991	-15.245658	93.783768	34.800426	36.735691	95.756538	32.4602085	10.7450165	94.770153	-67.1834285	16.7107095	98.093495
10.518265	13.773316	96.203529	-17.524117	13.563478	96.974411	30.453125	-15.696234	95.855354	35.186665	36.509315	97.643089	32.819895	10.4065405	96.7492215	-67.868129	16.7204155	97.1996005
12.816652	11.417797	97.981224	-17.742298	13.382848	97.684303	30.765646	-16.155724	98.536346	35.622452	36.097454	100.046135	33.194049	9.970865	99.2912405	-68.678645	16.794831	96.0773655
15.081662	9.073568	100.636253	-17.98761	13.220665	98.726822	31.207552	-16.584106	101.559052	36.040092	35.852047	103.090164	33.623822	9.6339705	102.324608	-69.599042	16.8073595	95.129036
17.166134	6.774606	104.059898	-18.066545	13.081002	100.158356	31.402164	-16.792009	105.027161	36.545479	35.730968	106.368233	33.9738215	9.4694795	105.697697	-70.1069115	16.6925245	94.619015
20.280394	3.35636	109.420792	-17.802866	12.772402	102.462578	31.411037	-17.066204	110.385239	37.057068	35.273911	110.994293	34.2340525	9.1038535	110.689766	-69.8397845	16.4409505	94.23539
18.867802	2.13113	112.341583	-17.449192	12.426195	103.593079	31.347906	-17.329906	113.49707	37.480965	34.941406	113.385216	34.4144355	8.80575	113.441143	-69.3128195	16.04664	93.745015
17.712851	0.865199	113.993607	-17.030401	12.023459	104.664406	31.482372	-17.592054	115.952492	37.914215	34.619804	115.069435	34.6982935	8.513875	115.5109635	-68.7590955	15.533043	93.8178485
17.014908	-0.661955	114.373909	-16.575535	11.599978	105.74659	31.856495	-17.828869	117.82682	38.28138	34.440636	116.372391	35.0689375	8.3058835	117.0996055	-68.2200075	14.8940725	94.3935745
15.626388	-1.836869	116.188766	-16.174065	11.208481	106.883636	32.427753	-18.01059	119.31633	38.651947	34.406666	117.346169	35.53985	8.198038	118.3312495	-67.88798	14.218924	95.4360225
14.661886	-3.157507	116.830025	-15.821868	10.860186	108.059433	33.128975	-18.194628	120.497871	39.042828	34.42141	117.967316	36.0859015	8.113391	119.2325935	-67.7296375	13.606981	96.8862725
13.53463	-4.405658	117.53923	-15.515799	10.52299	109.285759	33.840885	-18.397715	121.361862	39.43837	34.372784	118.41227	36.6396275	7.9875345	119.887066	-67.6712255	13.0584455	98.684452
11.605702	-6.067683	117.849457	-14.991071	9.749319	110.777542	35.019379	-19.033648	122.094261	40.15321	34.203835	118.891167	37.5862945	7.5850935	120.492714	-67.5684365	11.9135445	101.06237
9.99395	-7.068256	118.315468	-14.764208	9.253106	111.608589	35.463917	-19.399006	122.265221	40.634933	34.075119	118.957916	38.049425	7.3380565	120.6115685	-67.577841	11.1681555	102.6056095
8.407278	-8.002891	117.996239	-14.590569	8.808339	112.202248	35.795109	-19.709644	122.091522	40.959145	33.856564	118.846069	38.377127	7.07346	120.4687955	-67.558265	10.543218	103.9357005
6.601199	-8.882732	117.485657	-14.476482	8.427148	112.546448	36.008854	-19.954929	121.639786	41.026455	33.543518	118.679214	38.5176545	6.7942945	120.1595	-67.4706185	10.0600015	104.933396
4.764087	-9.569001	116.926506	-14.38811	8.105413	112.733856	36.140434	-20.144527	120.996643	40.991112	33.201096	118.429855	38.565773	6.5282845	119.713249	-67.341993	9.6825415	105.754463
2.731106	-10.159872	116.233353	-14.344608	7.862647	112.807152	35.949154	-20.1611	120.417152	40.901661	32.967201	118.183899	38.4254075	6.4030505	119.3005255	-67.1146235	9.3222435	106.3137785
0.653831	-10.684431	115.508698	-14.314154	7.662701	112.748077	35.937126	-20.361341	119.661667	40.779774	32.790012	117.970917	38.35845	6.2143355	118.816292	-66.986758	9.1110665	106.679862
-2.681648	-11.287684	114.201424	-14.401672	7.502448	112.530586	35.885254	-20.66276	118.445564	40.584808	32.56464	117.650246	38.235031	5.95094	118.047905	-67.038375	9.053956	107.013267
-5.065188	-11.555847	113.375534	-14.383515	7.427596	112.220833	35.836849	-20.86969	117.493309	40.422028	32.417023	117.3498	38.1294385	5.7736665	117.4215545	-66.8964685	9.0815255	107.0201115
-7.474925	-11.750699	112.354027	-14.42154	7.454204	111.826096	35.714359	-21.010534	116.447327	40.211548	32.269787	116.877899	37.9629535	5.6296265	116.662613	-66.8060335	9.2787815	106.989579
-9.957979	-11.90337	111.344322	-14.450519	7.585984	111.362747	35.494961	-21.08362	115.286324	40.520855	31.998426	115.994812	38.007908	5.457403	115.640568	-66.908946	9.714565	107.084926
-12.505157	-12.021671	110.384575	-14.428721	7.778938	110.901596	35.245087	-21.108421	114.081322	40.391876	31.907097	115.283188	37.8184815	5.399338	114.682255	-66.6759235	10.158538	107.120937
-15.048367	-12.021219	109.632538	-14.375049	8.019201	110.522858	34.986938	-21.0788	113.041855	40.293201	31.820429	114.664169	37.6400695	5.3708145	113.853012	-66.3901675	10.6675875	107.192704
-17.694517	-12.016954	109.088478	-14.286234	8.24158	110.255661	34.753407	-21.061478	112.31871	40.281807	31.734463	114.166878	37.517607	5.3364925	113.242794	-66.090075	11.1466675	107.268528
-21.766973	-11.984871	108.629669	-14.150578	8.522781	110.057594	34.601582	-21.123501	111.796379	40.376423	31.643114	113.665367	37.4890025	5.2598065	112.730873	-65.7901585	11.7857555	107.384315
-24.553574	-11.921505	108.546516	-14.137636	8.678524	109.953949	34.512779	-21.215343	111.772118	40.432728	31.593885	113.280334	37.4727535	5.189271	112.526226	-65.7480255	12.167777	107.381672
-27.371723	-11.865464	108.504044	-14.11466	8.744767	109.776733	34.393219	-21.308548	111.800087	40.408745	31.530159	112.650612	37.400982	5.1108055	112.2253495	-65.630302	12.3787285	107.3281165
-30.120043	-11.80585	108.59021	-14.104383	8.721722	109.505585	34.258781	-21.483547	111.790298	39.855896	31.568886	112.072418	37.0573385	5.0426695	111.931358	-65.2661045	12.4007745	107.079812
-32.979443	-11.716279	108.713852	-14.095867	8.551625	109.181999	34.085464	-21.738314	111.816612	39.714706	31.330114	110.827995	36.900085	4.7959	111.3223035	-65.091819	12.30735	107.0416945
-35.886051	-11.586478	108.875717	-14.11588	8.293127	108.796623	33.956028	-22.135271	112.073578	39.319977	30.956141	109.44426	36.6380025	4.410435	110.758919	-64.8697625	12.175819	106.834327
-38.666912	-11.373022	109.271179	-14.14364	7.898005	108.442245	33.821476	-22.535645	112.351624	38.914127	30.548052	108.275749	36.3678015	4.0062035	110.3136865	-64.6550815	11.7898065	106.5708035
-42.954071	-10.931104	109.967087	-14.238888	7.116255	108.088974	33.404976	-22.929005	112.682365	38.296154	29.843557	106.281532	35.850565	3.457276	109.4819485	-64.328341	10.775234	106.6959995
-45.839539	-10.452559	110.515724	-14.326252	6.619249	108.031067	33.117928	-23.056911	112.683311	37.759735	29.076723	105.320419	35.4388315	3.009906	109.001865	-64.0913355	10.228592	107.060269
-48.631088	-9.846095	110.924675	-14.473243	6.181259	108.163795	32.888767	-23.160425	112.809715	37.305202	28.384569	104.624832	35.0969845	2.612072	108.7172735	-64.0434705	9.750446	107.6103165
-51.450031	-9.100163	111.274124	-14.617501	5.868283	108.349716	32.785503	-23.365496	113.139153	36.933594	27.828127	104.069313	34.8595485	2.2313155	108.604233	-64.0945505	9.5052505	108.095199
-54.164539	-8.08705	111.550591	-14.710203	5.666241	108.483955	32.786934	-23.534891	113.332428	36.671932	27.543316	103.739868	34.729433	2.0042125	108.536148	-64.149839	9.3282695	108.431762
-54.086597	-7.28688	112.181961	-14.754974	5.563335	108.532837	32.757385	-23.656679	113.385666	36.562	27.379873	103.467499	34.6596925	1.861597	108.4265825	-64.1696405	9.265073	108.6390915
-53.140526	-6.327449	111.955002	-14.798085	5.605713	108.431473	32.670315	-23.72353	113.328026	36.495945	27.301519	103.284943	34.58313	1.7889945	108.3064845	-64.1793	9.4224315	108.5564615
-51.345318	-4.954702	110.355782	-14.87308	5.777385	107.957016	32.4454	-23.685171	113.129379	36.495544	27.419672	103.377495	34.470472	1.8672505	108.253437	-64.216632	9.6875195	107.660595
-50.390572	-3.696977	109.319069	-14.98743	5.998291	107.490799	32.29221	-23.56752	112.90715	36.556942	27.701546	103.669342	34.424576	2.067013	108.288246	-64.399436	9.929569	106.693352
-49.516914	-2.381778	108.020248	-15.157032	6.350944	106.991386	32.091183	-23.339619	112.66433	36.588943	28.113922	104.096092	34.340063	2.3871515	108.380211	-64.654127	10.3147365	105.602561
-48.592094	-0.919378	106.789627	-15.397997	6.874858	106.631386	31.829306	-23.002441	112.347397	36.581501	28.688786	104.638756	34.2054035	2.8431725	108.4930765	-65.0013975	10.9065435	104.7696955
-47.748955	0.914293	106.486259	-15.623538	7.540518	106.540619	31.581921	-22.543333	112.025856	36.579674	29.392763	105.201248	34.0807975	3.424715	108.613552	-65.3278735	11.656321	104.467686
-46.701984	2.688125	106.167961	-15.820317	8.27408	106.614151	31.372154	-22.022161	111.83654	36.589039	30.136868	105.709709	33.9805965	4.0573535	108.7731245	-65.6212305	12.4908065	104.4551775
-45.97205	4.889676	105.813744	-16.015213	8.990176	106.723282	31.204479	-21.499712	111.679878	36.589699	30.89509	106.177902	33.897089	4.697689	108.92889	-65.927515	13.282663	104.517674
-44.623264	8.088453	105.592476	-16.237772	9.859254	106.797615	30.958456	-20.803389	111.354172	36.587887	31.832556	106.810104	33.7731715	5.5145835	109.082138	-66.2487155	14.2039245	104.513092
-43.609459	10.327014	105.394005	-16.287607	10.230583	106.831024	30.813074	-20.502775	111.135689	36.676346	32.274014	107.169083	33.74471	5.8856195	109.152386	-66.319924	14.5755465	104.509662
-42.821903	12.497632	105.330803	-16.248363	10.454612	106.890366	30.758736	-20.3696	110.953377	36.904289	32.584263	107.543884	33.8315125	6.1073315	109.2486305	-66.3282385	14.8018925	104.5321015
-41.872749	14.808809	105.244637	-16.107754	10.570309	107.049194	30.814451	-20.375513	110.770203	37.242115	32.763107	107.997169	34.028283	6.193797	109.383686	-66.243791	14.946821	104.714702
-41.088711	17.059704	105.251205	-15.838957	10.573585	107.277321	30.959909	-20.474232	110.642075	37.729362	32.904675	108.521233	34.3446355	6.2152215	109.581654	-66.0225495	14.9319485	104.972988
-40.203728	19.512312	105.490288	-15.438466	10.523025	107.588387	31.171783	-20.608385	110.527512	38.255264	32.936481	108.941414	34.7135235	6.164048	109.734463	-65.5904555	14.882002	105.442311
-39.268093	21.880505	105.948235	-15.021211	10.473475	107.944252	31.48683	-20.760492	110.23381	38.780888	32.973896	109.285233	35.133859	6.106702	109.7595215	-65.176281	14.840248	106.1289825
-37.939701	25.588953	107.227257	-14.352812	10.364147	108.5075	31.945396	-20.86858	109.355751	39.591999	33.020226	109.603165	35.7686975	6.075823	109.479458	-64.4743215	14.652471	107.535542
-37.094109	28.007498	107.849396	-13.937158	10.348724	108.827614	32.22007	-20.83868	108.586105	40.006771	33.150543	109.775253	36.1134205	6.1559315	109.180679	-63.9877365	14.5415165	108.474549
-36.272366	30.008257	109.514847	-13.546043	10.426031	109.105576	32.504486	-20.656528	107.75975	40.31118	33.344429	109.933853	36.407833	6.3439505	108.8468015	-63.499919	14.5081115	109.3643505
-35.50938	31.991831	110.840202	-13.229709	10.607226	109.335876	32.765846	-20.274645	106.821106	40.531174	33.627026	110.154579	36.64851	6.6761905	108.4878425	-63.107928	14.5382615	110.1839095
-34.685196	33.887772	111.114632	-12.99345	10.895457	109.505653	32.950554	-19.648163	105.81105	40.674213	34.036839	110.427109	36.8123835	7.194338	108.1190795	-62.7992835	14.596576	110.8922265
-33.896099	35.758789	111.825981	-12.811476	11.250617	109.532234	33.13102	-18.896866	104.65152	40.781998	34.497955	110.644356	36.956509	7.8005445	107.647938	-62.579461	14.7006895	111.41653
-33.174614	37.506428	113.296677	-12.603789	11.675894	109.377159	33.302803	-18.047432	103.376152	40.838444	35.019318	110.709366	37.0706235	8.485943	107.042759	-62.2782015	14.865845	111.711559
-31.94746	40.238247	113.473701	-12.267123	12.406499	108.811188	33.533688	-16.731548	101.532898	40.907166	35.797359	110.572182	37.220427	9.5329055	106.05254	-61.754673	15.2800925	111.569836
-31.131691	41.855911	113.331375	-11.999149	12.92913	108.395454	33.667282	-15.912228	100.605247	40.985428	36.338989	110.453606	37.326355	10.2133805	105.5294265	-61.324653	15.6448795	111.2614815
-30.217865	43.27409	113.973068	-11.72509	13.468677	108.091125	33.805916	-15.149609	100.023972	41.070427	36.864746	110.380508	37.4381715	10.8575685	105.20224	-60.8883515	16.0797855	110.98001
-29.318756	44.75034	113.473152	-11.506804	13.970746	107.936455	33.967964	-14.479128	99.691872	41.16935	37.346821	110.375748	37.568657	11.4338465	105.03381	-60.582265	16.5076455	110.8391
-28.441942	45.950871	113.914368	-11.330485	14.367306	107.884132	34.14098	-13.936273	99.520157	41.286728	37.785862	110.479759	37.713854	11.9247945	104.999958	-60.374824	16.8098175	110.768306
-27.639139	47.074924	114.297997	-11.172644	14.687945	107.888008	34.307747	-13.493325	99.392792	41.398148	38.128395	110.62175	37.8529475	12.317535	105.007271	-60.1982355	17.058355	110.768745
-26.642576	48.100388	114.003052	-11.010184	14.823985	107.865036	34.494411	-13.180016	99.268898	41.518864	38.376915	110.744522	38.0066375	12.5984495	105.00671	-60.0270055	17.0495205	110.723362
-25.018719	49.095585	114.4907	-10.825469	14.906284	107.682022	34.791393	-12.854645	99.07164	41.677357	38.632076	110.844742	38.234375	12.8887155	104.958191	-59.885313	16.9238525	110.405853
-24.059261	49.592144	114.037254	-10.700413	14.883336	107.515022	35.004978	-12.733692	98.935249	41.727798	38.734829	110.920319	38.366388	13.0005685	104.927784	-59.767214	16.7661035	110.10226
-23.008308	50.216103	114.279114	-10.605865	14.792463	107.374016	35.140911	-12.624407	98.812637	41.733776	38.776844	110.995743	38.4373435	13.0762185	104.90419	-59.6490735	16.5087075	109.843842
-21.857742	50.538219	114.326439	-10.583678	14.697935	107.272926	35.246346	-12.5654	98.687439	41.708424	38.746399	111.106613	38.477385	13.0904995	104.897026	-59.644741	16.3053705	109.648826
-20.667828	50.654602	114.340088	-10.549486	14.559356	107.28817	35.323761	-12.531851	98.560051	41.661118	38.666622	111.386086	38.4924395	13.0673855	104.9730685	-59.5914115	16.0513265	109.6032715
-19.466349	50.692917	114.785896	-10.59262	14.424905	107.346031	35.367813	-12.533728	98.410248	41.647346	38.553631	111.779579	38.5075795	13.0099515	105.0949135	-59.6928195	15.8398585	109.5971485
-18.29817	50.646381	115.378716	-10.64218	14.283535	107.436821	35.353394	-12.513478	98.15773	41.604115	38.484718	112.272812	38.4787545	12.98562	105.215271	-59.7631145	15.58145	109.658371
-16.428469	49.997623	115.948021	-10.733657	14.172456	107.513603	35.387444	-12.299519	97.6884	41.52478	38.493217	112.808243	38.456112	13.096849	105.2483215	-59.923426	15.248063	109.7788845
-15.170457	49.450283	116.211082	-10.737401	14.194277	107.523048	35.464169	-11.99987	97.442894	41.471008	38.641018	113.080193	38.4675885	13.320574	105.2615435	-59.9423905	15.06798	109.7845525
-13.825637	48.720093	116.214264	-10.706177	14.244692	107.470551	35.732025	-11.774437	97.210709	41.351593	38.822964	113.41156	38.541809	13.5242635	105.3111345	-59.954163	14.9651205	109.6299675
-12.484434	47.938301	116.002335	-10.584504	14.223237	107.351013	36.055481	-11.682819	97.055779	41.445572	38.952858	113.442162	38.7505265	13.6350195	105.2489705	-59.9195345	14.8114545	109.4530555
-10.98556	46.932465	115.598701	-10.385076	14.15951	107.182648	36.396786	-11.721092	96.992477	41.502567	39.010277	113.450157	38.9496765	13.6445925	105.221317	-59.7198285	14.6744275	109.143979
-9.504201	45.817257	114.863762	-10.174474	14.040472	107.007614	36.745872	-11.910644	97.080109	41.644474	39.013691	113.329224	39.195173	13.5515235	105.2046665	-59.544121	14.5294205	108.8105615
-7.895599	44.509621	113.957909	-9.932349	13.814838	106.834366	37.145576	-12.269361	97.380951	41.842751	38.94989	113.135437	39.4941635	13.3402645	105.258194	-59.3588615	14.2894115	108.410538
-5.483896	42.345482	112.473022	-9.649657	13.476302	106.687737	37.731506	-13.04906	98.409142	42.076977	38.719513	112.872398	39.9042415	12.8352265	105.64077	-59.2035555	14.1173775	107.734704
-3.82723	40.731556	111.488724	-9.597853	13.260241	106.729591	38.141335	-13.679619	99.50058	42.23196	38.600426	112.704559	40.1866475	12.4604035	106.1025695	-59.3823535	14.0600785	107.3566125
-2.214689	38.981575	110.554649	-9.64011	13.091225	106.883728	38.545605	-14.30734	100.931763	42.275463	38.533226	112.555351	40.410534	12.112943	106.743557	-59.690754	14.069507	107.023899
-0.581189	37.134068	109.713509	-9.748285	12.914697	107.197525	38.937878	-15.001432	102.662491	42.284477	38.411743	112.395882	40.6111775	11.7051555	107.5291865	-60.1077475	14.1242385	106.8658635
1.07715	35.175056	109.02346	-9.87424	12.706047	107.629158	39.294647	-15.80743	104.716232	42.301117	38.313572	112.371239	40.797882	11.253071	108.5437355	-60.546362	14.159023	106.7145805
2.689691	33.072235	108.67897	-10.037175	12.428321	108.182907	39.4925	-16.611715	107.046211	42.28619	38.166134	112.463234	40.889345	10.7772095	109.7547225	-60.963695	14.0794325	106.6110915
4.305601	30.952162	108.677864	-10.259838	12.039756	108.818207	39.476391	-17.187883	109.617149	42.279945	37.903736	112.747551	40.878168	10.3579265	111.18235	-61.397844	13.7215855	106.454064
6.626002	27.921047	109.543518	-10.780461	11.348862	110.071251	39.534683	-17.857193	113.430168	42.298431	37.402691	113.929977	40.916557	9.772749	113.6800725	-62.477479	12.924975	106.4624295
8.049787	25.9256	110.84819	-11.224263	10.7233	111.111786	39.636375	-18.134983	115.69178	42.307316	37.118332	115.359329	40.9718455	9.4916745	115.5255545	-63.4203715	11.9549255	106.6980175
9.417687	24.124464	112.505341	-11.714521	10.198145	112.208572	39.719055	-18.292866	117.713989	42.346992	36.948811	117.204559	41.0330235	9.3279725	117.459274	-64.4620655	11.0683175	106.95787
10.614995	22.504761	114.472809	-12.231501	9.856117	113.23996	39.704681	-18.375834	119.512245	42.434811	36.957531	119.285439	41.069746	9.2908485	119.398842	-65.532748	10.4213855	107.081078
11.763881	20.995211	116.454628	-12.699977	9.61146	114.15992	39.412357	-18.217352	121.13501	42.627815	37.055172	121.406494	41.020086	9.41891	121.270752	-66.42004	9.80401	107.049088
12.762085	19.64621	118.379745	-13.110271	9.59677	114.958725	39.030468	-17.871969	122.389832	42.839321	37.130669	123.283859	40.9348945	9.62935	122.8368455	-67.1554365	9.56419	107.0806045
13.817806	18.360264	120.002792	-13.320024	9.673127	115.627525	38.786251	-17.548138	123.421333	43.067177	37.168564	124.72776	40.926714	9.810213	124.0745465	-67.566762	9.536041	107.1805035
15.265985	16.596022	121.85199	-13.338905	9.952043	116.537239	38.64719	-17.185284	124.560425	43.618755	37.346848	126.165863	41.1329725	10.080782	125.363144	-67.8107825	9.823304	107.711334
16.263273	15.417803	122.758148	-13.050831	9.878806	116.997406	38.794159	-17.1299	124.917175	44.050793	37.449928	126.815247	41.422476	10.160014	125.866211	-67.524138	9.597598	108.128601
17.124325	14.257808	123.444962	-12.823066	9.85339	117.402267	39.104496	-17.228334	125.02726	44.49968	37.4557	127.406219	41.802088	10.113683	126.2167395	-67.44822	9.593097	108.5877945
17.823181	13.203427	123.951004	-12.567875	9.72779	117.642296	39.378788	-17.272728	125.004791	44.856251	37.307037	128.01326	42.1175195	10.0171545	126.5090255	-67.2532695	9.4384255	108.7755665
18.425583	12.150681	124.384453	-12.368571	9.620173	117.821793	39.533688	-17.323606	124.91729	45.116516	37.119396	128.641861	42.325102	9.897895	126.7795755	-67.062244	9.342451	108.8640105
18.84322	11.159843	124.766899	-12.24893	9.56357	117.993797	39.632229	-17.407957	124.788582	45.737991	36.806023	129.141983	42.68511	9.699033	126.9652825	-67.18297	9.428107	109.0223115
19.093918	10.136456	125.141823	-12.181157	9.596994	118.229652	39.634998	-17.481201	124.8116	45.961933	36.628738	129.778961	42.7984655	9.5737685	127.2952805	-67.1607795	9.6202195	109.1640235
19.557343	8.647882	125.547264	-12.048157	9.775125	118.789841	39.657326	-17.546722	124.928818	46.396751	36.341808	130.751709	43.0270385	9.397543	127.8402635	-67.1233525	10.152707	109.7394185
19.533104	7.663133	125.903061	-11.960664	9.960736	119.360886	39.780796	-17.587856	124.986336	46.664913	36.157303	131.404633	43.2228545	9.2847235	128.1954845	-67.1441825	10.6367485	110.5262875
19.245739	6.763028	126.338005	-11.872112	10.152174	120.043037	39.924023	-17.574005	125.080727	46.961445	36.008869	132.032639	43.442734	9.217432	128.556683	-67.186958	11.086916	111.529391
19.049202	5.756622	126.682976	-11.755611	10.252402	120.740509	40.110462	-17.601181	125.24971	47.214294	35.947887	132.634735	43.662378	9.173353	128.9422225	-67.1736	11.331451	112.5387955
18.459166	4.716881	126.977707	-11.636933	10.25312	121.323181	40.300171	-17.661152	125.497314	47.439274	35.94352	133.190903	43.8697225	9.141184	129.3441085	-67.1435885	11.365056	113.3022535
17.959045	3.683074	127.171303	-11.492375	10.188476	121.775505	40.532284	-17.686184	125.851486	47.629555	35.93969	133.632309	44.0809195	9.126753	129.7418975	-67.0656695	11.250199	113.8091125
17.162752	2.490576	127.247963	-11.326878	10.059683	122.024323	40.726334	-17.73605	126.266327	47.814381	36.000114	133.973572	44.2703575	9.132032	130.1199495	-66.9241135	10.987334	113.9286965
15.849659	0.651858	127.021996	-11.045781	9.882377	122.187981	41.064064	-17.855814	126.786316	48.096867	36.160789	134.03743	44.5804655	9.1524875	130.411873	-66.6720275	10.6122665	113.964089
14.817619	-0.611043	126.73082	-10.402916	9.502474	122.10054	41.329491	-17.995535	126.851379	48.344643	36.350357	133.584747	44.837067	9.177411	130.218063	-65.642899	9.827537	113.983017
13.379076	-1.74233	126.429131	-10.530664	9.598151	122.332359	41.576004	-18.071693	126.634148	48.636627	36.592262	132.647964	45.1063155	9.2602845	129.641056	-66.1676435	9.9360175	115.023662
12.169366	-3.14463	125.778107	-10.333771	9.580812	122.308334	41.745094	-18.169476	126.16497	48.862438	36.71106	131.18251	45.303766	9.270792	128.67374	-65.971308	9.890832	115.942928
10.827469	-4.468764	124.996674	-10.122524	9.559492	122.136475	41.769753	-18.228661	125.441536	48.978886	36.80069	129.395691	45.3743195	9.2860145	127.4186135	-65.6193675	9.8329695	116.8543365
9.425131	-5.880266	124.09906	-9.834807	9.489088	121.811806	41.723839	-18.261669	124.458694	48.47826	36.923462	127.756523	45.1010495	9.3308965	126.1076085	-64.7706635	9.6472795	117.5160035
7.943968	-7.210061	123.055603	-9.793237	9.535265	121.593521	41.791851	-18.415768	123.293053	48.239231	36.850113	126.158226	45.015541	9.2171725	124.7256395	-64.602015	9.8533575	118.4614025
5.601274	-9.253526	121.570908	-9.363389	9.435394	120.847198	41.805439	-18.544489	121.57341	47.71677	36.714417	123.888382	44.7611045	9.084964	122.730896	-63.4878825	9.785824	118.9635
