# Supplementary material for: How to jointly control a ball trajectory on a moving board: Methodological insights into Motor Learning and Rehabilitation
Source: PLoS One. 2025 Oct 15;20(10):e0334588. doi: 10.1371/journal.pone.0334588 (PMC12527165; doi:10.1371/journal.pone.0334588)
Supplement: S2 Data — (ZIP) [file pone.0334588.s002.zip › D3_008.csv]

Ball_X	Ball_Y	Ball_Z	BoardCentre_X	BoardCentre_Y	BoardCentre_Z	P1LeftHand_X	P1LeftHand_Y	P1LeftHand_Z	P1RightHand_X	P1RightHand_Y	P1RightHand_Z	P1MidHands_X	P1MidHands_Y	P1MidHands_Z	P2MidHands_X	P2MidHands_Y	P2MidHands_Z
5.828475	0.352123	110.552826	-15.784645	9.326869	108.696236	33.249886	-19.081488	113.489792	39.661575	30.668242	114.041328	36.4557305	5.793377	113.76556	-68.0250205	12.860361	103.626912
5.213954	-0.840935	110.197273	-16.288403	9.164329	108.210815	32.683159	-19.101477	113.329269	39.339554	30.507418	114.082481	36.0113565	5.7029705	113.705875	-68.5881625	12.6256875	102.715755
4.553208	-1.983476	109.781601	-16.682188	9.219539	107.843987	32.232265	-18.995964	113.007843	39.114334	30.462774	113.896706	35.6732995	5.733405	113.4522745	-69.0376755	12.705673	102.2356995
3.939523	-3.035051	109.398079	-16.903906	9.456909	107.53952	31.983046	-18.806023	112.612068	38.860554	30.717621	113.560631	35.4218	5.955799	113.0863495	-69.229612	12.958019	101.9926905
3.276908	-3.980533	109.071709	-16.972618	9.847524	107.281921	31.933584	-18.391823	112.322495	38.65279	31.048018	113.000107	35.293187	6.3280975	112.661301	-69.238423	13.3669505	101.902541
2.602257	-4.904176	108.814583	-16.916681	10.237869	107.049896	31.992535	-17.997105	112.148926	38.555763	31.419941	112.353607	35.274149	6.711418	112.2512665	-69.107511	13.76432	101.8485255
1.566626	-6.327642	108.621239	-16.689425	10.632192	106.79406	32.158367	-17.56353	112.057434	38.670784	31.777134	111.441628	35.4145755	7.106802	111.749531	-68.7934255	14.157582	101.838589
0.854944	-7.351155	108.472267	-16.485203	10.726327	106.707855	32.285835	-17.417728	111.946678	38.845825	31.864851	110.888359	35.56583	7.2235615	111.4175185	-68.536236	14.2290925	101.9981915
0.095915	-8.299108	108.273422	-16.272022	10.713162	106.619629	32.443142	-17.377178	111.73568	39.05677	31.849676	110.445915	35.749956	7.236249	111.0907975	-68.294	14.190075	102.1484605
-0.699791	-9.230155	108.011749	-16.091002	10.671521	106.52932	32.618244	-17.381535	111.45153	39.216965	31.822306	110.11734	35.9176045	7.2203855	110.784435	-68.0996085	14.1226565	102.274205
-1.499117	-10.14448	107.688545	-15.956908	10.672346	106.413101	32.753353	-17.355087	111.112976	39.380577	31.860865	109.829369	36.066965	7.252889	110.4711725	-67.980781	14.091803	102.3550295
-2.369548	-11.014514	107.315399	-15.860529	10.752077	106.243515	32.813702	-17.259096	110.713066	39.451015	32.04298	109.616898	36.1323585	7.391942	110.164982	-67.8534165	14.112212	102.322048
-3.274979	-11.774446	107.062294	-15.787859	10.918807	106.077179	32.860123	-17.104418	110.376587	39.461014	32.237343	109.382164	36.1605685	7.5664625	109.8793755	-67.7362865	14.2711515	102.2749825
-4.701199	-12.889312	106.96714	-15.755695	11.304555	105.856682	32.877178	-16.802038	110.17984	39.451664	32.516106	108.709297	36.164421	7.857034	109.4445685	-67.675811	14.752076	102.2687955
-5.673229	-13.615232	107.084763	-15.700994	11.458992	105.726585	32.843578	-16.704041	110.251404	39.36401	32.652473	108.307945	36.103794	7.974216	109.2796745	-67.505782	14.943768	102.1734955
-6.681249	-14.293225	107.258224	-15.661888	11.514332	105.676033	32.829212	-16.692995	110.393486	39.304676	32.620304	107.874931	36.066944	7.9636545	109.1342085	-67.39072	15.0650095	102.2178575
-7.618329	-15.013203	107.491302	-15.604265	11.509442	105.722824	32.798161	-16.669937	110.499382	39.26432	32.559868	107.430252	36.0312405	7.9449655	108.964817	-67.2397705	15.0739185	102.480831
-8.62829	-15.668696	107.619225	-15.549679	11.490829	105.804291	32.76387	-16.708042	110.494926	39.205788	32.584808	107.180252	35.984829	7.938383	108.837589	-67.084187	15.043275	102.770993
-9.615304	-16.269203	107.765388	-15.493647	11.435874	105.90979	32.713596	-16.70927	110.380135	39.140156	32.64011	106.908272	35.926876	7.96542	108.6442035	-66.91417	14.906328	103.1753765
-10.522695	-16.789103	107.852264	-15.464658	11.434249	105.982544	32.622242	-16.596926	110.152161	39.123569	32.754795	106.446854	35.8729055	8.0789345	108.2995075	-66.8022215	14.7895635	103.6655805
-12.017794	-17.469267	108.274818	-15.385344	11.504634	105.991348	32.469166	-16.354774	109.726044	38.901878	32.885559	105.206871	35.685522	8.2653925	107.4664575	-66.45621	14.7438755	104.5162385
-13.012221	-17.790119	108.564842	-15.370035	11.532798	105.8592	32.400818	-16.122768	109.369125	38.589039	32.865555	103.963348	35.4949285	8.3713935	106.6662365	-66.2349985	14.6942025	105.0521635
-13.879983	-18.082777	108.608902	-15.407853	11.515051	105.54911	32.345806	-15.873233	108.912949	38.160892	32.959702	102.880737	35.253349	8.5432345	105.896843	-66.069055	14.4868675	105.201377
-14.750974	-18.370018	108.39045	-15.529246	11.41543	105.146179	32.262043	-15.653339	108.351364	37.746029	33.099472	101.975342	35.004036	8.7230665	105.163353	-66.062528	14.1077935	105.129005
-15.757264	-18.529764	107.989517	-15.665041	11.283888	104.683006	32.08971	-15.419531	107.761574	37.385895	33.216637	101.21447	34.7378025	8.898553	104.488022	-66.0678845	13.669223	104.87799
-16.672832	-18.624374	107.505035	-15.816094	11.195644	104.211891	31.914759	-15.221572	107.117378	36.981209	33.391151	100.541214	34.447984	9.0847895	103.829296	-66.080172	13.3064985	104.594486
-17.510599	-18.61339	106.973648	-16.013706	11.187061	103.763115	31.708292	-15.023494	106.533257	36.62838	33.574169	99.889824	34.168336	9.2753375	103.2115405	-66.195748	13.0987845	104.3146895
-18.7558	-18.421068	106.165657	-16.325285	11.228777	103.107346	31.378519	-14.767927	105.79007	36.14621	33.876141	99.193916	33.7623645	9.554107	102.491993	-66.4129345	12.903447	103.722699
-19.597694	-18.201033	105.612122	-16.559151	11.232548	102.725395	31.190065	-14.606108	105.365898	35.861916	34.101746	98.939201	33.5259905	9.747819	102.1525495	-66.6442925	12.717277	103.2982405
-20.410189	-17.886541	105.098763	-16.760559	11.268991	102.416443	31.032204	-14.505182	105.023788	35.65398	34.264885	98.77282	33.343092	9.8798515	101.898304	-66.86421	12.6581305	102.934582
-21.174627	-17.522448	104.627762	-16.961813	11.29482	102.171936	30.905581	-14.450219	104.779373	35.492508	34.402718	98.677025	33.1990445	9.9762495	101.728199	-67.1226705	12.6133905	102.615673
-22.007051	-17.087622	104.166206	-17.112488	11.368722	101.96077	30.828178	-14.386788	104.478981	35.347294	34.54147	98.692719	33.087736	10.077341	101.58585	-67.312712	12.660103	102.33569
-22.787922	-16.571297	103.744972	-17.253464	11.473227	101.751312	30.740643	-14.285842	104.14814	35.258095	34.75198	98.736923	32.999369	10.233069	101.4425315	-67.506297	12.713385	102.0600925
-23.505039	-15.979578	103.243706	-17.342258	11.610214	101.521095	30.625626	-14.175884	103.850761	35.176243	35.027687	98.816597	32.9009345	10.4259015	101.333679	-67.5854505	12.7945265	101.708511
-24.470598	-15.026704	102.475128	-17.437948	11.863481	101.138237	30.476618	-13.901034	103.474678	35.079777	35.419785	99.044456	32.7781975	10.7593755	101.259567	-67.6540935	12.9675865	101.016907
-25.202614	-14.28717	102.018181	-17.493462	12.070047	100.893654	30.411499	-13.7035	103.255867	35.051086	35.68541	99.15033	32.7312925	10.990955	101.2030985	-67.7182165	13.149139	100.5842095
-25.915876	-13.582794	101.556488	-17.575764	12.225612	100.655746	30.370369	-13.527505	103.027573	34.98362	35.92881	99.280983	32.6769945	11.2006525	101.154278	-67.8285225	13.2505715	100.157214
-26.582388	-12.824535	101.122261	-17.65806	12.408089	100.415077	30.327219	-13.356627	102.781807	34.942215	36.141052	99.349251	32.634717	11.3922125	101.065529	-67.950837	13.4239655	99.764625
-27.323189	-12.04846	100.690804	-17.729439	12.558833	100.209084	30.248466	-13.181904	102.529716	34.875362	36.313442	99.392387	32.561914	11.565769	100.9610515	-68.020792	13.551897	99.4571165
-27.95591	-11.228168	100.295219	-17.80932	12.706019	100.033691	30.164379	-13.000798	102.304733	34.790718	36.50309	99.471588	32.4775485	11.751146	100.8881605	-68.0961885	13.660892	99.1792215
-28.653643	-10.396926	99.991814	-17.889755	12.885849	99.884102	30.045759	-12.796375	102.134514	34.719757	36.716412	99.552368	32.382758	11.9600185	100.843441	-68.162268	13.8116795	98.924763
-29.764101	-9.119702	99.626122	-17.994822	13.144675	99.704224	29.886076	-12.544338	101.894424	34.589367	37.023659	99.602135	32.2377215	12.2396605	100.7482795	-68.2273655	14.0496895	98.6601685
-30.52128	-8.263978	99.327911	-18.069944	13.26895	99.538147	29.793671	-12.403644	101.746193	34.488194	37.164261	99.575935	32.1409325	12.3803085	100.661064	-68.2808205	14.1575915	98.41523
-31.191036	-7.401021	99.015297	-18.154211	13.349226	99.35051	29.718966	-12.256298	101.533699	34.383842	37.297001	99.552795	32.051404	12.5203515	100.543247	-68.359826	14.1781005	98.157773
-31.922707	-6.509487	98.63726	-18.241859	13.426516	99.129417	29.642273	-12.156318	101.311371	34.286705	37.417206	99.560852	31.964489	12.630444	100.4361115	-68.448207	14.222588	97.8227225
-32.713272	-5.63471	98.239395	-18.335573	13.490865	98.889748	29.556263	-12.080436	101.105591	34.222736	37.538803	99.609131	31.8894995	12.7291835	100.357361	-68.5606455	14.2525465	97.422135
-33.536541	-4.758845	97.844246	-18.408434	13.559005	98.650795	29.51713	-12.029105	100.87278	34.163914	37.66684	99.664093	31.840522	12.8188675	100.2684365	-68.65739	14.2991425	97.0331535
-34.268875	-3.867563	97.561142	-18.469391	13.663395	98.507675	29.4692	-11.928831	100.634911	34.105526	37.750423	99.660538	31.787363	12.910796	100.1477245	-68.726145	14.415994	96.8676255
-35.525673	-2.50853	97.546783	-18.456932	13.873484	98.501167	29.374123	-11.778281	100.397453	34.072239	37.903111	99.548485	31.723181	13.062415	99.972969	-68.637045	14.684553	97.029365
-36.349422	-1.620121	97.90918	-18.404778	14.03087	98.679237	29.336617	-11.699848	100.317146	34.084743	37.993729	99.359993	31.71068	13.1469405	99.8385695	-68.520236	14.9147995	97.5199045
-37.209595	-0.766702	98.441925	-18.32288	14.171598	99.017372	29.334518	-11.645247	100.304306	34.102077	38.030262	99.120308	31.7182975	13.1925075	99.712307	-68.3640575	15.1506885	98.322437
-37.988056	0.118654	99.134789	-18.199615	14.216272	99.413803	29.360357	-11.636589	100.380936	34.145569	38.016163	98.870605	31.752963	13.189787	99.6257705	-68.152193	15.242757	99.2018355
-38.822868	0.94018	99.77124	-18.06406	14.204329	99.806595	29.420635	-11.71233	100.50592	34.209026	37.928684	98.672173	31.8148305	13.108177	99.5890465	-67.9429505	15.300481	100.0241435
-39.601345	1.742919	100.242409	-17.940422	14.087412	100.097488	29.508921	-11.825146	100.658249	34.284946	37.818577	98.538956	31.8969335	12.9967155	99.5986025	-67.7777775	15.1781085	100.5963735
-40.333633	2.540988	100.570313	-17.800636	13.937113	100.313545	29.641264	-11.944347	100.819122	34.376083	37.698105	98.421028	32.0086735	12.876879	99.620075	-67.6099455	14.997347	101.007015
-41.467239	3.755457	100.862862	-17.604321	13.678657	100.470375	29.840111	-12.146736	101.079071	34.498848	37.481007	98.23671	32.1694795	12.6671355	99.6578905	-67.3781215	14.6901785	101.2828595
-42.215466	4.56581	100.980972	-17.494453	13.49089	100.537811	29.995266	-12.2699	101.234543	34.541695	37.345436	98.099289	32.2684805	12.537768	99.666916	-67.2573865	14.444012	101.408706
-42.864876	5.431915	101.105751	-17.40789	13.311599	100.627541	30.137211	-12.363784	101.378143	34.56356	37.239094	97.993088	32.3503855	12.437655	99.6856155	-67.1661655	14.185543	101.5694665
-43.592419	6.336831	101.399864	-17.367931	13.142331	100.825264	30.233738	-12.409716	101.473572	34.522701	37.187305	97.948601	32.3782195	12.3887945	99.7110865	-67.1140815	13.8958675	101.9394415
-44.346363	7.265058	101.907555	-17.421276	13.002236	101.169632	30.270037	-12.405227	101.553116	34.3913	37.174023	97.942894	32.3306685	12.384398	99.748005	-67.1732205	13.620074	102.591259
-45.022873	8.253164	102.597389	-17.49526	12.922941	101.692139	30.244722	-12.361101	101.597153	34.189423	37.211327	97.995651	32.2170725	12.425113	99.796402	-67.2075925	13.420769	103.587876
-45.68182	9.291926	103.379204	-17.63908	12.871093	102.253975	30.141153	-12.251678	101.702629	33.946342	37.318882	98.17524	32.0437475	12.533602	99.9389345	-67.3219075	13.208584	104.5690155
-46.722183	10.881315	104.282692	-17.748005	12.82742	102.98082	30.066887	-12.104616	101.786003	33.691643	37.508663	98.53511	31.879265	12.7020235	100.1605565	-67.375275	12.9528165	105.8010835
-47.215538	11.976976	104.678551	-17.647024	12.773347	103.277115	30.147558	-11.991284	101.706985	33.655827	37.687672	98.731972	31.9016925	12.848194	100.2194785	-67.1957405	12.6985	106.3347515
-47.734787	13.097384	104.894165	-17.449116	12.750767	103.390488	30.366634	-11.822785	101.492165	33.742367	37.890076	98.871353	32.0545005	13.0336455	100.181759	-66.9527325	12.4678885	106.599217
-48.204056	14.199371	105.070946	-17.171432	12.714434	103.423706	30.664032	-11.623848	101.186874	33.889145	38.115356	98.910995	32.2765885	13.245754	100.0489345	-66.6194525	12.183114	106.7984775
-48.488522	15.304605	105.298378	-16.868601	12.715666	103.473686	31.024212	-11.385358	100.856491	33.9916	38.359528	98.884491	32.507906	13.487085	99.870491	-66.245108	11.944247	107.076881
-48.859612	16.45532	105.58065	-16.598026	12.721144	103.566277	31.3526	-11.134277	100.58876	34.055786	38.60804	98.875641	32.704193	13.7368815	99.7322005	-65.900245	11.7054065	107.4003535
-49.130501	17.603628	105.978188	-16.389078	12.792317	103.706932	31.614695	-10.883419	100.375381	34.095253	38.900887	98.848122	32.854974	14.008734	99.6117515	-65.63313	11.5759	107.8021125
-49.413166	19.335573	106.698288	-16.198708	12.779305	104.069435	31.872946	-10.560442	100.14566	34.038174	39.245346	98.970497	32.95556	14.342452	99.5580785	-65.352976	11.216158	108.5807915
-49.651615	20.478621	107.216133	-16.152351	12.730082	104.394363	31.968555	-10.369732	100.07132	33.953892	39.448715	99.202835	32.9612235	14.5394915	99.6370775	-65.2659255	10.9206725	109.1516485
-49.746998	21.635893	107.764343	-16.172029	12.693085	104.761909	31.975555	-10.208553	100.052872	33.864983	39.6474	99.497292	32.920269	14.7194235	99.775082	-65.264327	10.6667465	109.748736
-49.812363	22.774736	108.324364	-16.222473	12.643647	105.124901	32.001076	-10.05337	100.055756	33.734924	39.832752	99.843826	32.868	14.889691	99.949791	-65.312946	10.397603	110.300011
-49.840687	23.95233	108.782173	-16.25466	12.618138	105.428955	32.025337	-9.864363	100.095406	33.617336	40.049915	100.225761	32.8213365	15.092776	100.1605835	-65.3306565	10.1435	110.6973265
-49.740402	25.103638	108.99836	-16.28669	12.597905	105.63549	32.100616	-9.683178	100.15155	33.528294	40.279053	100.61821	32.814455	15.2979375	100.38488	-65.387835	9.8978725	110.8861
-49.686062	26.283772	109.060959	-16.352663	12.586006	105.71579	32.180237	-9.491101	100.257813	33.475815	40.519939	101.059723	32.828026	15.514419	100.658768	-65.533352	9.657593	110.772812
-49.326973	28.027243	109.105751	-16.325747	12.572858	105.796883	32.414646	-9.230831	100.382385	33.523415	40.832554	101.891945	32.9690305	15.8008615	101.137165	-65.6205245	9.3448545	110.456601
-49.022369	29.212505	109.126732	-16.279518	12.569484	105.907333	32.562386	-9.043746	100.495232	33.658524	41.077366	102.617439	33.110455	16.01681	101.5563355	-65.669491	9.122158	110.2583305
-48.74802	30.412106	109.212433	-16.249531	12.622313	106.014595	32.728626	-8.889615	100.68383	33.833515	41.315796	103.438858	33.2810705	16.2130905	102.061344	-65.7801325	9.0315355	109.967846
-48.247452	31.539366	109.230385	-16.26293	12.6724	106.032547	32.904167	-8.775892	100.891434	34.063786	41.4804	104.310699	33.4839765	16.352254	102.6010665	-66.0098365	8.992546	109.4640275
-47.807457	32.706459	109.166992	-16.357687	12.788699	106.040085	33.021484	-8.617558	101.119324	34.272869	41.63726	105.303825	33.6471765	16.509851	103.2115745	-66.3625505	9.067547	108.8685955
-47.332424	33.854511	109.21563	-16.471756	12.925762	106.080315	33.110435	-8.445422	101.396835	34.501793	41.786545	106.212524	33.806114	16.6705615	103.8046795	-66.749626	9.1809625	108.3559505
-46.868229	34.929638	109.550598	-16.55706	13.061215	106.193649	33.224426	-8.285419	101.602264	34.708279	41.865192	107.152473	33.9663525	16.7898865	104.3773685	-67.0804725	9.3325435	108.0099295
-45.969284	36.336262	110.287628	-16.638674	13.247697	106.500305	33.398342	-8.098495	101.649788	35.026711	41.995667	108.487	34.2125265	16.948586	105.068394	-67.4898745	9.546808	107.932216
-45.359985	37.230461	110.763145	-16.584816	13.36149	106.705055	33.399227	-8.038088	101.696648	35.284184	42.007278	109.22438	34.3417055	16.984595	105.460514	-67.5113375	9.738385	107.949596
-44.622482	38.02787	111.1838	-16.511902	13.496815	106.924232	33.40802	-8.063297	101.729027	35.583244	41.941536	109.791985	34.495632	16.9391195	105.760506	-67.519436	10.0545105	108.087958
-43.960098	38.764999	111.576309	-16.356745	13.580643	107.137642	33.505264	-8.169319	101.805244	35.92474	41.833145	110.157524	34.715002	16.831913	105.981384	-67.428492	10.329373	108.2939
-43.199585	39.352406	111.922752	-16.148558	13.638185	107.319832	33.680794	-8.321493	101.874138	36.227901	41.695969	110.388077	34.9543475	16.687238	106.1311075	-67.2514635	10.589132	108.5085565
-42.39328	39.844463	112.175476	-15.898545	13.632943	107.519211	33.892365	-8.500044	101.957115	36.496807	41.549755	110.513161	35.194586	16.5248555	106.235138	-66.991676	10.7410305	108.803284
-41.60601	40.235756	112.306595	-15.651391	13.589067	107.722237	34.087082	-8.687089	102.157951	36.735512	41.409554	110.559738	35.411297	16.3612325	106.3588445	-66.714079	10.8169015	109.0856295
-40.390102	40.68306	112.406883	-15.350227	13.413782	108.035126	34.412407	-9.053189	102.571442	37.062664	41.170109	110.551178	35.7375355	16.05846	106.56131	-66.4379895	10.769104	109.508942
-39.514179	40.831631	112.413216	-15.205783	13.248545	108.212105	34.634655	-9.343936	102.840408	37.220379	40.984909	110.56955	35.927517	15.8204865	106.704979	-66.339083	10.6766035	109.719231
-38.716236	40.899742	112.360146	-15.113565	13.006022	108.341286	34.816227	-9.631869	103.131256	37.336262	40.774837	110.614815	36.0762445	15.571484	106.8730355	-66.3033745	10.44056	109.8095365
-37.870186	40.946548	112.273834	-15.072248	12.778261	108.433212	34.918339	-9.876853	103.404282	37.442978	40.582199	110.665474	36.1806585	15.352673	107.034878	-66.3251545	10.203849	109.831546
-36.984299	40.897633	112.171379	-15.062531	12.622586	108.52845	34.955917	-10.109832	103.645477	37.510792	40.374966	110.742165	36.2333545	15.132567	107.193821	-66.3584165	10.112605	109.863079
-36.098568	40.83746	112.161255	-15.103611	12.468107	108.63427	34.924191	-10.332221	103.863235	37.595196	40.169559	110.846054	36.2596935	14.918669	107.3546445	-66.4669155	10.017545	109.9138955
-35.104664	40.680851	112.231743	-15.100366	12.302691	108.757126	34.859417	-10.527033	104.040611	37.684479	39.961823	111.021103	36.271948	14.717395	107.530857	-66.47268	9.887987	109.983395
-33.561497	40.405865	112.449051	-15.116601	12.083203	108.968781	34.799435	-10.827537	104.247955	37.838493	39.657917	111.397766	36.318964	14.41519	107.8228605	-66.552166	9.751216	110.1147015
-32.521778	40.114025	112.557411	-15.160388	12.001044	109.11657	34.752338	-11.067412	104.393257	37.933529	39.463295	111.583122	36.3429335	14.1979415	107.9881895	-66.6637095	9.8041465	110.2449505
-31.427685	39.84584	112.516701	-15.221347	11.920686	109.226776	34.709816	-11.314654	104.578125	38.002201	39.255638	111.694504	36.3560085	13.970492	108.1363145	-66.7987025	9.87088	110.3172375
-30.314346	39.505013	112.336121	-15.32449	11.846092	109.297928	34.623322	-11.581579	104.85202	38.037022	39.010681	111.721352	36.330172	13.714551	108.286686	-66.979152	9.977633	110.30917
-29.12727	39.166744	112.078522	-15.459908	11.754555	109.347343	34.491505	-11.916949	105.205788	38.035805	38.736511	111.68573	36.263655	13.409781	108.445759	-67.183471	10.099329	110.248927
-27.950409	38.691204	111.738052	-15.63815	11.620321	109.413994	34.324867	-12.336799	105.661163	38.007645	38.388081	111.635826	36.166256	13.025641	108.6484945	-67.442556	10.215001	110.1794935
-26.731291	38.233803	111.385254	-15.856019	11.383315	109.44706	34.195057	-12.844923	106.15007	37.975388	37.958111	111.679436	36.0852225	12.556594	108.914753	-67.7972605	10.210036	109.979367
-24.859476	37.416248	111.025742	-16.215021	10.947518	109.544334	33.892269	-13.648523	106.727158	37.892776	37.229111	111.899139	35.8925225	11.790294	109.3131485	-68.3225645	10.104742	109.7755195
-23.56489	36.803856	110.903458	-16.369099	10.565164	109.571312	33.67691	-14.233362	107.045914	37.863945	36.62101	112.096718	35.7704275	11.193824	109.571316	-68.5086255	9.936504	109.571308
-22.233898	36.210209	110.883011	-16.513777	10.321619	109.793999	33.47493	-14.834566	107.37764	37.855854	36.034031	112.297379	35.665392	10.5997325	109.8375095	-68.692946	10.0435055	109.7504885
-20.848392	35.633965	110.956467	-16.533401	10.110516	110.043701	33.338409	-15.397133	107.795761	37.867252	35.50082	112.641052	35.6028305	10.0518435	110.2184065	-68.6696325	10.1691885	109.8689955
-19.451269	34.960526	111.062576	-16.555126	9.874871	110.441551	33.284527	-16.019522	108.461693	37.954514	34.943588	113.204971	35.6195205	9.462033	110.833332	-68.7297725	10.287709	110.04977
-17.966227	34.312027	111.315918	-16.51763	9.610712	110.913742	33.285606	-16.702969	109.416458	38.1604	34.34576	113.99324	35.723003	8.8213955	111.704849	-68.758263	10.4000285	110.122635
-16.549839	33.672783	111.780342	-16.564533	9.32519	111.588623	33.248383	-17.33717	110.619675	38.437298	33.782845	114.964417	35.8428405	8.2228375	112.792046	-68.9719065	10.4275425	110.3852
-14.484066	32.66663	112.658073	-16.664721	8.904023	112.564995	33.247108	-18.341476	112.596962	38.786995	33.100071	116.837753	36.0170515	7.3792975	114.7173575	-69.3464935	10.4287485	110.4126325
-13.126731	32.018955	113.363441	-16.810986	8.597713	113.220848	33.235653	-18.950792	113.830925	38.990601	32.75415	118.174454	36.113127	6.901679	116.0026895	-69.735099	10.293747	110.4390065
-11.841009	31.407631	114.115837	-16.98476	8.336873	113.828873	33.149158	-19.438086	114.926765	39.129749	32.456482	119.4244	36.1394535	6.509198	117.1755825	-70.1089735	10.164548	110.4821635
-10.584134	30.770868	114.826164	-17.166117	8.128081	114.37397	33.057987	-19.817486	115.769554	39.222996	32.206261	120.46347	36.1404915	6.1943875	118.116512	-70.4727255	10.0617745	110.631428
-9.366269	30.191761	115.49382	-17.319662	7.988694	114.82946	32.921249	-20.079153	116.385544	39.302475	32.017586	121.28643	36.111862	5.9692165	118.835987	-70.751186	10.0081715	110.822933
-8.233238	29.647558	116.094551	-17.489862	7.871951	115.182663	32.756554	-20.200514	116.719032	39.335518	31.859272	121.920166	36.046036	5.829379	119.319599	-71.02576	9.914523	111.045727
-7.128011	29.087231	116.533127	-17.580498	7.780486	115.464508	32.527939	-20.182566	116.854385	39.408836	31.74295	122.382294	35.9683875	5.780192	119.6183395	-71.1293835	9.78078	111.3106765
-5.496739	28.263935	117.157898	-17.646128	7.689235	115.787575	32.408451	-20.199512	117.263153	39.584187	31.655306	122.996292	35.996319	5.727897	120.1297225	-71.288575	9.650573	111.4454275
-4.504363	27.76495	117.581596	-17.642347	7.642707	115.972969	32.374714	-20.233719	117.531227	39.7743	31.587404	123.452034	36.074507	5.6768425	120.4916305	-71.359201	9.6085715	111.4543075
-3.642316	27.203876	118.018219	-17.631279	7.569922	116.158722	32.355995	-20.298382	117.804611	40.017204	31.512148	123.988258	36.1865995	5.606883	120.8964345	-71.4491575	9.532961	111.4210095
-2.747624	26.621428	118.54023	-17.626047	7.493577	116.371452	32.327183	-20.430386	118.147186	40.2229	31.441742	124.617477	36.2750415	5.505678	121.3823315	-71.5271355	9.481476	111.3605725
-1.906661	26.004442	119.102943	-17.640198	7.448822	116.690254	32.325916	-20.523914	118.558083	40.431805	31.361277	125.299942	36.3788605	5.4186815	121.9290125	-71.6592565	9.4789625	111.4514955
-1.24402	25.426664	119.780136	-17.433172	7.233369	116.908859	32.384361	-20.5933	119.067551	40.65588	31.306278	126.019249	36.5201205	5.356489	122.5434	-71.3864645	9.110249	111.274318
-0.6798	24.834902	120.458603	-17.510494	7.188825	117.345024	32.486328	-20.688751	119.670891	40.841751	31.305786	126.775452	36.6640395	5.3085175	123.2231715	-71.6850275	9.0691325	111.4668765
-0.026494	23.874115	121.480728	-17.617594	7.201421	118.073288	32.636868	-20.882515	120.612183	41.104191	31.389666	127.8414	36.8705295	5.2535755	124.2267915	-72.1057175	9.1492665	111.9197845
0.345497	23.221586	122.099937	-17.66993	7.194323	118.525436	32.785477	-20.91054	121.234741	41.64917	31.339407	128.304214	37.2173235	5.2144335	124.7694775	-72.5571835	9.1742125	112.2813945
0.63174	22.46064	122.614372	-18.151432	7.510412	119.203461	32.828102	-20.775288	121.867218	41.763168	31.505733	128.818054	37.295635	5.3652225	125.342636	-73.598499	9.6556015	113.064286
0.836683	21.744892	123.009468	-17.717079	7.285225	119.324402	32.981117	-20.710106	122.31543	41.8269	31.694048	129.183563	37.4040085	5.491971	125.7494965	-72.8381665	9.078479	112.8993075
0.971246	21.056322	123.309776	-17.722937	7.354551	119.607994	33.085281	-20.57584	122.699944	41.852097	31.889429	129.468613	37.468689	5.6567945	126.0842785	-72.914563	9.0523075	113.1317095
1.39967	20.057426	123.338272	-17.698662	7.44223	119.846107	33.128616	-20.343027	123.068619	41.897903	32.123001	129.657715	37.5132595	5.889987	126.363167	-72.9105835	8.994473	113.329047
1.405292	19.260662	123.39505	-17.674021	7.574349	120.022057	33.224258	-20.113373	123.393997	41.923992	32.359768	129.806458	37.574125	6.1231975	126.6002275	-72.922167	9.0255005	113.4438865
0.778764	18.209021	123.633591	-17.595776	7.746491	120.182266	33.380394	-19.733572	123.740852	41.951794	32.709915	129.985367	37.666094	6.4881715	126.8631095	-72.857646	9.0048105	113.5014225
0.91066	17.129227	123.46331	-17.537264	7.856707	120.271828	33.472782	-19.511269	123.91552	41.997383	32.963638	130.05014	37.7350825	6.7261845	126.98283	-72.8096105	8.9872295	113.560826
0.534195	16.158787	123.402092	-17.504513	8.004885	120.323288	33.596863	-19.301279	123.987999	42.015831	33.177654	130.069534	37.806347	6.9381875	127.0287665	-72.815373	9.0715825	113.6178095
-0.265969	15.474948	123.43576	-17.494745	8.159495	120.353951	33.656673	-19.069901	124.017891	42.001881	33.349018	130.071747	37.829277	7.1395585	127.044819	-72.818767	9.1794315	113.663083
-0.762591	14.421199	123.282135	-17.48041	8.324393	120.361389	33.721725	-18.808235	123.972107	41.931232	33.531113	130.021225	37.8264785	7.361439	126.996666	-72.7872985	9.287347	113.726112
-1.377097	13.390255	123.038124	-17.446402	8.519055	120.333115	33.81599	-18.471579	123.838463	41.816532	33.800911	129.966385	37.816261	7.664666	126.902424	-72.709065	9.373444	113.763806
-2.111153	12.386897	122.714928	-17.441263	8.783294	120.306572	33.910664	-18.082472	123.614105	41.656036	34.062321	129.857834	37.78335	7.9899245	126.7359695	-72.665876	9.5766635	113.8771745
-3.329372	10.712864	122.202698	-17.400129	9.22487	120.25238	34.088329	-17.427521	123.345772	41.362484	34.605465	129.413101	37.7254065	8.588972	126.3794365	-72.5256645	9.860768	114.1253235
-4.255018	9.586734	121.709129	-17.286274	9.55174	120.115135	34.230301	-16.949043	123.227051	41.260323	35.028332	128.977112	37.745312	9.0396445	126.1020815	-72.31786	10.0638355	114.1281885
-5.220329	8.402977	121.199989	-17.659088	10.201435	120.271996	34.44035	-16.473623	123.03476	40.786343	35.608521	128.606003	37.6133465	9.567449	125.8203815	-72.9315225	10.835421	114.7236105
-6.211632	7.117929	120.661018	-17.248428	10.404445	119.985153	34.797272	-16.034529	122.656479	40.790535	36.019638	128.092606	37.7939035	9.9925545	125.3745425	-72.2907595	10.8163355	114.5957635
-7.287801	5.847433	120.161591	-16.544283	10.414474	119.609131	35.227833	-15.649443	122.174278	40.852783	36.372005	127.553307	38.040308	10.361281	124.8637925	-71.128874	10.467667	114.3544695
-8.397819	4.454452	119.679031	-16.474327	10.807418	119.626213	35.77282	-15.315408	121.709702	40.94109	36.703133	126.915977	38.356955	10.6938625	124.3128395	-71.305609	10.9209735	114.9395865
-9.58567	3.090463	119.306229	-16.064135	11.000717	119.486809	36.279137	-14.972961	121.230301	41.038712	37.066711	126.181793	38.6589245	11.046875	123.706047	-70.7871945	10.954559	115.267571
-11.29459	0.877744	118.789444	-15.595939	11.378239	119.404564	36.980663	-14.451173	120.651772	41.097622	37.633633	124.689484	39.0391425	11.59123	122.670628	-70.2310205	11.165248	116.1385
-12.589906	-0.607899	118.574593	-15.14371	11.553841	119.225098	37.327721	-14.080946	120.214638	41.419792	37.827087	123.145172	39.3737565	11.8730705	121.679905	-69.6611765	11.2346115	116.770291
-13.860388	-2.116994	118.437431	-14.738645	11.696212	118.991264	37.60239	-13.750565	119.531868	40.852173	38.142696	121.626793	39.2272815	12.1960655	120.5793305	-68.7045715	11.1963585	117.4031975
-15.168076	-3.643084	118.327187	-14.350046	11.756766	118.608643	37.767754	-13.459371	118.65815	40.546864	38.200878	119.35804	39.157309	12.3707535	119.008095	-67.857401	11.1427785	118.209191
-16.452726	-5.154474	118.190208	-14.007796	11.78011	118.028008	37.833759	-13.265488	117.39756	40.107452	38.023003	116.947571	38.9706055	12.3787575	117.1725655	-66.9861975	11.1814625	118.8834505
-17.537231	-6.876507	117.952301	-13.70904	11.656084	117.334213	37.844067	-13.289839	116.043404	39.598866	37.568943	114.360069	38.7214665	12.139552	115.2017365	-66.1395465	11.172616	119.4666895
-18.972281	-8.134039	117.97506	-13.384263	11.464212	116.400826	37.704643	-13.397055	114.881409	39.14782	37.124969	111.609337	38.4262315	11.863957	113.245373	-65.1947575	11.064467	119.556279
-20.730309	-10.239225	117.725845	-13.334157	11.116912	115.135872	37.487999	-13.79437	113.4645	38.482567	36.42437	108.881775	37.985283	11.315	111.1731375	-64.653597	10.918824	119.0986065
-21.881931	-11.523518	117.509209	-13.448267	10.763228	114.570847	37.18988	-14.120676	113.018501	38.303764	35.99926	107.840683	37.746822	10.939292	110.429592	-64.643356	10.587164	118.712102
-22.990051	-12.711595	117.327751	-13.654053	10.496956	114.135101	36.858456	-14.344731	112.63652	38.033016	35.689861	107.32621	37.445736	10.672565	109.981365	-64.753842	10.321347	118.288837
-24.004412	-13.739692	117.163254	-13.952274	10.367189	113.751556	36.537159	-14.433437	112.464951	37.748302	35.537926	106.986145	37.1427305	10.5522445	109.725548	-65.0472785	10.1821335	117.777564
-24.91984	-14.641998	116.910934	-14.226666	10.35418	113.330673	36.266933	-14.425172	112.34864	37.494434	35.523476	106.741539	36.8806835	10.549152	109.5450895	-65.3340155	10.159208	117.1162565
-25.751389	-15.376377	116.739059	-14.463566	10.389695	112.984047	36.064167	-14.38375	112.293861	37.265392	35.534534	106.594177	36.6647795	10.575392	109.444019	-65.5919115	10.203998	116.524075
-26.464779	-16.006315	116.681984	-14.635436	10.474309	112.760864	35.91869	-14.346406	112.308716	37.164516	35.564884	106.452545	36.541603	10.609239	109.3806305	-65.812475	10.339379	116.1410975
-27.311832	-16.710583	116.818604	-14.701681	10.608511	112.651375	35.790943	-14.258242	112.065552	37.088882	35.628975	106.135849	36.4399125	10.6853665	109.1007005	-65.8432745	10.5316555	116.2020495
-27.763784	-17.053228	116.904617	-14.701668	10.65416	112.635193	35.838898	-14.182971	111.822044	37.016014	35.77932	105.977783	36.427456	10.7981745	108.8999135	-65.830792	10.5101455	116.3704725
-28.134977	-17.311455	116.764557	-14.712501	10.667233	112.541771	35.894329	-14.036586	111.505569	36.92001	35.988571	105.804482	36.4071695	10.9759925	108.6550255	-65.8321715	10.3584735	116.4285165
-28.437447	-17.479124	116.441216	-14.757516	10.672802	112.266113	35.89481	-13.906592	111.031853	36.744453	36.176868	105.547356	36.3196315	11.135138	108.2896045	-65.8346635	10.210466	116.2426215
-28.688887	-17.591663	115.789207	-14.864045	10.624216	111.817276	35.86824	-13.788724	110.425041	36.537369	36.393135	105.360664	36.2028045	11.3022055	107.8928525	-65.9308945	9.9462265	115.7416995
-28.925091	-17.663326	114.830612	-15.012963	10.561793	111.23674	35.778564	-13.668288	109.697746	36.371075	36.620964	105.168556	36.0748195	11.476338	107.433151	-66.1007455	9.647248	115.040329
-29.06918	-17.682371	113.663544	-15.144974	10.519666	110.503448	35.645657	-13.542572	108.803299	36.171837	36.823597	104.920753	35.908747	11.6405125	106.862026	-66.198695	9.3988195	114.14487
-29.187315	-17.612846	111.827423	-15.315893	10.529343	109.292542	35.427124	-13.236417	107.259407	35.906742	37.101887	104.459953	35.666933	11.932735	105.85968	-66.298719	9.125951	112.725404
-29.220495	-17.422243	110.616722	-15.367625	10.619832	108.534172	35.305756	-12.980479	106.247711	35.75005	37.305489	104.030525	35.527903	12.162505	105.139118	-66.263153	9.077159	111.929226
-29.109085	-17.117613	109.41259	-15.392261	10.767945	107.767975	35.281406	-12.699946	105.316116	35.619839	37.561127	103.692642	35.4506225	12.4305905	104.504379	-66.2351445	9.1052995	111.031571
-28.845999	-16.821705	108.222832	-15.362652	10.877238	106.987297	35.330853	-12.442472	104.539146	35.58292	37.838764	103.453789	35.4568865	12.698146	103.9964675	-66.1821905	9.05633	109.9781265
-28.532278	-16.492649	106.908844	-15.340227	10.985291	106.126091	35.384319	-12.256266	103.845261	35.646725	38.028946	103.163086	35.515522	12.88634	103.5041735	-66.195976	9.084242	108.7480085
-28.135534	-16.088545	105.695915	-15.218015	11.127862	105.151451	35.447758	-12.099118	103.179192	35.666912	38.151337	102.76281	35.557335	13.0261095	102.971001	-65.993365	9.2296145	107.331901
-27.670496	-15.611583	104.536606	-15.083207	11.251551	104.158066	35.588352	-11.928616	102.583786	35.713425	38.200382	102.13736	35.6508885	13.135883	102.360573	-65.8173025	9.367219	105.955559
-26.905771	-14.810793	103.04493	-14.7497	11.498989	102.683052	35.870777	-11.71409	101.838173	35.93013	38.278065	101.072899	35.9004535	13.2819875	101.455536	-65.3998535	9.7159905	103.910568
-26.295387	-14.253165	102.117302	-14.511673	11.556813	101.799049	36.081757	-11.658966	101.497528	36.102688	38.278179	100.548386	36.0922225	13.3096065	101.022957	-65.1155685	9.8040195	102.575141
-25.742214	-13.70395	101.280701	-14.281464	11.583902	101.04525	36.269104	-11.669762	101.243546	36.336285	38.28619	100.165047	36.3026945	13.308214	100.7042965	-64.8656225	9.85959	101.3862035
-25.222588	-13.1213	100.470856	-14.090956	11.603558	100.373962	36.434544	-11.696302	100.950226	36.573006	38.261532	99.886345	36.503775	13.282615	100.4182855	-64.685687	9.924501	100.3296385
-24.62937	-12.586625	99.586555	-13.895051	11.576896	99.751923	36.562737	-11.723418	100.576126	36.786167	38.224907	99.673981	36.674452	13.2507445	100.1250535	-64.464554	9.9030475	99.3787925
-24.014299	-12.050803	98.532898	-13.746619	11.562752	99.036072	36.664261	-11.67741	100.086746	36.936897	38.280888	99.593544	36.800579	13.301739	99.840145	-64.293817	9.823765	98.231999
-23.409485	-11.452756	97.326485	-13.659973	11.5966	98.299805	36.780937	-11.493033	99.470329	37.001923	38.456055	99.699715	36.89143	13.481511	99.585022	-64.211376	9.711689	97.014588
-22.496511	-10.419491	95.705147	-13.473261	11.865759	97.286301	36.975056	-10.993711	98.577255	37.035934	38.874256	99.8871	37.005495	13.9402725	99.2321775	-63.952017	9.7912455	95.3404245
-21.986372	-9.72563	94.893127	-13.342897	12.228515	96.704941	37.118507	-10.601434	98.149452	37.050785	39.149899	99.880318	37.084646	14.2742325	99.014885	-63.77044	10.1827975	94.394997
-21.518957	-9.057413	94.256958	-13.21242	12.599889	96.203407	37.265987	-10.242984	97.912582	37.118477	39.395142	99.71431	37.192232	14.576079	98.813446	-63.617072	10.623699	93.593368
-21.075899	-8.486201	93.704918	-13.038052	12.909598	95.73362	37.450008	-9.987511	97.732094	37.258385	39.605885	99.481201	37.3541965	14.809187	98.6066475	-63.4303005	11.010009	92.8605925
-20.516756	-8.095165	93.084084	-12.849339	13.109849	95.254425	37.621544	-9.808733	97.566078	37.398224	39.750107	99.276382	37.509884	14.970687	98.42123	-63.208562	11.249011	92.08762
-20.053688	-7.719672	92.474823	-12.644738	13.213923	94.679924	37.804993	-9.729482	97.385872	37.554089	39.803185	99.051025	37.679541	15.0368515	98.2184485	-62.969017	11.3909945	91.1413995
-19.933397	-7.027906	91.863266	-12.463166	13.25494	93.983841	37.942776	-9.73485	97.239075	37.72657	39.771194	98.762375	37.834673	15.018172	98.000725	-62.761005	11.491708	89.966957
-19.476473	-6.39921	90.707855	-12.154703	13.227841	92.796806	38.094772	-9.754686	96.89463	37.905632	39.64003	98.180405	38.000202	14.942672	97.5375175	-62.309608	11.51301	88.0560945
-19.217281	-5.961872	90.061424	-11.978165	13.251378	92.120468	38.201653	-9.744958	96.613297	37.990395	39.547131	97.658379	38.096024	14.9010865	97.135838	-62.052354	11.6016695	87.105098
-19.074512	-5.516209	89.584908	-11.771346	13.253615	91.577866	38.328785	-9.73268	96.345436	38.128349	39.495686	97.11068	38.228567	14.881503	96.728058	-61.771259	11.625727	86.427674
-18.958603	-5.110019	89.231636	-11.583169	13.272405	91.19088	38.465355	-9.730956	96.080147	38.267853	39.364719	96.65892	38.366604	14.8168815	96.3695335	-61.532942	11.7279285	86.0122265
-18.944725	-4.744919	88.95208	-11.424485	13.257029	90.886528	38.545235	-9.76927	95.802826	38.4272	39.2211	96.346298	38.4862175	14.725915	96.074562	-61.3351875	11.788143	85.698494
-19.025486	-4.391969	88.592567	-11.296509	13.208768	90.628731	38.604458	-9.828728	95.444321	38.591846	39.081146	96.082298	38.598152	14.626209	95.7633095	-61.19117	11.791327	85.4941525
-19.135303	-4.113325	88.24791	-11.181424	13.247257	90.363083	38.644169	-9.835173	94.891708	38.718857	39.007374	95.73407	38.681513	14.5861005	95.312889	-61.044361	11.9084135	85.413277
-19.474333	-3.622036	87.55722	-11.051266	13.364808	89.788124	38.726677	-9.627172	93.741264	38.853157	39.061058	94.888252	38.789917	14.716943	94.314758	-60.892449	12.012673	85.26149
-19.709015	-3.25387	87.027832	-10.972893	13.537635	89.313416	38.821239	-9.359248	92.938347	38.861038	39.295738	94.218704	38.8411385	14.968245	93.5785255	-60.7869245	12.107025	85.0483065
-20.09045	-2.895773	86.447159	-10.919559	13.783807	88.795898	38.906723	-9.088718	92.196617	38.830055	39.614292	93.502441	38.868389	15.262787	92.849529	-60.707507	12.304827	84.742267
-20.471315	-2.524119	85.884041	-10.843227	14.01217	88.271332	38.955891	-8.867323	91.620171	38.827862	39.932518	92.717026	38.8918765	15.5325975	92.1685985	-60.5783305	12.4917425	84.3740655
-20.992514	-2.20087	85.458466	-10.745353	14.242967	87.850716	38.956326	-8.681856	91.238739	38.852486	40.224857	91.917816	38.904406	15.7715005	91.5782775	-60.395112	12.7144335	84.1231545
-21.4935	-1.885339	85.313644	-10.61431	14.431332	87.617989	38.8372	-8.636215	91.165817	38.907036	40.428112	91.227066	38.872118	15.8959485	91.1964415	-60.100738	12.9667155	84.0395365
-22.117386	-1.697194	85.520996	-10.494969	14.551679	87.630226	38.77813	-8.624761	91.176781	38.995075	40.495296	90.619667	38.8866025	15.9352675	90.898224	-59.8765405	13.1680905	84.362228
-23.005968	-1.500951	86.270821	-10.355795	14.573511	88.026138	38.504585	-8.617893	91.496078	39.13916	40.399784	89.906647	38.8218725	15.8909455	90.7013625	-59.5334625	13.2560765	85.3509135
-23.72843	-1.535109	86.74469	-10.339401	14.432022	88.267883	38.50824	-8.804309	91.645195	39.19128	40.19836	89.619728	38.84976	15.6970255	90.6324615	-59.528562	13.1670185	85.9033045
-24.417721	-1.591827	86.952606	-10.362426	14.242525	88.363937	38.41037	-8.974138	91.873528	39.193951	39.940651	89.369835	38.8021605	15.4832565	90.6216815	-59.5270125	13.0017935	86.1061925
-25.24814	-1.585079	86.996391	-10.410341	14.021587	88.306427	38.449486	-9.184035	91.921959	39.113396	39.690964	89.095238	38.781441	15.2534645	90.5085985	-59.602123	12.7897095	86.1042555
-25.97279	-1.571457	86.977608	-10.434097	13.837917	88.182556	38.421406	-9.323003	91.927544	39.036434	39.495663	88.722603	38.72892	15.08633	90.3250735	-59.597114	12.589504	86.0400385
-26.717863	-1.546565	86.862289	-10.456181	13.678774	88.021645	38.398056	-9.389681	91.920692	38.969101	39.352425	88.37989	38.6835785	14.981372	90.150291	-59.5959405	12.376176	85.892999
-27.445719	-1.469602	86.833221	-10.468668	13.564285	87.939316	38.400124	-9.4422	91.904053	38.879349	39.244568	88.149902	38.6397365	14.901184	90.0269775	-59.5770725	12.227386	85.8516545
-28.643888	-1.115128	87.087639	-10.540039	13.422396	88.076447	38.337116	-9.577108	92.029015	38.81879	39.040203	87.863953	38.577953	14.7315475	89.946484	-59.658031	12.1132445	86.20641
-29.544998	-0.759761	87.560234	-10.652283	13.374006	88.376228	38.213493	-9.715565	92.162544	38.684589	38.830425	87.66333	38.449041	14.55743	89.912937	-59.753607	12.190582	86.839519
-30.459898	-0.34434	88.245522	-10.884814	13.346539	88.777153	37.943081	-9.858493	92.250603	38.526325	38.616249	87.327454	38.234703	14.378878	89.7890285	-60.004331	12.3142	87.7652775
-31.42387	0.12231	88.852707	-11.212805	13.308832	89.151031	37.567478	-9.988755	92.236145	38.239605	38.455383	87.020927	37.9035415	14.233314	89.628536	-60.3291515	12.38435	88.673526
-32.342712	0.594826	89.313675	-11.68277	13.295528	89.453911	37.105515	-10.027231	92.054955	37.826355	38.346806	86.785767	37.465935	14.1597875	89.420361	-60.831475	12.4312685	89.487461
-33.231796	1.254879	89.776871	-12.216248	13.307442	89.705589	36.588509	-10.014685	91.811722	37.316086	38.352333	86.545601	36.9522975	14.168824	89.1786615	-61.3847935	12.44606	90.2325165
-34.096745	1.98229	90.334114	-12.735176	13.374562	90.014145	36.060707	-9.924298	91.571831	36.736652	38.388096	86.203087	36.3986795	14.231899	88.887459	-61.8690315	12.517225	91.140831
-35.393723	3.295144	91.314224	-13.470836	13.50201	90.633347	35.296345	-9.777674	91.497421	35.885315	38.362961	85.679214	35.59083	14.2926435	88.5883175	-62.532502	12.7113765	92.6783765
-36.124016	4.238627	92.148994	-13.907417	13.57207	91.228149	34.875797	-9.717741	91.627327	35.304718	38.361912	85.532761	35.0902575	14.3220855	88.580044	-62.9050915	12.8220545	93.876254
-36.769016	5.149684	93.034538	-14.268543	13.622424	91.877136	34.520374	-9.658364	91.820328	34.771862	38.345001	85.541954	34.646118	14.3433185	88.681141	-63.183204	12.9015295	95.073131
-37.231785	6.133269	93.705032	-14.560657	13.603973	92.46521	34.22765	-9.575034	92.007599	34.322323	38.332405	85.660866	34.2749865	14.3786855	88.8342325	-63.3963005	12.8292605	96.0961875
-37.683861	7.173505	94.248001	-14.823897	13.600498	92.960503	33.996109	-9.513224	92.190453	33.919674	38.39143	85.917755	33.9578915	14.439103	89.054104	-63.6056855	12.761893	96.866902
-38.030647	8.258232	94.615608	-15.048091	13.577633	93.401047	33.830193	-9.441053	92.347527	33.629353	38.494278	86.31337	33.729773	14.5266125	89.3304485	-63.825955	12.6286535	97.4716455
-38.249329	9.372935	94.92981	-15.208663	13.591264	93.799377	33.693222	-9.34531	92.497345	33.451088	38.641933	86.837051	33.572155	14.6483115	89.667198	-63.989481	12.5342165	97.931556
-38.30175	11.306073	95.200272	-15.396855	13.733764	94.293015	33.541191	-9.146487	92.707977	33.322853	38.935879	87.883347	33.432022	14.894696	90.295662	-64.225732	12.572832	98.290368
-38.248558	12.681257	95.207611	-15.486367	13.902036	94.526466	33.372784	-8.856513	92.910782	33.287319	39.165272	88.792641	33.3300515	15.1543795	90.8517115	-64.3027855	12.6496925	98.2012205
-38.117126	14.09651	95.152428	-15.567492	14.107365	94.698677	33.436756	-8.83994	93.003311	33.359684	39.486641	89.800476	33.39822	15.3233505	91.4018935	-64.533204	12.8913795	97.9954605
-37.975471	15.51794	94.980324	-15.669269	14.31652	94.820778	33.37471	-8.631606	93.185898	33.466373	39.824623	90.973869	33.4205415	15.5965085	92.0798835	-64.7590795	13.0365315	97.5616725
-37.753967	17.01622	94.840202	-15.761693	14.60336	94.955482	33.314404	-8.340166	93.303802	33.561077	40.214535	92.23513	33.4377405	15.9371845	92.769466	-64.9611265	13.2695355	97.141498
-37.461857	18.473902	95.00985	-15.878285	14.893805	95.140663	33.189236	-8.023046	93.331818	33.64106	40.621098	93.421417	33.415148	16.299026	93.3766175	-65.171718	13.488584	96.9047085
-37.226677	19.83777	95.311195	-15.988798	15.261531	95.41832	33.013031	-7.658476	93.278313	33.668449	41.014023	94.539284	33.34074	16.6777735	93.9087985	-65.318336	13.8452885	96.9278415
-36.787857	21.916927	96.096001	-16.208961	15.962547	96.037605	32.711933	-7.137558	93.279228	33.693741	41.545059	95.828674	33.202837	17.2037505	94.553951	-65.620759	14.7213435	97.521259
-36.438759	23.357067	96.847473	-16.302153	16.459568	96.649727	32.434238	-6.85425	93.393784	33.6894	41.787006	96.244659	33.061819	17.466378	94.8192215	-65.666125	15.452758	98.4802325
-36.049713	24.687307	97.641968	-16.404861	16.899992	97.223663	32.144077	-6.704428	93.581894	33.710564	41.934315	96.478149	32.9273205	17.6149435	95.0300215	-65.7370425	16.1850405	99.4173045
-35.646038	25.937754	98.245567	-16.503805	17.260382	97.761818	31.846106	-6.720763	93.903206	33.724426	41.946789	96.71151	32.785266	17.613013	95.307358	-65.792876	16.907751	100.216278
-35.181499	27.088425	98.777092	-16.656628	17.453426	98.244812	31.541407	-6.86128	94.354355	33.757458	41.848942	96.941704	32.6494325	17.493831	95.6480295	-65.9626885	17.413021	100.8415945
-34.651409	28.191719	99.081955	-16.8083	17.548258	98.603546	31.267324	-7.090188	94.818008	33.783916	41.665504	97.228134	32.52562	17.287658	96.023071	-66.14222	17.808858	101.184021
-34.072552	29.233742	99.253311	-16.930237	17.4921	98.881836	31.01837	-7.391469	95.320824	33.779465	41.420834	97.507614	32.3989175	17.0146825	96.414219	-66.2593915	17.9695175	101.349453
-33.188976	30.692049	99.256065	-17.116194	17.343628	99.079842	30.69245	-7.918839	96.130974	33.895115	41.000359	97.766518	32.2937825	16.54076	96.948746	-66.5261705	18.146496	101.210938
-32.552711	31.608604	99.130234	-17.258934	17.174257	99.12291	30.559353	-8.24504	96.597504	33.900703	40.728596	98.081947	32.230028	16.241778	97.3397255	-66.747896	18.106736	100.9060945
-31.886992	32.554718	99.077431	-17.335979	16.976831	99.167961	30.443455	-8.520841	96.896606	33.924809	40.513176	98.432892	32.184132	15.9961675	97.664749	-66.85609	17.9574945	100.671173
-31.239584	33.403732	99.125626	-17.449547	16.851206	99.246338	30.317896	-8.670775	97.125076	33.929371	40.398144	98.81469	32.1236335	15.8636845	97.969883	-67.0227275	17.8387275	100.522793
-30.634165	34.244282	99.294136	-17.53195	16.789522	99.376396	30.199125	-8.775488	97.323616	33.928417	40.338615	99.187149	32.063771	15.7815635	98.2553825	-67.127671	17.7974805	100.4974095
-29.877747	35.162895	99.489594	-17.61278	16.789516	99.563522	30.103678	-8.821305	97.471649	33.954494	40.327271	99.598145	32.029086	15.752983	98.534897	-67.254646	17.826049	100.592147
-29.222492	36.04129	99.812492	-17.695061	16.852486	99.748596	30.00251	-8.814456	97.576942	33.994263	40.381557	100.113007	31.9983865	15.7835505	98.8449745	-67.3885085	17.9214215	100.6522175
-28.283075	37.267513	100.244545	-17.858713	17.003933	99.916519	29.77422	-8.749583	97.633102	34.018948	40.478634	101.15136	31.896584	15.8645255	99.392231	-67.61401	18.1433405	100.440807
-27.624321	38.091496	100.677063	-18.047924	17.183842	100.0326	29.596298	-8.5905	97.618729	34.037868	40.590942	101.982544	31.817083	16.000221	99.8006365	-67.912931	18.367463	100.2645635
-27.017727	38.985954	101.057076	-18.262178	17.448078	100.156715	29.395935	-8.302061	97.618134	34.060375	40.824768	102.894615	31.728155	16.2613535	100.2563745	-68.252511	18.6348025	100.0570555
-26.341808	39.744534	101.551247	-18.455553	17.79196	100.272736	29.229052	-7.910512	97.616829	34.014423	41.102715	103.874794	31.6217375	16.5961015	100.7458115	-68.5328435	18.9878185	99.7996605
-25.667318	40.444302	102.053711	-18.698723	18.193705	100.446785	29.160192	-7.452758	97.632706	33.955418	41.470539	104.793533	31.557805	17.0088905	101.2131195	-68.955251	19.3785195	99.6804505
-25.149363	41.055759	102.602791	-18.888613	18.626366	100.690338	29.004187	-6.793964	97.758965	33.896072	41.813538	105.640625	31.4501295	17.509787	101.699795	-69.2273555	19.742945	99.680881
-24.530443	41.606609	103.138672	-19.06558	19.042219	100.994171	28.987137	-6.588613	97.80719	33.885117	42.131035	106.355179	31.436127	17.771211	102.0811845	-69.567287	20.313227	99.9071575
-23.497257	42.23135	103.734383	-19.302889	19.628218	101.439072	28.865105	-6.149718	98.203751	33.859573	42.574188	107.184662	31.362339	18.212235	102.6942065	-69.968117	21.044201	100.1839375
-22.961742	42.519897	104.20015	-19.467346	19.901405	101.699982	28.875345	-5.973472	98.42411	33.848106	42.795216	107.782806	31.3617255	18.410872	103.103458	-70.2964175	21.391938	100.296506
-22.402464	42.642151	104.625153	-19.613546	20.029205	101.943626	28.812605	-5.830902	98.658539	33.837337	42.951111	108.415924	31.324971	18.5601045	103.5372315	-70.552063	21.4983055	100.3500205
-21.927624	42.695938	105.030121	-19.746212	20.121895	102.203819	28.692272	-5.693596	98.850319	33.794674	43.080723	108.996689	31.243473	18.6935635	103.923504	-70.735897	21.5502265	100.484134
-21.310411	42.643433	105.34948	-19.907375	20.196959	102.438881	28.570145	-5.668846	99.048363	33.790855	43.168568	109.476135	31.1805	18.749861	104.262249	-70.99525	21.644057	100.615513
-20.888218	42.461117	105.567787	-20.096895	20.200155	102.603462	28.377119	-5.719912	99.37851	33.772858	43.19598	109.796585	31.0749885	18.738034	104.5875475	-71.2687785	21.662276	100.6193765
-20.37706	42.161034	105.609192	-20.282692	20.197573	102.733543	28.188822	-5.804063	99.773857	33.702747	43.182056	110.012077	30.9457845	18.6889965	104.892967	-71.5111685	21.7061495	100.574119
-19.76128	41.583309	105.569496	-20.641073	20.0919	102.884117	27.854031	-6.107578	100.507507	33.507236	43.07933	110.131119	30.6806335	18.485876	105.319313	-71.9627795	21.697924	100.448921
-19.39752	41.043274	105.46682	-20.919073	19.973028	103.009209	27.604698	-6.353872	101.069534	33.327942	42.970901	110.171104	30.46632	18.3085145	105.620319	-72.304466	21.6375415	100.398099
-19.052389	40.403564	105.379974	-21.180956	19.721918	103.194916	27.320316	-6.616126	101.607193	33.122574	42.792366	110.230347	30.221445	18.08812	105.91877	-72.583357	21.355716	100.471062
-18.70499	39.688641	105.337318	-21.488819	19.447577	103.405991	27.043264	-7.001082	102.114532	32.917206	42.531456	110.258484	29.980235	17.765187	106.186508	-72.957873	21.129967	100.625474
-18.381136	38.810562	105.307236	-21.760508	19.130381	103.622391	26.696486	-7.438	102.596344	32.734177	42.230953	110.246101	29.7153315	17.3964765	106.4212225	-73.2363475	20.8642855	100.8235595
-18.083031	37.899548	105.319069	-22.013	18.780485	103.884933	26.327431	-7.894794	103.056274	32.60659	41.878822	110.209335	29.4670105	16.992014	106.6328045	-73.4930105	20.568956	101.1370615
-17.851505	36.939831	105.383644	-22.184822	18.42931	104.173454	25.929478	-8.411263	103.543701	32.497734	41.484184	110.19001	29.213606	16.5364605	106.8668555	-73.58325	20.3221595	101.4800525
-17.511009	35.464279	105.435181	-22.513971	17.927547	104.596886	25.400364	-9.138518	104.371643	32.366188	40.882862	110.105423	28.883276	15.872172	107.238533	-73.911218	19.982922	101.955239
-17.257988	34.403156	105.415192	-22.698351	17.600883	104.83992	25.058001	-9.59448	105.034103	32.25983	40.512768	110.02623	28.6589155	15.459144	107.5301665	-74.0556175	19.742622	102.1496735
-17.048733	33.300343	105.35511	-22.912663	17.301985	105.050636	24.78824	-10.022795	105.745209	32.117035	40.188728	109.943451	28.4526375	15.0829665	107.84433	-74.2779635	19.5210035	102.256942
-16.864729	32.210392	105.25148	-23.137083	16.935568	105.204132	24.611259	-10.422685	106.493782	31.97493	39.846165	109.784912	28.2930945	14.71174	108.139347	-74.5672605	19.159396	102.268917
-16.749512	31.129793	105.12204	-23.333464	16.57795	105.345535	24.465557	-10.809291	107.282379	31.837597	39.512287	109.60466	28.151577	14.351498	108.4435195	-74.818505	18.804402	102.2475505
-16.641575	30.085367	104.976746	-23.493177	16.213779	105.44487	24.38275	-11.178066	108.073677	31.708071	39.200089	109.386597	28.0454105	14.0110115	108.730137	-75.0317645	18.4165465	102.159603
-16.505701	29.048296	104.820038	-23.585968	15.783818	105.487312	24.334026	-11.554546	108.805702	31.557575	38.867687	109.154572	27.9458005	13.6565705	108.980137	-75.1177365	17.9110655	101.994487
-16.347328	27.513229	104.653488	-23.708445	15.081342	105.526985	24.387901	-12.021251	109.52597	31.317642	38.38821	108.816292	27.8527715	13.1834795	109.171131	-75.2696615	16.9792045	101.882839
-16.273361	26.514261	104.600227	-23.796513	14.629658	105.550194	24.448132	-12.280455	109.74485	31.130371	38.097004	108.599564	27.7892515	12.9082745	109.172207	-75.3822775	16.3510415	101.928181
-16.241911	25.613886	104.521919	-23.809109	14.230722	105.50811	24.506819	-12.492836	109.812225	30.973949	37.850605	108.373047	27.740384	12.6788845	109.092636	-75.358602	15.7825595	101.923584
-16.265852	24.859472	104.503845	-23.821491	13.898617	105.462936	24.572226	-12.643449	109.763741	30.848825	37.692516	108.206787	27.7105255	12.5245335	108.985264	-75.3535075	15.2727005	101.940608
-16.302101	24.202784	104.460289	-23.811216	13.636921	105.403503	24.650782	-12.75177	109.604286	30.72941	37.569088	108.067451	27.690096	12.408659	108.8358685	-75.312528	14.865183	101.9711375
-16.295183	23.65358	104.448997	-23.739326	13.437228	105.381599	24.746429	-12.82585	109.370277	30.66667	37.461372	107.992981	27.7065495	12.317761	108.681629	-75.1852015	14.556695	102.081569
-16.400404	23.184925	104.481064	-23.631126	13.292657	105.384102	24.870089	-12.872413	109.121666	30.699692	37.426239	107.92868	27.7848905	12.276913	108.525173	-75.0471425	14.308401	102.243031
-16.663717	22.688316	104.562042	-23.396215	13.132174	105.436615	25.063288	-12.909597	108.746933	30.741554	37.383186	107.837509	27.902421	12.2367945	108.292221	-74.694851	14.0275535	102.581009
-16.875496	22.4174	104.601051	-23.27121	13.03166	105.497169	25.218206	-12.91386	108.500328	30.778339	37.367733	107.738197	27.9982725	12.2269365	108.1192625	-74.5406925	13.8363835	102.8750755
-17.151567	22.170916	104.657104	-23.174263	12.965449	105.586327	25.352741	-12.911202	108.273064	30.785772	37.351192	107.57309	28.0692565	12.219995	107.923077	-74.4177825	13.710903	103.249577
-17.490295	21.922632	104.74894	-23.037642	12.85829	105.72419	25.482979	-12.902109	108.055984	30.768398	37.334656	107.381058	28.1256885	12.2162735	107.718521	-74.2009725	13.5003065	103.729859
-17.794336	21.706823	104.901848	-22.895252	12.740972	105.938484	25.672621	-12.933903	107.827652	30.764183	37.274822	107.143913	28.218402	12.1704595	107.4857825	-74.008906	13.3114845	104.3911855
-18.068989	21.549343	105.063988	-22.696676	12.56116	106.141678	25.870821	-12.984349	107.632698	30.784679	37.195602	106.847725	28.32775	12.1056265	107.2402115	-73.721102	13.0166935	105.0431445
-18.305443	21.3897	105.098534	-22.474731	12.412639	106.212341	26.114698	-13.034543	107.397148	30.775537	37.160492	106.442574	28.4451175	12.0629745	106.919861	-73.3945795	12.7623035	105.504821
-18.629799	21.20731	104.934814	-22.07361	12.174786	106.136108	26.591846	-13.006936	106.820526	30.730946	37.113167	105.527733	28.661396	12.0531155	106.1741295	-72.808616	12.2964565	106.0980865
-18.781776	21.134153	104.668556	-21.827337	12.068502	105.988373	26.968548	-12.883001	106.309151	30.61651	37.088688	104.769562	28.792529	12.1028435	105.5393565	-72.447203	12.0341605	106.4373895
-18.873978	21.261377	104.413185	-21.621035	11.991495	105.769279	27.306601	-12.733105	105.796196	30.503267	37.118431	104.098976	28.904934	12.192663	104.947586	-72.147004	11.790327	106.590972
-18.981604	21.478159	104.188797	-21.477308	11.942984	105.58078	27.557865	-12.618382	105.459572	30.465481	37.153915	103.684387	29.011673	12.2677665	104.5719795	-71.966289	11.6182015	106.5895805
-19.106882	21.723547	104.101273	-21.408609	11.939901	105.476059	27.690966	-12.551159	105.279366	30.46579	37.202892	103.564362	29.078378	12.3258665	104.421864	-71.895596	11.5539355	106.530254
-19.295471	22.125849	104.116905	-21.456696	11.938302	105.417908	27.698009	-12.52771	105.222343	30.453768	37.26791	103.679749	29.0758885	12.3701	104.451046	-71.9892805	11.506504	106.38477
-19.395737	22.473003	104.075607	-21.564928	11.982539	105.391754	27.603302	-12.466388	105.160797	30.444542	37.338642	103.834892	29.023922	12.436127	104.4978445	-72.153778	11.528951	106.2856635
-19.674576	23.272919	104.177414	-21.813873	12.206845	105.410622	27.323845	-12.245889	104.994186	30.284552	37.5588	104.187027	28.8041985	12.6564555	104.5906065	-72.4319445	11.7572345	106.2306375
-19.841393	23.839659	104.297363	-21.978355	12.441334	105.461967	27.141762	-12.046852	104.90155	30.147606	37.745663	104.403793	28.644684	12.8494055	104.6526715	-72.601394	12.0332625	106.2712625
-19.993956	24.449671	104.426979	-22.078939	12.657886	105.569748	27.017927	-11.879026	104.894211	30.074125	37.909161	104.615738	28.546026	13.0150675	104.7549745	-72.703904	12.3007045	106.3845215
-20.055618	25.023359	104.606712	-22.109459	12.841468	105.691109	26.966599	-11.815132	104.906403	30.076229	38.010723	104.83345	28.521414	13.0977955	104.8699265	-72.740332	12.5851405	106.5122915
-20.184595	25.558891	104.77346	-22.094154	12.939728	105.839035	26.925655	-11.808039	104.930702	30.195677	38.015648	104.918816	28.560666	13.1038045	104.924759	-72.748974	12.7756515	106.753311
-20.348278	26.1071	104.894066	-22.00802	12.996395	105.96769	26.953497	-11.867785	104.925514	30.301052	37.990276	104.993347	28.6272745	13.0612455	104.9594305	-72.6433145	12.9315445	106.9759495
-20.454254	26.61651	104.980042	-21.936277	12.966743	106.065193	26.984528	-11.952875	104.903206	30.419027	37.917786	104.914268	28.7017775	12.9824555	104.908737	-72.5743315	12.9510305	107.221649
-20.590794	27.410225	105.10601	-21.75699	12.900983	106.240204	27.022272	-12.083508	104.848587	30.535776	37.757977	104.73745	28.779024	12.8372345	104.7930185	-72.293004	12.9647315	107.6873895
-20.662716	27.973181	105.209587	-21.642052	12.84035	106.402794	27.089115	-12.208035	104.769669	30.632431	37.625542	104.628136	28.860773	12.7087535	104.6989025	-72.144877	12.9719465	108.1066855
-20.694052	28.530857	105.407631	-21.468136	12.770902	106.622604	27.1824	-12.347707	104.739998	30.747387	37.483932	104.580246	28.9648935	12.5681125	104.660122	-71.9011655	12.9736915	108.585086
-20.640697	29.064295	105.647072	-21.334639	12.671694	106.836487	27.247465	-12.492105	104.737488	30.870937	37.339439	104.614662	29.059201	12.423667	104.676075	-71.728479	12.919721	108.996899
-20.722431	29.650265	105.923805	-21.235891	12.554685	107.057846	27.310398	-12.646927	104.691277	30.985142	37.231606	104.741516	29.14777	12.2923395	104.7163965	-71.619552	12.8170305	109.3992955
-20.716051	30.191666	106.13755	-21.161186	12.477188	107.231651	27.321894	-12.755849	104.667488	31.085608	37.114788	104.890335	29.203751	12.1794695	104.7789115	-71.526123	12.7749065	109.6843905
-20.808151	30.869356	106.36898	-21.150854	12.441706	107.366539	27.306198	-12.851005	104.62011	31.170979	37.050446	105.066978	29.2385885	12.0997205	104.843544	-71.5402965	12.7836915	109.889534
-20.612198	31.778959	106.513168	-21.229509	12.466082	107.47274	27.199524	-12.88711	104.659927	31.244665	37.002583	105.670166	29.2220945	12.0577365	105.1650465	-71.6811125	12.8744275	109.7804335
-20.660954	32.4702	106.753746	-21.302275	12.482173	107.563293	27.11293	-12.913855	104.776154	31.335793	37.000069	106.230232	29.2243615	12.043107	105.503193	-71.8289115	12.921239	109.623393
-20.546412	33.119614	107.073868	-21.368467	12.508655	107.674767	27.055428	-12.980689	104.931511	31.483387	36.926968	106.852356	29.2694075	11.9731395	105.8919335	-72.0063415	13.0441705	109.4576005
-20.403812	33.800358	107.480934	-21.406342	12.574726	107.867035	27.006742	-13.019191	105.116882	31.586447	36.837925	107.634567	29.2965945	11.909367	106.3757245	-72.1092785	13.240085	109.3583455
-20.280939	34.442322	107.916557	-21.393141	12.631623	108.077576	27.00832	-13.005856	105.216789	31.680441	36.826115	108.406807	29.3443805	11.9101295	106.811798	-72.1306625	13.3531165	109.343354
-20.222664	35.137291	108.431641	-21.385639	12.678862	108.271645	27.010965	-12.969728	105.285522	31.794733	36.825146	109.118271	29.402849	11.927709	107.2018965	-72.174127	13.430015	109.3413935
-20.125275	35.770729	108.886162	-21.39765	12.787783	108.464119	27.033394	-12.870516	105.263351	31.837984	36.821793	109.759712	29.435689	11.9756385	107.5115315	-72.230989	13.5999275	109.4167065
-19.748425	36.605556	109.498367	-21.412399	13.005397	108.764206	27.046076	-12.658689	105.292831	31.887691	36.939163	110.615707	29.4668835	12.140237	107.954269	-72.2916815	13.870557	109.574143
-19.734299	37.204151	110.012161	-21.478493	13.135317	109.019867	27.035566	-12.559962	105.409431	31.931978	37.042343	111.215988	29.483772	12.2411905	108.3127095	-72.440758	14.0294435	109.7270245
-19.659054	37.705593	110.613075	-21.552872	13.259387	109.341408	26.996487	-12.481074	105.598175	31.980852	37.123825	111.871376	29.4886695	12.3213755	108.7347755	-72.5944135	14.1973985	109.9480405
-19.569056	38.173698	111.230957	-21.598234	13.329031	109.705414	26.956091	-12.458184	105.863914	32.051678	37.180553	112.493477	29.5038845	12.3611845	109.1786955	-72.7003525	14.2968775	110.2321325
-19.506958	38.554218	111.817596	-21.592014	13.370757	110.14106	26.985308	-12.508538	106.223991	32.156784	37.203007	113.088036	29.571046	12.3472345	109.6560135	-72.755074	14.3942795	110.6261065
-19.418934	38.862057	112.362137	-21.470299	13.381621	110.633255	27.167866	-12.628105	106.67881	32.390491	37.1828	113.624863	29.7791785	12.2773475	110.1518365	-72.7197765	14.4858945	111.1146735
-19.341269	39.076595	112.867317	-21.253855	13.304797	111.150406	27.48481	-12.804908	107.177353	32.691788	37.133732	114.07518	30.088299	12.164412	110.6262665	-72.596009	14.445182	111.6745455
-19.102404	39.189251	113.520584	-20.762514	13.065868	111.934219	28.06156	-13.174042	107.856926	33.257637	36.962475	114.504196	30.6595985	11.8942165	111.180561	-72.1846265	14.2375195	112.687877
-18.985882	39.161461	113.9832	-20.430466	12.856822	112.488678	28.421677	-13.43312	108.32003	33.669353	36.795547	114.793335	31.045515	11.6812135	111.5566825	-71.906447	14.0324305	113.4206735
-19.034615	39.068012	114.57634	-20.134966	12.592699	113.101601	28.77816	-13.702228	108.806801	34.05471	36.596096	115.105179	31.416435	11.446934	111.95599	-71.686367	13.738464	114.247212
-18.937584	38.868843	115.126694	-19.853502	12.291431	113.71701	29.14407	-14.003183	109.36496	34.41869	36.38298	115.47139	31.78138	11.1898985	112.418175	-71.488384	13.3929635	115.015845
-18.840763	38.604294	115.712914	-19.619709	12.02024	114.321457	29.470978	-14.324167	109.904755	34.772209	36.199917	115.936401	32.1215935	10.937875	112.920578	-71.3610115	13.102605	115.722336
-18.543461	38.216084	116.146111	-19.512508	11.78039	114.83017	29.754105	-14.626344	110.452339	35.085602	36.034569	116.415115	32.4198535	10.7041125	113.433727	-71.4448695	12.8566675	116.226613
-18.424351	37.855015	116.488899	-19.396673	11.547472	115.205849	29.990005	-14.910169	110.957764	35.342232	35.882942	116.80101	32.6661185	10.4863865	113.879387	-71.4594645	12.6085575	116.532311
-18.156614	37.256474	116.824791	-19.147263	11.263521	115.604279	30.359646	-15.273484	111.330223	35.791771	35.688965	117.010605	33.0757085	10.2077405	114.170414	-71.3702345	12.3193015	117.038144
-17.959332	36.796516	117.02961	-18.812057	11.065806	115.79615	30.663725	-15.540526	111.292824	36.109886	35.485786	116.91655	33.3868055	9.97263	114.104687	-71.0109195	12.158982	117.487613
-17.630613	36.319656	117.104637	-18.390434	10.827052	115.935219	31.005335	-15.784643	111.130844	36.463352	35.280262	116.674355	33.7343435	9.7478095	113.9025995	-70.5152115	11.9062945	117.9678385
-17.248928	35.810867	117.093254	-17.952255	10.629335	116.018738	31.382507	-16.014669	110.878799	36.783833	35.102177	116.318169	34.08317	9.543754	113.598484	-69.98768	11.714916	118.438992
-16.859228	35.300625	117.06089	-17.514662	10.436725	116.050888	31.734648	-16.226374	110.642014	37.062172	34.941231	115.948227	34.39841	9.3574285	113.2951205	-69.427734	11.5160215	118.8066555
-16.468632	34.761433	116.986549	-17.128414	10.293472	116.096588	32.008041	-16.395451	110.454002	37.311859	34.77607	115.58474	34.65995	9.1903095	113.019371	-68.916778	11.3966345	119.173805
-15.946683	34.209675	116.903732	-16.814674	10.167356	116.155968	32.255909	-16.539976	110.324333	37.552895	34.628048	115.225479	34.904402	9.044036	112.774906	-68.53375	11.290676	119.53703
-15.110479	33.385632	116.730179	-16.367739	10.095553	116.220345	32.528503	-16.753967	110.087296	37.798206	34.465855	114.578857	35.1633545	8.855944	112.3330765	-67.8988325	11.335162	120.1076135
-14.454487	32.793087	116.447495	-16.111017	10.101396	116.179253	32.63752	-16.873293	109.831177	37.917362	34.330402	113.980507	35.277441	8.7285545	111.905842	-67.499475	11.4742375	120.452664
-13.802632	32.200832	116.148254	-15.867345	10.097104	116.026619	32.702614	-16.960352	109.483292	38.027222	34.216717	113.239136	35.364918	8.6281825	111.361214	-67.099608	11.5660255	120.692024
-12.917195	31.586201	115.655098	-15.694289	10.141825	115.768745	32.736252	-17.006424	109.045135	38.080513	34.122963	112.552368	35.4083825	8.5582695	110.7987515	-66.7969605	11.7253805	120.7387385
-12.006966	30.976084	115.132019	-15.595407	10.155788	115.452049	32.74176	-17.002819	108.552864	38.101158	34.084373	111.821877	35.421459	8.540777	110.1873705	-66.612273	11.770799	120.7167275
-11.135115	30.384689	114.538528	-15.352633	10.274796	115.026459	32.700802	-16.925037	107.987526	38.081394	34.026176	111.022018	35.391098	8.5505695	109.504772	-66.096364	11.9990225	120.548146
-10.095908	29.853403	113.833046	-15.241297	10.423206	114.567276	32.687756	-16.801594	107.367363	38.073002	34.04874	110.208191	35.380379	8.623573	108.787777	-65.862973	12.222839	120.346775
-8.348544	28.967041	112.597633	-14.912565	10.629394	113.455025	32.845005	-16.645233	106.597282	38.270905	34.165157	109.179237	35.557955	8.759962	107.8882595	-65.383085	12.498826	119.0217905
-7.140598	28.32658	111.172844	-14.858029	10.687247	112.083725	33.077473	-16.598824	106.274284	38.457386	34.254093	108.737091	35.7674295	8.8276345	107.5056875	-65.4834875	12.5468595	116.6617625
-5.922884	27.75869	109.35804	-14.969395	10.657019	110.067093	33.286846	-16.519014	106.025352	38.520798	34.40049	108.560074	35.903822	8.940738	107.292713	-65.842612	12.3733	112.841473
-4.744209	27.131573	107.333931	-15.235681	10.7114	107.719627	33.300724	-16.40766	105.758354	38.411079	34.538036	108.316872	35.8559015	9.065188	107.037613	-66.3272635	12.357612	108.401641
-3.554599	26.54784	105.288506	-15.410307	10.924974	105.501999	33.199902	-16.273226	105.419968	38.182945	34.662884	107.670357	35.6914235	9.194829	106.5451625	-66.5120375	12.655119	104.4588355
-2.270025	26.036491	103.694557	-15.362741	11.083359	103.760162	33.13147	-16.183367	105.012199	38.125931	34.742779	106.799652	35.6287005	9.279706	105.9059255	-66.3541825	12.887012	101.6143985
-0.978562	25.442366	102.701401	-15.190436	11.181555	102.66272	33.151878	-16.138147	104.425362	38.171116	34.755795	106.125259	35.661497	9.308824	105.2753105	-66.042369	13.054286	100.0501295
0.815871	24.716578	102.056374	-14.860818	11.331434	101.994659	33.283401	-16.008381	103.834724	38.357555	34.752529	105.530319	35.820478	9.372074	104.6825215	-65.542114	13.290794	99.3067965
1.954025	24.300076	102.205109	-14.72836	11.464178	102.057175	33.396404	-15.847011	103.979027	38.351639	34.77425	105.839226	35.8740215	9.4636195	104.9091265	-65.3307415	13.4647365	99.2052235
2.968007	23.835253	102.881157	-14.745898	11.651543	102.444336	33.474274	-15.649957	104.679573	38.26569	34.921638	106.825516	35.869982	9.6358405	105.7525445	-65.361778	13.6672455	99.1361275
3.880257	23.519485	103.998199	-14.890559	11.880818	103.17836	33.507832	-15.393885	105.867302	38.203411	35.174644	108.335434	35.8556215	9.8903795	107.101368	-65.6367395	13.8712565	99.255352
4.709704	23.166292	105.375252	-15.118559	12.125855	104.103996	33.528061	-15.207617	107.21698	38.214615	35.453285	110.127808	35.871338	10.122834	108.672394	-66.108456	14.128876	99.535598
5.457735	22.844641	106.698608	-15.399492	12.328218	104.885887	33.501553	-15.068846	108.482338	38.211029	35.739895	111.90387	35.856291	10.3355245	110.193104	-66.655275	14.3209115	99.57867
6.120768	22.483864	107.810936	-15.683659	12.537087	105.277382	33.412094	-14.857767	109.56044	38.145977	36.044876	113.575706	35.7790355	10.5935545	111.568073	-67.1463535	14.4806195	98.986691
7.011031	22.042116	108.685234	-15.876663	12.952106	105.179916	33.40099	-14.499489	110.506393	38.026222	36.529987	115.324211	35.713606	11.015249	112.915302	-67.466932	14.888963	97.44453
7.679134	21.706308	108.722748	-15.667027	13.287638	104.935265	33.478703	-14.210036	110.619507	38.135502	36.798531	115.671524	35.8071025	11.2942475	113.1455155	-67.1411565	15.2810285	96.7250145
8.32294	21.39538	108.426437	-15.27	13.614657	104.736015	33.71479	-13.937166	110.300552	38.469486	36.999996	115.294456	36.092138	11.531415	112.797504	-66.632138	15.697899	96.674526
9.002447	20.946945	107.881592	-14.821097	13.888153	104.564308	34.100071	-13.701039	109.629837	38.891792	37.226192	114.391518	36.4959315	11.7625765	112.0106775	-66.1381255	16.0137295	97.1179385
9.615352	20.579176	107.165909	-14.344542	14.115797	104.34729	34.565998	-13.437011	108.604225	39.269909	37.459175	113.276138	36.9179535	12.011082	110.9401815	-65.6070375	16.220512	97.7543985
10.140427	20.204739	106.401466	-13.891038	14.281522	104.096046	35.007813	-13.087842	107.515099	39.651535	37.660725	112.081863	37.329674	12.2864415	109.798481	-65.11175	16.2766025	98.393611
10.591536	19.820185	105.72345	-13.425897	14.463314	103.830811	35.408634	-12.677328	106.655159	39.982231	37.685135	111.231384	37.6954325	12.5039035	108.9432715	-64.5472265	16.4227245	98.7183505
11.156901	19.085081	105.454163	-12.86398	14.709009	103.713501	36.006264	-12.256537	106.20446	40.323757	37.988979	111.014702	38.1650105	12.866221	108.609581	-63.8929705	16.551797	98.817421
11.374005	18.626251	105.685738	-12.587841	14.977524	103.932823	36.37373	-11.995381	106.347069	40.589977	38.326351	111.511086	38.4818535	13.165485	108.9290775	-63.6575355	16.789563	98.9365685
11.564822	18.044611	106.138931	-12.362814	15.297493	104.353485	36.701385	-11.700819	106.776199	40.850346	38.734058	112.283173	38.7758655	13.5166195	109.529686	-63.5014935	17.0783665	99.177284
11.634985	17.521055	106.750061	-12.218596	15.736969	104.884338	37.014114	-11.335342	107.431686	41.128468	39.103882	113.152	39.071291	13.88427	110.291843	-63.508483	17.589668	99.476833
11.605216	17.002073	107.409607	-12.165536	16.154829	105.450821	37.307652	-11.002876	108.22818	41.276741	39.521011	114.103378	39.2921965	14.2590675	111.165779	-63.6232685	18.0505905	99.735863
11.538928	16.376944	108.018982	-12.20089	16.579901	105.972229	37.504272	-10.684417	109.06646	41.386135	39.959148	114.898315	39.4452035	14.6373655	111.9823875	-63.8469835	18.5224365	99.9620705
11.343248	15.73063	108.509766	-12.333671	16.989546	106.387802	37.551273	-10.257055	109.798225	41.378498	40.400791	115.410522	39.4648855	15.071868	112.6043735	-64.1322275	18.907224	100.1712305
10.974832	14.755305	108.872398	-12.636164	17.538927	106.711067	37.521641	-9.597037	110.48838	41.126999	41.095848	115.23687	39.32432	15.7494055	112.862625	-64.596648	19.3284485	100.559509
10.675559	14.067375	108.585892	-12.79545	17.869915	106.557808	37.45182	-9.105916	110.448502	40.824104	41.6814	114.454796	39.137962	16.287742	112.451649	-64.728862	19.452088	100.663967
10.374098	13.389524	107.865631	-12.921421	18.158691	106.097115	37.332169	-8.540535	109.913467	40.489502	42.187336	113.289047	38.9108355	16.8234005	111.601257	-64.7536775	19.4939815	100.592973
10.041074	12.663667	106.916512	-12.955621	18.362209	105.432526	37.298817	-8.066153	108.948914	40.099159	42.538105	111.810349	38.698988	17.235976	110.3796315	-64.61023	19.488442	100.4854205
9.71266	11.984299	105.846703	-12.955354	18.506044	104.664467	37.316849	-7.763983	107.691559	39.706116	42.788612	110.240494	38.5114825	17.5123145	108.9660265	-64.4221905	19.4997735	100.3629075
9.368389	11.276056	104.690788	-12.940541	18.601969	103.834137	37.298195	-7.555346	106.395027	39.421673	42.95396	108.723595	38.359934	17.699307	107.559311	-64.241016	19.504631	100.108963
8.981054	10.514058	103.558792	-12.926049	18.698036	102.989288	37.133053	-7.224865	105.109573	39.169674	43.122646	107.333611	38.1513635	17.9488905	106.221592	-64.0034615	19.4471815	99.756984
8.292547	9.40728	102.016449	-12.997643	18.981842	101.785675	36.872604	-6.867363	103.338005	38.717041	43.385406	105.677124	37.7948225	18.2590215	104.5075645	-63.7901085	19.7046625	99.0637855
7.864784	8.776958	101.100281	-13.052649	19.180975	101.058159	36.662945	-6.537744	102.260384	38.538666	43.731464	104.856941	37.6008055	18.59686	103.5586625	-63.7061035	19.76509	98.5576555
7.428515	8.09603	100.165977	-13.125309	19.447683	100.348488	36.450787	-6.152978	101.316925	38.318951	44.121433	104.051033	37.384869	18.9842275	102.683979	-63.635487	19.9111385	98.012997
6.967831	7.404575	99.278847	-13.205226	19.763145	99.678185	36.32848	-5.692365	100.393677	38.024364	44.423954	103.291443	37.176422	19.3657945	101.84256	-63.586874	20.1604955	97.51381
6.510499	6.717393	98.500557	-13.27651	20.108551	99.019958	36.260826	-5.145189	99.642189	37.806007	44.841572	102.539001	37.0334165	19.8481915	101.090595	-63.5864365	20.3689105	96.949321
6.090952	6.103717	97.748962	-13.298586	20.480894	98.335938	36.219849	-4.617625	99.049614	37.535217	45.350483	101.773941	36.877533	20.366429	100.4117775	-63.474705	20.595359	96.2600985
5.686402	5.396574	97.055565	-13.293004	20.821499	97.594826	36.219429	-4.007194	98.516365	37.187435	45.748268	101.069389	36.703432	20.870537	99.792877	-63.28944	20.772461	95.396775
5.025774	4.287871	95.967407	-13.316357	21.222574	96.322044	36.336086	-3.435147	97.884026	36.82103	46.426765	99.959496	36.578558	21.495809	98.921761	-63.211272	20.949339	93.722327
4.634	3.553163	95.265923	-13.330454	21.432642	95.362625	36.411972	-3.155266	97.482353	36.54948	46.622513	99.19294	36.480726	21.7336235	98.3376465	-63.141634	21.1316605	92.3876035
4.209938	2.770911	94.551941	-13.306056	21.496628	94.429741	36.492916	-2.960857	97.018906	36.405392	46.73193	98.531685	36.449154	21.8855365	97.7752955	-63.061266	21.1077195	91.0841865
3.810712	1.863505	93.794899	-13.298848	21.507589	93.528404	36.509052	-2.942667	96.619156	36.391918	46.771473	98.010811	36.450485	21.914403	97.3149835	-63.048181	21.100775	89.7418245
3.335509	0.976667	93.118324	-13.259262	21.432882	92.744629	36.45388	-3.029085	96.209297	36.403339	46.711037	97.638229	36.4286095	21.840976	96.923763	-62.9471335	21.024788	88.565495
2.863883	0.095538	92.49836	-13.256068	21.380205	92.081253	36.382683	-3.148103	95.821678	36.478996	46.609554	97.374138	36.4308395	21.7307255	96.597908	-62.9429755	21.0296845	87.564598
2.327314	-0.743807	91.965485	-13.250734	21.329777	91.522293	36.263756	-3.321645	95.525566	36.514809	46.51413	97.112	36.3892825	21.5962425	96.318783	-62.8907505	21.0633115	86.725803
1.480443	-2.142408	91.490288	-13.363871	21.272152	90.915642	36.021049	-3.579991	95.336899	36.465527	46.335037	96.635468	36.243288	21.377523	95.9861835	-62.97103	21.166781	85.8451005
0.779754	-3.023937	91.373184	-13.475121	21.239073	90.655342	35.817181	-3.745612	95.387283	36.415676	46.204079	96.304749	36.1164285	21.2292335	95.846016	-63.0666705	21.2489125	85.464668
0.043794	-3.929919	91.411797	-13.616684	21.137928	90.480782	35.647144	-3.985035	95.597969	36.354824	46.048088	96.008667	36.000984	21.0315265	95.803318	-63.234352	21.2443295	85.158246
-0.733399	-4.809654	91.621269	-13.795196	20.930973	90.341454	35.382862	-4.226893	96.084892	36.270771	45.802147	95.710335	35.8268165	20.787627	95.8976135	-63.4172085	21.074319	84.7852945
-1.557644	-5.729094	91.889328	-13.951406	20.66749	90.239365	35.262348	-4.546887	96.548218	36.181511	45.462139	95.335205	35.7219295	20.457626	95.9417115	-63.6247415	20.877354	84.5370185
-2.489579	-6.652986	92.223511	-14.07182	20.322905	90.137886	35.115692	-4.855958	97.087196	36.072712	45.029263	94.856743	35.594202	20.0866525	95.9719695	-63.737842	20.5591575	84.3038025
-3.436628	-7.571076	92.626938	-14.159981	19.903967	90.076172	34.993668	-5.179537	97.675758	35.967682	44.543663	94.222519	35.480675	19.682063	95.9491385	-63.800637	20.125871	84.2032055
-4.922391	-8.828757	93.438324	-14.223142	19.073223	90.138382	34.917072	-5.779456	98.462807	35.720123	43.603645	93.060616	35.3185975	18.9120945	95.7617115	-63.7648815	19.2343515	84.5150525
-6.000006	-9.597878	94.013908	-14.237039	18.438677	90.318039	34.904213	-6.259979	98.884171	35.554375	42.916225	92.366913	35.229294	18.328123	95.625542	-63.703372	18.549231	85.010536
-7.138716	-10.371978	94.598999	-14.244655	17.744329	90.61264	34.912163	-6.787182	99.267868	35.475586	42.19252	91.755707	35.1938745	17.702669	95.5117875	-63.6831845	17.785989	85.7134925
-8.325815	-10.993422	95.152847	-14.264482	17.068405	90.985352	34.886024	-7.287355	99.59845	35.415596	41.531948	91.295265	35.15081	17.1222965	95.4468575	-63.679774	17.0145135	86.5238465
-9.502877	-11.55621	95.584663	-14.288955	16.456289	91.37545	34.899017	-7.74634	99.71225	35.320766	40.94725	90.999695	35.1098915	16.600455	95.3559725	-63.6878015	16.312123	87.3949275
-10.776145	-11.975024	95.815155	-14.298368	15.930859	91.72541	34.893101	-8.135457	99.67588	35.226547	40.497471	90.816292	35.059824	16.181007	95.246086	-63.65656	15.680711	88.204734
-12.074641	-12.250273	95.968376	-14.334525	15.578856	92.034431	34.85574	-8.4362	99.529694	35.107544	40.182156	90.69442	34.981642	15.872978	95.112057	-63.650692	15.284734	88.956805
-14.061748	-12.375742	96.053329	-14.408335	15.275457	92.415604	34.811565	-8.67901	99.195847	34.918144	39.896549	90.605125	34.8648545	15.6087695	94.900486	-63.6815245	14.9421445	89.930722
-15.43324	-12.305233	96.058792	-14.463245	15.224141	92.671463	34.751228	-8.752484	98.991913	34.817398	39.794056	90.573586	34.784313	15.520786	94.7827495	-63.710803	14.927496	90.5601765
-16.886677	-12.056834	96.153549	-14.5353	15.17992	92.950813	34.666618	-8.803277	98.787064	34.723534	39.704334	90.534218	34.695076	15.4505285	94.660641	-63.765676	14.9093115	91.240985
-18.319561	-11.755833	96.290596	-14.605146	15.163331	93.289375	34.552227	-8.879345	98.561516	34.611328	39.545078	90.546822	34.5817775	15.3328665	94.554169	-63.7920695	14.9937955	92.024581
-19.792244	-11.335282	96.467453	-14.72123	15.139016	93.686371	34.385918	-8.998841	98.454552	34.550339	39.382278	90.587196	34.4681285	15.1917185	94.520874	-63.9105885	15.0863135	92.851868
-21.259329	-10.7782	96.839226	-14.842222	15.111578	94.167488	34.210838	-9.210355	98.481873	34.449924	39.22884	90.609955	34.330381	15.0092425	94.545914	-64.014825	15.2139135	93.789062
-22.767281	-10.179976	97.39534	-14.984167	15.063011	94.697388	34.001404	-9.459601	98.687233	34.310802	39.046116	90.570793	34.156103	14.7932575	94.629013	-64.124437	15.3327645	94.765763
-24.971579	-9.054898	98.229256	-15.246855	14.942672	95.429359	33.561268	-10.051447	99.680237	34.022636	38.664566	90.252876	33.791952	14.3065595	94.9665565	-64.285662	15.5787845	95.8921615
-26.407265	-8.217796	98.86483	-15.418093	14.837785	95.902588	33.139046	-10.273812	100.207436	33.756725	38.405293	89.985603	33.4478855	14.0657405	95.0965195	-64.2840715	15.6098295	96.7086565
-27.83016	-7.273974	99.448219	-15.622133	14.688136	96.348701	32.571011	-10.309832	100.641403	33.46566	38.215466	89.865501	33.0183355	13.952817	95.253452	-64.2626015	15.423455	97.44395
-29.248064	-6.271195	99.845627	-15.854804	14.459355	96.742897	31.958332	-10.342784	100.904289	33.171623	38.024071	89.891556	32.5649775	13.8406435	95.3979225	-64.2745855	15.0780665	98.0878715
-30.571226	-5.2891	99.949791	-16.162712	14.125586	97.004234	31.517616	-10.373491	100.820435	32.837788	37.859779	90.07312	32.177702	13.743144	95.4467775	-64.503126	14.508028	98.5616905
-31.941891	-4.152565	99.747261	-16.456043	13.786615	97.132729	31.222013	-10.49527	100.697945	32.471764	37.774517	90.33046	31.8468885	13.6396235	95.5142025	-64.7589745	13.9336065	98.7512555
-33.331238	-2.945394	99.322578	-16.860409	13.58844	97.106461	30.937984	-10.532652	100.601555	32.070217	37.845772	90.702042	31.5041005	13.65656	95.6517985	-65.2249185	13.52032	98.5611235
-35.311073	-0.865197	98.305092	-17.512802	13.505941	96.868706	30.520699	-10.341558	100.286934	31.446787	38.306438	91.535347	30.983743	13.98244	95.9111405	-66.009347	13.029442	97.8262715
-36.699181	0.639769	97.499565	-17.929884	13.633914	96.61573	30.244341	-10.050105	99.940475	31.069962	38.766628	92.139946	30.6571515	14.3582615	96.0402105	-66.5169195	12.9095665	97.1912495
-37.925564	2.262231	96.696815	-18.296024	13.834025	96.358055	30.043447	-9.701381	99.459862	30.701748	39.279716	92.751762	30.3725975	14.7891675	96.105812	-66.9646455	12.8788825	96.610298
-39.214153	3.999948	96.142769	-18.542543	14.130165	96.179535	29.85638	-9.282757	98.871529	30.422768	39.849178	93.254196	30.139574	15.2832105	96.0628625	-67.22466	12.9771195	96.2962075
-40.406445	5.772532	95.89563	-18.683952	14.472734	96.134308	29.708408	-8.816021	98.230804	30.238119	40.38892	93.535141	29.9732635	15.7864495	95.8829725	-67.3411675	13.1590185	96.3856435
-41.588463	7.623393	96.19883	-18.720753	14.877558	96.33445	29.640516	-8.346423	97.632118	30.063911	40.884075	93.632088	29.8522135	16.268826	95.632103	-67.2937195	13.48629	97.036797
-42.756329	9.446738	97.00193	-18.704201	15.223467	96.869469	29.605188	-7.973787	97.218346	29.89629	41.263885	93.619713	29.750739	16.645049	95.4190295	-67.159141	13.801885	98.3199085
-44.460957	12.15598	99.15123	-18.757854	15.468621	98.28746	29.414883	-7.736	96.981514	29.621899	41.534676	93.779457	29.518391	16.899338	95.3804855	-67.034099	14.037904	101.1944345
-45.480301	13.895697	100.988472	-18.834129	15.481436	99.508377	29.175797	-7.753182	96.976234	29.465485	41.493279	94.065018	29.320641	16.8700485	95.520626	-66.988899	14.0928235	103.496128
-46.498692	15.63061	103.045235	-18.843857	15.35169	100.858429	28.897867	-7.833794	96.963104	29.304192	41.395821	94.447006	29.1010295	16.7810135	95.705055	-66.7887435	13.9223665	106.011803
-47.404186	17.29467	104.815544	-18.900261	15.14962	102.045799	28.652987	-7.941161	97.013733	29.14698	41.32552	95.091507	28.8999835	16.6921795	96.05262	-66.7005055	13.6070605	108.038978
-48.279484	18.91518	106.199623	-18.999737	14.908006	102.952087	28.478298	-8.004234	97.074249	28.992575	41.276901	95.885376	28.7354365	16.6363335	96.4798125	-66.7349105	13.1796785	109.4243615
-49.085464	20.510807	106.999413	-19.148024	14.640631	103.49041	28.395605	-8.06582	97.193169	28.843441	41.20903	96.68853	28.619523	16.571605	96.9408495	-66.915571	12.709657	110.0399705
-49.864433	22.111446	107.520714	-19.296833	14.40826	103.83979	28.389826	-8.162437	97.325882	28.714809	41.127293	97.428818	28.5523175	16.482428	97.37735	-67.1459835	12.334092	110.30223
-50.768448	24.487288	108.15773	-19.464941	14.118155	104.216194	28.367683	-8.310922	97.471352	28.558727	40.9804	98.416466	28.463205	16.334739	97.943909	-67.393087	11.901571	110.488479
-51.336143	26.029032	108.557426	-19.561144	13.949039	104.453491	28.297213	-8.396352	97.597847	28.4958	40.854149	99.123291	28.3965065	16.2288985	98.360569	-67.5187945	11.6691795	110.546413
-51.76936	27.521919	108.923149	-19.702793	13.779344	104.692863	28.268661	-8.500006	97.795837	28.454357	40.69894	99.953682	28.361509	16.099467	98.8747595	-67.767095	11.459221	110.5109665
-52.101803	28.943201	109.509453	-19.846355	13.591751	105.067047	28.248995	-8.657925	98.049095	28.394339	40.537102	100.90033	28.321667	15.9395885	99.4747125	-68.014377	11.2439135	110.6593815
-52.324432	30.309793	110.145248	-19.996054	13.380185	105.499283	28.158045	-8.801547	98.397156	28.377897	40.390118	101.940285	28.267971	15.7942855	100.1687205	-68.260079	10.9660845	110.8298455
-52.458412	31.632229	110.805023	-20.23373	13.182777	105.968834	28.075981	-8.916125	98.738899	28.380901	40.207027	103.135284	28.228441	15.645451	100.9370915	-68.695901	10.720103	111.0005765
-52.604263	32.877373	111.431625	-20.481731	12.949642	106.408524	28.037521	-9.074291	99.145599	28.406828	40.038292	104.420944	28.2221745	15.4820005	101.7832715	-69.1856365	10.4172835	111.0337765
-52.598785	34.596558	112.24456	-20.534792	12.475212	106.781387	28.058178	-9.364978	99.798744	28.564735	39.26376	106.420609	28.3114565	14.949391	103.1096765	-69.3810405	10.001033	110.4530975
-52.477329	35.618633	112.812195	-20.687519	12.276863	107.166542	28.171322	-9.469456	100.259804	28.791656	39.648243	107.607315	28.481489	15.0893935	103.9335595	-69.856527	9.4643325	110.3995245
-52.284813	36.526203	113.442169	-20.981207	12.309	107.668861	28.447262	-9.668604	100.659752	29.019794	39.48922	108.746742	28.733528	14.910308	104.703247	-70.695942	9.707692	110.634475
-51.811607	37.038612	113.974236	-20.990362	12.13345	108.086182	28.745153	-9.930137	101.052345	29.284349	39.33865	109.754837	29.014751	14.7042565	105.403591	-70.995475	9.5626435	110.768773
-51.720291	38.071205	114.335571	-20.986898	12.01922	108.517525	28.973034	-10.233608	101.582924	29.599766	39.197124	110.639931	29.2864	14.481758	106.1114275	-71.260196	9.556682	110.9236225
-51.461578	38.727734	114.567223	-20.712494	11.614047	108.760437	29.24	-10.602744	102.079155	29.889923	39.039459	111.465363	29.5649615	14.2183575	106.772259	-70.9899495	9.0097365	110.748615
-51.099205	39.22855	114.807747	-20.694599	11.387472	109.092773	29.519171	-10.997731	102.494812	30.120945	38.846703	112.167404	29.820058	13.924486	107.331108	-71.209256	8.850458	110.854438
-50.218307	39.255974	114.916191	-20.895144	11.223862	109.670273	29.902712	-11.607699	103.20507	30.473461	38.429466	112.909714	30.1880865	13.4108835	108.057392	-71.9783745	9.0368405	111.283154
-49.648029	39.101482	114.943909	-20.813639	10.934931	109.950279	30.165276	-11.95365	103.617928	30.714268	38.146454	113.345039	30.439772	13.096402	108.4814835	-72.06705	8.77346	111.4190745
NaN	NaN	NaN	-20.482792	10.439203	110.105598	30.414682	-12.27692	103.932083	30.924713	37.911625	113.753525	30.6696975	12.8173525	108.842804	-71.6352815	8.0610535	111.368392
-48.362675	38.109772	114.978317	-20.573574	10.391628	110.441078	30.666658	-12.579486	104.28463	31.160099	37.652668	114.122597	30.9133785	12.536591	109.2036135	-72.0605265	8.246665	111.6785425
-47.752155	37.476948	115.015007	-20.467571	10.083389	110.611176	30.916441	-12.832	104.589294	31.419077	37.435669	114.541649	31.167759	12.3018345	109.5654715	-72.102901	7.8649435	111.6568805
-47.334785	37.014538	115.047539	-20.120623	9.639204	110.706581	31.168238	-13.068767	104.849693	31.689966	37.268509	114.988495	31.429102	12.099871	109.919094	-71.670348	7.178537	111.494068
-46.660431	36.29612	115.003265	-20.193239	9.652773	110.992851	31.424076	-13.277946	105.145279	31.929789	37.11174	115.397156	31.6769325	11.916897	110.2712175	-72.0634105	7.388649	111.7144845
-45.545044	35.064064	115.008804	-19.790964	9.176114	111.211693	31.792692	-13.51796	105.726852	32.312248	36.974751	115.94857	32.05247	11.7283955	110.837711	-71.634398	6.6238325	111.585675
-44.747925	34.1185	115.006699	-19.862974	9.197179	111.597908	32.057468	-13.775659	106.163406	32.569035	36.823006	116.331413	32.3132515	11.5236735	111.2474095	-72.0391995	6.8706845	111.9484065
-43.907551	33.044174	115.086327	-19.650476	8.945674	111.957764	32.370911	-14.07799	106.685486	32.853409	36.694778	116.612671	32.61216	11.308394	111.6490785	-71.913112	6.582954	112.2664495
-43.008995	31.853119	115.19191	-19.451954	8.621955	112.422523	32.601036	-14.377872	107.328621	33.117069	36.553719	116.832268	32.8590525	11.0879235	112.0804445	-71.7629605	6.1559865	112.7646015
-42.077271	30.627724	115.227303	-19.175812	8.279902	112.918541	32.895786	-14.836687	108.081566	33.385036	36.348206	116.843842	33.140411	10.7557595	112.462704	-71.492035	5.8040445	113.374378
-41.084904	29.358976	115.056702	-18.927916	7.944646	113.395462	33.179264	-15.350841	108.980812	33.573254	36.143375	116.553436	33.376259	10.396267	112.767124	-71.232091	5.493025	114.0238
-40.097607	28.019178	114.724052	-18.844246	7.745293	113.948441	33.293476	-15.794878	110.102753	33.673615	35.805511	115.791763	33.4835455	10.0053165	112.947258	-71.1720375	5.4852695	114.949624
-38.526608	25.975487	113.945557	-18.230387	7.05427	114.182304	33.478271	-16.492512	111.821938	33.603539	35.109406	113.979324	33.540905	9.308447	112.900631	-70.001679	4.800093	115.463977
-37.420872	24.662741	113.450935	-17.958303	6.56105	114.343117	33.686111	-16.928314	112.645378	33.594463	34.454258	112.897385	33.640287	8.762972	112.7713815	-69.556893	4.359128	115.9148525
-36.292728	23.342579	113.061844	-17.710566	5.972075	114.404991	33.874599	-17.460379	113.244202	33.596146	33.803593	111.849358	33.7353725	8.171607	112.54678	-69.1565045	3.772543	116.263202
-35.050819	22.080063	112.647354	-17.500595	5.409034	114.294624	33.982918	-17.96586	113.515724	33.53574	33.083973	110.86763	33.759329	7.5590565	112.191677	-68.760519	3.2590115	116.397571
-33.914688	20.940195	112.308762	-17.319231	4.895611	114.041557	34.058769	-18.419071	113.369705	33.50948	32.446743	110.139938	33.7841245	7.013836	111.7548215	-68.4225865	2.777386	116.3282925
-32.682259	19.970133	111.893173	-17.170147	4.523534	113.714539	34.080879	-18.800941	112.979378	33.461124	31.926271	109.312225	33.7710015	6.562665	111.1458015	-68.1112955	2.484403	116.2832765
-31.339207	19.109701	111.469772	-16.943308	4.327478	113.270523	34.080868	-19.059103	112.469223	33.423691	31.461271	108.429779	33.7522795	6.201084	110.449501	-67.6388955	2.453872	116.091545
-29.227287	18.137737	110.781075	-16.599026	4.128232	112.564781	34.195683	-19.349995	111.536026	33.511623	30.959946	107.154396	33.853653	5.8049755	109.345211	-67.051705	2.4514885	115.784351
-27.783562	17.660397	110.142471	-16.297678	4.012628	111.992035	34.393074	-19.517109	110.995712	33.671085	30.777571	106.564842	34.0320795	5.630231	108.780277	-66.6274355	2.395025	115.203793
-26.220781	17.239485	109.467911	-15.980837	3.859654	111.364281	34.676067	-19.649271	110.625793	33.957436	30.642458	106.212891	34.3167515	5.4965935	108.419342	-66.2784255	2.2227145	114.30922
-24.644716	16.962568	108.74646	-15.710881	3.696298	110.695267	35.004009	-19.78927	110.351494	34.266098	30.550035	106.188629	34.6350535	5.3803825	108.2700615	-66.0568155	2.0122135	113.1204725
-23.105543	16.784767	107.895996	-15.496531	3.476544	109.904716	35.271275	-19.880686	110.066414	34.602242	30.53857	106.322227	34.9367585	5.328942	108.1943205	-65.9298205	1.624146	111.6151115
-21.491989	16.766375	107.140686	-15.381519	3.299746	109.101143	35.490479	-19.886007	109.662018	34.815243	30.684162	106.723785	35.152861	5.3990775	108.1929015	-65.915899	1.2004145	110.0093845
-19.98737	16.850338	106.522385	-15.343807	3.212949	108.277168	35.68383	-19.721041	109.210037	34.957275	30.956539	107.380653	35.3205525	5.617749	108.295345	-66.0081665	0.808149	108.258991
-17.716692	17.202505	105.864868	-15.43839	3.274238	107.18441	35.870476	-19.363012	108.585907	35.100365	31.69002	109.075455	35.4854205	6.163504	108.830681	-66.3622005	0.384972	105.538139
-16.251419	17.561106	105.801407	-15.518397	3.454085	106.623062	35.918186	-19.050747	108.337639	35.340309	32.186527	110.506523	35.6292475	6.56789	109.422081	-66.6660415	0.340280000000002	103.824043
-14.883444	18.013424	105.966888	-15.6387	3.745211	106.276993	35.974701	-18.700464	108.12204	35.625374	32.591572	112.004662	35.8000375	6.945554	110.063351	-67.0774375	0.544868	102.490635
-13.48262	18.493248	106.38015	-15.746178	4.159572	106.059525	36.007614	-18.277117	107.878723	35.942757	33.03001	113.479057	35.9751855	7.3764465	110.67889	-67.4675415	0.942697500000001	101.44016
-12.171999	18.984383	106.967163	-15.812901	4.731242	106.012169	35.983223	-17.778986	107.59243	36.264954	33.497066	114.787552	36.1240885	7.85904	111.189991	-67.7498905	1.603444	100.834347
-10.997633	19.482731	107.575188	-15.811152	5.450567	106.032883	36.00119	-17.199133	107.355072	36.566429	34.039341	115.980598	36.2838095	8.420104	111.667835	-67.9061135	2.48103	100.397931
-9.761404	19.94408	108.077179	-15.810317	6.313699	106.127861	36.063255	-16.553181	107.222382	36.822521	34.57568	116.977737	36.442888	9.0112495	112.1000595	-68.063522	3.6161485	100.1556625
-8.127233	20.562407	108.652435	-15.817857	7.611569	106.35675	36.448391	-15.751214	107.243874	37.168747	35.479454	117.912247	36.808569	9.86412	112.5780605	-68.444283	5.359018	100.1354395
-7.105184	20.807215	108.895744	-15.770875	8.380959	106.557404	36.547031	-15.20785	107.535027	37.360153	36.09576	118.191681	36.953592	10.443955	112.863354	-68.495342	6.317963	100.251454
-6.166182	21.015329	109.016205	-15.706925	8.967628	106.758514	36.360035	-14.570236	108.021858	37.4776	36.626671	118.222763	36.9188175	11.0282175	113.1223105	-68.3326675	6.9070385	100.3947175
-5.186301	20.960709	109.094345	-15.586805	9.395523	106.909668	36.486809	-14.214603	108.420883	37.608978	37.083679	118.156647	37.0478935	11.434538	113.288765	-68.2215035	7.356508	100.530571
-4.3628	20.844259	109.218384	-15.437676	9.63104	107.071838	36.654385	-13.989991	108.810951	37.746758	37.399235	118.080269	37.2005715	11.704622	113.44561	-68.0759235	7.557458	100.698066
-3.627216	20.548624	109.337959	-15.300647	9.702024	107.224571	36.841274	-13.88216	109.163597	37.854042	37.611252	118.067825	37.347658	11.864546	113.615711	-67.948952	7.539502	100.833431
-2.966763	20.240549	109.372009	-15.184938	9.702255	107.314812	36.998901	-13.840607	109.515739	37.913559	37.791759	118.019127	37.45623	11.975576	113.767433	-67.826106	7.428934	100.862191
-2.1408	19.681982	109.254242	-15.0631	9.767879	107.372627	37.163345	-13.732976	109.946152	37.941719	38.014847	117.544724	37.552532	12.1409355	113.745438	-67.678732	7.3948225	100.999816
-1.625867	19.263302	109.031883	-14.945056	9.87443	107.347801	37.217129	-13.630907	110.088921	37.947853	38.15382	116.947197	37.582491	12.2614565	113.518059	-67.472603	7.4874035	101.177543
-1.142974	18.772575	108.776352	-14.807505	10.025777	107.377327	37.281826	-13.507563	110.207474	37.948746	38.208954	116.016075	37.615286	12.3506955	113.1117745	-67.230296	7.7008585	101.6428795
-0.720205	18.329802	108.49131	-14.646347	10.234503	107.404747	37.355671	-13.329861	110.29068	37.90572	38.227741	114.849075	37.6306955	12.44894	112.5698775	-66.9233895	8.020066	102.2396165
-0.372849	17.873865	108.152321	-14.470984	10.442201	107.37796	37.487736	-13.099454	110.328583	37.83247	38.311127	113.733437	37.660103	12.6058365	112.03101	-66.602071	8.2785655	102.72491
0.000979	17.464552	107.847443	-14.287868	10.646276	107.363548	37.6563	-12.824422	110.437027	37.751259	38.451496	112.509094	37.7037795	12.813537	111.4730605	-66.2795155	8.479015	103.2540355
0.284728	17.053572	107.533409	-14.107045	10.903986	107.325684	37.853813	-12.463074	110.559486	37.635136	38.647671	111.19001	37.7444745	13.0922985	110.874748	-65.9585645	8.7156735	103.77662
0.709242	16.561615	107.149193	-13.742296	11.305148	107.349075	38.332027	-11.853649	110.731544	37.511299	38.989716	109.506134	37.921663	13.5680335	110.118839	-65.406255	9.0422625	104.579311
1.021872	16.2453	107.079613	-13.447913	11.524309	107.469879	38.661339	-11.534134	110.985207	37.583794	39.138309	108.559227	38.1225665	13.8020875	109.772217	-65.0183925	9.2465305	105.167541
1.314956	16.010761	107.064804	-13.119566	11.659697	107.567833	39.039719	-11.273651	111.233589	37.668247	39.306519	107.966209	38.353983	14.016434	109.599899	-64.593115	9.30296	105.535767
1.626307	15.850056	107.102814	-12.814832	11.750453	107.69416	39.443733	-11.047283	111.476852	37.8363	39.473381	107.603905	38.6400165	14.213049	109.5403785	-64.2696805	9.287857	105.8479415
1.951949	15.822797	107.191803	-12.546804	11.808821	107.80851	39.819435	-10.868919	111.605499	38.031342	39.684452	107.568726	38.9253885	14.4077665	109.5871125	-64.0189965	9.2098755	106.0299075
2.240299	15.91865	107.290924	-12.330619	11.836953	107.875488	40.12537	-10.712598	111.670876	38.217129	39.953934	107.762383	39.1712495	14.620668	109.7166295	-63.8324875	9.053238	106.0343465
2.50453	16.139244	107.357918	-12.183528	11.969628	107.900368	40.359642	-10.519881	111.64209	38.413074	40.247604	107.965218	39.386358	14.8638615	109.803654	-63.753414	9.0753945	105.997082
2.84766	16.748533	107.364693	-12.044583	12.331581	107.898712	40.571178	-10.089242	111.292778	38.604702	40.813492	108.111748	39.58794	15.362125	109.702263	-63.677106	9.301037	106.095161
3.082697	17.325583	107.272293	-11.982396	12.769972	107.818207	40.639484	-9.692934	111.062706	38.683216	41.228657	107.893684	39.66135	15.7678615	109.478195	-63.626142	9.7720825	106.158219
3.293059	17.975117	107.037888	-11.943776	13.2316	107.66468	40.668823	-9.264694	110.762474	38.686607	41.594036	107.5457	39.677715	16.164671	109.154087	-63.565267	10.298529	106.175273
3.495771	18.68722	106.731117	-11.875016	13.569169	107.440063	40.698666	-8.916515	110.278252	38.679317	41.91238	107.171227	39.6889915	16.4979325	108.7247395	-63.4390235	10.6404055	106.1553865
3.720204	19.410641	106.396523	-11.82591	13.813211	107.183708	40.696262	-8.656156	109.648476	38.64447	42.164906	106.846916	39.670366	16.754375	108.247696	-63.322186	10.872047	106.11972
3.860839	20.194454	106.11187	-11.78062	13.981538	106.97554	40.659077	-8.444175	108.895706	38.579933	42.328136	106.631767	39.619505	16.9419805	107.7637365	-63.180745	11.0210955	106.1873435
4.029673	20.944994	105.903458	-11.749538	14.152132	106.876038	40.620346	-8.25689	108.144913	38.469559	42.5019	106.486809	39.5449525	17.122505	107.315861	-63.0440285	11.181759	106.436215
4.094512	22.241457	105.807755	-11.744202	14.389166	106.926636	40.473759	-8.072625	107.164093	38.340046	42.651932	106.42482	39.4069025	17.2896535	106.7944565	-62.8953065	11.4886785	107.0588155
4.116393	23.167585	105.842949	-11.746688	14.464645	107.041573	40.323124	-8.083253	106.658112	38.315472	42.707817	106.615273	39.319298	17.312282	106.6366925	-62.812674	11.617008	107.4464535
4.115578	24.181746	105.986824	-11.822701	14.489966	107.184509	40.119274	-8.202422	106.281746	38.331749	42.65694	106.996307	39.2255115	17.227259	106.6390265	-62.8709135	11.752673	107.7299915
4.148801	25.158897	106.22953	-11.930993	14.449607	107.308113	39.864452	-8.326559	106.022644	38.384502	42.508621	107.572052	39.124477	17.091031	106.797348	-62.986463	11.808183	107.818878
4.160763	25.983698	106.598869	-12.065833	14.362708	107.357956	39.691467	-8.47844	105.793503	38.444893	42.402683	108.352974	39.06818	16.9621215	107.0732385	-63.199846	11.7632945	107.6426735
4.043275	26.775476	106.867264	-12.242146	14.257729	107.306549	39.520832	-8.571269	105.590225	38.474323	42.359085	109.163834	38.9975775	16.893908	107.3770295	-63.4818695	11.62155	107.2360685
3.925682	27.56538	107.08252	-12.518432	14.174575	107.119751	39.306534	-8.62506	105.381966	38.414307	42.361908	109.95134	38.8604205	16.868424	107.666653	-63.8972845	11.480726	106.572849
3.653837	28.673368	107.525925	-13.013215	14.121353	106.585968	38.841568	-8.515343	104.893448	38.157059	42.391918	110.996643	38.4993135	16.9382875	107.9450455	-64.5257435	11.3044185	105.2268905
3.467731	29.323084	107.568207	-13.358411	14.238121	106.14946	38.50251	-8.304966	104.382744	37.886292	42.496281	111.340591	38.194401	17.0956575	107.8616675	-64.911223	11.3805845	104.4372525
3.254292	29.976267	107.35408	-13.677517	14.506151	105.653992	38.155098	-7.98921	103.798607	37.615685	42.78854	111.604485	37.8853915	17.399665	107.701546	-65.2404255	11.612637	103.606438
2.979491	30.566696	107.347397	-13.926466	14.760531	105.318451	37.843365	-7.721076	103.436722	37.41909	43.017719	112.071075	37.6312275	17.6483215	107.7538985	-65.4841595	11.8727405	102.8830035
2.710659	31.059834	107.698318	-14.152114	15.006368	105.318703	37.534119	-7.614796	103.381332	37.404488	43.058453	112.934898	37.4693035	17.7218285	108.158115	-65.7735315	12.2909075	102.479291
2.385032	31.404856	108.435295	-14.348427	15.174481	105.686234	37.293713	-7.614116	103.696457	37.53714	43.021416	114.148186	37.4154265	17.70365	108.9223215	-66.1122805	12.645312	102.4501465
2.008876	31.637823	109.382675	-14.58354	15.410522	106.288193	37.077137	-7.592328	104.364525	37.666626	42.926609	115.467621	37.3718815	17.6671405	109.916073	-66.5389615	13.1539035	102.660313
1.36865	31.818741	110.801552	-14.950292	15.742874	107.369675	36.769997	-7.544282	105.705727	37.70586	42.906467	117.425323	37.2379285	17.6810925	111.565525	-67.1385125	13.8046555	103.173825
0.912808	31.820679	111.607567	-15.231172	15.930399	108.073448	36.614151	-7.573946	106.610428	37.700897	42.95599	118.390396	37.157524	17.691022	112.500412	-67.619868	14.169776	103.646484
0.386889	31.780851	112.119446	-15.4494	16.066677	108.709427	36.404453	-7.595009	107.377693	37.643806	43.004314	118.83886	37.0241295	17.7046525	113.1082765	-67.9229295	14.4287015	104.3105775
-0.142767	31.706882	112.307503	-15.628478	16.188515	109.186401	36.282711	-7.698993	107.847	37.541397	43.065063	118.785248	36.912054	17.683035	113.316124	-68.16901	14.693995	105.056678
-0.681183	31.523716	112.275909	-15.737348	16.15514	109.555412	36.128815	-7.788536	108.204941	37.425213	43.041477	118.296829	36.777014	17.6264705	113.250885	-68.25171	14.6838095	105.859939
-1.190949	31.204632	111.968483	-15.682676	16.088444	109.759949	36.111897	-8.037699	108.301666	37.338898	42.94809	117.418083	36.7253975	17.4551955	112.8598745	-68.0907495	14.7216925	106.6600235
-1.71646	30.841705	111.450752	-15.556211	15.909663	109.902466	36.156429	-8.342927	108.224953	37.300457	42.826088	116.140938	36.728443	17.2415805	112.1829455	-67.840865	14.5777455	107.6219865
-2.510046	30.165878	110.474762	-15.074156	15.500975	109.888168	36.333897	-8.886972	107.670555	37.318783	42.360023	113.772835	36.82634	16.7365255	110.721695	-66.974652	14.2654245	109.054641
-3.021722	29.679647	109.780647	-14.726874	15.137352	109.827827	36.438335	-9.326374	107.037399	37.289135	41.88319	111.88636	36.863735	16.278408	109.4618795	-66.317483	13.996296	110.1937745
-3.52043	29.186308	109.070602	-14.389634	14.776218	109.662582	36.509003	-9.757248	106.291153	37.158237	41.358532	110.076927	36.83362	15.800642	108.18404	-65.612888	13.751794	111.141124
-4.014606	28.696356	108.411179	-14.134653	14.381218	109.420967	36.533611	-10.167965	105.574669	36.985897	40.884895	108.484886	36.759754	15.358465	107.0297775	-65.02906	13.403971	111.8121565
-4.508678	28.229595	107.869614	-14.036283	14.049842	109.166718	36.453213	-10.539714	104.927185	36.725189	40.436703	107.100189	36.589201	14.9484945	106.013687	-64.661767	13.1511895	112.319749
-4.986097	27.807787	107.440201	-14.001885	13.823628	108.966217	36.222733	-10.806593	104.284012	36.432251	40.052544	105.965912	36.327492	14.6229755	105.124962	-64.331262	13.0242805	112.807472
-5.374474	27.491531	107.200729	-14.07396	13.710987	108.827576	35.853844	-10.784645	103.884995	36.212463	39.767838	105.081642	36.0331535	14.4915965	104.4833185	-64.1810735	12.9303775	113.1718335
-5.842926	27.106264	107.111374	-14.302254	13.648662	108.783974	35.356575	-11.278549	103.410187	35.889229	39.513966	104.640259	35.622902	14.1177085	104.025223	-64.22741	13.1796155	113.542725
-6.056303	26.925621	107.206856	-14.520317	13.668267	108.812119	35.040054	-11.337095	103.366508	35.723122	39.453037	104.761635	35.381588	14.057971	104.0640715	-64.422222	13.278563	113.5601665
-6.192504	26.807161	107.334068	-14.764139	13.712409	108.895317	34.784317	-11.329581	103.422226	35.585411	39.468388	105.038811	35.184864	14.0694035	104.2305185	-64.713142	13.3554145	113.5601155
-6.238029	26.724577	107.479263	-15.002206	13.857401	108.981934	34.587482	-11.268201	103.41169	35.434929	39.548096	105.303482	35.0112055	14.1399475	104.357586	-65.0156175	13.5748545	113.606282
-6.156059	26.685518	107.568825	-15.155743	13.991374	109.064484	34.368744	-11.201474	103.382683	35.331432	39.665787	105.439781	34.850088	14.2321565	104.411232	-65.161574	13.7505915	113.717736
-5.955673	26.685577	107.601097	-15.259701	14.167887	109.110245	34.206696	-11.110672	103.374771	35.237442	39.762421	105.480972	34.722069	14.3258745	104.4278715	-65.241471	14.0098995	113.7926185
-5.63975	26.67185	107.54509	-15.320058	14.307313	109.093185	34.091972	-11.08797	103.391006	35.18251	39.799133	105.471405	34.637241	14.3555815	104.4312055	-65.277357	14.2590445	113.7551645
-5.011501	26.623472	107.299568	-15.441887	14.408297	108.974388	33.93425	-11.229426	103.430977	35.154514	39.705349	105.313232	34.544382	14.2379615	104.3721045	-65.428156	14.5786325	113.5766715
-4.434493	26.496288	107.079185	-15.485787	14.338629	108.861732	33.799	-11.390402	103.372383	35.070801	39.613007	105.158089	34.4349005	14.1113025	104.265236	-65.4064745	14.5659555	113.458228
-3.847378	26.433247	106.829689	-15.513597	14.28052	108.745422	33.688805	-11.553038	103.270103	35.013138	39.425415	104.848648	34.3509715	13.9361885	104.0593755	-65.3781655	14.6248515	113.4314685
-3.141953	26.359516	106.621681	-15.549332	14.146387	108.598557	33.62674	-11.717546	103.206947	35.041187	39.225681	104.574631	34.3339635	13.7540675	103.890789	-65.4326275	14.5387065	113.306325
-2.481147	26.252439	106.356789	-15.612279	14.018578	108.401169	33.559135	-11.849065	103.154114	34.993378	39.10339	104.573914	34.2762565	13.6271625	103.864014	-65.5008145	14.4099935	112.938324
-1.703909	26.073774	106.21331	-15.659677	13.862843	108.126579	33.47485	-11.93288	103.11235	34.886665	39.064686	104.913353	34.1807575	13.565903	104.0128515	-65.5001115	14.159783	112.2403065
-0.852338	25.887829	106.114601	-15.788783	13.772777	107.818748	33.396275	-11.959421	103.18589	34.892826	38.960518	105.598473	34.1445505	13.5005485	104.3921815	-65.7221165	14.0450055	111.2453145
0.560952	25.584646	106.441307	-16.004177	13.730346	107.416214	33.338463	-11.970335	103.737045	35.08337	38.99118	107.748322	34.2109165	13.5104225	105.7426835	-66.2192705	13.9502695	109.0897445
1.461313	25.426643	107.064293	-16.166325	13.79766	107.325981	33.353806	-11.927065	104.221954	35.438385	39.155819	109.713158	34.3960955	13.614377	106.967556	-66.7287455	13.980943	107.684406
2.31982	25.219683	107.928154	-16.259605	13.892391	107.403824	33.461067	-11.850758	104.699959	35.92025	39.299263	111.943794	34.6906585	13.7242525	108.3218765	-67.2098685	14.0605295	106.4857715
3.203942	24.980015	108.877518	-16.245388	14.006701	107.649323	33.671089	-11.704443	105.168022	36.483154	39.400593	114.085983	35.0771215	13.848075	109.6270025	-67.5678975	14.165327	105.6716435
4.110872	24.572437	109.845909	-16.135885	14.26207	108.031593	33.950474	-11.532528	105.39476	37.041264	39.539063	115.892456	35.495869	14.0032675	110.643608	-67.767639	14.5208725	105.419578
5.015149	24.157135	110.669098	-16.021738	14.587983	108.498703	34.15535	-11.285868	105.520607	37.510689	39.719246	117.127716	35.8330195	14.216689	111.3241615	-67.8764955	14.959277	105.6732445
5.712307	23.787134	111.30574	-15.95625	15.007957	108.957504	34.285442	-11.064183	105.79171	37.89043	39.948803	117.973938	36.087936	14.44231	111.882824	-68.000436	15.573604	106.032184
6.518331	23.10681	111.864174	-15.962405	15.427012	109.527298	34.412399	-10.888471	106.613434	38.319691	40.21122	118.878685	36.366045	14.6613745	112.7460595	-68.290855	16.1926495	106.3085365
6.979751	22.31052	112.236427	-15.999809	15.53791	109.746239	34.461662	-10.94674	107.469666	38.495979	40.267483	119.417778	36.4788205	14.6603715	113.443722	-68.4784385	16.4154485	106.048756
7.336421	21.477993	112.501511	-16.14683	15.522994	109.755287	34.504726	-11.130301	108.338181	38.621746	40.222565	119.917992	36.563236	14.546132	114.1280865	-68.856896	16.499856	105.3824875
7.685462	20.438183	112.613342	-16.270737	15.335587	109.737305	34.524899	-11.310826	109.067574	38.707111	40.114155	120.38282	36.616005	14.4016645	114.725197	-69.157479	16.2695095	104.749413
7.96411	19.25	112.678398	-16.335859	15.144708	109.776459	34.553452	-11.413865	109.597145	38.755215	40.030857	120.782433	36.6543335	14.308496	115.189789	-69.3260515	15.98092	104.363129
8.265894	17.89308	112.722191	-16.324358	14.954769	109.907494	34.684601	-11.458264	110.017189	38.785389	40.023155	121.062431	36.734995	14.2824455	115.53981	-69.383711	15.6270925	104.275178
8.406967	16.528753	112.768326	-16.266344	14.754978	110.08847	34.831802	-11.498004	110.39959	38.824718	40.003387	121.25164	36.82826	14.2526915	115.825615	-69.360948	15.2572645	104.351325
8.423973	14.440473	113.104309	-16.194044	14.570472	110.417007	34.991463	-11.547932	110.951614	38.83255	40.056683	121.430298	36.9120065	14.2543755	116.190956	-69.3000945	14.8865685	104.643058
8.327394	13.032213	112.868179	-16.18058	14.513048	110.632584	35.031475	-11.543411	111.276016	38.806561	40.153759	121.47435	36.919018	14.305174	116.375183	-69.280178	14.720922	104.889985
8.105845	11.536241	112.906136	-16.224264	14.473231	110.85614	35.013096	-11.52084	111.609589	38.711044	40.276394	121.396088	36.86207	14.377777	116.5028385	-69.310598	14.568685	105.2094415
7.832183	10.272092	113.292137	-16.312071	14.534802	111.044922	34.974335	-11.475929	111.989258	38.556625	40.44025	121.06633	36.76548	14.4821605	116.527794	-69.389622	14.5874435	105.56205
7.575219	9.085174	113.532936	-16.410183	14.597609	111.185112	34.966656	-11.468463	112.351524	38.358234	40.587479	120.56649	36.662445	14.559508	116.459007	-69.482811	14.63571	105.911217
7.350025	7.872044	112.658882	-16.465273	14.541313	111.247673	34.922485	-11.492866	112.859871	38.151463	40.685055	119.872215	36.536974	14.5960945	116.366043	-69.46752	14.4865315	106.129303
6.895846	6.551581	113.311836	-16.443256	14.378439	111.212669	34.909969	-11.54796	113.403168	37.943424	40.668221	119.03598	36.4266965	14.5601305	116.219574	-69.3132085	14.1967475	106.205764
6.231631	4.569472	112.872787	-16.382187	14.085791	111.187271	34.991993	-11.645624	114.238419	37.675171	40.582779	117.740097	36.333582	14.4685775	115.989258	-69.097956	13.7030045	106.385284
5.660591	3.184835	113.332405	-16.281988	13.910166	111.193153	35.062092	-11.670553	114.755371	37.497189	40.425194	116.686203	36.2796405	14.3773205	115.720787	-68.8436165	13.4430115	106.665519
5.117154	1.919563	112.96505	-16.163574	13.763584	111.162689	35.108345	-11.632089	115.148582	37.326134	40.208916	115.615891	36.2172395	14.2884135	115.3822365	-68.5443875	13.2387545	106.9431415
4.744748	1.03041	113.878014	-16.084633	13.577993	111.163376	35.147518	-11.629115	115.521172	37.238651	39.955448	114.811302	36.1930845	14.1631665	115.166237	-68.3623505	12.9928195	107.160515
4.399913	0.085951	113.745369	-15.949504	13.278644	111.204758	35.203419	-11.711227	116.023346	37.152134	39.646999	114.276421	36.1777765	13.967886	115.1498835	-68.0767845	12.589402	107.2596325
3.945239	-0.659778	114.497581	-15.863522	12.990496	111.38517	35.331367	-11.847246	116.67749	37.142776	39.31839	114.110504	36.2370715	13.735572	115.393997	-67.9641155	12.24542	107.376343
3.432167	-1.287444	114.899361	-15.842013	12.70357	111.60556	35.446903	-11.990837	117.420135	37.154617	39.166458	114.242683	36.30076	13.5878105	115.831409	-67.984786	11.8193295	107.379711
2.881876	-2.336983	115.40799	-15.956118	12.36056	111.973679	35.602596	-12.165505	118.352318	37.146515	39.009796	114.72821	36.3745555	13.4221455	116.540264	-68.2867915	11.2989745	107.407094
2.630668	-3.156404	115.340958	-15.9088	12.048366	112.029671	35.64127	-12.304916	118.752419	37.163906	38.947659	115.144936	36.402588	13.3213715	116.9486775	-68.220188	10.7753605	107.1106645
2.193757	-3.66627	115.878365	-15.930377	11.869306	112.149178	35.614513	-12.420524	118.97876	37.194553	38.907043	115.599075	36.404533	13.2432595	117.2889175	-68.265287	10.4953525	107.0094385
1.700812	-4.338894	115.720749	-16.042318	11.907786	112.332069	35.583694	-12.459807	118.982628	37.231964	38.936207	116.098679	36.407829	13.2382	117.5406535	-68.492465	10.577372	107.1234845
1.186855	-4.749428	115.396904	-16.111395	11.980778	112.451706	35.548691	-12.437902	118.779099	37.279346	39.088291	116.660271	36.4140185	13.3251945	117.719685	-68.6368085	10.6363615	107.183727
0.585931	-4.982974	115.226471	-16.132704	12.143545	112.453827	35.497974	-12.316625	118.4394	37.301174	39.331234	117.216156	36.399574	13.5073045	117.827778	-68.664982	10.7797855	107.079876
-0.016813	-5.122164	114.888397	-16.217205	12.463957	112.492897	35.426598	-12.097293	117.970642	37.321491	39.619862	117.72493	36.3740445	13.7612845	117.847786	-68.8084545	11.1666295	107.138008
-1.121468	-5.168146	114.256668	-16.204023	12.988244	112.507439	35.319515	-11.645077	117.332397	37.321957	40.114899	118.217621	36.320736	14.234911	117.775009	-68.728782	11.741577	107.239869
-1.987865	-5.158898	114.01429	-16.357424	13.318957	112.574974	35.284912	-11.341034	116.989044	37.237675	40.388195	118.378113	36.2612935	14.5235805	117.6835785	-68.9761415	12.1143335	107.4663695
-2.928436	-5.147451	113.647224	-16.340847	13.561496	112.495064	35.297283	-11.10929	116.690948	37.190517	40.621113	118.488182	36.2439	14.7559115	117.589565	-68.925594	12.3670805	107.400563
-3.852196	-5.102114	113.328209	-16.392834	13.714394	112.421669	35.305145	-10.95852	116.4366	37.176311	40.763145	118.556953	36.240728	14.9023125	117.4967765	-69.026396	12.5264755	107.3465615
-4.799135	-5.093479	112.899399	-16.349518	13.738486	112.312485	35.299839	-10.887589	116.148209	37.187023	40.794006	118.57383	36.243431	14.9532085	117.3610195	-68.942467	12.5237635	107.2639505
-5.882689	-5.087661	112.512253	-16.296169	13.69476	112.173424	35.302177	-10.84899	115.820137	37.185928	40.807106	118.594421	36.2440525	14.979058	117.207279	-68.8363905	12.410462	107.139569
-7.062455	-5.026844	112.221733	-16.321907	13.715744	112.138786	35.304157	-10.806555	115.597664	37.160645	40.837109	118.558144	36.232401	15.015277	117.077904	-68.876215	12.416211	107.199668
-8.864309	-4.915584	111.969521	-16.37426	13.846034	112.096878	35.260471	-10.689776	115.418518	37.128815	40.848064	118.467728	36.194643	15.079144	116.943123	-68.943163	12.612924	107.250633
-10.171456	-4.821743	111.69236	-16.404739	13.932042	112.049911	35.201843	-10.618631	115.299797	37.143406	40.880783	118.547424	36.1726245	15.131076	116.9236105	-68.9821025	12.733008	107.1762115
-11.494642	-4.673693	111.288345	-16.485701	14.099008	112.028542	35.122124	-10.514335	115.074631	37.17754	40.900055	118.723	36.149832	15.19286	116.8988155	-69.121234	13.005156	107.1582685
-12.916446	-4.506917	110.864723	-16.563044	14.272592	112.009392	35.05703	-10.359532	114.705551	37.191704	40.903904	118.84111	36.124367	15.272186	116.7733305	-69.250455	13.272998	107.2454535
-14.346176	-4.339079	110.372833	-16.663069	14.534691	111.997437	35.059021	-10.199214	114.208496	37.168217	40.860924	118.979057	36.113619	15.330855	116.5937765	-69.439757	13.738527	107.4010975
-15.862995	-4.191398	109.81498	-16.677126	14.78626	111.979439	35.112831	-10.009851	113.617119	37.033401	40.813931	119.12838	36.073116	15.40204	116.3727495	-69.427368	14.17048	107.5861285
-17.441656	-4.036585	109.340584	-16.649326	15.070528	111.918411	35.196224	-9.813606	112.947205	36.894154	40.805305	119.092728	36.045189	15.4958495	116.0199665	-69.343841	14.6452065	107.8168555
-19.889532	-3.893044	108.685837	-16.634457	15.527465	111.70076	35.207577	-9.40522	111.68219	36.624252	40.994408	118.341957	35.9159145	15.794594	115.0120735	-69.1848285	15.260336	108.3894465
-21.590052	-3.896343	108.242241	-16.607096	15.748461	111.355331	35.171474	-9.092477	110.615883	36.380287	41.294571	117.185745	35.7758805	16.101047	113.900814	-68.9900725	15.395875	108.809848
-23.300648	-3.986947	107.953415	-16.544624	15.87867	110.876846	35.142883	-8.780546	109.449753	36.109238	41.604546	115.401413	35.6260605	16.412	112.425583	-68.7153085	15.34534	109.328109
-25.050888	-4.194243	107.870819	-16.507618	15.96734	110.357353	35.14893	-8.517118	108.279816	35.742043	41.899403	113.204933	35.4454865	16.6911425	110.7423745	-68.4607225	15.2435375	109.9723315
-26.727322	-4.458187	108.028702	-16.392546	15.925055	109.762383	35.171188	-8.356079	107.339027	35.340176	42.091034	110.788414	35.255682	16.8674775	109.0637205	-68.040774	14.9826325	110.4610455
-28.380766	-4.787819	108.330956	-16.339827	15.780075	109.20507	35.197479	-8.315299	106.638756	34.885204	42.159103	108.407822	35.0413415	16.921902	107.523289	-67.7209955	14.638248	110.886851
-30.099329	-5.143435	108.67926	-16.265945	15.439348	108.687904	35.239014	-8.460302	106.062469	34.425369	41.950901	106.296494	34.8321915	16.7452995	106.1794815	-67.3640815	14.1333965	111.1963265
-32.46563	-5.68372	109.086311	-16.189838	14.604735	108.059753	35.253586	-9.045859	105.562187	33.99823	41.294888	103.905144	34.625908	16.1245145	104.7336655	-67.005584	13.0849555	111.3858405
-34.020119	-5.993855	109.407722	-16.127626	14.041265	107.729576	35.213531	-9.51368	105.412086	33.784164	40.718014	102.569725	34.4988475	15.602167	103.9909055	-66.7540995	12.480363	111.4682465
-35.444702	-6.187566	109.842789	-16.101915	13.556155	107.517693	35.125874	-9.955631	105.370346	33.589314	40.159634	101.370201	34.357594	15.1020015	103.3702735	-66.561424	12.0103085	111.6651125
-36.871735	-6.23103	110.186111	-16.147812	13.197976	107.365906	34.985764	-10.273073	105.383774	33.375996	39.751366	100.370285	34.18088	14.7391465	102.8770295	-66.476504	11.6568055	111.8547825
-38.251392	-6.180723	110.440353	-16.227779	12.90697	107.210289	34.840061	-10.464721	105.33683	33.129776	39.461102	99.60894	33.9849185	14.4981905	102.472885	-66.4404765	11.3157495	111.947693
-39.491272	-5.994109	110.50943	-16.330238	12.694298	107.061707	34.673157	-10.567899	105.224106	32.904163	39.301334	99.056419	33.78866	14.3667175	102.1402625	-66.449136	11.0218785	111.9831515
-40.741928	-5.694402	110.549255	-16.455307	12.571722	106.921707	34.508717	-10.596578	104.985413	32.652744	39.251038	98.634369	33.5807305	14.32723	101.809891	-66.4913445	10.816214	112.033523
-42.452568	-4.941025	110.722015	-16.6308	12.519429	106.83799	34.329708	-10.567867	104.761612	32.326443	39.252865	98.055801	33.3280755	14.342499	101.4087065	-66.5896755	10.696359	112.2672735
-43.391758	-4.287455	110.85054	-16.717722	12.506538	106.825722	34.249599	-10.539608	104.685387	32.16507	39.262821	97.691277	33.2073345	14.3616065	101.188332	-66.6427785	10.6514695	112.463112
-44.305401	-3.519199	111.024857	-16.781418	12.457049	106.808815	34.185436	-10.551925	104.539581	31.967655	39.216301	97.249359	33.0765455	14.332188	100.89447	-66.6393815	10.58191	112.72316
-45.086124	-2.603508	111.186279	-16.816605	12.364455	106.75985	34.107853	-10.592091	104.311142	31.784302	39.115528	96.680862	32.9460775	14.2617185	100.496002	-66.5792875	10.4671915	113.023698
-45.776108	-1.604313	111.262985	-16.846109	12.270765	106.644318	33.991398	-10.665313	103.906273	31.575426	39.003475	96.026901	32.783412	14.169081	99.966587	-66.47563	10.372449	113.322049
-46.325893	-0.506973	111.127975	-16.932354	12.169346	106.411514	33.812775	-10.762195	103.174904	31.320433	38.942997	95.314316	32.566604	14.090401	99.24461	-66.431312	10.248291	113.578418
-46.807934	0.766045	110.821556	-17.04388	12.114599	106.03244	33.538811	-10.807974	102.149025	31.044521	38.94812	94.550034	32.291666	14.070073	98.3495295	-66.379426	10.159125	113.7153505
-47.366531	2.847668	110.108711	-17.363976	12.227846	105.269608	32.961628	-10.654391	100.216484	30.524687	39.231075	93.494133	31.7431575	14.288342	96.8553085	-66.4711095	10.16735	113.6839075
-47.62883	4.422803	109.465477	-17.654516	12.418431	104.716171	32.521267	-10.396762	98.81443	30.141598	39.616116	92.983696	31.3314325	14.609677	95.899063	-66.6404645	10.227185	113.533279
-47.794109	6.099151	108.755455	-17.995409	12.687948	104.119781	32.049007	-10.028316	97.412376	29.747492	40.114136	92.576393	30.8982495	15.04291	94.9943845	-66.8890675	10.332986	113.2451775
-47.765442	7.807532	107.960976	-18.320887	13.018784	103.471352	31.606842	-9.58234	96.036324	29.369194	40.685829	92.320168	30.488018	15.5517445	94.178246	-67.129792	10.4858235	112.764458
-47.673599	9.635143	107.084846	-18.625034	13.328934	102.831863	31.232992	-9.093093	94.73407	29.043266	41.265724	92.213364	30.138129	16.0863155	93.473717	-67.388197	10.5715525	112.190009
-47.420307	11.478974	106.246826	-18.92841	13.668415	102.17868	30.911392	-8.552397	93.547028	28.774273	41.843624	92.310562	29.8428325	16.6456135	92.928795	-67.6996525	10.6912165	111.428565
-46.994156	13.298503	105.456017	-19.133781	14.013712	101.629913	30.694071	-7.952918	92.639809	28.517719	42.413948	92.720451	29.605895	17.230515	92.68013	-67.873457	10.796909	110.579696
-45.996906	16.137611	104.623795	-19.314436	14.594489	101.28096	30.603086	-7.041767	92.161789	28.486956	43.235489	93.975189	29.545021	18.096861	93.068489	-68.173893	11.092117	109.493431
-45.086926	17.93973	104.355637	-19.312828	14.976674	101.395691	30.776575	-6.667022	92.536697	28.687397	43.593887	95.129097	29.731986	18.4634325	93.832897	-68.357642	11.4899155	108.958485
-44.02441	19.722439	104.148994	-19.28175	15.202287	101.660957	31.002256	-6.440201	93.55658	29.031134	43.747459	96.554825	30.016695	18.653629	95.0557025	-68.580195	11.750945	108.2662115
-42.862114	21.36311	103.760269	-19.248083	15.2419	101.951668	31.323109	-6.369936	94.935608	29.474432	43.813572	98.139832	30.3987705	18.721818	96.53772	-68.8949365	11.761982	107.365616
-41.593693	22.980957	103.494919	-19.152693	15.154074	102.262306	31.796253	-6.469321	96.411324	29.887703	43.739395	99.73687	30.841978	18.635037	98.074097	-69.147364	11.673111	106.450515
-40.142818	24.478657	103.173126	-18.952503	15.058451	102.502914	32.242374	-6.598818	98.088966	30.249542	43.552189	101.258743	31.245958	18.4766855	99.6738545	-69.150964	11.6402165	105.3319735
-38.691158	25.931501	102.706398	-18.787918	14.917779	102.684822	32.733021	-6.753241	99.907112	30.579716	43.364586	102.769447	31.6563685	18.3056725	101.3382795	-69.2322045	11.5298855	104.0313645
-36.426598	27.99983	102.203789	-18.667336	14.634116	102.985085	33.247982	-7.00575	102.486847	30.962858	43.132629	104.932472	32.10542	18.0634395	103.7096595	-69.440092	11.2047925	102.2605105
-34.980713	29.342075	102.230247	-18.583628	14.367126	103.283348	33.46246	-7.172386	103.836296	31.166258	42.976875	106.206284	32.314359	17.9022445	105.02129	-69.481615	10.8320075	101.545406
-33.507702	30.599684	102.465462	-18.550795	14.127275	103.615166	33.622963	-7.433209	104.819336	31.360525	42.797802	107.386887	32.491744	17.6822965	106.1031115	-69.593334	10.5722535	101.1272205
-32.077251	31.831408	102.828583	-18.565525	13.859652	103.933868	33.614212	-7.759097	105.468369	31.522289	42.57896	108.34539	32.5682505	17.4099315	106.9068795	-69.6993005	10.3093725	100.9608565
-30.726397	33.024952	103.326607	-18.608427	13.658257	104.164818	33.520908	-8.044558	105.783775	31.622377	42.309414	109.033188	32.5716425	17.132428	107.4084815	-69.7884965	10.184086	100.9211545
-29.454252	34.24144	103.909256	-18.685978	13.595337	104.368484	33.366673	-8.150826	105.83873	31.684675	42.189087	109.611526	32.525674	17.0191305	107.725128	-69.89763	10.1715435	101.01184
-28.330591	35.519943	104.686714	-18.76915	13.715742	104.653564	33.187019	-8.134286	105.689201	31.686207	42.174892	109.936455	32.436613	17.020303	107.812828	-69.974913	10.411181	101.4943
-26.484131	37.210361	105.83886	-18.950064	14.085414	105.155472	32.831585	-7.89968	105.236076	31.64171	42.347775	110.233414	32.2366475	17.2240475	107.734745	-70.1367755	10.9467805	102.576199
-25.249069	38.283569	106.70768	-19.043486	14.352709	105.542053	32.652985	-7.662593	104.827965	31.568359	42.53183	110.468651	32.110672	17.4346185	107.648308	-70.197644	11.2707995	103.435798
-24.098131	39.23251	107.555878	-19.122761	14.567408	105.905327	32.53392	-7.396998	104.481804	31.505642	42.74052	110.721085	32.019781	17.671761	107.6014445	-70.265303	11.463055	104.2092095
-23.094788	40.127102	108.309082	-19.172201	14.732677	106.203926	32.479168	-7.195429	104.102745	31.47957	42.906605	110.985222	31.979369	17.855588	107.5439835	-70.323771	11.609766	104.8638685
-22.006315	40.9454	108.955513	-19.196491	14.867587	106.376968	32.408821	-7.055258	103.757584	31.478367	43.008743	111.157646	31.943594	17.9767425	107.457615	-70.336576	11.7584315	105.296321
-20.814232	41.584095	109.300529	-19.20643	15.015747	106.531593	32.372086	-6.955311	103.472534	31.556393	43.103928	111.198853	31.9642395	18.0743085	107.3356935	-70.3770995	11.9571855	105.7274925
-19.595055	42.13073	109.49453	-19.12208	15.145712	106.541374	32.422493	-6.892942	103.128342	31.673674	43.190567	111.132881	32.0480835	18.1488125	107.1306115	-70.2922435	12.1426115	105.9521365
-17.784025	42.844059	109.585869	-18.949738	15.29675	106.332985	32.457016	-6.797854	102.535522	31.823671	43.29797	110.794998	32.1403435	18.250058	106.66526	-70.0398195	12.343442	106.00071
-16.75852	43.180134	109.483971	-18.921818	15.458785	106.153778	32.4235	-6.738666	102.194992	31.871948	43.338688	110.541893	32.147724	18.300011	106.3684425	-69.99136	12.617559	105.9391135
-15.556857	43.287094	109.303688	-18.851709	15.54961	105.875824	32.373219	-6.682327	101.818489	31.910309	43.361221	110.27433	32.141764	18.339447	106.0464095	-69.845182	12.759773	105.7052385
-14.385024	43.332222	109.262482	-18.852413	15.652455	105.778976	32.270992	-6.504394	101.544571	31.979889	43.383865	110.073555	32.1254405	18.4397355	105.809063	-69.8302665	12.8651745	105.748889
-13.216066	43.207531	109.328094	-18.849751	15.785043	105.727097	32.352158	-6.365867	101.319191	32.02903	43.436985	110.113991	32.190594	18.535559	105.716591	-69.890096	13.034527	105.737603
-12.141507	42.983307	109.413895	-18.745199	15.746377	105.624535	32.377777	-6.133176	101.355186	32.062263	43.540142	110.364357	32.22002	18.703483	105.8597715	-69.710418	12.789271	105.3892985
-11.034698	42.575272	109.484932	-18.736382	15.90022	105.658325	32.514389	-5.959309	101.426102	32.103886	43.674393	110.7407	32.3091375	18.857542	106.083401	-69.7819015	12.942898	105.233249
-9.321234	41.77734	109.576096	-18.719587	16.145544	105.801025	32.618351	-5.697975	101.735352	32.239552	43.800014	111.176613	32.4289515	19.0510195	106.4559825	-69.8681255	13.2400685	105.1460675
-8.226137	41.12978	109.510681	-18.75856	16.418823	105.975021	32.687756	-5.612471	101.952103	32.332275	43.940483	111.350479	32.5100155	19.164006	106.651291	-70.0271355	13.67364	105.298751
-7.175043	40.271996	109.380959	-18.765831	16.54241	106.096397	32.749256	-5.568675	102.109291	32.38541	44.075523	111.373878	32.567333	19.253424	106.7415845	-70.098995	13.831396	105.4512095
-6.122154	39.316647	109.191704	-18.797493	16.664501	106.177116	32.741241	-5.553401	102.28019	32.412888	44.186363	111.269989	32.5770645	19.316481	106.7750895	-70.1720505	14.012521	105.5791425
-5.093623	38.274162	108.893753	-18.80839	16.715979	106.186951	32.705029	-5.590158	102.499962	32.375492	44.295971	111.070572	32.5402605	19.3529065	106.785267	-70.1570405	14.0790515	105.588635
-4.139953	37.048306	108.536758	-18.906498	16.768578	106.202713	32.617371	-5.693537	102.655067	32.311405	44.33514	110.722481	32.464388	19.3208015	106.688774	-70.277384	14.2163545	105.716652
-3.152344	35.7099	108.124733	-18.981867	16.734814	106.177589	32.479847	-5.830688	102.702507	32.236416	44.342838	110.276901	32.3581315	19.256075	106.489704	-70.3218655	14.213553	105.865474
-1.763172	33.54665	107.352623	-19.124712	16.667648	106.125732	32.225262	-6.07564	102.535629	32.077339	44.24538	109.280655	32.1513005	19.08487	105.908142	-70.4007245	14.250426	106.343322
-0.801594	31.946686	106.75061	-19.141588	16.623024	105.979645	32.072372	-6.264226	102.204086	31.950665	44.12413	108.459389	32.0115185	18.929952	105.3317375	-70.2946945	14.316096	106.6275525
0.111089	30.370682	106.073448	-19.189272	16.583725	105.850922	31.892227	-6.399338	101.948105	31.833664	44.048264	107.499458	31.8629455	18.824463	104.7237815	-70.2414895	14.342987	106.9780625
1.044369	28.613943	105.412651	-19.196455	16.601265	105.73497	31.755724	-6.526708	101.781715	31.689571	43.985031	106.615829	31.7226475	18.7291615	104.198772	-70.1155575	14.4733685	107.271168
1.949365	26.904276	104.842468	-19.244516	16.614048	105.617416	31.633112	-6.674403	101.843582	31.577507	43.890018	105.903175	31.6053095	18.6078075	103.8733785	-70.0943415	14.6202885	107.3614535
2.874537	25.040573	104.476799	-19.351034	16.682293	105.527878	31.560072	-6.82333	102.267387	31.481558	43.74894	105.404709	31.520815	18.462805	103.836048	-70.222883	14.901781	107.219708
3.796376	23.219576	104.368721	-19.471861	16.699064	105.40316	31.564627	-6.924685	103.057655	31.435734	43.601139	105.335556	31.5001805	18.338227	104.1966055	-70.4439025	15.059901	106.6097145
5.238443	20.43762	104.74411	-19.59384	16.613787	105.234818	31.77968	-6.903618	104.785202	31.51259	43.477379	106.109024	31.646135	18.2868805	105.447113	-70.833815	14.9406935	105.022523
6.141423	18.635727	105.306396	-19.623819	16.625742	105.184723	32.070427	-6.846054	106.236015	31.784687	43.527771	107.084564	31.927557	18.3408585	106.6602895	-71.175195	14.9106255	103.7091565
7.037498	16.785809	106.097481	-19.606369	16.689959	105.037514	32.431694	-6.688046	107.918251	32.079269	43.609276	108.255836	32.2554815	18.460615	108.0870435	-71.4682195	14.919303	101.9879845
7.824707	15.092519	106.98378	-19.492462	16.849241	104.916573	32.868263	-6.510519	109.757553	32.370888	43.819481	109.405113	32.6195755	18.654481	109.581333	-71.6044995	15.044001	100.251813
8.551461	13.386886	107.970634	-19.301241	16.997055	104.906082	33.321571	-6.283487	111.628784	32.651798	44.101036	110.406326	32.9866845	18.9087745	111.017555	-71.5891665	15.0853355	98.794609
9.103048	11.767516	109.1483	-19.073891	17.116791	105.043198	33.868965	-6.02302	113.527092	32.932426	44.185493	111.07428	33.4006955	19.0812365	112.300686	-71.5484775	15.1523455	97.78571
9.557374	10.223581	110.426903	-18.721933	17.182533	105.349518	34.488308	-5.623667	115.547852	33.217709	44.193657	111.359047	33.8530085	19.284995	113.4534495	-71.2968745	15.080071	97.2455865
9.982029	8.047636	112.265442	-18.056761	17.075651	106.019676	35.563953	-5.22105	118.07135	33.504814	44.576183	112.132706	34.5343835	19.6775665	115.102028	-70.6479055	14.4737355	96.937324
10.146977	6.629402	113.308372	-17.660561	16.80632	106.420387	36.215542	-5.073728	119.371712	33.685635	44.674473	112.609314	34.9505885	19.8003725	115.990513	-70.2717105	13.8122675	96.850261
10.139571	5.259338	114.04657	-17.440702	16.540829	106.771782	36.60812	-5.007761	120.285164	33.862209	44.614559	112.850403	35.2351645	19.803399	116.5677835	-70.1165685	13.278259	96.9757805
9.967128	3.955999	114.449059	-17.079145	16.012459	106.826874	36.932922	-5.141971	120.682648	33.89418	44.446556	113.026413	35.413551	19.6522925	116.8545305	-69.571841	12.3726255	96.7992175
9.694116	2.740586	114.568245	-16.971874	15.667075	107.038025	37.143372	-5.297681	120.816406	33.922283	44.233379	113.081383	35.5328275	19.467849	116.9488945	-69.4765755	11.866301	97.1271555
9.226784	1.652321	114.623726	-17.07937	15.527979	107.366096	37.269745	-5.42557	120.753685	33.956882	44.065388	113.030205	35.6133135	19.319909	116.891945	-69.7720535	11.736049	97.840247
8.610576	0.776102	114.604042	-16.946014	15.401369	107.511795	37.36792	-5.526333	120.625412	33.979626	43.938286	112.974251	35.673773	19.2059765	116.7998315	-69.565801	11.5967615	98.2237585
7.307022	-0.235086	114.554634	-16.951069	15.628704	107.888184	37.465576	-5.633216	120.541893	34.118073	43.859367	112.899551	35.7918245	19.1130755	116.720722	-69.6939625	12.1443325	99.055646
6.534698	-0.810828	114.33886	-16.862974	15.750019	108.085808	37.51157	-5.748876	120.506195	34.319847	43.770233	112.796616	35.9157085	19.0106785	116.6514055	-69.6416565	12.4893595	99.5202105
5.085959	-1.05222	114.306747	-16.734324	15.825325	108.249733	37.572998	-5.943829	120.412758	34.558479	43.578552	112.709213	36.0657385	18.8173615	116.5609855	-69.5343865	12.8332885	99.9384805
3.822633	-1.296412	114.040161	-16.547771	15.899138	108.421455	37.663345	-6.157576	120.222542	34.84544	43.343163	112.607666	36.2543925	18.5927935	116.415104	-69.3499345	13.2054825	100.427806
2.45917	-1.350743	113.769638	-16.242277	15.959417	108.570206	37.786644	-6.317843	120.03746	35.170536	43.109695	112.412453	36.47859	18.395926	116.2249565	-68.963144	13.522908	100.9154555
0.952868	-1.243831	113.587013	-16.006376	16.143341	108.799103	37.91288	-6.391998	119.924149	35.491009	42.958012	112.162018	36.7019445	18.283007	116.0430835	-68.7146965	14.003675	101.5551225
-0.659836	-0.926714	113.377068	-15.865424	16.487728	109.111382	38.044479	-6.414284	119.813309	35.785355	42.910679	111.927322	36.914917	18.2481975	115.8703155	-68.645765	14.7272585	102.3524485
-3.175688	-0.091985	112.943604	-15.578582	16.992506	109.429573	38.128433	-6.376377	119.433273	36.163445	42.929119	111.674461	37.145939	18.276371	115.553867	-68.303103	15.708641	103.305279
-5.086794	0.64784	112.496719	-15.479247	17.392073	109.663132	38.103725	-6.279955	118.781403	36.351704	43.063175	111.745598	37.2277145	18.39161	115.2635005	-68.1862085	16.392536	104.0627635
-6.988712	1.54037	111.890816	-15.537704	17.900339	109.973358	38.020504	-6.044817	117.865608	36.355576	43.327087	112.294899	37.18804	18.641135	115.0802535	-68.263448	17.159543	104.8664625
-8.942732	2.58566	111.115387	-15.491885	18.38224	110.136917	37.977898	-5.820935	116.619431	36.277439	43.823151	113.354576	37.1276685	19.001108	114.9870035	-68.1114385	17.763372	105.2868305
-10.981987	3.724437	110.30722	-15.548203	19.009014	110.309578	37.773163	-5.296092	115.244232	36.235229	44.427773	114.697006	37.004196	19.5658405	114.970619	-68.100602	18.4521875	105.648537
-13.035525	5.019584	109.415733	-15.660174	19.74588	110.415016	37.46051	-4.685465	113.68232	36.207657	45.053692	116.05278	36.8340835	20.1841135	114.86755	-68.1544315	19.3076465	105.962482
-15.189616	6.356236	108.540749	-15.783979	20.561842	110.403084	37.239979	-4.126679	112.167061	36.549946	45.375702	116.926659	36.8949625	20.6245115	114.54686	-68.4629205	20.4991725	106.259308
-18.446695	8.294987	107.32843	-15.827933	21.846607	110.330154	36.763561	-3.060049	109.822586	36.557884	46.107399	117.811409	36.6607225	21.523675	113.8169975	-68.3165885	22.169539	106.8433105
-20.691626	9.512942	106.725266	-15.843964	22.661491	110.219154	36.467926	-2.40396	108.603874	36.56522	46.531513	117.945648	36.516573	22.0637765	113.274761	-68.204501	23.2592055	107.163547
-23.000235	10.534598	106.365814	-15.879477	23.353485	110.168221	36.170513	-1.871613	107.631981	36.616222	46.90012	117.899071	36.3933675	22.5142535	112.765526	-68.1523215	24.1927165	107.570916
-25.33584	11.383745	106.209717	-15.921463	23.828362	110.181976	35.915955	-1.554017	107.01815	36.710403	47.210075	117.564201	36.313179	22.828029	112.2911755	-68.156105	24.828695	108.0727765
-27.729094	11.96602	106.355896	-15.981489	24.046091	110.211502	35.740768	-1.463599	106.599533	36.7248	47.487865	116.787956	36.232784	23.012133	111.6937445	-68.195762	25.080049	108.7292595
-29.996565	12.235165	106.650864	-16.019741	24.009995	110.142395	35.604416	-1.551099	106.074455	36.710308	47.596474	115.360725	36.157362	23.0226875	110.71759	-68.196844	24.9973025	109.5672
-32.370083	12.379751	107.000412	-15.961277	23.569035	109.802971	35.532391	-1.988482	105.314812	36.614067	47.452122	113.091537	36.073229	22.73182	109.2031745	-67.995783	24.40625	110.4027675
-35.98896	12.450601	107.652214	-15.561204	22.287956	108.720482	35.492332	-3.122888	103.412483	36.029713	46.895184	108.331894	35.7610225	21.886148	105.8721885	-66.8834305	22.689764	111.5687755
-38.147305	12.289813	108.15139	-15.135203	21.174679	107.718109	35.533028	-4.044617	101.456665	35.806705	46.04356	104.179016	35.6698665	20.9994715	102.8178405	-65.9402725	21.3498865	112.6183775
-40.165535	12.088315	108.656868	-14.65626	20.043701	106.57122	35.590042	-5.14031	99.234413	35.571625	44.553337	99.975121	35.5808335	19.7065135	99.604767	-64.8933535	20.3808885	113.537673
-42.019058	12.006186	109.017166	-14.213237	19.002155	105.346146	35.502319	-6.042366	96.929817	35.203342	44.113918	95.92009	35.3528305	19.035776	96.4249535	-63.7793045	18.968534	114.2673385
-43.807552	12.011248	109.24398	-13.898131	18.059296	104.030899	35.273342	-6.803568	94.340637	34.733662	43.280853	92.447624	35.003502	18.2386425	93.3941305	-62.799764	17.8799495	114.6676675
-45.458145	12.122432	109.370972	-13.817268	17.419195	102.769508	34.735653	-7.355353	91.650513	34.233349	42.719452	89.530914	34.484501	17.6820495	90.5907135	-62.119037	17.1563405	114.9483025
-47.004745	12.387645	109.498085	-14.003797	17.089699	101.571693	33.866226	-7.614558	89.045044	33.662167	42.389458	87.110413	33.7641965	17.38745	88.0777285	-61.7717905	16.791948	115.0656575
-49.113178	13.026966	109.264252	-14.535278	17.021275	99.855324	32.42437	-7.614016	85.297287	32.736004	42.391975	84.334152	32.580187	17.3889795	84.8157195	-61.650743	16.6535705	114.8949285
-50.278664	13.529497	108.811676	-15.01299	17.199543	98.678734	31.544014	-7.272921	83.061127	32.135654	42.653229	82.86628	31.839834	17.690154	82.9637035	-61.865814	16.708932	114.3937645
-50.950424	13.917816	108.26178	-15.527707	17.444891	97.513672	30.766497	-6.906018	81.098518	31.478182	43.011074	81.470825	31.1223395	18.052528	81.2846715	-62.1777535	16.837254	113.7426725
-51.642174	14.508682	107.510208	-16.034191	17.645437	96.330238	30.051184	-6.583274	79.287445	30.838226	43.345558	80.109604	30.444705	18.381142	79.6985245	-62.513087	16.909732	112.9619515
-52.182259	15.030612	106.496773	-16.575422	17.77149	95.065948	29.362579	-6.323343	77.582565	30.220682	43.56834	78.720871	29.7916305	18.6224985	78.151718	-62.9424745	16.9204815	111.980178
-52.572121	15.533688	105.21685	-17.091988	17.769825	93.689812	28.764957	-6.157819	75.865822	29.65864	43.711044	77.365585	29.2117985	18.7766125	76.6157035	-63.3957745	16.7630375	110.7639205
-52.843578	15.979202	103.66169	-17.590422	17.720913	92.291519	28.273743	-6.127111	74.340485	29.157253	43.756672	76.009384	28.715498	18.8147805	75.1749345	-63.896342	16.6270455	109.4081035
-52.972187	16.806053	101.140045	-18.229317	17.633244	90.217278	27.792858	-6.199993	72.431046	28.584591	43.676258	74.057129	28.1887245	18.7381325	73.2440875	-64.6473585	16.5283555	107.1904685
-52.394558	17.154095	99.500191	-18.497929	17.516045	88.904068	27.603636	-6.385002	71.260139	28.372959	43.518616	72.767433	27.9882975	18.566807	72.013786	-64.9841555	16.465283	105.79435
-51.482304	17.462435	97.894218	-18.50013	17.336468	87.691017	27.580612	-6.596466	70.178459	28.354555	43.319408	71.657028	27.9675835	18.361471	70.9177435	-64.9678435	16.311465	104.4642905
-50.332684	17.700743	96.139053	-18.407162	17.143372	86.537537	27.774569	-6.863464	69.41394	28.598293	43.030037	70.852112	28.186431	18.0832865	70.133026	-65.000755	16.2034575	102.942048
-49.021606	17.966063	94.0942	-18.392082	16.895256	85.463425	28.055876	-7.194462	69.158157	28.935932	42.656857	70.626244	28.495904	17.7311975	69.8922005	-65.280068	16.0593145	101.0346495
-47.587105	18.129761	91.894707	-18.503494	16.630484	84.583977	28.372999	-7.537489	69.453438	29.275631	42.245441	70.973434	28.824315	17.353976	70.213436	-65.831303	15.906992	98.954518
-45.977097	18.270893	89.757339	-18.820425	16.391472	83.976883	28.667572	-7.922211	70.424652	29.603609	41.863213	71.899788	29.1355905	16.970501	71.16222	-66.7764405	15.812443	96.791546
-43.243763	18.37097	86.768372	-19.599503	16.006496	83.521484	29.06004	-8.658942	73.45787	29.936392	41.234329	74.404648	29.498216	16.2876935	73.931259	-68.697222	15.7252985	93.111709
-41.226002	18.36482	85.067513	-20.179949	15.608936	83.449783	29.184128	-9.274211	76.073433	30.143124	40.740974	76.71521	29.663626	15.7333815	76.3943215	-70.023524	15.4844905	90.5052445
-39.079372	18.279011	83.657822	-20.745785	15.14777	83.33078	29.076073	-9.933686	78.648514	30.151087	40.162338	79.038551	29.61358	15.114326	78.8435325	-71.10515	15.181214	87.8180275
-36.749439	18.112574	82.690567	-21.0749	14.626993	83.213501	28.888041	-10.621038	80.84864	30.120771	39.465862	80.786446	29.504406	14.422412	80.817543	-71.654206	14.831574	85.609459
-34.323277	17.905212	82.364807	-21.108429	14.100185	83.361366	28.819307	-11.272792	82.804527	30.145008	38.812557	82.201843	29.4821575	13.7698825	82.503185	-71.6990155	14.4304875	84.219547
-31.794703	17.678347	82.78643	-20.924809	13.566571	83.981201	28.838867	-11.95515	84.585747	30.355591	38.12215	83.42762	29.597229	13.0835	84.0066835	-71.446847	14.049642	83.9557185
-29.298548	17.463598	83.747581	-20.647076	13.054659	85.027542	28.908104	-12.66981	86.274185	30.665455	37.422775	84.636398	29.7867795	12.3764825	85.4552915	-71.0809315	13.7328355	84.5997925
-25.630947	17.13463	86.148468	-20.251371	12.449345	87.398354	29.02096	-13.59809	88.92778	31.131638	36.473629	86.569664	30.076299	11.4377695	87.748722	-70.579041	13.4609205	87.047986
-23.194164	16.935955	88.124702	-19.991854	12.121934	89.332024	29.087543	-14.235004	90.661064	31.446686	35.860298	87.958595	30.2671145	10.812647	89.3098295	-70.2508225	13.431221	89.3542185
-20.759451	16.72444	90.157898	-19.784742	11.786083	91.319923	29.073393	-14.800928	92.374741	31.757059	35.267319	89.522644	30.415226	10.2331955	90.9486925	-69.98471	13.3389705	91.6911535
-18.417709	16.531174	92.08036	-19.668417	11.471656	93.204002	29.12904	-15.297149	94.143166	32.041733	34.777763	91.316833	30.5853865	9.740307	92.7299995	-69.9222205	13.203005	93.6780045
-16.054155	16.377312	93.77533	-19.536055	11.138875	94.836418	29.202166	-15.731123	95.795181	32.309036	34.359165	93.178055	30.755601	9.314021	94.486618	-69.827711	12.963729	95.186218
-13.627995	16.143894	95.166672	-19.38105	10.811762	96.102913	29.354319	-16.089348	97.243423	32.605915	33.996105	95.095398	30.980117	8.9533785	96.1694105	-69.742217	12.6701455	96.0364155
-11.279748	15.950866	96.403038	-19.160553	10.520595	97.14032	29.658312	-16.384785	98.611794	33.01812	33.772842	97.031914	31.338216	8.6940285	97.821854	-69.659322	12.3471615	96.458786
-7.70259	15.647785	97.985977	-18.801807	10.252372	98.246872	30.183908	-16.56094	100.518356	33.508343	33.569527	99.933548	31.8461255	8.5042935	100.225952	-69.4497395	12.0004505	96.267792
-5.386436	15.489806	98.876122	-18.590475	10.180651	98.679001	30.501894	-16.58391	101.767113	33.719547	33.469913	101.733932	32.1107205	8.4430015	101.7505225	-69.2916705	11.9183005	95.6074795
-3.151133	15.296621	99.796791	-18.438129	10.146371	99.079361	30.757097	-16.633999	103.01535	34.034737	33.497288	103.46489	32.395917	8.4316445	103.24012	-69.272175	11.8610975	94.918602
-1.016001	15.12156	100.731865	-18.353432	10.137362	99.374458	30.920549	-16.67421	104.129097	34.26606	33.532528	105.030464	32.5933045	8.429159	104.5797805	-69.3001685	11.845565	94.1691355
1.045942	14.910872	101.514374	-18.206125	10.16633	99.550934	31.069889	-16.693932	105.051483	34.470802	33.537579	106.2314	32.7703455	8.4218235	105.6414415	-69.1825955	11.9108365	93.4604265
3.052316	14.74651	102.161827	-17.995117	10.240635	99.708687	31.251112	-16.67836	105.720901	34.642147	33.596268	107.148506	32.9466295	8.458954	106.4347035	-68.9368635	12.022316	92.9826705
4.962775	14.564679	102.838814	-17.735485	10.371562	99.938057	31.414471	-16.523575	106.342865	34.765091	33.714512	107.962212	33.089781	8.5954685	107.1525385	-68.560751	12.1476555	92.7235755
7.450368	14.268115	104.38588	-17.374941	10.799743	100.916168	31.745928	-16.08522	107.84584	34.864002	34.04306	109.676422	33.304965	8.97892	108.761131	-68.054847	12.620566	93.071205
8.892211	14.022424	105.996552	-17.231388	11.139282	102.157806	31.916094	-15.881205	109.324799	35.054607	34.281021	111.259506	33.4853505	9.199908	110.2921525	-67.9481265	13.078656	94.0234595
10.117977	13.739441	107.765839	-17.199074	11.501296	103.583923	31.956976	-15.687011	111.024918	35.252163	34.42794	112.977234	33.6045695	9.3704645	112.001076	-68.0027175	13.6321275	95.16677
11.144255	13.420187	109.553925	-17.228252	11.842658	105.04718	31.95751	-15.545434	112.62944	35.452694	34.668179	114.656723	33.705102	9.5613725	113.6430815	-68.161606	14.1239435	96.4512785
12.080017	13.137385	111.106171	-17.267685	12.145886	106.362602	31.941647	-15.371856	113.900269	35.639606	34.920929	115.95681	33.7906265	9.7745365	114.9285395	-68.3259965	14.5172355	97.7966645
12.948808	12.762242	112.161949	-17.291986	12.424623	107.289444	31.969599	-15.145143	114.675812	35.794991	35.186924	116.852524	33.882295	10.0208905	115.764168	-68.466267	14.8283555	98.81472
13.757168	12.459861	112.776459	-17.232428	12.625024	107.842041	32.116119	-14.878237	114.902245	35.945015	35.551754	117.384758	34.030567	10.3367585	116.1435015	-68.495423	14.9132895	99.5405805
14.823689	11.95339	112.767853	-16.980007	12.994252	107.986343	32.530735	-14.316435	114.411018	36.175785	36.124954	117.282227	34.35326	10.9042595	115.8466225	-68.313274	15.0842445	100.1260635
15.529847	11.628797	112.273132	-16.664673	13.245285	107.780838	32.93206	-13.928096	113.617859	36.423561	36.526264	116.63855	34.6778105	11.299084	115.1282045	-68.0071565	15.191486	100.4334715
16.14197	11.281956	111.519798	-16.283386	13.502535	107.458046	33.412338	-13.58285	112.56884	36.742256	36.904118	115.601456	35.077297	11.660634	114.085148	-67.644069	15.344436	100.830944
16.663395	10.932291	110.426987	-15.84811	13.723819	106.988953	33.880524	-13.23642	111.261856	37.169487	37.246807	114.080002	35.5250055	12.0051935	112.670929	-67.2212255	15.4424445	101.306977
17.098309	10.601397	109.104836	-15.390609	13.9814	106.414581	34.333477	-12.858679	109.736595	37.525661	37.601536	112.32917	35.929569	12.3714285	111.0328825	-66.710787	15.5913715	101.7962795
17.324804	10.312052	107.803619	-14.912486	14.256348	105.859291	34.820126	-12.473953	108.200943	37.895695	38.003044	110.459877	36.3579105	12.7645455	109.33041	-66.1828825	15.7481505	102.388172
17.482679	9.997514	106.524338	-14.47472	14.561288	105.315056	35.304302	-12.088361	106.619415	38.255131	38.4244	108.610954	36.7797165	13.1680195	107.6151845	-65.7291565	15.9545565	103.0149275
17.628475	9.564582	104.5037	-13.820153	14.99744	104.349915	35.815243	-11.445122	104.207527	38.625126	38.96891	105.93544	37.2201845	13.761894	105.0714835	-64.8604905	16.232986	103.6283465
17.669666	9.282189	103.527725	-13.470721	15.288192	103.799858	36.08271	-11.071367	103.015778	38.841118	39.261631	104.807831	37.461914	14.095132	103.9118045	-64.403356	16.481252	103.6879115
17.665138	8.985763	102.896271	-13.21841	15.62538	103.369675	36.350174	-10.742526	102.235672	39.111061	39.633068	104.205688	37.7306175	14.445271	103.22068	-64.1674375	16.805489	103.51867
17.678545	8.719091	102.404144	-12.966315	16.015238	102.913132	36.593349	-10.321563	101.690086	39.323147	40.064587	103.83712	37.958248	14.871512	102.763603	-63.890878	17.158964	103.062661
17.630392	8.485048	102.029976	-12.770282	16.465626	102.452866	36.853542	-9.780368	101.371025	39.425613	40.583771	103.715897	38.1395775	15.4017015	102.543461	-63.6801415	17.5295505	102.362271
17.524786	8.238013	101.877617	-12.614753	16.89905	102.036224	37.138893	-9.264047	101.25592	39.504162	41.124802	104.002739	38.3215275	15.9303775	102.6293295	-63.5510335	17.8677225	101.4431185
17.350071	7.955588	101.859619	-12.517172	17.256155	101.686111	37.340309	-8.768977	101.277557	39.59948	41.608967	104.662598	38.4698945	16.419995	102.9700775	-63.5042385	18.092315	100.4021445
17.035128	7.475087	101.690498	-12.374013	17.810507	101.239868	37.687428	-8.115268	101.323471	39.809002	42.267792	105.727943	38.748215	17.076262	103.525707	-63.496241	18.544752	98.954029
16.86491	7.162477	101.476181	-12.140866	18.257566	101.088295	37.994663	-7.548048	101.11631	39.963196	42.798412	106.28154	38.9789295	17.625182	103.698925	-63.2606615	18.88995	98.477665
16.615967	6.837009	101.191269	-11.877501	18.760433	100.99025	38.336937	-6.83183	100.900391	40.183571	43.436329	106.568779	39.260254	18.3022495	103.734585	-63.015256	19.2186165	98.245915
16.325628	6.460019	100.931953	-11.572025	19.292515	100.969933	38.6856	-6.089108	100.819519	40.395561	44.111954	106.725288	39.5405805	19.011423	103.7724035	-62.6846305	19.573607	98.1674625
15.95372	6.031048	100.844345	-11.220558	19.727785	100.992966	39.081871	-5.433024	100.937401	40.611454	44.687786	106.873283	39.8466625	19.627381	103.905342	-62.2877785	19.828189	98.08059
15.587132	5.452596	100.913879	-10.877961	20.051435	101.06955	39.542675	-4.937986	101.337448	40.880768	45.192616	107.065498	40.2117215	20.127315	104.201473	-61.9676435	19.975555	97.937627
15.107954	4.788132	101.093796	-10.508352	20.247244	101.162109	40.000271	-4.642324	101.904091	41.150379	45.540905	107.259727	40.575325	20.4492905	104.581909	-61.592029	20.0451975	97.742309
14.262054	3.599305	101.285133	-9.993103	20.286543	101.184212	40.692997	-4.464747	102.565277	41.589203	45.839985	107.221687	41.1411	20.687619	104.893482	-61.127306	19.885467	97.474942
13.661851	2.791173	101.298607	-9.646875	20.213305	101.126984	41.107998	-4.385445	102.885605	41.817223	45.963963	106.953262	41.4626105	20.789259	104.9194335	-60.7563605	19.637351	97.3345345
12.95751	1.917027	101.331352	-9.340109	20.100134	101.071716	41.51247	-4.291454	103.157982	41.985737	46.074722	106.58889	41.7491035	20.891634	104.873436	-60.4293215	19.308634	97.269996
12.144341	1.053188	101.430305	-9.115829	19.956751	101.044975	41.816746	-4.19803	103.455925	42.063126	46.200977	106.161156	41.939936	21.0014735	104.8085405	-60.171594	18.9120285	97.2814095
11.295627	0.136034	101.593384	-8.96151	19.781029	101.037132	42.075222	-4.15526	103.775612	42.057693	46.273136	105.657005	42.0664575	21.058938	104.7163085	-59.9894775	18.50312	97.3579555
10.321521	-0.740489	101.871635	-8.857102	19.593718	101.097427	42.278183	-4.147915	104.160568	42.038704	46.296898	105.062294	42.1584435	21.0744915	104.611431	-59.8726475	18.1129445	97.583423
9.277577	-1.600773	102.27877	-8.751325	19.377953	101.207176	42.464592	-4.205918	104.580978	42.050949	46.256584	104.397774	42.2577705	21.025333	104.489376	-59.7604205	17.730573	97.924976
7.684057	-2.857428	102.889404	-8.535059	18.948858	101.464935	42.734928	-4.332945	105.11248	42.094822	46.107536	103.262054	42.414875	20.8872955	104.187267	-59.484993	17.0104205	98.742603
6.572138	-3.642007	103.29232	-8.352523	18.612057	101.612457	42.967682	-4.435821	105.333206	42.111187	45.956863	102.40451	42.5394345	20.760521	103.868858	-59.2444805	16.463593	99.356056
5.419302	-4.32719	103.568901	-8.182803	18.28352	101.68898	43.18261	-4.521463	105.372635	42.09647	45.782272	101.520134	42.63954	20.6304045	103.4463845	-59.005146	15.9366355	99.9315755
4.251379	-4.952217	103.737083	-8.016868	17.932255	101.681839	43.3592	-4.654047	105.268524	42.068703	45.57925	100.603699	42.7139515	20.4626015	102.9361115	-58.7476875	15.4019085	100.4275665
3.054831	-5.49586	103.847519	-7.84781	17.587824	101.609459	43.518715	-4.834229	105.06649	42.01059	45.308987	99.665169	42.7646525	20.237379	102.3658295	-58.4602725	14.938269	100.8530885
1.83548	-5.907261	103.951141	-7.683856	17.234064	101.534019	43.629665	-5.053029	104.869629	41.987709	44.954594	98.759674	42.808687	19.9507825	101.8146515	-58.176399	14.5173455	101.2533865
0.617422	-6.222312	104.01088	-7.560038	16.886497	101.499985	43.66787	-5.285921	104.667542	41.930969	44.570084	98.027786	42.7994195	19.6420815	101.347664	-57.9194955	14.1309125	101.652306
-1.243066	-6.47096	104.071335	-7.450593	16.310926	101.550446	43.67564	-5.66652	104.436172	41.826233	44.035286	97.385803	42.7509365	19.184383	100.9109875	-57.6521225	13.437469	102.1899045
-2.505791	-6.459937	104.06543	-7.431092	15.956772	101.643478	43.793484	-5.969478	104.282379	41.734879	43.722889	97.265381	42.7641815	18.8767055	100.77388	-57.6263655	13.0368385	102.513076
-3.716804	-6.326016	104.007614	-7.471196	15.669364	101.747849	43.747192	-6.14518	104.205467	41.634605	43.535397	97.337242	42.6908985	18.6951085	100.7713545	-57.6332905	12.6436195	102.7243435
-4.994564	-6.020318	103.906837	-7.544681	15.484715	101.84742	43.665974	-6.243197	104.145363	41.509296	43.455296	97.525803	42.587635	18.6060495	100.835583	-57.676997	12.3633805	102.859257
-6.214136	-5.586873	103.741325	-7.659984	15.381182	101.905785	43.813354	-6.397555	103.938187	41.3536	43.483704	97.802536	42.583477	18.5430745	100.8703615	-57.903445	12.2192895	102.9412085
-7.40816	-5.035894	103.443123	-7.813206	15.38129	101.909386	43.458824	-6.210567	103.875664	41.177387	43.593697	98.106194	42.3181055	18.691565	100.990929	-57.9445175	12.071015	102.827843
-8.609488	-4.30939	103.129517	-7.957324	15.441765	101.878998	43.289436	-6.115756	103.626015	40.998726	43.755093	98.358376	42.144081	18.8196685	100.9921955	-58.058729	12.0638615	102.7658005
-10.356274	-3.012739	102.618828	-8.185905	15.611206	101.815903	43.068871	-5.945178	103.129219	40.719784	44.023369	98.705444	41.8943275	19.0390955	100.9173315	-58.2661375	12.1833165	102.7144745
-11.501279	-2.108266	102.221596	-8.34643	15.732686	101.758263	42.742756	-5.756781	102.804291	40.567482	44.25034	98.97345	41.655119	19.2467795	100.8888705	-58.347979	12.2185925	102.6276555
-12.627991	-1.078036	101.783005	-8.546459	15.849902	101.663208	42.617992	-5.589683	102.37043	40.379814	44.512585	99.274216	41.498903	19.461451	100.822323	-58.591821	12.238353	102.504093
-13.705034	0.040465	101.352501	-8.764147	15.982121	101.537773	42.466923	-5.361412	101.909958	40.136143	44.804775	99.546097	41.301533	19.7216815	100.7280275	-58.829827	12.2425605	102.3475185
-14.744965	1.127264	100.907112	-8.961486	16.118752	101.386299	42.337601	-5.098267	101.384644	39.881428	45.098297	99.786224	41.1095145	20.000015	100.585434	-59.0324865	12.237489	102.187164
-15.759553	2.300473	100.411674	-9.173316	16.25774	101.194695	42.165344	-4.813862	100.818596	39.61467	45.418652	100.04277	40.890007	20.302395	100.430683	-59.236639	12.213085	101.958707
-16.75103	3.500547	100.00634	-9.393405	16.413727	100.981773	41.977882	-4.522442	100.279808	39.345028	45.708378	100.306068	40.661455	20.592968	100.292938	-59.448265	12.234486	101.670608
-18.131832	5.279174	99.346283	-9.719525	16.679228	100.601578	41.696579	-4.167533	99.662971	39.013306	46.069187	100.635704	40.3549425	20.950827	100.1493375	-59.7939925	12.407629	101.0538185
-19.060322	6.454535	98.94001	-9.945204	16.818666	100.317368	41.495029	-4.103235	99.453995	38.83765	46.165318	100.779999	40.1663395	21.0310415	100.116997	-60.0567475	12.6062905	100.517739
-19.971865	7.594175	98.655167	-10.169587	16.87747	100.081894	41.287392	-4.173182	99.432014	38.744595	46.161842	100.819817	40.0159935	20.99433	100.1259155	-60.3551675	12.76061	100.0378725
-20.625622	8.474676	98.394943	-10.382378	16.934849	99.937584	41.025017	-4.426428	99.600548	38.620525	46.093403	100.831482	39.822771	20.8334875	100.216015	-60.587527	13.0362105	99.659153
-21.657642	9.696356	98.441757	-10.541887	16.887484	99.858002	40.87035	-4.861515	99.886887	38.469818	45.985172	100.760841	39.670084	20.5618285	100.323864	-60.753858	13.2131395	99.39214
-22.45013	10.692606	98.482986	-10.680259	16.846107	99.830711	40.65921	-5.035037	99.925346	38.343559	45.914455	100.729645	39.5013845	20.439709	100.3274955	-60.8619025	13.252505	99.3339265
-23.194025	11.625938	98.563499	-10.765895	16.739536	99.872261	40.315136	-4.939983	99.868706	38.245998	45.900307	100.865677	39.280567	20.480162	100.3671915	-60.812357	12.99891	99.3773305
-24.297546	12.945936	98.55835	-10.922971	16.623983	99.866455	39.826672	-4.548565	99.610237	38.07164	45.957493	101.334854	38.949156	20.704464	100.4725455	-60.795098	12.543502	99.2603645
-24.961723	13.813803	98.437294	-11.065035	16.612715	99.789909	39.687893	-4.347231	99.420044	37.885605	46.091007	101.703918	38.786749	20.871888	100.561981	-60.916819	12.353542	99.017837
-25.644806	14.621118	98.302719	-11.227795	16.682383	99.65596	39.555386	-4.123876	99.303749	37.653763	46.270702	102.032295	38.6045745	21.073413	100.668022	-61.0601645	12.291353	98.643898
-26.256224	15.38855	98.288551	-11.400857	16.75058	99.622284	39.426121	-3.941974	99.323608	37.444447	46.453838	102.244606	38.435284	21.255932	100.784107	-61.236998	12.245228	98.460461
-26.959557	16.025389	98.354248	-11.59789	16.795307	99.679314	39.316906	-3.83808	99.461227	37.236111	46.558418	102.280556	38.2765085	21.360169	100.8708915	-61.4722885	12.230445	98.4877365
-27.557182	16.569067	98.597794	-11.753472	16.693684	99.830803	39.217262	-3.839493	99.690933	37.041241	46.572159	102.16217	38.1292515	21.366333	100.9265515	-61.6361955	12.021035	98.7350545
-28.138117	17.080496	98.84166	-11.875064	16.511526	100.013992	39.114864	-3.967047	99.93544	36.848576	46.444771	101.873985	37.98172	21.238862	100.9047125	-61.731848	11.78419	99.1232715
-29.017818	17.632713	99.329781	-12.007061	16.024885	100.292839	38.969803	-4.309281	100.259109	36.552139	46.048035	101.202095	37.760971	20.869377	100.730602	-61.775093	11.180393	99.855076
-29.528618	17.970879	99.626427	-12.054745	15.600136	100.512505	38.906952	-4.677552	100.529182	36.427734	45.674217	100.701698	37.667343	20.4983325	100.61544	-61.776833	10.7019395	100.40957
-30.024305	18.215912	99.939705	-12.060074	15.174021	100.791824	38.929302	-5.123215	100.877129	36.330494	45.251816	100.298225	37.629898	20.0643005	100.587677	-61.750046	10.2837415	100.995971
-30.416065	18.549683	100.240257	-12.081107	14.753136	101.100052	38.960548	-5.527497	101.312759	36.279011	44.841003	99.995636	37.6197795	19.656753	100.6541975	-61.7819935	9.849519	101.5459065
-30.844856	18.853333	100.471832	-12.060297	14.281343	101.361153	39.000912	-5.914933	101.722443	36.263924	44.434765	99.801689	37.632418	19.259916	100.762066	-61.753012	9.30277	101.96024
-31.226503	19.188747	100.640038	-12.080522	13.858022	101.526428	39.010307	-6.259289	102.016724	36.234131	44.059952	99.673904	37.622219	18.9003315	100.845314	-61.783263	8.8157125	102.207542
-31.617334	19.530525	100.650635	-12.121197	13.500084	101.612999	38.98037	-6.56408	102.161751	36.180153	43.741695	99.533508	37.5802615	18.5888075	100.8476295	-61.8226555	8.4113605	102.3783685
-32.101788	20.146345	100.62056	-12.254073	13.130118	101.620758	38.827438	-6.881905	102.178314	36.015095	43.399788	99.109734	37.4212665	18.2589415	100.644024	-61.9294125	8.0012945	102.597492
-32.382343	20.698866	100.579727	-12.468797	12.997201	101.559738	38.631584	-7.020837	102.013931	35.785877	43.214409	98.663048	37.2087305	18.096786	100.3384895	-62.1463245	7.897616	102.7809865
-32.676819	21.280657	100.483002	-12.780784	12.911424	101.441612	38.284176	-7.122849	101.767685	35.476212	43.084854	98.15155	36.880194	17.9810025	99.9596175	-62.441762	7.8418455	102.9236065
-32.954556	21.875698	100.376381	-13.190839	12.827295	101.260231	37.865437	-7.216451	101.405548	35.058464	42.987438	97.687286	36.4619505	17.8854935	99.546417	-62.8436285	7.7690965	102.974045
-33.192196	22.492212	100.189613	-13.684585	12.718802	101.027557	37.382935	-7.297594	100.976288	34.570477	42.907013	97.282745	35.976706	17.8047095	99.1295165	-63.345876	7.6328945	102.9255975
-33.43961	23.124636	100.018898	-14.195578	12.654361	100.809799	36.856304	-7.334631	100.528946	34.049629	42.863796	96.940475	35.4529665	17.7645825	98.7347105	-63.8441225	7.5441395	102.8848875
-33.578297	23.784924	99.8992	-14.690736	12.601071	100.623024	36.353001	-7.353763	100.116989	33.508648	42.8554	96.591347	34.9308245	17.7508185	98.354168	-64.3122965	7.4513235	102.89188
-33.69186	24.825434	99.742096	-15.368711	12.574403	100.430809	35.636993	-7.36455	99.662918	32.770767	42.814178	96.145203	34.20388	17.724814	97.9040605	-64.941302	7.423992	102.9575575
-33.633224	25.551697	99.680069	-15.747187	12.50989	100.34951	35.260456	-7.425023	99.495079	32.381027	42.742123	95.947906	33.8207415	17.65855	97.7214925	-65.3151155	7.36123	102.9775275
-33.495895	26.255131	99.553619	-16.072683	12.403053	100.293686	34.922806	-7.541377	99.440536	32.079151	42.639751	95.839134	33.5009785	17.549187	97.639835	-65.6463445	7.256919	102.947537
-33.356457	26.975849	99.411736	-16.339571	12.265197	100.222755	34.663425	-7.687382	99.433449	31.826227	42.502022	95.75769	33.244826	17.40732	97.5955695	-65.923968	7.123074	102.8499405
-33.063843	27.679554	99.229637	-16.54471	12.14751	100.15873	34.464886	-7.844425	99.493736	31.604412	42.339092	95.62809	33.034649	17.2473335	97.560913	-66.124069	7.0476865	102.756547
-32.775299	28.447536	99.035515	-16.744587	12.014708	100.114319	34.305088	-8.004458	99.615273	31.434328	42.157482	95.495338	32.869708	17.076512	97.5553055	-66.358882	6.952904	102.6733325
-32.368641	29.223303	98.862511	-16.903601	11.848145	100.100647	34.1534	-8.184162	99.799408	31.309515	41.959442	95.473549	32.7314575	16.88764	97.6364785	-66.5386595	6.80865	102.5648155
-31.691166	30.350828	98.808517	-17.134357	11.569666	100.174118	33.996784	-8.485392	100.00901	31.164778	41.691811	95.732872	32.580781	16.6032095	97.870941	-66.849495	6.5361225	102.477295
-31.168184	31.169367	98.918274	-17.238873	11.378574	100.276802	33.900764	-8.6146	100.065445	31.058279	41.599758	96.107475	32.4795215	16.492579	98.08646	-66.9572675	6.264569	102.467144
-30.604073	32.060188	99.233658	-17.399492	11.259416	100.401009	33.816738	-8.654978	100.026299	30.928606	41.615608	96.647675	32.372672	16.480315	98.336987	-67.171656	6.038517	102.465031
-29.995686	32.951908	99.595192	-17.591629	11.244581	100.528419	33.696785	-8.568027	99.900879	30.745798	41.771374	97.309204	32.2212915	16.6016735	98.6050415	-67.4045495	5.8874885	102.4517965
-29.352316	33.880741	100.03157	-17.850817	11.389617	100.591408	33.546154	-8.34789	99.707275	30.493271	42.033577	98.148003	32.0197125	16.8428435	98.927639	-67.7213465	5.9363905	102.255177
-28.782896	34.827141	100.595856	-18.183868	11.612611	100.640617	33.326828	-8.057433	99.471382	30.278374	42.37463	99.138741	31.802601	17.1585985	99.3050615	-68.170337	6.0666235	101.9761725
-28.014883	35.794178	101.188553	-18.546429	11.90938	100.661469	33.037701	-7.68173	99.223236	30.014662	42.733227	100.270119	31.5261815	17.5257485	99.7466775	-68.6190395	6.2930115	101.5762605
-26.957655	37.045383	102.205704	-19.259956	12.525904	100.75486	32.606869	-7.03092	98.88028	29.544729	43.271538	102.248932	31.075799	18.120309	100.564606	-69.595711	6.931499	100.945114
-26.39469	37.932697	102.943611	-19.797062	13.025473	100.912056	32.316936	-6.613742	98.800194	29.21043	43.632469	103.471169	30.763683	18.5093635	101.1356815	-70.357807	7.5415825	100.6884305
-25.55348	38.597733	103.590919	-20.308273	13.560258	101.147926	31.965559	-6.230177	98.789589	28.902105	43.947689	104.558167	30.433832	18.858756	101.673878	-71.050378	8.26176	100.621974
-24.903326	39.166634	104.294075	-20.769613	14.028213	101.376198	31.578197	-5.930339	98.760048	28.670046	44.165131	105.489479	30.1241215	19.117396	102.1247635	-71.6633475	8.93903	100.6276325
-24.182663	39.550518	104.866997	-21.055111	14.428505	101.589714	31.251093	-5.72517	98.735611	28.515076	44.294785	106.259346	29.8830845	19.2848075	102.4974785	-71.9933065	9.5722025	100.6819495
-23.412678	39.859234	105.404869	-21.335421	14.757697	101.811531	31.014368	-5.576917	98.767868	28.444475	44.392185	106.883263	29.7294215	19.407634	102.8255655	-72.4002635	10.10776	100.7974965
-22.534784	39.933186	105.743919	-21.464214	15.007278	102.074966	30.870537	-5.493433	98.91304	28.434101	44.448959	107.367897	29.652319	19.477763	103.1404685	-72.580747	10.536793	101.0094635
-21.426989	39.83046	106.104568	-21.590309	15.273433	102.476898	30.738583	-5.531031	99.354729	28.486893	44.451141	107.792046	29.612738	19.460055	103.5733875	-72.793356	11.086811	101.3804085
-20.63134	39.523842	106.15213	-21.68174	15.287118	102.733482	30.653975	-5.704313	99.76413	28.560495	44.329914	107.943787	29.607235	19.3128005	103.8539585	-72.970715	11.2614355	101.6130055
-19.947428	39.100994	106.200119	-21.740345	15.240712	103.002739	30.547112	-5.974294	100.296936	28.624115	44.126369	108.009911	29.5856135	19.0760375	104.1534235	-73.0663035	11.4053865	101.8520545
-19.167442	38.471077	106.096878	-21.809839	15.083414	103.285477	30.433889	-6.33681	100.923286	28.687958	43.838959	107.999504	29.5609235	18.7510745	104.461395	-73.1806015	11.4157535	102.109559
-18.486368	37.726151	106.023071	-21.880173	14.846409	103.594826	30.29221	-6.800876	101.584328	28.759918	43.492496	107.91993	29.526064	18.34581	104.752129	-73.28641	11.347008	102.437523
-17.851139	36.866032	105.880531	-21.987053	14.594162	103.973892	30.126804	-7.318903	102.28788	28.850132	43.076714	107.720482	29.488468	17.8789055	105.004181	-73.462574	11.3094185	102.943603
-17.213308	35.909546	105.697159	-22.048513	14.31206	104.234314	29.958061	-7.900944	103.032959	28.932365	42.595394	107.455849	29.445213	17.347225	105.244404	-73.542239	11.276895	103.224224
-16.403181	34.300404	105.435349	-22.045023	13.775797	104.748894	29.795139	-8.880985	104.033707	29.167953	41.799252	106.762863	29.481546	16.4591335	105.398285	-73.571592	11.0924605	104.099503
-15.881765	33.140965	105.239639	-21.990999	13.402921	105.071533	29.710432	-9.520799	104.75351	29.35479	41.220032	106.142296	29.532611	15.8496165	105.447903	-73.514609	10.9562255	104.695163
-15.327551	31.944347	105.012825	-21.895412	13.000086	105.388794	29.718382	-10.132902	105.422333	29.549009	40.649441	105.415573	29.6336955	15.2582695	105.418953	-73.4245195	10.7419025	105.358635
-14.838327	30.753061	104.749802	-21.751139	12.603283	105.581436	29.815336	-10.716785	105.989494	29.778067	40.065964	104.73436	29.7967015	14.6745895	105.361927	-73.2989795	10.5319765	105.800945
-14.341116	29.573265	104.461906	-21.558861	12.137327	105.668381	29.978689	-11.279585	106.38443	30.010519	39.495708	104.087601	29.994604	14.1080615	105.2360155	-73.112326	10.1665925	106.1007465
-13.910169	28.401936	104.163864	-21.344349	11.678824	105.648277	30.109989	-11.813455	106.565811	30.240288	38.903107	103.374062	30.1751385	13.544826	104.9699365	-72.8638365	9.812822	106.3266175
-13.521605	27.251625	103.819481	-21.174536	11.253181	105.549118	30.24011	-12.288635	106.559082	30.399727	38.380386	102.736916	30.3199185	13.0458755	104.647999	-72.6689905	9.4604865	106.450237
-12.927881	25.730249	103.489914	-20.922985	10.789193	105.425583	30.40148	-12.84128	106.59832	30.582888	37.709484	101.927551	30.492184	12.434102	104.2629355	-72.338154	9.144284	106.5882305
-12.536921	24.849049	103.470818	-20.805403	10.539564	105.453728	30.47842	-13.164679	106.689743	30.725952	37.34293	101.670959	30.602186	12.0891255	104.180351	-72.212992	8.9900025	106.727105
-12.219818	24.077785	103.535484	-20.741711	10.352213	105.540825	30.499994	-13.436005	106.774452	30.845514	37.051945	101.627747	30.672754	11.80797	104.2010995	-72.156176	8.896456	106.8805505
-11.875766	23.420271	103.651276	-20.714895	10.237478	105.616997	30.508318	-13.635002	106.870667	30.9238	36.849777	101.69735	30.716059	11.6073875	104.2840085	-72.145849	8.8675685	106.9499855
-11.545068	22.83499	103.808105	-20.682034	10.202999	105.753075	30.516136	-13.75628	107.000496	31.02496	36.712849	101.789856	30.770548	11.4782845	104.395176	-72.134616	8.9277135	107.110974
-11.27833	22.307529	103.94986	-20.648067	10.225664	105.883156	30.554544	-13.828327	107.193169	31.136974	36.643009	101.875916	30.845759	11.407341	104.5345425	-72.141893	9.043987	107.2317695
-10.976882	21.842197	104.086128	-20.553658	10.271427	105.974258	30.603477	-13.890574	107.377502	31.26379	36.573063	101.973808	30.9336335	11.3412445	104.675655	-72.0409495	9.2016095	107.272861
-10.519057	21.290188	104.256523	-20.418814	10.198109	106.07476	30.723011	-14.057554	107.510139	31.466488	36.448708	102.177109	31.0947495	11.195577	104.843624	-71.9323775	9.200641	107.305896
-10.198986	21.01791	104.356491	-20.323742	10.081957	106.070801	30.786919	-14.166345	107.487144	31.59779	36.356308	102.378571	31.1923545	11.0949815	104.9328575	-71.8398385	9.0689325	107.2087445
-9.93008	20.831289	104.44101	-20.275011	10.019983	106.051018	30.854839	-14.234051	107.416153	31.680962	36.33242	102.624748	31.2679005	11.0491845	105.0204505	-71.8179225	8.9907815	107.0815855
-9.722171	20.700565	104.467354	-20.258196	9.992397	105.99247	30.875025	-14.253237	107.313156	31.712509	36.351616	102.83654	31.293767	11.0491895	105.074848	-71.810159	8.9356045	106.910092
-9.509818	20.658566	104.468224	-20.25433	10.043299	105.927124	30.873337	-14.21981	107.242477	31.722855	36.39183	102.882767	31.298096	11.08601	105.062622	-71.806756	9.000588	106.791626
-9.318809	20.709465	104.440262	-20.239388	10.117262	105.906509	30.868271	-14.179052	107.220062	31.722092	36.43557	102.85791	31.2951815	11.128259	105.038986	-71.7739575	9.106265	106.774032
-9.134005	20.919418	104.375771	-20.23197	10.165724	105.867851	30.860933	-14.154713	107.22406	31.707117	36.459202	102.801308	31.284025	11.1522445	105.012684	-71.747965	9.1792035	106.723018
-9.065492	21.410664	104.243401	-20.276264	10.111647	105.768143	30.804979	-14.18833	107.175659	31.687874	36.414341	102.693893	31.2464265	11.1130055	104.934776	-71.7989545	9.1102885	106.60151
-9.033855	21.811255	104.131088	-20.30735	10.091203	105.705849	30.733915	-14.23166	107.084312	31.657543	36.367241	102.589142	31.195729	11.0677905	104.836727	-71.810429	9.1146155	106.574971
-8.987676	22.322035	104.011765	-20.308041	10.102924	105.661537	30.692568	-14.221711	106.994781	31.633091	36.356831	102.427719	31.1628295	11.06756	104.71125	-71.7789115	9.138288	106.611824
-8.899401	22.979399	103.906998	-20.300215	10.18566	105.654419	30.678228	-14.186049	106.924965	31.606188	36.405773	102.267548	31.142208	11.109862	104.5962565	-71.742638	9.261458	106.7125815
-8.781339	23.637316	103.837906	-20.294991	10.241752	105.640472	30.671799	-14.139467	106.853607	31.604694	36.453445	102.182137	31.1382465	11.156989	104.517872	-71.7282285	9.326515	106.763072
-8.642062	24.386169	103.809265	-20.300238	10.271201	105.633698	30.64636	-14.098796	106.766953	31.595882	36.492256	102.158905	31.121121	11.19673	104.462929	-71.721597	9.345672	106.804467
-8.478122	25.110292	103.783249	-20.302984	10.303412	105.599998	30.598263	-14.048876	106.610275	31.551159	36.572365	102.160278	31.074711	11.2617445	104.3852765	-71.680679	9.3450795	106.8147195
-8.243014	26.3036	103.704498	-20.367535	10.386367	105.522278	30.499279	-13.896034	106.19632	31.448803	36.742432	102.13736	30.974041	11.423199	104.16684	-71.709111	9.349535	106.877716
-8.061987	27.226624	103.718124	-20.336693	10.466393	105.507339	30.479231	-13.751713	105.820068	31.342331	36.919235	102.148415	30.910781	11.583761	103.9842415	-71.584167	9.349025	107.0304365
-7.865123	28.196569	103.810074	-20.318953	10.507618	105.517998	30.499912	-13.602717	105.362282	31.279881	37.098091	102.232361	30.8898965	11.747687	103.7973215	-71.5278025	9.267549	107.2386745
-7.60164	29.177713	104.052879	-20.284754	10.538305	105.529144	30.574831	-13.411108	104.865173	31.152163	37.293114	102.662704	30.863497	11.941003	103.7639385	-71.433005	9.135607	107.2943495
-7.325626	30.121338	104.583595	-20.262211	10.572391	105.642113	30.67787	-13.165511	104.31974	31.140665	37.519119	103.35717	30.9092675	12.176804	103.838455	-71.4336895	8.967978	107.445771
-6.994648	31.073492	105.232796	-20.251087	10.725803	105.748856	30.792358	-12.862323	103.621246	31.129154	37.761242	104.249367	30.960756	12.4494595	103.9353065	-71.46293	9.0021465	107.5624055
-6.644563	32.10146	105.98732	-20.184877	11.004984	105.923775	30.883837	-12.455231	102.771545	31.170425	38.032631	104.979492	31.027131	12.7887	103.8755185	-71.396885	9.221268	107.9720315
-6.009763	33.606079	106.981049	-20.193115	11.851915	106.160507	30.784363	-11.567755	101.436905	31.301096	38.618797	105.883369	31.0427295	13.525521	103.660137	-71.4289595	10.178309	108.660877
-5.502134	34.516506	107.504128	-19.663553	12.075392	105.749832	30.78492	-10.957826	100.57	31.378302	39.028786	106.494141	31.081611	14.03548	103.5320705	-70.408717	10.115304	107.9675935
-5.035067	35.354649	107.946312	-19.879679	12.942841	105.784317	30.69696	-10.27906	100.047768	31.471142	39.457249	107.143379	31.084051	14.5890945	103.5955735	-70.843409	11.2965875	107.9730605
-4.555212	36.070408	108.345413	-19.862783	13.507822	105.730484	30.642086	-9.729035	99.659477	31.958345	39.67482	107.561859	31.3002155	14.9728925	103.610668	-71.0257815	12.0427515	107.8503
-4.062604	36.620789	108.704353	-19.926115	14.002417	105.775093	30.545967	-9.318259	99.484238	31.604607	40.126736	108.270683	31.075287	15.4042385	103.8774605	-70.927517	12.6005955	107.6727255
-3.53947	36.922539	109.012947	-19.999462	14.379708	105.900284	30.46909	-9.048716	99.529442	32.0821	40.164318	108.468506	31.275595	15.557801	103.998974	-71.274519	13.201615	107.801594
-2.961932	37.078449	109.212158	-20.004696	14.615469	106.039955	30.463293	-8.917212	99.764931	32.14394	40.303699	108.75547	31.3036165	15.6932435	104.2602005	-71.3130085	13.5376945	107.8197095
-1.997776	37.045471	109.270897	-19.909546	14.728269	106.244751	30.547899	-8.923676	100.185371	32.28714	40.361111	108.938286	31.4175195	15.7187175	104.5618285	-71.2366115	13.7378205	107.9276735
-1.297056	36.835159	109.221733	-19.771339	14.670502	106.342064	30.671009	-9.02784	100.465477	32.006783	40.491875	109.089958	31.338896	15.7320175	104.7777175	-70.881574	13.6089865	107.9064105
-0.639861	36.497631	109.096703	-19.613733	14.590244	106.431259	30.812443	-9.174596	100.70369	32.142227	40.413521	108.978378	31.477335	15.6194625	104.841034	-70.704801	13.5610255	108.021484
0.021821	36.014111	108.934128	-19.482651	14.465989	106.474686	30.950748	-9.344429	100.946449	32.283546	40.326885	108.862045	31.617147	15.491228	104.904247	-70.582449	13.44075	108.045125
0.680286	35.412373	108.709404	-19.382202	14.324316	106.45459	31.061113	-9.529357	101.29055	32.436531	40.194344	108.743118	31.748822	15.3324935	105.016834	-70.513226	13.3161385	107.892346
1.342767	34.673054	108.524719	-19.271601	14.191588	106.436981	31.19446	-9.714882	101.659431	32.589916	40.064903	108.720467	31.892188	15.1750105	105.189949	-70.43539	13.2081655	107.684013
2.000226	33.822285	108.414368	-19.220068	14.191027	106.474777	31.386137	-9.843996	102.011505	32.729481	39.941334	108.896294	32.057809	15.048669	105.4538995	-70.497945	13.333385	107.4956545
2.971287	32.303555	108.392731	-18.99691	14.1157	106.459473	31.706507	-9.921922	102.388084	32.968132	39.784687	109.410164	32.3373195	14.9313825	105.899124	-70.3311395	13.3000175	107.019822
3.600028	31.242088	108.483795	-18.779835	14.168053	106.526253	31.985405	-9.915458	102.527214	33.200695	39.737263	109.872421	32.59305	14.9109025	106.1998175	-70.15272	13.4252035	106.8526885
4.223677	30.061638	108.571411	-18.530252	14.283707	106.617592	32.207985	-9.80501	102.731659	33.492897	39.742004	110.409012	32.850441	14.968497	106.5703355	-69.910945	13.598917	106.6648485
4.793219	28.721514	108.707558	-18.368021	14.532023	106.796684	32.419239	-9.694962	102.914833	33.793041	39.831856	110.92453	33.10614	15.068447	106.9196815	-69.842182	13.995599	106.6736865
5.36402	27.390293	108.774796	-18.189594	14.732586	106.9692	32.599491	-9.53301	103.141037	34.029911	39.954231	111.351669	33.314701	15.2106105	107.246353	-69.693889	14.2545615	106.692047
5.893012	25.928265	108.767929	-18.007105	14.972716	107.159554	32.752361	-9.373116	103.459129	34.230396	40.11013	111.641632	33.4913785	15.368507	107.5503805	-69.5055885	14.576925	106.7687275
6.381444	24.352207	108.715225	-17.941282	15.248367	107.466873	32.916672	-9.339787	103.851257	34.444817	40.272366	111.783966	33.6807445	15.4662895	107.8176115	-69.5633085	15.0304445	107.1161345
7.095353	21.761797	108.57222	-17.737801	15.498466	107.904831	33.077438	-9.411115	104.745117	34.761734	40.355991	111.666039	33.919586	15.472438	108.205578	-69.395188	15.524494	107.604084
7.526101	19.88171	108.53949	-17.518005	15.484436	108.159515	33.225983	-9.58942	105.545975	34.999939	40.331078	111.407295	34.112961	15.370829	108.476635	-69.148971	15.598043	107.842395
7.881595	17.900751	108.564758	-17.347389	15.440844	108.461891	33.448189	-9.869699	106.542313	35.210651	40.231339	111.010681	34.32942	15.18082	108.776497	-69.024198	15.700868	108.147285
8.280973	15.803723	108.693504	-17.188128	15.302578	108.657745	33.728806	-10.194167	107.754921	35.410229	40.065434	110.565125	34.5695175	14.9356335	109.160023	-68.9457735	15.6695225	108.155467
8.621638	13.692684	108.921921	-17.030788	15.026529	108.700836	34.12249	-10.546033	109.116135	35.516514	39.846249	110.197083	34.819502	14.650108	109.656609	-68.881078	15.40295	107.745063
8.955326	11.51783	109.298515	-16.830194	14.620665	108.650208	34.649681	-10.858309	110.631157	35.665951	39.526325	109.748169	35.157816	14.334008	110.189663	-68.818204	14.907322	107.110753
9.244914	9.418431	109.821877	-16.588221	14.131784	108.635986	35.286045	-11.203461	112.086884	35.889591	39.124931	109.395958	35.587818	13.960735	110.741421	-68.76426	14.302833	106.530551
9.561563	6.340066	110.899773	-16.028379	13.327631	108.720589	36.170692	-11.743494	114.3713	36.490726	38.27821	109.103584	36.330709	13.267358	111.737442	-68.387467	13.387904	105.703736
9.705093	4.474102	111.711105	-15.587335	12.802153	108.845093	36.643532	-12.135476	115.567924	36.976154	37.77552	109.345039	36.809843	12.820022	112.4564815	-67.984513	12.784284	105.2337045
9.760363	2.813596	112.440765	-15.193131	12.3878	108.958641	37.140411	-12.431521	116.610992	37.37859	37.448959	109.790649	37.2595005	12.508719	113.2008205	-67.6457625	12.266881	104.7164615
9.748437	1.233852	113.079941	-14.84791	12.109593	109.081543	37.48632	-12.57778	117.391159	37.754021	37.28159	110.329613	37.6201705	12.351905	113.860386	-67.3159905	11.867281	104.3027
9.597672	-0.123663	113.575935	-14.553308	11.964174	109.222641	37.633873	-12.618611	117.982826	38.052929	37.186256	110.933266	37.843401	12.2838225	114.458046	-66.950017	11.6445255	103.987236
9.349859	-1.303849	113.973175	-14.342833	11.937482	109.444824	37.715702	-12.602954	118.373558	38.329212	37.127903	111.602722	38.022457	12.2624745	114.98814	-66.708123	11.6124895	103.901508
8.961481	-2.378394	114.353767	-14.272726	12.079404	109.708153	37.767735	-12.505523	118.71563	38.451187	37.309452	112.441597	38.109461	12.4019645	115.5786135	-66.654913	11.7568435	103.8376925
8.11641	-3.597693	114.903831	-14.269122	12.438433	110.128311	37.816429	-12.185617	119.125328	38.488708	37.787182	113.711075	38.1525685	12.8007825	116.4182015	-66.6908125	12.0760835	103.8384205
7.437644	-4.249802	115.093948	-14.379236	12.719631	110.35968	37.775517	-11.964447	119.270149	38.457142	38.12289	114.330032	38.1163295	13.0792215	116.8000905	-66.8748015	12.3600405	103.9192695
6.626908	-4.810119	115.122368	-14.525327	12.988678	110.441925	37.669666	-11.727683	119.309959	38.34729	38.427753	114.709175	38.008478	13.350035	117.009567	-67.059132	12.627321	103.874283
5.709178	-5.322445	114.991272	-14.653699	13.150859	110.434006	37.574612	-11.540343	119.205055	38.199684	38.671295	114.934746	37.887148	13.565476	117.0699005	-67.194546	12.736242	103.7981115
4.705753	-5.70104	114.744827	-14.749371	13.253596	110.388336	37.514084	-11.363646	119.019783	38.090172	38.852413	114.950272	37.802128	13.7443835	116.9850275	-67.30087	12.7628085	103.7916445
3.671883	-6.061425	114.352211	-14.79635	13.333018	110.307732	37.497391	-11.234804	118.730904	38.017159	39.003544	114.918007	37.757275	13.88437	116.8244555	-67.349975	12.781666	103.7910085
2.481517	-6.265338	113.883163	-14.798109	13.412274	110.256195	37.502132	-11.144292	118.352974	38.006653	39.105259	114.918137	37.7543925	13.9804835	116.6355555	-67.3506105	12.8440645	103.8768345
0.561975	-6.337012	113.145744	-14.882961	13.762996	110.301056	37.430229	-11.000291	117.755829	38.072025	39.252029	115.078796	37.751127	14.125869	116.4173125	-67.517049	13.400123	104.1847995
-0.81281	-6.252245	112.677444	-14.759981	13.951657	110.274292	37.403316	-10.86539	117.377151	38.112179	39.431858	115.310265	37.7577475	14.283234	116.343708	-67.2777095	13.62008	104.204876
-2.306768	-6.070287	112.296417	-14.781734	14.261803	110.395744	37.378433	-10.701871	117.035912	38.154484	39.613579	115.581512	37.7664585	14.455854	116.308712	-67.3299265	14.067752	104.482776
-3.92101	-5.803988	111.941185	-14.826595	14.593783	110.561844	37.311382	-10.545587	116.743973	38.183811	39.776184	115.895447	37.7475965	14.6152985	116.31971	-67.4007865	14.5722675	104.803978
-5.591576	-5.482052	111.537849	-14.854015	14.941244	110.735909	37.201725	-10.373238	116.390358	38.240326	39.958786	116.205322	37.7210255	14.792774	116.29784	-67.4290555	15.089714	105.173978
-7.396484	-5.09619	111.154327	-14.92057	15.37005	110.933006	37.066704	-10.156505	115.963959	38.282993	40.147514	116.606728	37.6748485	14.9955045	116.2853435	-67.5159885	15.7445955	105.5806685
-9.22838	-4.654631	110.729706	-14.941038	15.85385	111.125389	36.917076	-9.891292	115.50872	38.314178	40.344475	117.005959	37.615627	15.2265915	116.2573395	-67.497703	16.4811085	105.9934385
-12.159209	-3.982423	110.250259	-15.000284	16.555244	111.423203	36.805992	-9.54123	114.988518	38.34182	40.684158	117.677666	37.573906	15.571464	116.333092	-67.574474	17.539024	106.513314
-14.097296	-3.589515	110.144005	-14.996253	16.828766	111.615601	36.838795	-9.356599	114.947983	38.297359	40.876522	117.904388	37.568077	15.7599615	116.4261855	-67.560583	17.8975705	106.8050165
-16.235176	-3.236332	110.261223	-14.933949	16.914347	111.797401	36.93924	-9.314511	115.179268	38.268799	40.959702	117.733749	37.6040195	15.8225955	116.4565085	-67.4719175	18.0060985	107.1382935
-18.359364	-2.945508	110.516357	-14.853285	16.74103	111.980774	37.110706	-9.344306	115.478279	38.221828	40.903786	117.33255	37.666267	15.77974	116.4054145	-67.372837	17.70232	107.5561335
-20.520069	-2.722157	110.786057	-14.699602	16.403057	112.122025	37.326565	-9.510951	115.771606	38.193546	40.768532	116.745316	37.7600555	15.6287905	116.258461	-67.1592595	17.1773235	107.985589
-22.696833	-2.47477	111.015068	-14.487383	15.939632	112.190331	37.576244	-9.783667	116.048981	38.254093	40.566807	115.844238	37.9151685	15.39157	115.9466095	-66.8899345	16.487694	108.4340525
-24.957272	-2.219776	111.240257	-14.239144	15.401426	112.142685	37.73362	-10.081398	116.226219	38.345303	40.219261	114.620018	38.0394615	15.0689315	115.4231185	-66.5177495	15.7339205	108.8622515
-28.388157	-1.703682	111.421333	-13.937828	14.492999	111.858238	37.840958	-10.628899	115.959618	38.463188	39.555637	112.165115	38.152073	14.463369	114.0623665	-66.027729	14.522629	109.6541095
-30.710108	-1.268182	111.363617	-13.750754	13.857849	111.448303	37.857296	-11.068871	115.321373	38.509415	38.966652	110.070229	38.1833555	13.9488905	112.695801	-65.6848635	13.7668075	110.200805
-33.028538	-0.782614	111.207855	-13.585191	13.113453	110.819435	37.812527	-11.595872	114.170479	38.44191	38.218868	107.668579	38.1272185	13.311498	110.919529	-65.2976005	12.915408	110.719341
-35.337173	-0.183455	110.91555	-13.428877	12.251497	109.972908	37.710613	-12.159138	112.467697	38.197521	37.434132	104.908905	37.954067	12.637497	108.688301	-64.811821	11.865497	111.257515
-37.574486	0.514032	110.579529	-13.346187	11.384706	109.007729	37.594109	-12.764746	110.354141	37.722202	36.691372	102.060844	37.6581555	11.963313	106.2074925	-64.3505295	10.806099	111.8079655
-39.810043	1.347472	110.41143	-13.35566	10.490202	108.07769	37.456169	-13.357684	108.090843	37.083527	36.059715	99.190071	37.269848	11.3510155	103.640457	-63.981168	9.6293885	112.514923
-41.949081	2.407248	110.410286	-13.532998	9.646359	107.205261	37.142265	-13.854922	105.657555	36.188046	35.482231	96.344742	36.6651555	10.8136545	101.0011485	-63.7311515	8.4790635	113.4093735
-44.962547	4.28402	110.607758	-14.082487	8.580944	105.948792	36.170216	-14.487847	101.496765	34.477383	34.947361	92.51799	35.3237995	10.229757	97.0073775	-63.4887735	6.932131	114.8902065
-46.795906	5.744909	110.639366	-14.642694	8.076911	105.052147	35.858379	-14.79893	98.517899	33.211674	34.786179	90.230415	34.5350265	9.9936245	94.374157	-63.8204145	6.1601975	115.730137
-48.567928	7.419576	110.67231	-15.38912	7.803878	104.061676	34.270775	-14.943901	95.808609	31.907621	34.753269	87.992218	33.089198	9.904684	91.9004135	-63.867438	5.703072	116.2229385
-50.173969	9.24649	110.594543	-16.160927	7.699255	102.875114	33.029049	-14.949137	92.669907	30.501614	34.84848	85.588318	31.7653315	9.9496715	89.1291125	-64.0871855	5.4488385	116.6211155
-51.615341	11.208722	110.210434	-16.968134	7.773468	101.381958	31.711346	-14.76619	89.339539	29.082542	35.11097	83.092049	30.396944	10.17239	86.215794	-64.333212	5.374546	116.548122
-52.88279	13.28613	109.59433	-17.763891	8.032178	99.725792	30.455488	-14.305872	86.001465	27.763992	35.526913	80.596146	29.10974	10.6105205	83.2988055	-64.637522	5.4538355	116.1527785
-53.90678	15.49426	108.669769	-18.518011	8.412513	97.975937	29.396835	-13.810952	82.818939	26.653513	36.113579	78.224213	28.025174	11.1513135	80.521576	-65.061196	5.6737125	115.430298
-54.962898	18.878599	106.98687	-19.566729	9.053817	95.282791	28.004051	-12.904859	78.392334	25.307274	37.130859	75.184944	26.6556625	12.113	76.788639	-65.7891205	5.994634	113.776943
-55.3325	21.232182	105.806557	-20.211363	9.518931	93.617599	27.186558	-12.323768	75.552406	24.666338	37.810028	73.446899	25.926448	12.74313	74.4996525	-66.349174	6.294732	112.7355455
-55.316353	23.595989	104.634621	-20.735758	9.942843	92.033035	26.379889	-11.779368	72.971039	24.113554	38.391285	72.016327	25.2467215	13.3059585	72.493683	-66.7182375	6.5797275	111.572387
-55.034752	25.955927	103.199448	-21.247492	10.325652	90.486275	25.757616	-11.223825	70.86216	23.763744	38.878979	71.103729	24.76068	13.827577	70.9829445	-67.255664	6.823727	109.9896055
-54.517597	28.29673	101.592674	-21.673199	10.642635	89.122429	25.435719	-10.712214	69.200218	23.855671	39.329113	70.733635	24.645695	14.3084495	69.9669265	-67.992093	6.9768205	108.2779315
-53.793533	30.630259	99.864784	-22.103395	11.008214	87.934319	25.311253	-10.300142	68.312553	24.159472	39.615841	70.990982	24.7353625	14.6578495	69.6517675	-68.9421525	7.3585785	106.2168705
-52.652943	32.965939	98.414978	-22.432417	11.333393	87.123848	25.19936	-10.013862	68.07016	24.602156	39.759193	71.737816	24.900758	14.8726655	69.903988	-69.765592	7.7941205	104.343708
-50.25386	36.271721	96.747002	-22.706734	11.661334	86.788292	25.497442	-9.965112	69.081398	25.646887	39.759636	73.874092	25.5721645	14.897262	71.477745	-70.9856325	8.425406	102.098839
-48.221416	38.342415	95.91082	-22.735971	11.830733	87.082695	25.8892	-10.114422	70.711746	26.342588	39.617996	75.846115	26.115894	14.751787	73.2789305	-71.587836	8.909679	100.8864595
-46.019268	40.2957	95.172211	-22.81142	11.871484	87.655136	26.32275	-10.394757	72.959763	26.95373	39.374496	78.233162	26.63824	14.4898695	75.5964625	-72.26108	9.2530985	99.7138095
-43.571346	42.125553	94.871063	-22.931725	11.869196	88.551582	26.684738	-10.747407	75.600594	27.423107	39.152023	80.970093	27.0539225	14.202308	78.2853435	-72.9173725	9.536084	98.8178205
-40.878063	43.756943	94.93737	-23.064093	11.739351	89.571449	26.93981	-11.050077	78.276764	27.752855	38.796833	83.902824	27.3463325	13.873378	81.089794	-73.4745185	9.605324	98.053104
-38.004593	45.236557	95.375816	-23.190977	11.598595	90.593895	27.129766	-11.37984	81.079063	27.955883	38.455795	86.98671	27.5428245	13.5379775	84.0328865	-73.9247785	9.6592125	97.1549035
-35.035355	46.568546	96.080109	-23.388885	11.468457	91.742119	27.240822	-11.7141	84.113213	28.064754	38.014515	90.311287	27.652788	13.1502075	87.21225	-74.430558	9.7867065	96.271988
-30.399981	48.331718	98.158989	-23.486269	11.446127	94.030991	27.434528	-12.24885	89.002876	28.416576	37.306992	95.548882	27.925552	12.529071	92.275879	-74.89809	10.363183	95.786103
-27.150211	49.339409	100.045464	-23.399376	11.508987	95.884026	27.569843	-12.562559	92.218079	28.809166	37.010799	99.139359	28.1895045	12.22412	95.678719	-74.9882565	10.793854	96.089333
-23.93791	50.21785	102.343369	-23.22522	11.553702	97.805092	27.808043	-12.91844	95.291786	29.233292	36.694309	102.484154	28.5206675	11.8879345	98.88797	-74.9711075	11.2194695	96.722214
-20.686766	50.892014	104.731537	-22.939278	11.509731	99.740517	28.123909	-13.330005	98.039299	29.796616	36.348545	105.480156	28.9602625	11.50927	101.7597275	-74.8388185	11.510192	97.7213065
-17.463511	51.479553	107.043198	-22.543097	11.412285	101.625038	28.473707	-13.708787	100.593842	30.367874	35.994858	108.27079	29.4207905	11.1430355	104.432316	-74.5069845	11.6815345	98.81776
-14.260451	51.921909	109.359955	-22.129822	11.285964	103.466476	28.90094	-14.07325	102.991104	30.925087	35.69632	110.906754	29.9130135	10.811535	106.948929	-74.1726575	11.760393	99.984023
-12.528181	50.809216	111.347618	-21.718386	11.187163	105.349579	29.431919	-14.398189	105.368713	31.441578	35.36351	113.44352	30.4367485	10.4826605	109.4061165	-73.8735205	11.8916655	101.2930415
-10.192849	48.666874	114.200523	-21.115328	11.078438	108.193504	30.23315	-14.802369	108.809532	32.253403	35.109772	117.18428	31.2432765	10.1537015	112.996906	-73.4739325	12.0031745	103.390102
-8.629568	47.255981	116.048668	-20.506685	10.781445	109.818314	30.733946	-15.026043	110.815796	32.744331	34.957039	119.411102	31.7391385	9.965498	115.113449	-72.7525085	11.597392	104.523179
-7.151182	45.731213	117.675827	-20.189144	10.686011	111.396469	31.289291	-15.309833	112.661995	33.261646	34.864998	121.359718	32.2754685	9.7775825	117.0108565	-72.6537565	11.5944395	105.7820815
-5.38511	43.935291	118.894531	-20.147949	10.827422	112.962357	31.832895	-15.502578	114.153709	34.09956	34.653275	122.93972	32.9662275	9.5753485	118.5467145	-73.2621255	12.0794955	107.3779995
-4.09813	42.272274	120.120392	-19.873142	10.789761	114.190826	32.396183	-15.539004	115.503357	34.085751	34.806015	124.537453	33.240967	9.6335055	120.020405	-72.987251	11.9460165	108.361247
-2.941166	40.560989	120.967613	-19.592909	10.814827	115.216087	32.978607	-15.593982	116.784775	34.502365	34.901024	125.679649	33.740486	9.653521	121.232212	-72.926304	11.976133	109.199962
-1.823987	38.807259	121.507965	-19.063589	10.710374	115.907928	33.463306	-15.504329	117.991165	35.008717	35.022591	126.539024	34.2360115	9.759131	122.2650945	-72.3631895	11.661617	109.5507615
-0.390012	36.095226	121.925781	-18.674612	10.908949	116.918861	34.167793	-15.388608	119.926437	36.069118	35.120815	127.269974	35.1184555	9.8661035	123.5982055	-72.4676795	11.9517945	110.2395165
0.384441	34.182835	122.158524	-18.854841	11.210016	117.791031	34.610401	-15.327594	121.099686	36.471958	35.327045	127.816597	35.5411795	9.9997255	124.4581415	-73.2508615	12.4203065	111.1239205
0.94667	32.193985	122.498848	-18.304661	10.958214	118.240189	34.952015	-15.274283	122.290382	36.759441	35.553307	128.283081	35.855728	10.139512	125.2867315	-72.46505	11.776916	111.1936465
1.328766	30.143967	122.826576	-18.194611	10.950971	118.907806	35.284729	-15.158646	123.708305	36.971199	35.79195	128.695221	36.127964	10.316652	126.201763	-72.517186	11.58529	111.613849
1.499965	28.080973	123.344872	-18.119102	10.943786	119.66449	35.552395	-14.907701	125.249329	37.138721	36.111229	129.288376	36.345558	10.601764	127.2688525	-72.583762	11.285808	112.0601275
1.424426	26.038548	124.074509	-18.103706	10.988871	120.545662	35.684288	-14.579815	126.983727	37.310593	36.455902	129.932999	36.4974405	10.9380435	128.458363	-72.7048525	11.0396985	112.632961
1.136449	24.040224	124.957512	-18.072138	11.095812	121.567497	35.860653	-14.193024	128.87471	37.430161	36.831272	130.66301	36.645407	11.319124	129.76886	-72.789683	10.8725	113.366134
0.400189	21.107759	126.329674	-17.916439	11.448167	123.133408	36.039879	-13.516307	131.399384	37.659004	37.470776	131.507446	36.8494415	11.9772345	131.453415	-72.6823195	10.9190995	114.813401
-0.546921	19.352242	127.126015	-17.842142	11.518477	124.030533	36.266453	-13.117714	132.713242	37.834011	37.890671	131.502518	37.050232	12.3864785	132.10788	-72.734516	10.6504755	115.953186
-1.058741	17.376528	127.380882	-17.640617	11.652144	124.64267	36.507065	-12.727521	133.314453	38.00988	38.277622	130.859238	37.2584725	12.7750505	132.0868455	-72.5397065	10.5292375	117.1984945
-1.905506	15.640005	127.133003	-17.489777	11.924045	124.90052	36.520714	-12.190482	132.935059	38.24971	38.646198	129.845474	37.385212	13.227858	131.3902665	-72.364766	10.620232	118.4107735
-3.029971	14.03037	126.447853	-17.001564	12.079923	124.608276	37.234882	-11.810611	131.827026	38.033234	39.067738	128.175415	37.634058	13.6285635	130.0012205	-71.637186	10.5312825	119.2153315
-3.844192	12.342896	125.028503	-16.332962	12.180609	123.788536	37.877075	-11.422496	129.638428	38.226429	39.357674	126.066673	38.051752	13.967589	127.8525505	-70.717676	10.393629	119.7245215
-4.772313	10.754836	123.479965	-15.663247	12.272993	122.61972	38.408367	-11.20032	126.999161	38.448029	39.589962	123.653282	38.428198	14.194821	125.3262215	-69.754692	10.351165	119.9132185
-6.377606	8.569965	120.799812	-14.890968	12.489538	120.57177	39.277985	-10.988572	122.254967	38.773094	40.029633	119.810524	39.0255395	14.5205305	121.0327455	-68.8074755	10.4585455	120.1107945
-7.476804	7.300388	118.683472	-14.253159	12.625651	118.758514	39.668568	-10.720368	118.721985	38.830643	40.341103	117.043175	39.2496055	14.8103675	117.88258	-67.7559235	10.4409345	119.634448
-8.508447	6.119605	116.459946	-13.680413	12.952918	116.880127	39.934933	-10.434834	115.066826	38.83493	40.726799	114.263962	39.3849315	15.1459825	114.665394	-66.7457575	10.7598535	119.09486
-9.744643	5.079669	114.428566	-13.094193	13.336061	114.984512	40.00148	-10.016671	111.771759	38.902023	41.166454	111.595963	39.4517515	15.5748915	111.683861	-65.6401375	11.0972305	118.285163
-10.897183	4.140127	112.569717	-12.692229	13.889954	113.322868	39.980991	-9.513354	109.166969	38.962997	41.678764	109.555672	39.471994	16.082705	109.3613205	-64.856452	11.697203	117.2844155
-12.051921	3.280329	111.147079	-12.514199	14.417033	111.97879	39.908535	-9.06185	107.363319	39.054707	42.163174	108.267197	39.481621	16.550662	107.815258	-64.510019	12.283404	116.142322
-13.295025	2.428493	110.06752	-12.492478	14.896967	110.896301	39.756195	-8.689187	106.710602	39.151268	42.574207	107.433472	39.4537315	16.94251	107.072037	-64.4386875	12.851424	114.720565
-15.096224	1.13265	109.164902	-12.682314	15.385248	109.841515	39.651634	-8.394989	107.019951	39.101009	43.026253	107.087967	39.3763215	17.315632	107.053959	-64.7409495	13.454864	112.629071
-16.32752	0.24986	109.100006	-12.781334	15.504867	109.619308	39.577709	-8.238867	107.893166	39.015438	43.223827	107.03598	39.2965735	17.49248	107.464573	-64.8592415	13.517254	111.774043
-17.487581	-0.585567	109.514786	-12.818186	15.513873	109.808418	39.716919	-8.024705	108.993675	38.924217	43.429287	107.388664	39.320568	17.702291	108.1911695	-64.95694	13.325455	111.4256665
-18.699289	-1.399161	110.34919	-12.805365	15.466288	110.425011	40.023235	-7.76417	110.469452	38.870163	43.653927	108.089088	39.446699	17.9448785	109.27927	-65.057429	12.9876975	111.570752
-19.88571	-2.131968	111.363586	-12.742397	15.372865	111.256721	40.427769	-7.602457	112.002182	38.96685	43.893509	108.77597	39.6973095	18.145526	110.389076	-65.1821035	12.600204	112.124366
-21.040634	-2.740636	112.340797	-12.564447	15.29969	111.998009	40.849564	-7.631619	112.67099	39.167671	44.081322	108.858025	40.0086175	18.2248515	110.7645075	-65.1375115	12.3745285	113.2315105
-22.232803	-3.335333	112.856209	-12.134793	15.176866	112.139214	41.172039	-7.653407	111.963989	39.380779	44.157722	107.813904	40.276409	18.2521575	109.8889465	-64.545995	12.1015745	114.3894815
-23.708288	-4.029714	112.53418	-11.087133	15.125418	111.002945	41.581848	-7.512178	108.704849	39.623344	44.142601	104.338875	40.602596	18.3152115	106.521862	-62.776862	11.9356245	115.484028
-24.721226	-4.332749	111.893356	-10.327887	15.220055	109.837173	41.89296	-7.374754	106.038895	39.809368	44.233913	101.738289	40.851164	18.4295795	103.888592	-61.506938	12.0105305	115.785754
-25.593822	-4.524098	111.094093	-9.73768	15.413817	108.601891	42.108715	-7.192786	103.38987	40.018879	44.442562	99.516739	41.063797	18.624888	101.4533045	-60.539157	12.202746	115.7504775
-26.52405	-4.572193	110.165009	-9.296611	15.640574	107.372078	42.199562	-6.959774	101.041054	40.182442	44.692875	97.706367	41.191002	18.8665505	99.3737105	-59.784224	12.4145975	115.3704455
-27.387302	-4.523329	109.128937	-9.088084	15.966995	106.230675	42.173359	-6.673483	99.211792	40.285969	44.982742	96.356033	41.229664	19.1546295	97.7839125	-59.405832	12.7793605	114.6774375
-28.224442	-4.357981	108.246696	-9.087808	16.332134	105.348541	42.104965	-6.333023	98.027077	40.316814	45.310371	95.598656	41.2108895	19.488674	96.8128665	-59.3865055	13.175594	113.8842155
-29.026295	-4.111369	107.645157	-9.254354	16.670351	104.887817	42.051212	-6.067341	97.693527	40.296726	45.651306	95.452301	41.173969	19.7919825	96.572914	-59.682677	13.5487195	113.20272
-29.958635	-3.744782	107.098076	-9.700247	16.990114	104.835876	41.907993	-5.77227	98.380066	40.13147	46.004173	96.427879	41.0197315	20.1159515	97.4039725	-60.4202255	13.8642765	112.2677795
-30.46957	-3.453502	107.099709	-10.024345	17.057621	105.266335	41.847511	-5.726133	99.57473	40.094994	46.119232	97.714684	40.9712525	20.1965495	98.644707	-61.0199425	13.9186925	111.887963
-30.881542	-3.142361	107.347992	-10.30309	17.083296	105.940018	41.84729	-5.737533	101.131226	40.100853	46.184998	99.242798	40.9740715	20.2237325	100.187012	-61.5802515	13.9428595	111.693024
-31.085522	-2.827746	107.784462	-10.456768	17.144718	106.673492	41.868282	-5.717185	102.659462	40.136875	46.260567	100.656799	41.0025785	20.271691	101.6581305	-61.9161145	14.017745	111.6888535
-31.245005	-2.475297	108.217644	-10.457335	17.211899	107.269753	41.956539	-5.68981	103.920433	40.190273	46.305367	101.684448	41.073406	20.3077785	102.8024405	-61.988076	14.1160195	111.7370655
-31.283041	-2.111436	108.646347	-10.350386	17.237661	107.711922	42.043079	-5.737097	104.796371	40.310669	46.255001	102.326759	41.176874	20.258952	103.561565	-61.877646	14.21637	111.862279
-31.236273	-1.670221	109.054741	-10.181806	17.184849	108.093262	42.112064	-5.858508	105.412415	40.47913	46.115585	102.683685	41.295597	20.1285385	104.04805	-61.659209	14.2411595	112.138474
-31.130331	-0.972721	109.728371	-9.959798	17.098827	108.654716	42.221207	-6.111354	106.121353	40.70377	45.818676	103.041748	41.4624885	19.853661	104.5815505	-61.3820845	14.343993	112.7278815
-31.011671	-0.457276	110.170937	-9.877922	17.036243	109.094742	42.284046	-6.317447	106.590034	40.860088	45.621735	103.419197	41.572067	19.652144	105.0046155	-61.327911	14.420342	113.1848685
-30.89352	0.143125	110.5438	-9.839826	16.981449	109.520027	42.299297	-6.533144	107.074287	41.032101	45.422489	103.849388	41.665699	19.4446725	105.4618375	-61.345351	14.5182255	113.5782165
-30.448172	0.558063	110.732544	-9.858571	16.933157	109.836731	42.257942	-6.685943	107.427643	41.111069	45.273571	104.243805	41.6845055	19.293814	105.835724	-61.4016475	14.5725	113.837738
-30.372261	1.39635	110.884514	-9.890154	16.904909	110.054413	42.226456	-6.76761	107.674492	41.101055	45.162537	104.711594	41.6637555	19.1974635	106.193043	-61.4440635	14.6123545	113.915783
-30.1029	2.072205	110.704445	-9.938641	16.900421	110.161957	42.172672	-6.758445	107.984543	41.048168	45.110996	105.446449	41.61042	19.1762755	106.715496	-61.487702	14.6245665	113.608418
-29.790092	2.743491	110.220703	-10.010968	16.890165	110.18885	42.198406	-6.701256	108.350464	41.090954	45.134918	106.530296	41.64468	19.216831	107.44038	-61.666616	14.563499	112.93732
-29.193672	3.799199	108.617493	-10.073912	16.876966	109.82859	42.333073	-6.489769	108.928169	41.253311	45.238136	109.098587	41.793192	19.3741835	109.013378	-61.941016	14.3797485	110.643802
-28.753481	4.55549	107.322609	-10.0688	17.053196	109.450218	42.541958	-6.28763	109.28553	41.425835	45.329479	110.983948	41.9838965	19.5209245	110.134739	-62.1214965	14.5854675	108.765697
-28.322489	5.332839	105.992798	-9.962859	17.369207	108.884933	42.744736	-6.170905	109.775269	41.775852	45.445854	112.368835	42.260294	19.6374745	111.072052	-62.186012	15.1009395	106.697814
-27.870852	6.101278	104.797379	-9.714255	17.677397	108.23317	42.930286	-6.14288	110.029564	42.236095	45.401608	113.105301	42.5831905	19.629364	111.5674325	-62.0117005	15.72543	104.8989075
-27.42874	6.819599	103.670815	-9.26628	17.939009	107.438622	43.217258	-6.170206	110.049309	43.241585	45.218243	112.975349	43.2294215	19.5240185	111.512329	-61.7619815	16.3539995	103.364915
-26.97924	7.395913	102.57074	-8.690609	18.132851	106.517014	43.523579	-6.235221	109.839668	43.826576	45.178268	112.481369	43.6750775	19.4715235	111.1605185	-61.0562955	16.7941785	101.8735095
-26.656559	7.834759	101.680206	-8.032887	18.165075	105.606758	43.893532	-6.373612	109.249725	44.421562	45.032959	111.624001	44.157547	19.3296735	110.436863	-60.223321	17.0004765	100.776653
-26.332283	8.427672	100.610794	-7.130227	17.930283	104.480698	44.5228	-6.78934	108.543655	44.75539	44.795452	110.737053	44.639095	19.003056	109.640354	-58.899549	16.85751	99.321042
-26.294058	8.750572	100.282112	-6.768636	17.706221	104.084648	44.812233	-7.092618	108.309784	45.616238	44.352634	109.795738	45.2142355	18.630008	109.052761	-58.7515075	16.782434	99.116535
-26.442772	9.02177	100.362038	-6.583325	17.467707	103.935883	44.942017	-7.404987	107.992744	45.301029	44.254173	109.301842	45.121523	18.424593	108.647293	-58.288173	16.510821	99.224473
-26.751053	9.258867	100.906982	-6.577426	17.261681	104.079147	44.885159	-7.715402	107.635651	45.336117	43.943378	108.398232	45.110638	18.113988	108.0169415	-58.26549	16.409374	100.1413525
-27.164762	9.564783	101.655708	-6.729309	16.982246	104.397293	44.729004	-8.04489	107.416367	45.181007	43.634476	107.593811	44.9550055	17.794793	107.505089	-58.4136235	16.169699	101.289497
-27.665169	9.803144	102.422539	-7.014688	16.646843	104.854538	44.444263	-8.399891	107.358841	44.90971	43.266373	107.031693	44.6769865	17.433241	107.195267	-58.7063625	15.860445	102.513809
-28.18017	10.056726	103.162636	-7.359017	16.265152	105.322281	44.103046	-8.795155	107.436005	44.625374	42.887386	106.687775	44.36421	17.0461155	107.06189	-59.082244	15.4841885	103.582672
-29.03611	10.457303	104.087868	-7.856718	15.785474	105.892075	43.566982	-9.406394	107.450119	44.133343	42.283974	106.195572	43.8501625	16.43879	106.8228455	-59.5635985	15.132158	104.9613045
-29.547346	10.792385	104.492355	-8.157437	15.482661	106.135086	43.218391	-9.796656	107.524559	43.940266	41.874996	105.842697	43.5793285	16.03917	106.683628	-59.8942025	14.926152	105.586544
-30.089903	11.163341	104.488548	-8.399186	15.116104	106.141327	42.992611	-10.14291	107.497581	43.707623	41.552361	105.587639	43.350117	15.7047255	106.54261	-60.148489	14.5274825	105.740044
-30.552837	11.484158	104.119873	-8.587449	14.744945	105.827461	42.84153	-10.457026	107.162163	43.462994	41.255123	105.270302	43.152262	15.3990485	106.2162325	-60.32716	14.0908415	105.4386895
-31.031958	11.848148	103.552353	-8.720262	14.397383	105.248215	42.669823	-10.708892	106.435814	43.246899	41.002937	104.691803	42.958361	15.1470225	105.5638085	-60.398885	13.6477435	104.9326215
-31.462496	12.274434	103.026711	-8.779807	14.118706	104.578819	42.480225	-10.913404	105.388298	43.026066	40.783272	103.844521	42.7531455	14.934934	104.6164095	-60.3127595	13.302478	104.5412285
-31.91379	12.833548	102.607155	-8.836194	13.934997	103.973511	42.270332	-11.080438	104.346786	42.817299	40.586586	102.803185	42.5438155	14.753074	103.5749855	-60.2162035	13.11692	104.3720365
-32.574104	13.702667	102.395424	-8.992739	13.76417	103.384552	41.877869	-11.313995	102.937721	42.502262	40.336754	101.322281	42.1900655	14.5113795	102.130001	-60.1755435	13.0169605	104.639103
-32.988262	14.313433	102.561592	-9.160527	13.672388	103.212402	41.537685	-11.436628	102.051186	42.241596	40.149052	100.444321	41.8896405	14.356212	101.2477535	-60.2106945	12.988564	105.1770505
-33.415554	14.977228	102.882133	-9.41197	13.536564	103.206345	41.138145	-11.499155	101.366402	41.876354	40.009441	99.83699	41.5072495	14.255143	100.601696	-60.3311895	12.817985	105.810994
-33.763504	15.685426	103.394379	-9.689314	13.378829	103.444817	40.76577	-11.55336	100.975868	41.473518	39.903263	99.550591	41.119644	14.1749515	100.2632295	-60.498272	12.5827065	106.6264045
-33.996555	16.343927	104.076347	-9.973369	13.209433	103.894806	40.375381	-11.572746	100.940323	41.128841	39.742676	99.447083	40.752111	14.084965	100.193703	-60.698849	12.333901	107.595909
-34.213169	17.052885	104.761208	-10.271361	13.046921	104.437256	40.013847	-11.599364	101.251427	40.749214	39.531441	99.534882	40.3815305	13.9660385	100.3931545	-60.9242525	12.1278035	108.4813575
-34.323997	17.724768	105.319916	-10.542954	12.863374	104.947105	39.687286	-11.598256	101.792442	40.334572	39.314541	99.818764	40.010929	13.8581425	100.805603	-61.096837	11.8686055	109.088607
-34.389099	18.837076	105.762268	-10.925808	12.550293	105.506386	39.281448	-11.562131	102.900871	39.770996	39.094074	100.526871	39.526222	13.7659715	101.713871	-61.377838	11.3346145	109.298901
-34.320496	19.564468	105.913284	-11.147242	12.367558	105.761551	39.026188	-11.58646	103.68161	39.431103	39.006927	101.311348	39.2286455	13.7102335	102.496479	-61.5231295	11.0248825	109.026623
-34.172825	20.347559	105.940842	-11.377743	12.20529	105.993607	38.89045	-11.633212	104.283226	39.190647	39.082272	102.363655	39.0405485	13.72453	103.3234405	-61.7960345	10.68605	108.6637735
-33.987335	21.145693	106.009331	-11.631469	12.088893	106.279243	38.788746	-11.743634	104.918633	38.968147	39.001728	103.225327	38.8784465	13.629047	104.07198	-62.1413845	10.548739	108.486506
-33.677719	22.00633	106.160507	-11.914572	11.944797	106.613556	38.636116	-11.884948	105.545113	38.806	38.793045	103.907219	38.721058	13.4540485	104.726166	-62.550202	10.4355455	108.500946
-33.338806	22.865782	106.332993	-12.189578	11.825211	106.937088	38.395138	-12.027786	106.007042	38.595821	38.800335	104.379723	38.4954795	13.3862745	105.1933825	-62.8746355	10.2641475	108.6807935
-32.98378	23.773605	106.552078	-12.476856	11.764369	107.214417	38.095501	-12.20307	106.263985	38.287243	38.518639	104.493591	38.191372	13.1577845	105.378788	-63.145084	10.3709535	109.050046
-32.278084	25.168032	106.882919	-12.895824	11.663691	107.469307	37.559475	-12.43854	106.219803	37.859028	38.30405	104.417374	37.7092515	12.932755	105.3185885	-63.5008995	10.394627	109.6200255
-31.675583	26.094788	107.013489	-13.144485	11.557414	107.575134	37.099941	-12.587094	106.113136	37.556232	38.126831	104.329094	37.3280865	12.7698685	105.221115	-63.6170565	10.3449595	109.929153
-31.110945	27.035259	107.158699	-13.349964	11.466485	107.701424	36.690773	-12.698507	106.033089	37.288292	37.980141	104.248093	36.9895325	12.640817	105.140591	-63.6894605	10.292153	110.262257
-30.432753	28.005072	107.315742	-13.582796	11.40683	107.882988	36.371433	-12.826726	106.029472	37.064899	37.90955	104.310783	36.718166	12.541412	105.1701275	-63.883758	10.272248	110.5958485
-29.640949	28.94212	107.446289	-13.838424	11.355594	108.055664	36.096546	-12.966575	106.101654	36.830795	37.843391	104.476974	36.4636705	12.438408	105.289314	-64.1405185	10.27278	110.822014
-28.866344	29.921478	107.552658	-14.057508	11.259497	108.222023	35.753407	-13.083946	106.192627	36.621349	37.764332	104.715744	36.187378	12.340193	105.4541855	-64.302394	10.178801	110.9898605
-27.964615	30.903316	107.609764	-14.315798	11.21519	108.302567	35.449856	-13.220189	106.234993	36.468334	37.628132	104.934677	35.959095	12.2039715	105.584835	-64.590691	10.2264085	111.020299
-26.638981	32.393517	107.548271	-14.68156	11.172446	108.283112	34.959362	-13.379988	106.226517	36.17429	37.445557	105.178604	35.566826	12.0327845	105.7025605	-64.929946	10.3121075	110.8636635
-25.539055	33.395882	107.536552	-14.949226	11.171456	108.287834	34.648693	-13.447494	106.179741	35.95472	37.345272	105.358124	35.3017065	11.948889	105.7689325	-65.2001585	10.394023	110.8067355
-24.452951	34.387535	107.603661	-15.230242	11.24177	108.295059	34.352001	-13.464843	106.12352	35.759132	37.325066	105.677261	35.0555665	11.9301115	105.9003905	-65.5160505	10.5534285	110.6897275
-23.395857	35.393322	107.834366	-15.510172	11.322963	108.35936	34.082012	-13.439907	106.069946	35.569908	37.352875	106.225609	34.82596	11.956484	106.1477775	-65.846304	10.689442	110.5709425
-22.224396	36.412399	108.20253	-15.829023	11.456664	108.423843	33.838627	-13.330462	106.025269	35.398216	37.452713	107.016792	34.6184215	12.0611255	106.5210305	-66.2764675	10.8522025	110.3266555
-21.028372	37.37117	108.670853	-16.143888	11.636226	108.412292	33.614845	-13.138986	105.941032	35.27203	37.639423	108.036736	34.4434375	12.2502185	106.988884	-66.7312135	11.0222335	109.8357
-19.751478	38.362217	109.256828	-16.487207	11.938492	108.456184	33.404369	-12.844369	105.845627	35.185722	37.889057	109.152092	34.2950455	12.522344	107.4988595	-67.2694595	11.35464	109.4135085
-17.858597	39.658905	110.291397	-16.924997	12.497454	108.350014	33.160606	-12.234584	105.72332	35.0434	38.376106	111.109245	34.102003	13.070761	108.4162825	-67.951997	11.924147	108.2837455
-16.515881	40.454681	111.132965	-17.247389	13.010122	108.366287	33.060642	-11.769543	105.633865	35.008438	38.741051	112.471024	34.03454	13.485754	109.0524445	-68.529318	12.53449	107.6801295
-15.275126	41.086517	112.035332	-17.419056	13.527365	108.338402	32.972378	-11.200116	105.570625	34.98407	39.134602	113.729942	33.978224	13.967243	109.6502835	-68.816336	13.087487	107.0265205
-14.000911	41.696693	112.858269	-17.570793	14.167049	108.546791	32.940399	-10.631566	105.425987	34.982159	39.536144	114.675903	33.961279	14.452289	110.050945	-69.102865	13.881809	107.042637
-12.665154	42.150517	113.557037	-17.69471	14.840792	108.961014	32.899006	-10.08962	105.432823	35.016327	39.985703	115.19458	33.9576665	14.9480415	110.3137015	-69.3470865	14.7335425	107.6083265
-11.352905	42.442852	114.087631	-17.719606	15.43818	109.440216	32.890465	-9.633862	105.561935	35.089939	40.36652	115.538071	33.990202	15.366329	110.550003	-69.429414	15.510031	108.330429
-10.081456	42.545406	114.533089	-17.738861	15.906543	109.958557	32.942753	-9.298064	105.824623	35.160603	40.681984	115.813271	34.051678	15.69196	110.818947	-69.5294	16.121126	109.098167
-8.137279	42.312542	115.113106	-17.705212	16.281788	110.915329	33.06575	-9.02832	106.50312	35.279778	41.03088	116.092705	34.172764	16.00128	111.2979125	-69.583188	16.562296	110.5327455
-6.91832	42.01133	115.348724	-17.664513	16.393345	111.559586	33.171646	-8.931403	107.180389	35.34066	41.209652	116.237274	34.256153	16.1391245	111.7088315	-69.585179	16.6475655	111.4103405
-5.72843	41.495949	115.591492	-17.633516	16.446861	112.174759	33.302261	-8.902091	107.92894	35.397785	41.311325	116.437004	34.350023	16.204617	112.182972	-69.617055	16.689105	112.166546
-4.510386	40.813286	115.842819	-17.633009	16.422977	112.787292	33.445953	-8.886352	108.745026	35.419456	41.421432	116.729614	34.4327045	16.26754	112.73732	-69.6987225	16.578414	112.837264
-3.384215	40.030788	116.13076	-17.651464	16.404945	113.308861	33.567722	-8.852962	109.668961	35.430588	41.522396	117.163513	34.499155	16.334717	113.416237	-69.802083	16.475173	113.201485
-2.30898	39.110157	116.518417	-17.727896	16.317331	113.755737	33.788456	-8.788694	110.546509	35.401649	41.601746	117.940269	34.5950525	16.406526	114.243389	-70.0508445	16.228136	113.268085
-1.265476	38.040386	117.042648	-17.814577	16.195993	114.15274	33.994759	-8.672945	111.501671	35.394325	41.731518	118.917847	34.694542	16.5292865	115.209759	-70.323696	15.8626995	113.095721
0.1727	36.255291	117.902328	-17.992874	16.115919	114.551666	34.317924	-8.408773	112.809441	35.408195	41.918934	120.60614	34.8630595	16.7550805	116.7077905	-70.8488075	15.4767575	112.3955415
1.105648	34.91206	118.523071	-18.091019	16.152155	114.838829	34.562511	-8.149514	113.493134	35.887016	41.89917	121.500847	35.2247635	16.874828	117.4969905	-71.4068015	15.429482	112.1806675
1.991933	33.482067	119.057739	-18.082977	16.203964	115.1651	34.726467	-7.79441	114.047607	35.945251	42.121853	122.460091	35.335859	17.1637215	118.253849	-71.501813	15.2442065	112.076351
2.774433	31.98843	119.466293	-18.04109	16.380974	115.487579	34.94939	-7.534663	114.380333	36.054539	42.326721	123.259651	35.5019645	17.396029	118.819992	-71.5841445	15.365919	112.155166
3.555397	30.404377	119.701859	-17.976885	16.67647	115.795067	35.182751	-7.178574	114.650749	36.168552	42.597706	123.824455	35.6756515	17.709566	119.237602	-71.6294215	15.643374	112.352532
4.267617	28.731056	119.680847	-17.852114	16.980659	116.060432	35.370316	-6.789132	114.931526	36.25877	42.945396	124.086975	35.814543	18.078132	119.5092505	-71.518771	15.883186	112.6116135
4.900295	27.028265	119.47982	-17.737751	17.395935	116.277695	35.559914	-6.360974	115.292633	36.274937	43.346413	124.004814	35.9174255	18.4927195	119.6487235	-71.3929275	16.2991505	112.9066665
5.773234	24.250956	118.853119	-17.517706	17.915226	116.338478	35.847496	-5.810688	116.180077	36.262997	43.988972	123.230698	36.0552465	19.089142	119.7053875	-71.0906585	16.74131	112.9715685
6.196958	22.182163	118.427612	-17.276937	18.004934	116.291763	36.10331	-5.680119	116.902672	36.26693	44.192112	122.614204	36.18512	19.2559965	119.758438	-70.738994	16.7538715	112.825088
6.50918	19.995066	118.245758	-17.150499	17.913242	116.292809	36.370304	-5.726912	117.697273	36.331882	44.259926	121.99472	36.351093	19.266507	119.8459965	-70.652091	16.559977	112.7396215
6.710254	17.742395	118.177834	-16.940453	17.675348	116.297256	36.600014	-5.763839	118.450859	36.405094	44.256069	121.340714	36.502554	19.246115	119.8957865	-70.38346	16.104581	112.6987255
6.823216	15.499806	118.125999	-16.755407	17.513268	116.353546	36.764816	-5.811007	119.125938	36.086063	44.378311	120.773674	36.4254395	19.283652	119.949806	-69.9362535	15.742884	112.757286
6.789536	13.2523	118.21315	-16.60565	17.450125	116.439987	36.830181	-5.778807	119.737282	36.165081	44.33263	119.828735	36.497631	19.2769115	119.7830085	-69.708931	15.6233385	113.0969655
6.658444	11.07025	118.44268	-16.483093	17.512087	116.524803	36.915359	-5.668392	120.377472	36.246868	44.300243	118.742813	36.5811135	19.3159255	119.5601425	-69.5472995	15.7082485	113.4894635
6.258918	7.948993	118.818344	-16.29347	17.586956	116.547264	37.072567	-5.544872	121.12265	36.277298	44.103165	117.001305	36.6749325	19.2791465	119.0619775	-69.2618725	15.8947655	114.0325505
5.859752	5.960196	119.067421	-16.099081	17.466572	116.43927	37.141006	-5.577617	121.446884	36.324909	43.835037	115.682693	36.7329575	19.12871	118.5647885	-68.9311195	15.804434	114.3137515
5.490453	4.039724	119.214584	-15.712729	17.088816	116.103409	37.288891	-5.747644	121.500206	36.347382	43.478703	114.468002	36.8181365	18.8655295	117.984104	-68.2435945	15.3121025	114.222714
4.992942	2.236288	119.187439	-15.440033	16.678459	115.800003	37.451263	-6.082881	121.303467	36.416283	42.996883	113.336861	36.933773	18.457001	117.320164	-67.813839	14.899917	114.279842
4.478424	0.511132	118.994057	-15.175545	16.199223	115.372513	37.563271	-6.436962	120.939346	36.521027	42.516487	112.20623	37.042149	18.0397625	116.572788	-67.393239	14.3586835	114.172238
3.878792	-0.985053	118.640884	-14.985839	15.809695	114.885536	37.700893	-6.754139	120.256554	36.567753	42.15892	111.175415	37.134323	17.7023905	115.7159845	-67.106001	13.9169995	114.0550875
3.348742	-2.353464	117.967239	-14.819837	15.506771	114.348831	37.780666	-7.037004	119.236038	36.61478	41.866539	110.130524	37.197723	17.4147675	114.683281	-66.837397	13.5987745	114.014381
2.195044	-4.01055	116.520752	-14.712734	15.289	113.362213	37.709133	-7.352453	117.038132	36.556316	41.517735	108.493004	37.1327245	17.082641	112.765568	-66.5581925	13.495359	113.958858
1.439451	-4.874367	115.438065	-14.504889	15.246958	112.589142	37.601315	-7.479526	115.407822	36.520531	41.450336	107.499672	37.060923	16.985405	111.453747	-66.070701	13.508511	113.724537
0.694128	-5.578475	114.263657	-14.462715	15.328132	111.950493	37.444977	-7.530083	113.884689	36.48666	41.518684	106.766716	36.9658185	16.9943005	110.3257025	-65.8912485	13.6619635	113.5752835
-0.114117	-6.131821	113.088203	-14.391833	15.506337	111.362206	37.286877	-7.462458	112.39743	36.476456	41.694885	106.343094	36.8816665	17.1162135	109.370262	-65.6653325	13.8964605	113.35415
-0.894518	-6.502374	111.937866	-14.427016	15.742924	110.860611	37.105877	-7.320648	111.058685	36.452084	41.996704	106.269836	36.7789805	17.338028	108.6642605	-65.6330125	14.14782	113.0569615
-1.696653	-6.698837	110.984329	-14.443892	16.050234	110.433029	36.973907	-7.081014	109.943626	36.36277	42.369476	106.358551	36.6683385	17.644231	108.1510885	-65.5561225	14.456237	112.7149695
-2.475542	-6.790537	110.209511	-14.525533	16.386684	110.026894	36.861221	-6.768246	109.192039	36.270306	42.72884	106.380142	36.5657635	17.980297	107.7860905	-65.6168295	14.793071	112.2676975
-3.614988	-6.815093	109.237656	-14.613984	16.691311	109.334717	36.834057	-6.394407	108.475327	36.073051	43.18354	106.40403	36.453554	18.3945665	107.4396785	-65.681522	14.9880555	111.2297555
-4.339404	-6.832907	108.579742	-14.676881	16.721203	108.724121	36.892696	-6.228162	108.15834	35.941158	43.390507	106.323685	36.416927	18.5811725	107.2410125	-65.770689	14.8612335	110.2072295
-5.036748	-6.790746	107.961945	-14.707734	16.6367	107.98558	36.981571	-6.147511	107.939194	35.795204	43.515362	106.120087	36.3883875	18.6839255	107.0296405	-65.8038555	14.5894745	108.9415195
-5.686022	-6.736795	107.293549	-14.654181	16.486156	107.150032	37.106464	-6.114518	107.834305	35.753204	43.539253	105.808304	36.429834	18.7123675	106.8213045	-65.738196	14.2599445	107.4787595
-6.281819	-6.642468	106.539192	-14.517881	16.318913	106.256393	37.282822	-6.13962	107.699326	35.852345	43.520557	105.638329	36.5675835	18.6904685	106.6688275	-65.6033455	13.9473575	105.8439585
-6.889758	-6.427545	105.669556	-14.305563	16.249706	105.361214	37.487595	-6.154603	107.514702	36.096294	43.549889	105.374649	36.7919445	18.697643	106.4446755	-65.4030705	13.801769	104.2777525
-7.478889	-6.19918	104.62674	-14.087386	16.23493	104.535851	37.656727	-6.103806	107.040703	36.31559	43.629898	105.263924	36.9861585	18.763046	106.1523135	-65.1609305	13.706814	102.9193885
-8.399127	-5.608954	102.935776	-13.719101	16.447083	103.518311	37.983124	-5.775728	105.887482	36.609642	43.976868	105.4356	37.296383	19.10057	105.661541	-64.734585	13.793596	101.375081
-9.03764	-5.107022	101.80954	-13.531451	16.870966	102.970161	38.121918	-5.3591	105.072418	36.781128	44.394997	105.792603	37.451523	19.5179485	105.4325105	-64.514425	14.2239835	100.5078115
-9.741133	-4.545245	100.783394	-13.418783	17.448063	102.536079	38.227303	-4.788348	104.249039	36.867363	44.927345	106.221748	37.547333	20.0694985	105.2353935	-64.384899	14.8266275	99.8367645
-10.539331	-3.974954	99.925804	-13.354903	18.134102	102.229897	38.266659	-4.200888	103.437042	36.891575	45.466637	106.490036	37.579117	20.6328745	104.963539	-64.288923	15.6353295	99.496255
-11.396673	-3.476278	99.357742	-13.322637	18.781418	102.006721	38.307358	-3.664534	102.729164	37.319237	45.797428	106.244102	37.8132975	21.066447	104.486633	-64.4585715	16.496389	99.526809
-12.332845	-3.011543	99.128433	-13.266796	19.260105	101.867004	38.308533	-3.288895	102.246048	36.967239	46.299603	106.064644	37.637886	21.505354	104.155346	-64.171478	17.014856	99.578662
-13.290085	-2.666647	99.136314	-13.168232	19.530592	101.752304	38.347622	-3.131468	101.904381	37.059929	46.519299	105.362869	37.7037755	21.6939155	103.633625	-64.0402395	17.3672685	99.870983
-14.733535	-2.410612	99.401993	-12.964108	19.493351	101.599648	38.479393	-3.155241	101.454391	37.184216	46.549591	103.830673	37.8318045	21.697175	102.642532	-63.7600205	17.289527	100.556764
-15.681413	-2.291651	99.8526	-12.771836	19.285429	101.534882	38.611309	-3.331292	101.339134	37.216698	46.422676	102.516113	37.9140035	21.545692	101.9276235	-63.4576755	17.025166	101.1421405
-16.616974	-2.20954	100.454727	-12.616056	18.894857	101.466072	38.746098	-3.649761	101.353767	37.194382	46.096741	101.041588	37.97024	21.22349	101.1976775	-63.202352	16.566224	101.7344665
-17.467466	-2.090692	101.080444	-12.43302	18.353207	101.423729	38.847603	-4.122937	101.45578	37.14323	45.541019	99.499184	37.9954165	20.709041	100.477482	-62.8614565	15.997373	102.369976
-18.391319	-1.994662	101.619949	-12.287452	17.680994	101.377106	38.943264	-4.707331	101.599625	37.112404	44.85463	98.089012	38.027834	20.0736495	99.8443185	-62.602738	15.2883385	102.9098935
-19.186838	-1.833981	101.898277	-12.131311	16.941212	101.26358	39.047192	-5.308885	101.652611	37.065193	44.157604	97.023872	38.0561925	19.4243595	99.3382415	-62.3188145	14.4580645	103.1889185
-19.988701	-1.633508	101.822319	-11.995954	16.200726	101.06102	39.141815	-5.818295	101.472565	37.028866	43.568592	96.387581	38.0853405	18.8751485	98.930073	-62.0772485	13.5263035	103.191967
-21.089428	-1.172642	100.992546	-11.786584	15.358831	100.564178	39.334656	-6.233207	100.743042	37.045219	43.205227	96.181709	38.1899375	18.48601	98.4623755	-61.7631055	12.231652	102.6659805
-21.801426	-0.650404	100.228752	-11.689705	15.165792	100.188828	39.485287	-6.191569	100.041916	37.080803	43.375423	96.414474	38.283045	18.591927	98.228195	-61.662455	11.739657	102.149461
-22.478783	0.039433	99.418549	-11.695545	15.23446	99.804085	39.592159	-5.864203	99.358879	37.059631	43.800781	96.896683	38.325895	18.968289	98.127781	-61.716985	11.500631	101.480389
-23.130871	0.863346	98.607788	-11.72144	15.581566	99.422081	39.661259	-5.307488	98.733757	36.98127	44.411205	97.468414	38.3212645	19.5518585	98.1010855	-61.7641445	11.6112735	100.7430765
-23.800404	1.76057	97.77594	-11.789742	16.09202	99.015198	39.727192	-4.579143	98.18988	36.842518	45.162971	98.03141	38.284855	20.291914	98.110645	-61.864339	11.892126	99.919751
-24.356958	2.740164	96.906425	-11.884204	16.730413	98.541382	39.747383	-3.768418	97.664467	36.674809	45.966682	98.51976	38.211096	21.099132	98.0921135	-61.979504	12.361694	98.9906505
-24.873432	3.794359	96.044395	-12.002743	17.357803	98.009262	39.740601	-2.969788	97.15799	36.483982	46.736885	98.915604	38.1122915	21.8835485	98.036797	-62.1177775	12.8320575	97.981727
-25.652393	5.254103	94.890747	-12.150592	18.218344	97.278503	39.635437	-1.900462	96.548676	36.286518	47.719116	99.382584	37.9609775	22.909327	97.96563	-62.2621615	13.527361	96.591376
-26.130217	6.169001	94.40123	-12.214339	18.676863	96.9422	39.613132	-1.402283	96.335335	36.207638	48.199253	99.568207	37.910385	23.398485	97.951771	-62.339063	13.955241	95.932629
-26.56781	7.009878	94.089302	-12.282734	18.991161	96.703186	39.602169	-1.050939	96.313217	36.146263	48.549866	99.639839	37.874216	23.7494635	97.976528	-62.439684	14.2328585	95.429844
-27.018475	7.690464	93.892578	-12.329858	19.128311	96.533958	39.603024	-0.870793	96.390343	36.085491	48.723652	99.583344	37.8442575	23.9264295	97.9868435	-62.5039735	14.3301925	95.0810725
-27.403873	8.27918	93.86824	-12.36307	19.116524	96.401077	39.587009	-0.861892	96.478607	36.024837	48.753952	99.357048	37.805923	23.94603	97.9178275	-62.532063	14.287018	94.8843265
-27.761984	8.78898	93.98925	-12.394146	18.942995	96.345985	39.566307	-0.963562	96.587334	35.974411	48.65411	98.948669	37.770359	23.845274	97.7680015	-62.558651	14.040716	94.9239685
-28.141001	9.21672	94.09565	-12.382897	18.702375	96.300827	39.608471	-1.182952	96.615326	35.901566	48.481949	98.500183	37.7550185	23.6494985	97.5577545	-62.5208125	13.7552515	95.0438995
-28.65797	9.762952	94.287277	-12.381215	18.296555	96.264679	39.60622	-1.463016	96.546326	35.828312	48.208244	97.919968	37.717266	23.372614	97.233147	-62.479696	13.220496	95.296211
-29.012445	10.147428	94.33326	-12.347774	18.101143	96.22834	39.594707	-1.612489	96.384239	35.795269	48.062439	97.625572	37.694988	23.224975	97.0049055	-62.390536	12.977311	95.4517745
-29.236454	10.556256	94.315849	-12.359146	18.000702	96.178329	39.507732	-1.641727	96.193375	35.792645	47.979881	97.462578	37.6501885	23.169077	96.8279765	-62.3684805	12.832327	95.5286815
-29.438993	11.000742	94.216766	-12.354076	18.000235	96.069038	39.464458	-1.651478	95.934517	35.814301	47.958126	97.423599	37.6393795	23.153324	96.679058	-62.3475315	12.847146	95.459018
-29.645029	11.45713	93.996964	-12.391796	18.110899	95.88205	39.406239	-1.613148	95.644798	35.837479	47.993652	97.416748	37.621859	23.190252	96.530773	-62.405451	13.031546	95.233327
-29.769123	11.878061	93.660782	-12.390348	18.225107	95.579994	39.375301	-1.525973	95.308868	35.857056	48.078392	97.403702	37.6161785	23.2762095	96.356285	-62.3968745	13.1740045	94.803703
-29.931063	12.292334	93.167427	-12.3689	18.391653	95.188576	39.362045	-1.309319	94.940552	35.852741	48.202808	97.340736	37.607393	23.4467445	96.140644	-62.345193	13.3365615	94.236508
-30.1467	12.809346	92.214462	-12.300063	18.62417	94.414391	39.480698	-1.100751	94.302284	35.897823	48.432316	97.290382	37.6892605	23.6657825	95.796333	-62.2893865	13.5825575	93.032449
-30.240166	13.101768	91.452934	-12.180784	18.812523	93.827812	39.611717	-0.910101	93.895134	35.981842	48.599026	97.312141	37.7967795	23.8444625	95.6036375	-62.1583475	13.7805835	92.0519865
-30.310667	13.364361	90.650002	-12.025375	19.016972	93.232307	39.763565	-0.727055	93.550232	36.114906	48.756592	97.414658	37.9392355	24.0147685	95.482445	-61.9899855	14.0191755	90.982169
-30.44105	13.576235	89.86924	-11.824105	19.223383	92.680832	39.938919	-0.548529	93.198181	36.287285	48.893414	97.514473	38.113102	24.1724425	95.356327	-61.761312	14.2743235	90.005337
-30.545803	13.737278	89.181969	-11.589654	19.425312	92.182007	40.134804	-0.427788	92.850189	36.526196	48.959084	97.520134	38.3305	24.265648	95.1851615	-61.509808	14.584976	89.1788525
-30.752935	13.824789	88.610275	-11.345043	19.58534	91.742668	40.307838	-0.316124	92.585793	36.772915	48.993439	97.421432	38.5403765	24.3386575	95.0036125	-61.2304625	14.8320225	88.4817235
-30.996693	13.822295	88.132271	-11.111728	19.67725	91.375763	40.489082	-0.413699	92.379028	37.011871	48.966515	97.120461	38.7504765	24.276408	94.7497445	-60.9739325	15.078092	88.0017815
-31.520525	13.55162	87.761047	-10.737881	19.620043	90.970207	40.728813	-0.677851	92.202141	37.398136	48.725407	96.130249	39.0634745	24.023778	94.166195	-60.5392365	15.216308	87.774219
-32.033012	13.179292	87.931358	-10.466929	19.432779	90.906754	40.888863	-1.029814	92.219757	37.663136	48.423302	95.087425	39.2759995	23.696744	93.653591	-60.2098575	15.168814	88.159917
-32.523911	12.719446	88.29966	-10.182141	19.065054	90.997414	41.079273	-1.496359	92.365547	37.913395	47.980003	94.022903	39.496334	23.241822	93.194225	-59.860616	14.888286	88.800603
-33.016552	12.171655	88.664856	-9.909753	18.542908	91.113922	41.279785	-2.089737	92.660164	38.118759	47.416008	93.143082	39.699272	22.6631355	92.901623	-59.518778	14.4226805	89.326221
-33.518684	11.631436	88.902283	-9.670962	17.89488	91.18454	41.487385	-2.732988	93.051216	38.365784	46.730995	92.457672	39.9265845	21.9990035	92.754444	-59.2685085	13.7907565	89.614636
-34.050674	11.075444	89.013535	-9.443081	17.273737	91.228561	41.784935	-3.384107	93.363548	38.582592	46.072083	91.887871	40.1837635	21.343988	92.6257095	-59.0699255	13.203486	89.8314125
-34.669956	10.558366	89.316963	-9.212543	16.713446	91.325531	42.010647	-3.934797	93.639572	38.785847	45.401642	91.095863	40.398247	20.7334225	92.3677175	-58.823333	12.6934695	90.2833445
-35.663204	9.91579	90.376526	-8.97715	15.999885	91.63797	42.224617	-4.686203	93.784126	38.919643	44.358887	89.067322	40.57213	19.836342	91.425724	-58.52643	12.163428	91.850216
-36.363369	9.638865	91.705513	-9.017697	15.512202	92.041351	42.146938	-5.232392	93.616058	38.696056	43.536324	87.169739	40.421497	19.151966	90.3928985	-58.456891	11.872438	93.6898035
-37.085773	9.478058	93.35363	-9.259645	14.95591	92.597534	41.829361	-5.909959	93.151619	38.130985	42.583637	85.054581	39.980173	18.336839	89.1031	-58.499463	11.574981	96.091968
-37.812866	9.429249	95.087814	-9.809833	14.318059	93.152931	41.211334	-6.693642	92.271988	37.267578	41.570488	83.022453	39.239456	17.438423	87.6472205	-58.859122	11.197695	98.6586415
-38.566296	9.493448	96.695511	-10.547843	13.636623	93.665726	40.301342	-7.470399	91.057495	36.077667	40.656235	81.193069	38.1895045	16.592918	86.125282	-59.2851905	10.680328	101.20617
-39.223129	9.674737	97.976318	-11.45805	13.03054	94.024918	39.282936	-8.127354	89.648537	34.715801	39.982922	79.595505	36.9993685	15.927784	84.622021	-59.9154685	10.133296	103.427815
-39.835747	9.967739	98.922958	-12.389085	12.503409	94.204193	38.243374	-8.567394	88.173012	33.267956	39.587399	78.241104	35.755665	15.5100025	83.207058	-60.533835	9.4968155	105.201328
-40.447338	10.561019	99.790314	-13.58476	11.976526	94.221382	36.855736	-8.875181	86.091682	31.376537	39.402847	76.839539	34.1161365	15.263833	81.4656105	-61.2856565	8.689219	106.9771535
-40.875237	11.044662	99.692192	-14.187635	11.845077	94.060532	36.185989	-8.871162	85.155128	30.564869	39.497505	76.475319	33.375429	15.3131715	80.8152235	-61.750699	8.3769825	107.3058405
-41.112465	11.621627	99.144913	-14.64818	11.750476	93.755791	35.752232	-8.7391	84.596512	30.17396	39.809883	76.759247	32.963096	15.5353915	80.6778795	-62.259456	7.9655605	106.8337025
-41.230946	12.308286	98.159561	-14.917554	11.768237	93.326614	35.640873	-8.524869	84.390625	30.196318	40.223236	77.541687	32.9185955	15.8491835	80.966156	-62.7537035	7.6872905	105.687072
-41.147251	13.095101	96.991493	-15.025692	11.895455	92.833916	35.662766	-8.204185	84.548988	30.512138	40.648758	78.717476	33.087452	16.2222865	81.633232	-63.138836	7.5686235	104.0346
-40.80875	13.991907	95.985207	-14.984078	12.141267	92.52227	35.83596	-7.933558	84.880165	30.989832	41.063805	80.103081	33.412896	16.5651235	82.491623	-63.381052	7.7174105	102.552917
-40.254105	15.050263	95.449791	-14.835091	12.434962	92.556747	36.013489	-7.731665	85.441521	31.535002	41.331623	81.519363	33.7742455	16.799979	83.480442	-63.4444275	8.069945	101.633052
-39.114861	16.799866	95.043892	-14.625235	12.852361	92.953842	36.282219	-7.567109	86.84053	32.334351	41.599545	83.684143	34.308285	17.016218	85.2623365	-63.558755	8.688504	100.6453475
-38.193695	17.959707	94.885376	-14.464396	13.072042	93.319664	36.454105	-7.47739	87.859512	32.747242	41.714401	84.93222	34.6006735	17.1185055	86.395866	-63.5294655	9.0255785	100.243462
-37.241001	19.145697	94.910019	-14.359856	13.25949	93.71788	36.590557	-7.423909	88.820442	33.047001	41.806751	85.893135	34.818779	17.191421	87.3567885	-63.538491	9.327559	100.0789715
-36.173958	20.322157	94.972488	-14.246064	13.299419	94.114075	36.663017	-7.46351	89.637146	33.249245	41.766994	86.702972	34.956131	17.151742	88.170059	-63.448259	9.447096	100.058091
-34.999447	21.48102	95.121483	-14.154403	13.225372	94.541443	36.672108	-7.639357	90.395264	33.381283	41.618095	87.36512	35.0266955	16.989369	88.880192	-63.3355015	9.461375	100.202694
-33.784622	22.674376	95.323929	-14.104824	13.072846	94.982002	36.667038	-7.875612	91.123512	33.512333	41.382908	88.002449	35.0896855	16.753648	89.5629805	-63.2993335	9.392044	100.4010235
-32.510273	23.864328	95.549988	-14.059675	12.894961	95.468452	36.696033	-8.197168	91.741608	33.610474	41.129688	88.684418	35.1532535	16.46626	90.213013	-63.2726035	9.323662	100.723891
-30.398613	25.644287	95.838997	-14.069525	12.572731	96.123169	36.623051	-8.635716	92.759926	33.813454	40.708797	89.792099	35.2182525	16.0365405	91.2760125	-63.3573025	9.1089215	100.9703255
-28.875273	26.876684	95.937454	-14.067686	12.389069	96.447281	36.621319	-8.901332	93.447189	33.965649	40.502228	90.571411	35.293484	15.800448	92.0093	-63.428856	8.97769	100.885262
-27.402168	28.145472	95.969337	-14.069804	12.223953	96.667999	36.632114	-9.146893	94.03492	34.082077	40.331085	91.394829	35.3570955	15.592096	92.7148745	-63.4967035	8.85581	100.6211235
-25.792717	29.45899	96.032646	-14.094141	12.139621	96.836296	36.508991	-9.248183	94.500526	34.245564	40.209232	92.230576	35.3772775	15.4805245	93.365551	-63.5655595	8.7987175	100.307041
-24.143295	30.790606	96.301659	-14.119178	12.106809	97.011253	36.437309	-9.324466	94.775887	34.436756	40.237259	93.221748	35.4370325	15.4563965	93.9988175	-63.6753885	8.7572215	100.0236885
-22.419703	32.152493	96.898819	-14.164125	12.202024	97.229355	36.344151	-9.23376	94.848839	34.576813	40.459457	94.528183	35.460482	15.6128485	94.688511	-63.788732	8.7911995	99.770199
-20.723885	33.5369	97.860321	-14.26417	12.470356	97.59108	36.19944	-8.908229	94.751907	34.678154	40.8494	96.175949	35.438797	15.9705855	95.463928	-63.967137	8.9701265	99.718232
-18.044964	35.566826	99.842537	-14.570477	13.310673	98.262093	35.964333	-7.901987	94.739754	34.654896	41.729786	99.413231	35.3096145	16.9138995	97.0764925	-64.4505685	9.7074465	99.4476935
-16.324717	36.859779	101.305733	-14.831814	14.017367	98.735031	35.859047	-7.038958	94.957451	34.536819	42.346275	101.834846	35.197933	17.6536585	98.3961485	-64.861561	10.3810755	99.0739135
-14.596273	38.083725	102.610657	-15.138338	14.885266	99.138657	35.765366	-6.180801	95.370903	34.408493	42.861401	104.15435	35.0869295	18.3403	99.7626265	-65.3636055	11.430232	98.5146875
-12.90798	39.136242	103.935829	-15.416975	15.835402	99.509224	35.665619	-5.385186	95.897224	34.420113	42.667858	106.421745	35.042866	18.641336	101.1594845	-65.876816	13.029468	97.8589635
-11.160935	39.99892	105.080727	-15.554127	16.686741	99.899696	35.609314	-4.66945	96.539986	34.927097	43.587025	107.913864	35.2682055	19.4587875	102.226925	-66.3764595	13.9146945	97.572467
-9.509372	40.621174	106.077789	-15.583123	17.438967	100.390564	35.694592	-4.121214	97.298012	34.66544	43.147598	109.731468	35.180016	19.513192	103.51474	-66.346262	15.364742	97.266388
-7.761712	41.021992	106.886459	-15.4623	17.999496	101.001869	35.86816	-3.711434	98.098831	35.247841	44.298084	110.352264	35.5580005	20.293325	104.2255475	-66.4826005	15.705667	97.7781905
-5.212968	41.353809	107.55159	-15.127848	18.616646	101.874016	36.291267	-3.353868	99.462791	35.705063	44.877396	111.015656	35.998165	20.761764	105.2392235	-66.253861	16.471528	98.5088085
-3.514687	41.315189	107.721115	-14.872185	18.760834	102.523277	36.680202	-3.340596	100.616409	35.967422	45.134689	111.141121	36.323812	20.8970465	105.878765	-66.068182	16.6246215	99.167789
-1.886268	41.048698	107.857857	-14.597237	18.666143	103.170715	37.076309	-3.58545	101.962296	36.242512	45.198093	111.26429	36.6594105	20.8063215	106.613293	-65.8538845	16.5259645	99.728137
-0.419216	40.467617	108.137306	-14.412964	18.405409	103.821671	37.447815	-3.999642	103.454185	36.57798	45.066624	111.567307	37.0128975	20.533491	107.510746	-65.8388255	16.277327	100.132596
1.017038	39.710312	108.451935	-14.284108	18.004932	104.457596	37.83984	-4.448987	105.027023	36.832905	44.837631	112.10424	37.3363725	20.194322	108.5656315	-65.9045885	15.815542	100.3495605
2.349664	38.834053	108.909691	-14.218985	17.647636	105.01844	38.203629	-4.81575	106.579544	36.62587	44.779774	113.076195	37.4147495	19.982012	109.8278695	-65.8527195	15.31326	100.2090105
3.530258	37.778969	109.611214	-14.191257	17.390326	105.566872	38.552361	-5.104936	107.959068	37.171867	44.463055	113.932732	37.862114	19.6790595	110.9459	-66.244628	15.1015925	100.187844
5.09054	36.158978	110.780228	-14.108255	17.265125	106.429436	39.088272	-5.263763	109.666397	36.96751	44.676411	115.835258	38.027891	19.706324	112.7508275	-66.244401	14.823926	100.1080445
6.005977	34.975128	111.601814	-14.030583	17.400558	107.032227	39.400925	-5.122907	110.640076	37.136726	44.827347	116.955582	38.2688255	19.85222	113.797829	-66.3299915	14.948896	100.266625
6.816699	33.800644	112.327751	-13.919099	17.682003	107.532822	39.690201	-4.83887	111.30941	37.307026	45.06636	118.011185	38.4986135	20.113745	114.6602975	-66.3368115	15.250261	100.4053465
7.518046	32.497864	112.826035	-13.749901	18.029715	107.988266	40.011349	-4.546784	111.771332	37.46656	45.411777	118.932434	38.7389545	20.4324965	115.351883	-66.2387565	15.6269335	100.624649
8.119963	31.162743	113.232384	-13.565399	18.436375	108.366135	40.288456	-4.08371	112.146843	37.639977	45.758434	119.592682	38.9642165	20.837362	115.8697625	-66.0950145	16.035388	100.8625075
8.590549	29.73127	113.451241	-13.34686	18.851538	108.702019	40.54332	-3.646376	112.385765	37.820038	46.164505	120.071396	39.181679	21.2590645	116.2285805	-65.875399	16.4440115	101.1754575
8.914929	28.264025	113.473663	-13.150625	19.232513	109.010025	40.787811	-3.232642	112.52626	37.997246	46.527439	120.311447	39.3925285	21.6473985	116.4188535	-65.6937785	16.8176275	101.6011965
9.256948	25.798336	113.26226	-12.890933	19.728962	109.490669	40.980568	-2.657006	112.709442	38.289871	46.994038	120.099617	39.6352195	22.168516	116.4045295	-65.4170855	17.289408	102.5768085
9.291187	24.05538	113.120529	-12.765657	20.011133	109.81662	41.014107	-2.405031	112.952278	38.475384	47.369488	119.619461	39.7447455	22.4822285	116.2858695	-65.2760595	17.5400375	103.3473705
9.169403	22.207043	112.795845	-12.692508	20.243797	110.155342	40.981682	-2.20644	113.137115	38.553902	47.74189	118.787384	39.767792	22.767725	115.9622495	-65.152808	17.719869	104.3484345
8.943993	20.260859	112.42659	-12.651026	20.390488	110.361122	40.90744	-2.183956	113.227379	38.577404	47.999676	117.357445	39.742422	22.90786	115.292412	-65.044474	17.873116	105.429832
8.574375	18.214828	111.985016	-12.702855	20.356237	110.485146	40.694801	-2.274158	113.356827	38.499664	47.997234	115.384781	39.5972325	22.861538	114.370804	-65.0029425	17.850936	106.599488
8.096101	16.077475	111.664963	-12.82963	20.125889	110.454941	40.397236	-2.592876	113.463951	38.295395	47.668915	113.25724	39.3463155	22.5380195	113.3605955	-65.0055755	17.7137585	107.5492865
7.476252	13.921617	111.383797	-13.00332	19.646511	110.246994	40.064774	-3.111954	113.557755	38.086857	47.091999	111.122368	39.0758155	21.9900225	112.3400615	-65.0824555	17.3029995	108.1539265
6.452362	10.660498	110.734245	-13.216032	18.697985	109.520576	39.5937	-4.085202	113.076149	37.832031	45.95969	108.146034	38.7128655	20.937244	110.6110915	-65.1449295	16.458726	108.4300605
5.752171	8.581276	110.000488	-13.289158	18.046179	108.727058	39.273178	-4.767214	112.281097	37.759392	45.111588	106.211945	38.516285	20.172187	109.246521	-65.094601	15.920171	108.207595
5.012983	6.620177	109.164299	-13.292709	17.577621	107.845963	38.98428	-5.316179	111.251785	37.719315	44.308201	104.412521	38.3517975	19.496011	107.832153	-64.9372155	15.659231	107.859773
4.279554	4.89684	108.571091	-13.190809	17.230824	107.107964	38.887772	-5.721584	110.379753	37.732887	43.660152	102.930176	38.3103295	18.969284	106.6549645	-64.6919475	15.492364	107.5609635
3.530147	3.407513	108.271957	-13.029682	17.025578	106.642235	38.900902	-6.026013	109.825768	37.901737	43.23415	101.757217	38.4013195	18.6040685	105.7914925	-64.4606835	15.4470875	107.4929775
2.78079	2.091605	108.090378	-12.817814	16.855217	106.293549	38.99242	-6.329757	109.371841	38.103737	42.903641	100.878487	38.5480785	18.286942	105.125164	-64.1837065	15.423492	107.461934
2.022278	0.884133	107.729935	-12.679132	16.64176	105.878555	39.058388	-6.598348	108.734741	38.275589	42.662106	100.218689	38.6669885	18.031879	104.476715	-64.0252525	15.251641	107.280395
0.84774	-0.725051	106.570663	-12.549062	16.417587	104.962029	39.056145	-6.847917	107.102943	38.363792	42.584324	99.458458	38.7099685	17.8682035	103.2807005	-63.8080925	14.9669705	106.6433575
0.011782	-1.559873	105.505791	-12.538264	16.443426	104.249931	38.977158	-6.865677	105.563805	38.285103	42.67144	98.902824	38.6311305	17.9028815	102.2333145	-63.7076585	14.9839705	106.2665475
-0.795848	-2.249327	104.355347	-12.583385	16.662104	103.538918	38.832268	-6.721301	103.814659	38.171379	42.928501	98.22921	38.5018235	18.1036	101.0219345	-63.6685935	15.220608	106.0559015
-1.648588	-2.794037	103.154495	-12.630494	17.05827	102.829422	38.621536	-6.465525	102.027382	38.044468	43.275291	97.455032	38.333002	18.404883	99.741207	-63.59399	15.711657	105.917637
-2.492035	-3.221904	101.979706	-12.74523	17.5425	102.123627	38.36087	-6.11077	100.235352	37.836689	43.700035	96.723648	38.0987795	18.7946325	98.4795	-63.5892395	16.2903675	105.767754
-3.339108	-3.589346	100.803101	-12.924359	17.985512	101.411942	38.050343	-5.730758	98.609146	37.624092	44.133247	96.037201	37.8372175	19.2012445	97.3231735	-63.6859355	16.7697795	105.5007105
-4.150874	-3.905473	99.610954	-13.136127	18.389017	100.700615	37.685638	-5.322629	97.113983	37.373077	44.545738	95.553787	37.5293575	19.6115545	96.333885	-63.8016115	17.1664795	105.067345
-5.306229	-4.329209	97.878403	-13.527781	18.864174	99.72905	37.170296	-4.706181	95.186371	36.953754	45.106644	95.246002	37.062025	20.2002315	95.2161865	-64.117587	17.5281165	104.2419135
-6.02646	-4.657508	96.834389	-13.788258	19.113482	99.162491	36.840939	-4.277774	94.25293	36.688683	45.441048	95.309219	36.764811	20.581637	94.7810745	-64.341327	17.645327	103.5439075
-6.702758	-4.979444	95.932739	-14.064397	19.291746	98.628639	36.622074	-3.962549	93.644173	36.444088	45.697727	95.568115	36.533081	20.867589	94.606144	-64.661875	17.715903	102.651134
-7.342516	-5.354548	95.167068	-14.287493	19.412725	98.08239	36.540432	-3.729918	93.436119	36.261692	45.930779	95.997948	36.401062	21.1004305	94.7170335	-64.976048	17.7250195	101.4477465
-7.896518	-5.763052	94.435425	-14.536757	19.54435	97.361252	36.558498	-3.564116	93.598167	36.110668	46.093513	96.539177	36.334583	21.2646985	95.068672	-65.408097	17.8240015	99.653832
-8.439827	-6.224559	93.698418	-14.705057	19.622553	96.456085	36.607124	-3.550637	94.066086	36.025436	46.140072	96.93821	36.31628	21.2947175	95.502148	-65.726394	17.9503885	97.410022
-8.952139	-6.760629	93.049522	-14.754383	19.570406	95.454552	36.678028	-3.686463	94.601166	36.022411	46.048103	97.025314	36.3502195	21.18082	95.81324	-65.8589855	17.959992	95.095864
-9.759885	-7.732667	92.497635	-14.535886	19.255909	94.197784	36.899025	-4.045081	95.297203	36.192451	45.710831	96.416557	36.545738	20.832875	95.85688	-65.61751	17.678943	92.538688
-10.314803	-8.422577	92.374985	-14.220208	18.909506	93.517334	37.216297	-4.339694	95.671577	36.405708	45.411118	95.759392	36.8110025	20.535712	95.7154845	-65.2514185	17.2833	91.3191835
-10.830286	-9.099073	92.187866	-13.869534	18.475945	92.810371	37.514519	-4.697756	95.99366	36.664127	45.048965	94.955292	37.089323	20.1756045	95.474476	-64.828391	16.7762855	90.146266
-11.426266	-9.718966	91.936707	-13.516523	18.039946	92.080338	37.814816	-5.069308	96.112473	36.925411	44.652973	94.105835	37.3701135	19.7918325	95.109154	-64.4031595	16.2880595	89.051522
-12.059504	-10.332672	91.611938	-13.209102	17.630062	91.455345	38.056225	-5.378333	96.069878	37.138721	44.296913	93.302902	37.597473	19.45929	94.68639	-64.015677	15.800834	88.2243
-12.800942	-10.872606	91.344986	-12.934826	17.265881	90.957375	38.291904	-5.60466	95.955246	37.292042	44.008141	92.576065	37.791973	19.2017405	94.2656555	-63.661625	15.3300215	87.6490945
-13.60555	-11.290829	91.314377	-12.728928	16.957567	90.620461	38.502388	-5.788732	95.925858	37.409653	43.782036	91.867004	37.9560205	18.996652	93.896431	-63.4138765	14.918482	87.344491
-14.951801	-11.649645	91.698822	-12.503007	16.64019	90.460381	38.676979	-6.108636	95.98288	37.57217	43.347469	90.734848	38.1245745	18.6194165	93.358864	-63.1305885	14.6609635	87.561898
-16.016104	-11.820954	92.191376	-12.450027	16.419867	90.526665	38.693951	-6.370735	96.111404	37.615837	42.986099	89.984535	38.154894	18.307682	93.0479695	-63.054948	14.532052	88.0053605
-17.152081	-11.826565	92.878227	-12.427981	16.175283	90.777016	38.683338	-6.657911	96.323822	37.61182	42.568542	89.288345	38.147579	17.9553155	92.8060835	-63.003541	14.3952505	88.7479485
-18.277922	-11.709407	93.699951	-12.436353	15.899171	91.162018	38.631062	-6.960277	96.604523	37.539932	42.122593	88.70903	38.085497	17.581158	92.6567765	-62.958203	14.217184	89.6672595
-19.435072	-11.461377	94.476166	-12.49882	15.617345	91.605972	38.52729	-7.316098	96.95858	37.488937	41.638885	88.335297	38.0081135	17.1613935	92.6469385	-63.0057535	14.0732965	90.5650055
-20.602827	-11.145416	94.979095	-12.620033	15.306655	92.020744	38.359394	-7.671001	97.381798	37.397831	41.22879	88.275322	37.8786125	16.7788945	92.82856	-63.1186785	13.8344155	91.212928
-21.813797	-10.716576	95.237	-12.787323	15.032423	92.35791	38.201424	-7.971211	97.812698	37.284775	40.955662	88.544617	37.7430995	16.4922255	93.1786575	-63.3177455	13.5726205	91.5371625
-23.561867	-9.80606	95.213425	-13.020732	14.756155	92.67868	37.988041	-8.235212	98.381958	37.146233	40.749012	89.127495	37.567137	16.2569	93.7547265	-63.608601	13.25541	91.6026335
-24.755781	-8.948973	95.105339	-13.149982	14.69188	92.825912	37.876831	-8.292658	98.716331	37.059872	40.734516	89.480362	37.4683515	16.220929	94.0983465	-63.7683155	13.162831	91.5534775
-25.981861	-7.978958	94.967667	-13.244184	14.739521	92.920044	37.797104	-8.245413	99.024544	36.98785	40.794765	89.718353	37.392477	16.274676	94.3714485	-63.880845	13.204366	91.4686395
-27.16954	-6.832045	94.766006	-13.348587	14.862916	92.965431	37.692253	-8.154271	99.291916	36.909523	40.885918	89.858505	37.300888	16.3658235	94.5752105	-63.998062	13.3600085	91.3556515
-28.384706	-5.497034	94.49498	-13.474936	15.008789	92.956566	37.541519	-8.057958	99.510818	36.826759	40.949917	89.938232	37.184139	16.4459795	94.724525	-64.134011	13.5715985	91.188607
-29.645199	-4.101705	94.127602	-13.622893	15.099483	92.933655	37.341148	-8.027777	99.605713	36.718674	40.955566	90.060501	37.029911	16.4638945	94.833107	-64.275697	13.7350715	91.034203
-30.949673	-2.581174	93.725899	-13.798092	15.13873	92.991844	37.133858	-8.065389	99.597687	36.620182	40.945766	90.293571	36.87702	16.4401885	94.945629	-64.473204	13.8372715	91.038059
-32.96711	0.039886	93.435402	-14.06001	15.242871	93.345192	36.802383	-8.1122	99.415596	36.443153	41.027439	90.787178	36.622768	16.4576195	95.101387	-64.742788	14.0281225	91.588997
-34.3246	2.040799	93.710876	-14.20192	15.453598	93.853012	36.61655	-8.066722	99.171738	36.313118	41.151722	91.013229	36.464834	16.5425	95.0924835	-64.868674	14.364696	92.6135405
-35.726181	4.219172	94.450073	-14.300243	15.752419	94.616272	36.439987	-7.960657	98.932739	36.173759	41.309784	91.057167	36.306873	16.6745635	94.994953	-64.907359	14.8302745	94.237591
-37.098225	6.590612	95.679764	-14.416075	16.120838	95.604202	36.23856	-7.840212	98.784943	35.94664	41.418476	90.925346	36.0926	16.789132	94.8551445	-64.92475	15.452544	96.3532595
-38.450798	9.091986	97.4067	-14.542632	16.365749	96.880051	36.008228	-7.781095	98.772079	35.602749	41.416046	90.620338	35.8054885	16.8174755	94.6962085	-64.8907525	15.9140225	99.0638935
-39.774124	11.734826	99.66584	-14.654963	16.494209	98.521492	35.709686	-7.851577	98.857628	35.169716	41.276356	90.351692	35.439701	16.7123895	94.60466	-64.749627	16.2760285	102.438324
-40.961281	14.431983	101.926331	-14.807926	16.384293	100.363472	35.400955	-8.048431	99.047813	34.709179	41.118496	90.433495	35.055067	16.5350325	94.740654	-64.670919	16.2335535	105.98629
-42.659374	18.396381	104.532837	-15.245655	15.817717	102.585243	35.016258	-8.244453	98.972664	33.947067	41.308861	91.705635	34.4816625	16.532204	95.3391495	-64.9729725	15.10323	109.8313365
-43.772331	21.014109	105.761246	-15.635326	15.428497	103.58728	34.737991	-8.205616	98.594025	33.343037	41.602005	92.717476	34.040514	16.6981945	95.6557505	-65.311166	14.1587995	111.5188095
-44.822353	23.732227	106.683685	-16.085052	15.218873	104.224907	34.404068	-7.967228	98.147736	32.693027	41.993088	93.575928	33.5485475	17.01293	95.861832	-65.7186515	13.424816	112.587982
-45.782196	26.574472	107.244781	-16.57585	15.228226	104.54129	34.072651	-7.560104	97.574913	32.083187	42.525093	94.19249	33.077919	17.4824945	95.8837015	-66.229619	12.9739575	113.1988785
-46.514812	29.516977	107.784164	-16.981581	15.397772	104.563416	33.668224	-7.064953	96.583466	31.494427	43.132412	94.393486	32.5813255	18.0337295	95.488476	-66.5444875	12.7618145	113.638356
-47.136814	32.518627	108.194939	-17.392397	15.664948	104.245773	33.107815	-6.417297	95.156036	30.904568	43.752438	94.150856	32.0061915	18.6675705	94.653446	-66.7909855	12.6623255	113.8381
-47.640888	35.538528	108.396652	-17.802979	16.026119	103.629517	32.630806	-5.748445	93.406464	30.334143	44.442001	93.627235	31.4824745	19.346778	93.5168495	-67.0884325	12.70546	113.7421845
-48.029919	40.022053	108.588028	-18.411612	16.680569	102.422371	31.929497	-4.571775	90.462646	29.450974	45.578747	92.5177	30.6902355	20.503486	91.490173	-67.5134595	12.857652	113.354569
-47.620522	42.695332	108.883141	-18.766985	17.087734	101.62355	31.462908	-3.776311	88.49913	28.921789	46.292343	91.610886	30.1923485	21.258016	90.055008	-67.7263185	12.917452	113.192092
-47.42371	44.931805	108.95388	-19.052336	17.472687	100.873627	31.091478	-3.100567	86.606224	28.473339	46.948647	90.7677	29.7824085	21.92404	88.686962	-67.8870805	13.021334	113.060292
-45.458309	45.019722	108.82003	-19.267338	17.759197	100.142433	30.774006	-2.477082	84.821335	28.162235	47.499393	89.903435	29.4681205	22.5111555	87.362385	-68.0027965	13.0072385	112.922481
-44.053795	45.706646	108.27066	-19.42408	18.033735	99.346924	30.549934	-1.991411	83.165421	27.918941	47.936855	89.038811	29.2344375	22.972722	86.102116	-68.0825975	13.094748	112.591732
-42.301529	46.364487	107.367897	-19.513363	18.211042	98.550102	30.414164	-1.587726	81.710197	27.77701	48.257523	88.350739	29.095587	23.3348985	85.030468	-68.122313	13.0871855	112.069736
-40.750137	47.094337	106.63459	-19.554356	18.402348	97.825607	30.351034	-1.231481	80.587051	27.757151	48.518509	87.844002	29.0540925	23.643514	84.2155265	-68.1628045	13.161182	111.4356875
-37.835266	48.008595	105.362846	-19.662235	18.708654	97.004539	30.334866	-0.833199	79.685265	27.784269	48.855858	87.537209	29.0595675	24.0113295	83.611237	-68.3840375	13.4059785	110.397841
-35.666389	48.37883	104.268173	-19.789135	18.892149	96.616867	30.312595	-0.705082	79.676529	27.813297	48.986946	87.716545	29.062946	24.140932	83.696537	-68.641216	13.643366	109.537197
-32.901138	48.572395	102.987885	-20.031927	19.004274	96.376045	30.28183	-0.734272	80.26519	27.817848	48.919231	88.261688	29.049839	24.0924795	84.263439	-69.113693	13.9160685	108.488651
-30.612448	48.658451	102.193054	-20.30862	19.035213	96.382103	30.276039	-0.848847	81.442459	27.727842	48.620819	89.397408	29.0019405	23.885986	85.4199335	-69.6191805	14.18444	107.3442725
-27.923737	48.577858	101.44857	-20.587721	18.996017	96.633469	30.389748	-0.974544	83.267471	27.646965	48.235615	91.229065	29.0183565	23.6305355	87.248268	-70.1937985	14.3614985	106.01867
-25.046164	48.204006	101.372086	-20.765396	18.83341	97.300987	30.837938	-1.276145	85.8741	27.90501	47.787239	93.761787	29.371474	23.255547	89.8179435	-70.902266	14.411273	104.7840305
-21.899042	47.59026	101.948128	-20.797583	18.577417	98.321068	31.459024	-1.564238	88.834541	28.418589	47.448162	96.9244	29.9388065	22.941962	92.8794705	-71.5339725	14.212872	103.7626655
-16.850298	46.356186	103.898178	-20.549314	18.205475	100.309662	32.48732	-2.029694	93.57869	29.322523	46.875465	102.087555	30.9049215	22.4228855	97.8331225	-72.0035495	13.9880645	102.7862015
-13.388242	45.212547	105.643333	-20.38345	17.959126	101.871529	33.001034	-2.553106	97.056976	30.096605	46.331799	105.723045	31.5488195	21.8893465	101.3900105	-72.3157195	14.0289055	102.3530475
-9.941483	43.926491	107.780502	-20.128941	17.61817	103.591064	33.553284	-3.181056	100.556435	30.839348	45.755344	109.343086	32.196316	21.287144	104.9497605	-72.454198	13.949196	102.2323675
-6.632515	42.477688	110.068237	-19.863451	17.339676	105.53051	34.052334	-3.83031	104.123627	31.515322	45.201019	112.749657	32.783828	20.6853545	108.436642	-72.51073	13.9939975	102.624378
-3.372509	40.940762	112.60836	-19.610546	17.05448	107.555351	34.48621	-4.375009	107.637169	32.145031	44.766529	116.033234	33.3156205	20.19576	111.8352015	-72.5367125	13.9132	103.2755005
-0.217728	39.229496	115.090202	-19.479853	16.82988	109.536812	34.874729	-4.920685	110.922417	32.611195	44.271461	118.891335	33.742962	19.675388	114.906876	-72.702668	13.984372	104.166748
2.835978	37.428383	117.295517	-19.280817	16.470022	111.286736	35.189075	-5.607102	114.137283	33.382507	43.792183	121.443764	34.285791	19.0925405	117.7905235	-72.847425	13.8475035	104.7829485
7.125654	34.480927	120.631638	-18.751461	15.652813	113.545158	35.433968	-6.458622	118.461441	33.297428	43.401684	125.035545	34.365698	18.471531	121.748493	-71.86862	12.834095	105.341823
10.190669	32.259422	122.480034	-18.646755	15.214149	114.993927	35.584873	-6.974005	120.975426	33.439507	43.012066	126.911835	34.51219	18.0190305	123.9436305	-71.8057	12.4092675	106.0442235
12.643625	30.070677	124.303886	-18.498648	14.766453	116.335449	35.705181	-7.314666	123.228546	33.584641	42.666435	128.401489	34.644911	17.6758845	125.8150175	-71.642207	11.8570215	106.8558805
14.991422	27.875916	125.941322	-18.278137	14.378752	117.606483	35.936275	-7.576248	125.199554	33.752777	42.426968	129.459381	34.844526	17.42536	127.3294675	-71.4008	11.332144	107.8834985
17.260786	25.681189	127.360062	-17.968313	14.038809	118.735977	36.274158	-7.728086	126.983192	34.408508	42.102833	130.210587	35.341333	17.1873735	128.5968895	-71.277959	10.8902445	108.8750645
19.312206	23.46315	128.760345	-17.487156	13.697147	119.874207	36.815426	-7.813465	128.755722	34.771542	41.894005	131.157394	35.793484	17.04027	129.956558	-70.767796	10.354024	109.791856
20.70071	21.293303	130.396576	-16.912729	13.36119	121.131386	37.493114	-7.980038	130.615417	35.301956	41.77338	132.412964	36.397535	16.896671	131.5141905	-70.222993	9.825709	110.7485815
20.658583	18.252781	132.891953	-16.155602	12.828152	123.153542	38.40715	-8.166342	133.408539	36.12888	41.720863	134.859818	37.268015	16.7772605	134.1341785	-69.579219	8.8790435	112.1729055
20.431072	16.231281	134.446777	-15.676959	12.557747	124.415993	39.3083	-8.476099	134.876984	36.558804	41.701077	136.403229	37.933552	16.612489	135.6401065	-69.28747	8.503005	113.1918795
20.05191	14.248764	135.573105	-15.467775	12.251813	125.479568	39.79866	-8.604535	136.06781	36.97773	41.697456	137.684494	38.388195	16.5464605	136.876152	-69.323745	7.9571655	114.082984
19.559011	12.241924	136.302307	-15.224455	12.023541	126.378181	40.243763	-8.662894	136.87851	37.354435	41.689091	138.543289	38.799099	16.5130985	137.7108995	-69.248009	7.5339835	115.0454625
18.910185	10.250055	136.628189	-15.019596	11.871997	127.089081	40.074024	-8.584368	137.40564	37.66988	41.693069	139.003387	38.871952	16.5543505	138.2045135	-68.911144	7.1896435	115.9736485
18.10532	8.378136	136.58786	-14.7419	11.829642	127.596512	40.409966	-8.654072	137.561081	37.914677	41.718597	139.135284	39.1623215	16.5322625	138.3481825	-68.6461215	7.1270215	116.8448415
17.172779	6.466855	136.207596	-14.655216	11.781786	127.975845	40.689442	-8.624151	137.410217	38.134148	41.741486	138.852783	39.411795	16.5586675	138.1315	-68.722227	7.0049045	117.82019
15.449669	3.800035	135.200912	-14.273445	11.8407	128.148254	41.165016	-8.527805	136.645248	38.514057	41.943687	137.76947	39.8395365	16.707941	137.207359	-68.3864265	6.973459	119.089149
14.146291	2.083207	134.264008	-13.907598	11.920628	128.076004	41.643955	-8.492472	135.769089	38.784554	42.102314	136.513168	40.2142545	16.804921	136.1411285	-68.0294505	7.036335	120.0108795
12.764575	0.410792	132.998016	-13.478931	11.958541	127.732994	42.141445	-8.518525	134.336975	39.068336	42.195896	134.596359	40.6048905	16.8386855	134.466667	-67.5627525	7.0783965	120.999321
11.242541	-1.172919	131.311096	-12.962657	11.926409	126.991676	42.286011	-8.381275	132.418396	39.330364	42.30582	132.091507	40.8081875	16.9622725	132.2549515	-66.7335015	6.8905455	121.7284005
9.682412	-2.765212	129.284256	-12.743449	12.129826	125.979958	42.765495	-8.393698	129.932922	39.070625	42.52948	129.16748	40.91806	17.067891	129.550201	-66.404958	7.191761	122.409715
7.898932	-4.161804	126.947083	-12.239499	12.098908	124.36763	42.689781	-8.074548	127.284134	39.102856	42.569138	125.241211	40.8963185	17.247295	126.2626725	-65.3753165	6.950521	122.4725875
6.05845	-5.409665	124.297974	-11.920327	12.136877	122.397995	43.573578	-8.597043	123.686028	38.96217	42.553596	121.201035	41.267874	16.9782765	122.4435315	-65.108528	7.2954775	122.3524585
3.489414	-7.323491	120.296684	-11.12551	11.926135	119.137779	43.308121	-8.633473	118.611565	38.935841	42.284992	115.212456	41.121981	16.8257595	116.9120105	-63.373001	7.0265105	121.3635475
1.782114	-8.520404	117.896889	-10.742966	11.831384	117.093849	43.299995	-8.823883	115.185966	38.923023	42.075874	111.468315	41.111509	16.6259955	113.3271405	-62.597441	7.0367725	120.8605575
0.058025	-9.484658	115.69561	-10.419594	11.789209	115.154182	43.186672	-8.929239	111.973015	38.802414	41.925831	108.377861	40.994543	16.498296	110.175438	-61.833731	7.080122	120.132926
-1.617429	-10.325377	113.861534	-10.161772	11.801367	113.388237	43.095722	-9.006557	109.399223	38.811104	41.949951	105.786278	40.953413	16.471697	107.5927505	-61.276957	7.131037	119.1837235
-3.284549	-10.963684	112.168274	-9.993676	11.878659	111.556152	42.982853	-9.088078	107.364975	38.810776	41.918365	103.669617	40.8968145	16.4151435	105.517296	-60.8841665	7.3421745	117.595008
-4.931483	-11.553056	110.475502	-9.977201	12.006457	109.569122	42.778633	-9.153859	105.788971	38.859615	41.816288	101.845634	40.819124	16.3312145	103.8173025	-60.773526	7.6816995	115.3209415
-6.540006	-12.050477	108.795143	-10.094754	12.006489	107.667755	42.508759	-9.308152	104.524704	38.88694	41.655399	100.230003	40.6978495	16.1736235	102.3773535	-60.8873575	7.8393545	112.9581565
-8.97727	-12.648537	106.305038	-10.47865	11.910124	104.858849	42.058872	-9.673625	102.694679	38.812153	41.359905	97.910919	40.4355125	15.84314	100.302799	-61.3928125	7.977108	109.414899
-10.512463	-12.955171	104.513214	-10.741147	11.812687	102.829758	41.804588	-9.842003	101.478104	38.697166	41.108433	96.145523	40.250877	15.633215	98.8118135	-61.733171	7.992159	106.8477025
-11.981128	-13.226956	102.563095	-10.944743	11.676408	100.622437	41.635406	-9.999113	100.154114	38.607128	40.843506	94.155731	40.121267	15.4221965	97.1549225	-62.010753	7.9306195	104.0899515
-13.342008	-13.377661	100.651527	-11.038589	11.472322	98.381531	41.545139	-10.207759	98.658241	38.522396	40.592789	91.909775	40.0337675	15.192515	95.284008	-62.1109455	7.752129	101.479054
-14.690873	-13.410499	99.034309	-11.06977	11.216918	96.302597	41.515854	-10.440232	97.13427	38.419144	40.256863	89.27877	39.967499	14.9083155	93.20652	-62.107039	7.5255205	99.398674
-15.943043	-13.291684	97.901245	-11.018602	10.902652	94.587471	41.486771	-10.719829	95.621788	38.257427	39.770351	86.463318	39.872099	14.525261	91.042553	-61.909303	7.280043	98.132389
-17.14995	-12.995368	97.01503	-10.912132	10.447644	93.12085	41.683628	-11.176856	94.05867	38.083969	39.140011	83.693886	39.8837985	13.9815775	88.876278	-61.7080625	6.9137105	97.365422
-18.834084	-12.250871	95.772324	-10.891375	9.703214	91.319626	41.66048	-11.791929	92.03286	37.751751	38.198112	80.204178	39.7061155	13.2030915	86.118519	-61.4888655	6.2033365	96.520733
-19.898872	-11.510899	94.832359	-11.05757	9.275798	90.363747	41.56567	-12.140983	90.866905	37.476261	37.766468	78.59417	39.5209655	12.8127425	84.7305375	-61.6361055	5.7388535	95.9969565
-21.04734	-10.62921	93.725098	-11.330154	8.922195	89.532753	41.272369	-12.444799	89.717743	37.173439	37.50581	77.57019	39.222904	12.5305055	83.6439665	-61.883212	5.3138845	95.4215395
-22.141634	-9.468301	92.465332	-11.774242	8.688843	88.778778	40.90826	-12.717758	88.628944	36.842636	37.430958	77.109741	38.875448	12.3566	82.8693425	-62.423932	5.021086	94.6882135
-23.150986	-8.219765	91.129814	-12.337088	8.639457	88.112595	40.630562	-13.043754	87.513229	36.486023	37.538643	77.142288	38.5582925	12.2474445	82.3277585	-63.2324685	5.0314695	93.8974315
-24.164948	-6.68226	89.761398	-12.993695	8.797849	87.421936	39.982544	-13.114911	86.651192	36.152458	37.749538	77.486839	38.067501	12.3173135	82.0690155	-64.054891	5.2783845	92.7748565
-25.064674	-4.978629	88.380753	-13.648206	9.144597	86.769531	38.951115	-12.871051	86.138771	35.786854	38.10302	78.084251	37.3689845	12.6159845	82.111511	-64.6653965	5.6732095	91.427551
-26.312071	-2.067798	86.834351	-14.514438	9.930277	86.186562	38.067516	-12.406833	85.754135	35.312141	38.901917	79.677414	36.6898285	13.247542	82.7157745	-65.7187045	6.613012	89.6573495
-26.949247	-0.043882	86.062332	-14.983344	10.523497	86.05777	37.539883	-11.994486	85.972176	35.091541	39.481789	81.202797	36.315712	13.7436515	83.5874865	-66.2824	7.3033425	88.5280535
-27.528631	2.083603	85.539322	-15.316799	11.115814	86.100433	37.166397	-11.616026	86.359283	34.902878	40.043747	82.900238	36.0346375	14.2138605	84.6297605	-66.6682355	8.0177675	87.5711055
-28.06764	4.307618	85.227295	-15.573509	11.666953	86.2742	36.840202	-11.255395	86.867844	34.753929	40.527718	84.757713	35.7970655	14.6361615	85.8127785	-66.9440835	8.6977445	86.7356215
-28.531912	6.422255	85.087807	-15.775253	12.111376	86.559189	36.541111	-10.954477	87.426346	34.664196	40.884407	86.588219	35.6026535	14.964965	87.0072825	-67.1531595	9.257787	86.1110955
-28.963852	8.61197	85.326019	-15.918131	12.552082	87.033562	36.272221	-10.694261	88.071083	34.553616	41.17944	88.242622	35.4129185	15.2425895	88.1568525	-67.2491805	9.8615745	85.9102715
-29.417757	10.668037	85.773033	-16.046244	12.928085	87.617455	36.069942	-10.413675	88.745132	34.405319	41.452133	89.780495	35.2376305	15.519229	89.2628135	-67.3301185	10.336941	85.9720965
-30.080976	13.737607	86.929413	-16.22637	13.399744	88.839706	35.818993	-9.934941	90.042282	34.139668	41.859127	91.961647	34.9793305	15.962093	91.0019645	-67.4320705	10.837395	86.6774475
-30.577267	15.686848	87.874138	-16.35689	13.655053	89.782036	35.724373	-9.652715	91.054466	33.928032	42.131046	93.374168	34.8262025	16.2391655	92.214317	-67.5399825	11.0709405	87.349755
-31.060133	17.622648	88.816246	-16.470303	13.799791	90.685127	35.60363	-9.442045	91.987534	33.73074	42.312862	94.705032	34.667185	16.4354085	93.346283	-67.607791	11.1641735	88.023971
-31.577522	19.388023	89.758911	-16.558647	13.845912	91.526451	35.48962	-9.342337	92.875763	33.590488	42.391495	95.864792	34.540054	16.524579	94.3702775	-67.657348	11.167245	88.6826245
-32.106331	21.128773	90.650558	-16.668404	13.854614	92.326714	35.379391	-9.321146	93.70118	33.454071	42.398312	96.894653	34.416731	16.538583	95.2979165	-67.753539	11.170645	89.3555115
-32.677078	22.772182	91.629639	-16.765638	13.831462	93.18457	35.217789	-9.339846	94.419243	33.302376	42.349541	97.755028	34.2600825	16.5048475	96.0871355	-67.7913585	11.1580765	90.2820045
-33.286987	24.401291	92.801674	-16.867271	13.786854	94.175804	35.054508	-9.427698	95.107155	33.219139	42.246429	98.471222	34.1368235	16.4093655	96.7891885	-67.8713655	11.1643425	91.5624195
-34.241207	26.67836	95.140938	-17.063869	13.673236	96.123436	34.781273	-9.639008	96.18174	33.10622	42.042919	99.353485	33.9437465	16.2019555	97.7676125	-68.0714845	11.1445165	94.4792595
-34.970711	28.118128	97.090218	-17.224457	13.635514	97.726715	34.494286	-9.835609	96.903473	33.027859	41.891247	99.777016	33.7610725	16.027819	98.3402445	-68.2099865	11.243209	97.1131855
-35.620758	29.554234	99.267303	-17.477623	13.571122	99.456993	34.096485	-10.068069	97.606758	32.865635	41.688015	100.184235	33.48106	15.809973	98.8954965	-68.436306	11.332271	100.0184895
-36.352062	30.896591	101.396057	-17.847406	13.398101	101.072075	33.666168	-10.295835	98.223366	32.607536	41.484371	100.850273	33.136852	15.594268	99.5368195	-68.831664	11.201934	102.6073305
-37.009651	32.143105	103.19986	-18.224092	13.113147	102.336823	33.268642	-10.472313	98.609543	32.301689	41.307674	101.90773	32.7851655	15.4176805	100.2586365	-69.2333495	10.8086135	104.4150095
-37.634899	33.383438	104.758766	-18.612907	12.86815	103.331825	32.93642	-10.519266	98.79882	31.980175	41.163551	103.120247	32.4582975	15.3221425	100.9595335	-69.6841115	10.4141575	105.7041165
-38.235493	34.567654	106.124542	-18.799143	12.6787	104.035881	32.75816	-10.481345	98.951157	31.797651	41.102661	104.248451	32.2779055	15.310658	101.599804	-69.8761915	10.046742	106.471958
-38.839958	36.369179	107.897255	-18.853134	12.77108	104.984131	32.727879	-10.30166	99.142723	31.85671	41.162796	105.588409	32.2922945	15.430568	102.365566	-69.9985625	10.111592	107.602696
-39.180222	37.497044	108.694244	-18.747469	12.912184	105.332687	32.812565	-10.154178	99.154953	32.042458	41.206871	106.227699	32.4275115	15.5263465	102.691326	-69.9224495	10.2980215	107.974048
-39.395245	38.571671	109.206299	-18.659595	13.102219	105.416679	32.869881	-10.037097	98.953003	32.215397	41.254608	106.60585	32.542639	15.6087555	102.7794265	-69.861829	10.5956825	108.0539315
-39.602318	39.581974	109.476494	-18.605261	13.249977	105.256821	32.830723	-9.925466	98.385963	32.317177	41.266701	106.734787	32.57395	15.6706175	102.560375	-69.784472	10.8293365	107.953267
-39.812355	40.421684	109.831345	-18.630148	13.414031	104.963913	32.624233	-9.837607	97.457703	32.33279	41.216839	106.639587	32.4785115	15.689616	102.048645	-69.7388075	11.138446	107.879181
-39.951794	41.133263	110.262833	-18.741095	13.602072	104.644943	32.338505	-9.645259	96.348289	32.319973	41.23436	106.454132	32.329239	15.7945505	101.4012105	-69.811429	11.4095935	107.8886755
-40.023308	41.760967	110.76963	-18.850447	13.905643	104.433571	32.087379	-9.308248	95.128365	32.272835	41.323246	106.409904	32.180107	16.007499	100.7691345	-69.881001	11.803787	108.0980075
-40.104549	42.51421	111.343613	-19.069675	14.583378	104.176727	31.68782	-8.700171	93.852882	32.671864	41.527142	106.206154	32.179842	16.4134855	100.029518	-70.319192	12.7532705	108.323936
-40.070934	42.926353	111.409966	-19.241562	15.159077	104.071083	31.400522	-8.344863	93.418365	32.195377	41.367447	106.465408	31.7979495	16.511292	99.9418865	-70.2810735	13.806862	108.2002795
-40.042564	43.273445	111.122009	-19.419054	15.688518	103.981209	31.140989	-8.155125	93.402596	32.122871	42.102364	106.351295	31.63193	16.9736195	99.8769455	-70.470038	14.4034165	108.0854725
-39.906277	43.467331	110.702446	-19.57185	16.145412	103.969803	30.94022	-8.13544	93.714264	32.127052	42.205246	106.257721	31.533636	17.034903	99.9859925	-70.677336	15.255921	107.9536135
-39.814453	43.403526	110.285187	-19.613371	16.340614	104.047134	30.855768	-8.294291	94.215813	32.187824	42.196541	106.152405	31.521796	16.951125	100.184109	-70.748538	15.730103	107.910159
-39.597931	43.088676	109.899261	-19.600363	16.380222	104.224716	30.829805	-8.584174	94.873169	32.28616	42.100353	105.973709	31.5579825	16.7580895	100.423439	-70.7587085	16.0023545	108.025993
-39.41629	42.625965	109.443604	-19.581354	16.334864	104.51033	30.809599	-8.969189	95.680603	32.380466	41.950119	105.711075	31.5950325	16.490465	100.695839	-70.7577405	16.179263	108.324821
-39.062164	41.669395	108.680328	-19.633635	16.077297	104.996109	30.754391	-9.770729	97.274796	32.394337	41.553379	104.978088	31.574364	15.891325	101.126442	-70.841634	16.263269	108.865776
-38.919525	40.856682	107.993988	-19.718525	15.816203	105.366096	30.687275	-10.386685	98.445503	32.361294	41.175262	104.181671	31.5242845	15.3942885	101.313587	-70.9613345	16.2381175	109.418605
-38.648842	39.914684	107.261955	-19.696404	15.383199	105.552254	30.63677	-11.06588	99.680344	32.31778	40.646095	103.25531	31.477275	14.7901075	101.467827	-70.870083	15.9762905	109.636681
-38.446564	38.925858	106.536186	-19.665415	14.889996	105.748871	30.596331	-11.757887	100.842247	32.31493	40.014076	102.286705	31.4556305	14.1280945	101.564476	-70.7864605	15.6518975	109.933266
-38.095718	37.870377	105.884506	-19.594074	14.363168	105.902252	30.685583	-12.421844	101.846222	32.35862	39.326973	101.42099	31.5221015	13.4525645	101.633606	-70.7102495	15.2737715	110.170898
-37.778938	36.82296	105.401276	-19.469854	13.809533	105.990807	30.816481	-13.077375	102.575386	32.430984	38.678581	100.725349	31.6237325	12.800603	101.6503675	-70.5634405	14.818463	110.3312465
-37.352833	35.771732	104.960991	-19.37825	13.244279	105.854668	30.896408	-13.657434	102.941338	32.544277	38.033382	100.209167	31.7203425	12.187974	101.5752525	-70.4768425	14.300584	110.1340835
-36.72139	34.407696	104.190186	-19.24427	12.564601	105.305573	30.85014	-14.247288	103.06057	32.664265	37.10173	99.376915	31.7572025	11.427221	101.2187425	-70.2457425	13.701981	109.3924035
-36.228687	33.598675	103.759346	-19.18482	12.366351	104.941216	30.904755	-14.424218	103.048828	32.65514	36.579494	98.83567	31.7799475	11.077638	100.942249	-70.1495875	13.655064	108.940183
-35.749729	32.877422	103.316559	-19.173422	12.278267	104.666267	31.000753	-14.628975	103.401993	32.603554	36.219276	98.437431	31.8021535	10.7951505	100.919712	-70.1489975	13.7613835	108.412822
-35.203506	32.238831	102.968094	-19.19763	12.236689	104.513298	31.150141	-14.888221	103.92231	32.444504	35.962528	98.144707	31.7973225	10.5371535	101.0335085	-70.1925825	13.9362245	107.9930875
-34.666065	31.614691	102.619377	-19.228697	12.105255	104.412224	31.243675	-15.054081	104.399811	32.251961	35.773087	98.046165	31.747818	10.359503	101.222988	-70.205212	13.851007	107.60146
-34.12299	31.03006	102.406075	-19.258539	11.90605	104.340172	31.198067	-15.114344	104.661873	32.148491	35.602291	97.998085	31.673279	10.2439735	101.329979	-70.190357	13.5681265	107.350365
-33.556072	30.49291	102.296974	-19.255035	11.630855	104.245522	30.903248	-14.952225	104.725922	32.079292	35.38842	97.958176	31.49127	10.2180975	101.342049	-70.00134	13.0436125	107.148995
-32.495071	29.834848	102.057434	-19.359722	11.279646	104.016205	30.575642	-14.832046	104.618073	31.968218	35.138702	98.120888	31.27193	10.153328	101.3694805	-69.991374	12.405964	106.6629295
-31.833691	29.476564	101.837837	-19.414516	11.170755	103.850662	30.54274	-14.789006	104.631569	31.965008	35.100285	98.338394	31.253874	10.1556395	101.4849815	-70.082906	12.1858705	106.2163425
-31.092871	29.220211	101.525238	-19.351381	11.130495	103.744339	30.557701	-14.700384	104.867638	31.935835	35.115517	98.594757	31.246768	10.2075665	101.7311975	-69.94953	12.0534235	105.7574805
-30.25046	29.022268	101.160027	-19.262611	11.066442	103.668167	30.560898	-14.683239	105.198647	32.000835	35.239796	98.952461	31.2808665	10.2782785	102.075554	-69.8060885	11.8546055	105.26078
-29.415897	28.810814	100.798294	-19.13859	10.813749	103.632889	30.629576	-14.802894	105.56089	32.095089	35.369221	99.279526	31.3623325	10.2831635	102.420208	-69.6395125	11.3443345	104.84557
-28.591976	28.611258	100.669838	-19.032642	10.36085	103.629578	30.676989	-15.093629	105.757973	32.220734	35.379444	99.545059	31.4488615	10.1429075	102.651516	-69.5141455	10.5787925	104.60764
-27.788443	28.504328	100.760124	-18.991053	9.787633	103.674126	30.657482	-15.431825	105.77948	32.36145	35.270206	99.976616	31.509466	9.9191905	102.878048	-69.491572	9.6560755	104.470204
-26.402355	28.593327	101.212334	-19.121933	9.196096	103.695633	30.566288	-15.698396	105.535004	32.249458	35.130802	100.947861	31.407873	9.716203	103.2414325	-69.651739	8.675989	104.1498335
-25.570786	28.812778	101.681747	-19.345068	9.086509	103.575012	30.481041	-15.54461	105.042542	32.039589	35.384239	101.924149	31.260315	9.9198145	103.4833455	-69.950451	8.2532035	103.6666785
-24.700695	29.166996	102.092949	-19.613499	9.274786	103.332291	30.329205	-15.036551	104.378998	31.80368	35.968285	103.089859	31.0664425	10.465867	103.7344285	-70.2934405	8.083705	102.9301535
-23.696526	29.577621	102.385124	-19.872839	9.774818	103.190681	30.231279	-14.333346	103.936302	31.520832	36.657795	104.041351	30.8760555	11.1622245	103.9888265	-70.6217335	8.3874115	102.3925355
-22.927103	30.041059	102.676941	-20.084234	10.512222	103.133247	30.185783	-13.575532	103.870712	31.322903	37.406891	104.657028	30.754343	11.9156795	104.26387	-70.922811	9.1087645	102.002624
-22.020157	30.449066	103.019119	-20.276569	11.142539	103.167465	30.151854	-12.815705	103.864372	31.099859	38.176773	105.283966	30.6258565	12.680534	104.574169	-71.1789945	9.604544	101.760761
-21.144026	30.774334	103.494713	-20.425774	11.610276	103.257545	30.169947	-12.122437	103.694405	30.850634	38.857243	105.95639	30.5102905	13.367403	104.8253975	-71.3618385	9.853149	101.6896925
-19.999111	31.07217	104.323601	-20.695431	12.021728	103.336731	30.117979	-11.126267	103.222725	30.476168	39.782494	107.253227	30.2970735	14.3281135	105.237976	-71.6879355	9.7153425	101.435486
-19.202478	31.217861	104.707077	-20.905949	12.293649	103.315163	30.070391	-10.521297	103.026726	30.189117	40.347641	107.967186	30.129754	14.913172	105.496956	-71.941652	9.674126	101.13337
-18.375021	31.301468	104.861618	-21.11068	12.601918	103.340324	30.036243	-9.985538	103.04689	29.912413	40.790783	108.234978	29.974328	15.4026225	105.640934	-72.195688	9.8012135	101.039714
-17.505096	31.310579	104.78376	-21.254925	12.852317	103.37101	29.969063	-9.617691	103.252983	29.673588	41.157486	108.128563	29.8213255	15.7698975	105.690773	-72.3311755	9.9347365	101.051247
-16.870731	31.112396	104.653999	-21.341352	12.983279	103.445351	29.919048	-9.451056	103.526115	29.486227	41.340424	107.861778	29.7026375	15.944684	105.6939465	-72.3853415	10.021874	101.1967555
-16.108128	30.755775	104.565857	-21.36775	12.910358	103.617767	29.897993	-9.547871	103.983986	29.369059	41.269897	107.635239	29.633526	15.861013	105.8096125	-72.369026	9.959703	101.4259215
-15.365988	30.290947	104.575577	-21.398212	12.654068	103.876266	29.884642	-9.883521	104.632309	29.382792	41.01577	107.562782	29.633717	15.5661245	106.0975455	-72.430141	9.7420115	101.6549865
-14.330029	29.376045	104.704475	-21.422842	12.09326	104.352097	29.787567	-10.61157	105.681488	29.485178	40.386581	107.609703	29.6363725	14.8875055	106.6455955	-72.4820565	9.2990145	102.0585985
-13.799673	28.673008	104.828049	-21.509365	11.701153	104.626701	29.704058	-11.118418	106.295822	29.504877	39.951752	107.803131	29.6044675	14.416667	107.0494765	-72.6231975	8.985639	102.2039255
-13.283568	27.941578	105.012085	-21.625004	11.37592	104.901382	29.607449	-11.575426	106.854774	29.509502	39.547756	107.966904	29.5584755	13.986165	107.410839	-72.8084835	8.765675	102.391925
-12.810331	27.205324	105.241135	-21.780123	11.099276	105.179535	29.496319	-11.956328	107.37294	29.45303	39.242455	108.278481	29.4746745	13.6430635	107.8257105	-73.0349205	8.5554885	102.5333595
-12.3666	26.472811	105.416214	-21.952593	10.924144	105.43898	29.368855	-12.290486	107.891319	29.419426	38.991375	108.615158	29.3941405	13.3504445	108.2532385	-73.2993265	8.4978435	102.6247215
-12.018304	25.760422	105.66008	-22.115078	10.779347	105.703804	29.293385	-12.622303	108.475685	29.412573	38.71151	109.024704	29.352979	13.0446035	108.7501945	-73.583135	8.5140905	102.6574135
-11.705485	25.018364	105.975639	-22.271099	10.651392	106.020485	29.27261	-13.022463	109.063866	29.464457	38.467804	109.588394	29.3685335	12.7226705	109.32613	-73.9107315	8.5801135	102.71484
-11.394491	23.855825	106.537628	-22.506611	10.383533	106.548355	29.250959	-13.647562	110.070732	29.566551	38.086082	110.496536	29.408755	12.21926	110.283634	-74.421977	8.547806	102.813076
-11.240572	23.093	106.919205	-22.613342	10.214615	106.976486	29.225784	-14.047215	110.637268	29.575399	37.797573	111.008629	29.4005915	11.875179	110.8229485	-74.6272755	8.554051	103.1300235
-11.158711	22.369089	107.267426	-22.698938	10.041239	107.406746	29.25194	-14.458039	111.216187	29.551756	37.571716	111.347725	29.401848	11.5568385	111.281956	-74.799724	8.5256395	103.531536
-11.117993	21.712336	107.501961	-22.729118	9.879642	107.808754	29.271772	-14.796938	111.758339	29.483208	37.328896	111.404144	29.37749	11.265979	111.5812415	-74.835726	8.493305	104.0362665
-11.100934	21.074467	107.655251	-22.757174	9.705269	108.149109	29.278988	-15.105505	112.213829	29.423273	37.115841	111.141945	29.3511305	11.005168	111.677887	-74.8654785	8.40537	104.620331
-11.189851	20.482571	107.6838	-22.720102	9.42296	108.411278	29.221912	-15.354304	112.518547	29.283407	36.818974	110.435036	29.2526595	10.732335	111.4767915	-74.6928635	8.113585	105.3457645
-11.287651	19.867283	107.445511	-22.685644	9.11069	108.503662	29.078516	-15.49223	112.420181	29.090971	36.558655	109.465683	29.0847435	10.5332125	110.942932	-74.4560315	7.6881675	106.064392
-11.518108	19.041798	106.714104	-22.664949	8.495663	108.216537	28.885538	-15.82461	111.19313	28.677727	35.918888	107.278	28.7816325	10.047139	109.235565	-74.1115305	6.944187	107.197509
-11.686106	18.613968	105.792381	-22.61138	8.140346	107.655373	28.665363	-15.997568	109.500565	28.242413	35.528992	105.250252	28.453888	9.765712	107.3754085	-73.676648	6.51498	107.9353375
-11.813481	18.267302	104.691147	-22.54907	7.79527	106.888756	28.471714	-16.183994	107.223549	27.789419	35.16441	102.976433	28.1305665	9.490208	105.099991	-73.2287065	6.100332	108.677521
-11.899191	18.084181	103.584442	-22.446606	7.571216	106.073776	28.194162	-16.328072	104.772903	27.359068	34.873409	100.772522	27.776615	9.2726685	102.7727125	-72.669827	5.8697635	109.3748395
-11.928439	17.986099	102.609863	-22.377317	7.439546	105.307709	27.910019	-16.420425	102.562057	27.028646	34.716625	98.918022	27.4693325	9.1481	100.7400395	-72.2239665	5.730992	109.8753785
-11.915662	18.090708	101.823402	-22.38125	7.398133	104.609337	27.642313	-16.461737	100.746475	26.756388	34.70623	97.586243	27.1993505	9.1222465	99.166359	-71.9618505	5.6740195	110.052315
-11.837695	18.286631	101.146194	-22.512957	7.413006	103.957512	27.372711	-16.422112	99.376534	26.503662	34.801193	96.761879	26.9381865	9.1895405	98.0692065	-71.9641005	5.6364715	109.8458175
-11.609726	18.680601	100.259735	-22.931787	7.518418	102.958344	26.929546	-16.31357	97.971931	26.110237	34.991379	96.096451	26.5198915	9.3389045	97.034191	-72.3834655	5.6979315	108.882497
-11.455933	19.011835	99.663712	-23.278355	7.587055	102.317253	26.608122	-16.213634	97.331261	25.826561	35.094696	95.902985	26.2173415	9.440531	96.617123	-72.7740515	5.733579	108.017383
-11.147875	19.319456	99.153046	-23.591305	7.678746	101.758957	26.248703	-16.140886	96.882225	25.544262	35.179775	95.799583	25.8964825	9.5194445	96.340904	-73.0790925	5.8380475	107.17701
-10.706904	19.649294	98.786552	-23.84684	7.767888	101.354446	25.939686	-16.072531	96.465759	25.297472	35.274765	95.688179	25.618579	9.601117	96.076969	-73.312259	5.934659	106.631923
-10.093658	20.023294	98.483765	-23.97423	7.806919	101.021698	25.771111	-15.990732	96.008736	25.156425	35.381584	95.573044	25.463768	9.695426	95.79089	-73.412228	5.918412	106.252506
-9.337488	20.367626	98.124893	-23.973455	7.795002	100.613235	25.75032	-15.905899	95.528374	25.101364	35.462318	95.439735	25.425842	9.7782095	95.4840545	-73.372752	5.8117945	105.7424155
-8.548585	20.73135	97.737114	-23.9361	7.777836	100.2416	25.761553	-15.829367	94.987671	25.077486	35.533478	95.260681	25.4195195	9.8520555	95.124176	-73.2917195	5.7036165	105.359024
-7.184813	21.228714	97.260429	-23.8515	7.757935	99.717072	25.769907	-15.698669	94.197746	25.053644	35.691296	95.02108	25.4117755	9.9963135	94.609413	-73.1147755	5.5195565	104.824731
-6.161491	21.622021	96.974823	-23.836821	7.779747	99.399086	25.752285	-15.552993	93.740501	24.975853	35.800407	95.03035	25.364069	10.123707	94.3854255	-73.037711	5.435787	104.4127465
-5.050213	21.98448	96.848083	-23.890804	7.749316	99.089722	25.660366	-15.333469	93.472946	24.838499	35.938663	95.342667	25.2494325	10.302597	94.4078065	-73.0310405	5.196035	103.7716375
-3.897091	22.33383	96.904457	-24.020845	7.770416	98.812172	25.748173	-15.09686	93.451523	24.661194	36.107262	96.189331	25.2046835	10.505201	94.820427	-73.2463735	5.035631	102.803917
-2.658758	22.584127	97.325531	-24.23325	7.863489	98.566399	25.806412	-14.708035	94.004768	24.555758	36.360271	97.753838	25.181085	10.826118	95.879303	-73.647585	4.90086	101.253495
-1.377779	22.77669	98.279533	-24.553429	8.068672	98.431396	25.895718	-14.353845	95.002342	24.553211	36.623032	100.046776	25.2244645	11.1345935	97.524559	-74.3313225	5.0027505	99.338233
-0.086829	22.891756	99.579308	-24.820007	8.344613	98.480637	25.962782	-14.014508	96.359177	24.675055	36.953449	102.784981	25.3189185	11.4694705	99.572079	-74.9589325	5.2197555	97.389195
1.983225	22.917261	101.886543	-24.796625	9.179468	99.134369	26.371675	-13.530352	98.761635	25.341946	37.49852	106.831596	25.8568105	11.984084	102.7966155	-75.4500605	6.374852	95.4721225
3.353166	22.756338	103.580513	-24.536282	9.861057	99.931854	26.898598	-13.28182	100.713264	26.103661	37.918171	109.354889	26.5011295	12.3181755	105.0340765	-75.5736935	7.4039385	94.8296315
4.695273	22.507509	105.261765	-24.120604	10.521504	100.859955	27.503246	-13.123647	102.928604	26.875469	38.165859	111.599556	27.1893575	12.521106	107.26408	-75.4305655	8.521902	94.45583
5.97551	22.136889	106.9487	-23.63279	11.038713	101.864227	28.097639	-13.075463	105.181656	27.709341	38.384506	113.613785	27.90349	12.6545215	109.3977205	-75.16907	9.4229045	94.3307335
7.158715	21.562372	108.590889	-23.189774	11.38654	103.093597	28.708462	-13.172272	107.261971	28.462374	38.485851	115.299675	28.585418	12.6567895	111.280823	-74.964966	10.1162905	94.906371
8.153382	20.85227	110.096619	-22.712759	11.466687	104.301437	29.243847	-13.312015	109.130905	29.110771	38.481983	116.740562	29.177309	12.584984	112.9357335	-74.602827	10.34839	95.6671405
8.995858	20.108044	111.500206	-22.362906	11.357249	105.583633	29.731867	-13.50806	110.808266	29.649548	38.467949	117.953957	29.6907075	12.4799445	114.3811115	-74.4165195	10.2345535	96.7861545
10.008953	18.794792	113.219574	-21.736332	10.859488	107.263443	30.37842	-13.709126	112.970581	30.171844	38.408241	119.167152	30.275132	12.3495575	116.0688665	-73.747796	9.3694185	98.4580195
10.554421	17.79233	114.025322	-21.82641	10.795543	108.458099	30.758179	-13.831518	114.085182	30.38727	38.426937	119.627655	30.5727245	12.2977095	116.8564185	-74.2255445	9.2933765	100.0597795
10.947716	16.835297	114.634094	-21.658144	10.548222	109.239647	31.007872	-13.922846	114.933601	30.547323	38.36013	119.864258	30.7775975	12.218642	117.3989295	-74.0938855	8.877802	101.0803645
11.212557	15.882773	115.023277	-21.542028	10.343355	109.928719	31.168625	-14.050595	115.524422	30.746635	38.272377	119.940521	30.95763	12.110891	117.7324715	-74.041686	8.575819	102.1249665
11.359986	14.877272	115.289322	-21.419943	10.197857	110.570564	31.262074	-14.23462	115.912964	31.004229	38.142094	119.926659	31.1331515	11.953737	117.9198115	-73.9730375	8.441977	103.2213165
11.411106	13.849576	115.527275	-21.323059	10.086527	111.159088	31.292152	-14.391315	116.176605	31.285154	37.952225	119.891441	31.288653	11.780455	118.034023	-73.934771	8.392599	104.284153
11.325491	12.821695	115.715065	-21.221689	10.072637	111.690117	31.323317	-14.544641	116.331253	31.56608	37.822544	119.829109	31.4446985	11.6389515	118.080181	-73.8880765	8.5063225	105.300053
11.011383	11.34059	115.887711	-21.057507	10.099767	112.288925	31.425009	-14.715397	116.492012	31.890223	37.663944	119.758667	31.657616	11.4742735	118.1253395	-73.77263	8.7252605	106.4525105
10.688233	10.386046	115.903809	-20.914095	10.055747	112.535522	31.511139	-14.872103	116.520401	32.108803	37.523998	119.745079	31.809971	11.3259475	118.13274	-73.638161	8.7855465	106.938304
10.263966	9.413615	115.889381	-20.739649	9.973582	112.693954	31.595993	-15.069069	116.479385	32.352905	37.332336	119.766739	31.974449	11.1316335	118.123062	-73.453747	8.8155305	107.264846
9.753242	8.408128	115.784027	-20.517101	9.885266	112.758972	31.69829	-15.321416	116.369438	32.614933	37.071892	119.858597	32.1566115	10.875238	118.1140175	-73.1908135	8.895294	107.4039265
9.189853	7.501413	115.682732	-20.304745	9.715449	112.757828	31.827494	-15.598681	116.195488	32.918991	36.780201	120.016792	32.3732425	10.59076	118.10614	-72.9827325	8.840138	107.409516
8.570392	6.56579	115.516647	-20.06739	9.618998	112.715981	31.977262	-15.844779	116.065529	33.273113	36.552181	120.231628	32.6251875	10.353701	118.1485785	-72.7599675	8.884295	107.2833835
7.833898	5.682801	115.367676	-19.844051	9.605884	112.661407	32.145325	-16.050737	115.962112	33.583233	36.371593	120.421455	32.864279	10.160428	118.1917835	-72.552381	9.05134	107.1310305
6.531164	4.367775	115.117714	-19.52545	9.643764	112.540291	32.438335	-16.313019	115.76812	34.022945	36.127224	120.588341	33.23064	9.9071025	118.1782305	-72.28154	9.3804255	106.9023515
5.591979	3.485764	114.83638	-19.337868	9.645772	112.490379	32.57716	-16.499195	115.50882	34.28561	35.914349	120.615074	33.431385	9.707577	118.061947	-72.107121	9.583967	106.918811
4.5275	2.615912	114.549385	-19.18491	9.725788	112.484528	32.668556	-16.59532	115.193924	34.527523	35.734371	120.443634	33.5980395	9.5695255	117.818779	-71.9678595	9.8820505	107.150277
3.335553	1.78914	114.29467	-19.035378	9.885929	112.505424	32.800095	-16.714123	114.665428	34.742191	35.644279	120.190788	33.771143	9.465078	117.428108	-71.841899	10.30678	107.58274
2.146693	0.990715	113.799644	-18.872538	10.085358	112.572327	32.940006	-16.639332	113.837242	34.880455	35.545929	119.891121	33.9102305	9.4532985	116.8641815	-71.6553065	10.7174175	108.2804725
0.904189	0.217112	113.162384	-18.65052	10.463289	112.583939	32.989952	-16.332708	112.813499	34.997833	35.641441	119.64283	33.9938925	9.6543665	116.2281645	-71.2949325	11.2722115	108.9397135
-0.404967	-0.523985	112.295197	-18.429018	10.990851	112.572479	33.072426	-15.820339	111.356445	35.100128	35.875618	119.509041	34.086277	10.0276395	115.432743	-70.944313	11.9540625	109.712215
-2.418871	-1.608914	110.823868	-18.044865	12.005971	112.60511	33.072453	-14.59941	109.038666	35.336552	36.594769	119.428932	34.2045025	10.9976795	114.233799	-70.2942325	13.0142625	110.976421
-3.832115	-2.340233	109.778656	-17.982168	12.840664	112.602844	32.981567	-13.715909	107.767059	35.421051	37.129406	119.51532	34.201309	11.7067485	113.6411895	-70.165645	13.9745795	111.5644985
-5.366076	-3.249623	109.048698	-18.092207	13.70545	112.620941	32.820492	-12.956113	106.988335	35.441948	37.683037	119.562386	34.13122	12.363462	113.2753605	-70.315634	15.047438	111.9665215
-6.949426	-4.282456	108.337044	-18.087858	14.374388	112.426056	32.645504	-12.385109	106.759987	35.431168	38.18409	119.417915	34.038336	12.8994905	113.088951	-70.214052	15.8492855	111.763161
-8.542483	-5.569793	108.020607	-18.259979	14.987961	112.178299	32.529243	-12.04674	106.941345	35.342312	38.567627	119.057632	33.9357775	13.2604435	112.9994885	-70.4557355	16.7154785	111.3571095
-10.213913	-7.029965	107.687393	-18.325169	15.261318	111.76622	32.496895	-11.970988	107.537949	35.197567	38.815365	118.418968	33.847231	13.4221885	112.9784585	-70.497569	17.1004475	110.5539815
-11.874827	-8.77198	107.733261	-18.353382	15.153058	111.317528	32.491131	-12.107162	108.384995	35.015793	38.857697	117.533424	33.753462	13.3752675	112.9592095	-70.460226	16.9308485	109.6758465
-14.468577	-11.694508	108.509232	-18.283438	14.593993	110.659828	32.693111	-12.622855	110.187912	34.826321	38.830395	115.751144	33.759716	13.10377	112.969528	-70.326592	16.084216	108.350128
-16.28945	-13.724819	109.470055	-18.172371	13.978603	110.257423	32.88343	-13.012366	111.634354	34.604706	38.620296	114.270935	33.744068	12.803965	112.9526445	-70.08881	15.153241	107.5622015
-18.05652	-15.795462	110.749451	-18.091846	13.184434	109.960342	33.186806	-13.602595	113.037811	34.475735	38.1054	112.56765	33.8312705	12.2514025	112.8027305	-70.0149625	14.1174655	107.1179535
-19.914082	-17.81065	112.108109	-17.820356	12.01351	109.657608	33.409695	-14.296889	114.434814	34.506763	37.350197	110.568344	33.958229	11.526654	112.501579	-69.598941	12.500366	106.813637
-21.816614	-19.689182	113.622856	-17.540001	10.665507	109.487381	33.685886	-15.123336	115.450096	34.375683	36.166519	108.709396	34.0307845	10.5215915	112.079746	-69.1107865	10.8094225	106.895016
-23.733982	-21.424669	115.134621	-17.23163	9.24368	109.46505	34.054192	-15.971251	116.381905	34.269966	34.85154	107.07811	34.162079	9.4401445	111.7300075	-68.625339	9.0472155	107.2000925
-25.657591	-22.954094	116.452316	-17.050251	7.833364	109.507965	34.392296	-16.713907	117.339478	34.168125	33.517311	105.696236	34.2802105	8.401702	111.517857	-68.3807125	7.265026	107.498073
-28.662348	-24.760851	118.142006	-16.989157	6.04383	109.687492	34.623318	-17.751524	118.173553	33.790474	31.819284	104.15876	34.206896	7.03388	111.1661565	-68.18521	5.05378	108.2088275
-30.763344	-25.51483	119.043312	-17.098696	5.246958	109.822342	34.591896	-18.228472	118.467926	33.533268	30.934834	103.195953	34.062582	6.353181	110.8319395	-68.259974	4.140735	108.8127445
-32.448883	-25.626129	119.717278	-17.011812	4.568367	109.791206	34.464611	-18.586483	118.493164	33.233601	30.316919	102.438522	33.849106	5.865218	110.465843	-67.87273	3.271516	109.116569
-35.025703	-26.182312	119.768318	-17.470491	4.506594	109.888863	34.234344	-18.905796	118.285248	33.006245	29.935286	102.024567	33.6202945	5.514745	110.1549075	-68.5612765	3.498443	109.6228185
-36.912643	-25.979179	119.510605	-17.684217	4.336035	109.765755	33.996346	-19.104841	117.932083	32.81028	29.780813	101.822784	33.403313	5.337986	109.8774335	-68.771747	3.334084	109.6540765
NaN	NaN	NaN	-17.586432	4.125548	109.493896	33.876038	-19.158264	117.470741	32.587795	29.86162	101.73011	33.2319165	5.351678	109.6004255	-68.4047805	2.899418	109.3873665
-40.25341	-24.486256	118.346046	NaN	NaN	NaN	33.85606	-19.070314	116.986969	32.406811	30.082333	101.622711	33.1314355	5.5060095	109.30484	NaN	NaN	NaN
-42.574303	-22.458086	117.275429	-17.9468	4.737399	109.45816	33.950241	-18.883657	116.353546	32.233631	30.456358	101.590195	33.091936	5.7863505	108.9718705	-68.985536	3.6884475	109.9444495
-43.441315	-20.324881	116.493294	-17.904085	4.837401	109.441147	34.036549	-18.830515	116.100456	32.247673	30.707729	101.781372	33.142111	5.938607	108.940914	-68.950281	3.736195	109.94138
-45.222202	-18.725317	115.465858	-17.900278	4.858686	109.413719	34.058163	-18.86095	115.920166	32.297249	30.826157	101.999176	33.177706	5.9826035	108.959671	-68.978262	3.7347685	109.867767
-46.666206	-16.516552	114.541283	-17.958624	4.81682	109.336746	34.029797	-18.949347	115.696426	32.302731	30.925179	102.319969	33.166264	5.987916	109.0081975	-69.083512	3.645724	109.6652945
-47.804901	-14.165727	113.136314	-18.036247	4.787141	109.209869	33.975964	-19.017893	115.323067	32.259777	31.074465	102.713097	33.1178705	6.028286	109.018082	-69.1903645	3.545996	109.401656
-49.020912	-11.575161	111.83709	-18.141798	4.797266	109.065414	33.923634	-19.073339	114.76564	32.174896	31.299473	103.144135	33.049265	6.113067	108.9548875	-69.332861	3.481465	109.1759405
-50.036057	-8.891535	110.481659	-18.226707	4.846993	108.880188	33.881351	-19.076233	113.969437	32.044369	31.625635	103.672791	32.96286	6.274701	108.821114	-69.416274	3.419285	108.939262
-52.13303	-4.157866	108.663704	-18.386024	5.126901	108.564651	33.7967	-18.865145	112.140442	31.896854	32.344238	104.546722	32.846777	6.7395465	108.343582	-69.618825	3.5142555	108.78572
-53.233719	-0.735527	107.892609	-18.400272	5.499297	108.300957	33.848843	-18.517391	110.429466	31.853479	32.924683	104.83004	32.851161	7.203646	107.629753	-69.651705	3.794948	108.972161
-54.35685	2.832734	107.428276	-18.254223	5.948962	107.942093	33.992706	-17.90167	108.298912	31.841093	33.602448	104.775536	32.9168995	7.850389	106.537224	-69.4253455	4.047535	109.346962
-55.378414	6.497105	107.170609	-17.945295	6.461762	107.290581	34.228058	-17.130106	105.753181	31.962049	34.373493	104.142487	33.0950535	8.6216935	104.947834	-68.9856435	4.3018305	109.633328
-56.31147	10.210081	107.029427	-17.618784	7.043253	106.207527	34.491081	-16.24456	102.476158	32.073841	35.268528	102.594604	33.282461	9.511984	102.535381	-68.520029	4.574522	109.879673
-55.392879	13.50876	106.839355	-17.253471	7.691523	104.57547	34.556839	-15.161026	98.574341	32.059135	36.161888	100.069618	33.307987	10.500431	99.3219795	-67.814929	4.882615	109.8289605
-54.690308	17.063604	106.184387	-16.916721	8.397503	102.482399	34.397728	-14.168175	94.280197	31.971869	37.017365	96.719673	33.1847985	11.424595	95.499935	-67.0182405	5.370411	109.464863
-53.476971	22.424105	104.966888	-16.639009	9.397843	99.046967	33.647873	-13.120506	87.761932	31.838169	37.964561	91.303429	32.743021	12.4220275	89.5326805	-66.021039	6.3736585	108.5612535
-52.462173	25.971937	104.197037	-16.666904	9.979475	96.837151	32.79826	-12.526664	83.744576	31.610283	38.41785	87.805115	32.2042715	12.945593	85.7748455	-65.5380795	7.013357	107.8994565
-51.294083	29.489529	103.426727	-16.851313	10.570271	94.885422	31.831989	-12.068752	80.094467	31.255957	38.781616	84.781944	31.543973	13.356432	82.4382055	-65.246599	7.78411	107.3326385
-49.967499	32.917179	102.632416	-17.134628	11.058372	93.238319	30.919508	-11.604137	77.207878	30.907703	39.117123	82.431686	30.9136055	13.756493	79.819782	-65.1828615	8.360251	106.656856
-48.082943	36.004578	101.846802	-17.524883	11.552801	91.948792	30.210453	-11.280678	75.130493	30.525106	39.437519	80.796646	30.3677795	14.0784205	77.9635695	-65.4175455	9.0271815	105.9340145
-46.869846	39.579411	100.783516	-17.938856	12.031778	90.921982	29.603437	-10.989978	73.719971	30.141407	39.737968	79.828979	29.872422	14.373995	76.774475	-65.750134	9.689561	105.069489
-44.715611	41.416435	99.48085	-18.390059	12.427108	90.129051	29.212845	-10.667465	72.927742	29.882765	39.959545	79.465225	29.547805	14.64604	76.1964835	-66.327923	10.208176	104.0616185
-40.915295	43.994125	97.594353	-18.832117	12.955435	89.298912	29.122946	-10.245366	72.661865	29.700768	40.182251	79.866379	29.411857	14.9684425	76.264122	-67.076091	10.9424275	102.333702
-37.800617	45.291	96.452515	-19.074295	13.27116	89.027077	29.35354	-9.964305	73.245689	29.739603	40.266602	80.759903	29.5465715	15.1511485	77.002796	-67.6951615	11.3911715	101.051358
-35.15678	46.9888	95.43721	-19.276634	13.507798	89.093735	29.747364	-9.859197	74.572929	30.035013	40.293453	82.382133	29.8911885	15.217128	78.477531	-68.4444565	11.798468	99.709939
-31.881649	48.134003	95.145073	-19.483435	13.603526	89.681282	30.316235	-10.03234	76.774422	30.57831	40.180611	84.875771	30.4472725	15.0741355	80.8250965	-69.4141425	12.1329165	98.5374675
-28.483534	49.112633	95.409775	-19.637245	13.599247	90.74662	31.000731	-10.436637	79.763504	31.279186	40.045765	88.125214	31.1399585	14.804564	83.944359	-70.4144485	12.39393	97.548881
-24.88542	49.811249	96.24781	-19.782516	13.631611	92.190331	31.678476	-10.811235	83.428802	31.961411	39.94952	91.904816	31.8199435	14.5691425	87.666809	-71.3849755	12.6940795	96.713853
-21.236958	50.304794	97.860573	-19.8724	13.689645	94.036774	32.319252	-11.021419	87.800125	32.549416	39.908043	96.153084	32.434334	14.443312	91.9766045	-72.179134	12.935978	96.0969435
-15.735628	50.68367	101.502319	-19.871679	13.842617	97.638809	33.234711	-11.116671	95.028191	33.297832	40.153866	102.96019	33.2662715	14.5185975	98.9941905	-73.0096295	13.1666365	96.2834275
-12.162383	50.639366	104.604004	-19.758228	13.883394	100.358871	33.659546	-11.113978	99.786575	33.621605	40.256664	107.329926	33.6405755	14.571343	103.5582505	-73.1570315	13.195445	97.1594915
-8.664871	50.402008	107.834351	-19.571417	13.775185	103.01387	33.972786	-11.210526	104.220963	34.009083	40.287632	111.182907	33.9909345	14.538553	107.701935	-73.1337685	13.011817	98.325805
-5.271254	50.052429	110.905388	-19.308731	13.600068	105.610443	34.257622	-11.400929	108.108208	34.369301	40.382236	114.615509	34.3134615	14.4906535	111.3618585	-72.9309235	12.7094825	99.8590275
-2.564639	48.685024	113.583733	-18.964914	13.424312	107.976128	34.590893	-11.593833	111.476578	34.66581	40.130974	117.37381	34.6283515	14.2685705	114.425194	-72.5581795	12.5800535	101.527062
-0.337706	46.757515	115.884743	-18.558857	13.259636	110.092529	34.988983	-11.758377	114.301994	35.204216	40.211773	119.657303	35.0965995	14.226698	116.9796485	-72.2143135	12.292574	103.2054095
1.807329	44.886059	117.809723	-18.103109	13.181037	111.982086	35.505547	-11.814635	116.604065	35.77634	40.275387	121.629822	35.6409435	14.230376	119.1169435	-71.8471615	12.131698	104.8472285
5.257288	41.821255	119.986275	-17.260927	13.084372	114.291595	36.411461	-11.814288	119.191383	37.118397	40.275082	123.634766	36.764929	14.230397	121.4130745	-71.286783	11.938347	107.1701155
7.0685	39.827908	121.413101	-16.690224	13.101948	115.516647	37.071453	-11.735736	120.450592	37.775589	40.434326	124.700333	37.423521	14.349295	122.5754625	-70.803969	11.854601	108.4578315
8.76448	37.837448	122.417389	-16.094896	13.118155	116.445755	37.731987	-11.601678	121.273331	38.366894	40.518494	125.447952	38.0494405	14.458408	123.3606415	-70.2392325	11.777902	109.5308685
10.35562	35.818005	123.055496	-15.517785	13.190393	117.063538	38.374554	-11.454447	121.711983	38.97076	40.675457	125.955437	38.672657	14.610505	123.83371	-69.708227	11.770281	110.293366
11.868828	33.759525	123.455032	-14.933656	13.351701	117.453232	38.987957	-11.241782	121.871338	39.551651	40.858086	126.22261	39.269804	14.808152	124.046974	-69.137116	11.89525	110.85949
13.17769	31.7159	123.639786	-14.353951	13.598536	117.733124	39.601593	-10.897558	121.839752	40.065746	41.104424	126.289215	39.8336695	15.103433	124.0644835	-68.5415715	12.093639	111.4017645
14.422324	29.701027	123.533806	-13.862639	13.925423	117.974457	40.121426	-10.50615	121.720505	40.533672	41.386765	126.152626	40.327549	15.4403075	123.9365655	-68.052827	12.4105385	112.0123485
15.955451	26.630062	123.333527	-13.201044	14.406908	118.363556	40.791679	-9.885875	121.751144	41.079552	41.819618	125.86306	40.9356155	15.9668715	123.807102	-67.3377035	12.8469445	112.92001
16.54957	24.649775	123.385345	-12.742575	14.692267	118.668808	41.269951	-9.507481	121.992409	41.412746	42.084934	125.614784	41.3413485	16.2887265	123.8035965	-66.8264985	13.0958075	113.5340195
17.085781	22.51083	123.452797	-12.278514	14.906992	119.03727	41.747448	-9.155	122.475883	41.818287	42.322742	125.270332	41.7828675	16.583871	123.8731075	-66.3398955	13.230113	114.2014325
17.648771	20.374245	123.421883	-11.779436	15.098583	119.385544	42.279705	-8.84978	123.118973	42.149429	42.53735	124.827171	42.214567	16.843785	123.973072	-65.773439	13.353381	114.798016
18.095579	18.197872	123.49604	-11.207852	15.156264	119.7229	42.779346	-8.587152	123.918999	42.543636	42.75629	124.448143	42.661491	17.084569	124.183571	-65.077195	13.227959	115.262229
18.324747	16.053019	123.893974	-10.682915	15.17473	120.125404	43.244049	-8.313914	124.950943	42.48399	43.085815	124.385628	42.8640195	17.3859505	124.6682855	-64.2298495	12.9635095	115.5825225
18.431417	13.93893	124.499687	-10.449684	15.243743	120.750237	43.76165	-8.101444	126.136246	42.788967	43.271755	124.367294	43.2753085	17.5851555	125.25177	-64.1746765	12.9023305	116.248704
18.214741	10.756325	125.649765	-9.949221	15.054562	121.535614	44.392021	-7.875	127.853287	43.187859	43.40052	124.567139	43.78994	17.76276	126.210213	-63.688382	12.346364	116.861015
17.956997	8.742636	126.263519	-9.711322	14.898294	122.025421	44.792213	-7.829945	128.617584	43.42424	43.424675	124.68222	44.1082265	17.797365	126.649902	-63.5308705	11.999223	117.40094
17.892357	6.573402	126.490845	-9.152615	14.580448	122.234116	45.172092	-7.821222	128.983932	43.705353	43.425484	124.6371	44.4387225	17.802131	126.810516	-62.7439525	11.358765	117.657716
17.129961	4.841639	126.744476	-8.519201	14.333832	122.407219	45.628895	-7.865794	128.868591	43.973698	43.494503	124.352142	44.8012965	17.8143545	126.6103665	-61.8396985	10.8533095	118.2040715
16.514858	3.023175	126.639816	-8.21086	14.371278	122.557808	45.937805	-7.802499	128.428467	44.209343	43.549324	123.695465	45.073574	17.8734125	126.061966	-61.495294	10.8691435	119.05365
15.896561	1.406077	126.213013	-7.85729	14.508	122.519287	46.254055	-7.697159	127.558205	44.389812	43.685333	122.758446	45.3219335	17.994087	125.1583255	-61.0365135	11.021913	119.8802485
15.168695	-0.102126	125.569	-7.983157	15.004306	122.558807	46.585148	-7.570189	126.354233	44.463608	43.832275	121.660782	45.524378	18.131043	124.0075075	-61.490692	11.877569	121.1101065
14.00208	-2.159688	124.394623	-7.434239	15.332979	122.065926	47.108578	-7.380549	124.087433	44.566406	44.087803	119.541786	45.837492	18.353627	121.8146095	-60.70597	12.312331	122.3172425
13.263494	-3.396528	123.363983	-7.065847	15.524806	121.542336	47.259827	-7.2364	122.260284	44.643661	44.353031	117.830536	45.951744	18.5583155	120.04541	-60.083438	12.4912965	123.039262
12.45953	-4.543025	122.102509	-6.673608	15.727136	120.835999	47.346291	-7.048466	120.201668	44.568905	44.562767	116.019058	45.957598	18.7571505	118.110363	-59.304814	12.6971215	123.561635
11.61986	-5.485806	120.984909	-6.395306	16.092026	120.169243	47.359905	-6.774885	118.24379	44.525238	44.855442	114.356277	45.9425715	19.0402785	116.3000335	-58.7331835	13.1437735	124.0384525
10.824442	-6.290924	119.927048	-6.197721	16.496792	119.504845	47.32832	-6.439548	116.543076	44.546329	45.266449	112.898346	45.9373245	19.4134505	114.720711	-58.3327665	13.5801335	124.288979
10.069948	-7.001801	118.785713	-6.111559	16.83477	118.728569	47.240311	-6.110819	115.008614	44.437134	45.668591	111.752792	45.8387225	19.778886	113.380703	-58.0618405	13.890654	124.076435
9.307033	-7.747274	117.60994	-6.046428	17.03578	117.792686	47.050213	-5.74648	113.704956	44.270554	46.023373	110.79718	45.6603835	20.1384465	112.251068	-57.7532395	13.9331135	123.334304
8.347857	-8.697212	115.713486	-6.096888	17.093328	116.037621	46.908432	-5.247023	112.319473	43.9842	46.451962	110.011383	45.446316	20.6024695	111.165428	-57.640092	13.5841865	120.909814
7.771869	-9.329208	114.675346	-6.193117	17.056675	114.684608	46.992405	-4.987726	112.069656	43.925285	46.647713	109.779976	45.458845	20.8299935	110.924816	-57.845079	13.2833565	118.4444
7.198682	-9.895967	113.87796	-6.317898	16.997473	113.406563	47.013077	-4.870792	112.041176	43.830666	46.742844	109.386917	45.4218715	20.936026	110.7140465	-58.0576675	13.05892	116.0990795
6.62561	-10.50191	113.346931	-6.423082	16.91917	112.152115	46.994053	-4.84445	112.183853	43.747486	46.700127	108.680283	45.3707695	20.9278385	110.432068	-58.2169335	12.9105015	113.872162
6.02993	-10.97259	113.155922	-6.469966	16.832476	111.084511	47.013462	-4.855068	112.444473	43.706352	46.606998	107.591537	45.359907	20.875965	110.018005	-58.299839	12.788987	112.151017
5.512075	-11.416075	113.082039	-6.405391	16.684797	110.117043	47.109272	-4.926117	112.690285	43.69471	46.423576	106.483398	45.401991	20.7487295	109.5868415	-58.212773	12.6208645	110.6472445
4.915059	-11.829422	112.845673	-6.31626	16.378435	109.111763	47.204197	-5.089828	112.903214	43.738571	46.163441	105.558655	45.471384	20.5368065	109.2309345	-58.103904	12.2200635	108.9925915
3.90845	-12.374011	111.588898	-6.292686	15.72707	107.297226	47.169014	-5.478837	112.903046	43.840687	45.726414	104.709671	45.5048505	20.1237885	108.8063585	-58.0902225	11.3303515	105.7880935
3.232219	-12.702845	110.166786	-6.398854	15.3551	105.867455	46.963055	-5.65994	112.515732	43.740551	45.560379	104.353775	45.351803	19.9502195	108.4347535	-58.149511	10.7599805	103.3001565
2.486125	-12.892517	108.662239	-6.584769	15.212956	104.466652	46.635021	-5.710905	111.834061	43.500008	45.533836	103.896561	45.0675145	19.9114655	107.865311	-58.2370525	10.5144465	101.067993
1.61551	-12.873466	107.292557	-6.815301	15.312548	103.312897	46.325375	-5.633491	111.005379	43.184544	45.664433	103.511108	44.7549595	20.015471	107.2582435	-58.3855615	10.609625	99.3675505
0.651321	-12.695803	106.057701	-7.040109	15.513116	102.497948	46.037964	-5.569804	110.138168	42.923962	45.840691	103.235138	44.480963	20.1354435	106.686653	-58.561181	10.8907885	98.309243
-0.382709	-12.400015	105.023262	-7.251779	15.782393	101.937187	45.711277	-5.543363	109.325897	42.773907	45.986591	103.003929	44.242592	20.221614	106.164913	-58.74615	11.343172	97.709461
-1.496088	-12.027516	104.027267	-7.458419	16.01601	101.510429	45.438705	-5.581799	108.456848	42.637688	46.121677	102.81646	44.0381965	20.269939	105.636654	-58.9550345	11.762081	97.384204
-3.300865	-11.281409	102.512276	-7.678436	16.251915	100.732162	45.053379	-5.750508	106.830284	42.479752	46.128464	102.103058	43.7665655	20.188978	104.466671	-59.1234375	12.314852	96.997653
-4.546258	-10.730245	101.503578	-7.759353	16.310703	100.100395	44.815624	-5.91861	105.582275	42.400604	45.993881	101.131844	43.608114	20.0376355	103.3570595	-59.12682	12.5837705	96.8437305
-5.792374	-10.146589	100.689377	-7.755981	16.280859	99.483528	44.638981	-6.080265	104.247894	42.349297	45.795681	99.797447	43.494139	19.857708	102.0226705	-59.006101	12.70401	96.9443855
-7.10849	-9.451901	100.027252	-7.688461	16.187407	98.95446	44.550087	-6.196245	103.037773	42.245277	45.607681	98.409012	43.397682	19.705718	100.7233925	-58.774604	12.669096	97.1855275
-8.430588	-8.682856	99.582535	-7.604978	16.04291	98.522324	44.543602	-6.301791	102.029823	42.117565	45.478424	96.982246	43.3305835	19.5883165	99.5060345	-58.5405395	12.4975035	97.5386135
-9.727524	-7.881346	99.209335	-7.511471	15.883924	98.086754	44.499958	-6.313989	101.222191	41.838341	45.352299	95.590935	43.1691495	19.519155	98.406563	-58.1920915	12.248693	97.766945
-11.087645	-6.925633	98.80024	-7.450185	15.724524	97.593979	44.421707	-6.245788	100.739655	41.324062	45.188137	94.484856	42.8728845	19.4711745	97.6122555	-57.7732545	11.9778735	97.5757025
-13.107183	-5.411278	97.884041	-7.43464	15.469654	96.772911	44.168236	-6.557138	100.684181	40.138252	44.591148	93.774643	42.153244	19.017005	97.229412	-57.022524	11.922303	96.31641
-14.456408	-4.303831	97.097015	-7.503347	15.251781	96.337456	43.866142	-7.171627	100.969902	39.388504	44.399654	93.954086	41.627323	18.6140135	97.461994	-56.634017	11.8895485	95.212918
-15.793173	-3.05884	96.502907	-7.688724	15.114181	96.139282	43.315365	-7.203835	100.32444	38.955772	44.408478	94.471367	41.1355685	18.6023215	97.3979035	-56.5130165	11.6260405	94.8806605
-17.144526	-1.791435	95.923027	-7.989722	15.116671	96.117271	42.625088	-6.885203	99.559517	38.706066	44.359692	95.082428	40.665577	18.7372445	97.3209725	-56.645021	11.4960975	94.9135695
-18.468676	-0.365847	95.459145	-8.37612	15.287471	96.181252	41.785988	-6.494308	98.834808	38.342041	44.068779	95.600113	40.0640145	18.7872355	97.2174605	-56.8162545	11.7877065	95.1450435
-19.786905	1.119518	95.087128	-8.819852	15.605575	96.187752	40.996033	-6.043584	98.064545	37.940285	44.141247	96.155479	39.468159	19.0488315	97.110012	-57.107863	12.1623185	95.265492
-21.097942	2.632178	94.62088	-9.262403	16.070789	96.042259	40.441124	-5.680848	97.440331	37.594105	44.588387	96.769386	39.0176145	19.4537695	97.1048585	-57.5424205	12.6878085	94.9796595
-22.93615	4.882922	93.701958	-9.75369	16.77632	95.476044	39.86813	-5.144101	96.746597	37.127281	45.128883	97.060776	38.4977055	19.992391	96.9036865	-58.0050855	13.560249	94.0484015
-24.106144	6.332601	92.8965	-9.976485	17.169542	94.876022	39.647728	-4.778636	96.256104	36.876972	45.449192	97.043556	38.26235	20.335278	96.64983	-58.21532	14.003806	93.102214
-25.216829	7.668984	92.143776	-10.134597	17.510023	94.226662	39.47102	-4.424228	95.725914	36.665707	45.78162	96.846733	38.0683635	20.678696	96.2863235	-58.3375575	14.34135	92.1670005
-26.345015	8.953212	91.511612	-10.234627	17.744696	93.686974	39.320694	-4.150043	95.181061	36.486115	46.060421	96.527031	37.9034045	20.955189	95.854046	-58.3726585	14.534203	91.519902
-27.430475	10.16346	91.148888	-10.28888	17.917553	93.300476	39.216908	-3.924852	94.651932	36.329155	46.269417	96.238503	37.7730315	21.1722825	95.4452175	-58.3507915	14.6628235	91.1557345
-28.577316	11.253038	90.966484	-10.356503	18.02713	93.070274	39.082436	-3.795776	94.245987	36.191757	46.396931	96.092735	37.6370965	21.3005775	95.169361	-58.3501025	14.7536825	90.971187
-29.730865	12.251371	90.986458	-10.468636	18.036827	93.048355	38.91703	-3.770681	93.978813	36.093193	46.421165	96.042648	37.5051115	21.325242	95.0107305	-58.4423835	14.748412	91.0859795
-31.434546	13.633177	91.641556	-10.649151	18.069639	93.365723	38.585411	-3.86738	93.722275	35.958149	46.293976	95.801147	37.27178	21.213298	94.761711	-58.570082	14.92598	91.969735
-32.577835	14.48697	92.545105	-10.773068	18.077492	93.852028	38.326229	-3.993189	93.670616	35.86005	46.165298	95.348289	37.0931395	21.0860545	94.5094525	-58.6392755	15.0689295	93.1946035
-33.737423	15.250455	93.870422	-10.872591	18.086308	94.610435	38.020523	-4.19171	93.830917	35.770924	45.92963	94.622734	36.8957235	20.86896	94.2268255	-58.6409055	15.303656	94.9940445
-34.878101	16.019304	95.603394	-11.036541	17.982656	95.652023	37.660828	-4.595576	94.212486	35.614109	44.968346	93.940414	36.6374685	20.186385	94.07645	-58.7105505	15.778927	97.227596
-36.014194	16.666883	97.519287	-11.219874	17.710096	96.875198	37.236759	-5.158978	94.698189	35.439384	44.394817	93.336395	36.3380715	19.6179195	94.017292	-58.7778195	15.8022725	99.733104
-37.077995	17.338732	99.332581	-11.443417	17.328333	98.091911	36.793388	-5.781698	95.230957	35.232391	43.776939	93.061844	36.0128895	18.9976205	94.1464005	-58.8997235	15.6590455	102.0374215
-38.058918	17.977081	100.71701	-11.693033	16.876774	99.057899	36.433445	-6.365748	95.738846	35.001709	43.210159	93.090019	35.717577	18.4222055	94.4144325	-59.103643	15.3313425	103.7013655
-39.465057	18.978033	102.355667	-12.035545	16.215132	100.205872	36.015469	-7.007109	96.30941	34.554081	43.084488	93.154007	35.284775	18.0386895	94.7317085	-59.355865	14.3915745	105.6800355
-40.227444	19.68685	103.40139	-12.22363	15.871943	100.900269	35.850315	-7.359446	96.503113	34.214642	42.784481	93.253464	35.0324785	17.7125175	94.8782885	-59.4797385	14.0313685	106.9222495
-40.900784	20.438408	104.370728	-12.447073	15.596323	101.559021	35.561035	-7.503031	96.754051	33.818226	42.593658	93.357101	34.6896305	17.5453135	95.055576	-59.5837765	13.6473325	108.062466
-41.502666	21.250999	105.346107	-12.706758	15.375789	102.192139	35.377136	-7.641471	96.771507	33.359863	42.513161	93.523277	34.3684995	17.435845	95.147392	-59.7820155	13.315733	109.236886
-41.977848	22.083218	106.160248	-13.011124	15.212888	102.707359	35.075264	-7.635524	96.725342	32.918621	42.542076	93.714073	33.9969425	17.453276	95.2197075	-60.0191905	12.9725	110.1950105
-42.359413	22.988876	106.887939	-13.346912	15.166572	103.122581	34.73048	-7.569006	96.546707	32.458225	42.626549	93.779541	33.5943525	17.5287715	95.163124	-60.2881765	12.8043725	111.082038
-42.576675	23.981037	107.467186	-13.665241	15.188869	103.445175	34.399883	-7.457154	96.341362	32.008598	42.210281	93.916611	33.2042405	17.3765635	95.1289865	-60.5347225	13.0011745	111.7613635
-42.666332	25.384544	108.003197	-14.125283	15.150576	103.738167	33.97385	-7.137746	95.91069	31.309357	43.128223	94.085976	32.6416035	17.9952385	94.998333	-60.8921695	12.3059135	112.478001
-42.562141	26.343021	108.157005	-14.409707	15.146076	103.772476	33.690388	-6.856824	95.663849	30.898651	43.40799	94.415192	32.2945195	18.275583	95.0395205	-61.1139335	12.016569	112.5054315
-42.286213	27.30934	108.225632	-14.720985	15.151815	103.813301	33.487225	-6.594978	95.414482	30.567884	43.677563	94.786606	32.0275545	18.5412925	95.100544	-61.4695245	11.7623375	112.526058
-41.856766	28.299969	108.417221	-14.965164	15.221045	103.938881	33.298065	-6.322962	95.252037	30.296623	43.975075	95.200089	31.797344	18.8260565	95.226063	-61.727672	11.6160335	112.651699
-41.231869	29.303936	108.49395	-15.168648	15.334508	104.073128	33.149567	-6.046064	95.230278	30.063921	44.239712	95.672409	31.606744	19.096824	95.4513435	-61.94404	11.572192	112.6949125
-40.46262	30.268822	108.520142	-15.368284	15.477857	104.214951	33.053791	-5.786091	95.329185	29.897579	43.916069	96.331909	31.475685	19.064989	95.830547	-62.212253	11.890725	112.599355
-39.523026	31.209846	108.486389	-15.522778	15.579295	104.347038	33.019024	-5.592686	95.544571	29.761875	44.612713	96.883789	31.3904495	19.5100135	96.21418	-62.4360055	11.6485765	112.479896
-37.838997	32.458038	108.38562	-15.621967	15.547564	104.589012	33.053047	-5.448362	96.02977	29.709345	44.652206	97.863647	31.381196	19.601922	96.9467085	-62.62513	11.493206	112.2313155
-36.50621	33.216686	108.269394	-15.641923	15.449245	104.740189	33.150974	-5.458281	96.392479	29.777082	44.588558	98.490463	31.464028	19.5651385	97.441471	-62.747874	11.3333515	112.038907
-35.031139	33.913612	108.101974	-15.607227	15.317636	104.864822	33.246967	-5.528776	96.8395	29.871702	44.505791	99.103607	31.5593345	19.4885075	97.9715535	-62.7737885	11.1467645	111.7580905
-33.438591	34.571602	107.838211	-15.58983	15.184447	104.994904	33.419182	-5.630654	97.392326	30.000082	44.421967	99.758759	31.709632	19.3956565	98.5755425	-62.889292	10.9732375	111.4142655
-31.80267	35.160507	107.434189	-15.704467	15.049431	105.12352	33.574181	-5.770233	98.26239	30.12538	44.408257	100.60289	31.8497805	19.319012	99.43264	-63.2587145	10.77985	110.8144
-30.081276	35.729599	106.947372	-15.899717	14.944927	105.30629	33.792656	-5.948626	99.440376	30.316851	44.419693	101.656898	32.0547535	19.2355335	100.548637	-63.8541875	10.6543205	110.063943
-28.284519	36.208622	106.545113	-16.175144	14.753978	105.515587	34.081944	-6.177042	100.918518	30.541588	44.446938	102.955376	32.311766	19.134948	101.936947	-64.662054	10.373008	109.094227
-25.434223	36.773155	106.397453	-16.695919	14.314347	105.940224	34.55825	-6.579465	102.970718	30.922976	43.916389	105.289909	32.740613	18.668462	104.1303135	-66.132451	9.960232	107.7501345
-23.552687	37.019859	106.789986	-16.969103	13.989319	106.297707	34.973652	-6.763586	104.116165	31.21484	44.475887	107.059029	33.094246	18.8561505	105.587597	-67.032452	9.1224875	107.007817
-21.536442	37.239182	107.421135	-17.186277	13.727577	106.659378	35.363243	-6.923771	105.159927	31.55171	44.628536	109.031609	33.4574765	18.8523825	107.095768	-67.8300305	8.6027715	106.222988
-19.455702	37.390629	108.315369	-17.255507	13.550703	107.081604	35.730057	-6.921902	106.097519	31.911961	44.873165	111.106194	33.821009	18.9756315	108.6018565	-68.332023	8.1257745	105.5613515
-17.35368	37.475513	109.397911	-17.282873	13.556915	107.54528	36.092995	-6.76515	106.864571	32.239243	45.046165	113.05468	34.166119	19.1405075	109.9596255	-68.731865	7.9733225	105.1309345
-15.308115	37.533199	110.550476	-17.250759	13.704911	108.035316	36.417969	-6.564568	107.711777	32.53997	45.14938	114.79837	34.4789695	19.292406	111.2550735	-68.9804875	8.117416	104.8155585
-13.246362	37.424892	111.747002	-17.220234	13.912142	108.621964	36.62112	-6.400781	108.642509	32.807304	45.181705	116.32383	34.714212	19.390462	112.4831695	-69.15468	8.433822	104.7607585
-10.286998	37.074829	113.281487	-17.20204	14.226052	109.428741	36.872108	-6.256637	110.203018	33.082531	45.250778	118.448242	34.9773195	19.4970705	114.32563	-69.3813995	8.9550335	104.531852
-8.407202	36.65316	114.170792	-17.148485	14.328825	109.880974	37.056503	-6.213338	111.284683	33.172398	45.159283	119.675827	35.1144505	19.4729725	115.480255	-69.4114205	9.1846775	104.281693
-6.642474	36.069843	115.054619	-17.117676	14.406368	110.349747	37.256058	-6.229263	112.318573	33.654846	44.998344	120.723221	35.455452	19.3845405	116.520897	-69.690804	9.4281955	104.178597
-4.993933	35.35334	115.927589	-17.081642	14.469725	110.856155	37.426952	-6.235636	113.334969	33.392357	45.082039	122.104599	35.4096545	19.4232015	117.719784	-69.5729385	9.5162485	103.992526
-3.449931	34.443821	116.790154	-17.030657	14.514193	111.394798	37.91674	-6.507558	114.298859	33.58128	44.99913	123.284927	35.74901	19.245786	118.791893	-69.810324	9.7826	103.997703
-2.096215	33.424389	117.655884	-16.999973	14.558594	112.020157	37.746792	-6.435361	115.567467	33.838673	44.929012	124.322533	35.7927325	19.2468255	119.945	-69.7926785	9.8703625	104.095314
-0.897491	32.245358	118.534348	-16.954704	14.589069	112.6511	37.922813	-6.566093	116.725937	34.095886	44.85907	125.337364	36.0093495	19.1464885	121.0316505	-69.9187575	10.0316495	104.2705495
0.654528	30.276627	119.672028	-16.856865	14.624641	113.595367	38.156586	-6.779907	118.432938	34.495499	44.739941	126.718536	36.3260425	18.980017	122.575737	-70.0397725	10.269265	104.614997
1.501854	28.799776	120.353928	-16.767019	14.632437	114.243736	38.157154	-6.826149	119.549072	34.718628	44.620056	127.509987	36.437891	18.8969535	123.5295295	-69.971929	10.3679205	104.9579425
2.170114	27.244621	120.921638	-16.614571	14.675309	114.832413	38.336784	-6.930514	120.432556	34.961887	44.556076	128.169434	36.6493355	18.812781	124.300995	-69.8784775	10.537837	105.363831
2.711537	25.633419	121.307861	-16.410122	14.759341	115.499641	38.559093	-7.005118	121.140968	35.231895	44.528961	128.629959	36.895494	18.7619215	124.8854635	-69.715738	10.7567605	106.1138185
3.076524	23.920755	121.648499	-16.180595	14.882003	116.303123	38.795708	-7.04933	121.74543	35.633148	44.59623	128.866104	37.214428	18.77345	125.305767	-69.575618	10.990556	107.300479
3.259246	22.187307	121.934662	-15.953457	15.089507	117.305313	38.98671	-7.028699	122.269463	36.129486	44.762646	128.814896	37.558098	18.8669735	125.5421795	-69.465012	11.3120405	109.0684465
3.203656	20.434254	122.32692	-15.781349	15.323208	118.436554	39.104633	-7.000063	122.716675	36.645161	44.912369	128.634384	37.874897	18.956153	125.6755295	-69.437595	11.690263	111.1975785
2.778589	17.612532	122.974487	-15.57986	15.558293	120.220818	39.285923	-7.011082	123.290703	37.225594	44.958694	128.279022	38.2557585	18.973806	125.7848625	-69.4154785	12.14278	114.6567735
2.267086	15.710263	123.495277	-15.45421	15.658101	121.427582	39.431652	-7.057724	123.716866	37.537777	44.982105	128.00647	38.4847145	18.9621905	125.861668	-69.3931345	12.3540115	116.993496
1.612781	13.76604	124.157539	-15.303913	15.717299	122.619537	39.552326	-7.090052	124.123589	37.816612	45.01236	127.671181	38.684469	18.961154	125.897385	-69.292295	12.473444	119.341689
1.212749	11.656876	124.605408	-14.915959	15.613663	123.539497	39.681068	-7.101644	124.653717	38.031254	45.027061	127.309311	38.856161	18.9627085	125.981514	-68.688079	12.2646175	121.09748
-0.045238	9.858753	125.39576	-14.744216	15.570521	124.385361	39.890945	-7.117097	125.134979	38.216858	45.051067	126.961563	39.0539015	18.966985	126.048271	-68.5423335	12.174057	122.722451
-0.914935	7.953454	125.784622	-14.576372	15.476672	124.983391	40.082169	-7.171392	125.54277	38.297974	45.035954	126.640129	39.1900715	18.932281	126.0914495	-68.3428155	12.021063	123.8753325
-1.951474	6.059156	126.040199	-14.402708	15.327048	125.322357	40.357861	-7.287293	125.76207	38.335907	44.936378	126.280998	39.346884	18.8245425	126.021534	-68.1523	11.8295535	124.62318
-3.614896	3.293304	126.084175	-14.13292	15.070726	125.424942	40.62532	-7.451216	125.751282	38.350681	44.720207	125.357567	39.4880005	18.6344955	125.5544245	-67.7538405	11.5069565	125.2954595
-4.764949	1.557521	125.945351	-13.878865	14.939748	125.324402	40.249592	-7.229039	125.32505	38.366272	44.510887	124.512909	39.307932	18.640924	124.9189795	-67.065662	11.238572	125.7298245
-5.985278	-0.106362	125.704155	-13.662635	14.871304	125.177635	40.194675	-7.247299	124.702492	38.338192	44.289337	123.37532	39.2664335	18.521019	124.038906	-66.5917035	11.221589	126.316364
-7.258683	-1.686012	125.403503	-13.438089	14.852959	124.890923	40.11982	-7.24902	123.792114	38.311939	44.078655	122.081436	39.2158795	18.4148175	122.936775	-66.0920575	11.2911005	126.845071
-8.538129	-3.151815	125.030266	-13.210748	14.862394	124.496796	40.499496	-7.588357	122.454414	38.254658	43.970253	120.634125	39.377077	18.190948	121.5442695	-65.798573	11.53384	127.4493225
-9.81961	-4.543187	124.557266	-12.979317	14.910011	123.985413	40.074635	-7.31677	121.188057	38.143101	43.906109	118.944504	39.108868	18.2946695	120.0662805	-65.067502	11.5253525	127.9045455
-11.049308	-5.849119	124.033562	-12.821667	14.969878	123.323776	39.945499	-7.360545	119.568062	37.971336	43.814373	116.974052	38.9584175	18.226914	118.271057	-64.6017515	11.712842	128.376495
-12.933983	-7.623272	123.055611	-12.656156	15.037045	122.026596	40.066429	-7.907164	116.714844	37.699699	43.527931	113.539337	38.883064	17.8103835	115.1270905	-64.195376	12.2637065	128.9261015
