# Supplementary material for: How to jointly control a ball trajectory on a moving board: Methodological insights into Motor Learning and Rehabilitation
Source: PLoS One. 2025 Oct 15;20(10):e0334588. doi: 10.1371/journal.pone.0334588 (PMC12527165; doi:10.1371/journal.pone.0334588)
Supplement: S2 Data — (ZIP) [file pone.0334588.s002.zip › D3_009.csv]

Ball_X	Ball_Y	Ball_Z	BoardCentre_X	BoardCentre_Y	BoardCentre_Z	P1LeftHand_X	P1LeftHand_Y	P1LeftHand_Z	P1RightHand_X	P1RightHand_Y	P1RightHand_Z	P1MidHands_X	P1MidHands_Y	P1MidHands_Z	P2MidHands_X	P2MidHands_Y	P2MidHands_Z
5.662255	19.944017	116.6875	-13.15791	19.035889	117.566147	37.06543	-9.073239	115.945671	41.901909	41.611645	117.613586	39.4836695	16.269203	116.7796285	-65.7994895	21.802575	118.3526655
5.510093	19.599159	116.801056	-13.172523	18.962393	117.726921	37.032372	-9.148303	116.170036	41.885738	41.521759	117.509254	39.459055	16.186728	116.839645	-65.804101	21.738058	118.614197
5.336122	19.25709	116.959656	-13.222175	18.850636	117.912628	36.98777	-9.276147	116.4189	41.850269	41.4202	117.469116	39.4190195	16.0720265	116.944008	-65.8633695	21.6292455	118.881248
5.146942	18.933384	117.094055	-13.301325	18.75852	118.082664	36.914928	-9.396253	116.679749	41.776527	41.297695	117.41024	39.3457275	15.950721	117.0449945	-65.9483775	21.566319	119.1203335
4.987188	18.635199	117.203926	-13.375526	18.648546	118.230118	36.848537	-9.519054	116.924942	41.703529	41.182259	117.345718	39.276033	15.8316025	117.13533	-66.027085	21.4654895	119.324906
4.796113	18.359186	117.3218	-13.344184	18.502213	118.294235	36.758549	-9.617316	117.164742	41.610992	41.081043	117.277229	39.1847705	15.7318635	117.2209855	-65.8731385	21.2725625	119.3674845
4.524526	17.964888	117.444481	-13.601737	18.360931	118.469582	36.650166	-9.767653	117.46534	41.450153	40.981232	117.281952	39.0501595	15.6067895	117.373646	-66.2536335	21.1150725	119.565518
4.356	17.726643	117.486084	-13.714339	18.213827	118.510231	36.576889	-9.883824	117.475304	41.350746	40.906738	117.330276	38.9638175	15.511457	117.40279	-66.3924955	20.916197	119.617672
4.170505	17.545174	117.489204	-13.801281	18.056192	118.512558	36.515026	-9.982101	117.357803	41.245567	40.852371	117.352226	38.8802965	15.435135	117.3550145	-66.4828585	20.677249	119.6701015
4.003897	17.442532	117.435577	-13.886417	17.952303	118.50631	36.418037	-10.036872	117.113853	41.113716	40.846798	117.318787	38.7658765	15.404963	117.21632	-66.5387105	20.499643	119.7963
3.840204	17.377729	117.375656	-13.972196	17.908398	118.503532	36.331165	-10.044844	116.712997	40.984432	40.892704	117.235168	38.6577985	15.42393	116.9740825	-66.6021905	20.392866	120.0329815
3.696764	17.351128	117.271591	-14.021456	17.900063	118.45591	36.244225	-10.006004	116.27005	40.858898	40.963058	117.0653	38.5515615	15.478527	116.667675	-66.5944735	20.321599	120.244145
3.605569	17.337761	117.086998	-14.098249	17.937405	118.363808	36.125126	-9.945466	115.748108	40.701675	41.024788	116.764519	38.4134005	15.539661	116.2563135	-66.6098985	20.335149	120.4713025
3.508941	17.413977	116.659927	-14.252429	18.039631	118.140541	35.837334	-9.837029	114.928642	40.378235	41.071369	116.162766	38.1077845	15.61717	115.545704	-66.6126425	20.462092	120.735378
3.499328	17.458406	116.364708	-14.209512	17.996964	117.898048	35.635353	-9.804954	114.511597	40.149567	41.041634	115.752014	37.89246	15.61834	115.1318055	-66.311484	20.375588	120.6642905
3.500783	17.506039	116.189407	-14.399611	17.968349	117.84111	35.467365	-9.816381	114.170143	39.938061	40.961102	115.529396	37.702713	15.5723605	114.8497695	-66.501935	20.3643375	120.8324505
3.549156	17.566118	116.15287	-14.538552	17.923645	117.914139	35.299328	-9.924823	114.067009	39.759846	40.817284	115.457466	37.529587	15.4462305	114.7622375	-66.606691	20.4010595	121.0660405
3.59869	17.611057	116.289726	-14.672815	17.791267	118.126038	35.112423	-10.110707	114.173447	39.635822	40.575653	115.492104	37.3741225	15.232473	114.8327755	-66.7197525	20.350061	121.4193005
3.701626	17.652588	116.594231	-14.769528	17.651169	118.438843	34.959084	-10.362613	114.447937	39.556702	40.316509	115.712593	37.257893	14.976948	115.080265	-66.796949	20.32539	121.797421
3.794566	17.689964	116.921188	-14.850458	17.49823	118.754723	34.826199	-10.631928	114.86982	39.580097	40.045948	116.08474	37.203148	14.70701	115.47728	-66.904064	20.28945	122.032166
4.040549	17.760757	117.437325	-14.845925	17.152573	119.063606	34.739883	-11.004669	115.575256	39.702606	39.667034	116.966949	37.2212445	14.3311825	116.2711025	-66.9130945	19.9739635	121.8561095
4.212963	17.850338	117.768219	-15.060748	16.974884	119.292702	34.748253	-11.256156	115.964211	39.83083	39.389011	117.876587	37.2895415	14.0664275	116.920399	-67.4110375	19.8833405	121.665005
4.403247	17.946894	118.170906	-15.152171	16.625607	119.391869	34.779835	-11.483159	116.288841	40.070976	39.122498	119.125298	37.4254055	13.8196695	117.7070695	-67.7297475	19.4315445	121.0766685
4.601104	18.068842	118.679878	-15.289402	16.264517	119.506134	34.840897	-11.737058	116.495087	40.346165	38.872429	120.747124	37.593531	13.5676855	118.6211055	-68.172335	18.9613485	120.3911625
4.808752	18.191029	119.342133	-15.312908	15.922674	119.657791	34.901657	-11.95929	116.651939	40.648354	38.572926	122.375992	37.7750055	13.306818	119.5139655	-68.4008215	18.53853	119.8016165
5.007321	18.277273	120.029572	-15.628605	15.834053	120.071587	34.848763	-12.165367	116.853622	40.896187	38.284035	123.658348	37.872475	13.059334	120.255985	-69.129685	18.608772	119.887189
5.185322	18.378527	120.619286	-15.835336	15.872368	120.473061	34.633804	-12.304542	116.931488	40.981216	38.084167	124.351944	37.80751	12.8898125	120.641716	-69.478182	18.8549235	120.304406
5.372051	18.52615	121.028435	-15.937826	16.025021	120.863846	34.242279	-12.282737	116.94194	40.85479	38.113274	124.309906	37.5485345	12.9152685	120.625923	-69.4241865	19.1347735	121.101769
5.514597	18.563606	121.014091	-16.148951	16.252146	121.168396	34.018032	-12.260098	116.759682	40.743416	38.105099	123.972916	37.380724	12.9225005	120.366299	-69.678626	19.5817915	121.970493
5.649671	18.51548	120.924271	-16.152699	16.284012	121.290314	33.845074	-12.30125	116.669014	40.687733	38.009731	123.59005	37.2664035	12.8542405	120.129532	-69.5718015	19.7137835	122.451096
5.763589	18.37649	120.918449	-16.110174	16.236494	121.474579	33.768669	-12.457771	116.64637	40.683807	37.852409	123.294708	37.226238	12.697319	119.970539	-69.446586	19.775669	122.978619
5.846942	18.160387	121.02739	-16.056511	16.102257	121.759323	33.775826	-12.623278	116.660713	40.695557	37.681095	123.177803	37.2356915	12.5289085	119.919258	-69.3487135	19.6756055	123.599388
5.913011	17.86128	121.215187	-16.07386	15.929543	122.073616	33.765869	-12.773018	116.732475	40.690514	37.464588	123.22332	37.2281915	12.345785	119.9778975	-69.3759115	19.513301	124.1693345
5.945498	17.515186	121.481392	-15.908371	15.644236	122.331497	33.733471	-12.912263	116.839394	40.654064	37.238903	123.398254	37.1937675	12.16332	120.118824	-69.0105095	19.125152	124.54417
5.841252	16.870312	121.894707	-16.058695	15.405965	122.756889	33.677147	-13.174756	117.089294	40.647041	36.956779	123.83577	37.162094	11.8910115	120.462532	-69.279484	18.9209185	125.051246
5.750905	16.341656	122.059761	-16.188923	15.213182	122.932388	33.623989	-13.315532	117.304848	40.637333	36.78907	124.174057	37.130661	11.736769	120.7394525	-69.508507	18.689595	125.1253235
5.674588	15.71385	122.061668	-16.283802	15.009565	122.85421	33.583527	-13.504988	117.417671	40.58696	36.661793	124.477753	37.0852435	11.5784025	120.947712	-69.6528475	18.4407275	124.760708
5.585269	15.022413	121.916786	-16.397997	14.769242	122.64341	33.484066	-13.59041	117.407318	40.476044	36.551926	124.686966	36.980055	11.480758	121.047142	-69.776049	18.057726	124.239678
5.490414	14.23867	121.692337	-16.664051	14.671737	122.47316	33.347996	-13.729128	117.191101	40.285812	36.420036	124.693642	36.816904	11.345454	120.9423715	-70.145006	17.99802	124.0039485
5.389163	13.380189	121.424927	-16.791687	14.466301	122.305847	33.203289	-13.904972	116.940819	40.11063	36.312092	124.475647	36.6569595	11.20356	120.708233	-70.2403335	17.729042	123.903461
5.266425	12.479276	121.217766	-16.793058	14.242424	122.173073	33.106358	-14.088416	116.728233	40.003994	36.173378	124.240318	36.555176	11.042481	120.4842755	-70.141292	17.442367	123.8618705
5.140054	11.008575	120.921471	-16.77969	13.968527	122.130013	33.062527	-14.342436	116.546753	39.893364	35.967087	123.884644	36.4779455	10.8123255	120.2156985	-70.0373255	17.1247285	124.0443275
5.03375	9.959409	120.698013	-16.757835	13.857356	122.058739	33.085281	-14.469946	116.551186	39.837872	35.849129	123.574867	36.4615765	10.6895915	120.0630265	-69.9772465	17.0251205	124.0544515
4.984635	8.78262	120.502411	-16.717907	13.721789	121.976341	33.206619	-14.528429	116.755508	39.834732	35.761906	123.207115	36.5206755	10.6167385	119.9813115	-69.9564895	16.8268395	123.9713705
4.940339	7.55963	120.499924	-16.569513	13.628628	121.820724	33.512424	-14.567974	117.416893	39.917988	35.834999	122.720161	36.715206	10.6335125	120.068527	-69.854232	16.6237435	123.572921
4.940986	6.331242	120.559708	-16.33954	13.509276	121.653831	34.112625	-14.700143	118.318451	40.041492	35.890476	122.116257	37.0770585	10.5951665	120.217354	-69.7561385	16.4233855	123.090308
4.937569	5.023129	120.701126	-15.959249	13.178277	121.216187	34.741806	-14.81288	119.582031	40.122128	35.765194	121.484901	37.431967	10.476157	120.533466	-69.350465	15.880397	121.898908
4.955381	3.668228	120.944504	-15.853047	12.768674	120.90274	35.383224	-15.104397	120.770523	40.153652	35.531719	120.946838	37.768438	10.213661	120.8586805	-69.474532	15.323687	120.9467995
4.858125	1.641313	121.493591	-15.412101	11.478515	120.429443	36.057961	-15.73716	122.270035	40.169472	34.762367	120.655334	38.1137165	9.5126035	121.4626845	-68.9379185	13.4444265	119.3962015
4.771359	0.335293	121.704613	-15.329184	10.598139	120.307365	35.866962	-16.033339	123.080086	40.313492	34.231247	120.8657	38.090227	9.098954	121.972893	-68.748595	12.097324	118.641837
4.54373	-0.791232	121.756454	-15.275214	9.880306	120.181862	35.950092	-16.585646	123.350403	40.488548	33.779408	121.424927	38.21932	8.596881	122.387665	-68.769748	11.163731	117.976059
4.251547	-1.793567	121.60466	-15.285131	9.432879	120.033089	35.971252	-16.949457	123.195206	40.68372	33.525127	122.218964	38.327486	8.287835	122.707085	-68.897748	10.577923	117.359093
3.946703	-2.703848	121.323051	-15.29949	9.301872	119.969238	35.982437	-17.127121	122.713264	41.25808	33.261082	122.796776	38.6202585	8.0669805	122.75502	-69.2192385	10.5367635	117.183456
3.520227	-3.430488	121.065559	-15.314637	9.536387	119.992615	35.934456	-17.086374	122.112564	41.391678	33.31966	123.417595	38.663067	8.116643	122.7650795	-69.292341	10.956131	117.2201505
3.053381	-4.082366	120.796371	-15.347558	9.964692	120.097328	36.127438	-17.093983	121.40834	41.091885	33.651516	124.083672	38.6096615	8.2787665	122.746006	-69.3047775	11.6506175	117.44865
2.122415	-4.913723	120.343544	-15.457914	10.801186	120.305122	35.874939	-16.651117	120.595215	41.172028	33.961235	124.516228	38.5234835	8.655059	122.5557215	-69.4393115	12.947313	118.0545225
1.45979	-5.488318	119.999466	-15.519593	11.25314	120.330666	35.676853	-16.360809	120.091377	41.138546	34.175846	124.668274	38.4076995	8.9075185	122.3798255	-69.4468855	13.5987615	118.2815065
0.698122	-6.109405	119.727348	-15.603455	11.591915	120.275093	35.457458	-16.113228	119.711807	41.040005	34.332092	124.717644	38.2487315	9.109432	122.2147255	-69.4556415	14.074398	118.3354605
-0.086994	-6.793049	119.461426	-15.724279	11.811905	120.234489	35.346325	-15.991566	119.469627	40.886681	34.438343	124.574898	38.116503	9.2233885	122.0222625	-69.565061	14.4004215	118.4467155
-0.911063	-7.526098	119.230042	-15.767787	11.853126	120.071884	35.32444	-15.955689	119.338562	40.705681	34.51107	124.372307	38.0150605	9.2776905	121.8554345	-69.5506345	14.4285615	118.2883335
-1.784605	-8.316135	119.017616	-15.763264	11.779799	119.814491	35.400433	-15.969316	119.278572	40.940392	34.393738	123.839966	38.1704125	9.212211	121.559269	-69.6969405	14.347387	118.069713
-2.685679	-9.141173	118.818092	-15.737231	11.600694	119.446579	35.546192	-16.043686	119.226372	40.73185	34.436237	123.365768	38.139021	9.1962755	121.29607	-69.613483	14.0051125	117.597088
-4.00271	-10.439138	118.304459	-15.71229	11.163821	118.704483	35.876621	-16.213793	119.179115	40.426933	34.447857	122.432419	38.151777	9.117032	120.805767	-69.576357	13.21061	116.603199
-5.004601	-11.317994	118.040916	-15.566312	10.782825	118.053528	36.142319	-16.30267	119.235611	39.813038	34.617809	121.715988	37.9776785	9.1575695	120.4757995	-69.1103025	12.4080805	115.6312565
-6.038922	-12.137989	117.852638	-15.351521	10.40255	117.395111	36.362156	-16.43404	119.231689	39.634144	34.608608	120.774628	37.99815	9.087284	120.0031585	-68.701192	11.717816	114.7870635
-6.987891	-12.954145	117.546463	-15.11821	9.979032	116.894852	36.542809	-16.57045	119.147148	39.505474	34.44043	119.711945	38.0241415	8.93499	119.4295465	-68.2605615	11.023074	114.3601575
-8.199038	-13.672524	117.407654	-14.892052	9.640307	116.627136	36.659195	-16.730686	118.936905	39.524189	34.241695	118.729782	38.091692	8.7555045	118.8333435	-67.875796	10.5251095	114.4209285
-9.294099	-14.295483	117.136887	-14.652997	9.465308	116.504333	36.760639	-16.813869	118.459808	39.548275	34.19952	118.050125	38.154457	8.6928255	118.2549665	-67.460451	10.2377905	114.7536995
-10.470939	-14.753777	116.813507	-14.435048	9.507737	116.395142	36.771523	-16.737057	117.781517	39.563763	34.37867	117.447105	38.167643	8.8208065	117.614311	-67.037739	10.1946675	115.175973
-12.442247	-15.165127	116.502548	-14.305843	10.123407	116.287872	36.747494	-16.234976	116.516457	39.596241	34.96389	116.159561	38.1718675	9.364457	116.338009	-66.7835535	10.882357	116.237735
-13.668709	-15.29047	116.410149	-14.167316	10.638423	116.054008	36.701263	-15.827826	115.512383	39.422268	35.33049	114.786461	38.0617655	9.751332	115.149422	-66.3963975	11.525514	116.958594
-14.927027	-15.416068	116.555275	-13.974574	10.923894	115.764809	36.639286	-15.497751	114.47747	39.186092	35.584671	112.782959	37.912689	10.04346	113.6302145	-65.861837	11.804328	117.8994035
-16.019674	-15.552839	116.86834	-13.635823	10.875802	115.49662	36.610607	-15.253096	113.381767	38.827675	35.724609	110.692978	37.719141	10.2357565	112.0373725	-64.990787	11.5158475	118.9558675
-17.051081	-15.669722	117.217323	-13.442201	10.572464	115.446198	36.745449	-15.154542	112.408768	38.36425	35.783524	109.034203	37.5548495	10.314491	110.7214855	-64.4392515	10.830437	120.1709105
-18.05068	-15.772897	117.627922	-13.169588	9.975067	115.477989	36.914753	-15.055702	111.72998	38.007301	35.806786	107.816139	37.461027	10.375542	109.7730595	-63.800203	9.574592	121.1829185
-18.878162	-15.823928	117.994522	-13.047655	9.4731	115.582039	37.092545	-14.9929	111.355904	37.636932	35.812637	107.100006	37.3647385	10.4098685	109.227955	-63.4600485	8.5363315	121.936123
-20.085342	-15.531545	118.611351	-13.050377	9.004274	115.809593	37.26265	-14.86978	111.428276	37.205009	35.83218	106.657829	37.2338295	10.4812	109.0430525	-63.3345835	7.527348	122.5761335
-20.793301	-15.126112	118.984436	-13.162415	8.871204	115.993965	37.333275	-14.749932	111.851181	37.027916	35.898514	106.707214	37.1805955	10.574291	109.2791975	-63.5054255	7.168117	122.7087325
-21.437319	-14.604948	119.187309	-13.279243	8.833316	116.121117	37.395504	-14.576757	112.412033	36.922729	36.014252	107.078865	37.1591165	10.7187475	109.745449	-63.7176025	6.9478845	122.496785
-21.978199	-14.015876	119.042816	-13.38962	8.791933	116.168999	37.475239	-14.410101	112.94017	36.943493	36.184086	107.604721	37.209366	10.8869925	110.2724455	-63.988606	6.6968735	122.0655525
-22.376873	-13.415174	118.446732	-13.525337	8.773005	116.009567	37.52562	-14.2452	113.197815	37.009335	36.38612	108.227669	37.2674775	11.07046	110.712742	-64.3181515	6.47555	121.306392
-22.814932	-12.640831	117.35611	-13.56819	8.732071	115.554634	37.515373	-14.048936	113.033882	37.134056	36.66008	108.980095	37.3247145	11.305572	111.0069885	-64.4610945	6.15857	120.1022795
-23.174095	-11.801064	115.887665	-13.729814	8.842711	114.830849	37.505054	-13.770808	112.610756	37.2911	37.029137	109.703407	37.398077	11.6291645	111.1570815	-64.857705	6.0562575	118.5046165
-23.584959	-10.390047	113.511597	-13.779158	9.248379	113.478531	37.499184	-13.225384	111.664131	37.473999	37.657471	110.579239	37.4865915	12.2160435	111.121685	-65.0449075	6.2807145	115.835377
-23.691816	-9.362178	112.133011	-13.793336	9.689401	112.620613	37.504189	-12.81655	111.047913	37.605656	38.091583	110.907875	37.5549225	12.6375165	110.977894	-65.1415945	6.7412855	114.263332
-23.786755	-8.277759	111.138275	-13.726539	10.187129	111.923996	37.512268	-12.421456	110.427811	37.703167	38.491325	110.988113	37.6077175	13.0349345	110.707962	-65.0607955	7.3393235	113.14003
-23.835676	-7.183257	110.403488	-13.639125	10.675831	111.425438	37.557442	-12.060836	109.912834	37.805344	38.835735	111.052574	37.681393	13.3874495	110.482704	-64.959643	7.9642125	112.368172
-23.750097	-6.0825	109.573624	-13.553476	11.068945	110.896835	37.648918	-11.759598	109.572777	37.972946	39.128601	111.281738	37.810932	13.6845015	110.4272575	-64.917884	8.4533885	111.3664125
-23.714367	-5.029393	108.601952	-13.516884	11.403463	110.269997	37.712345	-11.553398	109.181152	38.110863	39.350475	111.639366	37.911604	13.8985385	110.410259	-64.945372	8.9083875	110.129735
-23.705534	-3.993221	107.440826	-13.525941	11.629463	109.479271	37.708488	-11.354913	108.636703	38.218807	39.529713	111.994698	37.9636475	14.0874	110.3157005	-65.0155295	9.171526	108.6428415
-23.644739	-2.586295	105.591187	-13.603391	12.108779	108.19603	37.532677	-10.900714	107.5765	38.162075	39.902382	112.328827	37.847376	14.500834	109.9526635	-65.054158	9.716724	106.4393965
-23.63081	-1.681225	104.789749	-13.705513	12.604788	107.566742	37.43103	-10.477592	106.925667	38.057602	40.294098	112.344109	37.744316	14.908253	109.634888	-65.155342	10.301323	105.498596
-23.592417	-0.917412	104.51561	-13.719262	13.124716	107.26799	37.334736	-10.029116	106.533447	37.983154	40.752705	112.046417	37.658945	15.3617945	109.289932	-65.097469	10.8876375	105.246048
-23.569069	-0.24741	104.527267	-13.707606	13.583808	107.167007	37.304504	-9.748131	106.440903	38.04089	41.04977	111.596748	37.672697	15.6508195	109.0188255	-65.087909	11.5167965	105.3151885
-23.544489	0.275634	104.571274	-13.598574	13.836954	107.067444	37.309326	-9.691617	106.515755	38.193668	41.211792	111.174896	37.751497	15.7600875	108.8453255	-64.948645	11.9138205	105.2895625
-23.498035	0.698516	104.556358	-13.452262	13.880616	106.895569	37.400551	-9.748188	106.529144	38.362972	41.21944	110.714462	37.8817615	15.735626	108.621803	-64.7862855	12.025606	105.169335
-23.386669	1.029349	104.446495	-13.272853	13.820084	106.645454	37.538013	-9.835264	106.455109	38.517876	41.13916	110.229782	38.0279445	15.651948	108.3424455	-64.5736505	11.98822	104.9484625
-23.25709	1.426019	104.215302	-12.939267	13.651877	106.288994	37.825558	-9.936712	106.325172	38.721344	41.014145	109.742882	38.273451	15.5387165	108.034027	-64.151985	11.7650375	104.543961
-23.231138	1.666134	104.041946	-12.79073	13.601197	106.086372	38.014359	-9.938214	106.315933	38.814781	41.023911	109.597694	38.41457	15.5428485	107.9568135	-63.99603	11.6595455	104.2159305
-23.248756	1.895897	103.772804	-12.699548	13.595049	105.898575	38.152645	-9.849224	106.335815	38.861706	41.125114	109.596596	38.5071755	15.637945	107.9662055	-63.9062715	11.552153	103.8309445
-23.295427	2.117658	103.464401	-12.664254	13.685706	105.659508	38.209038	-9.68484	106.332825	38.850758	41.291054	109.654068	38.529898	15.803107	107.9934465	-63.858406	11.568305	103.3255695
-23.320007	2.354887	103.079918	-12.711801	13.836229	105.36734	38.228245	-9.463397	106.259872	38.791386	41.514118	109.723511	38.5098155	16.0253605	107.9916915	-63.9334175	11.6470975	102.7429885
-23.381979	2.568756	102.682533	-12.74991	14.042859	105.049515	38.207333	-9.208385	106.169785	38.696171	41.76469	109.700035	38.451752	16.2781525	107.93491	-63.951572	11.8075655	102.16412
-23.450167	2.749351	102.30397	-12.81312	14.285467	104.695656	38.169296	-8.96063	106.028412	38.621033	42.01598	109.554626	38.3951645	16.527675	107.791519	-64.0214045	12.043259	101.599793
-23.538853	2.948286	101.838196	-12.869148	14.640463	104.226288	38.093315	-8.651073	105.822792	38.517017	42.323368	109.117592	38.305166	16.8361475	107.470192	-64.043462	12.4447785	100.982384
-23.634642	3.04464	101.662613	-12.877258	14.832744	104.008629	38.068108	-8.526273	105.777016	38.495659	42.463627	108.750061	38.2818835	16.968677	107.2635385	-64.0363995	12.696811	100.7537195
-23.734865	3.090399	101.537254	-12.85024	14.978322	103.809784	38.058586	-8.459492	105.823837	38.503819	42.525326	108.427383	38.2812025	17.032917	107.12561	-63.9816825	12.923727	100.493958
-23.885822	3.078267	101.396057	-12.814257	15.055773	103.604889	38.066124	-8.448174	105.959	38.543129	42.561607	108.185043	38.3046265	17.0567165	107.0720215	-63.9331405	13.0548295	100.1377565
-24.004885	3.047249	101.186455	-12.772578	15.07886	103.427673	38.104965	-8.458101	106.100693	38.581699	42.562851	108.078445	38.343332	17.052375	107.089569	-63.888488	13.105345	99.765777
-24.21357	2.995781	100.925323	-12.698236	15.039694	103.225037	38.154449	-8.454236	106.187531	38.620232	42.575165	108.035362	38.3873405	17.0604645	107.1114465	-63.7838125	13.0189235	99.3386275
-24.365856	3.075302	100.649475	-12.642799	14.998196	102.994812	38.218502	-8.410398	106.184601	38.635139	42.622536	107.985619	38.4268205	17.106069	107.08511	-63.7124185	12.890323	98.904514
-24.544291	3.070721	100.182259	-12.579796	15.049344	102.697495	38.315079	-8.293483	106.065201	38.646717	42.757233	107.827438	38.480898	17.231875	106.9463195	-63.64049	12.866813	98.4486705
-24.882177	3.209913	100.002609	-12.514718	15.132025	102.564171	38.372456	-8.157149	105.943428	38.652439	42.869255	107.597641	38.5124475	17.356053	106.7705345	-63.5418835	12.907997	98.3578075
-25.381762	3.361306	100.085487	-12.468305	15.255313	102.522507	38.402134	-8.055458	105.796875	38.680264	42.957443	107.24646	38.541199	17.4509925	106.5216675	-63.477809	13.0596335	98.5233465
-26.180378	3.633676	100.37764	-12.40258	15.371977	102.610909	38.415325	-7.979774	105.626312	38.724682	43.005558	106.746017	38.5700035	17.512892	106.1861645	-63.3751635	13.231062	99.0356535
-26.801645	3.739244	100.936035	-12.34067	15.491116	102.908241	38.412788	-7.942354	105.527603	38.793488	42.988365	106.058762	38.603138	17.5230055	105.7931825	-63.284478	13.4592265	100.0232995
-27.532122	3.82303	101.726173	-12.265765	15.566674	103.351746	38.377747	-7.985839	105.574242	38.859184	42.917801	105.345108	38.6184655	17.465981	105.459675	-63.1499955	13.667367	101.243817
-28.177372	3.929794	102.480209	-12.262192	15.520517	103.813919	38.344418	-8.13195	105.728447	38.891029	42.777367	104.834221	38.6177235	17.3227085	105.281334	-63.1421075	13.7183255	102.346504
-29.209906	4.027366	103.168655	-12.264788	15.178169	104.24614	38.274094	-8.493939	106.038307	38.930702	42.427727	104.295685	38.602398	16.966894	105.166996	-63.131974	13.389444	103.325284
-29.891596	4.086514	103.359497	-12.242113	14.882154	104.331329	38.276379	-8.777195	106.199013	38.97028	42.144596	103.93351	38.6233295	16.6837005	105.0662615	-63.1075555	13.0806075	103.5963965
-30.580681	4.242893	103.641571	-12.159421	14.578409	104.406868	38.323761	-9.140708	106.370178	38.986794	41.842125	103.359032	38.6552775	16.3507085	104.864605	-62.9741195	12.8061095	103.949131
-31.299458	4.41987	104.283585	-12.097912	14.375062	104.634117	38.358562	-9.525681	106.631538	38.972778	41.487106	102.438721	38.66567	15.9807125	104.5351295	-62.861494	12.7694115	104.7331045
-31.97654	4.712465	105.325638	-12.05353	14.232103	105.103615	38.265278	-9.951505	106.940887	38.872276	41.091301	101.279083	38.568777	15.569898	104.109985	-62.675837	12.894308	106.097245
-32.603611	5.011198	106.695938	-12.088348	14.087118	105.814186	37.979946	-10.269432	107.217476	38.622417	40.692535	100.225342	38.3011815	15.2115515	103.721409	-62.4778775	12.9626845	107.906963
-33.241768	5.351198	108.027496	-12.209291	13.841637	106.630692	37.463413	-10.484786	107.463943	38.310444	40.273647	99.468849	37.8869285	14.8944305	103.466396	-62.3055105	12.7888435	109.794988
-34.193768	5.973535	109.647163	-12.525037	13.3094	107.708763	36.572845	-10.717632	107.308029	37.747051	39.704384	98.838104	37.159948	14.493376	103.0730665	-62.210022	12.125424	112.3444595
-34.763577	6.485909	110.420189	-12.731874	12.914993	108.195557	36.210423	-11.02957	107.106224	37.290771	39.307972	98.417839	36.750597	14.139201	102.7620315	-62.214345	11.690785	113.6290825
-35.16048	7.049016	110.970078	-12.94922	12.585052	108.500992	35.872875	-11.260453	106.846191	36.868286	38.992043	98.009682	36.3705805	13.865795	102.4279365	-62.2690205	11.304309	114.5740475
-35.426868	7.705347	111.16011	-13.127108	12.291856	108.658257	35.660839	-11.412192	106.659164	36.501644	38.802963	97.714722	36.0812415	13.6953855	102.186943	-62.3354575	10.8883265	115.129571
-35.654518	8.499437	110.960838	-13.293372	12.028778	108.629814	35.584843	-11.501591	106.527832	36.262848	38.724457	97.627136	35.9238455	13.611433	102.077484	-62.5105895	10.446123	115.182144
-35.784264	9.342539	110.422722	-13.418776	11.824394	108.368576	35.576298	-11.533938	106.419144	36.124863	38.74752	97.668579	35.8505805	13.606791	102.0438615	-62.6881325	10.041997	114.6932905
-35.826256	10.264832	109.749329	-13.52245	11.694766	107.963547	35.585892	-11.529506	106.206802	36.034985	38.80703	97.731956	35.8104385	13.638762	101.969379	-62.8553385	9.75077	113.957715
-35.654716	11.803489	108.634949	-13.671242	11.576616	107.320724	35.550156	-11.40958	105.66114	35.926548	39.058258	97.925339	35.738352	13.824339	101.7932395	-63.080836	9.328893	112.8482085
-35.452686	12.987153	107.892563	-13.787286	11.518944	106.941139	35.556908	-11.25427	105.132378	35.830059	39.346092	98.229256	35.6934835	14.045911	101.680817	-63.2680555	8.991977	112.201461
-35.098	14.212842	107.32933	-13.8949	11.515336	106.570663	35.567257	-11.011248	104.516434	35.731731	39.729145	98.661278	35.649494	14.3589485	101.588856	-63.439294	8.6717235	111.55247
-34.522594	15.431438	106.682625	-13.968296	11.506186	106.149269	35.593552	-10.722446	103.776169	35.65358	40.184219	99.214638	35.623566	14.7308865	101.4954035	-63.560158	8.2814855	110.8031345
-33.824184	16.735996	106.091202	-14.038226	11.550912	105.671204	35.615902	-10.346222	102.961304	35.554966	40.677013	99.853966	35.585434	15.1653955	101.407635	-63.661886	7.9364285	109.934773
-33.123707	18.032	105.758095	-14.163417	11.759988	105.191612	35.667393	-9.900867	102.18438	35.388954	41.145348	100.585892	35.5281735	15.6222405	101.385136	-63.8550075	7.8977355	108.998088
-32.504482	19.180153	105.396149	-14.24608	12.08777	104.839584	35.66169	-9.377325	101.562119	35.306507	41.589745	101.29467	35.4840985	16.10621	101.4283945	-63.9762585	8.06933	108.2507735
-31.2882	20.988346	105.049622	-14.38858	12.643407	104.484406	35.651684	-8.733932	100.887512	35.349056	42.080666	102.247711	35.50037	16.673367	101.5676115	-64.27753	8.613447	107.4012005
-30.5	22.100691	105.125404	-14.497685	12.929489	104.305923	35.570717	-8.418758	100.604546	35.363064	42.288414	102.888962	35.4668905	16.934828	101.746754	-64.4622605	8.92415	106.865092
-29.587973	23.164347	105.004791	-14.61125	13.162334	104.225433	35.533741	-8.200647	100.41375	35.412239	42.36327	103.444901	35.47299	17.0813115	101.9293255	-64.69549	9.2433565	106.5215405
-28.626511	24.183121	104.966164	-14.695795	13.326544	104.19413	35.489571	-8.121566	100.335274	35.491623	42.38855	103.832115	35.490597	17.133492	102.0836945	-64.882187	9.519596	106.3045655
-27.623371	25.039625	104.983353	-14.717905	13.366241	104.177406	35.469696	-8.198385	100.387955	35.543266	42.323227	104.022636	35.506481	17.062421	102.2052955	-64.942291	9.670061	106.1495165
-26.558292	25.880417	104.902611	-14.673656	13.346362	104.20269	35.506538	-8.413496	100.606873	35.675949	42.138298	103.924202	35.5912435	16.862401	102.2655375	-64.9385555	9.830323	106.1398425
-25.416956	26.660801	104.737183	-14.551957	13.240853	104.225266	35.584389	-8.738054	100.963486	35.823463	41.900856	103.605904	35.703926	16.581401	102.284695	-64.80784	9.900305	106.165837
-23.722507	27.609093	104.452202	-14.324509	12.804866	104.27504	35.749115	-9.40684	101.636444	36.049671	41.290531	103.074287	35.899393	15.9418455	102.3553655	-64.548411	9.6678865	106.1947145
-22.470531	28.146648	104.190659	-14.189747	12.391737	104.277893	35.875332	-9.914804	102.11824	36.203129	40.823494	102.932808	36.0392305	15.454345	102.525524	-64.4187245	9.329129	106.030262
-21.088646	28.640398	103.905724	-14.085269	11.863877	104.20166	36.028305	-10.427054	102.520004	36.371933	40.386166	103.006104	36.200119	14.979556	102.763054	-64.370657	8.748198	105.640266
-19.890585	29.094702	103.594032	-13.97766	11.396126	104.028595	36.177311	-10.89643	102.887428	36.511646	39.977516	103.159264	36.3444785	14.540543	103.023346	-64.2997985	8.251709	105.033844
-18.730841	29.532379	103.386131	-13.944139	11.075124	103.7416	36.291431	-11.295594	103.277161	36.599396	39.638165	103.379562	36.4454135	14.1712855	103.3283615	-64.3336915	7.9789625	104.1548385
-17.546967	29.997042	102.889076	-13.956362	10.855622	103.417381	36.374146	-11.595295	103.622261	36.630638	39.341717	103.745209	36.502392	13.873211	103.683735	-64.415116	7.838033	103.151027
-16.419926	30.448008	102.601311	-14.018758	10.659652	103.118919	36.353783	-11.785076	103.928436	36.56715	39.086124	104.397247	36.4604665	13.650524	104.1628415	-64.4979825	7.66878	102.0749965
-14.854434	31.15266	103.188797	-14.34831	10.388309	103.029648	36.201454	-11.952783	104.195526	36.45945	38.739983	106.23465	36.330452	13.3936	105.215088	-65.027072	7.383018	100.844208
-13.889175	31.555054	104.353355	-14.681043	10.30674	103.274467	36.019238	-11.963999	104.131042	36.413391	38.605591	108.101479	36.2163145	13.320796	106.1162605	-65.5784005	7.292684	100.4326735
-13.019609	31.877998	105.877007	-15.079026	10.433151	103.678406	35.778133	-11.705006	103.843987	36.32967	38.614147	110.244629	36.0539015	13.4545705	107.044308	-66.2119535	7.4117315	100.312504
-12.436777	32.185169	107.844528	-15.474338	10.888372	104.214348	35.544586	-11.248107	103.563622	36.235752	38.751556	112.262413	35.890169	13.7517245	107.9130175	-66.838845	8.0250195	100.5156785
-11.82945	32.48407	108.732094	-15.78002	11.622507	104.909767	35.398849	-10.780979	103.58213	36.268303	39.069584	113.668045	35.833576	14.1443025	108.6250875	-67.393616	9.1007115	101.1944465
-11.240328	32.771854	109.772232	-15.966685	12.414468	105.627594	35.260433	-10.432436	103.986343	36.386196	39.472221	114.537254	35.8233145	14.5198925	109.2617985	-67.7566845	10.3090435	101.9933895
-10.564643	33.017216	110.103882	-16.057419	13.064556	106.256577	35.208527	-10.249459	104.467857	36.564445	39.765694	114.978935	35.886486	14.7581175	109.723396	-68.001324	11.3709945	102.789758
-9.709874	32.971268	110.806366	-16.005152	13.587572	107.170776	35.29977	-10.256876	105.080223	36.95834	39.952667	115.384171	36.129055	14.8478955	110.232197	-68.139359	12.3272485	104.109355
-9.137962	32.602608	110.988846	-15.929312	13.721069	107.78595	35.349243	-10.456838	105.593071	37.246426	39.918049	115.477585	36.2978345	14.7306055	110.535328	-68.1564585	12.7115325	105.036572
-8.651759	32.121979	111.241409	-15.864888	13.689465	108.312134	35.40303	-10.771606	106.203392	37.51281	39.775291	115.450378	36.45792	14.5018425	110.826885	-68.187696	12.8770875	105.797383
-8.140976	31.464306	111.356422	-15.846578	13.578126	108.805954	35.489079	-11.195855	106.845261	37.727711	39.576469	115.23645	36.608395	14.190307	111.0408555	-68.301551	12.965945	106.5710525
-7.696964	30.726782	111.193642	-15.812638	13.396967	109.294914	35.474274	-11.611326	107.549583	37.881954	39.349972	114.837334	36.678114	13.869323	111.1934585	-68.30339	12.924611	107.3963695
-7.338997	29.938364	111.062943	-15.791724	13.202264	109.778191	35.361134	-12.065845	108.3181	38.032768	39.01844	114.162895	36.696951	13.4762975	111.2404975	-68.280399	12.9282305	108.3158845
-6.97471	29.043203	110.864296	-15.801311	12.972122	110.261024	35.272873	-12.598048	109.20533	38.103043	38.641457	113.186264	36.687958	13.0217045	111.195797	-68.29058	12.9225395	109.326251
-6.539883	27.649944	110.526932	-15.828152	12.498601	110.943733	35.179825	-13.388779	110.544441	38.113747	37.915234	111.706078	36.646786	12.2632275	111.1252595	-68.30309	12.7339745	110.7622065
-6.249509	26.621962	110.319054	-15.786147	12.015116	111.285423	35.150532	-13.9209	111.300323	38.042107	37.403358	110.711655	36.5963195	11.741229	111.005989	-68.1686135	12.289003	111.564857
-5.985895	25.598642	110.110428	-15.78019	11.534735	111.526253	35.136856	-14.453517	111.8657	37.942341	36.768135	109.90081	36.5395985	11.157309	110.883255	-68.0999785	11.912161	112.169251
-5.727283	24.553555	109.911835	-15.759953	10.98095	111.619629	35.084133	-14.980226	112.234756	37.89777	36.11887	109.169235	36.4909515	10.569322	110.7019955	-68.0108575	11.392578	112.5372625
-5.456998	23.617067	109.693336	-15.722733	10.437021	111.534843	35.035942	-15.444496	112.308762	37.85482	35.554337	108.729622	36.445381	10.0549205	110.519192	-67.890847	10.8191215	112.550494
-5.192996	22.826035	109.52034	-15.667338	9.950973	111.370155	35.050014	-15.866499	112.120964	37.821323	35.080456	108.443428	36.4356685	9.6069785	110.282196	-67.7703445	10.2949675	112.458114
-4.916885	22.185034	109.380913	-15.63286	9.545987	111.169838	35.017315	-16.147228	111.776337	37.820019	34.727245	108.271217	36.418667	9.2900085	110.023777	-67.684387	9.8019655	112.315899
-4.541915	21.41995	109.186829	-15.608528	9.255953	110.857094	34.989483	-16.437927	111.209198	37.766273	34.432507	108.040146	36.377878	8.99729	109.624672	-67.594934	9.514616	112.089516
-4.342439	21.012377	109.093735	-15.631602	9.101826	110.663208	34.966198	-16.54928	110.887482	37.728794	34.324905	107.996414	36.347496	8.8878125	109.441948	-67.6107	9.3158395	111.884468
-4.126797	20.628061	108.98838	-15.690719	8.967559	110.458801	34.947769	-16.671293	110.567879	37.674107	34.224548	108.05175	36.310938	8.7766275	109.3098145	-67.692376	9.1584905	111.6077875
-3.879417	20.208139	108.910202	-15.732651	8.798352	110.278595	34.863125	-16.811838	110.33934	37.620445	34.078655	108.058105	36.241785	8.6334085	109.1987225	-67.707087	8.9632955	111.3584675
-3.620781	19.84379	108.840729	-15.784818	8.662704	110.191597	34.806419	-16.995256	110.183922	37.584076	33.90102	108.090828	36.1952475	8.452882	109.137375	-67.7648835	8.872526	111.245819
-3.351478	19.5016	108.86412	-15.831956	8.476065	110.13932	34.800121	-17.171951	110.098053	37.585011	33.738224	108.225105	36.192566	8.2831365	109.161579	-67.856478	8.6689935	111.117061
-3.024845	19.183714	108.928978	-15.810066	8.174937	110.05571	34.838531	-17.360573	109.989761	37.589211	33.622593	108.481155	36.213871	8.13101	109.235458	-67.834003	8.218864	110.875962
-2.580961	18.734751	109.025253	-15.815761	7.906784	110.008553	34.884422	-17.573053	109.701027	37.593098	33.482109	108.754227	36.23876	7.954528	109.227627	-67.870282	7.85904	110.789479
-2.275985	18.497318	109.037437	-15.770986	7.84647	110.014557	34.897106	-17.66049	109.610214	37.596722	33.410866	108.697403	36.246914	7.875188	109.1538085	-67.788886	7.817752	110.8753055
-1.976216	18.307713	109.035362	-15.74392	7.849453	110.028816	34.944981	-17.72522	109.60424	37.605003	33.383965	108.581093	36.274992	7.8293725	109.0926665	-67.762832	7.8695335	110.9649655
-1.645348	18.17758	108.957718	-15.709827	7.832649	110.031509	35.001316	-17.778996	109.66864	37.59544	33.352844	108.36496	36.298378	7.786924	109.0168	-67.718032	7.878374	111.046218
-1.343883	18.019592	108.855698	-15.688104	7.740138	109.976173	35.052299	-17.868435	109.679306	37.538929	33.293438	108.170876	36.295614	7.7125015	108.925091	-67.671822	7.7677745	111.027255
-1.063841	17.891636	108.748863	-15.755961	7.573225	109.89016	35.043831	-17.9608	109.538147	37.437653	33.217392	108.097778	36.240742	7.628296	108.8179625	-67.752664	7.518154	110.9623575
-0.819928	17.801332	108.65387	-15.776571	7.397343	109.733284	34.982143	-18.00242	109.322037	37.319973	33.172642	108.039619	36.151058	7.585111	108.680828	-67.7042	7.209575	110.78574
-0.428513	17.808708	108.542099	-15.863575	7.451692	109.622993	34.832016	-17.880539	109.010254	37.143196	33.290337	107.914185	35.987606	7.704899	108.4622195	-67.714756	7.198485	110.7837665
-0.086896	17.839352	108.498337	-15.914228	7.662912	109.601631	34.757389	-17.669878	108.849251	37.061794	33.477867	107.756462	35.9095915	7.9039945	108.3028565	-67.7380475	7.4218295	110.9004055
0.248187	17.932615	108.439865	-15.930552	7.906462	109.637047	34.703819	-17.441889	108.768555	36.968002	33.695137	107.659004	35.8359105	8.126624	108.2137795	-67.6970145	7.6863	111.0603145
0.642056	18.049007	108.3946	-15.906689	8.165335	109.658852	34.680305	-17.231331	108.750237	36.924984	33.918346	107.566002	35.8026445	8.3435075	108.1581195	-67.6160225	7.9871625	111.1595845
1.109841	18.134661	108.429298	-15.890865	8.370211	109.686508	34.66235	-17.035154	108.748558	36.920391	34.120026	107.583145	35.7913705	8.542436	108.1658515	-67.5731005	8.197986	111.2071645
1.554298	18.261818	108.456673	-15.926433	8.5393	109.723404	34.615833	-16.884373	108.72686	36.966423	34.302197	107.631874	35.791128	8.708912	108.179367	-67.643994	8.369688	111.267441
1.971721	18.386414	108.521294	-15.966487	8.670223	109.745026	34.548836	-16.719288	108.66349	36.932381	34.495502	107.784805	35.7406085	8.888107	108.2241475	-67.6735825	8.452339	111.2659045
2.595162	18.603342	108.678963	-16.075382	8.857856	109.741302	34.448303	-16.377407	108.430244	36.849854	34.902531	108.172897	35.6490785	9.262562	108.3015705	-67.7998425	8.45315	111.1810335
2.993099	18.788357	108.757782	-16.174358	9.015344	109.674469	34.363213	-16.10383	108.149124	36.806458	35.210613	108.606102	35.5848355	9.5533915	108.377613	-67.9335515	8.4772965	110.971325
3.420825	19.092272	108.893478	-16.269489	9.225937	109.625473	34.282055	-15.780219	107.916733	36.787071	35.547771	109.090218	35.534563	9.883776	108.5034755	-68.073541	8.568098	110.7474705
3.892302	19.388485	109.092438	-16.378359	9.54818	109.501778	34.268589	-15.432562	107.71904	36.808136	35.916126	109.722992	35.5383625	10.241782	108.721016	-68.2950805	8.854578	110.28254
4.384795	19.665232	109.24678	-16.40707	9.83532	109.35582	34.333351	-15.085681	107.512856	36.841763	36.297176	110.55368	35.587557	10.6057475	109.033268	-68.401697	9.0648925	109.678372
4.952549	19.863117	109.488586	-16.37418	10.039401	109.095047	34.404491	-14.712398	107.30703	36.911297	36.657879	111.52874	35.657894	10.9727405	109.417885	-68.406254	9.1060615	108.772209
5.460752	20.006765	109.75927	-16.385937	10.269627	108.82856	34.547081	-14.347105	107.007751	36.975647	37.008389	112.483406	35.761364	11.330642	109.7455785	-68.533238	9.208612	107.9115415
6.159402	20.114935	110.112312	-16.390606	10.58448	108.401314	34.75774	-13.716623	106.394768	37.056145	37.465607	113.907387	35.9069425	11.874492	110.1510775	-68.6881545	9.294468	106.6515505
6.558825	20.151049	110.26387	-16.354277	10.935484	108.190285	34.876629	-13.19183	105.877556	37.087505	37.763683	114.666626	35.982067	12.2859265	110.272091	-68.690621	9.5850415	106.108479
6.899255	20.152792	110.237968	-16.287231	11.434105	108.038269	34.965855	-12.622884	105.447731	37.150982	38.210476	115.013817	36.0584185	12.793796	110.230774	-68.6328805	10.074414	105.845764
7.270648	19.999472	110.088196	-16.211952	12.06216	108.087875	34.945381	-11.989869	105.176231	37.251217	38.699108	114.993073	36.098299	13.3546195	110.084652	-68.522203	10.7697005	106.091098
7.633729	19.669289	109.847404	-16.148958	12.720747	108.172668	34.956184	-11.439985	104.941109	37.338417	39.217171	114.831039	36.1473005	13.888593	109.886074	-68.4452165	11.552901	106.459262
7.897593	19.256226	109.660995	-16.081964	13.278998	108.259163	34.897476	-10.986287	104.806686	37.427589	39.658455	114.551697	36.1625325	14.336084	109.6791915	-68.3264605	12.221912	106.8391345
8.158604	18.659658	109.423683	-16.12092	13.771461	108.395515	34.824554	-10.684846	104.762901	37.49337	40.008762	114.238892	36.158962	14.661958	109.5008965	-68.400802	12.880964	107.2901335
8.479747	17.541477	109.01442	-16.128578	14.266475	108.494164	34.69046	-10.445927	104.845535	37.489544	40.351677	113.661362	36.090002	14.952875	109.2534485	-68.347158	13.580075	107.7348795
8.684745	16.591291	108.691963	-16.151455	14.450225	108.481514	34.631962	-10.395947	104.91362	37.453232	40.509449	113.210403	36.042597	15.056751	109.0620115	-68.345507	13.843699	107.9010165
8.848301	15.563816	108.403015	-16.105198	14.56169	108.407448	34.552101	-10.330753	105.055786	37.358135	40.643593	112.679527	35.955118	15.15642	108.8676565	-68.165514	13.96696	107.9472395
9.017231	14.468813	108.09977	-16.134258	14.726323	108.350929	34.510715	-10.264942	105.262505	37.239777	40.73291	112.06366	35.875246	15.233984	108.6630825	-68.143762	14.218662	108.0387755
9.192772	13.247683	107.770828	-16.049295	14.819802	108.242668	34.504944	-10.21902	105.598106	37.154789	40.826202	111.370041	35.8298665	15.303591	108.4840735	-67.9284565	14.336013	108.0012625
9.34483	11.962663	107.578888	-16.00285	14.92464	108.226738	34.579479	-10.210132	106.162796	37.085514	40.8605	110.492935	35.8324965	15.325184	108.3278655	-67.8381965	14.524096	108.1256105
9.51131	10.630585	107.505371	-15.879266	14.946543	108.0868	34.74456	-10.208797	106.903114	36.965294	40.804115	109.664627	35.854927	15.297659	108.2838705	-67.613459	14.595427	107.8897295
9.758301	8.448087	107.743942	-15.646439	14.722342	107.930328	35.196377	-10.304847	108.357689	36.749352	40.486153	108.801697	35.9728645	15.090653	108.579693	-67.2657425	14.354031	107.280963
9.885721	7.02751	108.162834	-15.494601	14.410146	107.878784	35.555889	-10.395109	109.447037	36.752853	40.262177	108.687386	36.154371	14.933534	109.0672115	-67.143573	13.886758	106.6903565
10.006507	5.650892	108.711884	-15.33765	14.083134	107.870018	35.902279	-10.546371	110.548714	36.901226	40.096703	109.018303	36.4017525	14.775166	109.7835085	-67.0770525	13.391102	105.9565275
10.064581	4.35258	109.292076	-15.20034	13.767992	107.906631	36.100586	-10.699774	111.524185	37.133759	39.928154	109.738754	36.6171725	14.61419	110.6314695	-67.0178525	12.921794	105.1817925
10.08983	3.058066	109.770523	-15.09774	13.581271	107.965431	36.197327	-10.780803	112.232628	37.400211	39.882317	110.683571	36.798769	14.550757	111.4580995	-66.994249	12.611785	104.4727625
10.036799	1.919029	110.133362	-15.070267	13.543614	108.045639	36.275684	-10.784004	112.709496	37.605141	39.963192	111.61702	36.9404125	14.589594	112.163258	-67.0809465	12.497634	103.92802
9.922724	0.866005	110.348892	-15.018821	13.646507	107.988701	36.36129	-10.692942	113.008583	37.717865	40.165527	112.456833	37.0395775	14.7362925	112.732708	-67.0772195	12.5567215	103.244694
9.606203	-0.617591	110.408524	-15.046711	13.942255	107.706795	36.455284	-10.396644	113.257721	37.768375	40.631969	113.261604	37.1118295	15.1176625	113.2596625	-67.2052515	12.7668475	102.1539275
9.309667	-1.546675	110.181137	-15.086718	14.206926	107.403336	36.508636	-10.108421	113.253716	37.715714	40.989769	113.565674	37.112175	15.440674	113.409695	-67.285611	12.973178	101.396977
8.921999	-2.403513	109.870316	-15.108104	14.418939	107.061325	36.56229	-9.809955	113.088417	37.653805	41.312523	113.685524	37.1080475	15.751284	113.3869705	-67.3242555	13.086594	100.7356795
8.413725	-3.22355	109.458038	-15.107946	14.638464	106.733879	36.625999	-9.536325	112.775742	37.596443	41.592018	113.572525	37.111221	16.0278465	113.1741335	-67.327113	13.2490815	100.2936245
7.832351	-4.126241	108.9571	-15.050257	14.817386	106.458832	36.675148	-9.233153	112.342087	37.511784	41.851124	113.348961	37.093466	16.3089855	112.845524	-67.19398	13.3257865	100.07214
7.124002	-4.887193	108.479416	-15.018214	14.988261	106.237915	36.703579	-8.913869	111.921654	37.427475	42.092728	113.044739	37.065527	16.5894295	112.4831965	-67.101955	13.3870925	99.9926335
6.352708	-5.662927	108.051041	-14.976403	15.179986	106.048927	36.754208	-8.608094	111.596046	37.391193	42.353718	112.68821	37.0727005	16.872812	112.142128	-67.0255065	13.48716	99.955726
4.961167	-6.839108	107.522156	-14.842474	15.378293	105.803467	36.859711	-8.25362	111.283363	37.351452	42.697544	112.20623	37.1055815	17.221962	111.7447965	-66.7905295	13.534624	99.8621375
3.939512	-7.556686	107.251755	-14.74634	15.454689	105.618706	36.943237	-8.076543	111.10952	37.315159	42.878731	111.817459	37.129198	17.401094	111.4634895	-66.621878	13.508284	99.7739225
2.846533	-8.295272	106.95015	-14.617641	15.455092	105.391838	37.031151	-7.921911	110.94558	37.305325	42.966125	111.270271	37.168238	17.522107	111.1079255	-66.40352	13.388077	99.6757505
1.611025	-9.043579	106.711922	-14.456105	15.4249	105.12767	37.154152	-7.84888	110.785782	37.290211	42.994968	110.586105	37.2221815	17.573044	110.6859435	-66.1343915	13.276756	99.5693965
0.364901	-9.765151	106.622505	-14.250639	15.296039	104.897667	37.271572	-7.846768	110.706482	37.333313	42.920662	109.668945	37.3024425	17.536947	110.1877135	-65.8037205	13.055131	99.6076205
-1.001095	-10.451813	106.686142	-14.008366	15.0805	104.722252	37.425095	-7.922271	110.72142	37.39053	42.702343	108.701553	37.4078125	17.390036	109.7114865	-65.4245445	12.770964	99.7330175
-2.483456	-11.106149	106.982132	-13.747401	14.784439	104.639755	37.613956	-8.096397	110.815155	37.504501	42.40625	107.696571	37.5592285	17.1549265	109.255863	-65.0540305	12.4139515	100.023647
-4.743124	-11.943833	107.595932	-13.395922	14.202131	104.617668	37.88472	-8.531948	111.122787	37.725952	41.771736	106.00972	37.805336	16.619894	108.5662535	-64.59718	11.784368	100.6690825
-6.350696	-12.353838	107.992508	-13.178806	13.755119	104.586937	38.055241	-8.812809	111.151192	37.761402	41.310188	104.919884	37.9083215	16.2486895	108.035538	-64.2659335	11.2615485	101.138336
-7.91769	-12.678236	108.045403	-13.007763	13.312057	104.511322	38.14328	-9.12132	110.817276	37.816837	40.850628	103.636383	37.9800585	15.864654	107.2268295	-63.9955845	10.75946	101.7958145
-9.565362	-12.836493	107.931885	-12.846607	12.987645	104.440353	38.125839	-9.347723	109.987572	37.74826	40.417084	102.291695	37.9370495	15.5346805	106.1396335	-63.6302635	10.4406095	102.7410725
-11.138476	-12.821609	107.820938	-12.695832	12.888474	104.479088	38.071503	-9.465591	108.695793	37.602718	40.163006	101.0131	37.8371105	15.3487075	104.8544465	-63.2287745	10.4282405	104.1037295
-12.855413	-12.533027	107.877983	-12.59195	12.997232	104.699661	37.942463	-9.425237	107.311974	37.473869	40.148605	99.626488	37.708166	15.361684	103.469231	-62.892066	10.63278	105.930091
-14.391376	-12.039949	108.103546	-12.513558	13.275946	104.981194	37.788094	-9.24784	105.964127	37.162819	40.316982	98.451508	37.4754565	15.534571	102.2078175	-62.5025725	11.017321	107.7545705
-16.780155	-10.946229	108.673111	-12.414396	13.674453	105.568787	37.555901	-8.96788	104.282066	36.735435	40.605221	96.834579	37.145668	15.8186705	100.5583225	-61.97446	11.5302355	110.5792515
-18.114262	-10.085162	109.281204	-12.302694	13.830559	105.908051	37.389477	-8.811982	103.288101	36.394337	40.748745	95.813507	36.891907	15.9683815	99.550804	-61.497295	11.6927365	112.265298
-19.376091	-9.065665	109.757851	-12.213113	13.854127	106.225525	37.278088	-8.686629	102.386116	36.007481	40.810535	94.951431	36.6427845	16.061953	98.6687735	-61.0690105	11.646301	113.7822765
-20.551134	-7.950037	110.142921	-12.125326	13.776745	106.473091	37.190914	-8.631778	101.805435	35.664841	40.863995	94.333641	36.4278775	16.1161085	98.069538	-60.6785295	11.4373815	114.876644
-21.529051	-6.829492	110.376572	-12.155326	13.644834	106.689095	37.106285	-8.598163	101.458862	35.369938	40.848194	94.030968	36.2381115	16.1250155	97.744915	-60.5487635	11.1646525	115.633275
-22.411604	-5.518037	110.510971	-12.221992	13.463138	106.880692	37.024731	-8.592588	101.320351	35.114254	40.857079	94.00753	36.0694925	16.1322455	97.6639405	-60.5134765	10.7940305	116.0974435
-23.218941	-4.217234	110.44426	-12.386741	13.297532	106.997658	36.944988	-8.56428	101.344727	34.939373	40.934952	94.268852	35.9421805	16.185336	97.8067895	-60.7156625	10.409728	116.1885265
-24.15921	-1.952922	109.857979	-12.622732	13.121507	106.934288	36.928036	-8.430363	101.538513	34.794662	41.168953	94.968452	35.861349	16.369295	98.2534825	-61.106813	9.873719	115.6150935
-24.656633	-0.408928	108.980766	-12.820381	13.059574	106.600723	36.962872	-8.290044	101.667694	34.863899	41.418503	95.5923	35.9133855	16.5642295	98.629997	-61.5541475	9.5549185	114.571449
-25.074219	1.312795	107.659363	-12.956856	13.015737	105.911926	37.052696	-8.144535	101.634552	35.055569	41.758762	96.270027	36.0541325	16.8071135	98.9522895	-61.9678445	9.2243605	112.8715625
-25.413647	3.042359	105.954132	-13.059073	13.094907	104.833305	37.120731	-7.899374	101.37944	35.285397	42.154152	96.963882	36.203064	17.127389	99.171661	-62.32121	9.062425	110.494949
-25.629789	4.837849	103.805527	-13.177426	13.386649	103.412964	37.175983	-7.522688	100.963554	35.489853	42.610405	97.703186	36.332918	17.5438585	99.33337	-62.68777	9.2294395	107.492558
-25.780552	6.834053	101.554871	-13.340929	13.885948	101.810966	37.164703	-6.98979	100.483322	35.615162	43.23859	98.505821	36.3899325	18.1244	99.4945715	-63.0717905	9.647496	104.1273605
-25.892115	8.875698	99.536911	-13.546271	14.565332	100.330582	37.018002	-6.379517	99.877853	35.640488	43.883862	99.265236	36.329245	18.7521725	99.5715445	-63.421787	10.3784915	101.0896195
-25.937531	11.983032	97.69796	-13.743761	15.851219	98.912506	36.745968	-5.376648	98.709808	35.637749	44.849293	99.982643	36.1918585	19.7363225	99.3462255	-63.6793805	11.9661155	98.4787865
-25.883284	14.09636	97.405449	-13.824012	16.74482	98.612999	36.554764	-4.7067	98.120651	35.724552	45.483055	100.18885	36.139658	20.3881775	99.1547505	-63.787682	13.1014625	98.0712475
-25.811323	16.099869	97.565674	-13.917504	17.49313	98.702431	36.349987	-4.20587	97.786194	35.78624	46.024601	100.368866	36.0681135	20.9093655	99.07753	-63.9031215	14.0768945	98.327332
-25.711367	17.898251	97.969528	-14.071184	18.009583	98.97789	36.097889	-3.879194	97.597008	35.806545	46.357285	100.542023	35.952217	21.2390455	99.0695155	-64.094585	14.7801205	98.8862645
-25.588179	19.641344	98.48275	-14.231053	18.324692	99.334465	35.818489	-3.666465	97.46357	35.732956	46.578102	100.608376	35.7757225	21.4558185	99.035973	-64.2378285	15.1935655	99.632957
-25.479183	21.245646	99.176201	-14.425561	18.538206	99.757149	35.575062	-3.544067	97.391365	35.566532	46.684914	100.489174	35.570797	21.5704235	98.9402695	-64.421919	15.5059885	100.5740285
-25.305737	22.704264	99.727936	-14.597034	18.605047	100.186775	35.373817	-3.514651	97.47345	35.352413	46.731464	100.286163	35.363115	21.6084065	98.8798065	-64.557183	15.6016875	101.4937435
-25.005615	24.829399	100.374329	-14.91541	18.59441	100.720833	35.090958	-3.691129	98.047401	35.065327	46.594227	99.941399	35.0781425	21.451549	98.9944	-64.9089625	15.737271	102.447266
-24.75087	26.200232	100.561821	-15.110339	18.499485	100.968781	34.925644	-3.955938	98.578697	34.898052	46.395348	99.72599	34.911848	21.219705	99.1523435	-65.132526	15.779265	102.7852185
-24.341967	27.488789	100.565216	-15.312963	18.315023	101.103355	34.728493	-4.254523	99.129486	34.75959	46.128834	99.571877	34.7440415	20.9371555	99.3506815	-65.3699675	15.6928905	102.8560285
-24.003817	28.734291	100.466446	-15.525058	18.082466	101.100349	34.538414	-4.51698	99.647263	34.651951	45.838665	99.559586	34.5951825	20.6608425	99.6034245	-65.6452985	15.5040895	102.5972735
-23.616831	30.000362	100.274574	-15.715441	17.817533	101.021706	34.363132	-4.740781	100.01651	34.555584	45.596756	99.636375	34.459358	20.4279875	99.8264425	-65.89024	15.2070785	102.2169695
-23.145527	31.251245	100.123993	-15.8767	17.65786	100.944412	34.227638	-4.881168	100.187454	34.446796	45.449909	99.725952	34.337217	20.2843705	99.956703	-66.090617	15.0313495	101.932121
-22.630627	32.542065	100.071037	-15.951096	17.580873	100.87001	34.191902	-4.921966	100.255882	34.378647	45.392635	99.744545	34.2852745	20.2353345	100.0002135	-66.1874665	14.9264115	101.7398065
-21.73052	34.454269	99.988449	-15.884347	17.611559	100.833687	34.23978	-4.851471	100.205055	34.40522	45.457253	99.629135	34.3225	20.302891	99.917095	-66.091194	14.920227	101.750279
-21.071833	35.728466	100.022362	-15.768986	17.662117	100.765404	34.356407	-4.733437	99.970131	34.4851	45.585552	99.562126	34.4207535	20.4260575	99.7661285	-65.9587255	14.8981765	101.7646795
-20.4027	37.023857	100.127647	-15.609587	17.683815	100.609543	34.493889	-4.55603	99.489708	34.551151	45.781353	99.534531	34.52252	20.6126615	99.5121195	-65.741694	14.7549685	101.7069665
-19.644039	38.272572	100.22287	-15.461434	17.723152	100.39666	34.612785	-4.279352	98.829491	34.569542	46.026978	99.575348	34.5911635	20.873813	99.2024195	-65.5140315	14.572491	101.5909005
-18.925156	39.488674	100.35305	-15.321967	17.804804	100.107239	34.762627	-3.888129	98.064079	34.523689	46.369556	99.631485	34.643158	21.2407135	98.847782	-65.287092	14.3688945	101.366696
-18.140972	40.731815	100.531975	-15.209864	17.96254	99.833397	34.880402	-3.404409	97.34481	34.424858	46.764671	99.703377	34.65263	21.680131	98.5240935	-65.072358	14.244949	101.1427005
-17.315363	41.840538	100.767815	-15.148987	18.178066	99.662086	34.923347	-2.723589	96.878647	34.292229	47.220688	99.855408	34.607788	22.2485495	98.3670275	-64.905762	14.1075825	100.9571445
-16.076143	43.446892	101.33226	-15.181748	18.582462	99.61261	35.122841	-2.141917	96.232277	34.07798	47.890003	100.473785	34.6004105	22.874043	98.353031	-64.9639065	14.290881	100.872189
-15.192612	44.395004	101.872025	-15.252442	18.788219	99.69265	35.129429	-1.690641	96.056519	33.910767	48.234627	101.18927	34.520098	23.271993	98.6228945	-65.024982	14.304445	100.7624055
-14.247402	45.152493	102.474579	-15.385869	19.029606	99.803055	35.066433	-1.263318	96.076225	33.723087	48.504143	102.066925	34.39476	23.6204125	99.071575	-65.166498	14.4387995	100.534535
-13.379964	45.849495	103.00058	-15.574725	19.252626	99.949303	35.095108	-1.008416	96.165634	33.599258	48.742252	102.962708	34.347183	23.866918	99.564171	-65.496633	14.638334	100.334435
-12.381947	46.431938	103.529213	-15.758708	19.502151	100.122086	35.033764	-0.789645	96.462669	33.567699	48.921947	103.791687	34.3007315	24.066151	100.127178	-65.8181475	14.938151	100.116994
-11.463756	46.869652	103.95517	-15.944451	19.724722	100.340332	34.985886	-0.662552	96.858353	33.568073	49.041603	104.505066	34.2769795	24.1895255	100.6817095	-66.1658815	15.2599185	99.9989545
-10.469089	47.122169	104.282547	-16.082531	19.931269	100.595161	34.943634	-0.601974	97.314064	33.583485	49.110275	105.05909	34.2635595	24.2541505	101.186577	-66.4286215	15.6083875	100.003745
-8.915008	47.328384	104.562889	-16.231129	20.068144	100.968643	34.921173	-0.652201	97.970856	33.622314	49.13797	105.52597	34.2717435	24.2428845	101.748413	-66.7340015	15.8934035	100.188873
-7.923933	47.235554	104.621841	-16.243412	20.061518	101.19902	34.931622	-0.774995	98.365608	33.689823	49.090553	105.581024	34.3107225	24.157779	101.973316	-66.7975465	15.965257	100.424724
-6.932715	47.039352	104.611984	-16.219919	19.917202	101.366081	35.006271	-0.957482	98.676781	33.769272	48.992233	105.569649	34.3877715	24.0173755	102.123215	-66.8276095	15.8170285	100.608947
-5.971282	46.61385	104.610756	-16.152937	19.724876	101.460312	35.102917	-1.171704	98.941742	33.838047	48.821918	105.615891	34.470482	23.825107	102.2788165	-66.776356	15.624645	100.6418075
-4.931675	46.104084	104.645523	-16.062174	19.447304	101.504913	35.228729	-1.366784	99.132248	33.89362	48.657322	105.753235	34.5611745	23.645269	102.4427415	-66.6855225	15.249339	100.5670845
-3.964484	45.415886	104.748428	-16.003332	19.210968	101.521423	35.386826	-1.493144	99.222633	33.942661	48.493641	105.966309	34.6647435	23.5002485	102.594471	-66.6714075	14.9216875	100.448375
-3.039353	44.670998	104.847122	-15.907866	19.027939	101.563217	35.585941	-1.565022	99.226563	34.006645	48.373291	106.247734	34.796293	23.4041345	102.7371485	-66.612025	14.6517435	100.3892855
-1.660845	43.369228	105.067802	-15.729918	18.904629	101.773239	35.778545	-1.56935	99.195763	34.115513	48.267139	106.659149	34.947029	23.3488945	102.927456	-66.406865	14.4603635	100.619022
-0.771328	42.368618	105.234039	-15.609215	18.919888	102.029289	35.899525	-1.518198	99.265793	34.216995	48.255768	106.895676	35.05826	23.368785	103.0807345	-66.27669	14.470991	100.9778435
0.082916	41.260006	105.351128	-15.558332	18.951025	102.292442	36.024006	-1.502691	99.359718	34.294926	48.251247	107.139038	35.159466	23.374278	103.249378	-66.27613	14.527772	101.335506
0.925441	40.071934	105.390442	-15.539387	18.967506	102.583458	36.061375	-1.53143	99.532234	34.349503	48.221817	107.275856	35.205439	23.3451935	103.404045	-66.284213	14.5898185	101.762871
1.735162	38.720505	105.327904	-15.531002	18.944557	102.879776	36.059574	-1.637865	99.759773	34.40575	48.125187	107.253349	35.232662	23.243661	103.506561	-66.294666	14.645453	102.252991
2.526359	37.267376	105.175491	-15.575853	18.884369	103.206253	35.989784	-1.872791	100.090042	34.464462	47.949387	107.028893	35.227123	23.038298	103.5594675	-66.378829	14.73044	102.8530385
3.31545	35.702438	104.95417	-15.632039	18.825731	103.558052	35.887329	-2.21013	100.485062	34.522148	47.707859	106.580147	35.2047385	22.7488645	103.5326045	-66.4688165	14.9025975	103.5834995
4.424117	33.138927	104.546738	-15.729177	18.511677	104.017464	35.605522	-2.944552	101.093246	34.59705	47.129459	105.6306	35.101286	22.0924535	103.361923	-66.55964	14.9309005	104.673005
5.179287	31.317812	104.208649	-15.801371	18.190851	104.199478	35.396626	-3.563846	101.411331	34.631714	46.626034	104.94207	35.01417	21.531094	103.1767005	-66.616912	14.850608	105.2222555
5.922891	29.376143	103.851143	-15.840883	17.789131	104.275391	35.208069	-4.27865	101.639214	34.662159	46.039383	104.241219	34.935114	20.8803665	102.9402165	-66.61688	14.6978955	105.6105655
6.653993	27.389261	103.453102	-15.872939	17.319839	104.227257	35.046459	-5.003007	101.782547	34.733345	45.362347	103.522743	34.889902	20.17967	102.652645	-66.63578	14.460008	105.801869
7.393719	25.387684	102.975204	-15.871128	16.871012	104.130646	34.918575	-5.711236	101.862953	34.775387	44.673702	102.841606	34.846981	19.481233	102.3522795	-66.589237	14.260791	105.9090125
8.199382	23.320559	102.669334	-15.874414	16.436075	104.020416	34.822464	-6.328326	101.963829	34.809669	44.01099	102.305534	34.8160665	18.841332	102.1346815	-66.5648945	14.030818	105.9061505
8.924994	21.402822	102.471886	-15.865745	16.081223	103.925308	34.79092	-6.835952	102.237144	34.821671	43.431561	101.975807	34.8062955	18.2978045	102.1064755	-66.5377855	13.8646415	105.7441405
10.022281	18.456831	102.611649	-15.930971	15.641306	103.842148	34.757725	-7.391004	102.918037	34.795105	42.794224	102.052177	34.776415	17.70161	102.485107	-66.638357	13.581002	105.199189
10.701512	16.586878	102.839951	-16.037739	15.388229	103.755501	34.798813	-7.639167	103.493073	34.796001	42.532444	102.550957	34.797407	17.4466385	103.022015	-66.872885	13.3298195	104.488987
11.381179	14.743124	103.214088	-16.144346	15.136165	103.573204	34.875965	-7.771141	104.042145	34.786354	42.419807	103.43161	34.8311595	17.324333	103.7368775	-67.1198515	12.947997	103.4095305
12.069292	12.948123	103.525833	-16.22735	14.917599	103.189484	35.039455	-7.786926	104.51844	34.783318	42.436962	104.627823	34.9113865	17.325018	104.5731315	-67.3660865	12.51018	101.8058365
12.749081	11.181964	103.708817	-16.22691	14.757238	102.656914	35.275028	-7.682134	104.873024	34.790947	42.547291	105.924736	35.0329875	17.4325785	105.39888	-67.4868075	12.0818975	99.914948
13.406327	9.431844	103.762856	-16.090345	14.674245	101.981529	35.630272	-7.559946	105.122719	34.853645	42.716255	107.099709	35.2419585	17.5781545	106.111214	-67.4226485	11.7703355	97.851844
14.022244	7.687292	103.621529	-15.806662	14.664409	101.288246	36.053146	-7.389907	105.24324	34.967022	42.896526	107.960854	35.510084	17.7533095	106.602047	-67.123408	11.5755085	95.974445
14.897028	5.018836	103.138062	-15.060264	14.70644	100.385628	36.886246	-7.175959	105.251862	35.415272	43.075809	108.34436	36.150759	17.949925	106.798111	-66.271287	11.462955	93.973145
15.389318	3.214829	102.706215	-14.46158	14.670363	99.949883	37.468227	-7.11656	105.065605	35.8605	43.174343	108.245888	36.6643635	18.0288915	106.6557465	-65.5875235	11.3118345	93.2440195
15.756455	1.346107	102.343956	-13.885233	14.515382	99.576096	37.99181	-7.131928	104.919815	36.307129	43.120239	107.929932	37.1494695	17.9941555	106.4248735	-64.9199355	11.0366085	92.7273185
15.979542	-0.6159	102.048492	-13.396141	14.266769	99.279083	38.454758	-7.29589	104.918648	36.71907	42.945938	107.487846	37.586914	17.825024	106.203247	-64.379196	10.708514	92.354919
15.969006	-2.564529	101.942574	-12.982224	13.928596	98.984955	38.800076	-7.593067	104.999771	37.077095	42.637756	107.057533	37.9385855	17.5223445	106.028652	-63.9030335	10.3348475	91.941258
15.891276	-4.656406	101.86393	-12.616915	13.473238	98.666885	39.055637	-8.035816	105.211212	37.425812	42.20512	106.635269	38.2407245	17.084652	105.9232405	-63.4745545	9.861824	91.4105295
15.601742	-6.657887	101.864006	-12.336622	12.956391	98.343216	39.223465	-8.530567	105.523659	37.735909	41.714561	106.173882	38.479687	16.591997	105.8487705	-63.152931	9.320785	90.8376615
14.916231	-9.706104	102.12307	-11.995626	12.114151	97.956009	39.452034	-9.290547	106.057373	37.97908	40.909622	105.443001	38.715557	15.8095375	105.750187	-62.706809	8.4187645	90.161831
14.254517	-11.661674	102.506134	-11.819236	11.515472	97.800186	39.605347	-9.795622	106.590096	38.11224	40.31776	104.802261	38.8587935	15.261069	105.6961785	-62.4972655	7.769875	89.9041935
13.649565	-13.688705	103.081932	-11.66086	10.92091	97.778763	39.714939	-10.302203	107.275078	38.257427	39.664284	103.924385	38.986183	14.6810405	105.5997315	-62.307903	7.1607795	89.9577945
12.260576	-15.313185	104.212036	-11.51308	10.274036	97.934601	39.771442	-10.872696	108.083084	38.447372	38.905029	102.936485	39.109407	14.0161665	105.5097845	-62.135567	6.5319055	90.3594175
11.323472	-17.08	105.178665	-11.396846	9.555542	98.286644	39.825535	-11.586185	108.905617	38.721825	37.972755	102.025078	39.27368	13.193285	105.4653475	-62.067372	5.917799	91.1079405
10.01148	-18.611586	106.272293	-11.289692	8.730702	98.761185	39.875114	-12.346893	109.699417	38.977154	36.939095	101.224854	39.426134	12.296101	105.4621355	-62.005518	5.165303	92.0602345
8.318936	-19.852308	107.306931	-11.155831	7.848092	99.31691	39.928143	-13.146617	110.209869	39.182041	35.857307	100.470772	39.555092	11.355345	105.3403205	-61.866754	4.340839	93.2934995
6.157308	-21.6661	108.071075	-10.931319	6.514925	100.179756	40.132557	-14.337234	110.338142	39.404167	34.470211	99.624077	39.768362	10.0664885	104.9811095	-61.631	2.9633615	95.3784025
4.935141	-22.769594	108.059563	-10.771801	5.803693	100.706436	40.271496	-14.982894	110.110901	39.515644	33.746769	99.207428	39.89357	9.3819375	104.6591645	-61.437172	2.2254485	96.7537075
3.389975	-23.477325	108.088593	-10.631956	5.332695	101.147507	40.432587	-15.412662	109.785316	39.549606	33.342278	98.989525	39.9910965	8.964808	104.3874205	-61.2550085	1.700582	97.9075935
1.805146	-24.037706	107.913712	-10.501722	5.04647	101.571571	40.575115	-15.745447	109.286118	39.58963	33.126942	98.929199	40.0823725	8.6907475	104.1076585	-61.0858165	1.4021925	99.0354835
0.123569	-24.206394	107.652267	-10.372135	4.936436	101.982117	40.633099	-15.958765	108.644829	39.68037	33.002197	98.956757	40.1567345	8.521716	103.800793	-60.9010045	1.351156	100.163441
-1.80588	-24.108278	107.32486	-10.283408	4.989975	102.354408	40.657921	-16.080458	108.012711	39.745071	33.04108	99.176231	40.201496	8.480311	103.594471	-60.768312	1.499639	101.114345
-3.488841	-23.979456	106.612122	-10.285246	5.245994	102.641464	40.892101	-16.175804	107.215485	39.831528	33.291088	99.650291	40.3618145	8.557642	103.432888	-60.9323065	1.934346	101.85004
-6.158279	-23.283304	105.718399	-10.432122	5.890629	102.885452	40.467194	-15.725077	106.544586	39.949398	33.756073	100.363983	40.208296	9.015498	103.4542845	-61.07254	2.76576	102.3166195
-7.949162	-22.609524	105.384407	-10.535818	6.316296	102.917267	40.357349	-15.58619	106.294228	39.947689	33.975838	100.583794	40.152519	9.194824	103.439011	-61.224155	3.437768	102.395523
-9.74286	-21.767555	105.293533	-10.609376	6.628035	102.88092	40.202274	-15.505239	106.140259	39.885166	33.988678	100.431236	40.04372	9.2417195	103.2857475	-61.262472	4.0143505	102.4760925
-11.469701	-20.872492	105.45137	-10.617028	6.713507	102.867638	40.132469	-15.575549	106.023232	39.737637	33.903942	100.109459	39.935053	9.1641965	103.0663455	-61.169109	4.2628175	102.6689305
-13.124472	-19.906263	105.673096	-10.561468	6.501696	103.029419	40.15686	-15.807754	105.988159	39.655514	33.68272	99.746536	39.906187	8.937483	102.8673475	-61.029123	4.065909	103.1914905
-14.735135	-18.928421	105.980049	-10.502589	6.028497	103.3694	40.229847	-16.135424	105.995285	39.633362	33.281292	99.541	39.9316045	8.572934	102.7681425	-60.9367825	3.48406	103.9706575
-16.269333	-17.852583	106.260323	-10.45349	5.410254	103.795326	40.292488	-16.576689	106.038879	39.604546	32.7691	99.489006	39.948517	8.0962055	102.7639425	-60.855497	2.7243025	104.8267095
-18.473074	-16.027775	106.370499	-10.480675	4.549857	104.380394	40.180103	-17.263039	106.004669	39.50177	32.084446	99.622261	39.8409365	7.4107035	102.813465	-60.8022865	1.6890105	105.947323
-19.909094	-14.61836	106.29628	-10.586944	4.162852	104.648384	40.011509	-17.614328	105.89782	39.391846	31.75902	99.803963	39.7016775	7.072346	102.8508915	-60.8755655	1.253358	106.4458765
-21.311337	-13.020092	106.137024	-10.759431	3.956662	104.820671	39.85952	-17.861334	105.777977	39.247108	31.592718	100.047478	39.553314	6.865692	102.9127275	-61.072176	1.047632	106.7286145
-22.667418	-11.287755	105.738464	-11.003127	3.960373	104.804314	39.643841	-17.979834	105.631996	39.093384	31.625504	100.439583	39.3686125	6.822835	103.0357895	-61.3748665	1.097911	106.5728385
-24.064564	-9.378448	104.973129	-11.352077	4.164709	104.549919	39.308994	-17.961805	105.440285	38.99086	31.783897	101.035652	39.149927	6.911046	103.2379685	-61.854081	1.418372	105.8618695
-25.355881	-7.435625	103.865181	-11.785041	4.515177	104.067947	39.147999	-17.927059	104.917061	38.914429	32.0821	101.819016	39.031214	7.0775205	103.3680385	-62.601296	1.9528335	104.7678555
-26.700148	-5.317981	102.552505	-12.276957	5.001916	103.405067	38.396652	-17.526495	104.479897	38.740467	32.496254	102.862534	38.5685595	7.4848795	103.6712155	-63.1224735	2.5189525	103.1389185
-28.568739	-2.058401	100.405884	-12.925227	5.944352	102.24173	37.763481	-16.863403	103.467651	38.490688	33.282677	104.64859	38.1270845	8.209637	104.0581205	-63.9775385	3.679067	100.4253395
-29.771475	0.169352	99.141014	-13.28249	6.709722	101.503502	37.404434	-16.343597	102.726364	38.418358	33.835526	105.72541	37.911396	8.7459645	104.225887	-64.476376	4.6734795	98.781117
-30.962479	2.413541	98.218819	-13.440566	7.612986	100.941833	37.093742	-15.758626	101.951813	38.399246	34.353622	106.535019	37.746494	9.297498	104.243416	-64.627626	5.928474	97.64025
-32.120499	4.605105	97.818642	-13.522732	8.64488	100.640594	36.83699	-15.116358	101.289024	38.468395	34.860493	106.853912	37.6526925	9.8720675	104.071468	-64.6981565	7.4176925	97.20972
-33.329613	6.70732	98.183266	-13.555132	9.654915	100.76194	36.516109	-14.561209	100.738052	38.613605	35.35487	106.572426	37.564857	10.3968305	103.655239	-64.675121	8.9129995	97.868641
-34.608681	8.625713	99.306435	-13.585684	10.492555	101.303528	36.159267	-14.136365	100.27317	38.674576	35.698433	105.898308	37.4169215	10.781034	103.085739	-64.5882895	10.204076	99.521317
-35.877182	10.348014	101.301613	-13.601915	11.018842	102.428841	35.732071	-13.886044	99.969154	38.62973	36.003311	104.763649	37.1809005	11.0586335	102.3664015	-64.3847305	10.9790505	102.4912805
-37.69025	12.633475	105.414413	-13.684554	11.279978	104.838654	35.023186	-14.063179	100.097572	38.161015	35.843082	102.98114	36.5921005	10.8899515	101.539356	-63.9612085	11.6700045	108.137952
-38.745193	13.974907	108.203491	-13.729581	11.067514	106.550804	34.569107	-14.570273	100.519386	37.82338	34.87487	101.897408	36.1962435	10.1522985	101.208397	-63.6554055	11.9827295	111.893211
-39.747971	15.282455	110.604691	-13.729776	10.579221	108.031937	34.153297	-15.22011	100.953423	37.337879	34.79361	101.077118	35.745588	9.78675	101.0152705	-63.20514	11.371692	115.0486035
-40.623482	16.519197	112.302826	-13.778342	9.948738	109.115395	33.787552	-15.947333	101.458015	36.989326	34.089283	100.686897	35.388439	9.070975	101.072456	-62.945123	10.826501	117.158334
-41.497917	17.791876	113.48027	-13.91525	9.343176	109.891487	33.519329	-16.611443	101.92025	36.771088	33.43475	100.528481	35.1452085	8.4116535	101.2243655	-62.9757085	10.2746985	118.5586085
-42.29192	19.077875	114.153839	-14.123537	8.852538	110.467621	33.304127	-17.160198	102.354324	36.535217	32.93951	100.706169	34.919672	7.889656	101.5302465	-63.166746	9.81542	119.4049955
-42.956581	20.374584	114.423012	-14.429339	8.376734	110.836617	33.213123	-17.514681	102.972939	36.369919	32.621967	101.222122	34.791521	7.553643	102.0975305	-63.650199	9.199825	119.5757035
-43.899731	22.356443	113.77282	-14.965717	7.738963	110.886894	33.629093	-18.024614	103.691399	36.314304	32.562561	102.604019	34.9716985	7.2689735	103.147709	-64.9031325	8.2089525	118.626079
-44.404778	23.694845	113.222099	-15.437016	7.397564	110.628403	33.254879	-17.849564	104.026733	36.177078	32.654129	103.787018	34.7159785	7.4022825	103.9068755	-65.5900105	7.3928455	117.3499305
-44.78447	25.144009	113.140739	-15.927604	7.211313	110.551689	33.21944	-17.871082	103.770386	35.879707	32.830666	104.835419	34.5495735	7.479792	104.3029025	-66.4047815	6.942834	116.8004755
-45.022701	26.628471	113.512787	-16.440739	7.276512	110.754372	32.777756	-17.594875	103.786942	35.496059	33.103294	105.706024	34.1369075	7.7542095	104.746483	-67.0183855	6.7988145	116.762261
-45.051094	28.151659	114.005424	-16.889856	7.551107	111.030434	32.47752	-17.229073	103.91259	35.152515	33.450844	106.584061	33.8150175	8.1108855	105.2483255	-67.5947295	6.9913285	116.8125425
-45.009914	29.630678	114.560745	-17.288923	7.843247	111.345413	31.943974	-16.679863	104.099869	34.867661	33.867992	107.25679	33.4058175	8.5940645	105.6783295	-67.9836635	7.0924295	117.0124965
-44.789589	31.06266	115.139915	-17.556793	8.064792	111.534431	31.692144	-16.353802	103.913429	34.602661	34.242802	107.709396	33.1474025	8.9445	105.8114125	-68.2609885	7.185084	117.2574495
-44.243465	33.047302	115.840706	-17.818642	8.331895	111.660408	31.382462	-15.875681	103.343491	34.311611	34.650959	108.021736	32.8470365	9.387639	105.6826135	-68.4843205	7.276151	117.6382025
-43.739758	34.286491	116.112289	-17.968164	8.540145	111.667046	31.254881	-15.616348	103.079544	34.219749	34.871983	108.129028	32.737315	9.6278175	105.604286	-68.673643	7.4524725	117.729806
-43.15049	35.44796	116.220924	-18.100136	8.688107	111.617813	31.161543	-15.36954	102.947868	34.100273	35.068344	108.298264	32.630908	9.849402	105.623066	-68.83118	7.526812	117.61256
-42.497177	36.569633	116.237244	-17.999907	8.627995	111.469093	31.090508	-15.135847	102.943871	34.002239	35.19949	108.545753	32.5463735	10.0318215	105.744812	-68.5461875	7.2241685	117.193374
-41.734421	37.584412	116.318741	-18.486637	8.983389	111.654922	31.035322	-14.967592	103.081879	33.907917	35.411335	108.935524	32.4716195	10.2218715	106.0087015	-69.4448935	7.7449065	117.3011425
-40.848289	38.449852	116.434669	-18.71755	9.11378	111.793373	30.914942	-14.855792	103.355301	33.762009	35.600426	109.48571	32.3384755	10.372317	106.4205055	-69.7735755	7.855243	117.1662405
-39.927528	39.293205	116.499374	-19.026398	9.264466	111.955811	30.727428	-14.764294	103.640244	33.639549	35.727325	110.049995	32.1834885	10.4815155	106.8451195	-70.2362845	8.0474165	117.0665025
-38.363232	40.337936	116.565231	-19.436672	9.494885	112.088539	30.569767	-14.649394	104.063126	33.476868	36.022427	110.785248	32.0233175	10.6865165	107.424187	-70.8966615	8.3032535	116.752891
-37.213753	40.86842	116.657089	-19.693024	9.555107	112.061058	30.490143	-14.423535	104.135742	33.285198	36.135616	111.22403	31.8876705	10.8560405	107.679886	-71.2737185	8.2541735	116.44223
-36.025688	41.280903	116.711136	-19.942396	9.618425	111.998833	30.412638	-14.133057	104.17627	33.094345	36.32777	111.638428	31.7534915	11.0973565	107.907349	-71.6382835	8.1394935	116.090317
-34.797729	41.611404	116.757156	-19.939276	9.554221	111.832214	30.400499	-13.776204	104.198524	32.894455	36.579956	112.092171	31.647477	11.401876	108.1453475	-71.526029	7.706566	115.5190805
-33.463875	41.829514	116.788803	-20.356623	9.956908	111.94149	30.383524	-13.47191	104.321671	32.713459	36.810936	112.509521	31.5484915	11.669513	108.415596	-72.2617375	8.244303	115.467384
-32.055397	41.916912	116.836617	-20.487122	10.21572	112.064575	30.386833	-13.221863	104.592148	32.618454	37.114285	112.930473	31.5026435	11.946211	108.7613105	-72.4768875	8.485229	115.3678395
-30.657789	41.892319	116.926338	-20.346882	10.185538	112.154182	30.496798	-12.990742	104.976341	32.565559	37.407883	113.391495	31.5311785	12.2085705	109.183918	-72.2249425	8.1625055	115.124446
-28.390848	41.549118	117.147827	-20.42675	10.44139	112.540733	30.716005	-12.754491	105.675926	32.453003	37.882877	114.031891	31.584504	12.564193	109.8539085	-72.438004	8.318587	115.2275575
-26.908415	41.19569	117.170166	-20.539227	10.559332	112.768509	30.829409	-12.556344	106.100845	32.331703	38.11874	114.369835	31.580556	12.781198	110.23534	-72.65901	8.337466	115.301678
-25.313282	40.714302	117.108772	-20.925371	10.869712	113.072708	30.914726	-12.263177	106.510963	32.222523	38.331024	114.634109	31.5686245	13.0339235	110.572536	-73.4193665	8.7055005	115.57288
-23.722721	40.125618	116.988792	-20.676493	10.718855	113.125572	30.989414	-12.097084	106.934372	32.182404	38.49678	114.803123	31.585909	13.199848	110.8687475	-72.938895	8.237862	115.3823965
-22.034468	39.380295	116.891479	-20.729836	10.788799	113.388084	31.06209	-12.017527	107.377075	32.183792	38.638954	114.906441	31.622941	13.3107135	111.141758	-73.082613	8.2668845	115.63441
-20.386482	38.527115	116.83532	-21.010477	11.017391	113.84288	31.134914	-11.905561	107.89537	32.187027	38.7197	114.965126	31.6609705	13.4070695	111.430248	-73.6819245	8.6277125	116.255512
-18.822769	37.67038	116.759361	-20.974146	11.061284	114.255569	31.235403	-11.96571	108.570908	32.205219	38.763176	115.032593	31.720311	13.398733	111.8017505	-73.668603	8.723835	116.7093875
-16.086119	36.046497	116.197372	-20.665806	10.856828	114.702377	31.389183	-12.200383	109.859764	32.306648	38.717793	114.890625	31.8479155	13.258705	112.3751945	-73.1795275	8.454951	117.0295595
-14.250565	34.911991	115.697861	-20.784451	11.066654	115.103485	31.586901	-12.494677	110.904655	32.385082	38.510742	114.690315	31.9859915	13.0080325	112.797485	-73.5548935	9.1252755	117.409485
-12.412335	33.671806	115.128983	-20.683346	11.08827	115.439728	31.854305	-12.872091	111.993111	32.443844	38.114353	114.507965	32.1490745	12.621131	113.250538	-73.5157665	9.555409	117.628918
-10.546916	32.421375	114.71505	-20.564163	11.164736	115.837967	32.050529	-13.27508	113.45327	32.546021	37.719536	114.387642	32.298275	12.222228	113.920456	-73.426601	10.107244	117.755478
-8.713512	31.176689	114.584854	-20.541695	11.253974	116.332558	32.119305	-13.615062	115.273239	32.815781	37.388184	114.644714	32.467543	11.886561	114.9589765	-73.550933	10.621387	117.7061395
-6.884717	29.961029	115.011421	-20.581448	11.292274	117.022682	32.07909	-13.960244	117.329964	33.244896	37.149479	115.463699	32.661993	11.5946175	116.3968315	-73.824889	10.9899305	117.6485325
-5.119604	28.78187	115.985718	-20.678125	11.180331	117.730186	32.052689	-14.259894	119.517807	33.726917	37.002193	117.038307	32.889803	11.3711495	118.278057	-74.246053	10.9895125	117.182315
-2.614607	27.160559	118.08989	-20.842466	10.828545	118.489014	31.9825	-14.701901	122.387405	34.469711	36.958935	120.267426	33.2261055	11.128517	121.3274155	-74.9110375	10.528573	115.6506125
-1.04681	26.136393	119.508698	-20.914345	10.71824	118.733025	31.933939	-14.972962	123.914864	34.8577	36.876816	122.429321	33.3958195	10.951927	123.1720925	-75.2245095	10.484553	114.2939575
0.454929	25.243095	120.782295	-20.878206	10.774298	118.851379	31.902933	-15.046474	125.124504	35.192604	36.901905	124.230644	33.5477685	10.9277155	124.677574	-75.3041805	10.6208805	113.025184
1.894999	24.400169	121.917931	-20.773754	11.010083	119.122993	31.99972	-15.034533	125.800499	35.51194	37.123478	125.644447	33.75583	11.0444725	125.722473	-75.303338	10.9756935	112.523513
3.293152	23.68833	122.780899	-20.562735	11.465624	119.603836	32.140816	-14.816438	126.295891	35.800953	37.322681	126.367317	33.9708845	11.2531215	126.331604	-75.0963545	11.6781265	112.876068
4.949496	22.730564	123.333885	-20.303938	11.96953	120.179977	32.395096	-14.485389	126.632843	36.154949	37.693989	126.789665	34.2750225	11.6043	126.711254	-74.8828985	12.33476	113.6487
6.079113	22.041466	124.050735	-20.068712	12.417396	120.837166	32.724678	-14.12268	126.892174	36.496552	38.117599	127.168785	34.610615	11.9974595	127.0304795	-74.748039	12.8373325	114.6438525
7.631898	20.975866	125.027702	-19.629612	12.839182	121.94548	33.237839	-13.658918	127.261444	37.052803	38.543839	127.452042	35.145321	12.4424605	127.356743	-74.404545	13.2359035	116.534217
8.089396	20.39147	125.795433	-19.309763	13.025904	122.721878	33.708336	-13.404851	127.45256	37.419174	38.826485	127.665565	35.563755	12.710817	127.5590625	-74.183281	13.340991	117.8846935
9.168293	19.593824	126.264893	-18.967745	13.177422	123.426781	34.172623	-13.136005	127.725426	37.788727	39.098854	127.936829	35.980675	12.9814245	127.8311275	-73.916165	13.3734195	119.0224345
9.821628	18.84919	126.834854	-18.636904	13.311328	124.044586	34.619747	-12.854333	128.050812	38.168846	39.316914	128.322815	36.3942965	13.2312905	128.1868135	-73.6681045	13.3913655	119.9023585
10.344827	18.203154	127.40834	-18.283895	13.34797	124.516914	35.053707	-12.654497	128.37973	38.535103	39.480434	128.848816	36.794405	13.4129685	128.614273	-73.362195	13.2829715	120.419555
10.706961	17.537706	127.926399	-18.056292	13.417912	124.900803	35.381989	-12.509235	128.695709	39.280994	39.409142	129.259399	37.3314915	13.4499535	128.977554	-73.4440755	13.3858705	120.824052
10.957351	16.911396	128.379913	-17.877401	13.512074	125.327049	35.611572	-12.40967	128.932495	39.600773	39.477409	129.695251	37.6061725	13.5338695	129.313873	-73.3609745	13.4902785	121.340225
11.1364	15.917497	128.872055	-17.307575	13.659231	125.794769	35.776527	-12.275401	129.019089	40.007133	39.641033	130.019882	37.89183	13.682816	129.5194855	-72.50698	13.635646	122.0700525
11.127132	15.385622	129.080063	-17.244341	13.776216	126.203262	35.861961	-12.137098	128.917648	40.184299	39.814514	130.042572	38.02313	13.838708	129.48011	-72.511812	13.713724	122.926414
11.078944	14.788011	129.147842	-17.207146	14.086292	126.588882	35.902397	-11.892665	128.79425	40.27441	40.014091	129.97023	38.0884035	14.060713	129.38224	-72.5026955	14.111871	123.795524
10.880069	14.314884	129.167801	-17.057865	14.342587	126.786102	35.995422	-11.564693	128.657135	40.331821	40.279629	129.89209	38.1636215	14.357468	129.2746125	-72.2793515	14.327706	124.2975915
10.663392	13.848634	129.100082	-16.924997	14.662257	126.91407	36.054749	-11.172276	128.439087	40.365635	40.628521	129.695389	38.210192	14.7281225	129.067238	-72.060186	14.5963915	124.760902
10.280672	13.402862	128.923294	-17.023478	15.147223	127.086487	36.104973	-10.752242	128.096802	40.353436	41.084526	129.428406	38.2292045	15.166142	128.762604	-72.2761605	15.128304	125.41037
9.947744	13.084846	128.610535	-16.89592	15.538523	127.084091	36.150768	-10.303845	127.568878	39.97295	41.660156	129.25914	38.061859	15.6781555	128.414009	-71.853699	15.3988905	125.754173
9.207263	12.474986	127.870155	-16.683447	16.248968	127.066216	36.157616	-9.484405	126.374039	39.890247	42.268257	128.377853	38.0239315	16.391926	127.375946	-71.3908255	16.10601	126.756486
8.480021	12.267013	127.34977	-16.496552	16.785679	127.010475	36.144962	-8.93124	125.4077	39.821877	42.670822	127.667534	37.9834195	16.869791	126.537617	-70.9765235	16.701567	127.483333
7.805572	11.974019	126.788033	-16.350798	17.296207	126.941696	36.135113	-8.379745	124.37812	39.747868	43.008591	126.985809	37.9414905	17.314423	125.6819645	-70.6430865	17.277991	128.2014275
7.190026	11.65803	126.212395	-16.174145	17.800266	126.791237	36.133488	-7.900513	123.468544	40.061752	43.315575	126.156548	38.09762	17.707531	124.812546	-70.44591	17.893001	128.769928
6.609348	11.353759	125.6464	-16.103601	18.285994	126.567635	36.082355	-7.445776	122.678307	39.980068	43.65815	125.653473	38.0312115	18.106187	124.16589	-70.2384135	18.465801	128.96938
5.95057	10.997766	125.163712	-16.06344	18.69593	126.217163	35.987404	-7.10869	122.11673	39.897114	43.92001	125.175011	37.942259	18.40566	123.6458705	-70.069139	18.9862	128.7884555
5.289018	10.639093	124.602036	-16.136322	19.056541	125.75618	35.845436	-6.800255	121.596466	39.737694	44.236073	124.612831	37.791565	18.717909	123.1046485	-70.064209	19.395173	128.4077115
4.266027	10.046191	123.71727	-16.245966	19.51758	125.055779	35.540695	-6.323602	120.68573	39.463074	44.431366	123.587158	37.5018845	19.053882	122.136444	-69.9938165	19.981278	127.975114
3.691317	9.647121	123.079971	-16.255186	19.767448	124.562202	35.381908	-6.0942	120.082703	39.25354	44.646412	122.712013	37.317724	19.276106	121.397358	-69.828096	20.25879	127.727046
3.079376	9.230381	122.495377	-16.208126	20.001276	124.010071	35.307468	-5.865846	119.50605	39.106636	44.832619	121.91391	37.207052	19.4833865	120.70998	-69.623304	20.5191655	127.310162
2.50583	8.821823	121.902382	-16.159328	20.177671	123.375008	35.316105	-5.70901	118.919205	39.055588	44.951534	121.064987	37.1858465	19.621262	119.992096	-69.5045025	20.73408	126.75792
1.969663	8.401188	121.158302	-16.063196	20.275833	122.615585	35.32552	-5.612738	118.303345	38.575344	45.2659	120.380173	36.950432	19.826581	119.341759	-69.076824	20.725085	125.889411
1.436555	7.975204	120.33429	-16.006016	20.340006	121.786644	35.220154	-5.522352	117.503723	38.495724	45.330666	119.46727	36.857939	19.904157	118.4854965	-68.869971	20.775855	125.0877915
0.975305	7.568338	119.429543	-15.950727	20.422308	120.979095	35.105656	-5.45589	116.576782	38.387135	45.32605	118.537865	36.7463955	19.93508	117.5573235	-68.6478495	20.909536	124.4008665
0.295279	7.066171	118.118668	-15.86767	20.598244	119.861755	34.878864	-5.291769	115.092018	38.242252	45.37674	117.229057	36.560558	20.0424855	116.1605375	-68.295898	21.1540025	123.5629725
-0.125682	6.722784	117.293503	-15.770069	20.727802	119.171547	34.793179	-5.166667	114.102112	38.152077	45.448933	116.455818	36.472628	20.141133	115.278965	-68.012766	21.314471	123.064129
-0.475409	6.479286	116.501854	-15.802569	20.94836	118.594444	34.756874	-5.00931	113.199066	38.123913	45.597111	115.771149	36.4403935	20.2939005	114.4851075	-68.0455315	21.6028195	122.7037805
-0.810852	6.221889	115.731689	-15.666434	21.157486	117.941071	34.715233	-4.763291	112.283218	38.105717	45.764183	115.051483	36.410475	20.500446	113.6673505	-67.743343	21.814526	122.2147915
-1.081893	5.990736	114.941147	-15.529305	21.427572	117.268944	34.668819	-4.506565	111.392082	38.063751	46.006641	114.298355	36.366285	20.750038	112.8452185	-67.424895	22.105106	121.6926695
-1.22704	5.759158	114.212311	-15.314576	21.696936	116.603851	34.674095	-4.211651	110.579025	38.096748	46.155224	113.575424	36.3854215	20.9717865	112.0772245	-67.0145735	22.4220855	121.1304775
-1.360169	5.508686	113.581825	-15.164532	21.983179	116.051987	35.062077	-4.157982	109.777023	38.13916	46.321484	112.875488	36.6006185	21.081751	111.3262555	-66.9296825	22.884607	120.7777185
-1.471713	5.050077	112.775841	-14.830594	22.179888	115.156212	34.928833	-3.786913	109.265495	38.239723	46.49572	111.996796	36.584278	21.3544035	110.6311455	-66.245466	23.0053725	119.6812785
-1.482652	4.686618	112.299812	-14.680971	22.250885	114.564011	35.085152	-3.717225	109.010086	38.306339	46.585823	111.461624	36.6957455	21.434299	110.235855	-66.0576875	23.067471	118.892167
-1.461636	4.334228	111.885513	-14.538156	22.261368	114.001976	35.252136	-3.698461	108.767998	38.350452	46.638092	110.90596	36.801294	21.4698155	109.836979	-65.877606	23.0529205	118.166973
-1.402974	3.984276	111.519882	-14.428531	22.239594	113.518097	35.398872	-3.691382	108.510231	38.360142	46.648018	110.404327	36.879507	21.478318	109.457279	-65.736569	23.00087	117.578915
-1.301582	3.643025	111.220512	-14.323905	22.206625	113.075958	35.512936	-3.709457	108.351517	38.359337	46.669968	109.868538	36.9361365	21.4802555	109.1100275	-65.5839465	22.9329945	117.0418885
-1.14867	3.320545	110.899445	-14.234159	22.112881	112.638	35.64859	-3.760489	108.168396	38.361473	46.672215	109.435043	37.0050315	21.455863	108.8017195	-65.4733495	22.769899	116.4742805
-0.953124	2.995399	110.479424	-14.143373	21.99851	112.051079	35.823742	-3.85951	108.044525	38.443512	46.61377	109.108879	37.133627	21.37713	108.576702	-65.420373	22.61989	115.525456
-0.606284	2.528426	109.421219	-13.99246	21.816263	110.597626	36.107193	-4.034866	107.885719	38.659393	46.567955	108.675591	37.383293	21.2665445	108.280655	-65.368213	22.3659815	112.914597
-0.353726	2.229967	108.441833	-13.891058	21.704748	109.336807	36.291206	-4.126143	107.592453	38.755722	46.4594	108.268822	37.523464	21.1666285	107.9306375	-65.30558	22.2428675	110.7429765
-0.088487	1.941815	107.345734	-13.752407	21.565865	108.086075	36.442535	-4.199159	107.040619	38.863449	46.284805	107.773849	37.652992	21.042823	107.407234	-65.157806	22.088907	108.764916
0.166679	1.654247	106.338226	-13.505922	21.381115	107.150772	36.589661	-4.270198	106.241142	38.969673	46.152199	107.206596	37.779667	20.9410005	106.723869	-64.791511	21.8212295	107.577675
0.424671	1.347139	105.515182	-13.186812	21.21384	106.604263	36.752968	-4.31768	105.288841	39.12603	46.039688	106.772865	37.939499	20.861004	106.030853	-64.313123	21.566676	107.177673
0.715061	1.020989	104.864548	-12.884272	21.12936	106.250427	36.988678	-4.30355	104.535439	39.336662	46.038418	106.494011	38.16267	20.867434	105.514725	-63.931214	21.391286	106.986129
0.969875	0.69735	104.385666	-12.604655	21.138489	106.022118	37.235062	-4.165456	103.922295	39.503159	46.170849	106.346115	38.3691105	21.0026965	105.134205	-63.5784205	21.2742815	106.910031
1.357129	0.137553	103.803886	-12.296294	21.190622	105.780495	37.492695	-3.915824	103.224228	39.649078	46.319382	106.322052	38.5708865	21.201779	104.77314	-63.1634745	21.179465	106.78785
1.611375	-0.334631	103.497299	-12.187281	21.195601	105.614853	37.643482	-3.818515	103.047859	39.720169	46.360973	106.444824	38.6818255	21.271229	104.7463415	-63.0563875	21.119973	106.4833645
1.843596	-0.791486	103.312851	-12.138415	21.185835	105.387566	37.811218	-3.771248	103.106163	39.756229	46.401768	106.677032	38.7837235	21.31526	104.8915975	-63.0605535	21.05641	105.8835345
2.06388	-1.308489	103.157173	-12.169922	21.109886	105.030617	37.914459	-3.778227	103.407738	39.751492	46.398102	106.894722	38.8329755	21.3099375	105.15123	-63.1728195	20.9098345	104.910004
2.242021	-1.837789	102.98101	-12.234872	21.00832	104.536461	38.008907	-3.852078	103.810051	39.694839	46.341648	106.99881	38.851873	21.244785	105.4044305	-63.321617	20.771855	103.6684915
2.433574	-2.362517	102.886879	-12.282936	20.870073	103.976891	38.051083	-3.906137	104.264893	39.590591	46.250156	106.909798	38.820837	21.1720095	105.5873455	-63.386709	20.5681365	102.3664365
2.613718	-2.929088	102.916931	-12.272992	20.664799	103.432724	38.129532	-4.020582	104.802933	39.497147	46.113377	106.63456	38.8133395	21.0463975	105.7187465	-63.3593235	20.2832005	101.1467015
2.848716	-3.935207	103.296936	-12.191984	20.187143	102.701248	38.368973	-4.340192	105.925896	39.491325	45.739857	106.136009	38.930149	20.6998325	106.0309525	-63.314117	19.6744535	99.3715435
2.908226	-4.673255	103.6325	-12.06146	19.694618	102.338005	38.52491	-4.686441	106.663528	39.513962	45.396961	105.754219	39.019436	20.35526	106.2088735	-63.142356	19.033976	98.4671365
2.947824	-5.419139	103.948509	-11.887033	19.062334	102.107178	38.663483	-5.156538	107.175079	39.597229	44.8242	105.316032	39.130356	19.833831	106.2455555	-62.904422	18.290837	97.9688005
2.917228	-6.170815	104.24839	-11.746911	18.390831	102.034172	38.798367	-5.692548	107.56105	39.628769	44.239941	105.119797	39.213568	19.2736965	106.3404235	-62.70739	17.5079655	97.7279205
2.849396	-6.885233	104.496262	-11.681684	17.7899	102.097115	38.873024	-6.147344	107.953072	39.673473	43.786991	105.179085	39.2732485	18.8198235	106.5660785	-62.6366165	16.7599765	97.6281515
2.708412	-7.478388	104.657875	-11.694625	17.332703	102.176132	38.910175	-6.484959	108.30687	39.679207	43.455471	105.497322	39.294691	18.485256	106.902096	-62.683941	16.18015	97.450168
2.503008	-7.979278	104.673859	-11.740773	17.032703	102.251312	38.939777	-6.680731	108.49968	39.657486	43.261673	105.956924	39.2986315	18.290471	107.228302	-62.7801775	15.774935	97.274322
2.167522	-8.586896	104.487144	-11.715717	16.821243	102.369217	39.010204	-6.782596	108.52523	39.638626	43.178131	106.742714	39.324415	18.1977675	107.633972	-62.755849	15.4447185	97.104462
1.914296	-8.879912	104.368553	-11.623449	16.791525	102.49028	39.130596	-6.760759	108.513748	39.676353	43.192524	107.202461	39.4034745	18.2158825	107.8581045	-62.6503725	15.3671675	97.1224555
1.605766	-9.148196	104.285812	-11.529419	16.829302	102.589272	39.268959	-6.734948	108.546326	39.786484	43.224522	107.606056	39.5277215	18.244787	108.076191	-62.5865595	15.413817	97.102353
1.250346	-9.380301	104.184593	-11.405074	16.858789	102.635635	39.40527	-6.691237	108.597961	39.867409	43.275131	107.930847	39.6363395	18.291947	108.264404	-62.4464875	15.425631	97.006866
0.841515	-9.657585	104.086983	-11.265135	16.854637	102.642998	39.516731	-6.66385	108.621643	39.942837	43.269711	108.077827	39.729784	18.3029305	108.349735	-62.260054	15.4063435	96.936261
0.306703	-9.922405	103.965256	-11.152721	16.804888	102.629044	39.622822	-6.663557	108.594444	40.001335	43.242638	108.050217	39.8120785	18.2895405	108.3223305	-62.1175205	15.3202355	96.9357575
-0.321773	-10.205772	103.914536	-11.047709	16.693657	102.642929	39.709724	-6.736	108.5	40.06575	43.1954	107.875893	39.887737	18.2297	108.1879465	-61.983155	15.157614	97.0979115
-1.375818	-10.637616	104.087555	-10.94798	16.416183	102.811325	39.799763	-6.982568	108.354568	40.121372	42.944378	107.30809	39.9605675	17.980905	107.831329	-61.8565275	14.851461	97.791321
-2.202919	-10.928709	104.466949	-10.8945	16.17012	103.022972	39.8339	-7.236284	108.399918	40.194992	42.68782	106.69873	40.014446	17.725768	107.549324	-61.803446	14.614472	98.49662
-3.06142	-11.244493	104.881577	-10.854946	15.87372	103.223099	39.860874	-7.561516	108.410873	40.203293	42.3391	106.000557	40.0320835	17.388792	107.205715	-61.7419755	14.358648	99.240483
-3.988416	-11.564483	105.223618	-10.824905	15.467386	103.378616	39.834534	-7.999338	108.308029	40.198166	41.854996	105.227509	40.01635	16.927829	106.767769	-61.66616	14.006943	99.989463
-4.965292	-11.847976	105.553185	-10.817335	15.027541	103.486717	39.761086	-8.491441	108.149757	40.209435	41.289539	104.337715	39.9852605	16.399049	106.243736	-61.6199305	13.656033	100.729698
-5.954932	-12.074801	105.820992	-10.792549	14.548391	103.609833	39.716801	-9.022323	107.867035	40.174477	40.694229	103.527428	39.945639	15.835953	105.6972315	-61.530737	13.260829	101.5224345
-6.949886	-12.261477	106.017891	-10.759535	14.085778	103.717461	39.648453	-9.569929	107.596924	40.144772	40.088402	102.811707	39.8966125	15.2592365	105.2043155	-61.4156825	12.9123195	102.2306065
-8.503325	-12.392751	106.125153	-10.731277	13.434201	103.83445	39.537403	-10.215992	107.282188	40.120213	39.397793	102.162468	39.828808	14.5909005	104.722328	-61.291362	12.2775015	102.946572
-9.521837	-12.357018	106.125488	-10.710926	13.119544	103.911118	39.504276	-10.626552	107.145645	40.13129	39.014812	102.022781	39.817783	14.19413	104.584213	-61.239635	12.044958	103.238023
-10.543254	-12.241202	106.085182	-10.664999	12.824583	103.998184	39.452721	-11.030083	107.008148	40.219673	38.720066	101.981041	39.836197	13.8449915	104.4945945	-61.166195	11.8041745	103.5017735
-11.572001	-12.074719	105.874207	-10.594086	12.593159	104.06028	39.392834	-11.299816	106.772842	40.289845	38.497738	101.99456	39.8413395	13.598961	104.383701	-61.0295115	11.587357	103.736859
-12.602583	-11.809638	105.624184	-10.535722	12.450318	104.049889	39.386101	-11.520399	106.494865	40.364586	38.37294	102.084778	39.8753435	13.4262705	104.2898215	-60.9467875	11.4743655	103.8099565
-13.652568	-11.451787	105.159882	-10.484307	12.371067	103.944817	39.36792	-11.673255	106.153717	40.420387	38.346489	102.239777	39.8941535	13.336617	104.196747	-60.8627675	11.405517	103.692887
-14.669564	-11.023554	104.561699	-10.449761	12.346873	103.731628	39.319996	-11.714867	105.724358	40.490593	38.359756	102.418282	39.9052945	13.3224445	104.07132	-60.8048165	11.3713015	103.391936
-16.236609	-10.304208	103.577255	-10.449879	12.501129	103.344025	39.260204	-11.685081	105.038666	40.554813	38.495781	102.675713	39.9075085	13.40535	103.8571895	-60.8072665	11.596908	102.8308605
-17.324072	-9.713862	103.081474	-10.440835	12.674336	103.127419	39.214283	-11.567475	104.635933	40.597004	38.666866	102.742645	39.9056435	13.5496955	103.689289	-60.7873135	11.7989765	102.565549
-18.348589	-9.148132	102.644745	-10.463754	12.853101	102.88446	39.211651	-11.504534	104.311241	40.582359	38.776138	102.657616	39.897005	13.635802	103.4844285	-60.824513	12.0704	102.2844915
-19.4139	-8.606067	102.205254	-10.51405	12.967072	102.601791	39.15448	-11.476633	104.074005	40.50853	38.869518	102.463791	39.831505	13.6964425	103.268898	-60.859605	12.2377015	101.934684
-20.562277	-8.040929	101.894447	-10.637205	13.010651	102.324089	39.060867	-11.499628	103.846649	40.402718	38.844978	102.242172	39.7317925	13.672675	103.0444105	-61.0062025	12.348627	101.6037675
-21.683737	-7.493955	101.772324	-10.747463	13.003439	102.172577	38.854172	-11.620584	103.781235	40.29673	38.704823	101.981773	39.575451	13.5421195	102.881504	-61.070377	12.4647585	101.46365
-22.856735	-6.98819	101.964844	-10.891671	12.903367	102.214218	38.608765	-11.84448	103.866371	40.172634	38.454544	101.706276	39.3906995	13.305032	102.7863235	-61.1740415	12.501702	101.6421125
-24.616428	-6.185931	102.881279	-11.110863	12.682685	102.748741	38.166172	-12.327135	104.091217	40.009537	37.849827	101.141266	39.0878545	12.761346	102.6162415	-61.3095805	12.604024	102.8812405
-25.817072	-5.59658	103.732971	-11.239454	12.435209	103.259575	37.805817	-12.645748	104.27475	39.905163	37.387684	100.659714	38.85549	12.370968	102.467232	-61.334398	12.49945	104.051918
-27.007374	-5.041804	104.581741	-11.399673	12.145667	103.738281	37.533051	-13.048583	104.347504	39.6852	36.883701	100.193344	38.6091255	11.917559	102.270424	-61.4084715	12.373775	105.206138
-28.156673	-4.443639	105.121979	-11.57503	11.803733	104.051193	37.229527	-13.516061	104.317131	39.448856	36.396824	99.645241	38.3391915	11.4403815	101.981186	-61.4892515	12.1670845	106.1212
-29.289764	-3.795584	105.541481	-11.793948	11.452036	104.190277	36.880051	-13.962553	104.048767	39.165192	35.918625	98.972458	38.0226215	10.978036	101.5106125	-61.6105175	11.926036	106.8699415
-30.460587	-3.086492	105.796638	-12.071393	11.1227	104.17881	36.471645	-14.381949	103.600502	38.794212	35.418121	98.189842	37.6329285	10.518086	100.895172	-61.7757145	11.727314	107.462448
-31.57655	-2.309672	105.882813	-12.387949	10.769976	104.090942	36.040817	-14.785564	103.106689	38.399895	34.971127	97.398125	37.220356	10.0927815	100.252407	-61.996254	11.4471705	107.929477
-33.112019	-1.026794	105.920563	-12.919715	10.365171	103.89315	35.404892	-15.274935	102.423058	37.788052	34.43924	96.350716	36.596472	9.5821525	99.386887	-62.435902	11.1481895	108.399413
-34.169373	-0.113948	105.836044	-13.293512	10.127025	103.752861	34.990177	-15.542893	102.064278	37.384163	34.187077	95.898827	36.18717	9.322092	98.9815525	-62.774194	10.931958	108.5241695
-35.133862	0.926162	105.755638	-13.657133	9.912035	103.691254	34.57983	-15.754784	101.70977	36.960567	33.964954	95.576225	35.7701985	9.105085	98.6429975	-63.0844645	10.718985	108.7395105
-35.957058	2.081344	105.925003	-14.045671	9.75028	103.763107	34.139648	-15.966775	101.376511	36.527939	33.745605	95.327065	35.3337935	8.889415	98.351788	-63.4251355	10.611145	109.174426
-36.805416	3.277988	106.236519	-14.387629	9.601972	104.013275	33.691792	-16.135328	101.124397	36.139122	33.541893	95.23201	34.915457	8.7032825	98.1782035	-63.690715	10.5006615	109.8483465
-37.505066	4.588149	106.593834	-14.691628	9.440865	104.350349	33.245747	-16.326981	101.009132	35.803219	33.328373	95.28212	34.524483	8.500696	98.145626	-63.907739	10.381034	110.555072
-38.10939	5.965968	106.972862	-15.010591	9.273228	104.70079	32.870213	-16.546581	100.929413	35.544277	33.163246	95.474716	34.207245	8.3083325	98.2020645	-64.228427	10.2381235	111.1995155
-38.94537	8.080674	107.029831	-15.405536	9.016047	104.973831	32.42733	-16.787382	100.918388	35.241039	32.988113	95.946564	33.8341845	8.1003655	98.432476	-64.6452565	9.9317285	111.515186
-39.361488	9.592892	106.970703	-15.661259	8.846721	105.025734	32.214527	-16.908649	100.860168	35.060875	32.950806	96.317139	33.637701	8.0210785	98.5886535	-64.960219	9.6723635	111.4628145
-39.730709	11.156018	106.935799	-15.863927	8.797559	105.121025	31.972244	-16.953812	100.780846	34.889748	32.945763	96.636864	33.430996	7.9959755	98.708855	-65.15885	9.5991425	111.533195
-40.063839	12.79193	106.859985	-16.072786	8.737492	105.208382	31.801134	-16.962709	100.776695	34.724209	32.991966	97.009209	33.2626715	8.0146285	98.892952	-65.4082435	9.4603555	111.523812
-40.225777	14.491965	106.835831	-16.302208	8.709649	105.294296	31.659607	-16.952444	100.812866	34.595516	33.069424	97.478149	33.1275615	8.05849	99.1455075	-65.7319775	9.360808	111.4430845
-40.36795	16.198202	106.72065	-16.546619	8.658266	105.371002	31.509573	-16.916597	100.823677	34.432323	33.184753	98.00959	32.970948	8.134078	99.4166335	-66.064186	9.182454	111.3253705
-40.4772	17.979141	106.836723	-16.801487	8.576448	105.506683	31.292683	-16.819241	100.733688	34.221363	33.315235	98.669144	32.757023	8.247997	99.701416	-66.359997	8.904899	111.31195
-40.504604	20.694975	107.28363	-17.191725	8.595542	105.824188	30.945602	-16.546679	100.461128	33.863289	33.63097	99.911461	32.4044455	8.5421455	100.1862945	-66.7878955	8.6489385	111.4620815
-40.389091	22.559458	107.946465	-17.578825	8.692993	106.183922	30.65185	-16.274595	100.301575	33.614506	33.931828	100.948952	32.133178	8.8286165	100.6252635	-67.290828	8.5573695	111.7425805
-40.23708	24.418493	108.624222	-17.93375	8.865797	106.61937	30.355736	-15.916602	100.231491	33.352383	34.294888	102.096222	31.8540595	9.189143	101.1638565	-67.7215595	8.542451	112.0748835
-40.097492	26.315542	109.465492	-18.292336	9.086216	107.106293	30.088886	-15.51697	100.29216	33.138306	34.632675	103.347649	31.613596	9.5578525	101.8199045	-68.198268	8.6145795	112.3926815
-39.766251	28.131193	110.34993	-18.35907	9.093725	107.493042	29.873833	-15.110419	100.491096	32.932507	34.965267	104.778305	31.40317	9.927424	102.6347005	-68.12131	8.260026	112.3513835
-39.519024	29.902014	111.269485	-18.717598	9.233683	108.01989	29.738739	-14.718784	100.807297	32.75515	35.294697	106.34272	31.2469445	10.2879565	103.5750085	-68.6821405	8.1794095	112.4647715
-39.084641	31.51161	112.219536	-19.008253	9.393723	108.524872	29.698139	-14.407414	101.199707	32.640614	35.522285	108.05471	31.1693765	10.5574355	104.6272085	-69.1858825	8.2300105	112.4225355
-38.370152	33.910103	113.332764	-19.300611	9.639835	109.176659	29.821342	-14.115513	102.135254	32.683388	35.697105	110.530678	31.252365	10.790796	106.332966	-69.853587	8.488874	112.020352
-37.842033	35.273125	114.06057	-19.42919	9.768002	109.592522	29.962698	-14.02051	102.839554	32.805794	35.743126	112.050102	31.384246	10.861308	107.444828	-70.242626	8.674696	111.740216
-37.252213	36.55917	114.807167	-19.787565	10.061098	110.238335	30.179808	-14.026117	103.604416	32.99287	35.79879	113.396416	31.586339	10.8863365	108.500416	-71.161469	9.2358595	111.976254
-36.708286	37.711403	115.664185	-19.89271	9.98878	110.802292	30.392397	-14.075986	104.285667	33.153206	35.787598	114.581467	31.7728015	10.855806	109.433567	-71.5582215	9.121754	112.171017
-36.124615	38.635136	116.586746	-19.940468	9.861869	111.411163	30.531204	-14.175457	104.943382	33.274868	35.746853	115.55394	31.903036	10.785698	110.248661	-71.783972	8.93804	112.573665
-35.553303	39.473625	117.484322	-20.018787	9.685971	112.025192	30.609999	-14.300315	105.609322	33.408546	35.69532	116.3834	32.0092725	10.6975025	110.996361	-72.0468465	8.6744395	113.054023
-35.033989	40.184155	118.348335	-20.029221	9.476473	112.590584	30.794319	-14.537022	106.173233	33.52174	35.542557	117.165825	32.1580295	10.5027675	111.669529	-72.2164715	8.4501785	113.511639
-34.296715	41.0033	119.404015	-20.02976	9.05266	113.293564	31.035624	-14.90118	107.047569	33.704899	35.340317	118.342415	32.3702615	10.2195685	112.694992	-72.4297815	7.8857515	113.892136
-33.751263	41.370319	119.973419	-20.057951	8.801039	113.740051	31.202612	-15.146272	107.671356	33.81712	35.173721	119.080841	32.509866	10.0137245	113.3760985	-72.625768	7.5883535	114.1040035
-33.205036	41.604084	120.45784	-20.124922	8.560028	114.19326	31.304636	-15.371656	108.382286	33.92281	35.016914	119.811295	32.613723	9.822629	114.0967905	-72.863567	7.297427	114.2897295
-32.389194	41.568272	120.77079	-20.185272	8.337375	114.703918	31.38493	-15.60927	109.110245	33.999969	34.861763	120.574585	32.6924495	9.6262465	114.842415	-73.0629935	7.0485035	114.565421
-31.863615	41.566654	121.212753	-20.240133	8.128563	115.149101	31.450003	-15.7866	109.793221	34.105434	34.702938	121.268402	32.7777185	9.458169	115.5308115	-73.2579845	6.798957	114.7673905
-31.378761	41.38813	121.580925	-20.019197	7.738002	115.411934	31.543482	-15.964118	110.435532	34.162323	34.595776	121.979202	32.8529025	9.315829	116.207367	-72.8912965	6.160175	114.616501
-30.89073	41.208187	121.83403	-20.054184	7.603357	115.772041	31.64887	-16.12851	111.061333	34.211037	34.473923	122.488419	32.9299535	9.1727065	116.774876	-73.0383215	6.0340075	114.769206
-30.205244	40.664028	122.18174	-20.401876	7.580818	116.588936	31.76696	-16.288876	111.891243	34.280197	34.395226	122.909073	33.0235785	9.053175	117.400158	-73.8273305	6.108461	115.777714
-29.78017	40.164139	122.415039	-20.050821	7.225003	116.947868	31.856823	-16.413208	112.379646	34.35276	34.341431	123.027756	33.1047915	8.9641115	117.703701	-73.2064335	5.4858945	116.192035
-29.260483	39.558643	122.620071	-20.27894	7.298279	117.679169	31.945873	-16.546553	112.896584	34.466667	34.258301	123.106125	33.20627	8.855874	118.0013545	-73.76415	5.740684	117.3569835
-28.669542	38.761448	122.78904	-20.130299	7.104618	118.30143	32.015522	-16.711954	113.379158	34.974995	34.003666	122.997856	33.4952585	8.645856	118.188507	-73.7558565	5.56338	118.414353
-28.134722	37.85487	123.060074	-20.033722	6.909794	118.886932	32.113716	-16.939167	113.853416	35.123981	33.867657	123.011108	33.6188485	8.464245	118.432262	-73.6862925	5.355343	119.341602
-27.638186	36.817463	123.343277	-19.92478	6.679826	119.56459	32.239513	-17.187319	114.115784	34.82262	33.859676	123.184464	33.5310665	8.3361785	118.650124	-73.3806265	5.0234735	120.479056
-27.0765	35.748566	123.633873	-19.827482	6.45831	120.185066	32.227371	-17.358135	114.405441	34.933308	33.667244	123.038651	33.5803395	8.1545545	118.722046	-73.2353035	4.7620655	121.648086
-26.324501	34.141644	124.129105	-19.456343	5.95191	121.088921	32.141773	-17.656605	114.798424	35.017025	33.33625	122.652397	33.579399	7.8398225	118.7254105	-72.492085	4.0639975	123.4524315
-25.658884	32.861633	124.383141	-19.63628	6.130836	121.95015	32.006905	-17.756109	115.087982	35.062416	33.170902	122.373283	33.5346605	7.7073965	118.7306325	-72.8072205	4.5542755	125.1696675
-24.886379	31.580681	124.626328	-19.322367	5.824696	122.533844	31.782633	-17.922754	115.493813	35.082825	32.977005	122.123482	33.432729	7.5271255	118.8086475	-72.077463	4.1222665	126.2590405
-24.002382	30.276829	124.804939	-19.617832	6.048468	123.308838	31.510532	-18.170115	116.032852	35.06258	32.758133	121.900688	33.286556	7.294009	118.96677	-72.52222	4.802927	127.650906
-23.191957	28.912926	124.945618	-19.467403	5.86524	123.842667	31.21862	-18.420631	116.679977	35.018375	32.595951	121.713005	33.1184975	7.08766	119.196491	-72.0533035	4.64282	128.488843
-22.193903	27.585142	124.938904	-19.836946	6.101498	124.467422	30.966658	-18.673136	117.430351	34.94521	32.428768	121.568443	32.955934	6.877816	119.499397	-72.629826	5.32518	129.435447
-21.211121	26.20108	124.784485	-20.103323	5.491323	125.163887	30.774063	-18.969471	118.333122	34.851292	32.225315	121.413742	32.8126775	6.627922	119.873432	-73.0193235	4.354724	130.454342
-19.534672	24.246666	124.536514	-19.95706	5.952793	125.59713	30.533201	-19.399773	119.945099	34.829632	31.87989	121.117928	32.6814165	6.2400585	120.5315135	-72.5955365	5.6655275	130.6627465
-18.326834	22.914223	124.379822	-20.115154	6.192151	126.087997	30.462021	-19.729427	121.215836	34.877361	31.583128	120.994392	32.669691	5.9268505	121.105114	-72.899999	6.4574515	131.07088
-17.002157	21.677052	124.409256	-20.239386	6.187882	126.480843	30.736599	-20.231913	122.331001	34.998672	31.27577	120.98851	32.8676355	5.5219285	121.6597555	-73.3464075	6.8538355	131.3019305
-15.597898	20.417383	124.554909	-20.167158	6.012762	126.898941	30.843649	-20.620533	123.490692	35.203224	30.935261	121.170853	33.0234365	5.157364	122.3307725	-73.3577525	6.86816	131.4671095
-14.112931	19.300035	124.745987	-19.998888	5.72217	127.179741	31.012831	-20.988798	124.485649	35.531799	30.642679	121.565536	33.272315	4.8269405	123.0255925	-73.270091	6.6173995	131.3338895
-12.550521	18.254833	124.97628	-19.825769	5.386965	127.294266	31.273382	-21.352285	125.075768	35.991783	30.461269	122.222366	33.6325825	4.554492	123.649067	-73.2841205	6.219438	130.939465
-10.904107	17.342438	125.175842	-19.691713	5.041094	127.247879	31.517775	-21.624708	125.373398	36.486279	30.351582	123.050728	34.002027	4.363437	124.212063	-73.385453	5.718751	130.283695
-8.482571	16.186949	125.571098	-19.44054	4.555797	126.889	31.884748	-22.157606	125.058914	37.319763	30.255726	124.437889	34.6022555	4.04906	124.7484015	-73.4833355	5.062534	129.0295985
-6.802064	15.485962	125.750313	-19.301418	4.406032	126.595078	32.069843	-22.387011	124.471069	37.783653	30.219788	125.260567	34.926748	3.9163885	124.865818	-73.529584	4.8956755	128.324338
-5.167448	14.95585	125.855728	-19.206184	4.421805	126.265503	32.165928	-22.431673	123.887123	38.148674	30.260393	125.882278	35.157301	3.91436	124.8847005	-73.569669	4.92925	127.6463055
-3.526798	14.469131	125.88118	-19.14003	4.614813	125.963272	31.98185	-22.144732	123.443237	38.36908	30.394825	126.257072	35.175465	4.1250465	124.8501545	-73.455525	5.1045795	127.0763895
-1.914401	14.050076	125.75824	-19.0697	4.895429	125.670197	32.066425	-21.914852	122.987076	38.502674	30.584743	126.40033	35.2845495	4.3349455	124.693703	-73.4239495	5.4559125	126.646691
-0.311911	13.627769	125.584343	-19.050388	5.188665	125.291382	32.07003	-21.642725	122.538612	38.555126	30.791573	126.392456	35.312578	4.574424	124.465534	-73.413354	5.802906	126.11723
1.260186	13.184607	125.294258	-18.997795	5.440502	124.822914	32.025017	-21.455797	122.066071	38.631577	30.922323	126.29776	35.328297	4.733263	124.1819155	-73.323887	6.147741	125.4639125
4.007676	12.288287	124.436584	-18.943468	5.65912	123.965561	31.999979	-21.337112	121.304878	38.728886	31.023094	126.116608	35.3644325	4.842991	123.710743	-73.2513685	6.475249	124.220379
5.27783	11.971131	124.146881	-18.84116	5.759577	123.254845	31.955179	-21.200932	120.811012	38.817783	31.070826	126.081657	35.386481	4.934947	123.4463345	-73.068801	6.584207	123.0633555
6.878194	11.445156	123.649261	-18.686632	5.861609	122.446915	32.014526	-21.089535	120.121834	38.980011	31.083866	126.121643	35.4972685	4.9971655	123.1217385	-72.8705325	6.7260525	121.7720915
8.426042	10.864535	123.110977	-18.522783	6.033784	121.581146	32.057861	-21.03091	119.399414	39.159855	31.024229	126.140617	35.608858	4.9966595	122.7700155	-72.654424	7.0709085	120.3922765
9.934652	10.328336	122.503296	-18.187927	6.29855	120.572983	32.146023	-20.806404	118.691315	39.428329	31.058529	126.083817	35.787176	5.1260625	122.387566	-72.16303	7.4710375	118.7584
11.536346	9.73196	121.730949	-17.868074	6.625014	119.433022	32.305794	-20.573381	118.090652	39.649887	31.167221	126.035095	35.9778405	5.29692	122.0628735	-71.7139885	7.953108	116.8031705
12.972487	9.060832	121.003151	-17.49897	6.96345	118.027283	32.50663	-20.337032	117.529167	39.851017	31.248596	126.141251	36.1788235	5.455782	121.835209	-71.1767635	8.471118	114.219357
15.076846	7.995121	119.820175	-16.955057	7.51895	115.510132	32.698383	-19.966919	116.807899	39.946999	31.424814	126.480843	36.322691	5.7289475	121.644371	-70.232805	9.3089525	109.375893
16.332031	7.218234	119.014038	-16.547354	7.960876	113.851166	32.758392	-19.692957	116.503891	39.928619	31.51012	126.572731	36.3435055	5.9085815	121.538311	-69.4382135	10.0131705	106.164021
17.569521	6.421443	118.317535	-16.099873	8.512411	112.841537	32.849548	-19.344101	116.430496	40.016716	31.733509	126.21431	36.433132	6.194704	121.322403	-68.632878	10.830118	104.360671
18.700487	5.520885	117.896759	-15.687612	9.100832	112.734459	33.073177	-18.98806	116.661285	40.390255	32.064674	125.425133	36.731716	6.538307	121.043209	-68.10694	11.663357	104.425709
19.643106	4.469958	117.942238	-15.276856	9.510753	113.077393	33.358448	-18.752026	117.254295	40.785164	32.357056	124.707329	37.071806	6.802515	120.980812	-67.625518	12.218991	105.173974
20.46312	3.314059	118.453636	-15.026575	9.713454	113.567589	33.594273	-18.643711	118.271889	41.052681	32.55751	124.419426	37.323477	6.9568995	121.3456575	-67.376627	12.4700085	105.7895205
21.064693	2.06816	119.355843	-14.973685	9.777871	114.075264	33.730064	-18.572868	119.661919	41.193718	32.768925	124.365677	37.461891	7.0980285	122.013798	-67.409261	12.4577135	106.13673
21.816488	0.271406	120.525978	-14.983171	9.764323	114.689171	33.971874	-18.611137	121.371582	41.650848	32.819443	123.808861	37.811361	7.104153	122.5902215	-67.777703	12.424493	106.7881205
22.234823	-0.927567	121.170425	-14.879745	9.631036	114.980164	33.932446	-18.55456	122.307549	41.702633	32.812683	123.564125	37.8175395	7.1290615	122.935837	-67.5770295	12.1330105	107.024491
22.554335	-2.152328	121.732208	-14.798173	9.461768	115.299927	33.92432	-18.555065	123.048576	41.386253	32.924362	123.658989	37.6552865	7.1846485	123.3537825	-67.2516325	11.7388875	107.2460715
22.846331	-3.270561	122.183846	-14.682458	9.278668	115.551163	33.962555	-18.555906	123.570656	41.567524	32.873241	123.677811	37.7650395	7.1586675	123.6242335	-67.1299555	11.3986685	107.4780925
23.387444	-4.478588	122.297775	-14.53096	9.161689	115.754021	34.052139	-18.579247	123.789299	41.681015	32.875343	123.876526	37.866577	7.148048	123.8329125	-66.928497	11.17533	107.6751295
23.413345	-5.394045	122.481712	-14.408737	9.14683	115.8358	34.146976	-18.543846	123.895325	41.821789	32.932571	124.08078	37.9843825	7.1943625	123.9880525	-66.8018565	11.0992975	107.6835475
22.994911	-6.184385	122.621239	-14.203279	9.271374	115.838478	34.226616	-18.53219	123.890701	42.022091	32.984146	124.23922	38.1243535	7.225978	124.0649605	-66.5309115	11.31677	107.6119955
22.715408	-7.427179	122.494438	-13.871637	9.590464	115.816284	34.286213	-18.448097	123.855087	42.424507	33.086494	124.438202	38.35536	7.3191985	124.1466445	-66.098634	11.8617295	107.4859235
22.766621	-8.30453	122.209869	-13.741033	9.857602	115.927444	34.355961	-18.365992	123.768524	42.714005	33.133152	124.430847	38.534983	7.38358	124.0996855	-66.017049	12.331624	107.7552025
22.387592	-9.028213	122.023369	-13.434919	10.082288	115.99485	34.468243	-18.320534	123.637688	43.018559	33.203526	124.26004	38.743401	7.441496	123.948864	-65.613239	12.72308	108.040836
21.617182	-9.588677	121.882187	-13.265575	10.273954	116.117287	34.626625	-18.226458	123.460861	43.288055	33.271801	123.949303	38.95734	7.5226715	123.705082	-65.48849	13.0252365	108.529492
21.109375	-10.228972	121.635757	-12.920438	10.363197	116.08136	34.862854	-18.085592	123.308495	43.528202	33.353733	123.547363	39.195528	7.6340705	123.427929	-65.036404	13.0923235	108.734791
20.563293	-10.948174	121.344398	-12.701071	10.435392	116.044907	35.176872	-17.970881	123.22316	43.724144	33.448711	123.154655	39.450508	7.738915	123.1889075	-64.85265	13.131869	108.9009065
19.88619	-11.575196	121.180603	-12.344825	10.463835	115.924515	35.466583	-17.892813	123.193214	43.944454	33.506279	122.792961	39.7055185	7.806733	122.9930875	-64.3951685	13.120937	108.8559425
18.677385	-12.454775	121.078697	-12.008645	10.445283	115.897774	35.825291	-17.862957	123.325203	44.297363	33.500637	122.259544	40.061327	7.81884	122.7923735	-64.078617	13.071726	109.0031745
17.758263	-13.077111	121.248016	-11.74938	10.434425	116.003716	36.021877	-17.90225	123.619972	44.534969	33.375771	121.781242	40.278423	7.7367605	122.700607	-63.777183	13.1320895	109.306825
16.782619	-13.594664	121.645012	-11.443501	10.389766	116.198311	36.157768	-17.928789	124.125931	44.777939	33.19408	121.314217	40.4678535	7.6326455	122.720074	-63.3548555	13.1468865	109.676548
15.992344	-14.234092	121.963165	-11.259828	10.282874	116.568466	36.323349	-18.081926	124.677872	44.96841	32.9743	121.000877	40.6458795	7.446187	122.8393745	-63.1655355	13.119561	110.2975575
14.510064	-14.480732	122.701088	-11.145043	10.097859	117.03743	36.459583	-18.26008	125.283325	45.195198	32.769848	120.883087	40.8273905	7.254884	123.083206	-63.1174765	12.940834	110.991654
13.303794	-14.840111	123.206985	-11.001893	9.861972	117.531075	36.318676	-18.27718	125.948105	45.417973	32.558949	120.96096	40.8683245	7.1408845	123.4545325	-62.8721105	12.5830595	111.6076175
12.050565	-15.112313	123.566528	-10.898666	9.652703	118.012985	36.450703	-18.454994	126.405334	45.611118	32.366714	121.087387	41.0309105	6.95586	123.7463605	-62.8282425	12.349546	112.2796095
10.059372	-15.434483	123.759064	-10.715157	9.418726	118.517242	36.881081	-18.866318	126.609184	45.874367	32.150917	121.190735	41.377724	6.6422995	123.8999595	-62.808038	12.1951525	113.1345245
8.736586	-15.47144	123.593521	-10.575783	9.312124	118.699837	37.00206	-18.970606	126.530746	45.994049	32.060787	121.22036	41.4980545	6.5450905	123.875553	-62.6496205	12.0791575	113.524121
7.343712	-15.453606	123.28521	-10.428597	9.293084	118.796494	36.890991	-18.888138	126.403175	46.143444	32.004837	121.187675	41.5172175	6.5583495	123.795425	-62.3744115	12.0278185	113.797563
5.857396	-15.416206	122.913322	-10.365885	9.379508	118.958572	37.291206	-19.071075	125.90947	46.289291	32.020145	121.168228	41.7902485	6.474535	123.538849	-62.5220185	12.284481	114.378295
4.384543	-15.154752	122.407707	-10.06101	9.580866	118.960068	37.489357	-19.016962	125.303612	46.438583	32.0947	121.095253	41.96397	6.538869	123.1994325	-62.08599	12.622863	114.7207035
2.83212	-14.869902	121.868362	-9.970414	9.885653	119.051826	37.644753	-18.880726	124.433044	46.560032	32.202782	120.800423	42.1023925	6.661028	122.6167335	-62.0432205	13.110278	115.4869185
1.30803	-14.487468	121.166901	-9.74573	10.27812	118.991623	37.770985	-18.653406	123.251358	46.625557	32.323772	120.313789	42.198271	6.835183	121.7825735	-61.689731	13.721057	116.2006725
-1.081772	-13.786686	119.974434	-9.388781	11.03769	118.822113	37.608028	-17.95557	121.256302	46.688004	32.591869	119.502174	42.148016	7.3181495	120.379238	-60.925578	14.7572305	117.264988
-2.644601	-13.274076	119.174973	-9.146144	11.681737	118.709862	37.6661	-17.570345	119.773605	46.771996	32.882946	118.870781	42.219048	7.6563005	119.322193	-60.511336	15.7071735	118.097531
-4.105975	-12.744139	118.4011	-8.957102	12.465602	118.543449	37.576031	-16.967068	118.286217	46.804142	33.241096	118.24279	42.1900865	8.137014	118.2645035	-60.1042905	16.79419	118.8223945
-5.760207	-12.167889	117.934929	-8.784073	13.33228	118.344818	37.449596	-16.262884	117.078255	46.883259	33.677353	117.374275	42.1664275	8.7072345	117.226265	-59.7345735	17.9573255	119.463371
-7.201341	-11.595789	117.633011	-8.654718	14.200161	118.103539	37.419395	-15.597937	116.239563	46.776749	34.221672	116.673363	42.098072	9.3118675	116.456463	-59.407508	19.0884545	119.750615
-8.605751	-11.139318	117.515549	-8.575405	14.862882	117.901695	37.422123	-14.969214	115.793922	46.685047	34.750698	116.138443	42.053585	9.890742	115.9661825	-59.204395	19.835022	119.8372075
-9.985068	-10.771337	117.484756	-8.504272	15.257226	117.709473	37.52953	-14.440269	115.607178	46.655861	35.230938	115.760574	42.0926955	10.3953345	115.683876	-59.1012395	20.1191175	119.73507
-11.84076	-10.356348	117.583641	-8.421334	15.543498	117.495331	37.786888	-13.890581	115.578934	46.498913	35.741161	115.28009	42.1429005	10.92529	115.429512	-58.9855685	20.161706	119.56115
-13.039186	-10.096942	117.925629	-8.351136	15.630047	117.445824	37.890472	-13.561084	115.681473	46.441769	35.955807	114.741409	42.1661205	11.1973615	115.211441	-58.8683925	20.0627325	119.680207
-14.165601	-9.923654	118.50898	-8.242106	15.649199	117.464958	38.053997	-13.359756	115.906677	46.326145	36.09045	114.13118	42.190071	11.365347	115.0189285	-58.674283	19.933051	119.9109875
-15.149942	-9.712173	119.151154	-8.126058	15.557957	117.523849	38.331001	-13.250772	116.326675	46.201057	36.159927	113.465538	42.266029	11.4545775	114.8961065	-58.518145	19.6613365	120.1515915
-16.084286	-9.534852	119.843361	-8.00861	15.355623	117.604683	38.607468	-13.156448	116.822853	46.086029	36.155727	112.823357	42.3467485	11.4996395	114.823105	-58.3639685	19.2116065	120.386261
-17.026022	-9.357897	120.46347	-7.875817	15.083335	117.641464	38.872005	-13.092666	117.282867	45.937618	36.111717	112.258568	42.4048115	11.5095255	114.7707175	-58.1564455	18.6571445	120.5122105
-17.874807	-9.089349	120.87233	-7.748941	14.791388	117.629944	39.17165	-13.045493	117.686546	45.783855	36.045544	111.770546	42.4777525	11.5000255	114.728546	-57.9756345	18.0827505	120.531342
-19.065042	-8.607145	121.129906	-7.614364	14.441782	117.507492	39.644367	-12.844501	117.980598	45.550247	36.134548	111.07869	42.597307	11.6450235	114.529644	-57.826035	17.2385405	120.48534
-19.754444	-8.173248	121.065727	-7.515491	14.31911	117.33799	39.905876	-12.634988	117.812325	45.381805	36.295776	110.609306	42.6438405	11.830394	114.2108155	-57.6748225	16.807826	120.4651645
-20.487278	-7.588442	120.74894	-7.459447	14.248798	117.013229	40.169514	-12.411628	117.271721	45.199844	36.525372	110.080048	42.684679	12.056872	113.6758845	-57.603573	16.440724	120.3505735
-21.183065	-6.984721	120.047287	-7.424278	14.236689	116.521164	40.408298	-12.13466	116.33667	45.008514	36.864059	109.48336	42.708406	12.3646995	112.910015	-57.556962	16.1086785	120.132313
-21.784832	-6.269859	119.085159	-7.345699	14.31814	115.799904	40.627407	-11.74716	115.102623	44.813774	37.352638	108.856155	42.7205905	12.802739	111.979389	-57.4119885	15.833541	119.620419
-22.341085	-5.477232	117.883537	-7.276675	14.535245	114.953171	40.794071	-11.245225	113.798058	44.626011	37.935356	108.33329	42.710041	13.3450655	111.065674	-57.263391	15.7254245	118.840668
-22.897984	-4.543608	116.618408	-7.20577	14.821384	114.053345	40.994556	-10.680598	112.502228	44.535301	38.625225	107.865814	42.7649285	13.9723135	110.184021	-57.1764685	15.6704545	117.922669
-23.623554	-3.043053	114.678696	-7.094273	15.405588	112.707733	41.25853	-9.742875	110.56118	44.416794	39.695663	107.305824	42.837662	14.976394	108.933502	-57.026208	15.834782	116.481964
-24.027357	-1.880597	113.500061	-7.024026	15.856607	111.875114	41.334717	-9.067238	109.392044	44.362942	40.387424	106.895432	42.8488295	15.660093	108.143738	-56.8968815	16.053121	115.60649
-24.391144	-0.72578	112.34462	-6.98696	16.375389	111.033569	41.385849	-8.370372	108.348289	44.282429	41.117294	106.533813	42.834139	16.373461	107.441051	-56.808059	16.377317	114.626087
-24.702486	0.45778	111.133301	-6.957997	16.844658	110.11528	41.450077	-7.72293	107.400963	44.234688	41.777729	106.224976	42.8423825	17.0273995	106.8129695	-56.7583765	16.6619165	113.4175905
-25.017262	1.660475	109.979233	-6.959665	17.299103	109.201622	41.481419	-7.127347	106.6035	44.170139	42.396011	105.797638	42.825779	17.634332	106.200569	-56.745109	16.963874	112.202675
-25.283264	2.873619	108.973419	-6.967536	17.745766	108.36409	41.484009	-6.561153	105.974533	44.019688	42.942341	105.307915	42.7518485	18.190594	105.641224	-56.6869205	17.300938	111.086956
-25.299549	3.937889	108.211258	-7.010992	18.090904	107.701614	41.484909	-6.100938	105.485977	43.85622	43.40329	104.80722	42.6705645	18.651176	105.1465985	-56.6925485	17.530632	110.2566295
-25.775507	5.870624	107.747269	-7.080254	18.428267	107.103477	41.456528	-5.634971	105.184975	43.637718	43.827198	104.018417	42.547123	19.0961135	104.601696	-56.707631	17.7604205	109.605258
-25.937267	7.047826	107.666107	-7.106736	18.486578	106.943062	41.441353	-5.486685	105.203781	43.463242	43.901478	103.572403	42.4522975	19.2073965	104.388092	-56.6657695	17.7657595	109.498032
-26.071087	8.202522	107.528099	-7.092758	18.425116	106.816605	41.484299	-5.451477	105.287727	43.360554	43.853729	103.251053	42.4224265	19.201126	104.26939	-56.6079425	17.649106	109.36382
-26.11211	9.346222	107.22332	-7.00585	18.262094	106.595421	41.611717	-5.507678	105.326172	43.377907	43.777843	103.062141	42.494812	19.1350825	104.1941565	-56.506512	17.3891055	108.9966855
-26.125723	10.485514	106.681427	-6.820429	18.011709	106.230309	41.837208	-5.653488	105.35334	43.538223	43.626102	103.068665	42.6877155	18.986307	104.2110025	-56.3285735	17.037111	108.2496155
-26.137661	11.671227	105.769157	-6.568477	17.72789	105.72007	42.144566	-5.810562	105.310097	43.828247	43.501984	103.330696	42.9864065	18.845711	104.3203965	-56.1233605	16.610069	107.1197435
-26.062838	12.835444	104.696236	-6.303236	17.483885	105.076721	42.499348	-5.955472	105.149719	44.16745	43.413185	103.850243	43.333399	18.7288565	104.499981	-55.939871	16.2389135	105.653461
-26.057959	14.754634	102.839645	-5.886458	17.236057	103.939079	43.067448	-6.082306	104.715714	44.811802	43.351578	104.728928	43.939625	18.634636	104.722321	-55.712541	15.837478	103.155837
-26.009331	16.065506	101.674141	-5.545842	17.276999	103.145897	43.4352	-6.13946	104.276764	45.355446	43.38958	105.057564	44.395323	18.62506	104.667164	-55.487007	15.928938	101.62463
-25.993633	17.402679	100.721069	-5.1334	17.39185	102.391373	43.785282	-6.141734	103.712021	45.834484	43.380131	105.087044	44.809883	18.6191985	104.3995325	-55.076683	16.1645015	100.3832135
-26.040188	18.760387	100.006653	-4.70776	17.582726	101.747986	44.13279	-6.123573	103.094139	46.202477	43.408264	104.798332	45.1676335	18.6423455	103.9462355	-54.5831535	16.5231065	99.5497365
-26.219812	20.04892	99.502716	-4.411117	17.781502	101.245049	44.359875	-6.096989	102.575012	46.453979	43.443943	104.259323	45.406927	18.673477	103.4171675	-54.229161	16.889527	99.0729305
-26.441643	21.257196	99.406158	-4.261613	17.881697	100.999474	44.374306	-6.107726	102.209702	46.503395	43.37825	103.500603	45.4388505	18.635262	102.8551525	-53.9620765	17.128132	99.1437955
-26.870564	22.364201	99.725632	-4.28931	17.855268	101.060692	44.219364	-6.270117	102.008072	46.409763	43.19767	102.521988	45.3145635	18.4637765	102.26503	-53.8931835	17.2467595	99.856354
-27.600149	23.978142	100.951492	-4.542115	17.505693	101.709869	43.753407	-6.715522	101.775131	45.834686	42.651714	100.975815	44.7940465	17.968096	101.375473	-53.8782765	17.04329	102.044265
-28.099215	24.980698	102.247177	-4.845399	17.09503	102.512566	43.359913	-7.08233	101.613029	45.374634	42.19091	100.022293	44.3672735	17.55429	100.817661	-54.0580715	16.63577	104.207471
-28.599962	25.977722	103.793648	-5.191274	16.59971	103.474304	42.926254	-7.474686	101.402489	44.811249	41.778374	99.263771	43.8687515	17.151844	100.33313	-54.2512995	16.047576	106.615478
-29.138178	26.977884	105.305168	-5.573888	16.067524	104.438103	42.477016	-7.806068	101.087891	44.095337	41.407715	98.83017	43.2861765	16.8008235	99.9590305	-54.4339525	15.3342245	108.9171755
-29.596552	27.995295	106.684853	-5.963497	15.568521	105.301842	41.981007	-8.03042	100.746895	43.319008	41.162167	98.611732	42.6500075	16.5658735	99.6793135	-54.5770015	14.5711685	110.9243705
-29.973444	29.070276	107.801727	-6.388038	15.143225	105.969772	41.536842	-8.227503	100.418221	42.663155	40.974342	98.665642	42.0999985	16.3734195	99.5419315	-54.8760745	13.9130305	112.3976125
-30.323769	30.192549	108.521744	-6.789493	14.840433	106.401619	41.141747	-8.370273	100.140068	42.161167	40.851688	98.958412	41.651457	16.2407075	99.54924	-55.230443	13.4401585	113.253998
-30.680401	31.975943	109.05069	-7.355911	14.563529	106.678566	40.624271	-8.545635	99.955482	41.646679	40.661449	99.687866	41.135475	16.057907	99.821674	-55.847297	13.069151	113.535458
-30.776176	33.206509	109.071648	-7.65969	14.455922	106.645515	40.344112	-8.663778	99.940437	41.499416	40.611832	100.435928	40.921764	15.974027	100.1881825	-56.241144	12.937817	113.1028475
-30.814653	34.471024	109.028435	-7.991522	14.31699	106.480812	40.136684	-8.718826	99.86274	41.421501	40.5947	101.359215	40.7790925	15.937937	100.6109775	-56.7621365	12.696043	112.3506465
-30.768478	35.662357	109.014305	-8.268276	14.252804	106.249794	39.931931	-8.653237	99.729004	41.366432	40.620621	102.447151	40.6491815	15.983692	101.0880775	-57.1857335	12.521916	111.4115105
-30.559782	36.849682	109.066032	-8.525452	14.215246	106.012238	39.810555	-8.531072	99.513657	41.326336	40.698792	103.594933	40.5684455	16.08386	101.554295	-57.6193495	12.346632	110.470181
-30.349899	37.996403	109.274338	-8.718128	14.251332	105.851128	39.681946	-8.341834	99.285568	41.26976	40.800125	104.660645	40.475853	16.2291455	101.9731065	-57.912109	12.2735185	109.7291495
-30.079222	39.104225	109.700371	-8.88584	14.380179	105.825249	39.53336	-8.10851	99.083008	41.212463	40.948505	105.565582	40.3729115	16.4199975	102.324295	-58.1445915	12.3403605	109.326203
-29.459997	40.570961	110.673782	-9.054905	14.632893	106.117012	39.249851	-7.69455	98.971672	41.214256	41.151451	106.803154	40.2320535	16.7284505	102.887413	-58.3418635	12.5373355	109.346611
-28.990471	41.407703	111.530327	-9.18936	14.695987	106.489243	39.095016	-7.502916	99.00428	41.266041	41.202221	107.770096	40.1805285	16.8496525	103.387188	-58.5592485	12.5423215	109.591298
-28.496616	42.085178	112.49015	-9.337515	14.733824	106.966614	38.918259	-7.381528	99.11203	41.283661	41.187714	108.761772	40.10096	16.903093	103.936901	-58.77599	12.564555	109.996327
-27.963978	42.645786	113.560402	-9.521329	14.619647	107.521584	38.700676	-7.389139	99.257332	41.324352	41.099449	109.781769	40.012514	16.855155	104.5195505	-59.055172	12.384139	110.5236175
-27.366089	43.092964	114.495758	-9.744967	14.534897	108.069733	38.465073	-7.52975	99.528877	41.360695	40.853085	110.793327	39.912884	16.6616675	105.161102	-59.402818	12.4081265	110.978364
-26.733538	43.433018	115.099289	-9.972404	14.423713	108.561478	38.212238	-7.819307	99.985291	41.476189	40.584702	111.542557	39.8442135	16.3826975	105.763924	-59.7890215	12.4647285	111.359032
-26.049868	43.727581	115.320984	-10.205542	14.362064	108.979782	37.943928	-8.243093	100.557434	41.500031	40.293102	112.12133	39.7219795	16.0250045	106.339382	-60.1330635	12.6991235	111.620182
-24.899071	43.894127	115.401222	-10.581169	14.115098	109.486702	37.529694	-8.993636	101.444504	41.49337	39.762886	112.439301	39.511532	15.384625	106.9419025	-60.67387	12.845571	112.0315015
-24.102392	43.870567	115.317795	-10.78787	13.943354	109.788391	37.276825	-9.53991	101.987473	41.396667	39.322498	112.434837	39.336746	14.891294	107.211155	-60.912486	12.995414	112.365627
-23.240389	43.776409	115.189613	-10.945772	13.688305	110.047447	37.103237	-10.180829	102.549515	41.386253	38.872452	112.402931	39.244745	14.3458115	107.476223	-61.136289	13.0307985	112.618671
-22.283712	43.52433	115.055099	-11.010853	13.325182	110.273674	37.023548	-10.888173	103.044273	41.430561	38.404633	112.37278	39.2270545	13.75823	107.7085265	-61.2487605	12.892134	112.8388215
-21.275099	43.213009	114.956902	-11.039327	12.984313	110.461151	37.050484	-11.627548	103.512321	41.514484	37.941639	112.43045	39.282484	13.1570455	107.9713855	-61.361138	12.8115805	112.9509165
-20.227585	42.754303	114.843323	-11.064063	12.619814	110.608139	37.138058	-12.389341	103.931366	41.652325	37.516453	112.605858	39.3951915	12.563556	108.268612	-61.5233175	12.676072	112.947666
-19.172955	42.308105	114.798584	-11.080458	12.309158	110.758995	37.237068	-13.106707	104.371391	41.767113	37.111271	112.821983	39.5020905	12.002282	108.596687	-61.6630065	12.616034	112.921303
-17.422655	41.419937	114.773834	-11.191305	11.908862	111.118904	37.423195	-14.204664	105.083481	41.915901	36.560261	113.338455	39.669548	11.1777985	109.210968	-62.052158	12.6399255	113.02684
-16.162884	40.742962	114.87056	-11.271431	11.660085	111.417595	37.58987	-14.884392	105.606308	42.036308	36.223431	113.902878	39.813089	10.6695195	109.754593	-62.355951	12.6506505	113.080597
-14.908908	40.000633	115.122963	-11.385833	11.404785	111.750969	37.757919	-15.424665	106.13166	42.15107	35.898754	114.604248	39.9544945	10.2370445	110.367954	-62.7261605	12.5725255	113.133984
-13.588526	39.177055	115.305779	-11.49245	11.17687	112.149452	37.867527	-15.809725	106.710457	42.251244	35.637856	115.294907	40.0593855	9.9140655	111.002682	-63.0442855	12.4396745	113.296222
-12.219696	38.355381	115.447128	-11.581256	10.98508	112.578873	37.981464	-16.086956	107.324051	42.263546	35.438869	115.82856	40.122505	9.6759565	111.5763055	-63.285017	12.2942035	113.5814405
-10.864723	37.484966	115.435913	-11.682471	10.873076	112.994598	38.095417	-16.277445	107.90963	42.242138	35.341255	116.16185	40.1687775	9.531905	112.03574	-63.5337195	12.214247	113.953456
-9.480844	36.604889	115.234802	-11.8438	10.89136	113.398758	38.085312	-16.325457	108.545044	42.161896	35.314793	116.211143	40.123604	9.494668	112.3780935	-63.811204	12.288052	114.4194225
-7.337506	35.261948	114.78698	-11.971112	10.918596	113.914047	37.96191	-16.295795	109.457253	41.93158	35.336311	115.829506	39.946745	9.520258	112.6433795	-63.888969	12.316934	115.1847145
-5.866316	34.306736	114.398552	-12.071747	10.905354	114.238098	37.861629	-16.263309	110.12014	41.756203	35.266392	115.461014	39.808916	9.5015415	112.790577	-63.95241	12.3091665	115.685619
-4.344018	33.376991	114.109528	-12.149476	10.860826	114.555809	37.74078	-16.274891	110.887924	41.565281	35.147175	115.1409	39.6530305	9.436142	113.014412	-63.9519825	12.28551	116.097206
-2.836813	32.421665	113.881493	-12.332842	10.896655	114.84034	37.615768	-16.250324	111.714828	41.388985	35.063633	114.811478	39.5023765	9.4066545	113.263153	-64.1680605	12.3866555	116.417527
-1.28138	31.532356	113.573547	-12.408946	10.870571	115.002991	37.463802	-16.158457	112.481773	41.146599	35.059475	114.448479	39.3052005	9.450509	113.465126	-64.1230925	12.290633	116.540856
0.247236	30.696253	113.240501	-12.58849	10.976062	115.093468	37.316738	-16.026558	113.259636	40.876167	35.127541	113.94416	39.0964525	9.5504915	113.601898	-64.2734325	12.4016325	116.585038
1.829975	29.925337	112.726616	-12.769183	11.149364	115.088043	37.129768	-15.854636	113.926384	40.574303	35.270916	113.325432	38.8520355	9.70814	113.625908	-64.3904015	12.590588	116.550178
4.205456	28.856834	112.166725	-12.991879	11.287992	114.940918	36.891838	-15.561464	114.602173	40.13765	35.462315	112.572502	38.514744	9.9504255	113.5873375	-64.498502	12.6255585	116.2944985
5.851146	28.290522	111.960556	-13.133685	11.241609	114.68779	36.792507	-15.414831	114.772591	39.934315	35.615948	112.416504	38.363411	10.1005585	113.5945475	-64.630781	12.3826595	115.7810325
7.509828	27.820877	111.938538	-13.227818	11.089079	114.265251	36.749725	-15.360718	114.586655	39.76162	35.782188	112.696968	38.2556725	10.210735	113.6418115	-64.7113085	11.967423	114.8886905
9.19012	27.444454	112.006187	-13.362076	10.971442	113.730309	36.743946	-15.217817	114.160728	39.615936	36.019066	113.264969	38.179941	10.4006245	113.7128485	-64.904093	11.5422595	113.7477695
10.863964	27.169407	112.188431	-13.485837	10.999068	113.063637	36.674244	-14.88307	113.593971	39.537296	36.38615	114.095474	38.10577	10.75154	113.8447225	-65.077444	11.246596	112.2825515
12.530645	26.980761	112.437233	-13.682896	11.248713	112.416222	36.584877	-14.419106	113.196167	39.462887	36.815136	115.061699	38.023882	11.198015	114.128933	-65.389674	11.299411	110.703511
14.141035	26.877579	112.84404	-13.781243	11.611266	111.75412	36.527882	-13.869895	113.112389	39.479492	37.296501	116.215363	38.003687	11.713303	114.663876	-65.566173	11.509229	108.844364
16.469383	26.814112	113.842178	-13.951297	12.358831	110.744965	36.546539	-13.08637	113.612473	39.480568	37.99118	118.246674	38.0135535	12.452405	115.9295735	-65.9161475	12.265257	105.5603565
17.907568	26.721626	114.688911	-14.020495	12.791091	109.993423	36.593094	-12.732422	114.232315	39.461239	38.37323	119.767044	38.0271665	12.820404	116.9996795	-66.0681565	12.761778	102.9871665
19.551744	26.479589	115.463219	-14.042561	13.163103	109.387527	36.64959	-12.494102	114.986061	39.383007	38.701675	121.313896	38.0162985	13.1037865	118.1499785	-66.1014205	13.2224195	100.6250755
20.491602	26.570066	116.624809	-13.983684	13.566595	109.07959	36.755226	-12.321276	115.875229	39.418331	39.025513	122.531868	38.0867785	13.3521185	119.2035485	-66.0541465	13.7810715	98.9556315
21.615366	26.420891	117.551613	-13.834621	13.933432	109.11692	36.917843	-12.151308	116.66008	39.573475	39.353561	123.501572	38.245659	13.6011265	120.080826	-65.914901	14.2657375	98.153014
22.620947	26.330561	118.46106	-13.700128	14.224221	109.261719	37.096687	-11.97105	117.340729	39.708447	39.677628	124.339912	38.402567	13.853289	120.8403205	-65.802823	14.595153	97.6831175
23.34321	26.26713	119.27755	-13.616925	14.461274	109.401611	37.228733	-11.739373	117.933998	39.783707	40.051144	124.958511	38.50622	14.1558855	121.4462545	-65.74007	14.7666625	97.3569675
24.036907	25.249416	120.157959	-13.251048	14.511561	109.497536	37.393768	-11.367009	118.550491	39.715717	40.534523	125.400673	38.5547425	14.583757	121.975582	-65.0568385	14.439365	97.01949
25.021172	25.918489	119.827583	-13.171294	14.678475	109.874977	37.45575	-11.137055	118.779083	39.686798	40.815022	125.365318	38.571274	14.8389835	122.0722005	-64.913862	14.5179665	97.6777535
24.041651	25.946463	120.200905	-13.638009	15.001792	110.570702	37.521179	-10.850641	118.945587	39.673836	41.104126	125.231934	38.5975075	15.1267425	122.0887605	-65.8735255	14.8768415	99.0526435
23.714109	26.190683	119.950882	-13.658193	15.155917	111.304649	37.588932	-10.5465	119.186928	39.70929	41.394573	125.019768	38.649111	15.4240365	122.103348	-65.965497	14.8877975	100.50595
23.384411	25.535587	119.918968	-13.629407	15.201965	112.202026	37.675476	-10.277253	119.467865	39.766708	41.693764	124.877274	38.721092	15.7082555	122.1725695	-65.979906	14.6956745	102.2314825
22.56712	25.525167	120.066307	-13.734287	15.387231	113.181366	37.719635	-10.017172	119.69117	39.801529	41.924358	124.944031	38.760582	15.953593	122.3176005	-66.229156	14.820869	104.0451315
21.513994	25.909996	120.331535	-13.96624	15.70465	114.156387	37.644459	-9.751803	119.858315	39.81496	42.17643	125.255875	38.7297095	16.2123135	122.557095	-66.6621895	15.1969865	105.755679
19.780397	25.85409	120.865547	-14.190838	16.092915	115.406158	37.376274	-9.258666	120.05925	39.754498	42.583881	125.83535	38.565386	16.6626075	122.9473	-66.947062	15.5232225	107.865016
18.498449	25.820467	121.057762	-14.403679	16.459272	116.101311	37.12656	-8.944511	120.201553	39.661423	42.83474	126.096603	38.3939915	16.9451145	123.149078	-67.2013495	15.9734295	109.053544
17.065149	25.770605	121.161888	-14.6166	16.83153	116.705307	36.8946	-8.66764	120.290268	39.547272	43.082741	126.333916	38.220936	17.2075505	123.312092	-67.454136	16.4555095	110.098522
15.627318	25.659817	121.222321	-14.799976	17.162222	117.257072	36.642467	-8.427804	120.355759	39.436005	43.274437	126.458046	38.039236	17.4233165	123.4069025	-67.639188	16.9011275	111.1072415
14.100923	25.575659	121.192528	-14.904952	17.467413	117.793861	36.418026	-8.210787	120.321381	39.30809	43.404217	126.460632	37.863058	17.596715	123.3910065	-67.672962	17.338111	112.1967155
12.447948	25.464851	121.116447	-15.079432	17.772043	118.394363	36.208328	-8.036088	120.193329	39.203655	43.490192	126.199806	37.7059915	17.727052	123.1965675	-67.8648555	17.817034	113.5921585
10.792336	25.321117	120.985565	-15.209649	18.065987	118.96521	35.976486	-7.798782	119.908844	39.115639	43.683006	125.622177	37.5460625	17.942112	122.7655105	-67.9653605	18.189862	115.1649095
8.261776	25.082737	120.409271	-15.273802	18.438974	119.740128	35.680626	-7.305971	118.787811	38.920738	44.030525	124.171875	37.300682	18.362277	121.479843	-67.848286	18.515671	118.000413
6.596841	24.917999	119.99173	-15.237288	18.612137	120.108429	35.392006	-6.96681	117.608238	38.757397	44.230072	122.629715	37.0747015	18.631631	120.1189765	-67.5492775	18.592643	120.0978815
4.91706	24.712645	119.235573	-15.237766	18.75561	120.187744	35.049255	-6.80882	115.932312	38.306904	44.474731	120.643173	36.6780795	18.8329555	118.2877425	-67.1536115	18.6782645	122.0877455
3.205898	24.530405	118.240532	-15.29486	18.88471	119.86824	34.585587	-6.731453	113.866974	37.873844	44.195198	118.442238	36.2297155	18.7318725	116.154606	-66.8194355	19.0375475	123.581874
1.567617	24.34577	117.092766	-15.373792	18.980442	119.136284	33.917114	-6.645389	111.502312	37.282803	44.200584	116.329277	35.5999585	18.7775975	113.9157945	-66.3475425	19.1832865	124.3567735
-0.05543	24.113548	115.859512	-15.611789	19.154457	118.118942	33.191853	-6.436545	109.393867	36.511169	44.041569	114.691124	34.851511	18.802512	112.0424955	-66.075089	19.506402	124.1953885
-1.54529	23.929024	115.000404	-15.923559	19.329828	117.156204	32.599304	-6.247143	107.855019	35.977234	44.02187	113.832451	34.288269	18.8873635	110.843735	-66.135387	19.7722925	123.468673
-3.569894	23.597786	114.105797	-16.596104	19.575104	115.991905	31.768003	-6.02279	106.396011	35.428703	44.133141	113.624428	33.598353	19.0551755	110.0102195	-66.790561	20.0950325	121.9735905
-4.872458	23.323706	113.682816	-17.162277	19.800587	115.416542	31.17127	-5.835613	105.654526	34.966583	44.200623	113.767944	33.0689265	19.182505	109.711235	-67.3934805	20.418669	121.121849
-6.027478	22.961163	113.354362	-17.84469	20.143536	115.044823	30.622429	-5.626351	105.14798	34.543015	44.272785	113.917542	32.582722	19.323217	109.532761	-68.272102	20.963855	120.556885
-7.080181	22.569389	113.067947	-18.20166	20.379642	114.636551	30.093691	-5.403179	104.860535	34.182129	44.396515	114.04493	32.13791	19.496668	109.4527325	-68.54123	21.262616	119.8203695
-8.036401	22.106659	112.868034	-18.758757	20.699228	114.463188	29.631372	-5.204569	104.611603	33.86274	44.505417	114.139519	31.747056	19.650424	109.375561	-69.26457	21.748032	119.550815
-8.912917	21.589293	112.699142	-19.060547	20.958004	114.374352	29.306675	-5.04592	104.503334	33.583187	44.625629	114.099846	31.444931	19.7898545	109.30159	-69.566025	22.1261535	119.447114
-9.690142	20.938387	112.585381	-19.25458	21.178511	114.323257	29.075462	-4.932428	104.613235	33.384659	44.784081	113.972511	31.2300605	19.9258265	109.292873	-69.7392205	22.4311955	119.353641
-10.643255	19.821239	112.559761	-19.45915	21.489201	114.277359	28.946754	-5.013557	105.368301	33.205299	44.957401	113.622078	31.0760265	19.971922	109.4951895	-69.9943265	23.00648	119.0595285
-11.160983	18.990854	112.615982	-19.442041	21.543369	114.230141	28.909735	-5.218957	106.279968	33.099194	44.975868	113.292358	31.0044645	19.8784555	109.786163	-69.8885465	23.2082825	118.674119
-11.683343	18.097855	112.773109	-19.605942	21.540524	114.312469	28.827724	-5.547281	107.309853	32.971775	44.832344	112.893806	30.8997495	19.6425315	110.1018295	-70.1116335	23.4385165	118.5231085
-12.123812	17.110229	112.994469	-19.802378	21.36784	114.402321	28.704235	-5.992729	108.344315	32.814583	44.543182	112.456604	30.759409	19.2752265	110.4004595	-70.364165	23.4604535	118.4041825
-12.480404	16.078026	113.225922	-19.953924	21.092037	114.506821	28.512493	-6.474645	109.27285	32.701553	44.161926	112.043716	30.607023	18.8436405	110.658283	-70.514871	23.3404335	118.355359
-12.739907	15.11517	113.417755	-20.210991	20.836048	114.599159	28.314751	-6.941388	109.994087	32.650669	43.750267	111.706833	30.48271	18.4044395	110.85046	-70.904692	23.2676565	118.347858
-13.079699	14.224635	113.541809	-20.258614	20.540293	114.552734	28.189314	-7.306354	110.489655	32.674171	43.36438	111.484184	30.4317425	18.029013	110.9869195	-70.9489705	23.051573	118.1185485
-13.281732	13.03982	113.461159	-20.046532	20.189558	114.258064	28.191986	-7.648569	110.855011	32.853706	43.046974	111.327454	30.522846	17.6992025	111.0912325	-70.61591	22.6799135	117.4248955
-13.297751	12.339764	113.22699	-19.948496	20.07786	113.951767	28.312334	-7.727636	111.010101	33.002251	42.959766	111.254654	30.6572925	17.616065	111.1323775	-70.5542845	22.539655	116.7711565
-13.431454	11.714468	112.962975	-19.847002	20.054928	113.582314	28.451374	-7.695172	111.097397	33.096329	42.98399	111.162712	30.7738515	17.644409	111.1300545	-70.4678555	22.465447	116.0345735
-13.426307	11.163707	112.715782	-19.755611	20.129763	113.255135	28.628117	-7.591846	111.156784	33.15205	43.082775	111.12188	30.8900835	17.7454645	111.139332	-70.4013055	22.5140615	115.370938
-13.461349	10.725413	112.515701	-19.891487	20.266384	112.984825	28.780573	-7.493243	111.334656	33.190281	43.203968	111.108162	30.985427	17.8553625	111.221409	-70.768401	22.6774055	114.748241
-13.389399	10.359929	112.347397	-19.744778	20.289024	112.652382	28.890823	-7.411508	111.570213	33.241077	43.31588	111.123596	31.06595	17.952186	111.3469045	-70.555506	22.625862	113.9578595
-13.377428	10.042687	112.221947	-19.762331	20.308048	112.460503	28.950039	-7.368067	111.697174	33.257191	43.428345	111.184517	31.103615	18.030139	111.4408455	-70.628277	22.585957	113.4801605
-13.271177	9.77765	111.969421	-19.906818	20.398129	112.29731	29.038788	-7.493239	111.631683	33.175907	43.617344	110.973991	31.1073475	18.0620525	111.302837	-70.9209835	22.7342055	113.291783
-13.206379	9.686235	111.775162	-19.795034	20.484901	112.072395	29.114178	-7.680795	111.378456	33.067223	43.749367	110.663841	31.0907005	18.034286	111.0211485	-70.6807685	22.935516	113.1236415
-13.099567	9.673433	111.498665	-19.730612	20.63032	111.82766	29.242498	-7.927603	111.1287	32.971607	43.912518	110.256363	31.1070525	17.9924575	110.6925315	-70.5682765	23.2681825	112.9627885
-12.950355	9.673635	111.125778	-19.677315	20.858318	111.449265	29.394436	-7.971481	110.842216	32.850128	44.12175	109.777687	31.122282	18.0751345	110.3099515	-70.476912	23.6415015	112.5885785
-12.789194	9.734122	110.653412	-19.658535	21.083481	111.001755	29.639048	-8.004016	110.530304	32.794991	44.382847	109.416771	31.2170195	18.1894155	109.9735375	-70.5340895	23.9775465	112.0299725
-12.563703	9.759891	110.093521	-19.566956	21.225422	110.468002	29.954422	-8.049151	110.252396	32.783623	44.741089	109.267494	31.3690225	18.345969	109.759945	-70.5029345	24.104875	111.176059
-12.327031	9.821887	109.479225	-19.461273	21.326885	109.952415	30.216265	-7.827891	109.757027	32.736412	45.081818	109.26857	31.4763385	18.6269635	109.5127985	-70.3988845	24.0268065	110.3920315
-11.845555	9.941831	108.650658	-19.305824	21.577353	109.370132	30.545893	-7.463396	108.8815	32.790489	45.688393	109.440468	31.668191	19.1124985	109.160984	-70.279839	24.0422075	109.57928
-11.4916	10.076383	108.2201	-19.181652	21.830942	109.102463	30.729235	-7.038473	108.342346	32.830898	46.159126	109.63887	31.7800665	19.5603265	108.990608	-70.1433705	24.1015575	109.214318
-11.130369	10.232284	107.873856	-19.06657	22.224287	108.870888	30.841509	-6.432595	107.936058	32.918667	46.669472	109.7715	31.880088	20.1184385	108.853779	-70.013228	24.3301355	108.887997
-10.728071	10.393435	107.479301	-18.982582	22.585148	108.576111	31.025146	-5.857291	107.510971	32.951775	47.247463	109.912086	31.9884605	20.695086	108.7115285	-69.9536245	24.47521	108.4406935
-10.371915	10.509153	106.958008	-18.919615	22.94487	108.13649	31.153774	-5.242992	107.171509	32.956783	47.752708	109.992615	32.0552785	21.254858	108.582062	-69.8945085	24.634882	107.690918
-9.998099	10.628246	106.396576	-18.865688	23.227352	107.564926	31.225708	-4.652179	106.878365	32.882256	48.260632	110.039268	32.053982	21.8042265	108.4588165	-69.785358	24.6504775	106.6710355
-9.655351	10.714101	105.761169	-18.822313	23.396725	106.912422	31.316154	-4.169854	106.59745	32.841351	48.595894	110.040306	32.0787525	22.21302	108.318878	-69.7233785	24.58043	105.505966
-9.159776	10.773521	104.859337	-18.749271	23.517014	106.013489	31.412142	-3.662069	106.188118	32.790257	48.895966	109.877983	32.1011995	22.6169485	108.0330505	-69.5997415	24.4170795	103.9939275
-8.887415	10.785696	104.452881	-18.650917	23.55245	105.554817	31.476402	-3.422327	106.043938	32.770626	49.037231	109.648003	32.123514	22.807452	107.8459705	-69.425348	24.297448	103.2636635
-8.65062	10.755945	104.20668	-18.538954	23.580469	105.190704	31.617651	-3.294343	106.023575	32.783176	49.14304	109.335556	32.2004135	22.9243485	107.6795655	-69.2783215	24.2365895	102.7018425
-8.482451	10.678268	103.996109	-18.387833	23.579319	104.834427	31.813791	-3.250024	106.063843	32.842182	49.213943	108.965599	32.3279865	22.9819595	107.514721	-69.1036525	24.1766785	102.154133
-8.330241	10.549077	103.749397	-18.23963	23.484022	104.424309	31.936386	-3.212676	106.169403	32.828495	49.228855	108.585823	32.3824405	23.0080895	107.377613	-68.8617005	23.9599545	101.471005
-8.233287	10.387933	103.380989	-18.10853	23.340643	103.930626	32.127945	-3.269961	106.057648	32.826748	49.132149	108.144211	32.4773465	22.931094	107.1009295	-68.6944065	23.750192	100.7603225
-8.146999	10.194968	102.926018	-17.948933	23.095549	103.392006	32.286808	-3.325339	105.834618	32.819569	49.040638	107.773972	32.5531885	22.8576495	106.804295	-68.4510545	23.3334485	99.979717
-8.107361	9.883615	102.176979	-17.655037	22.779207	102.728951	32.493851	-3.388994	105.282059	32.991112	48.769955	107.483887	32.7424815	22.6904805	106.382973	-68.0525555	22.8679335	99.074929
-8.155496	9.730597	101.706886	-17.400017	22.7069	102.391197	32.69265	-3.42886	104.741226	33.110603	48.673916	107.457314	32.9016265	22.622528	106.09927	-67.7016605	22.791272	98.683124
-8.206749	9.593056	101.22715	-17.154964	22.753401	102.119781	32.866585	-3.313761	104.16124	33.209827	48.696606	107.499786	33.038206	22.6914225	105.830513	-67.348134	22.8153795	98.409049
-8.342155	9.444995	100.829109	-16.946438	22.984322	101.932144	33.026104	-3.065066	103.628365	33.333897	48.874271	107.577499	33.1800005	22.9046025	105.602932	-67.0728765	23.0640415	98.261356
-8.536654	9.28749	100.48703	-16.764568	23.266624	101.771858	33.154007	-2.74277	103.194443	33.452751	49.152912	107.638863	33.303379	23.205071	105.416653	-66.832515	23.328177	98.127063
-8.752148	9.139339	100.248108	-16.613916	23.598259	101.699516	33.234348	-2.437498	102.868629	33.520752	49.376659	107.688972	33.37755	23.4695805	105.2788005	-66.605382	23.7269375	98.1202315
-8.991362	8.975322	100.049828	-16.545816	23.901159	101.680077	33.266014	-2.155267	102.552567	33.546391	49.557751	107.760063	33.4062025	23.701242	105.156315	-66.4978345	24.101076	98.203839
-9.370271	8.637462	99.823898	-16.442812	24.287477	101.729538	33.284954	-1.810869	102.17379	33.572659	49.784142	107.831726	33.4288065	23.9866365	105.002758	-66.3144305	24.5883175	98.456318
-9.643724	8.303422	99.742828	-16.405014	24.499336	101.762093	33.278263	-1.606672	102.012123	33.558792	49.942528	107.769325	33.4185275	24.167928	104.890724	-66.2285555	24.830744	98.633462
-9.972103	7.897419	99.727783	-16.363329	24.687719	101.786446	33.281689	-1.413245	102.007339	33.524662	50.100525	107.438538	33.4031755	24.34364	104.7229385	-66.1298335	25.031798	98.8499535
-10.331152	7.314654	99.91864	-16.306765	24.842649	101.775528	33.341408	-1.275578	102.171265	33.432213	50.244438	106.709145	33.3868105	24.48443	104.440205	-66.0003405	25.200868	99.110851
-10.678177	6.718748	100.292969	-16.261969	24.878159	101.731583	33.445885	-1.235469	102.565681	33.326981	50.355595	105.7006	33.386433	24.560063	104.1331405	-65.910371	25.196255	99.3300255
-11.065482	6.075664	100.741707	-16.237291	24.760965	101.654778	33.520271	-1.351297	103.173233	33.2276	50.297249	104.518005	33.3739355	24.472976	103.845619	-65.8485175	25.048954	99.463937
-11.412137	5.387438	101.122963	-16.203873	24.421318	101.457512	33.636963	-1.575587	103.648987	33.082935	50.039089	103.375015	33.359949	24.231751	103.512001	-65.767695	24.610885	99.403023
-11.933635	4.355773	101.169678	-16.076658	23.584011	101.014481	33.76255	-2.072168	104.03923	32.930763	49.365654	102.255951	33.3466565	23.646743	103.1475905	-65.4999725	23.521279	98.8813715
-12.313967	3.714249	100.91851	-15.98863	22.997091	100.650558	33.803616	-2.44492	104.054955	32.958488	48.955677	101.859985	33.381052	23.2553785	102.95747	-65.358312	22.7388035	98.343646
-12.688765	3.160877	100.624786	-15.820562	22.54866	100.365356	33.890926	-2.704719	103.933838	33.022602	48.641899	101.636955	33.456764	22.96859	102.7853965	-65.097888	22.12873	97.9453155
-13.124286	2.750418	100.365852	-15.63852	22.316515	100.180374	34.040199	-2.793705	103.748749	33.112602	48.481827	101.584076	33.5764005	22.844061	102.6664125	-64.8534405	21.788969	97.6943355
-13.525684	2.428187	100.160011	-15.491221	22.286745	100.070297	34.214828	-2.703058	103.602852	33.227341	48.512791	101.580559	33.7210845	22.9048665	102.5917055	-64.7035265	21.6686235	97.5488885
-13.886471	2.242339	99.913246	-15.330508	22.374144	100.002411	34.411251	-2.53598	103.415337	33.342468	48.682308	101.720718	33.8768595	23.073164	102.5680275	-64.5378755	21.675124	97.4367945
-14.236775	2.125711	99.651543	-15.192169	22.558653	99.977898	34.622948	-2.273563	103.137466	33.437946	49.027966	102.021942	34.030447	23.3772015	102.579704	-64.414785	21.7401045	97.376092
-14.832887	1.945556	99.272324	-15.013991	22.951817	100.026443	34.880318	-1.705281	102.632973	33.569412	49.631821	102.548897	34.224865	23.96327	102.590935	-64.252847	21.940364	97.461951
-15.268962	1.860469	98.995483	-14.908428	23.277765	100.076294	35.002674	-1.267167	102.233932	33.62302	50.095219	102.872528	34.312847	24.414026	102.55323	-64.129703	22.141504	97.599358
-15.774875	1.797083	98.785767	-14.861181	23.671524	100.142441	35.074883	-0.789072	101.864861	33.626522	50.589657	103.095268	34.3507025	24.9002925	102.4800645	-64.0730645	22.4427555	97.8048175
-16.265989	1.736251	98.717972	-14.867306	24.012735	100.197067	35.036304	-0.255622	101.674782	33.563412	51.057987	103.125809	34.299858	25.4011825	102.4002955	-64.03447	22.6242875	97.9938385
-16.68689	1.680776	98.809631	-14.902452	24.314819	100.261566	35.123035	0.107673	101.556969	33.405518	51.43684	102.908661	34.2642765	25.7722565	102.232815	-64.0691805	22.8573815	98.290317
-17.196827	1.638321	99.129738	-14.953205	24.466953	100.335846	35.142975	0.374015	101.707123	33.209656	51.652889	102.365791	34.1763155	26.013452	102.036457	-64.0827255	22.920454	98.635235
-17.709639	1.538396	99.631157	-15.015628	24.424921	100.392235	35.176773	0.49539	101.939346	32.984505	51.695885	101.565674	34.080639	26.0956375	101.75251	-64.111895	22.7542045	99.03196
-18.49449	1.312209	100.597824	-15.038146	23.929203	100.56707	35.24992	0.347306	102.486015	32.644623	51.406307	100.225853	33.9472715	25.8768065	101.355934	-64.0235635	21.9815995	99.778206
-19.088867	1.150225	101.376488	-14.997835	23.346415	100.812103	35.338642	0.006962	102.915154	32.441662	50.920982	99.386673	33.890152	25.463972	101.1509135	-63.885822	21.228858	100.4732925
-19.566038	0.958426	102.153717	-14.912065	22.631506	101.068558	35.43404	-0.503593	103.339066	32.303219	50.308102	98.64389	33.8686295	24.9022545	100.991478	-63.6927595	20.3607575	101.145638
-19.950647	0.777989	102.73111	-14.844522	21.865633	101.227097	35.477928	-1.086599	103.687241	32.231239	49.590046	97.963348	33.8545835	24.2517235	100.8252945	-63.5436275	19.4795425	101.6288995
-20.241026	0.673514	103.099648	-14.775558	21.135422	101.265213	35.521255	-1.660256	103.897522	32.185513	48.88023	97.467361	33.853384	23.609987	100.6824415	-63.4045	18.660857	101.8479845
-20.421391	0.652129	103.026161	-14.697175	20.506506	101.17804	35.560017	-2.126416	104.010307	32.180397	48.304756	97.182297	33.870207	23.08917	100.596302	-63.264557	17.923842	101.759778
-20.639278	0.757856	102.692261	-14.630407	20.04203	100.969162	35.666214	-2.452266	104.012093	32.231285	47.927654	97.130219	33.9487495	22.737694	100.571156	-63.2095635	17.346366	101.367168
-20.945419	1.185405	101.76226	-14.485182	19.649351	100.534714	35.887943	-2.595132	103.749489	32.370552	47.803783	97.580086	34.1292475	22.6043255	100.6647875	-63.0996115	16.6943765	100.4046405
-21.078384	1.672029	100.974228	-14.395338	19.655615	100.203323	36.051579	-2.49016	103.419815	32.523975	47.997181	98.133171	34.287777	22.7535105	100.776493	-63.078453	16.5577195	99.630153
-21.19659	2.209468	100.18914	-14.302945	19.812735	99.851151	36.219379	-2.234306	102.983749	32.703094	48.348576	98.835815	34.4612365	23.057135	100.909782	-63.0671265	16.568335	98.79252
-21.237944	2.890319	99.419334	-14.190623	20.163841	99.555168	36.35371	-1.830963	102.52578	32.875999	48.84734	99.528687	34.6148545	23.5081885	101.0272335	-62.9961005	16.8194935	98.0831025
-21.243502	3.692818	98.816895	-14.031156	20.626913	99.33577	36.536728	-1.353029	102.10817	33.061214	49.384285	100.137985	34.798971	24.015628	101.1230775	-62.861283	17.238198	97.5484625
-21.355787	4.57615	98.302994	-13.888988	21.143158	99.154503	36.722866	-0.831312	101.803719	33.225658	49.959518	100.68605	34.974262	24.564103	101.2448845	-62.752238	17.722213	97.0641215
-21.429863	5.474031	97.838089	-13.727361	21.622934	98.989998	36.889572	-0.321191	101.532829	33.39233	50.47744	101.188103	35.140951	25.0781245	101.360466	-62.595673	18.1677435	96.61953
-21.690105	6.843332	97.154121	-13.535454	22.2199	98.705833	37.120415	0.34786	101.076553	33.605827	51.211601	101.830696	35.363121	25.7797305	101.4536245	-62.434029	18.6600695	95.9580415
-21.894514	7.666289	96.726761	-13.412477	22.532616	98.487946	37.239925	0.766671	100.730621	33.716053	51.605862	102.088951	35.477989	26.1862665	101.409786	-62.302943	18.8789655	95.566106
-22.063988	8.441675	96.376915	-13.299455	22.826351	98.273903	37.333878	1.131565	100.383698	33.785118	51.971672	102.221748	35.559498	26.5516185	101.302723	-62.158408	19.1010835	95.245083
-22.244617	9.092201	96.080231	-13.215834	23.057747	98.070824	37.432323	1.452881	100.069962	33.836414	52.288879	102.231041	35.6343685	26.87088	101.1505015	-62.0660365	19.244614	94.9911465
-22.435593	9.732119	95.813217	-13.131367	23.209469	97.878494	37.51136	1.724957	99.787804	33.859566	52.514477	102.179131	35.685463	27.119717	100.9834675	-61.948197	19.299221	94.7735205
-22.629885	10.342742	95.61261	-13.094359	23.354576	97.712868	37.511692	1.986395	99.662086	33.892719	52.705486	102.08149	35.7022055	27.3459405	100.871788	-61.8909235	19.3632115	94.553948
-22.867014	10.912301	95.422112	-13.061993	23.437809	97.555168	37.626949	2.133426	99.535736	33.893784	52.824844	101.983139	35.7603665	27.479135	100.7594375	-61.8843525	19.396483	94.3508985
-23.342381	11.748876	95.098427	-13.028314	23.518539	97.255753	37.719982	2.376437	99.499039	33.919319	52.982784	101.754822	35.8196505	27.6796105	100.6269305	-61.8762785	19.3574675	93.8845755
-23.648252	12.228871	94.802635	-12.962486	23.583036	97.006104	37.795921	2.610432	99.523582	33.941315	53.11985	101.631569	35.868618	27.865141	100.5775755	-61.79359	19.300931	93.4346325
-23.936913	12.670915	94.501053	-12.846065	23.66494	96.76696	37.995865	2.850008	99.465546	33.973267	53.327209	101.58416	35.984566	28.0886085	100.524853	-61.676696	19.2412715	93.009067
-24.23525	13.007707	94.137085	-12.672212	23.774498	96.518082	38.242428	3.108463	99.357727	34.043831	53.573418	101.577507	36.1431295	28.3409405	100.467617	-61.4875535	19.2080555	92.568547
-24.554413	13.315492	93.754692	-12.466295	23.929033	96.249207	38.49511	3.379089	99.164772	34.155594	53.831787	101.566673	36.325352	28.605438	100.3657225	-61.257942	19.252628	92.1326915
-24.94523	13.522415	93.316299	-12.255947	24.089405	95.927223	38.724224	3.68234	98.935326	34.289593	54.114227	101.525238	36.5069085	28.8982835	100.230282	-61.0188025	19.2805265	91.624164
-25.128019	13.520607	92.664459	-12.073417	24.294533	95.591057	38.953487	3.911016	98.629883	34.43224	54.3577	101.512924	36.6928635	29.134358	100.0714035	-60.8396975	19.454708	91.1107105
-26.071579	13.851126	92.02874	-11.775144	24.622713	95.108337	39.256306	4.128004	98.221588	34.658947	54.681675	101.469101	36.9576265	29.4048395	99.8453445	-60.5079145	19.8405865	90.3713295
-26.676229	13.819689	91.75032	-11.577771	24.804787	94.901505	39.404762	4.266381	98.036064	34.832954	54.832989	101.295998	37.118858	29.549685	99.666031	-60.2744	20.059889	90.136979
-27.17861	13.722955	91.658287	-11.38295	24.974173	94.818848	39.592777	4.333885	97.947426	34.99609	54.986477	101.041267	37.2944335	29.660181	99.4943465	-60.0603335	20.288165	90.1433495
-27.803711	13.514831	91.831184	-11.161457	25.054184	94.882477	39.751568	4.355733	97.986343	35.18959	55.059147	100.588699	37.470579	29.70744	99.287521	-59.793493	20.400928	90.477433
-28.496742	13.168961	92.339027	-10.960999	25.066126	95.121544	39.880764	4.268901	98.12735	35.398457	55.020248	99.850258	37.6396105	29.6445745	98.988804	-59.5616085	20.4876775	91.254284
-29.293564	12.756513	93.311531	-10.779955	24.968849	95.562759	39.99791	4.048399	98.392921	35.629059	54.83839	98.729691	37.8134845	29.4433945	98.561306	-59.3733945	20.4943035	92.564212
-30.109653	12.268855	94.730377	-10.582599	24.725676	96.189445	40.071453	3.634071	98.758163	35.822136	54.371349	97.375854	37.9467945	29.00271	98.0670085	-59.1119925	20.448642	94.3118815
-31.259516	11.514986	97.513512	-10.315893	24.060648	97.504463	40.110462	2.604613	99.393311	35.934849	53.155033	95.354752	38.0226555	27.879823	97.3740315	-58.6544415	20.241473	97.6348945
-32.03656	10.99931	99.465675	-10.19587	23.433493	98.532394	40.029293	1.771959	100.01429	35.975574	52.103718	94.321068	38.0024335	26.9378385	97.167679	-58.3941735	19.9291475	99.897109
-32.764931	10.533962	101.137039	-10.120231	22.758167	99.52092	39.936127	0.933784	100.748734	36.014698	51.037407	93.721443	37.9754125	25.9855955	97.2350885	-58.2158745	19.5307385	101.8067515
-33.484009	10.125546	102.439789	-10.058582	22.035114	100.336334	39.888939	0.146963	101.389572	36.055599	50.160789	93.578827	37.972269	25.153876	97.4841995	-58.089433	18.916352	103.1884685
-34.11441	9.791901	103.534271	-10.053716	21.415033	101.07074	39.828251	-0.505582	101.95224	36.091217	49.37151	93.597015	37.959734	24.432964	97.7746275	-58.067166	18.397102	104.3668525
-34.671967	9.573326	104.36087	-10.043642	20.89798	101.677635	39.776318	-1.012968	102.415337	36.080318	48.748093	93.716377	37.928318	23.8675625	98.065857	-58.015602	17.9283975	105.289413
-35.176594	9.442614	105.004593	-10.07571	20.457466	102.150139	39.70295	-1.421139	102.718102	36.042206	48.305927	93.83886	37.872578	23.442394	98.278481	-58.023998	17.472538	106.021797
-35.962048	9.535053	105.824295	-10.19846	19.999773	102.694145	39.513451	-1.859858	102.984642	35.808636	47.831921	93.898811	37.6610435	22.9860315	98.4417265	-58.0579635	17.0135145	106.9465635
-36.350395	9.772957	106.302467	-10.345325	19.792305	103.036201	39.334229	-2.077154	103.083954	35.560944	47.614254	93.913879	37.4475865	22.76855	98.4989165	-58.1382365	16.81606	107.5734855
-36.709003	10.189429	106.728828	-10.558479	19.587666	103.349007	39.098064	-2.27923	103.142082	35.290764	47.399597	93.885307	37.194414	22.5601835	98.5136945	-58.311372	16.6151485	108.1843195
-37.017132	10.66531	107.008362	-10.788354	19.362988	103.600105	38.8489	-2.501506	103.182724	34.997566	47.200188	93.899147	36.923233	22.349341	98.5409355	-58.499941	16.376635	108.6592745
-37.326328	11.233891	107.119026	-11.030542	19.153673	103.778099	38.597874	-2.720172	103.075768	34.728897	47.052086	94.019043	36.6633855	22.165957	98.5474055	-58.7244695	16.141389	109.0087925
-37.491329	11.911108	107.179367	-11.299012	18.984072	103.918007	38.308121	-2.932799	102.953735	34.460701	46.925358	94.166634	36.384411	21.9962795	98.5601845	-58.982435	15.9718645	109.2758295
-37.645226	12.758353	107.14505	-11.549494	18.829901	104.042374	38.014336	-3.107403	102.834663	34.20052	46.788586	94.356163	36.107428	21.8405915	98.595413	-59.206416	15.8192105	109.489335
-37.664356	14.249727	106.861534	-11.89587	18.605909	104.129219	37.635998	-3.355601	102.693985	33.9646	46.64061	94.792595	35.800299	21.6425045	98.74329	-59.592039	15.5693135	109.515148
-37.622066	15.301761	106.436172	-12.12554	18.435682	104.048988	37.406254	-3.538694	102.565506	33.871021	46.546024	95.161484	35.6386375	21.503665	98.863495	-59.8897175	15.367699	109.234481
-37.501057	16.460169	105.701408	-12.362723	18.217188	103.791794	37.185543	-3.704583	102.381599	33.787235	46.490704	95.622078	35.486389	21.3930605	99.0018385	-60.211835	15.0413155	108.5817495
-37.31282	17.692162	104.78537	-12.591386	17.924944	103.372108	37.008717	-3.830089	102.14534	33.736958	46.489693	96.094376	35.3728375	21.329802	99.119858	-60.5556095	14.520086	107.624358
-37.055241	18.910595	103.746117	-12.80673	17.665619	102.797615	36.92347	-3.927003	101.789795	33.650856	46.534317	96.586266	35.287163	21.303657	99.1880305	-60.900623	14.027581	106.4071995
-36.756351	20.319603	102.751579	-12.988406	17.453184	102.234398	36.816853	-3.952714	101.374413	33.496288	46.609913	97.034676	35.1565705	21.3285995	99.2045445	-61.1333825	13.5777685	105.2642515
-36.424511	21.769299	101.98848	-13.16803	17.283443	101.741966	36.725136	-3.943336	100.949501	33.301899	46.707527	97.461868	35.0135175	21.3820955	99.2056845	-61.3495775	13.1847905	104.2782475
-35.825401	24.117895	101.034531	-13.5098	17.107599	101.11821	36.575954	-3.91269	100.306366	32.989861	46.859711	98.688927	34.7829075	21.4735105	99.4976465	-61.8025075	12.7416875	102.7387735
-35.435474	25.729736	100.766548	-13.768909	17.021402	100.864731	36.380558	-3.942733	99.890846	32.88464	46.9174	99.86203	34.632599	21.4873335	99.876438	-62.170417	12.5554705	101.853024
-35.011997	27.422598	100.878975	-14.079821	16.978527	100.812622	36.074509	-3.985702	99.384842	32.893242	46.880352	101.336159	34.4838755	21.447325	100.3605005	-62.6435175	12.509729	101.2647435
-34.622414	29.099665	101.423752	-14.43726	17.041901	100.97345	35.677933	-3.978269	98.838249	32.944294	46.864883	102.908455	34.3111135	21.443307	100.873352	-63.1856335	12.640495	101.073548
-34.13839	30.754911	102.306519	-14.843239	17.274231	101.296761	35.213108	-3.848052	98.319901	33.00309	46.867607	104.318642	34.108099	21.5097775	101.3192715	-63.794577	13.0386845	101.2742505
-33.668667	32.347321	103.421768	-15.197211	17.629869	101.806496	34.691299	-3.587697	97.900528	33.00383	46.940742	105.618958	33.8475645	21.6765225	101.759743	-64.2419865	13.5832155	101.853249
-33.228535	33.872692	104.69693	-15.465437	18.012177	102.376793	34.284248	-3.304588	97.556419	32.980789	47.056957	106.727219	33.6325185	21.8761845	102.141819	-64.5633925	14.1481695	102.611767
-32.428356	35.907852	106.499969	-15.785119	18.518625	103.341362	33.888035	-2.907832	97.392883	32.995289	47.29081	108.081474	33.441662	22.191489	102.7371785	-65.0119	14.845761	103.9455455
-31.804197	37.099312	107.507065	-15.885324	18.813259	104.001915	33.743214	-2.770961	97.501602	33.055202	47.410809	108.811821	33.399208	22.319924	103.1567115	-65.169856	15.306594	104.8471185
-31.206497	38.171135	108.260689	-15.927694	19.00132	104.546013	33.680702	-2.823591	97.824471	33.194901	47.441872	109.363914	33.4378015	22.3091405	103.5941925	-65.2931895	15.6934995	105.4978335
-30.525106	39.084549	108.729156	-15.96045	19.05987	104.957283	33.667126	-3.031917	98.361214	33.362133	47.378452	109.820938	33.5146295	22.1732675	104.091076	-65.4355295	15.9464725	105.82349
-29.871941	39.88982	108.930206	-16.011976	18.958998	105.235115	33.68351	-3.390822	98.996971	33.521694	47.192276	110.201202	33.602602	21.900727	104.5990865	-65.626554	16.017269	105.8711435
-29.165844	40.53231	108.985542	-16.110062	18.769007	105.461761	33.700958	-3.891696	99.680557	33.669212	46.934433	110.530891	33.685085	21.5213685	105.105724	-65.905209	16.0166455	105.817798
-28.49544	41.056217	108.988235	-16.217165	18.464214	105.662392	33.707489	-4.471169	100.434982	33.739658	46.601913	110.772514	33.7235735	21.065372	105.603748	-66.1579035	15.863056	105.721036
-27.477036	41.57618	109.0289	-16.43609	17.963087	106.119194	33.636677	-5.320585	101.458099	33.748341	46.056355	110.861053	33.692509	20.367885	106.159576	-66.564689	15.558289	106.078812
-26.856665	41.818741	109.096321	-16.592947	17.573608	106.473793	33.542187	-5.893683	102.126076	33.69313	45.685204	110.758949	33.6176585	19.8957605	106.4425125	-66.8035525	15.2514555	106.5050735
-26.046244	41.966942	109.166656	-16.801266	17.179844	106.917046	33.422661	-6.479078	102.821899	33.644001	45.239429	110.626068	33.533331	19.3801755	106.7239835	-67.135863	14.9795125	107.1101085
-25.372801	42.055103	109.314171	-16.989727	16.759844	107.395004	33.339027	-7.130549	103.439476	33.602436	44.763058	110.591904	33.4707315	18.8162545	107.01569	-67.4501855	14.7034335	107.774318
-24.772587	42.109779	109.607735	-17.12533	16.306589	107.878807	33.139423	-7.760152	104.050461	33.617573	44.268723	110.621246	33.378498	18.2542855	107.3358535	-67.629158	14.3588925	108.4217605
-23.883123	42.003895	109.76722	-17.279448	15.878638	108.283279	32.949047	-8.331559	104.512451	33.675976	43.765636	110.757408	33.3125115	17.7170385	107.6349295	-67.8714075	14.0402375	108.9316285
-23.126558	41.95652	110.009941	-17.387589	15.464285	108.604729	32.779285	-8.826216	104.864296	33.714722	43.326202	111.039986	33.2470035	17.249993	107.952141	-68.0221815	13.678577	109.257317
-21.863798	41.833675	110.296539	-17.585495	15.008034	108.778122	32.62109	-9.376026	105.178009	33.806355	42.834621	111.563477	33.2137225	16.7292975	108.370743	-68.3847125	13.2867705	109.185501
-21.179031	41.786011	110.618889	-17.67956	14.765838	108.855354	32.532616	-9.590811	105.173218	33.876305	42.603115	111.95636	33.2044605	16.506152	108.564789	-68.5635805	13.025524	109.145919
-20.248196	41.60796	110.799385	-17.758213	14.639971	108.921303	32.487343	-9.725341	105.15741	33.937992	42.465122	112.29689	33.2126675	16.3698905	108.72715	-68.7290935	12.9100515	109.115456
-19.396908	41.500641	110.990891	-17.778067	14.617033	109.05368	32.503368	-9.784281	105.214546	34.00267	42.393124	112.519882	33.253019	16.3044215	108.867214	-68.809153	12.9296445	109.240146
-18.439653	41.291912	111.171425	-17.846363	14.631717	109.251335	32.528725	-9.828039	105.271378	34.083927	42.364761	112.738976	33.306326	16.268361	109.005177	-68.999052	12.995073	109.497493
-17.428026	41.102905	111.352051	-17.886709	14.599417	109.353149	32.576542	-9.89542	105.226089	34.177094	42.325394	112.989487	33.376818	16.214987	109.107788	-69.150236	12.983847	109.59851
-16.582531	40.81374	111.555527	-17.886978	14.432242	109.365479	32.573696	-9.978061	105.089592	34.24395	42.263763	113.200531	33.408823	16.142851	109.1450615	-69.182779	12.721633	109.5858965
-15.105597	40.284298	111.712898	-17.864033	14.291874	109.336761	32.448143	-10.07744	104.787895	34.310703	42.074692	113.318909	33.379423	15.998626	109.053402	-69.107489	12.585122	109.62012
-14.043162	39.83279	111.757675	-17.852341	14.225862	109.376572	32.285465	-10.159767	104.612328	34.326168	41.919357	113.333145	33.3058165	15.879795	108.9727365	-69.0104985	12.571929	109.7804075
-12.98324	39.400707	111.818169	-17.862743	14.178184	109.465614	32.071449	-10.24659	104.567848	34.338169	41.726788	113.364365	33.204809	15.740099	108.9661065	-68.930295	12.616269	109.9651215
-11.957233	38.832775	111.838684	-17.919748	14.121798	109.600357	31.888481	-10.433455	104.661194	34.346954	41.520969	113.445045	33.1177175	15.543757	109.0531195	-68.9572135	12.699839	110.1475945
-10.832591	38.213135	111.826622	-18.001705	14.034865	109.748566	31.685728	-10.750784	104.887451	34.357952	41.30542	113.517502	33.02184	15.277318	109.2024765	-69.02525	12.792412	110.2946555
-9.665797	37.526356	111.645576	-18.096354	13.964971	109.82859	31.472704	-11.056625	105.150833	34.311295	41.059441	113.46048	32.8919995	15.001408	109.3056565	-69.0847075	12.928534	110.3515235
-8.533173	36.75272	111.378395	-18.207819	13.857622	109.83902	31.232956	-11.357628	105.437836	34.248741	40.804409	113.259926	32.7408485	14.7233905	109.348881	-69.1564865	12.9918535	110.329159
-6.719537	35.522213	110.852745	-18.433018	13.722118	109.840919	30.933985	-11.894678	105.8769	34.169518	40.512173	112.972092	32.5517515	14.3087475	109.424496	-69.4177875	13.1354885	110.257342
-5.489617	34.684841	110.490059	-18.530262	13.581766	109.805679	30.742004	-12.224691	106.227005	34.102165	40.222103	112.787796	32.4220845	13.998706	109.5074005	-69.4826085	13.164826	110.1039575
-4.256889	33.713791	110.174202	-18.548388	13.356554	109.69416	30.576859	-12.555459	106.560562	34.044067	39.946804	112.635384	32.310463	13.6956725	109.597973	-69.407239	13.0174355	109.790347
-2.924727	32.73988	109.880173	-18.598074	13.212291	109.635857	30.458323	-12.886387	106.874023	34.017891	39.691502	112.49411	32.238107	13.4025575	109.6840665	-69.434255	13.0220245	109.5876475
-1.579842	31.785675	109.611549	-18.655041	13.072952	109.556511	30.344185	-13.1577	107.153847	34.008511	39.457397	112.40107	32.176348	13.1498485	109.7774585	-69.48643	12.9960555	109.3355635
-0.263643	30.745237	109.324417	-18.660679	13.01512	109.297585	30.27417	-13.382923	107.406067	33.993958	39.28722	112.343094	32.134064	12.9521485	109.8745805	-69.455422	13.0780915	108.7205895
1.137961	29.711967	109.004524	-18.746862	12.971263	109.049812	30.259779	-13.52844	107.599686	33.985771	39.222633	112.315796	32.122775	12.8470965	109.957741	-69.616499	13.0954295	108.141883
3.203036	28.317455	108.484604	-18.705767	13.007893	108.222115	30.354897	-13.484295	107.762634	33.945377	39.334381	112.385941	32.150137	12.925043	110.0742875	-69.561671	13.090743	106.3699425
4.642619	27.341255	108.126137	-18.675293	13.124535	107.549202	30.52313	-13.359484	107.812622	33.893272	39.489273	112.495018	32.208201	13.0648945	110.15382	-69.558787	13.1841755	104.944584
6.033932	26.44445	107.810913	-18.543203	13.213357	106.779419	30.768007	-13.154332	107.82428	33.914337	39.766338	112.756332	32.341172	13.306003	110.290306	-69.427578	13.120711	103.268532
7.466164	25.559429	107.629822	-18.32419	13.378042	105.96479	31.116062	-12.879254	108.033813	33.984451	40.082554	113.142899	32.5502565	13.60165	110.588356	-69.1986365	13.154434	101.341224
8.858856	24.624174	107.648132	-18.0049	13.560942	105.217896	31.595812	-12.528159	108.501747	34.113899	40.426014	113.802185	32.8548555	13.9489275	111.151966	-68.8646555	13.1729565	99.283826
10.124153	23.723972	107.882729	-17.629547	13.735108	104.524078	32.23011	-12.269439	109.236992	34.262756	40.815624	114.70153	33.246433	14.2730925	111.969261	-68.505527	13.1971235	97.078895
11.422839	22.793541	108.273315	-17.134596	13.824383	104.041687	32.977306	-12.07317	110.144302	34.455719	41.112156	115.574738	33.7165125	14.519493	112.85952	-67.9857045	13.129273	95.223854
13.203016	21.350435	108.974159	-16.19231	13.813774	104.018555	34.223907	-11.654679	111.176941	35.001667	41.49678	116.613602	34.612787	14.9210505	113.8952715	-66.997407	12.7064975	94.1418385
14.227231	20.417681	109.528854	-15.540564	13.764064	104.177109	35.137413	-11.451398	111.953018	35.398205	41.706409	117.169662	35.267809	15.1275055	114.56134	-66.348937	12.4006225	93.792878
15.162815	19.382378	110.012924	-14.941986	13.666853	104.30732	35.892181	-11.287124	112.759438	35.808159	41.92849	117.676422	35.85017	15.320683	115.21793	-65.734142	12.013023	93.39671
15.934999	18.300285	110.434341	-14.430446	13.538358	104.398598	36.497051	-11.18979	113.556694	36.187641	42.073299	118.085304	36.342346	15.4417545	115.820999	-65.203238	11.6349615	92.976197
16.554871	17.286842	110.821762	-13.984111	13.327917	104.572525	36.974934	-11.125884	114.317719	36.553581	42.096989	118.296661	36.7642575	15.4855525	116.30719	-64.7324795	11.1702815	92.83786
17.052666	16.232939	111.187538	-13.624043	13.064857	104.730736	37.420921	-11.168643	114.966461	36.837734	42.116226	118.447174	37.1293275	15.4737915	116.7068175	-64.3774135	10.6559225	92.7546545
17.366787	15.235993	111.490425	-13.345438	12.75071	104.885574	37.79689	-11.221411	115.477119	37.057735	42.119316	118.574417	37.4273125	15.4489525	117.025768	-64.1181885	10.0524675	92.74538
17.548193	13.651098	111.783012	-13.108653	12.356324	105.092896	38.165977	-11.19767	115.834595	37.289818	42.226036	118.709229	37.7278975	15.514183	117.271912	-63.9452035	9.198465	92.91388
17.500166	12.733523	111.786591	-13.034412	12.240382	105.263687	38.346001	-11.138859	115.807411	37.352154	42.275402	118.604301	37.8490775	15.5682715	117.205856	-63.9179015	8.9124925	93.321518
17.373917	11.788383	111.699059	-12.955925	12.180203	105.580399	38.489853	-11.006943	115.663734	37.398289	42.284817	118.348984	37.944071	15.638937	117.006359	-63.855921	8.721469	94.154439
17.039051	10.959193	111.605598	-12.901444	12.216398	106.064072	38.615292	-10.841919	115.415932	37.477158	42.289875	118.035217	38.046225	15.723978	116.7255745	-63.849113	8.708818	95.4025695
16.569796	10.125986	111.622261	-12.87819	12.270521	106.700203	38.732468	-10.659095	115.102577	37.492023	42.318008	117.911087	38.1122455	15.8294565	116.506832	-63.8686255	8.7115855	96.893574
16.017345	9.289406	111.713707	-12.881714	12.354352	107.420135	38.785572	-10.460112	114.825394	37.500835	42.352177	117.983841	38.1432035	15.9460325	116.4046175	-63.9066315	8.7626715	98.4356525
15.368907	8.389142	111.810135	-12.961923	12.510053	108.135139	38.764988	-10.233522	114.553238	37.507801	42.537209	118.189049	38.1363945	16.1518435	116.3711435	-64.0602405	8.8682625	99.8991345
14.124562	7.239421	111.909424	-13.113952	12.881639	109.013008	38.730473	-9.892983	114.02491	37.38485	42.887978	118.412231	38.0576615	16.4974975	116.2185705	-64.2855655	9.2657805	101.8074455
13.24851	6.462806	111.805	-13.21336	13.187057	109.412476	38.589535	-9.557124	113.693474	37.31649	43.108185	118.307854	37.9530125	16.7755305	116.000664	-64.3797325	9.5985835	102.824288
12.349127	5.606744	111.584702	-13.270159	13.443325	109.697632	38.482101	-9.324376	113.246582	37.286751	43.261875	118.058136	37.884426	16.9687495	115.652359	-64.424744	9.9179005	103.742905
11.318353	4.822279	111.35112	-13.317758	13.635839	109.858002	38.416111	-9.265752	112.770332	37.270336	43.289734	117.627213	37.8432235	17.011991	115.1987725	-64.4787395	10.259687	104.5172315
10.351254	3.847409	110.974777	-13.345928	13.78568	109.881119	38.268814	-9.229669	112.279739	37.232491	43.26387	117.055443	37.7506525	17.0171005	114.667591	-64.4425085	10.5542595	105.094647
9.31987	2.912236	110.569695	-13.426611	13.871958	109.781387	38.085194	-9.170565	111.807716	37.120564	43.210365	116.400703	37.602879	17.0199	114.1042095	-64.456101	10.724016	105.4585645
8.244254	1.961306	110.230064	-13.538857	13.947302	109.624039	37.890282	-9.149174	111.461914	36.972572	43.148632	115.727844	37.431427	16.999729	113.594879	-64.509141	10.894875	105.653199
6.544384	0.517479	109.881889	-13.76437	14.091619	109.44458	37.57494	-9.143518	111.156799	36.665169	43.097195	114.728607	37.1200545	16.9768385	112.942703	-64.6487945	11.2063995	105.946457
5.406762	-0.455399	109.760109	-13.966324	14.270215	109.398415	37.315193	-9.093928	111.026062	36.430157	43.09708	114.097191	36.872675	17.001576	112.5616265	-64.805323	11.538854	106.2352035
4.233897	-1.402551	109.794785	-14.150415	14.411123	109.381416	37.037842	-9.042987	111.058357	36.221333	43.077305	113.537476	36.6295875	17.017159	112.2979165	-64.9304175	11.805087	106.4649155
3.086926	-2.338136	109.828659	-14.315288	14.526346	109.373238	36.788445	-9.073273	111.185623	36.045086	43.064476	113.051674	36.4167655	16.9956015	112.1186485	-65.0473415	12.0570905	106.6278275
1.950942	-3.294156	109.846283	-14.480456	14.592107	109.330513	36.547722	-9.159466	111.1577	35.844349	43.094009	112.606094	36.1960355	16.9672715	111.881897	-65.1569475	12.2169425	106.779129
0.85652	-4.231693	109.823929	-14.620261	14.615552	109.170166	36.31646	-9.268401	111.006866	35.682064	43.013271	112.044106	35.999262	16.872435	111.525486	-65.239784	12.358669	106.814846
-0.274626	-5.153012	109.689903	-14.743482	14.568062	108.895401	36.162163	-9.445812	110.851601	35.487358	42.825951	111.371384	35.8247605	16.6900695	111.1114925	-65.3117245	12.4460545	106.6793095
-1.860392	-6.511507	109.470985	-14.849794	14.484945	108.328629	36.008202	-9.692349	110.715164	35.206421	42.488594	110.391525	35.6073115	16.3981225	110.5533445	-65.3068995	12.5717675	106.1039135
-2.909339	-7.349852	109.342072	-14.899932	14.394656	107.828781	35.905964	-9.864565	110.777222	35.037415	42.326336	109.784958	35.4716895	16.2308855	110.28109	-65.2715535	12.5584265	105.376472
-3.950897	-8.154839	109.055916	-14.891347	14.179522	107.168747	35.87466	-10.10173	110.864281	34.884747	42.169544	109.302673	35.3797035	16.033907	110.083477	-65.1623975	12.325137	104.254017
-4.878396	-8.97968	108.526756	-14.886519	13.860141	106.357338	35.913406	-10.347695	110.843018	34.760742	42.027676	108.849319	35.337074	15.8399905	109.8461685	-65.110112	11.8802915	102.8685075
-5.94147	-9.732563	107.865356	-14.775537	13.499531	105.472565	35.907558	-10.544842	110.592499	34.700241	41.780602	108.235428	35.3038995	15.61788	109.4139635	-64.8549735	11.381182	101.5311665
-6.99154	-10.390709	107.150017	-14.570454	13.167826	104.564941	35.937016	-10.768633	110.166618	34.693928	41.472153	107.413933	35.315472	15.35176	108.7902755	-64.45638	10.983892	100.3396065
-7.999174	-11.016462	106.440559	-14.325916	12.930122	103.718361	36.00745	-10.976398	109.654343	34.780643	41.179008	106.429306	35.3940465	15.101305	108.0418245	-64.0458785	10.758939	99.3948975
-9.587784	-11.733731	105.330864	-13.937405	12.718079	102.502571	36.134842	-11.221479	108.759018	34.965961	40.794445	104.835953	35.5504015	14.786483	106.7974855	-63.4252115	10.649675	98.2076565
-10.746839	-12.054089	104.605461	-13.716295	12.637498	101.744118	36.139969	-11.324707	108.035065	35.057766	40.547691	103.716217	35.5988675	14.611492	105.875641	-63.0314575	10.663504	97.612595
-11.854361	-12.321264	103.988304	-13.574435	12.585304	101.153732	36.12434	-11.461656	107.184898	35.095928	40.280983	102.643707	35.610134	14.4096635	104.9143025	-62.759004	10.7609445	97.3931615
-13.190161	-12.45192	103.695229	-13.528212	12.566143	100.810257	36.011272	-11.647062	106.452621	35.104576	40.018986	101.688385	35.557924	14.185962	104.070503	-62.614348	10.946324	97.550011
-14.559833	-12.420699	103.724052	-13.590238	12.567629	100.76281	35.766762	-11.842644	106.000969	35.029118	39.699955	100.842163	35.39794	13.9286555	103.421566	-62.578416	11.2066025	98.104054
-15.906615	-12.348564	104.055046	-13.75439	12.552908	101.04464	35.404469	-12.105805	105.721321	34.877022	39.321812	100.248299	35.1407455	13.6080035	102.98481	-62.6495255	11.4978125	99.10447
-17.301291	-12.138692	104.522797	-13.960753	12.417717	101.528145	35.008858	-12.447953	105.62265	34.619164	38.982323	99.95414	34.814011	13.267185	102.788395	-62.735517	11.568249	100.267895
-19.432091	-11.770245	105.179153	-14.390559	12.080221	102.274231	34.425247	-12.94708	105.694672	34.159492	38.538651	100.00589	34.2923695	12.7957855	102.850281	-63.0734875	11.3646565	101.698181
-20.868261	-11.402889	105.408348	-14.743861	11.827735	102.667191	34.077148	-13.198711	105.791306	33.831497	38.333523	100.279129	33.9543225	12.567406	103.0352175	-63.4420445	11.088064	102.2991645
-22.255665	-10.962836	105.491508	-15.101406	11.628208	102.956223	33.781509	-13.350108	105.857658	33.501968	38.196735	100.557838	33.6417385	12.4233135	103.207748	-63.8445505	10.8331025	102.704698
-23.670744	-10.466325	105.524788	-15.435365	11.454225	103.170502	33.502441	-13.464829	105.829498	33.188213	38.124741	100.816536	33.345327	12.329956	103.323017	-64.216057	10.578494	103.017987
-25.08386	-9.771317	105.444229	-15.774981	11.371992	103.297363	33.232597	-13.538602	105.757347	32.884975	38.095703	101.062965	33.058786	12.2785505	103.410156	-64.608748	10.4654335	103.18457
-26.466799	-9.069139	105.121422	-16.110184	11.332829	103.265823	32.94606	-13.541833	105.612007	32.61026	38.148289	101.296768	32.77816	12.303228	103.4543875	-64.998528	10.36243	103.0772585
-27.817112	-8.269206	104.510284	-16.438486	11.33636	103.061546	32.63868	-13.490659	105.303558	32.32074	38.280746	101.575851	32.47971	12.3950435	103.4397045	-65.356682	10.2776765	102.6833875
-29.93195	-6.899357	103.376892	-16.985146	11.509528	102.592278	32.0509	-13.272861	104.492332	31.881914	38.602791	102.018082	31.966407	12.664965	103.255207	-65.936699	10.354091	101.929349
-31.279612	-5.876022	102.686333	-17.314339	11.766518	102.288368	31.675152	-13.041247	103.808067	31.605965	38.902752	102.21418	31.6405585	12.9307525	103.0111235	-66.2692365	10.6022835	101.5656125
-32.663338	-4.787521	102.12973	-17.631907	12.108837	102.049088	31.31946	-12.756721	103.161659	31.312778	39.197872	102.350105	31.316119	13.2205755	102.755882	-66.579933	10.9970985	101.342294
-33.989307	-3.628504	101.839684	-17.887236	12.536691	101.905151	30.991741	-12.447052	102.599121	31.036591	39.507023	102.360382	31.014166	13.5299855	102.4797515	-66.788638	11.5433965	101.3305505
-35.380966	-2.421764	101.769463	-18.112041	12.960903	101.903847	30.673882	-12.175688	102.133621	30.790955	39.777172	102.245865	30.7324185	13.800742	102.189743	-66.9565005	12.121064	101.617951
-36.676197	-1.237457	102.056503	-18.328331	13.299057	102.087845	30.338896	-11.984177	101.850853	30.570549	39.941452	102.1306	30.4547225	13.9786375	101.9907265	-67.1113845	12.6194765	102.1849635
-38.018063	-0.040375	102.75016	-18.549229	13.588808	102.534576	29.981167	-11.9084	101.780914	30.375416	40.000252	102.03154	30.1782915	14.045926	101.906227	-67.2767495	13.13169	103.162925
-39.985138	1.691404	104.486725	-18.912643	13.876067	103.748337	29.348633	-12.002399	102.022636	30.069519	39.887142	102.01281	29.709076	13.9423715	102.017723	-67.534362	13.8097625	105.478951
-41.239693	2.86449	106.001625	-19.175415	14.031394	104.83432	28.886021	-12.148558	102.402969	29.910294	39.707478	102.096771	29.3981575	13.77946	102.24987	-67.7489875	14.283328	107.41877
-42.413239	4.076084	107.628632	-19.439217	14.117501	105.966354	28.39665	-12.337425	102.912048	29.732653	39.48394	102.268669	29.0646515	13.5732575	102.5903585	-67.9430855	14.6617445	109.3423495
-43.644913	5.230689	108.986702	-19.680695	14.156903	106.981834	27.960941	-12.553387	103.479836	29.560745	39.248005	102.536079	28.760843	13.347309	103.0079575	-68.122233	14.966497	110.9557105
-44.643425	6.430278	110.030602	-19.975903	14.113863	107.801094	27.598471	-12.801308	104.083923	29.400757	39.020821	102.848145	28.499614	13.1097565	103.466034	-68.45142	15.1179695	112.136154
-45.705128	7.606589	110.769318	-20.184393	14.032991	108.379814	27.313297	-13.037017	104.637405	29.251051	38.804268	103.12915	28.282174	12.8836255	103.8832775	-68.65096	15.1823565	112.8763505
-46.710239	8.793959	111.147324	-20.361242	13.900656	108.768272	27.098694	-13.243958	105.119286	29.1591	38.61887	103.379868	28.128897	12.687456	104.249577	-68.851381	15.113856	113.286967
-47.918667	10.619607	111.248688	-20.575184	13.672068	108.971344	26.909267	-13.446636	105.472252	29.077805	38.443462	103.725014	27.993536	12.498413	104.598633	-69.143904	14.845723	113.344055
-48.725414	11.910463	111.19207	-20.663305	13.535826	108.99054	26.869652	-13.489985	105.445946	29.034958	38.424225	103.896164	27.952305	12.46712	104.671055	-69.278915	14.604532	113.310025
-49.290989	13.245797	111.308464	-20.646063	13.465582	109.04245	26.862907	-13.473405	105.282639	28.988861	38.454445	103.941139	27.925884	12.49052	104.611889	-69.21801	14.440644	113.473011
-49.858376	14.623651	111.744453	-20.637774	13.455818	109.283447	26.86198	-13.375012	105.091156	28.891499	38.545914	103.927994	27.8767395	12.585451	104.509575	-69.1522875	14.326185	114.057319
-50.343914	16.098837	112.268318	-20.571312	13.47684	109.625992	26.894089	-13.238965	104.964554	28.831768	38.670124	103.97316	27.8629285	12.7155795	104.468857	-69.0055525	14.2381005	114.783127
-50.642002	17.628517	112.882576	-20.505392	13.523954	110.024811	26.96015	-13.079344	104.891838	28.807423	38.822849	104.058205	27.8837865	12.8717525	104.4750215	-68.8945705	14.1761555	115.5746005
-50.956829	19.151234	113.455917	-20.435303	13.614247	110.393143	26.977501	-12.909964	104.876122	28.758636	38.99699	104.233658	27.8680685	13.043513	104.55489	-68.7386745	14.184981	116.231396
-51.184921	21.502045	113.982941	-20.467222	13.69151	110.845718	26.995081	-12.662871	104.880562	28.688543	39.260452	104.628662	27.841812	13.2987905	104.754612	-68.776256	14.0842295	116.936824
-51.298756	23.111244	114.220238	-20.502039	13.755345	111.052406	26.983202	-12.441831	104.850197	28.579218	39.497971	104.999008	27.78121	13.52807	104.9246025	-68.785288	13.98262	117.1802095
-51.312874	24.761433	114.350067	-20.623709	13.846411	111.18232	26.979435	-12.134269	104.677292	28.418339	39.810116	105.402458	27.698887	13.8379235	105.039875	-68.946305	13.8548985	117.324765
-51.209267	26.453686	114.53141	-20.734035	13.985454	111.281219	27.265978	-11.894954	104.186943	28.220787	40.156178	105.826721	27.7433825	14.130612	105.006832	-69.2114525	13.840296	117.555606
-50.966633	28.149315	114.859947	-20.82493	14.221497	111.398766	27.240791	-11.423341	103.72242	28.064875	40.584965	106.197952	27.652833	14.580812	104.960186	-69.302693	13.862182	117.837346
-50.662498	29.948374	115.252319	-20.854197	14.479859	111.450485	26.932489	-10.679247	103.319038	27.948839	41.056816	106.532539	27.440664	15.1887845	104.9257885	-69.149058	13.7709335	117.9751815
-50.226616	31.696474	115.750351	-20.801085	14.815055	111.517883	26.946184	-10.054993	102.670441	27.84783	41.584389	106.874619	27.397007	15.764698	104.77253	-68.999177	13.865412	118.263236
-49.355591	34.341137	116.397545	-20.707203	15.273255	111.618889	27.084637	-9.191094	101.90477	27.831226	42.349274	107.454994	27.4579315	16.57909	104.679882	-68.8723375	13.96742	118.557896
-48.659592	36.021854	116.791847	-20.628607	15.572675	111.653778	27.174875	-8.689396	101.598236	27.881998	42.762928	107.817368	27.5284365	17.036766	104.707802	-68.7856505	14.108584	118.599754
-47.834526	37.695965	116.967796	-20.566769	15.798605	111.745628	27.289986	-8.329773	101.460098	27.936804	43.066971	108.141388	27.613395	17.368599	104.800743	-68.746933	14.228611	118.690513
-46.99559	39.32703	117.031731	-20.544113	15.921988	111.763046	27.451313	-8.102017	101.490547	28.026257	43.286396	108.436165	27.738785	17.5921895	104.963356	-68.827011	14.2517865	118.562736
-46.009399	40.831654	116.943756	-20.472979	15.970964	111.773193	27.634504	-7.975375	101.638687	28.112837	43.43396	108.701263	27.8736705	17.7292925	105.169975	-68.8196285	14.2126355	118.376411
-44.98732	42.336006	116.729019	-20.361597	15.940868	111.735535	27.852791	-7.9671	101.860748	28.207033	43.504864	108.910431	28.029912	17.768882	105.3855895	-68.753106	14.112854	118.0854805
-43.855751	43.754669	116.462639	-20.343493	15.91503	111.627731	28.08663	-7.952801	102.138832	28.337484	43.527618	109.160217	28.212057	17.7874085	105.6495245	-68.899043	14.0426515	117.6059375
-41.99577	45.751385	116.123131	-20.247469	15.680064	111.337685	28.498837	-7.913561	102.309143	28.580629	43.60667	109.822098	28.539733	17.8465545	106.0656205	-69.034671	13.5135735	116.6097495
-40.418102	46.715836	116.022583	-20.213591	15.608623	111.09893	28.738127	-7.745161	102.267006	28.756069	43.713894	110.445023	28.747098	17.9843665	106.3560145	-69.17428	13.2328795	115.8418455
-38.978855	47.950497	116.230988	-20.18022	15.629916	110.957863	28.953918	-7.47995	102.195396	28.94916	43.894089	111.192467	28.951539	18.2070695	106.6939315	-69.311979	13.0527625	115.2217945
-37.512508	48.97551	116.653778	-20.156467	15.742199	110.889397	29.139984	-7.109722	102.166191	29.208076	44.080704	112.126282	29.17403	18.485491	107.1462365	-69.486964	12.998907	114.6325575
-35.805096	50.073635	117.3339	-19.89852	15.731722	110.757782	29.399458	-6.675205	102.124466	29.519793	44.35865	113.246223	29.4596255	18.8417225	107.6853445	-69.2566655	12.6217215	113.8302195
-34.364571	51.000618	117.965248	-20.188606	16.243748	110.870018	29.688894	-6.135138	102.260948	29.877106	44.668011	114.63485	29.783	19.2664365	108.447899	-70.160212	13.2210595	113.292137
-32.722847	51.913475	118.720886	-20.202805	16.532976	110.847763	30.043102	-5.597527	102.423203	30.276463	45.012985	116.164688	30.1597825	19.707729	109.2939455	-70.5653925	13.358223	112.4015805
-30.195641	53.006893	119.937515	-20.16803	17.16255	111.062263	31.038258	-4.836841	102.610992	30.747662	45.610638	118.516228	30.89296	20.3868985	110.56361	-71.22902	13.9382015	111.560916
-28.731649	53.791843	121.083748	-20.102831	17.597538	111.550797	31.684347	-4.259877	103.303787	31.131441	45.942276	120.084831	31.407894	20.8411995	111.694309	-71.613556	14.3538765	111.407285
-26.812038	54.009056	122.045303	-19.750237	17.761765	112.154999	31.707447	-3.850157	104.476547	31.488657	46.28434	121.691444	31.598052	21.2170915	113.0839955	-71.098526	14.3064385	111.2260025
-24.993689	54.189976	122.988251	-19.669624	18.03438	112.948593	32.181477	-3.641344	105.546745	32.343369	46.338264	123.024925	32.262423	21.34846	114.285835	-71.601671	14.7203	111.611351
-23.167652	54.178177	123.799309	-19.5665	18.243156	113.723991	32.636707	-3.521514	106.67012	32.317589	46.615936	124.595451	32.477148	21.547211	115.6327855	-71.610148	14.939101	111.8151965
-21.429005	53.982544	124.426338	-19.483707	18.422016	114.506577	33.07391	-3.534038	107.961723	32.715607	46.777321	125.908806	32.8947585	21.6216415	116.9352645	-71.8621725	15.2223905	112.0778895
-19.504971	53.65395	124.900879	-19.398357	18.571453	115.303421	33.496109	-3.55704	109.190987	33.359581	46.781544	126.975502	33.427845	21.612252	118.0832445	-72.224559	15.530654	112.5235975
-16.896391	52.910923	125.597992	-19.213625	18.862877	116.57251	34.119255	-3.659493	111.064865	33.815296	47.039474	128.48877	33.9672755	21.6899905	119.7768175	-72.3945255	16.0357635	113.3682025
-15.079043	52.150631	126.03791	-19.046701	18.999104	117.389404	34.491367	-3.732652	112.189362	33.760597	47.347237	129.54071	34.125982	21.8072925	120.865036	-72.219384	16.1909155	113.913772
-13.332202	51.252663	126.457718	-19.328562	19.52483	118.430756	34.812778	-3.770417	113.145538	34.20118	47.431187	130.325668	34.506979	21.830385	121.735603	-73.164103	17.219275	115.125909
-11.55911	50.188316	126.803673	-19.084879	19.609774	119.078209	35.088181	-3.759564	113.890434	35.044079	47.429367	130.680908	35.06613	21.8349015	122.285671	-73.235888	17.3846465	115.870747
-9.805234	49.02359	126.963783	-18.848686	19.788992	119.648399	35.371265	-3.700548	114.510986	35.430759	47.582809	131.020889	35.401012	21.9411305	122.7659375	-73.098384	17.6368535	116.5308605
-8.13329	47.749447	126.955185	-18.577368	19.98999	120.166817	35.647774	-3.54498	115.131523	35.739525	47.800491	131.168015	35.6936495	22.1277555	123.149769	-72.8483855	17.8522245	117.183865
-6.379631	46.392342	126.707253	-18.311306	20.321026	120.657578	35.852425	-3.249817	115.742981	36.012947	48.121647	131.042389	35.932686	22.435915	123.392685	-72.555298	18.206137	117.922471
-3.885942	44.230038	125.973724	-17.970314	20.909904	121.284279	36.266205	-3.023558	116.973305	36.25909	48.602467	130.380569	36.2626475	22.7894545	123.676937	-72.2032755	19.0303535	118.891621
-2.249272	42.661541	125.338402	-17.749332	21.248823	121.669701	36.337097	-2.812272	117.821312	36.026783	49.055462	129.957672	36.18194	23.121595	123.889492	-71.680604	19.376051	119.44991
-0.335678	40.806179	124.680283	-17.438133	21.479666	122.027878	36.492733	-2.849759	118.818901	36.205292	49.292969	129.266312	36.3490125	23.221605	124.0426065	-71.2252785	19.737727	120.0131495
0.897765	39.076241	124.512947	-17.238432	21.635597	122.39505	36.591335	-3.004344	119.82222	36.992889	49.197273	128.510803	36.792112	23.0964645	124.1665115	-71.268976	20.1747295	120.6235885
2.318774	37.180904	124.417236	-17.138166	21.696182	122.751198	36.540329	-3.155813	120.716599	37.300987	49.20013	128.049805	36.920658	23.0221585	124.383202	-71.19699	20.3702055	121.119194
3.834574	35.177616	124.306557	-17.043175	21.762527	122.963928	36.46331	-3.384894	121.46312	37.535107	49.07357	127.466461	36.9992085	22.844338	124.4647905	-71.0855585	20.680716	121.4630655
5.319564	33.199848	124.063004	-17.008469	21.827425	122.987831	36.265175	-3.51563	122.249115	37.309601	48.960938	126.827202	36.787388	22.722654	124.5381585	-70.804326	20.932196	121.4375035
7.521816	30.235586	123.312225	-16.916445	21.891657	122.6614	35.89328	-3.661447	122.950783	37.913143	48.161865	124.852684	36.9032115	22.250209	123.9017335	-70.7361015	21.533105	121.4210665
8.942564	28.248861	122.751259	-16.773829	21.772532	122.260895	35.801064	-3.968639	123.370529	38.036926	47.663506	123.66346	36.918995	21.8474335	123.5169945	-70.466653	21.6976305	121.0047955
10.369067	26.324257	122.326485	-16.616886	21.495667	121.841522	36.121357	-4.48977	123.632347	37.780609	47.220329	122.845268	36.950983	21.3652795	123.2388075	-70.184755	21.6260545	120.4442365
11.790179	24.486553	122.138992	-16.580078	21.157372	121.545578	36.126823	-4.875618	124.199532	37.924931	46.542992	122.144508	37.025877	20.833687	123.17202	-70.186033	21.481057	119.919136
13.188982	22.804943	122.300018	-16.444632	20.772535	121.357277	36.26952	-5.112573	125.017418	38.047619	45.997231	121.865547	37.1585695	20.442329	123.4414825	-70.0478335	21.102741	119.2730715
14.550813	21.318485	122.803368	-16.356598	20.391872	121.256187	35.995953	-5.213129	126.293755	38.081909	45.399216	121.832489	37.038931	20.0930435	124.063122	-69.752127	20.6907005	118.449252
15.834501	19.946613	123.55751	-15.976532	19.841824	121.060921	36.061489	-5.457685	127.544212	38.269608	44.865604	122.156609	37.1655485	19.7039595	124.8504105	-69.1186125	19.9796885	117.2714315
17.660656	18.216642	124.915459	-15.735774	19.237072	121.189049	36.554562	-5.802263	129.25235	38.840786	44.131584	122.68969	37.697674	19.1646605	125.97102	-69.169222	19.3094835	116.407078
18.780905	17.261147	125.714615	-15.631184	18.871897	121.11274	36.717033	-5.861356	130.233749	38.510086	44.128563	123.380539	37.6135595	19.1336035	126.807144	-68.8759275	18.6101905	115.418336
19.88081	16.523096	126.329506	-15.518184	18.653423	120.878563	36.857944	-5.946411	130.968369	38.487198	44.14513	124.009201	37.672571	19.0993595	127.488785	-68.708939	18.2074865	114.268341
21.186188	15.836909	126.858093	-15.482913	18.600643	120.696449	36.699127	-5.855525	131.637695	38.502075	44.258953	124.651596	37.600601	19.201714	128.1446455	-68.566427	17.999572	113.2482525
21.951876	15.499348	127.465073	-15.471786	18.670616	120.668045	37.045399	-5.988107	131.912048	38.653229	44.464348	125.36142	37.849314	19.2381205	128.636734	-68.792886	18.1031115	112.699356
22.617603	15.40484	128.110306	-15.492143	18.869431	120.853127	37.165611	-5.928747	132.238327	38.628006	44.748161	126.161552	37.8968085	19.409707	129.1999395	-68.8810945	18.329155	112.5063145
23.117678	15.439052	128.867264	-15.597898	19.164194	121.1903	37.264328	-5.88372	132.562851	39.122807	44.855602	126.913139	38.1935675	19.485941	129.737995	-69.3893635	18.842447	112.642605
21.879551	15.839081	129.979523	-15.589471	19.509003	121.762291	37.221878	-5.700476	133.025757	38.939442	45.283325	128.835983	38.08066	19.7914245	130.93087	-69.259602	19.2265815	112.593712
21.461094	15.920369	130.481964	-15.998096	20.009443	122.452629	37.16547	-5.691632	133.393127	38.949417	45.539757	129.872894	38.0574435	19.9240625	131.6330105	-70.0536355	20.0948235	113.2722475
20.580162	16.255995	130.939438	-15.87557	20.208008	122.864952	37.180222	-5.646491	133.717697	38.935555	45.709614	130.850281	38.0578885	20.0315615	132.283989	-69.8090285	20.3844545	113.445915
19.63311	16.672716	131.274963	-15.918398	20.467985	123.363319	37.176914	-5.587032	134.037033	38.919926	45.786865	131.499298	38.04842	20.0999165	132.7681655	-69.885216	20.8360535	113.9584725
18.466217	17.00769	131.399612	-15.958246	20.638735	123.798279	37.219913	-5.688872	134.308838	39.108681	45.857098	131.706146	38.164297	20.084113	133.007492	-70.080789	21.193357	114.589066
17.454191	17.520992	131.246353	-15.937204	20.80685	124.128471	37.242897	-5.789733	134.376831	39.250938	45.804707	131.832306	38.2469175	20.007487	133.1045685	-70.1213255	21.606213	115.1523735
16.073322	17.871914	130.89151	-16.146524	20.965202	124.503517	37.213844	-5.94427	134.273621	39.409809	45.687313	131.760361	38.3118265	19.8715215	133.016991	-70.6048745	22.0588825	115.990043
13.960028	18.657103	130.188934	-15.89503	20.99699	124.656929	36.843624	-5.945469	134.072861	39.592838	45.410931	131.520065	38.218231	19.732731	132.796463	-70.008291	22.261249	116.517395
12.268911	19.287354	129.767166	-15.935093	21.19219	124.981056	36.756821	-5.99897	133.655365	39.681686	45.367641	131.360718	38.2192535	19.6843355	132.5080415	-70.0894395	22.7000445	117.4540705
10.51935	19.957817	129.389603	-16.245968	21.520712	125.577354	36.644104	-6.084729	133.07103	39.819641	45.31012	130.938309	38.2318725	19.6126955	132.0046695	-70.7238085	23.4287285	119.1500385
8.665451	20.778858	129.003326	-16.359808	21.743809	126.06311	36.545666	-6.191452	132.119354	39.947601	45.248753	130.391479	38.2466335	19.5286505	131.2554165	-70.9662495	23.9589675	120.8708035
6.78108	21.534081	128.366913	-16.139174	21.76403	126.318398	36.466362	-6.287593	130.677917	40.09763	45.310024	129.686584	38.281996	19.5112155	130.1822505	-70.560344	24.0168445	122.4545455
4.549753	22.506132	127.628876	-15.959128	21.753342	126.35746	36.382717	-6.35184	129.027206	39.822887	45.313774	128.704041	38.102802	19.480967	128.8656235	-70.021058	24.025717	123.8492965
2.674381	23.37088	126.558029	-16.017488	21.953682	126.285187	36.207619	-6.142565	127.095177	39.780022	45.261475	127.409088	37.9938205	19.559455	127.2521325	-70.0287965	24.347909	125.3182415
-0.15418	24.820803	125.085915	-15.515478	21.96357	125.568474	36.35767	-5.862681	124.041054	39.67065	45.168873	125.426231	38.01416	19.653096	124.7336425	-69.045116	24.274044	126.4033055
-1.936836	25.783773	124.26329	-15.143773	21.966705	124.961639	36.617775	-5.638041	122.086349	39.879528	45.161354	124.236847	38.2486515	19.7616565	123.161598	-68.5361975	24.1717535	126.76168
-3.802307	26.719805	123.572395	-14.866565	21.93854	124.337975	36.748951	-5.513678	120.469139	39.8857	45.248795	123.33287	38.3173255	19.8675585	121.9010045	-68.0504555	24.0095215	126.7749455
-5.556404	27.629459	122.961296	-14.642466	21.824814	123.727592	36.809727	-5.536473	119.272408	39.921303	45.157246	122.322655	38.365515	19.8103865	120.7975315	-67.650447	23.8392415	126.6576525
-7.337838	28.511885	122.390869	-14.484118	21.71368	123.055695	36.771496	-5.654408	118.084862	39.928551	45.10553	121.388519	38.3500235	19.725561	119.7366905	-67.3182595	23.701799	126.3746995
-9.031849	29.387781	121.748497	-14.347364	21.565884	122.318222	36.62257	-5.791908	117.092201	39.450378	45.126011	120.601463	38.036474	19.6670515	118.846832	-66.731202	23.4647165	125.789612
-10.76628	30.190731	121.163345	-14.233337	21.336523	121.590027	36.554066	-6.058642	116.117668	39.338093	44.898727	119.440056	37.9460795	19.4200425	117.778862	-66.4127535	23.2530035	125.401192
-13.178952	31.384563	120.262871	-14.074245	20.923212	120.447243	36.435585	-6.387888	114.475227	39.132263	44.6483	117.940056	37.783924	19.130206	116.2076415	-65.932414	22.716218	124.6868445
-14.472745	32.057602	119.619774	-13.96946	20.591835	119.653	36.310192	-6.68512	113.367928	39.029598	44.278526	116.921471	37.669895	18.796703	115.1446995	-65.608815	22.386967	124.1613005
-15.889117	32.778999	119.007317	-13.796891	20.233116	118.736183	36.207809	-7.029558	112.336967	39.4403	43.73333	115.699921	37.8240545	18.351886	114.018444	-65.4178365	22.114346	123.453922
-17.134081	33.446823	118.273041	-13.65487	19.907442	117.698143	36.089802	-7.33635	111.131943	39.128342	43.509651	114.963829	37.609072	18.0866505	113.047886	-64.918812	21.7282335	122.3484
-18.335926	34.092621	117.543266	-13.494272	19.627457	116.626099	35.932281	-7.583912	109.866859	39.195461	43.110291	113.947166	37.563871	17.7631895	111.9070125	-64.552415	21.4917245	121.3451855
-19.526403	34.778721	116.845093	-13.327585	19.415878	115.559784	35.74913	-7.780948	108.566978	39.604286	42.591042	112.700508	37.676708	17.405047	110.633743	-64.331878	21.426709	120.485825
-20.329903	35.291775	116.095016	-13.304827	19.290564	114.655998	35.569843	-8.008726	107.407509	39.587357	42.353237	111.697128	37.5786	17.1722555	109.5523185	-64.188254	21.4088725	119.7596775
-21.651939	36.110569	115.155563	-13.203289	19.231464	113.505318	35.324146	-8.187939	106.220184	39.448067	42.065449	110.044571	37.3861065	16.938755	108.1323775	-63.7926845	21.524173	118.8782585
-22.46294	36.632935	114.430084	-13.183847	19.263353	112.824486	35.207302	-8.322373	105.724014	39.342602	42.01709	108.869461	37.274952	16.8473585	107.2967375	-63.642646	21.6793475	118.3522345
-23.124073	37.100063	113.693047	-13.118538	19.216719	112.16713	35.172951	-8.505094	105.327538	38.832664	41.52586	108.03701	37.0028075	16.510383	106.682274	-63.2398835	21.923055	117.651986
-23.66255	37.44902	113.037094	-13.014046	19.002186	111.601852	35.208122	-8.778148	104.994217	39.058064	41.690689	106.627563	37.133093	16.4562705	105.81089	-63.161185	21.5481015	117.392814
-24.080585	37.710396	112.517403	-12.898813	18.692947	111.106178	35.258202	-9.075991	104.551224	38.544926	41.588081	105.914536	36.901564	16.256045	105.23288	-62.69919	21.129849	116.979476
-24.523407	38.022999	112.31649	-12.747818	18.261873	110.701393	35.337212	-9.381128	104.04171	38.489799	41.314835	105.228424	36.9135055	15.9668535	104.635067	-62.4091415	20.5568925	116.767719
-24.457251	38.213486	112.121353	-12.537325	17.859007	110.380028	35.473087	-9.635676	103.432884	38.510376	41.09594	104.761993	36.9917315	15.730132	104.0974385	-62.0663815	19.987882	116.6626175
-24.325787	38.512203	112.130585	-12.154714	17.46843	110.05336	35.662571	-9.899288	102.517189	38.630043	40.914635	104.201637	37.146307	15.5076735	103.359413	-61.455735	19.4291865	116.747307
-24.029903	38.728905	112.105309	-11.914112	17.371206	109.893944	35.758724	-9.963708	102.00058	39.179153	40.717018	103.524147	37.4689385	15.376655	102.7623635	-61.2971625	19.365757	117.0255245
-23.604483	38.943729	111.908134	-11.660292	17.368576	109.630325	35.804768	-10.023354	101.468575	39.364902	40.686745	102.979362	37.584835	15.3316955	102.2239685	-60.905419	19.4054565	117.0366815
-23.229555	39.191406	111.682358	-11.407182	17.369213	109.362862	35.902283	-10.118172	101.105095	39.544655	40.62075	102.497017	37.723469	15.251289	101.801056	-60.537833	19.487137	116.924668
-22.488667	39.274044	111.286484	-11.175832	17.285936	109.005119	36.083694	-10.32582	100.73806	39.741398	40.548515	102.116539	37.912546	15.1113475	101.4272995	-60.26421	19.4605245	116.5829385
-21.613592	39.273281	110.773933	-10.936003	17.094856	108.491371	36.24519	-10.513079	100.299393	39.939705	40.465382	101.803062	38.0924475	14.9761515	101.0512275	-59.9644535	19.2135605	115.9315145
-20.608826	39.170143	110.161659	-10.687194	16.758289	107.929611	36.48592	-10.579349	99.901161	39.719986	40.526646	101.910637	38.102953	14.9736485	100.905899	-59.477341	18.5429295	114.953323
-19.153105	38.899029	109.51635	-10.502632	16.428869	107.359947	36.811245	-10.646467	99.738617	39.982605	40.355625	102.390541	38.396925	14.854579	101.064579	-59.402189	18.003159	113.655315
-18.043781	38.704021	109.202515	-10.574295	16.315117	107.338478	36.943295	-10.631845	100.269913	40.068008	40.254463	103.049278	38.5056515	14.811309	101.6595955	-59.6542415	17.818925	113.0173605
-16.82239	38.4823	108.901512	-10.782961	16.365042	107.513451	36.964725	-10.654123	101.433441	40.025238	40.160896	103.919937	38.4949815	14.7533865	102.676689	-60.0609035	17.9766975	112.350213
-15.627265	38.208797	108.701935	-11.151001	16.394604	107.838501	36.99527	-10.785251	103.07859	39.806122	40.08569	104.976501	38.400696	14.6502195	104.0275455	-60.702698	18.1389885	111.6494565
-14.377371	37.809593	108.653191	-11.676062	16.346994	108.340324	37.039051	-10.932192	105.104195	39.534191	40.051243	106.427475	38.286621	14.5595255	105.765835	-61.638745	18.1344625	110.914813
-13.182269	37.387455	108.81617	-12.312987	16.202709	109.040833	37.118198	-11.212735	107.414368	39.565281	39.87891	107.995049	38.3417395	14.3330875	107.7047085	-62.9677135	18.0723305	110.3769575
-11.971354	36.854458	109.216187	-12.962015	16.003054	109.96386	37.14996	-11.565575	109.760284	39.144432	39.834824	109.770737	38.147196	14.1346245	109.7655105	-64.071226	17.8714835	110.1622095
-10.048326	36.071144	110.340691	-13.743526	15.576178	111.6035	37.185844	-12.260888	112.981949	38.399357	39.743778	112.32634	37.7926005	13.741445	112.6541445	-65.2796525	17.410911	110.5528555
-8.756666	35.486717	111.114456	-14.014532	15.222354	112.61351	37.237419	-12.723295	114.519569	38.478577	39.535759	113.49102	37.857998	13.406232	114.0052945	-65.887062	17.038476	111.2217255
-7.341333	34.926441	111.798454	-14.002344	14.744356	113.306976	37.294277	-13.140665	115.401733	38.718597	39.200016	114.237831	38.006437	13.0296755	114.819782	-66.011125	16.4590365	111.79417
-5.937996	34.478439	112.240692	-13.887666	14.303491	113.733139	37.38438	-13.471523	115.759995	38.980438	38.766689	114.622055	38.182409	12.647583	115.191025	-65.957741	15.959399	112.275253
-4.543173	33.941273	112.542381	-13.586532	13.891385	113.831451	37.518349	-13.738638	115.733597	39.290771	38.468582	114.891121	38.40456	12.364972	115.312359	-65.577624	15.417798	112.350543
-3.140277	33.538731	112.839577	-13.303539	13.561625	113.86441	37.665886	-13.986715	115.605415	39.593006	38.241577	115.273071	38.629446	12.127431	115.439243	-65.236524	14.995819	112.289577
-1.812581	33.142616	113.284264	-13.157959	13.377701	113.919296	37.740963	-14.122502	115.422043	39.849976	38.085999	115.856804	38.7954695	11.9817485	115.6394235	-65.1113875	14.7736535	112.1991685
0.019175	32.562752	114.084412	-13.090566	13.138146	113.947342	37.734432	-14.333569	115.026451	40.167042	37.951942	117.141052	38.950737	11.8091865	116.0837515	-65.131869	14.4671055	111.8109325
1.183334	32.220707	114.815842	-13.137655	12.981311	113.959381	37.598286	-14.454513	114.702133	40.839314	37.651997	118.049469	39.2188	11.598742	116.375801	-65.49411	14.36388	111.542961
2.215497	31.784121	115.778183	-13.349912	12.856218	114.026573	37.389381	-14.569304	114.202675	40.486443	37.706036	119.569244	38.937912	11.568366	116.8859595	-65.637736	14.14407	111.1671865
3.1477	31.305752	116.684166	-13.679607	12.813311	114.048386	37.054401	-14.605212	113.61438	40.46513	37.529179	120.893982	38.7597655	11.4619835	117.254181	-66.1189795	14.1646385	110.842591
4.019634	30.696396	117.500153	-13.979246	12.868381	114.161751	36.642788	-14.511393	112.976982	40.396301	37.389084	122.066475	38.5195445	11.4388455	117.5217285	-66.4780365	14.2979165	110.8017735
4.900076	30.033838	118.182281	-14.263278	13.096144	114.34845	36.564465	-14.467162	112.285103	40.217255	37.36198	123.018265	38.39086	11.447409	117.651684	-66.917416	14.744879	111.045216
5.717736	29.328135	118.696747	-14.507257	13.431284	114.622879	36.260311	-14.182962	112.010361	40.144585	37.444305	123.695732	38.202448	11.6306715	117.8530465	-67.216962	15.2318965	111.3927115
6.820172	28.047995	119.229416	-14.761713	13.986217	115.128197	36.051239	-13.752951	112.065628	40.019894	37.694908	124.728302	38.0355665	11.9709785	118.396965	-67.5589925	16.0014555	111.859429
7.545315	26.937103	119.531456	-14.79977	14.194547	115.462471	36.019241	-13.552928	112.517715	39.991283	37.889362	125.413391	38.005262	12.168217	118.965553	-67.604802	16.220877	111.959389
8.08007	25.727501	119.797577	-14.840819	14.325397	115.756058	36.088333	-13.417974	113.096687	40.05394	38.043522	126.096008	38.0711365	12.312774	119.5963475	-67.7527745	16.33802	111.9157685
8.59414	24.24234	120.07132	-14.811163	14.195448	116.004349	36.307495	-13.458839	113.642372	40.138863	38.129089	126.895142	38.223179	12.335125	120.268757	-67.845505	16.055771	111.739941
9.034376	22.587564	120.374107	-14.793797	14.039765	116.268349	36.517754	-13.509459	114.250816	40.150856	38.212318	127.815582	38.334305	12.3514295	121.033199	-67.921899	15.7281005	111.503499
9.299697	20.843138	120.58773	-14.771201	13.83303	116.614006	36.747532	-13.567283	114.905968	40.251083	38.25774	128.53418	38.4993075	12.3452285	121.720074	-68.0417095	15.3208315	111.507938
9.462239	18.903868	120.794044	-14.777032	13.739319	117.049347	36.962173	-13.597581	115.649796	40.757832	38.19379	128.784439	38.8600025	12.2981045	122.2171175	-68.4140665	15.1805335	111.8815765
9.6862	15.808114	120.816292	-14.786236	13.770363	117.781319	37.306835	-13.599068	116.837296	40.831402	38.540752	128.966553	39.0691185	12.470842	122.9019245	-68.6415905	15.069884	112.6607135
9.664448	13.638191	120.846474	-14.750404	13.848948	118.265495	37.473427	-13.488168	117.660507	40.447781	38.949738	128.846878	38.960604	12.730785	123.2536925	-68.461412	14.967111	113.2772975
9.483318	11.416589	120.754646	-14.671739	13.938143	118.759178	37.635361	-13.364625	118.470169	40.511982	39.16309	128.249619	39.0736715	12.8992325	123.359894	-68.4171495	14.9770535	114.158462
9.270583	9.028071	120.824142	-14.540815	13.992475	119.231506	37.389122	-13.15665	119.516373	40.64653	39.236858	127.30732	39.017826	13.040104	123.4118465	-68.099456	14.944846	115.0511655
8.93563	6.586588	120.940659	-14.356178	13.921459	119.640823	37.441357	-13.21505	120.426521	40.798519	39.203251	126.237762	39.119938	12.9941005	123.3321415	-67.832294	14.8488175	115.9495045
8.486392	4.050581	121.234856	-14.183417	13.777086	119.963989	37.477329	-13.347576	121.24276	41.376987	38.942005	124.996712	39.427158	12.7972145	123.119736	-67.793992	14.7569575	116.808242
7.981455	1.513958	121.518562	-13.919191	13.449057	120.067833	37.472424	-13.521901	121.925041	41.479496	38.752171	123.882034	39.47596	12.615135	122.9035375	-67.314342	14.282979	117.2321285
7.062618	-2.243114	121.585373	-13.918633	13.002067	119.976578	37.808006	-14.076011	122.175339	41.430279	38.459202	122.569588	39.6191425	12.1915955	122.3724635	-67.4564085	13.8125385	117.5806925
6.363148	-4.669297	121.337471	-13.85537	12.640223	119.605782	37.834919	-14.190933	122.05117	40.929554	38.414608	122.003952	39.3822365	12.1118375	122.027561	-67.0929765	13.1686085	117.184003
5.619139	-7.040697	120.872795	-13.818584	12.359074	119.023239	37.562511	-14.089327	121.824989	40.833057	38.275753	121.262482	39.197784	12.093213	121.5437355	-66.834952	12.624935	116.5027425
4.883677	-9.319163	120.041908	-13.724518	12.125832	118.229912	37.663193	-14.099261	121.179321	40.692894	38.24353	120.701637	39.1780435	12.0721345	120.940479	-66.6270795	12.1795295	115.519345
4.07199	-11.511639	119.060562	-13.61093	12.017694	117.366859	37.785324	-13.98606	120.333847	40.566841	38.304737	120.125702	39.1760825	12.1593385	120.2297745	-66.3979425	11.8760495	114.5039435
3.225813	-13.638306	117.994324	-13.356259	11.978443	116.41774	37.924366	-13.808377	119.453476	40.495117	38.382442	119.260979	39.2097415	12.2870325	119.3572275	-65.9222595	11.6698535	113.4782525
2.331879	-15.651669	116.87291	-13.10242	12.051235	115.363144	38.118767	-13.620168	118.534088	40.418331	38.494732	118.349968	39.268549	12.437282	118.442028	-65.473389	11.665188	112.28426
0.870018	-18.584545	115.294662	-12.626701	12.182855	113.553604	38.522266	-13.338415	117.289505	40.520054	38.547657	116.632881	39.52116	12.604621	116.961193	-64.774562	11.761089	110.146015
-0.288392	-20.429365	114.778313	-12.317968	12.298863	112.329033	38.685036	-13.239678	116.705147	40.520042	38.477165	115.046669	39.602539	12.6187435	115.875908	-64.238475	11.9789825	108.782158
-1.634804	-22.145086	114.928604	-12.016072	12.364436	111.16246	38.748344	-13.273075	116.521683	40.582363	38.211014	112.960968	39.6653535	12.4689695	114.7413255	-63.6974975	12.2599025	107.5835945
-3.014433	-23.731993	115.402054	-11.749373	12.253827	110.191391	38.704025	-13.42353	116.491508	40.682076	37.675022	110.573349	39.6930505	12.125746	113.5324285	-63.1917965	12.381908	106.8503535
-4.567194	-25.197416	116.057953	-11.49269	11.78911	109.447876	38.704151	-13.801137	116.043854	40.660759	36.879356	108.583	39.682455	11.5391095	112.313427	-62.667835	12.0391105	106.582325
-5.986897	-26.677525	116.271355	-11.239711	11.047595	108.940765	38.747429	-14.435829	115.648201	40.729492	35.927917	106.946861	39.7384605	10.746044	111.297531	-62.2178825	11.349146	106.583999
-7.508604	-28.048292	116.246155	-11.072523	10.241091	108.5103	38.731647	-15.111275	115.128555	40.852535	35.092163	105.683044	39.792091	9.990444	110.4057995	-61.937137	10.491738	106.6148005
-9.576685	-29.89319	115.680122	-10.941423	9.276494	107.940292	38.655266	-15.994133	113.935852	40.72105	34.057732	104.262016	39.688158	9.0317995	109.098934	-61.571004	9.5211885	106.78165
-11.377208	-30.593443	115.428604	-10.93973	8.975333	107.692543	38.540478	-16.306177	113.157104	40.599598	33.599915	103.429497	39.570038	8.646869	108.2933005	-61.449498	9.303797	107.0917855
-12.979741	-31.082455	115.199783	-10.978916	8.896268	107.576309	38.381844	-16.507891	112.357498	40.451996	33.399513	102.882233	39.41692	8.445811	107.6198655	-61.374752	9.346725	107.5327525
-14.621568	-31.324261	115.055206	-11.075382	8.898645	107.557632	38.222637	-16.63694	111.787674	40.302326	33.264263	102.507225	39.2624815	8.3136615	107.1474495	-61.4132455	9.4836285	107.9678145
-16.257195	-31.173811	115.050713	-11.143359	8.871987	107.612015	38.07251	-16.733135	111.361755	40.182011	33.207829	102.30867	39.1272605	8.237347	106.8352125	-61.4139785	9.506627	108.3888175
-17.803278	-31.093098	114.794037	-11.248891	8.787528	107.670044	37.972538	-16.844017	110.953941	40.040901	33.204865	102.252197	39.0067195	8.180424	106.603069	-61.5045015	9.394632	108.737019
-19.022015	-30.699697	114.413597	-11.348198	8.652748	107.678032	37.89901	-16.894079	110.616241	39.877995	33.225735	102.23848	38.8885025	8.165828	106.4273605	-61.5848985	9.139668	108.9287035
-20.441595	-29.643164	113.741219	-11.480422	8.505871	107.580276	37.852276	-16.881201	110.136971	39.581062	33.386887	102.079941	38.716669	8.252843	106.108456	-61.677513	8.758899	109.052096
-21.426552	-28.655035	113.426865	-11.544882	8.474762	107.472626	37.823009	-16.817118	109.784744	39.368103	33.474575	101.760506	38.595556	8.3287285	105.772625	-61.68532	8.6207955	109.172627
-22.302351	-27.507765	113.006462	-11.603251	8.468043	107.220932	37.770195	-16.774691	109.327637	39.176743	33.594463	101.295555	38.473469	8.409886	105.311596	-61.679971	8.5262	109.130268
-23.17687	-26.298227	112.366524	-11.665367	8.438335	106.849144	37.672779	-16.757675	108.728836	38.980083	33.713493	100.733093	38.326431	8.477909	104.7309645	-61.657165	8.398761	108.9673235
-23.992229	-24.91354	111.574852	-11.747422	8.444791	106.35643	37.522022	-16.692389	107.951035	38.748459	33.801003	100.116035	38.1352405	8.554307	104.033535	-61.6300845	8.335275	108.679325
-24.703106	-23.405275	110.711441	-11.832375	8.513954	105.821465	37.355732	-16.602295	107.093369	38.495167	33.952328	99.423721	37.9254495	8.6750165	103.258545	-61.5901995	8.3528915	108.384385
-25.377632	-21.729322	109.918503	-11.898064	8.678346	105.329857	37.152142	-16.441193	106.28241	38.242352	34.112854	98.792549	37.697247	8.8358305	102.5374795	-61.493375	8.5208615	108.1222345
-26.235163	-18.942011	108.73568	-12.039968	9.007443	104.743073	36.805977	-16.138586	105.325745	37.953381	34.414925	98.393456	37.379679	9.1381695	101.8596005	-61.459615	8.8767165	107.6265455
-26.726841	-16.957676	107.970093	-12.201533	9.262639	104.56427	36.570152	-15.961491	105.078842	37.910034	34.667046	98.653564	37.240093	9.3527775	101.866203	-61.643159	9.1725005	107.262337
-27.154995	-14.840417	107.24543	-12.351262	9.520454	104.483093	36.37426	-15.822419	105.035141	37.977779	34.940456	99.27182	37.1760195	9.5590185	102.1534805	-61.8785435	9.4818895	106.8127055
-27.532249	-12.651285	106.460503	-12.48738	9.785089	104.402206	36.191456	-15.705341	104.988495	38.070793	35.178284	100.039436	37.1311245	9.7364715	102.5139655	-62.1058845	9.8337065	106.2904465
-27.780851	-10.348335	105.64566	-12.613821	10.097882	104.266235	35.974003	-15.538445	104.929504	38.191067	35.40226	100.860001	37.082535	9.9319075	102.8947525	-62.310177	10.2638565	105.6377175
-28.018242	-7.977002	104.807457	-12.681087	10.498805	104.098259	35.822868	-15.321838	104.878067	38.314125	35.627644	101.760689	37.0684965	10.152903	103.319378	-62.4306705	10.844707	104.87714
-28.148102	-5.493737	103.917076	-12.762107	10.987793	103.885605	35.723957	-15.076165	104.825531	38.468395	35.929985	102.83773	37.096176	10.42691	103.8316305	-62.62039	11.548676	103.9395795
-28.354973	-1.722529	102.439926	-12.909569	11.797894	103.447556	35.493858	-14.632234	104.650078	38.784958	36.433327	104.640945	37.139408	10.9005465	104.6455115	-62.958546	12.6952415	102.2496005
-28.420135	0.856175	101.55069	-13.031504	12.397407	103.139641	35.265877	-14.235628	104.334045	38.96225	36.803036	105.843773	37.1140635	11.283704	105.088909	-63.1770715	13.51111	101.190373
-28.511673	3.387698	100.94973	-13.205057	13.059992	102.903961	34.998249	-13.778727	103.849731	39.04924	37.163353	106.750786	37.0237445	11.692313	105.3002585	-63.4338585	14.427671	100.5076635
-28.564449	5.923308	100.66626	-13.387156	13.801482	102.809158	34.722469	-13.236889	103.284225	39.090981	37.575359	107.324341	36.906725	12.169235	105.304283	-63.681037	15.433729	100.314033
-28.695166	8.385376	100.792336	-13.569752	14.57243	102.882362	34.440155	-12.523471	102.66243	39.011307	38.117199	107.545555	36.725731	12.796864	105.1039925	-63.865235	16.347996	100.6607315
-28.768686	10.722141	101.143608	-13.807185	15.342951	103.035973	34.198277	-11.718442	101.95385	38.814407	38.839046	107.335213	36.506342	13.560302	104.6445315	-64.120712	17.1256	101.4274145
-28.823349	12.983294	101.685951	-13.986704	16.093433	103.180351	33.966351	-10.948196	101.20311	38.53289	39.523411	106.677902	36.2496205	14.2876075	103.940506	-64.2230285	17.8992585	102.420196
-28.868547	16.07938	102.614784	-14.130116	16.941223	103.432312	33.596237	-10.058967	100.184593	38.06728	40.105587	105.32769	35.8317585	15.02331	102.7561415	-64.0919905	18.859136	104.1084825
-28.746723	18.011055	103.328964	-14.139935	17.253851	103.739777	33.404678	-9.714407	99.757233	37.817955	40.203087	104.562569	35.6113165	15.24434	102.159901	-63.8911865	19.263362	105.319653
-28.625685	19.84572	104.059959	-14.172037	17.394575	104.138695	33.233685	-9.596005	99.58152	37.728657	40.325287	104.111984	35.481171	15.364641	101.846752	-63.825245	19.424509	106.430638
-28.431791	21.539064	104.674194	-14.207646	17.434349	104.477585	33.066414	-9.649419	99.517563	37.686348	40.269711	103.884911	35.376381	15.310146	101.701237	-63.791673	19.558552	107.253933
-28.156837	23.186121	105.075058	-14.287324	17.41674	104.705261	32.896267	-9.736661	99.557732	37.623383	40.077328	103.887871	35.259825	15.1703335	101.7228015	-63.834473	19.6631465	107.6877205
-27.811077	24.75692	105.296959	-14.375173	17.37941	104.860008	32.803612	-9.824523	99.786263	37.536926	39.934841	104.113022	35.170269	15.055159	101.9496425	-63.920615	19.703661	107.7703735
-27.439323	26.299063	105.399323	-14.480909	17.410309	104.995178	32.785954	-9.854779	100.258316	37.481907	39.911201	104.535233	35.1339305	15.028211	102.3967745	-64.0957485	19.792407	107.5935815
-26.692469	28.503366	105.776276	-14.591792	17.523745	105.4216	32.860119	-9.845565	101.271629	37.494843	40.528137	105.3013	35.177481	15.341286	103.2864645	-64.361065	19.706204	107.5567355
-26.074966	29.911819	106.05365	-14.618204	17.635923	105.810989	32.906742	-9.827583	102.066895	37.55542	40.606125	105.840599	35.231081	15.389271	103.953747	-64.467489	19.882575	107.668231
-25.477871	31.241966	106.380013	-14.619759	17.779404	106.18293	32.979507	-9.728654	102.757195	37.662373	40.732635	106.337296	35.32094	15.5019905	104.5472455	-64.560458	20.0568175	107.8186145
-24.732647	32.572548	106.634926	-14.615789	17.958157	106.434296	33.045082	-9.592589	103.208092	37.770599	40.940907	106.775223	35.4078405	15.674159	104.9916575	-64.6394185	20.242155	107.8769345
-24.004944	33.853615	106.775955	-14.625298	18.122738	106.568436	33.023247	-9.39931	103.413307	37.827755	41.165752	107.147446	35.425501	15.883221	105.2803765	-64.676097	20.362255	107.8564955
-23.301762	35.091404	107.056442	-14.671156	18.340475	106.70031	32.918446	-9.208259	103.401886	37.813137	41.309196	107.41272	35.3657915	16.0504685	105.407303	-64.7081035	20.6304815	107.993317
-22.470961	36.305992	107.320107	-14.746852	18.556551	106.84211	32.763687	-9.02475	103.307365	37.765717	41.475845	107.499374	35.264702	16.2255475	105.4033695	-64.758406	20.8875545	108.2808505
-21.17787	37.963001	107.594612	-14.885877	18.913177	107.0084	32.514557	-8.822341	103.171661	37.693516	41.792313	107.580887	35.1040365	16.484986	105.376274	-64.8757905	21.341368	108.640526
-20.269032	38.996479	107.788452	-15.028575	19.076157	107.065109	32.300507	-8.688963	103.037956	37.580101	42.012978	107.58667	34.940304	16.6620075	105.312313	-64.997454	21.4903065	108.817905
-19.306074	39.937737	107.881119	-15.171735	19.230196	107.09243	32.123909	-8.582141	102.878975	37.3937	42.154896	107.562576	34.7588045	16.7863775	105.2207755	-65.1022745	21.6740145	108.9640845
-18.329399	40.824875	107.872856	-15.316132	19.362078	107.109985	31.907295	-8.514102	102.879585	37.140789	42.258591	107.614342	34.524042	16.8722445	105.2469635	-65.156306	21.8519115	108.9730065
-17.248219	41.642071	107.819405	-15.479117	19.456976	107.118584	31.729273	-8.549615	103.026489	37.010761	42.236347	107.558678	34.370017	16.843366	105.2925835	-65.328251	22.070586	108.9445845
-16.172501	42.393978	107.720581	-15.675211	19.526678	107.134888	31.537046	-8.633923	103.366508	36.832695	42.185303	107.632935	34.1848705	16.77569	105.4997215	-65.5352925	22.277666	108.7700545
-15.097715	43.040775	107.630775	-15.887504	19.552156	107.184265	31.362274	-8.717873	103.767525	36.656021	42.137093	107.834717	34.0091475	16.70961	105.801121	-65.7841555	22.394702	108.567409
-13.340346	43.955986	107.723114	-16.252975	19.512341	107.360649	31.160433	-8.855056	104.342888	36.340611	42.055756	108.37265	33.750522	16.60035	106.357769	-66.256472	22.424332	108.363529
-12.163942	44.40345	107.961784	-16.465982	19.466686	107.563484	31.088802	-8.930631	104.790878	36.189232	42.070618	109.018646	33.639017	16.5699935	106.904762	-66.570981	22.3633785	108.222206
-10.914939	44.855297	108.408867	-16.612976	19.499968	107.894051	31.147343	-8.997576	105.443573	36.134041	42.141705	109.965515	33.640692	16.5720645	107.704544	-66.866644	22.4278715	108.083558
-9.645566	45.248322	109.184631	-16.744719	19.552317	108.413765	31.391516	-9.034016	106.34906	36.167141	42.370403	111.383972	33.7793285	16.6681935	108.866516	-67.2687665	22.4364405	107.961014
-8.433405	45.535084	110.267342	-16.867138	19.713139	109.177315	31.727493	-8.972575	107.409431	36.330315	42.778194	113.217453	34.028904	16.9028095	110.313442	-67.76318	22.5234685	108.041188
-7.163127	45.78294	111.645317	-17.018349	19.985548	110.154251	32.215458	-8.871353	108.551178	36.510189	43.221405	115.200958	34.3628235	17.175026	111.876068	-68.3995215	22.79607	108.432434
-5.988954	45.976139	113.217857	-17.060062	20.2351	111.157188	32.781269	-8.687419	109.550133	36.654987	43.734276	117.250465	34.718128	17.5234285	113.400299	-68.838252	22.9467715	108.914077
-4.322286	46.138252	115.495132	-17.171062	20.764868	112.566498	33.615829	-8.308211	110.754738	36.868378	44.535343	119.980515	35.2421035	18.113566	115.3676265	-69.5842275	23.41617	109.7653695
-3.179361	46.119587	116.82682	-17.21077	21.08954	113.347626	33.99416	-7.839719	111.220261	36.841263	44.977936	121.328247	35.4177115	18.5691085	116.274254	-69.8392515	23.6099715	110.420998
-2.122664	46.009083	117.943024	-17.260489	21.380064	114.00827	34.156055	-7.284403	111.530777	36.938858	45.42823	122.436996	35.5474565	19.0719135	116.9838865	-70.0684345	23.6882145	111.0326535
-1.089972	45.772831	118.944862	-17.333612	21.605181	114.609207	34.255009	-6.856688	111.70826	36.819389	45.695515	123.574745	35.537199	19.4194135	117.6415025	-70.204423	23.7909485	111.5769115
0.278919	45.194	119.721901	-17.510624	21.774868	115.164375	34.34478	-6.6008	111.866501	37.270313	45.662575	124.335495	35.8075465	19.5308875	118.100998	-70.8287945	24.0188485	112.227752
1.177507	44.598412	120.615639	-17.688526	21.846102	115.692177	34.181129	-6.315252	112.35601	37.226292	45.713978	125.370613	35.7037105	19.699363	118.8633115	-71.0807625	23.992841	112.5210425
1.983649	43.873276	121.496544	-17.867357	21.850636	116.193352	34.377373	-6.388549	112.718521	37.166485	45.701668	126.453278	35.771929	19.6565595	119.5858995	-71.506643	24.0447125	112.8008045
2.486215	42.627621	122.980461	-18.160702	21.703341	116.904953	34.165459	-6.204823	113.992012	37.075092	45.65176	128.293365	35.6202755	19.7234685	121.1426885	-71.9416795	23.6832135	112.6672175
3.216079	41.402828	123.907043	-18.363583	21.502445	117.48465	34.731899	-6.609575	114.865509	37.026794	45.538963	129.722672	35.8793465	19.464694	122.2940905	-72.6065125	23.540196	112.6752095
3.624623	40.025234	124.889816	-18.564989	21.276428	118.217323	34.786263	-6.787797	116.157677	36.985107	45.409023	131.153122	35.885685	19.310613	123.6553995	-73.015663	23.242243	112.7792465
4.244463	38.301826	125.739197	-18.720098	21.015682	119.075218	35.064537	-7.006915	117.511246	36.963486	45.304932	132.540314	36.0140115	19.1490085	125.02578	-73.4542075	22.8823555	113.124656
3.92017	36.847771	126.962593	-18.809435	20.73061	120.027962	35.343479	-7.225656	118.924606	36.97506	45.20435	133.728424	36.1592695	18.989347	126.326515	-73.7781395	22.471873	113.729409
4.488616	34.788921	127.462852	-18.383261	20.214661	120.757591	35.588963	-7.417744	120.291176	37.063652	45.093582	134.706085	36.3263075	18.837919	127.4986305	-73.0928295	21.591403	114.0165515
4.466693	32.862789	128.128647	-18.551752	20.087025	121.824089	35.833595	-7.61069	121.615349	37.245773	45.047031	135.520493	36.539684	18.7181705	128.567921	-73.643188	21.4558795	115.080257
4.091042	29.788446	128.922577	-18.467344	19.773935	123.270905	36.049934	-7.802273	123.534332	37.623276	45.03199	136.516418	36.836605	18.6148585	130.025375	-73.771293	20.9330115	116.516435
3.619934	27.612036	129.5242	-18.237576	19.545961	124.23922	36.210178	-7.942631	124.832619	37.872559	45.04818	137.167511	37.0413685	18.5527745	131.000065	-73.5165205	20.5391475	117.478375
2.908875	25.366238	130.21019	-18.175116	19.520794	125.463989	36.523499	-8.164606	126.343224	38.073235	45.14267	137.882462	37.298367	18.489032	132.112843	-73.648599	20.552556	118.815135
1.896888	23.044971	131.238281	-18.360914	19.473106	126.928185	36.164207	-8.176929	127.752426	38.215099	45.338551	138.582611	37.189653	18.580811	133.1675185	-73.911481	20.365401	120.6888515
0.706978	20.719982	132.349777	-18.537815	19.645367	128.564362	35.95396	-8.09553	129.617905	38.329895	45.596458	139.299469	37.1419275	18.750464	134.458687	-74.2175575	20.54027	122.670037
-0.66571	18.332001	133.586517	-18.65733	19.978306	130.218811	NaN	NaN	NaN	38.454231	45.844917	139.862244	NaN	NaN	NaN	NaN	NaN	NaN
-2.217397	16.023727	134.852127	-18.665201	20.273113	131.759659	34.926426	-7.482816	133.514755	38.59586	46.223644	140.233337	36.761143	19.370414	136.874046	-74.091545	21.175812	126.645272
-4.788819	12.558423	136.412567	-18.572245	20.631285	133.683746	NaN	NaN	NaN	38.747101	46.689178	140.29425	NaN	NaN	NaN	NaN	NaN	NaN
-6.600115	10.280559	136.961838	-18.4154	20.811989	134.580673	NaN	NaN	NaN	38.846424	46.862053	140.091965	NaN	NaN	NaN	NaN	NaN	NaN
-8.50201	8.015118	137.067108	-18.175526	20.865135	135.057602	NaN	NaN	NaN	38.941837	46.973488	139.610046	NaN	NaN	NaN	NaN	NaN	NaN
-10.445648	5.692602	136.623962	-17.878971	20.840982	135.144226	NaN	NaN	NaN	39.095917	46.95158	138.719467	NaN	NaN	NaN	NaN	NaN	NaN
-12.38612	3.481833	135.703812	-17.530308	20.645416	134.81955	NaN	NaN	NaN	39.321522	47.081547	137.594421	NaN	NaN	NaN	NaN	NaN	NaN
-14.397536	1.380115	134.538895	-17.118248	20.72217	134.30455	NaN	NaN	NaN	39.44989	47.058117	136.026703	NaN	NaN	NaN	NaN	NaN	NaN
-16.650116	-0.781174	133.350998	-16.762142	20.726692	133.603104	NaN	NaN	NaN	39.401592	47.052021	134.251724	NaN	NaN	NaN	NaN	NaN	NaN
-20.172327	-3.746954	132.011276	-16.236008	20.766964	132.403351	37.589855	-5.261502	128.100037	38.585873	47.410015	131.244522	38.087864	21.0742565	129.6722795	-70.55988	20.4596715	135.1344225
-22.585001	-5.676588	131.626968	-16.216637	20.946852	131.750671	37.75832	-5.087919	126.225197	38.551376	47.292931	128.573181	38.154848	21.102506	127.399189	-70.588122	20.791198	136.102153
-25.003321	-7.410518	131.722198	-15.667854	20.847923	130.903641	37.742157	-5.054611	124.408005	37.984413	47.293705	125.98983	37.863285	21.119547	125.1989175	-69.198993	20.576299	136.6083645
-27.307514	-9.299926	131.996887	-15.75809	20.698004	130.351486	37.215759	-4.620713	123.279465	37.365158	46.923611	123.441269	37.2904585	21.151449	123.360367	-68.8066385	20.244559	137.342605
-29.740927	-10.837293	132.371979	-15.52212	20.373568	129.64447	36.916325	-4.603543	122.232117	36.921871	46.424023	121.437622	36.919098	20.91024	121.8348695	-67.963338	19.836896	137.4540705
NaN	NaN	NaN	-15.380748	19.927961	128.980988	36.605007	-4.87886	121.318138	36.224655	45.996452	120.158325	36.414831	20.558796	120.7382315	-67.176327	19.297126	137.2237445
NaN	NaN	NaN	-15.348807	19.445477	128.300613	36.373348	-5.252522	120.563141	36.030659	45.469048	119.031631	36.2020035	20.108263	119.797386	-66.8996175	18.782691	136.80384
-33.688419	-12.019274	131.126862	-15.499285	18.765713	127.247635	35.8036	-5.875614	119.391647	35.709789	44.717999	117.822266	35.7566945	19.4211925	118.6069565	-66.7552645	18.1102335	135.8883135
-34.085094	-11.318866	129.996918	-15.595937	18.315483	126.454147	35.382793	-6.358757	118.604996	35.547283	44.253769	117.120338	35.465038	18.947506	117.862667	-66.656912	17.68346	135.045627
-34.671875	-10.527148	129.064865	-15.743812	17.985479	125.584557	35.048645	-6.698267	117.813911	35.414646	43.949081	116.492653	35.2316455	18.625407	117.153282	-66.7192695	17.345551	134.015832
-34.829094	-9.665655	127.802406	-15.746821	17.719917	124.649933	34.791695	-6.980924	116.943001	35.295494	43.654549	115.728905	35.0435945	18.3368125	116.335953	-66.5372365	17.1030215	132.963913
-34.760685	-8.675439	126.654396	-15.747653	17.504995	123.696648	34.636631	-7.157917	116.05542	35.090092	43.487015	114.752663	34.8633615	18.164549	115.4040415	-66.3586675	16.845441	131.9892545
-34.424343	-7.698341	125.623657	-15.686089	17.338463	122.703255	34.452118	-7.232262	114.868164	34.914402	43.358128	113.777229	34.68326	18.062933	114.3226965	-66.055438	16.613993	131.0838135
-34.029144	-6.690326	124.389122	-15.49575	17.164434	121.605011	34.305244	-7.203377	113.657127	34.797493	43.303345	112.672699	34.5513685	18.049984	113.164913	-65.5428685	16.278884	130.045109
-33.113403	-5.050631	122.122704	-15.243467	17.061401	119.793678	34.290382	-7.057793	111.77887	34.802143	43.347668	111.307777	34.5462625	18.1449375	111.5433235	-65.0331965	15.9778645	128.0440325
-32.353325	-3.952891	120.532181	-15.09396	17.088472	118.584656	34.226379	-6.989944	110.753906	34.886303	43.406071	110.471817	34.556341	18.2080635	110.6128615	-64.744261	15.9688805	126.5564505
-31.482065	-2.76422	119.16169	-15.214248	17.271767	117.535469	34.060623	-6.816665	109.833954	34.878262	43.49551	109.651276	34.4694425	18.3394225	109.742615	-64.8979385	16.2041115	125.328323
-30.414942	-1.606188	117.927979	-15.123484	17.427469	116.495308	33.895821	-6.648415	109.109428	34.789646	43.630962	108.8853	34.3427335	18.4912735	108.997364	-64.5897015	16.3636645	123.993252
-29.172647	-0.469279	116.780434	-15.25062	17.706421	115.592361	33.855919	-6.446869	108.663872	34.723549	43.8326	108.1828	34.289734	18.6928655	108.423336	-64.790974	16.7199765	122.761386
-27.905985	0.732316	115.492973	-15.283648	17.934137	114.524567	33.931171	-6.184771	108.306839	34.715286	44.05759	107.530685	34.3232285	18.9364095	107.918762	-64.8905245	16.9318645	121.130372
-26.467312	1.789211	113.928314	-15.283166	18.070541	113.25779	34.028049	-6.0144	107.790062	34.678535	44.217587	106.844589	34.353292	19.1015935	107.3173255	-64.919624	17.0394885	119.1982545
-24.273491	3.407528	111.15432	-15.41174	18.202868	110.949722	33.98156	-5.850285	106.721649	34.56908	44.366505	105.645493	34.27532	19.25811	106.183571	-65.0988	17.147626	115.715873
-22.716906	4.464295	109.42305	-15.581134	18.266088	109.460495	33.791641	-5.764632	105.880226	34.382706	44.460739	104.820908	34.0871735	19.3480535	105.350567	-65.2494415	17.1841225	113.570423
-21.044836	5.463204	107.972839	-15.825179	18.336895	108.256447	33.498909	-5.62087	105.065323	34.108356	44.576366	103.992973	33.8036325	19.477748	104.529148	-65.4539905	17.196042	111.983746
-19.296883	6.533949	106.859505	-16.084368	18.390944	107.311317	33.183655	-5.415539	104.104851	33.732391	44.681709	103.114784	33.458023	19.633085	103.6098175	-65.626759	17.148803	111.0128165
-17.47477	7.499165	105.82309	-16.340034	18.425541	106.475983	32.855289	-5.19824	103.063812	33.28841	44.790245	102.191673	33.0718495	19.7960025	102.6277425	-65.7519175	17.0550795	110.3242235
-15.671839	8.487599	104.780754	-16.582502	18.440638	105.631081	32.567657	-4.990875	101.9356	32.806789	44.902397	101.270332	32.687223	19.955761	101.602966	-65.852227	16.925515	109.659196
-13.693802	9.461353	103.603745	-16.8325	18.431332	104.72876	32.28759	-4.798421	100.809715	32.382446	45.039986	100.496887	32.335018	20.1207825	100.653301	-66.000018	16.7418815	108.804219
-10.761109	10.985638	101.912735	-17.27132	18.449682	103.361107	31.737904	-4.556176	99.414261	31.825825	45.192883	99.680885	31.7818645	20.3183535	99.547573	-66.3245045	16.5810105	107.174641
-8.651443	11.896885	100.885666	-17.634611	18.449583	102.54409	31.310722	-4.514064	98.625389	31.475206	45.241554	99.336723	31.392964	20.363745	98.981056	-66.662186	16.535421	106.107124
-6.482012	12.791125	100.117027	-18.040722	18.462294	101.912376	30.868105	-4.504271	98.204559	31.482414	45.1213	99.131264	31.1752595	20.3085145	98.6679115	-67.2567035	16.6160735	105.1568405
-4.226313	13.620851	99.735649	-18.50758	18.498772	101.479301	30.441383	-4.495372	98.239563	31.124735	45.167381	99.714066	30.783059	20.3360045	98.9768145	-67.798219	16.6615395	103.9817875
-1.973609	14.376511	99.822365	-19.082468	18.498451	101.336876	29.998959	-4.568885	99.002838	30.768835	45.204426	100.932274	30.383897	20.3177705	99.967556	-68.548833	16.6791315	102.706196
0.308286	14.973842	100.562538	-19.769953	18.500814	101.604637	29.577625	-4.712585	100.548088	30.362793	45.198494	102.714142	29.970209	20.2429545	101.631115	-69.510115	16.7586735	101.578159
2.561074	15.539803	101.843536	-20.545868	18.483042	102.181038	29.269726	-4.873526	102.577042	29.582939	44.840778	104.983864	29.4263325	19.983626	103.780453	-70.5180685	16.982458	100.581623
5.925165	16.132481	104.348694	-21.510555	18.510172	103.384651	29.102186	-4.966321	105.682907	28.946102	45.08884	107.840668	29.024144	20.0612595	106.7617875	-72.045254	16.9590845	100.0075145
8.160202	16.516193	105.794945	-21.90362	18.534679	104.232025	29.256529	-4.848965	107.247368	28.704458	45.423042	109.400177	28.9804935	20.2870385	108.3237725	-72.7877335	16.7823195	100.1402775
10.42717	16.770008	106.944107	-21.970909	18.474903	105.034554	29.52939	-4.702132	108.350113	28.458523	45.457096	110.433922	28.9939565	20.377482	109.3920175	-72.9357745	16.572324	100.6770905
12.757209	17.090065	107.920097	-21.672766	18.346832	105.817238	29.947641	-4.674679	109.142006	28.743103	46.217548	110.87059	29.345372	20.7714345	110.006298	-72.690904	15.9222295	101.628178
15.161432	17.305977	108.634377	-21.398779	18.213617	106.738792	30.403858	-4.719551	109.754944	29.426071	45.939529	111.048767	29.9149645	20.609989	110.4018555	-72.7125225	15.817245	103.0757285
17.443764	17.502867	109.488258	-20.898741	17.977152	107.509438	30.885902	-4.871349	110.334526	29.411238	45.937626	111.656036	30.14857	20.5331385	110.995281	-71.946052	15.4211655	104.023595
17.849957	17.116638	110.291397	-20.641159	17.759563	108.238007	31.297424	-5.035948	110.954758	29.785025	45.845921	112.354424	30.5412245	20.4049865	111.654591	-71.8235425	15.1141395	104.821423
16.724318	16.395275	111.1549	-20.506039	17.483349	108.911957	31.670973	-5.262616	111.921188	30.115431	45.74065	113.606323	30.893202	20.239017	112.7637555	-71.90528	14.727681	105.0601585
16.031357	15.902421	111.56665	-20.450119	17.263079	109.045448	31.754425	-5.442626	112.416519	30.211252	45.727627	114.493584	30.9828385	20.1425005	113.4550515	-71.8830765	14.3836575	104.6358445
15.332545	15.499684	111.93882	-20.573034	17.153769	109.182236	31.766844	-5.586485	112.779877	30.182695	45.674637	115.209427	30.9747695	20.044076	113.994652	-72.1208375	14.263462	104.36982
14.622768	15.165162	112.2286	-20.76008	17.09815	109.306778	31.666622	-5.664752	113.014839	30.087641	45.605904	115.705147	30.8771315	19.970576	114.359993	-72.3972915	14.225724	104.253563
13.883204	14.862527	112.266174	-20.935209	17.081951	109.41658	31.562401	-5.738879	113.123917	30.011963	45.598751	115.979858	30.787182	19.929936	114.5518875	-72.6576	14.233966	104.2812725
13.10206	14.55035	112.164215	-21.103907	17.1231	109.496132	31.50415	-5.845915	113.103905	29.930958	45.683216	116.032997	30.717554	19.9186505	114.568451	-72.925368	14.3275495	104.423813
12.254893	14.237054	111.981293	-21.217445	17.168922	109.544197	31.420246	-5.901212	112.976059	29.832304	45.795631	115.933395	30.626275	19.9472095	114.454727	-73.061165	14.3906345	104.633667
11.012857	13.536104	111.576614	-21.311604	17.116879	109.55925	31.313023	-6.033057	112.68692	29.79155	46.073872	115.747154	30.5522865	20.0204075	114.217037	-73.1754945	14.2133505	104.901463
10.067668	13.161798	111.395309	-21.355389	17.059975	109.597778	31.228844	-6.105297	112.510872	29.931658	46.625057	115.682747	30.580251	20.25988	114.0968095	-73.291029	13.86007	105.0987465
9.029074	12.846562	111.348114	-21.419081	16.970633	109.73761	31.10751	-6.143416	112.328995	30.468998	47.492596	115.070213	30.788254	20.67459	113.699604	-73.626416	13.266676	105.775616
7.95271	12.406275	111.403313	-21.416544	16.898323	109.973549	30.958132	-6.264778	112.280334	31.125301	48.350464	113.563034	31.0417165	21.042843	112.921684	-73.8748045	12.753803	107.025414
6.896211	11.939999	111.389114	-21.297785	16.90498	110.188721	30.823454	-6.409221	112.246391	31.182076	48.004486	112.422958	31.002765	20.7976325	112.3346745	-73.598335	13.0123275	108.0427675
5.801677	11.51441	111.286484	-21.136482	16.889999	110.315086	30.759281	-6.43218	112.084831	30.714464	47.042736	112.541542	30.7368725	20.305278	112.3131865	-73.0098365	13.47472	108.3169855
4.621253	11.099375	111.210083	-21.049076	16.95335	110.364166	30.793959	-6.405665	112.09861	30.464691	46.82193	112.896873	30.629325	20.2081325	112.4977415	-72.727477	13.6985675	108.2305905
2.8384	10.412389	110.922935	-21.107153	17.196398	110.217216	31.022587	-6.067083	112.056877	29.851728	46.619675	113.14753	30.4371575	20.276296	112.6022035	-72.6514635	14.1165	107.8322285
1.573918	9.942893	110.455238	-21.147562	17.357592	109.990479	31.226534	-5.862355	111.76989	29.61351	46.835148	112.930893	30.420022	20.4863965	112.3503915	-72.715146	14.2287875	107.6305665
0.273466	9.376184	109.87542	-21.162601	17.494471	109.683418	31.354666	-5.63042	111.256683	29.575985	47.136765	112.730492	30.4653255	20.7531725	111.9935875	-72.7905275	14.2357695	107.3732485
-1.008292	8.742951	109.309914	-21.084776	17.59391	109.402634	31.479528	-5.451786	110.552361	29.598379	47.299679	112.395706	30.5389535	20.9239465	111.4740335	-72.7085055	14.2638735	107.3312345
-2.314221	8.095889	108.811447	-21.020664	17.710709	109.190819	31.620407	-5.459387	109.737518	29.585752	47.361618	111.994064	30.6030795	20.9511155	110.865791	-72.6444075	14.4703025	107.515847
-3.677938	7.376973	108.329369	-20.920546	17.85445	109.019699	31.814819	-5.682186	108.926376	29.57769	47.35387	111.545853	30.6962545	20.835842	110.2361145	-72.5373465	14.873058	107.8032835
-5.011361	6.593472	107.954041	-20.878155	18.059917	108.953178	31.855616	-6.067779	108.124336	29.53577	47.361752	111.125038	30.695693	20.6469865	109.624687	-72.452003	15.4728475	108.281669
-7.002058	5.307605	107.494286	-20.607716	18.325645	108.779457	31.269867	-6.414714	106.905792	29.472893	47.512913	110.413826	30.37138	20.5490995	108.659809	-71.586812	16.1021905	108.899105
-8.352231	4.465243	107.313904	-20.538864	18.516659	108.735107	30.824984	-6.761359	106.340668	29.478559	47.565502	109.889519	30.1517715	20.4020715	108.1150935	-71.2294995	16.6312465	109.3551205
-9.717649	3.39161	107.082321	-20.524723	18.612387	108.576645	30.416641	-7.120698	105.936012	29.475277	47.456459	109.289276	29.945959	20.1678805	107.612644	-70.995405	17.0568935	109.540646
-11.068812	2.350263	106.783653	-20.505569	18.559603	108.28688	30.141005	-7.444836	105.826378	29.436953	47.162609	108.516922	29.788979	19.8588865	107.17165	-70.800117	17.2603195	109.40211
-12.467042	1.181024	106.347191	-20.562592	18.484678	107.859787	29.852554	-7.841964	105.710243	29.343744	46.839176	107.635201	29.598149	19.498606	106.672722	-70.723333	17.47075	109.046852
-13.832002	-0.001489	105.756058	-20.643452	18.381588	107.323906	29.38019	-8.105147	105.273369	29.193905	46.555847	106.698738	29.2870475	19.22535	105.9860535	-70.5739515	17.537826	108.6617585
-15.043084	-1.231775	105.102776	-20.706512	18.250822	106.741989	28.85367	-8.14319	104.838226	29.466148	46.021011	105.548729	29.159909	18.9389105	105.1934775	-70.572933	17.5627335	108.2905005
-16.953491	-3.110244	104.224815	-20.722807	18.159769	105.930984	28.1544	-8.411928	104.109001	29.341709	45.652214	104.606071	28.7480545	18.620143	104.357536	-70.1936685	17.699395	107.504432
-18.110607	-4.368432	103.874672	-20.771875	18.112009	105.523392	27.803347	-8.656415	103.992828	28.818539	45.597454	104.380203	28.310943	18.4705195	104.1865155	-69.854693	17.7534985	106.8602685
-19.257387	-5.690896	103.674225	-20.810328	18.095293	105.227791	27.502897	-8.749368	103.836525	29.107958	45.301891	103.779343	28.3054275	18.2762615	103.807934	-69.9260835	17.9143245	106.647648
-20.32855	-6.99651	103.522789	-20.819008	18.066635	104.928802	27.315336	-8.889426	103.65522	28.963842	45.205246	103.32444	28.139589	18.15791	103.48983	-69.777605	17.97536	106.367774
-21.265987	-8.331709	103.398094	-20.716774	17.988302	104.578308	27.169884	-8.980126	103.435226	28.451555	45.229691	102.817604	27.8107195	18.1247825	103.126415	-69.2442675	17.8518215	106.030201
-22.222593	-9.73381	103.212761	-20.547504	17.81345	104.064087	27.126366	-9.162271	103.195236	28.801346	44.916779	102.10186	27.963856	17.877254	102.648548	-69.058864	17.749646	105.479626
-23.046392	-11.181208	103.005386	-20.347858	17.529129	103.40493	27.166355	-9.496708	103.085312	28.391399	44.727081	101.544823	27.778877	17.6151865	102.3150675	-68.474593	17.4430715	104.4947925
-24.219236	-13.344947	102.618477	-20.038313	16.825468	102.266403	27.297167	-10.245907	103.187073	28.555717	43.942528	100.357262	27.926442	16.8483105	101.7721675	-68.003068	16.8026255	102.7606385
-24.964249	-14.814358	102.635262	-19.840395	16.205221	101.769875	27.3895	-10.937231	103.408516	28.437584	43.330292	99.928841	27.913542	16.1965305	101.6686785	-67.594332	16.2139115	101.8710715
-25.711	-16.234659	102.766739	-19.659166	15.571897	101.440498	27.42502	-11.662964	103.773689	29.439173	42.263977	99.149689	28.4320965	15.3005065	101.461689	-67.7504285	15.8432875	101.419307
-26.384136	-17.56629	102.76226	-19.550482	14.969568	101.138069	27.426565	-12.392335	103.952217	29.688185	41.542671	98.944351	28.557375	14.575168	101.448284	-67.658339	15.363968	100.827854
-27.108229	-18.880213	102.707962	-19.493961	14.49798	100.877037	27.335552	-12.985013	104.023277	29.903772	40.894745	98.782906	28.619662	13.954866	101.4030915	-67.607584	15.041094	100.3509825
-27.755064	-20.040031	102.713028	-19.455835	14.199023	100.747215	27.313551	-13.347502	103.998497	30.04781	40.455853	98.684814	28.6806805	13.5541755	101.3416555	-67.5923505	14.8438705	100.1527745
-28.440941	-21.096647	102.86441	-19.405273	14.107434	100.827881	27.416716	-13.568379	103.95005	30.15402	40.224667	98.651245	28.785368	13.328144	101.3006475	-67.595914	14.886724	100.3551145
-29.252213	-22.472675	103.045364	-19.253635	14.069571	101.060364	27.631628	-13.691976	103.799484	30.355347	40.113716	98.773613	28.9934875	13.21087	101.2865485	-67.5007575	14.928272	100.8341795
-29.784784	-23.300028	103.062737	-19.080902	14.063281	101.213776	27.877811	-13.754219	103.598228	29.990313	40.302616	99.316895	28.934062	13.2741985	101.4575615	-67.095866	14.8523635	100.9699905
-29.945919	-23.656786	103.010521	-18.879196	14.089239	101.310936	28.180143	-13.851495	103.456963	30.401493	40.192471	99.37693	29.290818	13.170488	101.4169465	-67.04921	15.00799	101.2049255
-29.796749	-23.472198	102.924431	-18.62392	14.074637	101.370499	28.460896	-13.880499	103.499176	30.731096	40.094265	99.541977	29.595996	13.106883	101.5205765	-66.843836	15.042391	101.2204215
-29.569717	-23.208544	102.99015	-18.370852	14.059297	101.461433	28.796268	-13.876374	103.608383	31.042576	40.014156	99.72731	29.919422	13.068891	101.6678465	-66.661126	15.049703	101.2550195
-29.289892	-22.874691	103.206871	-18.153149	14.027066	101.619003	29.110193	-13.917875	103.790726	31.302458	39.907658	99.918625	30.2063255	12.9948915	101.8546755	-66.5126235	15.0592405	101.3833305
-29.065407	-22.562473	103.360497	-18.000746	13.933115	101.771797	29.374212	-14.042219	104.073425	31.523943	39.760971	100.124847	30.4490775	12.859376	102.099136	-66.4505695	15.006854	101.444458
-28.673014	-22.039288	103.502396	-17.895063	13.660583	101.95192	29.520077	-14.350788	104.432953	31.759214	39.37553	100.506187	30.6396455	12.512371	102.46957	-66.4297715	14.808795	101.43427
-28.368362	-21.676748	103.497681	-17.929657	13.438472	102.025429	29.45632	-14.612492	104.546989	31.856543	39.117664	100.769516	30.6564315	12.252586	102.6582525	-66.5157455	14.624358	101.3926055
-28.143831	-21.272326	103.415619	-18.021942	13.256429	102.071045	29.262426	-14.86942	104.635132	31.884024	38.835606	101.069283	30.573225	11.983093	102.8522075	-66.617109	14.529765	101.2898825
-27.85199	-20.816513	103.301239	-18.176191	13.107377	102.122406	29.028624	-15.102802	104.765533	31.863636	38.584641	101.408531	30.44613	11.7409195	103.087032	-66.798512	14.4738345	101.15778
-27.564011	-20.283735	103.196014	-18.340752	13.011219	102.181305	28.782639	-15.306775	104.911697	31.85269	38.409924	101.778389	30.3176645	11.5515745	103.345043	-66.9991685	14.4708635	101.017567
-27.304712	-19.68037	103.109825	-18.521214	12.980597	102.269577	28.526888	-15.424895	104.993477	31.804073	38.309662	102.14286	30.1654805	11.4423835	103.5681685	-67.2079085	14.5188105	100.9709855
-26.976221	-19.062311	103.009583	-18.671837	12.989315	102.323936	28.295013	-15.510745	104.989479	31.7453	38.23317	102.492249	30.0201565	11.3612125	103.740864	-67.3638305	14.6174175	100.907008
-26.517265	-18.121092	102.796471	-18.853804	13.024822	102.424667	28.03474	-15.698822	104.905762	31.812346	37.549675	103.003571	29.923543	10.9254265	103.9546665	-67.631151	15.1242175	100.8946675
-26.16666	-17.44364	102.632584	-18.933836	13.031417	102.51825	27.888149	-15.777456	104.759598	31.966972	37.603508	103.352692	29.9275605	10.913026	104.056145	-67.7952325	15.149808	100.980355
-25.754591	-16.758326	102.441261	-19.019361	13.074152	102.616249	27.796608	-15.853392	104.558014	32.176399	38.350109	103.612244	29.9865035	11.2483585	104.085129	-68.0252255	14.8999455	101.147369
-25.425491	-16.009798	102.237595	-19.060213	13.131851	102.661026	27.716545	-15.81708	104.319427	32.602043	38.777439	103.741714	30.159294	11.4801795	104.0305705	-68.27972	14.7835225	101.2914815
-25.006216	-15.294649	102.014603	-19.102093	13.259389	102.668549	27.74638	-15.788065	104.108665	33.190655	39.451469	103.531738	30.4685175	11.831702	103.8202015	-68.6727035	14.687076	101.5168965
-24.570164	-14.573778	101.775269	-19.09622	13.470811	102.694061	27.856974	-15.748861	103.929916	33.65324	39.905632	102.910294	30.755107	12.0783855	103.420105	-68.947547	14.8632365	101.968017
-24.144348	-13.819681	101.58371	-19.024014	13.726366	102.733299	27.903219	-15.533531	103.840187	33.869122	40.309162	102.339539	30.8861705	12.3878155	103.089863	-68.9341985	15.0649165	102.376735
-23.406439	-12.660525	101.526031	-18.949368	14.227894	102.887932	28.082775	-15.178147	103.930054	33.649952	40.689232	102.465942	30.8663635	12.7555425	103.197998	-68.7650995	15.7002455	102.577866
-22.960243	-11.921021	101.617157	-19.023573	14.589256	103.066193	28.245359	-14.862273	104.319527	33.413612	40.924835	103.003563	30.8294855	13.031281	103.661545	-68.8766315	16.147231	102.470841
-22.595266	-11.150117	101.888535	-19.208178	14.959184	103.313171	28.395084	-14.453279	104.972755	33.041111	41.231663	103.853188	30.7180975	13.389192	104.4129715	-69.1344535	16.529176	102.2133705
-22.201229	-10.491715	102.254852	-19.524708	15.247776	103.688499	28.476357	-14.159782	105.763794	32.511646	41.426147	104.948189	30.4940015	13.6331825	105.3559915	-69.5434175	16.8623695	102.0210065
-21.923307	-9.920163	102.668526	-19.815762	15.356726	104.153839	28.431341	-14.037141	106.603683	32.154625	41.419975	106.269218	30.292983	13.691417	106.4364505	-69.924507	17.022035	101.8712275
-21.683098	-9.433319	103.153992	-20.118366	15.423038	104.741791	28.319273	-13.996231	107.437706	31.856125	41.306129	107.610115	30.087699	13.654949	107.5239105	-70.324431	17.191127	101.9596715
-21.439878	-8.972425	103.69648	-20.293781	15.390902	105.250023	28.227339	-14.023487	108.127533	31.632099	41.115658	108.651718	29.929719	13.5460855	108.3896255	-70.517281	17.2357185	102.1104205
-21.096031	-8.338371	104.321877	-20.398378	15.305197	105.840004	28.030199	-14.044467	108.698425	31.573633	40.79063	109.521248	29.801916	13.3730815	109.1098365	-70.598672	17.2373125	102.5701715
-20.899107	-7.924863	104.652748	-20.410416	15.219191	106.130363	27.904663	-14.107794	108.808228	31.712103	40.556747	109.807121	29.808383	13.2244765	109.3076745	-70.629215	17.2139055	102.9530515
-20.746317	-7.558436	104.923668	-20.371077	15.160648	106.377747	27.814129	-14.206949	108.754768	31.846598	40.299641	109.837486	29.8303635	13.046346	109.296127	-70.5725175	17.27495	103.459367
-20.650517	-7.234608	105.076942	-20.286726	15.094595	106.541046	27.763617	-14.285082	108.589233	32.020344	40.09206	109.788811	29.8919805	12.903489	109.189022	-70.4654325	17.285701	103.89307
-20.489988	-6.942935	105.107689	-20.195345	15.061699	106.650543	27.723364	-14.345731	108.417404	32.176231	39.952648	109.769691	29.9497975	12.8034585	109.0935475	-70.3404875	17.3199395	104.2075385
-20.373343	-6.677978	105.118301	-20.133894	15.025001	106.749519	27.705336	-14.33795	108.206543	32.288696	39.854858	109.887016	29.997016	12.758454	109.0467795	-70.264804	17.291548	104.4522585
-20.29921	-6.452603	105.084824	-20.067333	15.023353	106.849373	27.69416	-14.297202	108.010674	32.388309	39.804386	110.122612	30.0412345	12.753592	109.066643	-70.1759005	17.293114	104.632103
-20.219141	-6.142046	104.991486	-20.036057	15.074719	107.024361	27.632845	-14.069712	107.681023	32.537453	39.732483	110.624649	30.085149	12.8313855	109.152836	-70.157263	17.3180525	104.895886
-20.19471	-5.947452	104.921661	-20.036629	15.189288	107.144989	27.617958	-13.907766	107.496391	32.648849	39.719849	110.963737	30.1334035	12.9060415	109.230064	-70.2066615	17.4725345	105.059914
-20.195082	-5.777577	104.891502	-20.049992	15.334036	107.256027	27.673117	-13.725929	107.285378	32.748035	39.757996	111.262444	30.210576	13.0160335	109.273911	-70.31056	17.6520385	105.238143
-20.23204	-5.650207	104.833046	-20.005518	15.513834	107.329514	27.74218	-13.589549	107.173744	32.846909	39.833797	111.521568	30.2945445	13.122124	109.347656	-70.3055805	17.905544	105.311372
-20.28945	-5.577107	104.808823	-19.961874	15.690351	107.373688	27.773773	-13.53089	107.20723	32.963207	39.920803	111.736145	30.36849	13.1949565	109.4716875	-70.292238	18.1857455	105.2756885
-20.355589	-5.526939	104.894089	-19.893684	15.867898	107.439217	27.814085	-13.547185	107.269547	33.113319	39.992168	111.82399	30.463702	13.2224915	109.5467685	-70.25107	18.5133045	105.3316655
-20.436607	-5.528598	104.985893	-19.868742	16.009432	107.501732	27.863434	-13.59186	107.347229	33.263062	40.03183	111.776031	30.563248	13.219985	109.56163	-70.300732	18.798879	105.441834
-20.533827	-5.668826	105.22094	-19.823374	16.111235	107.587936	27.918905	-13.792012	107.516136	33.554222	40.093456	111.481438	30.7365635	13.150722	109.498787	-70.3833115	19.071748	105.677085
-20.594961	-5.807333	105.380692	-19.698765	16.031582	107.515427	27.941019	-13.973258	107.617363	33.765064	40.209362	111.059334	30.8530415	13.118052	109.3383485	-70.2505715	18.945112	105.6925055
-20.671656	-6.018147	105.511177	-19.591553	15.958103	107.374893	27.927214	-14.104228	107.59343	33.9594	40.306961	110.349129	30.943307	13.1013665	108.9712795	-70.126413	18.8148395	105.7785065
-20.828865	-6.235933	105.591164	-19.455038	15.786672	107.204773	27.8867	-14.266714	107.527878	34.199066	40.431664	109.626648	31.042883	13.082475	108.577263	-69.952959	18.490869	105.832283
-20.992983	-6.506492	105.648842	-19.206633	15.493443	106.869652	27.757164	-14.494557	107.390007	34.515079	40.521683	108.598236	31.1361215	13.013563	107.9941215	-69.5493875	17.973323	105.7451825
-21.224266	-6.771022	105.630302	-18.956821	15.15465	106.487144	27.688667	-14.852168	107.104942	34.692944	40.44289	107.689583	31.1908055	12.795361	107.3972625	-69.1044475	17.513939	105.5770255
-21.460087	-7.072568	105.587364	-18.715939	14.791446	106.160751	27.713081	-15.23508	106.949219	34.522247	39.794353	107.076874	31.117664	12.2796365	107.0130465	-68.549542	17.3032555	105.3084555
-21.91778	-7.502977	105.751625	-18.407467	14.232248	105.947197	27.823305	-15.93545	107.405235	34.01799	38.61203	106.412361	30.9206475	11.33829	106.908798	-67.7355815	17.126206	104.985596
-22.298166	-7.740328	105.933807	-18.383692	13.849005	105.926956	27.89785	-16.301273	107.92627	34.014694	37.998955	106.344856	30.956272	10.848841	107.135563	-67.723656	16.849169	104.718349
-22.665081	-7.971788	106.119766	-18.443645	13.560048	106.018532	27.888416	-16.611782	108.606812	34.030277	37.613205	106.658424	30.9593465	10.5007115	107.632618	-67.8466365	16.6193845	104.404446
-23.081869	-8.139044	106.321106	-18.585901	13.346818	106.189095	27.84366	-16.86772	109.312149	34.036018	37.30328	107.319473	30.939839	10.21778	108.315811	-68.111641	16.475856	104.062379
-23.50976	-8.237703	106.521629	-18.745516	13.222811	106.442604	27.787489	-17.079208	110.02771	34.080448	37.162186	108.119652	30.9339685	10.041489	109.073681	-68.4250005	16.404133	103.811527
-23.954432	-8.295	106.778992	-18.880974	13.159823	106.751503	27.731747	-17.258692	110.706589	34.170631	37.064129	108.984268	30.951189	9.9027185	109.8454285	-68.713137	16.4169275	103.6575775
-24.365204	-8.30361	107.044563	-18.951693	13.158493	107.102646	27.725935	-17.407726	111.305954	34.334015	36.997738	109.773949	31.029975	9.795006	110.5399515	-68.933361	16.52198	103.6653405
-25.035858	-8.267997	107.337395	-18.944113	13.187809	107.588936	27.72477	-17.606619	111.968864	34.621826	36.91597	110.676147	31.173298	9.6546755	111.3225055	-69.061524	16.7209425	103.8553665
-25.460907	-8.198815	107.429695	-18.874741	13.226269	107.746353	27.787388	-17.694273	112.162743	34.807007	36.84676	110.887398	31.2971975	9.5762435	111.5250705	-69.0466795	16.8762945	103.9676355
-25.951	-8.107557	107.424477	-18.753639	13.287873	107.769165	27.869474	-17.7192	112.140015	34.941761	36.817638	110.744354	31.4056175	9.549219	111.4421845	-68.9128955	17.026527	104.0961455
-26.494385	-7.999743	107.328293	-18.619286	13.339398	107.683655	27.996735	-17.730457	111.8834	35.034683	36.763855	110.433182	31.515709	9.516699	111.158291	-68.754281	17.162097	104.209019
-27.143732	-7.891142	107.16317	-18.484283	13.294379	107.553879	28.104855	-17.739283	111.548439	35.050385	36.69075	110.106003	31.57762	9.4757335	110.827221	-68.546186	17.1130245	104.280537
-27.765495	-7.760857	107.002769	-18.363956	13.211118	107.416603	28.207375	-17.793358	111.190178	35.052345	36.626186	109.75177	31.62986	9.416414	110.470974	-68.357772	17.005822	104.362232
-28.42473	-7.644464	106.849777	-18.286924	13.133675	107.279137	28.280952	-17.861904	110.852623	35.042469	36.54916	109.353867	31.6617105	9.343628	110.103245	-68.2355585	16.923722	104.455029
-29.460283	-7.4165	106.806694	-18.214779	13.06163	107.065987	28.262875	-17.913277	110.43705	34.899895	36.469414	108.633232	31.581385	9.2780685	109.535141	-68.010943	16.8451915	104.596833
-30.203421	-7.226818	106.905594	-18.197487	13.030025	107.01532	28.202135	-17.906332	110.219444	34.800415	36.408112	108.064667	31.501275	9.25089	109.1420555	-67.896249	16.80916	104.8885845
-31.099077	-7.021213	107.214699	-18.150511	12.940657	107.093826	28.159693	-17.919683	110.151466	34.654087	36.343243	107.572701	31.40689	9.21178	108.8620835	-67.707912	16.669534	105.3255685
-31.928175	-6.769664	107.756577	-18.1432	12.844613	107.353935	28.139252	-17.968075	110.274002	34.540398	36.241585	107.162666	31.339825	9.136755	108.718334	-67.626225	16.552471	105.989536
-32.746899	-6.540138	108.374992	-18.12579	12.649624	107.731842	28.160131	-18.059942	110.54512	34.455158	36.130127	106.888893	31.3076445	9.0350925	108.7170065	-67.5592245	16.2641555	106.7466775
-33.584549	-6.282291	108.946548	-18.116123	12.411027	108.134773	28.21328	-18.209229	110.832619	34.374821	36.011204	106.754303	31.2940505	8.9009875	108.793461	-67.5262965	15.9210665	107.476085
-34.440212	-5.932637	109.424744	-18.103842	12.099756	108.484604	28.258184	-18.376762	111.098312	34.290207	35.86182	106.610229	31.2741955	8.742529	108.8542705	-67.4818795	15.456983	108.1149375
-35.691006	-5.331328	110.117279	-18.096802	11.654182	108.938309	28.29833	-18.592371	111.291359	34.076706	35.553352	106.301567	31.187518	8.4804905	108.796463	-67.381122	14.8278735	109.080155
-36.545544	-4.912967	110.544167	-18.051014	11.374884	109.171448	28.301123	-18.77853	111.335899	33.879192	35.292862	106.072578	31.0901575	8.257166	108.7042385	-67.1921855	14.492602	109.6386575
-37.357262	-4.315519	110.853088	-18.091192	11.090927	109.4319	28.249332	-18.945147	111.375717	33.72781	35.084866	105.882576	30.988571	8.0698595	108.6291465	-67.170955	14.1119945	110.2346535
-38.19582	-3.683824	111.150993	-18.141148	10.805311	109.698524	28.197245	-19.081018	111.405838	33.553745	34.919678	105.846825	30.875495	7.91933	108.6263315	-67.157791	13.691292	110.7707165
-39.05661	-3.030454	111.352226	-18.249283	10.509706	109.922264	28.184509	-19.242643	111.33696	33.412395	34.787846	105.900597	30.798452	7.7726015	108.6187785	-67.297018	13.2468105	111.2257495
-39.848858	-2.287428	111.392471	-18.352936	10.226354	110.112144	28.158655	-19.354322	111.21093	33.19799	34.71574	106.052307	30.6783225	7.680709	108.6316185	-67.3841945	12.771999	111.5926695
-40.634075	-1.486122	111.349274	-18.523012	9.942755	110.225273	28.090111	-19.443672	110.944046	32.965919	34.650837	106.247452	30.528015	7.6035825	108.595749	-67.574039	12.2819275	111.854797
-41.87397	-0.134429	111.305878	-18.789007	9.622921	110.35923	27.95282	-19.519421	110.333847	32.644104	34.651337	106.517639	30.298462	7.565958	108.425743	-67.876476	11.679884	112.292717
-42.568428	0.84966	111.285889	-18.953949	9.470783	110.456535	27.841148	-19.542671	109.853676	32.378254	34.728168	106.787781	30.109701	7.5927485	108.3207285	-68.017599	11.3488175	112.5923415
-43.281715	1.923387	111.385963	-19.094793	9.367491	110.589745	27.722015	-19.520918	109.37487	32.172684	34.813904	107.078239	29.9473495	7.646493	108.2265545	-68.1369355	11.088489	112.9529355
-44.058529	3.014866	111.534164	-19.219894	9.32285	110.739662	27.604643	-19.45624	108.940933	31.996918	34.897976	107.398048	29.8007805	7.720868	108.1694905	-68.2405685	10.924832	113.3098335
-44.643925	4.136469	111.810555	-19.35697	9.324135	111.007103	27.516212	-19.372654	108.559097	31.824966	35.021126	107.703911	29.670589	7.824236	108.131504	-68.384529	10.824034	113.882702
-45.250866	5.307301	112.344269	-19.451603	9.301555	111.379135	27.429316	-19.256609	108.233383	31.60471	35.170605	108.068871	29.517013	7.956998	108.151127	-68.420219	10.646112	114.607143
-45.858757	6.420175	113.024605	-19.566048	9.242733	111.85907	27.353426	-19.133379	108.032486	31.411652	35.309582	108.451675	29.382539	8.0881015	108.2420805	-68.514635	10.3973645	115.4760595
-46.562405	8.088551	114.255867	-19.749205	9.162461	112.793182	27.244059	-18.974682	107.948425	31.100649	35.504524	109.066544	29.172354	8.264921	108.5074845	-68.670764	10.060001	117.0788795
-46.962337	9.23065	115.250816	-19.870386	9.118817	113.4627	27.17675	-18.873102	108.04435	30.918264	35.602901	109.441147	29.047507	8.3648995	108.7427485	-68.788279	9.8727345	118.1826515
-47.30394	10.310416	116.303429	-19.945166	9.055197	114.219902	27.125925	-18.775589	108.277527	30.75231	35.709446	109.840332	28.9391175	8.4669285	109.0589295	-68.8294495	9.6434655	119.3808745
-47.53323	11.357548	117.18705	-19.945202	8.956788	114.93943	27.13323	-18.722435	108.655205	30.643085	35.764057	110.343948	28.8881575	8.520811	109.4995765	-68.7785615	9.392765	120.3792835
-47.708504	12.446486	118.032608	-19.973583	8.851301	115.584114	27.178553	-18.74493	109.12281	30.635811	35.786201	110.932449	28.907182	8.5206355	110.0276295	-68.854348	9.1819665	121.1405985
-47.844975	13.480595	118.764519	-20.027256	8.734282	116.283623	27.228537	-18.786829	109.590088	30.6919	35.794807	111.57972	28.9602185	8.503989	110.584904	-69.0147305	8.964575	121.982342
-47.882626	14.473475	119.32019	-20.018204	8.584109	116.79882	27.562445	-19.004543	109.847557	30.777397	35.779335	112.244545	29.169921	8.387396	111.046051	-69.206329	8.780822	122.551589
-47.86602	15.971908	119.832573	-20.099072	8.352757	117.37561	27.36154	-18.907015	110.484024	30.957153	35.81308	113.252785	29.1593465	8.4530325	111.8684045	-69.3574905	8.2524815	122.8828155
-47.721695	16.969654	120.0308	-20.12694	8.272496	117.580704	27.43569	-18.931385	110.67263	31.068151	35.866123	113.846138	29.2519205	8.467369	112.259384	-69.5058005	8.077623	122.902024
-47.50806	17.888462	120.112289	-19.935837	7.955221	117.605995	27.528313	-18.901241	110.708092	31.179745	35.98093	114.291512	29.354029	8.5398445	112.499802	-69.225703	7.3705975	122.712188
-47.21307	18.861538	120.283768	-20.176781	8.154324	117.765472	27.63818	-18.781576	110.52816	31.255293	36.152363	114.604591	29.4467365	8.6853935	112.5663755	-69.8002985	7.6232545	122.9645685
-46.922256	19.799133	120.538376	-20.134525	8.107734	117.819641	27.752213	-18.626011	110.226913	31.298738	36.387226	114.829048	29.5254755	8.8806075	112.5279805	-69.7945255	7.3348605	123.1113015
-46.453423	20.627794	120.840919	-20.079983	8.088387	117.889832	27.86124	-18.433054	109.89299	31.341043	36.56971	114.996719	29.6011415	9.068328	112.4448545	-69.7611075	7.108446	123.3348095
-45.921276	21.421741	121.206642	-20.022625	8.067089	118.039551	27.96829	-18.287981	109.597923	31.43251	36.667953	115.146172	29.7004	9.189986	112.3720475	-69.74565	6.944192	123.7070545
-44.9772	22.590906	121.681213	-19.86228	7.88061	118.273499	28.091547	-18.263382	109.458778	31.621201	36.642643	115.464317	29.856374	9.1896305	112.4615475	-69.580934	6.5715895	124.0854505
-44.347664	23.252348	121.969749	-19.832825	7.677913	118.496994	28.14286	-18.392572	109.558746	31.77146	36.512249	115.759598	29.95716	9.0598385	112.659172	-69.62281	6.2959875	124.334816
-43.530598	23.841831	122.15966	-19.803486	7.434183	118.70871	28.142666	-18.651754	109.757843	31.910488	36.280216	116.079079	30.026577	8.814231	112.918461	-69.633549	6.054135	124.498959
-42.746197	24.409216	122.20594	-19.806042	7.173607	118.878578	28.125578	-19.020988	110.116066	32.031872	35.948898	116.409729	30.078725	8.463955	113.2628975	-69.690809	5.883259	124.4942585
-41.859158	24.927502	122.160278	-19.815521	6.907254	119.000435	28.084167	-19.445421	110.545624	32.138302	35.560596	116.716782	30.1112345	8.0575875	113.631203	-69.7422765	5.7569205	124.369667
-40.881443	25.443693	122.016335	-19.813875	6.570953	119.071243	28.053743	-19.893785	110.975601	32.199654	35.133366	116.993095	30.1266985	7.6197905	113.984348	-69.7544485	5.5221155	124.158138
-39.900589	25.869665	121.831238	-19.804976	6.281638	119.118736	28.04521	-20.365112	111.353279	32.242744	34.707413	117.209419	30.143977	7.1711505	114.281349	-69.753929	5.3921255	123.956123
-38.257164	26.480988	121.703102	-19.818941	5.848312	119.259003	28.040636	-20.938414	111.870804	32.337769	34.214592	117.557884	30.1892025	6.638089	114.714344	-69.8270845	5.058535	123.803662
-37.112766	26.851978	121.740974	-19.846533	5.636987	119.447624	28.305208	-21.334528	112.035095	32.397793	33.99752	117.872643	30.3515005	6.331496	114.953869	-70.0445665	4.942478	123.941379
-35.913342	27.183107	121.850273	-19.640425	5.24108	119.566467	28.037039	-21.424204	112.454895	32.475506	33.876228	118.2556	30.2562725	6.226012	115.3552475	-69.5371225	4.256148	123.7776865
-34.601986	27.544254	122.049561	-19.936855	5.328569	119.926453	28.034765	-21.571751	112.743866	32.570152	33.790043	118.746552	30.3024585	6.109146	115.745209	-70.1761685	4.547992	124.107697
-33.280724	27.825079	122.285759	-19.742027	4.931133	120.072266	28.048832	-21.752785	113.010872	32.693977	33.725056	119.322708	30.3714045	5.9861355	116.16679	-69.8554585	3.8761305	123.977742
-31.920782	28.081757	122.486427	-19.794508	4.826979	120.291344	28.074213	-21.944237	113.273468	32.846279	33.645252	119.91526	30.460246	5.8505075	116.594364	-70.049262	3.8034505	123.988324
-30.472988	28.373125	122.710777	-19.872974	4.690839	120.469917	28.136078	-22.150427	113.512329	32.973923	33.522255	120.503357	30.5550005	5.685914	117.007843	-70.3009485	3.695764	123.931991
-28.248686	28.685343	123.011337	-20.243988	4.755956	120.895744	28.348276	-22.594374	113.967422	33.176647	33.269527	121.260956	30.7624615	5.3375765	117.614189	-71.2504375	4.1743355	124.177299
-26.721334	28.862316	123.141861	-20.014421	4.426868	121.062675	28.700909	-22.901962	114.316071	33.279472	33.070721	121.722427	30.9901905	5.0843795	118.019249	-71.0190325	3.7693565	124.106101
-25.083965	29.014795	123.28727	-20.046551	4.300851	121.425522	29.257372	-23.043442	114.665962	33.388824	32.904655	122.129181	31.323098	4.9306065	118.3975715	-71.4162	3.6710955	124.4534725
-23.500704	29.130196	123.453819	-20.313087	4.438907	122.018028	30.085463	-22.775038	115.025284	33.503689	32.765614	122.517189	31.794576	4.995288	118.7712365	-72.42075	3.882526	125.2648195
-21.785917	29.258057	123.710037	-20.013704	4.133332	122.536995	31.032967	-21.942665	115.115105	33.632668	32.706478	122.903	32.3328175	5.3819065	119.0090525	-72.3602255	2.8847575	126.0649375
-20.107477	29.351929	124.105896	-20.223289	4.347676	123.341797	31.902731	-20.52494	115.099953	34.198059	32.535599	123.139175	33.050395	6.0053295	119.119564	-73.496973	2.6900225	127.56403
-18.412668	29.426729	124.560081	-19.894344	4.154023	124.012627	32.748775	-19.26441	115.396881	34.000027	32.771347	123.775314	33.374401	6.7534685	119.5860975	-73.163089	1.5545775	128.4391565
-15.729168	29.632267	125.457214	-19.850973	4.269289	125.101593	33.452488	-18.024582	116.453262	34.713665	32.781975	124.479034	34.0830765	7.3786965	120.466148	-73.7850225	1.1598815	129.737038
-13.975247	29.766268	126.220726	-19.86895	4.434464	125.888382	NaN	NaN	NaN	34.625099	33.089481	125.461075	NaN	NaN	NaN	NaN	NaN	NaN
-12.133307	29.973728	127.172829	-19.895769	4.627675	126.675545	33.582394	-17.51042	118.879128	34.887108	33.252125	126.502098	34.234751	7.8708525	122.690613	-74.026289	1.3844975	130.660477
-10.074778	30.007175	128.112	-20.304041	5.109973	127.801918	33.595802	-17.379772	120.333038	35.158627	33.383392	127.779495	34.3772145	8.00181	124.0562665	-74.9852965	2.218136	131.5475695
-8.242752	30.177006	129.418167	-20.347769	5.163507	128.680908	33.8111	-17.374271	121.914948	35.771206	33.294369	129.0121	34.791153	7.960049	125.463524	-75.486691	2.366965	131.898292
-6.487265	30.354303	130.91362	-20.439207	5.259758	129.730255	33.767475	-17.234274	123.602486	35.984123	33.333408	130.356293	34.875799	8.049567	126.9793895	-75.754213	2.469949	132.4811205
-4.744102	30.495325	132.438217	-20.261368	5.227733	130.753586	33.909092	-17.255402	125.015762	36.12598	33.310776	131.686203	35.017536	8.027687	128.3509825	-75.540272	2.427779	133.1561895
-2.116334	30.70549	134.56102	-20.208612	5.387995	132.332733	NaN	NaN	NaN	36.281948	33.412094	133.458817	NaN	NaN	NaN	NaN	NaN	NaN
-0.443038	30.803192	135.80896	-20.075563	5.518224	133.266708	34.373409	-16.547976	128.813644	35.901978	33.721497	134.758499	35.1376935	8.5867605	131.7860715	-75.2888195	2.4496875	134.7473445
1.285127	30.904615	136.925537	-19.886345	5.665892	134.124939	34.619804	-16.20388	130.188446	36.608421	33.744152	135.375931	35.6141125	8.770136	132.7821885	-75.3868025	2.561648	135.4676895
2.879849	31.034168	138.103485	-19.669752	5.780478	134.980545	34.91021	-15.962507	131.551178	36.906448	33.957134	136.365814	35.908329	8.9973135	133.958496	-75.247833	2.5636425	136.002594
4.442583	31.095102	139.393433	-19.429346	5.866358	135.889969	35.275906	-15.793407	132.926025	37.206562	34.104218	137.522552	36.241234	9.1554055	135.2242885	-75.099926	2.5773105	136.5556495
5.955893	31.129992	140.903503	-19.248707	5.941875	136.914169	35.67487	-15.697011	134.380905	37.482437	34.169216	138.908356	36.5786535	9.2361025	136.6446305	-75.0760675	2.6476475	137.1837075
7.247365	31.181925	142.666534	-18.997543	6.076563	138.030106	NaN	NaN	NaN	37.666241	34.107372	140.459106	NaN	NaN	NaN	NaN	NaN	NaN
9.047438	31.108755	145.506775	-18.96456	5.982126	139.918671	NaN	NaN	NaN	NaN	NaN	NaN	NaN	NaN	NaN	NaN	NaN	NaN
10.108991	31.047968	147.53447	-18.94912	5.970951	141.254181	NaN	NaN	NaN	NaN	NaN	NaN	NaN	NaN	NaN	NaN	NaN	NaN
10.967726	30.908848	149.542816	-18.97076	5.961783	142.608078	NaN	NaN	NaN	NaN	NaN	NaN	NaN	NaN	NaN	NaN	NaN	NaN
11.73819	30.827147	151.325439	-19.008635	5.992894	143.905533	NaN	NaN	NaN	NaN	NaN	NaN	NaN	NaN	NaN	NaN	NaN	NaN
12.462294	30.683712	152.647827	-18.893131	6.148891	145.02037	NaN	NaN	NaN	NaN	NaN	NaN	NaN	NaN	NaN	NaN	NaN	NaN
13.147129	30.559822	153.542465	-18.863836	6.145536	145.94278	NaN	NaN	NaN	NaN	NaN	NaN	NaN	NaN	NaN	NaN	NaN	NaN
13.853505	30.465466	153.969543	-18.705133	6.292738	146.679779	NaN	NaN	NaN	NaN	NaN	NaN	NaN	NaN	NaN	NaN	NaN	NaN
14.803268	30.272146	153.68779	-18.333647	6.705098	147.303131	NaN	NaN	NaN	NaN	NaN	NaN	NaN	NaN	NaN	NaN	NaN	NaN
15.336219	30.15399	153.114059	-18.174055	6.910429	147.471741	NaN	NaN	NaN	NaN	NaN	NaN	NaN	NaN	NaN	NaN	NaN	NaN
15.865931	29.954472	152.332825	-17.967005	7.259421	147.42189	NaN	NaN	NaN	NaN	NaN	NaN	NaN	NaN	NaN	NaN	NaN	NaN
16.36566	29.803694	151.439316	-17.75338	7.623618	147.20697	NaN	NaN	NaN	NaN	NaN	NaN	NaN	NaN	NaN	NaN	NaN	NaN
16.809338	29.494358	150.493698	-17.546268	8.012073	146.866074	NaN	NaN	NaN	NaN	NaN	NaN	NaN	NaN	NaN	NaN	NaN	NaN
17.16955	29.162413	149.647446	-17.298313	8.357419	146.432022	NaN	NaN	NaN	NaN	NaN	NaN	NaN	NaN	NaN	NaN	NaN	NaN
17.568092	28.769672	148.765747	-17.021719	8.677666	145.958359	NaN	NaN	NaN	NaN	NaN	NaN	NaN	NaN	NaN	NaN	NaN	NaN
18.15357	28.118282	147.60556	-16.475769	9.182792	145.177765	NaN	NaN	NaN	NaN	NaN	NaN	NaN	NaN	NaN	NaN	NaN	NaN
18.527103	27.601046	146.877274	-16.23317	9.335138	144.711975	NaN	NaN	NaN	NaN	NaN	NaN	NaN	NaN	NaN	NaN	NaN	NaN
18.999599	27.020025	146.11293	-15.926207	9.598042	144.273834	NaN	NaN	NaN	NaN	NaN	NaN	NaN	NaN	NaN	NaN	NaN	NaN
19.328871	26.432816	145.409592	-15.510172	10.003394	143.853165	NaN	NaN	NaN	NaN	NaN	NaN	NaN	NaN	NaN	NaN	NaN	NaN
19.702829	25.842253	144.587051	-15.240739	10.26778	143.477814	NaN	NaN	NaN	NaN	NaN	NaN	NaN	NaN	NaN	NaN	NaN	NaN
20.17631	25.205278	143.74057	-14.814109	10.764318	143.105103	NaN	NaN	NaN	41.211731	39.241375	139.400131	NaN	NaN	NaN	NaN	NaN	NaN
20.698919	24.532465	142.862488	-14.541447	11.071976	142.768143	40.408192	-9.428891	134.627914	41.589485	39.855339	138.560989	40.9988385	15.213224	136.5944515	-70.0817325	6.930728	148.9418345
21.376795	23.474058	141.800613	-13.96176	11.727456	142.269257	40.906754	-8.642835	133.792206	42.033367	40.621399	137.52298	41.4700605	15.989282	135.657593	-69.3935805	7.46563	148.880921
21.999441	22.760921	141.176743	-13.547729	12.17088	141.974884	41.302849	-8.092467	133.358429	42.201569	41.029655	136.891754	41.752209	16.468594	135.1250915	-68.847667	7.873166	148.8246765
22.348156	22.086668	140.662201	-13.108994	12.649286	141.646164	41.731895	-7.588896	132.99324	42.460331	41.464241	136.315781	42.096113	16.9376725	134.6545105	-68.314101	8.3608995	148.6378175
23.356995	21.117481	140.026382	-12.953143	13.251392	141.440002	42.15477	-7.116368	132.699478	42.780205	41.85656	135.821594	42.4674875	17.370096	134.260536	-68.3737735	9.132688	148.619468
24.090864	20.352619	139.609665	-12.265965	13.513501	141.034637	42.563061	-6.70268	132.480988	42.30051	42.480827	135.80069	42.4317855	17.8890735	134.140839	-66.9637155	9.1379285	147.928435
24.990751	19.422235	139.1082	-12.12439	14.012077	140.803665	42.948631	-6.420229	132.311157	42.608025	42.744804	135.356232	42.778328	18.1622875	133.8336945	-67.027108	9.8618665	147.7736355
25.729216	18.540194	138.823456	-11.553136	14.11434	140.399658	43.228153	-6.240944	132.167084	42.854073	42.91024	135.011581	43.041113	18.334648	133.5893325	-66.147385	9.894032	147.2099835
26.808268	17.249943	138.452011	-11.13472	14.402516	139.955673	43.51038	-6.139068	131.878281	43.203781	42.977097	134.50412	43.3570805	18.4190145	133.1912005	-65.6265205	10.3860175	146.7201455
28.069099	16.262758	137.897461	-11.110222	14.383723	139.683075	43.596008	-6.065613	131.570831	43.268871	43.053482	134.210342	43.4324395	18.4939345	132.8905865	-65.6528835	10.2735115	146.4755635
27.721409	15.431592	137.480515	-11.024868	14.439019	139.365234	43.604034	-5.97004	131.075546	43.290855	43.08157	133.902771	43.4474445	18.555765	132.4891585	-65.4971805	10.322273	146.2413095
27.425751	14.708541	136.95787	-11.009311	14.465305	139.00119	43.57682	-5.892235	130.406815	43.239738	43.105507	133.567291	43.408279	18.606636	131.987053	-65.426901	10.323974	146.015327
26.900768	14.131538	136.384445	-10.994529	14.469224	138.527435	43.468536	-5.822738	129.632294	43.682354	42.942753	133.015594	43.575445	18.5600075	131.323944	-65.564503	10.3784405	145.730926
26.985199	13.138268	135.497131	-11.003851	14.465603	137.989609	43.316921	-5.810376	128.703278	43.620358	42.892601	132.644821	43.4686395	18.5411125	130.6740495	-65.4763415	10.3900935	145.3051685
26.971436	12.410007	134.485489	-11.032501	14.436304	137.309677	43.094296	-5.802551	127.638222	43.518265	42.774994	132.126328	43.3062805	18.4862215	129.882275	-65.3712825	10.3863865	144.737079
26.635317	11.156121	132.643967	-11.087216	14.397544	136.038055	42.687962	-5.850241	125.593651	43.66592	42.487915	130.853088	43.176941	18.318837	128.2233695	-65.351373	10.476251	143.8527405
26.571098	10.234609	131.01413	-11.026885	14.475997	135.024841	42.419403	-5.867776	124.056801	43.45649	42.422958	129.840836	42.9379465	18.277591	126.9488185	-64.9917165	10.674403	143.1008635
26.585686	9.295279	129.27739	-11.023746	14.438319	133.913803	NaN	NaN	NaN	43.24226	42.356472	128.571899	NaN	NaN	NaN	NaN	NaN	NaN
26.649145	8.355246	127.474724	-10.999389	14.460651	132.725952	41.678394	-6.156449	120.829117	42.563339	42.373505	127.442238	42.1208665	18.108528	124.1356775	-64.1196445	10.812774	141.3162265
26.868567	7.405967	125.594856	-10.970133	14.521818	131.480484	41.896446	-5.983311	119.437965	42.265053	42.261814	125.981758	42.0807495	18.1392515	122.7098615	-64.0210155	10.9043845	140.2511065
26.701105	6.461986	124.065796	-11.327403	14.688711	130.352768	41.344608	-5.713675	118.072464	42.000996	42.200546	124.606071	41.672802	18.2434355	121.3392675	-64.327608	11.1339865	139.3662685
27.02445	5.361974	122.59861	-11.302794	14.834896	129.125504	41.056328	-5.618816	117.034004	41.685932	42.172344	123.388313	41.37113	18.276764	120.2111585	-63.976718	11.393028	138.0398495
27.092278	3.764657	121.024155	-11.322927	15.049976	127.605423	40.98864	-5.646044	115.955528	41.316463	42.093727	121.63192	41.1525515	18.2238415	118.793724	-63.7984055	11.8761105	136.417122
27.154669	2.599505	120.253777	-11.314014	15.112201	126.741753	40.957817	-5.773109	115.502419	41.07056	42.002834	120.563461	41.0141885	18.1148625	118.03294	-63.6422165	12.1095395	135.450566
27.151125	1.400461	119.481102	-11.371807	15.109409	126.007057	40.91991	-5.989861	115.103897	40.766865	41.894672	119.395599	40.8433875	17.9524055	117.249748	-63.5870015	12.2664125	134.764366
27.093393	0.189951	118.610596	-11.378728	15.062675	125.330368	40.461315	-5.999957	114.637772	40.452126	41.772156	118.210892	40.4567205	17.8860995	116.424332	-63.2141765	12.2392505	134.236404
27.25215	-1.18816	117.609894	-11.347902	14.941118	124.6567	40.621502	-6.490958	113.678123	40.173168	41.652714	117.007385	40.397335	17.580878	115.342754	-63.093139	12.301358	133.970646
27.268734	-2.432642	116.604385	-11.285709	14.817359	123.971649	40.15625	-6.525251	113.011314	39.894798	41.476204	115.789207	40.025524	17.4754765	114.4002605	-62.596942	12.1592415	133.5430375
27.207354	-3.685101	115.501007	-11.198282	14.69269	123.245689	40.283375	-6.937981	111.822472	39.602337	41.261261	114.617096	39.942856	17.16164	113.219784	-62.33942	12.22374	133.271594
27.238047	-5.576597	113.881744	-11.085699	14.526617	122.107231	40.136028	-7.449057	110.883972	39.281418	40.912663	113.016632	39.708723	16.731803	111.950302	-61.880121	12.321431	132.26416
27.62208	-6.934771	112.66407	-11.02224	14.418155	121.304085	39.782207	-7.585462	110.000519	39.108978	40.685116	112.121452	39.4455925	16.549827	111.0609855	-61.4900725	12.286483	131.5471845
27.30357	-8.039355	111.984238	-11.002031	14.330025	120.506905	39.582001	-7.556396	109.068047	39.059448	40.459545	111.365234	39.3207245	16.4515745	110.2166405	-61.3247865	12.2084755	130.7971695
26.432526	-8.039358	111.345337	-10.971838	14.226225	119.688156	39.45977	-7.748793	108.472977	39.016705	40.233292	110.733757	39.2382375	16.2422495	109.603367	-61.1819135	12.2102005	129.772945
26.265314	-8.316545	110.371208	-11.041162	14.163876	118.838104	39.331291	-7.986323	107.7248	38.926811	40.012909	110.008224	39.129051	16.013293	108.866512	-61.211375	12.314459	128.809696
25.347073	-8.401886	109.629822	-11.092409	14.063107	117.935059	39.096214	-8.128998	106.915642	38.740532	39.837276	109.142769	38.918373	15.854139	108.0292055	-61.103191	12.272075	127.8409125
24.992971	-8.542245	108.70372	-11.134506	14.03262	117.031647	38.866825	-8.221186	106.075249	38.534431	39.693756	108.153931	38.700628	15.736285	107.11459	-60.96964	12.328955	126.948704
24.907671	-8.810558	107.376389	-11.148186	13.968825	115.792679	38.596352	-8.335416	104.926132	38.262913	39.556496	106.889633	38.4296325	15.61054	105.9078825	-60.7260045	12.32711	125.6774755
25.011925	-9.026565	106.724617	-11.167521	13.909717	115.149834	38.531265	-8.375973	104.453239	38.189053	39.497551	106.303108	38.360159	15.560789	105.3781735	-60.695201	12.258645	124.9214945
25.300758	-9.225881	106.195221	-11.187882	13.88411	114.599518	38.541714	-8.462939	104.105568	38.13356	39.488266	105.854347	38.337637	15.5126635	104.9799575	-60.713401	12.2555565	124.2190785
25.972664	-9.48103	105.537712	-11.160536	13.85332	114.07325	38.559029	-8.542878	103.805229	38.083126	39.4436	105.458054	38.3210775	15.450361	104.6316415	-60.6421495	12.256279	123.5148585
26.314297	-9.329147	105.159401	-11.136889	13.800735	113.570847	38.529701	-8.585301	103.591515	38.078827	38.860561	105.15287	38.304264	15.13763	104.3721925	-60.578042	12.46384	122.7695015
26.75832	-9.161137	104.77182	-11.14122	13.783929	113.041618	38.547047	-8.654092	103.420128	38.073368	38.820995	104.862633	38.3102075	15.0834515	104.1413805	-60.5926475	12.4844065	121.9418555
26.981798	-8.880181	104.578636	-11.142664	13.765685	112.468872	38.578594	-8.778188	103.327736	38.092651	38.755669	104.587601	38.3356225	14.9887405	103.9576685	-60.6209505	12.5426295	120.9800755
26.92452	-8.608429	104.275177	-11.205467	13.710467	111.55394	38.604771	-8.943689	103.222321	38.148647	38.730125	104.154526	38.376709	14.893218	103.6884235	-60.787643	12.527716	119.4194565
26.878695	-8.457729	103.947296	-11.27728	13.665324	110.906769	38.543434	-9.072148	103.025726	38.127102	38.671555	103.687263	38.335268	14.7997035	103.3564945	-60.889828	12.5309445	118.4570435
26.942778	-8.334853	103.468002	-11.343225	13.646298	110.193405	38.423729	-9.210806	102.66951	38.017975	38.57029	102.919113	38.220852	14.679742	102.7943115	-60.907302	12.612854	117.5924985
27.333624	-8.386644	102.604248	-11.382989	13.629894	109.4422	38.313568	-9.340493	102.138855	37.845169	39.091827	101.93396	38.0793685	14.875667	102.0364075	-60.8453465	12.384121	116.8479925
27.262466	-8.330969	101.909889	-11.407809	13.629214	108.645889	38.15971	-9.376317	101.566566	37.646648	39.103058	101.048447	37.903179	14.8633705	101.3075065	-60.718797	12.3950575	115.9842715
27.06699	-8.152642	101.488708	-11.406785	13.634687	107.904396	38.103107	-9.372841	101.10022	37.531002	39.076706	100.290771	37.8170545	14.8519325	100.6954955	-60.6306245	12.4174415	115.1132965
27.168596	-8.081488	101.102081	-11.371367	13.62052	107.24173	38.131519	-9.399912	100.779213	37.507629	39.090374	99.851646	37.819574	14.845231	100.3154295	-60.562308	12.395809	114.1680305
27.299694	-8.053183	100.652901	-11.330815	13.62844	106.458771	38.262787	-9.439487	100.530418	37.582996	39.190231	99.639801	37.9228915	14.875372	100.0851095	-60.5845215	12.381508	112.8324325
27.354321	-8.01451	100.37056	-11.326103	13.64045	106.03582	38.333443	-9.423925	100.31974	37.615021	39.286934	99.588867	37.974232	14.9315045	99.9543035	-60.626438	12.3493955	112.1173365
27.366611	-7.964474	100.033829	-11.283168	13.682786	105.642868	38.347157	-9.372468	99.971344	37.617226	39.360157	99.508415	37.9821915	14.9938445	99.7398795	-60.5485275	12.3717275	111.5458565
27.742634	-8.021102	99.388016	-11.229224	13.773113	105.205856	38.263134	-9.244382	99.583817	37.61795	39.510406	99.303436	37.940542	15.133012	99.4436265	-60.39899	12.413214	110.9680855
27.522669	-7.812648	99.007164	-11.158055	13.894799	104.725014	38.233803	-9.110336	99.068855	37.608932	39.707371	98.998627	37.9213675	15.2985175	99.033741	-60.2374775	12.4910805	110.416287
27.728567	-7.727465	98.369469	-11.01995	14.08383	104.22258	38.219463	-8.944942	98.53846	37.602585	39.958797	98.637199	37.911024	15.5069275	98.5878295	-59.950924	12.6607325	109.8573305
27.870968	-7.620462	97.87513	-10.88495	14.303064	103.746452	38.180973	-8.737894	98.084328	37.570835	40.249821	98.226395	37.875904	15.7559635	98.1553615	-59.645804	12.8501645	109.3375425
28.215593	-7.568892	97.051926	-10.663998	14.62254	103.1297	38.184719	-8.414239	97.378113	37.563461	40.722389	97.557182	37.87409	16.154075	97.4676475	-59.202086	13.091005	108.7917525
28.357277	-7.491189	96.619583	-10.483082	14.847262	102.771736	38.217293	-8.221543	96.933884	37.566212	41.050865	97.05809	37.8917525	16.414661	96.995987	-58.8579165	13.279863	108.547485
28.447124	-7.206908	96.198898	-10.286482	15.052801	102.405273	38.229214	-7.972671	96.573517	37.57346	41.335247	96.621101	37.901337	16.681288	96.597309	-58.474301	13.424314	108.213237
28.665442	-6.972681	95.904449	-10.134222	15.172812	102.054787	38.274849	-7.71881	96.34034	37.692036	41.632931	96.392876	37.9834425	16.9570605	96.366608	-58.2518865	13.3885635	107.742966
28.966158	-6.800234	95.81424	-9.989134	15.228827	101.730751	38.337498	-7.535155	96.319908	37.905956	41.969227	96.506477	38.121727	17.217036	96.4131925	-58.099995	13.240618	107.0483095
29.074886	-6.684484	95.939262	-9.871056	15.169576	101.448128	38.514423	-7.539858	96.506973	38.19014	42.287125	96.9534	38.3522815	17.3736335	96.7301865	-58.0943935	12.9655185	106.1660695
29.210524	-6.697841	96.096146	-9.793613	15.10888	101.165535	38.798031	-7.713988	96.797401	38.604443	42.34967	97.481148	38.701237	17.317841	97.1392745	-58.288463	12.899919	105.1917955
29.373173	-6.797314	96.24472	-9.684758	15.037205	100.615242	39.26413	-7.962905	97.177048	39.164059	42.222771	98.278145	39.2140945	17.129933	97.7275965	-58.5836105	12.944477	103.5028875
29.443308	-6.850679	96.264336	-9.61365	15.003676	100.154686	39.526566	-8.061544	97.335609	39.369049	42.276234	98.717552	39.4478075	17.107345	98.0265805	-58.6751075	12.900007	102.2827915
29.643627	-6.997406	96.12326	-9.502754	14.986981	99.542389	39.770336	-8.124301	97.350243	39.532913	42.320511	99.038322	39.6516245	17.098105	98.1942825	-58.6571325	12.875857	100.8904955
29.830542	-7.129767	95.805267	-9.341574	14.99137	98.80661	40.019905	-8.211663	97.271729	40.255089	42.273151	98.768272	40.137497	17.030744	98.0200005	-58.820645	12.951996	99.5932195
30.020878	-7.264685	95.373962	-9.149768	15.069249	98.018738	40.241508	-8.285672	97.137428	40.41711	42.407196	98.540039	40.329309	17.060762	97.8387335	-58.628845	13.077736	98.1987425
30.186766	-7.108081	94.848145	-8.932762	15.154847	97.204559	40.472309	-8.188259	96.931549	40.54578	42.594646	98.178261	40.5090445	17.2031935	97.554905	-58.3745685	13.1065005	96.854213
30.313221	-6.944063	94.319199	-8.759525	15.319037	96.398605	40.785469	-8.109677	96.645424	40.639771	42.827259	97.764511	40.71262	17.358791	97.2049675	-58.23167	13.279283	95.5922425
30.500269	-6.597556	93.706161	-8.527328	15.635482	95.172943	41.103252	-7.74377	96.312523	40.680332	43.29282	97.265686	40.891792	17.774525	96.7891045	-57.946448	13.496439	93.5567815
30.609423	-6.305631	93.422165	-8.385333	15.898432	94.347641	41.221977	-7.424468	96.086052	40.695217	43.689171	97.04493	40.958597	18.1323515	96.565491	-57.729263	13.6645125	92.129791
30.659056	-5.969931	93.28231	-8.247692	16.171808	93.532173	41.338364	-7.109307	95.840912	40.684795	44.06284	96.882233	41.0115795	18.4767665	96.3615725	-57.5069635	13.8668495	90.7027735
30.747759	-5.712587	93.160843	-8.11534	16.406342	92.745277	41.409893	-6.906844	95.680687	40.706654	44.404072	96.685219	41.0582735	18.748614	96.182953	-57.2889535	14.06407	89.307601
31.121666	-5.650759	92.813202	-8.013435	16.588406	91.97287	41.463238	-6.767603	95.549652	40.724903	44.688778	96.459183	41.0940705	18.9605875	96.0044175	-57.1209405	14.2162245	87.9413225
30.856445	-5.244045	92.805786	-7.88054	16.734882	91.298439	41.516815	-6.761393	95.360619	40.768848	44.903381	96.150665	41.1428315	19.070994	95.755642	-56.9039115	14.39877	86.841236
30.832201	-5.02416	92.682961	-7.719748	16.844656	90.71257	41.561275	-6.936906	95.171654	40.848873	45.058952	95.870857	41.205074	19.061023	95.5212555	-56.64457	14.628289	85.9038845
30.758968	-4.681275	92.338196	-7.467787	16.857559	89.942184	41.647179	-7.162783	94.731407	41.032173	45.193512	95.50634	41.339676	19.0153645	95.1188735	-56.27525	14.6997535	84.7654945
30.65641	-4.457597	92.071236	-7.330936	16.844429	89.536758	41.742447	-7.30057	94.531319	41.145317	45.178188	95.358017	41.443882	18.938809	94.944668	-56.105754	14.750049	84.128848
30.485954	-4.316978	91.823158	-7.222014	16.71257	89.259628	41.822086	-7.317965	94.443398	41.308136	45.04422	95.314453	41.565111	18.8631275	94.8789255	-56.009139	14.5620125	83.6403305
30.244272	-4.131441	91.648239	-7.166913	16.543922	89.093033	41.919613	-7.277059	94.375664	41.470913	44.84016	95.333511	41.695263	18.7815505	94.8545875	-56.029089	14.3062935	83.3314785
29.967781	-4.12745	91.461334	-7.123016	16.409054	88.988754	41.913788	-7.092854	94.355949	41.577538	44.63876	95.403984	41.745663	18.772953	94.8799665	-55.991695	14.045155	83.0975415
29.674397	-3.996028	91.337425	-7.088707	16.339676	88.991585	41.767891	-6.852106	94.398155	41.697594	44.597298	95.456985	41.7327425	18.872596	94.92757	-55.9101565	13.806756	83.0556
29.324337	-3.828364	91.331413	-7.075547	16.431192	89.207458	41.791115	-6.794312	94.346947	41.714622	44.70734	95.446747	41.7528685	18.956514	94.896847	-55.9039625	13.90587	83.518069
28.753155	-3.501319	91.568878	-7.102662	16.84655	90.173492	41.762428	-6.789611	94.362495	41.599918	45.244198	95.278915	41.681173	19.2272935	94.820705	-55.886497	14.4658065	85.526279
28.297838	-3.374527	91.972679	-7.201606	17.195248	91.208893	41.676552	-6.618854	94.410759	40.897949	45.920681	95.456573	41.2872505	19.6509135	94.933666	-55.6904625	14.7395825	87.48412
27.708984	-3.211594	92.502556	-7.398914	17.557243	92.469688	41.554157	-6.349541	94.510696	40.706215	46.295918	95.26133	41.130186	19.9731885	94.886013	-55.928014	15.1412975	90.053363
27.080605	-3.221334	93.055908	-7.722225	17.852259	93.740501	41.338264	-6.113665	94.707169	40.386295	46.591595	95.316711	40.8622795	20.238965	95.01194	-56.3067295	15.465553	92.469062
26.398289	-3.186085	93.635468	-8.110957	18.036783	94.922523	41.030624	-5.986169	94.944344	39.925201	46.818645	95.636711	40.4779125	20.416238	95.2905275	-56.6998265	15.657328	94.5545185
25.725264	-3.191563	94.098145	-8.490766	18.12425	95.838425	40.678188	-5.913232	95.139114	39.536034	47.007233	96.219872	40.107111	20.5470005	95.679493	-57.088643	15.7014995	95.997357
25.097355	-3.205945	94.390366	-8.856763	18.106382	96.412437	40.335522	-5.813215	95.250107	39.296856	47.163246	97.012939	39.816189	20.6750155	96.131523	-57.529715	15.5377485	96.693351
24.297644	-3.299992	94.644669	-9.277571	18.019661	96.621574	39.952705	-5.470783	95.320862	39.163052	47.213123	98.21431	39.5578785	20.87117	96.767586	-58.1130205	15.168152	96.475562
23.871412	-3.370288	94.711891	-9.427695	18.048746	96.418083	39.738445	-5.162562	95.423058	39.156483	47.280426	98.74939	39.447464	21.058932	97.086224	-58.302854	15.03856	95.749942
23.507141	-3.387095	94.686226	-9.465429	18.148064	95.949364	39.700909	-5.032031	95.542816	39.18425	47.414707	98.96489	39.4425795	21.191338	97.253853	-58.3734375	15.10479	94.644875
23.165304	-3.405882	94.580894	-9.449109	18.278023	95.248878	39.932396	-4.996846	95.699043	39.200863	47.549099	98.836845	39.5666295	21.2761265	97.267944	-58.4648475	15.2799195	93.229812
22.839979	-3.416282	94.404648	-9.370795	18.379354	94.436775	40.329266	-5.143221	95.852066	39.220844	47.651569	98.464966	39.775055	21.254174	97.158516	-58.516645	15.504534	91.715034
22.47114	-3.481783	94.255363	-9.249773	18.414038	93.638832	40.768009	-5.220226	96.037689	39.241287	47.725716	98.010483	40.004648	21.252745	97.024086	-58.504194	15.575331	90.253578
22.031015	-3.557654	94.1147	-9.138012	18.357075	92.989403	41.196465	-5.272207	96.152618	39.252197	47.762768	97.531128	40.224331	21.2452805	96.841873	-58.500355	15.4688695	89.136933
21.242294	-3.72318	93.874496	-8.917029	18.15361	92.287399	41.601326	-5.381261	96.143303	39.278267	47.643166	96.888405	40.4397965	21.1309525	96.515854	-58.2738545	15.1762675	88.058944
20.641209	-3.745304	93.649658	-8.800583	17.954466	91.952858	41.714554	-5.452199	96.037262	39.306736	47.537701	96.552315	40.510645	21.042751	96.2947885	-58.111811	14.866181	87.6109275
20.091911	-3.923747	93.289833	-8.739927	17.768633	91.693077	41.753311	-5.463881	95.797173	39.297901	47.459747	96.30648	40.525606	20.997933	96.0518265	-58.00546	14.539333	87.3343275
19.521578	-4.001949	92.904449	-8.712399	17.654585	91.484329	41.756893	-5.467433	95.553268	39.252586	47.417599	96.182053	40.5047395	20.975083	95.8676605	-57.9295375	14.334087	87.1009975
18.904846	-4.149659	92.614716	-8.723441	17.628227	91.381744	41.781555	-5.525381	95.430267	39.164154	47.452114	96.089005	40.4728545	20.9633665	95.759636	-57.9197365	14.2930875	87.003852
18.150497	-4.288449	92.436256	-8.767814	17.732944	91.322853	41.757828	-5.610744	95.398758	39.075897	47.597279	96.04277	40.4168625	20.9932675	95.720764	-57.9524905	14.4726205	86.924942
17.308708	-4.41193	92.315269	-8.826652	17.935871	91.337669	41.695766	-5.652866	95.381462	38.960655	47.800644	96.06398	40.3282105	21.073889	95.722721	-57.9815145	14.797853	86.952617
16.026939	-4.529277	92.235092	-8.939315	18.366913	91.622513	41.477539	-5.527977	95.314941	38.762646	48.243488	96.191116	40.1200925	21.3577555	95.7530285	-57.9987225	15.3760705	87.4919975
15.172166	-4.565738	92.278809	-9.01101	18.692633	92.033669	41.257225	-5.325244	95.208237	38.640236	48.619331	96.334961	39.9487305	21.6470435	95.771599	-57.9707505	15.7382225	88.295739
14.251152	-4.65847	92.418068	-9.114594	19.047529	92.587341	40.961143	-5.096263	95.104561	38.488274	49.012981	96.511253	39.7247085	21.958359	95.807907	-57.9538965	16.136699	89.366775
13.244924	-4.790975	92.575272	-9.241865	19.360657	93.184052	40.676792	-4.838251	95.01001	38.3078	49.336338	96.674034	39.492296	22.2490435	95.842022	-57.976026	16.4722705	90.526082
12.223787	-4.924429	92.801643	-9.372988	19.62974	93.751511	40.345772	-4.588006	94.970413	38.134239	49.584625	96.803909	39.2400055	22.4983095	95.887161	-57.9859815	16.7611705	91.615861
11.267438	-5.111169	92.9589	-9.495887	19.777603	94.1446	40.054806	-4.348172	94.993637	38.017048	49.68972	96.880951	39.035927	22.670774	95.937294	-58.027701	16.884432	92.351906
10.289639	-5.305252	92.978302	-9.541621	19.837221	94.310196	39.764549	-4.049101	95.112167	37.975113	49.61956	96.878761	38.869831	22.7852295	95.995464	-57.953073	16.8892125	92.624928
8.792548	-5.729019	92.963577	-9.531955	19.813452	94.230103	39.666252	-4.01689	95.390305	38.081654	49.383373	96.833649	38.873953	22.6832415	96.111977	-57.937863	16.9436625	92.348229
7.796878	-6.004538	92.892525	-9.414277	19.72049	93.969391	39.705406	-4.156962	95.639763	38.240891	49.221584	96.806641	38.9731485	22.532311	96.223202	-57.8017025	16.908669	91.71558
6.885565	-6.340394	92.809853	-9.266356	19.579128	93.532555	39.811073	-4.327629	95.885536	38.451031	48.983307	96.63063	39.131052	22.327839	96.258083	-57.663764	16.830417	90.807027
5.981631	-6.677878	92.663506	-9.041771	19.386166	92.982605	39.94886	-4.58291	96.171715	38.726006	48.678829	96.217773	39.337433	22.0479595	96.194744	-57.420975	16.7243725	89.770466
4.997621	-7.075921	92.499718	-8.768665	19.174761	92.34285	40.105762	-4.893965	96.489716	39.026566	48.210205	95.624352	39.566164	21.65812	96.057034	-57.103494	16.691402	88.628666
3.94802	-7.430117	92.341698	-8.526079	18.870718	91.708649	40.28363	-5.393369	96.820091	39.355732	47.681431	95.011871	39.819681	21.144031	95.915981	-56.871839	16.597405	87.501317
2.928997	-7.804309	92.264923	-8.308968	18.514416	91.15564	40.387566	-5.86944	97.207985	39.682999	47.123974	94.504982	40.0352825	20.627267	95.8564835	-56.6532185	16.401565	86.4547965
1.29584	-8.234601	91.938759	-8.076888	17.95167	90.592735	40.513428	-6.550641	97.587029	39.986668	46.294941	94.147247	40.250048	19.87215	95.867138	-56.403824	16.03119	85.318332
0.072688	-8.384765	91.796928	-7.980014	17.628397	90.514008	40.517105	-6.91435	97.688736	40.069466	45.765285	94.161858	40.2932855	19.4254675	95.925297	-56.2533135	15.8313265	85.102719
-1.151684	-8.506194	91.854546	-7.953112	17.43845	90.673088	40.467651	-7.179222	97.7005	40.162312	45.378502	94.223351	40.3149815	19.09964	95.9619255	-56.2212055	15.77726	85.3842505
-2.483472	-8.520605	92.054764	-8.026275	17.357679	91.103088	40.35854	-7.350838	97.668999	40.137955	45.169571	94.40023	40.2482475	18.9093665	96.0346145	-56.3007975	15.8059915	86.1715615
-3.931344	-8.490643	92.49295	-8.176918	17.383129	91.768173	40.200363	-7.439118	97.652229	39.998451	44.998302	94.59314	40.099407	18.779592	96.1226845	-56.453243	15.986666	87.4136615
-5.465509	-8.337886	93.227859	-8.383429	17.48381	92.628929	39.957191	-7.494105	97.676384	39.88155	44.828304	94.616524	39.9193705	18.6670995	96.146454	-56.6862285	16.3005205	89.111404
-6.949043	-8.158833	94.139587	-8.58682	17.561041	93.577156	39.655964	-7.519186	97.718857	39.764301	44.561584	94.497803	39.7101325	18.521199	96.10833	-56.8837725	16.600883	91.045982
-9.270248	-7.791512	95.558044	-8.870229	17.594343	95.064095	39.251934	-7.736701	97.62693	39.514534	43.999584	94.253723	39.383234	18.1314415	95.9403265	-57.123692	17.0572445	94.1878635
-10.832257	-7.4426	96.423569	-9.060145	17.556177	95.969704	38.941246	-7.782896	97.501167	39.344658	43.58886	94.177361	39.142952	17.902982	95.839264	-57.263242	17.209372	96.100144
-12.231723	-7.127082	97.092896	-9.202603	17.456564	96.749275	38.657181	-7.9396	97.24485	39.213078	43.302258	94.207657	38.9351295	17.681329	95.7262535	-57.3403355	17.231799	97.7722965
-13.625617	-6.729071	97.611084	-9.294108	17.340868	97.350655	38.37672	-8.070291	96.911171	39.072216	43.042156	94.278023	38.724468	17.4859325	95.594597	-57.312684	17.1958035	99.106713
-14.979282	-6.287817	98.011467	-9.347002	17.150068	97.800758	38.124622	-8.20843	96.574059	38.979645	42.787704	94.356956	38.5521335	17.289637	95.4655075	-57.2461375	17.010499	100.1360085
-16.189577	-5.840089	98.356308	-9.362457	16.985153	98.107658	37.931103	-8.386523	96.234779	38.956482	42.463882	94.334229	38.4437925	17.0386795	95.284504	-57.1687065	16.9316265	100.930812
-17.29689	-5.374955	98.52124	-9.355783	16.826689	98.30304	37.775814	-8.591898	95.922424	38.967472	42.164509	94.214523	38.371643	16.7863055	95.0684735	-57.083209	16.8670725	101.5376065
-18.798038	-4.614344	98.587486	-9.348438	16.562485	98.352203	37.580875	-8.89852	95.52005	38.891701	41.671333	94.028053	38.236288	16.3864065	94.7740515	-56.933164	16.7385635	101.9303545
-19.708326	-4.117876	98.536087	-9.387184	16.413046	98.247551	37.450459	-9.173944	95.300941	38.82085	41.335052	93.895752	38.1356545	16.080554	94.5983465	-56.9100225	16.745538	101.8967555
-20.551092	-3.599478	98.337868	-9.46598	16.241722	98.028595	37.312283	-9.450067	95.142494	38.7575	41.010841	93.728844	38.0348915	15.780387	94.435669	-56.9668515	16.703057	101.621521
-21.322451	-3.030899	98.07634	-9.591796	16.042713	97.779526	37.162205	-9.728359	95.047783	38.660275	40.691856	93.661163	37.91124	15.4817485	94.354473	-57.094832	16.6036775	101.204579
-22.072136	-2.415653	97.719269	-9.715404	15.843246	97.508965	37.037361	-10.014073	95.01387	38.65794	40.36684	93.679031	37.8476505	15.1763835	94.3464505	-57.2784585	16.5101085	100.6714795
-22.672283	-1.838144	97.391144	-9.843863	15.658565	97.251579	36.903324	-10.313449	95.012405	38.683613	40.044689	93.824234	37.7934685	14.86562	94.4183195	-57.4811945	16.45151	100.0848385
-23.122972	-1.26835	97.014297	-9.942058	15.476294	97.009735	36.797913	-10.575583	95.022614	38.76004	39.790909	94.012276	37.7789765	14.607663	94.517445	-57.6630925	16.344925	99.502025
-23.690516	-0.374879	96.472809	-9.981767	15.250254	96.653595	36.772118	-10.846361	95.012932	38.829498	39.519939	94.321365	37.800808	14.336789	94.6671485	-57.764342	16.163719	98.6400415
-23.974657	0.308305	96.152008	-9.980728	15.127437	96.437965	36.761688	-10.921219	94.948318	38.891228	39.405212	94.491501	37.826458	14.2419965	94.7199095	-57.787914	16.0128775	98.1560205
-24.204285	1.057833	95.832184	-9.983068	15.085509	96.238777	36.773457	-11.093692	94.788101	38.949928	39.349869	94.624886	37.8616925	14.1280885	94.7064935	-57.8278285	16.0429295	97.7710605
-24.328678	1.713718	95.481949	-9.978709	15.05674	96.017609	36.765583	-11.147841	94.574097	39.022903	39.339672	94.757423	37.894243	14.0959155	94.66576	-57.851661	16.0175645	97.369458
-24.355288	2.349609	95.026321	-9.972233	15.051752	95.743279	36.768021	-11.136847	94.252068	39.056263	39.334522	94.957008	37.912142	14.0988375	94.604538	-57.856608	16.0046665	96.88202
-24.332394	2.99726	94.413605	-9.937445	15.122845	95.411789	36.800274	-10.926508	93.868027	39.088711	39.413883	95.242279	37.9444925	14.2436875	94.555153	-57.8193825	16.0020025	96.268425
-24.289482	3.606998	93.739037	-9.864799	15.259772	95.029549	36.883213	-10.784925	93.410416	39.189335	39.597092	95.609489	38.036274	14.4060835	94.5099525	-57.765872	16.1134605	95.5491455
-24.064751	4.536013	92.954224	-9.707667	15.588422	94.4972	36.989025	-10.374068	92.924355	39.387367	39.891033	95.948174	38.188196	14.7584825	94.4362645	-57.60353	16.4183615	94.5581355
-23.791115	5.130391	92.581367	-9.57337	15.814817	94.228851	37.078754	-10.175344	92.76368	39.549725	40.03997	95.981544	38.3142395	14.932313	94.372612	-57.4609795	16.697321	94.08509
-23.585968	5.684323	92.286499	-9.498135	15.970549	93.9674	37.140812	-10.076162	92.709923	39.678219	40.115639	95.946503	38.4095155	15.0197385	94.328213	-57.4057855	16.9213595	93.606587
-23.35704	6.137992	92.013008	-9.405842	16.065529	93.754875	37.17712	-10.059045	92.645493	39.774227	40.123283	95.920357	38.4756735	15.032119	94.282925	-57.2873575	17.098939	93.226825
-23.05756	6.432666	91.837242	-9.329709	16.025549	93.597786	37.214161	-10.118605	92.559242	39.884117	40.026894	95.927376	38.549139	14.9541445	94.243309	-57.208557	17.0969535	92.952263
-22.76576	6.614081	91.676292	-9.293743	15.913463	93.446175	37.239868	-10.235545	92.48983	40.001007	39.895515	95.885674	38.6204375	14.829985	94.187752	-57.2079235	16.996941	92.704598
-22.471302	6.674601	91.537498	-9.219398	15.752058	93.327293	37.296154	-10.417573	92.48291	40.109165	39.688396	95.824265	38.7026595	14.6354115	94.1535875	-57.1414555	16.8687045	92.5009985
-21.996662	6.580393	91.242973	-9.121685	15.548545	93.053894	37.419399	-10.597973	92.622238	40.16452	39.394012	95.682564	38.7919595	14.3980195	94.152401	-57.0353295	16.6990705	91.955387
-21.715193	6.412444	90.887794	-9.027919	15.446316	92.772713	37.542011	-10.678185	92.797485	40.142086	39.290897	95.573273	38.8420485	14.306356	94.185379	-56.8978865	16.586276	91.360047
-21.397743	6.202937	90.399834	-8.953794	15.393064	92.325699	37.708672	-10.751883	93.049339	40.115772	39.222137	95.387856	38.912222	14.235127	94.2185975	-56.81981	16.551001	90.4328005
-21.116333	5.935508	89.855782	-8.897331	15.377879	91.816071	37.902122	-10.78457	93.376053	40.070675	39.238911	95.151543	38.9863985	14.2271705	94.263798	-56.7810605	16.5285875	89.368344
-20.819736	5.591521	89.309654	-8.802681	15.345879	91.323235	38.086048	-10.783967	93.71402	39.985497	39.2953	94.921997	39.0357725	14.2556665	94.3180085	-56.6411345	16.4360915	88.3284615
-20.614187	5.224193	88.835052	-8.722758	15.312852	90.853767	38.271397	-10.761952	94.081009	39.926292	39.313362	94.690727	39.0988445	14.275705	94.385868	-56.5443605	16.349999	87.321666
-20.372625	4.7875	88.405563	-8.617068	15.292379	90.438538	38.438103	-10.749903	94.484642	39.939266	39.338806	94.483788	39.1886845	14.2944515	94.484215	-56.4228205	16.2903065	86.392861
-20.138544	4.146121	87.916634	-8.520438	15.259835	90.005402	38.674801	-10.671144	94.954063	39.968273	39.406273	94.406715	39.321537	14.3675645	94.680389	-56.362413	16.1521055	85.330415
-20.082413	3.758526	87.748024	-8.426298	15.234012	89.83815	38.801067	-10.589293	95.149689	40.100716	39.508202	94.418808	39.4508915	14.4594545	94.7842485	-56.3034875	16.0085695	84.8920515
-20.092192	3.427239	87.70723	-8.314447	15.226068	89.800644	38.94236	-10.500252	95.251152	40.284565	39.625122	94.389587	39.6134625	14.562435	94.8203695	-56.2423565	15.889701	84.7809185
-20.117514	3.068243	87.690178	-8.176788	15.255545	89.803024	39.113495	-10.375498	95.292435	40.421452	39.77042	94.303314	39.7674735	14.697461	94.7978745	-56.1210495	15.813629	84.8081735
-20.202286	2.780441	87.649307	-8.032415	15.30859	89.782776	39.272205	-10.137891	95.30069	40.485901	39.942299	94.212715	39.879053	14.902204	94.7567025	-55.943883	15.714976	84.8088495
-20.44169	2.539734	87.556396	-7.885721	15.382481	89.698006	39.489063	-10.012778	95.227852	40.569984	40.162373	94.090889	40.0295235	15.0747975	94.6593705	-55.8009655	15.6901645	84.7366415
-20.756924	2.311635	87.389244	-7.764334	15.465601	89.55246	39.646484	-9.847116	95.137123	40.681046	40.351986	93.910599	40.163765	15.252435	94.523861	-55.692433	15.678767	84.581059
-21.262779	1.938176	87.036507	-7.554433	15.575518	89.252129	39.84549	-9.680754	94.9814	40.872013	40.541958	93.553337	40.3587515	15.430602	94.2673685	-55.4676175	15.720434	84.2368895
-21.730726	1.67289	86.785599	-7.40253	15.629477	89.041397	39.961689	-9.60326	94.863075	40.959263	40.659542	93.319603	40.460476	15.528141	94.091339	-55.265536	15.730813	83.991455
-22.258312	1.526438	86.565308	-7.295546	15.663591	88.869141	40.0144	-9.470325	94.810936	41.06332	40.733654	93.099312	40.53886	15.6316645	93.955124	-55.129952	15.6955175	83.783158
-22.823324	1.351029	86.413765	-7.194776	15.690722	88.7286	40.096954	-9.475344	94.799927	41.187176	40.764885	92.921577	40.642065	15.6447705	93.860752	-55.031617	15.7366735	83.596448
-23.413858	1.21951	86.361679	-7.081418	15.690901	88.663139	40.146076	-9.481939	94.855064	41.323547	40.748688	92.73233	40.7348115	15.6333745	93.793697	-54.8976475	15.7484275	83.532581
-24.111954	1.140708	86.48037	-7.009564	15.660757	88.714561	40.186684	-9.532844	94.926956	41.476192	40.641396	92.48748	40.831438	15.554276	93.707218	-54.850566	15.767238	83.721904
-24.976616	1.08981	86.933083	-6.921076	15.605558	88.939384	40.233837	-9.651199	95.004181	41.626053	40.437153	92.091179	40.929945	15.392977	93.54768	-54.772097	15.818139	84.331088
-26.379719	1.122628	88.110176	-6.850066	15.393545	89.597198	40.167351	-9.881293	95.137215	41.793686	39.945095	91.245506	40.9805185	15.031901	93.1913605	-54.6806505	15.755189	86.0030355
-27.353271	1.204114	89.194466	-6.86656	15.224312	90.207565	40.013123	-10.172744	95.340462	41.836159	39.465149	90.60881	40.924641	14.6462025	92.974636	-54.657761	15.8024215	87.440494
-28.318506	1.362299	90.30088	-6.985214	14.983937	90.851822	39.891083	-10.615892	95.560715	41.75251	38.931435	90.090126	40.8217965	14.1577715	92.8254205	-54.7922245	15.8101025	88.8782235
-29.356178	1.549846	91.29068	-7.168485	14.674683	91.465179	39.62426	-10.976603	95.859352	41.513039	38.459389	89.707115	40.5686495	13.741393	92.7832335	-54.9056195	15.607973	90.1471245
-30.352741	1.870299	92.163971	-7.423433	14.360136	92.017029	39.316677	-11.329513	96.123848	41.165821	38.017006	89.477997	40.241249	13.3437465	92.8009225	-55.088115	15.3765255	91.2331355
-31.439772	2.210545	92.821053	-7.758403	13.979239	92.445633	38.987354	-11.604106	96.326851	40.883087	37.642334	89.240341	39.9352205	13.019114	92.783596	-55.4520265	14.939364	92.10767
-32.427277	2.596813	93.412338	-8.159681	13.664315	92.820824	38.664604	-11.839669	96.464668	40.439587	37.33638	89.1063	39.5520955	12.7483555	92.785484	-55.8714575	14.5802745	92.856164
-33.876892	3.499629	94.288139	-8.836339	13.335061	93.447701	38.096001	-12.046454	96.682396	39.753658	37.038242	88.846794	38.9248295	12.495894	92.764595	-56.5975075	14.174228	94.130807
-34.773258	4.2969	94.987595	-9.35766	13.211216	93.941978	37.666058	-12.086305	96.888268	39.13102	36.940567	88.822266	38.398539	12.427131	92.855267	-57.113859	13.995301	95.028689
-35.724892	5.19131	95.725975	-9.937798	13.141662	94.541512	37.208778	-12.071849	97.122536	38.448215	36.943813	88.90934	37.8284965	12.435982	93.015938	-57.7040925	13.847342	96.067086
-36.561165	6.179277	96.520264	-10.570234	13.090451	95.235863	36.697929	-12.009142	97.410141	37.752838	37.009285	89.162514	37.2253835	12.5000715	93.2863275	-58.3658515	13.6808305	97.1853985
-37.357243	7.317594	97.355972	-11.221639	13.103127	96.002228	36.158501	-11.922103	97.733978	37.058666	37.161617	89.584854	36.6085835	12.619757	93.659416	-59.0518615	13.586497	98.34504
-38.080498	8.578909	98.207405	-11.895198	13.125268	96.815094	35.642067	-11.824057	98.032722	36.392067	37.410984	90.196846	36.017067	12.7934635	94.114784	-59.807463	13.4570725	99.515404
-38.734241	9.907083	99.003914	-12.481574	13.208875	97.593704	35.169022	-11.670162	98.260017	35.784943	37.704105	90.988678	35.4769825	13.0169715	94.6243475	-60.4401305	13.4007785	100.5630605
-39.439564	12.08848	99.795792	-13.212815	13.33012	98.570953	34.603649	-11.333713	98.434738	35.014881	38.229988	92.370323	34.809265	13.4481375	95.4025305	-61.234895	13.2121025	101.7393755
-39.831615	13.614912	100.149918	-13.619161	13.479665	99.045998	34.310936	-11.051687	98.434067	34.574062	38.666447	93.327362	34.442499	13.80738	95.8807145	-61.680821	13.15195	102.2112815
-40.069588	15.20609	100.480507	-13.947824	13.779842	99.439003	34.072483	-10.681962	98.370613	34.201248	39.092503	94.22654	34.1368655	14.2052705	96.2985765	-62.0325135	13.3544135	102.5794295
-40.173069	16.93202	100.766632	-14.187677	14.080249	99.816765	33.864178	-10.297418	98.32634	33.99585	39.527748	94.94664	33.930014	14.615165	96.63649	-62.305368	13.545333	102.99704
-40.229298	18.676538	101.036133	-14.353924	14.396707	100.096199	33.682079	-9.949509	98.313728	33.840038	39.934982	95.558304	33.7610585	14.9927365	96.936016	-62.4689065	13.8006775	103.256382
-40.159702	20.411812	101.229561	-14.50489	14.677482	100.294327	33.570271	-9.633158	98.248291	33.729382	40.301914	96.026901	33.6498265	15.334378	97.137596	-62.6596065	14.020586	103.451058
-39.983906	22.199627	101.442825	-14.599937	14.850895	100.472931	33.501869	-9.338563	98.11541	33.603359	40.612896	96.436646	33.552614	15.6371665	97.276028	-62.752488	14.0646235	103.669834
-39.547337	24.793531	101.833809	-14.726088	15.105635	100.726639	33.40012	-8.883849	97.832733	33.421246	41.126907	97.166634	33.410683	16.121529	97.4996835	-62.862859	14.089741	103.9535945
-39.160751	26.554033	102.107346	-14.820478	15.292813	100.913765	33.300159	-8.601121	97.711411	33.331631	41.480961	97.709396	33.315895	16.43992	97.7104035	-62.956851	14.145706	104.1171265
-38.666183	28.330585	102.316895	-14.985585	15.500422	101.06031	33.160583	-8.368505	97.678307	33.273685	41.789345	98.217766	33.217134	16.71042	97.9480365	-63.188304	14.290424	104.1725835
-38.060646	30.036671	102.460709	-15.136158	15.682241	101.172935	33.007561	-8.177363	97.707619	33.238472	42.047226	98.726662	33.1230165	16.9349315	98.2171405	-63.3953325	14.4295505	104.1287295
-37.440945	31.739258	102.644608	-15.314632	15.808312	101.256386	32.847507	-8.012722	97.700424	33.184181	42.254829	99.280533	33.015844	17.1210535	98.4904785	-63.645108	14.4955705	104.0222935
-36.716599	33.349781	102.802147	-15.506707	15.924575	101.34021	32.598454	-7.78486	97.703377	33.085175	42.486404	99.903557	32.8418145	17.350772	98.803467	-63.8552285	14.498378	103.876953
-35.900734	34.938236	103.063644	-15.668578	16.07201	101.432762	32.383129	-7.577946	97.650352	33.039825	42.736534	100.523903	32.711477	17.579294	99.0871275	-64.048633	14.564726	103.7783965
-34.490646	37.238274	103.56736	-15.913274	16.337152	101.66507	32.086655	-7.314023	97.545387	33.0341	43.105595	101.337456	32.5603775	17.895786	99.4414215	-64.3869255	14.778518	103.8887185
-33.470234	38.732853	103.909622	-16.088959	16.550121	101.836754	31.855488	-7.165514	97.522476	33.011738	43.313129	101.87738	32.433613	18.0738075	99.699928	-64.611531	15.0264345	103.97358
-32.355312	40.162575	104.280434	-16.26951	16.752031	101.986504	31.592773	-6.98501	97.486763	32.981022	43.486549	102.410736	32.2868975	18.2507695	99.9487495	-64.8259175	15.2532925	104.0242585
-31.146685	41.396931	104.665863	-16.447392	16.906721	102.096962	31.346703	-6.787083	97.44384	32.905861	43.683987	102.933823	32.126282	18.448452	100.1888315	-65.021066	15.36499	104.0050925
-29.899593	42.621101	105.044807	-16.679649	17.133671	102.151634	31.15456	-6.571326	97.369514	32.812447	43.914524	103.471184	31.9835035	18.671599	100.420349	-65.3428015	15.595743	103.882919
-28.62089	43.695786	105.324539	-16.838766	17.320744	102.17981	30.89962	-6.279378	97.334579	32.699551	44.180183	103.992012	31.7995855	18.9504025	100.6632955	-65.4771175	15.6910855	103.6963245
-27.229864	44.694183	105.543533	-16.980207	17.552267	102.172447	30.733091	-5.981619	97.197861	32.590778	44.476704	104.452492	31.6619345	19.2475425	100.8251765	-65.6223485	15.8569915	103.5197175
-25.089705	46.015415	105.860771	-17.122763	17.914476	102.056847	30.615505	-5.492424	96.817726	32.514164	45.003204	104.999268	31.5648345	19.75539	100.908497	-65.8103605	16.073562	103.205197
-23.55024	46.745934	105.953506	-17.176004	18.204931	101.97834	30.474007	-5.077157	96.607414	32.491974	45.367191	105.233597	31.4829905	20.145017	100.9205055	-65.8349985	16.264845	103.0361745
-21.971241	47.353176	106.090546	-17.200686	18.491831	101.879501	30.4604	-4.701859	96.362457	32.474663	45.681267	105.443466	31.4675315	20.489704	100.9029615	-65.8689035	16.493958	102.8560405
-20.326328	47.74337	106.207184	-17.238859	18.791882	101.872849	30.43141	-4.341538	96.200165	32.454082	45.98806	105.649971	31.442746	20.823261	100.925068	-65.920464	16.760503	102.82063
-18.59189	48.014145	106.345299	-17.302782	19.065172	101.964081	30.378998	-4.035204	96.139259	32.427578	46.267258	105.850815	31.403288	21.116027	100.995037	-66.008852	17.014317	102.933125
-16.887987	48.137417	106.473099	-17.369423	19.322851	102.116798	30.301767	-3.723346	96.127495	32.381092	46.486073	106.026947	31.3414295	21.3813635	101.077221	-66.0802755	17.2643385	103.156375
-15.090455	48.107544	106.465027	-17.419561	19.541039	102.269234	30.250622	-3.599293	96.172211	32.329002	46.646347	106.139351	31.289812	21.523527	101.155781	-66.128934	17.558551	103.382687
-12.365495	47.785645	106.294632	-17.486294	19.772589	102.422249	30.190432	-3.455002	96.350555	32.231884	46.8181	106.111694	31.211158	21.681549	101.2311245	-66.183746	17.863629	103.6133735
-10.491392	47.371609	105.983032	-17.549219	19.837158	102.409126	30.148497	-3.42316	96.470215	32.166252	46.877243	106.042122	31.1573745	21.7270415	101.2561685	-66.2558125	17.9472745	103.5620835
-8.601703	46.798683	105.555656	-17.614716	19.807602	102.2369	30.149883	-3.434149	96.603226	32.068417	46.908009	106.012199	31.10915	21.73693	101.3077125	-66.338582	17.878274	103.1660875
-6.683922	46.038769	105.039368	-17.690594	19.69331	101.900162	30.177504	-3.454074	96.694611	31.933235	46.905159	105.967041	31.0553695	21.7255425	101.330826	-66.4365575	17.6610775	102.469498
-4.756759	45.195381	104.445122	-17.734467	19.573301	101.433113	30.249771	-3.444523	96.702324	31.787086	46.906078	105.899719	31.0184285	21.7307775	101.3010215	-66.4873625	17.4158245	101.5652045
-2.81766	44.173119	103.876434	-17.730402	19.444603	100.933525	30.370802	-3.39947	96.686569	31.638458	46.961506	105.835091	31.00463	21.781018	101.26083	-66.465434	17.108188	100.60622
-0.795442	43.054466	103.26226	-17.712576	19.398325	100.406052	30.533838	-3.318789	96.655991	31.524736	47.052109	105.775436	31.029287	21.86666	101.2157135	-66.454439	16.92999	99.5963905
2.228632	41.163124	102.33847	-17.682238	19.353552	99.487122	30.826488	-3.200578	96.7089	31.419655	47.253288	105.785301	31.1230715	22.026355	101.2471005	-66.4875475	16.680749	97.7271435
4.202222	39.710991	101.765953	-17.671404	19.348812	98.88092	31.046671	-3.095382	96.878174	31.307476	47.433823	105.924812	31.1770735	22.1692205	101.401493	-66.5198815	16.5284035	96.360347
6.18819	38.148941	101.270294	-17.638306	19.383434	98.312622	31.304438	-2.995663	97.227165	31.190296	47.68943	106.162025	31.247367	22.3468835	101.694595	-66.523979	16.4199845	94.930649
8.111581	36.448826	100.996948	-17.610218	19.344786	97.9431	31.630892	-2.926236	97.703781	31.116337	47.903107	106.4953	31.3736145	22.4884355	102.0995405	-66.5940505	16.2011365	93.7866595
10.015261	34.570972	100.851402	-17.499052	19.285139	97.723274	32.013023	-2.897045	98.406631	31.118372	48.008015	106.780281	31.5656975	22.555485	102.593456	-66.5638015	16.014793	92.853092
11.868371	32.536213	100.766899	-17.306284	19.20857	97.571671	32.512318	-2.957737	99.309357	31.213596	48.048706	106.880272	31.862957	22.5454845	103.0948145	-66.475525	15.8716555	92.0485275
13.69883	30.396832	100.621712	-17.004087	19.136038	97.41835	33.078724	-3.041771	100.378349	31.358921	48.128105	106.775078	32.2188225	22.543167	103.5767135	-66.2269965	15.728909	91.2599865
16.336994	27.02224	100.443649	-16.397718	18.902786	97.168839	33.979729	-3.233706	102.160576	31.709152	48.083073	106.032051	32.8444405	22.4246835	104.0963135	-65.6398765	15.3808885	90.2413645
17.93988	24.652939	100.435028	-15.942068	18.589766	97.156914	34.625839	-3.583966	103.194557	32.055698	47.852482	105.343124	33.3407685	22.134258	104.2688405	-65.2249045	15.045274	90.0449875
19.490225	22.17679	100.540817	-15.562367	18.195822	97.395889	35.098324	-3.968456	104.008446	32.431446	47.470798	104.736305	33.764885	21.751171	104.3723755	-64.889619	14.640473	90.4194025
20.851625	19.668779	100.824234	-15.306658	17.749989	97.752419	35.386864	-4.373365	104.696846	32.745209	47.033112	104.215027	34.0660365	21.3298735	104.4559365	-64.6793525	14.1701045	91.0489015
22.053589	17.238354	101.198509	-15.210554	17.376751	98.2463	35.483849	-4.692596	105.269363	32.870697	46.589535	103.791939	34.177273	20.9484695	104.530651	-64.598381	13.8050325	91.961949
23.100306	14.811678	101.590599	-15.251737	17.065493	98.808563	35.481056	-4.898629	105.641113	32.814857	46.208359	103.517662	34.1479565	20.654865	104.5793875	-64.6514305	13.476121	93.0377385
23.78009	12.608629	102.133057	-15.349211	16.83692	99.404297	35.391991	-5.050426	105.90451	32.655006	45.955597	103.405235	34.0234985	20.4525855	104.6548725	-64.7219205	13.2212545	94.1537215
23.581663	9.477478	102.583786	-15.584972	16.619963	100.282394	35.155071	-5.156181	106.280228	32.479271	45.619282	103.176674	33.817171	20.2315505	104.728451	-64.987115	13.0083755	95.836337
