# Supplementary material for: How to jointly control a ball trajectory on a moving board: Methodological insights into Motor Learning and Rehabilitation
Source: PLoS One. 2025 Oct 15;20(10):e0334588. doi: 10.1371/journal.pone.0334588 (PMC12527165; doi:10.1371/journal.pone.0334588)
Supplement: S2 Data — (ZIP) [file pone.0334588.s002.zip › D3_010.csv]

Ball_X	Ball_Y	Ball_Z	BoardCentre_X	BoardCentre_Y	BoardCentre_Z	P1LeftHand_X	P1LeftHand_Y	P1LeftHand_Z	P1RightHand_X	P1RightHand_Y	P1RightHand_Z	P1MidHands_X	P1MidHands_Y	P1MidHands_Z	P2MidHands_X	P2MidHands_Y	P2MidHands_Z
-0.408324	34.379498	125.102188	-13.746682	21.24538	126.056	37.382107	-4.37922	118.756905	41.577511	46.484722	122.523247	39.479809	21.052751	120.640076	-66.973173	21.438009	131.471924
-0.239179	34.581177	124.336876	-13.581806	21.353762	125.359451	37.38784	-4.279542	117.42617	41.915039	46.360077	121.43885	39.6514395	21.0402675	119.43251	-66.8150515	21.6672565	131.286392
-0.172188	34.880741	123.682365	-13.443902	21.519598	124.688461	37.296478	-4.089475	116.459343	41.427128	46.606182	120.697403	39.361803	21.2583535	118.578373	-66.249607	21.7808425	130.798549
0.135982	35.0508	122.9496	-13.36512	21.733065	124.058678	37.213387	-3.882426	115.560509	41.361317	46.735149	119.94519	39.287352	21.4263615	117.7528495	-66.017592	22.0397685	130.3645065
0.521564	35.221466	122.222328	-13.223788	21.924143	123.444489	37.196877	-3.700632	114.757828	41.288822	46.863773	119.275093	39.2428495	21.5815705	117.0164605	-65.6904255	22.2667155	129.8725175
1.025755	35.301357	121.565453	-13.135643	22.094591	122.864822	37.265785	-3.594346	114.140236	41.276642	47.042873	118.576958	39.2712135	21.7242635	116.358597	-65.5424995	22.4649185	129.371047
1.960823	35.365204	120.581207	-12.935546	22.254559	122.014793	37.326908	-3.392356	113.177658	41.230007	47.163929	117.75618	39.2784575	21.8857865	115.466919	-65.1495495	22.6233315	128.562667
2.640689	35.314697	119.97374	-12.820842	22.31744	121.483147	37.375565	-3.291721	112.614731	41.208649	47.248863	117.136559	39.292107	21.978571	114.875645	-64.933791	22.656309	128.090649
3.412519	35.252163	119.352104	-12.705411	22.329027	120.930443	37.442345	-3.23691	112.047287	41.209923	47.290585	116.692268	39.326134	22.0268375	114.3697775	-64.736956	22.6312165	127.4911085
4.226888	35.154106	118.702461	-12.608427	22.385548	120.314217	37.561478	-3.216994	111.582184	41.285221	47.249439	116.298721	39.4233495	22.0162225	113.9404525	-64.6402035	22.7548735	126.6879815
5.151283	35.028698	117.995277	-12.36981	22.413137	119.485321	37.755627	-3.174491	111.218056	41.50169	47.229534	115.92524	39.6286585	22.0275215	113.571648	-64.3682785	22.7987525	125.398994
6.128484	34.932926	117.123268	-12.199632	22.440784	118.492744	38.017258	-3.20901	110.897491	41.725662	47.048119	115.722015	39.87146	21.9195545	113.309753	-64.270724	22.9620135	123.675735
7.242457	34.717499	116.329208	-12.009725	22.489475	117.429749	38.275562	-3.252409	110.864807	41.963383	46.843384	115.754059	40.1194725	21.7954875	113.309433	-64.1389225	23.1834625	121.550065
8.914295	34.255634	116.092003	-11.898355	22.464441	116.128838	38.817764	-3.428246	112.021164	42.508507	46.548576	117.441055	40.6631355	21.560165	114.7311095	-64.4598455	23.368717	117.5265665
9.883978	33.912151	116.859695	-12.056918	22.465551	115.78566	39.115772	-3.506482	113.895393	42.922737	46.443817	119.675674	41.0192545	21.4686675	116.7855335	-65.1330905	23.4624345	114.7857865
10.792914	33.543533	118.221107	-12.404894	22.495005	115.853714	39.187725	-3.615713	116.109917	43.612686	46.175438	122.129021	41.4002055	21.2798625	119.119469	-66.2099935	23.7101475	112.587959
11.581532	33.031143	119.941689	-12.821198	22.465004	116.427254	39.120857	-3.793569	118.164764	43.246769	46.116695	124.804321	41.183813	21.161563	121.4845425	-66.826209	23.768445	111.3699655
12.24344	32.489048	121.696007	-13.132374	22.439701	117.401817	39.019272	-3.954272	119.821037	43.198376	45.916149	126.670181	41.108824	20.9809385	123.245609	-67.373572	23.8984635	111.558025
12.919015	31.959932	123.200188	-13.325686	22.436785	118.635796	38.933594	-4.038872	121.012093	43.242569	45.799095	127.873955	41.0880815	20.8801115	124.443024	-67.7394535	23.9934585	112.828568
13.794536	31.431208	124.132362	-13.35424	22.443966	119.836067	38.942467	-4.106254	121.722702	43.403656	45.693886	128.549408	41.1730615	20.793816	125.136055	-67.8815415	24.094116	114.536079
14.746961	30.490334	125.023972	-13.117693	22.32634	121.342407	39.073177	-4.218997	122.014771	43.683735	45.532845	128.773956	41.378456	20.656924	125.3943635	-67.613842	23.995756	117.2904505
15.178943	29.916328	125.343033	-12.995747	22.253757	122.15667	39.144611	-4.298684	121.970688	43.877193	45.421471	128.711731	41.510902	20.5613935	125.3412095	-67.502396	23.9461205	118.9721305
15.583369	29.18759	125.587906	-12.915614	22.174562	122.810532	39.192017	-4.393373	121.88504	44.042461	45.275394	128.660797	41.617239	20.4410105	125.2729185	-67.448467	23.9081135	120.3481455
15.901382	28.539106	125.813171	-12.815717	22.037312	123.271561	39.214462	-4.530655	121.801674	44.185013	45.086514	128.810364	41.6997375	20.2779295	125.306019	-67.3311715	23.7966945	121.237103
16.206036	27.769339	126.053177	-12.813218	21.871313	123.611107	39.244827	-4.699248	121.71965	44.301205	44.840061	129.167236	41.773016	20.0704065	125.443443	-67.399452	23.6722195	121.778771
16.018469	26.907146	126.474525	-12.796977	21.65653	123.826126	39.220806	-4.899476	121.677719	44.421856	44.518486	129.693298	41.821331	19.809505	125.6855085	-67.415285	23.503555	121.9667435
15.731424	26.086929	126.956001	-12.84732	21.420938	123.949051	39.189102	-5.131179	121.637383	44.927216	44.000195	130.164307	42.058159	19.434508	125.900845	-67.752799	23.407368	121.997257
16.455837	24.122263	126.909637	-12.920846	21.091644	124.106575	39.10397	-5.443274	121.577286	44.978069	43.460201	131.101807	42.0410195	19.0084635	126.3395465	-67.8827115	23.1748245	121.8736035
16.407135	22.901808	127.049911	-12.964578	20.907034	124.253906	39.077999	-5.654113	121.666847	44.981373	43.1455	131.61795	42.029686	18.7456935	126.6423985	-67.958842	23.0683745	121.8654135
16.290934	21.696796	127.112793	-13.027695	20.710276	124.434074	39.049366	-5.885538	121.801392	44.963558	42.852901	132.03717	42.006462	18.4836815	126.919281	-68.061852	22.9368705	121.948867
15.471061	20.57472	127.474319	-13.091794	20.532101	124.680855	38.998405	-6.147777	122.034195	44.943031	42.586632	132.286743	41.970718	18.2194275	127.160469	-68.154306	22.8447745	122.201241
15.084333	19.13306	127.572891	-13.113111	20.354967	124.975266	38.954308	-6.456156	122.431496	44.939526	42.362804	132.300507	41.946917	17.953324	127.3660015	-68.173139	22.75661	122.5845305
15.570812	17.139767	127.185753	-13.126585	20.165113	125.278816	38.906128	-6.789104	122.981438	44.922447	42.15556	132.04541	41.9142875	17.683228	127.513424	-68.1674575	22.646998	123.044208
15.193356	15.506341	127.289215	-13.152747	19.957117	125.617584	38.839935	-7.1359	123.666855	44.921673	41.983761	131.500839	41.880804	17.4239305	127.583847	-68.186298	22.4903035	123.651321
14.547351	12.829232	127.40226	-13.16164	19.53079	125.979485	38.772739	-7.818197	124.750671	44.940098	41.642426	130.376373	41.8564185	16.9121145	127.563522	-68.1796985	22.1494655	124.395448
14.085485	10.959902	127.465416	-13.204126	19.17605	126.064087	38.708454	-8.336645	125.40258	44.935246	41.312939	129.434464	41.82185	16.488147	127.418522	-68.230102	21.863953	124.709652
13.476767	9.147022	127.403175	-13.198895	18.724232	125.956383	38.586884	-8.821301	125.982132	44.468899	41.013668	128.514206	41.5278915	16.0961835	127.248169	-67.9256815	21.3522805	124.664597
12.621858	7.439706	127.207733	-13.205374	18.2013	125.633644	38.460384	-9.446301	126.124298	44.385891	40.403072	127.28949	41.4231375	15.4783855	126.706894	-67.8338855	20.9242145	124.560394
11.985209	5.629927	126.816093	-13.180857	17.587816	125.13208	38.311394	-10.126099	126.148727	44.328064	39.692318	126.087776	41.319729	14.7831095	126.1182515	-67.681443	20.3925225	124.1459085
11.358785	3.810636	126.303123	-13.107164	16.914597	124.531242	38.302639	-10.87868	125.906822	44.21022	39.030384	125.126671	41.2564295	14.075852	125.5167465	-67.4707575	19.753342	123.5457375
10.735973	2.130117	125.910881	-13.076862	16.258276	123.998116	38.24379	-11.522556	125.688377	44.034451	38.422035	124.380325	41.1391205	13.4497395	125.034351	-67.2928445	19.0668125	122.961881
9.585038	-0.113437	125.549316	-13.092894	15.438393	123.477188	38.161926	-12.305533	125.505936	43.855049	37.573723	123.756317	41.0084875	12.634095	124.6311265	-67.1942755	18.242691	122.3232495
8.793111	-1.50509	125.349937	-13.135489	15.000968	123.263275	37.764732	-12.482934	125.538635	43.783169	37.092262	123.630608	40.7739505	12.304664	124.5846215	-67.0449285	17.697272	121.9419285
8.266792	-2.915113	125.049164	-13.176923	14.675964	123.067352	38.035683	-13.016627	125.205673	43.727795	36.729416	123.630104	40.881739	11.8563945	124.4178885	-67.235585	17.4955335	121.7168155
7.099168	-3.898426	124.909531	-13.194734	14.452128	122.834053	37.644863	-12.984671	125.068596	43.643448	36.446671	123.67363	40.6441555	11.731	124.371113	-67.0336235	17.173256	121.296993
6.271692	-4.960337	124.476601	-13.28322	14.331707	122.599937	37.591949	-13.130206	124.718544	43.545574	36.279385	123.590805	40.5687615	11.5745895	124.1546745	-67.1352015	17.0888245	121.0451995
5.263687	-5.92789	124.184608	-13.287126	14.265542	122.268845	37.555141	-13.232398	124.293373	43.399586	36.174358	123.315346	40.4773635	11.47098	123.8043595	-67.0516155	17.060104	120.7333305
4.350156	-6.761674	123.75293	-13.30698	14.177754	121.861694	37.53764	-13.338735	123.884819	43.255428	36.102604	122.929001	40.396534	11.3819345	123.40691	-67.010494	16.9735735	120.316478
2.882647	-7.914582	123.069778	-13.305026	13.930435	121.195305	37.546791	-13.593059	123.223244	43.046169	35.969509	122.009293	40.29648	11.188225	122.6162685	-66.906532	16.672645	119.7743415
1.746072	-8.646789	122.539009	-13.238235	13.625093	120.667664	37.528229	-13.738001	122.668442	42.911949	35.841949	121.406532	40.220089	11.051974	122.037487	-66.696559	16.198212	119.297841
0.753046	-9.335085	121.755768	-13.175728	13.1964	120.110031	37.917316	-14.204595	121.792694	42.824547	35.681236	120.957169	40.3709315	10.7383205	121.3749315	-66.7223875	15.6544795	118.8451305
-0.269207	-9.94815	120.786011	-13.107149	12.766221	119.528671	37.983658	-14.440518	120.870956	42.70079	35.504318	120.555603	40.342224	10.5319	120.7132795	-66.556522	15.000542	118.3440625
-1.31015	-10.492017	119.711052	-13.101408	12.431359	118.947815	38.005264	-14.630124	119.748688	42.519173	35.393963	120.124481	40.2622185	10.3819195	119.9365845	-66.4650345	14.4807985	117.9590455
-2.43569	-10.917078	118.635056	-13.052371	12.261825	118.348785	37.924965	-14.663757	118.561699	42.356579	35.265064	119.59491	40.140772	10.3006535	119.0783045	-66.245514	14.2229965	117.6192655
-3.507991	-11.229129	117.735878	-13.083795	12.28082	117.775795	37.825142	-14.593843	117.493782	42.169212	35.187511	118.759277	39.997177	10.296834	118.1265295	-66.164767	14.264806	117.4250605
-5.163241	-11.537527	116.632607	-12.923031	12.520714	116.812172	37.761581	-14.328835	116.220627	42.396061	35.257172	117.231598	40.078821	10.4641685	116.7261125	-65.924883	14.5772595	116.8982315
-6.299718	-11.716968	115.991058	-12.935443	12.705849	116.257843	37.774719	-14.114407	115.503204	42.264099	35.418579	116.284767	40.019409	10.652086	115.8939855	-65.890295	14.759612	116.6217005
-7.311299	-11.86587	115.266037	-12.864603	12.781577	115.71125	37.793465	-13.914907	114.695442	42.068405	35.478336	115.445351	39.930935	10.7817145	115.0703965	-65.660141	14.7814395	116.3521035
-8.390277	-11.993869	114.53389	-12.792624	12.838389	115.193436	37.779728	-13.760214	113.844971	41.923794	35.492588	114.844421	39.851761	10.866187	114.344696	-65.437009	14.810591	116.042176
-9.574121	-12.048626	113.988129	-12.741962	12.89888	114.772583	37.727486	-13.663888	113.18573	41.857727	35.42313	114.18251	39.7926065	10.879621	113.68412	-65.2765305	14.918139	115.861046
-10.617344	-12.129279	113.730133	-12.721274	13.034047	114.428711	37.625511	-13.544438	112.688324	41.321838	35.61528	113.743126	39.4736745	11.035421	113.215725	-64.9162225	15.032673	115.641697
-11.644702	-12.124095	113.713249	-12.703522	13.169238	114.151405	37.535172	-13.512233	112.424049	41.198959	35.627071	112.991867	39.3670655	11.057419	112.707958	-64.7741095	15.281057	115.594852
-13.207483	-12.103436	113.891602	-12.635265	13.177559	113.722572	37.486668	-13.5201	112.182022	41.070343	35.564915	111.58432	39.2785055	11.0224075	111.883171	-64.5490355	15.3327105	115.561973
-14.122748	-12.078341	113.786903	-12.581841	12.999606	113.351845	37.534256	-13.651819	111.980804	40.93084	35.483585	110.892509	39.232548	10.915883	111.4366565	-64.39623	15.083329	115.2670335
-14.993532	-12.102571	113.522171	-12.460778	12.721788	112.903931	37.638004	-13.808617	111.767731	41.318291	35.125408	110.057556	39.4781475	10.6583955	110.9126435	-64.3997035	14.7851805	114.8952185
-15.809347	-11.968205	113.056801	-12.331732	12.463545	112.392334	37.718727	-13.958904	111.344803	40.932659	35.127373	109.708191	39.325693	10.5842345	110.526497	-63.989157	14.3428555	114.258171
-16.623043	-11.82499	112.452225	-12.221766	12.273643	111.876488	37.770695	-14.10869	110.731659	40.973335	34.972958	109.211624	39.372015	10.432134	109.9716415	-63.815547	14.115152	113.7813345
-17.400414	-11.562703	111.779144	-12.112657	12.165462	111.354759	37.805195	-14.225318	109.961723	41.037643	34.881897	108.701324	39.421419	10.3282895	109.3315235	-63.646733	14.0026345	113.3779945
-18.142969	-11.251089	111.072746	-12.057791	12.196712	110.793091	37.747581	-14.227825	109.036697	41.034065	34.8825	108.17897	39.390823	10.3273375	108.6078335	-63.506405	14.0660865	112.9783485
-19.139042	-10.613284	109.855484	-12.02002	12.300163	109.925041	37.640224	-14.080112	107.614204	40.94416	35.088528	107.575928	39.292192	10.504208	107.595066	-63.332232	14.096118	112.255016
-19.747002	-10.113027	108.991539	-12.041115	12.483942	109.37722	37.538952	-13.864835	106.728271	40.807037	35.313641	107.284973	39.1729945	10.724403	107.006622	-63.2552245	14.243481	111.747818
-20.356209	-9.618152	108.165947	-12.108615	12.692492	108.817848	37.412983	-13.586958	105.910202	40.661243	35.598282	107.097755	39.037113	11.005662	106.5039785	-63.254343	14.379322	111.1317175
-20.980318	-9.01779	107.38472	-12.210657	12.957639	108.343948	37.262287	-13.262561	105.27195	40.526115	35.900028	107.017838	38.894201	11.3187335	106.144894	-63.315515	14.5965445	110.543002
-21.455395	-8.466936	106.754181	-12.341232	13.266681	107.92543	37.13216	-12.934568	104.82489	40.387932	36.191578	107.01857	38.760046	11.628505	105.92173	-63.44251	14.904857	109.92913
-21.947598	-7.926651	106.221283	-12.466142	13.531544	107.558022	37.010681	-12.64423	104.437386	40.234039	36.484394	107.02108	38.62236	11.920082	105.729233	-63.554644	15.143006	109.386811
-22.273836	-7.453116	105.778107	-12.574307	13.74439	107.236244	36.864441	-12.389448	104.151062	40.110504	36.720966	106.869957	38.4874725	12.165759	105.5105095	-63.6360865	15.323021	108.9619785
-22.728378	-6.753494	105.212357	-12.677453	14.032844	106.684204	36.73048	-12.04001	103.66124	39.905846	37.013607	106.438217	38.318163	12.4867985	105.0497285	-63.673069	15.5788895	108.3186795
-22.904896	-6.325688	104.790047	-12.726243	14.120661	106.266487	36.734722	-11.856575	103.255463	39.745152	37.24881	106.0923	38.239937	12.6961175	104.6738815	-63.692423	15.5452045	107.8590925
-23.01586	-5.908163	104.322472	-12.752327	14.148571	105.812225	36.733746	-11.700871	102.842651	39.618526	37.381523	105.670021	38.176136	12.840326	104.256336	-63.68079	15.456816	107.368114
-23.103666	-5.525254	103.870544	-12.719631	14.132031	105.352638	36.748196	-11.591509	102.449181	39.499397	37.514816	105.297241	38.1237965	12.9616535	103.873211	-63.5630585	15.3024085	106.832065
-23.174515	-5.146964	103.399742	-12.704198	14.118816	104.907928	36.796371	-11.532589	102.131966	39.448505	37.608791	104.980637	38.122438	13.038101	103.5563015	-63.530834	15.199531	106.2595545
-23.198633	-4.7677	102.941666	-12.678766	14.097439	104.490952	36.864498	-11.476748	101.92733	39.447269	37.668591	104.742493	38.1558835	13.0959215	103.3349115	-63.5134155	15.0989565	105.6469925
-23.14072	-4.479373	102.483116	-12.620547	14.077348	104.054489	36.895618	-11.411546	101.777176	39.454578	37.719589	104.623863	38.175098	13.1540215	103.2005195	-63.416192	15.0006745	104.9084585
-22.9716	-4.116018	101.679565	-12.501377	14.034178	103.381279	37.060158	-11.377127	101.508072	39.554493	37.759045	104.465485	38.3073255	13.190959	102.9867785	-63.3100795	14.877397	103.7757795
-22.809978	-3.915545	101.037964	-12.38433	14.024435	102.863419	37.184246	-11.323001	101.286293	39.622055	37.825111	104.396782	38.4031505	13.251055	102.8415375	-63.1718105	14.797815	102.8853005
-22.627022	-3.756279	100.338364	-12.266716	14.053245	102.337242	37.341061	-11.210111	101.018799	39.705372	37.946434	104.396072	38.5232165	13.3681615	102.7074355	-63.0566485	14.7383285	101.9670485
-22.373953	-3.659395	99.602829	-12.12272	14.082202	101.792923	37.525822	-11.062325	100.735298	39.808529	38.090359	104.432808	38.6671755	13.514017	102.584053	-62.9126155	14.650387	101.001793
-22.103436	-3.574493	98.806015	-11.934463	14.163149	101.242828	37.81694	-10.899353	100.399185	39.902161	38.257641	104.528191	38.8595505	13.679144	102.463688	-62.7284765	14.647154	100.021968
-21.840195	-3.560825	98.012589	-11.747174	14.291914	100.688759	38.032211	-10.637642	100.166718	39.971306	38.433071	104.714394	39.0017585	13.8977145	102.440556	-62.4961065	14.6861135	98.936962
-21.49547	-3.603967	97.206276	-11.524805	14.406446	100.140884	38.320564	-10.417379	100.001183	40.112823	38.614502	104.904617	39.2166935	14.0985615	102.4529	-62.2663035	14.7143305	97.828868
-21.04352	-3.82771	96.246948	-11.165144	14.564859	99.43808	38.701122	-10.197951	99.945114	40.427212	38.766933	105.002022	39.564167	14.284491	102.473568	-61.894455	14.845227	96.402592
-20.741835	-4.077147	95.826614	-10.934462	14.63168	99.048813	38.927513	-10.13834	99.948112	40.682137	38.857285	104.7724	39.804825	14.3594725	102.360256	-61.673749	14.9038875	95.73737
-20.528265	-4.425017	95.459969	-10.738211	14.605694	98.672363	39.110176	-10.081424	99.941864	40.862743	38.922001	104.439606	39.9864595	14.4202885	102.190735	-61.4628815	14.7910995	95.153991
-20.302338	-4.878338	95.109818	-10.554001	14.541268	98.214645	39.37495	-10.112141	99.852005	41.009468	38.981098	103.88961	40.192209	14.4344785	101.8708075	-61.300211	14.6480575	94.5584825
-20.068832	-5.376353	94.750832	-10.379114	14.400707	97.676178	39.489658	-10.091629	99.799767	41.076721	38.989861	103.109703	40.2831895	14.449116	101.454735	-61.0414175	14.352298	93.897621
-19.875427	-5.864847	94.434837	-10.199181	14.24898	97.038559	39.672165	-10.141879	99.638992	41.060646	38.974339	102.049934	40.3664055	14.41623	100.844463	-60.7647675	14.08173	93.232655
-19.66593	-6.38896	94.231529	-9.979958	14.064034	96.40519	39.89307	-10.27992	99.380852	41.007832	38.853813	100.738754	40.450451	14.2869465	100.059803	-60.410367	13.8411215	92.750577
-19.477558	-7.165152	94.426933	-9.623073	13.732341	95.662659	40.110378	-10.550339	99.21492	41.10815	38.569168	98.372231	40.609264	14.0094145	98.7935755	-59.85541	13.4552675	92.5317425
-19.368271	-7.650916	94.675438	-9.43784	13.480743	95.332977	40.245163	-10.801523	99.241013	40.994801	38.258083	97.104904	40.619982	13.72828	98.1729585	-59.495662	13.233206	92.4929955
-19.292974	-8.133843	94.843018	-9.362518	13.102797	95.150116	40.309998	-11.111012	99.429977	40.979401	37.883698	96.402672	40.6446995	13.386343	97.9163245	-59.3697355	12.819251	92.3839075
-19.213945	-8.569076	94.790985	-9.33272	12.688433	95.063232	40.340355	-11.443773	99.637154	41.041298	37.521553	96.301353	40.6908265	13.03889	97.9692535	-59.3562665	12.337976	92.1572105
-19.203362	-8.929245	94.58432	-9.357653	12.379992	94.997818	40.342602	-11.684429	99.691795	41.109409	37.309872	96.599083	40.7260055	12.8127215	98.145439	-59.4413115	11.9472625	91.850197
-19.210184	-9.186263	94.245377	-9.391186	12.25283	94.916214	40.321712	-11.75828	99.656281	41.142498	37.266251	97.053238	40.732105	12.7539855	98.3547595	-59.514477	11.7516745	91.4776685
-19.18816	-9.31928	93.84903	-9.431077	12.318364	94.796204	40.313656	-11.658489	99.571724	41.151779	37.387787	97.506561	40.7327175	12.864649	98.5391425	-59.5948715	11.772079	91.0532655
-19.271936	-9.447392	93.392097	-9.487707	12.678172	94.571213	40.33189	-11.265903	99.475792	41.133953	37.761482	97.806862	40.7329215	13.2477895	98.641327	-59.7083355	12.1085545	90.501099
-19.341368	-9.516518	93.187546	-9.509983	12.940289	94.405731	40.364391	-10.933063	99.441978	41.09153	38.068287	97.759483	40.7279605	13.567612	98.6007305	-59.7479265	12.312966	90.2107315
-19.448242	-9.563976	92.96833	-9.521734	13.176727	94.225243	40.447701	-10.60627	99.358322	41.025852	38.385937	97.627388	40.7367765	13.8898335	98.492855	-59.7802445	12.4636205	89.957631
-19.612099	-9.610393	92.792458	-9.521121	13.366994	94.046799	40.513142	-10.28702	99.266121	40.950619	38.674046	97.397163	40.7318805	14.193513	98.331642	-59.7741225	12.540475	89.761956
-19.756176	-9.716825	92.657173	-9.51178	13.524255	93.929062	40.592609	-10.030697	99.143341	40.836319	38.873455	97.270981	40.714464	14.421379	98.207161	-59.738024	12.627131	89.650963
-19.946335	-9.845565	92.62867	-9.505645	13.619537	93.880341	40.662342	-9.834909	99.034966	40.806919	39.029724	97.110344	40.7346305	14.5974075	98.072655	-59.7459205	12.6416665	89.688027
-20.164671	-9.959123	92.628265	-9.480884	13.702827	93.877136	40.731934	-9.658222	98.94075	40.805882	39.17123	96.941811	40.768908	14.756504	97.9412805	-59.730676	12.64915	89.8129915
-20.506701	-10.205409	92.647957	-9.439592	13.811514	93.906136	40.863728	-9.422426	98.810768	40.779762	39.308197	96.811501	40.821745	14.9428855	97.8111345	-59.700929	12.6801425	90.0011375
-20.754911	-10.350307	92.686996	-9.367778	13.918869	93.957664	40.948277	-9.275573	98.76915	40.810852	39.475822	96.791496	40.8795645	15.1001245	97.780323	-59.6151205	12.7376135	90.135005
-21.072229	-10.42905	92.843094	-9.27922	14.051209	94.067436	41.042557	-9.126347	98.830078	40.893642	39.599453	96.767387	40.9680995	15.236553	97.7987325	-59.5265395	12.865865	90.3361395
-21.44132	-10.531599	93.016869	-9.207516	14.224535	94.197556	41.098167	-9.005923	98.950386	40.998043	39.714603	96.754944	41.048105	15.35434	97.852665	-59.463137	13.09473	90.542447
-21.812971	-10.599285	93.184715	-9.122909	14.332269	94.327042	41.181099	-8.94312	99.064095	41.137302	39.797554	96.739319	41.1592005	15.427217	97.901707	-59.4050185	13.237321	90.752377
-22.251919	-10.654358	93.339333	-9.029304	14.447554	94.434669	41.228813	-8.902129	99.132271	41.263832	39.846363	96.711441	41.2463225	15.472117	97.921856	-59.3049305	13.422991	90.947482
-22.742525	-10.674366	93.520973	-8.909776	14.539928	94.536598	41.309349	-8.885975	99.156395	41.412487	39.866718	96.629837	41.360918	15.4903715	97.893116	-59.18047	13.5894845	91.18008
-23.565882	-10.688162	93.924042	-8.752113	14.686915	94.702538	41.345642	-8.885886	99.269691	41.625984	39.854263	96.366379	41.485813	15.4841885	97.818035	-58.990039	13.8896415	91.587041
-24.12859	-10.760681	94.213501	-8.674006	14.784148	94.799461	41.34536	-8.907753	99.339462	41.76907	39.82848	96.083656	41.557215	15.4603635	97.711559	-58.905227	14.1079325	91.887363
-24.758171	-10.743654	94.614014	-8.652108	14.879644	94.908112	41.285568	-8.917992	99.395073	41.838531	39.815533	95.727028	41.5620495	15.4487705	97.5610505	-58.8662655	14.3105175	92.2551735
-25.432384	-10.740395	95.116051	-8.641578	14.98122	95.064667	41.210484	-8.938158	99.453056	41.867039	39.769157	95.322281	41.5387615	15.4154995	97.3876685	-58.8219175	14.5469405	92.7416655
-26.100227	-10.729959	95.779846	-8.716633	15.067875	95.307693	41.049126	-8.957599	99.538841	41.836693	39.666096	94.867043	41.4429095	15.3542485	97.202942	-58.8761755	14.7815015	93.412444
-26.817554	-10.618923	96.603073	-8.821411	15.158568	95.667831	40.804832	-8.975373	99.677795	41.693573	39.514603	94.447716	41.2492025	15.269615	97.0627555	-58.8920245	15.047521	94.2729065
-27.57659	-10.434864	97.632919	-9.034844	15.232926	96.204086	40.492039	-9.076239	100.033478	41.481335	39.338623	94.115189	40.986687	15.131192	97.0743335	-59.056375	15.33466	95.3338385
-28.769985	-10.03298	99.528702	-9.515608	15.311781	97.334358	39.965065	-9.219625	100.935623	41.01207	39.06337	94.206825	40.4885675	14.9218725	97.571224	-59.5197835	15.7016895	97.097492
-29.632309	-9.677874	100.830307	-9.935604	15.329504	98.265198	39.581085	-9.324312	101.820442	40.627487	38.918209	94.698853	40.104286	14.7969485	98.2596475	-59.975494	15.8620595	98.2707485
-30.454159	-9.274002	102.01535	-10.394445	15.282003	99.251053	39.214752	-9.415958	102.834412	40.211685	38.828754	95.556847	39.7132185	14.706398	99.1956295	-60.5021085	15.857608	99.3064765
-31.291908	-8.798096	102.956749	-10.845407	15.170224	100.260284	38.907356	-9.50135	103.948212	39.893814	38.789459	96.748817	39.400585	14.6440545	100.3485145	-61.091399	15.6963935	100.1720535
-32.105904	-8.275332	103.550255	-11.266843	15.041479	101.24147	38.666485	-9.572562	105.139076	39.716019	38.863686	98.279274	39.191252	14.645562	101.709175	-61.724938	15.437396	100.773765
-32.852242	-7.674586	103.91684	-11.59577	14.8855	102.12854	38.526638	-9.608925	106.246208	39.662903	38.99025	99.966133	39.0947705	14.6906625	103.1061705	-62.2863105	15.0803375	101.1509095
-33.59193	-6.948179	104.231621	-11.841137	14.80999	102.959129	38.442932	-9.603488	107.178322	39.663494	39.18507	101.495888	39.053213	14.790791	104.337105	-62.735487	14.829189	101.581153
-34.790592	-5.657735	104.818855	-11.991611	14.939412	104.058861	38.474167	-9.46165	108.067215	39.743904	39.470528	103.138557	39.1090355	15.004439	105.602886	-63.0922575	14.874385	102.514836
-35.526962	-4.633675	105.30027	-11.998432	15.110948	104.721542	38.570583	-9.322647	108.32653	39.825138	39.68755	103.74572	39.1978605	15.1824515	106.036125	-63.1947245	15.0394445	103.406959
-36.337578	-3.4965	105.994667	-11.988872	15.325014	105.360123	38.614891	-9.162506	108.368065	39.866352	39.89183	104.013123	39.2406215	15.364662	106.190594	-63.2183655	15.285366	104.529652
-37.185184	-2.286259	106.995819	-12.007108	15.548712	106.060135	38.578159	-8.998717	108.237564	39.824947	40.047409	103.995239	39.201553	15.524346	106.1164015	-63.215769	15.573078	106.0038685
-38.038208	-1.000228	108.324722	-12.09097	15.785954	106.946526	38.434608	-8.877747	108.02565	39.637802	40.110241	103.825668	39.036205	15.616247	105.925659	-63.218145	15.955661	107.967393
-38.880394	0.389091	109.92868	-12.212685	15.927378	108.037483	38.179756	-8.80582	107.965408	39.353584	40.124893	103.771362	38.76667	15.6595365	105.868385	-63.19204	16.1952195	110.206581
-39.774479	1.791378	111.765205	-12.409427	16.003302	109.369751	37.859531	-8.849894	108.142509	39.037125	40.064045	103.985634	38.448328	15.6070755	106.0640715	-63.267182	16.3995285	112.6754305
-41.037395	3.984835	114.584122	-12.841961	15.916945	111.643234	37.260479	-9.000453	108.875893	38.523724	39.937733	104.881844	37.8921015	15.46864	106.8788685	-63.5760235	16.36525	116.4075995
-41.759636	5.516292	116.418266	-13.163486	15.801886	113.165054	36.919861	-9.141739	109.515778	38.25676	39.850456	105.670097	37.5883105	15.3543585	107.5929375	-63.9152825	16.2494135	118.7371705
-42.481213	7.06508	118.036095	-13.495148	15.697277	114.594078	36.592697	-9.296582	110.161057	37.958496	39.778988	106.616821	37.2755965	15.241203	108.388939	-64.2658925	16.153351	120.799217
-43.08218	8.664425	119.360374	-13.833261	15.575203	115.896797	36.266315	-9.441539	110.786263	37.719105	39.684059	107.52578	36.99271	15.12126	109.1560215	-64.659232	16.029146	122.6375725
-43.695164	10.293278	120.379974	-14.067495	15.387056	116.867683	35.973465	-9.606728	111.319267	37.546864	39.606476	108.380104	36.7601645	14.999874	109.8496855	-64.8951545	15.774238	123.8856805
-44.174797	11.950818	120.942841	-14.239102	15.193815	117.509636	35.743801	-9.722606	111.667313	37.415539	39.57922	109.11335	36.57967	14.928307	110.3903315	-65.057874	15.459323	124.6289405
-44.604664	13.651435	121.253494	-14.451778	15.019171	117.888054	35.585438	-9.814706	111.752525	37.293797	39.567982	109.710503	36.4396175	14.876638	110.731514	-65.3431735	15.161704	125.044594
-45.118134	16.227772	121.333382	-14.878435	14.851599	118.157135	35.301876	-9.834792	111.434807	37.079491	39.627953	110.425247	36.1906835	14.8965805	110.930027	-65.9475535	14.8066175	125.384243
-45.379078	18.000942	121.260658	-14.872472	14.721279	118.032967	35.140472	-9.712946	111.061333	36.919685	39.768761	110.791084	36.0300785	15.0279075	110.9262085	-65.7750225	14.4146505	125.1397255
-45.55991	19.824686	121.124672	-15.177891	14.81928	117.976555	35.019268	-9.533377	110.582146	36.76992	39.970158	111.122726	35.894594	15.2183905	110.852436	-66.250376	14.4201695	125.100674
-45.650909	21.649456	121.076378	-15.173059	14.836414	117.73291	34.915264	-9.292547	110.055176	36.637672	40.216248	111.398026	35.776468	15.4618505	110.726601	-66.122586	14.2109775	124.739219
-45.647717	23.495636	121.070732	-15.338749	14.951149	117.586098	34.767715	-9.026471	109.476448	36.457462	40.470066	111.619987	35.6125885	15.7217975	110.5482175	-66.2900865	14.1805005	124.6239785
-45.603958	25.333014	121.226295	-15.499804	15.056398	117.480515	34.540268	-8.745844	108.898186	36.230869	40.736156	111.850044	35.3855685	15.995156	110.374115	-66.3851765	14.11764	124.586915
-45.473091	27.108124	121.440598	-15.741266	15.184222	117.440186	34.286289	-8.45894	108.444847	35.975327	40.990864	112.109711	35.130808	16.265962	110.277279	-66.61334	14.102482	124.603093
-45.151539	29.708776	121.748947	-16.146952	15.237906	117.377678	33.946766	-8.139745	107.911125	35.628578	41.235222	112.799133	34.787672	16.5477385	110.355129	-67.081576	13.9280735	124.400227
-44.798191	31.356028	121.912239	-16.388781	15.271209	117.348228	33.702114	-7.971189	107.604385	35.477074	41.332821	113.359138	34.589594	16.680816	110.4817615	-67.367156	13.861602	124.2146945
-44.443085	33.01989	122.010895	-16.624418	15.338242	117.254578	33.5392	-7.867766	107.472466	35.408787	41.410648	113.939735	34.4739935	16.771441	110.7061005	-67.7228295	13.905043	123.8030555
-43.925362	34.523956	121.975876	-16.870525	15.368017	117.17218	33.428448	-7.743298	107.329048	35.417656	41.462429	114.477959	34.423052	16.8595655	110.9035035	-68.164102	13.8764685	123.4408565
-43.332268	35.99065	121.963287	-16.918358	15.339009	116.824768	33.375137	-7.653709	107.079483	35.405247	41.49905	114.872452	34.390192	16.9226705	110.9759675	-68.226908	13.7553475	122.6735685
-42.711586	37.356655	121.977959	-17.149908	15.414246	116.652557	33.309483	-7.517056	106.729843	35.317226	41.499901	115.061447	34.3133545	16.9914225	110.895645	-68.6131705	13.8370695	122.409469
-41.967289	38.600605	122.0597	-17.26086	15.438498	116.4879	33.188995	-7.469149	106.426048	35.181374	41.498215	115.023087	34.1851845	17.014533	110.7245675	-68.7069045	13.862463	122.2512325
-40.82235	40.387188	122.105858	-17.306742	15.468432	116.353287	32.983253	-7.473999	106.26564	34.97773	41.468884	114.75016	33.9804915	16.9974425	110.5079	-68.5939755	13.9394215	122.198674
-39.935772	41.42601	122.095535	-17.549587	15.465118	116.471756	32.849728	-7.588949	106.317734	34.833641	41.407921	114.56485	33.8416845	16.909486	110.441292	-68.9408585	14.02075	122.50222
-39.037643	42.360218	122.102974	-17.586929	15.272749	116.454788	32.658901	-7.83181	106.426323	34.634605	41.218506	114.380333	33.646753	16.693348	110.403328	-68.820611	13.85215	122.506248
-38.062538	43.145378	122.151794	-17.743156	14.976061	116.451347	32.462822	-8.083449	106.37072	34.44405	40.946259	114.30043	33.453436	16.431405	110.335575	-68.939748	13.520717	122.567119
-36.986874	43.779037	122.274651	-17.913416	14.60239	116.374985	32.269638	-8.354745	106.177437	34.281643	40.638519	114.388916	33.2756405	16.141887	110.2831765	-69.1024725	13.062893	122.4667935
-35.882614	44.381626	122.348717	-18.025948	14.262448	116.120506	32.125221	-8.510417	105.791679	34.168373	40.369019	114.595291	33.146797	15.929301	110.193485	-69.198693	12.595595	122.047527
-34.68198	44.910961	122.466072	-18.159599	14.039516	115.787872	31.922787	-8.497631	105.3377	34.120804	40.155125	114.870926	33.0217955	15.828747	110.104313	-69.3409935	12.250285	121.471431
-32.73695	45.609703	122.516823	-18.353849	14.001298	115.269424	31.752869	-8.403439	104.528679	34.088402	39.986004	115.183235	32.9206355	15.7912825	109.855957	-69.6283335	12.2113135	120.682891
-31.312946	45.929962	122.589409	-18.423296	14.044701	115.001663	31.943035	-8.377774	103.896439	34.021606	39.977749	115.437828	32.9823205	15.7999875	109.6671335	-69.8289125	12.2894145	120.3361925
-29.894955	46.134739	122.654785	-18.57539	14.067951	114.773163	31.878365	-8.177593	103.577721	33.893719	39.981987	115.836754	32.886042	15.902197	109.7072375	-70.036822	12.233705	119.8390885
-28.343994	46.240894	122.704063	-18.680727	14.069743	114.590302	31.836357	-8.046474	103.347824	33.792423	39.976311	116.209671	32.81439	15.9649185	109.7787475	-70.175844	12.1745675	119.4018565
-26.692673	46.156235	122.663475	-18.806509	14.10745	114.437187	31.390915	-7.760783	103.406273	33.669952	39.936737	116.42572	32.5304335	16.087977	109.9159965	-70.1434515	12.126923	118.9583775
-25.088089	45.945248	122.536942	-18.953356	14.07129	114.361786	31.669035	-7.899755	102.970398	33.520535	39.885708	116.549477	32.594785	15.9929765	109.7599375	-70.501497	12.1496035	118.9636345
-23.276529	45.604942	122.367943	-19.064854	14.069584	114.366516	31.556793	-7.916922	102.892395	33.351948	39.785774	116.583893	32.4543705	15.934426	109.738144	-70.5840785	12.204742	118.994888
-20.491741	44.864609	121.921097	-19.163837	13.994649	114.512123	31.528824	-8.060403	103.016647	33.196354	39.572983	116.536293	32.362589	15.75629	109.77647	-70.690263	12.233008	119.247776
-18.47402	44.202965	121.404984	-19.166262	14.001791	114.680397	31.399462	-8.352019	103.420891	33.161388	39.486225	116.434601	32.280425	15.567103	109.927746	-70.612949	12.436479	119.433048
-16.438339	43.444981	120.779587	-19.157421	14.070813	114.946808	31.426174	-8.62589	104.048874	33.125515	39.368359	116.336098	32.2758445	15.3712345	110.192486	-70.5906865	12.7703915	119.70113
-14.265011	42.590149	120.020638	-19.361984	14.377874	115.443123	31.667631	-8.852656	105.100761	33.126144	39.262333	116.297211	32.3968875	15.2048385	110.698986	-71.1208555	13.5509095	120.18726
-12.078355	41.624428	119.28334	-19.190754	14.33644	115.670898	31.322685	-9.072908	106.743988	33.123363	39.204395	116.375015	32.223024	15.0657435	111.5595015	-70.604532	13.6071365	119.7822945
-9.788645	40.58926	118.637619	-19.262207	14.483751	116.15741	31.499363	-9.441604	108.424187	33.126648	39.085789	116.684151	32.3130055	14.8220925	112.554169	-70.8374195	14.1454095	119.760651
-7.391631	39.380726	118.159714	-19.370619	14.597442	116.674149	31.747696	-9.892776	110.378609	33.217445	38.944653	117.302116	32.4825705	14.5259385	113.8403625	-71.2238085	14.6689455	119.5079355
-3.734054	37.416489	118.217049	-19.672022	14.637554	117.723145	32.070782	-10.511143	113.586617	33.447189	38.835163	119.059669	32.7589855	14.16201	116.323143	-72.1030295	15.113098	119.123147
-1.306556	36.029045	118.877319	-19.850269	14.58247	118.268028	32.325638	-10.969878	115.643242	33.678871	38.76086	120.766891	33.0022545	13.895491	118.2050665	-72.7027925	15.269449	118.3309895
1.158096	34.632587	119.932625	-20.082603	14.465004	118.829788	32.677128	-11.477752	117.797073	34.055187	38.653358	122.693726	33.3661575	13.587803	120.2453995	-73.5313635	15.342205	117.4141765
3.585083	33.174202	121.295181	-20.288559	14.226506	119.280602	33.028648	-11.878904	119.69017	34.55875	38.52462	124.847076	33.793699	13.322858	122.268623	-74.370817	15.130154	116.292581
6.235055	31.525761	122.670433	-20.508772	14.019948	119.622894	33.250107	-12.233832	121.354362	34.966442	38.263363	126.911713	34.1082745	13.0147655	124.1330375	-75.1258185	15.0251305	115.1127505
8.532055	30.063864	124.220573	-20.59918	13.788722	120.12587	33.350056	-12.617886	122.873917	35.620689	37.791306	128.444046	34.4853725	12.58671	125.6589815	-75.6837325	14.990734	114.5927585
10.718232	28.647131	125.781319	-20.52751	13.5256	120.936623	33.248959	-12.88903	124.132607	35.909904	37.451714	129.755234	34.5794315	12.281342	126.9439205	-75.6344515	14.769858	114.9293255
13.794843	26.54995	128.4534	-20.580891	13.338187	122.528778	33.26667	-13.23164	126.378059	36.545528	37.112896	131.641006	34.906099	11.940628	129.0095325	-76.067881	14.735746	116.0480235
15.712981	25.235811	130.464676	-20.532701	13.031329	123.503639	33.242344	-13.386653	128.156601	36.964024	36.857464	132.925293	35.103184	11.7354055	130.540947	-76.168586	14.3272525	116.466331
17.461958	23.922148	132.417633	-20.501535	12.779249	124.440239	33.285912	-13.614371	129.91394	37.272068	36.56662	134.21109	35.27899	11.4761245	132.062515	-76.28206	14.0823735	116.817963
18.1772	22.876963	134.188965	-20.437656	12.375558	125.358925	33.434902	-13.969569	131.461899	37.476177	36.251724	135.297211	35.4555395	11.1410775	133.379555	-76.3308515	13.6100385	117.338295
17.421097	22.064785	135.037323	-20.436604	12.046007	126.235619	33.50618	-14.242728	132.731659	37.629902	35.912849	136.206879	35.568041	10.8350605	134.469269	-76.441249	13.2569535	118.001969
16.662914	21.29611	136.01889	-20.346977	11.881882	126.976646	33.301529	-14.382291	133.833939	37.792313	35.57402	136.964157	35.546921	10.5958645	135.399048	-76.240875	13.1678995	118.554244
15.981047	20.643068	136.507019	-20.419683	11.654982	127.619896	33.281849	-14.617509	134.504517	37.991356	35.303272	137.614334	35.6366025	10.3428815	136.0594255	-76.4759685	12.9670825	119.1803665
14.630982	19.368668	136.826157	-20.176296	11.483681	128.396301	33.339821	-14.967671	134.962006	38.342888	34.943806	138.294724	35.8413545	9.9880675	136.628365	-76.1939465	12.9792945	120.164237
13.691899	18.5179	136.812027	-20.136169	11.412083	128.974884	33.445194	-15.107942	134.984879	38.678204	34.81683	138.597458	36.061699	9.854444	136.7911685	-76.334037	12.969722	121.1585995
12.560126	17.733864	136.731827	-19.940332	11.340627	129.533218	33.587898	-15.194527	134.886551	39.010445	34.720562	138.734146	36.2991715	9.7630175	136.8103485	-76.1798355	12.9182365	122.2560875
11.248031	16.918446	136.607498	-19.737911	11.394831	130.140747	33.759357	-15.18307	134.713898	39.348545	34.738064	138.824066	36.553951	9.777497	136.768982	-76.029773	13.012165	123.512512
9.917779	16.130789	136.431503	-19.548183	11.482093	130.785202	33.991711	-15.039003	133.984329	39.619263	34.740074	138.845947	36.805487	9.8505355	136.415138	-75.901853	13.1136505	125.155266
8.318508	15.259104	136.285736	-19.411083	11.659753	131.477997	34.21273	-14.879601	133.734177	39.847927	34.828026	138.919113	37.0303285	9.9742125	136.326645	-75.8524945	13.3452935	126.629349
6.750257	14.362219	136.218262	-19.227011	11.754869	132.131668	34.379242	-14.657557	133.508499	40.018959	35.013084	138.961044	37.1991005	10.1777635	136.2347715	-75.6531225	13.3319745	128.0285645
4.070051	12.989883	135.902252	-18.989084	12.012781	133.023468	34.549118	-14.184663	132.969696	40.084213	35.469662	138.636002	37.3166655	10.6424995	135.802849	-75.2948335	13.3830625	130.244087
2.196117	12.021699	135.496765	-18.715576	12.336727	133.426178	34.650673	-13.808119	132.205566	40.103897	35.794861	137.938614	37.377285	10.993371	135.07209	-74.808437	13.680083	131.780266
0.403597	11.050813	134.738297	-18.519588	12.553765	133.573792	34.646858	-13.277249	130.908661	40.029751	36.240005	136.650986	37.3383045	11.481378	133.7798235	-74.3774805	13.626152	133.3677605
-1.48423	10.085819	133.64389	-18.149046	12.743078	133.298126	34.836491	-12.833199	129.326279	39.948677	36.681332	134.83577	37.392584	11.9240665	132.0810245	-73.690676	13.5620895	134.5152275
-3.336221	9.05639	132.188766	-17.773344	13.011848	132.634552	35.162155	-12.531442	127.5354	39.818939	37.081894	132.691589	37.490547	12.275226	130.1134945	-73.037235	13.74847	135.1556095
-5.450792	8.128052	130.75383	-17.412022	13.315046	131.67775	34.935894	-11.996415	125.239372	39.655529	37.36684	130.390121	37.2957115	12.6852125	127.8147465	-72.1197555	13.9448795	135.5407535
-7.334681	7.003452	129.27034	-17.008432	13.49433	130.48761	34.869656	-11.754556	123.076782	39.073238	37.692783	128.314346	36.971447	12.9691135	125.695564	-70.988311	14.0195465	135.279656
-9.794849	5.093091	127.185371	-16.759325	13.879873	128.795761	34.754181	-11.459986	120.573273	39.384296	37.595158	125.293823	37.0692385	13.067586	122.933548	-70.5878885	14.69216	134.657974
-11.443834	3.857721	126.117531	-16.502047	13.943995	127.724968	34.810303	-11.400531	119.495514	39.405376	37.616909	124.049377	37.1078395	13.108189	121.7724455	-70.1119335	14.779801	133.6774905
-13.100492	2.636676	125.373062	-16.284723	14.014098	126.788292	34.922413	-11.413622	118.77372	39.485283	37.550087	123.21743	37.203848	13.0682325	120.995575	-69.773294	14.9599635	132.581009
-14.801609	1.438356	124.685707	-16.13769	14.137825	125.904716	35.082165	-11.413867	118.502899	39.658184	37.536552	122.50779	37.3701745	13.0613425	120.5053445	-69.6455545	15.2143075	131.3040875
-16.041605	-0.03064	123.913528	-15.987325	14.356822	124.947571	35.26289	-11.404044	118.398109	39.40115	37.683945	121.908859	37.33202	13.1399505	120.153484	-69.30667	15.5736935	129.741658
-17.60537	-1.239841	123.279297	-15.779267	14.511961	123.85305	35.504444	-11.386141	118.36834	39.527515	37.673149	121.020844	37.5159795	13.143504	119.694592	-69.0745135	15.880418	128.011508
-18.885431	-2.648903	122.493874	-15.613431	14.644723	122.670258	35.7225	-11.40029	118.362793	39.619755	37.607067	120.042107	37.6711275	13.1033885	119.20245	-68.8979895	16.1860575	126.138066
-20.854885	-4.686471	121.547081	-15.443336	14.724302	120.957825	35.816845	-11.537468	118.293739	39.603622	37.31432	118.245766	37.7102335	12.888426	118.2697525	-68.5969055	16.560178	123.6458975
-22.060843	-6.006494	121.236099	-15.344837	14.664597	120.128395	35.765541	-11.76264	118.049454	39.527027	37.001404	116.987144	37.646284	12.619382	117.518299	-68.335958	16.709812	122.738491
-23.231966	-7.25634	121.167984	-15.244633	14.548133	119.591988	35.660793	-12.026548	117.590942	39.463367	36.591766	115.773163	37.56208	12.282609	116.6820525	-68.051346	16.813657	122.5019235
-24.320559	-8.470278	121.253586	-15.065093	14.385766	119.24485	35.686722	-12.503305	117.052391	39.46735	36.213585	114.780937	37.577036	11.85514	115.916664	-67.707222	16.916392	122.573036
-25.370613	-9.55668	121.349754	-14.825624	14.186558	118.988945	35.668022	-12.906209	116.578766	39.555885	35.891323	113.986801	37.6119535	11.492557	115.2827835	-67.2632015	16.880559	122.6951065
-26.317497	-10.550487	121.48101	-14.526279	14.015651	118.782066	35.680302	-13.333264	116.124214	39.700043	35.636856	113.302269	37.6901725	11.151796	114.7132415	-66.7427305	16.879506	122.8508905
-27.14962	-11.449343	121.728668	-14.23544	13.914885	118.625298	35.707386	-13.685961	115.732574	39.862556	35.292137	112.654472	37.784971	10.803088	114.193523	-66.255851	17.026682	123.057073
-28.346752	-12.456974	122.486481	-13.878555	14.001825	118.423653	35.759338	-14.004822	115.61277	40.077682	34.813328	111.480949	37.91851	10.404253	113.5468595	-65.67562	17.599397	123.3004465
-28.994555	-12.983315	123.17128	-13.68718	14.11234	118.352379	35.814373	-14.141384	115.768524	40.141281	34.522903	110.774338	37.977827	10.1907595	113.271431	-65.352187	18.0339205	123.433327
-29.527578	-13.427991	123.707664	-13.51378	14.108792	118.29187	35.930782	-14.227491	115.994598	40.207088	34.285969	110.209366	38.068935	10.029239	113.101982	-65.096495	18.188345	123.481758
-30.072742	-13.791559	123.981186	-13.357237	13.988933	118.174873	36.093777	-14.337747	116.08918	40.265648	34.104786	109.789169	38.1797125	9.8835195	112.9391745	-64.8941865	18.0943465	123.4105715
-30.468115	-14.155809	123.899017	-13.197495	13.744257	117.931381	36.244961	-14.496446	115.870895	40.315239	33.920773	109.469917	38.2801	9.7121635	112.670406	-64.67509	17.7763505	123.192356
-30.7827	-14.436984	123.551163	-13.059891	13.535218	117.598129	36.321526	-14.673948	115.42263	40.38689	33.695885	109.06913	38.354208	9.5109685	112.24588	-64.47399	17.5594675	122.950378
-31.011278	-14.600203	122.917198	-12.865642	13.348312	117.177345	36.38884	-14.769435	114.803955	40.465103	33.614502	108.735237	38.4269715	9.4225335	111.769596	-64.1582555	17.2740905	122.585094
-31.309864	-14.665636	121.625687	-12.728654	13.301279	116.490997	36.524563	-14.741923	113.66272	40.614014	33.757324	108.499184	38.5692885	9.5077005	111.080952	-64.0265965	17.0948575	121.901042
-31.396225	-14.548252	120.694374	-12.566754	13.383004	116.023994	36.640415	-14.566161	112.949028	40.751984	33.98814	108.474503	38.6961995	9.7109895	110.7117655	-63.8297075	17.0550185	121.3362225
-31.38843	-14.316773	119.780113	-12.418398	13.538424	115.613953	36.794178	-14.343659	112.345329	40.915985	34.284775	108.541237	38.8550815	9.970558	110.443283	-63.6918775	17.10629	120.784623
-31.321526	-14.048349	118.860687	-12.283422	13.67107	115.224907	36.963921	-14.129414	111.871017	41.090248	34.565468	108.75087	39.0270845	10.218027	110.3109435	-63.5939285	17.124113	120.1388705
-31.249186	-13.740674	117.915771	-12.176146	13.772125	114.805862	37.13488	-13.953763	111.541306	41.305462	34.77129	109.032272	39.220171	10.4087635	110.286789	-63.572463	17.1354865	119.324935
-31.144119	-13.36728	117.092171	-12.104966	13.829901	114.388908	37.268406	-13.811586	111.321465	41.483612	34.953629	109.215103	39.376009	10.5710215	110.268284	-63.585941	17.0887805	118.509532
-30.963087	-12.87573	116.355835	-12.055349	13.835229	113.93541	37.385899	-13.753428	111.238525	41.594254	35.024086	109.259224	39.4900765	10.635329	110.2488745	-63.6007745	17.035129	117.6219455
-30.629831	-12.148237	114.980469	-12.020517	13.59369	113.075409	37.57095	-13.774006	111.18811	41.758598	35.056026	109.395889	39.664774	10.64101	110.2919995	-63.705808	16.54637	115.8588185
-30.41147	-11.563524	113.86174	-12.041813	13.339061	112.37043	37.687538	-13.849169	111.148918	41.836525	35.018154	109.525063	39.7620315	10.5844925	110.3369905	-63.8456575	16.0936295	114.4038695
-30.212835	-10.998153	112.651695	-12.079278	13.103917	111.62561	37.766968	-13.949053	111.034737	41.87714	34.945755	109.654549	39.822054	10.498351	110.344643	-63.98061	15.709483	112.906577
-29.980543	-10.353394	111.49691	-12.056856	12.965065	110.889648	37.79108	-13.989069	110.813263	41.940613	34.912739	109.72258	39.8658465	10.461835	110.2679215	-63.9795585	15.468295	111.5113745
-29.693375	-9.586616	110.254578	-12.049891	12.911849	110.143753	37.817703	-13.958563	110.480942	42.072456	34.948639	109.71476	39.9450795	10.495038	110.097851	-64.0448615	15.32866	110.189655
-29.427279	-8.757896	108.985184	-12.011025	12.988581	109.362534	37.826565	-13.827496	109.98156	42.157097	35.074478	109.7631	39.991831	10.623491	109.87233	-64.013881	15.353671	108.852738
-29.27335	-7.751931	107.818092	-11.931816	13.238327	108.592079	37.876137	-13.6116	109.359756	42.248962	35.288166	109.661224	40.0625495	10.838283	109.51049	-63.9261815	15.638371	107.673668
-29.017469	-6.308157	106.135384	-11.733701	13.76671	107.393959	38.000038	-13.173095	108.199333	42.39986	35.678852	109.075203	40.199949	11.2528785	108.637268	-63.667351	16.2805415	106.15065
-28.754335	-5.312355	105.134964	-11.496008	14.138608	106.592453	38.127201	-12.803735	107.207123	42.500477	36.035259	108.497688	40.313839	11.615762	107.8524055	-63.305855	16.661454	105.3325005
-28.560776	-4.29713	104.217659	-11.236506	14.481315	105.832733	38.337097	-12.387033	106.124832	42.6035	36.413532	107.8843	40.4702985	12.0132495	107.004566	-62.9433105	16.9493805	104.6609
-28.373367	-3.283628	103.312431	-10.960605	14.814879	105.132469	38.593079	-11.951174	105.053185	42.695366	36.85498	107.383835	40.6442225	12.451903	106.21851	-62.5654325	17.177855	104.046428
-28.187159	-2.283911	102.525925	-10.68588	15.100008	104.536911	38.861855	-11.505117	104.147675	42.779373	37.293114	107.02813	40.820614	12.8939985	105.5879025	-62.192374	17.3060175	103.4859195
-28.089228	-1.346174	101.884529	-10.397443	15.40632	104.111549	39.132957	-11.025958	103.44043	42.890511	37.670498	106.658958	41.011734	13.32227	105.049694	-61.80662	17.49037	103.173404
-28.05826	-0.497189	101.434853	-10.119522	15.675346	103.743156	39.422474	-10.563037	102.975975	43.034653	38.040173	106.268654	41.2285635	13.738568	104.6223145	-61.4676075	17.612124	102.8639975
-27.877087	0.713654	100.957283	-9.727933	16.128077	103.255295	39.810905	-10.004626	102.610863	43.196438	38.50721	105.656876	41.5036715	14.251292	104.1338695	-60.9595375	18.004862	102.3767205
-27.861914	1.470022	100.748734	-9.503605	16.374432	102.891693	40.036339	-9.750586	102.533592	43.356995	38.704239	105.028473	41.696667	14.4768265	103.7810325	-60.703877	18.2720375	102.0023535
-27.810045	2.169533	100.617836	-9.281871	16.558849	102.531052	40.239033	-9.605665	102.538727	43.55547	38.771202	104.162003	41.8972515	14.5827685	103.350365	-60.4609935	18.5349295	101.711739
-27.859221	2.891664	100.600639	-9.088541	16.668659	102.192154	40.400902	-9.559701	102.512993	43.603153	38.706924	103.165924	42.0020275	14.5736115	102.8394585	-60.1791095	18.7637065	101.5448495
-27.980503	3.489577	100.710609	-8.866095	16.681936	101.908562	40.557884	-9.578264	102.490211	43.635456	38.583996	102.087212	42.09667	14.502866	102.2887115	-59.82886	18.861006	101.5284125
-28.129107	4.011159	100.791824	-8.671505	16.596869	101.662613	40.718193	-9.657251	102.511742	43.612499	38.316399	101.168015	42.165346	14.329574	101.8398785	-59.508356	18.864164	101.4853475
-28.226719	4.509021	100.675606	-8.508264	16.419977	101.422539	40.926212	-9.755017	102.502655	43.687935	38.323803	100.485886	42.3070735	14.284393	101.4942705	-59.3236015	18.555561	101.3508075
-28.488281	5.324312	100.12925	-8.219049	16.15313	101.036285	41.236095	-9.790186	102.156998	43.8228	38.322083	100.200722	42.5294475	14.2659485	101.17886	-58.9675455	18.0403115	100.89371
-28.599453	5.923999	99.774788	-8.036617	16.113775	100.821304	41.434204	-9.683393	101.734856	43.959019	38.505451	100.289452	42.6966115	14.411029	101.012154	-58.7698455	17.816521	100.630454
-28.801792	6.588943	99.41555	-7.874265	16.212185	100.658249	41.62064	-9.378068	101.319527	44.099224	38.791222	100.474205	42.859932	14.706577	100.896866	-58.608462	17.717793	100.419632
-29.009151	7.230618	99.166397	-7.737094	16.475056	100.539734	41.795628	-9.001814	100.981163	44.171436	39.129795	100.668488	42.983532	15.0639905	100.8248255	-58.45772	17.8861215	100.2546425
-29.193964	7.873079	98.978218	-7.635943	16.814409	100.454918	41.967655	-8.60211	100.77742	44.187241	39.583004	100.816032	43.077448	15.490447	100.796726	-58.349334	18.138371	100.11311
-29.505629	8.463919	98.816109	-7.607622	17.106564	100.352112	42.02758	-8.235326	100.685135	44.187336	39.937603	100.785217	43.107458	15.8511385	100.735176	-58.322702	18.3619895	99.969048
-29.86401	8.965628	98.73983	-7.64117	17.299526	100.227341	42.02932	-7.980747	100.559532	44.110962	40.173073	100.565445	43.070141	16.096163	100.5624885	-58.352481	18.502889	99.8921935
-30.390968	9.651844	98.793266	-7.765224	17.383093	100.075027	41.925419	-7.773949	100.343491	43.847736	40.250622	99.886215	42.8865775	16.2383365	100.114853	-58.4170255	18.5278495	100.035201
-30.755829	10.037152	99.076881	-7.83064	17.324015	100.088844	41.881687	-7.726399	100.211021	43.622959	40.212883	99.263908	42.752323	16.243242	99.7374645	-58.413603	18.404788	100.4402235
-31.226952	10.361823	99.559448	-7.901809	17.238007	100.251266	41.819851	-7.739877	100.223747	43.366623	40.111126	98.580925	42.593237	16.1856245	99.402336	-58.396855	18.2903895	101.100196
-31.68247	10.669553	100.160278	-7.968886	17.097775	100.520828	41.76598	-7.835246	100.414261	43.11657	39.901726	97.894325	42.441275	16.03324	99.154293	-58.379047	18.16231	101.887363
-32.113846	10.971878	100.759613	-8.044163	16.8869	100.804428	41.699493	-8.012992	100.740707	42.841564	39.620987	97.310448	42.2705285	15.8039975	99.0255775	-58.3588545	17.9698025	102.5832785
-32.562672	11.258556	101.200447	-8.085128	16.599148	101.04985	41.681652	-8.262129	101.118973	42.565674	39.293266	96.942993	42.123663	15.5155685	99.030983	-58.293919	17.6827275	103.068717
-32.975586	11.545489	101.487038	-8.13781	16.227432	101.2369	41.649052	-8.548297	101.529465	42.400482	38.993816	96.701309	42.024767	15.2227595	99.115387	-58.300387	17.2321045	103.358413
-33.482517	12.049498	101.644264	-8.189859	15.653298	101.402573	41.660439	-8.946509	101.963715	42.287724	38.573009	96.513855	41.9740815	14.81325	99.238785	-58.3537995	16.493346	103.566361
-33.867706	12.451121	101.72197	-8.180733	15.33846	101.460052	41.695404	-9.12321	102.115921	42.229145	38.362316	96.370132	41.9622745	14.619553	99.2430265	-58.3237405	16.057367	103.6770775
-34.199699	12.9311	101.732483	-8.172237	15.126178	101.472282	41.709408	-9.232744	102.149643	42.159271	38.278877	96.210411	41.9343395	14.5230665	99.180027	-58.2788135	15.7292895	103.764537
-34.517937	13.453356	101.685181	-8.160007	14.955738	101.43837	41.74028	-9.220707	102.021347	42.051205	38.294647	96.151924	41.8957425	14.53697	99.0866355	-58.2157565	15.374506	103.7901045
-34.781391	14.077557	101.553658	-8.15911	14.893642	101.364731	41.805058	-9.100067	101.718201	41.946869	38.536613	96.314087	41.8759635	14.718273	99.016144	-58.1941835	15.069011	103.713318
-35.031075	14.789102	101.419762	-8.177832	14.929363	101.260818	41.824738	-8.824844	101.220085	41.883286	38.946167	96.684631	41.854012	15.0606615	98.952358	-58.209676	14.7980645	103.569278
-35.279884	15.567149	101.557602	-8.204455	15.142475	101.296234	41.825756	-8.387753	100.66848	41.761086	39.40242	96.952477	41.793421	15.5073335	98.8104785	-58.202331	14.7776165	103.7819895
-35.64101	16.925194	102.436508	-8.311227	15.749947	101.757919	41.651154	-7.660838	100.256897	41.414726	40.023476	96.724663	41.53294	16.181319	98.49078	-58.155394	15.318575	105.025058
-35.830696	17.864073	103.376961	-8.444156	16.195627	102.298523	41.457142	-7.3231	100.311371	41.11462	40.296837	96.22654	41.285881	16.4868685	98.2689555	-58.174193	15.9043855	106.3280905
-35.989296	18.806019	104.348328	-8.651406	16.54092	102.922974	41.153633	-7.131855	100.583733	40.723297	40.412071	95.710274	40.938465	16.640108	98.1470035	-58.241277	16.441732	107.6989445
-36.102386	19.701471	105.12767	-8.914208	16.605049	103.5009	40.881542	-7.087421	100.917778	40.247829	40.364799	95.451561	40.5646855	16.638689	98.1846695	-58.3931015	16.571409	108.8171305
-36.244236	20.576397	105.561325	-9.185553	16.482729	103.916862	40.709026	-7.149695	101.218781	39.85881	40.245987	95.489655	40.283918	16.548146	98.354218	-58.655024	16.417312	109.479506
-36.250687	21.420609	105.724182	-9.420472	16.182325	104.155174	40.540066	-7.242151	101.435944	39.616821	40.149895	95.741768	40.0784435	16.453872	98.588856	-58.9193875	15.910778	109.721492
-36.244793	22.286119	105.68277	-9.605222	15.846327	104.232788	40.450878	-7.32348	101.483368	39.448292	40.073086	96.038193	39.949585	16.374803	98.7607805	-59.160029	15.317851	109.7047955
-36.028191	23.726444	105.506004	-9.832366	15.53082	104.258324	40.344517	-7.356791	101.482597	39.158096	40.038113	96.255043	39.7513065	16.340661	98.86882	-59.4160385	14.720979	109.647828
-35.843784	24.816332	105.314766	-9.942709	15.455629	104.209938	40.31638	-7.275223	101.49968	38.976471	40.11031	96.230003	39.6464255	16.4175435	98.8648415	-59.5318435	14.4937145	109.5550345
-35.581837	25.955313	105.067505	-10.057165	15.419576	104.078003	40.320457	-7.161567	101.452431	38.762329	40.226341	96.156052	39.541393	16.532387	98.8042415	-59.655723	14.306765	109.3517645
-35.243465	27.120564	104.738678	-10.15696	15.363629	103.877602	40.35899	-6.995232	101.27655	38.568783	40.433178	96.19017	39.4638865	16.718973	98.73336	-59.7778065	14.008285	109.021844
-34.890369	28.352373	104.412971	-10.24649	15.289864	103.598572	40.384811	-6.796699	100.928291	38.416866	40.719925	96.401451	39.4008385	16.961613	98.664871	-59.8938185	13.618115	108.532273
-34.43755	29.628511	104.172279	-10.351231	15.235946	103.286377	40.352261	-6.505589	100.453819	38.280167	41.085293	96.805199	39.316214	17.289852	98.629509	-60.018676	13.18204	107.943245
-33.943115	30.943584	104.057098	-10.464437	15.329758	103.062073	40.295135	-6.110594	99.983391	38.121197	41.530781	97.278595	39.208166	17.7100935	98.630993	-60.13704	12.9494225	107.493153
-33.135563	33.074413	104.166832	-10.707598	15.689209	102.877716	40.19212	-5.365507	99.484261	37.822227	42.340931	98.175568	39.0071735	18.487712	98.8299145	-60.4223695	12.890706	106.9255175
-32.529793	34.529606	104.348801	-10.899435	15.997868	102.871689	40.109898	-4.819929	99.241028	37.561115	42.91753	98.993439	38.8355065	19.0488005	99.1172335	-60.6343765	12.9469355	106.6261445
-31.895533	35.959187	104.703011	-11.129657	16.268795	102.925835	40.003429	-4.370622	99.063858	37.341629	43.513699	100.281212	38.672529	19.5715385	99.672535	-60.931843	12.9660515	106.179135
-31.320807	37.315086	105.340591	-11.366972	16.484333	103.049744	39.821995	-3.946221	98.99942	37.321999	44.043129	102.065277	38.571997	20.048454	100.5323485	-61.305941	12.920212	105.5671395
-30.468971	38.539513	105.983612	-11.615937	16.626551	103.281555	39.647942	-3.534035	99.12117	37.483902	44.506924	104.187187	38.565922	20.4864445	101.6541785	-61.797796	12.7666575	104.9089315
-29.756292	39.702106	106.94796	-11.873121	16.77062	103.638313	39.576511	-3.261179	99.41909	38.080112	44.674706	106.203392	38.8283115	20.7067635	102.811241	-62.5745535	12.8344765	104.465385
-29.157703	40.87254	108.08461	-12.113563	16.951666	104.100487	39.495773	-3.091124	99.859085	37.773495	44.992069	108.501259	38.634634	20.9504725	104.180172	-62.86176	12.9528595	104.020802
-27.698984	42.306606	109.43087	-12.500657	17.434277	105.136612	39.208286	-2.854272	101.125565	38.038849	45.333904	110.895493	38.6235675	21.239816	106.010529	-63.6248815	13.628738	104.262695
-26.910761	43.168217	110.187088	-12.741711	17.7589	105.952744	39.151245	-2.891997	102.297035	38.199505	45.530746	112.219986	38.675375	21.3193745	107.2585105	-64.158797	14.1984255	104.6469775
-26.327785	44.001961	110.968872	-12.986332	17.894487	106.823662	39.211185	-3.066841	103.645241	38.34259	45.672588	113.294815	38.7768875	21.3028735	108.470028	-64.7495515	14.4861005	105.177296
-25.358482	44.424	111.486244	-13.203755	17.874828	107.704033	39.38097	-3.416436	105.080185	38.478664	45.780052	114.324829	38.929817	21.181808	109.702507	-65.337327	14.567848	105.705559
-24.538601	44.828365	112.075089	-13.338645	17.705402	108.615341	39.707676	-3.997473	106.412926	38.647556	45.726292	115.233734	39.177616	20.8644095	110.82333	-65.854906	14.5463945	106.407352
-23.791222	45.071373	112.700676	-13.397501	17.366598	109.458496	40.093758	-4.672368	107.400513	38.797413	45.56699	115.993591	39.4455855	20.447311	111.697052	-66.2405875	14.285885	107.21994
-23.241276	45.289959	113.451683	-13.390467	17.038126	110.207306	40.426559	-5.288037	107.891235	39.002117	45.422337	116.688416	39.714338	20.06715	112.2898255	-66.495272	14.009102	108.1247865
-22.075373	45.300083	114.531013	-13.297645	16.576324	111.191833	40.908699	-5.980452	107.849373	39.37801	45.272682	117.511879	40.1433545	19.646115	112.680626	-66.7386445	13.506533	109.70304
-21.217281	45.143623	115.283012	-13.179734	16.392769	111.940941	41.275791	-6.076453	107.660507	39.655437	45.157749	117.848839	40.465614	19.540648	112.754673	-66.825082	13.24489	111.127209
-20.462305	45.021381	116.186882	-13.064882	16.33596	112.796745	41.519409	-6.016284	107.464371	39.96595	45.126579	118.161392	40.7426795	19.5551475	112.8128815	-66.8724435	13.1167725	112.7806085
-19.770609	44.79208	117.178452	-12.973947	16.383659	113.774399	41.549507	-5.818296	107.374481	40.250732	45.188515	118.649437	40.9001195	19.6851095	113.011959	-66.8480135	13.0822085	114.536839
-19.045471	44.492771	118.386398	-12.975715	16.474909	114.835701	41.380154	-5.451127	107.504509	40.480354	45.291752	119.330391	40.930254	19.9203125	113.41745	-66.881684	13.0295055	116.253952
-18.336119	44.037853	119.766602	-13.032286	16.509659	115.8414	41.126328	-5.024757	107.719826	40.680176	45.413826	120.266083	40.903252	20.1945345	113.9929545	-66.967824	12.8247835	117.6898455
-17.626875	43.501438	121.092018	-13.061145	16.419701	116.605148	40.845791	-4.613786	108.025253	40.835526	45.379028	121.374275	40.8406585	20.382621	114.699764	-66.9629485	12.456781	118.510532
-16.160753	42.377964	122.427643	-13.328682	16.359959	117.321037	40.2654	-3.984322	108.615288	40.955059	45.144203	122.722267	40.6102295	20.5799405	115.6687775	-67.2675935	12.1399775	118.9732965
-15.289993	41.713814	122.780289	-13.522007	16.475075	117.541763	39.736629	-3.822591	108.706665	40.871845	44.910221	123.105202	40.304237	20.543815	115.9059335	-67.348251	12.406335	119.1775925
-14.479774	41.034943	122.611221	-13.785815	16.782171	117.668236	39.177166	-3.773561	108.692894	40.721996	44.774075	122.986313	39.949581	20.500257	115.8396035	-67.521211	13.064085	119.4968685
-13.749187	40.27179	122.074936	-14.022056	17.095112	117.787109	38.59819	-3.832039	109.085526	40.446835	44.694553	122.386467	39.5225125	20.431257	115.7359965	-67.5666245	13.758967	119.8382215
-13.115748	39.576294	121.492424	-14.264192	17.274668	117.959152	38.084557	-4.113306	109.259247	40.21336	44.561657	121.664368	39.1489585	20.2241755	115.4618075	-67.6773425	14.3251605	120.4564965
-12.188573	38.472546	120.825867	-14.542547	17.284575	118.165627	37.694653	-4.737504	109.774628	40.024223	44.262943	121.016106	38.859438	19.7627195	115.395367	-67.944532	14.8064305	120.935887
-11.205535	37.26622	120.288376	-14.63546	16.949965	118.340706	37.318432	-5.558974	110.516335	39.935772	43.732891	120.482948	38.627102	19.0869585	115.4996415	-67.898022	14.8129715	121.1817705
-9.575018	35.203136	119.554581	-14.881544	16.407541	118.557671	36.800507	-6.809562	111.416733	39.901878	42.7943	119.882111	38.3511925	17.992369	115.649422	-68.1142805	14.822713	121.46592
-8.364938	33.685577	119.071686	-15.085091	16.117868	118.486298	36.421185	-7.555424	111.738678	39.858803	42.107361	119.586014	38.139994	17.2759685	115.662346	-68.310176	14.9597675	121.31025
-7.158998	32.215721	118.600151	-15.093163	15.844645	118.248558	36.010315	-8.18396	111.843513	39.835365	41.567688	119.312943	37.92284	16.691864	115.578228	-68.109166	14.997426	120.918888
-5.876118	30.706045	118.154732	-15.379061	15.795034	118.058243	35.594776	-8.62454	111.674072	39.795845	41.162033	119.186508	37.6953105	16.2687465	115.43029	-68.4534325	15.3213215	120.686196
-4.569543	29.227787	117.711212	-15.53701	15.845211	117.741539	35.178814	-8.879407	111.356201	39.741741	40.898895	119.114258	37.4602775	16.009744	115.2352295	-68.5342975	15.680678	120.2478485
-3.174075	27.725544	117.276398	-15.684454	16.014355	117.396797	34.795895	-9.018051	110.91523	39.748196	40.821644	119.079697	37.2720455	15.9017965	114.9974635	-68.6409535	16.1269135	119.7961305
-1.750901	26.25086	116.834816	-15.813558	16.26827	117.01757	34.458973	-9.062667	110.278168	39.718086	40.773148	119.073212	37.0885295	15.8552405	114.67569	-68.7156455	16.6812995	119.35945
0.541347	23.931929	115.861855	-15.973467	16.740274	116.259621	33.991833	-8.931962	109.388885	39.75655	40.743359	118.935074	36.8741915	15.9056985	114.1619795	-68.8211255	17.5748495	118.3572625
2.099885	22.354984	114.992729	-16.074375	17.110275	115.613136	33.694656	-8.870563	108.744751	39.736431	40.776451	118.790947	36.7155435	15.952944	113.767849	-68.8642935	18.267606	117.458423
3.659975	20.733021	114.126823	-16.19124	17.544647	114.972542	33.326469	-8.714351	108.276382	39.635784	40.826061	118.405281	36.4811265	16.055855	113.3408315	-68.8636065	19.033439	116.6042525
5.270581	19.021011	113.263962	-16.295561	17.960228	114.373863	32.959343	-8.569105	107.94207	39.50507	40.864544	117.84539	36.2322065	16.1477195	112.89373	-68.8233285	19.7727365	115.853996
6.95348	17.245207	112.456276	-16.444109	18.352804	113.89489	32.674614	-8.460949	107.728722	39.317444	40.708656	117.23967	35.996029	16.1238535	112.484196	-68.884247	20.5817545	115.305584
8.682593	15.372588	111.734985	-16.492792	18.647171	113.310585	32.489647	-8.373631	107.759644	39.135273	40.541817	116.494987	35.81246	16.084093	112.1273155	-68.798044	21.210249	114.4938545
10.493431	13.416314	110.972336	-16.510946	18.891584	112.573875	32.49313	-8.282325	108.065285	38.850819	40.303837	115.400841	35.6719745	16.010756	111.733063	-68.6938665	21.772412	113.414687
13.246211	10.457708	109.921921	-16.375259	19.257072	110.776505	32.76963	-8.049906	108.869804	38.587048	40.267143	113.633011	35.678339	16.1086185	111.2514075	-68.428857	22.4055255	110.3016025
15.106394	8.376511	109.425209	-16.24202	19.201002	109.301399	33.047462	-8.032288	109.601021	38.505089	39.980583	112.071693	35.7762755	15.9741475	110.836357	-68.2603155	22.4278565	107.766441
17.006489	6.183356	108.99469	-15.982461	18.813913	107.912636	33.257847	-8.344546	110.081352	38.349186	39.536758	110.431839	35.8035165	15.596106	110.2565955	-67.7684385	22.03172	105.5686765
18.891779	3.99996	108.730675	-15.725257	18.043076	106.902901	33.429047	-8.972857	110.391411	38.238537	38.773651	108.641624	35.833792	14.900397	109.5165175	-67.284306	21.185755	104.2892845
20.772751	1.797238	108.604263	-15.479426	17.021976	106.256546	33.582233	-9.771501	110.58165	38.206692	37.753658	106.939629	35.8944625	13.9910785	108.7606395	-66.8533145	20.0528735	103.7524525
22.608364	-0.260669	108.646545	-15.342487	16.022583	105.832825	33.698772	-10.526653	110.681007	38.132904	36.927715	105.896904	35.915838	13.200531	108.2889555	-66.600812	18.844635	103.3766945
21.993404	-1.688354	108.635521	-15.319918	15.198733	105.564751	33.73595	-11.069797	110.754265	38.119144	36.332458	105.305573	35.927547	12.6313305	108.029919	-66.567383	17.7661355	103.099583
20.926966	-3.573683	108.442238	-15.39291	14.43189	105.250122	33.720398	-11.579463	110.553535	37.933548	35.91552	104.996574	35.826973	12.1680285	107.7750545	-66.612793	16.6957515	102.7251895
20.243845	-4.62399	108.311256	-15.457827	14.245494	105.09063	33.687981	-11.613602	110.358109	37.810173	35.855423	104.72953	35.749077	12.1209105	107.5438195	-66.664731	16.3700775	102.6374405
19.575405	-5.577492	108.053001	-15.498063	14.329	104.911423	33.659367	-11.45418	110.046974	37.622894	35.947792	104.318878	35.6411305	12.246806	107.182926	-66.6372565	16.411194	102.63992
18.824165	-6.283633	107.571777	-15.473517	14.533636	104.673401	33.610249	-11.268389	109.539864	37.478325	36.082783	103.87236	35.544287	12.407197	106.706112	-66.491321	16.660075	102.64069
18.089067	-6.973802	107.049736	-15.399055	14.778307	104.40625	33.540646	-11.119878	108.937111	37.518005	36.192104	103.376839	35.5293255	12.536113	106.156975	-66.3274355	17.020501	102.655525
17.330282	-7.526974	106.418991	-15.276238	15.045238	104.100586	33.461784	-10.944545	108.180984	37.571846	35.898079	103.015152	35.516815	12.476767	105.598068	-66.069291	17.613709	102.603104
16.619064	-7.980524	105.711456	-15.090868	15.274117	103.79052	33.43663	-10.751871	107.435226	37.721039	36.464455	102.584503	35.5788345	12.856292	105.0098645	-65.7605705	17.691942	102.5711755
15.548214	-8.39847	104.690315	-14.768128	15.705748	103.358124	33.515827	-10.494045	106.354691	37.942768	36.773201	101.910767	35.7292975	13.139578	104.132729	-65.2655535	18.271918	102.583519
15.069199	-8.684917	103.940559	-14.511116	15.944163	103.12381	33.587662	-10.292892	105.685104	37.978359	36.689236	101.654625	35.7830105	13.198172	103.6698645	-64.8052425	18.690154	102.5777555
14.159791	-8.644293	103.708527	-14.321099	16.172455	102.916573	33.682709	-10.13176	105.253998	38.24828	37.120716	101.334167	35.9654945	13.494478	103.2940825	-64.6076925	18.850432	102.5390635
13.452246	-8.408436	103.494118	-14.16591	16.305315	102.726654	33.776207	-10.087687	104.983757	38.393059	37.171242	101.188263	36.084633	13.5417775	103.08601	-64.416453	19.0688525	102.367298
12.782821	-8.396425	103.184875	-14.023932	16.359964	102.506653	34.10994	-10.255924	104.636452	38.537766	37.140041	101.035942	36.323853	13.4420585	102.836197	-64.371717	19.2778695	102.177109
12.138609	-8.32014	102.861145	-13.904381	16.366629	102.252434	33.814423	-10.207485	104.545609	38.668526	37.016876	100.750992	36.2414745	13.4046955	102.6483005	-64.0502365	19.3285625	101.8565675
11.555519	-8.198041	102.544617	-13.763647	16.30195	101.976822	33.871033	-10.330355	104.240479	38.747345	36.889446	100.359772	36.309189	13.2795455	102.3001255	-63.836483	19.3243545	101.6535185
10.786569	-7.71238	102.080513	-13.581167	16.22777	101.572968	33.957348	-10.427607	103.864014	38.836536	36.74926	99.685783	36.396942	13.1608265	101.7748985	-63.559276	19.2947135	101.3710375
10.251465	-7.302799	101.855919	-13.43307	16.164795	101.339516	34.078373	-10.461452	103.658211	38.889484	36.688316	99.212105	36.4839285	13.113432	101.435158	-63.3500685	19.216158	101.243874
9.763263	-6.910089	101.59581	-13.298884	16.13871	101.118698	34.19817	-10.485988	103.411507	38.892097	36.62001	98.841362	36.5451335	13.067011	101.1264345	-63.1429015	19.210409	101.1109615
9.323244	-6.44838	101.257599	-13.173903	16.107553	100.886551	34.320934	-10.502731	103.073212	38.944378	36.586456	98.509003	36.632656	13.0418625	100.7911075	-62.980462	19.1732435	100.9819945
8.939771	-5.948704	100.712738	-13.029607	16.086313	100.583481	34.405537	-10.496659	102.604401	38.993576	36.585487	98.291023	36.6995565	13.044414	100.447712	-62.7587705	19.128212	100.71925
8.573531	-5.342879	99.985329	-12.92219	16.168819	100.179695	34.482063	-10.35856	101.918663	39.029358	36.764843	98.288925	36.7557105	13.2031415	100.103794	-62.6000905	19.1344965	100.255596
8.182418	-4.654909	99.211472	-12.820429	16.401453	99.778656	34.544724	-10.038849	101.118637	39.088463	37.124695	98.460297	36.8165935	13.542923	99.789467	-62.4574515	19.259983	99.767845
7.630805	-3.552237	98.148834	-12.687418	17.13872	99.318222	34.59454	-9.303405	99.990372	39.114918	37.88097	98.782585	36.854729	14.2887825	99.3864785	-62.229565	19.9886575	99.2499655
7.312672	-2.774746	97.545967	-12.663749	17.857424	99.068947	34.594574	-8.588234	99.311707	39.056114	38.572613	99.182755	36.825344	14.9921895	99.247231	-62.152842	20.7226585	98.890663
6.981859	-2.014852	97.017006	-12.712283	18.653477	98.867493	34.540211	-7.804543	98.735245	39.009441	39.341984	99.763092	36.774826	15.7687205	99.2491685	-62.199392	21.5382335	98.4858175
6.7083	-1.264711	96.550255	-12.828438	19.433517	98.702446	34.454464	-7.097864	98.252304	38.893219	40.044079	100.556435	36.6738415	16.4731075	99.4043695	-62.3307175	22.3939265	98.0005225
6.438679	-0.612585	96.133919	-12.970381	20.090094	98.628906	34.278866	-6.454062	97.866173	38.769386	40.640842	101.47673	36.524126	17.09339	99.6714515	-62.464888	23.086798	97.5863605
6.112883	-0.061368	95.812576	-13.142962	20.680899	98.625496	34.083157	-5.883923	97.618805	38.691628	41.126793	102.451981	36.3873925	17.621435	100.035393	-62.6733165	23.740363	97.215599
5.767351	0.326982	95.579926	-13.317041	21.196362	98.657562	33.920704	-5.441906	97.444267	38.592587	41.508709	103.388741	36.2566455	18.0334015	100.416504	-62.8907275	24.3593225	96.89862
5.246283	0.617194	95.43927	-13.486217	21.840422	98.783401	33.703743	-4.868641	97.355362	38.519924	41.961521	104.229904	36.1118335	18.54644	100.792633	-63.0842675	25.134404	96.774169
4.906229	0.560301	95.503792	-13.508378	22.113108	98.796204	33.653065	-4.643255	97.442558	38.501534	42.202633	104.150032	36.0772995	18.779689	100.796295	-63.0940555	25.446527	96.796113
4.558964	0.38202	95.606529	-13.476117	22.287018	98.688713	33.710304	-4.57329	97.62719	38.479908	42.35017	103.651237	36.095106	18.88844	100.6392135	-63.04734	25.685596	96.7382125
4.270731	0.018758	95.670403	-13.359848	22.223059	98.446915	33.845676	-4.649008	97.870308	38.447334	42.366623	102.922165	36.146505	18.8588075	100.3962365	-62.866201	25.5873105	96.4975935
4.050813	-0.458597	95.678726	-13.126826	21.981081	98.125977	34.07362	-4.851254	98.093521	38.472492	42.20573	102.167007	36.273056	18.677238	100.130264	-62.526708	25.284924	96.12169
3.887024	-1.112949	95.597084	-12.848274	21.548929	97.773834	34.439392	-5.129076	98.21489	38.567707	41.955765	101.534966	36.5035495	18.4133445	99.874928	-62.2000975	24.6845135	95.67274
3.719037	-1.850556	95.401527	-12.46091	21.171526	97.410439	34.883289	-5.335169	98.213142	38.746479	41.754601	101.099541	36.814884	18.209716	99.6563415	-61.736704	24.133336	95.1645365
3.436059	-3.013422	95.039413	-11.848982	20.754606	96.919342	35.535545	-5.482721	98.109871	39.140293	41.615326	100.465332	37.337919	18.0663025	99.2876015	-61.035883	23.4429095	94.5510825
3.256621	-3.81247	94.904701	-11.460479	20.61516	96.653893	35.959808	-5.52818	98.034698	39.407234	41.597401	99.968109	37.683521	18.0346105	99.0014035	-60.604479	23.1957095	94.3063825
3.075862	-4.541836	94.882896	-11.13341	20.562819	96.423134	36.283836	-5.539978	98.024818	39.604794	41.59824	99.394592	37.944315	18.029131	98.709705	-60.211135	23.096507	94.136563
2.819544	-5.31694	94.920799	-10.876732	20.543978	96.2976	36.496658	-5.538816	98.064018	39.762489	41.571224	98.783836	38.1295735	18.016204	98.423927	-59.8830375	23.071752	94.171273
2.495309	-6.112934	95.04422	-10.701852	20.493938	96.236122	36.641216	-5.560602	98.170921	39.889011	41.512554	98.228859	38.2651135	17.975976	98.19989	-59.6688175	23.0119	94.272354
2.151425	-6.928521	95.166397	-10.591949	20.415628	96.202805	36.761452	-5.66852	98.232086	39.890736	41.414837	97.795883	38.326094	17.8731585	98.0139845	-59.509992	22.9580975	94.3916255
1.863521	-7.755046	95.292084	-10.474524	20.328934	96.164429	36.821518	-5.756295	98.24823	39.910065	41.311153	97.317406	38.3657915	17.777429	97.782818	-59.3148395	22.880439	94.54604
1.317618	-8.946986	95.578499	-10.24132	20.208225	96.115082	36.984989	-5.925387	98.109833	39.935707	41.226517	96.437103	38.460348	17.650565	97.273468	-58.942988	22.765885	94.956696
0.941573	-9.73452	95.911972	-10.027293	20.176483	96.127327	37.117813	-6.042609	98.070992	39.993851	41.143864	95.635452	38.555832	17.5506275	96.853222	-58.610418	22.8023385	95.401432
0.574975	-10.504281	96.304665	-9.797133	20.134512	96.165344	37.232098	-6.16961	98.138557	40.142651	40.956047	94.777534	38.6873745	17.3932185	96.4580455	-58.2816405	22.8758055	95.8726425
0.254843	-11.242541	96.686501	-9.551105	20.039612	96.181702	37.337955	-6.318711	98.136879	40.40062	40.749599	94.059181	38.8692875	17.215444	96.09803	-57.9714975	22.86378	96.265374
0.017065	-11.930883	96.899971	-9.326962	19.862846	96.139008	37.416431	-6.489337	98.118576	40.583107	40.497475	93.476875	38.999769	17.004069	95.7977255	-57.653693	22.721623	96.4802905
-0.235725	-12.528255	96.966995	-9.09705	19.555361	96.073219	37.584377	-6.715091	98.000626	40.718227	40.22649	93.114624	39.151302	16.7556995	95.557625	-57.345402	22.3550225	96.588813
-0.477293	-13.087676	96.854126	-8.855252	19.260662	95.968094	37.780266	-6.943806	97.768288	40.877949	40.017052	92.906441	39.3291075	16.536623	95.3373645	-57.0396115	21.984701	96.5988235
-0.81319	-13.811374	96.637054	-8.458749	18.809088	95.86058	38.036175	-7.144491	97.33902	41.172539	39.760265	92.676971	39.604357	16.307887	95.0079955	-56.521855	21.310289	96.7131645
-0.993	-14.22556	96.50145	-8.227754	18.624657	95.817719	38.254181	-7.241122	97.101532	41.354004	39.67672	92.615463	39.8040925	16.217799	94.8584975	-56.2596005	21.031515	96.7769405
-1.102588	-14.577775	96.383118	-8.003675	18.537148	95.782631	38.433712	-7.314546	96.92749	41.54081	39.612919	92.593178	39.987261	16.1491865	94.760334	-55.994611	20.9251095	96.804928
-1.167718	-14.871425	96.262596	-7.820603	18.515959	95.74913	38.56115	-7.327615	96.782364	41.715889	39.600681	92.580795	40.1385195	16.136533	94.6815795	-55.7797255	20.895385	96.8166805
-1.184215	-15.04789	96.170334	-7.636779	18.567757	95.732925	38.660831	-7.317887	96.669632	41.878994	39.594616	92.617432	40.2699125	16.1383645	94.643532	-55.5434705	20.9971495	96.822318
-1.169899	-15.188535	96.206619	-7.482415	18.650215	95.744904	38.743198	-7.326485	96.62571	42.05072	39.605064	92.634239	40.396959	16.1392895	94.6299745	-55.361789	21.1611405	96.8598335
-1.11168	-15.252501	96.3022	-7.340554	18.701544	95.778801	38.785255	-7.37512	96.65757	42.207638	39.563267	92.615814	40.4964465	16.0940735	94.636692	-55.1775545	21.3090145	96.92091
-0.900659	-15.270024	96.516945	-7.131564	18.721891	95.827171	38.81881	-7.572836	96.778511	42.34132	39.354069	92.455269	40.580065	15.8906165	94.61689	-54.843193	21.5531655	97.037452
-0.670108	-15.212889	96.768288	-6.964596	18.682816	95.871323	38.865593	-7.767448	96.903137	43.191044	38.886513	91.857132	41.0283185	15.5595325	94.3801345	-54.9575105	21.8060995	97.3625115
-0.375889	-15.105351	97.117043	-6.793539	18.562252	95.944763	38.940327	-7.996758	97.106354	42.724113	38.791977	91.914291	40.83222	15.3976095	94.5103225	-54.419298	21.7268945	97.3792035
-0.006568	-14.94371	97.43811	-6.645714	18.313313	96.04805	39.027508	-8.241633	97.43119	43.452938	38.200981	91.399818	41.240223	14.979674	94.415504	-54.531651	21.646952	97.680596
0.374131	-14.718575	97.850105	-6.527399	17.985155	96.23568	39.109428	-8.569126	97.939789	43.508503	37.843792	91.670914	41.3089655	14.637333	94.8053515	-54.3637635	21.332977	97.6660085
0.764653	-14.470983	98.28775	-6.552593	17.560638	96.56559	39.093948	-8.973869	98.735039	43.569202	37.44912	92.466026	41.331575	14.2376255	95.6005325	-54.436761	20.8836505	97.5306475
1.10686	-14.162371	98.727577	-6.762362	17.11031	96.966103	38.989975	-9.398571	99.751274	43.202686	37.211464	93.916084	41.0963305	13.9064465	96.833679	-54.6210545	20.3141735	97.098527
1.471717	-13.572839	99.519814	-7.368418	16.443085	97.774292	38.763611	-10.061819	101.69709	42.852619	36.805408	96.741386	40.808115	13.3717945	99.219238	-55.544951	19.5143755	96.329346
1.689969	-13.030055	100.133728	-7.927031	16.108353	98.483353	38.557068	-10.448138	103.181801	42.923782	36.642586	99.137238	40.740425	13.097224	101.1595195	-56.594487	19.119482	95.8071865
1.846687	-12.435016	100.900665	-8.507626	15.87531	99.340141	38.310097	-10.76682	104.745232	42.851276	36.712894	102.106094	40.5806865	12.973037	103.425663	-57.5959385	18.777583	95.254619
1.904188	-11.774616	101.75853	-9.023916	15.711204	100.329414	38.091656	-11.118531	106.326355	42.988388	36.885395	105.265282	40.540022	12.883432	105.7958185	-58.587854	18.538976	94.8630095
1.896468	-11.004969	102.55957	-9.475623	15.647992	101.355637	37.928886	-11.497857	107.70137	43.238594	37.05888	108.229233	40.58374	12.7805115	107.9653015	-59.534986	18.5154725	94.7459725
1.844669	-10.154243	103.217552	-9.747176	15.662949	102.274048	37.801708	-11.798162	108.703323	43.537685	37.109753	110.564629	40.6696965	12.6557955	109.633976	-60.1640485	18.6701025	94.91412
1.790343	-9.322794	103.687141	-9.851474	15.756479	103.093658	37.751137	-11.929752	109.277977	43.904953	37.118935	112.220726	40.828045	12.5945915	110.7493515	-60.530993	18.9183665	95.4379645
1.643514	-8.060358	104.176987	-9.742957	15.989955	104.221214	37.927513	-11.97918	109.344711	44.888756	36.994766	113.501549	41.4081345	12.507793	111.42313	-60.8940485	19.472117	97.019298
1.373363	-7.324912	104.548584	-9.552245	16.162746	104.965805	38.096111	-11.927743	109.122559	45.29327	36.965233	113.738922	41.6946905	12.518745	111.4307405	-60.7991805	19.806747	98.5008695
0.987791	-6.630221	104.959526	-9.304763	16.315292	105.75769	38.280113	-11.822404	108.790649	45.726952	36.944	113.611069	42.0035325	12.560798	111.200859	-60.6130585	20.069786	100.314521
0.526152	-5.975279	105.477814	-9.045685	16.392246	106.594589	38.466587	-11.742971	108.562531	45.546074	37.130947	113.654419	42.0063305	12.693988	111.108475	-60.0977005	20.090504	102.080703
0.003613	-5.428587	106.029045	-8.810971	16.371733	107.38475	38.670635	-11.733954	108.492149	46.305649	36.828743	113.285484	42.488142	12.5473945	110.8888165	-60.110084	20.1960715	103.8806835
-0.530443	-4.964345	106.542381	-8.614396	16.210093	108.06855	38.879478	-11.844523	108.596672	46.424992	36.581753	113.384232	42.652235	12.368615	110.990452	-59.881027	20.051571	105.146648
-1.118229	-4.711935	106.932297	-8.450568	15.917487	108.491219	39.100262	-12.057043	108.716438	46.557434	36.226101	113.487473	42.828848	12.084529	111.1019555	-59.729984	19.750445	105.8804825
-2.019982	-4.460777	106.736267	-8.25753	15.329641	108.559547	39.390408	-12.430214	108.665405	46.723339	35.670101	113.786041	43.0568735	11.6199435	111.225723	-59.5719335	19.0393385	105.893371
-2.673737	-4.384495	106.354523	-8.111461	14.943162	108.360588	39.558472	-12.661728	108.480179	46.779366	35.271431	113.800392	43.168919	11.3048515	111.1402855	-59.391841	18.5814725	105.5808905
-3.367786	-4.32657	106.060112	-7.942429	14.640823	108.118904	39.712742	-12.845691	108.277878	46.879707	35.02354	113.59938	43.2962245	11.0889245	110.938629	-59.1810825	18.1927215	105.299179
-4.021229	-4.294939	105.795631	-7.731915	14.412917	107.900558	39.917297	-12.981756	107.971863	46.918892	34.78751	113.340881	43.4180945	10.902877	110.656372	-58.8819245	17.922957	105.144744
-4.738978	-4.218171	105.611458	-7.528084	14.22617	107.782837	40.15332	-13.117607	107.726158	46.59483	34.772594	113.26889	43.374075	10.8274935	110.497524	-58.430243	17.6248465	105.06815
-5.506248	-4.184111	105.471489	-7.3586	14.03546	107.749794	40.360519	-13.255904	107.519279	46.686527	34.582977	113.106194	43.523523	10.6635365	110.3127365	-58.240723	17.4073835	105.1868515
-6.25713	-4.294761	105.292702	-7.214729	13.791454	107.723083	40.539299	-13.423742	107.282486	46.736198	34.379856	113.158417	43.6377485	10.478057	110.2204515	-58.0672065	17.104851	105.2257145
-7.458953	-4.477308	104.857315	-7.138803	13.500216	107.601082	40.642895	-13.652417	106.881439	46.843643	34.067417	113.316193	43.743269	10.2075	110.098816	-58.020875	16.792932	105.103348
-8.316125	-4.59298	104.549805	-7.150131	13.351899	107.485489	40.674366	-13.778125	106.607948	46.836632	33.915966	113.398315	43.755499	10.0689205	110.0031315	-58.055761	16.6348775	104.9678465
-9.181202	-4.80293	104.297043	-7.159086	13.220387	107.396187	40.672527	-13.865712	106.350708	46.797119	33.75069	113.370422	43.734823	9.942489	109.860565	-58.052995	16.498285	104.931809
-10.111202	-5.07115	104.166626	-7.19687	13.124625	107.355309	40.642559	-13.965691	106.20842	46.777676	33.635895	113.051155	43.7101175	9.835102	109.6297875	-58.1038575	16.414148	105.0808305
-11.081047	-5.487407	104.196182	-7.279166	13.040623	107.28167	40.550808	-14.083819	106.193336	46.760719	33.491734	112.357376	43.6557635	9.7039575	109.275356	-58.2140955	16.3772885	105.287984
-12.044995	-5.918668	104.302406	-7.381082	12.842422	107.167473	40.418747	-14.27677	106.250938	46.987888	33.038445	111.243011	43.7033175	9.3808375	108.7469745	-58.4654815	16.3040065	105.5879715
-13.089784	-6.377487	104.522308	-7.464651	12.576756	107.014595	40.25898	-14.535022	106.356468	46.778633	32.648216	109.905258	43.5188065	9.056597	108.130863	-58.4481085	16.096915	105.898327
-14.593926	-7.188107	104.95192	-7.572593	12.001141	106.529449	39.963333	-15.191672	106.57238	46.359383	31.865067	107.406403	43.161358	8.3366975	106.9893915	-58.306544	15.6655845	106.0695065
-15.651408	-7.834713	105.295166	-7.673114	11.417673	106.082954	39.775936	-15.72983	106.683266	45.538563	31.394785	105.762932	42.6572495	7.8324775	106.223099	-58.0034775	15.0028685	105.942809
-16.601706	-8.50648	105.497566	-7.77721	10.724115	105.513702	39.615013	-16.314432	106.75882	45.219376	30.732155	103.826317	42.4171945	7.2088615	105.2925685	-57.9716145	14.2393685	105.7348355
-17.55385	-9.030853	105.604553	-7.912078	9.921045	104.921722	39.50317	-16.96254	106.762222	44.774574	29.36273	102.307961	42.138872	6.200095	104.5350915	-57.963028	13.641995	105.3083525
-18.492706	-9.497233	105.543915	-8.117759	9.035059	104.408012	39.344387	-17.657976	106.788406	44.327053	28.50602	101.032593	41.83572	5.424022	103.9104995	-58.071238	12.646096	104.9055245
-19.481199	-9.9021	105.300125	-8.375539	8.178896	103.938057	39.103092	-18.33923	106.755028	44.050777	28.206333	100.066994	41.5769345	4.9335515	103.411011	-58.3280125	11.4242405	104.465103
-20.400272	-10.187996	104.989983	-8.666846	7.429164	103.561363	38.841801	-18.959177	106.618759	43.769817	27.072149	99.661713	41.305809	4.056486	103.140236	-58.639501	10.801842	103.98249
-21.655653	-10.402794	104.442337	-9.182812	6.626476	103.190491	38.365768	-19.667917	106.33786	43.325027	26.890703	99.405777	40.8453975	3.611393	102.8718185	-59.2110215	9.641559	103.5091635
-22.537809	-10.306319	104.076874	-9.509256	6.360245	102.981842	38.01923	-19.982853	106.140518	43.11219	26.665773	99.463776	40.56571	3.34146	102.802147	-59.584222	9.37903	103.161537
-23.358614	-10.078623	103.623009	-9.828406	6.214744	102.812317	37.732876	-20.167198	105.884979	42.865299	26.575535	99.584869	40.2990875	3.2041685	102.734924	-59.9558995	9.2253195	102.88971
-24.236006	-9.720893	103.236412	-10.134422	6.206315	102.614891	37.454948	-20.201742	105.634621	42.627441	26.590582	99.67366	40.0411945	3.19442	102.6541405	-60.3100385	9.21821	102.5756415
-25.008032	-9.267124	102.868362	-10.408711	6.270977	102.421524	37.210709	-20.187092	105.447723	42.451591	26.637739	99.685776	39.83115	3.2253235	102.5667495	-60.648572	9.3166305	102.2762985
-25.796627	-8.746224	102.536903	-10.625306	6.32702	102.224411	36.973564	-20.128769	105.201042	42.249615	26.689983	99.605247	39.6115895	3.280607	102.4031445	-60.8622015	9.373433	102.0456775
-26.277647	-8.377369	102.126465	-10.817456	6.34861	102.033257	36.791061	-20.102047	104.931274	42.050697	26.667431	99.399078	39.420879	3.282692	102.165176	-61.055791	9.414528	101.901338
-27.273703	-7.114594	101.866173	-11.03959	6.325086	101.740471	36.490654	-20.12995	104.516174	41.728111	26.585733	98.976303	39.1093825	3.2278915	101.7462385	-61.1885625	9.4222805	101.7347035
-27.832201	-6.322525	101.580132	-11.169258	6.298173	101.516006	36.265831	-20.182545	104.255974	41.551682	26.453983	98.646095	38.9087565	3.135719	101.4510345	-61.2472725	9.460627	101.5809775
-28.363068	-5.494622	101.341141	-11.275496	6.241672	101.283112	36.054916	-20.270006	104.054306	41.3853	26.329248	98.341644	38.720108	3.029621	101.197975	-61.2711	9.453723	101.368249
-28.839764	-4.564101	101.107338	-11.349726	6.229896	101.053619	35.877209	-20.405861	103.981247	41.274574	26.124937	97.98259	38.5758915	2.859538	100.9819185	-61.2753435	9.600254	101.1253195
-29.146397	-3.732853	101.064445	-11.426563	6.151367	100.821999	35.699089	-20.551786	103.981041	41.172241	25.884617	97.557266	38.435665	2.6664155	100.7691535	-61.288791	9.6363185	100.8748445
-29.412561	-2.798432	100.821724	-11.513178	6.074984	100.622627	35.538315	-20.681475	104.024673	41.017773	25.66894	97.171539	38.278044	2.4937325	100.598106	-61.3044	9.6562355	100.647148
-29.676521	-1.81143	100.610229	-11.612994	5.969845	100.484001	35.44236	-20.797337	104.069122	40.80201	25.475126	96.871376	38.122185	2.3388945	100.470249	-61.348173	9.6007955	100.497753
-30.001545	-0.208503	100.460838	-11.784399	5.836472	100.425865	35.308846	-20.88763	104.143402	40.536213	25.306749	96.579018	37.9225295	2.2095595	100.36121	-61.4913275	9.4633845	100.49052
-30.174753	0.969329	100.328407	-11.872736	5.803682	100.420547	35.215916	-20.914734	104.119476	40.377895	25.263548	96.407532	37.7969055	2.174407	100.263504	-61.5423775	9.432957	100.57759
-30.375942	2.275324	100.192299	-11.970612	5.809485	100.412582	35.155018	-20.899298	103.997017	40.244823	25.275158	96.254478	37.6999205	2.18793	100.1257475	-61.6411445	9.43104	100.6994165
-30.528265	3.698551	100.123665	-12.038983	5.827527	100.420273	35.048931	-20.847063	103.860664	40.124794	25.338167	96.188278	37.5868625	2.245552	100.024471	-61.6648285	9.409502	100.816075
-30.671215	5.086084	99.969879	-12.122326	5.914796	100.409317	34.980587	-20.79073	103.673294	40.099697	25.481133	96.23378	37.540142	2.3452015	99.953537	-61.784794	9.4843905	100.865097
-30.78368	6.681505	99.829445	-12.17362	6.018098	100.414978	34.90266	-20.66614	103.485596	40.143913	25.652386	96.40107	37.5232865	2.493123	99.943333	-61.8705265	9.543073	100.886623
-30.86924	8.313684	99.70533	-12.211215	6.156272	100.415863	34.883778	-20.536604	103.26722	40.131519	25.88254	96.694427	37.5076485	2.672968	99.9808235	-61.9300785	9.639576	100.8509025
-30.849091	10.757266	99.549606	-12.216948	6.410303	100.408539	34.921619	-20.204702	102.821205	40.120319	26.441647	97.365883	37.520969	3.1184725	100.093544	-61.954865	9.7021335	100.723534
-30.76441	12.47149	99.389557	-12.195367	6.624178	100.388145	34.991722	-19.846111	102.436241	40.186386	26.91618	97.963463	37.589054	3.5350345	100.199852	-61.979788	9.7133215	100.576438
-30.713675	14.185333	99.303276	-12.189388	6.839032	100.29184	35.093098	-19.449245	101.853836	40.201481	27.50411	98.669952	37.6472895	4.0274325	100.261894	-62.0260655	9.6506315	100.321786
-30.579359	15.975358	99.245178	-12.195444	7.091814	100.16452	35.101303	-19.024506	101.113403	40.075481	28.106764	99.582573	37.588392	4.541129	100.347988	-61.97928	9.642499	99.981052
-30.452179	17.830292	99.44442	-12.261676	7.397717	100.132904	35.003906	-18.494461	100.395645	39.996918	28.186047	100.673691	37.500412	4.845793	100.534668	-62.023764	9.949641	99.73114
-30.455589	19.610697	99.936256	-12.353293	7.802839	100.28521	34.869186	-17.894772	99.749451	40.08041	28.770706	101.63015	37.474798	5.437967	100.6898005	-62.181384	10.167711	99.8806195
-30.353304	21.39875	100.608841	-12.488363	8.229406	100.542625	34.731682	-17.332987	99.200943	40.09219	29.706018	102.596985	37.411936	6.1865155	100.898964	-62.388662	10.2722965	100.186286
-30.303679	23.974825	101.768005	-12.793866	9.033341	100.889923	34.384846	-16.401552	98.197845	40.140892	30.01392	103.600708	37.262869	6.806184	100.8992765	-62.850601	11.260498	100.8805695
-30.301926	25.526861	102.470818	-12.972227	9.606617	101.026764	34.14584	-15.810349	97.428818	40.052097	30.500402	103.988937	37.0989685	7.3450265	100.7088775	-63.0434225	11.8682075	101.3446505
-30.199533	27.010572	103.031418	-13.187305	10.22488	101.071075	33.854259	-15.154325	96.817406	39.931343	30.990971	104.184677	36.892801	7.918323	100.5010415	-63.267411	12.531437	101.6411085
-30.107065	28.390226	103.43	-13.322809	10.832709	101.087654	33.619751	-14.509336	96.242996	40.172493	31.878302	104.091705	36.896122	8.684483	100.1673505	-63.54174	12.980935	102.0079575
-29.984283	29.684866	103.845978	-13.458022	11.418433	101.049278	33.437668	-13.911276	95.664337	40.058571	32.307384	104.278519	36.7481195	9.198054	99.971428	-63.6641635	13.638812	102.127128
-29.73485	30.701935	104.165413	-13.571158	11.872001	101.056221	33.31958	-13.394083	95.176552	39.999447	32.682533	104.482292	36.6595135	9.644225	99.829422	-63.8018295	14.099777	102.28302
-29.671568	31.542686	104.569229	-13.606626	12.273647	101.136948	33.235497	-13.042667	94.774284	39.981991	32.968025	104.648422	36.608744	9.962679	99.711353	-63.821996	14.584615	102.562543
-29.415667	32.447468	104.962685	-13.649077	12.700091	101.295975	33.014904	-12.778148	94.450531	40.037659	33.203526	104.712952	36.5262815	10.212689	99.5817415	-63.8244355	15.187493	103.0102085
-29.133001	32.887287	105.057571	-13.686088	12.882799	101.345886	32.796841	-12.867327	94.428337	40.116985	33.21587	104.528198	36.456913	10.1742715	99.4782675	-63.829089	15.5913265	103.2135045
-28.855831	33.078083	104.927505	-13.793053	13.00517	101.349449	32.473854	-13.058805	94.497124	40.127785	33.155838	104.164291	36.3008195	10.0485165	99.3307075	-63.8869255	15.9618235	103.3681905
-28.574415	33.082047	104.632927	-13.875071	13.016273	101.302681	32.158428	-13.296166	94.619659	39.739246	32.579075	103.950104	35.948837	9.6414545	99.2848815	-63.698979	16.3910915	103.3204805
-28.205156	32.886356	104.287971	-14.049376	12.949106	101.246178	31.870672	-13.688686	94.802917	39.704765	32.330936	103.422211	35.7877185	9.321125	99.112564	-63.8864705	16.577087	103.379792
-27.772167	32.589695	103.849068	-14.147751	12.808789	101.17897	31.517523	-14.087123	95.147827	39.665112	32.533066	102.732193	35.5913175	9.2229715	98.94001	-63.8868195	16.3946065	103.41793
-27.358755	32.115356	103.365776	-14.274521	12.647787	101.106621	31.202253	-14.539448	95.570961	39.679359	31.719633	102.163651	35.440806	8.5900925	98.867306	-63.989848	16.7054815	103.345936
-26.779827	31.356562	102.555832	-14.407685	12.307772	101.02652	30.846333	-15.339407	96.571236	39.609325	31.605499	101.115822	35.227829	8.133046	98.843529	-64.043199	16.482498	103.209511
-26.268921	30.699503	102.080582	-14.456209	11.965094	101.025047	30.714834	-15.85882	97.276672	39.583126	31.086573	100.350174	35.14898	7.6138765	98.813423	-64.061398	16.3163115	103.236671
-25.638887	29.964245	101.546143	-14.525947	11.54692	101.024353	30.652523	-16.407564	97.953064	39.487812	30.560326	99.641449	35.0701675	7.076381	98.7972565	-64.1220615	16.017459	103.2514495
-25.140747	29.198282	101.084602	-14.565396	10.99614	101.027229	30.606655	-16.932178	98.521599	39.364277	29.991644	98.984566	34.985466	6.529733	98.7530825	-64.116258	15.462547	103.3013755
-24.416899	28.467312	100.654839	-14.578362	10.448174	100.998497	30.581877	-17.433685	98.979225	39.239067	29.4321	98.491585	34.910472	5.9992075	98.735405	-64.067196	14.8971405	103.261589
-23.763844	27.748112	100.3451	-14.617482	9.933664	100.984848	30.584076	-17.885469	99.424469	39.148052	28.900265	98.097443	34.866064	5.507398	98.760956	-64.101028	14.35993	103.20874
-22.967752	27.114656	100.03009	-14.626129	9.538577	101.009117	30.58905	-18.293839	99.874794	39.072418	28.443735	97.763084	34.830734	5.074948	98.818939	-64.082992	14.002206	103.199295
-21.893881	26.298704	99.73732	-14.703804	9.205845	101.099899	30.509832	-18.76293	100.518166	38.960392	27.864849	97.232521	34.735112	4.5509595	98.8753435	-64.14272	13.8607305	103.3244545
-21.148617	25.866396	99.479385	-14.776425	9.110131	101.135757	30.379688	-19.016975	100.931778	38.823257	27.528975	96.899544	34.6014725	4.256	98.915661	-64.1543225	13.964262	103.355853
-20.306982	25.489336	99.176064	-14.874381	9.032429	101.12352	30.215546	-19.22801	101.365685	38.745159	27.197727	96.633682	34.4803525	3.9848585	98.9996835	-64.2291145	14.0799995	103.2473565
-19.425138	25.129473	98.928345	-15.013809	8.954853	101.090218	30.02883	-19.424505	101.755974	38.675034	26.949518	96.574089	34.351932	3.7625065	99.1650315	-64.37955	14.1471995	103.0154045
-18.594275	24.964544	98.831917	-15.177173	8.915387	101.042381	29.814547	-19.539354	102.00592	38.59557	26.82394	96.726456	34.2050585	3.642293	99.366188	-64.5594045	14.188481	102.718574
-17.668566	24.853077	98.757599	-15.320961	8.960741	101.006386	29.589737	-19.581324	102.159904	38.503395	26.798594	96.956429	34.046566	3.608635	99.5581665	-64.688488	14.312847	102.4546055
-16.813234	24.900103	98.767456	-15.493292	9.143289	101.005348	29.405542	-19.503635	102.316216	38.400566	26.87043	97.153137	33.903054	3.6833975	99.7346765	-64.889638	14.6031805	102.2760195
-15.389631	25.116529	98.684349	-15.725626	9.481762	101.03476	29.16114	-19.292831	102.383598	38.232307	27.123531	97.351013	33.6967235	3.91535	99.8673055	-65.1479755	15.048174	102.2022145
-14.410914	25.379457	98.742783	-15.899417	9.692675	101.002563	28.92724	-19.12216	102.245354	38.106461	27.319321	97.495338	33.5168505	4.0985805	99.870346	-65.3156845	15.2867695	102.13478
-13.476297	25.733215	98.818848	-16.068737	9.837939	100.956657	28.720669	-18.985586	101.942993	38.036831	27.531538	97.749451	33.37875	4.272976	99.846222	-65.516224	15.402902	102.067092
-12.424819	26.166708	98.96669	-16.256792	9.942517	100.861916	28.512106	-18.824425	101.5383	37.947483	27.819508	98.204216	33.2297945	4.4975415	99.871258	-65.7433785	15.3874925	101.852574
-11.422394	26.720676	99.181381	-16.466463	10.093532	100.759979	28.330051	-18.572407	101.044395	37.885098	28.221643	98.849197	33.1075745	4.824618	99.946796	-66.0405005	15.362446	101.573162
-10.406646	27.335199	99.494148	-16.619627	10.336556	100.660614	28.194309	-18.13876	100.494888	37.798836	28.736654	99.526382	32.9965725	5.298947	100.010635	-66.2358265	15.374165	101.310593
-9.368693	28.015501	99.790749	-16.810022	10.733545	100.549988	28.109884	-17.6063	99.943596	37.701366	29.376778	100.210808	32.905625	5.885239	100.077202	-66.525669	15.581851	101.022774
-7.744899	29.125681	100.405945	-17.031199	11.442797	100.46489	28.055456	-16.543266	99.15995	37.57708	30.432447	101.197311	32.816268	6.9445905	100.1786305	-66.878666	15.9410035	100.7511495
-6.705329	29.882496	100.863388	-17.129299	12.039359	100.478638	28.109238	-15.752435	98.676987	37.504845	31.236109	101.843941	32.8070415	7.741837	100.260464	-67.0656395	16.336881	100.696812
-5.624701	30.645912	101.365852	-17.157591	12.6512	100.539276	28.200378	-14.969009	98.305984	37.434509	32.024254	102.619888	32.8174435	8.5276225	100.462936	-67.1326255	16.7747775	100.615616
-4.488505	31.333721	101.899597	-17.130663	13.242142	100.628136	28.31332	-14.120619	97.99958	37.328445	32.723476	103.45607	32.8208825	9.3014285	100.727825	-67.0822085	17.1828555	100.528447
-3.399111	31.963257	102.50515	-17.106901	13.891355	100.725319	28.411732	-13.263033	97.63633	37.246181	33.488697	104.362717	32.8289565	10.112832	100.9995235	-67.0427585	17.669878	100.4511145
-2.364895	32.520779	103.150917	-17.092493	14.520966	100.847221	28.448959	-12.42838	97.276497	37.133759	34.136997	105.336166	32.791359	10.8543085	101.3063315	-66.976345	18.1876235	100.3881105
-1.287891	33.004055	103.807724	-17.130501	15.19026	101.025139	28.368923	-11.589613	97.005714	37.045498	34.71299	106.369385	32.7072105	11.5616885	101.6875495	-66.9682125	18.8188315	100.3627285
0.285237	33.410095	104.863777	-17.271515	16.16024	101.342415	28.020807	-10.541573	96.864395	36.928253	35.425247	107.949738	32.47453	12.441837	102.4070665	-67.01756	19.878643	100.2777635
1.269186	33.530247	105.431618	-17.424934	16.805321	101.611542	27.734539	-9.948524	97.006348	36.852234	35.82613	108.965706	32.2933865	12.938803	102.986027	-67.1432545	20.671839	100.237057
2.225925	33.605022	105.997955	-17.552528	17.366283	101.950691	27.391338	-9.456046	97.330544	36.756485	36.226814	109.957458	32.0739115	13.385384	103.644001	-67.1789675	21.347182	100.257381
3.243773	33.361374	106.459	-17.715494	17.852873	102.301559	27.12051	-9.064233	97.914444	36.599724	36.552898	110.849442	31.860117	13.7443325	104.381943	-67.291105	21.9614135	100.221175
4.161509	32.952038	106.92334	-17.837135	18.172476	102.651382	26.917505	-8.859998	98.713371	36.432491	36.80011	111.63195	31.674998	13.970056	105.1726605	-67.349268	22.374896	100.1301035
5.046048	32.415894	107.351044	-17.914633	18.394735	103.054794	26.791836	-8.695877	99.604591	36.117203	37.126129	112.495712	31.4545195	14.215126	106.0501515	-67.2837855	22.574344	100.0594365
5.948788	31.679571	107.718277	-17.954876	18.469885	103.495537	26.807171	-8.621687	100.40004	36.338192	37.140236	113.066338	31.5726815	14.2592745	106.733189	-67.4824335	22.6804955	100.257885
7.141537	30.297413	108.113609	-17.913221	18.441566	104.04203	26.913488	-8.605617	101.450684	36.662071	37.190895	113.789001	31.7877795	14.292639	107.6198425	-67.6142215	22.590493	100.4642175
7.965473	29.212227	108.281052	-17.839317	18.442743	104.388763	27.053493	-8.512884	102.019432	36.406651	37.443989	114.296761	31.730072	14.4655525	108.1580965	-67.408706	22.4199335	100.6194295
8.776862	27.999014	108.215927	-17.729855	18.475332	104.662613	27.20009	-8.504515	102.561272	36.784348	37.487061	114.350342	31.992219	14.491273	108.455807	-67.451929	22.459391	100.869419
9.468917	26.7194	108.188889	-17.637053	18.50642	105.002869	27.266533	-8.490809	103.142105	36.875923	37.635132	114.421555	32.071228	14.5721615	108.78183	-67.345334	22.4406785	101.223908
10.145496	25.301786	108.142891	-17.578875	18.597069	105.310928	27.321383	-8.457758	103.778854	36.908825	37.772255	114.454582	32.115104	14.6572485	109.116718	-67.272854	22.5368895	101.505138
10.840358	23.647345	108.15464	-17.593565	18.650732	105.622543	27.296984	-8.484078	104.53141	36.90818	37.893944	114.498604	32.102582	14.704933	109.515007	-67.289712	22.596531	101.730079
11.382848	21.979706	108.221588	-17.673389	18.679075	105.907402	27.233959	-8.489697	105.340103	36.869015	38.051537	114.675972	32.051487	14.78092	110.0080375	-67.398265	22.57723	101.8067665
12.134922	19.224327	108.481529	-17.878963	18.698074	106.395889	27.036077	-8.415848	106.585609	36.757	38.323921	115.098694	31.8965385	14.9540365	110.8421515	-67.6544645	22.4421115	101.9496265
12.547515	17.294575	108.721527	-18.087103	18.715046	106.746544	26.864758	-8.456529	107.540497	36.694107	38.457745	115.32869	31.7794325	15.000608	111.4345935	-67.9536385	22.429484	102.0584945
12.928981	15.231212	109.03685	-18.282038	18.683397	107.097878	26.628458	-8.554047	108.501312	36.682117	38.54665	115.500381	31.6552875	14.9963015	112.0008465	-68.2193635	22.3704925	102.1949095
13.237656	13.096507	109.357773	-18.464119	18.594028	107.473495	26.353556	-8.651195	109.479507	36.764488	38.520466	115.540863	31.559022	14.9346355	112.510185	-68.48726	22.2534205	102.436805
13.507191	10.905873	109.758377	-18.62887	18.44521	107.794678	26.096848	-8.895124	110.532333	36.904297	38.388149	115.3703	31.5005725	14.7465125	112.9513165	-68.7583125	22.1439075	102.6380395
13.705026	8.657819	110.207771	-18.765703	18.20825	108.073898	25.907152	-9.177917	111.566605	36.933178	38.172634	115.095833	31.420165	14.4973585	113.331219	-68.951571	21.9191415	102.816577
13.871187	6.384738	110.681549	-18.975643	17.93585	108.345398	25.799635	-9.414842	112.529991	36.964432	37.966408	114.60643	31.3820335	14.275783	113.5682105	-69.3333195	21.595917	103.1225855
14.045766	3.029417	111.282715	-19.090563	17.306767	108.431961	25.886738	-9.666624	113.649055	36.75655	37.518425	113.061714	31.321644	13.9259005	113.3553845	-69.50277	20.6876335	103.5085375
14.115742	0.854502	111.463699	-19.291637	16.995543	108.348892	26.107374	-9.733962	113.908554	36.316273	37.235138	111.726883	31.2118235	13.750588	112.8177185	-69.7950975	20.240498	103.8800655
14.213826	-1.224135	111.445618	-19.376568	16.488964	107.997383	26.47501	-9.687737	113.729561	35.779797	36.908199	110.086082	31.1274035	13.610231	111.9078215	-69.8805395	19.367697	104.0869445
14.269657	-3.176664	111.288521	-19.339489	16.024584	107.533325	26.882023	-9.569161	113.431	35.250816	36.651005	108.595825	31.0664195	13.540922	111.0134125	-69.7453975	18.508246	104.0532375
14.354251	-5.017566	111.099327	-19.360163	15.578016	107.154045	27.181616	-9.523171	113.069641	34.850105	36.47226	107.445786	31.0158605	13.4745445	110.2577135	-69.7361865	17.6814875	104.0503765
14.768776	-6.935517	110.552597	-19.389391	15.183934	106.752907	27.445274	-9.578621	112.553642	34.678791	36.285965	106.39888	31.0620325	13.353672	109.476261	-69.8408145	17.014196	104.029553
14.516701	-8.417649	110.413589	-19.38587	14.989026	106.368721	27.709297	-9.541862	111.923012	34.415943	36.145863	105.439468	31.06262	13.3020005	108.68124	-69.83436	16.6760515	104.056202
14.836003	-10.509176	109.923378	-19.340561	15.027719	105.902184	27.899214	-9.305333	111.067703	34.047367	36.120125	104.087723	30.9732905	13.407396	107.577713	-69.6544125	16.648042	104.226655
14.598796	-10.617949	109.431793	-19.331907	15.063345	105.519234	27.925745	-9.090027	110.364677	33.90509	36.241756	103.299286	30.9154175	13.5758645	106.8319815	-69.5792315	16.5508255	104.2064865
14.188462	-10.221683	108.510437	-19.332031	15.109232	105.077339	27.931252	-8.942947	109.699165	33.766071	36.426025	102.677681	30.8486615	13.741539	106.188423	-69.5127235	16.476925	103.966255
13.729866	-9.690725	107.711319	-19.361814	15.192443	104.67141	27.990971	-8.777491	109.033165	33.579521	36.612	102.247551	30.785246	13.9172545	105.640358	-69.508874	16.4676315	103.702462
13.030889	-8.848403	107.140854	-19.390533	15.262057	104.308823	28.006187	-8.534689	108.465576	33.399727	37.016323	102.141891	30.702957	14.240817	105.3037335	-69.484023	16.283297	103.3139125
12.881456	-8.083974	106.242538	-19.429071	15.381215	104.006424	27.989174	-8.261175	107.877243	32.883289	37.451084	102.431717	30.4362315	14.5949545	105.15448	-69.2943735	16.1674755	102.858368
12.122038	-6.991976	105.789268	-19.459198	15.559955	103.741165	27.964094	-8.080094	107.342438	33.120049	37.726563	102.527985	30.5420715	14.8232345	104.9352115	-69.4604675	16.2966755	102.5471185
11.483076	-5.44887	104.881226	-19.59535	15.869946	103.4142	27.840202	-7.757833	106.68248	32.718391	38.694092	103.496864	30.2792965	15.4681295	105.089672	-69.4699965	16.2717625	101.738728
11.066298	-4.220999	104.351387	-19.702471	16.154346	103.205742	27.699894	-7.479224	106.205391	33.274399	39.258801	103.857422	30.4871465	15.8897885	105.0314065	-69.8920885	16.4189035	101.3800775
10.655726	-2.938426	103.804108	-19.928091	16.515551	103.011467	27.54311	-7.176088	105.773758	33.371269	40.326553	104.478714	30.4571895	16.5752325	105.126236	-70.3133715	16.4558695	100.896698
10.176711	-1.589864	103.395592	-20.192419	16.941084	102.842239	27.415388	-6.818108	105.359863	33.109676	41.56604	105.247131	30.262532	17.373966	105.303497	-70.64737	16.508202	100.380981
9.785822	-0.266824	103.051819	-20.497946	17.392906	102.767822	27.27907	-6.373302	105.007019	33.353493	44.325806	105.560768	30.3162815	18.976252	105.2838935	-71.3121735	15.80956	100.2517505
9.358423	1.073327	102.84816	-20.781469	17.876484	102.765564	27.164745	-5.854748	104.682541	33.820992	45.70623	104.776871	30.4928685	19.925741	104.729706	-72.0558065	15.827227	100.801422
8.95624	2.47024	102.671013	-21.019602	18.348454	102.803246	27.099678	-5.267863	104.330719	34.225296	46.264954	103.323448	30.662487	20.4985455	103.8270835	-72.701691	16.1983625	101.7794085
8.432107	4.427256	102.35405	-21.155313	19.026903	102.762817	27.169279	-4.477281	103.771416	32.404202	47.273846	102.53154	29.7867405	21.3982825	103.151478	-72.0973665	16.6555235	102.374156
8.129991	5.65626	101.958374	-21.190552	19.397612	102.588509	27.187872	-3.902135	103.235077	31.275389	47.401672	102.476738	29.2316305	21.7497685	102.8559075	-71.6127345	17.0454555	102.3211105
7.840338	6.866716	101.536003	-21.251993	19.760927	102.306458	27.203932	-3.292616	102.671501	30.431398	47.650883	102.896751	28.817665	22.1791335	102.784126	-71.321651	17.3427205	101.82879
7.445423	8.036848	101.281525	-21.385954	19.956034	102.065918	27.165449	-2.760436	102.249405	30.22374	47.971722	102.858421	28.6945945	22.605643	102.553913	-71.4665025	17.306425	101.577923
7.134037	9.036755	101.103973	-21.510166	20.038927	101.878235	27.080122	-2.450896	101.929893	30.124739	48.025341	103.118095	28.6024305	22.7872225	102.523994	-71.6227625	17.2906315	101.232476
6.76714	9.894426	101.121971	-21.575602	19.966215	101.867699	27.03191	-2.375254	101.698875	30.200451	48.063587	103.651466	28.6161805	22.8441665	102.6751705	-71.7673845	17.0882635	101.0602275
6.501886	10.626903	101.27742	-21.557711	19.788528	101.97525	26.992231	-2.439497	101.575661	30.320621	47.909512	104.305626	28.656426	22.7350075	102.9406435	-71.771848	16.8420485	101.0098565
5.998284	11.617753	101.638542	-21.48868	19.556574	102.234734	27.022148	-2.609303	101.51825	30.573221	47.48904	105.501381	28.7976845	22.4398685	103.5098155	-71.7750445	16.6732795	100.9596525
5.753671	12.137927	101.934792	-21.32132	19.499395	102.456787	27.139505	-2.733032	101.622429	30.838421	47.250896	106.311058	28.988963	22.258932	103.9667435	-71.631603	16.739858	100.9468305
5.460317	12.604563	102.182457	-21.120581	19.492905	102.640114	27.305893	-2.79908	101.769432	31.099939	47.038723	106.93737	29.202916	22.1198215	104.353401	-71.444078	16.8659885	100.926827
5.236917	13.003147	102.367851	-20.833689	19.544455	102.751709	27.580055	-2.790209	101.843346	31.34214	46.925144	107.440926	29.4610975	22.0674675	104.642136	-71.1284755	17.0214425	100.861282
5.023523	13.35868	102.474579	-20.575138	19.594501	102.90625	27.943369	-2.731465	101.896545	31.535255	46.901745	107.7808	29.739312	22.08514	104.8386725	-70.889588	17.103862	100.9738275
4.773401	13.653154	102.462021	-20.281151	19.688242	102.942184	28.423183	-2.745157	101.939186	31.704706	46.947685	107.94854	30.0639445	22.101264	104.943863	-70.6262465	17.27522	100.940505
4.4592	13.865417	102.361	-20.037096	19.785707	102.963188	28.992554	-2.93241	101.926041	31.845348	47.053329	107.948853	30.418951	22.0604595	104.937447	-70.493143	17.5109545	100.988929
3.997736	14.044174	102.127037	-19.662098	19.928331	102.900528	29.878006	-3.653831	101.862404	31.975899	47.294407	107.936607	30.9269525	21.820288	104.8995055	-70.2511485	18.036374	100.9015505
3.69756	13.964849	102.068886	-19.503687	20.018265	102.901985	30.446672	-4.327734	101.648224	32.018002	47.437099	108.114113	31.232337	21.5546825	104.8811685	-70.239711	18.4818475	100.9228015
3.355519	13.820876	102.088234	-19.381824	20.132858	102.975372	30.883854	-4.990893	100.719391	32.063148	47.528988	108.419945	31.473501	21.2690475	104.569668	-70.237149	18.9966685	101.381076
2.984909	13.616522	102.131355	-19.24782	20.24897	103.093193	31.063812	-5.917192	99.588081	32.156364	47.600021	108.780144	31.610088	20.8414145	104.1841125	-70.105728	19.6565255	102.0022735
2.588645	13.348283	102.109253	-19.103563	20.382679	103.199043	30.802938	-6.755844	99.006294	32.279785	47.674294	109.113823	31.5413615	20.459225	104.0600585	-69.7484875	20.306133	102.3380275
2.177763	12.901189	102.009117	-18.944075	20.60037	103.278946	30.065445	-7.04271	98.621674	32.453995	47.803642	109.253754	31.25972	20.380466	103.937714	-69.14787	20.820274	102.620178
1.752124	12.426446	101.881096	-18.739977	20.821791	103.366127	29.307608	-7.134629	98.641548	32.597233	47.841541	109.219826	30.9524205	20.353456	103.930687	-68.4323745	21.290126	102.801567
1.094932	11.446088	101.823273	-18.60033	21.202942	103.51107	29.222706	-7.347479	99.063309	32.725155	47.927494	108.829025	30.9739305	20.2900075	103.946167	-68.1745905	22.1158765	103.075973
0.556356	10.687997	101.878296	-18.539618	21.460171	103.577408	29.449907	-7.293218	99.642113	32.706104	47.9967	108.356606	31.0780055	20.351741	103.9993595	-68.1572415	22.568601	103.1554565
0.055303	9.835374	102.018059	-18.440672	21.712996	103.674789	29.615541	-7.180164	100.442795	32.632118	48.284164	107.701668	31.1238295	20.552	104.0722315	-68.0051735	22.873992	103.2773465
-0.43478	8.891917	102.20517	-18.345106	21.906986	103.703812	29.83149	-7.009317	101.22625	32.468639	48.50914	107.040916	31.1500645	20.7499115	104.133583	-67.8402765	23.0640605	103.274041
-0.963395	7.872533	102.46254	-18.238749	21.919651	103.689484	30.035273	-6.872387	101.960144	32.394089	48.564426	106.435013	31.214681	20.8460195	104.1975785	-67.692179	22.9932825	103.1813895
-1.49212	6.770935	102.668358	-18.147751	21.848616	103.631676	30.17915	-6.864407	102.598824	32.37595	48.46175	105.904137	31.27755	20.7986715	104.2514805	-67.573052	22.8985605	103.0118715
-2.005548	5.65626	102.855453	-18.08136	21.644501	103.583572	30.250845	-6.973346	103.170395	32.391769	48.196926	105.486252	31.321307	20.61179	104.3283235	-67.484027	22.677212	102.8388205
-2.870518	3.917387	103.149094	-17.963856	21.189951	103.561508	30.184755	-7.456933	103.8237	32.57325	47.565571	105.056969	31.3790025	20.054319	104.4403345	-67.3067145	22.325583	102.6826815
-3.47781	2.727606	103.302322	-17.943846	20.836353	103.534889	30.045483	-7.872798	104.193924	32.72385	47.023495	104.839767	31.3846665	19.5753485	104.5168455	-67.2723585	22.0973575	102.5529325
-4.134981	1.574082	103.495667	-17.917959	20.53331	103.503571	29.922422	-8.377395	104.570808	32.889324	46.457985	104.629112	31.405873	19.040295	104.59996	-67.241791	22.026325	102.407182
-4.794553	0.517628	103.723213	-17.869049	20.264868	103.482613	29.763645	-8.851428	104.944054	33.071049	45.919357	104.437218	31.417347	18.5339645	104.690636	-67.155445	21.9957715	102.27459
-5.450287	-0.517887	103.905212	-17.789595	20.031969	103.455841	29.643303	-9.277853	105.292152	33.278988	45.396278	104.16787	31.4611455	18.0592125	104.730011	-67.0403355	22.0047255	102.181671
-6.157921	-1.452839	104.119026	-17.653984	19.813637	103.452682	29.630369	-9.659904	105.577621	33.486801	44.965603	103.849533	31.558585	17.6528495	104.713577	-66.866553	21.9744245	102.191787
-6.849467	-2.397772	104.341461	-17.498585	19.649147	103.489639	29.685486	-9.953893	105.814568	33.688511	44.603901	103.582535	31.6869985	17.325004	104.6985515	-66.6841685	21.97329	102.2807265
-7.882894	-3.550731	104.838959	-17.164606	19.338305	103.606522	29.917187	-10.341959	106.202759	34.051548	44.161552	103.24855	31.9843675	16.9097965	104.7256545	-66.3135795	21.7668135	102.4873895
-8.569449	-4.265199	105.183006	-16.938276	19.132557	103.724876	30.095678	-10.620007	106.540527	34.297276	43.852726	102.986038	32.196477	16.6163595	104.7632825	-66.073029	21.6487545	102.6864695
-9.306296	-4.863666	105.427948	-16.731628	18.888912	103.804466	30.227619	-10.904697	106.757095	34.538795	43.489681	102.689812	32.383207	16.292492	104.7234535	-65.846463	21.485332	102.8854785
-10.096063	-5.46747	105.485214	-16.540995	18.575596	103.851486	30.31801	-11.257174	106.742111	34.781109	43.065197	102.479362	32.5495595	15.9040115	104.6107365	-65.6315495	21.2471805	103.0922355
-10.812443	-5.972539	105.31559	-16.379414	18.225344	103.821274	30.361834	-11.615575	106.470238	35.014771	42.654232	102.409836	32.6883025	15.5193285	104.440037	-65.4471305	20.9313595	103.202511
-11.524149	-6.361915	104.949356	-16.235178	17.946983	103.725418	30.357557	-11.940871	106.020187	35.22345	42.322468	102.431885	32.7905035	15.1907985	104.226036	-65.2608595	20.7031675	103.2248
-12.277328	-6.621605	104.55291	-16.107502	17.835115	103.585304	30.322283	-12.143965	105.553734	35.410942	42.104515	102.430092	32.8666125	14.980275	103.991913	-65.0816165	20.689955	103.178695
-13.453458	-6.780926	104.074951	-15.904554	17.962023	103.414261	30.355654	-12.211604	105.161667	35.656452	41.974739	102.398659	33.006053	14.8815675	103.780163	-64.815161	21.0424785	103.048359
-14.181283	-6.772192	103.903496	-15.769376	18.123398	103.310776	30.430899	-12.148402	105.121208	35.793125	41.947044	102.352776	33.112012	14.899321	103.736992	-64.650764	21.347475	102.88456
-14.911459	-6.665173	103.803894	-15.66117	18.274874	103.190445	30.526417	-12.010552	105.127701	35.884327	41.87756	102.168465	33.205372	14.933504	103.648083	-64.527712	21.616244	102.732807
-15.577942	-6.529029	103.70256	-15.54459	18.364759	103.037796	30.66954	-11.941399	105.073334	35.949955	41.769836	101.853683	33.3097475	14.9142185	103.4635085	-64.3989275	21.8152995	102.6120835
-16.299231	-6.366763	103.593491	-15.466918	18.342762	102.896477	30.767212	-11.93737	104.970512	35.988811	41.636509	101.612259	33.3780115	14.8495695	103.2913855	-64.3118475	21.8359545	102.5015685
-17.020401	-6.146299	103.341141	-15.376661	18.219101	102.776993	30.796299	-12.054698	104.875778	36.075691	41.373283	101.535164	33.435995	14.6592925	103.205471	-64.189317	21.7789095	102.348515
-17.716259	-5.950934	103.163231	-15.352636	18.010218	102.699196	30.770058	-12.278601	104.78299	36.215038	41.047493	101.659096	33.492548	14.384446	103.221043	-64.19782	21.63599	102.177349
-18.752453	-5.505198	102.800461	-15.309458	17.707403	102.622162	30.697357	-12.662293	104.606094	36.419041	40.700047	101.991882	33.558199	14.018877	103.298988	-64.177115	21.395929	101.945336
-19.414661	-5.07548	102.615044	-15.271923	17.623489	102.557564	30.610806	-12.889019	104.452347	36.580208	40.520115	102.13063	33.595507	13.815548	103.2914885	-64.139353	21.43143	101.8236395
-20.074921	-4.582889	102.392128	-15.226311	17.567011	102.469215	30.536154	-13.062371	104.266296	36.707775	40.341	102.13205	33.6219645	13.6393145	103.199173	-64.0745865	21.4947075	101.739257
-20.732668	-4.026535	102.141594	-15.174982	17.555496	102.334618	30.470701	-13.210843	104.047119	36.836681	40.213905	102.071892	33.653691	13.501531	103.0595055	-64.003655	21.609461	101.6097305
-21.390022	-3.45621	101.867088	-15.139585	17.546665	102.182938	30.428234	-13.315686	103.812576	36.968311	40.152767	102.06218	33.6982725	13.4185405	102.937378	-63.9774425	21.6747895	101.428498
-21.954079	-2.855253	101.548767	-15.066597	17.54534	102.049408	30.414364	-13.397065	103.529228	37.111744	40.119732	102.107391	33.763054	13.3613335	102.8183095	-63.896248	21.7293465	101.2805065
-22.565548	-2.197495	101.231659	-14.954439	17.546984	101.918877	30.433359	-13.424824	103.166222	37.25024	40.110825	102.194229	33.8417995	13.3430005	102.6802255	-63.7506775	21.7509675	101.1575285
-23.384739	-1.084731	100.660065	-14.78628	17.632385	101.706947	30.544785	-13.395286	102.499916	37.424313	40.173897	102.382675	33.984549	13.3893055	102.4412955	-63.557109	21.8754645	100.9725985
-23.919621	-0.368031	100.293495	-14.665105	17.724043	101.556694	30.638344	-13.307311	102.06617	37.535782	40.255035	102.528252	34.087063	13.473862	102.297211	-63.417273	21.974224	100.816177
-24.366026	0.399991	99.903969	-14.499103	17.850054	101.411522	30.740013	-13.163352	101.631485	37.655094	40.376583	102.730812	34.1975535	13.6066155	102.1811485	-63.1957595	22.0934925	100.6418955
-24.827616	1.150038	99.562004	-14.362219	17.987717	101.302361	30.844799	-12.980466	101.231827	37.778137	40.53027	102.990898	34.311468	13.774902	102.1113625	-63.035906	22.200532	100.4933595
-25.260326	1.958895	99.330536	-14.207066	18.199299	101.251175	30.970938	-12.785472	100.903252	37.955078	40.692097	103.249443	34.463008	13.9533125	102.0763475	-62.87714	22.4452855	100.4260025
-25.707405	2.742209	99.132401	-14.035501	18.385992	101.24086	31.112326	-12.571691	100.632729	38.147427	40.905998	103.471222	34.6298765	14.1671535	102.0519755	-62.7008785	22.6048305	100.4297445
-26.176865	3.436987	99.010483	-13.869097	18.585125	101.234627	31.269398	-12.349218	100.331512	38.31847	41.077629	103.606621	34.793934	14.3642055	101.9690665	-62.532128	22.8060445	100.5001875
-26.756742	4.430712	98.803284	-13.629956	18.812654	101.11306	31.491152	-12.031145	99.844948	38.432724	40.867069	103.572121	34.961938	14.417962	101.7085345	-62.22185	23.207346	100.5175855
-27.173344	5.066827	98.678734	-13.463129	18.943214	101.001045	31.636726	-11.821978	99.556618	38.509388	41.511135	103.32254	35.073057	14.8445785	101.439579	-61.999315	23.0418495	100.562511
-27.594515	5.609782	98.610535	-13.335091	19.043097	100.89344	31.773815	-11.626554	99.369141	38.522045	41.661724	103.131676	35.14793	15.017585	101.2504085	-61.818112	23.068609	100.5364715
-28.017212	6.111623	98.530655	-13.208057	19.099672	100.823631	31.908813	-11.498114	99.288551	38.95034	41.615166	102.82048	35.4295765	15.058526	101.0545155	-61.8456905	23.140818	100.5927465
-28.44615	6.53053	98.512497	-13.131006	19.107174	100.774559	32.045517	-11.426289	99.266052	38.542171	41.83688	102.989647	35.293844	15.2052955	101.1278495	-61.555856	23.0090525	100.4212685
-28.793755	6.858873	98.500809	-13.030878	19.029062	100.725639	32.1861	-11.427493	99.252098	38.614941	41.830486	102.965309	35.4005205	15.2014965	101.1087035	-61.4622765	22.8566275	100.3425745
-29.169813	7.139473	98.442108	-12.956958	18.94059	100.669189	32.302578	-11.486418	99.221107	38.678627	41.783257	102.964401	35.4906025	15.1484195	101.092754	-61.4045185	22.7327605	100.245624
-29.709736	7.523612	98.352852	-12.813788	18.820087	100.567505	32.396103	-11.569531	99.094849	38.789982	41.636215	102.882614	35.5930425	15.033342	100.9887315	-61.2206185	22.606832	100.1462785
-30.116564	7.724349	98.351761	-12.738076	18.749546	100.47599	32.433872	-11.667974	99.001137	39.28492	41.317642	102.486328	35.859396	14.824834	100.7437325	-61.335548	22.674258	100.2082475
-30.487009	7.90123	98.335823	-12.630924	18.664463	100.392662	32.477448	-11.825832	98.979538	39.3521	41.111378	102.180359	35.914774	14.642773	100.5799485	-61.176622	22.686153	100.2053755
-30.846649	7.964795	98.313293	-12.528126	18.568699	100.296211	32.542126	-11.998782	98.994133	39.015137	41.04089	102.01178	35.7786315	14.521054	100.5029565	-60.8348835	22.616344	100.0894655
-31.171131	7.963037	98.296837	-12.412509	18.322088	100.149132	32.655231	-12.191512	98.955772	39.053177	40.811722	101.605286	35.854204	14.310105	100.280529	-60.679222	22.334071	100.017735
-31.420898	7.950207	98.2463	-12.285395	18.064798	99.991943	32.833958	-12.38312	98.870155	39.077003	40.605362	101.212585	35.9554805	14.111121	100.04137	-60.5262705	22.018475	99.942516
-31.617519	7.893618	98.202652	-12.128567	17.783018	99.819511	33.067486	-12.533578	98.730225	39.112419	40.4081	100.824532	36.0899525	13.937261	99.7773785	-60.3470865	21.628775	99.8616435
-31.952269	7.774887	98.204552	-11.798748	17.4109	99.665115	33.473793	-12.684977	98.530617	39.193794	40.173561	100.366043	36.3337935	13.744292	99.44833	-59.9312895	21.077508	99.8819
-32.112206	7.673159	98.310265	-11.554593	17.231998	99.646515	33.77927	-12.801571	98.486298	39.32962	40.047817	100.085541	36.554445	13.623123	99.2859195	-59.663631	20.840873	100.0071105
-32.228809	7.625709	98.499008	-11.288574	17.06193	99.700226	34.071434	-12.879409	98.569801	39.505501	39.963139	99.828819	36.7884675	13.541865	99.19931	-59.3656155	20.581995	100.201142
-32.373013	7.600821	98.699425	-11.061277	16.968998	99.778839	34.321526	-12.996882	98.763359	39.709984	39.845116	99.581833	37.015755	13.424117	99.172596	-59.138309	20.513879	100.385082
-32.505169	7.538236	98.892418	-10.881597	16.787235	99.843742	34.521942	-13.177856	99.047699	39.862572	39.648132	99.318443	37.192257	13.235138	99.183071	-58.955451	20.339332	100.504413
-32.62608	7.471274	99.050041	-10.767238	16.542219	99.871193	34.65873	-13.435793	99.40242	39.955959	39.360184	99.038628	37.3073445	12.9621955	99.220524	-58.8418205	20.1222425	100.521862
-32.757008	7.405307	99.154236	-10.712206	16.203705	99.885284	34.702961	-13.783749	99.775414	40.037102	38.981266	98.755539	37.3700315	12.5987585	99.2654765	-58.7944435	19.8086515	100.5050915
-32.870708	7.301003	99.28672	-10.734877	15.641315	99.89019	34.616356	-14.307215	100.248543	40.045975	38.328384	98.293541	37.3311655	12.0105845	99.271042	-58.8009195	19.2720455	100.509338
-32.929943	7.256335	99.326149	-10.809683	15.267566	99.845291	34.532063	-14.668398	100.496712	39.997517	37.925297	98.006096	37.26479	11.6284495	99.251404	-58.884156	18.9066825	100.439178
-33.027527	7.20156	99.317726	-10.913752	14.947213	99.75563	34.436565	-14.971195	100.672577	39.909081	37.599701	97.690376	37.172823	11.314253	99.1814765	-59.000327	18.580173	100.3297835
-33.027962	7.195974	99.346252	-11.013833	14.611832	99.647278	34.336231	-15.245058	100.821213	39.790131	37.254707	97.221336	37.063181	11.0048245	99.0212745	-59.090847	18.2188395	100.2732815
-33.016415	7.198545	99.383682	-11.133737	14.31219	99.546997	34.24522	-15.482828	100.974464	39.625793	36.887222	96.622948	36.9355065	10.702197	98.798706	-59.2029805	17.922183	100.295288
-32.926842	7.223845	99.475258	-11.238287	14.029877	99.469048	34.135426	-15.717773	101.120583	39.380623	36.540337	95.982529	36.7580245	10.411282	98.551556	-59.2345985	17.648472	100.38654
-32.838619	7.274172	99.547951	-11.373728	13.740446	99.417297	34.046631	-15.947739	101.26207	39.13686	36.19207	95.406059	36.5917455	10.1221655	98.3340645	-59.3392015	17.3587265	100.5005295
-32.623692	7.433931	99.55883	-11.568689	13.263371	99.392509	33.894836	-16.302576	101.53434	38.783939	35.80238	95.007149	36.3393875	9.749902	98.2707445	-59.4767655	16.77684	100.5142735
-32.391205	7.578172	99.418198	-11.66853	12.922737	99.362465	33.883411	-16.526587	101.654922	38.63092	35.607681	94.986504	36.2571655	9.540547	98.320713	-59.5942255	16.304927	100.404217
-32.048225	7.729207	99.223778	-11.741279	12.611693	99.303749	33.903019	-16.691031	101.716888	38.558643	35.464958	95.101105	36.230831	9.3869635	98.4089965	-59.713389	15.8364225	100.1985015
-31.661638	7.990437	98.9533	-11.756353	12.354806	99.207916	33.987164	-16.749136	101.691116	38.590069	35.44083	95.293839	36.2886165	9.345847	98.4924775	-59.8013225	15.363765	99.9233545
-31.236086	8.303946	98.628525	-11.683305	12.166746	99.068535	34.154755	-16.714792	101.545044	38.70018	35.555542	95.604553	36.4274675	9.420375	98.5747985	-59.7940775	14.913117	99.5622715
-30.718687	8.663269	98.196724	-11.54517	12.056555	98.88662	34.440826	-16.562601	101.213562	38.797459	35.880436	96.187416	36.6191425	9.6589175	98.700489	-59.7094825	14.4541925	99.072751
-30.158821	9.070152	97.659393	-11.382434	11.995934	98.645142	34.768669	-16.296581	100.796829	38.941727	36.335995	97.043053	36.855198	10.019707	98.919941	-59.620066	13.972161	98.370343
-29.362276	9.794333	96.763161	-11.072947	12.104611	98.216263	35.261002	-15.736474	100.078247	39.235504	37.150375	98.82225	37.248253	10.7069505	99.4502485	-59.394147	13.5022715	96.9822775
-28.745878	10.309034	96.147369	-10.84927	12.265467	97.942619	35.548409	-15.42224	99.66671	39.507889	37.661301	100.22467	37.528149	11.1195305	99.94569	-59.226689	13.4114035	95.939548
-28.164131	10.812346	95.633949	-10.658312	12.481568	97.727249	35.732357	-15.147688	99.348625	39.921532	38.023891	101.663399	37.8269445	11.4381015	100.506012	-59.1435685	13.5250345	94.948486
-27.631695	11.32003	95.317833	-10.524755	12.681837	97.618439	35.825066	-14.987105	99.122169	40.304264	38.200329	103.001152	38.064665	11.606612	101.0616605	-59.114175	13.757062	94.1752175
-27.202597	11.745406	95.211792	-10.437252	12.908557	97.689491	35.819984	-14.867451	99.006271	40.62603	38.254543	104.160545	38.223007	11.693546	101.583408	-59.097511	14.123568	93.795574
-26.83157	12.052486	95.367485	-10.419533	13.10907	97.899658	35.764256	-14.806363	99.009682	40.829189	38.241741	105.035767	38.2967225	11.717689	102.0227245	-59.1357885	14.500451	93.7765915
-26.593145	12.203876	95.691147	-10.471121	13.28836	98.213402	35.652695	-14.762911	99.103264	40.937187	38.220467	105.616699	38.294941	11.728778	102.3599815	-59.237183	14.847942	94.0668225
-26.389566	12.165007	96.239288	-10.594836	13.385576	98.724548	35.509838	-14.802441	99.323639	40.969467	38.16814	106.012177	38.2396525	11.6828495	102.667908	-59.4293245	15.0883025	94.781188
-26.362301	11.950774	96.565735	-10.664304	13.344784	99.010193	35.477291	-14.843212	99.479881	40.966148	38.140305	106.035675	38.2217195	11.6485465	102.757778	-59.5503275	15.0410215	95.262608
-26.393938	11.614498	96.804207	-10.644695	13.267824	99.199974	35.535164	-14.911749	99.637253	40.979767	38.094017	105.853203	38.2574655	11.591134	102.745228	-59.5468555	14.944514	95.65472
-26.421543	11.188771	96.916016	-10.546803	13.116392	99.256226	35.668579	-14.994463	99.816879	41.013119	38.03056	105.478226	38.340849	11.5180485	102.6475525	-59.434455	14.7147355	95.8648995
-26.44655	10.669972	96.910751	-10.363791	12.982991	99.22113	35.910545	-15.074296	99.977921	41.103878	37.457905	105.055321	38.5072115	11.1918045	102.516621	-59.2347935	14.7741775	95.925639
-26.477837	10.106239	96.800507	-10.083088	12.803266	99.133949	36.215927	-15.160087	100.139603	41.249538	37.424316	104.538254	38.7327325	11.1321145	102.3389285	-58.8989085	14.4744175	95.9289695
-26.534473	9.521025	96.646759	-9.769156	12.608155	98.993889	36.567833	-15.244506	100.277939	41.472713	37.360588	104.065475	39.020273	11.058041	102.171707	-58.558585	14.158269	95.816071
-26.634056	8.561934	96.311722	-9.242957	12.253646	98.73597	37.128376	-15.430328	100.469795	41.877766	37.765713	103.611076	39.503071	11.1676925	102.0404355	-57.988985	13.3395995	95.4315045
-26.746365	7.910563	96.063858	-8.90784	12.056008	98.590073	37.486984	-15.516271	100.541565	42.154041	37.700092	103.522316	39.8205125	11.0919105	102.0319405	-57.6361925	13.0201055	95.1482055
-26.988184	7.30549	95.898026	-8.562992	11.914949	98.488678	37.803032	-15.569958	100.576469	42.425053	37.634869	103.481201	40.1140425	11.0324555	102.028835	-57.2400265	12.7974425	94.948521
-27.23842	6.640583	95.822487	-8.251042	11.846885	98.481491	38.066166	-15.648423	100.704994	42.778984	37.574757	103.413322	40.422575	10.963167	102.059158	-56.924659	12.730603	94.903824
-27.605316	5.947536	95.963623	-7.971261	11.79087	98.568954	38.283859	-15.789646	100.935707	43.173096	37.470844	103.177536	40.7284775	10.840599	102.0566215	-56.6709995	12.741141	95.0812865
-28.01886	5.270333	96.234695	-7.715216	11.743403	98.741051	38.441338	-15.93962	101.210991	43.50119	37.303055	102.826653	40.971264	10.6817175	102.018822	-56.401696	12.8050885	95.46328
-28.466658	4.556285	96.683273	-7.492007	11.602234	98.987083	38.588573	-16.126987	101.454102	43.762501	37.11977	102.448166	41.175537	10.4963915	101.951134	-56.159551	12.7080765	96.023032
-29.380608	3.558942	97.736092	-7.275116	11.349864	99.574623	38.768898	-16.47777	101.857063	43.97287	36.762516	101.737152	41.370884	10.142373	101.7971075	-55.921116	12.557355	97.3521385
-30.047983	2.886746	98.755959	-7.21712	11.133848	100.106873	38.798733	-16.741749	102.28846	44.039856	36.368698	100.949265	41.4192945	9.8134745	101.6188625	-55.8535345	12.4542215	98.5948835
-30.732176	2.257993	100.000999	-7.21577	10.957214	100.721275	38.73859	-17.036036	102.783295	43.956703	35.819736	99.832687	41.3476465	9.39185	101.307991	-55.7791865	12.522578	100.134559
-31.44595	1.758993	101.454391	-7.302772	10.775123	101.341545	38.583488	-17.289637	103.334068	43.721649	35.169144	98.338646	41.1525685	8.9397535	100.836357	-55.7581125	12.6104925	101.846733
-32.09911	1.332266	102.933571	-7.42019	10.547685	101.90004	38.374664	-17.550516	103.912758	43.27597	34.481739	96.691467	40.825317	8.4656115	100.3021125	-55.665697	12.6297585	103.4979675
-32.758762	1.034258	104.440498	-7.596474	10.272982	102.408302	38.189362	-17.847603	104.463684	42.639301	33.751602	95.141769	40.4143315	7.9519995	99.8027265	-55.6072795	12.5939645	105.0138775
-33.398266	0.820269	105.748077	-7.785257	9.828136	102.949783	38.018112	-18.210587	105.063782	42.059891	32.954254	93.829468	40.0390015	7.3718335	99.446625	-55.6095155	12.2844385	106.452941
-34.278229	0.575433	106.940147	-8.094905	8.912851	103.606628	37.863014	-18.825438	105.93293	41.414757	31.890085	92.932724	39.6388855	6.5323235	99.432827	-55.8286955	11.2933785	107.780429
-34.800594	0.489119	107.214775	-8.296841	8.296274	103.921906	37.789738	-19.254662	106.361862	41.192661	31.416574	92.976196	39.4911995	6.080956	99.669029	-56.0848815	10.511592	108.174783
-35.237114	0.605013	107.324242	-8.516051	7.776481	104.162506	37.650555	-19.612642	106.627594	41.037502	31.150023	93.261482	39.3440285	5.7686905	99.944538	-56.3761305	9.7842715	108.380474
-35.578476	0.913477	107.450912	-8.720179	7.529902	104.422203	37.453449	-19.874174	106.773605	40.921913	30.980959	93.593193	39.187681	5.5533925	100.183399	-56.628039	9.5064115	108.661007
-35.821198	1.469832	107.581291	-8.917466	7.476136	104.664627	37.234531	-19.965212	106.900963	40.780251	30.923744	93.883003	39.007391	5.479266	100.391983	-56.842323	9.473006	108.937271
-35.953815	2.274207	107.620827	-9.088517	7.545079	104.865517	37.069668	-19.979076	106.983482	40.665417	30.962694	94.163773	38.8675425	5.491809	100.5736275	-57.0445765	9.598349	109.1574065
-36.056633	3.238827	107.573547	-9.242841	7.64939	105.060745	36.950718	-19.947531	106.995689	40.555756	31.117508	94.547905	38.753237	5.5849885	100.771797	-57.238919	9.7137915	109.349693
-36.015434	4.9429	107.449104	-9.42063	7.762408	105.362961	36.854347	-19.846722	106.856682	40.442932	31.487619	95.286148	38.6486395	5.8204485	101.071415	-57.4898995	9.7043675	109.654507
-35.883396	6.244789	107.372818	-9.521255	7.871075	105.564133	36.817745	-19.714956	106.654778	40.403278	31.823202	95.827522	38.6105115	6.054123	101.24115	-57.6530215	9.688027	109.887116
-35.708454	7.703093	107.242355	-9.560898	8.037066	105.709167	36.797367	-19.552525	106.407761	40.384216	32.170334	96.287811	38.5907915	6.3089045	101.347786	-57.7125875	9.7652275	110.070548
-35.434032	9.308818	106.982803	-9.623829	8.178985	105.70797	36.818832	-19.366648	106.079124	40.384258	32.550995	96.677742	38.601545	6.5921735	101.378433	-57.849203	9.7657965	110.037507
-35.10693	10.957361	106.546829	-9.667781	8.334344	105.563309	36.87981	-19.135483	105.622505	40.36311	32.980137	97.088181	38.62146	6.922327	101.355343	-57.957022	9.746361	109.771275
-34.751671	12.710163	105.904594	-9.751909	8.458282	105.278	36.959965	-18.873873	105.007126	40.292965	33.496033	97.638145	38.626465	7.31108	101.3226355	-58.130283	9.605484	109.2333645
-34.320675	14.515905	105.307564	-9.868157	8.537511	104.867767	37.025913	-18.562052	104.255386	40.237053	34.090221	98.311127	38.631483	7.7640845	101.2832565	-58.367797	9.3109375	108.4522775
-33.621876	17.37999	104.449097	-10.073396	8.737627	104.230942	37.034382	-17.930174	102.835762	40.117054	35.019814	99.532333	38.575718	8.54482	101.1840475	-58.72251	8.930434	107.2778365
-33.090847	19.378576	104.181137	-10.258094	9.002387	103.889069	36.956509	-17.441368	101.932945	40.040024	35.670746	100.455032	38.4982665	9.114689	101.1939885	-59.0144545	8.890085	106.5841495
-32.541443	21.416502	104.127441	-10.477803	9.447865	103.717247	36.761948	-16.884041	101.111053	39.972424	36.287132	101.512894	38.367186	9.7015455	101.3119735	-59.322792	9.1941845	106.1225205
-31.966759	23.489174	104.529861	-10.675262	9.984584	103.786377	36.491356	-16.277512	100.445343	39.922203	36.89426	102.505836	38.2067795	10.308374	101.4755895	-59.5573035	9.660794	106.0971645
-31.344038	25.543699	105.16925	-10.869474	10.600571	103.985939	36.210014	-15.697927	99.952583	39.947613	37.444206	103.435432	38.0788135	10.8731395	101.6940075	-59.8177615	10.3280025	106.2778705
-30.62608	27.530685	105.86718	-11.055348	11.140584	104.233345	35.976772	-15.166503	99.554779	39.927319	37.917931	104.553688	37.9520455	11.375714	102.0542335	-60.0627415	10.905454	106.4124565
-29.924309	29.393387	106.651779	-11.23309	11.635146	104.480827	35.690155	-14.661916	99.322235	39.966339	38.351276	105.605232	37.828247	11.84468	102.4637335	-60.294427	11.425612	106.4979205
-28.854755	32.05489	107.398354	-11.529577	12.275198	104.778908	35.314217	-14.132831	99.327072	39.962505	38.783817	107.161102	37.638361	12.325493	103.244087	-60.697515	12.224903	106.313729
-28.161922	33.613964	107.876221	-11.699516	12.583761	104.998817	35.103573	-13.966969	99.642838	39.96138	38.95002	108.009216	37.5324765	12.4915255	103.826027	-60.9315085	12.6759965	106.171607
-27.558533	35.114506	108.386719	-11.919767	12.789885	105.264732	34.908249	-13.965382	100.118759	39.989723	39.011456	108.783028	37.448986	12.523037	104.4508935	-61.28852	13.056733	106.0785705
-26.806339	36.458855	108.901802	-12.107172	12.83845	105.575241	34.736382	-14.064045	100.63063	40.039341	39.008339	109.636536	37.3878615	12.472147	105.133583	-61.6022055	13.204753	106.016899
-25.884893	37.477627	109.435287	-12.248701	12.774915	105.908119	34.574112	-14.197342	101.116524	40.094463	38.928928	110.512436	37.3342875	12.365793	105.81448	-61.8316895	13.184037	106.001758
-25.248182	38.50021	110.111046	-12.399879	12.769632	106.254974	34.415298	-14.344905	101.545822	40.157681	38.83934	111.354362	37.2864895	12.2472175	106.450092	-62.0862475	13.2920465	106.059856
-24.339693	39.34211	110.556885	-12.527297	12.716677	106.558273	34.250046	-14.555542	101.965401	40.281086	38.742004	112.086998	37.265566	12.093231	107.0261995	-62.32016	13.340123	106.0903465
-23.180801	40.462006	111.18026	-12.700989	12.747787	106.956032	33.924198	-14.828785	102.631104	40.542751	38.552547	112.941002	37.2334745	11.861881	107.786053	-62.6354525	13.633693	106.126011
-22.496252	41.060436	111.590637	-12.774065	12.753245	107.261696	33.677109	-15.037966	103.062332	40.675812	38.423531	113.430611	37.1764605	11.6927825	108.2464715	-62.7245905	13.8137075	106.2769205
-21.755354	41.506695	112.094391	-12.854939	12.727944	107.672668	33.42765	-15.273065	103.448631	40.824638	38.228943	113.777481	37.126144	11.477939	108.613056	-62.836022	13.977949	106.73228
-20.990089	41.779789	112.766388	-12.917712	12.64121	108.228065	33.180191	-15.438892	103.813232	40.920383	38.038902	114.052673	37.050287	11.300005	108.9329525	-62.885711	13.982415	107.5231775
-20.232145	41.944206	113.441559	-12.966614	12.512101	108.897247	32.961594	-15.632817	104.215004	40.98761	37.844543	114.307465	36.974602	11.105863	109.2612345	-62.90783	13.918339	108.5332595
-19.492956	41.915764	114.11927	-13.02285	12.332104	109.637581	32.782219	-15.901692	104.738319	41.049313	37.648617	114.531479	36.915766	10.8734625	109.634899	-62.961466	13.7907455	109.640263
-18.797155	41.771111	114.744949	-13.133359	12.134576	110.415527	32.609619	-16.202698	105.415192	41.093307	37.417812	114.761414	36.851463	10.607557	110.088303	-63.118181	13.661595	110.742751
-17.758867	41.390423	115.433029	-13.307203	11.806756	111.454727	32.41473	-16.662481	106.528221	41.054596	37.090328	115.233521	36.734663	10.2139235	110.880871	-63.349069	13.3995885	112.028583
-17.117762	41.070148	115.743004	-13.418637	11.605643	112.023117	32.314526	-16.923218	107.25946	41.008816	36.896713	115.586342	36.661671	9.9867475	111.422901	-63.498945	13.2245385	112.623333
-16.221746	40.558998	115.837517	-13.568354	11.462066	112.501274	32.244297	-17.160187	108.073463	40.944469	36.707439	115.917435	36.594383	9.773626	111.995449	-63.731091	13.150506	113.007099
-15.612027	40.106319	116.043533	-13.722827	11.406124	112.955391	32.211117	-17.378075	108.839607	40.887955	36.616257	116.252914	36.549536	9.619091	112.5462605	-63.99519	13.193157	113.3645215
-14.854306	39.505856	116.135719	-13.852631	11.359657	113.399544	32.214592	-17.538054	109.561874	40.839378	36.59576	116.620979	36.526985	9.528853	113.0914265	-64.232247	13.190461	113.7076615
-14.085463	38.868938	116.314438	-14.057446	11.373718	113.929787	32.245037	-17.671425	110.258904	40.796043	36.596443	117.008934	36.52054	9.462509	113.633919	-64.635432	13.284927	114.225655
-13.345943	38.083561	116.589439	-14.21076	11.378974	114.408066	32.345951	-17.813976	110.838875	40.741234	36.646709	117.437653	36.5435925	9.4163665	114.138264	-64.9651125	13.3415815	114.677868
-12.24094	36.856365	117.117561	-14.444384	11.41091	115.084961	32.617184	-18.020853	111.549667	40.67614	36.748837	118.139313	36.646662	9.363992	114.84449	-65.53543	13.457828	115.325432
-11.468664	35.972317	117.420021	-14.584444	11.373241	115.498177	32.834076	-18.13759	111.879349	40.634922	36.796906	118.577698	36.734499	9.329658	115.2285235	-65.903387	13.416824	115.7678305
-10.65661	34.969311	117.683388	-14.732106	11.416281	115.840057	33.032532	-18.203344	112.087456	40.588306	36.831779	118.989929	36.810419	9.3142175	115.5386925	-66.274631	13.5183445	116.1414215
-9.857717	33.942108	117.9021	-14.831334	11.350297	116.181816	33.244778	-18.227909	112.293289	40.56319	36.809643	119.397461	36.903984	9.290867	115.845375	-66.566652	13.409727	116.518257
-9.062618	32.871906	118.080269	-15.011404	11.416832	116.565414	33.434582	-18.27953	112.598167	40.556927	36.792419	119.786903	36.9957545	9.2564445	116.192535	-67.0185625	13.5772195	116.938293
-8.265108	31.698257	118.20388	-15.096381	11.409781	116.934776	33.583496	-18.342854	113.064995	40.553074	36.818607	120.185326	37.068285	9.2378765	116.6251605	-67.261047	13.5816855	117.2443915
-7.456361	30.527519	118.388069	-15.232882	11.330292	117.463371	33.656467	-18.340036	113.652405	40.544067	36.845554	120.563805	37.100267	9.252759	117.108105	-67.566031	13.407825	117.818637
-6.296681	28.651175	118.86412	-15.507007	11.325034	118.223572	33.738338	-18.300459	114.679016	40.494736	36.781647	121.198608	37.116537	9.240594	117.938812	-68.130551	13.409474	118.508332
-5.498616	27.334181	119.359657	-15.76528	11.24727	118.907257	33.714523	-18.174646	115.363289	40.409477	36.675919	121.686958	37.062	9.2506365	118.5251235	-68.59256	13.2439035	119.2893905
-4.790862	26.008343	119.894745	-16.036663	11.159177	119.652512	33.624401	-17.860365	116.164986	40.378189	36.535568	122.099838	37.001295	9.3376015	119.132412	-69.074621	12.9807525	120.172612
-4.001225	24.631344	120.420502	-16.313662	11.080167	120.409142	33.43343	-17.466043	117.11657	40.29604	36.393963	122.403717	36.864735	9.46396	119.7601435	-69.492059	12.696374	121.0581405
-3.278337	23.312899	120.841156	-16.518978	11.081164	121.034195	33.169395	-17.14496	118.131508	40.163021	36.305843	122.482445	36.666208	9.5804415	120.3069765	-69.704164	12.5818865	121.7614135
-2.571964	22.053661	121.072685	-16.711798	11.173935	121.45153	32.920547	-17.026064	118.894836	39.988434	36.352043	122.311638	36.4544905	9.6629895	120.603237	-69.8780865	12.6848805	122.299823
-1.818954	20.774942	121.087418	-16.848934	11.287781	121.637093	32.707577	-16.89395	119.123779	39.805401	36.476402	121.887161	36.256489	9.791226	120.50547	-69.954357	12.784336	122.768716
-0.725712	19.040436	120.724556	-16.909956	11.45407	121.434929	32.569897	-16.709242	118.854668	39.467628	36.492012	120.869316	36.0187625	9.891385	119.861992	-69.8386745	13.016755	123.007866
0.064073	17.897066	120.076859	-16.882208	11.471519	120.98571	32.485916	-16.605818	118.296257	39.210251	36.422478	120.000389	35.8480835	9.90833	119.148323	-69.6124995	13.034708	122.823097
0.936573	16.733513	119.315613	-16.768404	11.451871	120.353043	32.36586	-16.510374	117.313789	39.045185	36.381336	119.178391	35.7055225	9.935481	118.24609	-69.2423305	12.968261	122.459996
1.763427	15.630295	118.496109	-16.662506	11.40509	119.613289	32.220791	-16.359882	116.134384	38.928387	36.314842	118.468735	35.574589	9.97748	117.3015595	-68.899601	12.8327	121.9250185
2.647057	14.604815	117.63855	-16.583618	11.341782	118.873451	32.013058	-16.210377	114.838455	38.900429	36.256683	117.902359	35.4567435	10.023153	116.370407	-68.6239795	12.660411	121.376495
3.592246	13.48886	116.908585	-16.51445	11.380486	118.238533	31.764269	-16.055765	113.47226	38.897377	36.231895	117.596802	35.330823	10.088065	115.534531	-68.359723	12.672907	120.942535
4.546008	12.473392	116.259674	-16.503258	11.481799	117.556229	31.543594	-15.865961	112.333488	38.887779	36.190998	117.54705	35.2156865	10.1625185	114.940269	-68.2222025	12.8010795	120.172189
6.028666	10.967441	115.282944	-16.522829	11.716252	116.389977	31.291676	-15.646617	111.075745	39.117279	36.128227	117.856094	35.2044775	10.240805	114.4659195	-68.2501355	13.191699	118.3140345
7.070597	9.881375	114.538147	-16.71851	11.93854	115.540817	31.082912	-15.566653	110.392693	39.301796	35.993702	118.206406	35.192354	10.2135245	114.2995495	-68.629374	13.6635555	116.7820845
8.075635	8.793053	113.756195	-16.763397	12.11173	114.582184	30.853575	-15.512347	109.762535	39.40591	35.904545	118.518158	35.1297425	10.196099	114.1403465	-68.6565365	14.027361	115.0240215
9.180635	7.605611	113.091766	-16.773029	12.355646	113.799156	30.608978	-15.401751	109.318031	39.438816	35.798126	118.704521	35.023897	10.1981875	114.011276	-68.569955	14.5131045	113.587036
10.175676	6.370655	112.584427	-16.802074	12.652151	113.168167	30.360544	-15.293005	108.989777	39.444622	35.732994	118.801239	34.902583	10.2199945	113.895508	-68.506731	15.0843075	112.440826
11.163622	5.09498	112.011276	-16.700939	12.811768	112.4645	30.086597	-15.278318	108.778427	39.534451	35.699753	118.839478	34.810524	10.2107175	113.8089525	-68.212402	15.4128185	111.1200475
12.161151	3.601839	111.520576	-16.745522	13.003284	111.824226	29.791298	-15.338561	108.722328	39.624046	35.619389	118.78759	34.707672	10.140414	113.754959	-68.198716	15.866154	109.893493
13.573931	1.352273	110.73011	-16.695467	13.095323	110.797432	29.426819	-15.436596	108.74894	39.710449	35.520641	118.44088	34.568634	10.0420225	113.59491	-67.959568	16.1486235	107.999954
14.499784	-0.32863	110.077858	-16.672459	13.112638	110.124458	29.329252	-15.34542	108.437172	39.652645	35.550808	118.008827	34.4909485	10.102694	113.2229995	-67.8358665	16.122582	107.0259165
15.439233	-1.996174	109.286896	-16.573235	13.168639	109.425606	29.446384	-15.151726	107.908974	39.520538	35.694046	117.196037	34.483461	10.27116	112.5525055	-67.629931	16.066118	106.2987065
16.39436	-3.66709	108.302399	-16.391941	13.296869	108.617737	29.736534	-14.82513	107.228874	39.348965	35.984936	116.065849	34.5427495	10.579903	111.6473615	-67.3266315	16.013835	105.5881125
17.358351	-5.348584	107.291809	-16.026194	13.393521	107.691727	30.176559	-14.402887	106.419624	39.140209	36.315693	114.505577	34.658384	10.956403	110.4626005	-66.710772	15.830639	104.9208535
18.324696	-7.077711	106.27153	-15.676381	13.545879	106.75248	30.69664	-13.909171	105.744484	38.847912	36.683197	112.43454	34.772276	11.387013	109.089512	-66.125038	15.704745	104.415448
19.264952	-8.839767	105.658485	-15.308113	13.723233	105.833122	31.339231	-13.410955	105.288849	38.488995	37.130127	110.274681	34.914113	11.859586	107.781765	-65.530339	15.58688	103.884479
20.955622	-11.692071	105.367195	-14.78516	13.724386	104.890205	32.354065	-12.908487	105.330887	38.061134	37.372902	107.539642	35.2075995	12.2322075	106.4352645	-64.7779195	15.2165645	103.3451455
20.590006	-10.892021	105.853607	-14.502521	13.525252	104.413857	32.832928	-12.696685	105.590858	37.767738	37.263863	106.152168	35.300333	12.283589	105.871513	-64.305375	14.766915	102.956201
20.45085	-10.081203	105.751785	-14.389115	13.246971	104.05471	33.144009	-12.592173	105.807816	37.515797	37.136642	105.167755	35.329903	12.2722345	105.4877855	-64.108133	14.2217075	102.6216345
20.358633	-9.443419	105.701698	-14.344218	13.050227	103.839302	33.368004	-12.45633	106.018616	37.242428	37.026928	104.290031	35.305216	12.285299	105.1543235	-63.993652	13.815155	102.5242805
20.140768	-8.659071	105.846703	-14.363645	12.976199	103.684273	33.514343	-12.199718	106.145187	36.904381	37.046932	103.471291	35.209362	12.423607	104.808239	-63.936652	13.528791	102.560307
19.970171	-7.82833	105.697502	-14.354823	12.976757	103.55246	33.671993	-11.897769	106.110931	36.569511	37.137024	102.697777	35.120752	12.6196275	104.404354	-63.830398	13.3338865	102.700566
19.695169	-6.853098	105.272362	-14.314969	13.013535	103.325363	33.878242	-11.616495	105.881416	36.362309	36.693775	101.931252	35.1202755	12.53864	103.906334	-63.7502135	13.48843	102.744392
19.411201	-5.37777	104.08696	-14.14196	13.154194	102.715973	34.254208	-11.157718	105.003372	35.976379	37.666775	100.892853	35.1152935	13.2545285	102.9481125	-63.3992135	13.0538595	102.4838335
19.354256	-4.240889	103.19371	-13.955339	13.3065	102.267395	34.50333	-10.855907	104.228958	35.939003	37.99585	100.540695	35.2211665	13.5699715	102.3848265	-63.1318445	13.0430285	102.1499635
19.341167	-3.026102	102.347252	-13.720671	13.487472	101.886383	34.727367	-10.633162	103.425804	36.061077	38.317619	100.620628	35.394222	13.8422285	102.023216	-62.835564	13.1327155	101.74955
19.376741	-1.72149	101.607529	-13.4755	13.695976	101.603004	34.884972	-10.490173	102.653328	36.362122	38.572983	101.065895	35.623547	14.041405	101.8596115	-62.574547	13.350547	101.3463965
19.363703	-0.493846	101.078415	-13.218139	13.904379	101.427856	34.936539	-10.385802	101.891418	36.791531	38.213326	101.824402	35.864035	13.913762	101.85791	-62.300313	13.894996	100.997802
19.472147	0.770057	100.655624	-12.968718	14.198918	101.297714	34.928001	-10.288458	101.195869	37.240582	38.365562	102.553925	36.0842915	14.038552	101.874897	-62.0217275	14.359284	100.720531
19.550329	2.029555	100.429916	-12.748903	14.501184	101.242134	34.888073	-10.248307	100.640991	37.77977	38.447006	103.411911	36.3339215	14.0993495	102.026451	-61.8317275	14.9030185	100.457817
19.655321	3.824015	100.4431	-12.437982	14.834311	101.193413	34.758358	-10.259446	100.120163	38.609684	38.332314	104.784081	36.684021	14.036434	102.452122	-61.559985	15.632188	99.934704
19.759378	4.92691	100.521042	-12.261842	15.020288	101.211754	34.681206	-10.341317	99.875328	39.132668	38.747345	105.68631	36.906937	14.203014	102.780819	-61.430621	15.837562	99.642689
19.826355	5.995554	100.636757	-12.093891	15.168774	101.240288	34.630238	-10.377386	99.611778	39.601433	38.635723	106.647575	37.1158355	14.1291685	103.1296765	-61.3036175	16.2083795	99.3508995
19.921652	6.997278	100.797653	-11.890977	15.319453	101.338043	34.604641	-10.311289	99.277267	40.052181	38.571255	107.612419	37.328411	14.129983	103.444843	-61.110365	16.508923	99.231243
19.968042	7.882813	101.019203	-11.7281	15.482209	101.453819	34.545456	-10.23306	98.899857	40.516518	38.48085	108.484566	37.530987	14.123895	103.6922115	-60.987187	16.840523	99.2154265
19.989624	8.587124	101.155731	-11.565874	15.64175	101.53054	34.436314	-10.209746	98.536476	40.96455	38.375988	109.225311	37.700432	14.083121	103.8808935	-60.83218	17.200379	99.1801865
20.067524	9.222265	101.296822	-11.421461	15.755628	101.629875	34.319706	-10.224848	98.273872	41.365795	38.226788	109.857918	37.8427505	14.00097	104.065895	-60.6856725	17.510286	99.193855
20.116215	9.923456	101.519646	-11.259904	15.873313	101.81472	34.138866	-10.332116	97.954865	41.892509	37.968163	110.607658	38.0156875	13.8180235	104.2812615	-60.5354955	17.9286025	99.3481785
20.138638	10.227723	101.58548	-11.150672	15.893019	101.923882	34.071846	-10.364257	97.720444	42.214928	37.836651	110.986031	38.143387	13.736197	104.3532375	-60.444731	18.049841	99.4945265
20.137211	10.43303	101.543846	-11.040854	15.933564	101.936493	34.059113	-10.364498	97.349174	42.466103	37.73222	111.181534	38.262608	13.683861	104.265354	-60.344316	18.183267	99.607632
20.085669	10.533113	101.360413	-10.918095	16.062752	101.925529	34.131603	-10.358091	96.914116	42.667461	37.663696	111.204132	38.399532	13.6528025	104.059124	-60.235722	18.4727015	99.791934
20.046637	10.490273	101.044884	-10.735858	16.116133	101.785088	34.220181	-10.291902	96.390625	42.796844	37.657463	111.124023	38.5085125	13.6827805	103.757324	-59.9802285	18.5494855	99.812852
19.992699	10.314109	100.576546	-10.517152	16.197905	101.581345	34.412106	-10.129543	95.812126	42.849686	37.759136	110.995506	38.630896	13.8147965	103.403816	-59.6652	18.5810135	99.758874
19.945393	10.021866	100.099586	-10.268232	16.386581	101.361275	34.61874	-9.907301	95.338203	43.538837	37.690823	110.499191	39.0787885	13.891761	102.918697	-59.6152525	18.881401	99.803853
19.841614	9.294571	99.511093	-9.9093	16.634474	101.12915	34.968506	-9.608841	94.88562	43.707161	38.013573	110.289825	39.3378335	14.202366	102.5877225	-59.1564335	19.066582	99.6705775
19.785168	8.604143	99.176025	-9.742627	16.771891	101.037682	35.127045	-9.484489	94.748276	43.842789	38.14328	110.197403	39.484917	14.3293955	102.4728395	-58.970171	19.2143865	99.6025245
19.674747	7.6895	98.926033	-9.598574	16.850002	101.009048	35.234955	-9.495437	94.827492	43.97681	38.1702	110.189377	39.6058825	14.3373815	102.5084345	-58.8030305	19.3626225	99.5096615
19.53594	6.465746	98.73201	-9.563553	16.869602	100.974548	35.259716	-9.60541	94.956833	44.090157	38.140076	110.274597	39.6749365	14.267333	102.615715	-58.8020425	19.471871	99.333381
19.354639	5.114742	98.572121	-9.570126	16.844019	100.931808	35.19202	-9.7511	95.206299	44.162361	38.06353	110.36953	39.6771905	14.156215	102.7879145	-58.8174425	19.531823	99.0757015
19.114431	3.678022	98.392609	-9.608709	16.844255	100.883736	35.124992	-10.009592	95.484024	44.232395	37.938221	110.403313	39.6786935	13.9643145	102.9436685	-58.8961115	19.7241955	98.8238035
18.914545	1.947364	98.191376	-9.684837	16.74692	100.675674	34.994457	-10.358045	95.831993	44.297062	37.749012	110.335289	39.6457595	13.6954835	103.083641	-59.0154335	19.7983565	98.267707
18.403784	-0.882805	97.885323	-9.86322	16.548817	100.226555	34.666344	-11.100922	96.422768	44.31321	37.344856	110.086678	39.489777	13.121967	103.254723	-59.216217	19.975667	97.198387
18.030878	-2.978284	97.65963	-10.065298	16.37299	99.963829	34.669796	-11.675419	96.563568	44.294121	37.117901	109.81916	39.4819585	12.721241	103.191364	-59.6125545	20.024739	96.736294
17.58424	-5.176148	97.448311	-10.25688	16.145741	99.807526	34.076344	-11.818701	96.991852	44.206554	36.876465	109.407234	39.141449	12.528882	103.199543	-59.655209	19.7626	96.415509
17.112007	-7.401294	97.293602	-10.445484	15.953972	99.795258	33.824848	-12.134171	97.246574	44.076393	36.698875	108.978859	38.9506205	12.282352	103.1127165	-59.8415885	19.625592	96.4777995
16.577356	-9.845277	97.320396	-10.593883	15.734545	99.919441	33.647964	-12.402218	97.601578	43.973598	36.547966	108.636871	38.810781	12.072874	103.1192245	-59.998547	19.396216	96.7196575
16.040508	-12.343944	97.47683	-10.740408	15.557906	100.17408	33.465298	-12.647808	98.074745	43.929443	36.360569	108.400795	38.6973705	11.8563805	103.23777	-60.1781865	19.2594315	97.11039
15.679076	-15.063233	97.573708	-10.854996	15.369214	100.449516	33.301174	-12.956757	98.556366	43.898991	36.151833	108.289185	38.6000825	11.597538	103.4227755	-60.3100745	19.14089	97.4762565
13.764228	-16.000008	97.995918	-10.993898	15.122453	100.788582	33.012997	-13.427739	99.230904	43.993927	35.755981	108.381569	38.503462	11.164121	103.8062365	-60.491258	19.080785	97.7709275
12.117604	-16.621887	98.372063	-11.076937	14.921405	100.949982	32.796783	-13.753555	99.625519	44.100174	35.491428	108.617111	38.4484785	10.8689365	104.121315	-60.6023525	18.9738735	97.778649
11.090378	-17.597952	98.44429	-11.163846	14.790485	101.078583	32.578884	-14.083323	99.930939	44.200729	35.213356	108.926796	38.3898065	10.5650165	104.4288675	-60.7174985	19.0159535	97.7282985
9.803377	-18.506508	98.445457	-11.240178	14.698228	101.187988	32.398834	-14.381343	100.171242	44.335499	34.964092	109.239639	38.3671665	10.2913745	104.7054405	-60.8475225	19.1050815	97.6705355
8.159238	-18.930937	98.551193	-11.273267	14.661331	101.300491	32.205288	-14.650846	100.376419	44.476879	34.748711	109.596657	38.3410835	10.0489325	104.986538	-60.8876175	19.2737295	97.614444
6.766155	-19.49445	98.421692	-11.315042	14.623237	101.412056	32.061138	-14.900637	100.525139	44.627602	34.569347	109.960663	38.34437	9.834355	105.242901	-60.974454	19.412119	97.581211
5.492477	-20.28352	98.223022	-11.339154	14.592257	101.522842	31.896591	-15.136918	100.64119	44.752316	34.401321	110.257721	38.3244535	9.6322015	105.4494555	-61.0027615	19.5523125	97.5962285
3.076941	-21.017147	98.120461	-11.412215	14.600471	101.620308	31.6346	-15.418439	100.697624	44.85606	34.167156	110.56813	38.24533	9.3743585	105.632877	-61.06976	19.8265835	97.607739
1.784873	-21.641708	97.750656	-11.495857	14.618899	101.662514	31.445467	-15.552659	100.689468	44.923771	34.10043	110.570755	38.184619	9.2738855	105.6301115	-61.176333	19.9639125	97.6949165
0.225965	-22.197145	97.520737	-11.580428	14.640859	101.643135	31.266817	-15.622437	100.624672	44.868099	34.014	110.374702	38.067458	9.1957815	105.499687	-61.228314	20.0859365	97.786583
-1.697077	-22.645231	97.446327	-11.730898	14.675233	101.540733	31.134956	-15.630198	100.526024	44.296856	34.011238	110.157166	37.715906	9.19052	105.341595	-61.177702	20.159946	97.739871
-3.178059	-23.234776	97.118767	-11.845159	14.704365	101.378922	31.074852	-15.644672	100.450027	44.446217	33.974895	109.438477	37.7605345	9.1651115	104.944252	-61.4508525	20.2436185	97.813592
-5.200083	-23.698477	97.161636	-12.004323	14.735821	101.148941	31.059566	-15.649158	100.298607	44.029255	33.910007	108.714447	37.5444105	9.1304245	104.506527	-61.5530565	20.3412175	97.791355
-6.933738	-24.328239	97.367615	-12.172335	14.701941	100.847435	31.063026	-15.635022	100.181404	43.613224	33.981075	107.764748	37.338125	9.1730265	103.973076	-61.682795	20.2308555	97.721794
-9.41692	-25.377733	97.390785	-12.366878	14.611052	100.338661	31.209532	-15.550163	100.037598	42.819794	34.095158	106.181183	37.014663	9.2724975	103.1093905	-61.748419	19.9496065	97.5679315
-11.14804	-26.225594	97.553467	-12.529385	14.506022	100.060226	31.3843	-15.492492	100.005699	41.855732	34.308254	105.359688	36.620016	9.407881	102.6826935	-61.678786	19.604163	97.4377585
-12.827468	-27.090082	97.918419	-12.643205	14.352388	99.852249	31.553883	-15.519087	100.098038	41.457638	34.366478	104.325462	36.5057605	9.4236955	102.21175	-61.7921705	19.2810805	97.492748
-14.558281	-27.985239	98.3423	-12.73041	14.133514	99.715515	31.729095	-15.603462	100.251984	41.008076	34.271343	103.502884	36.3685855	9.3339405	101.877434	-61.8294055	18.9330875	97.553596
-16.288769	-28.924938	98.832191	-12.819219	13.856901	99.681015	31.859367	-15.840001	100.534225	40.747242	34.039429	102.786995	36.3033045	9.099714	101.66061	-61.9417425	18.614088	97.70142
-17.966221	-29.591232	99.882057	-12.862071	13.50677	99.713989	31.947639	-16.170729	100.791954	40.612679	33.749012	102.243279	36.280159	8.7891415	101.5176165	-62.004301	18.2243985	97.9103615
-19.020794	-29.566059	100.096596	-12.878622	13.159701	99.72628	31.998528	-16.539806	100.983498	40.521103	33.342709	101.861641	36.2598155	8.4014515	101.4225695	-62.0170595	17.9179505	98.0299905
-19.558052	-28.313148	100.498474	-12.784052	12.691201	99.702995	32.045944	-17.047422	101.062881	40.531124	32.776051	101.228584	36.288534	7.8643145	101.1457325	-61.856638	17.5180875	98.2602575
-19.949263	-27.4883	100.668861	-12.682136	12.415811	99.669815	32.105984	-17.346792	100.888214	40.546597	32.501099	100.90184	36.3262905	7.5771535	100.895027	-61.6905625	17.2544685	98.444603
-20.274509	-26.66153	100.64312	-12.573586	12.20203	99.639664	32.139721	-17.580877	100.685036	40.547562	32.263283	100.653709	36.3436415	7.341203	100.6693725	-61.4908135	17.062857	98.6099555
-20.506325	-25.736025	100.48288	-12.478803	12.020655	99.680054	32.148293	-17.743198	100.476646	40.533714	32.050392	100.549568	36.3410035	7.153597	100.513107	-61.2986095	16.887713	98.847001
-20.90136	-24.741644	100.382187	-12.42579	11.951656	99.788918	32.185509	-17.835617	100.292793	40.462814	31.984577	100.653885	36.3241615	7.07448	100.473339	-61.1757415	16.828832	99.104497
-21.243776	-23.752542	100.268303	-12.401115	11.958869	99.946251	32.184124	-17.833866	100.150314	40.419868	32.08707	100.932541	36.301996	7.126602	100.5414275	-61.104226	16.791136	99.3510745
-21.45491	-22.654148	100.193321	-12.414027	12.065972	100.132095	32.099194	-17.722939	100.130989	40.382183	32.252956	101.299522	36.2406885	7.2650085	100.7152555	-61.0687425	16.8669355	99.5489345
-22.014641	-20.927612	100.177597	-12.554561	12.34222	100.453392	31.946384	-17.464872	100.137115	40.252022	32.596321	102.048561	36.099203	7.5657245	101.092838	-61.208325	17.1187155	99.813946
-22.336206	-19.764252	100.112022	-12.786383	12.580207	100.655235	31.696871	-17.307348	100.231003	40.107307	32.781269	102.635071	35.902089	7.7369605	101.433037	-61.474855	17.4234535	99.877433
-22.675856	-18.568956	99.926758	-13.099901	12.792483	100.840118	31.34586	-17.171797	100.370941	39.92168	32.910954	103.308472	35.63377	7.8695785	101.8397065	-61.833572	17.7153875	99.8405295
-23.141176	-17.374929	99.719002	-13.52169	12.970565	101.010529	30.884609	-17.045198	100.457428	39.706036	33.006313	104.127228	35.2953225	7.9805575	102.292328	-62.3387025	17.9605725	99.72873
-23.501926	-16.284878	99.446404	-14.007605	13.128509	101.180305	30.341486	-16.950512	100.530472	39.472343	33.115585	105.058121	34.9069145	8.0825365	102.7942965	-62.9221245	18.1744815	99.5663135
-23.910955	-15.135577	99.207626	-14.493232	13.304785	101.344345	29.718464	-16.868237	100.667	39.28038	33.159447	105.937996	34.499422	8.145605	103.302498	-63.485886	18.463965	99.386192
-24.378485	-13.985125	99.092773	-14.936306	13.455263	101.498322	29.111654	-16.820278	100.914505	39.115391	33.15694	106.594757	34.1135225	8.168331	103.754631	-63.9861345	18.742195	99.242013
-25.076803	-12.426844	99.060692	-15.5458	13.749884	101.554169	28.378414	-16.766964	101.269974	38.868942	33.13493	106.869484	33.623678	8.183983	104.069729	-64.715278	19.315785	99.038609
-25.487062	-11.436977	99.092888	-15.802624	13.873611	101.472221	28.052437	-16.694286	101.40181	38.640343	33.202217	106.584312	33.34639	8.2539655	103.993061	-64.951638	19.4932565	98.951381
-25.871109	-10.462455	99.152199	-15.95752	13.949328	101.298546	27.91836	-16.613825	101.346603	38.358974	33.309303	106.197906	33.138667	8.347739	103.7722545	-65.053707	19.550917	98.8248375
-26.273617	-9.598231	99.207893	-16.021534	13.913963	101.151321	27.887764	-16.560837	101.247696	38.136543	33.401371	105.765442	33.0121535	8.420267	103.506569	-65.0552215	19.407659	98.796073
-26.665676	-8.786074	99.292358	-16.01808	13.818161	101.072906	27.986908	-16.563011	101.181458	38.030197	33.41354	105.433151	33.0085525	8.4252645	103.3073045	-65.0447125	19.2110575	98.8385075
-27.009975	-8.015985	99.391388	-15.925482	13.58806	101.069855	28.154013	-16.639429	101.194176	38.011177	33.36816	105.289032	33.082595	8.3643655	103.241604	-64.933559	18.8117545	98.898106
-27.470068	-7.264799	99.467606	-15.821171	13.325977	101.132355	28.37755	-16.776266	101.235497	38.070671	33.273754	105.272171	33.2241105	8.248744	103.253834	-64.8664525	18.40321	99.010876
-28.032866	-6.244516	99.516258	-15.627524	12.989418	101.208649	28.756079	-16.899603	101.300858	38.197796	33.139915	105.313889	33.4769375	8.120156	103.3073735	-64.7319855	17.85868	99.1099245
-28.46843	-5.529613	99.584846	-15.443879	12.830402	101.211357	28.993965	-16.945929	101.369751	38.253056	33.015892	105.145859	33.6235105	8.0349815	103.257805	-64.5112685	17.6258225	99.164909
-28.92942	-4.8427	99.682121	-15.297326	12.720792	101.188492	29.21347	-16.971516	101.433739	38.265388	32.810539	104.763519	33.739429	7.9195115	103.098629	-64.334081	17.5220725	99.278355
-29.390564	-4.21182	99.758339	-15.156057	12.589208	101.128593	29.389605	-17.03916	101.530159	38.232441	32.587723	104.192947	33.811023	7.7742815	102.861553	-64.123137	17.4041345	99.395633
-29.859873	-3.557886	99.860168	-15.064394	12.424657	101.091278	29.587343	-17.151073	101.623085	38.117851	32.445736	103.625084	33.852597	7.6473315	102.6240845	-63.981385	17.2019825	99.5584715
-30.452087	-2.932453	99.978813	-15.010529	12.192091	101.059196	29.746819	-17.274908	101.671219	37.961155	32.316467	103.153267	33.853987	7.5207795	102.412243	-63.875045	16.8634025	99.706149
-30.98605	-2.377031	100.104141	-14.973363	11.877198	101.042709	29.838451	-17.407871	101.662239	37.845718	32.200546	102.664551	33.8420845	7.3963375	102.163395	-63.7888105	16.3580585	99.922023
-31.851301	-1.537705	100.08062	-14.987596	11.38485	100.858559	29.921448	-17.648911	101.5056	37.58997	31.944307	101.783241	33.755709	7.147698	101.6444205	-63.730901	15.622002	100.0726975
-32.552902	-0.967423	99.994217	-15.036292	11.102891	100.636169	29.959642	-17.79332	101.207115	37.328129	31.79974	101.19017	33.6438855	7.00321	101.1986425	-63.7164695	15.202572	100.0736955
-33.107761	-0.452102	99.985458	-15.085721	10.884383	100.396385	29.933754	-17.867634	100.811729	37.067329	31.667917	100.517776	33.5005415	6.9001415	100.6647525	-63.6719835	14.8686245	100.1280175
-33.517593	-0.061284	99.882027	-15.15348	10.77701	100.185776	29.926792	-17.894333	100.411102	36.83876	31.634787	99.818626	33.382776	6.870227	100.114864	-63.689736	14.683793	100.256688
-34.206722	0.600992	99.96624	-15.192676	10.759163	100.091591	29.888004	-17.876209	100.042053	36.600178	31.593769	99.094337	33.244091	6.85878	99.568195	-63.629443	14.659546	100.614987
-34.825455	1.216549	100.003281	-15.23814	10.754481	100.012352	29.809893	-17.816704	99.670876	36.382313	31.554022	98.44693	33.096103	6.868659	99.058903	-63.572383	14.640303	100.965801
-35.329967	1.718746	100.098358	-15.297082	10.752238	99.925781	29.759228	-17.745762	99.303635	36.148651	31.643509	97.966034	32.9539395	6.9488735	98.6348345	-63.5481035	14.5556025	101.2167275
-36.053528	2.346677	100.03759	-15.424591	10.67083	99.729507	29.705873	-17.581274	98.703537	35.850494	31.722637	97.463463	32.7781835	7.0706815	98.0835	-63.6273655	14.2709785	101.375514
-36.445313	2.792085	99.912277	-15.491787	10.641036	99.569351	29.677319	-17.512304	98.385567	35.715778	31.753603	97.125641	32.6965485	7.1206495	97.755604	-63.6801225	14.1614225	101.383098
-36.86784	3.262047	99.775696	-15.530334	10.638296	99.437294	29.646851	-17.446035	98.176346	35.575466	31.765329	96.766754	32.6111585	7.159647	97.47155	-63.6718265	14.116945	101.403038
-37.270947	3.733097	99.746155	-15.552691	10.567186	99.31675	29.616993	-17.445526	98.084068	35.453098	31.75371	96.462975	32.5350455	7.154092	97.2735215	-63.6404275	13.98028	101.3599785
-37.564613	4.045807	99.644661	-15.597777	10.471771	99.181061	29.644724	-17.482878	98.050949	35.388939	31.711208	96.278938	32.5168315	7.114165	97.1649435	-63.7123855	13.829377	101.1971785
-37.883186	4.328183	99.457703	-15.602467	10.284673	99.089546	29.711952	-17.567673	98.014908	35.320278	31.686922	96.26358	32.516115	7.0596245	97.139244	-63.721049	13.5097215	101.039848
-38.115356	4.62214	99.357941	-15.613119	10.085418	99.042953	29.751715	-17.655197	98.034492	35.296112	31.630962	96.251053	32.5239135	6.9878825	97.1427725	-63.7501515	13.1829535	100.9431335
-38.462631	5.08205	99.213417	-15.581295	9.808846	98.933235	29.844391	-17.851248	98.183762	35.279545	31.46336	96.062553	32.561968	6.806056	97.1231575	-63.724558	12.811636	100.7433125
-38.693913	5.385182	99.027252	-15.52963	9.637003	98.772636	29.928139	-17.991447	98.323181	35.279774	31.319818	95.90036	32.6039565	6.6641855	97.1117705	-63.6632165	12.6098205	100.4335015
-38.811794	5.709954	98.676788	-15.511855	9.418858	98.524513	30.047359	-18.140932	98.417664	35.302353	31.191721	95.796188	32.674856	6.5253945	97.106926	-63.698566	12.3123215	99.9421
-38.76783	6.0314	98.071793	-15.480129	9.193542	98.160233	30.158409	-18.30662	98.451347	35.363201	31.046385	95.78949	32.760805	6.3698825	97.1204185	-63.721063	12.0172015	99.2000475
-38.681751	6.387781	97.426956	-15.435606	8.983221	97.750435	30.25481	-18.469343	98.420479	35.423817	30.943233	95.820389	32.8393135	6.236945	97.120434	-63.7105255	11.729497	98.380436
-38.658455	6.859362	96.837318	-15.384419	8.832262	97.343323	30.348114	-18.565651	98.336533	35.488235	30.871344	95.802155	32.9181745	6.1528465	97.069344	-63.6870125	11.5116775	97.617302
-38.519188	7.398356	96.435837	-15.287988	8.76197	97.036346	30.420229	-18.618708	98.2817	35.573456	30.795933	95.663445	32.9968425	6.0886125	96.9725725	-63.5728185	11.4353275	97.1001195
-38.400696	8.240156	96.100082	-15.191258	8.775647	96.797058	30.506882	-18.693167	98.353081	35.65789	30.658293	95.29612	33.082386	5.982563	96.8246005	-63.464902	11.568731	96.7695155
-38.271408	8.873775	96.026527	-15.157214	8.785365	96.750603	30.52898	-18.740358	98.500099	35.694881	30.583	95.082443	33.1119305	5.921321	96.791271	-63.4263585	11.649409	96.709935
-38.057064	9.446102	95.92382	-15.150222	8.754582	96.726952	30.586323	-18.835257	98.588249	35.719879	30.498171	94.985489	33.153101	5.831457	96.786869	-63.453545	11.677707	96.667035
-37.842575	10.093938	95.741364	-15.125646	8.672311	96.658226	30.591927	-18.91115	98.652008	35.725204	30.436655	94.961639	33.1585655	5.7627525	96.8068235	-63.4098575	11.5818695	96.5096285
-37.633469	10.773699	95.485191	-15.116434	8.561623	96.504662	30.62122	-19.000214	98.587776	35.7047	30.393017	94.924019	33.16296	5.6964015	96.7558975	-63.395828	11.4268445	96.2534265
-37.406124	11.534177	95.319656	-15.064467	8.455084	96.357536	30.671448	-19.048838	98.431458	35.682201	30.393972	94.837608	33.1768245	5.672567	96.634533	-63.3057585	11.237601	96.080539
-37.191113	12.329182	95.263077	-15.00108	8.420922	96.30365	30.749475	-19.031555	98.229126	35.668133	30.438063	94.724991	33.208804	5.703254	96.4770585	-63.210964	11.13859	96.1302415
-36.631363	13.596843	95.418854	-14.883182	8.452457	96.39798	30.869144	-18.918129	97.995445	35.67437	30.571995	94.571564	33.271757	5.826933	96.2835045	-63.038121	11.077981	96.5124555
-36.275337	14.543263	95.627884	-14.878385	8.516924	96.59082	30.947199	-18.834452	97.894432	35.692482	30.653614	94.59816	33.3198405	5.909581	96.246296	-63.0766105	11.124267	96.935344
-35.862885	15.556346	95.93425	-14.886917	8.532329	96.829659	30.98144	-18.785543	97.837494	35.733898	30.687073	94.779465	33.357669	5.950765	96.3084795	-63.131503	11.113893	97.3508385
-35.507309	16.600187	96.272171	-14.930481	8.516109	97.112282	30.975983	-18.751932	97.821838	35.740166	30.723318	95.066696	33.3580745	5.985693	96.444267	-63.2190365	11.046525	97.780297
-35.051521	17.661695	96.656189	-14.993438	8.510088	97.443108	30.938107	-18.719873	97.789207	35.670536	30.788702	95.456276	33.3043215	6.0344145	96.6227415	-63.2911975	10.9857615	98.2634745
-34.635201	18.786558	97.054146	-15.089488	8.556232	97.835953	30.844206	-18.659149	97.796501	35.55957	30.849075	95.936424	33.201888	6.094963	96.8664625	-63.380864	11.017501	98.8054435
-34.19178	19.95126	97.577705	-15.194877	8.608396	98.242691	30.713554	-18.579847	97.821594	35.476665	30.950407	96.552071	33.0951095	6.18528	97.1868325	-63.4848635	11.031512	99.2985495
-33.500717	21.74143	98.360794	-15.440308	8.74827	98.867126	30.504349	-18.446777	97.823593	35.457634	31.129974	97.746323	32.9809915	6.3415985	97.784958	-63.8616075	11.1549415	99.949294
-33.036716	22.946898	98.861084	-15.594174	8.85031	99.236649	30.290731	-18.29318	97.795387	35.518436	31.22687	98.668015	32.9045835	6.466845	98.231701	-64.0929315	11.233775	100.241597
-32.535568	24.176737	99.456436	-15.730591	8.975501	99.540009	30.202341	-18.116783	97.539894	35.609226	31.379822	99.680885	32.9057835	6.6315195	98.6103895	-64.3669655	11.3194825	100.4696285
-32.00774	25.341734	100.120689	-15.776809	9.050429	99.795929	30.097506	-17.766037	96.975861	35.779457	31.597658	100.751259	32.9384815	6.9158105	98.86356	-64.4920995	11.1850475	100.728298
-31.479862	26.501366	100.866829	-15.803022	9.210241	99.980316	30.003601	-17.30072	96.282112	35.978329	31.397842	102.063225	32.990965	7.048561	99.1726685	-64.597009	11.371921	100.7879635
-30.967438	27.61171	101.705978	-15.803226	9.561432	100.186333	29.92312	-16.681257	95.549187	36.13932	32.315903	103.352165	33.03122	7.817323	99.450676	-64.637672	11.305541	100.92199
-30.40309	28.752274	102.641884	-15.764351	10.122068	100.619301	29.835855	-15.916265	94.8964	36.367546	32.8218	104.292847	33.1017005	8.4527675	99.5946235	-64.6304025	11.7913685	101.6439785
-29.505777	30.324041	103.879753	-15.658945	11.120247	101.338089	29.505243	-15.079977	94.627472	36.763676	33.470829	105.212296	33.1344595	9.195426	99.919884	-64.4523495	13.045068	102.756294
-28.8375	31.115978	104.602074	-15.649215	11.565486	101.773895	29.261339	-14.866398	94.824829	36.990452	33.602154	105.662033	33.1258955	9.367878	100.243431	-64.4243255	13.763094	103.304359
-28.18577	31.712957	105.178764	-15.72635	11.874297	102.190292	28.995102	-14.881578	95.010216	37.159939	33.570084	106.186058	33.0775205	9.344253	100.598137	-64.5302205	14.404341	103.782447
-27.503698	32.148682	105.697014	-15.812617	11.981833	102.653053	28.676939	-15.032117	95.275162	37.295254	33.516014	106.505989	32.9860965	9.2419485	100.8905755	-64.6113305	14.7217175	104.4155305
-26.709301	32.502254	105.984138	-15.936908	12.065161	103.111015	28.27648	-15.293862	95.741699	37.388069	33.354473	106.572052	32.8322745	9.0303055	101.1568755	-64.7060905	15.1000165	105.0651545
-26.109747	32.789307	106.177269	-16.09045	12.006074	103.517258	27.940491	-15.736586	96.34861	37.4016	33.124451	106.392693	32.6710455	8.6939325	101.3706515	-64.8519455	15.3182155	105.6638645
-25.232121	32.841198	106.06694	-16.200287	11.857763	103.84623	27.673122	-16.273628	97.107178	37.364952	32.77243	106.016411	32.519037	8.249401	101.5617945	-64.919611	15.466125	106.1306655
-24.126511	32.703609	105.800415	-16.275946	11.363819	104.19574	27.468946	-17.141529	98.203476	37.331455	32.114613	105.480072	32.4002005	7.486542	101.841774	-64.9520925	15.241096	106.549706
-23.238049	32.506691	105.530571	-16.25709	10.979849	104.363503	27.394815	-17.782696	98.903267	37.393032	31.629375	105.212234	32.3939235	6.9233395	102.0577505	-64.9081035	15.0363585	106.6692555
-22.319225	32.237244	105.280128	-16.252499	10.517499	104.450775	27.358437	-18.453873	99.560753	37.503876	31.109867	105.075142	32.4311565	6.327997	102.3179475	-64.9361545	14.707001	106.5836025
-21.345264	31.969786	105.111824	-16.25281	10.065829	104.515205	27.316523	-19.065353	100.088539	37.625839	30.617645	105.103149	32.471181	5.776146	102.595844	-64.976801	14.355512	106.434566
-20.413141	31.641193	105.031601	-16.258497	9.702751	104.576088	27.282969	-19.54035	100.431335	37.728588	30.228525	105.271278	32.5057785	5.3440875	102.8513065	-65.0227725	14.0614145	106.3008695
-19.449825	31.230524	105.050995	-16.28665	9.495008	104.675278	27.199194	-19.847015	100.624344	37.785797	29.947332	105.54277	32.4924955	5.0501585	103.083557	-65.0657955	13.9398575	106.266999
-18.422443	30.817907	105.060493	-16.40378	9.449334	104.808167	27.034515	-20.016769	100.8237	37.843918	29.694811	105.87114	32.4392165	4.839021	103.34742	-65.2467765	14.059647	106.268914
-16.912838	30.276003	105.238106	-16.587582	9.401274	104.919029	26.771519	-20.270365	101.106522	37.92804	29.435492	106.6782	32.3497795	4.5825635	103.892361	-65.5249435	14.2199845	105.945697
-15.910663	29.875227	105.415878	-16.745028	9.432239	104.936897	26.58614	-20.316002	101.196922	38.022774	29.352215	107.421402	32.304457	4.5181065	104.309162	-65.794513	14.3463715	105.564632
-14.822212	29.451412	105.632416	-16.848511	9.482145	104.933884	26.440367	-20.310148	101.211426	38.130863	29.376259	108.22731	32.285615	4.5330555	104.719368	-65.982637	14.4312345	105.1484
-13.721437	29.049561	105.856323	-16.926464	9.706834	104.995605	26.328278	-20.226791	101.177887	38.258598	29.430264	108.857025	32.293438	4.6017365	105.017456	-66.146366	14.8119315	104.973754
-12.70076	28.604618	105.962349	-16.948019	10.029475	105.153404	26.184309	-20.091248	101.28508	38.372536	29.521891	109.242416	32.2784225	4.7153215	105.263748	-66.1744605	15.3436285	105.04306
-11.570159	28.134817	105.935394	-16.98332	10.3922	105.31485	26.043303	-19.978254	101.597176	38.463966	29.630434	109.389938	32.2536345	4.82609	105.493557	-66.2202745	15.95831	105.136143
-10.514832	27.601633	105.852936	-17.055592	10.715732	105.502113	25.893284	-19.94195	102.103737	38.493088	29.693695	109.315086	32.193186	4.8758725	105.7094115	-66.30437	16.5555915	105.2948145
-8.980289	26.692793	105.754768	-17.200649	10.905709	105.846443	25.546738	-20.071741	103.024529	38.363258	29.586929	109.155525	31.954998	4.757594	106.090027	-66.356296	17.053824	105.602859
-7.871631	26.046885	105.848602	-17.403954	10.84134	106.129799	25.260157	-20.298712	103.704109	38.311924	29.338837	109.279144	31.7860405	4.5200625	106.4916265	-66.5939485	17.1626175	105.7679715
-6.788532	25.316069	106.071747	-17.596712	10.638919	106.472038	24.902084	-20.664314	104.448547	38.260468	29.00247	109.631577	31.581276	4.169078	107.040062	-66.7747	17.10876	105.904014
-5.741943	24.603888	106.389389	-17.788626	10.40134	106.764473	24.538458	-21.095245	105.135742	38.325989	28.603092	110.180405	31.4322235	3.7539235	107.6580735	-67.0094755	17.0487565	105.8708725
-4.645429	23.920692	106.775436	-17.958038	10.165786	107.073845	24.149612	-21.491299	105.659576	38.414581	28.243097	111.027672	31.2820965	3.375899	108.343624	-67.1981725	16.955673	105.804066
-3.513737	23.213472	107.375633	-18.040804	9.927431	107.450066	23.722715	-21.932467	106.088272	38.678898	27.882334	112.171593	31.2008065	2.9749335	109.1299325	-67.2824145	16.8799285	105.7701995
-2.438781	22.575859	108.258247	-18.214638	9.725432	107.911285	23.262552	-22.35137	106.643402	39.0387	27.475002	113.573586	31.150626	2.561816	110.108494	-67.579902	16.889048	105.714076
-0.945591	21.613834	109.894989	-18.565845	9.62615	108.822144	22.588694	-22.829323	107.566299	39.566891	27.147146	116.345764	31.0777925	2.1589115	111.9560315	-68.2094825	17.0933885	105.6882565
0.007562	20.987116	111.201408	-18.768518	9.672872	109.451035	22.182699	-23.023531	108.395088	39.868706	27.131897	118.394768	31.0257025	2.054183	113.394928	-68.5627385	17.291561	105.507142
0.824373	20.440914	112.597488	-19.050886	9.919389	110.236038	21.770359	-23.094397	109.425125	40.128498	27.228603	120.366753	30.9494285	2.067103	114.895939	-69.0512005	17.771675	105.576137
1.572751	19.767763	113.937798	-19.395342	10.256473	111.10408	21.334162	-23.099882	110.783722	40.338955	27.447895	122.26226	30.8365585	2.1740065	116.522991	-69.6272425	18.3389395	105.685169
2.248031	19.17041	115.368065	-19.483583	10.411072	111.897789	20.9624	-23.034658	112.34198	40.496193	27.757973	124.052582	30.7292965	2.3616575	118.197281	-69.6964625	18.4604865	105.598297
2.852758	18.408834	116.79084	-19.768581	10.656968	112.812424	20.641985	-22.935106	114.051369	40.734516	28.06572	125.712395	30.6882505	2.565307	119.881882	-70.2254125	18.748629	105.742966
3.317245	17.666498	118.217705	-20.020706	10.85012	113.801743	20.624643	-22.930115	115.716911	40.948811	28.410328	127.328781	30.786727	2.7401065	121.522846	-70.828139	18.9601335	106.08064
4.170889	16.371651	120.254112	-20.221945	11.096334	115.460777	20.572958	-22.974054	118.467308	41.738567	28.774557	129.369797	31.1557625	2.9002515	123.9185525	-71.5996525	19.2924165	107.0030015
4.028599	15.612621	121.846069	-20.295029	11.29164	116.644081	20.549654	-23.097967	120.570076	42.028912	29.193787	130.74295	31.289283	3.04791	125.656513	-71.879341	19.53537	107.631649
4.117033	14.679736	123.365829	-20.360601	11.42671	117.948509	20.744867	-23.45257	122.794151	42.389595	29.624323	131.989578	31.567231	3.0858765	127.3918645	-72.288433	19.7675435	108.5051535
4.249601	13.661781	124.927429	-20.459145	11.492506	119.427696	21.171387	-23.819511	125.526031	42.65062	30.016851	133.30275	31.9110035	3.09867	129.4143905	-72.8292935	19.886342	109.4410015
3.9079	12.65094	126.909637	-20.571457	11.555538	121.132263	22.01416	-24.335905	128.74765	42.858124	30.39002	134.671692	32.436142	3.0270575	131.709671	-73.579056	20.0840185	110.554855
3.455151	11.822009	129.176682	-20.637503	11.651564	123.04895	23.121502	-24.808138	132.197708	42.905499	30.699169	136.153717	33.0135005	2.9455155	134.1757125	-74.2885065	20.3576125	111.9221875
2.489964	10.844814	131.664047	-20.755585	11.742027	125.182274	23.957413	-24.782089	135.067673	42.84201	30.997318	137.639557	33.3997115	3.1076145	136.353615	-74.9108815	20.3764395	114.010933
0.941595	9.665509	135.245834	-20.9725	11.860774	128.483002	NaN	NaN	NaN	42.65237	31.491869	139.690552	NaN	NaN	NaN	NaN	NaN	NaN
-0.108355	9.006698	137.156952	-20.869329	12.021143	130.421921	NaN	NaN	NaN	42.565205	31.857208	140.780792	NaN	NaN	NaN	NaN	NaN	NaN
-1.419061	8.268003	138.531845	-20.8855	12.062282	132.008194	25.66725	-22.795708	141.701813	NaN	NaN	NaN	NaN	NaN	NaN	NaN	NaN	NaN
-2.76729	7.554159	139.44548	-20.878109	12.246917	133.35585	NaN	NaN	NaN	NaN	NaN	NaN	NaN	NaN	NaN	NaN	NaN	NaN
-4.167222	6.965102	139.861496	-20.856256	12.359691	134.336594	NaN	NaN	NaN	NaN	NaN	NaN	NaN	NaN	NaN	NaN	NaN	NaN
-5.743212	6.30663	139.806198	-20.845119	12.463486	134.983475	NaN	NaN	NaN	NaN	NaN	NaN	NaN	NaN	NaN	NaN	NaN	NaN
-7.541986	5.593638	139.357422	-20.79236	12.519958	135.337204	NaN	NaN	NaN	NaN	NaN	NaN	NaN	NaN	NaN	NaN	NaN	NaN
-10.358505	4.815113	138.123184	-20.661371	12.619413	135.48761	NaN	NaN	NaN	NaN	NaN	NaN	NaN	NaN	NaN	NaN	NaN	NaN
-12.339903	4.351988	136.951782	-20.489611	12.737562	135.263474	NaN	NaN	NaN	NaN	NaN	NaN	NaN	NaN	NaN	NaN	NaN	NaN
-14.528563	3.882496	135.690308	-20.256256	12.9693	134.812485	NaN	NaN	NaN	NaN	NaN	NaN	NaN	NaN	NaN	NaN	NaN	NaN
-16.767941	3.490363	134.168839	-20.401495	13.259079	134.306473	NaN	NaN	NaN	41.792839	32.927277	137.6922	NaN	NaN	NaN	NaN	NaN	NaN
-19.147081	3.041029	132.695496	-20.031315	13.380403	133.453995	NaN	NaN	NaN	41.210175	33.827736	136.601395	NaN	NaN	NaN	NaN	NaN	NaN
-21.675932	2.68276	131.337875	-19.890087	13.750347	132.592621	NaN	NaN	NaN	41.434795	33.82589	134.696106	NaN	NaN	NaN	NaN	NaN	NaN
-24.174908	2.282801	130.015259	-19.68778	14.014379	131.5569	30.099985	-18.80949	128.088791	41.148777	34.192417	133.090042	35.624381	7.6914635	130.5894165	-74.999941	20.3372945	132.5243835
-28.175842	1.563622	128.435562	-19.671448	14.674577	130.046646	29.589214	-17.757561	124.898514	40.465553	34.834965	130.434448	35.0273835	8.538702	127.666481	-74.3702795	20.810452	132.426811
-30.793337	0.928188	127.508095	-19.54652	15.031198	128.861893	29.570162	-17.392502	123.101593	39.475716	35.245983	128.418274	34.522939	8.9267405	125.7599335	-73.615979	21.1356555	131.9638525
-33.322208	0.209112	126.815331	-19.431759	15.291969	127.59478	29.237778	-16.48093	121.771645	38.891449	35.437584	126.044884	34.0646135	9.478327	123.9082645	-72.9281315	21.105611	131.2812955
-35.718189	-0.550821	126.184204	-19.378428	15.468372	126.252731	27.936274	-16.115974	120.675705	38.096802	35.666008	123.295952	33.016538	9.775017	121.9858285	-71.773394	21.161727	130.5196335
-38.126553	-1.385249	125.667511	-19.339478	15.520441	124.743011	27.455362	-16.11281	119.441513	37.361156	35.537098	120.56781	32.408259	9.712144	120.0046615	-71.087215	21.328738	129.4813605
-40.496254	-2.231854	125.256538	-19.289789	15.376815	123.3209	27.190182	-16.278427	118.090569	36.833603	35.280296	117.798637	32.0118925	9.5009345	117.944603	-70.5914705	21.2526955	128.697197
-42.664658	-3.094001	124.818207	-19.332115	15.171064	121.800102	26.968203	-16.517513	116.670074	36.302139	34.92625	114.75135	31.635171	9.2043685	115.710712	-70.299401	21.1377595	127.889492
-45.526226	-4.406512	124.018753	-19.260206	14.876853	119.272408	26.753265	-16.918901	113.815811	35.209759	34.220348	110.411118	30.981512	8.6507235	112.1134645	-69.501924	21.1029825	126.4313515
-47.590889	-5.058575	123.435928	-19.151258	14.657111	117.470482	26.699394	-17.101715	111.755798	34.712151	33.831921	107.24498	30.7057725	8.365103	109.500389	-69.0082885	20.949119	125.440575
-49.220154	-5.722916	122.684837	-18.988224	14.445567	115.517258	26.72418	-17.055706	109.581543	33.976768	33.429752	104.349838	30.350474	8.187023	106.9656905	-68.326922	20.704111	124.0688255
-50.870174	-6.335044	121.572067	-18.769503	14.225146	113.681755	26.721365	-16.968645	107.28167	33.452259	33.202576	101.935875	30.086812	8.1169655	104.6087725	-67.625818	20.3333265	122.7547375
-52.287285	-6.903227	120.375702	-18.630949	14.06409	111.971474	26.668783	-16.763248	105.117035	33.131733	33.140976	99.707726	29.900258	8.188864	102.4123805	-67.162156	19.939316	121.5305675
-52.652828	-6.571171	118.864861	-18.551804	14.022335	110.330872	26.477924	-16.466358	102.86039	32.642033	33.243423	97.984177	29.5599785	8.3885325	100.4222835	-66.6635865	19.6561375	120.2394605
-52.626167	-5.932125	117.251328	-18.654785	14.155806	108.884155	26.146286	-16.108189	100.868164	32.342701	33.45253	96.540947	29.2444935	8.6721705	98.7045555	-66.5540635	19.6394415	119.0637545
-52.469463	-4.886483	114.645126	-18.874172	14.517342	106.884071	25.68458	-15.41725	98.125015	32.35025	33.849136	94.652466	29.017415	9.215943	96.3887405	-66.765759	19.818741	117.3794015
-52.173977	-4.103559	112.956551	-19.148415	14.789297	105.689156	25.249735	-14.849409	96.374275	31.521208	34.527916	94.056305	28.3854715	9.8392535	95.21529	-66.6823015	19.7393405	116.163022
-51.793884	-3.234102	111.405685	-19.481312	15.126608	104.629494	24.787668	-14.249313	94.786072	31.091543	35.030071	93.301796	27.9396055	10.390379	94.043934	-66.9022295	19.862837	115.215054
-51.266132	-2.308032	110.006058	-19.838646	15.451509	103.772064	24.371162	-13.634741	93.494514	30.70256	35.561771	92.809868	27.536861	10.963515	93.152191	-67.214153	19.939503	114.391937
-50.545265	-1.298643	108.741585	-20.171175	15.789469	103.10067	24.048916	-13.083048	92.491913	30.446175	36.095573	92.647011	27.2475455	11.5062625	92.569462	-67.5898955	20.0726755	113.631878
-49.635357	-0.28864	107.556709	-20.449867	16.127127	102.562653	23.779573	-12.6305	91.825912	30.309162	36.518764	92.720963	27.0443675	11.944132	92.2734375	-67.9441015	20.310122	112.8518685
-48.537247	0.732088	106.623856	-20.582912	16.458063	102.201149	23.617783	-12.268632	91.518227	30.207195	36.837021	93.032829	26.912489	12.2841945	92.275528	-68.078313	20.6319315	112.12677
-46.487816	2.30256	105.808655	-20.84045	16.925461	102.193161	23.524426	-11.957088	92.060555	30.213404	37.065784	93.966469	26.868915	12.554348	93.013512	-68.549815	21.296574	111.37281
-44.935112	3.344237	105.459427	-20.89843	17.146257	102.440384	23.590021	-11.949944	93.221451	30.443901	37.001713	94.888588	27.016961	12.5258845	94.0550195	-68.813821	21.7666295	110.8257485
-43.195751	4.328616	105.133629	-20.963955	17.214039	102.780281	23.804676	-12.127363	94.817719	30.770132	36.806915	96.160469	27.287404	12.339776	95.489094	-69.215314	22.088302	110.071468
-41.240276	5.117406	104.551125	-21.064466	17.126335	103.019424	24.097958	-12.442833	96.778442	31.137806	36.548401	97.803345	27.617882	12.052784	97.2908935	-69.746814	22.199886	108.7479545
-39.576263	6.27933	104.084846	-21.182056	16.897543	103.213478	24.394899	-12.717922	98.732819	31.565941	36.338516	99.736839	27.98042	11.810297	99.234829	-70.344532	21.984789	107.192127
-37.663029	7.233819	103.409668	-21.258167	16.656712	103.257774	24.581421	-12.964747	100.309769	31.929735	36.204197	101.638458	28.255578	11.619725	100.9741135	-70.771912	21.693699	105.5414345
-35.658428	8.228475	102.824852	-21.235155	16.413773	103.194717	24.745625	-13.074838	101.278137	32.30352	36.076683	103.167046	28.5245725	11.5009225	102.2225915	-70.9948825	21.3266235	104.1668425
-32.545898	9.828634	102.334419	-20.893837	16.27059	103.13504	25.077148	-13.035011	101.601196	32.881638	36.103367	104.656242	28.979393	11.534178	103.128719	-70.767067	21.007002	103.141361
-30.437744	10.97809	102.173615	-20.526011	16.343025	103.106705	25.368229	-12.840504	101.210419	33.295937	36.290504	105.101715	29.332083	11.725	103.156067	-70.384105	20.96105	103.057343
-28.259069	12.188276	102.048912	-20.0511	16.616907	103.03978	25.70043	-12.495672	100.597023	33.671787	36.540394	105.197502	29.6861085	12.022361	102.8972625	-69.7883085	21.211453	103.1822975
-25.941757	13.259991	101.84671	-19.527725	17.000475	102.953781	26.005632	-11.970322	99.795746	34.057217	36.883553	105.271591	30.0314245	12.4566155	102.5336685	-69.0868745	21.5443345	103.3738935
-23.663464	14.35474	101.692757	-19.038223	17.510984	102.979897	26.377165	-11.366368	99.170593	34.48159	37.3526	105.487946	30.4293775	12.993116	102.3292695	-68.5058235	22.028852	103.6305245
-21.652464	15.765325	101.970062	-18.581829	18.075731	103.110527	26.756168	-10.760073	98.822906	34.889881	37.889881	105.886993	30.8230245	13.564904	102.3549495	-67.9866825	22.586558	103.8661045
-21.211485	16.544498	102.681557	-18.209553	18.589174	103.285423	27.030537	-10.227838	98.615433	35.276325	38.400574	106.338898	31.153431	14.086368	102.4771655	-67.572537	23.09198	104.0936805
-21.539038	15.889068	102.26725	-17.836607	19.193499	103.409744	27.342394	-9.582948	98.227119	35.69717	38.941776	106.73455	31.519782	14.679414	102.4808345	-67.192996	23.707584	104.3386535
-21.603277	15.802467	102.33786	-17.679253	19.382444	103.410568	27.445477	-9.300576	98.012505	35.835178	39.213356	106.772446	31.6403275	14.95639	102.3924755	-66.9988335	23.808498	104.4286605
-21.973103	15.873584	102.376869	-17.589161	19.523338	103.351997	27.556976	-9.104298	97.998764	35.886391	39.395912	106.750198	31.7216835	15.145807	102.374481	-66.9000055	23.900869	104.329513
-22.037605	15.682072	102.065659	-17.531771	19.464575	103.32093	27.65193	-9.080459	98.237244	35.873302	39.452396	106.711685	31.762616	15.1859685	102.4744645	-66.826158	23.7431815	104.1673955
-22.089649	15.346707	102.146873	-17.383068	19.274052	103.259644	27.757545	-9.268355	98.616539	35.794827	39.432785	106.614876	31.776186	15.082215	102.6157075	-66.542322	23.465889	103.9035805
-22.110611	14.921878	102.048149	-17.659525	19.048286	103.100243	27.813086	-9.576868	99.146706	35.694744	39.268536	106.424698	31.753915	14.845834	102.785702	-67.072965	23.250738	103.414784
-21.781046	14.197464	101.746841	-17.776695	18.705692	102.964035	27.82408	-9.979366	99.667824	35.594261	39.009583	106.142952	31.7091705	14.5151085	102.905388	-67.2625605	22.8962755	103.022682
-21.732763	13.287117	101.536819	-17.923269	18.040487	102.688232	27.696976	-10.649267	100.553444	35.438843	38.508652	105.467262	31.5679095	13.9296925	103.010353	-67.4144475	22.1512815	102.366111
-21.659943	12.611687	101.269058	-18.074425	17.573784	102.397964	27.563217	-11.214629	101.125107	35.300602	38.044273	104.93721	31.4319095	13.414822	103.0311585	-67.5807595	21.732746	101.7647695
-21.617966	11.858935	101.02298	-18.206049	16.958887	102.036156	27.410824	-11.824182	101.665474	35.17598	37.533325	104.510292	31.293402	12.8545715	103.087883	-67.7055	21.0632025	100.984429
-21.743996	11.371642	100.770142	-18.306618	16.36862	101.605247	27.228012	-12.360939	102.122818	35.063606	37.036045	104.245224	31.145809	12.337553	103.184021	-67.759045	20.399687	100.026473
-21.552917	10.556577	100.292267	-18.434624	15.811534	101.160637	27.134382	-12.819232	102.395615	34.937675	36.635334	104.195427	31.0360285	11.908051	103.295521	-67.9052765	19.715017	99.025753
-21.520622	9.855733	99.848404	-18.542463	15.326916	100.707413	27.114477	-13.209982	102.523926	34.844994	36.313717	104.270111	30.9797355	11.5518675	103.3970185	-68.0646615	19.1019645	98.0178075
-21.433245	9.203202	99.398903	-18.55514	14.945598	100.269333	27.188339	-13.527085	102.626892	34.825115	36.027748	104.34935	31.006727	11.2503315	103.488121	-68.117007	18.6408645	97.050545
-21.413847	8.404066	98.685905	-18.432434	14.577211	99.600098	27.427214	-13.873379	102.635193	35.043491	35.93166	104.523659	31.2353525	11.0291405	103.579426	-68.1002205	18.1252815	95.62077
-21.425447	7.985991	98.073837	-18.259909	14.426888	99.095428	27.749187	-14.206852	102.63398	35.379662	36.060356	104.643608	31.5644245	10.926752	103.638794	-68.0842425	17.927024	94.552062
-21.456682	7.574168	97.412651	-17.981424	14.314993	98.523911	28.130644	-14.622216	102.622452	35.772835	36.160332	104.677597	31.9517395	10.769058	103.6500245	-67.9145875	17.860928	93.3977975
-21.506765	7.221651	96.706352	-17.664494	14.247531	97.954231	28.549391	-14.950536	102.512024	36.121883	36.282055	104.747894	32.335637	10.6657595	103.629959	-67.664625	17.8293025	92.278503
-21.660513	6.927695	96.062141	-17.298351	14.146055	97.430061	29.015203	-15.233204	102.341225	36.513008	36.268379	104.762939	32.7641055	10.5175875	103.552082	-67.3608075	17.7745225	91.30804
-21.87435	6.656765	95.496246	-16.906708	14.05678	96.994453	29.449659	-15.501552	102.084457	36.904549	36.135967	104.718994	33.177104	10.3172075	103.4017255	-66.99052	17.7963525	90.5871805
-22.171173	6.420303	94.962784	-16.439726	14.034878	96.610512	29.76708	-15.833816	101.9925	37.403053	35.926937	104.548004	33.5850665	10.0465605	103.270252	-66.4645185	18.0231955	89.950772
-22.508947	5.959185	94.202873	-15.717217	14.0668	96.11351	30.219051	-16.351671	101.804329	38.136063	35.757629	103.991043	34.177557	9.702979	102.897686	-65.611991	18.430621	89.329334
-22.935272	5.787157	93.823502	-15.190599	14.154821	95.802864	30.568108	-16.599112	101.463066	38.568787	35.771832	103.269722	34.5684475	9.58636	102.366394	-64.9496455	18.723282	89.239334
-23.697451	5.905786	93.648659	-14.641492	14.260933	95.421066	30.901489	-16.761658	101.01545	38.971424	35.942451	102.298714	34.9364565	9.5903965	101.657082	-64.2194405	18.9314695	89.18505
-24.134249	5.666867	93.272438	-14.087102	14.329921	95.090767	31.174156	-16.829176	100.344727	39.34832	36.170231	101.086845	35.261238	9.6705275	100.715786	-63.435442	18.9893145	89.465748
-24.977552	5.88984	93.398972	-13.552061	14.44828	94.859848	31.36301	-16.858536	99.480537	39.679016	36.403744	99.497932	35.521013	9.772604	99.4892345	-62.625135	19.123956	90.2304615
-25.711504	5.99485	93.827545	-13.033221	14.564922	94.884697	31.377491	-17.073486	98.626389	39.773357	36.398479	97.773285	35.575424	9.6624965	98.199837	-61.641866	19.4673475	91.569557
-26.518097	6.251209	94.531548	-12.603803	14.613111	95.154831	31.211105	-17.501732	97.836189	39.695713	36.28894	95.978241	35.453409	9.393604	96.907215	-60.661015	19.832618	93.402447
-27.811146	6.714507	95.886902	-12.243744	14.666348	95.694504	30.671362	-18.19379	96.281906	39.537666	36.1161	93.543846	35.104514	8.961155	94.912876	-59.592002	20.371541	96.476132
-28.624397	7.107525	96.83007	-12.197384	14.698442	96.120972	30.126446	-18.655439	95.283112	39.187099	36.082165	92.341179	34.6567725	8.713363	93.8121455	-59.0515405	20.683521	98.4297985
-29.387974	7.660379	97.869774	-12.28269	14.826849	96.696152	29.482403	-18.880251	94.700745	38.728745	36.11433	91.557327	34.105574	8.6170395	93.129036	-58.670954	21.0366585	100.263268
-30.101467	8.273607	98.891853	-12.479386	15.007422	97.396835	28.890806	-18.64467	94.591614	38.213463	36.246368	91.359299	33.5521345	8.800849	92.9754565	-58.5109065	21.213995	101.8182135
-30.762434	8.954677	99.736549	-12.725702	15.226815	98.164749	28.511017	-18.09816	94.478958	37.802841	36.532436	91.808624	33.156929	9.217138	93.143791	-58.608333	21.236492	103.185707
-31.283342	9.720942	100.17823	-13.02136	15.545135	98.729012	28.412872	-17.531834	94.515106	37.57571	37.056633	92.819656	32.994291	9.7623995	93.667381	-59.037011	21.3278705	103.790643
-31.705273	10.471179	100.231674	-13.187644	15.934367	99.037346	28.160355	-16.752419	94.788834	37.466179	37.820824	94.035805	32.813267	10.5342025	94.4123195	-59.188555	21.3345315	103.6623725
-32.150288	11.731152	99.965935	-13.270792	16.624046	99.200478	28.190464	-15.782242	95.208946	38.093288	38.717648	95.228767	33.141876	11.467703	95.2188565	-59.68346	21.780389	103.1820995
-32.228619	12.573658	99.74884	-13.14334	17.051926	99.198029	28.436243	-15.267038	95.44976	38.108086	39.220192	95.95768	33.2721645	11.976577	95.70372	-59.5588445	22.127275	102.692338
-32.169643	13.428089	99.420555	-12.87889	17.417522	99.090233	28.747192	-14.72467	95.482269	38.366772	39.694626	96.499901	33.556982	12.484978	95.991085	-59.314762	22.350066	102.189381
-32.060535	14.272091	98.999611	-12.506245	17.690563	98.884094	29.170885	-14.356875	95.52401	38.714058	40.061275	96.927429	33.9424715	12.8522	96.2257195	-58.9549615	22.528926	101.5424685
-31.780169	15.129762	98.711693	-12.035028	17.912146	98.708221	29.632723	-14.123692	95.468353	38.61446	40.536137	97.516396	34.1235915	13.2062225	96.4923745	-58.1936475	22.6180695	100.9240675
-31.45192	15.956124	98.582611	-11.510199	18.08069	98.635445	30.070665	-13.886433	95.391281	39.579807	40.491058	97.449028	34.825236	13.3023125	96.4201545	-57.845634	22.8590675	100.8507355
-31.046835	16.747227	98.4543	-11.098516	18.189436	98.592964	30.475542	-13.754717	95.435539	39.90324	40.575676	97.79023	35.189391	13.4104795	96.6128845	-57.386423	22.9683925	100.5730435
-30.443325	17.831396	98.077789	-10.66193	18.241333	98.497719	30.875132	-13.627357	95.865456	40.354679	40.697186	98.607651	35.6149055	13.5349145	97.2365535	-56.9387655	22.9477515	99.7588845
-29.997889	18.54051	97.600105	-10.540331	18.276316	98.325256	31.057796	-13.551371	96.29541	40.574585	40.781982	99.338524	35.8161905	13.6153055	97.816967	-56.8968525	22.9373265	98.833545
-29.531893	19.239449	97.043167	-10.503195	18.314686	98.081284	31.178463	-13.482711	96.75444	40.704586	40.929096	99.908691	35.9415245	13.7231925	98.3315655	-56.9479145	22.9061795	97.8310025
-29.091417	19.877071	96.683876	-10.508509	18.37619	97.888	31.243763	-13.3001	97.087074	40.693272	41.113316	100.070885	35.9685175	13.906608	98.5789795	-56.9855355	22.845772	97.1970205
-28.630877	20.498108	96.544899	-10.550152	18.469824	97.770119	31.267756	-13.080523	97.245148	40.641327	41.310055	99.867973	35.9545415	14.114766	98.5565605	-57.0548455	22.824882	96.9836775
-28.197006	21.030762	96.591583	-10.588912	18.556871	97.776184	31.245888	-12.862429	97.366577	40.471043	41.468769	99.566994	35.8584655	14.30317	98.4667855	-57.0362895	22.810572	97.0855825
-27.735567	21.539745	96.684578	-10.742172	18.574213	97.825279	31.16469	-12.690471	97.473305	39.823689	41.831646	99.457672	35.4941895	14.5705875	98.4654885	-56.9785335	22.5778385	97.1850695
-27.030798	22.220984	96.804138	-11.009433	18.531218	97.863548	31.001087	-12.5373	97.571091	39.335186	41.94199	98.838959	35.1681365	14.702345	98.205025	-57.1870025	22.360091	97.522071
-26.643089	22.637009	96.876022	-11.230936	18.432716	97.90287	30.855146	-12.408391	97.635292	38.983234	41.90929	98.487106	34.91919	14.7504495	98.061199	-57.381062	22.1149825	97.744541
-26.165699	23.069155	96.943787	-11.447201	18.323847	97.964592	30.688036	-12.290408	97.751175	39.179501	41.743477	97.956253	34.9337685	14.7265345	97.853714	-57.8281705	21.9211595	98.07547
-25.681698	23.474388	97.014313	-11.676576	18.224829	98.029449	30.543009	-12.200057	97.822914	38.814949	41.772671	97.844627	34.678979	14.786307	97.8337705	-58.032131	21.663351	98.2251275
-25.085684	23.878315	97.057472	-11.922613	18.182247	98.09166	30.360291	-12.095879	97.842216	38.448929	41.842403	97.826881	34.40461	14.873262	97.8345485	-58.249836	21.491232	98.3487715
-24.647036	24.332138	97.114204	-12.212564	18.158684	98.126564	30.153046	-11.970612	97.815895	38.116585	41.943405	97.804817	34.1348155	14.9863965	97.810356	-58.5599435	21.3309715	98.442772
-24.051809	24.773424	97.168068	-12.480513	18.160452	98.162689	29.972904	-11.837391	97.754272	37.764458	42.050652	97.762505	33.868681	15.1066305	97.7583885	-58.829707	21.2142735	98.5669895
-23.241648	25.451235	97.241226	-12.871389	18.212746	98.189751	29.639727	-11.586376	97.637299	37.246559	42.277069	97.638016	33.443143	15.3453465	97.6376575	-59.185921	21.0801455	98.7418445
-22.585484	25.862541	97.366211	-13.127165	18.255892	98.28717	29.436604	-11.444094	97.60688	36.928661	42.380558	97.47525	33.1826325	15.468232	97.541065	-59.4369625	21.043552	99.033275
-21.975105	26.327202	97.465919	-13.354966	18.289551	98.428535	29.200373	-11.352591	97.723335	36.666176	42.432358	97.283707	32.9332745	15.5398835	97.503521	-59.6432065	21.0392185	99.353549
-21.290024	26.776283	97.622078	-13.591994	18.278351	98.615669	28.947678	-11.347019	97.938042	36.41592	42.415981	97.180672	32.681799	15.534481	97.559357	-59.865787	21.022221	99.671981
-20.661785	27.197165	97.792831	-13.854941	18.249889	98.835732	28.673681	-11.381097	98.225403	36.175465	42.357403	97.170784	32.424573	15.488153	97.6980935	-60.134455	21.011625	99.9733705
-19.884489	27.585873	97.978569	-14.093415	18.194984	99.058296	28.426105	-11.454447	98.528587	35.989681	42.267624	97.22525	32.207893	15.4065885	97.8769185	-60.394723	20.9833795	100.2396735
-19.16054	28.006887	98.062843	-14.290166	18.099443	99.246941	28.202724	-11.552403	98.797562	35.786987	42.195034	97.324959	31.9948555	15.3213155	98.0612605	-60.5751875	20.8775705	100.4326215
-17.940786	28.719669	98.198746	-14.594801	18.002151	99.466225	27.893717	-11.69186	99.142853	35.538158	42.035522	97.572556	31.7159375	15.171831	98.3577045	-60.9055395	20.832471	100.5747455
-17.089575	29.146608	98.313599	-14.777243	17.944473	99.583206	27.711994	-11.771894	99.313637	35.400513	41.97126	97.941727	31.5562535	15.099683	98.627682	-61.1107395	20.789263	100.53873
-16.235346	29.615345	98.451462	-15.019661	17.922403	99.714729	27.498684	-11.827903	99.454681	35.256027	41.925053	98.625191	31.3773555	15.048575	99.039936	-61.4166775	20.796231	100.389522
-15.301791	30.16552	98.716705	-15.330307	17.936768	99.893265	27.244684	-11.865334	99.575806	35.105072	41.920929	99.587486	31.174878	15.0277975	99.581646	-61.835492	20.8457385	100.204884
-14.517088	30.72628	99.126068	-15.74838	17.997635	100.11097	26.898226	-11.857848	99.674866	34.935646	42.000927	100.725082	30.916936	15.0715395	100.199974	-62.413696	20.9237305	100.021966
-13.662508	31.243223	99.660507	-16.214254	18.176678	100.381744	26.51878	-11.683806	99.702301	34.688038	42.210979	101.92318	30.603409	15.2635865	100.8127405	-63.031917	21.0897695	99.9507475
-12.825756	31.835812	100.165962	-16.758505	18.418499	100.655212	26.10721	-11.420742	99.701508	34.45108	42.557297	103.125572	30.279145	15.5682775	101.41354	-63.796155	21.2687205	99.896884
-11.710648	32.701447	101.041481	-17.605818	18.965397	101.076469	25.399517	-10.878848	99.766533	34.041706	43.245758	104.688751	29.7206115	16.183455	102.227642	-64.9322475	21.747339	99.925296
-10.93919	33.207966	101.591553	-18.107605	19.412186	101.327385	24.965151	-10.437671	99.807556	33.774349	43.703732	105.666229	29.36975	16.6330305	102.7368925	-65.58496	22.1913415	99.9178775
-10.100533	33.663322	102.140114	-18.538723	19.832788	101.599953	24.644842	-9.963521	99.771011	32.789654	44.393055	106.964287	28.717248	17.214767	103.367649	-65.794694	22.450809	99.832257
-9.385781	34.060955	102.746788	-18.926962	20.285221	101.89698	24.395805	-9.502361	99.714394	32.84753	44.822632	107.943596	28.6216675	17.6601355	103.828995	-66.4755915	22.9103065	99.964965
-8.645203	34.34111	103.377068	-19.217583	20.677475	102.268661	24.423698	-9.132781	99.468758	32.901928	45.188107	109.064308	28.662813	18.027663	104.266533	-67.097979	23.327287	100.270789
-7.907368	34.488522	104.123161	-19.479811	21.044655	102.672562	23.95166	-8.676941	99.584236	32.944141	45.473152	110.369705	28.4479005	18.3981055	104.9769705	-67.4075225	23.6912045	100.3681535
-7.162309	34.511822	104.915115	-19.695402	21.319241	103.099571	23.725492	-8.402837	99.673508	33.021317	45.651455	111.814629	28.3734045	18.624309	105.7440685	-67.7642085	24.014173	100.4550735
-6.251992	34.329559	106.237328	-20.014566	21.760569	103.824059	23.321075	-8.00493	99.879059	33.258133	45.835758	113.92865	28.289604	18.915414	106.9038545	-68.318736	24.605724	100.7442635
-5.72425	34.108215	106.994476	-20.235321	22.137232	104.321693	22.983007	-7.674225	100.110374	33.346478	45.962486	115.107918	28.1647425	19.1441305	107.609146	-68.6353845	25.1303335	101.03424
-5.179702	33.707947	107.624947	-20.385897	22.524555	104.812363	22.808123	-7.317017	100.176132	33.431614	46.148483	116.033257	28.1198685	19.415733	108.1046945	-68.8916625	25.633377	101.5200315
-4.736302	33.181671	107.976082	-20.452986	22.892899	105.192924	22.696968	-6.92546	100.300919	33.493988	46.366817	116.679825	28.095478	19.7206785	108.490372	-69.00145	26.0651195	101.895476
-4.335554	32.542564	108.213409	-20.543333	23.228161	105.5056	22.611567	-6.583289	100.34436	33.552494	46.588814	117.150208	28.0820305	20.0027625	108.747284	-69.1686965	26.4535595	102.263916
-4.055863	31.767311	108.255318	-20.536362	23.428547	105.647865	22.581768	-6.376028	100.389565	33.583401	46.732929	117.450546	28.0825845	20.1784505	108.9200555	-69.1553085	26.6786435	102.3756745
-3.7701	30.802992	108.112648	-20.57688	23.56365	105.696693	22.585178	-6.184697	100.269615	33.598995	46.788136	117.551712	28.0920865	20.3017195	108.9106635	-69.2458465	26.8255805	102.4827225
-3.512735	29.024977	107.60981	-20.48024	23.503897	105.594551	22.743725	-6.210995	100.025032	33.628044	46.756168	117.552017	28.1858845	20.2725865	108.7885245	-69.1463645	26.7352075	102.4005775
-3.394455	27.615705	107.211342	-20.430941	23.408396	105.473183	22.760481	-6.182239	99.704399	33.668407	46.619305	117.478203	28.214444	20.218533	108.591301	-69.076326	26.598259	102.355065
-3.34902	26.065952	106.785789	-20.297665	23.188723	105.399193	22.839796	-6.370884	99.641769	33.730453	46.439434	117.331528	28.2851245	20.034275	108.4866485	-68.8804545	26.343171	102.3117375
-3.409829	24.328232	106.342163	-20.191076	22.957468	105.364525	22.903646	-6.632492	99.712326	33.798092	46.218185	117.171112	28.350869	19.7928465	108.441719	-68.733021	26.1220895	102.287331
-3.508955	22.401276	105.877129	-20.120857	22.722759	105.315697	23.051334	-7.162905	99.995926	33.864445	45.974628	117.045212	28.4578895	19.4058615	108.520569	-68.6996035	26.0396565	102.110825
-3.751516	20.348194	105.506561	-20.09922	22.466703	105.278076	22.867632	-7.409716	100.378128	33.908943	45.696751	116.893539	28.3882875	19.1435175	108.6358335	-68.5867275	25.7898885	101.9203185
-4.022459	18.137445	105.078629	-20.102158	22.247679	105.247566	22.932377	-7.81483	100.542702	33.938904	45.440666	116.707001	28.4356405	18.812918	108.6248515	-68.6399565	25.68244	101.8702805
-4.663445	14.577044	104.482605	-20.046537	21.870287	105.240379	22.905399	-8.400757	100.974998	34.002399	45.150955	116.365265	28.453899	18.375099	108.6701315	-68.546973	25.365475	101.8106265
-5.124613	12.056637	104.037682	-20.033724	21.606731	105.18235	22.843178	-8.775705	101.23053	34.090561	44.899139	115.855553	28.4668695	18.061717	108.5430415	-68.5343175	25.151745	101.8216585
-5.676381	9.468243	103.492889	-19.925657	21.343166	104.983055	23.098969	-9.243252	101.334343	34.153938	44.632919	115.151955	28.6264535	17.6948335	108.243149	-68.4777675	24.9914985	101.722961
-6.253466	6.72109	102.934113	-19.774399	21.062193	104.716255	23.291283	-9.605219	101.474556	34.209694	44.358284	114.177177	28.7504885	17.3765325	107.8258665	-68.2992865	24.7478535	101.6066435
-6.893837	3.890326	102.488289	-19.559107	20.790827	104.392036	23.689226	-9.932795	101.685074	34.156471	44.034477	112.644539	28.9228485	17.050841	107.1648065	-68.0410625	24.530813	101.6192655
-7.604758	0.970045	102.258324	-19.272224	20.471493	103.992294	24.192581	-10.248297	102.097092	33.972134	43.800755	110.782555	29.0823575	16.776229	106.4398235	-67.6268055	24.166757	101.5447645
-8.347714	-2.015334	102.341415	-18.981453	20.040644	103.631607	24.663647	-10.631267	102.737984	33.594467	43.692932	109.025681	29.129057	16.5308325	105.8818325	-67.091963	23.5504555	101.3813815
-9.682464	-6.637996	103.229156	-18.766716	18.992756	103.273247	25.04497	-11.517169	104.032684	33.222469	42.764709	106.645462	29.1337195	15.62377	105.339073	-66.6671515	22.361742	101.207421
-10.699166	-9.747449	104.26371	-18.800488	18.104176	103.278198	24.866589	-12.20158	105.323242	33.115101	41.814251	105.48719	28.990845	14.8063355	105.405216	-66.591821	21.4020165	101.15118
-11.792365	-12.780277	105.375145	-18.904116	17.208925	103.327248	24.771471	-12.955563	106.376564	32.860184	40.831924	104.354599	28.8158275	13.9381805	105.3655815	-66.6240595	20.4796695	101.2889145
-12.882545	-15.710672	106.31076	-19.011469	16.391678	103.269104	24.71487	-13.623653	107.056488	32.578053	39.946838	103.455399	28.6464615	13.1615925	105.2559435	-66.6693995	19.6217635	101.2822645
-14.040852	-18.476694	107.346382	-19.154469	15.729342	103.287697	24.673826	-14.164747	107.600273	32.367359	39.237797	102.719185	28.5205925	12.536525	105.159729	-66.8295305	18.922159	101.415665
-15.207388	-21.030827	108.265015	-19.166941	15.156561	103.278671	24.563398	-14.683883	108.130432	32.249641	38.556808	102.197739	28.4065195	11.9364625	105.1640855	-66.7404015	18.3766595	101.3932565
-16.362671	-23.487944	108.951477	-19.244596	14.681229	103.308853	24.419706	-15.208955	108.481537	32.470791	37.425205	101.799431	28.4452485	11.108125	105.140484	-66.9344405	18.254333	101.477222
-18.305943	-26.818827	109.74588	-19.246601	14.107426	103.226471	24.213991	-15.862494	108.688477	32.344646	37.060665	101.338509	28.2793185	10.5990855	105.013493	-66.7725205	17.6157665	101.439449
-19.572325	-28.853359	110.080162	-19.220501	13.829494	103.124634	24.174431	-16.181084	108.638191	32.356663	36.686081	101.147591	28.265547	10.2524985	104.892891	-66.706549	17.4064895	101.356377
-21.235592	-29.415882	110.251808	-19.193926	13.605703	103.061699	24.207159	-16.424263	108.600784	32.829315	36.177608	100.750305	28.518237	9.8766725	104.6755445	-66.906089	17.3347335	101.4478535
-22.158283	-29.06378	110.304214	-19.175362	13.436084	103.034554	24.229958	-16.58246	108.588745	32.791553	36.049332	100.776993	28.5107555	9.733436	104.682869	-66.8614795	17.138732	101.386239
-22.352501	-28.181187	109.710846	-19.175116	13.285832	103.02504	24.258265	-16.729017	108.545639	32.781593	35.950562	100.806717	28.519929	9.6107725	104.676178	-66.870161	16.9608915	101.373902
-22.80909	-27.072525	109.245323	-19.199158	13.151638	103.03643	24.302753	-16.854181	108.439888	32.745468	35.875805	100.857635	28.5241105	9.510812	104.6487615	-66.9224265	16.792464	101.4240985
-23.280869	-25.849035	108.754036	-19.208767	13.015501	103.072632	24.335348	-16.934006	108.269966	32.685577	35.892147	101.102211	28.5104625	9.4790705	104.6860885	-66.9279965	16.5519315	101.4591755
-23.911581	-23.752052	107.821617	-19.258629	12.893395	103.183434	24.381819	-17.035389	107.940529	32.211189	36.239483	102.124283	28.296504	9.602047	105.032406	-66.813762	16.184743	101.334462
-24.421053	-22.189829	107.241608	-19.29141	12.825876	103.304253	24.341379	-17.120895	107.70253	32.220295	36.2836	102.64711	28.280837	9.5813525	105.17482	-66.863657	16.0703995	101.433686
-24.796007	-20.509327	106.485077	-19.326132	12.767513	103.402863	24.278954	-17.189684	107.423401	32.268063	36.34137	103.334236	28.2735085	9.575843	105.3788185	-66.9257725	15.959183	101.4269075
-25.22789	-18.753334	105.728439	-19.398071	12.752424	103.477814	24.170429	-17.26222	107.085213	32.349976	36.428761	103.966248	28.2602025	9.5832705	105.5257305	-67.0563445	15.9215775	101.4298975
-25.663614	-16.860491	105.1026	-19.480804	12.779357	103.464035	24.219105	-17.331621	106.654099	32.410561	36.48978	104.41346	28.314833	9.5790795	105.5337795	-67.276441	15.9796345	101.3942905
-26.126236	-14.881507	104.406441	-19.553997	12.89774	103.357971	23.934158	-17.169294	106.432594	32.416878	36.586411	104.589485	28.175518	9.7085585	105.5110395	-67.283512	16.0869215	101.2049025
-26.558928	-12.840885	103.831825	-19.620199	13.047586	103.117928	24.094986	-17.055206	105.965042	32.30587	36.810894	104.49144	28.200428	9.877844	105.228241	-67.440826	16.217328	101.007615
-27.181381	-9.654479	102.955696	-19.717888	13.283711	102.637733	24.008575	-16.562708	105.483711	31.999084	37.303848	104.157898	28.0038295	10.37057	104.8208045	-67.4396055	16.196852	100.4546615
-27.718655	-7.45888	102.356491	-19.832769	13.349292	102.377632	24.095171	-16.315804	105.069092	31.819105	37.652443	104.267593	27.957138	10.6683195	104.6683425	-67.622676	16.0302645	100.0869215
-28.133753	-5.281425	101.725136	-19.892765	13.349191	102.171455	24.330137	-16.244287	104.571785	31.76862	37.965954	104.734673	28.0493785	10.8608335	104.653229	-67.8349085	15.8375485	99.689681
-28.627121	-3.083942	101.048157	-19.942001	13.323784	102.020119	24.341091	-16.165798	104.139938	31.842375	38.227398	105.447006	28.091733	11.0308	104.793472	-67.975735	15.616768	99.246766
-29.157946	-0.80125	100.493729	-19.977676	13.417079	101.921272	24.363943	-16.074532	103.706863	32.016869	38.553669	106.225548	28.190406	11.2395685	104.9662055	-68.145758	15.5945895	98.8763385
-29.650562	1.607038	100.149391	-19.978157	13.649858	101.875351	24.197992	-15.770587	103.448296	32.138035	39.032017	106.831291	28.1680135	11.630715	105.1397935	-68.1243275	15.669001	98.6109085
-30.238819	3.963538	100.017143	-19.941343	14.11393	101.83741	24.286266	-15.445617	103.194168	32.31612	39.554348	106.855751	28.301193	12.0543655	105.0249595	-68.183879	16.1734945	98.6498605
-30.922482	7.430551	99.836502	-19.878712	15.001165	101.726364	24.573044	-14.771832	102.908768	32.457748	40.362049	105.887512	28.515396	12.7951085	104.39814	-68.27282	17.2072215	99.054588
-31.748783	10.055929	99.990662	-19.76368	15.510909	101.542877	24.87118	-14.214453	102.475807	32.196949	40.83696	104.767548	28.5340645	13.3112535	103.6216775	-68.0614245	17.7105645	99.4640765
-32.329731	12.37646	99.909904	-19.641644	15.879551	101.298676	25.210052	-13.630208	101.816917	31.67679	41.324963	103.756989	28.443421	13.8473775	102.786953	-67.726709	17.9117245	99.810399
-32.91021	14.648684	99.80455	-19.538218	16.011665	101.059387	25.579361	-13.181154	101.083031	31.341692	41.716476	102.913048	28.4605265	14.267661	101.9980395	-67.5369625	17.755669	100.1207345
-33.516724	16.820747	99.720192	-19.424221	15.993296	100.818527	25.926348	-12.859321	100.38546	31.11694	42.022278	102.256248	28.521644	14.5814785	101.320854	-67.370086	17.4051135	100.3162
-34.082447	19.023834	99.646927	-19.361935	15.891436	100.606064	26.194521	-12.619289	99.783699	30.837191	42.188568	102.058701	28.515856	14.7846395	100.9212	-67.239726	16.9982325	100.290928
-34.697029	21.187334	99.658096	-19.308861	15.777691	100.512871	26.311874	-12.470319	99.393692	30.596872	42.307182	102.17588	28.454373	14.9184315	100.784786	-67.072095	16.6369505	100.240956
-35.50983	24.458578	99.831329	-19.3932	15.758499	100.545547	26.328764	-12.448071	99.226479	30.511089	42.360565	102.624939	28.4199265	14.956247	100.925709	-67.2063265	16.560751	100.165385
-36.006401	26.692699	99.983902	-19.46974	15.844825	100.598633	26.289019	-12.538156	99.362877	30.548391	42.353397	102.909561	28.418705	14.9076205	101.136219	-67.358185	16.7820295	100.061047
-36.511833	28.888855	100.147888	-19.564434	15.963703	100.64534	26.254099	-12.822395	99.603088	30.552378	42.390675	103.111244	28.4032385	14.78414	101.357166	-67.5321065	17.143266	99.933514
-36.983707	31.052986	100.354935	-19.706978	16.060986	100.699493	26.411652	-13.234286	99.809692	30.539932	42.434917	103.236664	28.475792	14.6003155	101.523178	-67.889748	17.5216565	99.875808
-37.410717	33.153393	100.546387	-19.864277	16.166704	100.689232	26.857439	-13.500627	99.724007	30.496618	42.500954	103.269684	28.6770285	14.5001635	101.4968455	-68.4055825	17.8332445	99.8816185
-37.822239	35.219784	100.814972	-19.957594	16.203995	100.655495	27.452873	-13.476714	99.526138	30.400133	42.545654	103.10379	28.926503	14.53447	101.314964	-68.841691	17.87352	99.996026
-38.178139	37.240986	101.038155	-19.992855	16.321064	100.551582	28.043879	-13.069555	99.170776	30.237177	42.668217	102.726807	29.140528	14.799331	100.9487915	-69.126238	17.842797	100.1543725
-38.628216	40.18351	101.300194	-19.903801	16.549965	100.271515	28.642601	-12.099688	98.313118	30.070528	42.946472	101.522575	29.3565645	15.423392	99.9178465	-69.1641665	17.676538	100.6251835
-38.806942	42.146511	101.212631	-19.716743	16.784685	99.866776	28.901878	-11.52893	97.58844	30.03014	43.147774	100.368393	29.466009	15.809422	98.9784165	-68.899495	17.759948	100.7551355
-38.955261	44.000305	101.076637	-19.501553	16.947573	99.357735	29.07781	-10.696825	96.709892	30.027124	43.27179	99.19809	29.552467	16.2874825	97.953991	-68.555573	17.6076635	100.761479
-38.998177	45.863869	100.820747	-19.28195	17.074625	98.808029	29.214134	-9.829741	95.819603	30.094633	43.303116	98.178818	29.6543835	16.7366875	96.9992105	-68.2182835	17.4125625	100.6168475
-38.956394	47.607635	100.680115	-19.080444	17.168381	98.37027	29.039213	-9.168522	95.17762	30.199942	43.359241	97.483025	29.6195775	17.0953595	96.3303225	-67.7804655	17.2414025	100.4102175
-38.981777	49.26685	100.603416	-18.922182	17.269001	98.166054	28.654951	-8.514487	94.627167	30.2854	43.475624	97.090973	29.4701755	17.4805685	95.85907	-67.3145395	17.0574335	100.473038
-38.610161	50.935257	100.620941	-18.8475	17.359941	98.049942	28.400711	-8.117341	94.168297	30.289883	43.629845	96.85672	29.345297	17.756252	95.5125085	-67.040297	16.96363	100.5873755
-37.160347	51.080883	100.649628	-18.891521	17.514215	98.025719	28.118313	-7.80013	93.887062	30.247349	43.191765	96.712982	29.182831	17.6958175	95.300022	-66.965873	17.3326125	100.751416
-36.203808	51.470638	100.641396	-19.020432	17.612352	98.129539	27.968248	-7.722087	94.068077	30.093693	43.238068	96.748528	29.0309705	17.7579905	95.4083025	-67.0718345	17.4667135	100.8507755
-35.099445	51.508671	100.61116	-19.189852	17.677341	98.323685	27.812284	-7.681873	94.471474	29.862803	43.799751	96.939888	28.8375435	18.058939	95.705681	-67.2172475	17.295743	100.941689
-33.924648	51.476341	100.550308	-19.436497	17.746691	98.524704	27.636042	-7.689317	95.109711	29.670576	43.836658	97.443611	28.653309	18.0736705	96.276661	-67.526303	17.4197115	100.772747
-32.72052	51.423668	100.508896	-19.706793	17.794058	98.782516	27.523561	-7.696141	95.905136	29.446259	43.873528	98.169991	28.48491	18.0886935	97.0375635	-67.898496	17.4994225	100.5274685
-31.647083	51.3246	100.511742	-19.968657	17.832506	99.089104	27.445776	-7.623242	96.691498	29.248356	43.917736	98.993973	28.347066	18.147247	97.8427355	-68.28438	17.517765	100.3354725
-30.3332	51.154297	100.614616	-20.201441	17.870182	99.324837	27.404251	-7.583537	97.417465	29.081324	43.961163	99.736908	28.2427875	18.188813	98.5771865	-68.6456695	17.551551	100.0724875
-28.410503	50.793682	100.624153	-20.373243	17.955612	99.55867	27.387226	-7.499224	98.077301	28.947172	44.066586	100.474442	28.167199	18.283681	99.2758715	-68.913685	17.627543	99.8414685
-27.024084	50.522251	100.6194	-20.394949	18.023481	99.567177	27.356949	-7.376726	98.188934	28.851679	44.158859	100.683998	28.104314	18.3910665	99.436466	-68.894212	17.6558955	99.697888
-25.677341	50.208527	100.611755	-20.406963	18.073147	99.53093	27.276552	-7.234518	98.14904	28.810003	44.170193	100.810982	28.0432775	18.4678375	99.480011	-68.8572035	17.6784565	99.581849
-24.283745	49.815811	100.669266	-20.443203	18.126041	99.531334	27.214441	-7.186098	98.045059	28.805676	44.180725	100.990448	28.0100585	18.4973135	99.5177535	-68.8964645	17.7547685	99.5449145
-22.866112	49.379616	100.853523	-20.486656	18.208485	99.564743	27.141747	-7.209597	98.059952	28.828987	44.148293	101.191902	27.985367	18.469348	99.625927	-68.958679	17.947622	99.503559
-21.52706	48.905216	101.024567	-20.559788	18.315943	99.705414	27.070532	-7.227476	98.093704	28.855223	44.144085	101.393066	27.9628775	18.4583045	99.743385	-69.0824535	18.1735815	99.667443
-20.137602	48.418324	101.219429	-20.633905	18.415136	99.873367	26.990044	-7.205287	98.15696	28.859768	44.187077	101.590332	27.924906	18.490895	99.873646	-69.192716	18.339377	99.873088
-18.101732	47.562847	101.56498	-20.778584	18.656006	100.187172	26.950577	-7.070662	98.463478	28.82806	44.358967	102.062973	27.8893185	18.6441525	100.2632255	-69.4464865	18.6678595	100.1111185
-16.721224	46.987843	101.754669	-20.845362	18.880068	100.438431	27.051231	-6.93749	98.899117	28.826696	44.533108	102.613594	27.9389635	18.797809	100.7563555	-69.6296875	18.962327	100.1205065
-15.38129	46.357277	102.043602	-20.944906	19.070328	100.74633	27.18989	-6.864467	99.495148	28.846582	44.755131	103.348946	28.018236	18.945332	101.422047	-69.908048	19.195324	100.070613
-14.049096	45.598156	102.454254	-21.075317	19.211937	101.092911	27.39411	-6.840729	100.29155	28.913942	45.038189	104.406311	28.154026	19.09873	102.3489305	-70.30466	19.325144	99.8368915
-12.742313	44.821663	103.027367	-21.303829	19.316801	101.626335	27.776102	-6.831681	101.336861	29.139133	45.309437	105.919456	28.4576175	19.238878	103.6281585	-71.0652755	19.394724	99.6245115
-11.564157	43.927315	103.894081	-21.603132	19.372105	102.4076	28.343412	-6.884096	102.646187	29.55279	45.627518	107.758331	28.948101	19.371711	105.202259	-72.154365	19.372499	99.612941
-10.358355	42.960171	105.165359	-21.939472	19.425776	103.486382	28.960976	-7.060634	104.285828	30.027407	45.961426	109.857895	29.4941915	19.450396	107.0718615	-73.3731355	19.401156	99.9009025
-8.870606	41.402031	107.586159	-22.390738	19.536436	105.515121	29.734966	-7.204734	107.15197	30.732609	46.37495	113.259315	30.2337875	19.585108	110.2056425	-75.0152635	19.487764	100.8245995
-7.980155	40.349682	109.446861	-22.638725	19.646328	107.053101	29.985806	-7.013795	109.211693	31.047499	46.606537	115.434738	30.5166525	19.796371	112.3232155	-75.7941025	19.496285	101.7829865
-7.216725	39.158371	111.258446	-22.905254	19.725657	108.578705	30.015898	-6.731361	111.249123	31.275522	46.760349	117.486809	30.64571	20.014494	114.367966	-76.456218	19.43682	102.789444
-6.627702	37.993267	113.088417	-23.155407	19.739336	110.069344	29.966112	-6.362189	113.487373	31.428823	46.819725	119.350029	30.6974675	20.228768	116.418701	-77.0082815	19.249904	103.719987
-6.075936	36.820347	114.646111	-23.04495	19.547466	111.222565	29.935316	-6.026575	115.797974	31.495375	46.892872	120.955833	30.7153455	20.4331485	118.3769035	-76.8052455	18.6617835	104.0682265
-5.659754	35.578518	115.915474	-23.179974	19.51235	112.299644	29.760384	-5.803452	117.533623	31.537956	46.947269	122.24057	30.64917	20.5719085	119.8870965	-77.009118	18.4527915	104.7121915
-5.337511	34.343472	116.955421	-23.247213	19.45575	113.164207	29.785973	-5.809289	118.943825	31.580564	46.947308	123.100372	30.6832685	20.5690095	121.0220985	-77.1776945	18.3424905	105.3063155
-5.024148	32.517815	117.753586	-23.243395	19.405273	113.8908	29.634953	-5.819046	120.438721	31.555334	47.108604	123.719315	30.5951435	20.644779	122.079018	-77.0819335	18.165767	105.702582
-4.908548	31.272188	117.803192	-23.15373	19.378113	114.022064	29.800575	-5.818493	120.665955	31.48189	47.101742	123.644684	30.6412325	20.6416245	122.1553195	-76.9486925	18.1146015	105.8888085
-4.881436	30.083555	117.484306	-22.985306	19.323708	113.954475	29.854397	-5.798372	120.470062	31.451372	47.12347	122.926697	30.6528845	20.662549	121.6983795	-76.6234965	17.984867	106.2105705
-4.832903	28.859463	116.713203	-22.9678	19.434361	113.829735	29.987991	-5.749039	119.741837	31.499771	47.127865	121.842941	30.743881	20.689413	120.792389	-76.679481	18.179309	106.867081
-4.97754	27.727926	115.610352	-22.546078	19.4042	113.29892	30.339912	-5.826765	118.405022	31.568733	47.038017	120.33049	30.9543225	20.605626	119.367756	-76.0464785	18.202774	107.230084
-5.098555	26.572842	114.334892	-22.046068	19.396854	112.608109	30.793074	-5.881984	116.968361	31.682373	47.019554	118.519447	31.2377235	20.568785	117.743904	-75.3298595	18.224923	107.472314
-5.364657	25.56496	112.939964	-21.486109	19.430481	111.798454	31.230215	-5.879567	115.461288	31.872961	46.906517	116.632011	31.551588	20.513475	116.0466495	-74.523806	18.347487	107.5502585
-5.911765	24.084425	110.952057	-20.694326	19.469755	110.592247	31.673197	-5.899217	113.030006	32.243767	46.669182	113.849976	31.958482	20.3849825	113.439991	-73.347134	18.5545275	107.744503
-6.354718	23.179834	109.861267	-20.003246	19.413933	109.73719	31.94739	-5.960732	111.495888	32.510456	46.479763	112.375153	32.228923	20.2595155	111.9355205	-72.235415	18.5683505	107.5388595
-6.925221	22.364769	108.902298	-19.633175	19.421677	109.044876	32.143852	-5.998878	110.160767	32.714924	46.348999	111.13131	32.429388	20.1750605	110.6460385	-71.695738	18.6682935	107.4437135
-7.58521	21.538412	108.038643	-19.323011	19.454689	108.335457	32.233906	-5.9301	109.040245	32.817421	46.294495	110.118713	32.5256635	20.1821975	109.579479	-71.1716855	18.7271805	107.091435
-8.242534	20.823671	107.382118	-19.152788	19.516052	107.751556	32.248833	-5.816639	108.140923	32.838631	46.279507	109.451736	32.543732	20.231434	108.7963295	-70.849308	18.80067	106.7067825
-9.004101	20.175289	107.025421	-19.124685	19.58342	107.426544	32.196922	-5.742319	107.778885	32.830822	46.329227	109.249878	32.513872	20.293454	108.5143815	-70.763242	18.873386	106.3387065
-9.885139	19.534479	107.126305	-19.227863	19.690443	107.490311	32.126579	-5.66747	108.11274	32.846279	46.404758	109.729172	32.486429	20.368644	108.920956	-70.942155	19.012242	106.059666
-11.232064	18.629059	107.986794	-19.613344	19.829985	108.250549	32.039024	-5.604403	109.536003	32.872841	46.599098	111.336861	32.4559325	20.4973475	110.436432	-71.6826205	19.1626225	106.064666
-12.259089	18.104458	108.802811	-19.789015	19.852901	108.953369	31.934643	-5.508352	110.867714	32.909359	46.744244	112.673424	32.422001	20.617946	111.770569	-72.000031	19.087856	106.136169
-13.325636	17.601759	109.707489	-20.116938	19.943304	109.866783	31.838331	-5.423646	112.219894	32.997715	46.893688	114.029457	32.418023	20.735021	113.1246755	-72.651899	19.151587	106.6088905
-14.40139	17.088381	110.578514	-20.35265	20.058235	110.830833	31.815392	-5.315814	113.440834	33.088123	47.079762	115.281746	32.4517575	20.881974	114.36129	-73.1570575	19.234496	107.300376
-15.545276	16.719282	111.432938	-20.428953	20.158197	111.655556	31.872379	-5.218644	114.40406	33.199684	47.205437	116.228775	32.5360315	20.9933965	115.3164175	-73.3939375	19.3229975	107.9946945
-16.655382	16.314354	111.985016	-20.37627	20.204176	112.279106	31.957541	-5.142498	114.950478	33.308594	47.335499	116.719452	32.6330675	21.0965005	115.834965	-73.3856075	19.3118515	108.723247
-17.670383	15.844767	112.086533	-20.230745	20.26133	112.635757	32.1026	-5.074299	115.03788	33.348652	47.400444	116.645882	32.725626	21.1630725	115.841881	-73.187116	19.3595875	109.429633
-19.381737	15.270916	111.799492	-19.849085	20.352583	112.527786	32.41703	-5.024029	114.004967	33.361332	47.367493	115.448036	32.889181	21.171732	114.7265015	-72.587351	19.533434	110.3290705
-20.55234	14.937411	111.158897	-19.453289	20.346403	112.026146	32.626827	-5.038871	112.614403	33.401215	47.258152	113.917221	33.014021	21.1096405	113.265812	-71.920599	19.5831655	110.78648
-21.647934	14.621557	110.360718	-18.949781	20.307018	111.177422	32.823334	-5.075671	110.755066	33.437496	47.109356	111.860954	33.130415	21.0168425	111.30801	-71.029977	19.5971935	111.046834
-22.795626	14.296816	109.211746	-18.371721	20.212889	110.011612	33.045517	-5.166081	108.429703	33.46241	46.918873	109.577797	33.2539635	20.876396	109.00375	-69.9974055	19.549382	111.019474
-23.922867	14.024706	108.018791	-17.870529	20.080372	108.690247	33.210178	-5.226415	105.952332	33.533474	46.72781	107.149338	33.371826	20.7506975	106.550835	-69.112884	19.4100465	110.829659
-25.042892	13.804716	106.737457	-17.37112	19.909374	107.221451	33.585594	-5.532838	103.222862	33.626522	46.518559	104.751221	33.606058	20.4928605	103.9870415	-68.348298	19.3258875	110.4558605
-26.026121	13.506511	105.345932	-16.950211	19.760832	105.70977	33.169086	-5.461602	100.998222	33.659626	46.316471	102.504478	33.414356	20.4274345	101.75135	-67.314778	19.0942295	109.66819
-27.556622	13.259978	103.633026	-16.544161	19.65559	103.704033	32.931961	-5.595613	97.932999	33.66312	46.024769	99.543076	33.2975405	20.214578	98.7380375	-66.3858625	19.096602	108.6700285
-28.581554	13.131224	102.798904	-16.490078	19.623171	102.682068	32.665409	-5.68618	96.411476	33.539589	45.859905	98.058899	33.102499	20.0868625	97.2351875	-66.082655	19.1594795	108.1289485
-29.463917	12.953377	102.246948	-16.509916	19.608309	101.958534	32.302155	-5.840899	95.385429	33.423805	45.664658	96.898827	32.86298	19.9118795	96.142128	-65.882812	19.3047385	107.77494
-30.312702	12.784116	101.980499	-16.683702	19.56814	101.512062	31.898695	-6.054235	94.714073	33.206036	45.4203	95.980583	32.5523655	19.6830325	95.347328	-65.9197695	19.4532475	107.676796
-31.075228	12.62118	102.087402	-16.916555	19.536179	101.366188	31.457626	-6.332674	94.499573	32.89299	45.109577	95.300903	32.175308	19.3884515	94.900238	-66.008418	19.6839065	107.832138
-31.688231	12.489408	102.482376	-17.204691	19.474787	101.548073	31.037462	-6.669963	94.703835	32.603928	44.731419	94.86219	31.820695	19.030728	94.7830125	-66.230077	19.918846	108.3131335
-32.155743	12.416731	103.128815	-17.493332	19.313097	101.985512	30.646509	-7.110016	95.245628	32.356731	44.298603	94.651344	31.50162	18.5942935	94.948486	-66.488284	20.0319005	109.022538
-32.749416	12.243043	104.022514	-17.851978	18.937473	102.644096	30.181953	-7.810833	96.058434	32.098999	43.589146	94.493797	31.140476	17.8891565	95.2761155	-66.844432	19.9857895	110.0120765
-32.958908	12.155107	104.306389	-17.996683	18.61038	102.854881	29.995287	-8.241925	96.376534	31.992346	43.178787	94.416641	30.9938165	17.468431	95.3965875	-66.9871825	19.752329	110.3131745
-33.124577	12.05117	104.165688	-18.047867	18.254305	102.755592	29.975679	-8.592999	96.467461	31.972309	42.865181	94.325928	30.973994	17.136091	95.3966945	-67.069728	19.372519	110.1144895
-33.168282	11.931771	103.561722	-18.017139	17.852612	102.286148	30.072271	-8.835281	96.216133	32.026726	42.662003	94.188309	31.0494985	16.913361	95.202221	-67.0837765	18.791863	109.370075
-33.09708	11.838204	102.544144	-17.967978	17.479858	101.454338	30.192566	-8.954638	95.66481	32.069298	42.567253	94.012817	31.130932	16.8063075	94.8388135	-67.066888	18.1534085	108.0698625
-32.903217	11.83422	101.489983	-17.952892	17.21311	100.571739	30.277452	-8.965361	94.861389	32.075676	42.533176	93.793571	31.176564	16.7839075	94.32748	-67.082348	17.6423125	106.815998
-32.649456	11.914124	100.529755	-17.968992	17.04117	99.81076	30.300241	-8.877224	94.119766	32.026451	42.627163	93.619499	31.163346	16.8749695	93.8696325	-67.10133	17.2073705	105.7518875
-32.190506	12.20989	99.437096	-18.071646	16.984985	98.983665	30.328453	-8.542439	93.279388	31.795416	42.926651	93.735069	31.0619345	17.192106	93.5072285	-67.2052265	16.777864	104.4601015
-31.832577	12.489619	98.757462	-18.241228	17.055298	98.546303	30.311657	-8.195816	93.182686	31.553638	43.163937	94.227951	30.9326475	17.4840605	93.7053185	-67.4151035	16.6265355	103.3872875
-31.492085	12.801604	98.047653	-18.463985	17.209808	98.177536	30.327589	-7.783462	93.520264	31.276072	43.417137	95.1959	30.8018305	17.8168375	94.358082	-67.7298005	16.6027785	101.99699
-31.172279	13.174343	97.535629	-18.787756	17.399553	98.018234	30.33968	-7.384853	94.433586	31.032681	43.644936	96.728897	30.6861805	18.1300415	95.5812415	-68.2616925	16.6690645	100.4552265
-30.835114	13.554795	97.175461	-19.22917	17.573586	98.110443	30.339754	-7.08372	95.89431	30.912308	43.831612	98.771111	30.626031	18.373946	97.3327105	-69.084371	16.773226	98.8881755
-30.473631	13.975142	97.077866	-19.645039	17.750824	98.462532	30.272194	-6.862887	97.600372	30.743078	44.067219	101.130653	30.507636	18.602166	99.3655125	-69.797714	16.899482	97.5595515
-30.164162	14.35886	97.382317	-20.046844	17.915245	99.044411	30.160704	-6.686508	99.466316	30.572868	44.209717	103.497528	30.366786	18.7616045	101.481922	-70.460474	17.0688855	96.6069
-29.783089	14.83198	98.320251	-20.518734	18.106533	100.269905	30.001072	-6.620639	102.162338	30.430889	44.428452	106.693459	30.2159805	18.9039065	104.4278985	-71.2534485	17.3091595	96.1119115
-29.633526	15.070402	98.939262	-20.734398	18.181854	101.009857	29.940832	-6.633335	103.528442	30.422131	44.501778	108.176979	30.1814815	18.9342215	105.8527105	-71.6502775	17.4294865	96.1670035
-29.429001	15.271574	99.417381	-20.790901	18.246706	101.554192	29.944241	-6.60985	104.372421	30.521748	44.328888	108.907112	30.2329945	18.859519	106.6397665	-71.8147965	17.633893	96.4686175
-29.198685	15.235886	99.677673	-20.621119	18.257162	101.784264	30.109108	-6.5814	104.513382	30.62756	44.656994	108.914604	30.368334	19.037797	106.713993	-71.610572	17.476527	96.854535
-29.016987	15.099999	99.727585	-20.298328	18.255165	101.728821	30.402426	-6.544855	104.023376	30.845209	44.661987	108.248077	30.6238175	19.058566	106.1357265	-71.2204735	17.451764	97.3219155
-28.750664	15.062603	99.568199	-19.838499	18.169975	101.414452	30.730379	-6.561943	103.067574	31.190086	44.611351	107.079361	30.9602325	19.024704	105.0734675	-70.6372305	17.315246	97.7554365
-28.369787	15.000253	99.138268	-19.297564	18.027994	100.84021	31.083828	-6.672336	101.818756	31.544781	44.467873	105.805733	31.3143045	18.8977685	103.8122445	-69.9094325	17.1582195	97.8681755
-27.872198	14.917974	98.127098	-18.531368	17.703253	99.681938	31.620342	-6.973838	99.852509	32.136913	44.177483	103.970459	31.8786275	18.6018225	101.911484	-68.9413635	16.8046835	97.452392
-27.601645	14.798909	97.255928	-18.057793	17.478548	98.777084	31.946308	-7.115904	98.560791	32.451855	43.96796	102.897453	32.1990815	18.426028	100.729122	-68.3146675	16.531068	96.825046
-27.428822	14.658906	96.36087	-17.616205	17.283272	97.869095	32.224876	-7.247595	97.400803	32.742928	43.770454	101.989571	32.483902	18.2614295	99.695187	-67.716312	16.3051145	96.043003
-27.28141	14.459694	95.467712	-17.205069	17.130531	97.013855	32.460793	-7.351319	96.517715	32.994091	43.600266	101.247932	32.727442	18.1244735	98.8828235	-67.13758	16.1365885	95.1448865
-27.126688	14.242607	94.568367	-16.922882	16.990236	96.177353	32.646393	-7.449872	95.929047	33.179699	43.375271	100.72583	32.913046	17.9626995	98.3274385	-66.75881	16.0177725	94.0272675
-27.180227	13.888003	93.741127	-16.756763	16.894855	95.454926	32.781384	-7.587556	95.591805	33.307724	43.158474	100.426315	33.044554	17.785459	98.00906	-66.55808	16.004251	92.900792
-27.29958	13.506317	93.030304	-16.676023	16.790972	94.883316	32.864281	-7.751872	95.40834	33.381031	42.952484	100.299225	33.122656	17.600306	97.8537825	-66.474702	15.981638	91.9128495
-27.473629	12.778574	92.019753	-16.689093	16.608772	94.100006	32.863754	-8.02951	95.265213	33.438259	42.611126	100.422379	33.1510065	17.290808	97.843796	-66.5291925	15.926736	90.356216
-27.688555	12.254162	91.34346	-16.741905	16.482109	93.618294	32.814934	-8.228136	95.188972	33.405769	42.402657	100.57505	33.1103515	17.0872605	97.882011	-66.5941615	15.8769575	89.354577
-27.953259	11.733521	90.755096	-16.815374	16.394257	93.192078	32.745823	-8.393283	95.043526	33.362968	42.232422	100.693832	33.0543955	16.9195695	97.868679	-66.6851435	15.8689445	88.515477
-28.259319	11.167437	90.318504	-16.843227	16.331306	92.885658	32.684742	-8.508537	94.852631	33.351299	42.124557	100.672676	33.0180205	16.80801	97.7626535	-66.7044745	15.854602	88.0086625
-28.697514	10.60069	90.04689	-16.825777	16.290247	92.69751	32.642113	-8.649954	94.68058	33.402996	42.04895	100.4356	33.0225545	16.699498	97.55809	-66.6741085	15.880996	87.83693
-29.195473	9.920744	89.929039	-16.802313	16.267118	92.652473	32.612724	-8.771571	94.581467	33.527618	41.939621	99.908981	33.070171	16.584025	97.245224	-66.674797	15.950211	88.059722
-29.826588	9.155927	89.97142	-16.750195	16.252228	92.677864	32.602837	-8.940939	94.498405	33.698467	41.81929	99.189011	33.150652	16.4391755	96.843708	-66.651042	16.0652805	88.51202
-30.840996	7.921584	90.219536	-16.620399	16.061829	92.792305	32.649734	-9.280998	94.502838	33.992241	41.533642	98.063049	33.3209875	16.126322	96.2829435	-66.5617855	15.997336	89.3016665
-31.598356	7.097001	90.414658	-16.467575	15.846175	92.894089	32.767467	-9.59912	94.682404	34.211811	41.24828	97.276474	33.489639	15.82458	95.979439	-66.424789	15.86777	89.808739
-32.328819	6.193912	90.569183	-16.292694	15.527116	92.929794	32.943256	-9.957486	94.818771	34.409668	40.922188	96.431282	33.676462	15.482351	95.6250265	-66.26185	15.571881	90.2345615
-33.198071	5.279237	90.689621	-16.085308	15.180999	92.869286	33.195656	-10.356365	94.910011	34.604595	40.542469	95.559326	33.9001255	15.093052	95.2346685	-66.0707415	15.268946	90.5039035
-33.969574	4.375058	90.825089	-15.82374	14.789444	92.711281	33.427517	-10.787476	94.898453	34.815762	40.089928	94.541855	34.1216395	14.651226	94.720154	-65.7691195	14.927662	90.702408
-34.821495	3.544241	90.934547	-15.495009	14.414618	92.485313	33.675011	-11.231716	94.603996	35.042061	39.563309	93.243805	34.358536	14.1657965	93.9239005	-65.348554	14.6634395	91.0467255
-35.655766	2.723506	91.142593	-15.112941	14.047769	92.167442	33.869282	-11.680196	93.918457	35.258057	38.945797	91.566101	34.5636695	13.6328005	92.742279	-64.7895515	14.4627375	91.592605
-36.941017	1.73075	91.798187	-14.527363	13.6271	91.663361	33.925846	-12.374253	92.2435	35.479595	37.836761	88.436638	34.7027205	12.731254	90.340069	-63.7574465	14.522946	92.986653
-37.804359	1.202902	92.325439	-14.22569	13.393267	91.331825	33.743385	-12.804501	90.985474	35.481731	37.00008	86.275421	34.612558	12.0977895	88.6304475	-63.063938	14.6887445	94.0332025
-38.593746	0.77061	92.949997	-14.123882	13.210091	91.161888	33.421783	-13.258288	89.918205	35.357086	36.164291	84.410019	34.3894345	11.4530015	87.164112	-62.6371985	14.9671805	95.159664
-39.536354	0.441987	93.525124	-14.227862	13.018497	90.98732	33.248272	-13.864529	88.625977	35.07777	35.404942	82.866402	34.163021	10.7702065	85.7461895	-62.618745	15.2667875	96.2284505
-40.379234	0.202363	93.965027	-14.561536	12.866751	90.762154	32.559296	-14.151779	87.562782	34.526081	34.774891	81.455414	33.5426885	10.311556	84.509098	-62.6657605	15.421946	97.01521
-41.181679	0.061117	94.195938	-15.061898	12.726731	90.410194	31.569254	-14.237616	86.572182	33.705341	34.34399	80.157402	32.6372975	10.053187	83.364792	-62.7610935	15.400275	97.455596
-41.946568	-0.017256	94.154129	-15.693537	12.564296	89.90657	31.133589	-14.575235	85.179779	32.898193	34.022976	78.83287	32.015891	9.7238705	82.0063245	-63.402965	15.4047215	97.8068155
-42.898369	0.060811	93.715973	-16.775259	12.331048	89.123047	29.960522	-14.794498	83.67292	31.720907	33.724907	77.29744	30.8407145	9.4652045	80.48518	-64.3912325	15.1968915	97.760914
-43.399384	0.255031	93.387436	-17.505703	12.232956	88.682907	29.295153	-14.867422	82.931183	31.048437	33.595215	76.476685	30.171795	9.3638965	79.703934	-65.183201	15.1020155	97.66188
-43.716457	0.624198	93.041191	-18.145002	12.133978	88.259285	28.673697	-14.965354	82.28772	30.510378	33.505581	75.72876	29.5920375	9.2701135	79.00824	-65.8820415	14.9978425	97.51033
-43.875736	1.048291	92.580116	-18.651278	12.034278	87.833977	28.227081	-15.065815	81.682396	30.006344	33.397354	75.112442	29.1167125	9.1657695	78.397419	-66.4192685	14.9027865	97.270535
-43.884529	1.579813	91.917221	-19.021574	11.867089	87.310181	27.883547	-15.17546	81.060204	29.624891	33.334713	74.586472	28.754219	9.0796265	77.823338	-66.797367	14.6545515	96.797024
-43.800961	2.104488	91.093452	-19.286943	11.690088	86.71756	27.819691	-15.232079	80.330902	29.410358	33.263206	74.165169	28.6150245	9.0155635	77.2480355	-67.1889105	14.3646125	96.1870845
-43.521328	2.668289	90.075981	-19.44453	11.548081	86.047729	27.547602	-15.316476	79.805977	29.31838	33.263378	73.902985	28.432991	8.973451	76.854481	-67.322051	14.122711	95.240977
-42.815609	3.719272	88.227448	-19.524685	11.382561	84.935448	27.656818	-15.246778	79.123177	29.343363	33.426903	73.979492	28.5000905	9.0900625	76.5513345	-67.5494605	13.6750595	93.3195615
-42.162548	4.552614	87.100273	-19.48917	11.297565	84.413193	27.616743	-14.960469	79.310616	29.482916	33.559601	74.736153	28.5498295	9.299566	77.0233845	-67.5281695	13.295564	91.8030015
-41.434059	5.395553	86.192108	-19.431086	11.276874	84.386696	27.941734	-14.790419	80.257408	29.847387	33.740376	76.530586	28.8945605	9.4749785	78.393997	-67.7567325	13.0787695	90.379395
-40.513943	6.260795	85.777176	-19.301111	11.330964	84.925476	28.449198	-14.695197	82.246109	30.45046	33.954315	79.439102	29.449829	9.629559	80.8426055	-68.052051	13.032369	89.0083465
-39.382805	7.270151	85.917206	-19.120123	11.360743	86.062683	29.043463	-14.712874	84.851112	31.230909	34.058224	82.913849	30.137186	9.672675	83.8824805	-68.377432	13.048811	88.2428855
-38.31041	8.347258	86.615685	-18.760483	11.379694	87.4571	29.587233	-14.847581	87.587845	32.054295	34.048416	86.18364	30.820764	9.6004175	86.8857425	-68.34173	13.1589705	88.0284575
-37.139202	9.338538	87.589424	-18.278397	11.366179	88.888908	30.160669	-15.066578	89.869957	32.965355	33.946312	88.656059	31.563012	9.439867	89.263008	-68.119806	13.292491	88.514808
-35.245525	10.916536	88.964798	-17.268478	11.319148	90.463417	30.966404	-15.289329	91.917244	34.131397	33.756115	90.584206	32.5489005	9.233393	91.250725	-67.0858565	13.404903	89.676109
-34.006374	12.021493	89.744347	-16.532488	11.312494	91.194275	31.556749	-15.310231	92.578835	34.702305	33.626862	90.987671	33.129527	9.1583155	91.783253	-66.194503	13.4666725	90.605297
-32.805531	13.03543	90.512619	-15.864015	11.236882	91.82003	32.115196	-15.387472	92.902252	35.219749	33.507576	91.182144	33.6674725	9.060052	92.042198	-65.3955025	13.413712	91.597862
-31.55035	14.017883	91.139877	-15.286489	11.08726	92.40937	32.539684	-15.604654	93.249718	35.737343	33.253422	91.433617	34.1385135	8.824384	92.3416675	-64.7114915	13.350136	92.4770725
-30.263542	15.09557	91.681686	-14.881783	10.848845	92.974022	32.783897	-15.923339	93.628311	36.246998	32.924236	91.875618	34.5154475	8.5004485	92.7519645	-64.2790135	13.1972415	93.1960795
-29.175304	16.149771	92.086594	-14.595556	10.620831	93.392548	32.913761	-16.289457	93.932457	36.643387	32.530891	92.435524	34.778574	8.120717	93.1839905	-63.969686	13.120945	93.6011055
-28.027185	17.269194	92.387787	-14.409693	10.448408	93.741325	32.984409	-16.647806	94.297997	36.921677	32.186096	93.120941	34.953043	7.769145	93.709469	-63.772429	13.127671	93.773181
-26.388115	19.134415	92.828545	-14.233589	10.386227	94.345222	32.998745	-16.997887	95.199837	37.291931	31.814301	94.507767	35.145338	7.408207	94.853802	-63.612516	13.364247	93.836642
-25.365225	20.334442	93.375984	-14.137344	10.449652	94.819656	32.982243	-17.168228	95.866814	37.538536	31.679106	95.525017	35.2603895	7.255439	95.6959155	-63.5350775	13.643865	93.9433965
-24.301134	21.595533	93.774559	-14.070979	10.546755	95.308426	32.912083	-17.314043	96.55999	37.760735	31.566174	96.594276	35.336409	7.1260655	96.577133	-63.478367	13.9674445	94.039719
-23.323364	22.891905	94.321434	-14.040063	10.653807	95.834045	32.789783	-17.42094	97.134743	37.935482	31.462214	97.709831	35.3626325	7.020637	97.422287	-63.4427585	14.286977	94.245803
-22.403828	24.14328	95.09214	-14.040875	10.750834	96.382874	32.5979	-17.485411	97.4935	38.104004	31.421692	98.786217	35.350952	6.9681405	98.1398585	-63.432702	14.5335275	94.6258895
-21.439211	25.415754	95.820259	-14.0896	10.901168	96.984901	32.320278	-17.451509	97.681717	38.17326	31.464973	99.778786	35.246769	7.006732	98.7302515	-63.425969	14.795604	95.2395505
-20.601717	26.769289	96.789391	-14.231196	11.187582	97.671318	32.07608	-17.267893	97.879524	38.16399	31.659948	100.755013	35.120035	7.1960275	99.3172685	-63.582427	15.1791365	96.0253675
-19.490114	28.670771	98.599945	-14.556355	11.68744	98.993996	31.644619	-16.828623	98.352257	38.088493	32.154133	102.217712	34.866556	7.662755	100.2849845	-63.979266	15.712125	97.7030075
-18.77392	30.027304	99.773476	-14.823622	12.068139	99.919289	31.391382	-16.445244	98.761093	37.977158	32.592224	102.953445	34.68427	8.07349	100.857269	-64.331514	16.062788	98.981309
-18.064791	31.28302	100.788094	-15.092358	12.462988	100.774574	31.17907	-16.032391	99.015358	37.751492	33.06554	103.389297	34.465281	8.5165745	101.2023275	-64.649997	16.4094015	100.3468205
-17.412722	32.483288	101.580826	-15.335889	12.859373	101.458908	30.967585	-15.625961	99.097916	37.497173	33.00692	103.747162	34.232379	8.6904795	101.422539	-64.904157	17.0282665	101.495277
-16.684101	33.616768	102.408112	-15.545975	13.104795	102.056099	30.807505	-15.204323	99.094437	37.226051	33.341579	104.072716	34.016778	9.068628	101.5835765	-65.108728	17.140962	102.5286215
-15.983781	34.773788	103.248154	-15.766387	13.349522	102.55761	30.665075	-14.818369	98.986748	37.044041	33.574642	104.486023	33.854558	9.3781365	101.7363855	-65.387332	17.3209075	103.3788345
-15.282724	35.774075	104.165115	-15.84678	13.47368	103.004478	30.578794	-14.475799	98.628807	36.982803	33.758312	104.987717	33.7807985	9.6412565	101.808262	-65.4743585	17.3061035	104.200694
-14.144787	37.216316	105.573944	-15.805631	13.787656	103.623985	30.503944	-13.811559	97.990822	37.017574	34.723465	105.631485	33.760759	10.455953	101.8111535	-65.372021	17.119359	105.4368165
-13.360884	38.204967	106.322083	-15.753648	14.163221	103.915024	30.502743	-13.324602	97.645096	37.056999	35.111095	105.96492	33.779871	10.8932465	101.805008	-65.287167	17.4331955	106.02504
-12.529031	39.075279	106.88485	-15.647125	14.55537	104.167831	30.493536	-12.827176	97.416992	37.110409	35.518978	106.209305	33.8019725	11.345901	101.8131485	-65.0962225	17.764839	106.5225135
-11.778336	39.845257	107.34465	-15.626709	14.924571	104.367432	30.501884	-12.357447	97.33213	37.160568	35.89278	106.487701	33.831226	11.7676665	101.9099155	-65.084644	18.0814755	106.8249485
-11.017745	40.495937	107.68248	-15.60244	15.190692	104.48011	30.515242	-11.998518	97.302971	37.158794	36.22953	106.856537	33.837018	12.115506	102.079754	-65.041898	18.265878	106.880466
-10.219467	41.040157	107.996773	-15.677089	15.41222	104.592323	30.499887	-11.696808	97.428856	37.135342	36.468887	107.316673	33.8176145	12.3860395	102.3727645	-65.1717925	18.4384005	106.8118815
-9.465652	41.537846	108.335732	-15.820402	15.641564	104.773476	30.484844	-11.4553	97.811424	37.059387	36.728893	107.960495	33.7721155	12.6367965	102.8859595	-65.4129195	18.6463315	106.6609925
-8.356147	41.944897	109.096527	-16.190092	15.929231	105.275917	30.471855	-11.296331	98.993599	36.947544	37.052334	109.433388	33.7096995	12.8780015	104.2134935	-66.0898835	18.9804605	106.3383405
-7.675561	42.098614	109.757637	-16.466711	16.133326	105.765045	30.474731	-11.305569	100.004448	36.908127	37.281586	110.57373	33.691429	12.9880085	105.289089	-66.624851	19.2786435	106.241001
-6.888686	42.109432	110.446884	-16.74139	16.366224	106.374023	30.558126	-11.334901	100.984253	36.895821	37.519096	111.747131	33.7269735	13.0920975	106.365692	-67.2097535	19.6403505	106.382354
-6.211349	42.072769	111.215782	-16.911545	16.521879	106.956825	30.662874	-11.286908	101.861977	37.333401	37.581573	112.67942	33.9981375	13.1473325	107.2706985	-67.8212275	19.8964255	106.6429515
-5.430725	41.815434	111.888596	-17.037788	16.763096	107.555649	30.835175	-11.22768	102.746414	37.405975	37.858162	113.716385	34.120575	13.315241	108.2313995	-68.196151	20.210951	106.8798985
-4.700521	41.544296	112.593544	-17.082722	17.025679	108.186279	31.125731	-11.218957	103.567192	37.121876	38.363724	114.884254	34.1238035	13.5723835	109.225723	-68.2892475	20.4789745	107.146835
-3.973817	41.173485	113.168503	-17.209185	17.36606	108.866371	31.416718	-11.203221	104.509712	37.628399	38.552742	115.632332	34.5225585	13.6747605	110.071022	-68.9409285	21.0573595	107.66172
-2.884381	40.329639	114.136482	-17.278088	17.796976	109.811493	31.796875	-11.002142	105.971207	37.392223	39.254292	117.305862	34.594549	14.126075	111.6385345	-69.150725	21.467877	107.9844515
-2.228482	39.662605	114.815201	-17.263107	18.048933	110.502419	32.116604	-10.827677	107.129311	37.545902	39.661175	118.444611	34.831253	14.416749	112.786961	-69.357467	21.681117	108.217877
-1.654819	38.913483	115.57518	-17.368885	18.390673	111.24498	32.477207	-10.639301	108.327499	37.686123	40.060539	119.740723	35.081665	14.710619	114.034111	-69.819435	22.070727	108.455849
-1.044825	37.950169	116.344475	-17.405025	18.651634	111.964325	32.820484	-10.444428	109.617065	37.807281	40.467014	120.995331	35.3138825	15.011293	115.306198	-70.1239325	22.291975	108.622452
-0.511695	36.93074	116.910217	-17.426323	18.933046	112.62014	33.202015	-10.042921	110.780975	37.834023	40.927814	122.138687	35.518019	15.4424465	116.459831	-70.370665	22.4236455	108.780449
-0.034189	35.845901	117.356277	-17.41214	19.183926	113.251289	33.439888	-9.648553	111.944702	38.449181	41.14006	122.768829	35.9445345	15.7457535	117.3567655	-70.7688145	22.6220985	109.1458125
0.448649	34.571995	117.755569	-17.351147	19.39126	113.873482	33.317165	-9.083266	113.177681	38.094234	41.738274	123.538612	35.7056995	16.327504	118.3581465	-70.4079935	22.455016	109.3888175
0.993647	32.648628	118.097702	-17.256672	19.742102	114.865753	33.740189	-8.580318	114.590195	38.672951	42.195576	123.788139	36.20657	16.807629	119.189167	-70.719914	22.676575	110.542339
1.286252	31.209703	118.320503	-17.18214	20.00787	115.548943	33.908878	-8.308143	115.667892	38.764774	42.63924	123.768906	36.336826	17.1655485	119.718399	-70.701106	22.8501915	111.379487
1.536835	29.746819	118.49469	-17.045019	20.265837	116.196228	34.020802	-7.966472	116.876877	38.85149	43.013931	123.537186	36.436146	17.5237295	120.2070315	-70.526184	23.0079445	112.1854245
1.685586	28.237284	118.680481	-16.984024	20.589975	116.850006	34.139034	-7.675143	118.091843	38.979282	43.379539	123.204399	36.559158	17.852198	120.648121	-70.527206	23.327752	113.051891
1.771951	26.731474	118.893898	-16.882006	20.867161	117.402885	34.253407	-7.406215	119.310669	39.101978	43.72279	122.808563	36.6776925	18.1582875	121.059616	-70.4417045	23.5760345	113.746154
1.790978	25.233612	119.152161	-16.761545	21.090889	117.891434	34.364544	-7.100504	120.486237	39.208263	43.975082	122.35849	36.7864035	18.437289	121.4223635	-70.3094935	23.744489	114.3605045
1.762567	23.721163	119.411507	-16.671432	21.27882	118.316269	34.500774	-6.832539	121.433571	39.30019	44.20858	121.874535	36.900482	18.6880205	121.654053	-70.243346	23.8696195	114.978485
1.609402	21.555567	119.612465	-16.507881	21.444242	118.560341	34.722218	-6.426311	122.336723	38.91544	44.673923	121.26725	36.818829	19.123806	121.8019865	-69.834591	23.764678	115.3186955
1.46771	20.128622	119.567932	-16.418167	21.496805	118.425224	34.870476	-6.162096	122.488144	38.913353	44.843204	120.736732	36.8919145	19.340554	121.612438	-69.7282485	23.653056	115.23801
1.255021	18.859364	119.315102	-16.323872	21.477221	118.067108	35.032063	-5.898198	122.314857	38.834095	45.054089	120.282761	36.933079	19.5779455	121.298809	-69.580823	23.3764965	114.835407
1.019071	17.563173	118.893112	-16.232821	21.439795	117.601181	35.164383	-5.66301	121.856758	38.73584	45.24493	119.880806	36.9501115	19.79096	120.868782	-69.4157535	23.08863	114.33358
0.747696	16.361242	118.436958	-16.142365	21.421265	117.121849	35.254837	-5.459701	121.175697	38.629868	45.418472	119.431793	36.9423525	19.9793855	120.303745	-69.2270825	22.8631445	113.939953
0.376805	15.278427	117.914055	-16.043026	21.437172	116.678307	35.329128	-5.255758	120.412956	38.564587	45.588379	118.9562	36.9468575	20.1663105	119.684578	-69.0329095	22.7080335	113.672036
0.039335	14.232321	117.40168	-15.938696	21.561199	116.297401	35.38686	-5.038651	119.581818	38.480011	45.762524	118.499481	36.9334355	20.3619365	119.0406495	-68.8108275	22.7604615	113.5541525
-0.616971	12.860377	116.668198	-15.824534	21.94739	115.784546	35.397732	-4.659402	118.41024	38.439487	46.041714	117.663429	36.9186095	20.691156	118.0368345	-68.5676775	23.203624	113.5322575
-1.081676	12.060785	116.165779	-15.68807	22.273176	115.438057	35.353886	-4.413197	117.685425	38.426533	46.255867	117.005196	36.8902095	20.921335	117.3453105	-68.2663495	23.625017	113.5308035
-1.515195	11.268685	115.653564	-15.533379	22.582357	115.077423	35.358517	-4.156388	116.963371	38.391998	46.4744	116.309891	36.8752575	21.159006	116.636631	-67.9420155	24.005708	113.518215
-2.004374	10.554063	115.108192	-15.34235	22.872835	114.701462	35.331329	-3.85077	116.220215	38.376827	46.714767	115.596214	36.854078	21.4319985	115.9082145	-67.538778	24.3136715	113.4947095
-2.473619	9.81703	114.59124	-15.074971	23.083118	114.290894	35.315819	-3.603274	115.404739	38.375736	46.908524	114.782974	36.8457775	21.652625	115.0938565	-66.9957195	24.513611	113.4879315
-2.916179	9.167163	114.056686	-14.891225	23.305521	113.892982	35.324009	-3.404227	114.609314	38.363312	47.114445	113.9524	36.8436605	21.855109	114.280857	-66.6261105	24.755933	113.505107
-3.357254	8.512471	113.561264	-14.70357	23.477863	113.508896	35.348431	-3.188846	113.877937	38.341385	47.307842	113.115097	36.844908	22.059498	113.496517	-66.252048	24.896228	113.521275
-4.049751	7.614696	112.882553	-14.467856	23.674822	112.94503	35.366188	-2.892881	112.867104	38.25544	47.538464	111.954071	36.810814	22.3227915	112.4105875	-65.746526	25.0268525	113.4794725
-4.47791	7.057374	112.487701	-14.380004	23.783884	112.607574	35.324093	-2.715916	112.210167	38.178089	47.670288	111.340622	36.751091	22.477186	111.7753945	-65.511099	25.090582	113.4397535
-4.889677	6.596716	112.05851	-14.347741	23.892305	112.226799	35.220135	-2.564315	111.6418	38.048286	47.784416	110.786308	36.6342105	22.6100505	111.214054	-65.3296925	25.1745595	113.239544
-5.212442	6.046841	111.597916	-14.375594	23.999773	111.833206	35.091228	-2.380445	111.134041	37.89082	47.885864	110.341957	36.491024	22.7527095	110.737999	-65.242212	25.2468365	112.928413
-5.561572	5.552911	111.111923	-14.407696	24.145411	111.412582	34.952061	-2.232419	110.645966	37.786915	47.988045	110.012939	36.369488	22.877813	110.3294525	-65.18488	25.413009	112.4957115
-5.905552	5.092552	110.624245	-14.446713	24.281563	110.991989	34.809677	-2.125041	110.175682	37.68882	48.089722	109.728745	36.2492485	22.9823405	109.9522135	-65.1426745	25.5807855	112.0317645
-6.209272	4.725705	110.134003	-14.499935	24.524584	110.577904	34.609665	-1.962909	109.658173	37.641136	48.225708	109.422913	36.1254005	23.1313995	109.540543	-65.1252705	25.9177685	111.615265
-6.565077	4.257109	109.59787	-14.555756	24.988409	110.149292	34.3354	-1.708967	108.927956	37.539322	48.447411	108.954712	35.937361	23.369222	108.941334	-65.048873	26.607596	111.35725
-6.750504	4.011246	109.32399	-14.550411	25.328005	109.911819	34.185215	-1.503739	108.595276	37.503284	48.612968	108.609642	35.8442495	23.5546145	108.602459	-64.9450715	27.1013955	111.221179
-6.875191	3.796185	108.980003	-14.51633	25.614511	109.608063	34.086983	-1.309919	108.272316	37.481956	48.799442	108.305954	35.7844695	23.7447615	108.289135	-64.8171295	27.4842605	110.926991
-6.89697	3.509986	108.419838	-14.48257	25.787991	109.15078	34.082207	-1.160962	107.886101	37.476452	48.986279	108.098312	35.7793295	23.9126585	107.9922065	-64.7444695	27.6633235	110.3093535
-6.888776	3.202817	107.541321	-14.430454	25.874052	108.43338	34.105412	-1.033257	107.387939	37.494102	49.133663	108.062195	35.799757	24.050203	107.725067	-64.660665	27.697901	109.141693
-6.875868	2.894217	106.446823	-14.40005	25.904762	107.501434	34.159191	-0.914023	106.845222	37.495296	49.278393	108.069595	35.8272435	24.182185	107.4574085	-64.6273435	27.627339	107.5454595
-6.873194	2.587273	105.307022	-14.367268	25.96159	106.407677	34.247543	-0.771022	106.401016	37.456146	49.430817	108.044197	35.8518445	24.3298975	107.2226065	-64.5863805	27.5932825	105.5927475
-6.779268	2.091373	103.719589	-14.260666	26.041162	104.728714	34.453957	-0.563145	105.969261	37.418255	49.616711	107.828354	35.936106	24.526783	106.8988075	-64.457438	27.555541	102.5586205
-6.702398	1.77703	102.871498	-14.113058	26.092407	103.665878	34.653347	-0.486888	105.78141	37.428642	49.727051	107.455917	36.0409945	24.6200815	106.6186635	-64.2671105	27.5647325	100.7130925
-6.629516	1.422554	102.137062	-13.911356	26.068169	102.681496	34.871693	-0.457696	105.63446	37.476887	49.717587	106.905617	36.17429	24.6299455	106.2700385	-63.997002	27.5063925	99.0929535
-6.599336	1.106749	101.542557	-13.672109	25.962931	101.834785	35.070496	-0.530613	105.526802	37.576752	49.625477	106.378571	36.323624	24.547432	105.9526865	-63.667842	27.37843	97.7168835
-6.593981	0.728557	101.063744	-13.464977	25.759411	101.088402	35.240166	-0.726712	105.517593	37.692459	49.396877	105.91011	36.4663125	24.3350825	105.7138515	-63.3962665	27.1837395	96.4629525
-6.729664	0.374717	100.635437	-13.272759	25.520941	100.434517	35.352859	-0.953241	105.616211	37.78957	49.122307	105.497375	36.5712145	24.084533	105.556793	-63.1167325	26.957349	95.312241
-6.910242	0.056738	100.361809	-13.108532	25.244749	99.861481	35.448719	-1.228731	105.740059	37.852921	48.844257	105.16523	36.65082	23.807763	105.4526445	-62.867884	26.681735	94.2703175
-7.370964	-0.407639	99.914215	-12.993515	24.770718	99.074844	35.489914	-1.653282	106.038139	37.920036	48.39415	104.781387	36.704975	23.370434	105.409763	-62.692005	26.171002	92.739925
-7.799544	-0.673292	99.553612	-12.899478	24.4175	98.570595	35.52924	-1.929459	106.144424	37.940517	48.101109	104.491516	36.7348785	23.085825	105.31797	-62.5338345	25.749175	91.82322
-8.347776	-0.898695	99.1548	-12.789204	24.102077	98.065338	35.591011	-2.21097	106.176605	37.968224	47.815197	104.216042	36.7796175	22.8021135	105.1963235	-62.3580255	25.4020405	90.9343525
-8.974307	-1.058357	98.704414	-12.650558	23.845676	97.636528	35.660057	-2.479778	106.111504	38.080997	47.527729	103.931847	36.870527	22.5239755	105.0216755	-62.171643	25.1673765	90.2513805
-9.663774	-1.168256	98.247978	-12.47442	23.668119	97.313164	35.762077	-2.685774	105.887749	38.236134	47.304825	103.647255	36.9991055	22.3095255	104.767502	-61.9479455	25.0267125	89.858826
-10.416141	-1.188896	97.8843	-12.251606	23.558672	97.133415	35.910889	-2.829441	105.598358	38.444557	47.168892	103.37088	37.177723	22.1697255	104.484619	-61.680935	24.9476185	89.782211
-11.282102	-1.035718	97.658699	-12.016795	23.538511	97.133484	36.093891	-2.934967	105.310013	38.668766	47.079208	103.099167	37.3813285	22.0721205	104.20459	-61.4149185	25.0049015	90.062378
-12.812906	-0.74387	97.686386	-11.670644	23.549923	97.396507	36.451267	-3.038544	104.804779	39.002914	46.972595	102.441231	37.7270905	21.9670255	103.623005	-61.0683785	25.1328205	91.170009
-13.920439	-0.497943	97.781807	-11.457418	23.517687	97.671661	36.717026	-3.140988	104.294441	39.221989	46.881073	101.841965	37.9695075	21.8700425	103.068203	-60.8843435	25.1653315	92.275119
-15.043203	-0.218253	98.047905	-11.222482	23.437162	97.98217	36.958336	-3.302758	103.592529	39.406109	46.749859	100.956535	38.1822225	21.7235505	102.274532	-60.6271865	25.1507735	93.689808
-16.195698	0.098083	98.510292	-11.005887	23.304596	98.392014	37.15419	-3.480319	102.721748	39.482021	46.529701	99.868202	38.3181055	21.524691	101.294975	-60.3298795	25.084501	95.489053
-17.498932	0.433687	99.198212	-10.840397	23.110546	98.909706	37.216801	-3.728007	101.888	39.52755	46.22847	98.679169	38.3721755	21.2502315	100.2835845	-60.0529695	24.9708605	97.5358275
-18.736109	0.789615	99.95108	-10.772926	22.820532	99.454468	37.183083	-4.058193	101.231918	39.521969	45.890949	97.621849	38.352526	20.916378	99.4268835	-59.898378	24.724686	99.4820525
-20.031643	1.136675	100.613449	-10.816118	22.414822	99.922249	37.092636	-4.441985	100.566658	39.384953	45.557762	96.81237	38.2387945	20.5578885	98.689514	-59.8710305	24.2717555	101.154984
-21.948278	1.71141	101.366791	-11.071691	21.727428	100.38707	36.676289	-5.128015	99.704338	38.990757	44.960575	95.947929	37.833523	19.91628	97.8261335	-59.976905	23.538576	102.9480065
-23.269733	2.137133	101.764336	-11.333245	21.244776	100.65625	36.284721	-5.596707	99.345711	38.589088	44.486576	95.633095	37.4369045	19.4449345	97.489403	-60.1033945	23.0446175	103.823097
-24.494284	2.613849	102.189529	-11.676174	20.769838	100.966011	35.857468	-6.107325	99.201447	38.218872	43.99897	95.518181	37.03817	18.9458225	97.359814	-60.390518	22.5938535	104.572208
-25.657034	3.133985	102.496384	-12.057472	20.315039	101.265442	35.403862	-6.589993	99.234306	37.883694	43.533638	95.598045	36.643778	18.4718225	97.4161755	-60.758722	22.1582555	105.1147085
-26.731792	3.65957	102.666138	-12.431019	19.890844	101.491211	35.006985	-7.056175	99.288338	37.593643	43.099316	95.914513	36.300314	18.0215705	97.6014255	-61.162352	21.7601175	105.3809965
-27.834011	4.265625	102.614594	-12.739084	19.495537	101.629463	34.67514	-7.47525	99.304405	37.333794	42.68819	96.466736	36.004467	17.60647	97.8855705	-61.482635	21.384604	105.3733555
-28.752243	4.952137	102.365784	-13.034182	19.159723	101.676094	34.359421	-7.809403	99.342461	37.17746	42.344933	97.216972	35.7684405	17.267765	98.2797165	-61.8368045	21.051681	105.0724715
-29.961664	6.016887	101.869431	-13.350794	18.764647	101.686798	34.063591	-8.188873	99.311539	37.18528	42.031803	98.540451	35.6244355	16.921465	98.925995	-62.3260235	20.607829	104.447601
-30.697411	6.818821	101.403404	-13.504169	18.615679	101.61277	33.963936	-8.319336	99.158844	37.217243	41.963207	99.458199	35.5905895	16.8219355	99.3085215	-62.5989275	20.4094225	103.9170185
-31.309217	7.652878	100.844444	-13.590831	18.543383	101.445099	33.951084	-8.289863	98.946938	37.334263	42.042984	100.286186	35.6426735	16.8765605	99.616562	-62.8243355	20.2102055	103.273636
-31.857908	8.475983	100.252869	-13.624278	18.575541	101.200867	34.003429	-8.135521	98.621208	37.389229	42.218433	101.008377	35.696329	17.041456	99.8147925	-62.944885	20.109626	102.5869415
-32.265949	9.358558	99.846146	-13.609365	18.750389	100.97625	34.082527	-7.906243	98.261452	37.458328	42.434422	101.368538	35.7704275	17.2640895	99.814995	-62.9891575	20.2366885	102.137505
-32.618553	10.211423	99.476471	-13.50711	18.918589	100.687698	34.192432	-7.661302	97.899818	37.572525	42.700539	101.447449	35.8824785	17.5196185	99.6736335	-62.8966985	20.3175595	101.7017625
-33.020096	11.05748	99.059074	-13.386936	19.082241	100.36718	34.361507	-7.464065	97.563133	37.683804	42.914978	101.424774	36.0226555	17.7254565	99.4939535	-62.7965275	20.4390255	101.2404065
-33.461311	12.127226	98.274063	-13.142864	19.149288	99.759384	34.652496	-7.258441	97.11615	38.000198	43.177406	101.400009	36.326347	17.9594825	99.2580795	-62.612075	20.3390935	100.2606885
-33.705509	12.66506	97.616905	-12.941512	19.038639	99.256287	34.87698	-7.213021	96.715721	38.233444	43.21151	101.341614	36.555212	17.9992445	99.0286675	-62.438236	20.0780335	99.4839065
-34.084503	13.01939	97.131477	-12.696636	18.921768	98.789177	35.102989	-7.228675	96.253784	38.409992	43.192089	101.205193	36.7564905	17.981707	98.7294885	-62.1497625	19.861829	98.8488655
-34.419979	13.262563	96.906601	-12.440748	18.811481	98.499474	35.295494	-7.278109	95.879959	38.615871	43.106781	100.774368	36.9556825	17.914336	98.3271635	-61.8371785	19.708626	98.6717845
-34.85202	13.497737	97.09716	-12.175773	18.690834	98.450264	35.453903	-7.433838	95.70295	38.804119	42.948387	100.178528	37.129011	17.7572745	97.940739	-61.480557	19.6243935	98.959789
-35.211979	13.560144	97.6446	-11.967397	18.547192	98.672256	35.568455	-7.741437	95.857254	38.954708	42.696987	99.493858	37.2615815	17.477775	97.675556	-61.1963755	19.616609	99.668956
-35.588497	13.565497	98.368195	-11.866161	18.282993	99.0588	35.603874	-8.245395	96.311111	39.053318	42.254269	98.795685	37.328596	17.004437	97.553398	-61.060918	19.561549	100.564202
-36.082146	13.411893	99.722054	-11.857876	17.612427	99.832947	35.454609	-9.286568	97.337852	39.045479	41.225113	97.938896	37.250044	15.9692725	97.638374	-60.965796	19.2555815	102.02752
-36.276226	13.25859	100.512566	-11.938597	17.001736	100.345825	35.282257	-10.082231	98.077606	38.943199	40.452572	97.594086	37.112728	15.1851705	97.835846	-60.989922	18.8183015	102.855804
-36.446823	13.122368	101.156425	-12.059771	16.377983	100.790718	35.087048	-10.872879	98.747253	38.868443	39.647713	97.307808	36.9777455	14.387417	98.0275305	-61.0972875	18.368549	103.5539055
-36.561066	13.042254	101.627052	-12.18837	15.783027	101.13829	34.883045	-11.592113	99.346542	38.774166	38.873306	97.010788	36.8286055	13.6405965	98.178665	-61.2053455	17.9254575	104.097915
-36.645947	13.057873	101.975632	-12.28751	15.274483	101.373444	34.732975	-12.208804	99.843941	38.670029	38.219784	96.737	36.701502	13.00549	98.2904705	-61.276522	17.543476	104.4564175
-36.670395	13.164523	102.117073	-12.391708	14.824311	101.515388	34.641369	-12.723477	100.285973	38.573505	37.682732	96.491119	36.607437	12.4796275	98.388546	-61.390853	17.1689945	104.64223
-36.583546	13.271102	102.102348	-12.466691	14.460604	101.542686	34.566967	-13.128347	100.649956	38.520874	37.239521	96.324631	36.5439205	12.055587	98.4872935	-61.4773025	16.865621	104.5980785
-36.397518	13.582943	101.750481	-12.507794	13.952396	101.399658	34.589748	-13.566709	100.949669	38.535683	36.779884	96.311279	36.5627155	11.6065875	98.630474	-61.5783035	16.2982045	104.168842
-36.231209	13.770606	101.255051	-12.508271	13.643198	101.152	34.703609	-13.764451	100.940033	38.581638	36.642262	96.445389	36.6426235	11.4389055	98.692711	-61.6591655	15.8474905	103.611289
-36.059792	14.060604	100.649582	-12.477355	13.368413	100.775017	34.813797	-13.871466	100.701729	38.666016	36.575813	96.665741	36.7399065	11.3521735	98.683735	-61.6946165	15.3846525	102.866299
-35.794788	14.430709	100.141609	-12.393956	13.177499	100.413223	34.938026	-13.898005	100.309708	38.715443	36.56934	96.737228	36.8267345	11.3356675	98.523468	-61.6146465	15.0193305	102.302978
-35.499298	14.960964	99.877258	-12.289177	13.111761	100.17588	35.085449	-13.894035	99.936256	38.751717	36.558895	96.582596	36.918583	11.33243	98.259426	-61.496937	14.891092	102.092334
-35.172756	15.588099	99.822601	-12.170838	13.051613	100.098328	35.239777	-13.975408	99.731735	38.758629	36.419655	96.28495	36.999203	11.2221235	98.0083425	-61.340879	14.8811025	102.1883135
-34.715137	16.218147	99.891113	-12.091832	12.875554	100.168701	35.286995	-14.203914	99.743919	38.839256	36.145569	96.121475	37.0631255	10.9708275	97.932697	-61.2467895	14.7802805	102.404705
-34.161461	17.138519	100.011101	-12.038258	12.369094	100.383675	35.225956	-14.856198	99.945	39.02702	35.531372	96.300613	37.126488	10.337587	98.1228065	-61.203004	14.400601	102.6445435
-33.751114	17.805056	99.993248	-12.089416	12.001584	100.485695	35.124432	-15.303848	100.03035	39.097153	35.079338	96.498001	37.1107925	9.887745	98.2641755	-61.2896245	14.115423	102.7072145
-33.354111	18.59832	99.942581	-12.126106	11.69546	100.525261	35.004524	-15.683113	99.995537	39.132866	34.702446	96.710777	37.068695	9.5096665	98.353157	-61.320907	13.8812535	102.697365
-32.875069	19.457644	99.943939	-12.189359	11.474163	100.563179	34.894077	-15.953538	99.855644	39.114258	34.461426	97.020836	37.0041675	9.253944	98.43824	-61.3828855	13.694382	102.688118
-32.384918	20.338198	99.987099	-12.273975	11.34628	100.594482	34.816315	-16.082666	99.643837	39.088108	34.38036	97.426216	36.9522115	9.148847	98.5350265	-61.5001615	13.543713	102.6539375
-31.867773	21.281693	100.050797	-12.392464	11.312036	100.639656	34.732975	-16.078325	99.374039	39.034889	34.445541	97.945381	36.883932	9.183608	98.65971	-61.66886	13.440464	102.619602
-31.345192	22.350471	100.14286	-12.491014	11.390746	100.664566	34.633327	-15.921514	99.071465	38.962536	34.632198	98.561028	36.7979315	9.355342	98.8162465	-61.7799595	13.42615	102.5128855
-30.57449	23.94544	100.395966	-12.689967	11.718746	100.743866	34.503563	-15.570283	98.720398	38.846092	35.029858	99.484085	36.6748275	9.7297875	99.1022415	-62.0547615	13.7077045	102.3854905
-30.020029	25.028818	100.546135	-12.840195	11.964999	100.790932	34.374199	-15.323859	98.51181	38.817841	35.298805	99.990616	36.59602	9.987473	99.251213	-62.27641	13.942525	102.330651
-29.461046	26.125156	100.754379	-13.006701	12.143427	100.785889	34.233562	-15.069532	98.228539	38.684559	35.544266	100.551102	36.4590605	10.237367	99.3898205	-62.4724625	14.049487	102.1819575
-28.825655	27.15399	100.975075	-13.141823	12.326089	100.785187	34.080452	-14.806466	97.897697	38.617203	35.207485	101.119408	36.3488275	10.2005095	99.5085525	-62.6324735	14.4516685	102.0618215
-28.323862	28.100479	101.207802	-13.328838	12.496257	100.767731	33.948421	-14.537978	97.583023	38.467251	35.513226	101.541565	36.207836	10.487624	99.562294	-62.865512	14.50489	101.973168
-27.754152	29.039427	101.450943	-13.464849	12.664315	100.833214	33.787449	-14.299009	97.335938	38.302742	36.224327	101.837883	36.0450955	10.962659	99.5869105	-62.9747935	14.365971	102.0795175
-27.221151	29.945045	101.761475	-13.624294	12.80752	100.96109	33.58411	-14.128506	97.256836	38.148144	36.353035	101.959099	35.866127	11.1122645	99.6079675	-63.114715	14.5027755	102.3142125
-26.184973	31.096607	102.147606	-13.874766	12.9003	101.238945	33.268772	-14.142999	97.362358	37.936924	36.367786	102.038254	35.602848	11.1123935	99.700306	-63.35238	14.6882065	102.777584
-25.591066	31.706099	102.392403	-14.052164	12.803176	101.433159	33.029072	-14.317076	97.612656	37.804329	35.702141	102.093018	35.4167005	10.6925325	99.852837	-63.5210285	14.9138195	103.013481
-25.028164	32.279613	102.492653	-14.246403	12.669396	101.63913	32.750969	-14.57368	97.917953	37.678028	35.473778	102.01342	35.2144985	10.450049	99.9656865	-63.7073045	14.888743	103.3125735
-24.476389	32.790348	102.552544	-14.42424	12.526669	101.838074	32.477806	-14.876694	98.239273	37.516159	35.20303	101.814529	34.9969825	10.163168	100.026901	-63.8454625	14.89017	103.649247
-23.724621	33.279499	102.577232	-14.608508	12.33771	102.071892	32.205624	-15.170545	98.5755	37.377247	34.872471	101.651428	34.7914355	9.850963	100.113464	-64.0084515	14.824457	104.03032
-23.154011	33.665146	102.641502	-14.770288	12.141603	102.295639	31.969627	-15.453775	98.928391	37.156124	35.12743	101.492599	34.5628755	9.8368275	100.210495	-64.1034515	14.4463785	104.380783
-22.506666	34.013531	102.692833	-14.922907	11.907722	102.522453	31.783306	-15.729083	99.332954	37.015175	34.909584	101.537788	34.3992405	9.5902505	100.435371	-64.2450545	14.2251935	104.609535
-21.440098	34.534004	102.826157	-15.229201	11.625689	102.72744	31.53866	-16.015234	99.806053	36.785053	34.639488	101.881752	34.1618565	9.312127	100.8439025	-64.6202585	13.939251	104.6109775
-20.626125	34.837429	102.904686	-15.415147	11.459803	102.862167	31.373007	-16.071787	99.965706	36.573231	34.582432	102.167633	33.973119	9.2553225	101.0666695	-64.803413	13.6642835	104.6576645
-19.889185	35.14505	103.064178	-15.673241	11.469932	102.93409	31.200531	-16.033068	100.036919	36.349899	34.625973	102.486458	33.775215	9.2964525	101.2616885	-65.121697	13.6434115	104.6064915
-19.083282	35.478176	103.254364	-15.913637	11.579266	103.028847	31.033051	-15.899459	100.121262	36.157078	34.823975	102.803513	33.5950645	9.462258	101.4623875	-65.4223385	13.696274	104.5953065
-18.29285	35.823502	103.559586	-16.170883	11.783973	103.162132	30.845901	-15.659025	100.217293	35.898544	35.017017	103.271721	33.3722225	9.678996	101.744507	-65.7139885	13.88895	104.579757
-17.399538	36.082195	103.828003	-16.465586	12.01135	103.292046	30.643013	-15.389262	100.29937	35.637012	35.287048	103.819809	33.1400125	9.948893	102.0595895	-66.0711845	14.073807	104.5245025
-16.619545	36.30621	104.233429	-16.747639	12.211375	103.439354	30.417919	-15.134868	100.360107	35.369102	35.494404	104.414009	32.8935105	10.179768	102.387058	-66.3887885	14.242982	104.49165
-15.36608	36.567097	104.845917	-17.206148	12.546945	103.708359	30.105677	-14.743853	100.406204	34.962753	35.820477	105.342461	32.534215	10.538312	102.8743325	-66.946511	14.555578	104.5423855
-14.460041	36.651508	105.262314	-17.484694	12.716518	103.88591	29.88345	-14.496532	100.429573	34.712929	36.007423	105.884995	32.2981895	10.7554455	103.157284	-67.2675775	14.6775905	104.614536
-13.598917	36.633865	105.58931	-17.726059	12.929244	104.067802	29.681318	-14.297742	100.411354	34.497799	36.165798	106.301392	32.0895585	10.934028	103.356373	-67.5416765	14.92446	104.779231
-12.724264	36.606277	105.848419	-17.946278	13.141298	104.244545	29.47164	-14.118574	100.499664	34.325275	36.301605	106.628693	31.8984575	11.0915155	103.5641785	-67.7910135	15.1910805	104.9249115
-11.825533	36.508785	106.005623	-18.137302	13.337585	104.41291	29.28097	-14.023103	100.667824	34.194366	36.387409	106.926819	31.737668	11.182153	103.7973215	-68.012272	15.493017	105.0284985
-10.878895	36.29612	106.153404	-18.307306	13.473805	104.580833	29.061413	-13.998511	100.908043	34.081856	36.422138	107.19136	31.5716345	11.2118135	104.0497015	-68.1862465	15.7357965	105.1119645
-9.983499	35.978069	106.246773	-18.544657	13.630001	104.793846	28.834766	-14.008813	101.21212	33.958702	36.416973	107.370392	31.396734	11.20408	104.291256	-68.486048	16.055922	105.296436
-8.70157	35.397984	106.294846	-18.813667	13.726605	104.977943	28.45042	-14.072387	101.612518	33.724983	36.374912	107.526382	31.0877015	11.1512625	104.56945	-68.7150355	16.3019475	105.386436
-7.784154	34.943192	106.297508	-19.059233	13.789761	105.092766	28.189018	-14.104424	101.907112	33.543922	36.351742	107.601151	30.86647	11.123659	104.7541315	-68.984936	16.455863	105.4314005
-6.905241	34.382378	106.361893	-19.292248	13.821443	105.161331	27.950882	-14.112927	102.161499	33.316498	36.360767	107.760284	30.63369	11.12392	104.9608915	-69.218186	16.518966	105.3617705
-6.10325	33.79274	106.404877	-19.52968	13.84196	105.251457	27.739923	-14.097691	102.420166	33.088631	36.37875	107.993164	30.414277	11.1405295	105.206665	-69.473637	16.5433905	105.296249
-5.285302	33.100231	106.498611	-19.751516	13.895705	105.341934	27.52846	-14.052348	102.648804	32.887444	36.429424	108.250031	30.207952	11.188538	105.4494175	-69.710984	16.602872	105.2344505
-4.425197	32.342266	106.624557	-19.929399	13.982905	105.379128	27.36657	-13.943514	102.784409	32.682861	36.524155	108.533012	30.0247155	11.2903205	105.6587105	-69.8835135	16.6754895	105.0995455
-3.65469	31.574131	106.723869	-20.063494	14.118706	105.432877	27.243084	-13.781911	102.876045	32.504486	36.664055	108.868576	29.873785	11.441072	105.8723105	-70.000773	16.79634	104.9934435
-2.452436	30.249002	106.870689	-20.166761	14.358433	105.459686	27.182055	-13.485296	102.978012	32.362682	36.94614	109.43763	29.7723685	11.730422	106.207821	-70.1058905	16.986444	104.711551
-1.648554	29.270819	106.925079	-20.194077	14.570601	105.50808	27.197874	-13.208352	102.978386	32.306381	37.188087	109.809021	29.7521275	11.9898675	106.3937035	-70.1402815	17.1513345	104.6224565
-0.933448	28.301598	106.95591	-20.317005	14.824338	105.442917	27.244415	-12.883608	102.988663	32.246681	37.459259	110.192284	29.745548	12.2878255	106.5904735	-70.379558	17.3608505	104.2953605
-0.228946	27.152723	106.97229	-20.338764	15.095753	105.380203	27.33407	-12.50756	103.020752	32.183495	37.783119	110.649261	29.7587825	12.6377795	106.8350065	-70.4363105	17.5537265	103.9253995
0.436541	26.000998	107.042549	-20.386105	15.392015	105.402252	27.522675	-12.057428	103.213814	32.110073	38.22504	111.189972	29.816374	13.083806	107.201893	-70.588584	17.700224	103.602611
1.069609	24.81624	107.131065	-20.364876	15.742157	105.486252	27.839766	-11.553524	103.626617	32.008144	38.785637	111.789063	29.923955	13.6160565	107.70784	-70.653707	17.8682575	103.264664
1.634967	23.468052	107.385445	-20.378975	16.172705	105.671051	28.26823	-11.018417	104.228828	31.886753	39.437717	112.433838	30.0774915	14.20965	108.331333	-70.8354415	18.13576	103.010769
2.366031	21.422604	107.7481	-20.387022	16.909023	106.115379	29.04427	-10.17817	105.480919	32.055054	40.389088	113.204491	30.549662	15.105459	109.342705	-71.323706	18.712587	102.888053
2.783445	19.887072	108.099953	-20.394348	17.360523	106.518875	29.519554	-9.594008	106.453453	31.927702	41.103664	113.863716	30.723628	15.754828	110.1585845	-71.512324	18.966218	102.8791655
3.130746	18.284889	108.532417	-20.420561	17.786118	106.958687	29.913027	-9.071383	107.446037	31.771704	41.727333	114.49453	30.8423655	16.327975	110.9702835	-71.6834875	19.244261	102.9470905
3.404762	16.555569	108.963585	-20.453115	18.138729	107.42997	30.187841	-8.64546	108.381256	31.694714	42.247921	115.060234	30.9412775	16.8012305	111.720745	-71.8475075	19.4762275	103.139195
3.563972	14.767265	109.38549	-20.493176	18.418198	107.873009	30.36607	-8.330005	109.245941	31.649273	42.628086	115.467659	31.0076715	17.1490405	112.3568	-71.9940235	19.6873555	103.389218
3.676822	12.863626	109.781441	-20.518612	18.618853	108.310493	30.470921	-8.111724	110.064674	31.638491	42.917023	115.640625	31.054706	17.4026495	112.8526495	-72.09193	19.8350565	103.7683365
3.702965	10.929956	110.157738	-20.536314	18.770161	108.742035	30.565971	-7.992843	110.930252	31.673687	43.101799	115.500046	31.119829	17.554478	113.215149	-72.192457	19.985844	104.268921
3.559936	7.849464	110.946152	-20.421379	18.776054	109.337219	30.722046	-7.97087	112.285164	31.366634	43.334572	114.940521	31.04434	17.681851	113.6128425	-71.887098	19.870257	105.0615955
3.369702	5.756514	111.62677	-20.356884	18.648499	109.809204	30.827692	-8.086089	113.223175	31.449923	43.206051	114.228203	31.1388075	17.559981	113.725689	-71.8525755	19.737017	105.892719
3.137451	3.659756	112.324776	-20.269987	18.278271	110.218918	30.961573	-8.302452	114.104965	31.524063	42.910324	113.471069	31.242818	17.303936	113.788017	-71.782792	19.252606	106.649819
2.806808	1.632373	113.03595	-20.165894	17.769051	110.484436	31.093391	-8.561049	114.918602	31.567701	42.546177	112.722458	31.330546	16.992564	113.82053	-71.662334	18.545538	107.148342
2.429089	-0.389724	113.644585	-19.948206	17.148592	110.539963	31.215424	-8.911114	115.548584	31.578281	42.047165	111.92572	31.3968525	16.5680255	113.737152	-71.2932645	17.7291585	107.342774
1.939731	-2.295055	114.11235	-19.839731	16.594288	110.54068	31.254219	-9.299931	116.007042	31.626923	41.424473	111.104599	31.440571	16.062271	113.5558205	-71.120033	17.126305	107.5255395
1.492339	-4.125851	114.337601	-19.705105	16.059347	110.487724	31.211229	-9.720655	116.193832	31.720018	40.769657	110.401939	31.4656235	15.524501	113.2978855	-70.8758335	16.594193	107.6775625
0.668168	-6.594318	114.503059	-19.532488	15.403606	110.36245	31.153477	-10.375792	116.096947	31.923258	39.908592	109.592796	31.5383675	14.7664	112.8448715	-70.6033435	16.040812	107.8800285
-0.034179	-7.979661	114.443382	-19.449923	15.104316	110.231575	31.094774	-10.701579	115.909027	32.090645	39.461605	109.200195	31.5927095	14.380013	112.554611	-70.4925555	15.828619	107.908539
-0.679625	-9.263617	114.299774	-19.297487	14.875754	110.073135	31.030638	-10.962565	115.588852	32.244141	39.126343	108.917091	31.6373895	14.081889	112.2529715	-70.2323635	15.669619	107.8932985
-1.374952	-10.388982	114.238441	-19.17738	14.736817	109.947311	31.005844	-11.137167	115.365349	32.362236	38.886688	108.539459	31.68404	13.8747605	111.952404	-70.0388	15.5988735	107.942218
-2.10972	-11.259606	114.32682	-19.04513	14.660326	109.864937	31.048424	-11.199802	115.360329	32.443802	38.680103	108.015488	31.746113	13.7401505	111.6879085	-69.836373	15.5805015	108.0419655
-2.934422	-11.896591	114.59304	-18.930309	14.558704	109.828445	31.115013	-11.259798	115.491905	32.499035	38.48386	107.585289	31.807024	13.612031	111.538597	-69.667642	15.505377	108.118293
-3.800739	-12.442666	114.882149	-18.875221	14.347754	109.820152	31.15234	-11.377039	115.784096	32.532337	38.221027	107.238754	31.8423385	13.421994	111.511425	-69.5927805	15.273514	108.128879
-5.117245	-13.032319	115.096458	-18.903019	13.902624	109.825256	31.102568	-11.689058	116.091309	32.6175	37.721329	106.924187	31.860034	13.0161355	111.507748	-69.666072	14.7891125	108.142764
-6.022757	-13.163101	115.015915	-18.842848	13.60852	109.730568	31.003708	-11.908064	116.116394	32.626678	37.475067	106.802582	31.815193	12.7835015	111.459488	-69.500889	14.4335385	108.001648
-6.937598	-13.232322	114.647949	-18.892534	13.436477	109.603119	30.932798	-12.050405	115.986099	32.642475	37.341621	106.776749	31.7876365	12.645608	111.381424	-69.5727045	14.227346	107.824814
-7.845523	-12.999272	114.140747	-18.930582	13.344513	109.401001	30.831284	-12.104895	115.704666	32.634373	37.374996	106.879112	31.7328285	12.6350505	111.291889	-69.5939925	14.0539755	107.510113
-8.802048	-12.673237	113.560471	-18.949873	13.425529	109.165146	30.73889	-12.062347	115.319649	32.641117	37.483925	106.990601	31.6900035	12.710789	111.155125	-69.5897495	14.140269	107.175167
-9.694304	-12.132865	112.846664	-18.980703	13.597745	108.951569	30.668127	-11.956325	114.839218	32.641956	37.724697	107.226089	31.6550415	12.884186	111.0326535	-69.6164475	14.311304	106.8704845
-10.626005	-11.449151	111.976028	-19.066494	13.862148	108.781837	30.640966	-11.795655	114.283455	32.676991	38.031799	107.631371	31.6589785	13.118072	110.957413	-69.7919665	14.606224	106.606261
-11.993475	-10.103375	110.420547	-19.035282	14.374034	108.391914	30.621073	-11.390459	113.173904	32.783943	38.749359	108.722183	31.702508	13.67945	110.9480435	-69.773072	15.068618	105.8357845
-12.913198	-9.0877	109.329582	-19.078667	14.977975	108.223518	30.597445	-10.979004	112.217484	32.887856	39.35133	109.522537	31.7426505	14.186163	110.8700105	-69.8999845	15.769787	105.5770255
-13.855064	-7.85888	108.367516	-19.019522	15.642262	108.058823	30.579636	-10.482087	111.243774	33.01004	39.97747	110.300972	31.794838	14.7476915	110.772373	-69.833882	16.5368325	105.345273
-14.913122	-6.622365	107.507584	-18.992592	16.371267	107.936943	30.613045	-9.945477	110.308548	33.149998	40.62854	111.098686	31.8815215	15.3415315	110.703617	-69.8667055	17.4010025	105.170269
-15.906332	-5.314422	106.774315	-18.998821	17.072245	107.825645	30.674706	-9.416639	109.470734	33.235638	41.188259	111.619255	31.955172	15.88581	110.5449945	-69.952814	18.25868	105.1062955
-16.903387	-4.095513	106.113304	-18.894218	17.567026	107.665565	30.721081	-8.918605	108.661583	33.291668	41.597092	111.88356	32.0063745	16.3392435	110.2725715	-69.7948105	18.7948085	105.0585585
-17.925455	-2.881727	105.563866	-18.794958	17.938276	107.518349	30.775351	-8.532612	107.833252	33.340588	41.912815	111.953033	32.0579695	16.6901015	109.8931425	-69.6478855	19.1864505	105.1435555
-19.502598	-1.243177	105.059143	-18.614466	18.263308	107.296227	30.877962	-8.079087	106.971313	33.385868	42.214298	111.682037	32.131915	17.0676055	109.326675	-69.360847	19.4590105	105.265779
-20.555367	-0.27276	104.982803	-18.483356	18.32506	107.208611	30.999014	-7.975472	106.600693	33.466557	42.322159	111.362625	32.2327855	17.1733435	108.981659	-69.1994975	19.4767765	105.435563
-21.68833	0.660967	104.982437	-18.334221	18.288054	107.166397	31.111483	-8.001157	106.480499	33.577652	42.338989	110.978271	32.3445675	17.168916	108.729385	-69.0130095	19.407192	105.603409
-22.774679	1.535525	105.034531	-18.196028	18.179153	107.110176	31.186178	-8.111135	106.40905	33.709175	42.295074	110.60569	32.4476765	17.0919695	108.50737	-68.8397325	19.2663365	105.712982
-23.851339	2.36291	105.032013	-18.072845	18.065166	107.015297	31.269148	-8.252054	106.20546	33.821934	42.212643	110.198212	32.545541	16.9802945	108.201836	-68.691231	19.1500375	105.828758
-24.932116	3.156283	104.957069	-17.945267	17.92625	106.874237	31.314331	-8.414248	105.961349	33.93029	42.124577	109.640015	32.6223105	16.8551645	107.800682	-68.5128445	18.9973355	105.947792
-26.003069	3.949398	104.897141	-17.819405	17.791063	106.661072	31.376373	-8.580793	105.583466	34.061478	42.017715	108.991776	32.7189255	16.718461	107.287621	-68.3577355	18.863665	106.034523
-27.586573	5.084208	104.490456	-17.59235	17.486368	106.179642	31.426451	-8.884627	104.649185	34.257317	41.76413	107.881668	32.841884	16.4397515	106.2654265	-68.026584	18.5329845	106.0938575
-28.614754	5.873741	104.087875	-17.458471	17.33469	105.669556	31.447071	-9.098605	103.692856	34.369629	41.582584	106.97625	32.90835	16.2419895	105.334553	-67.825292	18.4273905	106.004559
-29.604063	6.593491	103.653671	-17.315022	17.195126	105.092148	31.404499	-9.230142	102.541756	34.40773	40.929386	105.918144	32.9061145	15.849622	104.22995	-67.5361585	18.54063	105.954346
-30.583858	7.355281	103.216675	-17.18996	17.120638	104.537842	31.335682	-9.281178	101.396736	34.410206	40.852097	104.846848	32.872944	15.7854595	103.121792	-67.252864	18.4558165	105.953892
-31.517256	8.109941	102.847931	-17.076807	17.016466	104.001213	31.262657	-9.293804	100.357376	34.422203	40.799446	103.946243	32.84243	15.752821	102.1518095	-66.996044	18.280111	105.8506165
-32.382423	8.814044	102.490128	-17.009235	16.932764	103.5159	31.15724	-9.30565	99.431305	34.413658	41.271965	103.195702	32.785449	15.9831575	101.3135035	-66.803919	17.8823705	105.7182965
-33.218719	9.543869	102.151337	-17.02844	16.914835	103.03093	31.033781	-9.296635	98.590508	34.363781	41.241844	102.62117	32.698781	15.9726045	100.605839	-66.755661	17.8570655	105.456021
-34.388729	10.518912	101.749298	-17.053989	16.896175	102.458611	30.849188	-9.233557	97.580666	34.278019	41.273602	101.875938	32.5636035	16.0200225	99.728302	-66.6715815	17.7723275	105.18892
-35.044418	11.100853	101.593102	-17.100714	16.93788	102.16758	30.724461	-9.201122	97.025528	34.185612	41.31068	101.342606	32.4550365	16.054779	99.184067	-66.6564645	17.820981	105.151093
-35.658531	11.604961	101.609123	-17.108654	16.910822	101.946091	30.591879	-9.225051	96.609024	34.069363	41.284538	100.702843	32.330621	16.0297435	98.6559335	-66.547929	17.7919005	105.2362485
-36.209984	12.095181	101.92524	-17.107639	16.857594	101.953293	30.489462	-9.427427	96.426064	33.965408	41.132107	99.806488	32.227435	15.85234	98.116276	-66.442713	17.862848	105.79031
-36.620365	12.528476	102.496651	-17.064493	16.734596	102.092896	30.354803	-9.796303	96.522148	33.830051	40.830784	98.661438	32.092427	15.5172405	97.591793	-66.221413	17.9519515	106.593999
-36.942261	12.946409	103.017532	-17.025745	16.442856	102.249634	30.256424	-10.300409	96.710899	33.691231	40.349503	97.545868	31.9738275	15.024547	97.1283835	-66.0253175	17.861165	107.3708845
-37.227467	13.243309	103.240952	-17.021387	15.959586	102.252541	30.190945	-10.893343	96.858528	33.662838	39.777122	96.817192	31.9268915	14.4418895	96.83786	-65.9696655	17.4772825	107.667222
-37.503838	13.637757	102.728043	-16.956127	15.069296	101.749252	30.228788	-11.693288	96.671005	33.728973	38.994415	96.264687	31.9788805	13.6505635	96.467846	-65.8911345	16.4880285	107.030658
-37.516026	13.970264	102.107529	-16.866222	14.600271	101.143333	30.250572	-12.030036	96.107269	33.820553	38.630562	95.873985	32.0355625	13.300263	95.990627	-65.7680065	15.900279	106.296039
-37.425362	14.41247	101.494263	-16.724833	14.357851	100.549789	30.281649	-12.158007	95.381409	33.938122	38.495575	95.371262	32.1098855	13.168784	95.3763355	-65.5595515	15.546918	105.7232425
-37.276665	14.933298	100.945351	-16.550938	14.321762	100.013527	30.394672	-12.099442	94.697769	34.043087	38.576843	95.038834	32.2188795	13.2387005	94.8683015	-65.3207555	15.4048235	105.1587525
-36.969738	15.430509	100.425629	-16.424112	14.371885	99.545082	30.571095	-11.923962	94.110664	34.164574	38.729275	94.929863	32.3678345	13.4026565	94.5202635	-65.2160585	15.3411135	104.5699005
-36.558655	15.908773	99.943962	-16.284046	14.461851	99.123283	30.751156	-11.734886	93.616264	34.297855	38.927216	94.979385	32.5245055	13.596165	94.2978245	-65.0925975	15.327537	103.9487415
-36.050377	16.35507	99.443542	-16.172064	14.530389	98.726257	30.924019	-11.527339	93.152229	34.413082	39.119034	95.062881	32.6685505	13.7958475	94.107555	-65.0126785	15.2649305	103.344959
-35.146511	16.88431	98.839828	-16.014576	14.689638	98.224579	31.118723	-11.24262	92.601212	34.531948	39.368431	95.136032	32.8253355	14.0629055	93.868622	-64.8544875	15.3163705	102.580536
-34.431091	17.160212	98.567497	-15.974465	14.759199	98.007477	31.204166	-11.08602	92.342293	34.56485	39.467327	95.131752	32.884508	14.1906535	93.7370225	-64.833438	15.3277445	102.2779315
-33.714298	17.394838	98.412598	-15.955549	14.760314	97.930115	31.222006	-11.067331	92.271683	34.562126	39.486645	95.079643	32.892066	14.209657	93.675663	-64.803164	15.310971	102.184567
-32.809143	17.528116	98.378082	-16.000294	14.729236	97.912048	31.189056	-11.097724	92.219505	34.527508	39.433102	95.026985	32.858282	14.167689	93.623245	-64.85887	15.290783	102.200851
-32.046242	17.509594	98.351891	-16.098881	14.602539	97.917648	31.090603	-11.256244	92.216698	34.41666	39.283649	94.93911	32.7536315	14.0137025	93.577904	-64.9513935	15.1913755	102.257392
-31.184864	17.393089	98.336769	-16.185198	14.396508	97.958435	30.965418	-11.428756	92.182007	34.295742	39.075367	94.769463	32.63058	13.8233055	93.475735	-65.000976	14.9697105	102.441135
-30.194489	17.217709	98.342857	-16.270502	14.153439	98.020454	30.88452	-11.712667	92.276161	34.156742	38.826885	94.566383	32.520631	13.557109	93.421272	-65.061635	14.749769	102.619636
-28.528875	16.893171	98.256424	-16.358404	13.730344	98.160965	30.79805	-12.326451	92.98616	33.986874	38.218113	94.345139	32.392462	12.945831	93.6656495	-65.10927	14.514857	102.6562805
-27.462955	16.613775	98.165932	-16.378654	13.388766	98.27523	30.842516	-12.849977	93.921829	33.927792	37.665974	94.319115	32.385154	12.4079985	94.120472	-65.142462	14.3695335	102.429988
-26.277191	16.234716	98.098221	-16.443941	12.991458	98.461174	30.917767	-13.474303	95.229218	33.943542	37.006908	94.466629	32.4306545	11.7663025	94.8479235	-65.3185365	14.2166135	102.0744245
-24.975958	15.90468	98.07383	-16.504892	12.540901	98.723381	30.942062	-14.136354	96.689529	33.96262	36.240913	94.816017	32.452341	11.0522795	95.752773	-65.462125	14.0295225	101.693989
-23.748568	15.560407	98.114655	-16.629242	11.981157	99.017036	30.888418	-14.78538	98.212997	34.038116	35.512165	95.424042	32.463267	10.3633925	96.8185195	-65.721751	13.5989215	101.2155525
-22.502443	15.197396	98.230621	-16.790667	11.38834	99.263557	30.821127	-15.413075	99.617439	34.098511	34.846031	96.353539	32.459819	9.716478	97.985489	-66.041153	13.060202	100.541625
-21.167757	14.891137	98.35675	-16.948418	10.858976	99.515274	30.736435	-15.927805	100.674675	34.105583	34.325172	97.442368	32.421009	9.1986835	99.0585215	-66.317845	12.5192685	99.9720265
-19.208006	14.610258	98.64386	-17.180485	10.351615	99.829018	30.571074	-16.419273	101.678612	34.102951	33.894699	98.979362	32.3370125	8.737713	100.328987	-66.6979825	11.965517	99.329049
-17.810692	14.496017	98.836975	-17.305931	10.183005	99.952591	30.514919	-16.601843	102.104774	34.114265	33.781998	99.881332	32.314592	8.5900775	100.993053	-66.926454	11.7759325	98.912129
-16.539703	14.489176	98.9674	-17.41033	10.127668	99.975815	30.478296	-16.687258	102.300056	34.163616	33.738697	100.649498	32.320956	8.5257195	101.474777	-67.141616	11.7296165	98.476853
-15.277773	14.477338	99.001022	-17.384829	10.108316	99.894974	30.482492	-16.692194	102.282761	34.287186	33.279274	101.34726	32.384839	8.29354	101.8150105	-67.154497	11.923092	97.9749375
-13.953553	14.4696	99.043587	-17.294857	10.132936	99.771744	30.555328	-16.632776	102.077225	34.318672	33.857388	101.932297	32.437	8.612306	102.004761	-67.026714	11.653566	97.538727
-12.667839	14.506409	99.091019	-17.155243	10.197267	99.665833	30.719069	-16.546021	101.808144	34.494411	33.689491	102.722694	32.60674	8.571735	102.265419	-66.917226	11.822799	97.066247
-11.441311	14.539764	99.197884	-16.970499	10.265812	99.537491	30.929359	-16.422186	101.587769	34.672607	33.631592	103.468117	32.800983	8.604703	102.527943	-66.741981	11.926921	96.547039
-9.68672	14.544556	99.270119	-16.750444	10.532655	99.292252	31.182688	-16.231874	101.446953	34.966457	33.831024	104.82402	33.0745725	8.799575	103.1354865	-66.5754605	12.265735	95.4490175
-8.596213	14.520039	99.283012	-16.629236	10.73638	99.090759	31.321114	-16.121641	101.643883	35.159607	34.472511	105.578911	33.2403605	9.175435	103.611397	-66.4988325	12.297325	94.570121
-7.615919	14.419116	99.36792	-16.547955	10.951285	98.932823	31.412018	-16.054491	102.125671	35.341549	34.57732	106.377411	33.3767835	9.2614145	104.251541	-66.4726935	12.6411555	93.614105
-6.770249	14.257693	99.585228	-16.509264	11.10813	98.910431	31.475836	-16.04072	102.853271	35.488609	34.618465	107.248016	33.4822225	9.2888725	105.0506435	-66.5007505	12.9273875	92.7702185
-6.044323	13.958605	99.969559	-16.537148	11.206249	99.080208	31.538015	-16.107695	103.836441	35.606678	34.624382	108.134888	33.5723465	9.2583435	105.9856645	-66.6466425	13.1541545	92.1747515
-5.449081	13.641638	100.50354	-16.583172	11.208608	99.375725	31.592052	-16.250832	104.847672	35.701588	34.583298	108.967606	33.64682	9.166233	106.907639	-66.813164	13.250983	91.843811
-4.981574	13.26551	101.002792	-16.651024	11.138439	99.712013	31.62241	-16.404894	105.736557	35.762619	34.506672	109.58902	33.6925145	9.050889	107.6627885	-66.9945625	13.225989	91.7612375
-4.535124	12.609456	101.513206	-16.723816	10.983111	100.104263	31.662518	-16.584953	106.746529	35.77755	34.402431	109.926186	33.720034	8.908739	108.3363575	-67.167666	13.057483	91.8721685
-4.378011	12.098652	101.727257	-16.736643	10.863595	100.334656	31.724974	-16.711897	107.114914	35.792423	34.346615	109.859375	33.7586985	8.817359	108.4871445	-67.2319845	12.909831	92.1821675
-4.351419	11.614854	101.905869	-16.715656	10.717833	100.549805	31.761494	-16.82983	107.400703	35.819824	34.297974	109.729301	33.790659	8.734072	108.565002	-67.221971	12.701594	92.534608
-4.452665	11.118594	102.08728	-16.657667	10.60374	100.826088	31.83197	-16.94232	107.641266	35.854248	34.24078	109.624252	33.843109	8.64923	108.632759	-67.158443	12.55825	93.019417
-4.717838	10.66037	102.281822	-16.589487	10.503032	101.089157	31.910118	-17.055197	107.828735	35.898102	34.202202	109.638931	33.90411	8.5735025	108.733833	-67.083084	12.4325615	93.444481
-5.097569	10.264787	102.4133	-16.555634	10.458129	101.302017	31.976318	-17.100693	107.948448	35.952015	34.200558	109.776627	33.9641665	8.5499325	108.8625375	-67.0754345	12.3663255	93.7414965
-5.563262	9.909307	102.492477	-16.521559	10.496433	101.441559	32.026604	-17.05505	107.969513	35.96962	34.26405	110.000061	33.998112	8.6045	108.984787	-67.04123	12.388366	93.898331
-6.479706	9.53013	102.432632	-16.482363	10.684675	101.553345	32.156357	-16.824745	107.78849	35.974789	34.515034	110.239075	34.065573	8.8451445	109.0137825	-67.030299	12.5242055	94.0929075
-7.192066	9.337508	102.208771	-16.432011	10.938397	101.510704	32.238674	-16.551033	107.52137	35.986633	34.752407	110.119675	34.1126535	9.100687	108.8205225	-66.9766755	12.776107	94.2008855
-7.986445	9.186243	101.832047	-16.3731	11.21905	101.357666	32.341663	-16.199736	107.081207	36.006168	35.040573	109.652534	34.1739155	9.4204185	108.3668705	-66.9201155	13.0176815	94.3484615
-8.914401	9.054872	101.353218	-16.277058	11.529512	101.047432	32.513504	-15.820301	106.402412	36.008526	35.352299	108.717773	34.261015	9.765999	107.5600925	-66.815131	13.293025	94.5347715
-9.887503	8.975207	100.67086	-16.131618	11.815069	100.609543	32.690933	-15.446668	105.466843	36.024307	35.661118	107.4002	34.35762	10.107225	106.4335215	-66.620856	13.522913	94.7855645
-10.903928	8.874102	99.86702	-15.939034	11.990376	100.076416	32.864887	-15.091875	104.317734	36.094917	35.867329	105.712044	34.479902	10.387727	105.014889	-66.35797	13.593025	95.137943
-12.007286	8.790178	99.038094	-15.703775	12.132755	99.456161	33.034561	-14.800446	102.991234	36.193237	35.458626	103.83432	34.613899	10.32909	103.412777	-66.021449	13.93642	95.499545
-13.745186	8.709361	98.021416	-15.281054	12.226388	98.583618	33.297775	-14.533406	100.916245	36.183174	36.129154	100.906456	34.7404745	10.797874	100.9113505	-65.3025825	13.654902	96.2558855
-14.58417	8.229324	97.533585	-15.08788	12.186946	98.154243	33.382366	-14.469561	99.726654	36.261631	36.137554	99.229362	34.8219985	10.8339965	99.478008	-64.9977585	13.5398955	96.830478
-15.447545	7.817438	97.129204	-14.933941	12.146542	97.770218	33.421803	-14.461878	98.694527	36.287441	36.144318	97.664162	34.854622	10.84122	98.1793445	-64.722504	13.451864	97.3610915
-16.399136	7.433735	96.798698	-14.819412	12.161463	97.376884	33.403934	-14.425492	97.695503	36.215603	36.134979	96.120987	34.8097685	10.8547435	96.908245	-64.4485925	13.4681825	97.845523
-17.348461	7.152177	96.404648	-14.784423	12.202271	96.928833	33.313816	-14.381501	96.671585	36.064384	36.144005	94.614616	34.6891	10.881252	95.6431005	-64.257946	13.52329	98.2145655
-18.308203	6.963502	96.002373	-14.794027	12.264091	96.414528	33.153748	-14.317118	95.696533	35.902699	36.169067	93.219307	34.5282235	10.9259745	94.45792	-64.1162775	13.6022075	98.371136
-19.235846	6.849836	95.578819	-14.862958	12.372416	95.84845	32.975449	-14.223401	94.7099	35.68713	36.234348	91.911835	34.3312895	11.0054735	93.3108675	-64.0572055	13.7393585	98.3860325
-20.501446	6.861254	94.863571	-15.021441	12.549541	95.007896	32.648338	-14.077655	93.268379	35.319351	36.345108	90.158058	33.9838445	11.1337265	91.7132185	-64.0267265	13.9653555	98.3025735
-21.333284	6.995058	94.419113	-15.170169	12.674655	94.47216	32.39518	-13.951331	92.390182	35.033836	36.446243	89.21801	33.714508	11.247456	90.804096	-64.054846	14.101854	98.140224
-22.161417	7.17182	93.981705	-15.374029	12.783043	94.001602	32.139187	-13.819429	91.632698	34.766968	36.569485	88.473122	33.4530775	11.375028	90.05291	-64.2011355	14.191058	97.950294
-22.893003	7.487621	93.682014	-15.579288	12.901213	93.668221	31.861565	-13.691549	91.017479	34.48671	36.693851	87.868637	33.1741375	11.501151	89.443058	-64.3327135	14.301275	97.893384
-23.509806	7.930072	93.530174	-15.791829	13.016897	93.43483	31.644398	-13.580237	90.511551	34.186146	36.855537	87.294838	32.915272	11.63765	88.9031945	-64.49893	14.396144	97.9664655
-24.007154	8.434459	93.483742	-16.007441	13.089958	93.314262	31.44153	-13.46934	90.132347	33.860222	36.98988	86.775551	32.650876	11.76027	88.453949	-64.665758	14.419646	98.174575
-24.460625	8.963134	93.441879	-16.213675	13.128474	93.246826	31.247829	-13.401532	89.912537	33.549957	37.081982	86.366592	32.398893	11.840225	88.1395645	-64.826243	14.416723	98.3540875
-24.863031	9.920955	93.293839	-16.583738	13.116755	93.0867	30.885666	-13.309257	89.77874	33.129215	37.153763	85.923386	32.0074405	11.922253	87.851063	-65.1749165	14.311257	98.322337
-24.99452	10.636352	93.013588	-16.80267	13.089948	92.913208	30.696846	-13.277966	89.710411	32.87487	37.188171	85.761284	31.785858	11.9551025	87.7358475	-65.391198	14.2247935	98.0905685
-25.058159	11.403985	92.680122	-17.040405	13.059284	92.687004	30.510271	-13.253556	89.672409	32.610195	37.172195	85.745705	31.560233	11.9593195	87.709057	-65.641043	14.1592485	97.664951
-25.031006	12.227217	92.255714	-17.274071	12.957952	92.435928	30.31744	-13.208993	89.726639	32.420349	37.145645	85.89962	31.3688945	11.968326	87.8131295	-65.9170365	13.947578	97.0587265
-24.938648	13.055346	91.796913	-17.562094	12.860745	92.129601	30.125982	-13.19899	89.854874	32.255791	37.144978	86.263885	31.1908865	11.972994	88.0593795	-66.3150745	13.748496	96.1998225
-24.652042	13.991552	91.23719	-17.867258	12.761998	91.804031	29.905357	-13.165956	90.030479	32.040085	37.134724	86.80822	30.972721	11.984384	88.4193495	-66.707237	13.539612	95.1887125
-24.48403	14.910449	90.729454	-18.259483	12.6373	91.451874	29.625505	-13.17119	90.25782	31.841656	37.116997	87.421646	30.7335805	11.9729035	88.839733	-67.2525465	13.3016965	94.064015
-23.974693	16.465828	89.948189	-18.953747	12.525335	90.959625	29.076307	-13.24037	90.769806	31.465097	37.065247	88.397614	30.270702	11.9124385	89.58371	-68.178196	13.1382315	92.33554
-23.577667	17.547577	89.539085	-19.40761	12.47006	90.690384	28.68644	-13.316088	91.174995	31.177828	37.029568	88.972862	29.932134	11.85674	90.0739285	-68.747354	13.08338	91.3068395
-23.148987	18.668409	89.186218	-19.844584	12.44755	90.479286	28.270847	-13.44285	91.688133	30.917021	36.970371	89.479538	29.593934	11.7637605	90.5838355	-69.283102	13.1313395	90.3747365
-22.725166	19.786127	88.970833	-20.229513	12.416039	90.383446	27.918894	-13.587173	92.182518	30.626436	36.890255	89.977562	29.272665	11.651541	91.08004	-69.731691	13.180537	89.686852
-22.210102	21.022793	88.828667	-20.562183	12.406557	90.356621	27.602253	-13.712874	92.68837	30.344269	36.771957	90.470627	28.973261	11.5295415	91.5794985	-70.097627	13.2835725	89.1337435
-21.704557	22.297495	88.735077	-20.841227	12.424491	90.331841	27.279287	-13.794062	93.145523	30.17981	36.645313	90.971535	28.7295485	11.4256255	92.058529	-70.4120025	13.4233565	88.605153
-21.205788	23.603748	88.679001	-21.08333	12.45592	90.29908	26.973492	-13.876913	93.519905	30.030684	36.508968	91.643127	28.502088	11.3160275	92.581516	-70.668748	13.5958125	88.016644
-20.437691	25.719818	88.839432	-21.393555	12.62756	90.28643	26.502949	-13.81016	93.926147	29.92565	36.465092	93.042145	28.2142995	11.327466	93.484146	-71.0014095	13.927654	87.088714
-19.969767	27.190769	89.085281	-21.571714	12.848729	90.277672	26.195309	-13.66813	93.981125	29.922741	36.566177	93.991493	28.059025	11.4490235	93.986309	-71.202453	14.2484345	86.569035
-19.540079	28.708258	89.476501	-21.673374	13.130294	90.314636	25.924417	-13.401048	93.807121	29.960739	36.755344	94.846893	27.942578	11.677148	94.327007	-71.289326	14.58344	86.302265
-19.047888	30.253038	89.950821	-21.73196	13.484101	90.41404	25.685396	-13.099906	93.476624	30.017481	37.074799	95.530228	27.8514385	11.9874465	94.503426	-71.3153585	14.9807555	86.324654
-18.670395	31.81518	90.521088	-21.746735	13.906005	90.613083	25.544277	-12.77052	93.042366	30.117247	37.389374	96.071838	27.830762	12.309427	94.557102	-71.324232	15.502583	86.669064
-18.302837	33.281651	91.238586	-21.726603	14.309178	90.966011	25.42001	-12.459402	92.664215	30.242788	37.664806	96.518463	27.831399	12.602702	94.591339	-71.284605	16.015654	87.340683
-17.931349	34.73875	92.037292	-21.679356	14.685647	91.435936	25.286453	-12.20224	92.443344	30.414879	37.816383	96.834	27.850666	12.8070715	94.638672	-71.209378	16.5642225	88.2332
-17.381531	36.768898	93.337524	-21.604624	15.113303	92.327744	25.146404	-12.015715	92.378601	30.654917	37.945316	97.43679	27.9006605	12.9648005	94.9076955	-71.1099085	17.2618055	89.7477925
-17.093651	38.03392	94.208458	-21.614237	15.299026	92.994751	25.091787	-12.004034	92.522934	30.738268	37.925156	97.948715	27.9150275	12.960561	95.2358245	-71.1435015	17.637491	90.7536775
-16.833443	39.1735	95.176163	-21.670298	15.414774	93.635735	24.989122	-12.018741	92.628212	30.778282	37.820747	98.546051	27.883702	12.901003	95.5871315	-71.224298	17.928545	91.6843385
-16.546799	40.248222	96.180984	-21.788841	15.468174	94.239456	24.781141	-12.086601	92.677528	30.699152	37.662392	99.228813	27.7401465	12.7878955	95.9531705	-71.3178285	18.1484525	92.5257415
-16.350267	41.219429	97.167633	-21.925919	15.480237	94.733307	24.558945	-12.133488	92.590202	30.649567	37.494362	99.820419	27.604256	12.680437	96.2053105	-71.456094	18.280037	93.2613035
-16.14579	42.088482	98.040222	-22.138279	15.511402	95.12854	24.27504	-12.107988	92.433884	30.948643	37.189232	100.159096	27.6118415	12.540622	96.29649	-71.8883995	18.482182	93.96059
-15.967343	42.879707	98.908638	-22.367939	15.614158	95.512352	23.970875	-12.002017	92.3283	30.757158	37.140244	100.769661	27.3640165	12.5691135	96.5489805	-72.0998945	18.6592025	94.4757235
-15.739398	43.928921	100.064873	-22.753788	15.886567	96.072792	23.57206	-11.748441	92.438194	29.810875	37.498577	101.984047	26.6914675	12.875068	97.2111205	-72.1990435	18.898066	94.9344635
-15.631892	44.516167	100.713821	-22.996841	16.117224	96.391945	23.322054	-11.572732	92.639885	30.177666	37.395077	102.281776	26.74986	12.9111725	97.4608305	-72.743542	19.3232755	95.3230595
-15.462642	44.947311	101.273323	-23.253395	16.366196	96.723854	23.018471	-11.438809	92.876366	29.576408	37.034882	103.072342	26.2974395	12.7980365	97.974354	-72.8042295	19.9343555	95.473354
-15.299999	45.194313	101.689438	-23.486698	16.546764	97.039726	22.74884	-11.340503	93.119629	29.402086	37.080147	103.453873	26.075463	12.869822	98.286751	-73.048859	20.223706	95.792701
-15.205915	45.337803	101.968697	-23.740845	16.733061	97.297737	22.470741	-11.300852	93.377205	29.235516	37.163914	103.699837	25.8531285	12.931531	98.538521	-73.3348185	20.534591	96.056953
-15.126462	45.258003	102.19561	-23.915325	16.856049	97.696777	22.225285	-11.268888	93.624146	29.066423	37.194408	103.844139	25.645854	12.96276	98.7341425	-73.476504	20.749338	96.6594115
-15.086699	44.97736	102.424332	-24.039223	16.923637	98.085739	22.027477	-11.308995	93.894073	28.94145	37.191666	103.924492	25.4844635	12.9413355	98.9092825	-73.5629095	20.9059385	97.2621955
-15.109555	44.297234	102.757263	-24.153097	16.939302	98.820747	21.80489	-11.376779	94.254288	28.844202	37.134636	103.976807	25.324546	12.8789285	99.1155475	-73.63074	20.9996755	98.5259465
-15.11839	43.716709	103.060623	-24.163874	16.917313	99.393639	21.717176	-11.474876	94.524147	28.838652	37.081371	103.992676	25.277914	12.8032475	99.2584115	-73.605662	21.0313785	99.5288665
-15.169724	43.040932	103.412292	-24.155252	16.862259	100.044098	21.626867	-11.565491	94.845818	28.870955	37.024128	104.029991	25.248911	12.7293185	99.4379045	-73.559415	20.9951995	100.6502915
-15.245689	42.315205	103.63501	-24.226793	16.881805	100.66774	21.499561	-11.682738	95.287575	28.902388	36.961983	104.035278	25.2009745	12.6396225	99.6614265	-73.6545605	21.1239875	101.6740535
-15.362737	41.532127	103.721703	-24.260719	16.904549	101.193558	21.365044	-11.794164	95.877853	28.860352	36.915745	103.985146	25.112698	12.5607905	99.9314995	-73.634136	21.2483075	102.4556165
-15.489702	40.690647	103.597702	-24.411505	16.915335	101.635704	21.225973	-11.983957	96.632828	28.817633	36.90955	103.868912	25.021803	12.4627965	100.25087	-73.844813	21.3678735	103.020538
-15.683603	39.678158	103.345634	-24.527212	16.871206	102.012634	21.086329	-12.259237	97.548714	28.82103	36.821461	103.683617	24.9536795	12.281112	100.6161655	-74.0081035	21.4613	103.4091025
-15.891233	38.079704	102.731827	-24.780394	16.55962	102.332626	20.98908	-13.022802	98.95977	28.701397	37.024479	103.039864	24.8452385	12.0008385	100.999817	-74.4060265	21.1184015	103.665435
-16.089804	36.937271	102.102592	-24.921667	16.208729	102.314636	20.860226	-13.595821	99.597412	28.567118	36.634392	102.393234	24.713672	11.5192855	100.995323	-74.557006	20.8981725	103.633949
-16.263783	35.790817	101.430573	-25.047928	15.804439	102.060081	20.689974	-14.103864	99.895882	28.40007	36.2038	101.632515	24.545022	11.049968	100.7641985	-74.640878	20.55891	103.3559635
-16.482719	34.60931	100.800575	-25.157202	15.365149	101.712952	20.532196	-14.517296	99.812607	28.194069	35.773586	100.966087	24.3631325	10.628145	100.389347	-74.6775365	20.102153	103.036557
-16.737753	33.421799	100.242142	-25.290588	14.972031	101.278732	20.380684	-14.815601	99.497993	27.939379	35.441444	100.270889	24.1600315	10.3129215	99.884441	-74.7412075	19.6311405	102.673023
-16.938286	32.317005	99.669823	-25.422562	14.657577	100.805412	20.208445	-15.007572	98.857513	27.711306	35.208397	99.415527	23.9598755	10.1004125	99.13652	-74.8049995	19.2147415	102.474304
-17.142868	31.295311	99.045105	-25.537437	14.450298	100.292908	19.962688	-15.082209	97.96701	27.483868	35.058117	98.311493	23.723278	9.987954	98.1392515	-74.798152	18.912642	102.4465645
-17.46324	29.910961	98.108986	-25.692654	14.382627	99.458626	19.617302	-15.120046	96.388222	27.16111	34.995377	96.574356	23.389206	9.9376655	96.481289	-74.774514	18.8275885	102.435963
-17.676128	28.987452	97.503647	-25.701151	14.399652	98.886513	19.497799	-15.084584	95.225662	27.458248	34.866951	95.120102	23.4780235	9.8911835	95.172882	-74.8803255	18.9081205	102.600144
-17.768837	28.119478	96.936211	-25.676744	14.447803	98.348549	19.427856	-14.962154	94.159935	26.837709	35.197525	94.362991	23.1327825	10.1176855	94.261463	-74.4862705	18.7779205	102.435635
-17.79484	27.294874	96.484657	-25.643492	14.535253	97.921974	19.460472	-14.798267	93.265991	27.230492	35.157673	93.248154	23.345482	10.179703	93.2570725	-74.632466	18.890803	102.5868755
-17.827177	26.534266	96.175888	-25.557978	14.625216	97.60833	19.554209	-14.614961	92.618256	26.691189	35.544273	93.01799	23.122699	10.464656	92.818123	-74.238655	18.785776	102.398537
-17.764299	25.782543	95.950859	-25.51902	14.710361	97.391983	19.662628	-14.458312	92.193886	26.670673	35.735279	92.719475	23.1666505	10.6384835	92.4566805	-74.2046905	18.7822385	102.3272855
-17.719238	24.995977	95.803223	-25.489605	14.784749	97.22242	19.74979	-14.335984	91.953049	26.661411	35.865871	92.622704	23.2056005	10.7649435	92.2878765	-74.1848105	18.8045545	102.1569635
-17.500057	23.815702	95.717339	-25.497318	14.861885	97.116547	19.813494	-14.214065	91.985977	27.182224	35.773006	92.450737	23.497859	10.7794705	92.218357	-74.492495	18.9442995	102.014737
-17.32024	23.043823	95.709076	-25.574478	14.895489	97.051308	19.854441	-14.205757	92.199532	26.710453	36.006939	92.891304	23.282447	10.900591	92.545418	-74.431403	18.890387	101.557198
-17.113804	22.31538	95.663803	-25.613558	14.871584	97.035843	19.847139	-14.240761	92.470131	27.162535	35.774265	92.713356	23.504837	10.766752	92.5917435	-74.731953	18.976416	101.4799425
-16.864164	21.570196	95.568939	-25.707743	14.839506	96.973625	19.824062	-14.331135	92.751625	27.131718	35.698795	92.719238	23.47789	10.68383	92.7354315	-74.893376	18.995182	101.2118185
-16.600227	20.764879	95.500145	-25.763739	14.803312	96.954002	19.787737	-14.473818	93.067665	26.613926	35.767418	92.956558	23.2008315	10.6468	93.0121115	-74.7283095	18.959824	100.8958925
-16.264694	19.974876	95.44532	-25.850006	14.719293	96.937561	19.738157	-14.652263	93.436623	26.581728	35.592579	92.854103	23.1599425	10.470158	93.145363	-74.8599545	18.968428	100.729759
-15.860078	19.213512	95.406059	-25.900188	14.646955	96.931442	19.655195	-14.850213	93.815804	26.534826	35.374599	92.719055	23.0950105	10.262193	93.2674295	-74.8953865	19.031717	100.5954545
-15.308073	18.178699	95.375961	-26.072697	14.522264	96.955528	19.526909	-15.156734	94.476028	26.464155	35.017433	92.503319	22.995532	9.9303495	93.4896735	-75.140926	19.1141785	100.4213825
-14.845684	17.497379	95.410423	-26.15089	14.434799	97.020164	19.45755	-15.352127	94.897919	26.414957	34.810596	92.371407	22.9362535	9.7292345	93.634663	-75.2380335	19.1403635	100.405665
-14.368461	16.869036	95.471718	-26.191628	14.322729	97.093376	19.404732	-15.521206	95.2062	26.408028	34.626019	92.291321	22.90638	9.5524065	93.7487605	-75.289636	19.0930515	100.4379915
-13.850513	16.282343	95.515785	-26.209906	14.220667	97.14286	19.389811	-15.653502	95.394691	26.444334	34.485939	92.249268	22.9170725	9.4162185	93.8219795	-75.3368845	19.0251155	100.4637405
-13.24006	15.740005	95.54213	-26.157518	14.174156	97.144302	19.428864	-15.72814	95.470543	26.495239	34.401745	92.195351	22.9620515	9.3368025	93.832947	-75.2770875	19.0115095	100.455657
-12.657818	15.297416	95.540649	-26.053589	14.170712	97.143509	19.526096	-15.731676	95.546303	26.572115	34.398384	92.143181	23.0491055	9.333354	93.844742	-75.1562835	19.00807	100.442276
-12.030498	14.952627	95.520576	-25.950891	14.223865	97.116516	19.607611	-15.714409	95.637871	26.657604	34.418251	92.130417	23.1326075	9.351921	93.884144	-75.0343895	19.095809	100.348888
-11.008725	14.440203	95.443756	-25.883877	14.227137	96.980782	19.742702	-15.663966	95.717636	26.756615	34.469097	92.30484	23.2496585	9.4025655	94.011238	-75.0174125	19.0517085	99.950326
-10.309694	14.173351	95.385292	-25.862488	14.182165	96.846657	19.778534	-15.604424	95.727783	26.714724	34.538136	92.671921	23.246629	9.466856	94.199852	-74.971605	18.897474	99.493462
-9.577373	13.948105	95.353958	-25.901546	14.126589	96.67511	19.792778	-15.483016	95.691994	26.4846	34.66275	93.308083	23.138689	9.589867	94.5000385	-74.941781	18.663311	98.8501815
-8.862745	13.785203	95.363213	-26.048782	14.100631	96.515236	19.832346	-15.301943	95.62281	26.424414	34.814312	93.990715	23.12838	9.7561845	94.8067625	-75.225944	18.4450775	98.2237095
-8.122612	13.64687	95.455963	-26.162586	14.130855	96.449387	19.876951	-15.079504	95.633606	26.224592	35.051842	94.855042	23.0507715	9.986169	95.244324	-75.3759435	18.275541	97.65445
-7.383786	13.556835	95.672081	-26.266685	14.238307	96.497421	19.920618	-14.79819	95.658806	26.080967	35.324474	95.808861	23.0007925	10.263142	95.7338335	-75.5341625	18.213472	97.2610085
-6.62266	13.520622	95.981667	-26.341381	14.435066	96.641312	19.956997	-14.502433	95.811806	26.074537	35.607418	96.74131	23.015767	10.5524925	96.276558	-75.698529	18.3176395	97.006066
-5.484662	13.410491	96.679596	-26.433641	14.798903	97.011414	19.961361	-14.16008	96.339775	26.198746	35.943245	98.341278	23.0800535	10.8915825	97.3405265	-75.9473355	18.7062235	96.6823015
-4.777215	13.356009	97.225136	-26.502491	15.062429	97.357124	19.947109	-13.998163	96.863571	26.346842	36.135506	99.44677	23.1469755	11.0686715	98.1551705	-76.1519575	19.0561865	96.5590775
-4.05689	13.213663	97.826561	-26.515871	15.288955	97.734833	19.945736	-13.847968	97.395752	26.531311	36.287666	100.4935	23.2385235	11.219849	98.944626	-76.2702655	19.358061	96.52504
-3.378832	13.084948	98.373085	-26.510366	15.502512	98.11673	19.974869	-13.71402	97.939644	26.72053	36.438953	101.452194	23.3476995	11.3624665	99.695919	-76.3684315	19.6425575	96.537541
-2.728792	12.917319	98.918785	-26.445337	15.719242	98.479736	20.063848	-13.552388	98.486778	26.890203	36.584141	102.334679	23.4770255	11.5158765	100.4107285	-76.3676995	19.9226075	96.5487435
-2.103207	12.68083	99.467888	-26.336857	15.92008	98.807457	20.21265	-13.405686	99.036636	27.112297	36.742832	103.212463	23.6624735	11.668573	101.1245495	-76.3361875	20.171587	96.4903645
-1.493667	12.419748	99.958893	-26.206606	16.116302	99.081749	20.414797	-13.2244	99.520149	27.356785	36.908371	104.09626	23.885791	11.8419855	101.8082045	-76.299003	20.3906185	96.3552935
-0.723171	11.960003	100.549995	-25.867498	16.366568	99.408241	20.838587	-12.908502	100.043129	27.780502	37.233391	105.373833	24.3095445	12.1624445	102.708481	-76.0445405	20.5706915	96.108001
-0.286	11.656832	100.847816	-25.5945	16.513077	99.566002	21.198282	-12.650004	100.264977	28.092093	37.449734	106.276932	24.6451875	12.399865	103.2709545	-75.8341875	20.626289	95.8610495
0.1223	11.2561	101.102745	-25.271717	16.643688	99.713379	21.638031	-12.36538	100.408295	28.399876	37.715382	107.157623	25.0189535	12.675001	103.782959	-75.5623875	20.612375	95.643799
0.456173	10.793738	101.319572	-24.924013	16.793438	99.897697	22.143911	-12.044928	100.553879	28.716248	37.973976	107.945824	25.4300795	12.964524	104.2498515	-75.2781055	20.622352	95.5455425
0.699336	10.30499	101.533302	-24.527626	16.960833	100.098328	22.67239	-11.722204	100.788208	29.051018	38.244965	108.474709	25.861704	13.2613805	104.6314585	-74.916956	20.6602855	95.5651975
0.848329	9.739921	101.706184	-24.177387	17.119343	100.304138	23.206305	-11.410081	101.082657	29.342518	38.492496	108.86837	26.2744115	13.5412075	104.9755135	-74.6291855	20.6974785	95.6327625
0.90329	9.126318	101.847328	-23.824955	17.167803	100.520767	23.655075	-11.275251	101.418091	29.628149	38.670235	109.155655	26.641612	13.697492	105.286873	-74.291522	20.638114	95.754661
0.73156	7.99877	102.104507	-23.399315	17.147694	100.881104	24.187016	-11.243162	102.047897	30.015501	38.775131	109.462486	27.1012585	13.7659845	105.7551915	-73.8998885	20.5294035	96.0070165
0.476024	7.178544	102.256454	-23.178173	17.098658	101.131187	24.436821	-11.312722	102.475845	30.2502	38.770393	109.559288	27.3435105	13.7288355	106.0175665	-73.6998565	20.4684805	96.2448075
0.112914	6.272973	102.466713	-22.995955	17.024931	101.416992	24.64242	-11.409271	102.913788	30.447552	38.75639	109.525429	27.544986	13.6735595	106.2196085	-73.536896	20.3763025	96.6143755
-0.364999	5.334722	102.648399	-22.815308	16.942446	101.701477	24.825365	-11.527951	103.34494	30.644962	38.720882	109.429512	27.7351635	13.5964655	106.387226	-73.3657795	20.2884265	97.015728
-0.9147	4.348928	102.814827	-22.655714	16.839127	101.982513	24.984127	-11.662288	103.767265	30.807526	38.656834	109.304771	27.8958265	13.497273	106.536018	-73.2072545	20.180981	97.429008
-1.555621	3.354857	103.001663	-22.534233	16.708979	102.235413	25.141039	-11.813007	104.219414	30.97452	38.56691	109.176514	28.0577795	13.3769515	106.697964	-73.1262455	20.0410065	97.772862
-2.285686	2.324752	103.214622	-22.378309	16.587635	102.457153	25.316805	-11.973022	104.63166	31.118193	38.44994	109.124283	28.217499	13.238459	106.8779715	-72.974117	19.936811	98.0363345
-3.515892	0.820332	103.362183	-22.207121	16.393473	102.661255	25.536983	-12.182009	105.14315	31.343498	38.301311	109.07135	28.4402405	13.059651	107.10725	-72.8544825	19.727295	98.21526
-4.425054	-0.144052	103.308281	-22.062065	16.317066	102.682243	25.675238	-12.235581	105.364143	31.461079	38.258663	109.04924	28.5681585	13.011541	107.2066915	-72.6922885	19.622591	98.1577945
-5.3888	-1.143616	103.207756	-21.91474	16.304853	102.661476	25.839365	-12.235611	105.46579	31.605497	38.283688	108.944893	28.722431	13.0240385	107.2053415	-72.551911	19.5856675	98.1176105
-6.424741	-2.046073	103.025223	-21.717375	16.354645	102.599586	26.024618	-12.152592	105.472221	31.758615	38.366528	108.683456	28.8916165	13.106968	107.0778385	-72.3263665	19.602322	98.1213335
-7.508762	-2.929033	102.868614	-21.501913	16.404352	102.567902	26.257769	-12.08161	105.457428	31.93714	38.475056	108.222794	29.0974545	13.196723	106.840111	-72.1012805	19.611981	98.295693
-8.678732	-3.818993	102.769867	-21.194143	16.398262	102.5326	26.534016	-12.067166	105.468452	32.163475	38.493008	107.583427	29.3487455	13.212921	106.5259395	-71.7370315	19.583603	98.5392605
-9.877059	-4.69423	102.690636	-20.851217	16.303299	102.506165	26.859802	-12.152416	105.352676	32.412262	38.434227	106.826553	29.636032	13.1409055	106.0896145	-71.338466	19.4656925	98.9227155
-11.818213	-5.995674	102.639351	-20.328117	16.058769	102.358711	27.372875	-12.328675	104.965866	32.751167	38.214775	105.317665	30.062021	12.94305	105.1417655	-70.718255	19.174488	99.5756565
-13.119338	-6.81383	102.499664	-19.992813	15.827862	102.134872	27.708679	-12.523439	104.57679	32.93647	38.030594	104.124046	30.3225745	12.7535775	104.350418	-70.3082005	18.9021465	99.919326
-14.502652	-7.607402	102.354088	-19.646345	15.517969	101.818619	27.992189	-12.783478	104.102745	33.118618	37.739597	102.836479	30.5554035	12.4780595	103.469612	-69.8480935	18.5578785	100.167626
-15.880863	-8.287205	102.206146	-19.308409	15.153231	101.443253	28.23531	-13.053049	103.534271	33.224442	37.400204	101.418831	30.729876	12.1735775	102.476551	-69.346694	18.1328845	100.409955
-17.269022	-8.962957	102.144112	-18.997183	14.768661	101.079582	28.46961	-13.350942	102.932831	33.294971	37.012062	99.992981	30.8822905	11.83056	101.462906	-68.8766565	17.706762	100.696258
-18.610348	-9.505408	102.179573	-18.720234	14.310609	100.813522	28.721497	-13.715177	102.439621	33.375977	36.586342	98.677917	31.048737	11.4355825	100.558769	-68.489205	17.1856355	101.068275
-20.01017	-10.00835	102.279556	-18.460993	13.796912	100.610947	28.949579	-14.130074	102.028831	33.435558	36.100258	97.489609	31.1925685	10.985092	99.75922	-68.1145545	16.608732	101.462674
-22.018835	-10.545407	102.416901	-18.173283	12.903345	100.357262	29.22831	-14.817534	101.569939	33.465202	35.315109	96.166649	31.346756	10.2487875	98.868294	-67.693322	15.5579025	101.84623
-23.364571	-10.781529	102.365234	-18.047138	12.275449	100.213066	29.345264	-15.330681	101.346565	33.48978	34.822453	95.680389	31.417522	9.745886	98.513477	-67.511798	14.805012	101.912655
-24.592073	-10.862597	102.389717	-17.985209	11.748801	100.117096	29.432383	-15.810084	101.173607	33.510704	34.340031	95.329788	31.4715435	9.2649735	98.2516975	-67.4419615	14.2326285	101.9824945
-25.873751	-10.747645	102.483986	-17.873678	11.293401	100.141693	29.476908	-16.275244	101.103653	33.562134	33.859905	95.074806	31.519521	8.7923305	98.0892295	-67.266877	13.7944715	102.1941565
-27.107132	-10.445228	102.694763	-17.796547	10.928952	100.267982	29.516151	-16.687702	101.142799	33.655552	33.428776	94.923553	31.5858515	8.370537	98.033176	-67.1789455	13.487367	102.502788
-28.160942	-10.003061	102.901138	-17.698652	10.677393	100.45137	29.570133	-17.043398	101.259422	33.742813	33.074512	94.896576	31.656473	8.015557	98.077999	-67.053777	13.339229	102.824741
-29.207743	-9.4366	103.044807	-17.620205	10.476409	100.619972	29.583305	-17.347048	101.387283	33.868156	32.77771	94.974792	31.7257305	7.715331	98.1810375	-66.9661405	13.237487	103.0589065
-30.729807	-8.301723	102.897469	-17.551651	10.183133	100.728249	29.617552	-17.716194	101.524338	34.075687	32.466156	95.289917	31.8466195	7.374981	98.4071275	-66.9499215	12.991285	103.0493705
-31.607803	-7.448991	102.509392	-17.526487	10.095679	100.64151	29.628983	-17.842291	101.483711	34.200802	32.405617	95.550644	31.9148925	7.281663	98.5171775	-66.9678665	12.909695	102.7658425
-32.479515	-6.43751	101.930809	-17.478905	10.021272	100.417419	29.660004	-17.867037	101.200172	34.297813	32.439804	95.732811	31.9789085	7.2863835	98.4664915	-66.9367185	12.7561605	102.3683465
-33.285778	-5.3344	101.06485	-17.422939	10.036768	100.0056	29.735348	-17.767515	100.686455	34.372017	32.615791	95.891411	32.0536825	7.424138	98.288933	-66.8995605	12.649398	101.722267
-33.996086	-4.151696	100.056587	-17.337132	10.164975	99.437248	29.881418	-17.521906	99.947182	34.457535	32.978153	96.022995	32.1694765	7.7281235	97.9850885	-66.8437405	12.6018265	100.8894075
-34.650948	-2.803291	99.061104	-17.208166	10.446157	98.810402	30.011702	-17.162094	99.137848	34.547085	33.396889	95.97303	32.2793935	8.1173975	97.555439	-66.6957255	12.7749165	100.065365
-35.239265	-1.363806	98.093018	-17.050037	10.77489	98.151314	30.176937	-16.793211	98.355064	34.651054	33.776421	95.730423	32.4139955	8.491605	97.0427435	-66.5140695	13.058175	99.2598845
-36.038548	0.889462	96.793221	-16.818319	11.265031	97.137604	30.395859	-16.32951	97.422829	34.838749	34.26564	95.239189	32.617304	8.968065	96.331009	-66.253942	13.561997	97.944199
